# Supplementary material for: Large Variations in HIV-1 Viral Load Explained by Shifting-Mosaic Metapopulation Dynamics
Source: PLoS Biol. 2016 Oct 5;14(10):e1002567. doi: 10.1371/journal.pbio.1002567 (PMC5051940; doi:10.1371/journal.pbio.1002567)
Supplement: S1 Data — Each file gives the output from the simulations indicated by the filename: low migration (ms1, db432); high migration (ms1, db1); very high migration (ms10, db1); number of patches (np); reservoir (storage); no reservoir (nostorage); CTL immigration model (CTLimmig); CTL proliferation model (CTLprolif); β¯ (beta1, beta2, …). Within each file, there are 21 simulations for (k = 0,1,..,20), and data is output each day. For measures of synchrony, the final entry should be used. See Methods and S1 Simulation Code for further details. (ZIP) [file pbio.1002567.s002.zip › S1_Data/ms10_np10000_storage_noPD_CTLimmig_db1_beta17.tsv]

npatches	nstrain	runtime	dt	init_x	init_y	init_y_blood	init_z	init_S	beta0	beta1	beta2	beta3	mean_beta	B	d	delta	delta_blood	b[0]	mut	m	CTL	c	g	epsilon	k	het	lambda	rho	omega	x_max	patch.dyna	DELTA	A	VA
10000	1	100.000000	0.000100	21900	9499	5000000	0.001000	10000000	24.898446	25.192724	24.670810	20.467331	17	8000000000.000000	0.010000	1.000000	1.000000	800000	0.000050	0.048000	0	0.500000	0.000000	25.000000	0.000000	0.500000	0.001000	0.001000	0.010000	31987	0	10.000000	7.000000	1.000000
sus	inf	inf_blood	z	x[0]	y[0][0]	z[0]	x[1]	y[1][0]	z[1]	S[0]	synchrony
219000000	94990000.000000	5000000	10.000000	21900	9499	0.001000	21900	9499	0.001000	10000000	0.000000
38840777	3703795028.000000	192174876	3940.834452	2507	371588	0.394083	2529	372098	0.394083	15744633	0.000000
26272252	5722282090.000000	297256069	6324.976263	1686	573346	0.632498	1694	572282	0.632498	22955840	0.000000
23215985	6545618636.000000	340133848	7771.013291	1509	655448	0.777101	1463	654192	0.777101	30307289	0.000000
22186006	6872532289.000000	357195313	8648.068121	1413	687785	0.864807	1411	688990	0.864807	37693533	0.000000
21809278	7001452954.000000	363871998	9180.022116	1363	699640	0.918002	1406	701616	0.918002	45087166	0.000000
21667859	7051950998.000000	366544947	9502.664490	1364	706888	0.950266	1349	705712	0.950266	52468401	0.000000
21603252	7071796598.000000	367596228	9698.354536	1372	708743	0.969835	1426	709237	0.969835	59841274	0.000000
21581471	7079770770.000000	367970942	9817.045065	1387	707792	0.981705	1348	708596	0.981705	67207572	0.000000
21578492	7082831616.000000	368149545	9889.033609	1349	708930	0.988903	1330	708897	0.988903	74558708	0.000000
21570733	7084099348.000000	368196228	9932.696323	1359	709599	0.993270	1427	709049	0.993270	81900905	0.000000
21570757	7084602628.000000	368210150	9959.178767	1351	708531	0.995918	1345	709922	0.995918	89233976	0.000000
21575108	7084678105.000000	368235345	9975.240980	1382	710165	0.997524	1391	708584	0.997524	96555828	0.000000
21572769	7084714427.000000	368199492	9984.983083	1380	709300	0.998498	1402	710081	0.998498	103863729	0.000000
21568458	7084762979.000000	368234883	9990.891893	1411	708632	0.999089	1336	709486	0.999089	111162578	0.000000
21574974	7084695704.000000	368219283	9994.475723	1353	709798	0.999448	1369	708888	0.999448	118452690	0.000000
21572551	7084803744.000000	368209102	9996.649399	1323	709528	0.999665	1366	708980	0.999665	125729528	0.000000
21574991	7084821126.000000	368264552	9997.967783	1410	708679	0.999797	1375	708685	0.999797	132995642	0.000000
21574721	7084881138.000000	368216277	9998.767413	1366	708934	0.999877	1342	710449	0.999877	140253785	0.000000
21574283	7084862226.000000	368255140	9999.252408	1327	709030	0.999925	1371	708888	0.999925	147497700	0.000000
21572290	7084963290.000000	368226793	9999.546568	1409	708823	0.999955	1369	707695	0.999955	154734779	0.000000
21565346	7084920698.000000	368223973	9999.724983	1391	710079	0.999972	1373	708618	0.999972	161960010	0.000000
21572374	7084795648.000000	368220744	9999.833196	1304	707965	0.999983	1393	710833	0.999983	169172361	0.000000
21567084	7084894234.000000	368211392	9999.898829	1369	709427	0.999990	1438	709148	0.999990	176371275	0.000000
21573321	7084883543.000000	368280806	9999.938638	1373	708783	0.999994	1381	709959	0.999994	183564555	0.000000
21571088	7084800507.000000	368235553	9999.962782	1344	709551	0.999996	1443	708328	0.999996	190740474	0.000000
21576198	7084628087.000000	368231455	9999.977427	1365	709209	0.999998	1330	708065	0.999998	197906564	0.000000
21571863	7084769618.000000	368223555	9999.986309	1340	708929	0.999999	1409	706352	0.999999	205066608	0.000000
21570956	7084759747.000000	368221885	9999.991696	1384	710262	0.999999	1362	708759	0.999999	212217054	0.000000
21575784	7084822750.000000	368225393	9999.994963	1404	710319	0.999999	1368	712305	0.999999	219355286	0.000000
21575541	7084796399.000000	368242141	9999.996945	1376	710050	1.000000	1311	710203	1.000000	226482425	0.000000
21571770	7084701216.000000	368202358	9999.998147	1341	709404	1.000000	1356	710083	1.000000	233594643	0.000000
21569031	7084754656.000000	368218246	9999.998876	1373	709864	1.000000	1362	710240	1.000000	240699026	0.000000
21572613	7084690274.000000	368202694	9999.999318	1381	710719	1.000000	1408	709765	1.000000	247796151	0.000000
21565917	7084756700.000000	368216774	9999.999587	1414	709134	1.000000	1383	709851	1.000000	254882439	0.000000
21569200	7084696755.000000	368232284	9999.999749	1370	709677	1.000000	1379	709043	1.000000	261954580	0.000000
21572164	7084792099.000000	368231607	9999.999848	1392	709810	1.000000	1374	709080	1.000000	269012469	0.000000
21570964	7084779405.000000	368261291	9999.999908	1408	710324	1.000000	1277	709385	1.000000	276063941	0.000000
21574083	7084891992.000000	368224449	9999.999944	1368	709270	1.000000	1401	710721	1.000000	283104402	0.000000
21573379	7084792246.000000	368248648	9999.999966	1388	710447	1.000000	1371	710261	1.000000	290142200	0.000000
21572835	7084813055.000000	368252700	9999.999979	1380	710112	1.000000	1346	709447	1.000000	297158857	-1.#IND00
21567340	7084857310.000000	368221450	9999.999988	1382	708922	1.000000	1343	709864	1.000000	304164388	-0.000000
21570710	7084811358.000000	368247840	9999.999992	1427	709230	1.000000	1331	708911	1.000000	311166963	0.000675
21571700	7084869382.000000	368228184	9999.999995	1385	707474	1.000000	1358	710211	1.000000	318156733	-0.000445
21562030	7084790983.000000	368206278	9999.999997	1385	709254	1.000000	1348	709898	1.000000	325133471	0.001955
21578042	7084783869.000000	368231997	9999.999998	1398	709896	1.000000	1376	708623	1.000000	332102389	-0.004285
21566963	7084904059.000000	368223625	9999.999999	1380	709241	1.000000	1348	709935	1.000000	339056917	-0.003283
21571735	7084833593.000000	368239973	9999.999999	1402	708243	1.000000	1336	709393	1.000000	346004276	-0.005400
21574589	7084835812.000000	368219219	10000.000000	1374	710266	1.000000	1413	709470	1.000000	352940416	-0.003073
21566260	7084761846.000000	368257368	10000.000000	1390	708106	1.000000	1368	710121	1.000000	359863114	-0.001244
21568928	7084774181.000000	368253060	10000.000000	1377	709270	1.000000	1359	709117	1.000000	366777881	-0.002399
21572527	7084713707.000000	368204092	10000.000000	1450	709271	1.000000	1424	710393	1.000000	373688652	0.001039
21572702	7084847282.000000	368206961	10000.000000	1367	709943	1.000000	1377	709612	1.000000	380586191	0.003360
21574375	7084816299.000000	368207845	10000.000000	1335	709437	1.000000	1403	708526	1.000000	387467843	0.002716
21572546	7084821020.000000	368241335	10000.000000	1363	708991	1.000000	1362	708900	1.000000	394346995	0.003278
21573185	7084809385.000000	368254850	10000.000000	1370	709285	1.000000	1436	709035	1.000000	401214633	0.003825
21575639	7084762991.000000	368259237	10000.000000	1354	709386	1.000000	1413	708392	1.000000	408067167	0.003835
21571865	7084705303.000000	368249005	10000.000000	1398	709678	1.000000	1377	708457	1.000000	414915606	0.003874
21573759	7084721992.000000	368219643	10000.000000	1389	709805	1.000000	1373	708501	1.000000	421748365	0.003661
21574947	7084748488.000000	368236155	10000.000000	1379	710094	1.000000	1380	708558	1.000000	428569489	0.002965
21576351	7084741388.000000	368250451	10000.000000	1348	709663	1.000000	1380	709243	1.000000	435381232	0.004135
21573858	7084873643.000000	368206794	10000.000000	1401	709032	1.000000	1361	710604	1.000000	442184462	0.002933
21573404	7084867127.000000	368241712	10000.000000	1371	709039	1.000000	1331	709766	1.000000	448975741	0.002904
21571141	7084777412.000000	368233536	10000.000000	1383	708108	1.000000	1367	708637	1.000000	455759688	0.002811
21571708	7084833952.000000	368240079	10000.000000	1398	709192	1.000000	1361	710049	1.000000	462535347	0.002356
21573183	7084741911.000000	368227303	10000.000000	1363	708480	1.000000	1423	708667	1.000000	469293057	0.002399
21578586	7084687168.000000	368209662	10000.000000	1422	709861	1.000000	1416	708334	1.000000	476048594	0.002763
21567947	7084735756.000000	368208239	10000.000000	1420	709676	1.000000	1364	710090	1.000000	482787635	0.002420
21572690	7084802868.000000	368292962	10000.000000	1406	709619	1.000000	1389	707981	1.000000	489523337	0.002124
21569314	7084773688.000000	368271698	10000.000000	1437	710405	1.000000	1378	709188	1.000000	496242152	0.002040
21577192	7084806649.000000	368222795	10000.000000	1366	711306	1.000000	1395	709025	1.000000	502953059	0.001681
21571249	7084785299.000000	368224938	10000.000000	1414	709011	1.000000	1401	708178	1.000000	509647867	0.001165
21573949	7084761875.000000	368244404	10000.000000	1404	707853	1.000000	1293	709112	1.000000	516340967	0.001083
21576536	7084733024.000000	368248032	10000.000000	1358	708666	1.000000	1382	707567	1.000000	523020151	0.000766
21577904	7084710145.000000	368231139	10000.000000	1396	708260	1.000000	1400	709259	1.000000	529694288	0.000755
21571716	7084703021.000000	368230902	10000.000000	1414	709844	1.000000	1339	709968	1.000000	536356770	0.000708
21579324	7084688826.000000	368246386	10000.000000	1359	710011	1.000000	1394	709602	1.000000	543005274	0.000821
21566523	7084681549.000000	368213890	10000.000000	1427	708221	1.000000	1354	708200	1.000000	549649118	0.000063
21576095	7084683363.000000	368234433	10000.000000	1419	709367	1.000000	1361	710487	1.000000	556270439	0.001392
21574085	7084749528.000000	368256979	10000.000000	1393	708704	1.000000	1337	709883	1.000000	562891335	0.001370
21567604	7084882711.000000	368247183	10000.000000	1383	708722	1.000000	1400	708644	1.000000	569492373	0.001285
21580908	7084855125.000000	368208182	10000.000000	1357	709664	1.000000	1436	709924	1.000000	576089375	0.001262
21576778	7084815641.000000	368216556	10000.000000	1393	710297	1.000000	1384	708380	1.000000	582681918	0.001137
21571059	7084872243.000000	368223049	10000.000000	1384	710117	1.000000	1351	707927	1.000000	589258318	0.001050
21573653	7084903520.000000	368203191	10000.000000	1354	710369	1.000000	1367	710309	1.000000	595831166	0.002219
21579735	7084781197.000000	368212925	10000.000000	1367	709758	1.000000	1325	708583	1.000000	602391035	0.002041
21570360	7084769281.000000	368266996	10000.000000	1391	709003	1.000000	1394	708429	1.000000	608947429	0.002955
21573818	7084746231.000000	368226233	10000.000000	1394	710217	1.000000	1380	708735	1.000000	615489064	0.002921
21572252	7084639461.000000	368234805	10000.000000	1375	709729	1.000000	1391	708688	1.000000	622020555	0.003897
21575361	7084739536.000000	368216783	10000.000000	1367	707862	1.000000	1406	710001	1.000000	628545298	0.003788
21568640	7084800224.000000	368218092	10000.000000	1409	709520	1.000000	1349	709636	1.000000	635060034	0.003559
21575661	7084854117.000000	368190013	10000.000000	1341	710424	1.000000	1351	710205	1.000000	641561650	0.003509
21573254	7084735418.000000	368224345	10000.000000	1396	710453	1.000000	1375	709980	1.000000	648053989	0.002830
21573289	7084728163.000000	368248315	10000.000000	1401	709330	1.000000	1349	709243	1.000000	654542899	0.001777
21571127	7084811434.000000	368214197	10000.000000	1386	709046	1.000000	1329	709196	1.000000	661020611	0.001760
21573112	7084834815.000000	368216716	10000.000000	1406	708705	1.000000	1338	709498	1.000000	667480958	0.001885
21573549	7084768352.000000	368261201	10000.000000	1376	707974	1.000000	1355	709033	1.000000	673935894	0.001284
21572409	7084824984.000000	368216361	10000.000000	1366	709941	1.000000	1342	709066	1.000000	680385901	0.001561
21571913	7084852351.000000	368235366	10000.000000	1369	708638	1.000000	1322	709078	1.000000	686824415	0.001405
21572941	7084795885.000000	368239258	10000.000000	1401	708886	1.000000	1380	709872	1.000000	693247229	0.001279
npatches	nstrain	runtime	dt	init_x	init_y	init_y_blood	init_z	init_S	beta0	beta1	beta2	beta3	mean_beta	B	d	delta	delta_blood	b[0]	mut	m	CTL	c	g	epsilon	k	het	lambda	rho	omega	x_max	patch.dyna	DELTA	A	VA
10000	1	100.000000	0.000100	21900	9499	5000000	0.001000	10000000	12.270962	14.103201	16.199679	12.286512	17	8000000000.000000	0.010000	1.000000	1.000000	800000	0.000050	0.048000	0	0.500000	0.000000	25.000000	1.000000	0.500000	0.001000	0.001000	0.010000	31987	0	10.000000	7.000000	1.000000
sus	inf	inf_blood	z	x[0]	y[0][0]	z[0]	x[1]	y[1][0]	z[1]	S[0]	synchrony
219000000	94990000.000000	5000000	10.000000	21900	9499	0.001000	21900	9499	0.001000	10000000	0.000000
42924845	3301974490.000000	171391382	3940.834452	5295	329704	0.394083	4684	331051	0.394083	15689337	0.000000
34931702	4169942325.000000	216734031	6324.976263	4320	415965	0.632498	3866	416039	0.632498	22736449	0.000000
36050307	4021680940.000000	209053640	7771.013291	4564	400949	0.777101	3984	401601	0.777101	29813551	0.000000
38021922	3784344351.000000	196738807	8648.068121	4797	377580	0.864807	4217	377690	0.864807	36837301	0.000000
39502638	3622063502.000000	188284587	9180.022116	4931	360707	0.918002	4369	362088	0.918002	43807009	0.000000
40448080	3524972169.000000	183235271	9502.664490	4991	351447	0.950266	4508	351699	0.950266	50732395	0.000000
41018382	3468153904.000000	180273494	9698.354536	5142	345574	0.969835	4468	347091	0.969835	57633308	0.000000
41363378	3434647038.000000	178525610	9817.045065	5089	342368	0.981705	4554	343756	0.981705	64508695	0.000000
41584355	3414706746.000000	177484480	9889.033609	5123	340055	0.988903	4600	340304	0.988903	71370989	0.000000
41700251	3402832735.000000	176864620	9932.696323	5202	339042	0.993270	4583	339848	0.993270	78217269	0.000000
41769382	3395725754.000000	176495685	9959.178767	5145	339185	0.995918	4623	340747	0.995918	85055902	0.000000
41824519	3391300581.000000	176251319	9975.240980	5215	338472	0.997524	4544	338588	0.997524	91871432	0.000000
41840874	3388773440.000000	176136165	9984.983083	5230	337967	0.998498	4564	338497	0.998498	98683379	0.000000
41861474	3387097004.000000	176047044	9990.891893	5329	337531	0.999089	4598	339138	0.999089	105482833	0.000000
41876759	3386284541.000000	175992474	9994.475723	5160	336420	0.999448	4596	338463	0.999448	112274079	0.000000
41875896	3385554729.000000	175998202	9996.649399	5122	337268	0.999665	4570	338487	0.999665	119052999	0.000000
41884660	3385228202.000000	175924352	9997.967783	5237	336047	0.999797	4645	338141	0.999797	125823647	0.000000
41882928	3385055414.000000	175930355	9998.767413	5164	337206	0.999877	4559	338058	0.999877	132581732	0.000000
41893813	3384813705.000000	175924525	9999.252408	5175	337854	0.999925	4515	338943	0.999925	139327444	0.000000
41891207	3384794762.000000	175894168	9999.546568	5166	337035	0.999955	4509	338507	0.999955	146064281	0.000000
41889213	3384750093.000000	175932758	9999.724983	5316	337069	0.999972	4647	336863	0.999972	152789256	0.000000
41887016	3384674787.000000	175918428	9999.833196	5184	338064	0.999983	4568	338267	0.999983	159505900	0.000000
41894314	3384776511.000000	175917105	9999.898829	5234	337278	0.999990	4613	338105	0.999990	166215050	0.000000
41900220	3384728255.000000	175923025	9999.938638	5173	337692	0.999994	4598	338816	0.999994	172914885	0.000000
41885249	3384782826.000000	175935221	9999.962782	5141	337982	0.999996	4562	338121	0.999996	179602841	0.000000
41888953	3384684921.000000	175953348	9999.977427	5131	337529	0.999998	4685	336754	0.999998	186284617	0.000000
41903539	3384675414.000000	175913767	9999.986309	5109	337740	0.999999	4529	338391	0.999999	192955257	0.000000
41889104	3384669156.000000	175919324	9999.991696	5191	336213	0.999999	4665	337996	0.999999	199615193	0.000000
41888467	3384698001.000000	175921793	9999.994963	5184	337733	0.999999	4616	338252	0.999999	206266823	0.000000
41888976	3384723964.000000	175904059	9999.996945	5096	337492	1.000000	4588	338284	1.000000	212906086	0.000000
41891044	3384646703.000000	175930230	9999.998147	5156	337419	1.000000	4599	338453	1.000000	219533556	0.000000
41888381	3384649754.000000	175919710	9999.998876	5130	337956	1.000000	4649	337421	1.000000	226149313	0.000000
41899411	3384699964.000000	175946889	9999.999318	5090	338704	1.000000	4681	337753	1.000000	232756803	0.000000
41894076	3384700342.000000	175928689	9999.999587	5158	338399	1.000000	4668	338087	1.000000	239358338	0.000000
41905052	3384626618.000000	175925246	9999.999749	5244	336708	1.000000	4548	337597	1.000000	245948617	0.000000
41893119	3384682182.000000	175947465	9999.999848	5128	337920	1.000000	4622	337976	1.000000	252528162	0.000000
41890647	3384727839.000000	175926057	9999.999908	5183	338491	1.000000	4619	337445	1.000000	259097845	0.000000
41894476	3384710693.000000	175923232	9999.999944	5274	337726	1.000000	4585	338302	1.000000	265648744	0.000000
41894832	3384770062.000000	175926292	9999.999966	5241	336778	1.000000	4658	337639	1.000000	272199016	0.000000
41888415	3384829620.000000	175911039	9999.999979	5137	337686	1.000000	4530	338279	1.000000	278735652	-1.#IND00
41886528	3384671353.000000	175926284	9999.999988	5189	337542	1.000000	4577	338628	1.000000	285261581	0.000000
41893173	3384644531.000000	175916189	9999.999992	5200	337553	1.000000	4513	338177	1.000000	291779471	-0.024384
41890424	3384726982.000000	175902653	9999.999995	5087	336990	1.000000	4530	337978	1.000000	298288815	-0.028405
41894989	3384795773.000000	175919623	9999.999997	5195	337560	1.000000	4617	337893	1.000000	304785636	-0.023850
41886959	3384731298.000000	175911735	9999.999998	5218	337528	1.000000	4657	338878	1.000000	311279173	-0.018992
41892571	3384672218.000000	175911563	9999.999999	5164	337622	1.000000	4522	338220	1.000000	317760173	-0.015944
41899184	3384686850.000000	175913767	9999.999999	5218	337397	1.000000	4640	338886	1.000000	324227927	-0.011643
41891966	3384651654.000000	175949501	10000.000000	5230	336809	1.000000	4583	337666	1.000000	330686807	-0.011397
41891283	3384618170.000000	175933172	10000.000000	5149	337622	1.000000	4620	337565	1.000000	337141214	-0.005128
41890713	3384622679.000000	175938957	10000.000000	5166	337578	1.000000	4617	337786	1.000000	343587822	-0.004451
41888197	3384622575.000000	175918448	10000.000000	5126	337924	1.000000	4586	337906	1.000000	350019629	-0.002430
41898336	3384686914.000000	175943862	10000.000000	5106	337083	1.000000	4734	337770	1.000000	356442902	-0.001569
41895239	3384680356.000000	175902108	10000.000000	5079	337368	1.000000	4575	338729	1.000000	362860520	-0.002789
41886118	3384698070.000000	175925575	10000.000000	5137	338840	1.000000	4483	337511	1.000000	369264910	-0.002316
41892549	3384708368.000000	175920591	10000.000000	5176	337798	1.000000	4626	337469	1.000000	375654611	-0.002390
41893359	3384688942.000000	175908475	10000.000000	5169	336836	1.000000	4610	338210	1.000000	382040033	-0.002059
41886124	3384655082.000000	175913184	10000.000000	5115	337978	1.000000	4566	337720	1.000000	388412391	-0.002185
41890568	3384789515.000000	175932830	10000.000000	5171	337640	1.000000	4612	338249	1.000000	394781986	-0.001348
41891768	3384764814.000000	175918284	10000.000000	5215	336738	1.000000	4650	338176	1.000000	401140311	-0.000747
41885291	3384681108.000000	175922865	10000.000000	5216	337072	1.000000	4661	338415	1.000000	407481645	-0.000963
41893183	3384704250.000000	175923604	10000.000000	5147	337665	1.000000	4642	337166	1.000000	413818338	-0.001245
41891145	3384722617.000000	175934306	10000.000000	5152	337492	1.000000	4559	339264	1.000000	420145400	-0.001415
41890472	3384736941.000000	175909486	10000.000000	5158	336704	1.000000	4627	338507	1.000000	426466257	-0.001665
41896852	3384656127.000000	175933852	10000.000000	5096	337470	1.000000	4616	338526	1.000000	432773496	-0.002003
41891552	3384664684.000000	175918672	10000.000000	5203	336396	1.000000	4561	338265	1.000000	439072960	-0.001835
41896938	3384759952.000000	175910327	10000.000000	5117	336792	1.000000	4621	337354	1.000000	445361307	-0.001260
41890498	3384706810.000000	175901549	10000.000000	5141	338943	1.000000	4652	338186	1.000000	451636279	-0.001206
41891949	3384725224.000000	175878451	10000.000000	5133	338024	1.000000	4671	337522	1.000000	457904523	-0.001979
41891626	3384693729.000000	175924471	10000.000000	5202	337932	1.000000	4600	337696	1.000000	464167563	-0.001845
41886714	3384717687.000000	175911563	10000.000000	5080	337983	1.000000	4576	338188	1.000000	470419438	-0.001925
41903617	3384708809.000000	175926708	10000.000000	5123	338233	1.000000	4693	338314	1.000000	476663803	-0.002317
41894489	3384711946.000000	175936898	10000.000000	5130	337568	1.000000	4559	337815	1.000000	482898477	-0.002295
41896086	3384725849.000000	175932361	10000.000000	5320	337795	1.000000	4634	338328	1.000000	489119113	-0.002222
41888295	3384725315.000000	175930136	10000.000000	5196	337851	1.000000	4616	335926	1.000000	495337117	-0.001500
41896993	3384666365.000000	175911696	10000.000000	5227	337444	1.000000	4567	338888	1.000000	501546574	-0.000971
41896575	3384715713.000000	175922915	10000.000000	5183	337298	1.000000	4535	338390	1.000000	507742062	-0.001389
41889625	3384677634.000000	175930339	10000.000000	5203	336806	1.000000	4570	337925	1.000000	513931145	-0.000593
41885491	3384628623.000000	175938946	10000.000000	5273	337403	1.000000	4670	337690	1.000000	520113995	-0.000684
41894382	3384633171.000000	175898999	10000.000000	5150	337762	1.000000	4610	337626	1.000000	526278130	0.001337
41891376	3384676605.000000	175948186	10000.000000	5165	338099	1.000000	4556	338585	1.000000	532436690	0.001858
41894303	3384766757.000000	175924342	10000.000000	5205	336868	1.000000	4571	337639	1.000000	538580466	0.001430
41887531	3384745777.000000	175890666	10000.000000	5227	337533	1.000000	4602	337300	1.000000	544719731	0.001430
41896968	3384786434.000000	175933733	10000.000000	5186	337417	1.000000	4487	338946	1.000000	550855294	0.000731
41891652	3384702348.000000	175918071	10000.000000	5221	336677	1.000000	4581	338818	1.000000	556975053	0.000605
41897759	3384715080.000000	175936025	10000.000000	5232	337956	1.000000	4640	338414	1.000000	563086987	0.000547
41893825	3384752160.000000	175901542	10000.000000	5180	337853	1.000000	4621	337699	1.000000	569189717	0.000905
41896704	3384672815.000000	175920110	10000.000000	5185	337320	1.000000	4629	337833	1.000000	575284411	0.000599
41894853	3384671316.000000	175925194	10000.000000	5122	337795	1.000000	4605	338827	1.000000	581365440	0.000739
41894699	3384694748.000000	175910626	10000.000000	5123	338607	1.000000	4552	338087	1.000000	587443204	0.000356
41889053	3384701601.000000	175918449	10000.000000	5111	337802	1.000000	4604	339102	1.000000	593508664	0.000306
41890627	3384778657.000000	175911729	10000.000000	5185	336758	1.000000	4635	338820	1.000000	599563189	0.000597
41898194	3384706964.000000	175923167	10000.000000	5166	338345	1.000000	4630	337552	1.000000	605612446	0.000501
41899465	3384625305.000000	175921244	10000.000000	5099	337935	1.000000	4646	337567	1.000000	611656978	0.000710
41890575	3384672925.000000	175944064	10000.000000	5121	338075	1.000000	4587	338282	1.000000	617687767	0.000666
41901998	3384722288.000000	175926784	10000.000000	5152	337650	1.000000	4644	338589	1.000000	623706026	0.000685
41894011	3384639323.000000	175933294	10000.000000	5155	338187	1.000000	4734	336755	1.000000	629716187	0.000951
41889019	3384673171.000000	175910732	10000.000000	5174	338766	1.000000	4620	337094	1.000000	635719314	0.000676
41890748	3384713538.000000	175917028	10000.000000	5132	338610	1.000000	4514	338276	1.000000	641717517	0.000000
41894012	3384777272.000000	175942038	10000.000000	5108	336689	1.000000	4649	338876	1.000000	647705434	-0.000001
npatches	nstrain	runtime	dt	init_x	init_y	init_y_blood	init_z	init_S	beta0	beta1	beta2	beta3	mean_beta	B	d	delta	delta_blood	b[0]	mut	m	CTL	c	g	epsilon	k	het	lambda	rho	omega	x_max	patch.dyna	DELTA	A	VA
10000	1	100.000000	0.000100	21900	9499	5000000	0.001000	10000000	11.014976	16.561421	8.835198	10.030224	17	8000000000.000000	0.010000	1.000000	1.000000	800000	0.000050	0.048000	0	0.500000	0.000000	25.000000	2.000000	0.500000	0.001000	0.001000	0.010000	31987	0	10.000000	7.000000	1.000000
sus	inf	inf_blood	z	x[0]	y[0][0]	z[0]	x[1]	y[1][0]	z[1]	S[0]	synchrony
219000000	94990000.000000	5000000	10.000000	21900	9499	0.001000	21900	9499	0.001000	10000000	0.000000
46853661	2959282642.000000	153636577	3940.834452	6220	294860	0.394083	4540	296366	0.394083	15647958	0.000000
44338675	3146556335.000000	163588764	6324.976263	5961	313174	0.632498	4165	314424	0.632498	22522751	0.000000
49964894	2730457709.000000	141932218	7771.013291	6666	271047	0.777101	4796	272943	0.777101	29299333	0.000000
54530945	2457055821.000000	127721980	8648.068121	7402	243768	0.864807	5284	245970	0.864807	35930584	0.000000
57377990	2309260785.000000	120023763	9180.022116	7692	229786	0.918002	5571	230158	0.918002	42466634	0.000000
59062236	2228129457.000000	115824363	9502.664490	7908	221127	0.950266	5679	223023	0.950266	48937256	0.000000
60069877	2181756590.000000	113378070	9698.354536	7996	216820	0.969835	5747	218087	0.969835	55368943	0.000000
60670962	2154750659.000000	112002956	9817.045065	8212	214822	0.981705	5839	215506	0.981705	61770338	0.000000
61048116	2138624274.000000	111147228	9889.033609	8108	212346	0.988903	5850	214288	0.988903	68153411	0.000000
61271185	2128937847.000000	110644080	9932.696323	8222	210618	0.993270	5920	213595	0.993270	74518704	0.000000
61393811	2123227974.000000	110369427	9959.178767	8172	210069	0.995918	5942	213450	0.995918	80870131	0.000000
61467913	2119716752.000000	110160611	9975.240980	8278	210368	0.997524	5878	212044	0.997524	87206376	0.000000
61525799	2117624512.000000	110054777	9984.983083	8318	209819	0.998498	5861	212113	0.998498	93537036	0.000000
61555614	2116321210.000000	110013298	9990.891893	8150	209483	0.999089	6027	212063	0.999089	99848075	0.000000
61572783	2115494597.000000	109971754	9994.475723	8246	208802	0.999448	5907	212407	0.999448	106156036	0.000000
61581127	2115096170.000000	109919628	9996.649399	8178	209445	0.999665	5814	211591	0.999665	112451148	0.000000
61602604	2114729636.000000	109917380	9997.967783	8207	209848	0.999797	5956	212431	0.999797	118735825	0.000000
61593888	2114655522.000000	109902259	9998.767413	8205	209587	0.999877	5986	211815	0.999877	125012271	0.000000
61596280	2114561347.000000	109880914	9999.252408	8259	209351	0.999925	5972	211519	0.999925	131280968	0.000000
61599592	2114443479.000000	109897370	9999.546568	8235	209422	0.999955	5847	212125	0.999955	137541740	0.000000
61596973	2114433614.000000	109908115	9999.724983	8155	209404	0.999972	5828	211094	0.999972	143790535	0.000000
61591447	2114454402.000000	109905922	9999.833196	8274	209574	0.999983	6011	212061	0.999983	150030000	0.000000
61592367	2114409080.000000	109892965	9999.898829	8302	209070	0.999990	5990	211700	0.999990	156258904	0.000000
61603602	2114375220.000000	109871686	9999.938638	8198	209745	0.999994	5875	211849	0.999994	162484803	0.000000
61598493	2114356147.000000	109895068	9999.962782	8194	208226	0.999996	5797	211368	0.999996	168698067	0.000000
61596088	2114342885.000000	109894101	9999.977427	8195	209124	0.999998	5932	211794	0.999998	174898946	0.000000
61598055	2114372281.000000	109891722	9999.986309	8124	209430	0.999999	5994	211365	0.999999	181088260	0.000000
61601062	2114412245.000000	109891052	9999.991696	8305	209268	0.999999	5952	211267	0.999999	187268544	0.000000
61591970	2114336916.000000	109895457	9999.994963	8262	210025	0.999999	5917	211407	0.999999	193445177	0.000000
61591130	2114367475.000000	109886270	9999.996945	8185	209511	1.000000	5939	211388	1.000000	199613429	0.000000
61603345	2114354487.000000	109900952	9999.998147	8212	209950	1.000000	5870	211378	1.000000	205771319	0.000000
61601343	2114422657.000000	109886616	9999.998876	8296	209787	1.000000	6020	211226	1.000000	211915435	0.000000
61608786	2114336211.000000	109906156	9999.999318	8264	209110	1.000000	6028	211782	1.000000	218055001	0.000000
61594131	2114419501.000000	109902545	9999.999587	8262	209007	1.000000	5899	212084	1.000000	224182423	0.000000
61599890	2114341432.000000	109891755	9999.999749	8279	209222	1.000000	6015	211636	1.000000	230302927	0.000000
61604268	2114337724.000000	109897820	9999.999848	8322	209179	1.000000	5850	212262	1.000000	236411887	0.000000
61593551	2114341355.000000	109903002	9999.999908	8210	209296	1.000000	6036	211800	1.000000	242515212	0.000000
61601516	2114400308.000000	109898402	9999.999944	8258	208986	1.000000	5987	211077	1.000000	248606744	0.000000
61594547	2114282162.000000	109906991	9999.999966	8220	210033	1.000000	5876	212487	1.000000	254689597	0.000000
61595463	2114415380.000000	109884930	9999.999979	8172	209674	1.000000	5908	211779	1.000000	260761153	-1.#IND00
61603748	2114399365.000000	109890580	9999.999988	8219	208755	1.000000	6033	211844	1.000000	266825613	0.004800
61592230	2114396058.000000	109906203	9999.999992	8142	208989	1.000000	5849	211471	1.000000	272878473	-0.000315
61594735	2114319880.000000	109910459	9999.999995	8129	209527	1.000000	5967	211263	1.000000	278927897	-0.000676
61600133	2114363712.000000	109895704	9999.999997	8188	209507	1.000000	5946	211470	1.000000	284962482	-0.001278
61594442	2114363799.000000	109900369	9999.999998	8215	209095	1.000000	5991	212002	1.000000	290992081	-0.002180
61608321	2114328491.000000	109887291	9999.999999	8157	209803	1.000000	5891	212148	1.000000	297006559	0.001591
61590682	2114302798.000000	109888957	9999.999999	8215	209626	1.000000	5998	211503	1.000000	303011956	0.000564
61601917	2114294007.000000	109873675	10000.000000	8216	209413	1.000000	5985	211561	1.000000	309008926	0.000698
61598403	2114320847.000000	109886430	10000.000000	8200	209650	1.000000	5926	211768	1.000000	314997135	0.000054
61601130	2114407757.000000	109882915	10000.000000	8167	209605	1.000000	5929	211562	1.000000	320976616	-0.000503
61594358	2114378345.000000	109914561	10000.000000	8241	209844	1.000000	5973	211348	1.000000	326947148	-0.000638
61599099	2114377723.000000	109867858	10000.000000	8275	210012	1.000000	5891	211556	1.000000	332910125	-0.000128
61601605	2114379667.000000	109897769	10000.000000	8259	209770	1.000000	5958	211476	1.000000	338864441	0.001102
61590013	2114349137.000000	109891372	10000.000000	8285	208680	1.000000	5928	211474	1.000000	344808271	0.000523
61593901	2114342173.000000	109900510	10000.000000	8239	209657	1.000000	5924	211761	1.000000	350748523	0.000884
61601458	2114383252.000000	109882103	10000.000000	8351	208893	1.000000	5985	210801	1.000000	356675837	0.000761
61595817	2114355008.000000	109895328	10000.000000	8305	209281	1.000000	5920	212207	1.000000	362591137	0.000160
61594093	2114355318.000000	109903218	10000.000000	8224	210545	1.000000	5964	211616	1.000000	368501723	-0.001462
61596520	2114439363.000000	109897507	10000.000000	8273	209901	1.000000	6076	211177	1.000000	374404125	-0.000555
61608751	2114277777.000000	109896152	10000.000000	8312	209979	1.000000	5971	210877	1.000000	380297842	0.000309
61593064	2114317946.000000	109885806	10000.000000	8167	209664	1.000000	5934	212050	1.000000	386182635	-0.000207
61594215	2114392390.000000	109894580	10000.000000	8203	208875	1.000000	6047	211646	1.000000	392054305	0.000269
61602153	2114325342.000000	109898638	10000.000000	8340	209357	1.000000	6005	212062	1.000000	397920104	0.000164
61604090	2114359758.000000	109899538	10000.000000	8282	208748	1.000000	5996	211702	1.000000	403774836	0.000042
61607107	2114308957.000000	109893525	10000.000000	8167	209981	1.000000	5922	211180	1.000000	409626083	-0.000516
61595389	2114369005.000000	109903670	10000.000000	8139	210137	1.000000	5991	211837	1.000000	415467515	0.000341
61590506	2114501797.000000	109892301	10000.000000	8271	210258	1.000000	5864	212024	1.000000	421297770	0.000094
61593286	2114465527.000000	109893710	10000.000000	8264	209992	1.000000	5942	210838	1.000000	427116618	-0.000467
61603147	2114360132.000000	109896928	10000.000000	8180	210058	1.000000	5871	211710	1.000000	432930448	-0.000429
61597953	2114330503.000000	109892825	10000.000000	8326	209131	1.000000	5966	211159	1.000000	438737070	-0.000165
61593798	2114361077.000000	109893725	10000.000000	8151	210336	1.000000	5984	211158	1.000000	444536184	-0.000642
61598076	2114386656.000000	109892311	10000.000000	8184	210649	1.000000	5876	211488	1.000000	450326498	-0.001923
61596130	2114398429.000000	109897011	10000.000000	8211	209281	1.000000	5880	211517	1.000000	456106560	-0.001788
61594180	2114422262.000000	109899576	10000.000000	8100	209301	1.000000	5914	211763	1.000000	461877566	-0.001809
61598240	2114382088.000000	109901963	10000.000000	8157	209211	1.000000	6035	211399	1.000000	467634471	-0.001807
61596032	2114346161.000000	109890525	10000.000000	8153	209859	1.000000	5952	212456	1.000000	473388126	-0.000645
61599055	2114374157.000000	109901156	10000.000000	8348	209370	1.000000	5881	211692	1.000000	479134612	-0.000598
61592561	2114424577.000000	109891429	10000.000000	8352	209969	1.000000	5902	211486	1.000000	484873414	-0.000440
61603428	2114384798.000000	109913796	10000.000000	8172	209775	1.000000	5945	211726	1.000000	490601957	-0.000546
61591183	2114373710.000000	109894938	10000.000000	8272	209553	1.000000	5968	211124	1.000000	496320200	-0.000423
61599888	2114396964.000000	109907830	10000.000000	8281	209227	1.000000	5958	211150	1.000000	502027094	-0.000550
61599071	2114361190.000000	109879429	10000.000000	8286	209458	1.000000	5960	211632	1.000000	507732888	-0.000643
61605340	2114363545.000000	109903161	10000.000000	8245	209878	1.000000	5974	211601	1.000000	513428368	-0.000654
61605533	2114341402.000000	109872431	10000.000000	8217	208809	1.000000	5900	211408	1.000000	519110799	-0.000742
61605812	2114355976.000000	109894232	10000.000000	8223	208973	1.000000	6015	211002	1.000000	524787582	-0.000688
61600410	2114376014.000000	109897887	10000.000000	8119	210434	1.000000	5911	211608	1.000000	530455532	-0.000877
61593822	2114328457.000000	109891274	10000.000000	8229	209768	1.000000	5963	211221	1.000000	536120660	-0.000815
61596543	2114390364.000000	109884016	10000.000000	8204	209031	1.000000	5890	211894	1.000000	541771481	-0.000802
61596920	2114337036.000000	109882659	10000.000000	8357	208918	1.000000	5995	211550	1.000000	547413385	-0.000792
61599293	2114360378.000000	109898573	10000.000000	8328	209057	1.000000	5926	211361	1.000000	553047197	-0.000910
61593898	2114344572.000000	109905057	10000.000000	8180	209773	1.000000	5887	211230	1.000000	558672736	-0.000727
61597518	2114416241.000000	109893669	10000.000000	8242	209168	1.000000	5977	213082	1.000000	564289438	-0.000520
61597688	2114349210.000000	109889957	10000.000000	8284	209451	1.000000	5872	212084	1.000000	569896180	-0.000266
61594967	2114403559.000000	109902776	10000.000000	8158	209582	1.000000	5952	211692	1.000000	575499393	-0.000002
61600279	2114314383.000000	109889827	10000.000000	8190	209910	1.000000	5900	211836	1.000000	581091924	-0.000036
61597353	2114443089.000000	109889901	10000.000000	8245	210203	1.000000	5933	211722	1.000000	586674692	0.000012
61601078	2114353372.000000	109899283	10000.000000	8292	209601	1.000000	5951	211758	1.000000	592251933	0.000861
61593422	2114335511.000000	109910791	10000.000000	8237	208772	1.000000	5880	212856	1.000000	597818330	0.001267
61593800	2114342674.000000	109895794	10000.000000	8253	209662	1.000000	5969	211804	1.000000	603377513	0.001255
npatches	nstrain	runtime	dt	init_x	init_y	init_y_blood	init_z	init_S	beta0	beta1	beta2	beta3	mean_beta	B	d	delta	delta_blood	b[0]	mut	m	CTL	c	g	epsilon	k	het	lambda	rho	omega	x_max	patch.dyna	DELTA	A	VA
10000	1	100.000000	0.000100	21900	9499	5000000	0.001000	10000000	23.189409	15.748717	23.374360	24.160645	17	8000000000.000000	0.010000	1.000000	1.000000	800000	0.000050	0.048000	0	0.500000	0.000000	25.000000	3.000000	0.500000	0.001000	0.001000	0.010000	31987	0	10.000000	7.000000	1.000000
sus	inf	inf_blood	z	x[0]	y[0][0]	z[0]	x[1]	y[1][0]	z[1]	S[0]	synchrony
219000000	94990000.000000	5000000	10.000000	21900	9499	0.001000	21900	9499	0.001000	10000000	0.000000
51747599	2647217756.000000	137503295	3940.834452	3632	266308	0.394083	4997	265642	0.394083	15575808	0.000000
55199747	2438187364.000000	126779471	6324.976263	3925	246184	0.632498	5503	243470	0.632498	22252118	0.000000
65196193	1981164795.000000	102984909	7771.013291	4627	199457	0.777101	6545	198610	0.777101	28697235	0.000000
71968302	1744445350.000000	90669260	8648.068121	5220	175319	0.864807	7258	174708	0.864807	34921579	0.000000
75985127	1624104828.000000	84415859	9180.022116	5624	164206	0.918002	7611	162096	0.918002	41002950	0.000000
78363257	1558644062.000000	81006274	9502.664490	5669	157777	0.950266	7832	155686	0.950266	47001930	0.000000
79803505	1521397975.000000	79077672	9698.354536	5846	153828	0.969835	7947	151639	0.969835	52947017	0.000000
80646730	1499512078.000000	77942695	9817.045065	5933	151863	0.981705	7988	149931	0.981705	58854662	0.000000
81177692	1486506203.000000	77257528	9889.033609	6048	150865	0.988903	8010	148353	0.988903	64734068	0.000000
81485127	1478748475.000000	76853923	9932.696323	5922	149136	0.993270	8157	148295	0.993270	70599174	0.000000
81678879	1474082372.000000	76602313	9959.178767	5998	149036	0.995918	8090	147620	0.995918	76444756	0.000000
81781040	1471337758.000000	76458951	9975.240980	5994	148780	0.997524	8311	146854	0.997524	82279175	0.000000
81869229	1469594825.000000	76372682	9984.983083	6003	148541	0.998498	8276	147179	0.998498	88104208	0.000000
81909999	1468535137.000000	76322031	9990.891893	6162	148246	0.999089	8316	146484	0.999089	93918911	0.000000
81930562	1467908501.000000	76290080	9994.475723	6022	148671	0.999448	8269	146921	0.999448	99726929	0.000000
81939166	1467571699.000000	76266974	9996.649399	5997	148631	0.999665	8277	146619	0.999665	105527235	0.000000
81960252	1467304365.000000	76264001	9997.967783	5999	149140	0.999797	8232	146633	0.999797	111316649	0.000000
81952382	1467146467.000000	76253378	9998.767413	5994	148616	0.999877	8279	146575	0.999877	117090977	0.000000
81961114	1467049338.000000	76247358	9999.252408	6115	147634	0.999925	8374	146357	0.999925	122860664	0.000000
81971233	1466977467.000000	76250711	9999.546568	5965	148537	0.999955	8094	146496	0.999955	128621377	0.000000
81966658	1466988260.000000	76251827	9999.724983	6002	148403	0.999972	8324	147115	0.999972	134371763	0.000000
81966323	1466920529.000000	76251938	9999.833196	6080	148623	0.999983	8237	146873	0.999983	140118125	0.000000
81967814	1466937099.000000	76249769	9999.898829	6011	148266	0.999990	8227	146732	0.999990	145853655	0.000000
81966907	1466909381.000000	76237770	9999.938638	6078	148241	0.999994	8285	146321	0.999994	151582277	0.000000
81968287	1466937960.000000	76234054	9999.962782	5923	148501	0.999996	8289	146559	0.999996	157301079	0.000000
81980982	1466928837.000000	76232995	9999.977427	6052	148242	0.999998	8078	146991	0.999998	163011138	0.000000
81967770	1467020898.000000	76251368	9999.986309	6008	148802	0.999999	8173	147264	0.999999	168712493	0.000000
81971336	1466967144.000000	76240514	9999.991696	6095	148269	0.999999	8195	146901	0.999999	174405318	0.000000
81967985	1466984129.000000	76245861	9999.994963	6107	148247	0.999999	8129	147438	0.999999	180090886	0.000000
81983075	1466968745.000000	76257259	9999.996945	5985	148613	1.000000	8114	146623	1.000000	185772355	0.000000
81971048	1466953794.000000	76235522	9999.998147	5984	148775	1.000000	8309	145711	1.000000	191438340	0.000000
81974710	1466896381.000000	76246544	9999.998876	6001	148671	1.000000	8154	147151	1.000000	197096317	0.000000
81960550	1466975156.000000	76236644	9999.999318	6046	148601	1.000000	8245	146019	1.000000	202746087	0.000000
81967692	1466965077.000000	76246777	9999.999587	6045	148079	1.000000	8330	146427	1.000000	208388328	0.000000
81974004	1466933015.000000	76245722	9999.999749	6044	148385	1.000000	8283	147435	1.000000	214021809	0.000000
81969634	1466932940.000000	76235119	9999.999848	6111	148775	1.000000	8236	146642	1.000000	219643382	0.000000
81969242	1467009342.000000	76222097	9999.999908	5944	148469	1.000000	8148	146627	1.000000	225260431	0.000000
81979627	1466918793.000000	76244896	9999.999944	5886	148646	1.000000	8283	146738	1.000000	230867568	0.000000
81963730	1466972266.000000	76263975	9999.999966	6028	148455	1.000000	8246	146607	1.000000	236467829	0.000000
81975186	1466932674.000000	76247909	9999.999979	6010	148584	1.000000	8185	146687	1.000000	242060883	-1.#IND00
81967619	1467014642.000000	76239419	9999.999988	6074	148738	1.000000	8268	146675	1.000000	247645500	-0.009600
81966433	1466919054.000000	76251129	9999.999992	6057	148888	1.000000	8193	147228	1.000000	253217923	-0.006155
81964616	1466950691.000000	76252499	9999.999995	6082	148513	1.000000	8194	146678	1.000000	258783276	-0.006831
81978529	1466880890.000000	76255203	9999.999997	6004	148496	1.000000	8236	146647	1.000000	264337633	-0.003589
81963130	1466955595.000000	76252012	9999.999998	5986	148679	1.000000	8192	146369	1.000000	269887169	-0.001262
81956129	1466935993.000000	76261591	9999.999999	5988	148535	1.000000	8266	146318	1.000000	275425866	0.006573
81971528	1466927318.000000	76243613	9999.999999	5933	148695	1.000000	8281	146522	1.000000	280955805	0.003504
81965325	1466906575.000000	76256980	10000.000000	6071	148588	1.000000	8292	146622	1.000000	286482500	0.001542
81967371	1466983086.000000	76235604	10000.000000	6038	148849	1.000000	8253	146885	1.000000	291999572	0.002048
81972142	1466882625.000000	76243478	10000.000000	5973	149199	1.000000	8229	146322	1.000000	297507029	0.003198
81977854	1466897242.000000	76227286	10000.000000	5968	148853	1.000000	8261	146762	1.000000	303002914	0.002337
81956577	1466963195.000000	76255185	10000.000000	6023	149025	1.000000	8108	147078	1.000000	308495789	0.002395
81961859	1467003766.000000	76242618	10000.000000	6004	148730	1.000000	8149	146894	1.000000	313975829	0.002408
81964955	1466884647.000000	76248953	10000.000000	6049	148505	1.000000	8229	146703	1.000000	319449222	0.003910
81977691	1466974654.000000	76249168	10000.000000	6045	148823	1.000000	8312	146672	1.000000	324917789	0.003735
81981629	1466886846.000000	76239409	10000.000000	5911	148962	1.000000	8204	146608	1.000000	330377159	0.004571
81980264	1466995150.000000	76242408	10000.000000	6143	148813	1.000000	8307	146544	1.000000	335825628	0.000337
81967700	1466959135.000000	76248636	10000.000000	6064	148317	1.000000	8315	146453	1.000000	341267658	-0.000357
81976823	1466912053.000000	76236901	10000.000000	6068	148210	1.000000	8219	146414	1.000000	346701166	-0.000752
81966771	1466921123.000000	76257529	10000.000000	6092	149024	1.000000	8426	146017	1.000000	352128783	-0.000598
81976714	1466906149.000000	76238782	10000.000000	6012	149027	1.000000	8152	146989	1.000000	357545637	-0.000482
81974064	1466862674.000000	76228078	10000.000000	6077	148445	1.000000	8144	147680	1.000000	362957455	-0.000569
81976514	1466833366.000000	76249884	10000.000000	6078	148088	1.000000	8292	146568	1.000000	368359029	0.000037
81962140	1466956944.000000	76254419	10000.000000	6023	148362	1.000000	8190	146139	1.000000	373751112	-0.000413
81963201	1466934241.000000	76251560	10000.000000	5995	148781	1.000000	8174	146544	1.000000	379134815	-0.000428
81974418	1466883217.000000	76264428	10000.000000	6110	147815	1.000000	8154	146906	1.000000	384509650	0.000677
81975882	1466950780.000000	76257457	10000.000000	5992	148434	1.000000	8245	146296	1.000000	389875851	0.001257
81967814	1466956887.000000	76232059	10000.000000	6060	148792	1.000000	8208	146247	1.000000	395238342	0.000821
81968341	1466934392.000000	76247287	10000.000000	6136	148503	1.000000	8349	146235	1.000000	400592556	0.001001
81968735	1466939131.000000	76241582	10000.000000	5940	148321	1.000000	8284	146163	1.000000	405938140	0.000903
81968020	1466902183.000000	76246554	10000.000000	6081	147961	1.000000	8150	146871	1.000000	411272023	0.000918
81983689	1466904356.000000	76242059	10000.000000	6082	148231	1.000000	8212	146555	1.000000	416605491	0.000455
81979006	1466921735.000000	76236314	10000.000000	5944	148812	1.000000	8313	146978	1.000000	421925249	0.000480
81976368	1466950482.000000	76247718	10000.000000	6034	148614	1.000000	8135	147559	1.000000	427239006	0.000735
81971413	1466962290.000000	76242482	10000.000000	6091	148179	1.000000	8144	146224	1.000000	432542641	0.001060
81968522	1466936649.000000	76250382	10000.000000	6037	148487	1.000000	8327	146344	1.000000	437843365	0.000662
81966750	1466958068.000000	76250746	10000.000000	6016	148896	1.000000	8146	146319	1.000000	443128065	0.000316
81977694	1466961682.000000	76234124	10000.000000	6150	148479	1.000000	8286	145748	1.000000	448408959	0.000149
81962291	1466966424.000000	76263924	10000.000000	6077	148244	1.000000	8219	146531	1.000000	453682074	0.000768
81976668	1466915356.000000	76248599	10000.000000	5974	148815	1.000000	8238	146558	1.000000	458949653	0.000680
81969910	1466927641.000000	76232256	10000.000000	6036	148484	1.000000	8293	146868	1.000000	464206494	0.000920
81979389	1466963991.000000	76246870	10000.000000	6069	147935	1.000000	8229	146700	1.000000	469459037	0.000961
81980727	1466905948.000000	76233534	10000.000000	6059	148897	1.000000	8203	146603	1.000000	474699511	0.001288
81981847	1466880673.000000	76244916	10000.000000	5967	148976	1.000000	8356	146510	1.000000	479932752	0.000984
81974185	1466961520.000000	76253318	10000.000000	5929	148476	1.000000	8179	146525	1.000000	485159864	0.000513
81964666	1466914355.000000	76246164	10000.000000	5973	149154	1.000000	8256	146322	1.000000	490379809	0.000597
81969739	1466911238.000000	76249263	10000.000000	5991	148339	1.000000	8189	147015	1.000000	495591829	0.000452
81976466	1466985253.000000	76241505	10000.000000	5958	149182	1.000000	8216	146148	1.000000	500796699	0.000393
81974802	1466921711.000000	76241308	10000.000000	6067	148894	1.000000	8244	146822	1.000000	505992588	0.000430
81970124	1466913955.000000	76243337	10000.000000	6062	148558	1.000000	8257	146597	1.000000	511178348	-0.000733
81974688	1466964591.000000	76254272	10000.000000	6059	148609	1.000000	8225	146972	1.000000	516353400	-0.000951
81964986	1466902977.000000	76245073	10000.000000	6060	149090	1.000000	8082	147032	1.000000	521526452	-0.001531
81978568	1466906070.000000	76254594	10000.000000	5964	148750	1.000000	8403	145922	1.000000	526691492	-0.001510
81960025	1466939502.000000	76240541	10000.000000	6037	148414	1.000000	8211	146776	1.000000	531845587	-0.001499
81958265	1466972914.000000	76251357	10000.000000	5973	148669	1.000000	8155	146245	1.000000	536992953	-0.001475
81970503	1466974189.000000	76250064	10000.000000	5984	149069	1.000000	8283	145796	1.000000	542131869	-0.001463
81970561	1466942753.000000	76238244	10000.000000	5943	148750	1.000000	8269	146536	1.000000	547265059	-0.001320
81960309	1466965487.000000	76237974	10000.000000	6045	148871	1.000000	8295	146593	1.000000	552385163	-0.001070
81961929	1466999188.000000	76243091	10000.000000	6055	148412	1.000000	8286	146664	1.000000	557502770	-0.001948
npatches	nstrain	runtime	dt	init_x	init_y	init_y_blood	init_z	init_S	beta0	beta1	beta2	beta3	mean_beta	B	d	delta	delta_blood	b[0]	mut	m	CTL	c	g	epsilon	k	het	lambda	rho	omega	x_max	patch.dyna	DELTA	A	VA
10000	1	100.000000	0.000100	21900	9499	5000000	0.001000	10000000	11.749790	23.526982	13.999113	20.562715	17	8000000000.000000	0.010000	1.000000	1.000000	800000	0.000050	0.048000	0	0.500000	0.000000	25.000000	4.000000	0.500000	0.001000	0.001000	0.010000	31987	0	10.000000	7.000000	1.000000
sus	inf	inf_blood	z	x[0]	y[0][0]	z[0]	x[1]	y[1][0]	z[1]	S[0]	synchrony
219000000	94990000.000000	5000000	10.000000	21900	9499	0.001000	21900	9499	0.001000	10000000	0.000000
56465960	2380077925.000000	123655213	3940.834452	7125	236146	0.394083	3997	239818	0.394083	15519116	0.000000
66285846	1939091376.000000	100842648	6324.976263	8328	192262	0.632498	4734	195341	0.632498	21990048	0.000000
80241436	1508430081.000000	78447176	7771.013291	10065	148715	0.777101	5824	153392	0.777101	28096921	0.000000
88944676	1309160753.000000	68073198	8648.068121	11175	128884	0.864807	6477	133111	0.864807	33915925	0.000000
94066710	1209459203.000000	62858861	9180.022116	11633	119202	0.918002	6810	123818	0.918002	39564143	0.000000
97079357	1155212383.000000	60040724	9502.664490	12033	112896	0.950266	7255	117403	0.950266	45108696	0.000000
98910967	1124209825.000000	58439383	9698.354536	12243	110515	0.969835	7439	114220	0.969835	50583418	0.000000
100006740	1106029075.000000	57499035	9817.045065	12183	108505	0.981705	7390	112520	0.981705	56012648	0.000000
100672931	1095312954.000000	56934788	9889.033609	12406	108026	0.988903	7420	111060	0.988903	61413193	0.000000
101092354	1088824774.000000	56596249	9932.696323	12496	106859	0.993270	7361	111679	0.993270	66789684	0.000000
101327258	1084912742.000000	56382624	9959.178767	12364	106756	0.995918	7551	111341	0.995918	72152268	0.000000
101465703	1082580945.000000	56267636	9975.240980	12341	106599	0.997524	7551	110732	0.997524	77504503	0.000000
101555809	1081155135.000000	56197671	9984.983083	12297	106281	0.998498	7558	110205	0.998498	82844091	0.000000
101618664	1080325024.000000	56143567	9990.891893	12499	106432	0.999089	7591	110433	0.999089	88178825	0.000000
101658869	1079756280.000000	56117631	9994.475723	12414	106536	0.999448	7559	110398	0.999448	93504431	0.000000
101681866	1079476621.000000	56108364	9996.649399	12592	105493	0.999665	7476	110599	0.999665	98817690	0.000000
101674809	1079270321.000000	56097254	9997.967783	12523	106190	0.999797	7538	109320	0.999797	104125272	0.000000
101685125	1079178005.000000	56086355	9998.767413	12383	106412	0.999877	7590	110518	0.999877	109423675	0.000000
101692934	1079129090.000000	56087296	9999.252408	12522	105672	0.999925	7609	109621	0.999925	114712823	0.000000
101693978	1079090311.000000	56085102	9999.546568	12473	106521	0.999955	7515	110120	0.999955	119990529	0.000000
101688776	1079004552.000000	56094496	9999.724983	12576	105334	0.999972	7585	110441	0.999972	125266130	0.000000
101705661	1079017825.000000	56071707	9999.833196	12512	105953	0.999983	7461	110122	0.999983	130534756	0.000000
101694876	1078967860.000000	56087502	9999.898829	12469	105307	0.999990	7402	110082	0.999990	135788931	0.000000
101704333	1078993438.000000	56084916	9999.938638	12523	105883	0.999994	7625	109872	0.999994	141038123	0.000000
101691395	1079005949.000000	56076544	9999.962782	12723	105874	0.999996	7515	109400	0.999996	146280363	0.000000
101712464	1078986165.000000	56082940	9999.977427	12352	105711	0.999998	7423	110279	0.999998	151512666	0.000000
101702478	1078954702.000000	56074917	9999.986309	12633	105972	0.999999	7550	109816	0.999999	156738458	0.000000
101695945	1079032953.000000	56082125	9999.991696	12514	105855	0.999999	7455	110004	0.999999	161956265	0.000000
101700472	1079054348.000000	56071936	9999.994963	12478	105855	0.999999	7526	110331	0.999999	167165389	0.000000
101707622	1078964273.000000	56077119	9999.996945	12422	106035	1.000000	7585	109830	1.000000	172365170	0.000000
101705218	1079026801.000000	56076684	9999.998147	12585	105382	1.000000	7568	110396	1.000000	177560133	0.000000
101718467	1078959825.000000	56076441	9999.998876	12491	105913	1.000000	7583	109577	1.000000	182745380	0.000000
101694715	1079015070.000000	56084477	9999.999318	12502	105771	1.000000	7469	110325	1.000000	187922927	0.000000
101693837	1078965481.000000	56083008	9999.999587	12404	105841	1.000000	7611	109793	1.000000	193092054	0.000000
101703671	1079009620.000000	56077589	9999.999749	12424	106537	1.000000	7656	110390	1.000000	198257782	0.000000
101692474	1078984156.000000	56085008	9999.999848	12566	105727	1.000000	7495	110271	1.000000	203409741	0.000000
101695006	1079050321.000000	56080079	9999.999908	12719	105856	1.000000	7549	109811	1.000000	208556508	0.000000
101706823	1078986651.000000	56074916	9999.999944	12530	105688	1.000000	7560	109884	1.000000	213695970	0.000000
101713166	1078965267.000000	56084345	9999.999966	12460	105890	1.000000	7548	110481	1.000000	218829091	0.000000
101715826	1079051344.000000	56070541	9999.999979	12588	104943	1.000000	7557	109506	1.000000	223951154	-1.#IND00
101700917	1079011628.000000	56080865	9999.999988	12448	105398	1.000000	7504	109478	1.000000	229067490	0.000000
101718532	1078964401.000000	56080429	9999.999992	12500	105913	1.000000	7458	110455	1.000000	234177132	0.013334
101700146	1078999400.000000	56084846	9999.999995	12570	106107	1.000000	7522	110770	1.000000	239277732	0.005882
101693060	1078984510.000000	56085755	9999.999997	12501	106426	1.000000	7590	109718	1.000000	244372590	0.005795
101693879	1078960875.000000	56091441	9999.999998	12394	105484	1.000000	7638	109811	1.000000	249458235	0.005763
101716064	1078941796.000000	56087896	9999.999999	12426	105942	1.000000	7772	109597	1.000000	254538901	0.009393
101717365	1078974697.000000	56074088	9999.999999	12438	106054	1.000000	7485	109760	1.000000	259609204	0.011126
101702274	1079009346.000000	56077388	10000.000000	12580	106048	1.000000	7576	109855	1.000000	264671324	0.010188
101697937	1079047937.000000	56079030	10000.000000	12451	106461	1.000000	7619	109997	1.000000	269720642	0.009199
101688977	1079004788.000000	56075916	10000.000000	12535	105798	1.000000	7598	109867	1.000000	274767915	0.007615
101698762	1078927404.000000	56077043	10000.000000	12529	106321	1.000000	7519	110962	1.000000	279806252	0.005078
101716888	1078970871.000000	56079306	10000.000000	12505	106141	1.000000	7505	109555	1.000000	284838670	0.005306
101697349	1078991115.000000	56078410	10000.000000	12647	105925	1.000000	7534	110509	1.000000	289866150	0.006916
101689491	1078943883.000000	56094184	10000.000000	12560	106169	1.000000	7596	110093	1.000000	294885296	0.008656
101705263	1079011015.000000	56083995	10000.000000	12414	105423	1.000000	7504	110362	1.000000	299894361	0.008254
101708572	1079039974.000000	56081122	10000.000000	12408	106302	1.000000	7480	110286	1.000000	304897642	0.008211
101706201	1078990379.000000	56079185	10000.000000	12499	106265	1.000000	7639	110585	1.000000	309895659	0.007458
101687231	1079015705.000000	56089813	10000.000000	12548	106251	1.000000	7528	109958	1.000000	314890675	0.007780
101709343	1078929738.000000	56083731	10000.000000	12574	105826	1.000000	7612	109862	1.000000	319869705	0.007152
101703107	1078980834.000000	56080384	10000.000000	12627	105990	1.000000	7483	109611	1.000000	324842419	0.006875
101706351	1078947527.000000	56068283	10000.000000	12588	105737	1.000000	7491	110469	1.000000	329805626	0.006266
101703883	1078947766.000000	56075185	10000.000000	12611	106012	1.000000	7514	110279	1.000000	334768829	0.006532
101697222	1079030918.000000	56075729	10000.000000	12579	106047	1.000000	7505	110026	1.000000	339721064	0.006284
101702725	1078948427.000000	56086149	10000.000000	12449	105320	1.000000	7661	109400	1.000000	344663344	0.006084
101704548	1078968717.000000	56078135	10000.000000	12493	106306	1.000000	7701	110411	1.000000	349605183	0.005955
101691048	1079040267.000000	56098992	10000.000000	12431	106012	1.000000	7548	110247	1.000000	354534269	0.004819
101707061	1079001276.000000	56074076	10000.000000	12606	105812	1.000000	7614	109973	1.000000	359458188	0.004942
101696604	1079010588.000000	56093869	10000.000000	12487	106255	1.000000	7586	109808	1.000000	364372273	0.004992
101698212	1079005363.000000	56075108	10000.000000	12618	105952	1.000000	7526	109841	1.000000	369278163	0.004737
101701692	1079018918.000000	56095330	10000.000000	12624	105829	1.000000	7458	110267	1.000000	374175289	0.004464
101699425	1078889057.000000	56085336	10000.000000	12399	106009	1.000000	7581	109172	1.000000	379064759	0.003730
101701862	1079019997.000000	56081098	10000.000000	12417	105953	1.000000	7588	109536	1.000000	383944999	0.003536
101697586	1078982745.000000	56076830	10000.000000	12566	105329	1.000000	7624	109811	1.000000	388821560	0.002476
101695834	1079024526.000000	56079907	10000.000000	12564	105967	1.000000	7517	109629	1.000000	393689995	0.002788
101700630	1078973596.000000	56094336	10000.000000	12375	106406	1.000000	7445	110185	1.000000	398549087	0.002816
101702419	1078977741.000000	56074319	10000.000000	12382	106778	1.000000	7527	110487	1.000000	403406621	0.002758
101700890	1079030146.000000	56079184	10000.000000	12556	105574	1.000000	7558	110135	1.000000	408254227	0.002387
101702726	1079005534.000000	56093617	10000.000000	12530	105840	1.000000	7476	110141	1.000000	413092294	0.002496
101692523	1079012162.000000	56067772	10000.000000	12437	106313	1.000000	7525	110064	1.000000	417926693	0.002168
101691967	1078968867.000000	56076944	10000.000000	12556	105816	1.000000	7561	110353	1.000000	422752534	0.002267
101692646	1078964421.000000	56084601	10000.000000	12464	106360	1.000000	7610	109433	1.000000	427569719	0.002113
101706325	1078942718.000000	56076269	10000.000000	12403	106026	1.000000	7574	110185	1.000000	432381887	0.002070
101696964	1079027510.000000	56075648	10000.000000	12500	106055	1.000000	7575	110060	1.000000	437184004	0.002463
101704441	1078976003.000000	56086452	10000.000000	12605	105968	1.000000	7593	109755	1.000000	441982710	0.000650
101691335	1079020916.000000	56080424	10000.000000	12330	106220	1.000000	7554	109401	1.000000	446773659	0.000900
101705833	1078976700.000000	56081980	10000.000000	12428	105323	1.000000	7533	110038	1.000000	451559294	0.000727
101701095	1078977723.000000	56075220	10000.000000	12654	105145	1.000000	7541	110163	1.000000	456335585	0.000837
101693267	1079037652.000000	56075772	10000.000000	12604	105880	1.000000	7541	109824	1.000000	461102268	0.000802
101690927	1078935618.000000	56075834	10000.000000	12564	105880	1.000000	7511	110358	1.000000	465862771	0.000966
101691735	1078987644.000000	56072325	10000.000000	12599	105938	1.000000	7521	110251	1.000000	470616377	0.001192
101700236	1078917479.000000	56071005	10000.000000	12492	106332	1.000000	7485	109950	1.000000	475358348	0.001609
101686527	1079005664.000000	56087274	10000.000000	12451	106000	1.000000	7413	110352	1.000000	480096264	0.001151
101700269	1078943899.000000	56062340	10000.000000	12578	106030	1.000000	7595	110596	1.000000	484830078	0.000707
101708631	1078998572.000000	56075805	10000.000000	12620	106118	1.000000	7623	109872	1.000000	489554059	0.000661
101700509	1079004173.000000	56063266	10000.000000	12478	106017	1.000000	7507	109936	1.000000	494277871	0.001040
101688585	1078974932.000000	56085530	10000.000000	12494	106248	1.000000	7635	109659	1.000000	498987065	0.000825
101689723	1079007335.000000	56077327	10000.000000	12491	106421	1.000000	7499	110393	1.000000	503691443	0.000781
101704557	1078963907.000000	56082669	10000.000000	12581	106217	1.000000	7460	110544	1.000000	508387740	0.000755
101717347	1078976488.000000	56077171	10000.000000	12560	105670	1.000000	7593	109943	1.000000	513078657	0.000821
npatches	nstrain	runtime	dt	init_x	init_y	init_y_blood	init_z	init_S	beta0	beta1	beta2	beta3	mean_beta	B	d	delta	delta_blood	b[0]	mut	m	CTL	c	g	epsilon	k	het	lambda	rho	omega	x_max	patch.dyna	DELTA	A	VA
10000	1	100.000000	0.000100	21900	9499	5000000	0.001000	10000000	15.536354	18.237783	24.561881	18.092262	17	8000000000.000000	0.010000	1.000000	1.000000	800000	0.000050	0.048000	0	0.500000	0.000000	25.000000	5.000000	0.500000	0.001000	0.001000	0.010000	31987	0	10.000000	7.000000	1.000000
sus	inf	inf_blood	z	x[0]	y[0][0]	z[0]	x[1]	y[1][0]	z[1]	S[0]	synchrony
219000000	94990000.000000	5000000	10.000000	21900	9499	0.001000	21900	9499	0.001000	10000000	0.000000
61000485	2149516213.000000	111725044	3940.834452	6264	215767	0.394083	5388	215463	0.394083	15473156	0.000000
77286587	1576400143.000000	81990265	6324.976263	7855	157375	0.632498	6937	159029	0.632498	21741057	0.000000
94761450	1188480236.000000	61801804	7771.013291	9774	118627	0.777101	8593	119429	0.777101	27523299	0.000000
105193638	1018842190.000000	52964512	8648.068121	10605	101897	0.864807	9498	103315	0.864807	32954821	0.000000
111317976	934071836.000000	48561989	9180.022116	11371	93390	0.918002	10242	94248	0.918002	38181140	0.000000
114965719	887879598.000000	46158427	9502.664490	11831	88192	0.950266	10475	89521	0.950266	43285709	0.000000
117170348	861472789.000000	44780041	9698.354536	12087	85700	0.969835	10723	86957	0.969835	48315064	0.000000
118489987	846073127.000000	43964123	9817.045065	12241	84264	0.981705	10822	85613	0.981705	53291342	0.000000
119319319	836792797.000000	43495668	9889.033609	12170	83052	0.988903	11006	84729	0.988903	58231299	0.000000
119782162	831302324.000000	43202528	9932.696323	12086	83389	0.993270	11025	83988	0.993270	63149142	0.000000
120077288	828003266.000000	43036502	9959.178767	12397	81820	0.995918	11107	83671	0.995918	68050484	0.000000
120258719	826043265.000000	42925384	9975.240980	12282	82524	0.997524	10980	83059	0.997524	72935084	0.000000
120372424	824779893.000000	42864089	9984.983083	12277	82208	0.998498	11063	83470	0.998498	77812175	0.000000
120447940	824026017.000000	42829914	9990.891893	12372	82972	0.999089	11025	83073	0.999089	82679101	0.000000
120483506	823591701.000000	42808048	9994.475723	12306	82076	0.999448	11132	83031	0.999448	87537788	0.000000
120499717	823350025.000000	42789861	9996.649399	12336	81753	0.999665	11048	82814	0.999665	92388139	0.000000
120525219	823165643.000000	42769462	9997.967783	12382	81550	0.999797	10996	83158	0.999797	97233796	0.000000
120521480	823050092.000000	42786393	9998.767413	12060	82047	0.999877	11028	83443	0.999877	102068867	0.000000
120521020	823032620.000000	42778112	9999.252408	12245	82511	0.999925	10978	83307	0.999925	106897143	0.000000
120525264	822975173.000000	42775095	9999.546568	12304	81607	0.999955	11115	82574	0.999955	111719523	0.000000
120547244	822919074.000000	42770836	9999.724983	12437	81959	0.999972	11145	82799	0.999972	116534351	0.000000
120525730	823001660.000000	42771675	9999.833196	12322	81837	0.999983	11021	83243	0.999983	121343372	0.000000
120550711	822901893.000000	42769810	9999.898829	12406	82124	0.999990	11071	83319	0.999990	126142935	0.000000
120523090	822959858.000000	42764148	9999.938638	12389	82778	0.999994	11077	82813	0.999994	130937409	0.000000
120538888	822892660.000000	42762727	9999.962782	12265	82705	0.999996	10959	83616	0.999996	135724128	0.000000
120552113	822858626.000000	42783238	9999.977427	12399	82219	0.999998	11222	82648	0.999998	140503117	0.000000
120535944	823002421.000000	42770116	9999.986309	12330	82283	0.999999	10966	83152	0.999999	145275098	0.000000
120544503	822928101.000000	42771268	9999.991696	12306	81994	0.999999	10916	83147	0.999999	150037779	0.000000
120532893	822955028.000000	42766254	9999.994963	12346	82280	0.999999	11039	83133	0.999999	154798743	0.000000
120524638	822955551.000000	42786625	9999.996945	12152	82579	1.000000	11052	82872	1.000000	159548297	0.000000
120552685	822862220.000000	42771806	9999.998147	12331	81540	1.000000	11058	82960	1.000000	164287217	0.000000
120550328	822891792.000000	42770080	9999.998876	12294	82249	1.000000	11089	83052	1.000000	169027461	0.000000
120540779	822900613.000000	42773089	9999.999318	12343	81853	1.000000	11016	83217	1.000000	173753687	0.000000
120542517	822935248.000000	42779703	9999.999587	12482	82252	1.000000	10876	83211	1.000000	178473866	0.000000
120543891	822888801.000000	42773927	9999.999749	12337	82323	1.000000	11082	83038	1.000000	183193017	0.000000
120529364	822947701.000000	42772671	9999.999848	12424	81890	1.000000	11031	83595	1.000000	187900712	0.000000
120524035	822939717.000000	42783711	9999.999908	12212	81983	1.000000	10983	84060	1.000000	192604002	0.000000
120544111	822907776.000000	42769456	9999.999944	12260	81819	1.000000	11186	83339	1.000000	197296407	0.000000
120549398	822938549.000000	42766499	9999.999966	12250	82181	1.000000	11194	82849	1.000000	201978326	0.000000
120544387	822912007.000000	42776655	9999.999979	12348	82863	1.000000	11005	83552	1.000000	206658568	-1.#IND00
120533526	822967812.000000	42765027	9999.999988	12306	82024	1.000000	10950	83554	1.000000	211331683	0.016000
120555245	822888534.000000	42778201	9999.999992	12305	81924	1.000000	10963	83264	1.000000	215992179	0.002853
120548786	822918045.000000	42781022	9999.999995	12381	81896	1.000000	11151	83157	1.000000	220651542	-0.010390
120537852	822910880.000000	42765893	9999.999997	12389	82206	1.000000	11097	83054	1.000000	225303563	-0.013863
120541852	822903428.000000	42772628	9999.999998	12383	82097	1.000000	10923	83346	1.000000	229947052	-0.014316
120533263	822919757.000000	42769581	9999.999999	12406	82218	1.000000	11158	83220	1.000000	234583838	-0.014099
120526758	822933554.000000	42762104	9999.999999	12326	82003	1.000000	11090	83136	1.000000	239215461	-0.010809
120546902	822935627.000000	42780719	10000.000000	12471	81905	1.000000	11115	82629	1.000000	243837054	-0.009243
120527150	822933138.000000	42770605	10000.000000	12315	82126	1.000000	11078	82659	1.000000	248452222	-0.009553
120534060	822950285.000000	42761337	10000.000000	12328	81860	1.000000	10963	83057	1.000000	253065323	-0.008431
120537568	822912170.000000	42768130	10000.000000	12299	82131	1.000000	11072	82842	1.000000	257663456	-0.006894
120537989	822957307.000000	42776050	10000.000000	12264	82279	1.000000	11070	82485	1.000000	262254120	-0.006993
120547267	822927819.000000	42770435	10000.000000	12370	82111	1.000000	10901	82882	1.000000	266844431	-0.006234
120546207	822906753.000000	42768750	10000.000000	12443	82115	1.000000	10873	83185	1.000000	271423613	-0.005411
120532928	822912258.000000	42781255	10000.000000	12364	82106	1.000000	10973	83270	1.000000	275993672	-0.005873
120546101	822933484.000000	42783499	10000.000000	12365	82193	1.000000	11041	82771	1.000000	280563574	-0.005852
120536875	822927388.000000	42777405	10000.000000	12318	81866	1.000000	11051	83074	1.000000	285125881	-0.010132
120537987	822945345.000000	42770296	10000.000000	12445	82010	1.000000	11100	83419	1.000000	289676654	-0.009880
120546055	822938840.000000	42771082	10000.000000	12269	82192	1.000000	11145	82895	1.000000	294225560	-0.009280
120534710	822940200.000000	42781992	10000.000000	12277	81994	1.000000	11098	82960	1.000000	298768981	-0.008748
120533615	822914085.000000	42782248	10000.000000	12348	81625	1.000000	10919	82789	1.000000	303305879	-0.008161
120554989	822934695.000000	42765852	10000.000000	12226	82157	1.000000	11152	82661	1.000000	307828755	-0.008497
120554879	822939362.000000	42766800	10000.000000	12339	82259	1.000000	11158	83469	1.000000	312353023	-0.006568
120515704	822979662.000000	42774606	10000.000000	12369	81814	1.000000	11114	82714	1.000000	316868383	-0.006220
120525810	822985388.000000	42772279	10000.000000	12269	81767	1.000000	11038	83191	1.000000	321373815	-0.006044
120527341	822954909.000000	42781291	10000.000000	12417	81479	1.000000	11161	83186	1.000000	325875658	-0.005633
120546478	822915569.000000	42775888	10000.000000	12357	82411	1.000000	11048	83186	1.000000	330368694	-0.005277
120547704	822915737.000000	42772591	10000.000000	12274	81966	1.000000	11229	82660	1.000000	334856308	-0.004957
120536211	822922339.000000	42785437	10000.000000	12422	81691	1.000000	10968	82951	1.000000	339336561	-0.004579
120546910	822921758.000000	42768398	10000.000000	12246	82371	1.000000	11003	83122	1.000000	343810796	-0.004534
120549761	822961480.000000	42758787	10000.000000	12398	82227	1.000000	11020	83506	1.000000	348278155	-0.003919
120526893	822964382.000000	42768067	10000.000000	12287	81858	1.000000	11109	83078	1.000000	352738202	-0.003647
120535619	822873683.000000	42767727	10000.000000	12349	81589	1.000000	10881	82935	1.000000	357188650	-0.003916
120539953	822942813.000000	42773034	10000.000000	12375	82337	1.000000	10870	83231	1.000000	361635161	-0.003859
120534175	822907371.000000	42768974	10000.000000	12332	81916	1.000000	10877	82611	1.000000	366076491	-0.003605
120539065	822866237.000000	42768351	10000.000000	12307	82246	1.000000	11087	82625	1.000000	370507671	-0.004303
120533493	823014045.000000	42775504	10000.000000	12425	82006	1.000000	11148	82828	1.000000	374935861	-0.004822
120546618	822964894.000000	42781246	10000.000000	12352	82768	1.000000	10885	83729	1.000000	379358521	-0.004745
120533561	822928639.000000	42779284	10000.000000	12223	82114	1.000000	11078	83076	1.000000	383773540	-0.004458
120533161	822966450.000000	42771068	10000.000000	12432	81744	1.000000	10873	83463	1.000000	388176215	-0.003516
120537985	822919212.000000	42781743	10000.000000	12409	81245	1.000000	11109	82926	1.000000	392574866	-0.002934
120544355	822886582.000000	42769464	10000.000000	12388	81834	1.000000	10936	82961	1.000000	396965551	-0.003000
120544678	822877982.000000	42758843	10000.000000	12181	82198	1.000000	11086	83298	1.000000	401351412	-0.002999
120545798	822945258.000000	42766281	10000.000000	12286	82045	1.000000	10939	83697	1.000000	405735520	-0.003457
120508737	822940992.000000	42765046	10000.000000	12230	81987	1.000000	11059	82924	1.000000	410112207	-0.003570
120544325	822909165.000000	42763317	10000.000000	12247	82541	1.000000	11158	83815	1.000000	414477163	-0.002420
120530575	822936831.000000	42766430	10000.000000	12272	82185	1.000000	11088	83628	1.000000	418834803	-0.002287
120532472	822919566.000000	42772877	10000.000000	12271	81821	1.000000	11101	82745	1.000000	423185223	-0.002198
120531606	822956147.000000	42759912	10000.000000	12330	81851	1.000000	10991	83046	1.000000	427535423	-0.002161
120538525	822969601.000000	42764365	10000.000000	12348	82032	1.000000	10989	83419	1.000000	431877793	-0.001972
120542193	822959402.000000	42758137	10000.000000	12346	82113	1.000000	11111	83110	1.000000	436212972	-0.001995
120545755	822843396.000000	42761792	10000.000000	12346	82323	1.000000	11138	82845	1.000000	440545531	-0.001920
120518383	822964119.000000	42785346	10000.000000	12229	82331	1.000000	10945	83181	1.000000	444867179	-0.000480
120538677	822930326.000000	42765522	10000.000000	12299	82165	1.000000	11076	82839	1.000000	449181879	-0.000129
120527288	822966460.000000	42769185	10000.000000	12364	81970	1.000000	11290	82780	1.000000	453488005	-0.000120
120546066	822912306.000000	42782722	10000.000000	12312	82410	1.000000	11015	83004	1.000000	457788232	-0.000082
120536819	822966890.000000	42778382	10000.000000	12353	81960	1.000000	11129	83216	1.000000	462082880	-0.000149
120531387	822946131.000000	42771428	10000.000000	12301	81855	1.000000	10994	83428	1.000000	466372431	0.000521
120529632	822932951.000000	42761285	10000.000000	12422	81675	1.000000	11016	83045	1.000000	470651580	0.000595
npatches	nstrain	runtime	dt	init_x	init_y	init_y_blood	init_z	init_S	beta0	beta1	beta2	beta3	mean_beta	B	d	delta	delta_blood	b[0]	mut	m	CTL	c	g	epsilon	k	het	lambda	rho	omega	x_max	patch.dyna	DELTA	A	VA
10000	1	100.000000	0.000100	21900	9499	5000000	0.001000	10000000	24.838732	11.361739	18.050863	23.172765	17	8000000000.000000	0.010000	1.000000	1.000000	800000	0.000050	0.048000	0	0.500000	0.000000	25.000000	6.000000	0.500000	0.001000	0.001000	0.010000	31987	0	10.000000	7.000000	1.000000
sus	inf	inf_blood	z	x[0]	y[0][0]	z[0]	x[1]	y[1][0]	z[1]	S[0]	synchrony
219000000	94990000.000000	5000000	10.000000	21900	9499	0.001000	21900	9499	0.001000	10000000	0.000000
65934141	1943648909.000000	101062220	3940.834452	4525	196407	0.394083	8555	192614	0.394083	15420468	0.000000
88689140	1301907069.000000	67709782	6324.976263	6103	132549	0.632498	11248	128064	0.632498	21471354	0.000000
109410687	956468640.000000	49742465	7771.013291	7922	98108	0.777101	13742	93106	0.777101	26918090	0.000000
121512160	809496064.000000	42086527	8648.068121	8869	83498	0.864807	15121	78167	0.864807	31959336	0.000000
128656132	735923889.000000	38258819	9180.022116	9565	76302	0.918002	16019	71067	0.918002	36766173	0.000000
132934396	695761044.000000	36173149	9502.664490	9780	72376	0.950266	16531	67019	0.950266	41427555	0.000000
135500056	672872996.000000	34961684	9698.354536	10107	69963	0.969835	16698	64450	0.969835	45999488	0.000000
137049799	659356514.000000	34269815	9817.045065	10311	68650	0.981705	16855	63724	0.981705	50515264	0.000000
137991524	651365947.000000	33855168	9889.033609	10265	67681	0.988903	16816	62835	0.988903	54992330	0.000000
138571688	646545471.000000	33614206	9932.696323	10426	67294	0.993270	17020	62402	0.993270	59444028	0.000000
138896552	643696879.000000	33454072	9959.178767	10441	67044	0.995918	16992	61896	0.995918	63881026	0.000000
139106819	641970105.000000	33354231	9975.240980	10288	67247	0.997524	16973	61846	0.997524	68306338	0.000000
139250013	640903762.000000	33312530	9984.983083	10471	66320	0.998498	17039	61598	0.998498	72718301	0.000000
139316424	640338906.000000	33289088	9990.891893	10394	66941	0.999089	17051	61308	0.999089	77122309	0.000000
139366884	639898100.000000	33263732	9994.475723	10486	66624	0.999448	17130	61499	0.999448	81519427	0.000000
139395630	639650617.000000	33236952	9996.649399	10358	66723	0.999665	16857	61710	0.999665	85906017	0.000000
139390100	639594915.000000	33245079	9997.967783	10437	66721	0.999797	17003	61414	0.999797	90281667	0.000000
139437070	639429759.000000	33234726	9998.767413	10491	66112	0.999877	17185	61338	0.999877	94656653	0.000000
139416930	639380061.000000	33225184	9999.252408	10575	66497	0.999925	17026	61485	0.999925	99022776	0.000000
139418822	639343903.000000	33229342	9999.546568	10573	66161	0.999955	17142	61584	0.999955	103382575	0.000000
139430919	639302965.000000	33230253	9999.724983	10450	66484	0.999972	17170	61268	0.999972	107740013	0.000000
139423705	639307520.000000	33231076	9999.833196	10451	66951	0.999983	17261	61321	0.999983	112088769	0.000000
139422519	639300397.000000	33229850	9999.898829	10365	66720	0.999990	17054	61602	0.999990	116431046	0.000000
139429878	639334597.000000	33216867	9999.938638	10381	66501	0.999994	17116	61492	0.999994	120769014	0.000000
139426921	639285127.000000	33226777	9999.962782	10358	66317	0.999996	17103	61663	0.999996	125098897	0.000000
139430520	639284043.000000	33219097	9999.977427	10494	66732	0.999998	16984	61763	0.999998	129418613	0.000000
139434347	639281859.000000	33225622	9999.986309	10528	66451	0.999999	17057	61926	0.999999	133731482	0.000000
139435908	639274034.000000	33222778	9999.991696	10282	66946	0.999999	17128	61459	0.999999	138038147	0.000000
139441113	639277487.000000	33228922	9999.994963	10328	67018	0.999999	17158	61252	0.999999	142340104	0.000000
139422141	639286708.000000	33224044	9999.996945	10433	66773	1.000000	17077	61321	1.000000	146637230	0.000000
139454244	639237582.000000	33214933	9999.998147	10343	67056	1.000000	17085	61828	1.000000	150927172	0.000000
139433952	639306983.000000	33229537	9999.998876	10395	66610	1.000000	16990	61719	1.000000	155210407	0.000000
139424284	639286900.000000	33238122	9999.999318	10431	66576	1.000000	17064	61725	1.000000	159488892	0.000000
139435286	639328958.000000	33225658	9999.999587	10411	66640	1.000000	17116	61251	1.000000	163757353	0.000000
139432388	639314753.000000	33226362	9999.999749	10382	66770	1.000000	17096	61533	1.000000	168021867	0.000000
139433365	639302532.000000	33223534	9999.999848	10516	66658	1.000000	17012	61270	1.000000	172279811	0.000000
139425796	639325596.000000	33221670	9999.999908	10362	66909	1.000000	17019	61548	1.000000	176529202	0.000000
139435372	639311113.000000	33221025	9999.999944	10382	66485	1.000000	17173	60941	1.000000	180772743	0.000000
139425832	639290293.000000	33228526	9999.999966	10543	66028	1.000000	17324	61392	1.000000	185014704	0.000000
139440244	639295624.000000	33226222	9999.999979	10352	66783	1.000000	17072	61538	1.000000	189244380	-1.#IND00
139436651	639317365.000000	33233417	9999.999988	10362	66779	1.000000	17176	61492	1.000000	193467068	0.003200
139440816	639281773.000000	33219367	9999.999992	10394	66499	1.000000	17078	61394	1.000000	197684346	0.012393
139440509	639245489.000000	33230454	9999.999995	10360	66723	1.000000	16854	61960	1.000000	201899115	0.007406
139429721	639322509.000000	33233838	9999.999997	10429	66976	1.000000	16909	61615	1.000000	206105360	0.008891
139430006	639283861.000000	33224460	9999.999998	10227	67334	1.000000	17068	61084	1.000000	210306627	0.017320
139436024	639309459.000000	33231061	9999.999999	10438	66437	1.000000	17086	61360	1.000000	214501994	0.010015
139427675	639282222.000000	33227610	9999.999999	10453	66954	1.000000	17278	61443	1.000000	218689033	0.003289
139432363	639296909.000000	33232255	10000.000000	10402	67130	1.000000	17211	61423	1.000000	222871716	0.003698
139433081	639276837.000000	33227990	10000.000000	10601	65933	1.000000	17147	61523	1.000000	227043884	0.006717
139427831	639297201.000000	33219281	10000.000000	10446	66356	1.000000	17096	61773	1.000000	231215378	0.006119
139425456	639300520.000000	33226793	10000.000000	10468	66578	1.000000	17265	61586	1.000000	235376290	0.006129
139439313	639251569.000000	33230159	10000.000000	10439	66675	1.000000	16998	61469	1.000000	239528669	0.007829
139441134	639282876.000000	33226807	10000.000000	10446	66633	1.000000	17009	61273	1.000000	243677174	0.008358
139437006	639305732.000000	33213885	10000.000000	10397	66779	1.000000	17194	60925	1.000000	247823542	0.008904
139420023	639357617.000000	33224925	10000.000000	10453	66665	1.000000	17188	60964	1.000000	251963765	0.007106
139434179	639287093.000000	33234198	10000.000000	10481	66962	1.000000	17150	61829	1.000000	256095825	0.002942
139421482	639316094.000000	33220429	10000.000000	10479	67011	1.000000	16965	61938	1.000000	260220806	0.002346
139437055	639237977.000000	33218919	10000.000000	10468	66454	1.000000	17058	61191	1.000000	264338963	0.001760
139433616	639337191.000000	33232754	10000.000000	10526	66465	1.000000	17165	61365	1.000000	268452246	0.002322
139436451	639311561.000000	33212063	10000.000000	10459	66630	1.000000	17072	61355	1.000000	272562276	0.001922
139439809	639274387.000000	33223927	10000.000000	10283	66782	1.000000	17069	61866	1.000000	276662708	0.003429
139443907	639305433.000000	33231954	10000.000000	10433	66515	1.000000	17046	61798	1.000000	280754568	0.003256
139441215	639256543.000000	33226121	10000.000000	10431	66279	1.000000	17252	61343	1.000000	284842317	0.003168
139442366	639270131.000000	33230127	10000.000000	10346	67023	1.000000	17059	61109	1.000000	288927823	0.002641
139436093	639268861.000000	33232661	10000.000000	10359	65995	1.000000	17285	61357	1.000000	293006502	0.002921
139430745	639356550.000000	33243024	10000.000000	10454	66675	1.000000	17160	60939	1.000000	297077771	0.003632
139425567	639295742.000000	33246999	10000.000000	10475	66681	1.000000	17137	61544	1.000000	301137837	0.003599
139430514	639285330.000000	33231109	10000.000000	10388	66856	1.000000	17057	61277	1.000000	305197182	0.003467
139437798	639256680.000000	33226234	10000.000000	10520	66419	1.000000	17167	61422	1.000000	309248066	0.003525
139427955	639373518.000000	33231351	10000.000000	10533	66712	1.000000	17066	61540	1.000000	313291098	0.003034
139422578	639361118.000000	33231736	10000.000000	10415	66341	1.000000	17191	60791	1.000000	317333170	0.003096
139434170	639275327.000000	33222913	10000.000000	10472	66692	1.000000	16969	61523	1.000000	321371430	0.002700
139421790	639289924.000000	33228838	10000.000000	10357	66937	1.000000	16999	61794	1.000000	325399769	0.003458
139425050	639310832.000000	33231637	10000.000000	10324	66524	1.000000	17261	61339	1.000000	329424712	0.003244
139445464	639260516.000000	33226933	10000.000000	10446	66670	1.000000	17152	61602	1.000000	333440810	0.004083
139424993	639318102.000000	33221971	10000.000000	10494	66761	1.000000	16988	61384	1.000000	337449652	0.005793
139430005	639276007.000000	33219017	10000.000000	10388	66895	1.000000	17106	61489	1.000000	341453438	0.005631
139445152	639248958.000000	33228068	10000.000000	10371	66608	1.000000	16997	61593	1.000000	345452533	0.005133
139443579	639330236.000000	33225581	10000.000000	10351	66401	1.000000	17273	61001	1.000000	349445326	0.004886
139440992	639319024.000000	33226849	10000.000000	10346	67201	1.000000	16901	61302	1.000000	353431042	0.005014
139441135	639274010.000000	33223318	10000.000000	10514	66922	1.000000	17192	61263	1.000000	357412229	0.004703
139439725	639250217.000000	33241090	10000.000000	10463	66392	1.000000	17136	61182	1.000000	361386401	0.004468
139421567	639301671.000000	33229280	10000.000000	10329	66698	1.000000	17085	61037	1.000000	365354911	0.003991
139435978	639277766.000000	33222541	10000.000000	10380	66992	1.000000	17188	61681	1.000000	369316675	0.003437
139434591	639347130.000000	33227952	10000.000000	10458	66645	1.000000	17129	61445	1.000000	373276530	0.004843
139445455	639315320.000000	33220236	10000.000000	10545	66479	1.000000	16938	61446	1.000000	377229537	0.004708
139434468	639292637.000000	33223284	10000.000000	10443	66870	1.000000	17044	61469	1.000000	381176153	0.004697
139425914	639324411.000000	33225995	10000.000000	10429	66833	1.000000	17036	61287	1.000000	385111296	0.004585
139440670	639284499.000000	33225619	10000.000000	10286	66501	1.000000	17063	61461	1.000000	389042480	0.004815
139443183	639257780.000000	33221314	10000.000000	10474	66768	1.000000	17079	61274	1.000000	392972749	0.005110
139430449	639332704.000000	33233231	10000.000000	10444	66823	1.000000	17110	61594	1.000000	396891870	0.004061
139447141	639262018.000000	33218660	10000.000000	10292	66940	1.000000	17300	61682	1.000000	400804793	0.004576
139434069	639281139.000000	33225163	10000.000000	10502	66476	1.000000	17031	61535	1.000000	404713597	0.004849
139417621	639289153.000000	33233855	10000.000000	10390	66786	1.000000	17087	61618	1.000000	408614480	0.004886
139429360	639255296.000000	33225990	10000.000000	10373	66835	1.000000	17130	61542	1.000000	412510873	0.004866
139422648	639339857.000000	33226142	10000.000000	10389	66638	1.000000	16932	61760	1.000000	416400657	0.005061
139435198	639299488.000000	33220852	10000.000000	10332	66460	1.000000	17196	60810	1.000000	420288526	0.005075
139427427	639264902.000000	33221442	10000.000000	10419	66390	1.000000	17113	61411	1.000000	424165340	0.004870
139455971	639248290.000000	33223335	10000.000000	10300	67195	1.000000	17131	61224	1.000000	428038804	0.004994
npatches	nstrain	runtime	dt	init_x	init_y	init_y_blood	init_z	init_S	beta0	beta1	beta2	beta3	mean_beta	B	d	delta	delta_blood	b[0]	mut	m	CTL	c	g	epsilon	k	het	lambda	rho	omega	x_max	patch.dyna	DELTA	A	VA
10000	1	100.000000	0.000100	21900	9499	5000000	0.001000	10000000	11.754807	12.670613	17.726063	12.994344	17	8000000000.000000	0.010000	1.000000	1.000000	800000	0.000050	0.048000	0	0.500000	0.000000	25.000000	7.000000	0.500000	0.001000	0.001000	0.010000	31987	0	10.000000	7.000000	1.000000
sus	inf	inf_blood	z	x[0]	y[0][0]	z[0]	x[1]	y[1][0]	z[1]	S[0]	synchrony
219000000	94990000.000000	5000000	10.000000	21900	9499	0.001000	21900	9499	0.001000	10000000	0.000000
71203473	1759929986.000000	91505477	3940.834452	8970	174940	0.394083	8367	174610	0.394083	15360797	0.000000
100405910	1088594125.000000	56627819	6324.976263	12307	106857	0.632498	11806	107539	0.632498	21185032	0.000000
124183315	780635897.000000	40587530	7771.013291	15134	75344	0.777101	14266	76893	0.777101	26290696	0.000000
137987071	651101234.000000	33858186	8648.068121	16689	62927	0.864807	15999	63525	0.864807	30941032	0.000000
146136124	586268350.000000	30480087	9180.022116	17610	55695	0.918002	16761	56558	0.918002	35321712	0.000000
151022549	550702405.000000	28627740	9502.664490	17891	53033	0.950266	17289	53417	0.950266	39542394	0.000000
153944489	530486659.000000	27576561	9698.354536	18188	51017	0.969835	17681	51254	0.969835	43661005	0.000000
155737734	518562478.000000	26952953	9817.045065	18605	49211	0.981705	17957	50031	0.981705	47714607	0.000000
156826556	511485108.000000	26579970	9889.033609	18684	48778	0.988903	18039	49592	0.988903	51727114	0.000000
157460910	507257472.000000	26364370	9932.696323	18673	48695	0.993270	17978	48779	0.993270	55714151	0.000000
157877675	504725762.000000	26230835	9959.178767	18650	48464	0.995918	17936	48765	0.995918	59682473	0.000000
158112970	503217495.000000	26141188	9975.240980	18650	48039	0.997524	18123	48844	0.997524	63636842	0.000000
158260587	502265612.000000	26105046	9984.983083	18928	47763	0.998498	18257	48384	0.998498	67581791	0.000000
158316707	501711785.000000	26080931	9990.891893	18836	48147	0.999089	18220	48086	0.999089	71521707	0.000000
158389783	501414791.000000	26051908	9994.475723	18825	47991	0.999448	18123	48410	0.999448	75447079	0.000000
158399537	501203306.000000	26047516	9996.649399	18825	48051	0.999665	18005	48378	0.999665	79374181	0.000000
158451451	501007068.000000	26036092	9997.967783	18861	47980	0.999797	18106	48425	0.999797	83290371	0.000000
158442742	500960925.000000	26037649	9998.767413	18796	47925	0.999877	18083	48604	0.999877	87202194	0.000000
158463540	500929096.000000	26039068	9999.252408	18824	47865	0.999925	18157	48342	0.999925	91103300	0.000000
158467667	500846399.000000	26038623	9999.546568	18756	48111	0.999955	18091	48129	0.999955	95002806	0.000000
158461531	500875670.000000	26039917	9999.724983	18883	47516	0.999972	18314	48439	0.999972	98895312	0.000000
158468317	500839639.000000	26029710	9999.833196	18799	48121	0.999983	18190	48533	0.999983	102779014	0.000000
158486211	500765368.000000	26037981	9999.898829	18589	48089	0.999990	18088	48459	0.999990	106658625	0.000000
158459480	500848252.000000	26029198	9999.938638	18632	47634	0.999994	18146	48215	0.999994	110528163	0.000000
158469379	500802415.000000	26021821	9999.962782	18770	47820	0.999996	18177	48145	0.999996	114395555	0.000000
158472522	500813420.000000	26033427	9999.977427	18889	47986	0.999998	18140	48787	0.999998	118257683	0.000000
158477645	500859046.000000	26030513	9999.986309	18934	47751	0.999999	17968	48274	0.999999	122111278	0.000000
158466432	500812103.000000	26035610	9999.991696	18724	48070	0.999999	17989	48206	0.999999	125959931	0.000000
158463000	500865802.000000	26028344	9999.994963	19025	47658	0.999999	18031	48220	0.999999	129805882	0.000000
158455471	500820863.000000	26035663	9999.996945	18952	47826	1.000000	18131	48017	1.000000	133643612	0.000000
158448914	500865502.000000	26037117	9999.998147	18816	47547	1.000000	18108	48228	1.000000	137477596	0.000000
158450359	500827359.000000	26036144	9999.998876	18672	47997	1.000000	18096	48586	1.000000	141308663	0.000000
158467776	500874556.000000	26024195	9999.999318	18665	48003	1.000000	18074	48509	1.000000	145128941	0.000000
158464720	500889976.000000	26032386	9999.999587	18826	48145	1.000000	18090	48207	1.000000	148947614	0.000000
158447847	500890088.000000	26037561	9999.999749	18774	47851	1.000000	18160	48788	1.000000	152755635	0.000000
158484007	500806579.000000	26025168	9999.999848	18644	48079	1.000000	18171	48357	1.000000	156558627	0.000000
158479310	500810879.000000	26032371	9999.999908	18764	47893	1.000000	18139	48275	1.000000	160358241	0.000000
158464336	500818447.000000	26038049	9999.999944	18871	47622	1.000000	18128	48588	1.000000	164154972	0.000000
158471465	500826880.000000	26025488	9999.999966	18679	48165	1.000000	18013	48506	1.000000	167944351	0.000000
158462836	500857962.000000	26030237	9999.999979	18807	47993	1.000000	18123	48524	1.000000	171722986	-1.#IND00
158462411	500864953.000000	26035316	9999.999988	18846	47847	1.000000	17844	48254	1.000000	175501226	-0.004800
158461872	500870214.000000	26030315	9999.999992	18762	48173	1.000000	17998	48200	1.000000	179273116	0.000128
158454730	500867669.000000	26031850	9999.999995	18814	47653	1.000000	18161	48448	1.000000	183039963	-0.003027
158456526	500849766.000000	26023005	9999.999997	18842	48056	1.000000	18339	47995	1.000000	186796132	-0.002791
158460119	500808008.000000	26028867	9999.999998	18825	47996	1.000000	18213	48733	1.000000	190553142	-0.000948
158464003	500846938.000000	26036905	9999.999999	18965	47482	1.000000	18162	48238	1.000000	194301286	-0.006597
158490635	500799976.000000	26031772	9999.999999	18700	48040	1.000000	18134	48515	1.000000	198043523	-0.005715
158453673	500835220.000000	26027554	10000.000000	18704	48356	1.000000	18289	48026	1.000000	201780766	-0.004554
158449946	500833897.000000	26031677	10000.000000	18726	47478	1.000000	18040	48657	1.000000	205510134	-0.008085
158463505	500876944.000000	26038857	10000.000000	18625	48170	1.000000	18089	48402	1.000000	209235492	-0.006807
158440572	500868491.000000	26038982	10000.000000	18949	47744	1.000000	18158	48249	1.000000	212952274	-0.006473
158465902	500906469.000000	26040806	10000.000000	18865	47642	1.000000	18252	48130	1.000000	216664504	-0.007538
158459492	500881842.000000	26031182	10000.000000	18637	47676	1.000000	18243	47927	1.000000	220372649	-0.006647
158468530	500821349.000000	26034457	10000.000000	18753	47766	1.000000	18127	48311	1.000000	224074546	-0.006164
158454467	500920675.000000	26031749	10000.000000	18790	47875	1.000000	18164	48319	1.000000	227772341	-0.002685
158468367	500832646.000000	26027702	10000.000000	18720	48011	1.000000	17948	48580	1.000000	231462222	-0.002220
158468599	500801533.000000	26028619	10000.000000	18862	48308	1.000000	18127	48129	1.000000	235147501	-0.002760
158466713	500810517.000000	26023204	10000.000000	18941	48097	1.000000	18111	48389	1.000000	238823995	-0.002208
158470825	500806878.000000	26037657	10000.000000	18825	48043	1.000000	18035	48357	1.000000	242498230	-0.001125
158467825	500863701.000000	26022254	10000.000000	18854	47655	1.000000	18138	48480	1.000000	246168365	-0.001099
158453857	500847239.000000	26037507	10000.000000	18852	47746	1.000000	17992	48242	1.000000	249829065	-0.000781
158478012	500837690.000000	26038154	10000.000000	18725	47901	1.000000	18055	48785	1.000000	253489681	-0.000743
158472236	500786598.000000	26026852	10000.000000	18517	47825	1.000000	18147	48166	1.000000	257143427	-0.001363
158463233	500788566.000000	26019890	10000.000000	18874	47804	1.000000	17961	48341	1.000000	260794061	-0.000258
158487132	500831897.000000	26029727	10000.000000	18734	47527	1.000000	17975	48284	1.000000	264434914	0.000557
158472158	500848297.000000	26023836	10000.000000	18774	48019	1.000000	18210	48108	1.000000	268076400	0.000083
158469336	500794070.000000	26031466	10000.000000	18501	48130	1.000000	18298	48186	1.000000	271707530	-0.000449
158471656	500815048.000000	26028806	10000.000000	18841	47726	1.000000	17924	48551	1.000000	275334949	-0.000732
158469563	500846513.000000	26028543	10000.000000	18880	47386	1.000000	18144	48653	1.000000	278955340	-0.000636
158469756	500856276.000000	26037281	10000.000000	18890	47725	1.000000	18125	48613	1.000000	282572522	0.000242
158466198	500884669.000000	26032283	10000.000000	18759	48197	1.000000	18156	48607	1.000000	286184525	-0.002479
158469076	500825543.000000	26035201	10000.000000	18747	47804	1.000000	18119	48147	1.000000	289789048	-0.002205
158477696	500779115.000000	26014144	10000.000000	18905	47482	1.000000	18132	47885	1.000000	293385893	-0.002185
158480090	500799993.000000	26032719	10000.000000	18785	48175	1.000000	18254	48172	1.000000	296977384	-0.001149
158459417	500880873.000000	26032182	10000.000000	18998	47558	1.000000	18243	48065	1.000000	300568143	-0.001576
158464662	500843557.000000	26023469	10000.000000	18670	48024	1.000000	18227	48561	1.000000	304151636	-0.001592
158470222	500797513.000000	26036838	10000.000000	18812	47717	1.000000	18111	48032	1.000000	307731632	-0.001707
158465699	500874768.000000	26024203	10000.000000	18830	47747	1.000000	18166	48143	1.000000	311304477	-0.001878
158463718	500883035.000000	26038434	10000.000000	18769	47468	1.000000	18174	48327	1.000000	314870157	-0.002498
158457309	500832273.000000	26030298	10000.000000	18658	47954	1.000000	18126	48437	1.000000	318433138	-0.002450
158450331	500809451.000000	26034479	10000.000000	18730	47696	1.000000	18062	48718	1.000000	321990549	-0.002592
158451255	500877306.000000	26035255	10000.000000	18774	48053	1.000000	18087	48493	1.000000	325542279	-0.002809
158476402	500819353.000000	26028719	10000.000000	18648	48031	1.000000	18073	48605	1.000000	329091196	-0.002692
158457248	500841606.000000	26029198	10000.000000	18657	48303	1.000000	18108	48419	1.000000	332635033	-0.002304
158461900	500868557.000000	26040255	10000.000000	18878	47839	1.000000	17992	48686	1.000000	336168648	-0.002420
158474841	500848750.000000	26032854	10000.000000	18958	47733	1.000000	18208	47936	1.000000	339702013	-0.002129
158469926	500848256.000000	26028178	10000.000000	18894	47833	1.000000	18064	48433	1.000000	343231289	-0.002838
158466152	500834738.000000	26032775	10000.000000	18760	47820	1.000000	18328	47630	1.000000	346754296	-0.002759
158476304	500835330.000000	26030221	10000.000000	18805	47725	1.000000	18128	47987	1.000000	350268770	-0.002673
158453994	500853913.000000	26034871	10000.000000	18815	47759	1.000000	18246	48389	1.000000	353777639	-0.002315
158451410	500854433.000000	26028365	10000.000000	18574	47687	1.000000	18034	48333	1.000000	357277500	-0.002350
158456631	500883503.000000	26033052	10000.000000	18831	47906	1.000000	18087	48669	1.000000	360776659	-0.002470
158461740	500862361.000000	26026369	10000.000000	18518	47852	1.000000	18163	48236	1.000000	364268017	-0.002436
158481262	500852171.000000	26035673	10000.000000	18713	47943	1.000000	18178	48024	1.000000	367756440	-0.002463
158478830	500798675.000000	26018164	10000.000000	18882	47516	1.000000	18066	47896	1.000000	371239148	-0.002650
158459707	500818225.000000	26026720	10000.000000	18827	47636	1.000000	18132	48366	1.000000	374715174	-0.002188
158470380	500791890.000000	26021918	10000.000000	18825	47765	1.000000	18155	48325	1.000000	378186036	-0.002235
158464527	500822663.000000	26034713	10000.000000	18627	48175	1.000000	18178	48398	1.000000	381653823	-0.001875
158460036	500851646.000000	26028038	10000.000000	18813	47508	1.000000	18096	48332	1.000000	385112821	-0.001941
npatches	nstrain	runtime	dt	init_x	init_y	init_y_blood	init_z	init_S	beta0	beta1	beta2	beta3	mean_beta	B	d	delta	delta_blood	b[0]	mut	m	CTL	c	g	epsilon	k	het	lambda	rho	omega	x_max	patch.dyna	DELTA	A	VA
10000	1	100.000000	0.000100	21900	9499	5000000	0.001000	10000000	16.325605	22.380514	11.124503	22.954272	17	8000000000.000000	0.010000	1.000000	1.000000	800000	0.000050	0.048000	0	0.500000	0.000000	25.000000	8.000000	0.500000	0.001000	0.001000	0.010000	31987	0	10.000000	7.000000	1.000000
sus	inf	inf_blood	z	x[0]	y[0][0]	z[0]	x[1]	y[1][0]	z[1]	S[0]	synchrony
219000000	94990000.000000	5000000	10.000000	21900	9499	0.001000	21900	9499	0.001000	10000000	0.000000
76707723	1596750281.000000	83064281	3940.834452	7423	159739	0.394083	5857	161383	0.394083	15285523	0.000000
112207038	919422034.000000	47843663	6324.976263	11126	91891	0.632498	8841	93745	0.632498	20883256	0.000000
138866348	643446777.000000	33469974	7771.013291	13674	64265	0.777101	11131	66860	0.777101	25648996	0.000000
154273651	528035617.000000	27454520	8648.068121	15562	52985	0.864807	12595	54808	0.864807	29910364	0.000000
163383913	470136150.000000	24441037	9180.022116	16252	47181	0.918002	13522	49037	0.918002	33871078	0.000000
168855804	438381886.000000	22788885	9502.664490	16890	44078	0.950266	14020	45848	0.950266	37651935	0.000000
172126065	420309908.000000	21847066	9698.354536	17159	42338	0.969835	14143	44413	0.969835	41319789	0.000000
174140043	409664402.000000	21295299	9817.045065	17652	40792	0.981705	14369	42911	0.981705	44919827	0.000000
175363470	403312741.000000	20965749	9889.033609	17666	40004	0.988903	14496	42699	0.988903	48474995	0.000000
176066873	399554839.000000	20765937	9932.696323	17601	39802	0.993270	14683	41782	0.993270	52004653	0.000000
176523764	397297235.000000	20650312	9959.178767	17965	39442	0.995918	14608	41812	0.995918	55513250	0.000000
176788004	395918151.000000	20572348	9975.240980	17897	39364	0.997524	14907	41589	0.997524	59008739	0.000000
176964314	395072314.000000	20539431	9984.983083	17802	39400	0.998498	14779	41770	0.998498	62496722	0.000000
177054268	394577453.000000	20504323	9990.891893	17691	39453	0.999089	14876	41597	0.999089	65973264	0.000000
177126162	394243004.000000	20492745	9994.475723	17723	39289	0.999448	14761	42021	0.999448	69442908	0.000000
177165086	394035645.000000	20480455	9996.649399	17882	39101	0.999665	15098	41048	0.999665	72904796	0.000000
177157590	393990467.000000	20475853	9997.967783	17685	39629	0.999797	14789	41589	0.999797	76363436	0.000000
177179496	393898812.000000	20479527	9998.767413	17829	39475	0.999877	14683	41608	0.999877	79816223	0.000000
177185997	393876856.000000	20463514	9999.252408	17698	39795	0.999925	14794	41438	0.999925	83262816	0.000000
177173221	393875778.000000	20470266	9999.546568	18013	39019	0.999955	14644	41921	0.999955	86707096	0.000000
177199615	393827371.000000	20472972	9999.724983	17515	39403	0.999972	14865	41426	0.999972	90142669	0.000000
177189701	393840629.000000	20468125	9999.833196	17627	39591	0.999983	14767	41770	0.999983	93572138	0.000000
177185685	393836938.000000	20470772	9999.898829	17698	39506	0.999990	14877	41404	0.999990	97001298	0.000000
177199231	393806912.000000	20460738	9999.938638	17696	39506	0.999994	14720	41399	0.999994	100422015	0.000000
177203372	393771540.000000	20472887	9999.962782	17893	39204	0.999996	14912	41201	0.999996	103837640	0.000000
177191467	393834789.000000	20467233	9999.977427	17478	39753	0.999998	14831	41294	0.999998	107245970	0.000000
177200367	393786136.000000	20463834	9999.986309	17757	39528	0.999999	14915	41290	0.999999	110651111	0.000000
177177368	393874756.000000	20468816	9999.991696	17653	39252	0.999999	14817	41387	0.999999	114049436	0.000000
177183554	393832421.000000	20465532	9999.994963	17691	39095	0.999999	14767	41084	0.999999	117445357	0.000000
177200373	393833238.000000	20465618	9999.996945	17702	39345	1.000000	14661	41486	1.000000	120836633	0.000000
177213490	393737819.000000	20468325	9999.998147	17791	39487	1.000000	14897	41560	1.000000	124221017	0.000000
177166623	393823482.000000	20475946	9999.998876	17754	39415	1.000000	14793	41745	1.000000	127602956	0.000000
177219404	393788280.000000	20466292	9999.999318	17695	39521	1.000000	14705	41590	1.000000	130977102	0.000000
177189364	393829373.000000	20473696	9999.999587	17682	39416	1.000000	14870	41543	1.000000	134347968	0.000000
177177612	393828390.000000	20457755	9999.999749	17959	39309	1.000000	14645	41767	1.000000	137715224	0.000000
177185898	393792065.000000	20474107	9999.999848	17733	39477	1.000000	14736	41877	1.000000	141075982	0.000000
177206030	393799606.000000	20473705	9999.999908	17922	39169	1.000000	14648	41428	1.000000	144433405	0.000000
177201258	393803439.000000	20464386	9999.999944	17813	39116	1.000000	14926	41354	1.000000	147782091	0.000000
177208577	393816291.000000	20471787	9999.999966	17923	39098	1.000000	14796	41329	1.000000	151124997	0.000000
177190961	393858756.000000	20468438	9999.999979	17752	39421	1.000000	14856	41308	1.000000	154467248	-1.#IND00
177217047	393792181.000000	20467879	9999.999988	17732	39315	1.000000	14797	41744	1.000000	157804049	-0.000000
177182185	393776727.000000	20472792	9999.999992	17412	39472	1.000000	14914	41464	1.000000	161131914	-0.007996
177181001	393821807.000000	20468146	9999.999995	17629	39433	1.000000	14813	41484	1.000000	164452905	-0.015476
177195005	393784736.000000	20462444	9999.999997	17597	39436	1.000000	14650	41763	1.000000	167770304	-0.014118
177199634	393762610.000000	20460626	9999.999998	17842	39083	1.000000	15008	41222	1.000000	171084456	-0.004879
177192531	393751661.000000	20461372	9999.999999	17828	39260	1.000000	14874	41428	1.000000	174393488	-0.004269
177204135	393810494.000000	20468372	9999.999999	17763	39242	1.000000	14750	41916	1.000000	177696671	-0.006333
177205187	393772026.000000	20466076	10000.000000	17818	39166	1.000000	14839	41755	1.000000	180996592	-0.005876
177188007	393841757.000000	20470054	10000.000000	17704	39655	1.000000	14832	41344	1.000000	184291541	-0.004924
177192227	393813303.000000	20470366	10000.000000	17683	39074	1.000000	14746	41539	1.000000	187580193	-0.003454
177195690	393826517.000000	20470442	10000.000000	17654	39433	1.000000	14797	41437	1.000000	190865469	-0.004147
177205438	393778939.000000	20470380	10000.000000	17835	39068	1.000000	14686	41987	1.000000	194148916	-0.003573
177204102	393840581.000000	20464411	10000.000000	17817	39490	1.000000	14770	41600	1.000000	197419389	-0.003751
177186248	393795679.000000	20465777	10000.000000	17473	39560	1.000000	14714	41548	1.000000	200691368	-0.003567
177197764	393809578.000000	20469223	10000.000000	17698	39095	1.000000	14755	41360	1.000000	203953828	-0.004350
177193599	393830649.000000	20468697	10000.000000	17883	39367	1.000000	14795	41624	1.000000	207214202	-0.005144
177216925	393780228.000000	20466438	10000.000000	17697	39556	1.000000	14861	41287	1.000000	210472011	-0.004724
177189271	393789746.000000	20460491	10000.000000	17803	39468	1.000000	14854	41373	1.000000	213719729	-0.004615
177195347	393817528.000000	20468397	10000.000000	17619	39518	1.000000	14860	41164	1.000000	216961856	-0.003421
177221743	393795546.000000	20471632	10000.000000	17811	39059	1.000000	14912	41213	1.000000	220201610	-0.002360
177184434	393806754.000000	20470343	10000.000000	17717	39518	1.000000	14899	41432	1.000000	223438546	-0.001976
177199991	393813462.000000	20466631	10000.000000	17717	39460	1.000000	14699	41811	1.000000	226667080	-0.001859
177206502	393776518.000000	20469072	10000.000000	17738	39211	1.000000	14726	41220	1.000000	229893226	-0.002106
177213818	393739759.000000	20470927	10000.000000	17775	39535	1.000000	14877	41064	1.000000	233114986	-0.002162
177191215	393780528.000000	20472734	10000.000000	17720	39417	1.000000	14637	41557	1.000000	236330204	-0.002297
177188190	393797451.000000	20467652	10000.000000	17733	39356	1.000000	14801	41325	1.000000	239539023	-0.000595
177166783	393846289.000000	20471396	10000.000000	17815	39697	1.000000	14738	41673	1.000000	242744913	-0.000564
177191466	393795327.000000	20468753	10000.000000	17956	38970	1.000000	14681	41619	1.000000	245946887	-0.000494
177199521	393803785.000000	20472698	10000.000000	17640	39458	1.000000	14772	41591	1.000000	249142068	-0.000501
177192511	393811364.000000	20470430	10000.000000	17601	39640	1.000000	14841	41343	1.000000	252333148	-0.000483
177188979	393834854.000000	20474371	10000.000000	17781	39601	1.000000	14733	41599	1.000000	255521013	-0.000681
177215444	393779614.000000	20468078	10000.000000	17745	39284	1.000000	15006	41561	1.000000	258705903	-0.000406
177198988	393810541.000000	20469019	10000.000000	17671	39580	1.000000	14736	41975	1.000000	261885058	-0.000461
177216126	393790677.000000	20474895	10000.000000	17867	39355	1.000000	14917	40907	1.000000	265059038	-0.000274
177203842	393781355.000000	20470005	10000.000000	17759	39085	1.000000	14748	41531	1.000000	268227898	-0.000136
177184224	393795339.000000	20472971	10000.000000	17703	39775	1.000000	14762	41340	1.000000	271393170	-0.000171
177193845	393838158.000000	20471570	10000.000000	17585	39315	1.000000	14692	41615	1.000000	274552179	-0.000227
177197187	393803130.000000	20481478	10000.000000	17460	39163	1.000000	14729	41686	1.000000	277703492	-0.000537
177202834	393813271.000000	20467535	10000.000000	17783	39214	1.000000	14874	41389	1.000000	280854141	-0.000599
177204673	393807778.000000	20467608	10000.000000	17745	39471	1.000000	14617	41418	1.000000	283994912	-0.000240
177216691	393773062.000000	20462959	10000.000000	17911	39405	1.000000	14726	41576	1.000000	287133734	-0.000240
177197977	393837046.000000	20471547	10000.000000	17644	39649	1.000000	14760	41823	1.000000	290268032	0.000013
177192978	393781806.000000	20466935	10000.000000	17883	39129	1.000000	14931	41391	1.000000	293398403	-0.000110
177181443	393846120.000000	20468215	10000.000000	17851	39385	1.000000	14859	41348	1.000000	296522923	-0.000564
177199027	393822637.000000	20469937	10000.000000	17817	39466	1.000000	14671	41600	1.000000	299643730	-0.000565
177203426	393811266.000000	20466164	10000.000000	17758	39255	1.000000	14842	41275	1.000000	302762795	-0.000846
177194576	393832729.000000	20463503	10000.000000	17621	39932	1.000000	14819	41309	1.000000	305879001	-0.000464
177201365	393799499.000000	20468863	10000.000000	17909	39227	1.000000	14746	41559	1.000000	308985568	-0.000534
177202199	393799800.000000	20457050	10000.000000	17663	39499	1.000000	14899	41182	1.000000	312088420	-0.000584
177211199	393751943.000000	20468315	10000.000000	17731	39196	1.000000	14884	41304	1.000000	315188245	-0.000691
177182121	393829846.000000	20471791	10000.000000	17688	39583	1.000000	14988	41208	1.000000	318279762	-0.000681
177212011	393780735.000000	20461930	10000.000000	17796	39493	1.000000	14633	41498	1.000000	321372235	-0.000477
177205655	393798349.000000	20467201	10000.000000	17598	39351	1.000000	14782	41226	1.000000	324453432	-0.000717
177213593	393786908.000000	20466837	10000.000000	17668	39343	1.000000	15022	41362	1.000000	327533139	-0.000665
177196264	393835373.000000	20460203	10000.000000	17817	39218	1.000000	14747	41887	1.000000	330610162	-0.000798
177179210	393777070.000000	20468342	10000.000000	17720	39461	1.000000	14807	41782	1.000000	333683065	-0.000737
177204206	393776917.000000	20466590	10000.000000	17765	39556	1.000000	14792	41402	1.000000	336746718	-0.001222
177191398	393772034.000000	20470978	10000.000000	17731	38945	1.000000	14768	41879	1.000000	339806654	-0.001146
177199753	393796465.000000	20466663	10000.000000	17704	39353	1.000000	14743	41680	1.000000	342858989	-0.000905
npatches	nstrain	runtime	dt	init_x	init_y	init_y_blood	init_z	init_S	beta0	beta1	beta2	beta3	mean_beta	B	d	delta	delta_blood	b[0]	mut	m	CTL	c	g	epsilon	k	het	lambda	rho	omega	x_max	patch.dyna	DELTA	A	VA
10000	1	100.000000	0.000100	21900	9499	5000000	0.001000	10000000	21.178012	16.939408	16.229434	15.086398	17	8000000000.000000	0.010000	1.000000	1.000000	800000	0.000050	0.048000	0	0.500000	0.000000	25.000000	9.000000	0.500000	0.001000	0.001000	0.010000	31987	0	10.000000	7.000000	1.000000
sus	inf	inf_blood	z	x[0]	y[0][0]	z[0]	x[1]	y[1][0]	z[1]	S[0]	synchrony
219000000	94990000.000000	5000000	10.000000	21900	9499	0.001000	21900	9499	0.001000	10000000	0.000000
82187468	1452574389.000000	75586401	3940.834452	6537	146543	0.394083	7772	145861	0.394083	15222702	0.000000
123793584	783576371.000000	40769337	6324.976263	10197	79927	0.632498	11870	78724	0.632498	20586544	0.000000
153218173	534375598.000000	27792329	7771.013291	13014	55060	0.777101	14767	53993	0.777101	25025427	0.000000
170166649	430321858.000000	22368533	8648.068121	14483	44788	0.864807	16681	43309	0.864807	28904340	0.000000
180246559	378000532.000000	19649548	9180.022116	15457	39736	0.918002	17628	38068	0.918002	32456133	0.000000
186273812	349414123.000000	18170837	9502.664490	16208	36607	0.950266	18467	34986	0.950266	35809632	0.000000
189913775	332994422.000000	17307972	9698.354536	16703	34969	0.969835	18751	33565	0.969835	39040178	0.000000
192140309	323390418.000000	16809058	9817.045065	16892	34136	0.981705	19012	32582	0.981705	42197037	0.000000
193477944	317640558.000000	16515364	9889.033609	17052	33864	0.988903	19103	32229	0.988903	45308833	0.000000
194295301	314245334.000000	16329249	9932.696323	17076	32799	0.993270	19166	31357	0.993270	48385774	0.000000
194776468	312215664.000000	16227517	9959.178767	17214	33404	0.995918	19208	31398	0.995918	51444718	0.000000
195074289	310955314.000000	16167526	9975.240980	17231	32903	0.997524	19318	31522	0.997524	54489311	0.000000
195267931	310186586.000000	16133153	9984.983083	17149	32512	0.998498	19262	31335	0.998498	57525161	0.000000
195380849	309726232.000000	16097808	9990.891893	17184	32682	0.999089	19127	31347	0.999089	60555142	0.000000
195415783	309474284.000000	16084932	9994.475723	17290	32647	0.999448	19295	31122	0.999448	63577742	0.000000
195484755	309310613.000000	16076781	9996.649399	17170	32476	0.999665	19099	31370	0.999665	66592120	0.000000
195502906	309242695.000000	16075195	9997.967783	17014	32695	0.999797	19340	30681	0.999797	69599542	0.000000
195520534	309119065.000000	16070010	9998.767413	17202	32448	0.999877	19368	30977	0.999877	72600892	0.000000
195519857	309114436.000000	16058815	9999.252408	17262	32830	0.999925	19284	31127	0.999925	75600210	0.000000
195527711	309087980.000000	16062726	9999.546568	17027	32440	0.999955	19274	31056	0.999955	78596405	0.000000
195501896	309135001.000000	16064690	9999.724983	17227	32423	0.999972	19139	31070	0.999972	81586588	0.000000
195529354	309038447.000000	16059796	9999.833196	17004	32715	0.999983	19192	31092	0.999983	84570774	0.000000
195524615	309078497.000000	16071118	9999.898829	17326	32323	0.999990	19192	31233	0.999990	87551622	0.000000
195519167	309052233.000000	16062462	9999.938638	17208	32623	0.999994	19192	31284	0.999994	90527133	0.000000
195545233	309045284.000000	16063642	9999.962782	17091	32752	0.999996	19098	31099	0.999996	93499211	0.000000
195546323	309009706.000000	16068113	9999.977427	17254	32536	0.999998	19359	30578	0.999998	96467310	0.000000
195543477	309078600.000000	16059648	9999.986309	17156	32797	0.999999	19380	31161	0.999999	99429244	0.000000
195545806	309016098.000000	16063812	9999.991696	17081	32789	0.999999	19340	31312	0.999999	102385850	0.000000
195551958	309033879.000000	16056923	9999.994963	17237	32383	0.999999	19316	31211	0.999999	105336444	0.000000
195550515	309002781.000000	16064515	9999.996945	17081	32496	1.000000	19277	30587	1.000000	108285687	0.000000
195546100	309030800.000000	16060073	9999.998147	17080	32793	1.000000	19460	31086	1.000000	111232625	0.000000
195548384	309045387.000000	16064919	9999.998876	17040	32532	1.000000	19280	31387	1.000000	114171468	0.000000
195542448	309035707.000000	16060061	9999.999318	17000	32926	1.000000	19243	31282	1.000000	117107780	0.000000
195539238	309045420.000000	16064316	9999.999587	17275	32664	1.000000	19445	31050	1.000000	120041335	0.000000
195533558	309020768.000000	16055730	9999.999749	17072	32921	1.000000	19334	30937	1.000000	122970183	0.000000
195553608	309009826.000000	16065782	9999.999848	17382	32307	1.000000	19286	30688	1.000000	125895050	0.000000
195508367	309085103.000000	16065694	9999.999908	17241	32045	1.000000	19300	31125	1.000000	128814310	0.000000
195551806	309005801.000000	16061073	9999.999944	17221	32392	1.000000	19274	31054	1.000000	131728500	0.000000
195543087	309029725.000000	16059114	9999.999966	17210	32599	1.000000	19339	30805	1.000000	134638046	0.000000
195542194	309017254.000000	16071046	9999.999979	17495	32428	1.000000	19281	31217	1.000000	137543817	-1.#IND00
195515025	309050684.000000	16068475	9999.999988	17159	32698	1.000000	19209	31097	1.000000	140446538	-0.000000
195548112	309045367.000000	16064731	9999.999992	17245	32400	1.000000	19231	31012	1.000000	143342844	0.002367
195546370	309053571.000000	16060891	9999.999995	16954	32652	1.000000	19324	30671	1.000000	146233756	0.001617
195552317	309032564.000000	16055437	9999.999997	17083	32764	1.000000	19326	31092	1.000000	149116763	0.003210
195527808	309043130.000000	16060212	9999.999998	17248	32907	1.000000	19232	31036	1.000000	152000183	-0.000359
195523339	309056353.000000	16067217	9999.999999	17118	32388	1.000000	19310	30976	1.000000	154878257	0.000038
195546116	308978565.000000	16056707	9999.999999	17257	32599	1.000000	19137	30852	1.000000	157752884	0.000706
195519129	309086238.000000	16068468	10000.000000	17040	32499	1.000000	19219	30994	1.000000	160624719	0.002548
195548761	309023852.000000	16062583	10000.000000	17032	32926	1.000000	19243	31126	1.000000	163487782	0.002249
195521063	309067752.000000	16066221	10000.000000	17079	32376	1.000000	19063	31106	1.000000	166347480	0.000801
195536110	309082932.000000	16064493	10000.000000	17138	32491	1.000000	19442	30987	1.000000	169202170	0.000724
195536756	309019846.000000	16060911	10000.000000	17144	32602	1.000000	19410	30875	1.000000	172057932	-0.003145
195520540	309092640.000000	16073251	10000.000000	17191	32381	1.000000	19168	31444	1.000000	174909455	-0.003464
195548319	309047739.000000	16058987	10000.000000	17096	32862	1.000000	19070	31322	1.000000	177753751	-0.002849
195538331	309020886.000000	16065372	10000.000000	17147	32478	1.000000	19348	31032	1.000000	180592750	-0.000447
195546221	309049435.000000	16065171	10000.000000	17036	32689	1.000000	19310	31160	1.000000	183429321	-0.000448
195535207	309045921.000000	16064617	10000.000000	17108	32208	1.000000	19058	31379	1.000000	186264721	0.000040
195510356	309084701.000000	16069434	10000.000000	17063	32872	1.000000	19138	31242	1.000000	189091556	-0.000503
195529165	309041970.000000	16066479	10000.000000	17285	32434	1.000000	19276	31144	1.000000	191916261	-0.000340
195526176	309052797.000000	16056778	10000.000000	17288	32334	1.000000	19342	31033	1.000000	194736961	0.002740
195532659	309061744.000000	16062516	10000.000000	17027	32991	1.000000	19386	31000	1.000000	197550350	0.001983
195521140	309047437.000000	16067925	10000.000000	17178	32633	1.000000	19278	30994	1.000000	200364037	0.001082
195528180	309081214.000000	16055154	10000.000000	17217	32755	1.000000	19485	30728	1.000000	203169117	0.001528
195529470	309055638.000000	16062213	10000.000000	17162	32603	1.000000	19257	30933	1.000000	205971706	0.002102
195528679	309046460.000000	16064367	10000.000000	17143	32577	1.000000	19346	31091	1.000000	208771767	0.001759
195554666	309048819.000000	16058010	10000.000000	17024	32805	1.000000	19405	31317	1.000000	211566785	0.004768
195538236	309036746.000000	16066085	10000.000000	17166	32643	1.000000	19230	31308	1.000000	214354295	0.004406
195540988	309040891.000000	16060561	10000.000000	17238	32552	1.000000	19483	30838	1.000000	217138671	0.004334
195526896	309045192.000000	16067442	10000.000000	17168	32318	1.000000	19245	31083	1.000000	219923798	0.004092
195532579	309075087.000000	16067608	10000.000000	17156	32969	1.000000	19485	30858	1.000000	222698731	0.003603
195534997	309106550.000000	16063580	10000.000000	17219	32656	1.000000	19305	31175	1.000000	225471444	0.002523
195553081	309005758.000000	16058164	10000.000000	17093	32743	1.000000	19252	31049	1.000000	228238878	0.005362
195517917	309045995.000000	16065962	10000.000000	17210	32824	1.000000	19386	31172	1.000000	231004456	0.005482
195541059	309019873.000000	16057036	10000.000000	17044	32515	1.000000	19133	31316	1.000000	233767961	0.005916
195544573	309054479.000000	16063173	10000.000000	17156	32549	1.000000	19330	31162	1.000000	236524581	0.005350
195526309	309052078.000000	16063944	10000.000000	17153	32661	1.000000	19442	30936	1.000000	239277211	0.004416
195527111	309041002.000000	16055910	10000.000000	17183	32677	1.000000	19223	31105	1.000000	242023131	0.004426
195540569	309067218.000000	16059700	10000.000000	17227	32388	1.000000	19144	31243	1.000000	244767485	0.004488
195539916	309057727.000000	16067839	10000.000000	17260	32102	1.000000	19287	31140	1.000000	247508669	0.004275
195537110	309067719.000000	16074417	10000.000000	17162	32717	1.000000	19297	30828	1.000000	250243897	0.004671
195528428	309065592.000000	16062128	10000.000000	17116	32460	1.000000	19316	30915	1.000000	252978518	0.004831
195542781	309006713.000000	16071041	10000.000000	17356	32646	1.000000	19386	31008	1.000000	255707780	0.004425
195548945	309044814.000000	16061053	10000.000000	17332	32395	1.000000	19258	31050	1.000000	258433492	0.004699
195520591	309085510.000000	16065890	10000.000000	17284	32507	1.000000	19295	30994	1.000000	261153575	0.005365
195523300	309065369.000000	16059243	10000.000000	17134	32684	1.000000	19232	31033	1.000000	263867003	0.005358
195548926	309046791.000000	16061127	10000.000000	17113	32487	1.000000	19390	31104	1.000000	266580325	0.005003
195526252	309056016.000000	16064852	10000.000000	17322	32367	1.000000	19439	31176	1.000000	269288394	0.004804
195519445	309076662.000000	16068393	10000.000000	17267	32576	1.000000	19268	31235	1.000000	271994282	0.004743
195536533	309058154.000000	16068509	10000.000000	17206	32112	1.000000	19331	30911	1.000000	274696292	0.004813
195518097	309058628.000000	16065006	10000.000000	16925	32727	1.000000	19367	30612	1.000000	277390716	0.004890
195514437	309104703.000000	16062103	10000.000000	17047	32875	1.000000	19271	31124	1.000000	280083483	0.004865
195536399	309068147.000000	16063517	10000.000000	17088	32588	1.000000	19177	30932	1.000000	282769920	0.005537
195512286	309072101.000000	16061110	10000.000000	17232	32549	1.000000	19408	30720	1.000000	285453458	0.005332
195529655	309060695.000000	16059562	10000.000000	17286	32475	1.000000	19237	30973	1.000000	288132718	0.004579
195525447	309095714.000000	16068672	10000.000000	17397	32328	1.000000	19367	30868	1.000000	290810775	0.004378
195535059	309034063.000000	16058784	10000.000000	17282	32570	1.000000	19371	31150	1.000000	293481419	0.004173
195526666	309053927.000000	16058067	10000.000000	17017	32753	1.000000	19414	31083	1.000000	296148969	0.004159
195537715	309031014.000000	16066622	10000.000000	17238	32825	1.000000	19290	30957	1.000000	298812012	0.004078
195532206	309048247.000000	16068860	10000.000000	17178	32676	1.000000	19268	30900	1.000000	301472096	0.004248
npatches	nstrain	runtime	dt	init_x	init_y	init_y_blood	init_z	init_S	beta0	beta1	beta2	beta3	mean_beta	B	d	delta	delta_blood	b[0]	mut	m	CTL	c	g	epsilon	k	het	lambda	rho	omega	x_max	patch.dyna	DELTA	A	VA
10000	1	100.000000	0.000100	21900	9499	5000000	0.001000	10000000	8.781965	24.477000	21.826360	19.297635	17	8000000000.000000	0.010000	1.000000	1.000000	800000	0.000050	0.048000	0	0.500000	0.000000	25.000000	10.000000	0.500000	0.001000	0.001000	0.010000	31987	0	10.000000	7.000000	1.000000
sus	inf	inf_blood	z	x[0]	y[0][0]	z[0]	x[1]	y[1][0]	z[1]	S[0]	synchrony
219000000	94990000.000000	5000000	10.000000	21900	9499	0.001000	21900	9499	0.001000	10000000	0.000000
87556237	1325631429.000000	69002766	3940.834452	13214	128289	0.394083	6184	134714	0.394083	15171260	0.000000
134909283	673237273.000000	35032966	6324.976263	18866	63202	0.632498	9928	70373	0.632498	20316090	0.000000
166803718	446980628.000000	23254596	7771.013291	22045	40686	0.777101	13111	48042	0.777101	24442305	0.000000
185206309	352366799.000000	18327523	8648.068121	23846	31874	0.864807	14969	38120	0.864807	27963408	0.000000
196103720	304976733.000000	15843176	9180.022116	24638	26712	0.918002	15761	33275	0.918002	31126592	0.000000
202680521	278884113.000000	14502404	9502.664490	25188	24461	0.950266	16394	30558	0.950266	34078969	0.000000
206617017	263996134.000000	13713679	9698.354536	25533	23040	0.969835	16898	29102	0.969835	36897614	0.000000
209034860	255287156.000000	13270343	9817.045065	25703	22097	0.981705	17288	28146	0.981705	39635838	0.000000
210457026	250133909.000000	12991858	9889.033609	25920	21670	0.988903	17240	27771	0.988903	42326119	0.000000
211352480	246970449.000000	12835165	9932.696323	25817	21575	0.993270	17540	26948	0.993270	44982263	0.000000
211918620	245100538.000000	12740131	9959.178767	25877	21410	0.995918	17551	26636	0.995918	47618174	0.000000
212209910	243973666.000000	12681958	9975.240980	25960	21491	0.997524	17606	26991	0.997524	50238025	0.000000
212416986	243277431.000000	12651610	9984.983083	25853	21371	0.998498	17541	26982	0.998498	52848832	0.000000
212551481	242857819.000000	12627852	9990.891893	25942	21140	0.999089	17569	27195	0.999089	55454714	0.000000
212600226	242620120.000000	12609943	9994.475723	25995	20978	0.999448	17668	26801	0.999448	58056374	0.000000
212652955	242490694.000000	12603425	9996.649399	26133	20901	0.999665	17602	26767	0.999665	60647883	0.000000
212674021	242396514.000000	12602723	9997.967783	25929	21046	0.999797	17677	26544	0.999797	63235221	0.000000
212702371	242326502.000000	12596457	9998.767413	26113	21040	0.999877	17506	26817	0.999877	65818964	0.000000
212708910	242268216.000000	12596246	9999.252408	26087	20900	0.999925	17489	27038	0.999925	68396620	0.000000
212689598	242304213.000000	12594932	9999.546568	25999	20669	0.999955	17608	26638	0.999955	70972342	0.000000
212712094	242260532.000000	12595674	9999.724983	25931	20875	0.999972	17485	26486	0.999972	73542831	0.000000
212700707	242267496.000000	12600200	9999.833196	25828	20902	0.999983	17840	26364	0.999983	76110128	0.000000
212732119	242207374.000000	12584717	9999.898829	26091	21205	0.999990	17540	26770	0.999990	78674114	0.000000
212733243	242218786.000000	12585815	9999.938638	25863	21101	0.999994	17647	26932	0.999994	81234752	0.000000
212703158	242239840.000000	12587849	9999.962782	26069	20738	0.999996	17504	27014	0.999996	83790178	0.000000
212711257	242233575.000000	12580332	9999.977427	25612	21276	0.999998	17577	26898	0.999998	86346255	0.000000
212725406	242228609.000000	12589941	9999.986309	26161	20651	0.999999	17542	26788	0.999999	88893124	0.000000
212701563	242252021.000000	12595748	9999.991696	26272	20683	0.999999	17426	26917	0.999999	91437605	0.000000
212715873	242253715.000000	12592015	9999.994963	25886	21136	0.999999	17514	26729	0.999999	93979203	0.000000
212711386	242235653.000000	12593742	9999.996945	26208	20783	1.000000	17479	26861	1.000000	96517112	0.000000
212742949	242233747.000000	12586134	9999.998147	25936	21221	1.000000	17659	26591	1.000000	99050100	0.000000
212739008	242225114.000000	12585336	9999.998876	26003	20828	1.000000	17675	26498	1.000000	101579820	0.000000
212710276	242245927.000000	12594143	9999.999318	26076	20851	1.000000	17721	26861	1.000000	104107504	0.000000
212734570	242230803.000000	12593852	9999.999587	25947	20782	1.000000	17592	26770	1.000000	106630882	0.000000
212719022	242245080.000000	12585689	9999.999749	25759	21202	1.000000	17638	26767	1.000000	109146320	0.000000
212714703	242256613.000000	12596375	9999.999848	26184	20633	1.000000	17582	26864	1.000000	111659896	0.000000
212734451	242213366.000000	12594370	9999.999908	26409	20941	1.000000	17604	26664	1.000000	114172248	0.000000
212719160	242230340.000000	12596133	9999.999944	26073	20854	1.000000	17531	26788	1.000000	116678659	0.000000
212709522	242227931.000000	12593736	9999.999966	26262	20755	1.000000	17489	26835	1.000000	119180243	0.000000
212704894	242279845.000000	12591411	9999.999979	25967	20718	1.000000	17713	26575	1.000000	121676688	-1.#IND00
212722303	242233584.000000	12595699	9999.999988	26004	20923	1.000000	17669	26386	1.000000	124174468	0.000000
212728600	242202786.000000	12586702	9999.999992	25974	21163	1.000000	17734	26659	1.000000	126665305	0.008846
212704245	242252212.000000	12590947	9999.999995	26041	20817	1.000000	17603	26879	1.000000	129150651	-0.002139
212710526	242219749.000000	12591376	9999.999997	26163	20788	1.000000	17816	26774	1.000000	131633009	-0.001226
212706563	242247302.000000	12589684	9999.999998	25783	20883	1.000000	17634	26872	1.000000	134115688	-0.000767
212707771	242265333.000000	12594344	9999.999999	26038	21012	1.000000	17599	26974	1.000000	136593826	-0.003990
212738824	242195139.000000	12584836	9999.999999	26205	20892	1.000000	17523	27256	1.000000	139065649	-0.004030
212722577	242195092.000000	12594056	10000.000000	25914	20886	1.000000	17448	26879	1.000000	141534474	-0.002588
212707982	242240623.000000	12590285	10000.000000	26160	20658	1.000000	17409	26973	1.000000	143997971	-0.001890
212718421	242238181.000000	12587063	10000.000000	26299	20776	1.000000	17556	26552	1.000000	146461862	-0.004173
212676267	242292028.000000	12593622	10000.000000	26004	21061	1.000000	17430	26812	1.000000	148921588	-0.003027
212717905	242252834.000000	12590264	10000.000000	26099	20286	1.000000	17558	26612	1.000000	151374235	-0.001341
212710298	242255955.000000	12587452	10000.000000	26149	20720	1.000000	17414	26710	1.000000	153824340	-0.000735
212718012	242230883.000000	12591846	10000.000000	25770	20900	1.000000	17466	26754	1.000000	156272317	-0.000940
212719454	242226225.000000	12581356	10000.000000	26086	20704	1.000000	17486	26752	1.000000	158712016	-0.000842
212736362	242240423.000000	12592788	10000.000000	25873	20906	1.000000	17455	27055	1.000000	161152348	-0.000297
212732203	242232522.000000	12590515	10000.000000	26159	20939	1.000000	17609	26357	1.000000	163587409	0.000197
212721672	242231641.000000	12589328	10000.000000	26214	20707	1.000000	17770	26865	1.000000	166019874	-0.000235
212730717	242224298.000000	12591389	10000.000000	26096	20688	1.000000	17556	26732	1.000000	168446991	0.001121
212726011	242218580.000000	12593761	10000.000000	25808	21200	1.000000	17571	27184	1.000000	170873056	0.000875
212721760	242216141.000000	12584701	10000.000000	26102	20902	1.000000	17458	26711	1.000000	173294049	0.001734
212714178	242266575.000000	12588883	10000.000000	25925	20840	1.000000	17469	26640	1.000000	175710489	0.001638
212695888	242284729.000000	12586470	10000.000000	26090	20667	1.000000	17417	26835	1.000000	178125858	0.002561
212710940	242240940.000000	12586767	10000.000000	26092	21139	1.000000	17519	26837	1.000000	180536554	0.000840
212722334	242251227.000000	12590072	10000.000000	25873	20796	1.000000	17543	26989	1.000000	182939357	0.000902
212723564	242261532.000000	12587953	10000.000000	26001	20964	1.000000	17480	26897	1.000000	185342976	0.001002
212726546	242219018.000000	12589704	10000.000000	25937	20984	1.000000	17617	26514	1.000000	187740503	0.000581
212722956	242228922.000000	12590831	10000.000000	26145	21277	1.000000	17537	27015	1.000000	190139188	0.000970
212737924	242236203.000000	12590788	10000.000000	25859	20880	1.000000	17512	26793	1.000000	192533594	0.001029
212719918	242256961.000000	12582128	10000.000000	26096	20853	1.000000	17652	26716	1.000000	194920161	0.001341
212712803	242249675.000000	12597048	10000.000000	25938	20882	1.000000	17695	26405	1.000000	197303001	0.000540
212709973	242246147.000000	12587144	10000.000000	26147	20652	1.000000	17366	27107	1.000000	199684262	0.000718
212699118	242286840.000000	12595752	10000.000000	26033	21107	1.000000	17580	26610	1.000000	202063941	0.000879
212702528	242228767.000000	12582495	10000.000000	26261	20790	1.000000	17556	26605	1.000000	204441452	0.000627
212724533	242255530.000000	12596670	10000.000000	25966	21229	1.000000	17614	26944	1.000000	206814228	0.000194
212692977	242264120.000000	12585353	10000.000000	26011	21076	1.000000	17611	26713	1.000000	209180560	0.000353
212681213	242276494.000000	12587435	10000.000000	26175	20952	1.000000	17744	26492	1.000000	211545179	0.000167
212719463	242234638.000000	12590117	10000.000000	26049	21012	1.000000	17557	26710	1.000000	213905497	0.000809
212702381	242272336.000000	12593935	10000.000000	25727	21184	1.000000	17603	26713	1.000000	216264066	0.000589
212715973	242219932.000000	12593194	10000.000000	25898	20682	1.000000	17462	26935	1.000000	218618265	0.000421
212710356	242249555.000000	12588838	10000.000000	26049	20850	1.000000	17471	26861	1.000000	220966950	0.000129
212722587	242242603.000000	12587632	10000.000000	26293	20915	1.000000	17607	27112	1.000000	223314369	0.000389
212723145	242240230.000000	12589130	10000.000000	26029	21254	1.000000	17636	26919	1.000000	225657356	0.000466
212723651	242243099.000000	12594036	10000.000000	25990	21053	1.000000	17667	26703	1.000000	227997464	0.000574
212729005	242218094.000000	12582434	10000.000000	26078	20950	1.000000	17649	26687	1.000000	230334302	0.000653
212732888	242216346.000000	12595014	10000.000000	26077	20927	1.000000	17774	26622	1.000000	232667129	0.000859
212719152	242265944.000000	12594846	10000.000000	26057	20853	1.000000	17517	26662	1.000000	234994942	0.000612
212708616	242247055.000000	12594394	10000.000000	26035	20751	1.000000	17739	26638	1.000000	237322996	0.000337
212705125	242263657.000000	12589798	10000.000000	26058	20932	1.000000	17505	26833	1.000000	239644949	0.000070
212728749	242228592.000000	12592636	10000.000000	26024	20779	1.000000	17600	26662	1.000000	241964042	0.000123
212696722	242280127.000000	12594584	10000.000000	25817	20996	1.000000	17668	26481	1.000000	244279657	0.000379
212719945	242219236.000000	12591239	10000.000000	25954	21198	1.000000	17505	26709	1.000000	246592097	0.000297
212696864	242260246.000000	12592742	10000.000000	26112	21064	1.000000	17707	26485	1.000000	248900349	0.000382
212700209	242276093.000000	12584041	10000.000000	26128	20799	1.000000	17618	26848	1.000000	253503501	0.000565
212726442	242221114.000000	12585029	10000.000000	26051	21069	1.000000	17470	27129	1.000000	255803576	0.000481
212692192	242262051.000000	12600535	10000.000000	26112	20823	1.000000	17587	26878	1.000000	258099272	0.000539
212725954	242258390.000000	12592889	10000.000000	26004	20910	1.000000	17638	26597	1.000000	260390171	0.000565
212716286	242241015.000000	12590748	10000.000000	26075	20749	1.000000	17855	26388	1.000000	262678771	0.000555
npatches	nstrain	runtime	dt	init_x	init_y	init_y_blood	init_z	init_S	beta0	beta1	beta2	beta3	mean_beta	B	d	delta	delta_blood	b[0]	mut	m	CTL	c	g	epsilon	k	het	lambda	rho	omega	x_max	patch.dyna	DELTA	A	VA
10000	1	100.000000	0.000100	21900	9499	5000000	0.001000	10000000	18.490105	16.929181	17.091987	21.302100	17	8000000000.000000	0.010000	1.000000	1.000000	800000	0.000050	0.048000	0	0.500000	0.000000	25.000000	11.000000	0.500000	0.001000	0.001000	0.010000	31987	0	10.000000	7.000000	1.000000
sus	inf	inf_blood	z	x[0]	y[0][0]	z[0]	x[1]	y[1][0]	z[1]	S[0]	synchrony
219000000	94990000.000000	5000000	10.000000	21900	9499	0.001000	21900	9499	0.001000	10000000	0.000000
93463146	1209486421.000000	62954773	3940.834452	8260	122907	0.394083	8958	121172	0.394083	15096313	0.000000
146536182	579343892.000000	30142079	6324.976263	13528	58982	0.632498	14432	58074	0.632498	20004296	0.000000
180914282	372565695.000000	19375458	7771.013291	16897	38041	0.777101	17845	37224	0.777101	23801440	0.000000
200730084	286215710.000000	14884261	8648.068121	19059	29504	0.864807	19783	28872	0.864807	26949583	0.000000
212511309	242737151.000000	12619278	9180.022116	20219	25050	0.918002	20870	24465	0.918002	29718729	0.000000
219597222	218917532.000000	11372966	9502.664490	20972	22500	0.950266	21811	21833	0.950266	32254789	0.000000
223852815	205333630.000000	10676835	9698.354536	21613	20994	0.969835	22079	20771	0.969835	34650974	0.000000
226462536	197318486.000000	10255651	9817.045065	21660	20090	0.981705	22584	19722	0.981705	36963903	0.000000
228017555	192588502.000000	10008211	9889.033609	21892	19878	0.988903	22657	19411	0.988903	39218464	0.000000
228959427	189757739.000000	9867335	9932.696323	22003	19523	0.993270	22786	19120	0.993270	41441974	0.000000
229558399	187985796.000000	9770142	9959.178767	21920	19091	0.995918	22659	18865	0.995918	43640901	0.000000
229893565	186976444.000000	9719305	9975.240980	22152	19165	0.997524	22797	18915	0.997524	45825820	0.000000
230104345	186376897.000000	9691489	9984.983083	22194	18935	0.998498	22861	18739	0.998498	48002569	0.000000
230239679	185956863.000000	9659885	9990.891893	22161	19387	0.999089	22903	18385	0.999089	50171010	0.000000
230319289	185694072.000000	9653449	9994.475723	22000	19218	0.999448	22775	18808	0.999448	52336002	0.000000
230364404	185589518.000000	9647661	9996.649399	22055	18925	0.999665	22513	18789	0.999665	54496469	0.000000
230416930	185474445.000000	9640973	9997.967783	21972	19358	0.999797	22711	18624	0.999797	56649431	0.000000
230440417	185454991.000000	9636666	9998.767413	22191	18874	0.999877	22961	18566	0.999877	58798299	0.000000
230433307	185469829.000000	9641585	9999.252408	22203	19037	0.999925	23129	18451	0.999925	60948327	0.000000
230451211	185410465.000000	9638145	9999.546568	22234	19175	0.999955	22772	18843	0.999955	63094386	0.000000
230442346	185412080.000000	9636787	9999.724983	22154	19133	0.999972	22904	18597	0.999972	65235133	0.000000
230445219	185421593.000000	9642089	9999.833196	22187	19186	0.999983	23022	18403	0.999983	67370600	0.000000
230459440	185371540.000000	9634664	9999.898829	22282	19064	0.999990	23108	18762	0.999990	69505732	0.000000
230451995	185371535.000000	9634072	9999.938638	22153	18988	0.999994	22801	18816	0.999994	71635165	0.000000
230461292	185340303.000000	9634575	9999.962782	22254	18980	0.999996	22952	18472	0.999996	73762792	0.000000
230447317	185369732.000000	9635038	9999.977427	22291	19019	0.999998	22908	18781	0.999998	75886093	0.000000
230463628	185353799.000000	9636465	9999.986309	22215	19231	0.999999	22923	18688	0.999999	78006472	0.000000
230438292	185421241.000000	9638293	9999.991696	22146	19219	0.999999	22734	18792	0.999999	80123611	0.000000
230434856	185412732.000000	9637761	9999.994963	22034	19088	0.999999	23002	18622	0.999999	82237210	0.000000
230471442	185341117.000000	9633691	9999.996945	22057	19112	1.000000	23059	18532	1.000000	84348856	0.000000
230463894	185361990.000000	9629487	9999.998147	22131	19360	1.000000	22809	18744	1.000000	86456362	0.000000
230458951	185396303.000000	9636778	9999.998876	22117	19244	1.000000	22914	18873	1.000000	88559996	0.000000
230468741	185332689.000000	9633274	9999.999318	22219	19270	1.000000	23151	18459	1.000000	90663813	0.000000
230463210	185356187.000000	9633817	9999.999587	22092	19123	1.000000	22961	18454	1.000000	92760167	0.000000
230430942	185380131.000000	9639241	9999.999749	22263	19054	1.000000	23053	18472	1.000000	94855763	0.000000
230457827	185347169.000000	9630365	9999.999848	22161	19169	1.000000	23029	18377	1.000000	96949647	0.000000
230454578	185364052.000000	9633129	9999.999908	22255	19257	1.000000	23060	18609	1.000000	99039637	0.000000
230451317	185385548.000000	9639881	9999.999944	22106	19222	1.000000	22872	18584	1.000000	101125291	0.000000
230460840	185371888.000000	9635583	9999.999966	22163	19394	1.000000	22828	18738	1.000000	103208663	0.000000
230452972	185364831.000000	9631875	9999.999979	22206	19124	1.000000	22910	18522	1.000000	105286215	-1.#IND00
230459335	185408914.000000	9639972	9999.999988	22116	19082	1.000000	22903	18466	1.000000	107363999	-0.000000
230455916	185397884.000000	9638617	9999.999992	22155	19003	1.000000	22791	18866	1.000000	109440091	-0.004751
230450632	185391641.000000	9637743	9999.999995	22319	19043	1.000000	22837	18591	1.000000	111508911	0.001857
230461632	185332313.000000	9633291	9999.999997	22304	19125	1.000000	22863	18291	1.000000	113577381	0.004934
230442217	185414361.000000	9633696	9999.999998	22122	19230	1.000000	22908	18343	1.000000	115640119	0.003167
230456242	185361499.000000	9633550	9999.999999	22135	19168	1.000000	22772	18787	1.000000	117700513	0.005185
230462196	185328969.000000	9631554	9999.999999	22107	18902	1.000000	22992	18475	1.000000	119759417	0.004001
230459292	185350337.000000	9634308	10000.000000	22233	19146	1.000000	22940	18714	1.000000	121814998	0.002339
230447368	185366371.000000	9635251	10000.000000	22179	18819	1.000000	23069	18440	1.000000	123868597	0.003199
230445584	185399332.000000	9628756	10000.000000	22189	19172	1.000000	23153	18696	1.000000	125916296	-0.002149
230459111	185359024.000000	9635923	10000.000000	22152	19106	1.000000	22977	18721	1.000000	127963926	-0.004295
230476127	185357994.000000	9630844	10000.000000	22040	19446	1.000000	22999	18640	1.000000	130006322	-0.005227
230460364	185346254.000000	9634390	10000.000000	22048	19319	1.000000	22956	18637	1.000000	132046205	-0.004489
230424764	185420310.000000	9632714	10000.000000	22183	19219	1.000000	23055	18296	1.000000	134082324	-0.003182
230437268	185372961.000000	9637831	10000.000000	22146	19268	1.000000	22822	18504	1.000000	136118106	-0.000959
230429518	185390516.000000	9639820	10000.000000	22148	19312	1.000000	22964	18617	1.000000	138150191	-0.001426
230450995	185359476.000000	9634071	10000.000000	22311	19205	1.000000	22857	18465	1.000000	140179066	-0.000852
230460061	185387685.000000	9635996	10000.000000	22211	19136	1.000000	22925	18727	1.000000	142204112	-0.001388
230424588	185423068.000000	9637509	10000.000000	22164	19206	1.000000	23038	18535	1.000000	144227274	-0.000788
230450591	185377981.000000	9637939	10000.000000	22210	19134	1.000000	22866	18612	1.000000	146245924	-0.001994
230473400	185344302.000000	9631846	10000.000000	22149	19200	1.000000	22956	18435	1.000000	148260875	-0.001767
230444648	185389642.000000	9634940	10000.000000	22227	19179	1.000000	22778	18846	1.000000	150272543	-0.001347
230435628	185403239.000000	9636507	10000.000000	22136	19117	1.000000	23031	18374	1.000000	152280424	-0.001039
230451349	185388928.000000	9633963	10000.000000	22041	19127	1.000000	22786	18562	1.000000	154286329	-0.000423
230444289	185407386.000000	9637362	10000.000000	22286	19086	1.000000	23067	18458	1.000000	156289775	-0.000269
230471928	185315510.000000	9631769	10000.000000	22314	19286	1.000000	22702	18818	1.000000	158288072	-0.000960
230457211	185382188.000000	9636865	10000.000000	22288	19058	1.000000	23000	18503	1.000000	160284793	-0.000940
230439254	185393599.000000	9636716	10000.000000	22138	18944	1.000000	22891	18644	1.000000	162279465	-0.000673
230466276	185373744.000000	9640415	10000.000000	22038	19160	1.000000	22951	18649	1.000000	164271275	-0.001088
230448087	185403677.000000	9632630	10000.000000	22000	19280	1.000000	22905	18337	1.000000	166256269	-0.000873
230456592	185362153.000000	9633286	10000.000000	22216	19441	1.000000	23166	18619	1.000000	168241595	-0.001942
230470134	185378702.000000	9638286	10000.000000	22176	19054	1.000000	22882	18678	1.000000	170225550	-0.001909
230464095	185342106.000000	9627772	10000.000000	22122	19047	1.000000	22881	18705	1.000000	172205465	-0.001062
230456549	185361073.000000	9636669	10000.000000	22129	19060	1.000000	22847	18539	1.000000	174182264	-0.001175
230463217	185343262.000000	9637266	10000.000000	22059	19127	1.000000	22802	18405	1.000000	176156405	-0.001220
230430807	185391799.000000	9632814	10000.000000	22138	19279	1.000000	22829	18655	1.000000	178125768	-0.001167
230455134	185413063.000000	9639301	10000.000000	22089	19472	1.000000	22956	18687	1.000000	180094516	-0.001257
230445718	185408916.000000	9633031	10000.000000	21993	19729	1.000000	22945	18669	1.000000	182059689	-0.001106
230441093	185378074.000000	9637134	10000.000000	22307	19121	1.000000	22938	18826	1.000000	184021209	-0.001090
230468575	185349249.000000	9635906	10000.000000	22011	19087	1.000000	23155	18506	1.000000	185976723	-0.000533
230464817	185368244.000000	9629395	10000.000000	22245	19178	1.000000	22958	18603	1.000000	187933921	-0.000128
230450308	185394449.000000	9634840	10000.000000	22084	19022	1.000000	23125	18492	1.000000	189890076	-0.000407
230447006	185374181.000000	9633039	10000.000000	22014	18833	1.000000	22834	18509	1.000000	191840586	-0.000202
230437811	185401122.000000	9633460	10000.000000	22123	19059	1.000000	22883	18559	1.000000	193785716	-0.000768
230470670	185352143.000000	9631617	10000.000000	22147	18984	1.000000	22721	18691	1.000000	195731048	-0.000831
230451328	185350698.000000	9631521	10000.000000	22308	19254	1.000000	22737	18773	1.000000	197670887	-0.000743
230459234	185352634.000000	9637679	10000.000000	22089	19122	1.000000	23005	18425	1.000000	199609769	-0.001414
230441442	185380202.000000	9632675	10000.000000	22232	19087	1.000000	22773	18768	1.000000	201542041	-0.001396
230461391	185360860.000000	9639443	10000.000000	21962	19137	1.000000	22736	18822	1.000000	203470703	-0.000809
230447600	185363417.000000	9633204	10000.000000	22105	19247	1.000000	22779	18413	1.000000	205398062	-0.000784
230430357	185403219.000000	9637190	10000.000000	22076	19210	1.000000	22806	18800	1.000000	207322919	-0.000758
230440741	185375821.000000	9633307	10000.000000	22096	18971	1.000000	22956	18631	1.000000	209244375	-0.000765
230466089	185363113.000000	9634322	10000.000000	22272	19162	1.000000	22748	18726	1.000000	211169780	-0.000942
230458760	185368232.000000	9629832	10000.000000	22255	19101	1.000000	23006	18559	1.000000	213091185	-0.000901
230470904	185378055.000000	9641091	10000.000000	22022	19461	1.000000	22845	18620	1.000000	215005089	-0.000947
230472772	185342432.000000	9631439	10000.000000	22432	18939	1.000000	22979	18375	1.000000	216916626	-0.000135
230492927	185332883.000000	9637504	10000.000000	22138	19287	1.000000	23012	18247	1.000000	218826449	-0.000384
230452625	185365502.000000	9638358	10000.000000	22177	19107	1.000000	22975	18842	1.000000	220732451	-0.000352
230462469	185376559.000000	9638807	10000.000000	22183	19054	1.000000	22876	18729	1.000000	222635633	-0.000611
npatches	nstrain	runtime	dt	init_x	init_y	init_y_blood	init_z	init_S	beta0	beta1	beta2	beta3	mean_beta	B	d	delta	delta_blood	b[0]	mut	m	CTL	c	g	epsilon	k	het	lambda	rho	omega	x_max	patch.dyna	DELTA	A	VA
10000	1	100.000000	0.000100	21900	9499	5000000	0.001000	10000000	15.972119	11.943310	10.347838	12.907671	17	8000000000.000000	0.010000	1.000000	1.000000	800000	0.000050	0.048000	0	0.500000	0.000000	25.000000	12.000000	0.500000	0.001000	0.001000	0.010000	31987	0	10.000000	7.000000	1.000000
sus	inf	inf_blood	z	x[0]	y[0][0]	z[0]	x[1]	y[1][0]	z[1]	S[0]	synchrony
219000000	94990000.000000	5000000	10.000000	21900	9499	0.001000	21900	9499	0.001000	10000000	0.000000
98797879	1108774637.000000	57732673	3940.834452	9850	111416	0.394083	12162	108800	0.394083	15043057	0.000000
157129975	502711723.000000	26164397	6324.976263	15891	50216	0.632498	18526	48020	0.632498	19734356	0.000000
193733355	312637292.000000	16258610	7771.013291	19651	31313	0.777101	22176	29188	0.777101	23231366	0.000000
214857326	233161403.000000	12126739	8648.068121	21960	22928	0.864807	24171	21641	0.864807	26037439	0.000000
227408239	193161208.000000	10042842	9180.022116	23144	19203	0.918002	25177	17700	0.918002	28437952	0.000000
234962550	171210771.000000	8898966	9502.664490	23910	16794	0.950266	25916	15553	0.950266	30595482	0.000000
239522674	158645514.000000	8246756	9698.354536	24264	15647	0.969835	26424	14267	0.969835	32605033	0.000000
242341597	151239388.000000	7858083	9817.045065	24496	14888	0.981705	26386	13792	0.981705	34521183	0.000000
244023252	146867071.000000	7631697	9889.033609	24768	14130	0.988903	26767	13269	0.988903	36381519	0.000000
245054013	144225145.000000	7495696	9932.696323	24856	14250	0.993270	26743	12675	0.993270	38207553	0.000000
245656633	142658568.000000	7412798	9959.178767	24864	14149	0.995918	26864	12719	0.995918	40008674	0.000000
246056836	141647252.000000	7367597	9975.240980	24943	13628	0.997524	26803	12551	0.997524	41796938	0.000000
246285398	141093772.000000	7330728	9984.983083	25076	13821	0.998498	26915	12358	0.998498	43572036	0.000000
246424469	140722674.000000	7314444	9990.891893	25084	13635	0.999089	26719	12515	0.999089	45341838	0.000000
246496662	140568948.000000	7302663	9994.475723	25211	13831	0.999448	26950	12696	0.999448	47106849	0.000000
246572608	140386069.000000	7292621	9996.649399	25039	13842	0.999665	26774	12780	0.999665	48870298	0.000000
246593816	140329699.000000	7287920	9997.967783	24772	13526	0.999797	26966	12282	0.999797	50628735	0.000000
246613097	140238616.000000	7286918	9998.767413	25188	13712	0.999877	27094	12587	0.999877	52385832	0.000000
246624075	140217247.000000	7290331	9999.252408	24911	13785	0.999925	26833	12217	0.999925	54139251	0.000000
246644421	140180383.000000	7287712	9999.546568	25253	13370	0.999955	27109	12431	0.999955	55891832	0.000000
246648340	140220343.000000	7286595	9999.724983	25069	13852	0.999972	26918	12564	0.999972	57637013	0.000000
246617757	140239480.000000	7285992	9999.833196	25248	13377	0.999983	26747	12342	0.999983	59383317	0.000000
246634562	140185750.000000	7290797	9999.898829	25136	13643	0.999990	26901	12523	0.999990	61124887	0.000000
246638708	140195988.000000	7286787	9999.938638	25034	13865	0.999994	26852	12261	0.999994	62862452	0.000000
246627114	140187289.000000	7286413	9999.962782	25109	13852	0.999996	26842	12433	0.999996	64597238	0.000000
246622831	140201732.000000	7285591	9999.977427	25244	13467	0.999998	26912	12576	0.999998	66333034	0.000000
246641823	140179745.000000	7285534	9999.986309	25096	13807	0.999999	26843	12595	0.999999	68064833	0.000000
246626366	140215120.000000	7283250	9999.991696	25107	13827	0.999999	26964	12557	0.999999	69794793	0.000000
246677983	140144618.000000	7286111	9999.994963	25174	13588	0.999999	27161	12354	0.999999	71522472	0.000000
246609005	140235821.000000	7290467	9999.996945	25154	13484	1.000000	27017	12328	1.000000	73246323	0.000000
246637773	140182156.000000	7284042	9999.998147	24952	13777	1.000000	26986	12504	1.000000	74968007	0.000000
246645379	140177169.000000	7288471	9999.998876	25331	13685	1.000000	27022	12456	1.000000	76686343	0.000000
246655790	140164682.000000	7281515	9999.999318	25160	13618	1.000000	27039	12513	1.000000	78399472	0.000000
246624057	140202432.000000	7284941	9999.999587	24941	13792	1.000000	26867	12613	1.000000	80113136	0.000000
246638520	140162803.000000	7285533	9999.999749	25046	13951	1.000000	27072	12596	1.000000	81822670	0.000000
246634210	140193198.000000	7280169	9999.999848	25210	13673	1.000000	27178	12236	1.000000	83531187	0.000000
246637437	140198875.000000	7282491	9999.999908	24929	13948	1.000000	27026	12251	1.000000	85237876	0.000000
246625875	140177875.000000	7292463	9999.999944	25211	13502	1.000000	26954	12474	1.000000	86939946	0.000000
246656219	140158439.000000	7286582	9999.999966	25235	13536	1.000000	26762	12592	1.000000	88641187	0.000000
246661098	140160117.000000	7288581	9999.999979	24909	13870	1.000000	27028	12627	1.000000	90338191	-1.#IND00
246630614	140176575.000000	7286922	9999.999988	25268	13417	1.000000	26785	12468	1.000000	92031656	-1.#IND00
246616032	140224045.000000	7288929	9999.999992	25046	13803	1.000000	26611	12796	1.000000	93725392	-0.002329
246654459	140167140.000000	7286965	9999.999995	25068	13691	1.000000	26959	12372	1.000000	95415101	-0.004851
246651824	140185574.000000	7285279	9999.999997	25139	13749	1.000000	26945	12592	1.000000	97102066	0.006016
246662420	140163555.000000	7280187	9999.999998	25152	13845	1.000000	27016	12413	1.000000	98788187	0.003466
246633549	140167964.000000	7288414	9999.999999	25232	13773	1.000000	27135	12483	1.000000	100468304	0.006992
246643370	140166585.000000	7288252	9999.999999	25122	13703	1.000000	26918	12547	1.000000	102146682	0.005606
246631749	140209580.000000	7288824	10000.000000	25052	13704	1.000000	26931	12715	1.000000	103822275	0.003051
246646310	140204488.000000	7286608	10000.000000	25127	13910	1.000000	26900	12593	1.000000	105498525	0.001885
246631892	140196315.000000	7284875	10000.000000	25169	13864	1.000000	26822	12603	1.000000	107173088	-0.003362
246628726	140172308.000000	7284462	10000.000000	25167	13816	1.000000	26846	12590	1.000000	108840106	-0.002693
246650695	140161054.000000	7287364	10000.000000	25055	13814	1.000000	26992	12363	1.000000	110505915	-0.003122
246647088	140177623.000000	7287577	10000.000000	25175	13746	1.000000	27003	12359	1.000000	112170532	-0.001703
246650398	140177845.000000	7283144	10000.000000	25364	13563	1.000000	26834	12544	1.000000	113833594	-0.000111
246619295	140223859.000000	7289097	10000.000000	25107	13615	1.000000	26996	12391	1.000000	115490465	-0.000288
246624696	140228429.000000	7287485	10000.000000	25059	13813	1.000000	27017	12690	1.000000	117149228	-0.000600
246634686	140210601.000000	7288130	10000.000000	24958	13682	1.000000	27021	12415	1.000000	118803472	0.007279
246640442	140166985.000000	7288950	10000.000000	25216	13930	1.000000	27242	12427	1.000000	120452767	0.007316
246612773	140234030.000000	7286939	10000.000000	24960	13577	1.000000	27158	12390	1.000000	122103177	0.004462
246658446	140184801.000000	7284540	10000.000000	25081	13790	1.000000	27074	12544	1.000000	123752180	0.003762
246621097	140221434.000000	7286646	10000.000000	24970	13971	1.000000	27181	12445	1.000000	125394101	0.003914
246640252	140209933.000000	7286293	10000.000000	24927	14006	1.000000	26995	12508	1.000000	127036569	0.003900
246645159	140194673.000000	7284358	10000.000000	25235	13811	1.000000	27009	12506	1.000000	128678107	0.004138
246619088	140225135.000000	7288610	10000.000000	25093	13863	1.000000	26890	12565	1.000000	130315108	0.002668
246640644	140180216.000000	7279303	10000.000000	24888	14120	1.000000	27015	12361	1.000000	131950472	0.001269
246618205	140194497.000000	7287789	10000.000000	25459	13561	1.000000	26717	12590	1.000000	133583925	0.001128
246643984	140181654.000000	7286985	10000.000000	25193	13660	1.000000	26904	12251	1.000000	135213640	0.001655
246645958	140170511.000000	7290914	10000.000000	24881	13845	1.000000	26802	12424	1.000000	136843919	0.001512
246653491	140181700.000000	7288360	10000.000000	25158	13771	1.000000	27009	12421	1.000000	138471635	0.000670
246627190	140190266.000000	7287076	10000.000000	25039	13910	1.000000	27067	12576	1.000000	140093583	0.001240
246652413	140179494.000000	7282762	10000.000000	24990	13843	1.000000	26824	12429	1.000000	141711594	0.000903
246615093	140214979.000000	7290137	10000.000000	25148	13709	1.000000	26975	12446	1.000000	143330416	0.001459
246639296	140198125.000000	7286379	10000.000000	25242	13833	1.000000	27014	12503	1.000000	144946654	0.001532
246641276	140157683.000000	7280909	10000.000000	25131	13869	1.000000	27051	12539	1.000000	146560367	0.000856
246664877	140183181.000000	7290212	10000.000000	25173	13553	1.000000	27223	12451	1.000000	148169610	0.000825
246631685	140202662.000000	7290393	10000.000000	25299	13731	1.000000	26994	12429	1.000000	149776943	0.000810
246626419	140225283.000000	7288232	10000.000000	25007	13611	1.000000	26777	12512	1.000000	151383777	0.001290
246639778	140198647.000000	7285434	10000.000000	25074	13846	1.000000	26914	12481	1.000000	152986382	0.001374
246636225	140196595.000000	7286880	10000.000000	25146	13701	1.000000	26829	12406	1.000000	154588123	0.002290
246648088	140145325.000000	7287420	10000.000000	25250	13714	1.000000	26952	12572	1.000000	156185855	0.002208
246635715	140216325.000000	7286049	10000.000000	25144	13645	1.000000	27020	12523	1.000000	157784524	0.002003
246631609	140210928.000000	7287927	10000.000000	24968	13796	1.000000	27139	12315	1.000000	159378834	0.001985
246624455	140175836.000000	7289437	10000.000000	25253	13587	1.000000	27011	12437	1.000000	160969923	0.002502
246662663	140164214.000000	7283161	10000.000000	25387	13643	1.000000	26882	12721	1.000000	162560509	0.002441
246633778	140204282.000000	7283356	10000.000000	25142	13756	1.000000	27149	12315	1.000000	164146466	0.002305
246637274	140177789.000000	7285657	10000.000000	25022	13846	1.000000	27195	12378	1.000000	165732170	0.002340
246621211	140228711.000000	7287789	10000.000000	25211	13674	1.000000	26744	12789	1.000000	167312748	0.001839
246616650	140174433.000000	7291993	10000.000000	25126	13839	1.000000	27162	12398	1.000000	168891139	0.001731
246635911	140181815.000000	7288727	10000.000000	25062	13622	1.000000	26866	12390	1.000000	170468473	0.002160
246658444	140169798.000000	7282097	10000.000000	25041	13741	1.000000	26784	12688	1.000000	172040446	0.002629
246625520	140188231.000000	7290191	10000.000000	25076	13570	1.000000	27030	12560	1.000000	173614192	0.002742
246659826	140146184.000000	7287697	10000.000000	24999	13759	1.000000	26806	12756	1.000000	175183814	0.002862
246637487	140168039.000000	7282509	10000.000000	25042	13761	1.000000	26900	12469	1.000000	176749608	0.002578
246613602	140196459.000000	7289229	10000.000000	24966	13845	1.000000	27062	12572	1.000000	178315956	0.002545
246628530	140178148.000000	7282668	10000.000000	25027	13745	1.000000	26726	12551	1.000000	179877214	0.002476
246620850	140205703.000000	7288786	10000.000000	25205	13612	1.000000	26840	12802	1.000000	181435863	0.002401
246654257	140165007.000000	7282000	10000.000000	25054	13635	1.000000	27148	12640	1.000000	182994711	0.002309
246638395	140169595.000000	7286629	10000.000000	24895	13625	1.000000	27198	12755	1.000000	184549858	0.002306
246647842	140223574.000000	7285995	10000.000000	25137	13710	1.000000	26789	12705	1.000000	186105437	0.003548
npatches	nstrain	runtime	dt	init_x	init_y	init_y_blood	init_z	init_S	beta0	beta1	beta2	beta3	mean_beta	B	d	delta	delta_blood	b[0]	mut	m	CTL	c	g	epsilon	k	het	lambda	rho	omega	x_max	patch.dyna	DELTA	A	VA
10000	1	100.000000	0.000100	21900	9499	5000000	0.001000	10000000	12.113455	24.807603	25.402452	9.896169	17	8000000000.000000	0.010000	1.000000	1.000000	800000	0.000050	0.048000	0	0.500000	0.000000	25.000000	13.000000	0.500000	0.001000	0.001000	0.010000	31987	0	10.000000	7.000000	1.000000
sus	inf	inf_blood	z	x[0]	y[0][0]	z[0]	x[1]	y[1][0]	z[1]	S[0]	synchrony
219000000	94990000.000000	5000000	10.000000	21900	9499	0.001000	21900	9499	0.001000	10000000	0.000000
104404532	1017089093.000000	52959938	3940.834452	12587	100545	0.394083	7599	104222	0.394083	14984282	0.000000
167730513	436891890.000000	22739946	6324.976263	19666	41803	0.632498	12870	46663	0.632498	19456759	0.000000
206399980	261530695.000000	13607752	7771.013291	23261	24254	0.777101	16764	28897	0.777101	22660439	0.000000
228650570	188284521.000000	9795021	8648.068121	25170	17311	0.864807	19239	21345	0.864807	25138454	0.000000
241851627	151490336.000000	7878863	9180.022116	26523	13597	0.918002	20517	17446	0.918002	27189931	0.000000
249845378	131272923.000000	6825573	9502.664490	27080	12000	0.950266	21578	15417	0.950266	28981848	0.000000
254666736	119635939.000000	6223757	9698.354536	27608	10762	0.969835	22441	13995	0.969835	30617467	0.000000
257650052	112788497.000000	5863662	9817.045065	27557	9958	0.981705	22649	13355	0.981705	32158244	0.000000
259429103	108679097.000000	5647464	9889.033609	27742	9633	0.988903	22914	12589	0.988903	33640174	0.000000
260545103	106210439.000000	5521212	9932.696323	27952	9408	0.993270	23009	12414	0.993270	35082030	0.000000
261200693	104756061.000000	5445755	9959.178767	28082	9137	0.995918	22998	12612	0.995918	36503425	0.000000
261612086	103850472.000000	5399212	9975.240980	27897	9244	0.997524	23239	12262	0.997524	37908710	0.000000
261861203	103301167.000000	5370726	9984.983083	27932	9038	0.998498	23007	12155	0.998498	39307137	0.000000
261998720	102984962.000000	5352363	9990.891893	28210	9068	0.999089	23242	12248	0.999089	40695657	0.000000
262084291	102775062.000000	5346426	9994.475723	28094	9281	0.999448	23175	12431	0.999448	42079565	0.000000
262124935	102690661.000000	5338703	9996.649399	28157	9084	0.999665	23312	12217	0.999665	43457834	0.000000
262161798	102592399.000000	5329375	9997.967783	28286	8971	0.999797	23080	12129	0.999797	44835282	0.000000
262208856	102543772.000000	5333220	9998.767413	28134	8838	0.999877	23113	12248	0.999877	46209456	0.000000
262203544	102534121.000000	5327810	9999.252408	28155	9121	0.999925	23215	12258	0.999925	47582645	0.000000
262214406	102519996.000000	5325261	9999.546568	28082	9256	0.999955	23152	12281	0.999955	48952443	0.000000
262197746	102517285.000000	5329261	9999.724983	27831	8966	0.999972	23293	12180	0.999972	50321336	0.000000
262186949	102530873.000000	5332086	9999.833196	28191	9047	0.999983	23445	12125	0.999983	51687202	0.000000
262242311	102488136.000000	5326212	9999.898829	28065	9164	0.999990	23338	11934	0.999990	53049851	0.000000
262232720	102490621.000000	5328262	9999.938638	28110	9000	0.999994	23447	11888	0.999994	54410805	0.000000
262256564	102468267.000000	5327127	9999.962782	27899	8981	0.999996	23123	12090	0.999996	55772364	0.000000
262242722	102482677.000000	5323283	9999.977427	28322	8976	0.999998	23276	11988	0.999998	57129976	0.000000
262204771	102506362.000000	5326487	9999.986309	28360	8958	0.999999	23430	12077	0.999999	58485083	0.000000
262223747	102506860.000000	5325592	9999.991696	28188	8968	0.999999	23164	12199	0.999999	59838217	0.000000
262222231	102520429.000000	5325259	9999.994963	28116	8967	0.999999	23360	11963	0.999999	61187742	0.000000
262219374	102507099.000000	5325507	9999.996945	28208	9014	1.000000	23289	12205	1.000000	62535879	0.000000
262235495	102475671.000000	5328836	9999.998147	28041	8991	1.000000	23233	12135	1.000000	63880470	0.000000
262227904	102502337.000000	5326728	9999.998876	28170	9065	1.000000	23222	12327	1.000000	65224916	0.000000
262218937	102526331.000000	5328501	9999.999318	28180	8895	1.000000	23393	12306	1.000000	66567372	0.000000
262235249	102493728.000000	5326891	9999.999587	28230	9089	1.000000	23232	12227	1.000000	67908045	0.000000
262246874	102460817.000000	5326718	9999.999749	28266	9000	1.000000	23195	12176	1.000000	69247813	0.000000
262234567	102482994.000000	5323329	9999.999848	28156	9158	1.000000	23181	12236	1.000000	70583981	0.000000
262238912	102512240.000000	5326216	9999.999908	27990	9145	1.000000	23276	12244	1.000000	71918604	0.000000
262222190	102515485.000000	5326650	9999.999944	28061	9190	1.000000	23086	12116	1.000000	73251058	0.000000
262231347	102513313.000000	5327465	9999.999966	28176	9166	1.000000	23296	12229	1.000000	74583722	0.000000
262215258	102515113.000000	5326726	9999.999979	28109	9032	1.000000	23381	12084	1.000000	75912131	-1.#IND00
262217446	102529681.000000	5328028	9999.999988	28106	9018	1.000000	23227	12166	1.000000	77239855	-0.006400
262216974	102471370.000000	5328496	9999.999992	28287	8981	1.000000	23044	12224	1.000000	78565243	-0.003765
262223924	102516105.000000	5327287	9999.999995	28007	8946	1.000000	23363	12255	1.000000	79887917	-0.002723
262242552	102490397.000000	5322545	9999.999997	28237	8906	1.000000	23343	12271	1.000000	81210682	-0.001082
262217478	102502434.000000	5332820	9999.999998	28040	8992	1.000000	23127	12293	1.000000	82529353	-0.000239
262216400	102484507.000000	5326567	9999.999999	28222	8940	1.000000	23263	12071	1.000000	83846524	-0.009733
262201926	102511147.000000	5329044	9999.999999	28122	9092	1.000000	23432	12189	1.000000	85162970	-0.007088
262236821	102499788.000000	5324093	10000.000000	27894	9043	1.000000	23157	12309	1.000000	86475444	-0.008362
262242009	102451489.000000	5328786	10000.000000	28332	8985	1.000000	23170	12278	1.000000	87788021	-0.006806
262209948	102491127.000000	5329059	10000.000000	27966	8895	1.000000	23039	12197	1.000000	89094649	-0.006774
262204084	102512841.000000	5327901	10000.000000	28031	9059	1.000000	23328	12116	1.000000	90401477	-0.006647
262236197	102497813.000000	5325276	10000.000000	28355	8848	1.000000	23298	12000	1.000000	91703815	-0.005150
262247583	102488212.000000	5327268	10000.000000	28213	9083	1.000000	23409	11996	1.000000	93005758	-0.005371
262231272	102473465.000000	5329063	10000.000000	28127	8815	1.000000	23273	12085	1.000000	94306442	-0.003053
262203327	102524814.000000	5327205	10000.000000	28241	9097	1.000000	23189	12348	1.000000	95606425	-0.002194
262254660	102448844.000000	5321876	10000.000000	28026	8981	1.000000	23193	12261	1.000000	96905158	-0.002420
262244013	102463175.000000	5327517	10000.000000	28267	9162	1.000000	23261	12378	1.000000	98201452	-0.002042
262198914	102512081.000000	5329864	10000.000000	28373	9140	1.000000	23224	12257	1.000000	99494572	-0.001637
262218381	102492367.000000	5323514	10000.000000	27973	8946	1.000000	23180	12262	1.000000	100784703	-0.001122
262256400	102480410.000000	5328150	10000.000000	28242	8988	1.000000	23101	12407	1.000000	102074549	-0.001734
262245665	102471831.000000	5326713	10000.000000	28366	9040	1.000000	23207	12298	1.000000	103363978	-0.001650
262260435	102491393.000000	5324356	10000.000000	28133	8801	1.000000	23124	12287	1.000000	104648680	-0.001175
262217030	102499461.000000	5327799	10000.000000	28274	8889	1.000000	23425	12143	1.000000	105931390	-0.001449
262240769	102467812.000000	5324995	10000.000000	28120	9086	1.000000	23477	11868	1.000000	107212409	0.000918
262214392	102493998.000000	5326494	10000.000000	28072	8984	1.000000	23381	12213	1.000000	108490023	0.002378
262231877	102482252.000000	5324611	10000.000000	28061	9132	1.000000	23217	12334	1.000000	109766852	0.002483
262216985	102499641.000000	5330459	10000.000000	27950	9019	1.000000	23328	12270	1.000000	111044917	0.002760
262220843	102505266.000000	5324517	10000.000000	27985	9064	1.000000	22982	12273	1.000000	112319817	0.003380
262243305	102489923.000000	5326603	10000.000000	28133	8864	1.000000	23477	11752	1.000000	113591049	0.003126
262259682	102439628.000000	5327035	10000.000000	27978	9260	1.000000	23359	12212	1.000000	114861223	0.003174
262216748	102500036.000000	5332099	10000.000000	28178	9142	1.000000	23320	12150	1.000000	116128098	0.003246
262239278	102475825.000000	5327623	10000.000000	28346	9167	1.000000	23101	11967	1.000000	117394436	0.002244
262233001	102516521.000000	5332229	10000.000000	27944	8920	1.000000	23032	11970	1.000000	118658743	0.002109
262247665	102442679.000000	5325987	10000.000000	28063	9129	1.000000	23217	12197	1.000000	119922292	0.001985
262257630	102458746.000000	5325063	10000.000000	28152	8948	1.000000	23137	12226	1.000000	121179341	0.001574
262263524	102465406.000000	5325998	10000.000000	27989	8857	1.000000	23055	12294	1.000000	122437112	0.002945
262231101	102486093.000000	5327339	10000.000000	28092	9050	1.000000	23231	12333	1.000000	123692851	0.002831
262257492	102461824.000000	5321185	10000.000000	28124	9141	1.000000	23177	12145	1.000000	124948229	0.002560
262231232	102497478.000000	5329849	10000.000000	28136	9047	1.000000	23175	11907	1.000000	126202209	0.001893
262206774	102483147.000000	5324955	10000.000000	27977	9091	1.000000	23209	12110	1.000000	127454326	0.001618
262249259	102439059.000000	5324762	10000.000000	28225	8951	1.000000	23280	12274	1.000000	128700782	0.001913
262215935	102508851.000000	5329732	10000.000000	27912	8918	1.000000	23452	11852	1.000000	129947335	0.001953
262228999	102495565.000000	5326257	10000.000000	28323	9164	1.000000	23319	12058	1.000000	131193727	0.000777
262221441	102504065.000000	5331747	10000.000000	28168	9009	1.000000	23219	12177	1.000000	132437514	0.000143
262213680	102513177.000000	5326970	10000.000000	27943	9108	1.000000	23221	12036	1.000000	133680905	0.000202
262219695	102492194.000000	5324977	10000.000000	28223	8975	1.000000	23483	12039	1.000000	134919236	0.000079
262210345	102532571.000000	5325591	10000.000000	27853	9134	1.000000	23450	11982	1.000000	136157403	-0.000889
262223426	102497649.000000	5329776	10000.000000	28189	9053	1.000000	23215	12205	1.000000	137394874	-0.001012
262222444	102501713.000000	5324142	10000.000000	28093	9072	1.000000	22967	12151	1.000000	138630115	-0.000367
262224462	102501546.000000	5333105	10000.000000	28148	8979	1.000000	23314	12156	1.000000	139862731	-0.000396
262213482	102510699.000000	5327014	10000.000000	27969	8952	1.000000	23199	12315	1.000000	141093448	-0.000316
262240131	102482305.000000	5325154	10000.000000	28290	9083	1.000000	23359	11926	1.000000	142322230	-0.000263
262219890	102497390.000000	5332072	10000.000000	28222	9005	1.000000	23099	12184	1.000000	143548710	-0.000282
262232249	102485020.000000	5325804	10000.000000	28221	8864	1.000000	23233	12312	1.000000	144773395	-0.000239
262233420	102493357.000000	5328501	10000.000000	28120	8849	1.000000	23123	12261	1.000000	145999207	-0.000326
262224952	102473807.000000	5330418	10000.000000	27956	8848	1.000000	23226	12305	1.000000	147220074	-0.000353
262216004	102502441.000000	5324830	10000.000000	27994	9104	1.000000	23298	12166	1.000000	148437457	-0.000400
262253990	102461041.000000	5327675	10000.000000	28206	9150	1.000000	23150	12318	1.000000	149655161	-0.000451
262218103	102513740.000000	5329411	10000.000000	28164	8865	1.000000	23197	12188	1.000000	150872666	-0.001018
npatches	nstrain	runtime	dt	init_x	init_y	init_y_blood	init_z	init_S	beta0	beta1	beta2	beta3	mean_beta	B	d	delta	delta_blood	b[0]	mut	m	CTL	c	g	epsilon	k	het	lambda	rho	omega	x_max	patch.dyna	DELTA	A	VA
10000	1	100.000000	0.000100	21900	9499	5000000	0.001000	10000000	21.425774	23.985497	14.905390	8.677189	17	8000000000.000000	0.010000	1.000000	1.000000	800000	0.000050	0.048000	0	0.500000	0.000000	25.000000	14.000000	0.500000	0.001000	0.001000	0.010000	31987	0	10.000000	7.000000	1.000000
sus	inf	inf_blood	z	x[0]	y[0][0]	z[0]	x[1]	y[1][0]	z[1]	S[0]	synchrony
219000000	94990000.000000	5000000	10.000000	21900	9499	0.001000	21900	9499	0.001000	10000000	0.000000
110994135	930397988.000000	48451330	3940.834452	9031	95224	0.394083	8216	95185	0.394083	14901308	0.000000
179444996	376879442.000000	19613003	6324.976263	15491	39225	0.632498	14424	39932	0.632498	19130011	0.000000
220260097	214615421.000000	11165047	7771.013291	19705	23012	0.777101	18667	23726	0.777101	22010577	0.000000
243608683	147108699.000000	7659975	8648.068121	22281	16086	0.864807	21258	16487	0.864807	24128179	0.000000
257483895	113183642.000000	5883016	9180.022116	23989	12588	0.918002	22993	13137	0.918002	25795372	0.000000
265887362	94525212.000000	4915293	9502.664490	24816	10533	0.950266	23846	11330	0.950266	27194718	0.000000
271017076	83759860.000000	4352190	9698.354536	25543	9462	0.969835	24617	9925	0.969835	28428708	0.000000
274172935	77375939.000000	4021162	9817.045065	26035	8657	0.981705	25019	9031	0.981705	29560790	0.000000
276099372	73546891.000000	3822460	9889.033609	26185	8345	0.988903	25231	8772	0.988903	30630969	0.000000
277285134	71227508.000000	3700281	9932.696323	26407	7985	0.993270	25284	8711	0.993270	31662722	0.000000
277996950	69823879.000000	3629119	9959.178767	26463	7783	0.995918	25322	8533	0.995918	32668126	0.000000
278388000	69034261.000000	3587466	9975.240980	26536	7767	0.997524	25792	8391	0.997524	33658704	0.000000
278697123	68462554.000000	3559482	9984.983083	26565	7480	0.998498	25450	8277	0.998498	34641344	0.000000
278861348	68113348.000000	3541849	9990.891893	26526	7721	0.999089	25336	8187	0.999089	35615230	0.000000
278961709	67946491.000000	3531499	9994.475723	26435	7717	0.999448	25564	8196	0.999448	36584944	0.000000
279041739	67829886.000000	3526028	9996.649399	26750	7419	0.999665	25723	8359	0.999665	37553187	0.000000
279051070	67769677.000000	3521546	9997.967783	26582	7563	0.999797	25678	8035	0.999797	38518710	0.000000
279082321	67705435.000000	3522173	9998.767413	26443	7738	0.999877	25708	8246	0.999877	39480075	0.000000
279118663	67646490.000000	3517061	9999.252408	26441	7746	0.999925	25621	8246	0.999925	40439238	0.000000
279097653	67692943.000000	3519989	9999.546568	26634	7466	0.999955	25739	8137	0.999955	41398218	0.000000
279130047	67650373.000000	3518088	9999.724983	26589	7697	0.999972	25460	8089	0.999972	42355848	0.000000
279127986	67667315.000000	3514437	9999.833196	26825	7533	0.999983	25745	8047	0.999983	43311303	0.000000
279110740	67661032.000000	3520671	9999.898829	26706	7493	0.999990	25897	8233	0.999990	44263006	0.000000
279105186	67668284.000000	3518043	9999.938638	26441	7670	0.999994	25746	8307	0.999994	45216490	0.000000
279083970	67697217.000000	3520670	9999.962782	26470	7833	0.999996	25861	8019	0.999996	46168016	0.000000
279131572	67632409.000000	3516953	9999.977427	26558	7854	0.999998	25682	8288	0.999998	47118265	0.000000
279105143	67659727.000000	3515780	9999.986309	26745	7451	0.999999	25795	8055	0.999999	48066088	0.000000
279100231	67639519.000000	3512826	9999.991696	26586	7566	0.999999	25595	8386	0.999999	49013748	0.000000
279156738	67603031.000000	3511922	9999.994963	26559	7616	0.999999	25738	8192	0.999999	49958673	0.000000
279126026	67646726.000000	3516700	9999.996945	26387	7701	1.000000	25670	8113	1.000000	50901601	0.000000
279124210	67662051.000000	3519526	9999.998147	26485	7743	1.000000	25934	8094	1.000000	51844266	0.000000
279145854	67624062.000000	3513258	9999.998876	26493	7560	1.000000	25783	8246	1.000000	52785150	0.000000
279106831	67661687.000000	3516352	9999.999318	26511	7492	1.000000	25708	8144	1.000000	53723355	0.000000
279103244	67696480.000000	3516182	9999.999587	26707	7437	1.000000	25723	8151	1.000000	54662711	0.000000
279127163	67636581.000000	3514251	9999.999749	26568	7709	1.000000	25551	8132	1.000000	55601060	0.000000
279109378	67632592.000000	3514738	9999.999848	26296	7667	1.000000	26054	7899	1.000000	56536540	0.000000
279127816	67651791.000000	3515243	9999.999908	26517	7543	1.000000	25675	8204	1.000000	57470157	0.000000
279117237	67663896.000000	3517851	9999.999944	26556	7637	1.000000	25737	8007	1.000000	58403534	0.000000
279139988	67639058.000000	3514813	9999.999966	26674	7469	1.000000	25959	8018	1.000000	59334023	0.000000
279142202	67605503.000000	3514772	9999.999979	26649	7637	1.000000	25896	7995	1.000000	60263729	-1.#IND00
279146350	67616261.000000	3516849	9999.999988	26416	7755	1.000000	25917	8193	1.000000	61191359	0.016000
279153514	67626967.000000	3515160	9999.999992	26617	7603	1.000000	25535	8204	1.000000	62116748	0.015639
279104563	67630312.000000	3515837	9999.999995	26536	7466	1.000000	25919	8030	1.000000	63042187	0.023466
279132991	67620011.000000	3512144	9999.999997	26487	7609	1.000000	25684	8132	1.000000	63966342	0.017473
279114975	67659583.000000	3517245	9999.999998	26575	7580	1.000000	25483	8277	1.000000	64888922	0.010469
279102567	67664818.000000	3516483	9999.999999	26514	7642	1.000000	25589	8262	1.000000	65810761	0.008911
279104872	67664918.000000	3511770	9999.999999	26714	7622	1.000000	25609	8352	1.000000	66731327	0.000644
279140028	67636057.000000	3514638	10000.000000	26273	7560	1.000000	25530	8121	1.000000	67650658	-0.000404
279116851	67642764.000000	3512455	10000.000000	26437	7623	1.000000	25820	8066	1.000000	68567501	0.000397
279108102	67629689.000000	3514194	10000.000000	26756	7651	1.000000	25644	8088	1.000000	69484143	0.000834
279094641	67682188.000000	3516339	10000.000000	26728	7698	1.000000	25673	8122	1.000000	70398627	-0.001113
279115771	67653977.000000	3515798	10000.000000	26445	7469	1.000000	25481	8131	1.000000	71313286	-0.004113
279124598	67658093.000000	3513106	10000.000000	26426	7593	1.000000	25751	8332	1.000000	72224941	-0.004679
279131850	67648824.000000	3517495	10000.000000	26554	7566	1.000000	25769	8136	1.000000	73135514	-0.004697
279105167	67652557.000000	3516730	10000.000000	26680	7730	1.000000	25788	8158	1.000000	74044738	-0.005168
279084832	67649385.000000	3514242	10000.000000	26537	7569	1.000000	25623	8047	1.000000	74951578	-0.006499
279110663	67651064.000000	3517795	10000.000000	26626	7658	1.000000	25756	8089	1.000000	75855971	-0.007433
279138141	67632693.000000	3514157	10000.000000	26595	7454	1.000000	25656	8115	1.000000	76761280	-0.007309
279113366	67661576.000000	3514691	10000.000000	26448	7746	1.000000	25855	8200	1.000000	77663304	-0.006008
279102071	67668257.000000	3516498	10000.000000	26481	7516	1.000000	25827	7938	1.000000	78566135	-0.007973
279127161	67627736.000000	3516621	10000.000000	26576	7487	1.000000	25860	8234	1.000000	79467793	-0.007480
279098638	67653031.000000	3516853	10000.000000	26319	7486	1.000000	25741	8156	1.000000	80365930	-0.007342
279106835	67659327.000000	3515244	10000.000000	26600	7671	1.000000	25782	8010	1.000000	81263585	-0.006743
279118685	67654387.000000	3515094	10000.000000	26833	7508	1.000000	25588	8172	1.000000	82159298	-0.005866
279125095	67651586.000000	3516417	10000.000000	26570	7687	1.000000	25806	8101	1.000000	83056393	-0.005751
279122167	67613542.000000	3515331	10000.000000	26562	7612	1.000000	25616	8374	1.000000	83949595	-0.005027
279109088	67673663.000000	3517969	10000.000000	26573	7636	1.000000	25878	7960	1.000000	84843255	-0.004803
279113986	67662913.000000	3514859	10000.000000	26603	7505	1.000000	25609	8273	1.000000	85733364	-0.005057
279146842	67633501.000000	3513591	10000.000000	26590	7532	1.000000	25725	8079	1.000000	86623218	-0.005035
279125991	67643892.000000	3517720	10000.000000	26396	7590	1.000000	25821	8246	1.000000	87512932	-0.005784
279134714	67629641.000000	3511905	10000.000000	26312	7684	1.000000	25656	8317	1.000000	88399634	-0.004940
279100114	67667534.000000	3517087	10000.000000	26608	7584	1.000000	25545	8218	1.000000	89286492	-0.004704
279112804	67666675.000000	3516126	10000.000000	26313	7832	1.000000	25913	8196	1.000000	90173995	-0.004573
279131074	67625009.000000	3516288	10000.000000	26611	7502	1.000000	25897	8145	1.000000	91057502	-0.004092
279121013	67640415.000000	3516349	10000.000000	26578	7742	1.000000	25591	8081	1.000000	91942202	-0.003929
279100477	67690227.000000	3518507	10000.000000	26385	7751	1.000000	25920	8234	1.000000	92822748	-0.003620
279081838	67656156.000000	3514488	10000.000000	26548	7701	1.000000	25490	8155	1.000000	93703398	-0.003697
279093416	67686629.000000	3518445	10000.000000	26662	7510	1.000000	25628	8330	1.000000	94580556	-0.003890
279138392	67634250.000000	3516474	10000.000000	26701	7667	1.000000	25719	8027	1.000000	95456041	-0.003657
279136590	67620143.000000	3511925	10000.000000	26609	7551	1.000000	25708	8164	1.000000	96332089	-0.003643
279129509	67633031.000000	3517321	10000.000000	26545	7625	1.000000	25663	8202	1.000000	97208164	-0.003191
279126746	67663045.000000	3516089	10000.000000	26693	7656	1.000000	25949	8113	1.000000	98079816	-0.002328
279129626	67640319.000000	3514181	10000.000000	26494	7601	1.000000	25892	7930	1.000000	98951551	-0.003423
279085513	67679300.000000	3516526	10000.000000	26407	7644	1.000000	25532	8313	1.000000	99822489	-0.003009
279135603	67655395.000000	3514054	10000.000000	26768	7554	1.000000	25687	8193	1.000000	100690595	-0.003083
279104764	67665792.000000	3518117	10000.000000	26515	7561	1.000000	25772	8043	1.000000	101559144	-0.001993
279104564	67636832.000000	3515585	10000.000000	26463	7619	1.000000	25826	8158	1.000000	102426258	-0.001860
279102581	67635001.000000	3512433	10000.000000	26621	7487	1.000000	25752	8124	1.000000	103291220	-0.001780
279121529	67631884.000000	3515831	10000.000000	26528	7612	1.000000	25706	8298	1.000000	104154243	-0.001553
279137128	67643193.000000	3515053	10000.000000	26483	7295	1.000000	25936	8064	1.000000	105018393	-0.001369
279148123	67624009.000000	3514735	10000.000000	26595	7686	1.000000	25667	7994	1.000000	105881281	-0.001666
279133858	67596638.000000	3513176	10000.000000	26573	7705	1.000000	25728	8050	1.000000	106740324	-0.001769
279123256	67627318.000000	3515925	10000.000000	26656	7498	1.000000	25900	8020	1.000000	107598541	-0.001749
279115940	67616083.000000	3518685	10000.000000	26756	7477	1.000000	25550	8155	1.000000	108454912	-0.001696
279120340	67627729.000000	3514658	10000.000000	26369	7543	1.000000	25674	8171	1.000000	109310082	-0.001614
279115581	67649597.000000	3514708	10000.000000	26422	7565	1.000000	25878	8017	1.000000	110164594	-0.001962
279125298	67656211.000000	3516633	10000.000000	26496	7573	1.000000	25691	8279	1.000000	111019886	-0.001889
279092756	67681740.000000	3518125	10000.000000	26741	7316	1.000000	25615	8017	1.000000	111871857	-0.002194
279144538	67594325.000000	3512284	10000.000000	26529	7813	1.000000	25646	8041	1.000000	112723269	-0.002749
npatches	nstrain	runtime	dt	init_x	init_y	init_y_blood	init_z	init_S	beta0	beta1	beta2	beta3	mean_beta	B	d	delta	delta_blood	b[0]	mut	m	CTL	c	g	epsilon	k	het	lambda	rho	omega	x_max	patch.dyna	DELTA	A	VA
10000	1	100.000000	0.000100	21900	9499	5000000	0.001000	10000000	23.499418	19.393738	20.886962	24.536900	17	8000000000.000000	0.010000	1.000000	1.000000	800000	0.000050	0.048000	0	0.500000	0.000000	25.000000	15.000000	0.500000	0.001000	0.001000	0.010000	31987	0	10.000000	7.000000	1.000000
sus	inf	inf_blood	z	x[0]	y[0][0]	z[0]	x[1]	y[1][0]	z[1]	S[0]	synchrony
219000000	94990000.000000	5000000	10.000000	21900	9499	0.001000	21900	9499	0.001000	10000000	0.000000
116765198	855668951.000000	44563784	3940.834452	8872	87967	0.394083	10143	86424	0.394083	14839307	0.000000
189814707	327620823.000000	17053253	6324.976263	15573	35162	0.632498	17396	33569	0.632498	18854613	0.000000
232405923	176951569.000000	9207274	7771.013291	20195	19670	0.777101	21853	18189	0.777101	21448649	0.000000
256673623	114466029.000000	5952476	8648.068121	22992	13053	0.864807	24641	11921	0.864807	23248035	0.000000
271021637	83177978.000000	4327843	9180.022116	24672	9888	0.918002	26366	8827	0.918002	24583853	0.000000
279758640	65891791.000000	3427469	9502.664490	26103	7863	0.950266	27260	6945	0.950266	25639319	0.000000
285162259	55871184.000000	2903505	9698.354536	26924	6694	0.969835	27842	5969	0.969835	26526581	0.000000
288510213	49810605.000000	2586807	9817.045065	27057	6189	0.981705	28221	5211	0.981705	27305486	0.000000
290591902	46169021.000000	2399754	9889.033609	27528	5491	0.988903	28509	4874	0.988903	28015837	0.000000
291906369	43879842.000000	2280547	9932.696323	27753	5313	0.993270	28609	4775	0.993270	28685775	0.000000
292721529	42484197.000000	2207752	9959.178767	27786	5212	0.995918	28650	4502	0.995918	29330787	0.000000
293174763	41632936.000000	2165694	9975.240980	27883	5030	0.997524	29130	4336	0.997524	29959788	0.000000
293498486	41112660.000000	2135507	9984.983083	27954	4897	0.998498	29174	4184	0.998498	30576574	0.000000
293725310	40741982.000000	2121721	9990.891893	28111	4955	0.999089	28836	4205	0.999089	31185433	0.000000
293833173	40559315.000000	2109011	9994.475723	28007	4854	0.999448	29002	4342	0.999448	31791583	0.000000
293866941	40485232.000000	2104791	9996.649399	27887	4976	0.999665	28870	4479	0.999665	32395842	0.000000
293908258	40400926.000000	2100292	9997.967783	27794	4938	0.999797	29025	4220	0.999797	32996425	0.000000
293961242	40332756.000000	2096298	9998.767413	28062	4772	0.999877	29002	4289	0.999877	33595821	0.000000
293997107	40291332.000000	2094494	9999.252408	27883	4825	0.999925	28889	4375	0.999925	34192277	0.000000
294016134	40271956.000000	2094686	9999.546568	28020	4889	0.999955	28888	4247	0.999955	34788592	0.000000
293962476	40317506.000000	2095729	9999.724983	27907	5024	0.999972	29172	4417	0.999972	35385059	0.000000
293963351	40312539.000000	2094447	9999.833196	28139	4870	0.999983	28781	4197	0.999983	35976760	0.000000
293994207	40269714.000000	2093655	9999.898829	28037	4855	0.999990	29041	4204	0.999990	36569927	0.000000
294005061	40283636.000000	2089795	9999.938638	28088	4915	0.999994	29102	4268	0.999994	37162535	0.000000
294001384	40276563.000000	2092149	9999.962782	28001	4901	0.999996	29051	4106	0.999996	37753747	0.000000
293990696	40272200.000000	2090504	9999.977427	27717	5062	0.999998	29004	4273	0.999998	38343925	0.000000
294004367	40253910.000000	2091040	9999.986309	27655	5133	0.999999	29042	4244	0.999999	38933226	0.000000
293989079	40256895.000000	2092058	9999.991696	28028	4851	0.999999	28877	4310	0.999999	39520854	0.000000
293995788	40258602.000000	2091844	9999.994963	27874	4978	0.999999	28701	4497	0.999999	40107624	0.000000
293983974	40308719.000000	2092603	9999.996945	27971	5026	1.000000	28983	4179	1.000000	40695675	0.000000
293993939	40286800.000000	2093479	9999.998147	27915	4997	1.000000	29156	4180	1.000000	41281424	0.000000
293972074	40314132.000000	2096738	9999.998876	27884	5121	1.000000	29187	4172	1.000000	41866133	0.000000
293993929	40297703.000000	2093610	9999.999318	27919	4942	1.000000	29098	4265	1.000000	42450834	0.000000
293985760	40320453.000000	2095089	9999.999587	27833	4956	1.000000	29092	4287	1.000000	43033101	0.000000
293983802	40283276.000000	2092103	9999.999749	27760	5030	1.000000	29022	4169	1.000000	43615386	0.000000
294005972	40275807.000000	2093084	9999.999848	27932	4843	1.000000	28934	4185	1.000000	44196160	0.000000
293993558	40279456.000000	2094225	9999.999908	27802	5029	1.000000	29129	4152	1.000000	44776331	0.000000
293979194	40280600.000000	2093416	9999.999944	28006	4924	1.000000	28817	4361	1.000000	45355805	0.000000
293989017	40266137.000000	2092442	9999.999966	27998	5013	1.000000	28986	4206	1.000000	45934601	0.000000
293979533	40321239.000000	2092709	9999.999979	27950	4850	1.000000	29068	4295	1.000000	46510957	-1.#IND00
294006325	40298301.000000	2094948	9999.999988	27996	4818	1.000000	28870	4462	1.000000	47088359	-0.004800
293973568	40293038.000000	2091431	9999.999992	27896	4864	1.000000	28719	4333	1.000000	47663960	-0.000227
294010441	40280027.000000	2090806	9999.999995	28136	4934	1.000000	28922	4224	1.000000	48238410	0.000582
293989569	40297517.000000	2095786	9999.999997	27904	4916	1.000000	28926	4230	1.000000	48812752	0.000462
293989106	40279722.000000	2092131	9999.999998	27996	5027	1.000000	28932	4244	1.000000	49387136	-0.002333
293998573	40255390.000000	2092071	9999.999999	28070	4770	1.000000	28998	4345	1.000000	49958426	-0.003059
294018415	40242163.000000	2092266	9999.999999	27998	4963	1.000000	28974	4269	1.000000	50530086	-0.000187
294002996	40276331.000000	2091728	10000.000000	28031	4863	1.000000	28900	4218	1.000000	51100587	0.002160
294005398	40276623.000000	2095050	10000.000000	27911	4958	1.000000	28862	4294	1.000000	51670387	0.001588
293990761	40286267.000000	2091575	10000.000000	28002	5016	1.000000	28912	4397	1.000000	52239666	0.004722
294027276	40269213.000000	2092951	10000.000000	27952	4795	1.000000	28986	4472	1.000000	52808286	0.005392
293990821	40287370.000000	2095941	10000.000000	28042	4773	1.000000	28992	4308	1.000000	53376977	0.005081
294001488	40274696.000000	2090843	10000.000000	27946	4837	1.000000	28735	4482	1.000000	53944481	0.005532
294020109	40245267.000000	2093699	10000.000000	28144	5014	1.000000	29029	4239	1.000000	54510138	0.005349
294000132	40277268.000000	2094758	10000.000000	27763	4929	1.000000	28994	4259	1.000000	55075137	0.004971
293998735	40277849.000000	2092517	10000.000000	27904	4973	1.000000	28741	4319	1.000000	55639735	0.004476
294001621	40264535.000000	2094663	10000.000000	27972	4972	1.000000	28987	4387	1.000000	56203596	0.003881
293989842	40294477.000000	2094158	10000.000000	28073	5003	1.000000	28907	4295	1.000000	56765542	0.003872
293977011	40291779.000000	2094986	10000.000000	27872	4856	1.000000	29058	4271	1.000000	57325704	0.005441
293958641	40284127.000000	2094706	10000.000000	27926	5046	1.000000	28709	4399	1.000000	57887039	0.005144
293990733	40264829.000000	2095399	10000.000000	27988	5002	1.000000	28941	4387	1.000000	58446650	0.005271
294020221	40245831.000000	2092939	10000.000000	28041	4972	1.000000	28761	4235	1.000000	59004035	0.005828
293992689	40291172.000000	2093501	10000.000000	27840	4991	1.000000	28782	4350	1.000000	59562137	0.006301
294008119	40275379.000000	2094100	10000.000000	28021	4923	1.000000	28833	4319	1.000000	60121615	0.006578
294007984	40291826.000000	2090764	10000.000000	28005	5067	1.000000	29256	4183	1.000000	60677436	0.006493
293983321	40298144.000000	2094003	10000.000000	27964	4873	1.000000	28920	4283	1.000000	61233375	0.005717
294014744	40262311.000000	2092547	10000.000000	28100	4842	1.000000	29114	4280	1.000000	61788352	0.005751
294023901	40276308.000000	2090647	10000.000000	27966	4858	1.000000	28762	4305	1.000000	62343334	0.005601
293955253	40329879.000000	2094776	10000.000000	28038	4865	1.000000	29093	4282	1.000000	62896193	0.005385
293997098	40289176.000000	2094930	10000.000000	27708	4887	1.000000	28923	4382	1.000000	63450106	0.005664
293961141	40296416.000000	2095814	10000.000000	28189	4864	1.000000	28949	4373	1.000000	64000616	0.005801
294000302	40279754.000000	2091625	10000.000000	27704	4862	1.000000	29088	4242	1.000000	64552332	0.005063
293977726	40290008.000000	2091800	10000.000000	27784	4950	1.000000	29023	4273	1.000000	65103545	0.003894
293991317	40284399.000000	2092026	10000.000000	27975	4866	1.000000	28929	4278	1.000000	65653013	0.003774
294006393	40269686.000000	2093825	10000.000000	28045	4836	1.000000	28821	4190	1.000000	66200049	0.003829
294002297	40276158.000000	2090558	10000.000000	28026	4792	1.000000	28802	4159	1.000000	66747902	0.004259
293999190	40281940.000000	2094192	10000.000000	27985	4891	1.000000	29101	4258	1.000000	67293505	0.003256
293990739	40268675.000000	2091549	10000.000000	27990	4905	1.000000	29188	4082	1.000000	67838737	0.003183
294004994	40261980.000000	2093752	10000.000000	27911	5157	1.000000	29022	4323	1.000000	68383094	0.003266
294017149	40245771.000000	2092682	10000.000000	27831	4985	1.000000	28985	4234	1.000000	68927891	0.003113
293999370	40302506.000000	2094964	10000.000000	27662	4848	1.000000	28698	4365	1.000000	69471888	0.002545
294027144	40251584.000000	2091681	10000.000000	28012	4808	1.000000	29076	4348	1.000000	70015125	0.002257
293994276	40279164.000000	2093999	10000.000000	28033	4813	1.000000	28910	4436	1.000000	70555801	0.002515
293954922	40305021.000000	2093741	10000.000000	27881	4899	1.000000	29081	4197	1.000000	71096749	0.002504
293996120	40255511.000000	2095887	10000.000000	27690	4912	1.000000	29044	4235	1.000000	71637301	0.002330
294023749	40270620.000000	2094616	10000.000000	28051	4797	1.000000	29071	4202	1.000000	72175595	0.001638
293987860	40277753.000000	2093924	10000.000000	28088	4717	1.000000	28911	4279	1.000000	72714854	0.002002
293981056	40326827.000000	2098529	10000.000000	27761	4986	1.000000	28895	4231	1.000000	73252813	0.002343
293995980	40274561.000000	2095891	10000.000000	27755	4872	1.000000	29041	4199	1.000000	73789570	0.002347
294027899	40227149.000000	2092387	10000.000000	27940	5013	1.000000	28997	4169	1.000000	74326306	0.002285
293984177	40273480.000000	2095113	10000.000000	27729	4962	1.000000	28938	4353	1.000000	74862286	0.002312
293999553	40223927.000000	2088632	10000.000000	27777	4991	1.000000	28841	4290	1.000000	75397044	0.002549
293997348	40258483.000000	2093051	10000.000000	27910	4893	1.000000	28837	4322	1.000000	75930407	0.002379
293987486	40279940.000000	2095298	10000.000000	27854	5016	1.000000	29041	4201	1.000000	76464579	0.002183
294003022	40297664.000000	2093232	10000.000000	27871	4819	1.000000	29157	4281	1.000000	76995923	0.001271
293991869	40257812.000000	2091985	10000.000000	27832	4756	1.000000	29072	4206	1.000000	77525838	0.001952
294007796	40274457.000000	2092768	10000.000000	27959	4939	1.000000	29090	4279	1.000000	78057319	0.001904
293982154	40284408.000000	2093396	10000.000000	27771	4933	1.000000	28921	4161	1.000000	78585824	0.001903
293981674	40294526.000000	2094469	10000.000000	28030	4922	1.000000	28829	4271	1.000000	79115856	0.001824
npatches	nstrain	runtime	dt	init_x	init_y	init_y_blood	init_z	init_S	beta0	beta1	beta2	beta3	mean_beta	B	d	delta	delta_blood	b[0]	mut	m	CTL	c	g	epsilon	k	het	lambda	rho	omega	x_max	patch.dyna	DELTA	A	VA
10000	1	100.000000	0.000100	21900	9499	5000000	0.001000	10000000	13.349101	15.276587	10.033409	9.976098	17	8000000000.000000	0.010000	1.000000	1.000000	800000	0.000050	0.048000	0	0.500000	0.000000	25.000000	16.000000	0.500000	0.001000	0.001000	0.010000	31987	0	10.000000	7.000000	1.000000
sus	inf	inf_blood	z	x[0]	y[0][0]	z[0]	x[1]	y[1][0]	z[1]	S[0]	synchrony
219000000	94990000.000000	5000000	10.000000	21900	9499	0.001000	21900	9499	0.001000	10000000	0.000000
122002707	790001043.000000	41160172	3940.834452	13766	78313	0.394083	12666	78352	0.394083	14788581	0.000000
199141881	286427487.000000	14915833	6324.976263	21793	27558	0.632498	20585	28377	0.632498	18603892	0.000000
243190763	146220297.000000	7613206	7771.013291	25980	13575	0.777101	25172	13944	0.777101	20945303	0.000000
268057501	88459858.000000	4602730	8648.068121	28308	7945	0.864807	27568	8334	0.864807	22465020	0.000000
282696789	59673947.000000	3104560	9180.022116	29261	5309	0.918002	28599	5545	0.918002	23511204	0.000000
291562253	43805926.000000	2276992	9502.664490	30004	3688	0.950266	29579	4061	0.950266	24276208	0.000000
297131757	34499084.000000	1795056	9698.354536	30195	2913	0.969835	30163	3148	0.969835	24865023	0.000000
300651388	28797121.000000	1496439	9817.045065	30419	2580	0.981705	30453	2719	0.981705	25345459	0.000000
302856490	25250937.000000	1310624	9889.033609	30676	2261	0.988903	30545	2372	0.988903	25756897	0.000000
304328635	22956283.000000	1193717	9932.696323	30965	2023	0.993270	30938	2121	0.993270	26122152	0.000000
305315216	21467798.000000	1113351	9959.178767	31078	1925	0.995918	30905	2006	0.995918	26457708	0.000000
305919478	20504786.000000	1064524	9975.240980	31075	1690	0.997524	31120	1876	0.997524	26773201	0.000000
306329049	19887973.000000	1033601	9984.983083	31095	1646	0.998498	30904	1844	0.998498	27076712	0.000000
306548671	19560102.000000	1016890	9990.891893	31062	1673	0.999089	31095	1819	0.999089	27371427	0.000000
306704943	19311162.000000	1005072	9994.475723	31057	1675	0.999448	31145	1807	0.999448	27661230	0.000000
306803148	19162690.000000	993463	9996.649399	31130	1679	0.999665	30972	1702	0.999665	27946505	0.000000
306870217	19046899.000000	989489	9997.967783	31258	1615	0.999797	30898	1772	0.999797	28231023	0.000000
306906909	19023858.000000	989634	9998.767413	31196	1693	0.999877	31201	1666	0.999877	28512544	0.000000
306935333	18947445.000000	984236	9999.252408	31337	1473	0.999925	30752	1680	0.999925	28793396	0.000000
306949366	18911946.000000	983694	9999.546568	31126	1592	0.999955	30803	1708	0.999955	29072098	0.000000
306977330	18897817.000000	981038	9999.724983	31075	1662	0.999972	30967	1645	0.999972	29350163	0.000000
307030873	18861392.000000	979665	9999.833196	31183	1603	0.999983	30968	1722	0.999983	29627492	0.000000
306954079	18912769.000000	983500	9999.898829	30879	1581	0.999990	30756	1745	0.999990	29905963	0.000000
306963945	18892666.000000	981820	9999.938638	30900	1606	0.999994	30815	1691	0.999994	30183767	0.000000
306968066	18899952.000000	983230	9999.962782	31376	1674	0.999996	30869	1850	0.999996	30460908	0.000000
307027613	18849185.000000	980755	9999.977427	31014	1681	0.999998	30989	1709	0.999998	30737781	0.000000
306998222	18877506.000000	979936	9999.986309	31056	1694	0.999999	30746	1753	0.999999	31013142	0.000000
306993311	18883932.000000	983113	9999.991696	30951	1714	0.999999	30953	1785	0.999999	31289223	0.000000
306970481	18890131.000000	980673	9999.994963	31048	1593	0.999999	30920	1757	0.999999	31564070	0.000000
306961363	18916695.000000	982464	9999.996945	31197	1607	1.000000	31180	1735	1.000000	31839415	0.000000
306977366	18887252.000000	982305	9999.998147	31010	1550	1.000000	31014	1836	1.000000	32113881	0.000000
306969061	18895412.000000	981430	9999.998876	31154	1614	1.000000	30780	1789	1.000000	32387719	0.000000
307005837	18879808.000000	980746	9999.999318	31059	1650	1.000000	30819	1728	1.000000	32661733	0.000000
307010613	18864983.000000	982737	9999.999587	31163	1701	1.000000	30960	1726	1.000000	32934468	0.000000
306990203	18863996.000000	980479	9999.999749	31151	1661	1.000000	30872	1698	1.000000	33207670	0.000000
307011118	18864991.000000	980062	9999.999848	30985	1558	1.000000	31183	1717	1.000000	33480728	0.000000
306981589	18901895.000000	982701	9999.999908	31093	1666	1.000000	30940	1821	1.000000	33752525	0.000000
306987615	18876849.000000	980363	9999.999944	31268	1643	1.000000	30947	1772	1.000000	34024034	0.000000
306970384	18891709.000000	982437	9999.999966	31369	1625	1.000000	30971	1740	1.000000	34296200	0.000000
306991865	18879618.000000	981027	9999.999979	31096	1655	1.000000	30856	1720	1.000000	34566177	-1.#IND00
306959221	18873020.000000	981337	9999.999988	30888	1658	1.000000	31097	1726	1.000000	34837415	0.014400
306979919	18863870.000000	980144	9999.999992	31171	1613	1.000000	31075	1670	1.000000	35108136	-0.007796
306984543	18878463.000000	982435	9999.999995	31275	1606	1.000000	30898	1712	1.000000	35376743	-0.005052
306982748	18870628.000000	981523	9999.999997	31174	1679	1.000000	30970	1788	1.000000	35645933	-0.006714
306973980	18891717.000000	980619	9999.999998	31121	1661	1.000000	30954	1776	1.000000	35913024	-0.005113
307010763	18850901.000000	980696	9999.999999	31179	1576	1.000000	30943	1744	1.000000	36180978	-0.003259
307010808	18867067.000000	978108	9999.999999	31182	1585	1.000000	30985	1761	1.000000	36447329	-0.002395
306993967	18868321.000000	982145	10000.000000	31204	1643	1.000000	30673	1711	1.000000	36713983	-0.001245
307001754	18858103.000000	980485	10000.000000	31084	1612	1.000000	31027	1673	1.000000	36980197	-0.003478
307049391	18828648.000000	977463	10000.000000	31035	1708	1.000000	30973	1796	1.000000	37245442	-0.004286
307015937	18867255.000000	981069	10000.000000	31481	1642	1.000000	31054	1668	1.000000	37511297	-0.000631
306983962	18899641.000000	983052	10000.000000	31199	1602	1.000000	30793	1682	1.000000	37776873	-0.000231
306970000	18888572.000000	982538	10000.000000	31403	1738	1.000000	30914	1739	1.000000	38042655	-0.002289
307027038	18861582.000000	980092	10000.000000	31120	1627	1.000000	30954	1731	1.000000	38307954	-0.002799
306992315	18866555.000000	980154	10000.000000	31254	1609	1.000000	31058	1736	1.000000	38573046	-0.003553
306989834	18853650.000000	979424	10000.000000	31233	1622	1.000000	30915	1773	1.000000	38834984	-0.003611
307002978	18848580.000000	979668	10000.000000	30886	1673	1.000000	31002	1743	1.000000	39098066	-0.004819
306994447	18882322.000000	980740	10000.000000	31208	1596	1.000000	30755	1651	1.000000	39360595	-0.004775
306996611	18871168.000000	980152	10000.000000	31168	1605	1.000000	31065	1735	1.000000	39624008	-0.004660
306979191	18891228.000000	980812	10000.000000	31093	1708	1.000000	31003	1808	1.000000	39887007	-0.003450
306976314	18895459.000000	981162	10000.000000	31120	1601	1.000000	31012	1654	1.000000	40149345	-0.003078
307004946	18866548.000000	979487	10000.000000	31172	1604	1.000000	30906	1727	1.000000	40410263	-0.002806
307003972	18843668.000000	980601	10000.000000	30959	1661	1.000000	30902	1681	1.000000	40671138	-0.001943
306992650	18840599.000000	979578	10000.000000	31189	1639	1.000000	30993	1788	1.000000	40930193	-0.001208
306978731	18878219.000000	982346	10000.000000	31245	1641	1.000000	30889	1871	1.000000	41189697	-0.001047
306996963	18881642.000000	980379	10000.000000	31073	1719	1.000000	30910	1784	1.000000	41449006	-0.001111
306985056	18892057.000000	981012	10000.000000	31269	1649	1.000000	30910	1627	1.000000	41708826	-0.001858
306999351	18880667.000000	979833	10000.000000	31074	1718	1.000000	30924	1749	1.000000	41967919	-0.001802
306997991	18870677.000000	980713	10000.000000	31116	1609	1.000000	31050	1723	1.000000	42226848	-0.002378
306991051	18860230.000000	978042	10000.000000	31124	1765	1.000000	30933	1694	1.000000	42486234	-0.001423
306996316	18858589.000000	981118	10000.000000	31366	1598	1.000000	30754	1768	1.000000	42744642	-0.001230
306985224	18859027.000000	979774	10000.000000	31059	1667	1.000000	31067	1711	1.000000	43001683	-0.000912
306989313	18862458.000000	979253	10000.000000	30990	1640	1.000000	30832	1713	1.000000	43259441	-0.000507
306978020	18864809.000000	981571	10000.000000	30874	1635	1.000000	30908	1764	1.000000	43515677	-0.000445
306972399	18893213.000000	981027	10000.000000	31164	1603	1.000000	31158	1716	1.000000	43772285	-0.000921
306974583	18875651.000000	980266	10000.000000	30880	1637	1.000000	30812	1808	1.000000	44028914	-0.001117
306971145	18893720.000000	983068	10000.000000	31217	1627	1.000000	31208	1788	1.000000	44284904	-0.001022
306999539	18889775.000000	980749	10000.000000	30967	1642	1.000000	30999	1700	1.000000	44539476	-0.001096
306970192	18876946.000000	981043	10000.000000	31161	1637	1.000000	31022	1645	1.000000	44794110	-0.001191
306989247	18872374.000000	979508	10000.000000	31068	1652	1.000000	30991	1727	1.000000	45049356	-0.001702
306996048	18866117.000000	979588	10000.000000	31270	1632	1.000000	31017	1667	1.000000	45303754	-0.001824
306982438	18874961.000000	981332	10000.000000	31185	1620	1.000000	31006	1702	1.000000	45557868	-0.001785
306968797	18905986.000000	981423	10000.000000	31335	1572	1.000000	31279	1746	1.000000	45811924	-0.001742
306971199	18902787.000000	983360	10000.000000	31271	1622	1.000000	30964	1725	1.000000	46066459	-0.001566
307020005	18876942.000000	980423	10000.000000	31219	1574	1.000000	30991	1776	1.000000	46320069	-0.001618
306994061	18878553.000000	980796	10000.000000	31050	1635	1.000000	31154	1732	1.000000	46573348	-0.002300
306986374	18894525.000000	983161	10000.000000	31270	1561	1.000000	30918	1784	1.000000	46825524	-0.001709
306988156	18878686.000000	981387	10000.000000	30906	1712	1.000000	30863	1810	1.000000	47076481	-0.001723
306974276	18893266.000000	981859	10000.000000	31099	1563	1.000000	31008	1760	1.000000	47327256	-0.001769
307004291	18874639.000000	983902	10000.000000	31039	1654	1.000000	31031	1785	1.000000	47578334	-0.001895
306984393	18877564.000000	982370	10000.000000	31211	1582	1.000000	30906	1743	1.000000	47828451	-0.001725
306994132	18883562.000000	979780	10000.000000	31444	1574	1.000000	30991	1779	1.000000	48078682	-0.001935
306989314	18876162.000000	981372	10000.000000	31154	1610	1.000000	31312	1708	1.000000	48328705	-0.001984
307013042	18851145.000000	979617	10000.000000	31336	1643	1.000000	31006	1779	1.000000	48578763	-0.002044
307000530	18842185.000000	979717	10000.000000	31205	1688	1.000000	31024	1700	1.000000	48826164	-0.001934
306972338	18874332.000000	983032	10000.000000	31201	1635	1.000000	30834	1719	1.000000	49074288	-0.001843
306993014	18873073.000000	979530	10000.000000	30920	1740	1.000000	30933	1669	1.000000	49322827	-0.001835
307007433	18867372.000000	981041	10000.000000	31155	1710	1.000000	30905	1683	1.000000	49570240	-0.001588
306991449	18863619.000000	979617	10000.000000	31316	1654	1.000000	31105	1687	1.000000	49818033	-0.001990
npatches	nstrain	runtime	dt	init_x	init_y	init_y_blood	init_z	init_S	beta0	beta1	beta2	beta3	mean_beta	B	d	delta	delta_blood	b[0]	mut	m	CTL	c	g	epsilon	k	het	lambda	rho	omega	x_max	patch.dyna	DELTA	A	VA
10000	1	100.000000	0.000100	21900	9499	5000000	0.001000	10000000	15.173609	9.434810	14.731098	17.182345	17	8000000000.000000	0.010000	1.000000	1.000000	800000	0.000050	0.048000	0	0.500000	0.000000	25.000000	17.000000	0.500000	0.001000	0.001000	0.010000	31987	0	10.000000	7.000000	1.000000
sus	inf	inf_blood	z	x[0]	y[0][0]	z[0]	x[1]	y[1][0]	z[1]	S[0]	synchrony
219000000	94990000.000000	5000000	10.000000	21900	9499	0.001000	21900	9499	0.001000	10000000	0.000000
128331637	726473720.000000	37849891	3940.834452	13203	72127	0.394083	17494	69389	0.394083	14712784	0.000000
209721824	247134634.000000	12870527	6324.976263	21734	24268	0.632498	25027	21586	0.632498	18306334	0.000000
255150441	116773916.000000	6078059	7771.013291	26222	11187	0.777101	28416	9701	0.777101	20358846	0.000000
280366375	63816291.000000	3321462	8648.068121	28492	6059	0.864807	30021	5168	0.864807	21577509	0.000000
294918396	37940958.000000	1976329	9180.022116	30273	3530	0.918002	31108	2874	0.918002	22318880	0.000000
303554678	23947586.000000	1244358	9502.664490	30606	2160	0.950266	31308	1760	0.950266	22783837	0.000000
308828182	15850323.000000	823112	9698.354536	31093	1447	0.969835	31507	1181	0.969835	23081293	0.000000
312129906	10946119.000000	568050	9817.045065	31310	1010	0.981705	31651	832	0.981705	23274970	0.000000
314278900	7839123.000000	407452	9889.033609	31432	730	0.988903	31775	610	0.988903	23402718	0.000000
315715057	5812641.000000	303081	9932.696323	31803	541	0.993270	31782	468	0.993270	23486624	0.000000
316714441	4426832.000000	230541	9959.178767	31612	404	0.995918	31834	328	0.995918	23541727	0.000000
317395983	3462151.000000	180093	9975.240980	31756	305	0.997524	31813	266	0.997524	23575928	0.000000
317870645	2770531.000000	144079	9984.983083	31705	258	0.998498	31892	220	0.998498	23595057	0.000000
318230906	2263377.000000	117634	9990.891893	31901	198	0.999089	32194	143	0.999089	23603929	0.000000
318517967	1878579.000000	97388	9994.475723	31944	182	0.999448	31750	117	0.999448	23605248	0.000000
318748476	1586696.000000	82169	9996.649399	32104	133	0.999665	31855	125	0.999665	23600864	0.000000
318908347	1342531.000000	69519	9997.967783	32084	107	0.999797	32068	81	0.999797	23591869	0.000000
319055077	1142571.000000	59496	9998.767413	31839	93	0.999877	31897	102	0.999877	23578637	0.000000
319158414	992549.000000	51512	9999.252408	31919	113	0.999925	31771	74	0.999925	23562387	0.000000
319241361	864282.000000	44747	9999.546568	31939	62	0.999955	31882	80	0.999955	23543575	0.000000
319345729	751481.000000	39377	9999.724983	31754	66	0.999972	32063	55	0.999972	23522969	0.000000
319403929	653089.000000	33748	9999.833196	31935	60	0.999983	31908	48	0.999983	23500031	0.000000
319469690	575246.000000	29756	9999.898829	31917	65	0.999990	31720	35	0.999990	23475761	0.000000
319495602	518975.000000	27056	9999.938638	31823	33	0.999994	31719	43	0.999994	23450619	0.000000
319517798	460363.000000	23790	9999.962782	31990	45	0.999996	31832	28	0.999996	23424531	0.000000
319574977	406947.000000	20786	9999.977427	32037	35	0.999998	32134	31	0.999998	23397228	0.000000
319611663	366694.000000	18941	9999.986309	31859	28	0.999999	32029	35	0.999999	23369201	0.000000
319628712	333643.000000	17246	9999.991696	31973	26	0.999999	31979	33	0.999999	23340221	0.000000
319653626	299973.000000	15578	9999.994963	31911	18	0.999999	32164	23	0.999999	23310664	0.000000
319695540	272842.000000	14318	9999.996945	31967	36	1.000000	32143	21	1.000000	23281131	0.000000
319688005	245402.000000	12731	9999.986005	31954	17	1.000000	31971	18	1.000000	23251122	0.000000
319699449	224270.000000	11755	9999.881615	31918	25	1.000000	32092	20	1.000000	23220510	0.000000
319725330	201807.000000	10580	9999.657640	32152	18	1.000000	31857	18	1.000000	23189612	0.000000
319761346	180937.000000	9483	9996.950635	31957	18	1.000000	31969	14	1.000000	23158607	0.000000
319751767	165774.000000	8514	9988.474958	31820	27	1.000000	31693	17	1.000000	23127113	0.000000
319767790	153350.000000	8113	9972.467481	31905	9	1.000000	32138	7	1.000000	23095518	0.000000
319769998	145544.000000	7536	9939.907570	31989	9	1.000000	31777	5	1.000000	23063430	0.000000
319761688	142397.000000	7542	9915.637507	31919	13	1.000000	32025	8	1.000000	23031475	0.000000
319770467	142435.000000	7384	9892.647867	32047	9	0.972219	32060	10	1.000000	22999728	0.000000
319749617	148945.000000	7552	9889.786266	31686	15	0.983150	31939	12	1.000000	22967728	-1.#IND00
319771953	153741.000000	7851	9900.134794	31867	22	0.989780	32153	8	1.000000	22935962	-1.#IND00
319757535	156139.000000	8203	9914.988228	31951	11	0.993802	31945	14	1.000000	22904371	0.002045
319754257	153232.000000	7828	9922.921800	31985	13	0.996240	31892	15	1.000000	22872852	0.003354
319760412	156133.000000	8270	9926.934603	32194	15	0.997720	32101	9	1.000000	22841294	0.001534
319756461	153331.000000	7864	9931.794199	32387	5	0.998617	31888	9	1.000000	22809537	-0.000997
319741131	149672.000000	7877	9927.513404	31868	18	0.999161	31891	13	1.000000	22778181	-0.003488
319772027	150929.000000	7766	9917.309843	32077	13	0.999491	32086	19	0.905426	22746512	0.000134
319760826	148246.000000	7745	9912.823228	31879	13	0.999691	31998	14	0.942639	22714745	-0.001845
319744388	149731.000000	7754	9908.228917	31818	13	0.999813	32106	13	0.965209	22683500	0.003243
319754032	150313.000000	7861	9914.001012	31832	4	0.999886	32077	12	0.978898	22651963	0.000611
319741141	149790.000000	7709	9913.336071	31753	1	0.989970	31939	16	0.987201	22620518	-0.005115
319745819	152915.000000	8025	9915.866254	32036	11	0.916579	31966	11	0.992237	22589411	0.000570
319764446	153058.000000	7911	9919.266117	31969	19	0.949403	31869	10	0.995292	22558440	0.002233
319755710	151469.000000	7844	9921.965286	31839	21	0.969312	31960	7	0.997144	22527477	0.004598
319754089	150018.000000	7674	9919.869321	31958	7	0.981387	31954	6	0.998268	22496479	0.008036
319772060	151114.000000	7782	9918.653887	31946	20	0.988711	31846	9	0.998949	22465748	0.004814
319767003	151436.000000	7925	9923.583043	31949	11	0.993153	31964	10	0.999363	22434466	0.001534
319749134	148488.000000	7784	9921.386430	31901	13	0.995847	32098	7	0.999614	22403910	0.002245
319778016	152099.000000	7805	9917.947477	32065	15	0.997481	31995	14	0.829396	22373343	0.002343
319760025	154032.000000	8034	9922.541581	31857	6	0.998472	31955	10	0.896525	22342670	0.001828
319758764	158272.000000	8334	9926.820992	31842	12	0.999073	31847	19	0.937240	22312040	0.003326
319762217	154079.000000	8003	9931.043509	31960	10	0.999438	31803	16	0.961934	22281499	0.003046
319758652	148760.000000	7780	9928.329400	31870	20	0.727657	32041	13	0.976912	22250812	0.003804
319766811	150108.000000	7896	9922.738271	32149	16	0.834817	32233	7	0.985997	22220368	0.004294
319746098	146936.000000	7543	9913.467811	32065	17	0.899813	31854	8	0.991507	22189774	0.003951
319769929	147820.000000	7719	9908.760604	31996	16	0.939234	31843	5	0.994849	22159035	0.004288
319767863	149207.000000	7634	9906.461939	31848	15	0.963144	32021	12	0.996876	22128263	0.003759
319760433	154137.000000	7850	9912.824963	32111	10	0.977646	32060	13	0.998105	22097916	0.003525
319774505	156170.000000	8183	9926.143333	31972	17	0.986442	31992	15	0.998851	22067178	0.003303
319766407	156707.000000	8318	9931.235618	32011	18	0.991777	32210	9	0.872504	22036985	0.003394
319765012	150978.000000	7781	9934.379838	32048	10	0.995012	32088	7	0.922670	22006691	0.003451
319748989	148301.000000	7625	9921.722219	31940	12	0.996975	31988	12	0.953098	21976308	0.004059
319775514	148144.000000	7610	9910.960721	31836	16	0.998165	31823	11	0.971553	21945913	0.004189
319746694	153041.000000	8033	9912.688987	32037	12	0.998887	31973	9	0.982746	21915923	0.003835
319770862	152004.000000	7891	9920.190496	32039	17	0.999325	31795	10	0.989535	21885828	0.003602
319777564	150464.000000	8012	9925.973235	32018	17	0.999591	32229	5	0.993653	21855960	0.003419
319768543	149048.000000	7680	9916.952742	31872	17	0.999752	31958	8	0.996150	21826024	0.004878
319752624	151880.000000	7788	9918.895535	32111	16	0.999849	31985	13	0.997665	21796047	0.004382
319784847	151792.000000	7988	9922.941232	32147	15	0.999909	32061	17	0.998584	21765678	0.004377
319771337	153447.000000	7903	9922.464351	32000	8	0.999945	31993	5	0.999141	21735951	0.004216
319762041	152395.000000	7777	9925.372136	31626	15	0.999966	31960	16	0.999479	21706127	0.003716
319743727	146874.000000	7636	9922.693205	31851	10	0.776255	31733	12	0.999684	21676446	0.004648
319757180	145937.000000	7519	9909.568232	32045	8	0.864293	31759	7	0.999808	21646545	0.005075
319772625	149390.000000	7759	9904.040806	32030	13	0.917691	31991	7	0.999884	21616990	0.004991
319753939	153840.000000	7854	9911.186699	31740	12	0.950078	32120	14	0.999929	21587505	0.004771
319785654	154470.000000	7967	9920.785542	31819	9	0.969721	32116	12	0.999957	21557804	0.004520
319753384	153457.000000	8021	9927.589104	31994	9	0.967374	32129	8	0.999974	21528227	0.003423
319768912	154615.000000	7986	9931.429342	31934	10	0.980211	31870	12	0.961218	21498743	0.002891
319762203	152120.000000	7921	9932.525339	31874	5	0.987998	32002	10	0.976478	21469293	0.002906
319771729	150551.000000	7844	9929.751018	32059	6	0.992720	31898	13	0.985733	21439737	0.002558
319764211	152741.000000	7993	9927.967625	32142	22	0.995585	31967	16	0.991347	21410294	0.002485
319769031	152961.000000	7837	9929.526857	32012	15	0.997322	32118	6	0.994752	21380727	0.002390
319766217	152657.000000	7969	9927.969589	32001	13	0.998376	32006	5	0.996817	21351391	0.002384
319757542	149728.000000	7817	9922.649076	32076	19	0.999015	31919	11	0.998069	21322325	0.001657
319755985	147327.000000	7697	9919.567528	31714	21	0.999402	31929	18	0.998829	21293141	0.001686
319760008	151558.000000	7844	9918.665947	32033	13	0.999638	31815	12	0.773148	21263950	0.001459
319759854	150823.000000	7751	9917.399162	32015	9	0.999780	31790	13	0.862409	21234792	0.001288
319761204	149139.000000	7529	9913.376329	32030	8	0.999867	32016	20	0.916548	21205575	0.001183
319781239	149942.000000	7725	9916.871687	32128	13	0.999919	31946	12	0.949384	21176716	0.001331
npatches	nstrain	runtime	dt	init_x	init_y	init_y_blood	init_z	init_S	beta0	beta1	beta2	beta3	mean_beta	B	d	delta	delta_blood	b[0]	mut	m	CTL	c	g	epsilon	k	het	lambda	rho	omega	x_max	patch.dyna	DELTA	A	VA
10000	1	100.000000	0.000100	21900	9499	5000000	0.001000	10000000	23.146884	21.099513	24.132516	17.332063	17	8000000000.000000	0.010000	1.000000	1.000000	800000	0.000050	0.048000	0	0.500000	0.000000	25.000000	18.000000	0.500000	0.001000	0.001000	0.010000	31987	0	10.000000	7.000000	1.000000
sus	inf	inf_blood	z	x[0]	y[0][0]	z[0]	x[1]	y[1][0]	z[1]	S[0]	synchrony
219000000	94990000.000000	5000000	10.000000	21900	9499	0.001000	21900	9499	0.001000	10000000	0.000000
134504456	669142372.000000	34880513	3940.834452	10514	69422	0.394083	11190	68966	0.394083	14636981	0.000000
219801593	212984825.000000	11093955	6324.976263	18890	23313	0.632498	19712	22765	0.632498	18011670	0.000000
266182587	91922493.000000	4782858	7771.013291	24275	10622	0.777101	25176	10076	0.777101	19798502	0.000000
291255503	43924765.000000	2287793	8648.068121	27606	5261	0.864807	28272	5028	0.864807	20739681	0.000000
305029074	21471243.000000	1116990	9180.022116	29482	2677	0.918002	30094	2430	0.918002	21221761	0.000000
312521705	10311085.000000	536673	9502.664490	31127	1146	0.950266	31068	1186	0.950266	21451987	0.000000
316404895	4739911.000000	246818	9698.354536	31573	558	0.969835	31422	586	0.969835	21545775	0.000000
318367900	2046607.000000	106746	9817.045065	31904	306	0.981705	31819	221	0.981705	21570012	0.000000
319259994	827527.000000	42754	9889.033609	31844	103	0.988903	32060	79	0.988903	21561790	0.000000
319630580	316564.000000	16365	9932.696323	31857	34	0.993270	31960	36	0.993270	21539101	0.000000
319778518	121125.000000	6353	9926.865130	32255	12	0.995918	31996	8	0.995918	21510616	0.000000
319779255	106970.000000	5474	8785.600241	32092	12	0.997524	31959	10	0.997524	21480054	0.000000
319736235	185621.000000	9789	9195.200098	32106	30	0.998498	32011	16	0.998498	21450994	0.000000
319736462	169415.000000	8831	9508.102905	32196	28	0.999089	31794	11	0.999089	21422136	0.000000
319782558	106810.000000	5675	9561.995642	32118	9	0.999448	31733	26	0.999448	21392736	0.000000
319802341	111491.000000	5807	9074.889908	31822	10	0.940634	32041	20	0.999665	21361892	0.000000
319794556	132152.000000	6803	9302.026636	31867	11	0.963993	32146	22	0.999797	21332227	0.000000
319779430	113260.000000	5821	9414.768041	31976	16	0.978161	31928	12	0.999877	21302542	0.000000
319781317	108690.000000	5610	9193.936434	32010	9	0.986754	32012	20	0.999925	21272348	0.000000
319792503	118733.000000	6078	9253.103569	31781	16	0.991966	31961	14	0.999955	21242636	0.000000
319774274	114738.000000	5895	9296.897221	31642	21	0.995127	32148	6	0.999972	21213158	0.000000
319748866	112177.000000	5860	9261.487774	31771	20	0.858985	31923	4	0.943626	21183332	0.000000
319775870	116682.000000	6077	9261.848141	32141	9	0.914471	31851	16	0.965808	21153282	0.000000
319774433	114770.000000	5836	9279.120578	32127	15	0.948125	32099	13	0.979262	21123601	0.000000
319796476	110970.000000	5878	9294.613712	31811	10	0.738719	32018	8	0.987422	21093952	0.000000
319809642	112397.000000	5859	9226.676418	31913	24	0.841527	31771	5	0.992371	21064395	0.000000
319775833	117434.000000	6062	9273.837049	32080	11	0.903883	32008	10	0.995373	21035212	0.000000
319783862	113687.000000	5749	9295.129901	31778	15	0.941703	32095	14	0.997194	21005996	0.000000
319818474	113284.000000	5919	9284.975164	31896	13	0.964641	32208	22	0.998298	20976231	0.000000
319776182	113417.000000	5835	9267.146279	31770	20	0.978554	32169	19	0.998968	20946886	0.000000
319791766	113464.000000	6005	9257.846930	32027	5	0.986993	32080	14	0.999374	20917762	0.000000
319768788	116119.000000	6126	9270.505834	32004	8	0.992111	31798	7	0.999620	20888391	0.000000
319782274	113896.000000	5955	9292.418392	31909	12	0.995215	31905	7	0.999770	20859133	0.000000
319781310	112807.000000	5924	9252.360892	31922	11	0.997098	31999	12	0.999860	20829978	0.000000
319775415	115964.000000	5966	9254.739382	31833	10	0.998240	32054	14	0.999915	20800730	0.000000
319813607	113648.000000	5910	9291.073968	31814	16	0.998932	32008	12	0.999949	20771681	0.000000
319792266	112347.000000	5827	9250.538199	31942	9	0.999352	32013	4	0.999969	20742556	0.000000
319775335	115592.000000	5978	9288.848245	31849	19	0.999607	31926	7	0.999981	20713267	0.000000
319792881	112023.000000	5840	9285.568785	31918	12	0.999762	31941	14	0.999989	20684236	0.000000
319782222	114311.000000	5884	9235.509963	32037	12	0.999856	31886	16	0.999993	20655128	-1.#IND00
319804476	116497.000000	6257	9275.854628	31989	16	0.999912	32003	10	0.999996	20626249	-1.#IND00
319797541	111662.000000	5673	9301.483614	32175	8	0.999947	32070	10	0.999997	20597433	-1.#IND00
319794486	111922.000000	5849	9236.194939	31931	14	0.999968	32107	15	0.999998	20568449	0.005409
319775106	118686.000000	6145	9252.849329	31813	11	0.999980	32021	14	0.999999	20539651	0.004822
319780058	112269.000000	5874	9298.499004	31899	9	0.999988	31999	23	0.937523	20510987	0.005452
319772022	111482.000000	5668	9240.048273	32025	13	0.999993	32000	15	0.962106	20482450	0.001456
319772699	115565.000000	6100	9275.001109	31825	23	0.999996	32051	9	0.977017	20453486	0.000399
319789306	113981.000000	5779	9294.990871	32000	12	0.999997	31876	16	0.986060	20424874	0.000091
319806806	111877.000000	5972	9251.233144	31811	7	0.999998	32091	8	0.991545	20396208	-0.000866
319781390	114188.000000	5987	9267.704525	31960	10	0.903977	32160	8	0.994872	20367477	-0.000162
319794185	114740.000000	5962	9296.080572	31971	10	0.924800	31944	9	0.996890	20339165	0.004284
319795854	112638.000000	5707	9294.838541	32178	11	0.954390	31988	13	0.998114	20310466	0.003263
319790566	110372.000000	5725	9253.416900	32125	25	0.972336	31962	9	0.998856	20282074	-0.001616
319775442	113379.000000	5955	9242.244350	32030	5	0.983221	31890	6	0.999306	20253781	0.000017
319798407	114354.000000	5915	9281.939377	31848	13	0.976480	32010	18	0.999579	20225614	0.001004
319792906	113955.000000	5946	9276.935175	32075	14	0.966564	32164	8	0.999745	20197196	0.001036
319779437	112659.000000	5864	9280.151838	32164	9	0.979720	31927	12	0.999845	20168920	0.001150
319772184	113192.000000	5906	9257.837266	32193	13	0.987700	32024	12	0.999906	20140674	0.000390
319809958	113764.000000	5956	9285.937240	31866	11	0.992540	31923	20	0.825470	20112427	0.000669
319783798	113057.000000	5899	9259.641470	31897	3	0.995475	32038	11	0.835061	20084553	-0.000269
319800934	114589.000000	6127	9301.321651	32169	19	0.997256	31729	19	0.899961	20056414	0.000506
319780006	110278.000000	5689	9260.001196	31809	14	0.998335	31839	10	0.939324	20028494	0.000552
319805322	116849.000000	6124	9278.427689	31895	18	0.998990	32090	11	0.963199	20000597	-0.000229
319798004	113050.000000	5783	9296.812809	32085	10	0.999388	32118	18	0.977679	19972723	0.000007
319808193	114721.000000	5853	9268.415827	31884	16	0.666289	31879	9	0.986462	19944849	0.000912
319818749	114440.000000	5769	9297.489577	31928	24	0.797596	31692	7	0.991789	19916835	0.001766
319773012	114126.000000	5931	9254.737460	32195	15	0.877238	31856	7	0.920900	19889034	0.002025
319788107	114067.000000	5806	9282.785098	31835	12	0.925542	31950	20	0.952024	19861276	0.002561
319778177	111438.000000	5731	9272.423191	32040	6	0.954839	31925	11	0.970902	19833358	0.002553
319802779	114504.000000	5912	9253.116951	31924	28	0.972609	32002	6	0.982351	19805842	0.002560
319775364	116757.000000	5913	9307.578650	32043	11	0.983387	31791	5	0.989296	19778209	0.003619
319787932	110221.000000	5803	9237.529673	31962	12	0.989924	32193	5	0.993508	19750791	0.004047
319800090	115583.000000	6092	9258.749685	32140	15	0.993888	32160	19	0.996062	19723315	0.004220
319783487	115135.000000	6172	9299.407632	32173	16	0.996293	31928	14	0.997612	19695924	0.004269
319787805	110867.000000	5652	9263.828700	32181	14	0.997752	31967	6	0.998551	19668381	0.003815
319800364	113681.000000	5898	9247.416879	32189	19	0.998636	31932	15	0.999121	19640951	0.004226
319780515	115198.000000	5924	9251.527645	31701	16	0.925417	31906	21	0.795804	19613289	0.004082
319783239	115398.000000	6147	9320.221302	31904	19	0.954764	31915	13	0.876150	19586030	0.002366
319795835	108441.000000	5616	9230.084879	32064	7	0.972563	32050	18	0.924882	19558511	0.002428
319785902	119554.000000	6266	9255.131193	31807	8	0.983359	31923	11	0.954439	19531161	0.002297
319788453	115349.000000	6103	9313.365298	32055	7	0.989907	32035	6	0.828024	19503995	0.002471
319784572	110483.000000	5676	9272.656192	32063	4	0.993878	31776	19	0.895693	19476741	0.002524
319796066	113735.000000	5980	9241.046905	31877	7	0.985446	32074	16	0.936735	19449775	0.002519
319794038	113904.000000	5783	9259.555835	31882	28	0.991173	32244	7	0.961628	19422440	0.002636
319774923	112704.000000	5879	9279.486155	31888	22	0.994646	31913	14	0.976727	19395429	0.002649
319805271	111877.000000	5795	9220.336712	32149	7	0.996753	32053	12	0.985884	19368298	0.002362
319783265	119533.000000	6177	9280.891053	31956	16	0.737196	32053	12	0.991438	19341551	0.002289
319800591	111793.000000	5922	9299.161414	32139	23	0.840603	32076	15	0.931714	19314691	0.002178
319804381	111384.000000	5849	9239.824434	32124	13	0.896256	31976	8	0.958583	19287853	0.002764
319780172	113927.000000	5966	9253.023759	31885	25	0.937077	31978	2	0.952294	19260433	0.002067
319789403	116627.000000	6094	9291.882905	32091	17	0.961835	31826	8	0.971065	19233738	0.002112
319790855	113985.000000	5862	9304.790963	31833	11	0.956388	31956	11	0.982451	19206950	0.001904
319762867	112173.000000	5810	9255.542434	32221	10	0.973548	31893	13	0.989356	19180475	0.001988
319819484	114304.000000	6029	9254.797829	32027	34	0.983956	31948	14	0.993544	19153947	0.001296
319792809	116438.000000	5982	9316.171526	32081	18	0.990269	31968	12	0.996084	19127481	0.001350
319797761	112864.000000	5707	9298.935161	31790	15	0.994098	31845	12	0.990536	19100909	0.000867
319805746	111643.000000	5790	9248.169577	31747	20	0.996420	32002	13	0.647115	19074242	0.000945
319769455	114624.000000	5971	9262.278074	31958	15	0.997829	31831	6	0.785967	19047697	0.000424
319799624	113966.000000	6012	9247.850189	32111	14	0.992014	31931	14	0.870184	19021249	0.000520
npatches	nstrain	runtime	dt	init_x	init_y	init_y_blood	init_z	init_S	beta0	beta1	beta2	beta3	mean_beta	B	d	delta	delta_blood	b[0]	mut	m	CTL	c	g	epsilon	k	het	lambda	rho	omega	x_max	patch.dyna	DELTA	A	VA
10000	1	100.000000	0.000100	21900	9499	5000000	0.001000	10000000	15.759521	23.094967	18.725788	19.844482	17	8000000000.000000	0.010000	1.000000	1.000000	800000	0.000050	0.048000	0	0.500000	0.000000	25.000000	19.000000	0.500000	0.001000	0.001000	0.010000	31987	0	10.000000	7.000000	1.000000
sus	inf	inf_blood	z	x[0]	y[0][0]	z[0]	x[1]	y[1][0]	z[1]	S[0]	synchrony
219000000	94990000.000000	5000000	10.000000	21900	9499	0.001000	21900	9499	0.001000	10000000	0.000000
139929936	619299559.000000	32273587	3940.834452	14269	61493	0.394083	11035	64686	0.394083	14584737	0.000000
228525657	184909692.000000	9629082	6324.976263	23441	18594	0.632498	19804	20637	0.632498	17764046	0.000000
275400356	72443119.000000	3772409	7771.013291	28080	6842	0.777101	25536	8760	0.777101	19324971	0.000000
299744754	29448156.000000	1532953	8648.068121	30177	2787	0.864807	28757	3681	0.864807	20044564	0.000000
311888968	11020029.000000	573873	9180.022116	31384	1053	0.918002	30683	1364	0.918002	20335849	0.000000
317239279	3497152.000000	182165	9502.664490	31888	307	0.950266	31343	393	0.950266	20422965	0.000000
319181285	900187.000000	46744	9698.354536	32104	60	0.969835	31975	122	0.969835	20426878	0.000000
319722253	191230.000000	9906	9816.934276	32120	23	0.981705	32167	32	0.981705	20404313	0.000000
319825753	85615.000000	4450	7975.898973	31714	9	0.912888	31935	8	0.383145	20375490	0.000000
319675597	263801.000000	13720	8637.422431	31831	18	0.947164	31702	46	0.625863	20347804	0.000000
319692497	224567.000000	11717	9173.543981	31615	19	0.967954	32103	46	0.773077	20321691	0.000000
319804414	93191.000000	4767	9309.437459	32025	6	0.980563	32009	13	0.862366	20294229	0.000000
319804121	132686.000000	7007	8456.854251	31985	9	0.988211	32148	21	0.916522	20265176	0.000000
319749337	144565.000000	7478	9036.686220	31805	11	0.992850	31988	19	0.949369	20237518	0.000000
319796119	87304.000000	4544	8781.117880	31973	7	0.995663	31871	22	0.718301	20209256	0.000000
319772754	128161.000000	6561	8732.175704	31966	12	0.997370	32163	9	0.829143	20180944	0.000000
319801607	106510.000000	5508	9024.234404	31995	9	0.763918	32200	16	0.896371	20152624	0.000000
319779673	101831.000000	5317	8611.553569	31828	7	0.856811	31991	16	0.937147	20124260	0.000000
319805252	113724.000000	5870	8885.075689	31946	8	0.913153	32013	17	0.907115	20096540	0.000000
319829826	95550.000000	4848	8730.821128	32014	15	0.789740	31903	12	0.943663	20068208	0.000000
319792121	114262.000000	5787	8793.811539	31951	7	0.872473	32250	11	0.965830	20040210	0.000000
319780252	99055.000000	5088	8870.290553	31975	4	0.922652	32001	9	0.979275	20012217	0.000000
319813568	107202.000000	5480	8688.516836	32136	10	0.953086	32070	7	0.958108	19984243	0.000000
319780548	111756.000000	5882	8905.529086	32066	6	0.828094	32014	16	0.974591	19956232	0.000000
319785413	96413.000000	4922	8729.259700	32013	7	0.839431	31861	14	0.984589	19928119	0.000000
319787367	115176.000000	5999	8802.208499	32019	12	0.902611	31966	8	0.990653	19900175	0.000000
319799728	100213.000000	5286	8872.940088	31841	9	0.927479	32059	13	0.994331	19872162	0.000000
319784865	105951.000000	5442	8695.157176	32121	10	0.893307	32181	8	0.973127	19844337	0.000000
319806100	110261.000000	5810	8872.075673	31956	9	0.872060	31834	13	0.983701	19816701	0.000000
319786537	99274.000000	5119	8757.580057	31846	12	0.922401	31951	13	0.990114	19788723	0.000000
319782348	108432.000000	5713	8779.764747	31990	10	0.935149	32078	13	0.990109	19761154	0.000000
319806724	103813.000000	5316	8811.076785	32129	12	0.891064	31722	27	0.938614	19733595	0.000000
319812631	106662.000000	5540	8750.194255	31977	4	0.770353	31941	16	0.962768	19705900	0.000000
319787238	104302.000000	5476	8822.039645	32041	11	0.860714	32056	7	0.977418	19678017	0.000000
319775351	103428.000000	5314	8797.375244	32130	12	0.897118	31964	12	0.986303	19650028	0.000000
319796990	106088.000000	5573	8801.332521	31887	14	0.921090	31837	12	0.991693	19622402	0.000000
319812882	103681.000000	5380	8796.446251	31887	11	0.833140	31981	7	0.994961	19594838	0.000000
319791151	106786.000000	5560	8794.152987	31990	6	0.825393	31897	7	0.996944	19567116	0.000000
319815157	102037.000000	5359	8828.722605	31790	6	0.841209	32046	7	0.998146	19539758	0.000000
319805392	107080.000000	5506	8749.480027	32025	6	0.873514	32017	13	0.998876	19512374	-1.#IND00
[truncated: 162 more rows]
