# Supplementary material for: Large Variations in HIV-1 Viral Load Explained by Shifting-Mosaic Metapopulation Dynamics
Source: PLoS Biol. 2016 Oct 5;14(10):e1002567. doi: 10.1371/journal.pbio.1002567 (PMC5051940; doi:10.1371/journal.pbio.1002567)
Supplement: S1 Data — Each file gives the output from the simulations indicated by the filename: low migration (ms1, db432); high migration (ms1, db1); very high migration (ms10, db1); number of patches (np); reservoir (storage); no reservoir (nostorage); CTL immigration model (CTLimmig); CTL proliferation model (CTLprolif); β¯ (beta1, beta2, …). Within each file, there are 21 simulations for (k = 0,1,..,20), and data is output each day. For measures of synchrony, the final entry should be used. See Methods and S1 Simulation Code for further details. (ZIP) [file pbio.1002567.s002.zip › S1_Data/ms10_np10000_storage_noPD_CTLimmig_db1_beta18.tsv]

npatches	nstrain	runtime	dt	init_x	init_y	init_y_blood	init_z	init_S	beta0	beta1	beta2	beta3	mean_beta	B	d	delta	delta_blood	b[0]	mut	m	CTL	c	g	epsilon	k	het	lambda	rho	omega	x_max	patch.dyna	DELTA	A	VA
10000	1	100.000000	0.000100	21900	9499	5000000	0.001000	10000000	26.363061	26.674649	26.122034	21.671291	18	8000000000.000000	0.010000	1.000000	1.000000	800000	0.000050	0.048000	0	0.500000	0.000000	25.000000	0.000000	0.500000	0.001000	0.001000	0.010000	31987	0	10.000000	7.000000	1.000000
sus	inf	inf_blood	z	x[0]	y[0][0]	z[0]	x[1]	y[1][0]	z[1]	S[0]	synchrony
219000000	94990000.000000	5000000	10.000000	21900	9499	0.001000	21900	9499	0.001000	10000000	0.000000
36360747	3770361093.000000	195641058	3940.834452	2442	377843	0.394083	2315	377771	0.394083	15861317	0.000000
24726587	5773301232.000000	299942454	6324.976263	1577	577149	0.632498	1602	578087	0.632498	23118342	0.000000
21900634	6585019512.000000	342219540	7771.013291	1418	657941	0.777101	1366	659210	0.777101	30501939	0.000000
20954975	6905990838.000000	358938164	8648.068121	1324	690685	0.864807	1271	691763	0.864807	37916757	0.000000
20602242	7032110132.000000	365464711	9180.022116	1314	703661	0.918002	1289	702721	0.918002	45335866	0.000000
20467928	7081330452.000000	368085175	9502.664490	1323	709758	0.950266	1315	707467	0.950266	52746989	0.000000
20414392	7100653724.000000	369048158	9698.354536	1355	710796	0.969835	1286	710904	0.969835	60155545	0.000000
20391493	7108218050.000000	369466901	9817.045065	1314	710404	0.981705	1313	712109	0.981705	67553416	0.000000
20386267	7111312011.000000	369610018	9889.033609	1329	711187	0.988903	1269	711564	0.988903	74932912	0.000000
20383064	7112516379.000000	369670337	9932.696323	1305	710997	0.993270	1299	711297	0.993270	82304631	0.000000
20385308	7112833361.000000	369678129	9959.178767	1286	710927	0.995918	1262	712399	0.995918	89667247	0.000000
20379044	7112956768.000000	369677083	9975.240980	1327	712369	0.997524	1290	711479	0.997524	97017914	0.000000
20375422	7113070466.000000	369683578	9984.983083	1261	712672	0.998498	1318	711200	0.998498	104353831	0.000000
20384328	7113062585.000000	369692685	9990.891893	1310	711294	0.999089	1348	712444	0.999089	111678356	0.000000
20378501	7113043235.000000	369718355	9994.475723	1304	711926	0.999448	1314	711555	0.999448	118999639	0.000000
20380560	7113158911.000000	369712969	9996.649399	1296	711976	0.999665	1314	711354	0.999665	126303857	0.000000
20386367	7113182912.000000	369668286	9997.967783	1278	712528	0.999797	1318	713153	0.999797	133595570	0.000000
20381344	7113052450.000000	369742402	9998.767413	1339	712769	0.999877	1271	710831	0.999877	140882774	0.000000
20379948	7113049216.000000	369692242	9999.252408	1292	710691	0.999925	1280	711704	0.999925	148158738	0.000000
20380274	7113126619.000000	369711128	9999.546568	1285	712514	0.999955	1308	711620	0.999955	155421236	0.000000
20385512	7113047823.000000	369718391	9999.724983	1341	712908	0.999972	1292	713278	0.999972	162677767	0.000000
20381660	7113065002.000000	369713546	9999.833196	1332	712439	0.999983	1242	712627	0.999983	169917716	0.000000
20385036	7113134169.000000	369680920	9999.898829	1288	712162	0.999990	1314	711472	0.999990	177149125	0.000000
20379867	7113125884.000000	369695580	9999.938638	1317	711350	0.999994	1265	711974	0.999994	184366531	0.000000
20381266	7112994361.000000	369678855	9999.962782	1302	711244	0.999996	1249	712924	0.999996	191574478	0.000000
20386205	7113016137.000000	369690401	9999.977427	1336	712477	0.999998	1302	711452	0.999998	198774841	0.000000
20386243	7113048936.000000	369731231	9999.986309	1299	712858	0.999999	1250	711933	0.999999	205960548	0.000000
20385204	7113046137.000000	369698877	9999.991696	1277	712391	0.999999	1269	711285	0.999999	213139348	0.000000
20375778	7113078317.000000	369685772	9999.994963	1332	712535	0.999999	1264	712450	0.999999	220304375	0.000000
20384871	7113111714.000000	369702620	9999.996945	1286	711189	1.000000	1237	712893	1.000000	227460025	0.000000
20381855	7113144011.000000	369681137	9999.998147	1289	712190	1.000000	1287	712848	1.000000	234601603	0.000000
20377543	7113036053.000000	369693683	9999.998876	1315	712122	1.000000	1309	710209	1.000000	241732646	0.000000
20380652	7113032303.000000	369695192	9999.999318	1317	712452	1.000000	1296	712180	1.000000	248853638	0.000000
20379643	7112998396.000000	369695694	9999.999587	1338	712787	1.000000	1312	710990	1.000000	255967565	0.000000
20384634	7112923838.000000	369660508	9999.999749	1327	712905	1.000000	1298	712193	1.000000	263067821	0.000000
20377032	7112949533.000000	369724125	9999.999848	1333	711395	1.000000	1294	714038	1.000000	270158698	0.000000
20387323	7113038173.000000	369672412	9999.999908	1291	711538	1.000000	1319	713131	1.000000	277237206	0.000000
20374695	7113143383.000000	369705971	9999.999944	1294	711586	1.000000	1290	711779	1.000000	284307131	0.000000
20388335	7113225494.000000	369689693	9999.999966	1338	711339	1.000000	1287	711362	1.000000	291368369	0.000000
20375550	7113046678.000000	369701401	9999.999979	1305	712108	1.000000	1297	712315	1.000000	298418539	-1.#IND00
20383303	7113166204.000000	369704457	9999.999988	1331	711514	1.000000	1280	711481	1.000000	305455466	-0.003200
20383177	7113073578.000000	369712102	9999.999992	1298	711554	1.000000	1273	711019	1.000000	312483408	-0.000204
20385126	7113089055.000000	369704234	9999.999995	1261	712661	1.000000	1281	711933	1.000000	319500800	-0.000003
20378984	7113048145.000000	369734993	9999.999997	1306	711799	1.000000	1290	712012	1.000000	326501223	-0.003983
20381579	7113090528.000000	369723909	9999.999998	1340	711947	1.000000	1291	712704	1.000000	333498657	-0.002284
20383453	7113261138.000000	369700280	9999.999999	1318	711474	1.000000	1296	712809	1.000000	340487793	-0.003473
20381923	7113118544.000000	369739454	9999.999999	1341	712350	1.000000	1316	712915	1.000000	347462920	-0.004458
20381413	7113040586.000000	369724097	10000.000000	1279	711356	1.000000	1301	714086	1.000000	354428262	-0.004117
20380566	7113111779.000000	369703583	10000.000000	1322	711271	1.000000	1242	712263	1.000000	361382269	-0.004043
20377880	7112966781.000000	369710463	10000.000000	1289	710111	1.000000	1301	711153	1.000000	368325537	-0.000585
20381566	7112957391.000000	369704514	10000.000000	1275	713736	1.000000	1285	712221	1.000000	375260337	-0.008640
20381260	7113043280.000000	369682110	10000.000000	1325	712666	1.000000	1335	711084	1.000000	382182951	-0.010991
20383336	7113098693.000000	369681194	10000.000000	1325	711095	1.000000	1278	711530	1.000000	389096101	-0.008052
20377479	7113098090.000000	369696370	10000.000000	1321	713014	1.000000	1305	711029	1.000000	396001756	-0.006724
20382337	7113127039.000000	369714868	10000.000000	1344	711677	1.000000	1300	712410	1.000000	402892591	-0.006812
20390117	7113088683.000000	369683601	10000.000000	1287	713669	1.000000	1291	712514	1.000000	409763513	-0.006203
20379301	7113118137.000000	369700411	10000.000000	1310	711855	1.000000	1309	711735	1.000000	416640599	-0.006387
20384869	7113002185.000000	369739214	10000.000000	1327	710255	1.000000	1342	712365	1.000000	423501868	-0.005435
20385045	7112959690.000000	369704562	10000.000000	1320	712011	1.000000	1338	710125	1.000000	430349200	-0.004985
20376269	7113008006.000000	369714887	10000.000000	1284	712429	1.000000	1326	711046	1.000000	437186339	-0.004183
20380126	7113110165.000000	369703673	10000.000000	1300	712104	1.000000	1295	712478	1.000000	444024759	-0.004010
20380400	7113021426.000000	369739414	10000.000000	1303	711852	1.000000	1268	712361	1.000000	450843464	-0.004666
20380409	7113032027.000000	369716855	10000.000000	1310	711498	1.000000	1284	712749	1.000000	457653128	-0.004651
20379462	7113053214.000000	369691869	10000.000000	1347	711858	1.000000	1283	711398	1.000000	464455883	-0.005331
20380353	7113130833.000000	369699896	10000.000000	1331	711608	1.000000	1284	711372	1.000000	471241015	-0.005330
20383803	7113038825.000000	369719095	10000.000000	1289	712882	1.000000	1294	711060	1.000000	478024280	-0.005483
20382540	7112943289.000000	369697151	10000.000000	1287	711957	1.000000	1327	711611	1.000000	484794900	-0.005379
20383595	7112992386.000000	369705813	10000.000000	1351	711111	1.000000	1273	712115	1.000000	491554333	-0.003389
20380223	7112952382.000000	369683289	10000.000000	1310	713210	1.000000	1310	711777	1.000000	498303048	-0.003542
20383057	7112966113.000000	369710532	10000.000000	1332	712880	1.000000	1290	713072	1.000000	505036053	-0.003493
20383989	7113059664.000000	369678123	10000.000000	1278	711698	1.000000	1247	711483	1.000000	511765608	-0.002669
20380207	7113072377.000000	369720577	10000.000000	1287	712261	1.000000	1294	712766	1.000000	518481438	-0.001458
20376548	7113030420.000000	369734447	10000.000000	1325	713056	1.000000	1274	711600	1.000000	525188167	-0.001395
20380325	7113117255.000000	369717465	10000.000000	1336	711487	1.000000	1288	712439	1.000000	531881202	-0.000388
20381328	7113013688.000000	369725523	10000.000000	1295	711452	1.000000	1294	712306	1.000000	538567667	-0.000686
20381664	7113048473.000000	369685824	10000.000000	1340	712994	1.000000	1279	712613	1.000000	545244007	-0.003011
20373343	7113066932.000000	369715014	10000.000000	1306	711774	1.000000	1263	711885	1.000000	551910228	-0.002996
20378721	7113044045.000000	369719456	10000.000000	1315	713875	1.000000	1298	713078	1.000000	558568625	-0.002984
20382222	7112940607.000000	369702242	10000.000000	1287	711698	1.000000	1332	712570	1.000000	565211705	-0.002841
20381743	7113015999.000000	369704171	10000.000000	1336	711317	1.000000	1296	713154	1.000000	571846100	-0.002080
20381772	7113147488.000000	369678107	10000.000000	1309	710757	1.000000	1280	711181	1.000000	578473501	-0.002273
20375421	7113188582.000000	369724179	10000.000000	1242	712354	1.000000	1269	712827	1.000000	585091669	-0.002516
20379501	7113059966.000000	369706723	10000.000000	1376	711174	1.000000	1341	711203	1.000000	591694713	-0.002776
20382030	7113017829.000000	369709132	10000.000000	1346	711645	1.000000	1272	711731	1.000000	598292465	-0.002576
20386363	7113022511.000000	369692913	10000.000000	1332	711455	1.000000	1292	712535	1.000000	604882005	-0.002639
20379925	7113102463.000000	369685754	10000.000000	1259	712801	1.000000	1258	712076	1.000000	611462463	-0.001977
20380267	7112964303.000000	369745956	10000.000000	1291	711485	1.000000	1269	712919	1.000000	618030128	-0.002719
20377379	7112979126.000000	369709680	10000.000000	1268	710804	1.000000	1351	711151	1.000000	624586802	-0.001952
20380726	7112974744.000000	369701966	10000.000000	1240	712099	1.000000	1326	713369	1.000000	631137799	-0.002612
20382348	7112987822.000000	369736160	10000.000000	1334	712755	1.000000	1319	709756	1.000000	637673629	-0.002400
20378104	7113060161.000000	369715631	10000.000000	1306	711701	1.000000	1324	711932	1.000000	644203141	-0.002996
20382080	7113016205.000000	369709240	10000.000000	1288	711096	1.000000	1315	711026	1.000000	650718673	-0.002790
20387994	7112996000.000000	369707071	10000.000000	1345	710825	1.000000	1356	710502	1.000000	657231406	-0.003336
20380713	7113084337.000000	369678541	10000.000000	1289	710335	1.000000	1320	709537	1.000000	663728620	-0.003833
20377785	7113099843.000000	369722284	10000.000000	1298	712435	1.000000	1315	713038	1.000000	670220545	-0.003907
20384218	7113117422.000000	369711921	10000.000000	1303	713020	1.000000	1270	712103	1.000000	676701103	-0.003584
20380519	7113120506.000000	369699167	10000.000000	1329	711714	1.000000	1264	711226	1.000000	683169185	-0.003108
20381847	7113113928.000000	369700681	10000.000000	1276	713121	1.000000	1308	711807	1.000000	689631761	-0.003184
20382817	7113050782.000000	369722612	10000.000000	1336	712138	1.000000	1276	711696	1.000000	696085496	-0.003072
npatches	nstrain	runtime	dt	init_x	init_y	init_y_blood	init_z	init_S	beta0	beta1	beta2	beta3	mean_beta	B	d	delta	delta_blood	b[0]	mut	m	CTL	c	g	epsilon	k	het	lambda	rho	omega	x_max	patch.dyna	DELTA	A	VA
10000	1	100.000000	0.000100	21900	9499	5000000	0.001000	10000000	21.128250	23.386097	23.564447	16.382579	18	8000000000.000000	0.010000	1.000000	1.000000	800000	0.000050	0.048000	0	0.500000	0.000000	25.000000	1.000000	0.500000	0.001000	0.001000	0.010000	31987	0	10.000000	7.000000	1.000000
sus	inf	inf_blood	z	x[0]	y[0][0]	z[0]	x[1]	y[1][0]	z[1]	S[0]	synchrony
219000000	94990000.000000	5000000	10.000000	21900	9499	0.001000	21900	9499	0.001000	10000000	0.000000
40305906	3360111272.000000	174451834	3940.834452	3225	337361	0.394083	3003	336681	0.394083	15814928	0.000000
32995779	4207957611.000000	218706494	6324.976263	2645	421495	0.632498	2378	422201	0.632498	22911176	0.000000
34113523	4050622975.000000	210552861	7771.013291	2724	406415	0.777101	2511	406790	0.777101	30031122	0.000000
35998905	3811171223.000000	198101253	8648.068121	2840	382351	0.864807	2594	381480	0.864807	37101948	0.000000
37407292	3648625927.000000	189658995	9180.022116	3056	365796	0.918002	2676	366196	0.918002	44119764	0.000000
38297642	3551770649.000000	184597854	9502.664490	3122	355255	0.950266	2779	354649	0.950266	51100887	0.000000
38835793	3495064934.000000	181662856	9698.354536	3189	350303	0.969835	2755	351127	0.969835	58054603	0.000000
39159386	3461684808.000000	179903316	9817.045065	3125	346499	0.981705	2944	346448	0.981705	64986737	0.000000
39361719	3441880338.000000	178888774	9889.033609	3167	345767	0.988903	2896	345912	0.988903	71908159	0.000000
39481055	3429950215.000000	178275623	9932.696323	3198	344016	0.993270	2854	343626	0.993270	78809106	0.000000
39554097	3422904812.000000	177884399	9959.178767	3260	342511	0.995918	2957	343527	0.995918	85701074	0.000000
39590284	3418554368.000000	177674411	9975.240980	3192	342866	0.997524	2936	341494	0.997524	92577967	0.000000
39624716	3415805254.000000	177558849	9984.983083	3169	342043	0.998498	2870	342051	0.998498	99444559	0.000000
39631250	3414301084.000000	177471783	9990.891893	3277	342628	0.999089	2887	342912	0.999089	106295198	0.000000
39649497	3413338074.000000	177409684	9994.475723	3179	342161	0.999448	2911	342421	0.999448	113140357	0.000000
39657111	3412788080.000000	177369645	9996.649399	3290	341295	0.999665	2898	342474	0.999665	119970303	0.000000
39659888	3412397631.000000	177374746	9997.967783	3211	341337	0.999797	2820	342947	0.999797	126793582	0.000000
39652179	3412242769.000000	177347119	9998.767413	3152	341361	0.999877	2936	342150	0.999877	133607194	0.000000
39657697	3412063618.000000	177348886	9999.252408	3273	340800	0.999925	2874	342026	0.999925	140410554	0.000000
39667027	3411942970.000000	177355907	9999.546568	3139	341343	0.999955	2910	342077	0.999955	147201950	0.000000
39664360	3411933920.000000	177327253	9999.724983	3182	342343	0.999972	2901	342251	0.999972	153984521	0.000000
39667569	3411820082.000000	177358256	9999.833196	3194	341769	0.999983	2818	342494	0.999983	160755677	0.000000
39655445	3411943453.000000	177321530	9999.898829	3205	342032	0.999990	3001	341599	0.999990	167518001	0.000000
39661948	3411877431.000000	177334575	9999.938638	3165	341338	0.999994	2895	341566	0.999994	174269695	0.000000
39659938	3411832035.000000	177341618	9999.962782	3157	342225	0.999996	2906	342748	0.999996	181011807	0.000000
39666692	3411852189.000000	177341667	9999.977427	3166	341383	0.999998	2937	341990	0.999998	187749376	0.000000
39658895	3411889750.000000	177349545	9999.986309	3212	341030	0.999999	2921	342204	0.999999	194468907	0.000000
39660788	3411924639.000000	177325462	9999.991696	3175	342033	0.999999	2933	342672	0.999999	201184278	0.000000
39662618	3411832227.000000	177331827	9999.994963	3147	341938	0.999999	2849	341865	0.999999	207887992	0.000000
39659491	3411907828.000000	177345721	9999.996945	3277	341427	1.000000	2911	341798	1.000000	214576886	0.000000
39655831	3411853851.000000	177337920	9999.998147	3194	341304	1.000000	2915	342530	1.000000	221256062	0.000000
39659080	3411875383.000000	177332144	9999.998876	3188	341015	1.000000	2852	343463	1.000000	227931102	0.000000
39656825	3411873357.000000	177335251	9999.999318	3237	341209	1.000000	2906	343005	1.000000	234591119	0.000000
39662838	3411887254.000000	177344747	9999.999587	3189	342259	1.000000	2948	341184	1.000000	241241768	0.000000
39660487	3411867976.000000	177344327	9999.999749	3176	341572	1.000000	2929	341917	1.000000	247881195	0.000000
39667066	3411854974.000000	177336247	9999.999848	3215	342219	1.000000	2906	341844	1.000000	254514107	0.000000
39659410	3411864531.000000	177320648	9999.999908	3139	341608	1.000000	2873	342903	1.000000	261138555	0.000000
39662409	3411807521.000000	177329692	9999.999944	3105	341930	1.000000	2859	342564	1.000000	267746610	0.000000
39665575	3411837469.000000	177337057	9999.999966	3247	341835	1.000000	2907	341357	1.000000	274350367	0.000000
39660484	3411805939.000000	177342277	9999.999979	3232	342562	1.000000	2961	342469	1.000000	280941858	-1.#IND00
39662600	3411866618.000000	177350515	9999.999988	3149	342512	1.000000	2904	342035	1.000000	287521701	0.000000
39662007	3411873521.000000	177323882	9999.999992	3265	342135	1.000000	2892	341576	1.000000	294097979	-0.000473
39663273	3411833255.000000	177316215	9999.999995	3203	341949	1.000000	2951	343002	1.000000	300658662	-0.000018
39663738	3411876599.000000	177347464	9999.999997	3148	341660	1.000000	2840	342808	1.000000	307212043	0.001678
39660631	3411857708.000000	177324891	9999.999998	3172	342822	1.000000	2818	343005	1.000000	313753651	0.003782
39654990	3411927908.000000	177357469	9999.999999	3177	342338	1.000000	2907	341557	1.000000	320283440	0.004086
39664649	3411980829.000000	177330120	9999.999999	3199	342391	1.000000	2945	341435	1.000000	326803493	-0.004778
39666125	3411811611.000000	177341162	10000.000000	3213	342058	1.000000	2909	341760	1.000000	333316109	-0.005829
39654383	3411920396.000000	177323218	10000.000000	3165	340927	1.000000	2968	342818	1.000000	339818409	-0.005760
39653847	3411882506.000000	177314063	10000.000000	3200	343102	1.000000	2898	343392	1.000000	346311217	-0.008856
39655519	3411893887.000000	177363736	10000.000000	3085	341794	1.000000	2899	342574	1.000000	352797334	-0.010452
39665646	3411936755.000000	177335845	10000.000000	3217	341648	1.000000	2889	342787	1.000000	359274143	-0.008806
39665100	3411904148.000000	177323142	10000.000000	3149	341831	1.000000	2864	341699	1.000000	365738928	-0.007472
39659874	3411916562.000000	177322169	10000.000000	3195	341466	1.000000	2935	341494	1.000000	372201512	-0.006992
39663982	3411872380.000000	177339904	10000.000000	3177	342150	1.000000	2915	341641	1.000000	378642975	-0.006302
39658030	3411816924.000000	177335324	10000.000000	3217	341414	1.000000	3005	341960	1.000000	385082522	-0.006908
39667683	3411780192.000000	177342881	10000.000000	3216	342026	1.000000	2905	342400	1.000000	391511195	-0.003687
39661565	3411810467.000000	177327224	10000.000000	3256	342499	1.000000	2864	342114	1.000000	397932928	-0.004771
39661352	3411872517.000000	177330339	10000.000000	3223	341763	1.000000	2880	341052	1.000000	404344638	-0.004629
39667710	3411823281.000000	177332197	10000.000000	3171	341869	1.000000	2899	342724	1.000000	410741431	-0.004239
39657202	3411938338.000000	177300463	10000.000000	3250	342010	1.000000	2883	342114	1.000000	417126258	-0.003925
39669530	3411869027.000000	177341348	10000.000000	3133	341835	1.000000	2880	342302	1.000000	423501563	-0.004402
39658431	3411919137.000000	177340323	10000.000000	3195	341491	1.000000	2911	343061	1.000000	429869061	-0.003462
39662946	3411845631.000000	177325354	10000.000000	3165	341946	1.000000	2923	341516	1.000000	436230537	-0.003705
39656740	3411863739.000000	177312255	10000.000000	3147	342174	1.000000	2878	343177	1.000000	442580369	-0.003268
39661048	3411821869.000000	177337712	10000.000000	3230	341198	1.000000	2886	342385	1.000000	448923396	-0.002925
39656766	3411824157.000000	177343044	10000.000000	3180	343098	1.000000	2895	341708	1.000000	455253104	-0.002478
39656371	3411909657.000000	177342700	10000.000000	3192	341139	1.000000	2938	341451	1.000000	461572001	-0.002111
39659390	3411902179.000000	177324506	10000.000000	3252	342045	1.000000	2848	341893	1.000000	467884167	0.000067
39668213	3411878516.000000	177331184	10000.000000	3188	341781	1.000000	2815	341451	1.000000	474186315	0.000412
39661511	3411833746.000000	177321214	10000.000000	3218	342687	1.000000	2858	341911	1.000000	480476584	0.001025
39664672	3411831100.000000	177319763	10000.000000	3147	342515	1.000000	2895	342710	1.000000	486756983	0.000904
39663848	3411862135.000000	177336725	10000.000000	3137	342656	1.000000	2895	342880	1.000000	493032150	0.001086
39661951	3411843495.000000	177330186	10000.000000	3263	342012	1.000000	2922	342455	1.000000	499295575	0.001490
39656512	3411904027.000000	177331219	10000.000000	3197	341149	1.000000	2902	342826	1.000000	505550434	0.001539
39661174	3411904879.000000	177319775	10000.000000	3202	342418	1.000000	2943	342710	1.000000	511790065	0.001655
39658468	3411846651.000000	177324001	10000.000000	3217	342664	1.000000	2973	342391	1.000000	518026153	0.001634
39659143	3411832744.000000	177338600	10000.000000	3192	340884	1.000000	2937	341988	1.000000	524254026	0.001540
39670106	3411823224.000000	177331088	10000.000000	3199	340968	1.000000	2946	342214	1.000000	530474299	0.001630
39658885	3411842453.000000	177330195	10000.000000	3160	342360	1.000000	2883	342539	1.000000	536679044	0.001643
39657470	3411862682.000000	177338548	10000.000000	3202	341321	1.000000	2906	342214	1.000000	542878743	0.001499
39658547	3411869711.000000	177343217	10000.000000	3267	341611	1.000000	2910	341967	1.000000	549067711	0.001504
39670073	3411887390.000000	177324128	10000.000000	3259	341995	1.000000	2882	343587	1.000000	555248943	0.001680
39654456	3411944147.000000	177319902	10000.000000	3214	341792	1.000000	2872	342042	1.000000	561415622	0.000953
39663285	3411877731.000000	177355957	10000.000000	3100	342396	1.000000	2888	342357	1.000000	567579031	0.000962
39662039	3411940203.000000	177342431	10000.000000	3218	341185	1.000000	2885	342219	1.000000	573729424	0.000871
39659743	3411838626.000000	177322311	10000.000000	3241	342110	1.000000	2958	341508	1.000000	579875585	0.000858
39655925	3411855896.000000	177332703	10000.000000	3176	341160	1.000000	2916	341554	1.000000	586007409	0.000919
39666292	3411887456.000000	177314359	10000.000000	3211	342924	1.000000	2951	343078	1.000000	592130087	0.001068
39660258	3411862482.000000	177345320	10000.000000	3222	342087	1.000000	2928	342838	1.000000	598246708	0.000557
39663771	3411845879.000000	177324847	10000.000000	3225	341892	1.000000	2896	343115	1.000000	604359429	0.000347
39660267	3411923906.000000	177337994	10000.000000	3213	341757	1.000000	2889	342314	1.000000	610457661	0.000479
39658487	3411845537.000000	177332074	10000.000000	3193	341297	1.000000	2902	341414	1.000000	616547439	0.000629
39654341	3411919142.000000	177337306	10000.000000	3133	341837	1.000000	2921	342298	1.000000	622624789	0.000375
39667058	3411913897.000000	177322186	10000.000000	3192	341692	1.000000	2860	342509	1.000000	628693073	0.000286
39663010	3411948589.000000	177330529	10000.000000	3288	341775	1.000000	2917	341978	1.000000	634749886	0.000311
39664966	3411963527.000000	177333927	10000.000000	3274	341173	1.000000	2892	341839	1.000000	640804605	0.000420
39654343	3411865702.000000	177330564	10000.000000	3192	342052	1.000000	2913	341138	1.000000	646845241	0.000415
39658699	3411861607.000000	177329868	10000.000000	3179	341448	1.000000	2884	344081	1.000000	652878881	-0.000252
npatches	nstrain	runtime	dt	init_x	init_y	init_y_blood	init_z	init_S	beta0	beta1	beta2	beta3	mean_beta	B	d	delta	delta_blood	b[0]	mut	m	CTL	c	g	epsilon	k	het	lambda	rho	omega	x_max	patch.dyna	DELTA	A	VA
10000	1	100.000000	0.000100	21900	9499	5000000	0.001000	10000000	21.423460	12.752690	23.737810	17.993960	18	8000000000.000000	0.010000	1.000000	1.000000	800000	0.000050	0.048000	0	0.500000	0.000000	25.000000	2.000000	0.500000	0.001000	0.001000	0.010000	31987	0	10.000000	7.000000	1.000000
sus	inf	inf_blood	z	x[0]	y[0][0]	z[0]	x[1]	y[1][0]	z[1]	S[0]	synchrony
219000000	94990000.000000	5000000	10.000000	21900	9499	0.001000	21900	9499	0.001000	10000000	0.000000
44202053	3008310420.000000	156224090	3940.834452	3483	301790	0.394083	5595	299623	0.394083	15769652	0.000000
42064078	3176057207.000000	165125997	6324.976263	3362	317675	0.632498	5284	316227	0.632498	22702521	0.000000
47477708	2754943417.000000	143206113	7771.013291	3857	275538	0.777101	5943	274657	0.777101	29534500	0.000000
51824504	2481277398.000000	128995477	8648.068121	4120	249078	0.864807	6529	246973	0.864807	36231406	0.000000
54522181	2333929334.000000	121328137	9180.022116	4408	234567	0.918002	6835	232655	0.918002	42837502	0.000000
56105766	2252989491.000000	117094136	9502.664490	4564	226983	0.950266	6913	225037	0.950266	49381607	0.000000
57076071	2206759442.000000	114715986	9698.354536	4601	221266	0.969835	7063	219690	0.969835	55885383	0.000000
57646795	2179855976.000000	113311086	9817.045065	4695	219021	0.981705	7178	215831	0.981705	62362647	0.000000
57990789	2163767199.000000	112482552	9889.033609	4611	217369	0.988903	7210	215592	0.988903	68816681	0.000000
58198932	2154227693.000000	111970049	9932.696323	4637	216931	0.993270	7237	213623	0.993270	75250483	0.000000
58326606	2148390941.000000	111650836	9959.178767	4661	215771	0.995918	7276	213269	0.995918	81676735	0.000000
58404200	2144963229.000000	111489551	9975.240980	4666	216281	0.997524	7187	213401	0.997524	88091879	0.000000
58451193	2142812082.000000	111361254	9984.983083	4797	215020	0.998498	7203	212616	0.998498	94495755	0.000000
58480614	2141450907.000000	111290917	9990.891893	4659	214414	0.999089	7259	212229	0.999089	100890649	0.000000
58495858	2140689321.000000	111271883	9994.475723	4749	214340	0.999448	7188	212804	0.999448	107271530	0.000000
58507366	2140326143.000000	111221470	9996.649399	4673	214226	0.999665	7406	212524	0.999665	113637313	0.000000
58500878	2140049443.000000	111236941	9997.967783	4744	215009	0.999797	7383	212983	0.999797	120001727	0.000000
58516039	2139809970.000000	111211322	9998.767413	4822	214213	0.999877	7153	212632	0.999877	126354757	0.000000
58515264	2139736733.000000	111205592	9999.252408	4899	214277	0.999925	7339	211736	0.999925	132697344	0.000000
58514762	2139676747.000000	111205559	9999.546568	4720	214949	0.999955	7316	212936	0.999955	139031247	0.000000
58522152	2139591731.000000	111186322	9999.724983	4768	214470	0.999972	7254	213078	0.999972	145353885	0.000000
58523336	2139568767.000000	111206839	9999.833196	4743	215014	0.999983	7328	211826	0.999983	151664602	0.000000
58514603	2139588186.000000	111208947	9999.898829	4723	215392	0.999990	7464	212185	0.999990	157970580	0.000000
58524844	2139576875.000000	111209201	9999.938638	4653	215133	0.999994	7298	212110	0.999994	164263290	0.000000
58516715	2139568256.000000	111211476	9999.962782	4787	215314	0.999996	7381	211811	0.999996	170549186	0.000000
58519434	2139534739.000000	111198541	9999.977427	4754	214277	0.999998	7341	212480	0.999998	176826086	0.000000
58522586	2139520113.000000	111191102	9999.986309	4631	215238	0.999999	7332	213250	0.999999	183091823	0.000000
58524265	2139563174.000000	111215442	9999.991696	4743	215702	0.999999	7297	213062	0.999999	189348361	0.000000
58522307	2139552747.000000	111208626	9999.994963	4744	214910	0.999999	7195	212241	0.999999	195598872	0.000000
58536845	2139517495.000000	111200205	9999.996945	4671	216184	1.000000	7416	212373	1.000000	201832493	0.000000
58526613	2139518446.000000	111194044	9999.998147	4742	214782	1.000000	7182	212704	1.000000	208063568	0.000000
58518664	2139547745.000000	111193890	9999.998876	4692	214869	1.000000	7271	212496	1.000000	214283629	0.000000
58528226	2139517459.000000	111189124	9999.999318	4616	215987	1.000000	7367	212197	1.000000	220493941	0.000000
58523689	2139491633.000000	111196818	9999.999587	4796	214991	1.000000	7235	213242	1.000000	226693762	0.000000
58520321	2139555274.000000	111222581	9999.999749	4765	214857	1.000000	7230	212741	1.000000	232883378	0.000000
58509657	2139548477.000000	111222576	9999.999848	4773	215137	1.000000	7323	212347	1.000000	239068695	0.000000
58524007	2139477848.000000	111201905	9999.999908	4789	214649	1.000000	7203	212791	1.000000	245238770	0.000000
58523614	2139519847.000000	111216006	9999.999944	4808	215106	1.000000	7401	212104	1.000000	251407521	0.000000
58519721	2139548611.000000	111184933	9999.999966	4736	214988	1.000000	7342	212945	1.000000	257561694	0.000000
58519899	2139610081.000000	111211004	9999.999979	4701	214674	1.000000	7314	212820	1.000000	263711088	-1.#IND00
58509589	2139624573.000000	111190110	9999.999988	4813	215113	1.000000	7327	212375	1.000000	269850106	0.009600
58521970	2139555669.000000	111194330	9999.999992	4734	215797	1.000000	7299	212983	1.000000	275978497	0.006816
58515905	2139579336.000000	111223082	9999.999995	4716	214885	1.000000	7259	212131	1.000000	282097602	-0.005421
58521856	2139583734.000000	111200215	9999.999997	4776	215364	1.000000	7255	213535	1.000000	288203717	-0.009545
58519957	2139502181.000000	111189428	9999.999998	4726	215342	1.000000	7206	212695	1.000000	294302880	-0.012496
58525412	2139443600.000000	111203923	9999.999999	4713	215298	1.000000	7217	213250	1.000000	300395131	-0.002588
58513394	2139550876.000000	111216146	9999.999999	4861	214186	1.000000	7276	212707	1.000000	306478819	-0.002880
58515415	2139532554.000000	111214459	10000.000000	4752	215087	1.000000	7231	213199	1.000000	312546149	-0.005568
58522042	2139551872.000000	111207630	10000.000000	4716	215569	1.000000	7304	212582	1.000000	318606990	-0.005110
58518572	2139591391.000000	111206488	10000.000000	4804	215089	1.000000	7303	212904	1.000000	324661323	-0.003919
58518546	2139539636.000000	111210093	10000.000000	4757	214521	1.000000	7369	213475	1.000000	330711069	-0.003317
58518698	2139564548.000000	111214189	10000.000000	4669	215500	1.000000	7248	212949	1.000000	336745925	-0.003494
58522552	2139612368.000000	111214528	10000.000000	4735	214998	1.000000	7186	213087	1.000000	342770343	-0.006579
58532124	2139541926.000000	111210133	10000.000000	4680	215662	1.000000	7317	212599	1.000000	348784716	-0.006528
58529916	2139546388.000000	111211246	10000.000000	4734	215089	1.000000	7308	212858	1.000000	354792313	-0.007943
58518500	2139511537.000000	111201614	10000.000000	4673	215167	1.000000	7295	212737	1.000000	360791735	-0.008998
58524522	2139532054.000000	111185844	10000.000000	4671	215518	1.000000	7309	212216	1.000000	366782842	-0.009024
58529844	2139466190.000000	111199632	10000.000000	4730	214649	1.000000	7291	212921	1.000000	372760685	-0.008912
58514502	2139581047.000000	111192287	10000.000000	4769	214739	1.000000	7278	213666	1.000000	378729462	-0.007462
58517739	2139588328.000000	111173263	10000.000000	4718	214716	1.000000	7216	212738	1.000000	384691999	-0.006931
58516395	2139531344.000000	111205278	10000.000000	4781	215450	1.000000	7338	211975	1.000000	390645768	-0.006122
58523509	2139528650.000000	111197222	10000.000000	4792	215275	1.000000	7316	212099	1.000000	396590421	-0.005714
58524470	2139493162.000000	111209761	10000.000000	4641	215145	1.000000	7218	212836	1.000000	402523097	-0.005978
58530832	2139594219.000000	111185005	10000.000000	4798	215255	1.000000	7299	212485	1.000000	408451087	-0.005742
58527570	2139561941.000000	111214750	10000.000000	4704	215469	1.000000	7407	213193	1.000000	414365509	-0.006023
58518873	2139555868.000000	111183509	10000.000000	4737	213899	1.000000	7326	213360	1.000000	420278863	-0.005248
58523460	2139563267.000000	111198003	10000.000000	4675	214862	1.000000	7225	212726	1.000000	426180426	-0.006186
58530305	2139530083.000000	111219307	10000.000000	4679	214725	1.000000	7271	212977	1.000000	432073367	-0.006485
58522536	2139545342.000000	111180282	10000.000000	4700	215942	1.000000	7299	213452	1.000000	437958087	-0.006359
58528152	2139457351.000000	111212145	10000.000000	4716	214807	1.000000	7369	213130	1.000000	443833993	-0.006003
58518212	2139562885.000000	111206984	10000.000000	4771	215350	1.000000	7375	212607	1.000000	449702595	-0.005731
58519109	2139583523.000000	111218831	10000.000000	4778	215341	1.000000	7291	212981	1.000000	455558828	-0.007639
58526697	2139534809.000000	111193674	10000.000000	4827	214701	1.000000	7279	212311	1.000000	461408770	-0.007964
58523719	2139596552.000000	111197456	10000.000000	4779	215107	1.000000	7361	211812	1.000000	467247848	-0.008196
58514410	2139516580.000000	111214899	10000.000000	4748	215167	1.000000	7299	211706	1.000000	473077469	-0.007160
58525309	2139481786.000000	111201086	10000.000000	4666	216229	1.000000	7245	212040	1.000000	478896236	-0.006965
58518499	2139493950.000000	111199962	10000.000000	4737	214480	1.000000	7340	212671	1.000000	484712837	-0.002975
58522430	2139565672.000000	111200342	10000.000000	4762	214924	1.000000	7312	213225	1.000000	490516883	-0.002742
58524662	2139546952.000000	111188746	10000.000000	4715	214998	1.000000	7367	212189	1.000000	496306164	-0.002109
58522473	2139543535.000000	111226494	10000.000000	4742	214718	1.000000	7232	213059	1.000000	502100771	-0.002125
58519914	2139548774.000000	111205199	10000.000000	4713	215440	1.000000	7277	212354	1.000000	507880046	-0.002114
58523560	2139591546.000000	111200525	10000.000000	4799	214804	1.000000	7131	213136	1.000000	513650103	-0.002028
58526497	2139474961.000000	111193741	10000.000000	4744	214722	1.000000	7124	213268	1.000000	519414607	-0.002004
58526880	2139499760.000000	111206259	10000.000000	4716	215334	1.000000	7396	212982	1.000000	525168402	-0.002256
58519403	2139551326.000000	111194055	10000.000000	4765	214966	1.000000	7205	212425	1.000000	530906447	-0.002203
58518112	2139568189.000000	111215743	10000.000000	4742	214794	1.000000	7365	211923	1.000000	536641868	-0.002221
58514733	2139527266.000000	111199199	10000.000000	4710	214427	1.000000	7290	211903	1.000000	542375402	-0.002097
58524284	2139442036.000000	111206165	10000.000000	4776	214715	1.000000	7384	213112	1.000000	548095563	-0.002003
58527235	2139525499.000000	111215379	10000.000000	4750	214822	1.000000	7211	212164	1.000000	553805702	-0.001917
58524601	2139546890.000000	111186556	10000.000000	4737	215228	1.000000	7224	213558	1.000000	559507897	-0.002104
58526181	2139526636.000000	111204859	10000.000000	4712	215304	1.000000	7255	212667	1.000000	565203437	-0.002243
58522184	2139580134.000000	111204746	10000.000000	4703	214791	1.000000	7300	213472	1.000000	570886248	-0.002504
58521568	2139527061.000000	111203444	10000.000000	4630	215973	1.000000	7300	212981	1.000000	576558943	-0.001917
58527984	2139597899.000000	111213216	10000.000000	4718	215038	1.000000	7236	212605	1.000000	582225663	-0.001995
58531623	2139570683.000000	111192803	10000.000000	4694	214916	1.000000	7235	212154	1.000000	587885305	-0.002216
58526866	2139538148.000000	111195755	10000.000000	4731	214706	1.000000	7345	212410	1.000000	593539340	-0.002129
58517031	2139543303.000000	111200178	10000.000000	4725	214846	1.000000	7217	212611	1.000000	599179200	-0.002865
58509864	2139617594.000000	111208812	10000.000000	4766	214960	1.000000	7191	213595	1.000000	604813066	-0.003306
58535852	2139573478.000000	111189676	10000.000000	4759	215649	1.000000	7328	212611	1.000000	610438356	-0.003290
npatches	nstrain	runtime	dt	init_x	init_y	init_y_blood	init_z	init_S	beta0	beta1	beta2	beta3	mean_beta	B	d	delta	delta_blood	b[0]	mut	m	CTL	c	g	epsilon	k	het	lambda	rho	omega	x_max	patch.dyna	DELTA	A	VA
10000	1	100.000000	0.000100	21900	9499	5000000	0.001000	10000000	13.070875	18.070344	25.315915	18.396448	18	8000000000.000000	0.010000	1.000000	1.000000	800000	0.000050	0.048000	0	0.500000	0.000000	25.000000	3.000000	0.500000	0.001000	0.001000	0.010000	31987	0	10.000000	7.000000	1.000000
sus	inf	inf_blood	z	x[0]	y[0][0]	z[0]	x[1]	y[1][0]	z[1]	S[0]	synchrony
219000000	94990000.000000	5000000	10.000000	21900	9499	0.001000	21900	9499	0.001000	10000000	0.000000
48440490	2698523606.000000	140184553	3940.834452	6032	268129	0.394083	4460	270289	0.394083	15717445	0.000000
52032159	2468302492.000000	128370532	6324.976263	6342	245756	0.632498	4840	247052	0.632498	22466525	0.000000
61530701	2008336777.000000	104423537	7771.013291	7503	199076	0.777101	5714	201704	0.777101	28994683	0.000000
67922194	1772096171.000000	92135449	8648.068121	8227	175681	0.864807	6384	177667	0.864807	35310323	0.000000
71696425	1652276021.000000	85889574	9180.022116	8716	162975	0.918002	6800	165561	0.918002	41498177	0.000000
73942594	1587008390.000000	82496946	9502.664490	8923	157443	0.950266	6978	159011	0.950266	47602237	0.000000
75287443	1549766296.000000	80549024	9698.354536	9043	153996	0.969835	7089	155042	0.969835	53659992	0.000000
76102471	1528042206.000000	79420321	9817.045065	9225	151161	0.981705	7164	153837	0.981705	59678281	0.000000
76584457	1515139262.000000	78736456	9889.033609	9227	150355	0.988903	7263	151690	0.988903	65675788	0.000000
76882308	1507307246.000000	78344982	9932.696323	9268	149004	0.993270	7044	151866	0.993270	71656581	0.000000
77063397	1502619680.000000	78111604	9959.178767	9331	149081	0.995918	7173	150513	0.995918	77621551	0.000000
77156007	1499902906.000000	77956878	9975.240980	9110	148783	0.997524	7324	150627	0.997524	83573544	0.000000
77237294	1498136518.000000	77866373	9984.983083	9229	149081	0.998498	7235	149875	0.998498	89513000	0.000000
77276424	1497095919.000000	77812750	9990.891893	9294	148301	0.999089	7286	149925	0.999089	95444938	0.000000
77289337	1496545369.000000	77788210	9994.475723	9273	148769	0.999448	7252	149499	0.999448	101361404	0.000000
77296895	1496140999.000000	77743337	9996.649399	9291	148968	0.999665	7293	149910	0.999665	107272981	0.000000
77321956	1495852783.000000	77738070	9997.967783	9353	148167	0.999797	7374	149717	0.999797	113174732	0.000000
77324750	1495754045.000000	77741991	9998.767413	9324	147837	0.999877	7290	149518	0.999877	119065014	0.000000
77325781	1495720203.000000	77733299	9999.252408	9285	148636	0.999925	7310	149715	0.999925	124947398	0.000000
77327621	1495559174.000000	77754033	9999.546568	9319	148482	0.999955	7222	150780	0.999955	130825114	0.000000
77338028	1495642506.000000	77738543	9999.724983	9103	148323	0.999972	7273	149856	0.999972	136689877	0.000000
77322468	1495561251.000000	77723337	9999.833196	9468	147932	0.999983	7226	149370	0.999983	142549165	0.000000
77319243	1495571850.000000	77731356	9999.898829	9277	148362	0.999990	7374	150780	0.999990	148398554	0.000000
77335547	1495595679.000000	77724617	9999.938638	9371	148416	0.999994	7300	150111	0.999994	154239293	0.000000
77336254	1495503041.000000	77736800	9999.962782	9299	147956	0.999996	7452	149933	0.999996	160071128	0.000000
77330206	1495519959.000000	77734311	9999.977427	9237	148074	0.999998	7201	149789	0.999998	165893986	0.000000
77320835	1495613594.000000	77733712	9999.986309	9451	147563	0.999999	7310	149689	0.999999	171704985	0.000000
77332285	1495525246.000000	77739608	9999.991696	9361	148326	0.999999	7122	149424	0.999999	177506943	0.000000
77326174	1495594112.000000	77713319	9999.994963	9338	148025	0.999999	7336	149669	0.999999	183299678	0.000000
77322581	1495555474.000000	77724495	9999.996945	9340	148479	1.000000	7309	150135	1.000000	189083139	0.000000
77328839	1495553465.000000	77717778	9999.998147	9403	147675	1.000000	7301	149823	1.000000	194862628	0.000000
77326159	1495564930.000000	77738323	9999.998876	9287	147900	1.000000	7382	149836	1.000000	200628374	0.000000
77317826	1495558473.000000	77721626	9999.999318	9316	147743	1.000000	7267	149723	1.000000	206387441	0.000000
77317087	1495512033.000000	77721464	9999.999587	9289	148058	1.000000	7267	150238	1.000000	212139146	0.000000
77318735	1495579921.000000	77731338	9999.999749	9296	148015	1.000000	7404	149882	1.000000	217879867	0.000000
77346123	1495561245.000000	77741248	9999.999848	9377	147790	1.000000	7309	149606	1.000000	223615216	0.000000
77330285	1495630824.000000	77722738	9999.999908	9366	148364	1.000000	7386	149451	1.000000	229342200	0.000000
77326523	1495546065.000000	77731053	9999.999944	9308	149031	1.000000	7324	149382	1.000000	235060777	0.000000
77325709	1495611439.000000	77735568	9999.999966	9417	148602	1.000000	7194	150378	1.000000	240769220	0.000000
77334895	1495600827.000000	77750223	9999.999979	9392	148377	1.000000	7314	149294	1.000000	246472015	-1.#IND00
77327066	1495560120.000000	77740343	9999.999988	9350	147792	1.000000	7317	150296	1.000000	252162830	0.000000
77321313	1495561590.000000	77742890	9999.999992	9296	149079	1.000000	7344	149848	1.000000	257848405	0.002975
77335343	1495586086.000000	77722229	9999.999995	9421	147674	1.000000	7215	149870	1.000000	263523956	0.002976
77328267	1495557388.000000	77743969	9999.999997	9454	147638	1.000000	7314	150198	1.000000	269192218	0.005871
77322831	1495590270.000000	77729481	9999.999998	9389	148278	1.000000	7357	149550	1.000000	274850102	0.007116
77327677	1495546745.000000	77732432	9999.999999	9341	148191	1.000000	7323	149429	1.000000	280496502	0.001167
77337274	1495549352.000000	77732652	9999.999999	9307	148129	1.000000	7219	150023	1.000000	286136111	0.011422
77319473	1495515571.000000	77727631	10000.000000	9435	147659	1.000000	7324	149731	1.000000	291771194	0.007348
77318892	1495535364.000000	77742995	10000.000000	9344	148025	1.000000	7265	149885	1.000000	297396615	0.008053
77330037	1495609890.000000	77725250	10000.000000	9357	147590	1.000000	7221	150400	1.000000	303012824	0.008101
77325219	1495527779.000000	77722071	10000.000000	9496	148070	1.000000	7348	150365	1.000000	308624347	0.007409
77345616	1495510105.000000	77734872	10000.000000	9370	148273	1.000000	7196	150038	1.000000	314220878	0.006763
77317841	1495526817.000000	77735809	10000.000000	9368	147620	1.000000	7318	149226	1.000000	319812296	0.006217
77329379	1495550815.000000	77733276	10000.000000	9383	147959	1.000000	7301	149649	1.000000	325393159	0.008839
77325818	1495486595.000000	77730834	10000.000000	9408	147386	1.000000	7355	149793	1.000000	330964926	0.008344
77334719	1495523016.000000	77730829	10000.000000	9419	148107	1.000000	7359	149274	1.000000	336533069	0.011107
77331225	1495584190.000000	77710389	10000.000000	9359	148401	1.000000	7296	149556	1.000000	342085193	0.010340
77325903	1495548326.000000	77718589	10000.000000	9459	147743	1.000000	7305	150324	1.000000	347634057	0.011402
77336286	1495594323.000000	77729209	10000.000000	9431	148301	1.000000	7311	150224	1.000000	353173947	0.010473
77337589	1495580997.000000	77734611	10000.000000	9428	147703	1.000000	7296	149794	1.000000	358705650	0.009696
77334308	1495530780.000000	77724156	10000.000000	9451	147694	1.000000	7296	150060	1.000000	364232747	0.010352
77327978	1495546481.000000	77731043	10000.000000	9262	148289	1.000000	7325	150005	1.000000	369750419	0.009393
77329640	1495546999.000000	77736577	10000.000000	9309	148119	1.000000	7325	149207	1.000000	375255324	0.008746
77323089	1495671609.000000	77733049	10000.000000	9458	147817	1.000000	7288	149702	1.000000	380750806	0.007420
77324488	1495496945.000000	77727732	10000.000000	9294	148271	1.000000	7298	150351	1.000000	386240606	0.006585
77336409	1495507892.000000	77729599	10000.000000	9219	148124	1.000000	7309	150524	1.000000	391729653	0.006684
77326980	1495518956.000000	77733674	10000.000000	9346	148619	1.000000	7268	148822	1.000000	397195835	0.005996
77340805	1495516103.000000	77722155	10000.000000	9241	148704	1.000000	7236	149004	1.000000	402667028	0.005126
77324287	1495583380.000000	77732054	10000.000000	9288	148444	1.000000	7349	149394	1.000000	408121091	0.005784
77325790	1495572162.000000	77736435	10000.000000	9491	148103	1.000000	7268	149699	1.000000	413566992	0.005681
77332054	1495471669.000000	77733329	10000.000000	9373	148236	1.000000	7211	149897	1.000000	419009439	0.003649
77343471	1495538691.000000	77729770	10000.000000	9382	147421	1.000000	7289	149448	1.000000	424440489	0.003705
77333901	1495514433.000000	77720523	10000.000000	9431	147861	1.000000	7304	150492	1.000000	429865885	0.003355
77351546	1495494460.000000	77728579	10000.000000	9280	148418	1.000000	7205	149956	1.000000	435286528	0.003523
77323364	1495563079.000000	77734228	10000.000000	9420	147673	1.000000	7272	150044	1.000000	440691551	0.003282
77330254	1495520146.000000	77733771	10000.000000	9206	148893	1.000000	7355	150241	1.000000	446093287	0.003043
77334877	1495504787.000000	77713469	10000.000000	9326	148204	1.000000	7252	149718	1.000000	451487267	0.001702
77328440	1495520206.000000	77712932	10000.000000	9302	148584	1.000000	7302	149902	1.000000	456867311	0.000918
77333605	1495582112.000000	77743753	10000.000000	9314	148464	1.000000	7228	150384	1.000000	462244873	-0.000325
77322973	1495558899.000000	77731511	10000.000000	9379	147727	1.000000	7377	150087	1.000000	467617071	-0.000309
77332998	1495553153.000000	77743386	10000.000000	9264	148797	1.000000	7262	149718	1.000000	472974940	-0.000548
77319113	1495584031.000000	77738362	10000.000000	9374	147937	1.000000	7332	150101	1.000000	478326766	-0.000414
77340309	1495565447.000000	77733419	10000.000000	9428	148390	1.000000	7357	150612	1.000000	483671691	-0.001471
77327870	1495533297.000000	77731967	10000.000000	9283	147865	1.000000	7315	149823	1.000000	489011399	-0.000850
77324552	1495536721.000000	77733467	10000.000000	9244	148075	1.000000	7248	149663	1.000000	494339949	-0.000831
77323393	1495558352.000000	77715270	10000.000000	9407	147986	1.000000	7309	150824	1.000000	499663445	-0.001637
77336001	1495567256.000000	77722317	10000.000000	9346	148194	1.000000	7279	149369	1.000000	504977831	-0.001370
77326269	1495557924.000000	77732293	10000.000000	9444	148302	1.000000	7170	149707	1.000000	510284465	-0.002182
77334327	1495570136.000000	77728610	10000.000000	9308	148462	1.000000	7341	150478	1.000000	515588624	-0.002089
77315161	1495618588.000000	77720007	10000.000000	9343	147757	1.000000	7342	150719	1.000000	520877683	-0.001968
77324405	1495576575.000000	77733036	10000.000000	9302	148639	1.000000	7350	149114	1.000000	526156889	-0.001943
77325030	1495487636.000000	77727042	10000.000000	9323	148084	1.000000	7401	150519	1.000000	531433828	-0.001871
77326873	1495536108.000000	77745964	10000.000000	9268	148198	1.000000	7305	150159	1.000000	536703510	-0.002072
77322511	1495540542.000000	77731676	10000.000000	9349	148489	1.000000	7370	149782	1.000000	541957315	-0.002168
77323727	1495521501.000000	77730223	10000.000000	9225	148154	1.000000	7275	149373	1.000000	547202834	-0.002177
77323689	1495592169.000000	77715060	10000.000000	9353	148984	1.000000	7349	150279	1.000000	552445966	-0.002322
77325955	1495503723.000000	77735174	10000.000000	9233	148159	1.000000	7223	149490	1.000000	557680179	-0.002372
77331608	1495567315.000000	77736618	10000.000000	9376	147920	1.000000	7296	150368	1.000000	562906777	-0.002428
77325795	1495557985.000000	77741469	10000.000000	9440	147741	1.000000	7244	150475	1.000000	568131031	-0.002486
npatches	nstrain	runtime	dt	init_x	init_y	init_y_blood	init_z	init_S	beta0	beta1	beta2	beta3	mean_beta	B	d	delta	delta_blood	b[0]	mut	m	CTL	c	g	epsilon	k	het	lambda	rho	omega	x_max	patch.dyna	DELTA	A	VA
10000	1	100.000000	0.000100	21900	9499	5000000	0.001000	10000000	13.641732	23.650937	18.307327	13.322778	18	8000000000.000000	0.010000	1.000000	1.000000	800000	0.000050	0.048000	0	0.500000	0.000000	25.000000	4.000000	0.500000	0.001000	0.001000	0.010000	31987	0	10.000000	7.000000	1.000000
sus	inf	inf_blood	z	x[0]	y[0][0]	z[0]	x[1]	y[1][0]	z[1]	S[0]	synchrony
219000000	94990000.000000	5000000	10.000000	21900	9499	0.001000	21900	9499	0.001000	10000000	0.000000
52950699	2426543219.000000	126081828	3940.834452	6295	241240	0.394083	3975	244027	0.394083	15658164	0.000000
62592803	1966569641.000000	102272681	6324.976263	7434	195164	0.632498	4630	197945	0.632498	22212285	0.000000
75825351	1534888872.000000	79798668	7771.013291	8891	152433	0.777101	5785	154232	0.777101	28420171	0.000000
84037711	1336294238.000000	69480420	8648.068121	9694	132421	0.864807	6313	135694	0.864807	34351900	0.000000
88837336	1237014098.000000	64300185	9180.022116	10496	122053	0.918002	6769	125326	0.918002	40130607	0.000000
91699207	1182957779.000000	61495499	9502.664490	10639	117476	0.950266	7074	119916	0.950266	45805411	0.000000
93427048	1152010255.000000	59885045	9698.354536	10816	114388	0.969835	7113	116943	0.969835	51417435	0.000000
94467351	1133920836.000000	58936359	9817.045065	11117	112403	0.981705	7235	115267	0.981705	56985879	0.000000
95078513	1123203067.000000	58380480	9889.033609	11130	110551	0.988903	7313	114068	0.988903	62524221	0.000000
95467554	1116756908.000000	58036061	9932.696323	11090	110235	0.993270	7242	114235	0.993270	68044301	0.000000
95693894	1112898607.000000	57840173	9959.178767	11128	110303	0.995918	7269	113246	0.995918	73550882	0.000000
95847821	1110497911.000000	57722583	9975.240980	11224	109252	0.997524	7323	112710	0.997524	79044179	0.000000
95924062	1109060534.000000	57654979	9984.983083	11168	109885	0.998498	7417	112567	0.998498	84525442	0.000000
95969029	1108254761.000000	57607079	9990.891893	11123	109933	0.999089	7418	112922	0.999089	89995705	0.000000
96003774	1107716519.000000	57582478	9994.475723	11085	109345	0.999448	7377	112594	0.999448	95457876	0.000000
96020686	1107442986.000000	57573225	9996.649399	11155	109499	0.999665	7326	112668	0.999665	100907196	0.000000
96035783	1107181873.000000	57540346	9997.967783	11333	109050	0.999797	7354	112705	0.999797	106349296	0.000000
96042913	1107071737.000000	57541791	9998.767413	11141	109300	0.999877	7322	113129	0.999877	111787449	0.000000
96046385	1107042293.000000	57544915	9999.252408	11211	109268	0.999925	7417	112417	0.999925	117213860	0.000000
96037801	1107058038.000000	57524375	9999.546568	11273	108842	0.999955	7403	112296	0.999955	122631472	0.000000
96050314	1106990540.000000	57532965	9999.724983	11035	109808	0.999972	7446	112005	0.999972	128044707	0.000000
96061690	1106901923.000000	57533803	9999.833196	11217	109231	0.999983	7280	113415	0.999983	133451676	0.000000
96050889	1106947807.000000	57534966	9999.898829	11099	109609	0.999990	7377	112809	0.999990	138842439	0.000000
96045632	1106984939.000000	57533908	9999.938638	11115	110198	0.999994	7356	112506	0.999994	144228424	0.000000
96057162	1106879638.000000	57545977	9999.962782	11116	109472	0.999996	7380	112697	0.999996	149604352	0.000000
96060283	1106935511.000000	57533139	9999.977427	11173	109107	0.999998	7463	112221	0.999998	154975255	0.000000
96045666	1106917698.000000	57532797	9999.986309	11184	109950	0.999999	7414	112503	0.999999	160337341	0.000000
96059158	1106900935.000000	57538477	9999.991696	11192	109184	0.999999	7413	112680	0.999999	165690597	0.000000
96050800	1106971864.000000	57537781	9999.994963	11157	109172	0.999999	7320	111982	0.999999	171034321	0.000000
96036525	1106982301.000000	57540891	9999.996945	11103	109350	1.000000	7337	112784	1.000000	176367332	0.000000
96041368	1106930715.000000	57538842	9999.998147	11236	109086	1.000000	7399	112071	1.000000	181695285	0.000000
96052304	1106915978.000000	57537586	9999.998876	11189	109066	1.000000	7330	112697	1.000000	187012349	0.000000
96054828	1106970417.000000	57529794	9999.999318	11107	109407	1.000000	7277	113513	1.000000	192327980	0.000000
96054609	1106907869.000000	57532962	9999.999587	11198	109041	1.000000	7414	111899	1.000000	197634371	0.000000
96040377	1106990172.000000	57535531	9999.999749	11128	109606	1.000000	7317	112396	1.000000	202928664	0.000000
96054007	1106929578.000000	57540840	9999.999848	11192	109204	1.000000	7344	112927	1.000000	208219580	0.000000
96053916	1106903110.000000	57519557	9999.999908	11089	108844	1.000000	7305	112232	1.000000	213497903	0.000000
96059603	1106908396.000000	57531014	9999.999944	11179	108980	1.000000	7328	112204	1.000000	218772215	0.000000
96048823	1106935071.000000	57544302	9999.999966	11176	109791	1.000000	7514	112855	1.000000	224038260	0.000000
96049794	1106896747.000000	57538989	9999.999979	11217	109199	1.000000	7450	112844	1.000000	229293495	-1.#IND00
96052633	1106922027.000000	57534411	9999.999988	11144	109413	1.000000	7420	112207	1.000000	234548084	0.006400
96042246	1106987854.000000	57521013	9999.999992	11025	109499	1.000000	7353	112405	1.000000	239785464	-0.001524
96038487	1106919491.000000	57528243	9999.999995	11131	109523	1.000000	7395	112390	1.000000	245019517	-0.007354
96056210	1106952377.000000	57530276	9999.999997	11207	109749	1.000000	7535	112197	1.000000	250247875	-0.005983
96059199	1106894906.000000	57543727	9999.999998	11245	109322	1.000000	7338	112625	1.000000	255462539	-0.003250
96050823	1106954000.000000	57527087	9999.999999	11090	109291	1.000000	7430	112269	1.000000	260672078	-0.007413
96055127	1106874492.000000	57543144	9999.999999	11288	108960	1.000000	7456	112065	1.000000	265875825	-0.001165
96046531	1106909856.000000	57543157	10000.000000	10978	109563	1.000000	7390	112805	1.000000	271071864	-0.000272
96061795	1106956285.000000	57523960	10000.000000	11356	109230	1.000000	7520	111935	1.000000	276257446	-0.000481
96060115	1106953323.000000	57528590	10000.000000	10989	109374	1.000000	7371	112812	1.000000	281433422	-0.001135
96035763	1106934272.000000	57543588	10000.000000	11194	109181	1.000000	7402	112802	1.000000	286602481	-0.003256
96054656	1106928163.000000	57539686	10000.000000	11192	109076	1.000000	7403	112308	1.000000	291764655	-0.001290
96054823	1106951491.000000	57536709	10000.000000	11059	109858	1.000000	7315	112896	1.000000	296918330	-0.002204
96054928	1106860866.000000	57534929	10000.000000	11209	109462	1.000000	7323	112588	1.000000	302064335	-0.003092
96055438	1106868823.000000	57524164	10000.000000	11154	109779	1.000000	7452	112666	1.000000	307204305	-0.001684
96048251	1106915623.000000	57540331	10000.000000	11231	109361	1.000000	7353	112243	1.000000	312337160	-0.001353
96049493	1106905096.000000	57542655	10000.000000	11017	109649	1.000000	7293	112253	1.000000	317465263	-0.001202
96059109	1106891395.000000	57539468	10000.000000	11323	109324	1.000000	7432	112946	1.000000	322584103	-0.001239
96056119	1106936791.000000	57529948	10000.000000	11102	109190	1.000000	7456	112225	1.000000	327692629	-0.000915
96047394	1106923671.000000	57536692	10000.000000	11175	109361	1.000000	7413	112474	1.000000	332798368	-0.000039
96051438	1106955835.000000	57528061	10000.000000	11221	108969	1.000000	7363	112816	1.000000	337896827	0.000090
96039721	1106965679.000000	57537142	10000.000000	11195	109557	1.000000	7429	111752	1.000000	342983024	0.001564
96054850	1106981639.000000	57526597	10000.000000	11085	109620	1.000000	7349	112552	1.000000	348060905	-0.000119
96056834	1106936427.000000	57535387	10000.000000	11015	109627	1.000000	7289	113238	1.000000	353131866	-0.001062
96046152	1106983047.000000	57529879	10000.000000	11177	109295	1.000000	7455	112661	1.000000	358197241	-0.000826
96045906	1106954468.000000	57533311	10000.000000	11260	109074	1.000000	7403	112070	1.000000	363249543	-0.000645
96046797	1106949565.000000	57534455	10000.000000	11216	109311	1.000000	7429	112669	1.000000	368298074	-0.002160
96048278	1106952640.000000	57520900	10000.000000	11152	109720	1.000000	7368	112597	1.000000	373343095	-0.002419
96053904	1106913895.000000	57529537	10000.000000	11100	109179	1.000000	7367	112378	1.000000	378374517	-0.002342
96053251	1106944834.000000	57541065	10000.000000	11187	109416	1.000000	7449	112135	1.000000	383400218	-0.001794
96045441	1106939875.000000	57536581	10000.000000	11123	108871	1.000000	7511	112124	1.000000	388419375	-0.001708
96053637	1106914602.000000	57531522	10000.000000	11234	109317	1.000000	7394	112313	1.000000	393430523	-0.002678
96055532	1106874810.000000	57531659	10000.000000	11179	109230	1.000000	7441	112577	1.000000	398434456	-0.002209
96057220	1106887626.000000	57501393	10000.000000	11130	108552	1.000000	7252	112581	1.000000	403431364	-0.002881
96045665	1106950847.000000	57549411	10000.000000	11290	109486	1.000000	7502	112585	1.000000	408421921	-0.003347
96053618	1106863101.000000	57518912	10000.000000	11152	109131	1.000000	7331	112970	1.000000	413401546	-0.001746
96046881	1106935430.000000	57517616	10000.000000	11205	109069	1.000000	7334	113204	1.000000	418378436	-0.001600
96058854	1106892729.000000	57540247	10000.000000	11144	108929	1.000000	7301	112392	1.000000	423344831	-0.001683
96042556	1106972985.000000	57536273	10000.000000	11144	109431	1.000000	7295	112515	1.000000	428304809	-0.001529
96063140	1106934294.000000	57530024	10000.000000	11226	108653	1.000000	7336	112415	1.000000	433256606	-0.001510
96046273	1106949975.000000	57524791	10000.000000	11208	109813	1.000000	7301	112548	1.000000	438199005	-0.001354
96044315	1106990851.000000	57544293	10000.000000	11210	109421	1.000000	7448	112382	1.000000	443138168	-0.001438
96047725	1106913134.000000	57546357	10000.000000	11131	109331	1.000000	7438	112026	1.000000	448067181	-0.001351
96038434	1106920870.000000	57536091	10000.000000	11031	109711	1.000000	7305	113432	1.000000	452988769	-0.000704
96056091	1106981940.000000	57545158	10000.000000	11137	109770	1.000000	7282	113318	1.000000	457904525	-0.000393
96051029	1106948571.000000	57542938	10000.000000	11001	109041	1.000000	7531	112121	1.000000	462813556	-0.000223
96048143	1106915781.000000	57538780	10000.000000	11114	109438	1.000000	7347	112498	1.000000	467713993	-0.000835
96045076	1106908801.000000	57538675	10000.000000	11086	109167	1.000000	7424	111856	1.000000	472607969	-0.000049
96044308	1106969570.000000	57534114	10000.000000	11228	109484	1.000000	7483	112248	1.000000	477490206	0.000267
96053281	1106880710.000000	57531458	10000.000000	11234	109629	1.000000	7356	112776	1.000000	482370735	0.000221
96051155	1106958987.000000	57529203	10000.000000	11264	109539	1.000000	7321	113065	1.000000	487243595	0.000171
96045217	1106916919.000000	57534517	10000.000000	11333	109423	1.000000	7398	112548	1.000000	492101862	-0.000462
96050053	1106889226.000000	57531630	10000.000000	11162	109486	1.000000	7378	112274	1.000000	496956047	-0.001168
96050945	1106922196.000000	57535135	10000.000000	11058	109508	1.000000	7290	112985	1.000000	501805453	-0.001065
96048023	1106952060.000000	57543482	10000.000000	11138	109636	1.000000	7365	112744	1.000000	506645420	-0.000457
96043719	1106952283.000000	57537111	10000.000000	11155	109483	1.000000	7396	112950	1.000000	511484331	-0.000415
96046727	1106933754.000000	57529848	10000.000000	11272	108938	1.000000	7356	112411	1.000000	516307584	-0.000416
96056937	1106860944.000000	57523814	10000.000000	11140	109678	1.000000	7525	112410	1.000000	521129107	-0.000458
96055100	1106909023.000000	57531410	10000.000000	11040	109405	1.000000	7240	112434	1.000000	525943553	-0.000482
npatches	nstrain	runtime	dt	init_x	init_y	init_y_blood	init_z	init_S	beta0	beta1	beta2	beta3	mean_beta	B	d	delta	delta_blood	b[0]	mut	m	CTL	c	g	epsilon	k	het	lambda	rho	omega	x_max	patch.dyna	DELTA	A	VA
10000	1	100.000000	0.000100	21900	9499	5000000	0.001000	10000000	18.330973	19.947199	22.667436	21.269159	18	8000000000.000000	0.010000	1.000000	1.000000	800000	0.000050	0.048000	0	0.500000	0.000000	25.000000	5.000000	0.500000	0.001000	0.001000	0.010000	31987	0	10.000000	7.000000	1.000000
sus	inf	inf_blood	z	x[0]	y[0][0]	z[0]	x[1]	y[1][0]	z[1]	S[0]	synchrony
219000000	94990000.000000	5000000	10.000000	21900	9499	0.001000	21900	9499	0.001000	10000000	0.000000
57260802	2192089050.000000	113932448	3940.834452	5295	219870	0.394083	4941	219626	0.394083	15618480	0.000000
73033185	1602565284.000000	83351916	6324.976263	6868	160608	0.632498	6343	161554	0.632498	21984231	0.000000
89589047	1214668076.000000	63159708	7771.013291	8404	122107	0.777101	8011	122007	0.777101	27876466	0.000000
99426358	1045679002.000000	54358855	8648.068121	9365	105005	0.864807	8740	105819	0.864807	33445727	0.000000
105192603	961245508.000000	49968241	9180.022116	9893	96659	0.918002	9226	97559	0.918002	38822909	0.000000
108641900	915180531.000000	47574016	9502.664490	10179	91753	0.950266	9585	92268	0.950266	44081943	0.000000
110712497	888842154.000000	46205303	9698.354536	10599	89474	0.969835	9979	89647	0.969835	49264526	0.000000
111962031	873419925.000000	45402844	9817.045065	10643	88044	0.981705	9914	88118	0.981705	54398280	0.000000
112718898	864221997.000000	44914248	9889.033609	10742	87426	0.988903	9998	87188	0.988903	59500158	0.000000
113188368	858719725.000000	44628130	9932.696323	10856	86549	0.993270	10039	86733	0.993270	64581208	0.000000
113461587	855398433.000000	44470768	9959.178767	10718	86391	0.995918	10135	86140	0.995918	69645205	0.000000
113639056	853386130.000000	44359591	9975.240980	10846	85706	0.997524	10221	86664	0.997524	74694847	0.000000
113733104	852232735.000000	44309981	9984.983083	10790	85644	0.998498	10142	86500	0.998498	79732417	0.000000
113803574	851496179.000000	44258591	9990.891893	10728	85279	0.999089	10145	86361	0.999089	84763922	0.000000
113836975	851017631.000000	44224594	9994.475723	10798	84998	0.999448	10143	86176	0.999448	89783863	0.000000
113858322	850762215.000000	44210961	9996.649399	10749	85790	0.999665	10304	85580	0.999665	94793570	0.000000
113869116	850686749.000000	44204220	9997.967783	10780	85749	0.999797	10132	86008	0.999797	99797687	0.000000
113876007	850528583.000000	44199575	9998.767413	10770	85514	0.999877	9998	85920	0.999877	104798152	0.000000
113881674	850455600.000000	44206079	9999.252408	10972	85358	0.999925	10004	85902	0.999925	109790398	0.000000
113898555	850395607.000000	44190292	9999.546568	10857	85710	0.999955	10165	86373	0.999955	114771706	0.000000
113881395	850410845.000000	44200786	9999.724983	10935	85301	0.999972	10152	85511	0.999972	119753081	0.000000
113889250	850346690.000000	44198989	9999.833196	10846	85249	0.999983	10224	85867	0.999983	124725215	0.000000
113884279	850380174.000000	44205369	9999.898829	10761	86097	0.999990	10251	85884	0.999990	129681808	0.000000
113893825	850361137.000000	44199952	9999.938638	10884	85335	0.999994	10076	86215	0.999994	134632384	0.000000
113902639	850378577.000000	44200105	9999.962782	10867	85624	0.999996	10184	86649	0.999996	139583192	0.000000
113898002	850334079.000000	44192695	9999.977427	10768	85369	0.999998	10224	86124	0.999998	144521887	0.000000
113888442	850360042.000000	44202264	9999.986309	10799	85426	0.999999	10158	85832	0.999999	149451830	0.000000
113896532	850370256.000000	44194519	9999.991696	10705	85690	0.999999	10108	86068	0.999999	154375574	0.000000
113889036	850380934.000000	44198400	9999.994963	10902	85108	0.999999	10252	85906	0.999999	159289171	0.000000
113891245	850360686.000000	44204036	9999.996945	10844	86140	1.000000	10264	85904	1.000000	164197904	0.000000
113902947	850378120.000000	44194015	9999.998147	10799	85755	1.000000	10109	86134	1.000000	169096830	0.000000
113894515	850370327.000000	44200368	9999.998876	10732	85661	1.000000	10007	86153	1.000000	173989246	0.000000
113894045	850359053.000000	44186194	9999.999318	10974	86195	1.000000	10138	86686	1.000000	178876729	0.000000
113888868	850324572.000000	44198672	9999.999587	10834	85612	1.000000	10217	85849	1.000000	183757147	0.000000
113888287	850393714.000000	44199458	9999.999749	10766	85340	1.000000	10191	86222	1.000000	188630325	0.000000
113892331	850300069.000000	44186321	9999.999848	10863	85339	1.000000	10192	85641	1.000000	193492533	0.000000
113887734	850379536.000000	44206562	9999.999908	10724	85756	1.000000	10228	86231	1.000000	198350677	0.000000
113897179	850367753.000000	44189972	9999.999944	10699	85494	1.000000	10226	85951	1.000000	203204339	0.000000
113886461	850368568.000000	44197170	9999.999966	10824	85119	1.000000	10205	86101	1.000000	208046821	0.000000
113901274	850416454.000000	44193954	9999.999979	10805	85188	1.000000	10074	85916	1.000000	212883512	-1.#IND00
113899480	850342557.000000	44191155	9999.999988	10858	85505	1.000000	10127	86578	1.000000	217712597	0.000000
113878807	850384772.000000	44193989	9999.999992	10825	85753	1.000000	10186	86056	1.000000	222537172	0.007630
113905648	850370027.000000	44192958	9999.999995	10923	85260	1.000000	10086	85924	1.000000	227347829	0.007143
113884498	850407321.000000	44202586	9999.999997	10889	85560	1.000000	10132	86231	1.000000	232149402	0.004555
113897987	850395733.000000	44184015	9999.999998	10827	85257	1.000000	10123	86185	1.000000	236947104	0.012197
113886738	850366093.000000	44203304	9999.999999	10899	85513	1.000000	10257	85522	1.000000	241742764	0.002511
113897858	850360532.000000	44199643	9999.999999	10783	85675	1.000000	10249	85862	1.000000	246529279	-0.000461
113896741	850349446.000000	44195357	10000.000000	10809	85555	1.000000	10288	85527	1.000000	251309489	-0.000638
113891716	850369204.000000	44182012	10000.000000	10965	85172	1.000000	10257	85828	1.000000	256078752	0.001478
113890889	850370230.000000	44190234	10000.000000	10808	85633	1.000000	10252	85714	1.000000	260846480	0.001030
113884463	850365551.000000	44196768	10000.000000	10642	85821	1.000000	10074	86131	1.000000	265604800	0.001123
113894157	850353984.000000	44195520	10000.000000	10843	85406	1.000000	10154	86116	1.000000	270354658	-0.000361
113881805	850375781.000000	44200561	10000.000000	10800	85615	1.000000	10028	85811	1.000000	275098663	-0.004088
113899359	850316302.000000	44191256	10000.000000	10910	85488	1.000000	10076	86621	1.000000	279832533	-0.006166
113891001	850404102.000000	44203941	10000.000000	10663	85486	1.000000	10172	86027	1.000000	284563693	-0.006217
113882344	850402841.000000	44188967	10000.000000	10760	85431	1.000000	10186	85871	1.000000	289287867	-0.006474
113900057	850388642.000000	44210290	10000.000000	10873	85241	1.000000	10197	85970	1.000000	294000857	-0.004373
113888532	850412132.000000	44209062	10000.000000	10701	85407	1.000000	10178	85965	1.000000	298703597	-0.003747
113890582	850374051.000000	44195805	10000.000000	10723	86084	1.000000	10250	86016	1.000000	303401830	-0.003454
113879629	850382224.000000	44193646	10000.000000	10763	85700	1.000000	10159	85619	1.000000	308097444	-0.002988
113893649	850327367.000000	44189835	10000.000000	10860	84884	1.000000	10126	86095	1.000000	312783283	-0.003077
113892961	850367854.000000	44193104	10000.000000	10793	85320	1.000000	10087	85504	1.000000	317458023	-0.002061
113891646	850360594.000000	44195598	10000.000000	10817	85096	1.000000	10115	86399	1.000000	322125960	-0.002219
113901113	850340244.000000	44187494	10000.000000	10828	85772	1.000000	10253	86107	1.000000	326788650	-0.002455
113894048	850356064.000000	44195092	10000.000000	10718	85339	1.000000	10165	85778	1.000000	331446513	-0.002900
113883547	850390498.000000	44191458	10000.000000	10766	85215	1.000000	10219	85895	1.000000	336094649	-0.002978
113891563	850412112.000000	44188821	10000.000000	10664	85694	1.000000	10313	86212	1.000000	340737437	-0.002675
113887618	850395647.000000	44198326	10000.000000	10769	85559	1.000000	10222	86079	1.000000	345371639	-0.002813
113908257	850391419.000000	44197741	10000.000000	10702	86037	1.000000	10170	85717	1.000000	350002888	-0.002914
113891748	850335735.000000	44200527	10000.000000	10821	85818	1.000000	10073	85943	1.000000	354628160	-0.002957
113889570	850342882.000000	44202962	10000.000000	10772	85303	1.000000	10281	85636	1.000000	359247987	-0.003211
113883427	850388333.000000	44199426	10000.000000	10870	85818	1.000000	10183	85865	1.000000	363856641	-0.003451
113880501	850408756.000000	44188504	10000.000000	10870	85434	1.000000	10055	85974	1.000000	368459517	-0.003700
113886053	850345756.000000	44191090	10000.000000	10918	85512	1.000000	10194	85821	1.000000	373053886	-0.003314
113886565	850388563.000000	44206642	10000.000000	10786	85619	1.000000	10097	86051	1.000000	377638375	-0.003447
113886381	850405132.000000	44192052	10000.000000	10928	85253	1.000000	10135	86043	1.000000	382220619	-0.001443
113878483	850391437.000000	44206798	10000.000000	10768	85390	1.000000	10225	86447	1.000000	386795356	-0.002639
113881523	850375434.000000	44195872	10000.000000	10900	85700	1.000000	10181	85912	1.000000	391363968	-0.003534
113897493	850316480.000000	44200375	10000.000000	10785	85920	1.000000	10114	86244	1.000000	395929362	-0.003114
113886004	850378151.000000	44199420	10000.000000	10809	85538	1.000000	10143	86013	1.000000	400482149	-0.003530
113895245	850357217.000000	44193602	10000.000000	10793	85885	1.000000	10086	86278	1.000000	405032689	-0.002937
113881451	850365213.000000	44206865	10000.000000	10875	85532	1.000000	10168	85913	1.000000	409573033	-0.002673
113900340	850336049.000000	44186970	10000.000000	10763	85236	1.000000	10163	86014	1.000000	414109443	-0.002489
113887649	850365772.000000	44189897	10000.000000	10769	85515	1.000000	10110	85999	1.000000	418640413	-0.001079
113876445	850397147.000000	44193363	10000.000000	10865	85431	1.000000	10288	85909	1.000000	423158409	-0.001242
113885168	850342809.000000	44196532	10000.000000	10763	85320	1.000000	10085	86135	1.000000	427670326	-0.000902
113882822	850388378.000000	44195162	10000.000000	10830	85361	1.000000	10344	86055	1.000000	432181612	-0.000858
113886968	850387674.000000	44182780	10000.000000	10842	85315	1.000000	10095	85863	1.000000	436686527	-0.001491
113902230	850439714.000000	44200891	10000.000000	10805	84799	1.000000	10260	86133	1.000000	441175356	-0.002370
113896408	850326238.000000	44197481	10000.000000	10793	85120	1.000000	10147	86326	1.000000	445662368	-0.002426
113892753	850351196.000000	44199861	10000.000000	10863	85495	1.000000	10008	86492	1.000000	450140229	-0.002356
113884721	850379534.000000	44194645	10000.000000	10830	85425	1.000000	10200	86290	1.000000	454611919	-0.002398
113900152	850356985.000000	44201985	10000.000000	10866	85345	1.000000	10107	85792	1.000000	459081323	-0.002622
113890192	850383971.000000	44198503	10000.000000	10960	84852	1.000000	10084	86218	1.000000	463539686	-0.003081
113896170	850344785.000000	44188783	10000.000000	10772	85632	1.000000	10201	85514	1.000000	467991760	-0.002313
113892104	850368031.000000	44203187	10000.000000	10838	85439	1.000000	10143	86007	1.000000	472433931	-0.002499
113897567	850409956.000000	44203993	10000.000000	10866	86334	1.000000	10089	86133	1.000000	476875111	-0.001987
113892451	850307802.000000	44200330	10000.000000	10826	84945	1.000000	10146	85767	1.000000	481306519	-0.001966
113895276	850336967.000000	44201002	10000.000000	10713	85719	1.000000	10194	85848	1.000000	485731687	-0.002202
npatches	nstrain	runtime	dt	init_x	init_y	init_y_blood	init_z	init_S	beta0	beta1	beta2	beta3	mean_beta	B	d	delta	delta_blood	b[0]	mut	m	CTL	c	g	epsilon	k	het	lambda	rho	omega	x_max	patch.dyna	DELTA	A	VA
10000	1	100.000000	0.000100	21900	9499	5000000	0.001000	10000000	16.272947	26.209528	18.543746	19.061787	18	8000000000.000000	0.010000	1.000000	1.000000	800000	0.000050	0.048000	0	0.500000	0.000000	25.000000	6.000000	0.500000	0.001000	0.001000	0.010000	31987	0	10.000000	7.000000	1.000000
sus	inf	inf_blood	z	x[0]	y[0][0]	z[0]	x[1]	y[1][0]	z[1]	S[0]	synchrony
219000000	94990000.000000	5000000	10.000000	21900	9499	0.001000	21900	9499	0.001000	10000000	0.000000
61953629	1983190963.000000	103117566	3940.834452	6299	197741	0.394083	4251	200443	0.394083	15564012	0.000000
83902829	1327114312.000000	69039537	6324.976263	8663	132682	0.632498	5988	134390	0.632498	21716727	0.000000
103485991	982381554.000000	51068332	7771.013291	10684	98380	0.777101	7556	100385	0.777101	27291804	0.000000
114920355	835899586.000000	43455786	8648.068121	11862	83635	0.864807	8461	85492	0.864807	32492908	0.000000
121654743	762661985.000000	39638472	9180.022116	12606	76306	0.918002	8815	78929	0.918002	37467922	0.000000
125680161	722589619.000000	37561264	9502.664490	12925	72115	0.950266	9179	75079	0.950266	42306427	0.000000
128110699	699678132.000000	36369917	9698.354536	13183	69475	0.969835	9481	72518	0.969835	47060275	0.000000
129561366	686297447.000000	35660832	9817.045065	13486	67910	0.981705	9507	71387	0.981705	51764805	0.000000
130462939	678325500.000000	35245987	9889.033609	13358	67746	0.988903	9724	69892	0.988903	56425154	0.000000
130991696	673522163.000000	34993566	9932.696323	13449	67235	0.993270	9739	70172	0.993270	61068017	0.000000
131311385	670709313.000000	34853614	9959.178767	13456	67344	0.995918	9699	69778	0.995918	65694761	0.000000
131499048	668948132.000000	34762195	9975.240980	13710	66496	0.997524	9807	69532	0.997524	70305990	0.000000
131622610	667900156.000000	34712674	9984.983083	13751	66413	0.998498	9688	69555	0.998498	74907010	0.000000
131682077	667266146.000000	34679257	9990.891893	13489	66529	0.999089	9809	69225	0.999089	79494648	0.000000
131751327	666872621.000000	34662160	9994.475723	13677	66249	0.999448	9841	69056	0.999448	84081954	0.000000
131778096	666617862.000000	34652789	9996.649399	13737	66445	0.999665	9756	69234	0.999665	88654189	0.000000
131782374	666512717.000000	34630675	9997.967783	13637	66200	0.999797	9811	69459	0.999797	93221518	0.000000
131800492	666452048.000000	34635354	9998.767413	13573	66481	0.999877	9900	69661	0.999877	97781680	0.000000
131804625	666352646.000000	34624385	9999.252408	13646	66170	0.999925	9612	69304	0.999925	102332074	0.000000
131806551	666331491.000000	34635773	9999.546568	13739	66593	0.999955	9802	69330	0.999955	106878074	0.000000
131838176	666270268.000000	34628234	9999.724983	13683	66171	0.999972	9843	69976	0.999972	111421708	0.000000
131808271	666302493.000000	34639230	9999.833196	13523	66048	0.999983	9745	68869	0.999983	115952401	0.000000
131819383	666273272.000000	34629375	9999.898829	13685	66368	0.999990	9704	69382	0.999990	120481957	0.000000
131800216	666328532.000000	34631148	9999.938638	13608	66308	0.999994	9685	69554	0.999994	125000472	0.000000
131823734	666299855.000000	34626303	9999.962782	13578	66031	0.999996	9756	69606	0.999996	129507690	0.000000
131811019	666257104.000000	34613986	9999.977427	13588	66324	0.999998	9778	69142	0.999998	134013768	0.000000
131819091	666247993.000000	34631404	9999.986309	13612	66395	0.999999	9693	68963	0.999999	138516056	0.000000
131835555	666237019.000000	34635342	9999.991696	13763	66350	0.999999	9843	68874	0.999999	143006964	0.000000
131815084	666301514.000000	34631268	9999.994963	13701	66059	0.999999	9851	69114	0.999999	147492655	0.000000
131813703	666303279.000000	34627454	9999.996945	13720	66511	1.000000	9807	69217	1.000000	151970371	0.000000
131813852	666335944.000000	34628234	9999.998147	13611	66231	1.000000	9712	69599	1.000000	156445472	0.000000
131823147	666236594.000000	34625738	9999.998876	13581	66496	1.000000	9753	69124	1.000000	160911560	0.000000
131792512	666298117.000000	34634510	9999.999318	13565	66164	1.000000	9652	69731	1.000000	165372727	0.000000
131811179	666304349.000000	34619814	9999.999587	13511	65821	1.000000	9798	69228	1.000000	169825628	0.000000
131801194	666311281.000000	34633549	9999.999749	13730	66054	1.000000	9774	69171	1.000000	174272037	0.000000
131816643	666267644.000000	34638440	9999.999848	13563	66084	1.000000	9828	68783	1.000000	178714711	0.000000
131807305	666290690.000000	34629294	9999.999908	13545	66514	1.000000	9851	69309	1.000000	183143620	0.000000
131808574	666325546.000000	34642875	9999.999944	13396	66331	1.000000	9900	69209	1.000000	187569351	0.000000
131825260	666270554.000000	34624820	9999.999966	13556	66264	1.000000	9839	69167	1.000000	191987277	0.000000
131824971	666297211.000000	34632675	9999.999979	13584	66618	1.000000	9798	69220	1.000000	196396607	-1.#IND00
131804487	666319010.000000	34624847	9999.999988	13618	66517	1.000000	9824	69488	1.000000	200800371	-0.003200
131816347	666287767.000000	34624168	9999.999992	13793	66306	1.000000	9862	69458	1.000000	205198227	0.015921
131820105	666286678.000000	34627039	9999.999995	13687	66205	1.000000	9770	69046	1.000000	209591146	0.011338
131816687	666308319.000000	34626899	9999.999997	13743	66010	1.000000	9805	69408	1.000000	213980157	0.009056
131816069	666259884.000000	34625557	9999.999998	13649	66649	1.000000	9806	69277	1.000000	218358315	0.014923
131820464	666247936.000000	34615282	9999.999999	13625	65864	1.000000	9764	69035	1.000000	222731445	0.011899
131824504	666285636.000000	34634842	9999.999999	13554	66071	1.000000	9733	68998	1.000000	227096217	0.008889
131812072	666353138.000000	34629682	10000.000000	13715	66487	1.000000	9784	69153	1.000000	231456429	0.008520
131817224	666295539.000000	34639716	10000.000000	13484	66487	1.000000	10001	69277	1.000000	235807475	0.006838
131810615	666256469.000000	34638085	10000.000000	13703	65955	1.000000	9866	69539	1.000000	240151265	0.006136
131811588	666262376.000000	34640522	10000.000000	13537	65956	1.000000	9831	69218	1.000000	244492971	0.001814
131822697	666259692.000000	34638755	10000.000000	13723	66597	1.000000	9802	69045	1.000000	248825408	0.001085
131794021	666301585.000000	34628540	10000.000000	13562	65833	1.000000	9885	69578	1.000000	253156703	0.001127
131814552	666324843.000000	34635936	10000.000000	13639	66367	1.000000	9812	69344	1.000000	257479323	0.001086
131815555	666304826.000000	34633600	10000.000000	13697	66039	1.000000	9862	68761	1.000000	261792026	0.003380
131819799	666228784.000000	34634237	10000.000000	13728	66077	1.000000	9857	69222	1.000000	266099660	0.002666
131811026	666270649.000000	34631090	10000.000000	13764	66564	1.000000	9662	69350	1.000000	270403699	0.002027
131804811	666296288.000000	34634429	10000.000000	13509	66708	1.000000	9939	69102	1.000000	274696349	0.003350
131805272	666272834.000000	34629773	10000.000000	13628	66641	1.000000	9904	69000	1.000000	278980892	0.004137
131808118	666259999.000000	34629247	10000.000000	13568	66418	1.000000	9754	69333	1.000000	283262246	0.004905
131806244	666277947.000000	34643993	10000.000000	13676	65769	1.000000	9914	68720	1.000000	287536915	0.005440
131821257	666237460.000000	34625649	10000.000000	13536	66018	1.000000	9792	69559	1.000000	291801972	0.004140
131805093	666315782.000000	34627239	10000.000000	13531	66832	1.000000	9786	69394	1.000000	296065476	0.004103
131808794	666324979.000000	34633549	10000.000000	13644	66331	1.000000	9798	69241	1.000000	300318637	0.003162
131814934	666309397.000000	34632456	10000.000000	13661	66566	1.000000	9771	69147	1.000000	304567433	0.003250
131810942	666299907.000000	34639741	10000.000000	13616	66033	1.000000	9841	68942	1.000000	308813069	0.003138
131796649	666345899.000000	34637280	10000.000000	13608	66391	1.000000	9653	69729	1.000000	313048875	0.003263
131822442	666306779.000000	34632430	10000.000000	13619	66508	1.000000	9772	69361	1.000000	317279797	0.002749
131812457	666281515.000000	34630480	10000.000000	13662	65445	1.000000	9839	69695	1.000000	321503486	0.003905
131800861	666293956.000000	34629744	10000.000000	13591	66574	1.000000	9768	69325	1.000000	325716169	0.003897
131834970	666258898.000000	34624204	10000.000000	13668	65713	1.000000	9956	68810	1.000000	329927500	0.003042
131815150	666296823.000000	34625323	10000.000000	13382	66542	1.000000	9777	69252	1.000000	334132314	0.002104
131827107	666290205.000000	34631195	10000.000000	13682	65792	1.000000	9691	69504	1.000000	338332138	0.002536
131828935	666287504.000000	34630372	10000.000000	13665	66537	1.000000	9809	69380	1.000000	342521704	0.002917
131812792	666292547.000000	34628057	10000.000000	13630	66543	1.000000	9641	69673	1.000000	346710177	0.003360
131812890	666279490.000000	34628739	10000.000000	13483	66644	1.000000	9800	69176	1.000000	350892689	0.002787
131823696	666268157.000000	34629845	10000.000000	13572	66678	1.000000	9709	69255	1.000000	355068176	0.002182
131829836	666264516.000000	34641028	10000.000000	13860	65820	1.000000	9830	68933	1.000000	359233975	0.002286
131820352	666261757.000000	34626806	10000.000000	13606	66178	1.000000	9840	69261	1.000000	363396027	0.003605
131808954	666280863.000000	34625645	10000.000000	13351	66176	1.000000	9700	69433	1.000000	367548960	0.004735
131811134	666304230.000000	34619599	10000.000000	13575	66378	1.000000	9814	68893	1.000000	371696695	0.003655
131811030	666360262.000000	34638998	10000.000000	13599	66627	1.000000	9867	69111	1.000000	375842451	0.003934
131826591	666306654.000000	34639698	10000.000000	13637	66476	1.000000	9767	69613	1.000000	379975576	0.005043
131820987	666229247.000000	34637265	10000.000000	13582	66256	1.000000	9912	69225	1.000000	384104866	0.003321
131803804	666255756.000000	34629866	10000.000000	13472	66482	1.000000	9807	69244	1.000000	388229244	0.003148
131827853	666271065.000000	34622073	10000.000000	13742	66103	1.000000	9748	69360	1.000000	392344501	0.002780
131813565	666309564.000000	34629939	10000.000000	13563	66326	1.000000	9782	69024	1.000000	396451128	0.002656
131826916	666282470.000000	34629056	10000.000000	13685	66140	1.000000	9865	68738	1.000000	400557875	0.002657
131813174	666303582.000000	34627334	10000.000000	13672	66309	1.000000	9797	69194	1.000000	404656251	0.002239
131818071	666284692.000000	34628053	10000.000000	13645	66413	1.000000	9792	69256	1.000000	408746251	0.002603
131837212	666273160.000000	34627610	10000.000000	13687	65773	1.000000	9794	69477	1.000000	412834829	0.002672
131816554	666260236.000000	34627742	10000.000000	13567	65750	1.000000	9706	69181	1.000000	416915005	0.002817
131802035	666276733.000000	34632225	10000.000000	13544	65804	1.000000	9857	69185	1.000000	420991303	0.002830
131820157	666326276.000000	34636590	10000.000000	13626	66025	1.000000	9791	68855	1.000000	425058719	0.002924
131826576	666284951.000000	34632493	10000.000000	13673	66085	1.000000	9826	69007	1.000000	429115735	0.002496
131816633	666309139.000000	34626428	10000.000000	13607	66531	1.000000	9753	69313	1.000000	433172958	0.002608
131814715	666282851.000000	34632699	10000.000000	13652	66105	1.000000	9891	68894	1.000000	437222183	0.003410
131810791	666300743.000000	34622455	10000.000000	13568	66503	1.000000	9792	69225	1.000000	441267900	0.003280
131799222	666316452.000000	34641851	10000.000000	13469	66913	1.000000	9870	68892	1.000000	445309857	0.002202
npatches	nstrain	runtime	dt	init_x	init_y	init_y_blood	init_z	init_S	beta0	beta1	beta2	beta3	mean_beta	B	d	delta	delta_blood	b[0]	mut	m	CTL	c	g	epsilon	k	het	lambda	rho	omega	x_max	patch.dyna	DELTA	A	VA
10000	1	100.000000	0.000100	21900	9499	5000000	0.001000	10000000	25.208026	15.560553	18.540478	22.303355	18	8000000000.000000	0.010000	1.000000	1.000000	800000	0.000050	0.048000	0	0.500000	0.000000	25.000000	7.000000	0.500000	0.001000	0.001000	0.010000	31987	0	10.000000	7.000000	1.000000
sus	inf	inf_blood	z	x[0]	y[0][0]	z[0]	x[1]	y[1][0]	z[1]	S[0]	synchrony
219000000	94990000.000000	5000000	10.000000	21900	9499	0.001000	21900	9499	0.001000	10000000	0.000000
67499441	1792214438.000000	93223110	3940.834452	4837	180512	0.394083	7144	178583	0.394083	15486015	0.000000
95703105	1110327005.000000	57777625	6324.976263	7131	113280	0.632498	10081	110788	0.632498	21414668	0.000000
118343650	803103043.000000	41769731	7771.013291	8852	82740	0.777101	12536	79929	0.777101	26652004	0.000000
131445873	674175308.000000	35036397	8648.068121	9880	70011	0.864807	13612	66967	0.864807	31457781	0.000000
139177800	609457942.000000	31685120	9180.022116	10714	63120	0.918002	14789	59873	0.918002	36010339	0.000000
143837001	574052162.000000	29838052	9502.664490	11046	60247	0.950266	15338	56341	0.950266	40410214	0.000000
146627484	553858462.000000	28792579	9698.354536	11373	58197	0.969835	15589	54860	0.969835	44708099	0.000000
148316385	542001789.000000	28168709	9817.045065	11512	56450	0.981705	15580	53702	0.981705	48945428	0.000000
149311039	535033818.000000	27807582	9889.033609	11500	56257	0.988903	15901	52627	0.988903	53144109	0.000000
149933856	530743028.000000	27592540	9932.696323	11519	55873	0.993270	15830	52458	0.993270	57319751	0.000000
150323941	528172595.000000	27454838	9959.178767	11628	55332	0.995918	15919	52033	0.995918	61472880	0.000000
150549205	526665394.000000	27373502	9975.240980	11733	55169	0.997524	15834	52374	0.997524	65612843	0.000000
150695007	525711854.000000	27320561	9984.983083	11627	55496	0.998498	15925	52104	0.998498	69745108	0.000000
150780323	525165437.000000	27304441	9990.891893	11555	55300	0.999089	15938	51877	0.999089	73865497	0.000000
150834091	524832206.000000	27278471	9994.475723	11751	54926	0.999448	15809	52056	0.999448	77976738	0.000000
150867646	524622379.000000	27261218	9996.649399	11768	54890	0.999665	15650	52329	0.999665	82081313	0.000000
150877601	524507730.000000	27257743	9997.967783	11726	54804	0.999797	15996	51676	0.999797	86182639	0.000000
150889231	524409430.000000	27255160	9998.767413	11646	54602	0.999877	15980	51494	0.999877	90275474	0.000000
150877070	524412279.000000	27249636	9999.252408	11586	55573	0.999925	15908	51805	0.999925	94361047	0.000000
150903906	524313522.000000	27255133	9999.546568	11669	55379	0.999955	15859	52159	0.999955	98441190	0.000000
150898338	524363383.000000	27247474	9999.724983	11719	55321	0.999972	16089	51346	0.999972	102518587	0.000000
150906000	524302361.000000	27250068	9999.833196	11805	54438	0.999983	15884	52196	0.999983	106586485	0.000000
150905807	524317618.000000	27248790	9999.898829	11831	55302	0.999990	16013	51759	0.999990	110650135	0.000000
150890261	524338335.000000	27255806	9999.938638	11666	55115	0.999994	15854	51851	0.999994	114704303	0.000000
150901195	524279246.000000	27262422	9999.962782	11717	55063	0.999996	16137	51797	0.999996	118754913	0.000000
150912444	524278051.000000	27251351	9999.977427	11684	55088	0.999998	15860	51658	0.999998	122802291	0.000000
150895091	524339080.000000	27261484	9999.986309	11633	55369	0.999999	15965	51778	0.999999	126837344	0.000000
150889283	524314420.000000	27255570	9999.991696	11684	55181	0.999999	16003	51646	0.999999	130870030	0.000000
150908093	524274725.000000	27247048	9999.994963	11691	55270	0.999999	15945	51965	0.999999	134896176	0.000000
150913831	524253380.000000	27251682	9999.996945	11782	54951	1.000000	16024	51539	1.000000	138913393	0.000000
150904313	524277216.000000	27237740	9999.998147	11598	55015	1.000000	15693	51828	1.000000	142928746	0.000000
150894070	524359037.000000	27249041	9999.998876	11562	55030	1.000000	16036	51892	1.000000	146935837	0.000000
150884870	524309448.000000	27247120	9999.999318	11773	54856	1.000000	15948	51838	1.000000	150934150	0.000000
150893720	524296173.000000	27254958	9999.999587	11726	55384	1.000000	15922	52017	1.000000	154930638	0.000000
150904415	524302291.000000	27237171	9999.999749	11754	55060	1.000000	15964	52031	1.000000	158920114	0.000000
150893973	524318366.000000	27248864	9999.999848	11768	55036	1.000000	15911	52120	1.000000	162903594	0.000000
150889793	524276424.000000	27253122	9999.999908	11841	55145	1.000000	15963	52187	1.000000	166881620	0.000000
150899636	524327906.000000	27253196	9999.999944	11738	54962	1.000000	15904	51680	1.000000	170855058	0.000000
150908276	524349140.000000	27250690	9999.999966	11796	54963	1.000000	15801	51997	1.000000	174823927	0.000000
150900588	524287021.000000	27253408	9999.999979	11726	55336	1.000000	15939	51732	1.000000	178785922	-1.#IND00
150900756	524335269.000000	27255359	9999.999988	11797	54784	1.000000	16041	51572	1.000000	182745088	0.008000
150899922	524330203.000000	27247588	9999.999992	11631	55255	1.000000	15893	51706	1.000000	186696452	0.000268
150888070	524367103.000000	27251040	9999.999995	11552	55072	1.000000	15989	51720	1.000000	190644443	-0.012064
150895540	524275292.000000	27261203	9999.999997	11669	55409	1.000000	15814	51864	1.000000	194580485	-0.005070
150895441	524319978.000000	27245773	9999.999998	11716	55089	1.000000	15939	51606	1.000000	198512514	-0.002288
150908012	524278779.000000	27255558	9999.999999	11611	54898	1.000000	15835	51771	1.000000	202437271	0.000555
150888450	524363420.000000	27256612	9999.999999	11715	55074	1.000000	16185	51394	1.000000	206357265	0.008110
150904487	524313426.000000	27254906	10000.000000	11713	55263	1.000000	15827	52066	1.000000	210272134	0.006123
150913406	524310698.000000	27247248	10000.000000	11652	54665	1.000000	15792	52281	1.000000	214182469	0.005471
150909889	524302053.000000	27245392	10000.000000	11698	55462	1.000000	15891	51947	1.000000	218086610	0.005393
150902682	524326267.000000	27253010	10000.000000	11697	54798	1.000000	16052	51560	1.000000	221984195	0.004222
150907177	524303078.000000	27255263	10000.000000	11721	54683	1.000000	15970	51414	1.000000	225872501	0.001841
150882897	524321556.000000	27258528	10000.000000	11790	55295	1.000000	15937	51822	1.000000	229758213	0.003068
150911477	524278666.000000	27250303	10000.000000	11656	55090	1.000000	15981	52041	1.000000	233640759	0.002085
150902464	524303045.000000	27249848	10000.000000	11620	54635	1.000000	15959	51694	1.000000	237512580	0.001710
150904772	524302624.000000	27254860	10000.000000	11829	54561	1.000000	15998	51747	1.000000	241379863	0.000351
150894944	524301857.000000	27250737	10000.000000	11661	54452	1.000000	15899	51413	1.000000	245240632	0.000592
150892468	524288392.000000	27255144	10000.000000	11618	54870	1.000000	15884	51381	1.000000	249097923	-0.000823
150893252	524325852.000000	27256147	10000.000000	11745	54442	1.000000	15858	51999	1.000000	252944136	-0.001655
150908701	524327401.000000	27254262	10000.000000	11717	55282	1.000000	15836	51912	1.000000	256786565	-0.002189
150908636	524273287.000000	27250215	10000.000000	11771	54921	1.000000	15736	52267	1.000000	260623287	-0.002121
150911195	524330860.000000	27259354	10000.000000	11662	54999	1.000000	16077	51328	1.000000	264452872	-0.002955
150890087	524316815.000000	27253099	10000.000000	11692	54579	1.000000	15996	51607	1.000000	268275681	-0.001560
150906605	524293617.000000	27243311	10000.000000	11723	55400	1.000000	15658	51896	1.000000	272097523	-0.001770
150908411	524326478.000000	27254155	10000.000000	11610	55061	1.000000	16221	51913	1.000000	275914000	-0.002053
150886853	524320036.000000	27257379	10000.000000	11914	54937	1.000000	16018	52364	1.000000	279723098	-0.002760
150906326	524331770.000000	27252273	10000.000000	11565	55319	1.000000	15802	51648	1.000000	283525722	-0.002754
150901526	524327682.000000	27251156	10000.000000	11624	55240	1.000000	15836	51883	1.000000	287322520	-0.002870
150914728	524308028.000000	27240348	10000.000000	11574	54986	1.000000	15929	51299	1.000000	291115118	-0.003003
150901337	524310806.000000	27250707	10000.000000	11588	54944	1.000000	15882	52082	1.000000	294901389	-0.002843
150886089	524323785.000000	27248304	10000.000000	11877	54317	1.000000	15792	51791	1.000000	298683189	-0.003081
150909001	524317308.000000	27251732	10000.000000	11656	54984	1.000000	15866	52079	1.000000	302459046	-0.003439
150903985	524335924.000000	27256230	10000.000000	11828	54660	1.000000	15959	51801	1.000000	306228925	-0.003228
150898179	524314007.000000	27256834	10000.000000	11796	54634	1.000000	16005	51412	1.000000	309991316	-0.002860
150911391	524278237.000000	27246348	10000.000000	11667	55368	1.000000	15951	51443	1.000000	313748680	-0.003103
150911279	524271939.000000	27243132	10000.000000	11625	55076	1.000000	15732	51920	1.000000	317503452	-0.002731
150904411	524306296.000000	27259079	10000.000000	11719	55224	1.000000	15831	51669	1.000000	321252881	-0.001874
150891854	524342243.000000	27253193	10000.000000	11748	54858	1.000000	15948	51930	1.000000	324994367	-0.001922
150900107	524323266.000000	27252161	10000.000000	11707	54730	1.000000	16248	51408	1.000000	328728798	-0.001279
150901849	524304914.000000	27256687	10000.000000	11880	54706	1.000000	15850	51937	1.000000	332461698	-0.001339
150888617	524369956.000000	27248241	10000.000000	11611	55022	1.000000	15896	51691	1.000000	336182466	-0.001371
150903170	524336066.000000	27253693	10000.000000	11797	55361	1.000000	16108	51978	1.000000	339897782	-0.001375
150891604	524323856.000000	27252317	10000.000000	11706	55068	1.000000	15899	51650	1.000000	343611557	-0.001301
150909829	524318614.000000	27258976	10000.000000	11653	55226	1.000000	15967	52045	1.000000	347320638	-0.001298
150876411	524372839.000000	27244348	10000.000000	11773	54574	1.000000	15856	51975	1.000000	351023120	-0.001359
150925367	524291181.000000	27244375	10000.000000	11677	55318	1.000000	15858	52055	1.000000	354722177	-0.001469
150906627	524299042.000000	27243750	10000.000000	11571	54945	1.000000	15906	51532	1.000000	358415388	-0.001577
150913189	524305489.000000	27253985	10000.000000	11792	54558	1.000000	15953	51695	1.000000	362102602	-0.001340
150893593	524302035.000000	27259214	10000.000000	11705	54830	1.000000	15981	51580	1.000000	365782569	-0.001046
150904456	524303409.000000	27248970	10000.000000	11711	54483	1.000000	15781	52068	1.000000	369458052	-0.000478
150907482	524299976.000000	27251245	10000.000000	11672	54980	1.000000	15817	51985	1.000000	373125272	-0.000399
150908960	524297415.000000	27249651	10000.000000	11659	55254	1.000000	15851	52214	1.000000	376791426	-0.000341
150866101	524366390.000000	27252937	10000.000000	11650	55240	1.000000	15961	51490	1.000000	380450250	-0.000410
150888538	524343261.000000	27241589	10000.000000	11680	54642	1.000000	15913	51857	1.000000	384100370	-0.000313
150897724	524294195.000000	27240797	10000.000000	11735	54948	1.000000	15937	51730	1.000000	387746817	-0.000299
150890838	524308747.000000	27250264	10000.000000	11791	54984	1.000000	15844	51599	1.000000	391392049	-0.000498
150908967	524289898.000000	27249706	10000.000000	11742	55397	1.000000	15960	51669	1.000000	395032789	-0.000719
150894090	524292750.000000	27248068	10000.000000	11811	54710	1.000000	15967	51568	1.000000	398662089	-0.000275
150893600	524285746.000000	27258809	10000.000000	11721	55168	1.000000	15850	52085	1.000000	402286924	-0.000155
npatches	nstrain	runtime	dt	init_x	init_y	init_y_blood	init_z	init_S	beta0	beta1	beta2	beta3	mean_beta	B	d	delta	delta_blood	b[0]	mut	m	CTL	c	g	epsilon	k	het	lambda	rho	omega	x_max	patch.dyna	DELTA	A	VA
10000	1	100.000000	0.000100	21900	9499	5000000	0.001000	10000000	15.005136	10.290442	16.847607	23.997831	18	8000000000.000000	0.010000	1.000000	1.000000	800000	0.000050	0.048000	0	0.500000	0.000000	25.000000	8.000000	0.500000	0.001000	0.001000	0.010000	31987	0	10.000000	7.000000	1.000000
sus	inf	inf_blood	z	x[0]	y[0][0]	z[0]	x[1]	y[1][0]	z[1]	S[0]	synchrony
219000000	94990000.000000	5000000	10.000000	21900	9499	0.001000	21900	9499	0.001000	10000000	0.000000
72174075	1631624301.000000	84866642	3940.834452	7937	162800	0.394083	10423	161168	0.394083	15436570	0.000000
106218950	944148841.000000	49106810	6324.976263	11376	94476	0.632498	14648	90949	0.632498	21160796	0.000000
131469711	669021914.000000	34779179	7771.013291	14342	66404	0.777101	17468	63831	0.777101	26098256	0.000000
146018271	553972035.000000	28802919	8648.068121	15816	54257	0.864807	19153	51799	0.864807	30558019	0.000000
154630914	496231054.000000	25796541	9180.022116	16875	48742	0.918002	20099	46316	0.918002	34733203	0.000000
159798462	464599670.000000	24148990	9502.664490	17313	45505	0.950266	20366	42962	0.950266	38736319	0.000000
162909366	446446319.000000	23197397	9698.354536	17438	43560	0.969835	21084	41409	0.969835	42630798	0.000000
164790662	435871934.000000	22655534	9817.045065	17631	42907	0.981705	21039	40302	0.981705	46464729	0.000000
165919234	429639745.000000	22333144	9889.033609	17859	42074	0.988903	21180	39591	0.988903	50256766	0.000000
166634852	425827647.000000	22129285	9932.696323	18040	41516	0.993270	21363	39504	0.993270	54019648	0.000000
167061063	423531136.000000	22014026	9959.178767	18053	41378	0.995918	21222	39071	0.995918	57760960	0.000000
167276301	422184663.000000	21945476	9975.240980	17963	41240	0.997524	21346	38785	0.997524	61491233	0.000000
167429922	421304823.000000	21912912	9984.983083	18089	40990	0.998498	21440	38621	0.998498	65208058	0.000000
167564340	420815118.000000	21876262	9990.891893	17962	41024	0.999089	21335	38787	0.999089	68920911	0.000000
167603843	420540870.000000	21846899	9994.475723	18002	41157	0.999448	21236	38811	0.999448	72622891	0.000000
167637542	420352348.000000	21853485	9996.649399	18032	40860	0.999665	21296	38723	0.999665	76320849	0.000000
167660844	420222937.000000	21831293	9997.967783	18304	40796	0.999797	21407	38414	0.999797	80010307	0.000000
167680701	420161439.000000	21836231	9998.767413	17790	41122	0.999877	21306	38681	0.999877	83692668	0.000000
167669436	420143284.000000	21837617	9999.252408	18034	41087	0.999925	21528	38630	0.999925	87373155	0.000000
167682727	420124943.000000	21832983	9999.546568	18181	40874	0.999955	21504	38080	0.999955	91050181	0.000000
167673983	420103765.000000	21833918	9999.724983	18077	41049	0.999972	21449	38613	0.999972	94716357	0.000000
167676738	420093330.000000	21841405	9999.833196	17883	41411	0.999983	21269	38725	0.999983	98376356	0.000000
167685948	420048378.000000	21823510	9999.898829	17993	41303	0.999990	21245	38585	0.999990	102032844	0.000000
167685558	420042378.000000	21835628	9999.938638	18053	41172	0.999994	21359	38497	0.999994	105685657	0.000000
167677488	420062053.000000	21836967	9999.962782	18107	41238	0.999996	21322	38890	0.999996	109333502	0.000000
167695397	420002289.000000	21837264	9999.977427	17841	41048	0.999998	21619	38336	0.999998	112971034	0.000000
167692846	420031591.000000	21828539	9999.986309	18037	40874	0.999999	21324	38526	0.999999	116605225	0.000000
167675532	420086860.000000	21835729	9999.991696	18073	41283	0.999999	21315	38567	0.999999	120233505	0.000000
167696167	420048757.000000	21834785	9999.994963	17940	40794	0.999999	21428	38619	0.999999	123855708	0.000000
167678777	420063142.000000	21840194	9999.996945	17991	40986	1.000000	21547	38755	1.000000	127473038	0.000000
167692816	420038288.000000	21838267	9999.998147	18147	40713	1.000000	21372	38650	1.000000	131089062	0.000000
167687546	420061854.000000	21829939	9999.998876	18071	41014	1.000000	21465	38744	1.000000	134698062	0.000000
167676663	420076048.000000	21830306	9999.999318	17996	41360	1.000000	21280	38440	1.000000	138298786	0.000000
167677244	420083721.000000	21833411	9999.999587	18072	41277	1.000000	21229	38691	1.000000	141895186	0.000000
167697907	420034777.000000	21835489	9999.999749	17967	41461	1.000000	21318	38406	1.000000	145489163	0.000000
167695082	420092282.000000	21827030	9999.999848	18099	41107	1.000000	21430	39101	1.000000	149072154	0.000000
167663084	420079355.000000	21838141	9999.999908	17882	41172	1.000000	21357	38796	1.000000	152654284	0.000000
167702263	420031028.000000	21827490	9999.999944	18006	41486	1.000000	21177	38636	1.000000	156226266	0.000000
167710324	420007240.000000	21829053	9999.999966	18009	41407	1.000000	21391	38686	1.000000	159796512	0.000000
167697409	420038926.000000	21831398	9999.999979	17918	41212	1.000000	21457	38501	1.000000	163358353	-1.#IND00
167668714	420059503.000000	21834528	9999.999988	18067	41163	1.000000	21351	39029	1.000000	166918342	-0.000000
167687788	420044621.000000	21824152	9999.999992	18017	41223	1.000000	21457	38638	1.000000	170470296	0.002580
167711778	419978034.000000	21840476	9999.999995	18022	40887	1.000000	21385	38625	1.000000	174019265	-0.005889
167680838	420084747.000000	21826630	9999.999997	18112	41341	1.000000	21342	38447	1.000000	177560655	-0.008552
167691941	420037384.000000	21830772	9999.999998	18154	40908	1.000000	21552	38288	1.000000	181097024	-0.008454
167689977	420042892.000000	21835255	9999.999999	18037	41197	1.000000	21372	38526	1.000000	184626231	-0.011601
167685746	420056243.000000	21837771	9999.999999	18085	40888	1.000000	21486	38697	1.000000	188151892	-0.008243
167697570	420057464.000000	21834387	10000.000000	18034	41051	1.000000	21278	38516	1.000000	191675447	-0.007123
167690747	420048552.000000	21832832	10000.000000	18200	40994	1.000000	21227	38779	1.000000	195193302	-0.006564
167689743	420044260.000000	21834330	10000.000000	18049	41276	1.000000	21473	38249	1.000000	198705909	-0.006211
167695382	420016430.000000	21823516	10000.000000	18061	41299	1.000000	21302	38886	1.000000	202212934	-0.005521
167674608	420043688.000000	21829179	10000.000000	18070	40832	1.000000	21488	38507	1.000000	205713013	-0.004461
167682726	420069030.000000	21828091	10000.000000	17915	41309	1.000000	21582	38206	1.000000	209208505	-0.003203
167675576	420079845.000000	21836842	10000.000000	17986	41364	1.000000	21430	38073	1.000000	212697203	-0.002756
167677244	420055900.000000	21833654	10000.000000	17923	40947	1.000000	21326	38599	1.000000	216182582	-0.002562
167690244	420041748.000000	21829794	10000.000000	17932	41098	1.000000	21388	38667	1.000000	219656413	-0.003058
167700652	420055585.000000	21827012	10000.000000	18106	41215	1.000000	21433	38413	1.000000	223126328	-0.002701
167676344	420051032.000000	21832346	10000.000000	18168	40826	1.000000	21457	38536	1.000000	226598722	-0.002562
167684871	420007487.000000	21835554	10000.000000	18206	40962	1.000000	21338	38804	1.000000	230065987	-0.002828
167685781	420024211.000000	21830499	10000.000000	18154	40734	1.000000	21221	38853	1.000000	233522879	-0.002846
167686763	420058544.000000	21834614	10000.000000	18025	41270	1.000000	21549	38959	1.000000	236975156	-0.006208
167690265	420059051.000000	21829189	10000.000000	18052	41175	1.000000	21152	38740	1.000000	240424094	-0.005729
167696559	420078215.000000	21828602	10000.000000	18095	41008	1.000000	21526	38495	1.000000	243870869	-0.006734
167680139	420065365.000000	21829730	10000.000000	17960	40931	1.000000	21559	38350	1.000000	247309803	-0.006676
167705479	420057815.000000	21833299	10000.000000	18132	40984	1.000000	21355	38798	1.000000	250745801	-0.006256
167686403	420053762.000000	21826830	10000.000000	18045	40953	1.000000	21289	38449	1.000000	254172368	-0.006484
167698558	420037090.000000	21832911	10000.000000	18008	41086	1.000000	21112	38679	1.000000	257592389	-0.005547
167660157	420115307.000000	21836390	10000.000000	17996	40850	1.000000	21464	38530	1.000000	261011555	-0.005448
167693796	420042875.000000	21833793	10000.000000	17980	40840	1.000000	21473	38442	1.000000	264424156	-0.004943
167690828	420065172.000000	21828360	10000.000000	17991	41305	1.000000	21335	38522	1.000000	267830974	-0.005309
167660618	420092634.000000	21836403	10000.000000	18191	40917	1.000000	21466	38789	1.000000	271236811	-0.005253
167679144	420062340.000000	21832797	10000.000000	18230	40882	1.000000	21323	38671	1.000000	274632691	-0.004984
167689508	420040776.000000	21834663	10000.000000	18000	41504	1.000000	21294	38342	1.000000	278028430	-0.005446
167665215	420072042.000000	21837564	10000.000000	17998	41017	1.000000	21314	38427	1.000000	281414862	-0.005263
167676079	420055256.000000	21825542	10000.000000	18074	41170	1.000000	21402	38711	1.000000	284797315	-0.005348
167686311	420100552.000000	21825683	10000.000000	18155	41105	1.000000	21369	38624	1.000000	288174377	-0.005409
167689183	420063754.000000	21831795	10000.000000	18174	41176	1.000000	21408	38598	1.000000	291544593	-0.005204
167684081	420111737.000000	21832079	10000.000000	18128	41173	1.000000	21243	38463	1.000000	294911593	-0.005085
167667226	420062244.000000	21832929	10000.000000	18060	41027	1.000000	21432	38261	1.000000	298271577	-0.004626
167684632	420064829.000000	21832005	10000.000000	18032	40995	1.000000	21346	38886	1.000000	301626211	-0.004752
167679047	420095961.000000	21830326	10000.000000	18171	40879	1.000000	21413	38751	1.000000	304978153	-0.004337
167692564	420027721.000000	21832135	10000.000000	18083	40814	1.000000	21204	38640	1.000000	308324296	-0.004372
167677168	420096948.000000	21844140	10000.000000	18296	40571	1.000000	21377	38911	1.000000	311668402	-0.004208
167690430	420027604.000000	21844982	10000.000000	18027	40925	1.000000	21306	38395	1.000000	315006270	-0.003952
167668467	420093337.000000	21835359	10000.000000	18195	41204	1.000000	21310	38634	1.000000	318337351	-0.003967
167685441	420051623.000000	21837476	10000.000000	18183	41189	1.000000	21407	38814	1.000000	321665073	-0.003834
167687036	420058331.000000	21832429	10000.000000	17978	41400	1.000000	21194	38871	1.000000	324986568	-0.003707
167700820	420019972.000000	21827486	10000.000000	18275	41061	1.000000	21409	38247	1.000000	328299713	-0.003635
167687500	420063566.000000	21837574	10000.000000	18036	40794	1.000000	21340	38854	1.000000	331610014	-0.003774
167698855	420046211.000000	21834198	10000.000000	18124	41221	1.000000	21278	38864	1.000000	334916999	-0.003540
167681873	420074408.000000	21828842	10000.000000	17868	41180	1.000000	21220	38493	1.000000	338219255	-0.003676
167670310	420030441.000000	21829154	10000.000000	18152	40965	1.000000	21536	38486	1.000000	341516419	-0.003818
167671109	420076742.000000	21832559	10000.000000	17904	40794	1.000000	21081	38189	1.000000	344803816	-0.003620
167681780	420062979.000000	21830100	10000.000000	17912	41347	1.000000	21382	38438	1.000000	348090275	-0.003637
167696455	420054838.000000	21832444	10000.000000	18134	40898	1.000000	21147	38653	1.000000	351374284	-0.002691
167686171	420063087.000000	21830149	10000.000000	18138	41108	1.000000	21492	38932	1.000000	354646552	-0.002668
167686383	420094637.000000	21831145	10000.000000	17901	41046	1.000000	21256	38767	1.000000	357919968	-0.002613
167683442	420078227.000000	21839652	10000.000000	18075	41061	1.000000	21378	38864	1.000000	361183959	-0.002643
167676793	420074671.000000	21836669	10000.000000	17993	40896	1.000000	21292	38599	1.000000	364448132	-0.002851
npatches	nstrain	runtime	dt	init_x	init_y	init_y_blood	init_z	init_S	beta0	beta1	beta2	beta3	mean_beta	B	d	delta	delta_blood	b[0]	mut	m	CTL	c	g	epsilon	k	het	lambda	rho	omega	x_max	patch.dyna	DELTA	A	VA
10000	1	100.000000	0.000100	21900	9499	5000000	0.001000	10000000	23.720179	14.408717	24.526122	9.548031	18	8000000000.000000	0.010000	1.000000	1.000000	800000	0.000050	0.048000	0	0.500000	0.000000	25.000000	9.000000	0.500000	0.001000	0.001000	0.010000	31987	0	10.000000	7.000000	1.000000
sus	inf	inf_blood	z	x[0]	y[0][0]	z[0]	x[1]	y[1][0]	z[1]	S[0]	synchrony
219000000	94990000.000000	5000000	10.000000	21900	9499	0.001000	21900	9499	0.001000	10000000	0.000000
77127986	1487500627.000000	77388082	3940.834452	5825	150879	0.394083	8736	147633	0.394083	15390880	0.000000
116877896	809399330.000000	42102393	6324.976263	9173	82886	0.632498	13163	79559	0.632498	20906532	0.000000
144583043	561253633.000000	29180230	7771.013291	11633	58181	0.777101	16108	54974	0.777101	25540575	0.000000
160581568	457504534.000000	23797199	8648.068121	13130	47860	0.864807	18057	43906	0.864807	29650513	0.000000
170070380	405324154.000000	21068721	9180.022116	14045	42835	0.918002	18847	39451	0.918002	33450223	0.000000
175735104	376821690.000000	19586698	9502.664490	14795	39707	0.950266	19491	36233	0.950266	37063907	0.000000
179171741	360514598.000000	18736553	9698.354536	14986	37987	0.969835	19742	34621	0.969835	40560766	0.000000
181232812	350937732.000000	18240544	9817.045065	15243	37306	0.981705	19835	33810	0.981705	43987366	0.000000
182517168	345252780.000000	17945524	9889.033609	15458	36832	0.988903	20097	33201	0.988903	47368487	0.000000
183253673	341883829.000000	17768274	9932.696323	15502	36323	0.993270	20091	33022	0.993270	50722458	0.000000
183716044	339794670.000000	17665369	9959.178767	15437	35952	0.995918	20154	32670	0.995918	54053466	0.000000
184008641	338539712.000000	17596669	9975.240980	15635	36123	0.997524	19933	32902	0.997524	57372760	0.000000
184170132	337765433.000000	17555210	9984.983083	15400	35394	0.998498	20100	32508	0.998498	60681402	0.000000
184269520	337333485.000000	17535623	9990.891893	15446	35656	0.999089	20219	32489	0.999089	63982400	0.000000
184334909	337045804.000000	17518649	9994.475723	15654	35512	0.999448	19970	32626	0.999448	67273105	0.000000
184376939	336942125.000000	17512197	9996.649399	15528	35406	0.999665	20423	32572	0.999665	70560993	0.000000
184398920	336778746.000000	17499609	9997.967783	15523	35862	0.999797	20301	32638	0.999797	73842378	0.000000
184412146	336735863.000000	17499233	9998.767413	15619	35504	0.999877	20403	32414	0.999877	77119291	0.000000
184411713	336733199.000000	17498543	9999.252408	15532	35849	0.999925	20117	32704	0.999925	80389793	0.000000
184439923	336680010.000000	17495917	9999.546568	15495	35380	0.999955	20380	32154	0.999955	83654529	0.000000
184424624	336694516.000000	17495917	9999.724983	15514	35649	0.999972	20252	32343	0.999972	86914377	0.000000
184442523	336618782.000000	17495032	9999.833196	15655	35519	0.999983	20082	32531	0.999983	90167546	0.000000
184436348	336659152.000000	17498677	9999.898829	15350	36061	0.999990	20306	32576	0.999990	93418565	0.000000
184423155	336669265.000000	17497095	9999.938638	15572	35897	0.999994	20469	32363	0.999994	96662529	0.000000
184417543	336676485.000000	17504747	9999.962782	15546	35593	0.999996	20122	32565	0.999996	99900548	0.000000
184426349	336604213.000000	17493541	9999.977427	15622	35869	0.999998	20253	32355	0.999998	103133820	0.000000
184417876	336666374.000000	17491648	9999.986309	15429	36123	0.999999	20303	32432	0.999999	106363528	0.000000
184432800	336705345.000000	17501108	9999.991696	15573	35906	0.999999	20347	32354	0.999999	109590007	0.000000
184454200	336596157.000000	17495454	9999.994963	15434	36106	0.999999	20088	32699	0.999999	112811671	0.000000
184427964	336660452.000000	17503167	9999.996945	15553	35692	1.000000	20138	32227	1.000000	116028632	0.000000
184439436	336610359.000000	17496928	9999.998147	15404	36195	1.000000	20081	32426	1.000000	119240960	0.000000
184430685	336666782.000000	17495823	9999.998876	15544	35696	1.000000	20354	31829	1.000000	122445514	0.000000
184435458	336641005.000000	17497169	9999.999318	15601	35395	1.000000	20278	32324	1.000000	125647629	0.000000
184435563	336650905.000000	17503645	9999.999587	15612	35369	1.000000	20083	32477	1.000000	128844605	0.000000
184426820	336639553.000000	17499278	9999.999749	15593	35841	1.000000	20274	32509	1.000000	132035397	0.000000
184439201	336646750.000000	17502741	9999.999848	15547	35708	1.000000	20457	32329	1.000000	135220090	0.000000
184403161	336719576.000000	17502132	9999.999908	15616	36090	1.000000	20293	32512	1.000000	138400974	0.000000
184409315	336705037.000000	17506533	9999.999944	15536	35669	1.000000	20342	32741	1.000000	141577396	0.000000
184441994	336682641.000000	17503134	9999.999966	15334	36008	1.000000	20229	32242	1.000000	144750058	0.000000
184430763	336609067.000000	17494429	9999.999979	15530	35436	1.000000	20200	32227	1.000000	147916038	-1.#IND00
184433288	336614939.000000	17492423	9999.999988	15426	36282	1.000000	20182	32168	1.000000	151080004	-0.038400
184420701	336657031.000000	17499378	9999.999992	15554	36125	1.000000	20171	32484	1.000000	154234089	-0.015094
184452767	336604840.000000	17498319	9999.999995	15494	35662	1.000000	20267	32505	1.000000	157387981	-0.012039
184428691	336628402.000000	17495106	9999.999997	15496	35798	1.000000	20220	32787	1.000000	160536707	-0.008295
184429629	336675439.000000	17495745	9999.999998	15419	35866	1.000000	20021	32645	1.000000	163682453	-0.004545
184437207	336633914.000000	17500190	9999.999999	15603	35389	1.000000	20178	32386	1.000000	166820588	0.002309
184426405	336654862.000000	17492380	9999.999999	15360	35839	1.000000	20038	32661	1.000000	169954440	0.007055
184442605	336613028.000000	17493780	10000.000000	15696	35691	1.000000	20265	32380	1.000000	173082652	0.005476
184433653	336639832.000000	17496619	10000.000000	15508	35511	1.000000	20148	32180	1.000000	176207761	0.003055
184424105	336693427.000000	17496831	10000.000000	15634	35466	1.000000	20193	32474	1.000000	179327949	0.006260
184420771	336633545.000000	17494918	10000.000000	15562	35746	1.000000	20235	32292	1.000000	182443654	0.008760
184430553	336654315.000000	17503982	10000.000000	15611	35388	1.000000	20111	32311	1.000000	185551290	0.008207
184436166	336636373.000000	17495689	10000.000000	15438	36098	1.000000	19974	32642	1.000000	188657357	0.011444
184436944	336612726.000000	17496659	10000.000000	15588	35343	1.000000	20316	32331	1.000000	191764491	0.012828
184423905	336655874.000000	17493072	10000.000000	15575	35823	1.000000	19990	32325	1.000000	194861932	0.010937
184435209	336599544.000000	17485568	10000.000000	15570	35889	1.000000	20130	32675	1.000000	197953799	0.010338
184424458	336641223.000000	17493071	10000.000000	15431	35656	1.000000	20326	32343	1.000000	201042336	0.009963
184437348	336613871.000000	17493272	10000.000000	15421	35724	1.000000	20127	32647	1.000000	204125004	0.009356
184416674	336680258.000000	17497851	10000.000000	15546	35732	1.000000	20326	32009	1.000000	207203856	0.009585
184420591	336660325.000000	17499449	10000.000000	15618	35754	1.000000	20307	32380	1.000000	210277024	0.006686
184439086	336647646.000000	17500636	10000.000000	15609	36035	1.000000	20152	32514	1.000000	213349467	0.007880
184430146	336629412.000000	17496488	10000.000000	15374	35907	1.000000	20279	32414	1.000000	216416957	0.006298
184425841	336632097.000000	17496158	10000.000000	15639	35532	1.000000	20310	32419	1.000000	219477451	0.005505
184420751	336635460.000000	17498175	10000.000000	15451	35869	1.000000	20333	32299	1.000000	222533319	0.005421
184438355	336651650.000000	17491280	10000.000000	15663	35558	1.000000	20211	32502	1.000000	225585491	0.004920
184426716	336636362.000000	17493357	10000.000000	15655	35432	1.000000	20163	32361	1.000000	228633326	0.005359
184427029	336658805.000000	17502088	10000.000000	15547	35444	1.000000	20249	32294	1.000000	231676528	0.004630
184433612	336634376.000000	17497900	10000.000000	15486	35868	1.000000	19990	32638	1.000000	234715222	0.003668
184438721	336660588.000000	17500464	10000.000000	15384	36110	1.000000	20104	32239	1.000000	237747965	0.003760
184414132	336660715.000000	17492908	10000.000000	15439	35887	1.000000	20346	32441	1.000000	240777243	0.003258
184435964	336681140.000000	17495138	10000.000000	15457	35637	1.000000	20011	32640	1.000000	243799126	0.002784
184454187	336624627.000000	17495211	10000.000000	15517	35610	1.000000	20378	32396	1.000000	246813388	0.002769
184436734	336624965.000000	17495291	10000.000000	15521	35792	1.000000	20262	32367	1.000000	249827254	0.003084
184449625	336645326.000000	17502070	10000.000000	15477	35615	1.000000	20174	32419	1.000000	252839684	0.003111
184420050	336654870.000000	17503522	10000.000000	15406	36071	1.000000	20080	32775	1.000000	255843441	0.001779
184435225	336599241.000000	17491602	10000.000000	15487	35893	1.000000	20305	32683	1.000000	258843173	0.001511
184424587	336654007.000000	17497310	10000.000000	15606	35359	1.000000	20088	32346	1.000000	261839835	0.000594
184434736	336661224.000000	17496779	10000.000000	15501	36085	1.000000	20193	32603	1.000000	264833094	0.000658
184428120	336647163.000000	17500064	10000.000000	15401	35846	1.000000	20012	32249	1.000000	267825813	0.000068
184438149	336636697.000000	17494227	10000.000000	15594	35596	1.000000	20037	32608	1.000000	270808386	0.000377
184416192	336631518.000000	17503817	10000.000000	15476	35487	1.000000	20294	32034	1.000000	273785853	0.000509
184447564	336612979.000000	17494035	10000.000000	15579	35859	1.000000	20139	32385	1.000000	276757264	0.000284
184419586	336641133.000000	17495013	10000.000000	15448	35826	1.000000	20111	32566	1.000000	279729026	0.000118
184411701	336681795.000000	17494377	10000.000000	15529	35848	1.000000	20229	32277	1.000000	282693555	0.000609
184421320	336641968.000000	17495954	10000.000000	15791	35501	1.000000	20187	32684	1.000000	285658642	0.000710
184427289	336664260.000000	17494541	10000.000000	15651	35845	1.000000	20198	32459	1.000000	288614263	0.000506
184431898	336623766.000000	17493323	10000.000000	15452	35751	1.000000	20249	32456	1.000000	291566314	0.000438
184440174	336628074.000000	17493935	10000.000000	15472	35580	1.000000	20116	32686	1.000000	294512828	0.000277
184447354	336651023.000000	17492219	10000.000000	15678	35507	1.000000	20093	32498	1.000000	297455210	-0.000056
184423996	336709433.000000	17502034	10000.000000	15447	35661	1.000000	20332	32353	1.000000	300393144	-0.000047
184433427	336628539.000000	17497165	10000.000000	15735	35816	1.000000	20162	32662	1.000000	303328405	0.000087
184409057	336667428.000000	17499894	10000.000000	15444	35541	1.000000	20010	32689	1.000000	306256059	0.000402
184445697	336634305.000000	17495798	10000.000000	15585	35535	1.000000	20184	32398	1.000000	309180550	0.000551
184439388	336697708.000000	17497079	10000.000000	15600	35719	1.000000	20185	32543	1.000000	312099405	0.000769
184431557	336630511.000000	17497047	10000.000000	15531	35781	1.000000	20324	32305	1.000000	315017181	0.000535
184423713	336678118.000000	17495221	10000.000000	15509	36124	1.000000	20236	32768	1.000000	317929343	0.000328
184443841	336616038.000000	17495713	10000.000000	15363	36053	1.000000	20282	32085	1.000000	320837718	0.001296
184446353	336626408.000000	17494750	10000.000000	15581	35310	1.000000	20127	32398	1.000000	323740199	0.001340
184442686	336652536.000000	17500057	10000.000000	15570	35644	1.000000	20152	32744	1.000000	326639860	0.001034
npatches	nstrain	runtime	dt	init_x	init_y	init_y_blood	init_z	init_S	beta0	beta1	beta2	beta3	mean_beta	B	d	delta	delta_blood	b[0]	mut	m	CTL	c	g	epsilon	k	het	lambda	rho	omega	x_max	patch.dyna	DELTA	A	VA
10000	1	100.000000	0.000100	21900	9499	5000000	0.001000	10000000	16.149452	13.040035	20.684070	24.747052	18	8000000000.000000	0.010000	1.000000	1.000000	800000	0.000050	0.048000	0	0.500000	0.000000	25.000000	10.000000	0.500000	0.001000	0.001000	0.010000	31987	0	10.000000	7.000000	1.000000
sus	inf	inf_blood	z	x[0]	y[0][0]	z[0]	x[1]	y[1][0]	z[1]	S[0]	synchrony
219000000	94990000.000000	5000000	10.000000	21900	9499	0.001000	21900	9499	0.001000	10000000	0.000000
82849110	1354883134.000000	70494645	3940.834452	8475	135454	0.394083	9985	134104	0.394083	15315596	0.000000
128316903	695691737.000000	36194705	6324.976263	13131	69331	0.632498	14994	68112	0.632498	20598686	0.000000
158632664	470166720.000000	24455335	7771.013291	16475	46533	0.777101	18411	44697	0.777101	24902958	0.000000
176127067	375895512.000000	19551459	8648.068121	18099	37421	0.864807	20241	35869	0.864807	28640278	0.000000
186462729	328479280.000000	17074119	9180.022116	19186	32279	0.918002	21317	30493	0.918002	32040382	0.000000
192713121	302492357.000000	15726552	9502.664490	20051	29666	0.950266	22039	28513	0.950266	35234334	0.000000
196460704	287647775.000000	14950051	9698.354536	20283	28270	0.969835	21999	26892	0.969835	38305498	0.000000
198740547	278900917.000000	14495469	9817.045065	20558	27515	0.981705	22606	25884	0.981705	41299566	0.000000
200099650	273760926.000000	14231127	9889.033609	20788	26965	0.988903	22668	25395	0.988903	44243311	0.000000
200956940	270651444.000000	14063274	9932.696323	20877	26410	0.993270	22626	25706	0.993270	47155114	0.000000
201465987	268788204.000000	13972420	9959.178767	20849	26392	0.995918	22823	25148	0.995918	50045608	0.000000
201749715	267678799.000000	13911486	9975.240980	20795	26121	0.997524	22570	25100	0.997524	52925977	0.000000
201962877	266957037.000000	13879769	9984.983083	20762	26132	0.998498	22887	24790	0.998498	55794317	0.000000
202047723	266574763.000000	13854113	9990.891893	20796	26172	0.999089	22806	24862	0.999089	58655898	0.000000
202127365	266331677.000000	13841989	9994.475723	20936	26156	0.999448	22885	24479	0.999448	61511216	0.000000
202171064	266169268.000000	13831653	9996.649399	20888	26060	0.999665	22708	24314	0.999665	64361661	0.000000
202179934	266112509.000000	13828725	9997.967783	21032	25855	0.999797	22559	24965	0.999797	67202233	0.000000
202231472	266052788.000000	13826420	9998.767413	20965	26365	0.999877	22740	24630	0.999877	70043753	0.000000
202222989	265958805.000000	13823433	9999.252408	20879	25776	0.999925	22584	24931	0.999925	72878446	0.000000
202224986	265986079.000000	13825762	9999.546568	20849	26312	0.999955	22776	24674	0.999955	75706880	0.000000
202238003	265934544.000000	13821277	9999.724983	20931	25900	0.999972	22898	24808	0.999972	78530908	0.000000
202243292	265902411.000000	13824746	9999.833196	21039	25893	0.999983	22703	24854	0.999983	81353211	0.000000
202236050	265933943.000000	13819389	9999.898829	20730	26303	0.999990	22588	24868	0.999990	84171633	0.000000
202230943	265940235.000000	13827249	9999.938638	20949	25937	0.999994	22819	24980	0.999994	86984557	0.000000
202248743	265894672.000000	13822324	9999.962782	20854	25992	0.999996	22796	24723	0.999996	89796344	0.000000
202232067	265961070.000000	13819043	9999.977427	20832	26140	0.999998	22694	25068	0.999998	92601521	0.000000
202221453	265904737.000000	13823944	9999.986309	20949	25967	0.999999	22678	24839	0.999999	95401119	0.000000
202224249	265926390.000000	13821301	9999.991696	21003	26067	0.999999	22775	25277	0.999999	98198579	0.000000
202248321	265959865.000000	13825684	9999.994963	21182	25962	0.999999	22591	24828	0.999999	100992163	0.000000
202233621	265922697.000000	13821125	9999.996945	20884	26109	1.000000	22774	24692	1.000000	103782943	0.000000
202223901	265921378.000000	13818064	9999.998147	20968	26293	1.000000	22764	25027	1.000000	106567317	0.000000
202239281	265927156.000000	13810892	9999.998876	21098	26363	1.000000	22816	24743	1.000000	109344761	0.000000
202242387	265962583.000000	13820142	9999.999318	20889	25984	1.000000	22810	24817	1.000000	112120347	0.000000
202237886	265898667.000000	13821202	9999.999587	20733	25894	1.000000	22678	24798	1.000000	114891837	0.000000
202228370	265874642.000000	13820667	9999.999749	20997	26025	1.000000	22682	25144	1.000000	117661321	0.000000
202235014	265930057.000000	13825033	9999.999848	20904	26142	1.000000	22710	24612	1.000000	120424239	0.000000
202214627	265962835.000000	13824129	9999.999908	20692	26160	1.000000	22894	24784	1.000000	123186988	0.000000
202233615	265929182.000000	13827081	9999.999944	20874	26004	1.000000	22832	24765	1.000000	125941225	0.000000
202244233	265907438.000000	13823769	9999.999966	21014	26171	1.000000	22715	24887	1.000000	128696776	0.000000
202252027	265915265.000000	13819653	9999.999979	20987	26049	1.000000	22804	24583	1.000000	131443477	-1.#IND00
202236255	265917437.000000	13822462	9999.999988	21030	26176	1.000000	22824	24870	1.000000	134186241	-0.003200
202221364	265965599.000000	13824782	9999.999992	20948	26168	1.000000	22683	25050	1.000000	136928953	0.006800
202223897	265970511.000000	13825934	9999.999995	20908	26137	1.000000	22750	24971	1.000000	139665359	0.011221
202254532	265916367.000000	13822025	9999.999997	20895	26336	1.000000	22685	24980	1.000000	142397918	0.004269
202238485	265974438.000000	13824874	9999.999998	20880	26198	1.000000	22880	24818	1.000000	145125299	0.006629
202242633	265929335.000000	13822623	9999.999999	21081	25772	1.000000	22829	24697	1.000000	147848201	0.008097
202231133	265933088.000000	13812785	9999.999999	20969	26068	1.000000	22753	25172	1.000000	150569016	0.005235
202224305	265894478.000000	13825074	10000.000000	21124	26106	1.000000	22871	24630	1.000000	153281626	0.003363
202241942	265927746.000000	13818578	10000.000000	20994	25922	1.000000	22787	24852	1.000000	155991590	0.002601
202250699	265926155.000000	13832136	10000.000000	20973	26137	1.000000	22776	24935	1.000000	158699485	0.003064
202238637	265960427.000000	13824589	10000.000000	21019	26103	1.000000	22742	24929	1.000000	161402791	0.003867
202248183	265935444.000000	13821311	10000.000000	21055	26310	1.000000	22725	24674	1.000000	164100092	0.003392
202232162	265946542.000000	13825369	10000.000000	21159	25746	1.000000	22924	24796	1.000000	166795897	0.006255
202241021	265953736.000000	13824265	10000.000000	21025	25931	1.000000	23026	24754	1.000000	169486163	0.006805
202223406	265954715.000000	13823153	10000.000000	20944	25905	1.000000	22622	24956	1.000000	172172508	0.005683
202239910	265935750.000000	13819983	10000.000000	21013	25909	1.000000	22817	24528	1.000000	174854563	0.005958
202239907	265939138.000000	13818334	10000.000000	21067	26083	1.000000	22763	25195	1.000000	177529797	0.005622
202232376	265935435.000000	13818719	10000.000000	20818	25984	1.000000	22691	25012	1.000000	180201209	0.005511
202255552	265920986.000000	13822860	10000.000000	21018	26130	1.000000	22695	24990	1.000000	182871364	0.004928
202246447	265909704.000000	13821575	10000.000000	21116	26074	1.000000	22676	24711	1.000000	185540333	0.004325
202238902	265935111.000000	13812906	10000.000000	21185	25943	1.000000	22724	25310	1.000000	188201906	0.004047
202246964	265918310.000000	13818397	10000.000000	21007	25745	1.000000	22900	25133	1.000000	190860506	0.004001
202240124	265913117.000000	13819278	10000.000000	20868	25867	1.000000	22753	24662	1.000000	193515904	0.003594
202228985	265926409.000000	13819870	10000.000000	20920	26166	1.000000	22757	24945	1.000000	196166088	0.004948
202254017	265922406.000000	13816182	10000.000000	20905	26054	1.000000	22838	25123	1.000000	198812357	0.003839
202229658	265958709.000000	13818129	10000.000000	20806	25856	1.000000	22864	24908	1.000000	201454514	0.004408
202247425	265928556.000000	13816489	10000.000000	21054	25918	1.000000	22949	24736	1.000000	204090938	0.004656
202220996	265944109.000000	13823568	10000.000000	21018	26107	1.000000	22714	24704	1.000000	206725738	0.004812
202247966	265911694.000000	13825878	10000.000000	21024	26377	1.000000	22721	24969	1.000000	209355760	0.004046
202240529	265893681.000000	13819027	10000.000000	21002	26094	1.000000	22635	24876	1.000000	211983490	0.004070
202221532	265954071.000000	13825650	10000.000000	20762	26269	1.000000	22617	24738	1.000000	214600906	0.004746
202238380	265948146.000000	13824898	10000.000000	20892	26185	1.000000	22768	24706	1.000000	217218081	0.004683
202228354	265929333.000000	13822619	10000.000000	20750	26377	1.000000	22886	24823	1.000000	219834189	0.004443
202249452	265924487.000000	13820774	10000.000000	21052	26075	1.000000	22889	24775	1.000000	222440813	0.004274
202234704	265933013.000000	13824006	10000.000000	21128	25874	1.000000	22768	24829	1.000000	225044188	0.004823
202233051	265944171.000000	13817844	10000.000000	20904	26404	1.000000	22863	24971	1.000000	227645956	0.004834
202242842	265932323.000000	13824037	10000.000000	20679	26354	1.000000	22967	24559	1.000000	230244847	0.004762
202222494	265963088.000000	13819010	10000.000000	21030	26315	1.000000	22714	24634	1.000000	232840253	0.005579
202244795	265966616.000000	13818512	10000.000000	21260	25876	1.000000	22777	24742	1.000000	235430972	0.005570
202257205	265899333.000000	13829858	10000.000000	21010	25992	1.000000	22735	24800	1.000000	238017929	0.005399
202224075	265957798.000000	13828340	10000.000000	20808	26248	1.000000	22730	24466	1.000000	240600075	0.005323
202220257	265949988.000000	13825908	10000.000000	20943	26024	1.000000	22699	24974	1.000000	243179019	0.004853
202242645	265943036.000000	13818304	10000.000000	20900	26428	1.000000	22834	24833	1.000000	245759172	0.004782
202244886	265942454.000000	13822678	10000.000000	20925	26066	1.000000	22761	24532	1.000000	248327389	0.003507
202235798	265940419.000000	13812891	10000.000000	21096	25966	1.000000	22679	24962	1.000000	250895052	0.003552
202217068	265975805.000000	13826388	10000.000000	20928	25952	1.000000	22768	24951	1.000000	253459351	0.003826
202209252	265935845.000000	13822517	10000.000000	20923	26038	1.000000	22804	24826	1.000000	256019735	0.003750
202229851	265911467.000000	13819185	10000.000000	20926	26287	1.000000	22638	24695	1.000000	258571997	0.003744
202225487	265973762.000000	13822246	10000.000000	20793	26447	1.000000	22801	25064	1.000000	261125103	0.003290
202220049	265983745.000000	13823179	10000.000000	20868	25922	1.000000	22860	24868	1.000000	263672592	0.003689
202248465	265903199.000000	13818945	10000.000000	20947	25904	1.000000	22856	24926	1.000000	266213971	0.004697
202232798	265983679.000000	13822344	10000.000000	20963	26295	1.000000	22702	25002	1.000000	268753772	0.004667
202245115	265935827.000000	13822478	10000.000000	20855	25959	1.000000	22767	24651	1.000000	271291670	0.004853
202226059	265943413.000000	13826516	10000.000000	20829	26086	1.000000	22652	24926	1.000000	273826977	0.004794
202239086	265947041.000000	13828959	10000.000000	20956	25926	1.000000	22813	24585	1.000000	276358690	0.005114
202253301	265946817.000000	13823926	10000.000000	20884	26749	1.000000	22829	24922	1.000000	278880874	0.004683
202248558	265956589.000000	13812221	10000.000000	20923	25885	1.000000	22638	24801	1.000000	286436674	0.004366
npatches	nstrain	runtime	dt	init_x	init_y	init_y_blood	init_z	init_S	beta0	beta1	beta2	beta3	mean_beta	B	d	delta	delta_blood	b[0]	mut	m	CTL	c	g	epsilon	k	het	lambda	rho	omega	x_max	patch.dyna	DELTA	A	VA
10000	1	100.000000	0.000100	21900	9499	5000000	0.001000	10000000	21.049528	10.487408	16.390612	14.917513	18	8000000000.000000	0.010000	1.000000	1.000000	800000	0.000050	0.048000	0	0.500000	0.000000	25.000000	11.000000	0.500000	0.001000	0.001000	0.010000	31987	0	10.000000	7.000000	1.000000
sus	inf	inf_blood	z	x[0]	y[0][0]	z[0]	x[1]	y[1][0]	z[1]	S[0]	synchrony
219000000	94990000.000000	5000000	10.000000	21900	9499	0.001000	21900	9499	0.001000	10000000	0.000000
88011953	1240291978.000000	64550367	3940.834452	7467	125532	0.394083	12301	120858	0.394083	15262396	0.000000
138772105	603760430.000000	31419282	6324.976263	12144	61731	0.632498	18154	57267	0.632498	20336023	0.000000
171342125	397623135.000000	20670629	7771.013291	15428	41193	0.777101	21490	36204	0.777101	24353622	0.000000
190086619	311452115.000000	16194806	8648.068121	17288	32507	0.864807	23321	28249	0.864807	27756256	0.000000
201252912	268029023.000000	13939663	9180.022116	18509	27776	0.918002	24359	23714	0.918002	30795439	0.000000
207945997	244224828.000000	12687790	9502.664490	19071	25574	0.950266	24757	21721	0.950266	33615395	0.000000
211978083	230647488.000000	11980105	9698.354536	19552	24129	0.969835	25199	20396	0.969835	36305755	0.000000
214427569	222681284.000000	11578005	9817.045065	19781	23277	0.981705	25221	19730	0.981705	38915065	0.000000
215915959	217946154.000000	11330627	9889.033609	19827	23113	0.988903	25670	19122	0.988903	41469766	0.000000
216815058	215089217.000000	11180345	9932.696323	20003	22604	0.993270	25619	18817	0.993270	43994145	0.000000
217359969	213372387.000000	11092122	9959.178767	20156	22359	0.995918	25677	18865	0.995918	46493877	0.000000
217677846	212362215.000000	11036460	9975.240980	20162	22192	0.997524	25816	18290	0.997524	48980324	0.000000
217887143	211775515.000000	11003163	9984.983083	20239	22332	0.998498	25787	18551	0.998498	51461851	0.000000
218019414	211331054.000000	10980790	9990.891893	20413	21950	0.999089	25852	18464	0.999089	53935619	0.000000
218106016	211119044.000000	10975644	9994.475723	20148	22046	0.999448	25931	18544	0.999448	56399738	0.000000
218128260	211010717.000000	10964605	9996.649399	20031	22242	0.999665	25560	18520	0.999665	58860354	0.000000
218148842	210918641.000000	10957787	9997.967783	20049	22280	0.999797	25630	18409	0.999797	61314098	0.000000
218179573	210847669.000000	10950854	9998.767413	20161	22179	0.999877	25800	18334	0.999877	63765283	0.000000
218165275	210851517.000000	10956453	9999.252408	20189	22234	0.999925	25820	18595	0.999925	66212957	0.000000
218175114	210851727.000000	10959181	9999.546568	19980	22400	0.999955	25564	18428	0.999955	68658369	0.000000
218197749	210801360.000000	10954090	9999.724983	20256	21975	0.999972	25696	18330	0.999972	71095094	0.000000
218191125	210765777.000000	10949011	9999.833196	20210	22155	0.999983	25619	18505	0.999983	73527394	0.000000
218205212	210761437.000000	10956606	9999.898829	20427	21860	0.999990	25836	18711	0.999990	75957093	0.000000
218194055	210787157.000000	10954658	9999.938638	20286	22132	0.999994	25697	18327	0.999994	78384354	0.000000
218184054	210826127.000000	10949852	9999.962782	20036	22542	0.999996	25826	18463	0.999996	80806700	0.000000
218182010	210836687.000000	10957070	9999.977427	20037	22174	0.999998	25737	18675	0.999998	83227391	0.000000
218219718	210780013.000000	10958271	9999.986309	20208	22436	0.999999	25721	18617	0.999999	85644336	0.000000
218210767	210769638.000000	10947585	9999.991696	20377	22112	0.999999	25884	18457	0.999999	88058690	0.000000
218206540	210805261.000000	10957033	9999.994963	20363	22061	0.999999	25867	18262	0.999999	90464325	0.000000
218192231	210765119.000000	10956843	9999.996945	20087	22186	1.000000	25675	18277	1.000000	92869808	0.000000
218198277	210775792.000000	10956428	9999.998147	20311	22135	1.000000	25730	18601	1.000000	95272494	0.000000
218201545	210774995.000000	10952446	9999.998876	20303	21930	1.000000	25799	18686	1.000000	97670202	0.000000
218209428	210760292.000000	10952847	9999.999318	20189	22311	1.000000	25731	18562	1.000000	100061674	0.000000
218183046	210776049.000000	10955319	9999.999587	20155	22365	1.000000	25782	18089	1.000000	102452841	0.000000
218206353	210737708.000000	10950061	9999.999749	20054	22431	1.000000	25818	18466	1.000000	104839657	0.000000
218198534	210760447.000000	10959466	9999.999848	20280	22080	1.000000	25608	18214	1.000000	107223477	0.000000
218193755	210763241.000000	10954562	9999.999908	20208	22069	1.000000	25614	18692	1.000000	109603083	0.000000
218202786	210766903.000000	10953963	9999.999944	20397	22044	1.000000	25851	18134	1.000000	111980005	0.000000
218207372	210771945.000000	10951253	9999.999966	20253	22296	1.000000	25769	18391	1.000000	114355000	0.000000
218186317	210790548.000000	10957800	9999.999979	20143	22302	1.000000	25783	18368	1.000000	116723851	-1.#IND00
218192981	210779464.000000	10954895	9999.999988	20007	22267	1.000000	25814	18292	1.000000	119091685	0.025600
218215001	210752269.000000	10954929	9999.999992	20325	22367	1.000000	25638	18329	1.000000	121454179	0.014090
218205958	210779117.000000	10954120	9999.999995	20277	22251	1.000000	25640	18576	1.000000	123811452	0.007368
218176121	210787219.000000	10956381	9999.999997	19946	22351	1.000000	25854	18335	1.000000	126168195	0.005041
218214013	210784545.000000	10955593	9999.999998	20126	22039	1.000000	25557	18421	1.000000	128516774	0.002761
218213734	210763132.000000	10952598	9999.999999	20181	22277	1.000000	25884	18402	1.000000	130865337	-0.001548
218210240	210771737.000000	10949670	9999.999999	20115	22082	1.000000	25720	18363	1.000000	133210889	-0.001458
218188806	210820688.000000	10956927	10000.000000	20043	22068	1.000000	25919	18467	1.000000	135552398	0.002047
218190198	210767841.000000	10958240	10000.000000	20089	22213	1.000000	25409	18496	1.000000	137887820	0.004837
218192367	210800151.000000	10954431	10000.000000	20210	22257	1.000000	25651	18185	1.000000	140224685	0.004713
218197341	210736105.000000	10959297	10000.000000	20380	22545	1.000000	25903	18326	1.000000	142555177	0.003852
218205052	210789736.000000	10954527	10000.000000	20238	22184	1.000000	25715	18415	1.000000	144880812	0.004750
218209391	210755163.000000	10956277	10000.000000	20177	22065	1.000000	25791	18182	1.000000	147200442	0.004007
218196976	210761593.000000	10955991	10000.000000	20272	22153	1.000000	25823	18535	1.000000	149518803	0.003881
218208301	210782806.000000	10955648	10000.000000	20317	22306	1.000000	25615	18385	1.000000	151834432	0.005045
218203288	210779849.000000	10949058	10000.000000	20298	22130	1.000000	25764	18322	1.000000	154149767	0.004738
218217094	210770683.000000	10951023	10000.000000	19996	22222	1.000000	25728	18494	1.000000	156458445	0.005774
218200876	210741989.000000	10951598	10000.000000	20028	22294	1.000000	25715	18458	1.000000	158765534	0.006346
218220077	210726843.000000	10943743	10000.000000	20319	22043	1.000000	25827	18417	1.000000	161069163	0.007137
218194345	210780934.000000	10954012	10000.000000	20174	22167	1.000000	25813	18531	1.000000	163369431	0.005852
218193819	210784077.000000	10955501	10000.000000	20323	22380	1.000000	25532	18476	1.000000	165664704	0.005261
218205220	210784035.000000	10959750	10000.000000	20459	21856	1.000000	25602	18527	1.000000	167958242	0.005271
218206086	210780660.000000	10958102	10000.000000	20138	22234	1.000000	25940	18101	1.000000	170245720	0.005634
218227889	210752321.000000	10955015	10000.000000	20201	22230	1.000000	26049	18112	1.000000	172532021	0.005489
218194629	210763970.000000	10953391	10000.000000	20170	22214	1.000000	25936	18267	1.000000	174816878	0.005470
218197303	210761742.000000	10950569	10000.000000	20135	21966	1.000000	25763	18659	1.000000	177097826	0.005896
218183826	210776357.000000	10956591	10000.000000	20196	22368	1.000000	25722	18689	1.000000	179373814	0.005119
218188873	210790110.000000	10958908	10000.000000	20166	22422	1.000000	25971	18454	1.000000	181645806	0.005498
218211198	210772837.000000	10955920	10000.000000	20199	22168	1.000000	25957	18210	1.000000	183913794	0.004387
218197161	210771973.000000	10950123	10000.000000	20296	22164	1.000000	25828	18397	1.000000	186177071	0.004785
218192794	210771826.000000	10960148	10000.000000	20149	22295	1.000000	25690	18424	1.000000	188439112	0.004511
218205435	210745917.000000	10957156	10000.000000	20320	22036	1.000000	26019	18214	1.000000	190698471	0.004123
218212876	210743713.000000	10952593	10000.000000	20445	22305	1.000000	25748	18419	1.000000	192952748	0.003009
218178537	210781710.000000	10961072	10000.000000	20394	22085	1.000000	25635	18379	1.000000	195204298	0.002988
218177199	210784318.000000	10957603	10000.000000	20273	22390	1.000000	25697	18322	1.000000	197450038	0.003756
218205174	210766847.000000	10953460	10000.000000	20332	22182	1.000000	25445	18330	1.000000	199697235	0.003568
218200841	210789210.000000	10950781	10000.000000	20283	21965	1.000000	25685	18632	1.000000	201939637	0.003166
218190149	210790380.000000	10959354	10000.000000	20268	22135	1.000000	25604	18352	1.000000	204177016	0.003285
218202567	210782060.000000	10955079	10000.000000	20302	21839	1.000000	25876	18362	1.000000	206410818	0.003251
218207686	210756656.000000	10958044	10000.000000	19999	22560	1.000000	26079	18342	1.000000	208643404	0.002945
218216961	210752004.000000	10956790	10000.000000	20118	22269	1.000000	25914	18334	1.000000	210870323	0.003002
218205141	210775159.000000	10955591	10000.000000	20288	21988	1.000000	25787	18441	1.000000	213094240	0.002998
218215090	210753959.000000	10952997	10000.000000	20412	22013	1.000000	25791	18459	1.000000	215315424	0.002956
218208259	210793638.000000	10954850	10000.000000	20172	22215	1.000000	25766	18442	1.000000	217535894	0.004064
218219893	210758579.000000	10957440	10000.000000	20218	22234	1.000000	26070	18446	1.000000	219752775	0.004584
218189295	210755628.000000	10950694	10000.000000	20157	22059	1.000000	25747	18313	1.000000	221965115	0.004478
218213722	210777733.000000	10946643	10000.000000	20031	22633	1.000000	25953	18127	1.000000	224174503	0.004018
218182757	210815325.000000	10953823	10000.000000	20130	22045	1.000000	25849	18419	1.000000	226381258	0.004238
218205466	210756231.000000	10944698	10000.000000	19969	22401	1.000000	25837	18035	1.000000	228582224	0.003934
218206556	210771552.000000	10953436	10000.000000	20223	22157	1.000000	25705	18567	1.000000	230782634	0.003856
218211690	210777734.000000	10959457	10000.000000	20406	22214	1.000000	25698	18426	1.000000	232977001	0.003416
218190289	210762167.000000	10955527	10000.000000	20268	21967	1.000000	25800	18447	1.000000	235167103	0.003208
218198082	210762610.000000	10954022	10000.000000	20100	22394	1.000000	25864	18358	1.000000	237356430	0.003077
218207710	210774036.000000	10952704	10000.000000	20287	22199	1.000000	25808	18408	1.000000	239544757	0.002987
218193973	210794800.000000	10951556	10000.000000	20315	22200	1.000000	25853	18449	1.000000	241727996	0.002933
218201765	210783562.000000	10952836	10000.000000	20124	22196	1.000000	25935	18149	1.000000	243906184	0.002958
218192752	210779489.000000	10954737	10000.000000	20184	22112	1.000000	25717	18425	1.000000	246083403	0.003016
218199321	210767521.000000	10958513	10000.000000	20349	21872	1.000000	25630	18575	1.000000	248257191	0.002869
218203001	210747673.000000	10956600	10000.000000	20148	22296	1.000000	25751	18513	1.000000	250423220	0.002192
npatches	nstrain	runtime	dt	init_x	init_y	init_y_blood	init_z	init_S	beta0	beta1	beta2	beta3	mean_beta	B	d	delta	delta_blood	b[0]	mut	m	CTL	c	g	epsilon	k	het	lambda	rho	omega	x_max	patch.dyna	DELTA	A	VA
10000	1	100.000000	0.000100	21900	9499	5000000	0.001000	10000000	14.215118	26.392611	22.337538	26.091901	18	8000000000.000000	0.010000	1.000000	1.000000	800000	0.000050	0.048000	0	0.500000	0.000000	25.000000	12.000000	0.500000	0.001000	0.001000	0.010000	31987	0	10.000000	7.000000	1.000000
sus	inf	inf_blood	z	x[0]	y[0][0]	z[0]	x[1]	y[1][0]	z[1]	S[0]	synchrony
219000000	94990000.000000	5000000	10.000000	21900	9499	0.001000	21900	9499	0.001000	10000000	0.000000
93527501	1135966536.000000	59152201	3940.834452	10498	112689	0.394083	6664	115777	0.394083	15205232	0.000000
149450664	525036626.000000	27322578	6324.976263	16549	51020	0.632498	11190	55224	0.632498	20058317	0.000000
184292196	335503035.000000	17450676	7771.013291	20331	32411	0.777101	14567	36384	0.777101	23773429	0.000000
204356781	256180638.000000	13318619	8648.068121	22399	24267	0.864807	16697	28249	0.864807	26835349	0.000000
216310241	216197577.000000	11237349	9180.022116	23448	20362	0.918002	17761	24254	0.918002	29506445	0.000000
223454097	194374078.000000	10103575	9502.664490	24076	18437	0.950266	18498	21943	0.950266	31946443	0.000000
227778266	181818344.000000	9446638	9698.354536	24602	17246	0.969835	19310	20483	0.969835	34244611	0.000000
230420714	174477944.000000	9065996	9817.045065	25017	16312	0.981705	19237	19843	0.981705	36455371	0.000000
232001660	170109953.000000	8839627	9889.033609	24688	16040	0.988903	19517	19525	0.988903	38612068	0.000000
232975247	167505630.000000	8700448	9932.696323	25116	15423	0.993270	19662	19247	0.993270	40737066	0.000000
233571119	165912735.000000	8625729	9959.178767	24996	15425	0.995918	19715	18917	0.995918	42839326	0.000000
233917373	164953044.000000	8572456	9975.240980	25077	15159	0.997524	19640	19108	0.997524	44927995	0.000000
234110434	164403174.000000	8545609	9984.983083	25123	15397	0.998498	19713	18975	0.998498	47005118	0.000000
234255445	164022456.000000	8527063	9990.891893	25283	15205	0.999089	19827	18682	0.999089	49076079	0.000000
234347078	163824776.000000	8511637	9994.475723	25277	15143	0.999448	19697	18742	0.999448	51141038	0.000000
234390111	163696477.000000	8508806	9996.649399	25206	15146	0.999665	19642	19023	0.999665	53201194	0.000000
234390727	163627268.000000	8499240	9997.967783	25333	15165	0.999797	19714	18983	0.999797	55255600	0.000000
234431277	163581436.000000	8498883	9998.767413	25101	15208	0.999877	19672	18841	0.999877	57307347	0.000000
234447749	163535870.000000	8502152	9999.252408	25282	15357	0.999925	19677	18738	0.999925	59354445	0.000000
234440862	163563359.000000	8502399	9999.546568	24897	15197	0.999955	19709	18817	0.999955	61398351	0.000000
234487669	163458412.000000	8491105	9999.724983	25488	14998	0.999972	19608	18735	0.999972	63438488	0.000000
234450513	163495341.000000	8497794	9999.833196	24910	15307	0.999983	19956	18237	0.999983	65476919	0.000000
234462745	163495449.000000	8491684	9999.898829	25221	15343	0.999990	19617	18996	0.999990	67512987	0.000000
234470799	163485308.000000	8498788	9999.938638	25015	15298	0.999994	19797	18719	0.999994	69547629	0.000000
234450585	163492643.000000	8501593	9999.962782	25290	15069	0.999996	19745	18703	0.999996	71576942	0.000000
234473788	163505131.000000	8496495	9999.977427	25075	15107	0.999998	19587	19068	0.999998	73603143	0.000000
234467532	163523808.000000	8498258	9999.986309	25367	15066	0.999999	19728	18810	0.999999	75629071	0.000000
234462758	163505554.000000	8499212	9999.991696	25249	15163	0.999999	19816	18901	0.999999	77650523	0.000000
234461080	163488324.000000	8495076	9999.994963	25249	15451	0.999999	19626	18918	0.999999	79668079	0.000000
234468248	163495659.000000	8497826	9999.996945	25068	15041	1.000000	19654	18771	1.000000	81679631	0.000000
234474848	163480998.000000	8497399	9999.998147	25193	15027	1.000000	19703	18800	1.000000	83692667	0.000000
234476326	163498247.000000	8491121	9999.998876	24954	15221	1.000000	19943	18735	1.000000	85700560	0.000000
234479122	163458798.000000	8492667	9999.999318	25270	15477	1.000000	19537	18926	1.000000	87706289	0.000000
234481680	163444884.000000	8490876	9999.999587	25132	15334	1.000000	19617	19054	1.000000	89710587	0.000000
234456496	163493638.000000	8504125	9999.999749	25219	15170	1.000000	19740	18675	1.000000	91710592	0.000000
234456715	163469486.000000	8499215	9999.999848	24995	14990	1.000000	19921	18605	1.000000	93710241	0.000000
234480766	163437597.000000	8491016	9999.999908	25172	15076	1.000000	19888	18641	1.000000	95705002	0.000000
234452682	163493962.000000	8498825	9999.999944	25392	15210	1.000000	19786	18687	1.000000	97694909	0.000000
234468116	163502007.000000	8501216	9999.999966	25240	15195	1.000000	19670	18712	1.000000	99682147	0.000000
234470754	163454475.000000	8495436	9999.999979	25196	15417	1.000000	19912	18666	1.000000	101670649	-1.#IND00
234465330	163497229.000000	8493762	9999.999988	25120	15090	1.000000	19827	18584	1.000000	103654836	-0.019200
234477663	163432895.000000	8497259	9999.999992	25140	15433	1.000000	19888	18360	1.000000	105631634	-0.009559
234443361	163512074.000000	8497314	9999.999995	25038	15439	1.000000	19610	18742	1.000000	107603208	-0.009208
234470482	163465142.000000	8495452	9999.999997	25437	14992	1.000000	19929	18827	1.000000	109576136	-0.001451
234499680	163443068.000000	8495670	9999.999998	25210	15515	1.000000	19840	18905	1.000000	111544704	-0.005320
234480063	163489800.000000	8497572	9999.999999	25188	15338	1.000000	19910	18597	1.000000	113511803	-0.002566
234445261	163499908.000000	8503051	9999.999999	25270	15134	1.000000	19855	18607	1.000000	115473138	-0.003574
234465687	163475362.000000	8497012	10000.000000	24846	15199	1.000000	19812	18730	1.000000	117433412	-0.002879
234471014	163511464.000000	8495231	10000.000000	25507	15146	1.000000	19702	18938	1.000000	119391245	-0.005617
234465649	163502104.000000	8497366	10000.000000	25158	15188	1.000000	19815	18700	1.000000	121348335	-0.004230
234475262	163481284.000000	8494096	10000.000000	25352	15144	1.000000	19944	18551	1.000000	123299727	-0.004968
234477991	163464881.000000	8496592	10000.000000	25302	15274	1.000000	19818	18958	1.000000	125249675	-0.003986
234474261	163479814.000000	8494563	10000.000000	25087	15234	1.000000	19745	18881	1.000000	127196553	0.000832
234458386	163484779.000000	8499892	10000.000000	25018	15244	1.000000	19731	18561	1.000000	129140223	0.002703
234446277	163536379.000000	8492749	10000.000000	24956	15058	1.000000	19923	18484	1.000000	131081911	0.002614
234451690	163520919.000000	8499941	10000.000000	25147	15422	1.000000	19814	18870	1.000000	133020637	0.004519
234476316	163477723.000000	8497308	10000.000000	25023	15264	1.000000	19716	18703	1.000000	134953290	0.007382
234485672	163459395.000000	8492568	10000.000000	25080	15468	1.000000	19792	18745	1.000000	136884509	0.007372
234448080	163508928.000000	8497592	10000.000000	25386	15078	1.000000	19798	18584	1.000000	138813788	0.007211
234454321	163516198.000000	8503834	10000.000000	25379	14759	1.000000	19683	18925	1.000000	140740622	0.005282
234487800	163438961.000000	8499888	10000.000000	25054	15240	1.000000	19801	18815	1.000000	142663725	0.005545
234488790	163502631.000000	8498032	10000.000000	25195	15246	1.000000	19763	18904	1.000000	144583388	0.007645
234443373	163507993.000000	8500870	10000.000000	25341	15234	1.000000	19653	18913	1.000000	146499772	0.007281
234460217	163502760.000000	8496584	10000.000000	25088	15039	1.000000	19909	18792	1.000000	148415063	0.007001
234449879	163489182.000000	8498672	10000.000000	25148	15190	1.000000	20075	18480	1.000000	150327610	0.006686
234481562	163466999.000000	8497626	10000.000000	25107	15262	1.000000	20005	18611	1.000000	152238642	0.005213
234454214	163492365.000000	8496640	10000.000000	25338	14858	1.000000	19727	18726	1.000000	154148171	0.004652
234451592	163499831.000000	8498365	10000.000000	25285	15054	1.000000	19893	18691	1.000000	156053345	0.004474
234497252	163444787.000000	8493657	10000.000000	25269	15100	1.000000	19634	18590	1.000000	157955178	0.004266
234459268	163506413.000000	8496519	10000.000000	25066	15022	1.000000	19997	18846	1.000000	159853758	0.004826
234480581	163456278.000000	8498034	10000.000000	25064	15026	1.000000	19496	18787	1.000000	161748786	0.005264
234488933	163486661.000000	8498839	10000.000000	25246	15151	1.000000	19674	18797	1.000000	163639083	0.005776
234471273	163487609.000000	8498274	10000.000000	25170	15062	1.000000	19669	18850	1.000000	165528306	0.005608
234459181	163509241.000000	8501151	10000.000000	25265	15287	1.000000	19818	19024	1.000000	167415538	0.005859
234490596	163459657.000000	8495836	10000.000000	24945	15292	1.000000	19737	18913	1.000000	169297004	0.005207
234472320	163502875.000000	8498154	10000.000000	25130	15362	1.000000	19618	18761	1.000000	171176014	0.005322
234459487	163481922.000000	8501401	10000.000000	25194	15087	1.000000	19647	18814	1.000000	173053589	0.005332
234480145	163498433.000000	8494812	10000.000000	24885	15304	1.000000	19709	18728	1.000000	174928756	0.005326
234467398	163492867.000000	8494003	10000.000000	25113	15278	1.000000	19886	18815	1.000000	176800961	0.004978
234478869	163489883.000000	8497937	10000.000000	25117	15134	1.000000	19632	18958	1.000000	178669191	0.005012
234469780	163483202.000000	8492054	10000.000000	25048	15208	1.000000	19672	18898	1.000000	180534371	0.004777
234445699	163518992.000000	8495723	10000.000000	25039	15276	1.000000	19884	18699	1.000000	182397205	0.004459
234460914	163505339.000000	8500094	10000.000000	25371	15095	1.000000	19801	18561	1.000000	184256066	0.004387
234465289	163501335.000000	8501035	10000.000000	25224	15093	1.000000	19814	18925	1.000000	186116855	0.002223
234455235	163505737.000000	8500124	10000.000000	25128	15087	1.000000	19791	18618	1.000000	187969963	0.002526
234465899	163486627.000000	8496862	10000.000000	25229	14936	1.000000	19776	18866	1.000000	189822224	0.003206
234439401	163517167.000000	8498308	10000.000000	25372	15081	1.000000	19705	18717	1.000000	191672993	0.003018
234478577	163473536.000000	8496510	10000.000000	25103	15172	1.000000	19676	18712	1.000000	193516944	0.003223
234444220	163510215.000000	8497558	10000.000000	25327	15014	1.000000	19841	18978	1.000000	195360228	0.003198
234474337	163492915.000000	8498418	10000.000000	25203	15173	1.000000	19495	18982	1.000000	197202009	0.003146
234445597	163513178.000000	8499059	10000.000000	25116	15202	1.000000	19642	18992	1.000000	199042360	0.003497
234452377	163488828.000000	8502276	10000.000000	25224	15333	1.000000	19937	18506	1.000000	200877118	0.003252
234471917	163441494.000000	8495169	10000.000000	25358	15058	1.000000	19776	18660	1.000000	202707225	0.003789
234451473	163514001.000000	8501602	10000.000000	25394	15152	1.000000	19874	18851	1.000000	204540590	0.003173
234456381	163477662.000000	8495840	10000.000000	25181	15155	1.000000	19724	18732	1.000000	206368834	0.003797
234474446	163487297.000000	8498169	10000.000000	25227	15328	1.000000	19833	18674	1.000000	208194546	0.004011
234465920	163518647.000000	8494977	10000.000000	25245	15037	1.000000	19717	18787	1.000000	210018411	0.003846
234470623	163472530.000000	8498840	10000.000000	25178	15095	1.000000	19926	18494	1.000000	211836485	0.003242
234465291	163500527.000000	8495384	10000.000000	25264	15285	1.000000	19719	18869	1.000000	213655171	0.003346
npatches	nstrain	runtime	dt	init_x	init_y	init_y_blood	init_z	init_S	beta0	beta1	beta2	beta3	mean_beta	B	d	delta	delta_blood	b[0]	mut	m	CTL	c	g	epsilon	k	het	lambda	rho	omega	x_max	patch.dyna	DELTA	A	VA
10000	1	100.000000	0.000100	21900	9499	5000000	0.001000	10000000	16.008494	20.463996	25.112861	14.586478	18	8000000000.000000	0.010000	1.000000	1.000000	800000	0.000050	0.048000	0	0.500000	0.000000	25.000000	13.000000	0.500000	0.001000	0.001000	0.010000	31987	0	10.000000	7.000000	1.000000
sus	inf	inf_blood	z	x[0]	y[0][0]	z[0]	x[1]	y[1][0]	z[1]	S[0]	synchrony
219000000	94990000.000000	5000000	10.000000	21900	9499	0.001000	21900	9499	0.001000	10000000	0.000000
98913574	1043238558.000000	54334403	3940.834452	10251	103842	0.394083	8646	105013	0.394083	15144760	0.000000
159629388	458856004.000000	23865778	6324.976263	16617	45543	0.632498	14428	47414	0.632498	19789454	0.000000
196512098	283778394.000000	14769583	7771.013291	20479	27848	0.777101	18121	29203	0.777101	23222405	0.000000
217712078	210550540.000000	10951703	8648.068121	22684	20331	0.864807	20191	22301	0.864807	25959731	0.000000
230310125	173724274.000000	9035829	9180.022116	24069	16781	0.918002	21868	18154	0.918002	28289191	0.000000
237943279	153478788.000000	7979561	9502.664490	24631	14721	0.950266	22719	16068	0.950266	30376464	0.000000
242525525	141916031.000000	7380197	9698.354536	25006	13478	0.969835	23142	14981	0.969835	32314129	0.000000
245308807	135119708.000000	7021186	9817.045065	25377	12809	0.981705	23485	14018	0.981705	34157128	0.000000
246982963	131065256.000000	6818538	9889.033609	25468	12610	0.988903	23679	13682	0.988903	35944601	0.000000
248022413	128646659.000000	6686786	9932.696323	25619	12631	0.993270	23730	13541	0.993270	37696303	0.000000
248654725	127165037.000000	6604994	9959.178767	25789	12209	0.995918	23575	13485	0.995918	39427668	0.000000
249012270	126294525.000000	6566174	9975.240980	25768	12091	0.997524	23836	13316	0.997524	41142534	0.000000
249276399	125735849.000000	6532254	9984.983083	25845	11952	0.998498	23884	13161	0.998498	42849168	0.000000
249363749	125465646.000000	6522091	9990.891893	26032	11959	0.999089	24000	13023	0.999089	44548371	0.000000
249468298	125274083.000000	6511454	9994.475723	26040	11763	0.999448	23788	13209	0.999448	46239838	0.000000
249510092	125133999.000000	6504656	9996.649399	25863	12105	0.999665	23910	13502	0.999665	47928211	0.000000
249532887	125073475.000000	6497438	9997.967783	25936	11707	0.999797	23870	13283	0.999797	49615827	0.000000
249549429	125007706.000000	6497492	9998.767413	25776	11787	0.999877	23727	13309	0.999877	51299470	0.000000
249580913	124998070.000000	6497420	9999.252408	25923	11782	0.999925	23943	13313	0.999925	52977515	0.000000
249595885	124995551.000000	6493601	9999.546568	26015	11954	0.999955	23965	13140	0.999955	54653330	0.000000
249587151	124962461.000000	6495715	9999.724983	25686	11827	0.999972	24001	13138	0.999972	56327031	0.000000
249585901	124961115.000000	6497177	9999.833196	25713	12004	0.999983	23977	13181	0.999983	57998261	0.000000
249617499	124933513.000000	6490352	9999.898829	25887	12071	0.999990	23868	13346	0.999990	59666781	0.000000
249587542	124967906.000000	6495967	9999.938638	25834	12074	0.999994	23726	13201	0.999994	61331739	0.000000
249625876	124926463.000000	6491584	9999.962782	26061	12126	0.999996	23785	13257	0.999996	62996176	0.000000
249594708	124935489.000000	6490704	9999.977427	25735	11693	0.999998	24092	13010	0.999998	64656972	0.000000
249593771	124962419.000000	6495891	9999.986309	25771	11980	0.999999	23747	13346	0.999999	66314916	0.000000
249605426	124936507.000000	6493565	9999.991696	25769	11962	0.999999	23759	13385	0.999999	67970894	0.000000
249596311	124936957.000000	6492015	9999.994963	25676	12054	0.999999	24054	13453	0.999999	69626524	0.000000
249599444	124925500.000000	6490065	9999.996945	25737	12148	1.000000	23995	13231	1.000000	71278640	0.000000
249602382	124948645.000000	6498571	9999.998147	25726	11874	1.000000	24061	13257	1.000000	72928622	0.000000
249610888	124930682.000000	6490649	9999.998876	25819	11866	1.000000	24002	12997	1.000000	74573753	0.000000
249609130	124928340.000000	6499678	9999.999318	25943	12037	1.000000	24083	13238	1.000000	76215653	0.000000
249588072	124986034.000000	6499755	9999.999587	25910	12260	1.000000	23952	13087	1.000000	77856158	0.000000
249618555	124900632.000000	6493754	9999.999749	25744	12071	1.000000	24060	13155	1.000000	79494556	0.000000
249606349	124932892.000000	6489740	9999.999848	25975	11628	1.000000	23977	13129	1.000000	81130872	0.000000
249597801	124935755.000000	6496167	9999.999908	25736	11937	1.000000	23720	13259	1.000000	82766482	0.000000
249623046	124927451.000000	6490390	9999.999944	25522	11923	1.000000	23863	13131	1.000000	84399469	0.000000
249598310	124961832.000000	6494022	9999.999966	25854	11782	1.000000	24041	13098	1.000000	86028414	0.000000
249618382	124937121.000000	6488605	9999.999979	25613	12007	1.000000	23928	13153	1.000000	87656392	-1.#IND00
249582569	124940219.000000	6496275	9999.999988	25801	11874	1.000000	23741	13340	1.000000	89280771	-0.012800
249599949	124955229.000000	6493585	9999.999992	25904	11872	1.000000	24069	13144	1.000000	90902519	0.025156
249590087	124962338.000000	6499136	9999.999995	25835	11935	1.000000	24125	13071	1.000000	92520502	0.030125
249582546	124962086.000000	6492290	9999.999997	25683	12005	1.000000	23953	13047	1.000000	94137547	0.019734
249587809	124970975.000000	6496708	9999.999998	25780	11958	1.000000	23909	13220	1.000000	95752536	0.015834
249606581	124960168.000000	6500070	9999.999999	25713	11987	1.000000	23696	13439	1.000000	97362578	0.023162
249625320	124921335.000000	6494665	9999.999999	25897	11984	1.000000	23908	13082	1.000000	98971065	0.017214
249597065	124936650.000000	6489776	10000.000000	25781	11915	1.000000	24094	13047	1.000000	100579441	0.008548
249582639	124986764.000000	6490966	10000.000000	25698	12247	1.000000	23992	13162	1.000000	102183896	0.007785
249603118	124936838.000000	6498702	10000.000000	25903	11887	1.000000	24001	13064	1.000000	103786574	0.008383
249584316	124993745.000000	6497715	10000.000000	25840	11918	1.000000	23961	13269	1.000000	105385823	0.007132
249623477	124943131.000000	6492661	10000.000000	26003	11786	1.000000	23947	12955	1.000000	106984218	0.005812
249604288	124967546.000000	6496474	10000.000000	25650	12051	1.000000	23977	12990	1.000000	108578080	0.005947
249581476	124956721.000000	6492757	10000.000000	25931	11785	1.000000	23857	12898	1.000000	110170653	0.006556
249602511	124951105.000000	6494400	10000.000000	26056	11850	1.000000	24050	13203	1.000000	111761677	0.005811
249591916	124956354.000000	6494635	10000.000000	25823	12054	1.000000	24048	13191	1.000000	113350925	0.006229
249621973	124910994.000000	6491632	10000.000000	25800	11815	1.000000	23765	13168	1.000000	114938603	0.005811
249609260	124925801.000000	6493332	10000.000000	25925	11853	1.000000	23812	13297	1.000000	116520552	0.004931
249606885	124948309.000000	6494246	10000.000000	25799	12110	1.000000	23948	13011	1.000000	118102622	0.004675
249598370	124933036.000000	6492639	10000.000000	25926	11839	1.000000	23978	12842	1.000000	119682784	0.004096
249612415	124932384.000000	6493153	10000.000000	25939	11808	1.000000	23838	13197	1.000000	121258664	0.003339
249590113	124945685.000000	6495426	10000.000000	26000	11821	1.000000	23777	13099	1.000000	122832370	0.004837
249606664	124920074.000000	6497013	10000.000000	25730	11821	1.000000	23979	13226	1.000000	124404285	0.004689
249633673	124932256.000000	6491447	10000.000000	25748	11951	1.000000	24062	12994	1.000000	125973797	0.004491
249613979	124933249.000000	6489351	10000.000000	25778	12079	1.000000	23759	13470	1.000000	127541778	0.004229
249596702	124954595.000000	6493170	10000.000000	25803	11699	1.000000	23767	13226	1.000000	129105214	0.003969
249596031	124951123.000000	6491402	10000.000000	25963	11871	1.000000	23881	13019	1.000000	130665264	0.004481
249613750	124914884.000000	6491001	10000.000000	26009	11913	1.000000	23915	13220	1.000000	132227375	0.004081
249598900	124950257.000000	6493941	10000.000000	25728	11924	1.000000	24065	13035	1.000000	133785855	0.003868
249564687	124967152.000000	6497152	10000.000000	25655	11842	1.000000	24031	13035	1.000000	135340627	0.004149
249598825	124961339.000000	6492958	10000.000000	25752	12113	1.000000	24017	13399	1.000000	136893814	0.004803
249585146	124971539.000000	6492773	10000.000000	25862	12018	1.000000	23876	13098	1.000000	138442535	0.004320
249594859	124949372.000000	6494843	10000.000000	25878	11917	1.000000	23974	13204	1.000000	139988860	0.003800
249609608	124959800.000000	6488357	10000.000000	25846	12336	1.000000	23984	13232	1.000000	141535595	0.004922
249596439	124947394.000000	6496668	10000.000000	25898	11903	1.000000	23947	12979	1.000000	143080604	0.003966
249594039	124987798.000000	6497501	10000.000000	25879	12011	1.000000	23895	13440	1.000000	144622574	0.003626
249589313	124956572.000000	6492805	10000.000000	25681	11974	1.000000	23789	13038	1.000000	146159153	0.003397
249592635	124959327.000000	6496075	10000.000000	25753	11946	1.000000	23864	13395	1.000000	147697730	0.003526
249599041	124936032.000000	6495655	10000.000000	25720	12178	1.000000	23803	13360	1.000000	149230978	0.003355
249602914	124948586.000000	6494080	10000.000000	25590	12195	1.000000	23840	13025	1.000000	150762029	0.003135
249582593	124935476.000000	6491970	10000.000000	25749	12126	1.000000	23899	13118	1.000000	152292677	0.001918
249605323	124974447.000000	6498202	10000.000000	25787	11911	1.000000	23810	13155	1.000000	153819685	0.002362
249589664	124956985.000000	6492667	10000.000000	25662	12079	1.000000	23933	12995	1.000000	155348660	0.002003
249597565	124978004.000000	6495360	10000.000000	25621	12070	1.000000	23815	13191	1.000000	156871599	0.001697
249600908	124950804.000000	6491556	10000.000000	25779	11936	1.000000	23898	13129	1.000000	158393636	0.001872
249629920	124937196.000000	6490862	10000.000000	25922	11892	1.000000	23934	13119	1.000000	159909492	0.002002
249592460	124989787.000000	6493372	10000.000000	26106	11830	1.000000	23758	13004	1.000000	161426221	0.001819
249606238	124935630.000000	6494542	10000.000000	25796	12164	1.000000	23699	13212	1.000000	162940932	0.002206
249603604	124975534.000000	6492821	10000.000000	25883	12008	1.000000	23960	13174	1.000000	164453479	0.002895
249582234	124967210.000000	6494177	10000.000000	25837	11968	1.000000	24042	13147	1.000000	165962830	0.003139
249563959	124972256.000000	6499281	10000.000000	25756	11773	1.000000	24048	13174	1.000000	167470170	0.003329
249573271	124952819.000000	6496461	10000.000000	25699	12024	1.000000	23995	12972	1.000000	168973987	0.002977
249622590	124917608.000000	6489240	10000.000000	25847	11926	1.000000	23787	13024	1.000000	170478014	0.003142
249620499	124927794.000000	6499494	10000.000000	25668	11928	1.000000	24068	13060	1.000000	171979394	0.003093
249609271	124940485.000000	6492248	10000.000000	25840	11928	1.000000	23995	13351	1.000000	173479400	0.003437
249611393	124940925.000000	6493599	10000.000000	25649	12003	1.000000	24102	12990	1.000000	174972661	0.003441
249582310	124923163.000000	6493532	10000.000000	25903	12028	1.000000	23910	12954	1.000000	176468839	0.003108
249589290	124944022.000000	6494694	10000.000000	25765	12065	1.000000	23982	13261	1.000000	177961251	0.003270
249595535	124940845.000000	6493733	10000.000000	25764	11922	1.000000	23982	13112	1.000000	179452284	0.003408
npatches	nstrain	runtime	dt	init_x	init_y	init_y_blood	init_z	init_S	beta0	beta1	beta2	beta3	mean_beta	B	d	delta	delta_blood	b[0]	mut	m	CTL	c	g	epsilon	k	het	lambda	rho	omega	x_max	patch.dyna	DELTA	A	VA
10000	1	100.000000	0.000100	21900	9499	5000000	0.001000	10000000	23.435130	14.551290	14.243223	21.680539	18	8000000000.000000	0.010000	1.000000	1.000000	800000	0.000050	0.048000	0	0.500000	0.000000	25.000000	14.000000	0.500000	0.001000	0.001000	0.010000	31987	0	10.000000	7.000000	1.000000
sus	inf	inf_blood	z	x[0]	y[0][0]	z[0]	x[1]	y[1][0]	z[1]	S[0]	synchrony
219000000	94990000.000000	5000000	10.000000	21900	9499	0.001000	21900	9499	0.001000	10000000	0.000000
105153705	956122954.000000	49788060	3940.834452	8270	97544	0.394083	11657	94806	0.394083	15061864	0.000000
170940034	398572742.000000	20741213	6324.976263	14305	42081	0.632498	18607	39054	0.632498	19473856	0.000000
210034211	236172013.000000	12288693	7771.013291	18202	25583	0.777101	22679	22632	0.777101	22593972	0.000000
232486613	168314935.000000	8755977	8648.068121	20548	18483	0.864807	24780	16127	0.864807	24977438	0.000000
245828048	134194802.000000	6975799	9180.022116	22412	14997	0.918002	26188	12395	0.918002	26931166	0.000000
253865743	115435645.000000	6001702	9502.664490	23085	13101	0.950266	26767	10833	0.950266	28626500	0.000000
258770734	104675888.000000	5445070	9698.354536	23674	11721	0.969835	27004	9676	0.969835	30161376	0.000000
261723714	98360107.000000	5118011	9817.045065	24135	10965	0.981705	27462	8999	0.981705	31598256	0.000000
263539376	94585280.000000	4916920	9889.033609	24348	10830	0.988903	27773	8461	0.988903	32976021	0.000000
264672579	92290315.000000	4795676	9932.696323	24404	10475	0.993270	27721	8470	0.993270	34317441	0.000000
265321642	90933837.000000	4723806	9959.178767	24609	10349	0.995918	27616	8445	0.995918	35638622	0.000000
265727171	90080769.000000	4684816	9975.240980	24576	10239	0.997524	27765	8103	0.997524	36943811	0.000000
265956285	89601160.000000	4657257	9984.983083	24294	10256	0.998498	27846	8124	0.998498	38237769	0.000000
266135652	89302394.000000	4644462	9990.891893	24467	10205	0.999089	28008	8186	0.999089	39523755	0.000000
266191853	89162990.000000	4634135	9994.475723	24646	10304	0.999448	27888	8055	0.999448	40808744	0.000000
266267857	89011614.000000	4627080	9996.649399	24615	10389	0.999665	27999	8110	0.999665	42087051	0.000000
266310503	88938976.000000	4624582	9997.967783	24560	9987	0.999797	27739	8206	0.999797	43363007	0.000000
266305873	88898960.000000	4620805	9998.767413	24794	10088	0.999877	27729	8116	0.999877	44637056	0.000000
266324597	88915105.000000	4621962	9999.252408	24458	10171	0.999925	28031	7946	0.999925	45907762	0.000000
266379240	88821380.000000	4618872	9999.546568	24619	9991	0.999955	28030	8171	0.999955	47175300	0.000000
266342136	88846536.000000	4619912	9999.724983	24811	10000	0.999972	27934	7991	0.999972	48441017	0.000000
266340436	88838022.000000	4617862	9999.833196	24721	10044	0.999983	27700	8072	0.999983	49705536	0.000000
266330618	88845388.000000	4622358	9999.898829	24460	10184	0.999990	27826	8153	0.999990	50970022	0.000000
266370393	88819801.000000	4619152	9999.938638	24910	10012	0.999994	27868	8042	0.999994	52231560	0.000000
266381776	88807183.000000	4616980	9999.962782	24581	10078	0.999996	27756	8153	0.999996	53490846	0.000000
266359159	88803907.000000	4616801	9999.977427	24707	9988	0.999998	27680	8011	0.999998	54747067	0.000000
266346910	88834919.000000	4614218	9999.986309	24558	10087	0.999999	27844	8176	0.999999	56000911	0.000000
266362037	88829366.000000	4616255	9999.991696	24724	9996	0.999999	27867	8220	0.999999	57255314	0.000000
266371218	88830556.000000	4616664	9999.994963	24841	10136	0.999999	27999	8061	0.999999	58505641	0.000000
266344783	88832734.000000	4615987	9999.996945	24452	10232	1.000000	27869	8118	1.000000	59755491	0.000000
266346754	88837325.000000	4616431	9999.998147	24863	9896	1.000000	27949	8126	1.000000	60999037	0.000000
266341117	88845381.000000	4618320	9999.998876	24491	10106	1.000000	27864	8125	1.000000	62246893	0.000000
266350509	88830850.000000	4617067	9999.999318	24792	10097	1.000000	27797	7935	1.000000	63491066	0.000000
266366476	88805580.000000	4615916	9999.999587	24695	10074	1.000000	28083	8204	1.000000	64733540	0.000000
266362927	88838691.000000	4618526	9999.999749	24556	10311	1.000000	27945	8196	1.000000	65973053	0.000000
266344778	88847790.000000	4617908	9999.999848	24788	10114	1.000000	28112	8008	1.000000	67209824	0.000000
266370504	88828469.000000	4614682	9999.999908	24814	10010	1.000000	27837	8022	1.000000	68445838	0.000000
266370051	88815067.000000	4616262	9999.999944	24585	9987	1.000000	28137	7974	1.000000	69681254	0.000000
266338379	88861405.000000	4620033	9999.999966	24772	9983	1.000000	28030	7818	1.000000	70915013	0.000000
266348239	88832029.000000	4619956	9999.999979	24494	10230	1.000000	28110	7983	1.000000	72145575	-1.#IND00
266340667	88874000.000000	4616886	9999.999988	24780	10252	1.000000	27676	8228	1.000000	73375183	-0.051200
266347913	88848478.000000	4617722	9999.999992	24792	10300	1.000000	27939	8193	1.000000	74602626	-0.017826
266388137	88799917.000000	4616377	9999.999995	24502	9991	1.000000	27987	8175	1.000000	75827933	-0.006632
266366422	88799836.000000	4613163	9999.999997	24768	9925	1.000000	27644	8234	1.000000	77050104	-0.004570
266353045	88818381.000000	4616187	9999.999998	24581	10078	1.000000	27943	8104	1.000000	78270997	-0.005373
266365353	88813000.000000	4613639	9999.999999	24696	10108	1.000000	28059	8219	1.000000	79490740	-0.005536
266307170	88875943.000000	4617052	9999.999999	24494	10326	1.000000	27977	8288	1.000000	80707260	-0.001371
266375936	88830598.000000	4614348	10000.000000	24769	10069	1.000000	27780	8036	1.000000	81922197	0.000927
266328005	88872347.000000	4619953	10000.000000	24538	10099	1.000000	27749	8151	1.000000	83136165	0.003333
266353843	88850357.000000	4617522	10000.000000	24758	9983	1.000000	27850	8069	1.000000	84349905	0.004202
266348230	88837957.000000	4617913	10000.000000	24516	10101	1.000000	27810	8159	1.000000	85560908	0.003597
266355579	88840366.000000	4616475	10000.000000	24582	9985	1.000000	27723	8159	1.000000	86769318	0.004138
266365999	88811836.000000	4620432	10000.000000	24791	9875	1.000000	27846	8021	1.000000	87977135	0.005931
266356097	88827850.000000	4615137	10000.000000	24668	10129	1.000000	27922	8035	1.000000	89183780	0.004402
266339464	88826590.000000	4618529	10000.000000	24832	9826	1.000000	27437	8292	1.000000	90387522	0.004034
266372837	88839811.000000	4620808	10000.000000	24793	10002	1.000000	27933	8004	1.000000	91588121	0.003410
266341667	88850624.000000	4621137	10000.000000	24932	10048	1.000000	27825	8205	1.000000	92786968	0.003155
266337841	88867737.000000	4619769	10000.000000	24716	10088	1.000000	27729	8281	1.000000	93985462	0.001775
266332044	88848406.000000	4616963	10000.000000	24747	10049	1.000000	27927	8078	1.000000	95182557	0.001639
266397906	88803301.000000	4612716	10000.000000	24782	10060	1.000000	27927	8164	1.000000	96378255	0.000888
266346284	88840452.000000	4617716	10000.000000	24751	10056	1.000000	28002	8070	1.000000	97572292	0.000114
266348135	88839626.000000	4619527	10000.000000	24653	10241	1.000000	28096	8048	1.000000	98761717	-0.000207
266358153	88827091.000000	4615214	10000.000000	24619	10035	1.000000	27744	8231	1.000000	99951048	0.000197
266353630	88836851.000000	4618715	10000.000000	24645	10265	1.000000	27872	8082	1.000000	101138048	-0.000122
266354798	88821028.000000	4614840	10000.000000	24822	10134	1.000000	27749	8185	1.000000	102325262	0.001705
266328074	88881414.000000	4617888	10000.000000	24780	10188	1.000000	27720	8095	1.000000	103508359	0.000893
266337503	88887922.000000	4618485	10000.000000	24674	10244	1.000000	27902	8132	1.000000	104690945	0.000449
266325655	88859892.000000	4618300	10000.000000	24512	10157	1.000000	27911	8028	1.000000	105873605	0.000740
266347432	88840291.000000	4621602	10000.000000	24498	10176	1.000000	27870	8126	1.000000	107052038	-0.001111
266331060	88880142.000000	4620520	10000.000000	24404	10363	1.000000	27988	7947	1.000000	108230382	0.000479
266341724	88844740.000000	4620515	10000.000000	24670	10220	1.000000	28061	8161	1.000000	109405363	-0.000024
266341592	88878457.000000	4618420	10000.000000	24505	10252	1.000000	28271	7997	1.000000	110579775	0.000209
266333983	88857048.000000	4626246	10000.000000	24507	10158	1.000000	27944	8177	1.000000	111750949	0.001387
266357317	88833766.000000	4619468	10000.000000	24773	9952	1.000000	27811	8115	1.000000	112919589	0.001411
266350097	88828731.000000	4616382	10000.000000	24664	10301	1.000000	28049	8046	1.000000	114088391	0.001540
266380197	88792036.000000	4610870	10000.000000	24704	10023	1.000000	27936	8203	1.000000	115252426	0.001134
266373608	88831920.000000	4618789	10000.000000	24714	10086	1.000000	27737	8132	1.000000	116416811	0.000921
266338130	88864824.000000	4616211	10000.000000	24817	10099	1.000000	27821	8115	1.000000	117580044	0.000825
266351926	88838730.000000	4615162	10000.000000	24635	10151	1.000000	27857	8109	1.000000	118743174	0.000275
266363606	88823294.000000	4615479	10000.000000	24777	10079	1.000000	27823	8080	1.000000	119902029	0.000656
266353977	88816115.000000	4615223	10000.000000	24635	10024	1.000000	28107	8037	1.000000	121057551	0.000050
266346362	88834687.000000	4618982	10000.000000	24741	9955	1.000000	27846	8137	1.000000	122212489	0.000741
266355257	88820553.000000	4616954	10000.000000	24444	10418	1.000000	27822	8067	1.000000	123365382	0.000659
266375815	88791504.000000	4615767	10000.000000	24748	10096	1.000000	27877	8109	1.000000	124516847	0.000610
266344086	88857424.000000	4619653	10000.000000	24590	9799	1.000000	27908	7980	1.000000	125668563	-0.000434
266359665	88826346.000000	4618659	10000.000000	24609	10163	1.000000	27910	7947	1.000000	126818288	-0.000376
266322877	88847765.000000	4620440	10000.000000	24693	10177	1.000000	27629	8202	1.000000	127965631	-0.000389
266362999	88795090.000000	4615874	10000.000000	24651	10007	1.000000	27864	8219	1.000000	129110031	-0.000544
266329981	88842178.000000	4625050	10000.000000	24701	10086	1.000000	27842	8061	1.000000	130251572	-0.000528
266348316	88842657.000000	4618246	10000.000000	24890	9844	1.000000	27879	8045	1.000000	131392514	0.001245
266352127	88841248.000000	4620076	10000.000000	24781	10138	1.000000	27966	8292	1.000000	132530022	0.001543
266334764	88853011.000000	4617877	10000.000000	24587	9867	1.000000	27774	8097	1.000000	133666373	0.001393
266361423	88845516.000000	4618909	10000.000000	24625	10081	1.000000	28110	8029	1.000000	134804762	0.001315
266350574	88827062.000000	4621459	10000.000000	24643	10169	1.000000	27893	8127	1.000000	135941902	0.001203
266350615	88822601.000000	4620734	10000.000000	24561	10071	1.000000	28043	8084	1.000000	137074552	0.001230
266354435	88809474.000000	4614837	10000.000000	24655	10340	1.000000	27825	8209	1.000000	138205397	0.001595
266350420	88871301.000000	4618824	10000.000000	24737	10111	1.000000	27862	8042	1.000000	139336098	0.001477
266343292	88860395.000000	4616498	10000.000000	24783	9961	1.000000	27913	8023	1.000000	140466423	0.001587
266347254	88842776.000000	4618372	10000.000000	24568	10010	1.000000	28054	8018	1.000000	141593972	0.001459
npatches	nstrain	runtime	dt	init_x	init_y	init_y_blood	init_z	init_S	beta0	beta1	beta2	beta3	mean_beta	B	d	delta	delta_blood	b[0]	mut	m	CTL	c	g	epsilon	k	het	lambda	rho	omega	x_max	patch.dyna	DELTA	A	VA
10000	1	100.000000	0.000100	21900	9499	5000000	0.001000	10000000	23.315527	11.556679	12.621827	25.371835	18	8000000000.000000	0.010000	1.000000	1.000000	800000	0.000050	0.048000	0	0.500000	0.000000	25.000000	15.000000	0.500000	0.001000	0.001000	0.010000	31987	0	10.000000	7.000000	1.000000
sus	inf	inf_blood	z	x[0]	y[0][0]	z[0]	x[1]	y[1][0]	z[1]	S[0]	synchrony
219000000	94990000.000000	5000000	10.000000	21900	9499	0.001000	21900	9499	0.001000	10000000	0.000000
110794338	880060447.000000	45839952	3940.834452	8800	89668	0.394083	14091	85434	0.394083	14998049	0.000000
180985817	348746883.000000	18151998	6324.976263	15349	37113	0.632498	21759	32295	0.632498	19199702	0.000000
221793219	197907110.000000	10300520	7771.013291	19568	21598	0.777101	25554	17693	0.777101	22041210	0.000000
245145395	135089834.000000	7028721	8648.068121	22264	14959	0.864807	27510	11649	0.864807	24118476	0.000000
258941881	103587175.000000	5393495	9180.022116	23744	11565	0.918002	28195	8686	0.918002	25748670	0.000000
267309226	86239801.000000	4484547	9502.664490	24606	9961	0.950266	28961	7242	0.950266	27108854	0.000000
272421104	76265120.000000	3963037	9698.354536	25527	8665	0.969835	29180	6480	0.969835	28307839	0.000000
275541697	70397964.000000	3655584	9817.045065	25847	8054	0.981705	29567	5781	0.981705	29407602	0.000000
277445113	66839107.000000	3473512	9889.033609	26215	7671	0.988903	29702	5538	0.988903	30443739	0.000000
278597592	64681968.000000	3361778	9932.696323	26242	7255	0.993270	29625	5298	0.993270	31442193	0.000000
279332846	63366092.000000	3293827	9959.178767	26261	7372	0.995918	29580	5294	0.995918	32416524	0.000000
279764986	62601161.000000	3252257	9975.240980	26074	7168	0.997524	29907	5139	0.997524	33376351	0.000000
280024350	62115362.000000	3226869	9984.983083	26259	7169	0.998498	29581	5249	0.998498	34322338	0.000000
280163662	61838928.000000	3217375	9990.891893	26583	7224	0.999089	29909	5141	0.999089	35265782	0.000000
280293645	61659743.000000	3203729	9994.475723	26494	7132	0.999448	29619	5090	0.999448	36202741	0.000000
280385355	61511088.000000	3194247	9996.649399	26609	6867	0.999665	30001	5143	0.999665	37136834	0.000000
280389887	61505048.000000	3196960	9997.967783	26628	6980	0.999797	29637	5175	0.999797	38068025	0.000000
280382940	61472379.000000	3196782	9998.767413	26396	7114	0.999877	29703	5253	0.999877	38996637	0.000000
280416091	61399807.000000	3193153	9999.252408	26476	6994	0.999925	29977	5143	0.999925	39924160	0.000000
280449361	61347264.000000	3186506	9999.546568	26649	7047	0.999955	29714	4949	0.999955	40848013	0.000000
280435178	61388964.000000	3190003	9999.724983	26571	7037	0.999972	29817	5063	0.999972	41770488	0.000000
280468550	61335068.000000	3187438	9999.833196	26440	7103	0.999983	29632	5157	0.999983	42695165	0.000000
280454321	61366674.000000	3189826	9999.898829	26419	6976	0.999990	29741	5098	0.999990	43615150	0.000000
280411115	61396343.000000	3190479	9999.938638	26429	7060	0.999994	30044	5137	0.999994	44535579	0.000000
280399377	61405805.000000	3193029	9999.962782	26449	7180	0.999996	29740	5034	0.999996	45453755	0.000000
280442791	61346898.000000	3188971	9999.977427	26330	7231	0.999998	29634	5226	0.999998	46371789	0.000000
280441990	61393892.000000	3193672	9999.986309	26610	6900	0.999999	29728	5089	0.999999	47287022	0.000000
280432711	61381419.000000	3189630	9999.991696	26372	7014	0.999999	29736	5197	0.999999	48200431	0.000000
280429910	61404600.000000	3192988	9999.994963	26615	7013	0.999999	29724	5035	0.999999	49113770	0.000000
280453341	61364728.000000	3188681	9999.996945	26706	6871	1.000000	29815	5149	1.000000	50025990	0.000000
280458507	61341751.000000	3188576	9999.998147	26354	7242	1.000000	29737	5138	1.000000	50936388	0.000000
280434625	61370993.000000	3188852	9999.998876	26930	6901	1.000000	29900	4922	1.000000	51846412	0.000000
280445858	61381602.000000	3192692	9999.999318	26298	6935	1.000000	29863	5105	1.000000	52753294	0.000000
280449628	61367228.000000	3190057	9999.999587	26625	7093	1.000000	29561	5115	1.000000	53658910	0.000000
280437495	61371828.000000	3188620	9999.999749	26374	7238	1.000000	29770	5015	1.000000	54563876	0.000000
280441890	61383815.000000	3187622	9999.999848	26562	7253	1.000000	29866	4982	1.000000	55467187	0.000000
280450608	61355715.000000	3188228	9999.999908	26482	6882	1.000000	30011	4877	1.000000	56369456	0.000000
280443346	61367783.000000	3188031	9999.999944	26593	6782	1.000000	29780	4963	1.000000	57270410	0.000000
280438434	61376688.000000	3192216	9999.999966	26508	7087	1.000000	29760	5043	1.000000	58171434	0.000000
280423357	61396636.000000	3191725	9999.999979	26587	6933	1.000000	29688	4947	1.000000	59070195	-1.#IND00
280440281	61390849.000000	3188567	9999.999988	26509	7017	1.000000	29735	5049	1.000000	59967721	0.003200
280442157	61364506.000000	3189549	9999.999992	26542	7184	1.000000	29944	5120	1.000000	60862238	-0.007919
280453017	61345113.000000	3189836	9999.999995	26517	7067	1.000000	29955	5066	1.000000	61756658	-0.007802
280440833	61380745.000000	3190868	9999.999997	26565	7104	1.000000	29761	5025	1.000000	62648376	-0.005756
280434888	61353648.000000	3189618	9999.999998	26491	6979	1.000000	29981	5082	1.000000	63539335	-0.003020
280423634	61399235.000000	3192407	9999.999999	26826	7016	1.000000	29871	5029	1.000000	64428988	-0.003794
280419911	61399996.000000	3196149	9999.999999	26612	7166	1.000000	29929	5123	1.000000	65316402	-0.002686
280444607	61362631.000000	3191360	10000.000000	26549	6858	1.000000	29715	4969	1.000000	66205988	-0.002871
280435330	61380021.000000	3187708	10000.000000	26665	7137	1.000000	29827	5001	1.000000	67092231	0.003038
280446516	61387222.000000	3186783	10000.000000	26531	7123	1.000000	29878	5083	1.000000	67975588	0.002880
280438530	61381825.000000	3192227	10000.000000	26452	7111	1.000000	29640	5125	1.000000	68859961	0.001866
280432172	61398078.000000	3189991	10000.000000	26625	6975	1.000000	29762	5163	1.000000	69743601	0.002254
280449409	61394531.000000	3192169	10000.000000	26950	6745	1.000000	29846	4963	1.000000	70624646	0.001612
280430418	61365579.000000	3190908	10000.000000	26357	7176	1.000000	29624	5087	1.000000	71503613	0.002491
280435885	61374859.000000	3190314	10000.000000	26540	7137	1.000000	29795	5213	1.000000	72383283	0.000466
280439042	61345537.000000	3190957	10000.000000	26545	6982	1.000000	29847	5044	1.000000	73259532	-0.001356
280447010	61356397.000000	3191104	10000.000000	26393	7039	1.000000	29820	5128	1.000000	74134203	-0.001467
280447529	61362922.000000	3189329	10000.000000	26799	6988	1.000000	29900	5214	1.000000	75008442	-0.000479
280430595	61371650.000000	3189489	10000.000000	26471	7102	1.000000	29733	5137	1.000000	75880759	0.001045
280461481	61358287.000000	3188336	10000.000000	26608	6860	1.000000	30003	4981	1.000000	76752360	0.001212
280458644	61365415.000000	3196268	10000.000000	26507	6928	1.000000	29802	5044	1.000000	77622127	0.001269
280451215	61387784.000000	3192647	10000.000000	26495	7129	1.000000	30016	4989	1.000000	78491069	0.001275
280436265	61358449.000000	3189702	10000.000000	26531	7038	1.000000	29832	5025	1.000000	79357805	0.000978
280421659	61391755.000000	3191737	10000.000000	26853	6937	1.000000	29878	4999	1.000000	80223548	0.001072
280458697	61364009.000000	3187460	10000.000000	26717	6984	1.000000	29840	5020	1.000000	81089488	0.000614
280458853	61343183.000000	3187290	10000.000000	26418	7116	1.000000	29689	4992	1.000000	81952007	-0.000479
280425234	61390781.000000	3189109	10000.000000	26684	6930	1.000000	29649	5113	1.000000	82814765	-0.000489
280425511	61400162.000000	3195623	10000.000000	26439	7121	1.000000	29740	5115	1.000000	83677119	-0.000816
280465485	61349716.000000	3193215	10000.000000	26424	7152	1.000000	30105	5121	1.000000	84538968	-0.001008
280468799	61327622.000000	3188152	10000.000000	26500	7029	1.000000	29972	5127	1.000000	85396222	-0.000625
280435763	61382096.000000	3189315	10000.000000	26146	7295	1.000000	29781	5206	1.000000	86251983	-0.000826
280454281	61366649.000000	3188806	10000.000000	26895	6909	1.000000	29709	5164	1.000000	87109082	-0.000674
280437658	61376942.000000	3188772	10000.000000	26581	7161	1.000000	29872	5085	1.000000	87966217	-0.000434
280460841	61356880.000000	3190833	10000.000000	26672	7141	1.000000	29757	5085	1.000000	88819582	-0.000415
280437175	61381435.000000	3188678	10000.000000	26641	6963	1.000000	29675	5040	1.000000	89671191	0.000245
280420925	61360493.000000	3187210	10000.000000	26660	7032	1.000000	30024	5082	1.000000	90522067	-0.000525
280457311	61380852.000000	3191078	10000.000000	26624	7101	1.000000	29869	5083	1.000000	91370803	-0.000154
280451624	61345201.000000	3189153	10000.000000	26628	6921	1.000000	30026	5125	1.000000	92219860	0.000005
280436748	61373601.000000	3191309	10000.000000	26487	7080	1.000000	29717	5052	1.000000	93066970	0.000061
280475415	61355474.000000	3189397	10000.000000	26512	6979	1.000000	29671	5113	1.000000	93912421	0.000146
280429101	61415837.000000	3196983	10000.000000	26518	7246	1.000000	29704	5019	1.000000	94758211	0.000300
280457542	61356835.000000	3194465	10000.000000	26609	6916	1.000000	29801	5055	1.000000	95602051	0.000468
280445582	61358439.000000	3191948	10000.000000	26637	7078	1.000000	29469	5017	1.000000	96443095	0.000707
280438530	61351713.000000	3191052	10000.000000	26563	7118	1.000000	29979	5079	1.000000	97283884	0.000486
280442150	61385227.000000	3190294	10000.000000	26231	7165	1.000000	29790	5118	1.000000	98124330	0.000173
280449135	61357045.000000	3191192	10000.000000	26665	7009	1.000000	29702	5151	1.000000	98961606	0.000578
280430898	61391409.000000	3190519	10000.000000	26419	7276	1.000000	29666	5103	1.000000	99798852	0.000419
280434483	61364459.000000	3190447	10000.000000	26085	7293	1.000000	29803	4980	1.000000	100634192	0.000576
280462084	61374955.000000	3192306	10000.000000	26631	7091	1.000000	29813	5053	1.000000	101469299	0.000363
280429936	61414401.000000	3193077	10000.000000	26651	7107	1.000000	29743	4935	1.000000	102303979	0.000406
280451682	61357355.000000	3186348	10000.000000	26561	7046	1.000000	29637	5111	1.000000	103135613	0.000391
280459821	61339993.000000	3186457	10000.000000	26572	7084	1.000000	29718	5161	1.000000	103964641	0.000377
280444253	61373753.000000	3188254	10000.000000	26655	6965	1.000000	29862	5129	1.000000	104796633	0.000486
280453963	61361517.000000	3190404	10000.000000	26377	7337	1.000000	29691	5035	1.000000	105623970	0.000434
280444421	61348067.000000	3191105	10000.000000	26666	7056	1.000000	29747	5080	1.000000	106449370	0.000595
280440127	61381939.000000	3188275	10000.000000	26464	6871	1.000000	29884	5146	1.000000	107275342	0.000164
280434076	61394141.000000	3194531	10000.000000	26472	7150	1.000000	29941	4952	1.000000	108101182	0.000147
280436007	61376589.000000	3190841	10000.000000	26223	7179	1.000000	30022	5056	1.000000	108923782	0.000180
280429927	61381254.000000	3191175	10000.000000	26740	7003	1.000000	29683	4976	1.000000	109745660	0.000528
npatches	nstrain	runtime	dt	init_x	init_y	init_y_blood	init_z	init_S	beta0	beta1	beta2	beta3	mean_beta	B	d	delta	delta_blood	b[0]	mut	m	CTL	c	g	epsilon	k	het	lambda	rho	omega	x_max	patch.dyna	DELTA	A	VA
10000	1	100.000000	0.000100	21900	9499	5000000	0.001000	10000000	9.584333	14.613632	14.722657	16.869818	18	8000000000.000000	0.010000	1.000000	1.000000	800000	0.000050	0.048000	0	0.500000	0.000000	25.000000	16.000000	0.500000	0.001000	0.001000	0.010000	31987	0	10.000000	7.000000	1.000000
sus	inf	inf_blood	z	x[0]	y[0][0]	z[0]	x[1]	y[1][0]	z[1]	S[0]	synchrony
219000000	94990000.000000	5000000	10.000000	21900	9499	0.001000	21900	9499	0.001000	10000000	0.000000
116329486	811816929.000000	42282696	3940.834452	16475	77248	0.394083	12934	80129	0.394083	14940860	0.000000
190670720	305593413.000000	15904578	6324.976263	24269	26693	0.632498	20830	29545	0.632498	18935089	0.000000
233129935	164965665.000000	8581187	7771.013291	27416	14047	0.777101	24826	15417	0.777101	21511387	0.000000
257258669	106637545.000000	5548929	8648.068121	29038	8831	0.864807	27187	9662	0.864807	23291568	0.000000
271503472	77467520.000000	4028608	9180.022116	29858	6069	0.918002	28367	7112	0.918002	24614607	0.000000
280177461	61372463.000000	3189982	9502.664490	30317	4665	0.950266	28922	5410	0.950266	25660943	0.000000
285448644	52079863.000000	2708693	9698.354536	30524	3948	0.969835	29427	4723	0.969835	26537749	0.000000
288767767	46499725.000000	2414834	9817.045065	30644	3577	0.981705	29904	4237	0.981705	27308370	0.000000
290814552	43096660.000000	2241374	9889.033609	30782	3360	0.988903	29912	3945	0.988903	28014494	0.000000
292089037	41042956.000000	2134457	9932.696323	30691	3157	0.993270	29930	3655	0.993270	28681724	0.000000
292849516	39755562.000000	2065179	9959.178767	30738	2956	0.995918	29944	3683	0.995918	29320979	0.000000
293336442	39017039.000000	2028297	9975.240980	30854	3086	0.997524	30027	3405	0.997524	29944154	0.000000
293644697	38470593.000000	1999425	9984.983083	30792	3017	0.998498	29956	3330	0.998498	30558332	0.000000
293835954	38189877.000000	1983607	9990.891893	30651	2965	0.999089	29946	3302	0.999089	31165190	0.000000
293926475	38028568.000000	1976492	9994.475723	31035	2895	0.999448	30190	3321	0.999448	31767508	0.000000
294022511	37903036.000000	1969876	9996.649399	30865	2865	0.999665	30112	3333	0.999665	32367036	0.000000
294000962	37882034.000000	1968786	9997.967783	31022	2879	0.999797	30147	3367	0.999797	32965811	0.000000
294058404	37836233.000000	1967241	9998.767413	30818	2835	0.999877	30159	3245	0.999877	33561476	0.000000
294107138	37771080.000000	1961806	9999.252408	30919	2860	0.999925	30374	3352	0.999925	34154561	0.000000
294101131	37777272.000000	1963254	9999.546568	30920	2826	0.999955	30161	3414	0.999955	34748026	0.000000
294071006	37806416.000000	1965231	9999.724983	31148	2915	0.999972	30155	3388	0.999972	35341157	0.000000
294090950	37758361.000000	1962736	9999.833196	31036	2853	0.999983	30233	3324	0.999983	35931006	0.000000
294106862	37769386.000000	1961971	9999.898829	30782	2970	0.999990	29873	3400	0.999990	36522495	0.000000
294088741	37776663.000000	1964057	9999.938638	31064	2893	0.999994	30113	3391	0.999994	37112178	0.000000
294077183	37777257.000000	1963783	9999.962782	30996	2803	0.999996	30176	3323	0.999996	37700867	0.000000
294095479	37770993.000000	1964607	9999.977427	30979	2817	0.999998	29948	3420	0.999998	38289148	0.000000
294103377	37738212.000000	1963679	9999.986309	30510	2891	0.999999	30159	3476	0.999999	38875227	0.000000
294109140	37763195.000000	1962305	9999.991696	31027	2835	0.999999	30349	3269	0.999999	39460021	0.000000
294097609	37759332.000000	1965120	9999.994963	30716	3011	0.999999	30213	3270	0.999999	40045656	0.000000
294095991	37762664.000000	1962824	9999.996945	31039	2802	1.000000	29965	3188	1.000000	40630340	0.000000
294105179	37757741.000000	1962586	9999.998147	30847	2805	1.000000	30167	3258	1.000000	41213668	0.000000
294096532	37777288.000000	1961955	9999.998876	30666	2889	1.000000	30040	3367	1.000000	41795480	0.000000
294073345	37790755.000000	1966229	9999.999318	30996	2863	1.000000	30310	3338	1.000000	42378146	0.000000
294088613	37776363.000000	1963402	9999.999587	30929	2885	1.000000	30125	3398	1.000000	42959603	0.000000
294085436	37738372.000000	1961045	9999.999749	30972	2868	1.000000	30200	3407	1.000000	43539411	0.000000
294097078	37760922.000000	1964165	9999.999848	30691	2851	1.000000	30215	3324	1.000000	44118886	0.000000
294086230	37788738.000000	1962550	9999.999908	30897	2845	1.000000	30103	3285	1.000000	44695554	0.000000
294089199	37772018.000000	1960799	9999.999944	31146	2864	1.000000	30104	3228	1.000000	45272463	0.000000
294113749	37735794.000000	1963544	9999.999966	30834	2907	1.000000	30062	3354	1.000000	45849045	0.000000
294107961	37769586.000000	1966631	9999.999979	30890	2876	1.000000	30140	3267	1.000000	46425075	-1.#IND00
294129715	37742884.000000	1960350	9999.999988	30978	2922	1.000000	30131	3427	1.000000	46999105	-0.006400
294117935	37761435.000000	1960437	9999.999992	30624	2857	1.000000	30260	3458	1.000000	47573705	-0.005224
294084108	37750223.000000	1964025	9999.999995	30938	2851	1.000000	29995	3363	1.000000	48147459	0.017402
294111529	37738357.000000	1962275	9999.999997	31188	2924	1.000000	30159	3309	1.000000	48719866	0.006346
294120091	37743188.000000	1962502	9999.999998	30872	2961	1.000000	29915	3327	1.000000	49289595	-0.002247
294103895	37724776.000000	1961641	9999.999999	30981	2867	1.000000	29980	3352	1.000000	49859403	0.002463
294082408	37779566.000000	1961925	9999.999999	30810	2908	1.000000	30216	3393	1.000000	50427571	0.003884
294091428	37756325.000000	1961520	10000.000000	30847	2856	1.000000	30071	3324	1.000000	50997036	0.004773
294111633	37758819.000000	1964621	10000.000000	30861	2904	1.000000	30048	3256	1.000000	51562301	0.004710
294100825	37744741.000000	1962575	10000.000000	30589	2988	1.000000	30160	3409	1.000000	52130269	0.004860
294058480	37774303.000000	1966134	10000.000000	31032	2744	1.000000	30056	3261	1.000000	52696504	0.004065
294114284	37764123.000000	1965211	10000.000000	30967	2883	1.000000	30140	3306	1.000000	53260990	0.003118
294093267	37769567.000000	1963640	10000.000000	30752	2916	1.000000	30392	3324	1.000000	53826456	0.002659
294115929	37718572.000000	1961034	10000.000000	30813	2845	1.000000	30219	3294	1.000000	54389638	0.002385
294077389	37778339.000000	1962905	10000.000000	30821	2916	1.000000	30188	3295	1.000000	54953736	0.002306
294105475	37739436.000000	1962682	10000.000000	30867	2885	1.000000	30275	3325	1.000000	55516208	0.001998
294091254	37743404.000000	1960518	10000.000000	30944	2973	1.000000	30020	3241	1.000000	56076363	0.001834
294115870	37746230.000000	1962672	10000.000000	30770	2882	1.000000	30123	3232	1.000000	56636192	0.001450
294099168	37779739.000000	1963485	10000.000000	31057	2781	1.000000	30000	3375	1.000000	57195448	0.000878
294112937	37750191.000000	1962035	10000.000000	30907	2784	1.000000	30085	3384	1.000000	57751857	0.000801
294117586	37729626.000000	1962940	10000.000000	30986	2992	1.000000	30080	3329	1.000000	58308367	0.002091
294106257	37733449.000000	1960335	10000.000000	31037	2851	1.000000	30092	3343	1.000000	58862719	0.002156
294124200	37741732.000000	1963251	10000.000000	30838	2846	1.000000	30044	3383	1.000000	59417987	0.002886
294129072	37740716.000000	1960533	10000.000000	30868	2916	1.000000	30107	3358	1.000000	59972009	0.003216
294108323	37737301.000000	1960308	10000.000000	31049	2869	1.000000	30092	3400	1.000000	60525972	0.002859
294106011	37764811.000000	1961578	10000.000000	30854	2929	1.000000	29997	3409	1.000000	61078095	0.003573
294119540	37730600.000000	1959682	10000.000000	30879	2807	1.000000	30221	3293	1.000000	61630935	0.003780
294090496	37762968.000000	1962693	10000.000000	31056	2929	1.000000	30139	3381	1.000000	62183475	0.002827
294118184	37753762.000000	1963925	10000.000000	31157	2904	1.000000	30172	3373	1.000000	62732793	0.002647
294089053	37751767.000000	1961292	10000.000000	30937	2835	1.000000	30120	3185	1.000000	63280998	0.002563
294101887	37761746.000000	1963236	10000.000000	30959	2906	1.000000	30213	3466	1.000000	63830176	0.003170
294106420	37764291.000000	1962079	10000.000000	30990	2895	1.000000	30394	3372	1.000000	64379908	0.002339
294113020	37725273.000000	1963913	10000.000000	30934	2797	1.000000	30126	3307	1.000000	64927436	0.002099
294127333	37737351.000000	1959397	10000.000000	31039	2896	1.000000	30296	3292	1.000000	65474452	0.002570
294102813	37740886.000000	1959879	10000.000000	30972	2918	1.000000	30073	3465	1.000000	66018430	0.000762
294114314	37757044.000000	1962794	10000.000000	31006	2801	1.000000	30259	3354	1.000000	66564191	0.000385
294098900	37746719.000000	1962374	10000.000000	30808	2802	1.000000	30343	3324	1.000000	67108903	0.000786
294114422	37745333.000000	1960718	10000.000000	30958	2863	1.000000	30348	3322	1.000000	67651516	0.001262
294112668	37751277.000000	1965524	10000.000000	31113	2800	1.000000	30274	3341	1.000000	68194481	0.001198
294097886	37749041.000000	1963240	10000.000000	30977	2908	1.000000	30190	3211	1.000000	68737453	0.001273
294107446	37729812.000000	1961588	10000.000000	30883	2909	1.000000	30114	3331	1.000000	69278082	0.002124
294107845	37748707.000000	1962436	10000.000000	31058	2786	1.000000	29814	3415	1.000000	69818630	0.002216
294073081	37789936.000000	1965597	10000.000000	31094	2839	1.000000	30117	3424	1.000000	70358958	0.001460
294083030	37771172.000000	1961369	10000.000000	30871	3022	1.000000	30182	3341	1.000000	70897979	0.001360
294114346	37747213.000000	1961058	10000.000000	30938	2918	1.000000	30149	3327	1.000000	71436107	0.001257
294107229	37749259.000000	1963271	10000.000000	30967	2777	1.000000	30309	3273	1.000000	71972740	0.000987
294117273	37741013.000000	1964010	10000.000000	30913	2945	1.000000	29976	3330	1.000000	72509210	0.000896
294113920	37732273.000000	1958411	10000.000000	31051	2901	1.000000	29995	3488	1.000000	73044519	0.001053
294073689	37778820.000000	1964952	10000.000000	30877	2762	1.000000	30141	3245	1.000000	73579642	0.001191
294093115	37750196.000000	1962776	10000.000000	30840	2930	1.000000	30200	3394	1.000000	74113859	0.001663
294079491	37793693.000000	1963707	10000.000000	30956	2913	1.000000	30202	3350	1.000000	74645087	0.001353
294105310	37758461.000000	1961983	10000.000000	30818	2901	1.000000	29972	3290	1.000000	75178134	0.001463
294127118	37730052.000000	1962570	10000.000000	30873	2958	1.000000	30237	3305	1.000000	75709404	0.001420
294082339	37795860.000000	1965935	10000.000000	30927	2907	1.000000	29952	3313	1.000000	76241951	0.001431
294114499	37724864.000000	1961418	10000.000000	31041	2844	1.000000	30110	3371	1.000000	76771066	0.001410
294091718	37784275.000000	1966181	10000.000000	30795	2796	1.000000	29999	3360	1.000000	77299208	0.001429
294066773	37800750.000000	1966326	10000.000000	30877	2831	1.000000	30509	3306	1.000000	77828340	0.001523
294101586	37764951.000000	1963394	10000.000000	31020	2990	1.000000	30078	3269	1.000000	78356537	0.001526
294125300	37735505.000000	1961554	10000.000000	30861	2887	1.000000	30256	3417	1.000000	78881570	0.001518
npatches	nstrain	runtime	dt	init_x	init_y	init_y_blood	init_z	init_S	beta0	beta1	beta2	beta3	mean_beta	B	d	delta	delta_blood	b[0]	mut	m	CTL	c	g	epsilon	k	het	lambda	rho	omega	x_max	patch.dyna	DELTA	A	VA
10000	1	100.000000	0.000100	21900	9499	5000000	0.001000	10000000	12.850616	20.465000	26.922842	12.324124	18	8000000000.000000	0.010000	1.000000	1.000000	800000	0.000050	0.048000	0	0.500000	0.000000	25.000000	17.000000	0.500000	0.001000	0.001000	0.010000	31987	0	10.000000	7.000000	1.000000
sus	inf	inf_blood	z	x[0]	y[0][0]	z[0]	x[1]	y[1][0]	z[1]	S[0]	synchrony
219000000	94990000.000000	5000000	10.000000	21900	9499	0.001000	21900	9499	0.001000	10000000	0.000000
121583211	750761309.000000	39128710	3940.834452	14491	73424	0.394083	10837	76083	0.394083	14891971	0.000000
199688483	268655812.000000	13980306	6324.976263	22606	25149	0.632498	18410	27849	0.632498	18695070	0.000000
243409837	137465976.000000	7151703	7771.013291	26667	12148	0.777101	23236	14638	0.777101	21026860	0.000000
268060671	83449409.000000	4338789	8648.068121	28621	7315	0.864807	26011	8724	0.864807	22546197	0.000000
282534898	56572257.000000	2942734	9180.022116	29567	4854	0.918002	27709	6024	0.918002	23596304	0.000000
291292066	41787118.000000	2171965	9502.664490	30343	3377	0.950266	28760	4444	0.950266	24366044	0.000000
296705388	33164210.000000	1722960	9698.354536	30762	2717	0.969835	29218	3466	0.969835	24967915	0.000000
300107338	27931333.000000	1451704	9817.045065	30704	2246	0.981705	29630	3001	0.981705	25460674	0.000000
302311400	24613798.000000	1281118	9889.033609	30814	2053	0.988903	29854	2596	0.988903	25884907	0.000000
303719481	22523854.000000	1172165	9932.696323	31120	1862	0.993270	30271	2262	0.993270	26266150	0.000000
304619834	21212488.000000	1102470	9959.178767	31025	1737	0.995918	30161	2297	0.995918	26617929	0.000000
305186831	20385708.000000	1061491	9975.240980	30906	1687	0.997524	30372	2090	0.997524	26950893	0.000000
305582077	19826525.000000	1031693	9984.983083	31160	1643	0.998498	30296	2074	0.998498	27272538	0.000000
305775919	19508364.000000	1015323	9990.891893	31293	1487	0.999089	30444	2020	0.999089	27584946	0.000000
305962286	19278386.000000	999932	9994.475723	31333	1568	0.999448	30331	1990	0.999448	27892972	0.000000
306028906	19160114.000000	996344	9996.649399	31183	1568	0.999665	30332	1981	0.999665	28197485	0.000000
306102613	19076445.000000	991266	9997.967783	30977	1542	0.999797	30391	1944	0.999797	28500606	0.000000
306155410	18999374.000000	989254	9998.767413	31365	1585	0.999877	30451	1967	0.999877	28801666	0.000000
306139492	18995833.000000	987476	9999.252408	30998	1574	0.999925	30560	1914	0.999925	29101701	0.000000
306175099	18957159.000000	985100	9999.546568	31124	1504	0.999955	30515	1935	0.999955	29401593	0.000000
306147700	18950847.000000	986745	9999.724983	31310	1485	0.999972	30667	2015	0.999972	29699985	0.000000
306166397	18947153.000000	984990	9999.833196	31573	1558	0.999983	30302	2068	0.999983	29997262	0.000000
306197751	18929214.000000	982924	9999.898829	31214	1548	0.999990	30614	2001	0.999990	30294155	0.000000
306186233	18948335.000000	984443	9999.938638	31259	1550	0.999994	30371	2059	0.999994	30589471	0.000000
306202104	18935436.000000	984098	9999.962782	31295	1519	0.999996	30377	2075	0.999996	30885816	0.000000
306208607	18925185.000000	983237	9999.977427	31082	1557	0.999998	30167	1995	0.999998	31182195	0.000000
306209576	18907672.000000	982144	9999.986309	31144	1480	0.999999	30381	1930	0.999999	31476470	0.000000
306199140	18911071.000000	983785	9999.991696	31190	1530	0.999999	30217	2029	0.999999	31770332	0.000000
306188266	18956862.000000	988084	9999.994963	31245	1515	0.999999	30433	1985	0.999999	32064046	0.000000
306188867	18942070.000000	985637	9999.996945	31169	1523	1.000000	30204	1989	1.000000	32357845	0.000000
306176316	18947265.000000	983876	9999.998147	31140	1521	1.000000	30390	2038	1.000000	32651561	0.000000
306201777	18938036.000000	985261	9999.998876	31298	1524	1.000000	30395	1923	1.000000	32944061	0.000000
306209205	18928158.000000	985651	9999.999318	31461	1569	1.000000	30139	2056	1.000000	33236259	0.000000
306174282	18953739.000000	985475	9999.999587	31326	1562	1.000000	30368	1996	1.000000	33528075	0.000000
306203138	18928830.000000	984465	9999.999749	31099	1609	1.000000	30563	2036	1.000000	33820189	0.000000
306213027	18931950.000000	984592	9999.999848	31262	1446	1.000000	30289	2011	1.000000	34111196	0.000000
306217139	18910120.000000	980577	9999.999908	31166	1499	1.000000	30464	2035	1.000000	34402073	0.000000
306189366	18904247.000000	984413	9999.999944	31152	1542	1.000000	30391	1941	1.000000	34691425	0.000000
306178508	18936331.000000	985332	9999.999966	31304	1526	1.000000	30427	2002	1.000000	34982264	0.000000
306195917	18924903.000000	983612	9999.999979	31194	1547	1.000000	30573	1944	1.000000	35271433	-1.#IND00
306190133	18945019.000000	984988	9999.999988	31231	1604	1.000000	30329	1949	1.000000	35560240	-1.#IND00
306190417	18932275.000000	982925	9999.999992	31233	1444	1.000000	30258	2170	1.000000	35847837	0.001244
306180785	18940239.000000	984491	9999.999995	31104	1552	1.000000	30072	2079	1.000000	36136870	0.000184
306192510	18935429.000000	983800	9999.999997	31298	1599	1.000000	30303	1973	1.000000	36424500	-0.000119
306175277	18973394.000000	986408	9999.999998	31113	1602	1.000000	30415	2048	1.000000	36713153	0.000100
306170129	18930939.000000	982858	9999.999999	31242	1522	1.000000	30500	1956	1.000000	37001012	-0.000156
306185922	18942859.000000	984602	9999.999999	31273	1595	1.000000	30299	2064	1.000000	37287271	0.000335
306185204	18944444.000000	984123	10000.000000	31321	1574	1.000000	30202	2085	1.000000	37572545	-0.001307
306188416	18932868.000000	983957	10000.000000	31298	1500	1.000000	30565	1997	1.000000	37857389	-0.002159
306181399	18955494.000000	986118	10000.000000	31224	1576	1.000000	30504	2010	1.000000	38142572	-0.006340
306211962	18926712.000000	982990	10000.000000	31229	1603	1.000000	30234	2083	1.000000	38427776	-0.001836
306189242	18930454.000000	986377	10000.000000	31074	1492	1.000000	30430	1951	1.000000	38712315	-0.003410
306226961	18933725.000000	984392	10000.000000	31095	1564	1.000000	30531	2108	1.000000	38996226	-0.003134
306180283	18926830.000000	982798	10000.000000	31091	1586	1.000000	30433	2072	1.000000	39279714	-0.003822
306175496	18947968.000000	982822	10000.000000	31396	1579	1.000000	30448	2004	1.000000	39561582	-0.005397
306176323	18942110.000000	983890	10000.000000	31267	1592	1.000000	30331	2008	1.000000	39844502	-0.004423
306199743	18901117.000000	982199	10000.000000	31255	1546	1.000000	30275	1974	1.000000	40127151	-0.003832
306174454	18923152.000000	983699	10000.000000	31181	1548	1.000000	30294	1988	1.000000	40408203	-0.003788
306177769	18939985.000000	985199	10000.000000	31287	1526	1.000000	30190	2020	1.000000	40688849	-0.003893
306186320	18935162.000000	985234	10000.000000	31047	1520	1.000000	30586	1915	1.000000	40970534	-0.005500
306141125	18974683.000000	985151	10000.000000	31255	1553	1.000000	30200	1987	1.000000	41251214	-0.004178
306178686	18967352.000000	987393	10000.000000	31308	1525	1.000000	30318	2018	1.000000	41530449	-0.004478
306176159	18967571.000000	985558	10000.000000	31215	1572	1.000000	30522	1987	1.000000	41810293	-0.004925
306184728	18948674.000000	986299	10000.000000	31089	1595	1.000000	30098	2003	1.000000	42089541	-0.004282
306175366	18965663.000000	985163	10000.000000	31096	1557	1.000000	30365	2020	1.000000	42370084	-0.003775
306162335	18994941.000000	986633	10000.000000	30976	1535	1.000000	30369	2068	1.000000	42649388	-0.003471
306177884	18947477.000000	984083	10000.000000	31382	1535	1.000000	30358	1982	1.000000	42927364	-0.003802
306185373	18982364.000000	986549	10000.000000	31277	1610	1.000000	30377	1993	1.000000	43205124	-0.003289
306178814	18956546.000000	983833	10000.000000	31067	1512	1.000000	30465	2007	1.000000	43483273	-0.005343
306193480	18927883.000000	982904	10000.000000	31108	1498	1.000000	30384	2090	1.000000	43760021	-0.003913
306213171	18920468.000000	980872	10000.000000	31031	1525	1.000000	30476	1971	1.000000	44037029	-0.003987
306194621	18927412.000000	983613	10000.000000	31160	1492	1.000000	30626	2038	1.000000	44312939	-0.003271
306195755	18923726.000000	984541	10000.000000	31070	1564	1.000000	30550	1912	1.000000	44587129	-0.003673
306164519	18923471.000000	984244	10000.000000	31312	1481	1.000000	30407	2039	1.000000	44862851	-0.003411
306184879	18935458.000000	984694	10000.000000	31382	1524	1.000000	30746	1958	1.000000	45137920	-0.002591
306161413	18954933.000000	985384	10000.000000	31439	1577	1.000000	30483	2123	1.000000	45412107	-0.002389
306166864	18953441.000000	984077	10000.000000	31273	1535	1.000000	30524	2010	1.000000	45685437	-0.001607
306208571	18919648.000000	984087	10000.000000	31225	1523	1.000000	30597	2057	1.000000	45958801	-0.001620
306185131	18939243.000000	985207	10000.000000	31198	1511	1.000000	30308	2086	1.000000	46231878	-0.001637
306169438	18948260.000000	985672	10000.000000	30967	1558	1.000000	30456	1973	1.000000	46505208	-0.001903
306173820	18954515.000000	984538	10000.000000	31355	1583	1.000000	30411	1957	1.000000	46777139	-0.001412
306197570	18939573.000000	986220	10000.000000	31409	1644	1.000000	30563	1999	1.000000	47049030	-0.001526
306164809	18970167.000000	985537	10000.000000	31095	1594	1.000000	30360	2006	1.000000	47321283	-0.002998
306173301	18927841.000000	983323	10000.000000	31206	1488	1.000000	30594	2017	1.000000	47592981	-0.003106
306180644	18964512.000000	986103	10000.000000	31299	1632	1.000000	30521	2078	1.000000	47864236	-0.003067
306216928	18941390.000000	984799	10000.000000	31067	1570	1.000000	30456	1979	1.000000	48133513	-0.003339
306178591	18936444.000000	983285	10000.000000	31195	1578	1.000000	30501	1975	1.000000	48403702	-0.003491
306198427	18947650.000000	986664	10000.000000	31237	1495	1.000000	30211	1978	1.000000	48673699	-0.003386
306202796	18929263.000000	984120	10000.000000	31064	1542	1.000000	30350	1923	1.000000	48942962	-0.004285
306196327	18929791.000000	983620	10000.000000	31246	1540	1.000000	30549	1940	1.000000	49210894	-0.003711
306168760	18949291.000000	985069	10000.000000	31028	1630	1.000000	30352	2028	1.000000	49477890	-0.003721
306193442	18926614.000000	984446	10000.000000	31253	1595	1.000000	30585	1972	1.000000	49746758	-0.003108
306175803	18932372.000000	983919	10000.000000	31003	1587	1.000000	30469	2054	1.000000	50014755	-0.002851
306186218	18938657.000000	984249	10000.000000	31177	1550	1.000000	30476	1966	1.000000	50281286	-0.002822
306196785	18925418.000000	984001	10000.000000	31221	1574	1.000000	30348	2145	1.000000	50547718	-0.002314
306175609	18952240.000000	986011	10000.000000	31191	1446	1.000000	30324	1959	1.000000	50813842	-0.002353
306166432	18947446.000000	985729	10000.000000	31245	1624	1.000000	30441	2014	1.000000	51080878	-0.002328
306234089	18886428.000000	982481	10000.000000	31075	1469	1.000000	30329	1924	1.000000	51346329	-0.001841
306209124	18922373.000000	982574	10000.000000	31382	1558	1.000000	30521	1914	1.000000	51610623	-0.001913
npatches	nstrain	runtime	dt	init_x	init_y	init_y_blood	init_z	init_S	beta0	beta1	beta2	beta3	mean_beta	B	d	delta	delta_blood	b[0]	mut	m	CTL	c	g	epsilon	k	het	lambda	rho	omega	x_max	patch.dyna	DELTA	A	VA
10000	1	100.000000	0.000100	21900	9499	5000000	0.001000	10000000	15.016524	17.229775	16.591591	23.683752	18	8000000000.000000	0.010000	1.000000	1.000000	800000	0.000050	0.048000	0	0.500000	0.000000	25.000000	18.000000	0.500000	0.001000	0.001000	0.010000	31987	0	10.000000	7.000000	1.000000
sus	inf	inf_blood	z	x[0]	y[0][0]	z[0]	x[1]	y[1][0]	z[1]	S[0]	synchrony
219000000	94990000.000000	5000000	10.000000	21900	9499	0.001000	21900	9499	0.001000	10000000	0.000000
128269608	690332457.000000	35977978	3940.834452	13748	68002	0.394083	12689	68967	0.394083	14801537	0.000000
210662242	231577375.000000	12055433	6324.976263	22331	22140	0.632498	21240	23312	0.632498	18372632	0.000000
255877040	109163240.000000	5681117	7771.013291	26851	10186	0.777101	25937	10666	0.777101	20408472	0.000000
280952974	59519063.000000	3096926	8648.068121	29021	5538	0.864807	28535	5770	0.864807	21609380	0.000000
295323697	35311943.000000	1835532	9180.022116	30068	3169	0.918002	29763	3385	0.918002	22339264	0.000000
303885752	22232526.000000	1156693	9502.664490	30735	1939	0.950266	30516	2147	0.950266	22795386	0.000000
309023341	14745350.000000	767056	9698.354536	31385	1224	0.969835	31162	1386	0.969835	23086008	0.000000
312274420	10194710.000000	531196	9817.045065	31325	884	0.981705	31538	970	0.981705	23275578	0.000000
314377052	7326989.000000	380981	9889.033609	31505	572	0.988903	31451	776	0.988903	23401227	0.000000
315784961	5435188.000000	282237	9932.696323	31740	475	0.993270	31615	511	0.993270	23483953	0.000000
316731819	4168077.000000	216318	9959.178767	31600	388	0.995918	31687	380	0.995918	23537850	0.000000
317391159	3288722.000000	171180	9975.240980	31665	243	0.997524	31586	291	0.997524	23572373	0.000000
317861504	2647104.000000	137953	9984.983083	32016	237	0.998498	31840	222	0.998498	23592713	0.000000
318209806	2168973.000000	112749	9990.891893	31760	192	0.999089	31905	210	0.999089	23602432	0.000000
318506892	1808131.000000	93820	9994.475723	31770	150	0.999448	32026	165	0.999448	23603843	0.000000
318707145	1518726.000000	78740	9996.649399	32034	164	0.999665	32119	155	0.999665	23600026	0.000000
318900289	1292375.000000	66918	9997.967783	31895	94	0.999797	31801	143	0.999797	23591547	0.000000
319039854	1107856.000000	57505	9998.767413	32209	90	0.999877	31897	113	0.999877	23578427	0.000000
319136893	963613.000000	49846	9999.252408	31817	87	0.999925	31791	101	0.999925	23562762	0.000000
319245807	845480.000000	43584	9999.546568	31805	72	0.999955	32154	87	0.999955	23544874	0.000000
319310267	741547.000000	38515	9999.724983	31866	69	0.999972	31842	64	0.999972	23524705	0.000000
319358180	655462.000000	34191	9999.833196	31920	73	0.999983	31973	62	0.999983	23502756	0.000000
319431091	582963.000000	30504	9999.898829	31935	64	0.999990	32082	59	0.999990	23479354	0.000000
319482141	521997.000000	27064	9999.938638	31995	57	0.999994	32008	46	0.999994	23454392	0.000000
319514169	473316.000000	24612	9999.962782	32129	34	0.999996	32061	49	0.999996	23428644	0.000000
319568223	421874.000000	21608	9999.977427	31962	43	0.999998	31676	49	0.999998	23401856	0.000000
319595083	375622.000000	19887	9999.986309	32014	31	0.999999	31895	27	0.999999	23374523	0.000000
319613865	339555.000000	17595	9999.991696	31695	30	0.999999	31736	27	0.999999	23346060	0.000000
319645271	307657.000000	16039	9999.994963	31932	21	0.999999	32062	29	0.999999	23317285	0.000000
319637311	276242.000000	14305	9999.996945	32107	18	1.000000	32088	21	1.000000	23287857	0.000000
319664770	247750.000000	12865	9999.879339	32014	14	1.000000	32058	30	1.000000	23258651	0.000000
319707114	224881.000000	11590	9999.768580	32231	22	1.000000	32070	31	1.000000	23228209	0.000000
319744642	203372.000000	10614	9998.856501	32109	19	1.000000	32197	20	1.000000	23197163	0.000000
319717812	187956.000000	9751	9996.562050	32006	11	1.000000	32138	12	1.000000	23166248	0.000000
319726901	175202.000000	9236	9991.433865	32049	18	1.000000	31995	18	1.000000	23135086	0.000000
319729441	162132.000000	8479	9980.995949	32293	18	1.000000	32010	13	0.985761	23103324	0.000000
319741776	155346.000000	8133	9965.275131	32044	8	1.000000	32075	17	0.991364	23071761	0.000000
319776957	153194.000000	7976	9950.301002	32070	10	1.000000	32188	21	0.994762	23040312	0.000000
319745932	150244.000000	7899	9938.710189	32095	9	1.000000	32202	20	0.996823	23008989	0.000000
319756141	150767.000000	7913	9922.564620	31863	19	1.000000	32077	11	0.998073	22977422	-1.#IND00
319777641	153301.000000	7872	9921.451178	31988	15	1.000000	32126	17	0.998831	22945575	-1.#IND00
319734111	154494.000000	8072	9922.770415	31959	17	1.000000	32084	18	0.999291	22913963	-0.000893
319751479	153348.000000	8168	9922.494758	31903	10	1.000000	32024	8	0.999570	22882753	-0.001288
319759963	153547.000000	7885	9922.069572	32075	14	1.000000	32053	14	0.999739	22851268	-0.001225
319742631	152367.000000	8019	9920.773869	31710	9	1.000000	32098	17	0.999842	22820087	-0.000799
319775191	149715.000000	7826	9915.543517	31880	17	1.000000	32070	10	0.999904	22788789	0.001012
319727467	159341.000000	8176	9918.717374	31909	15	1.000000	32053	28	0.999942	22757721	0.000751
319761572	161375.000000	8390	9929.322652	32119	16	1.000000	32094	6	0.999965	22726830	0.001556
319754553	158323.000000	8189	9937.558630	31878	15	1.000000	32015	26	0.999979	22695769	-0.002871
319763725	156515.000000	8148	9936.177653	31969	11	1.000000	32248	11	0.999987	22664703	-0.001931
319738235	160044.000000	8270	9936.421164	31971	16	1.000000	32048	10	0.999992	22633541	-0.002224
319739285	161678.000000	8236	9938.066675	32006	10	1.000000	31918	15	0.999995	22602411	-0.002438
319751012	162578.000000	8406	9944.464747	32038	19	1.000000	32074	24	0.999997	22571647	-0.002675
319747652	157136.000000	8112	9940.607904	31869	13	1.000000	32086	19	0.999998	22540611	-0.002672
319762796	156385.000000	8172	9937.683604	31964	4	1.000000	31920	9	0.999999	22509812	-0.007152
319743731	157218.000000	8201	9933.385999	32070	12	1.000000	32076	16	0.999999	22479266	-0.002097
319744560	160078.000000	8516	9940.381554	32030	26	0.948563	31949	4	1.000000	22448649	-0.002059
319756540	161758.000000	8592	9943.637185	31924	6	0.968802	31955	16	1.000000	22418092	-0.001944
319768227	155881.000000	8114	9941.838062	32069	15	0.981078	32110	23	0.973936	22387460	-0.001795
319753607	153882.000000	8070	9936.294619	32034	14	0.988523	31932	11	0.984192	22356753	-0.003652
319757408	154159.000000	8192	9929.447378	32181	12	0.993039	32139	12	0.990412	22325698	-0.003154
319762143	155267.000000	8062	9928.073926	32305	15	0.995778	32120	4	0.994185	22295201	-0.002928
319758840	154295.000000	8049	9927.477063	32086	12	0.997439	32019	18	0.996473	22264684	-0.003109
319752602	156066.000000	8062	9926.860584	31888	11	0.998447	31821	21	0.997861	22234022	-0.002140
319732374	161856.000000	8515	9933.297994	32011	17	0.999058	31764	10	0.998702	22203733	-0.002268
319768278	163009.000000	8550	9940.389045	31973	13	0.999429	31970	16	0.999213	22173527	0.000926
319745519	167234.000000	8685	9948.735494	31800	15	0.999653	32175	20	0.999523	22143025	0.002169
319731110	165159.000000	8511	9951.395244	31793	22	0.999790	31884	12	0.999710	22112885	0.001894
319754445	154050.000000	7987	9947.081889	31871	15	0.999873	31775	25	0.999824	22082925	0.001968
319790783	150110.000000	7803	9933.289412	31861	25	0.999923	31924	17	0.999893	22052820	0.002029
319778236	151088.000000	7928	9923.788105	31796	14	0.999953	31852	12	0.999935	22022966	0.003094
319771114	152225.000000	7799	9918.841769	32053	5	0.999972	32056	20	0.999961	21992631	0.003009
319778988	153694.000000	7968	9918.343290	31806	6	0.999983	32009	18	0.999976	21962539	0.001515
319755507	157785.000000	8304	9921.034897	31850	16	0.999990	32220	4	0.999986	21932377	0.001480
319747627	157440.000000	8252	9931.793575	31964	10	0.999994	31882	12	0.999991	21902447	0.001160
319745030	154980.000000	7995	9933.521740	31824	18	0.999996	31834	16	0.999995	21872760	0.001363
319751674	155457.000000	8151	9931.402400	32111	14	0.999998	31844	15	0.999997	21842976	0.002083
319744556	157018.000000	8167	9932.324951	31923	6	0.999999	31835	13	0.999998	21813168	0.002289
319754392	153792.000000	8032	9933.687527	31876	17	0.999999	32040	11	0.999999	21783202	0.002499
319765518	149903.000000	7785	9925.864545	32056	10	0.999999	32269	25	0.999999	21753309	0.003598
319741365	151979.000000	7957	9921.292396	32201	14	1.000000	32039	10	1.000000	21723750	0.006050
319756656	158659.000000	8241	9924.857454	31772	24	1.000000	31851	17	1.000000	21694479	0.006200
319734231	157641.000000	8012	9930.680896	31965	15	1.000000	31918	12	1.000000	21665261	0.005948
319756375	161139.000000	8564	9936.353493	31917	10	1.000000	31925	16	1.000000	21635768	0.006916
319774727	159744.000000	8236	9938.394581	31910	11	1.000000	32021	12	1.000000	21606263	0.007362
319753545	159184.000000	8289	9939.917246	31837	9	1.000000	31654	13	1.000000	21577104	0.007198
319767330	158993.000000	8289	9939.666504	31928	15	1.000000	32010	20	1.000000	21547489	0.006813
319755285	158763.000000	8293	9941.797417	31791	13	1.000000	31930	21	1.000000	21518336	0.006555
319780182	160718.000000	8418	9939.995435	32009	9	1.000000	32027	16	1.000000	21489174	0.006256
319770289	159904.000000	8214	9943.832760	32264	18	1.000000	31923	20	1.000000	21459950	0.005966
319773008	151744.000000	7836	9934.154596	32162	9	1.000000	32032	16	1.000000	21430611	0.006238
319774797	151176.000000	7911	9925.153973	31957	10	1.000000	32060	16	1.000000	21401629	0.006513
319758492	153564.000000	8078	9921.973018	31981	15	1.000000	31856	7	1.000000	21372432	0.006163
319742417	156785.000000	8048	9926.583505	31981	16	1.000000	32176	13	1.000000	21343515	0.006079
319739666	158838.000000	8178	9925.381540	32060	15	1.000000	31926	10	1.000000	21314303	0.006037
319753503	159891.000000	8269	9932.569585	31982	8	1.000000	31958	18	1.000000	21285267	0.005870
319739965	158887.000000	8053	9938.201449	31895	23	1.000000	32045	15	1.000000	21256142	0.005826
319748909	154535.000000	7872	9935.325466	31997	16	1.000000	31942	11	1.000000	21227421	0.006200
319734789	157629.000000	8085	9930.373589	32079	19	1.000000	31797	12	1.000000	21198704	0.006736
npatches	nstrain	runtime	dt	init_x	init_y	init_y_blood	init_z	init_S	beta0	beta1	beta2	beta3	mean_beta	B	d	delta	delta_blood	b[0]	mut	m	CTL	c	g	epsilon	k	het	lambda	rho	omega	x_max	patch.dyna	DELTA	A	VA
10000	1	100.000000	0.000100	21900	9499	5000000	0.001000	10000000	16.994217	25.340007	16.628152	14.675244	18	8000000000.000000	0.010000	1.000000	1.000000	800000	0.000050	0.048000	0	0.500000	0.000000	25.000000	19.000000	0.500000	0.001000	0.001000	0.010000	31987	0	10.000000	7.000000	1.000000
sus	inf	inf_blood	z	x[0]	y[0][0]	z[0]	x[1]	y[1][0]	z[1]	S[0]	synchrony
219000000	94990000.000000	5000000	10.000000	21900	9499	0.001000	21900	9499	0.001000	10000000	0.000000
133362398	640426383.000000	33380654	3940.834452	13342	64050	0.394083	10134	66566	0.394083	14748816	0.000000
218933117	203442208.000000	10596874	6324.976263	22021	20189	0.632498	18534	22440	0.632498	18137134	0.000000
264930973	89160469.000000	4641212	7771.013291	26662	8840	0.777101	23774	10649	0.777101	19950676	0.000000
289808027	43701165.000000	2277391	8648.068121	29439	4156	0.864807	27093	5330	0.864807	20927335	0.000000
303661857	22189426.000000	1156379	9180.022116	30479	2112	0.918002	29332	2646	0.918002	21443395	0.000000
311349222	11285431.000000	587294	9502.664490	31143	1087	0.950266	30307	1498	0.950266	21702888	0.000000
315507018	5611034.000000	292707	9698.354536	31637	539	0.969835	30900	719	0.969835	21821312	0.000000
317794563	2686334.000000	139778	9817.045065	31535	238	0.981705	31672	332	0.981705	21863646	0.000000
318906900	1234319.000000	64072	9889.033609	31870	106	0.988903	31845	153	0.988903	21866385	0.000000
319450454	539998.000000	28077	9932.696323	31853	54	0.993270	31760	78	0.993270	21850000	0.000000
319690845	226321.000000	11636	9959.178767	31994	19	0.995918	31818	31	0.995918	21824190	0.000000
319790587	97729.000000	5082	9761.824017	32288	5	0.933272	31948	14	0.997524	21794216	0.000000
319754146	134305.000000	6936	9062.267051	31954	7	0.959528	31831	9	0.708138	21763447	0.000000
319736049	181359.000000	9486	9412.942380	32004	14	0.975453	32068	35	0.822979	21733923	0.000000
319763675	148196.000000	7734	9628.903213	31896	11	0.985112	32025	22	0.892633	21704852	0.000000
319788400	102690.000000	5307	9498.984353	32021	5	0.990970	32170	7	0.934879	21674557	0.000000
319786122	124477.000000	6423	9223.504820	31898	13	0.980958	32143	15	0.960503	21644074	0.000000
319773727	139919.000000	7392	9449.462544	31766	17	0.988451	31769	20	0.976044	21614360	0.000000
319778415	117759.000000	6033	9519.848158	32091	13	0.992995	32049	18	0.985470	21584151	0.000000
319786663	109286.000000	5788	9248.314334	31887	20	0.995751	31926	21	0.991187	21553882	0.000000
319770714	133854.000000	7008	9353.079784	32246	9	0.997423	31815	14	0.994655	21524086	0.000000
319767375	126036.000000	6585	9505.363844	31706	10	0.998437	32053	14	0.996758	21494507	0.000000
319792208	108227.000000	5740	9377.825043	32069	14	0.999052	32038	16	0.998034	21464579	0.000000
319787360	125718.000000	6653	9311.369591	31858	7	0.999425	31799	19	0.998807	21434215	0.000000
319784302	123078.000000	6363	9444.880916	31846	13	0.999651	31734	5	0.999277	21404283	0.000000
319791176	114612.000000	5860	9388.857448	31874	13	0.999788	32162	15	0.968937	21374393	0.000000
319793635	118068.000000	6189	9330.069444	31884	12	0.999872	31874	18	0.981159	21344529	0.000000
319802714	123656.000000	6364	9403.506185	32194	22	0.999922	32035	8	0.988573	21314813	0.000000
319786504	115536.000000	5994	9408.428134	32150	7	0.999953	31955	14	0.993069	21285042	0.000000
319766956	117986.000000	6249	9358.436190	32043	10	0.999971	31925	38	0.995796	21255297	0.000000
319790949	120029.000000	6205	9406.358262	32063	16	0.999983	31827	19	0.997450	21226059	0.000000
319784718	116518.000000	6153	9395.920770	31966	15	0.999989	31764	13	0.998454	21196729	0.000000
319769384	118250.000000	6205	9386.202954	31880	9	0.999994	31864	26	0.999062	21167350	0.000000
319788025	120963.000000	6356	9391.894970	32102	15	0.999996	31769	8	0.999431	21137867	0.000000
319767845	116691.000000	6068	9406.911400	32220	15	0.917518	32251	11	0.997876	21108583	0.000000
319774849	116228.000000	6113	9326.330464	31931	18	0.740208	32028	15	0.998712	21079295	0.000000
319763767	122191.000000	6398	9375.604699	31955	14	0.842430	32115	7	0.999219	21049803	0.000000
319793911	117988.000000	6082	9398.563901	31977	6	0.904430	31941	13	0.999526	21020579	0.000000
319792596	116843.000000	6056	9373.156568	32115	6	0.942035	31914	12	0.999713	20991137	0.000000
319771382	119094.000000	6161	9375.680740	32077	15	0.964843	31873	24	0.955823	20961680	-1.#IND00
319759228	121825.000000	6217	9393.671130	31905	18	0.978676	31978	19	0.973205	20932396	-1.#IND00
[truncated: 161 more rows]
