# Supplementary material for: Large Variations in HIV-1 Viral Load Explained by Shifting-Mosaic Metapopulation Dynamics
Source: PLoS Biol. 2016 Oct 5;14(10):e1002567. doi: 10.1371/journal.pbio.1002567 (PMC5051940; doi:10.1371/journal.pbio.1002567)
Supplement: S1 Data — Each file gives the output from the simulations indicated by the filename: low migration (ms1, db432); high migration (ms1, db1); very high migration (ms10, db1); number of patches (np); reservoir (storage); no reservoir (nostorage); CTL immigration model (CTLimmig); CTL proliferation model (CTLprolif); β¯ (beta1, beta2, …). Within each file, there are 21 simulations for (k = 0,1,..,20), and data is output each day. For measures of synchrony, the final entry should be used. See Methods and S1 Simulation Code for further details. (ZIP) [file pbio.1002567.s002.zip › S1_Data/ms10_np10000_storage_noPD_CTLimmig_db1_beta19.tsv]

npatches	nstrain	runtime	dt	init_x	init_y	init_y_blood	init_z	init_S	beta0	beta1	beta2	beta3	mean_beta	B	d	delta	delta_blood	b[0]	mut	m	CTL	c	g	epsilon	k	het	lambda	rho	omega	x_max	patch.dyna	DELTA	A	VA
10000	1	100.000000	0.000100	21900	9499	5000000	0.001000	10000000	27.827675	28.156574	27.573258	22.875252	19	8000000000.000000	0.010000	1.000000	1.000000	800000	0.000050	0.048000	0	0.500000	0.000000	25.000000	0.000000	0.500000	0.001000	0.001000	0.010000	31987	0	10.000000	7.000000	1.000000
sus	inf	inf_blood	z	x[0]	y[0][0]	z[0]	x[1]	y[1][0]	z[1]	S[0]	synchrony
219000000	94990000.000000	5000000	10.000000	21900	9499	0.001000	21900	9499	0.001000	10000000	0.000000
34188270	3830176128.000000	198741276	3940.834452	2249	382781	0.394083	2209	383779	0.394083	15980514	0.000000
23360355	5819014155.000000	302308420	6324.976263	1498	582935	0.632498	1485	581839	0.632498	23279682	0.000000
20730394	6620409714.000000	344031092	7771.013291	1337	661885	0.777101	1315	663609	0.777101	30694381	0.000000
19840755	6935913295.000000	360473908	8648.068121	1309	693977	0.864807	1290	694021	0.864807	38133994	0.000000
19516816	7059445118.000000	366854572	9180.022116	1258	704948	0.918002	1164	707708	0.918002	45582099	0.000000
19392821	7107564128.000000	369430640	9502.664490	1236	712045	0.950266	1159	711754	0.950266	53025463	0.000000
19346230	7126254322.000000	370429876	9698.354536	1269	713198	0.969835	1234	712630	0.969835	60456687	0.000000
19330455	7133569419.000000	370781764	9817.045065	1287	714296	0.981705	1221	713210	0.981705	67878552	0.000000
19319002	7136588760.000000	370930008	9889.033609	1257	714966	0.988903	1262	715592	0.988903	75284364	0.000000
19320695	7137851677.000000	370999025	9932.696323	1204	713212	0.993270	1187	715020	0.993270	82685533	0.000000
19317379	7138140734.000000	370967823	9959.178767	1205	715184	0.995918	1244	713502	0.995918	90069690	0.000000
19319199	7138226890.000000	370986819	9975.240980	1231	714692	0.997524	1225	715180	0.997524	97444437	0.000000
19314170	7138323005.000000	371016537	9984.983083	1214	713836	0.998498	1247	715018	0.998498	104806479	0.000000
19314999	7138408820.000000	371000629	9990.891893	1254	714799	0.999089	1227	715155	0.999089	112157278	0.000000
19318555	7138359525.000000	371002411	9994.475723	1192	715475	0.999448	1217	713956	0.999448	119502006	0.000000
19317327	7138396988.000000	371012091	9996.649399	1237	714319	0.999665	1201	715318	0.999665	126836056	0.000000
19313299	7138434894.000000	371055224	9997.967783	1223	714036	0.999797	1236	714239	0.999797	134159590	0.000000
19310747	7138470530.000000	371017910	9998.767413	1244	714525	0.999877	1229	716605	0.999877	141468444	0.000000
19315304	7138455258.000000	371006094	9999.252408	1226	716487	0.999925	1225	714538	0.999925	148769120	0.000000
19319233	7138508934.000000	370999905	9999.546568	1197	714320	0.999955	1208	714536	0.999955	156058142	0.000000
19313348	7138449685.000000	371022506	9999.724983	1222	713493	0.999972	1213	715903	0.999972	163337620	0.000000
19322534	7138317914.000000	371015332	9999.833196	1246	713722	0.999983	1236	713159	0.999983	170603028	0.000000
19317191	7138445953.000000	371042162	9999.898829	1229	714725	0.999990	1203	715661	0.999990	177859558	0.000000
19311669	7138479869.000000	371036185	9999.938638	1252	714362	0.999994	1232	713901	0.999994	185105589	0.000000
19313924	7138287536.000000	371008660	9999.962782	1244	714457	0.999996	1190	716294	0.999996	192342375	0.000000
19317507	7138173644.000000	371034491	9999.977427	1234	713295	0.999998	1206	714515	0.999998	199563347	0.000000
19315576	7138301089.000000	370991680	9999.986309	1256	715763	0.999999	1234	715903	0.999999	206774309	0.000000
19311673	7138321549.000000	370993774	9999.991696	1237	713912	0.999999	1230	714688	0.999999	213977999	0.000000
19318011	7138331828.000000	371009850	9999.994963	1271	713192	0.999999	1261	714456	0.999999	221167037	0.000000
19318217	7138358859.000000	371001668	9999.996945	1233	715734	1.000000	1194	715473	1.000000	228348664	0.000000
19316169	7138495125.000000	371006623	9999.998147	1242	714080	1.000000	1233	715425	1.000000	235517773	0.000000
19312669	7138388920.000000	371018787	9999.998876	1265	714651	1.000000	1179	713655	1.000000	242674589	0.000000
19314667	7138344901.000000	371034581	9999.999318	1221	715306	1.000000	1271	715880	1.000000	249819607	0.000000
19314785	7138429281.000000	371002273	9999.999587	1258	714568	1.000000	1178	716324	1.000000	256958663	0.000000
19311491	7138296629.000000	371048835	9999.999749	1227	715701	1.000000	1200	714738	1.000000	264085203	0.000000
19319396	7138318844.000000	371050784	9999.999848	1205	716411	1.000000	1239	713768	1.000000	271198707	0.000000
19309690	7138409161.000000	371031154	9999.999908	1252	716440	1.000000	1200	715048	1.000000	278304813	0.000000
19315144	7138409510.000000	371078351	9999.999944	1216	714376	1.000000	1219	714919	1.000000	285399822	0.000000
19317109	7138372294.000000	371003318	9999.999966	1237	714184	1.000000	1200	714534	1.000000	292485279	0.000000
19316103	7138264187.000000	371012129	9999.999979	1236	712925	1.000000	1187	713246	1.000000	299558557	-1.#IND00
19316731	7138389527.000000	371035049	9999.999988	1279	712819	1.000000	1206	714981	1.000000	306624221	0.019200
19321673	7138328894.000000	370986443	9999.999992	1242	713728	1.000000	1215	712766	1.000000	313677939	0.001393
19316435	7138376210.000000	371012716	9999.999995	1233	715106	1.000000	1202	715405	1.000000	320718340	-0.001967
19318512	7138382706.000000	371000144	9999.999997	1211	714871	1.000000	1197	714536	1.000000	327745034	-0.002037
19318580	7138406158.000000	371009019	9999.999998	1268	713603	1.000000	1263	714977	1.000000	334766635	-0.000318
19315365	7138476792.000000	370976366	9999.999999	1188	714906	1.000000	1227	714462	1.000000	341776577	0.006205
19317828	7138471032.000000	371033067	9999.999999	1218	714594	1.000000	1244	715441	1.000000	348773754	0.005296
19319305	7138390323.000000	371053767	10000.000000	1223	714047	1.000000	1227	712822	1.000000	355767044	-0.000051
19315443	7138432012.000000	371009458	10000.000000	1260	715340	1.000000	1255	714666	1.000000	362744894	0.000716
19313575	7138321781.000000	371029203	10000.000000	1229	714900	1.000000	1225	713828	1.000000	369708732	0.000814
19313277	7138310157.000000	370994410	10000.000000	1231	715074	1.000000	1221	714885	1.000000	376663676	0.001774
19314513	7138357325.000000	371037817	10000.000000	1203	715193	1.000000	1237	714247	1.000000	383609393	-0.002130
19312127	7138366568.000000	371026191	10000.000000	1242	714333	1.000000	1245	714477	1.000000	390548353	-0.002247
19315327	7138391516.000000	371069247	10000.000000	1257	713562	1.000000	1252	715305	1.000000	397476907	-0.002094
19316318	7138370309.000000	371039477	10000.000000	1215	714973	1.000000	1204	714418	1.000000	404393734	-0.002696
19317070	7138369655.000000	370968772	10000.000000	1265	714312	1.000000	1238	714428	1.000000	411295413	-0.004791
19312732	7138448916.000000	370999685	10000.000000	1250	714093	1.000000	1236	714805	1.000000	418194673	-0.004743
19315283	7138424287.000000	371031458	10000.000000	1298	715304	1.000000	1246	712639	1.000000	425081499	-0.006737
19315219	7138356104.000000	371014358	10000.000000	1257	714480	1.000000	1247	714191	1.000000	431954684	-0.006695
19316969	7138368608.000000	371026587	10000.000000	1263	713681	1.000000	1238	715409	1.000000	438820907	-0.006920
19309868	7138373834.000000	371015352	10000.000000	1249	712345	1.000000	1232	716205	1.000000	445675381	-0.005344
19312624	7138477467.000000	370999737	10000.000000	1266	714590	1.000000	1231	714343	1.000000	452514942	-0.005344
19311721	7138399037.000000	370991940	10000.000000	1241	713520	1.000000	1215	712560	1.000000	459350058	-0.005282
19316458	7138353223.000000	371023789	10000.000000	1222	714435	1.000000	1211	712741	1.000000	466171908	-0.004291
19321528	7138483133.000000	371027202	10000.000000	1216	714313	1.000000	1201	715421	1.000000	472982659	-0.002830
19314749	7138271739.000000	371021064	10000.000000	1241	713703	1.000000	1174	715090	1.000000	479784814	-0.002836
19313285	7138311303.000000	371005185	10000.000000	1205	713876	1.000000	1242	715329	1.000000	486576053	-0.002999
19314884	7138234890.000000	371027871	10000.000000	1233	714092	1.000000	1234	715356	1.000000	493359187	-0.002953
19318376	7138288178.000000	370976391	10000.000000	1246	714021	1.000000	1236	713779	1.000000	500133489	-0.004122
19311607	7138387984.000000	370995944	10000.000000	1262	714120	1.000000	1206	714303	1.000000	506893993	-0.004120
19315574	7138383412.000000	371013425	10000.000000	1246	714899	1.000000	1278	714017	1.000000	513642539	-0.003632
19314609	7138410924.000000	371022559	10000.000000	1242	713344	1.000000	1205	713963	1.000000	520383675	-0.003744
19317858	7138496944.000000	370977901	10000.000000	1234	714701	1.000000	1211	714970	1.000000	527116481	-0.003629
19314112	7138476563.000000	371004255	10000.000000	1234	714155	1.000000	1252	714745	1.000000	533839256	-0.002776
19317230	7138431136.000000	371024497	10000.000000	1232	714769	1.000000	1238	713784	1.000000	540546159	-0.001584
19315032	7138374347.000000	371014934	10000.000000	1225	715710	1.000000	1264	714693	1.000000	547246733	-0.001818
19313206	7138375961.000000	371048248	10000.000000	1189	716133	1.000000	1240	715345	1.000000	553935991	-0.001926
19314111	7138375332.000000	371036994	10000.000000	1239	715876	1.000000	1223	715384	1.000000	560615899	-0.002005
19314243	7138367339.000000	371033122	10000.000000	1245	715078	1.000000	1266	714296	1.000000	567291971	-0.001114
19317184	7138391635.000000	370985834	10000.000000	1230	715313	1.000000	1273	712549	1.000000	573952277	-0.001232
19315879	7138508543.000000	371023467	10000.000000	1265	714142	1.000000	1251	711340	1.000000	580604202	-0.001725
19315013	7138435540.000000	370991332	10000.000000	1215	715479	1.000000	1213	714587	1.000000	587243409	-0.001723
19317737	7138425963.000000	371020843	10000.000000	1243	714814	1.000000	1290	713431	1.000000	593868592	-0.001730
19316281	7138341560.000000	371030097	10000.000000	1241	715308	1.000000	1206	714243	1.000000	600488764	-0.001770
19320069	7138277504.000000	371030174	10000.000000	1283	715644	1.000000	1204	714271	1.000000	607096900	-0.001751
19316938	7138419908.000000	370965837	10000.000000	1253	714823	1.000000	1236	713798	1.000000	613703305	-0.001651
19316357	7138306763.000000	371019594	10000.000000	1234	713942	1.000000	1237	715101	1.000000	620295870	-0.002923
19311110	7138343052.000000	371018206	10000.000000	1209	713662	1.000000	1281	713447	1.000000	626878447	-0.002976
19313230	7138347730.000000	371043697	10000.000000	1201	714025	1.000000	1220	715340	1.000000	633452761	-0.003171
19312920	7138387687.000000	370993788	10000.000000	1269	714243	1.000000	1224	712975	1.000000	640010291	-0.002255
19318920	7138356105.000000	371037396	10000.000000	1223	713683	1.000000	1222	715987	1.000000	646560063	-0.002604
19316913	7138426448.000000	371022458	10000.000000	1214	714979	1.000000	1170	712846	1.000000	653095289	-0.002578
19316204	7138252720.000000	371012893	10000.000000	1206	715382	1.000000	1162	715877	1.000000	659628510	-0.002379
19310510	7138277083.000000	371052690	10000.000000	1254	713697	1.000000	1207	715587	1.000000	666151984	-0.002348
19319256	7138364042.000000	371004155	10000.000000	1201	715726	1.000000	1230	715570	1.000000	672666289	-0.002215
19313613	7138307044.000000	371069399	10000.000000	1251	714481	1.000000	1207	714073	1.000000	679173287	-0.002185
19312019	7138367148.000000	371033308	10000.000000	1245	715218	1.000000	1225	714409	1.000000	685665387	-0.002498
19315716	7138340953.000000	371038406	10000.000000	1206	714856	1.000000	1206	713055	1.000000	692155900	-0.002423
19316731	7138405357.000000	371011834	10000.000000	1250	714081	1.000000	1239	714097	1.000000	698628145	-0.002377
npatches	nstrain	runtime	dt	init_x	init_y	init_y_blood	init_z	init_S	beta0	beta1	beta2	beta3	mean_beta	B	d	delta	delta_blood	b[0]	mut	m	CTL	c	g	epsilon	k	het	lambda	rho	omega	x_max	patch.dyna	DELTA	A	VA
10000	1	100.000000	0.000100	21900	9499	5000000	0.001000	10000000	11.614053	10.981747	19.257439	22.741675	19	8000000000.000000	0.010000	1.000000	1.000000	800000	0.000050	0.048000	0	0.500000	0.000000	25.000000	1.000000	0.500000	0.001000	0.001000	0.010000	31987	0	10.000000	7.000000	1.000000
sus	inf	inf_blood	z	x[0]	y[0][0]	z[0]	x[1]	y[1][0]	z[1]	S[0]	synchrony
219000000	94990000.000000	5000000	10.000000	21900	9499	0.001000	21900	9499	0.001000	10000000	0.000000
37867285	3415019262.000000	177271668	3940.834452	5354	340347	0.394083	5625	340347	0.394083	15930237	0.000000
31163228	4243646770.000000	220583513	6324.976263	4538	423424	0.632498	4660	422129	0.632498	23082159	0.000000
32281095	4078011205.000000	211972560	7771.013291	4676	406695	0.777101	4922	405024	0.777101	30246856	0.000000
34081977	3836511321.000000	199431892	8648.068121	4887	382052	0.864807	5129	382813	0.864807	37362990	0.000000
35415396	3673834974.000000	190974159	9180.022116	5034	365465	0.918002	5325	365807	0.918002	44430669	0.000000
36260160	3577131265.000000	185939356	9502.664490	5238	356486	0.950266	5473	355427	0.950266	51456186	0.000000
36774337	3520527201.000000	182979945	9698.354536	5297	350415	0.969835	5489	350442	0.969835	58459628	0.000000
37080511	3487211625.000000	181280224	9817.045065	5292	346813	0.981705	5549	347076	0.981705	65442861	0.000000
37268238	3467433171.000000	180226190	9889.033609	5295	344589	0.988903	5505	345384	0.988903	72411889	0.000000
37376183	3455645808.000000	179598194	9932.696323	5294	344164	0.993270	5562	344060	0.993270	79364705	0.000000
37448796	3448539524.000000	179227691	9959.178767	5344	343050	0.995918	5566	343126	0.995918	86306402	0.000000
37491932	3444071579.000000	179001227	9975.240980	5363	342963	0.997524	5681	342549	0.997524	93237470	0.000000
37519723	3441559333.000000	178895716	9984.983083	5381	343357	0.998498	5725	343170	0.998498	100153267	0.000000
37523662	3440033838.000000	178817167	9990.891893	5466	341963	0.999089	5699	342014	0.999089	107058281	0.000000
37542942	3439005184.000000	178725999	9994.475723	5329	342330	0.999448	5694	341648	0.999448	113956900	0.000000
37544948	3438473268.000000	178733167	9996.649399	5216	343070	0.999665	5614	342582	0.999665	120839167	0.000000
37546404	3438136005.000000	178703190	9997.967783	5324	342439	0.999797	5653	341963	0.999797	127711813	0.000000
37545688	3438016007.000000	178693368	9998.767413	5397	341513	0.999877	5528	342509	0.999877	134575870	0.000000
37549851	3437747873.000000	178699353	9999.252408	5215	342470	0.999925	5589	341160	0.999925	141425284	0.000000
37546181	3437691864.000000	178667704	9999.546568	5292	342916	0.999955	5600	341879	0.999955	148265771	0.000000
37546486	3437573603.000000	178692181	9999.724983	5291	343810	0.999972	5696	341717	0.999972	155096372	0.000000
37547363	3437586538.000000	178662015	9999.833196	5439	341977	0.999983	5737	342220	0.999983	161917252	0.000000
37546896	3437525148.000000	178677757	9999.898829	5271	341989	0.999990	5641	341660	0.999990	168728292	0.000000
37552042	3437558305.000000	178685878	9999.938638	5448	342432	0.999994	5588	342098	0.999994	175534889	0.000000
37546426	3437574101.000000	178670340	9999.962782	5326	342018	0.999996	5665	342942	0.999996	182323357	0.000000
37550712	3437590357.000000	178669036	9999.977427	5380	341984	0.999998	5470	342122	0.999998	189108351	0.000000
37551996	3437598787.000000	178660212	9999.986309	5313	343119	0.999999	5488	342440	0.999999	195875780	0.000000
37537399	3437567711.000000	178667368	9999.991696	5254	343024	0.999999	5612	342225	0.999999	202638603	0.000000
37547679	3437521911.000000	178671766	9999.994963	5387	342668	0.999999	5729	340402	0.999999	209391968	0.000000
37555314	3437556901.000000	178675639	9999.996945	5412	342080	1.000000	5631	342620	1.000000	216134912	0.000000
37550795	3437644224.000000	178661922	9999.998147	5339	341688	1.000000	5660	341735	1.000000	222867060	0.000000
37555595	3437609329.000000	178685747	9999.998876	5434	341534	1.000000	5637	341466	1.000000	229586625	0.000000
37547134	3437610128.000000	178672571	9999.999318	5347	342489	1.000000	5556	342107	1.000000	236301568	0.000000
37553023	3437533626.000000	178680934	9999.999587	5272	342481	1.000000	5531	342770	1.000000	243003726	0.000000
37550732	3437605723.000000	178694383	9999.999749	5310	342093	1.000000	5594	341846	1.000000	249692683	0.000000
37557717	3437541235.000000	178661470	9999.999848	5370	342014	1.000000	5659	341632	1.000000	256373931	0.000000
37546865	3437592794.000000	178671598	9999.999908	5341	341671	1.000000	5595	342321	1.000000	263047005	0.000000
37548037	3437553868.000000	178668742	9999.999944	5403	340880	1.000000	5607	342363	1.000000	269703329	0.000000
37552141	3437590228.000000	178656069	9999.999966	5362	341827	1.000000	5575	341919	1.000000	276354288	0.000000
37545401	3437633744.000000	178663188	9999.999979	5316	342847	1.000000	5647	343772	1.000000	282998180	-1.#IND00
37551083	3437506763.000000	178663979	9999.999988	5425	342908	1.000000	5609	341755	1.000000	289626114	0.038400
37548358	3437635186.000000	178672454	9999.999992	5276	342643	1.000000	5712	342078	1.000000	296246100	0.025880
37553320	3437637332.000000	178672873	9999.999995	5327	341247	1.000000	5642	341581	1.000000	302852035	0.018699
37547442	3437503848.000000	178681364	9999.999997	5327	342634	1.000000	5700	341828	1.000000	309450962	0.010928
37550487	3437565942.000000	178667424	9999.999998	5274	342262	1.000000	5629	342806	1.000000	316046800	0.005867
37546274	3437571720.000000	178694479	9999.999999	5362	342091	1.000000	5665	341118	1.000000	322628466	0.007759
37549102	3437568396.000000	178667931	9999.999999	5413	342600	1.000000	5607	342680	1.000000	329194938	0.007334
37550817	3437600990.000000	178678615	10000.000000	5399	341719	1.000000	5573	341120	1.000000	335761372	0.008634
37547725	3437557693.000000	178702282	10000.000000	5282	342290	1.000000	5655	342616	1.000000	342314191	0.005616
37553668	3437557582.000000	178671514	10000.000000	5275	342107	1.000000	5601	342469	1.000000	348857104	0.008862
37556900	3437552146.000000	178657853	10000.000000	5331	342606	1.000000	5595	341361	1.000000	355386916	0.005981
37548962	3437583508.000000	178672685	10000.000000	5390	342259	1.000000	5655	340711	1.000000	361909512	0.005586
37546533	3437570853.000000	178706244	10000.000000	5295	341414	1.000000	5575	341027	1.000000	368421963	0.006782
37549194	3437584861.000000	178639511	10000.000000	5334	342726	1.000000	5632	342190	1.000000	374924926	0.004669
37547161	3437570603.000000	178676362	10000.000000	5306	341444	1.000000	5578	341543	1.000000	381421969	0.003321
37552000	3437587156.000000	178664475	10000.000000	5452	342419	1.000000	5579	342540	1.000000	387904928	0.000960
37547310	3437469958.000000	178667235	10000.000000	5372	342320	1.000000	5533	342143	1.000000	394380010	0.001547
37552216	3437526651.000000	178683704	10000.000000	5296	341849	1.000000	5677	341456	1.000000	400843859	0.001534
37542572	3437521337.000000	178651627	10000.000000	5393	342445	1.000000	5605	342201	1.000000	407299729	-0.000313
37544989	3437626204.000000	178670267	10000.000000	5375	342695	1.000000	5530	342693	1.000000	413754047	0.000071
37547734	3437586588.000000	178673576	10000.000000	5357	342248	1.000000	5580	342026	1.000000	420191980	0.000645
37548124	3437593628.000000	178671781	10000.000000	5312	341520	1.000000	5513	341523	1.000000	426615061	0.000685
37543605	3437587607.000000	178664150	10000.000000	5318	342331	1.000000	5574	341734	1.000000	433029881	0.000651
37539250	3437641881.000000	178664314	10000.000000	5286	342558	1.000000	5719	341445	1.000000	439441475	0.000128
37547084	3437602225.000000	178665092	10000.000000	5293	342309	1.000000	5662	341474	1.000000	445838780	-0.000000
37548552	3437637661.000000	178673723	10000.000000	5342	343176	1.000000	5590	342822	1.000000	452231432	-0.000265
37554161	3437589294.000000	178673737	10000.000000	5417	340783	1.000000	5600	342405	1.000000	458609432	-0.000400
37544192	3437739358.000000	178673921	10000.000000	5311	342550	1.000000	5542	341658	1.000000	464973467	0.000495
37552247	3437472211.000000	178693058	10000.000000	5242	342346	1.000000	5605	341379	1.000000	471334250	0.000399
37545129	3437491040.000000	178675569	10000.000000	5366	342036	1.000000	5477	341535	1.000000	477684866	0.000900
37552558	3437573168.000000	178676749	10000.000000	5314	342807	1.000000	5647	341437	1.000000	484024390	0.000051
37553026	3437490368.000000	178665752	10000.000000	5395	342580	1.000000	5578	343203	1.000000	490353774	-0.000509
37552034	3437623527.000000	178646419	10000.000000	5309	341798	1.000000	5677	342067	1.000000	496675974	-0.000804
37555103	3437551206.000000	178671955	10000.000000	5291	342738	1.000000	5660	343324	1.000000	502987169	-0.000780
37559162	3437532922.000000	178680396	10000.000000	5412	342318	1.000000	5623	342307	1.000000	509293219	0.000767
37548834	3437602408.000000	178658217	10000.000000	5250	342324	1.000000	5655	342359	1.000000	515588685	0.000235
37550681	3437552242.000000	178673557	10000.000000	5325	342985	1.000000	5669	342173	1.000000	521871481	0.001646
37548027	3437544178.000000	178684309	10000.000000	5324	343195	1.000000	5685	341224	1.000000	528144809	0.001667
37562625	3437533882.000000	178660157	10000.000000	5410	342071	1.000000	5656	342195	1.000000	534408270	0.001587
37550839	3437481957.000000	178682965	10000.000000	5347	341595	1.000000	5568	341752	1.000000	540663799	0.002002
37546488	3437605091.000000	178678402	10000.000000	5403	342193	1.000000	5695	341404	1.000000	546912473	0.001878
37544512	3437589157.000000	178671496	10000.000000	5442	342101	1.000000	5575	342347	1.000000	553152624	0.001850
37545079	3437599731.000000	178686436	10000.000000	5401	341715	1.000000	5595	342909	1.000000	559379821	0.001517
37545299	3437677089.000000	178666053	10000.000000	5442	341711	1.000000	5497	341695	1.000000	565589791	0.001305
37545663	3437645644.000000	178662458	10000.000000	5382	342350	1.000000	5648	340879	1.000000	571796661	0.000257
37547612	3437554618.000000	178674351	10000.000000	5356	342804	1.000000	5641	342235	1.000000	577991075	0.001905
37551497	3437518932.000000	178664559	10000.000000	5352	342379	1.000000	5660	341135	1.000000	584179132	0.001984
37554657	3437596670.000000	178656081	10000.000000	5401	342439	1.000000	5558	342409	1.000000	590358632	0.002220
37545497	3437614348.000000	178667851	10000.000000	5397	342178	1.000000	5597	342076	1.000000	596522053	0.002369
37560031	3437556027.000000	178670871	10000.000000	5402	341912	1.000000	5644	341437	1.000000	602681779	0.002184
37544410	3437577343.000000	178662418	10000.000000	5404	341867	1.000000	5585	341619	1.000000	608834397	0.001902
37554111	3437554193.000000	178668496	10000.000000	5344	341987	1.000000	5614	343011	1.000000	614976997	0.001772
37548932	3437565349.000000	178655556	10000.000000	5342	341935	1.000000	5673	341856	1.000000	621109766	0.001839
37550148	3437570451.000000	178632671	10000.000000	5313	342574	1.000000	5604	341493	1.000000	627231016	0.001508
37557826	3437488061.000000	178669592	10000.000000	5343	342511	1.000000	5607	341683	1.000000	633345879	0.001844
37548289	3437589867.000000	178664370	10000.000000	5424	342844	1.000000	5565	341977	1.000000	639458174	0.000754
37553535	3437566600.000000	178673452	10000.000000	5426	342429	1.000000	5582	342135	1.000000	645552421	0.000454
37550562	3437580297.000000	178656103	10000.000000	5359	340955	1.000000	5603	341824	1.000000	651637800	0.000755
37545906	3437638894.000000	178660965	10000.000000	5311	343065	1.000000	5711	341944	1.000000	657712264	0.001026
npatches	nstrain	runtime	dt	init_x	init_y	init_y_blood	init_z	init_S	beta0	beta1	beta2	beta3	mean_beta	B	d	delta	delta_blood	b[0]	mut	m	CTL	c	g	epsilon	k	het	lambda	rho	omega	x_max	patch.dyna	DELTA	A	VA
10000	1	100.000000	0.000100	21900	9499	5000000	0.001000	10000000	24.903118	20.800936	21.754982	23.076677	19	8000000000.000000	0.010000	1.000000	1.000000	800000	0.000050	0.048000	0	0.500000	0.000000	25.000000	2.000000	0.500000	0.001000	0.001000	0.010000	31987	0	10.000000	7.000000	1.000000
sus	inf	inf_blood	z	x[0]	y[0][0]	z[0]	x[1]	y[1][0]	z[1]	S[0]	synchrony
219000000	94990000.000000	5000000	10.000000	21900	9499	0.001000	21900	9499	0.001000	10000000	0.000000
41587751	3056965282.000000	158727019	3940.834452	3149	305432	0.394083	3554	305749	0.394083	15887349	0.000000
39821868	3205196043.000000	166606413	6324.976263	2899	321493	0.632498	3453	320163	0.632498	22879922	0.000000
45017423	2779156632.000000	144479770	7771.013291	3355	278671	0.777101	3860	278659	0.777101	29772770	0.000000
49140019	2505376931.000000	130239887	8648.068121	3636	250949	0.864807	4191	251072	0.864807	36539765	0.000000
51673760	2358349618.000000	122595094	9180.022116	3828	237390	0.918002	4469	236985	0.918002	43219064	0.000000
53182378	2277721898.000000	118382494	9502.664490	3980	228847	0.950266	4674	228624	0.950266	49841269	0.000000
54100584	2231529251.000000	115998721	9698.354536	3973	224745	0.969835	4761	223969	0.969835	56417774	0.000000
54642331	2204687189.000000	114597690	9817.045065	4106	221436	0.981705	4789	221532	0.981705	62966870	0.000000
54963571	2188695672.000000	113747739	9889.033609	4093	219704	0.988903	4736	220017	0.988903	69492627	0.000000
55158241	2179137555.000000	113256090	9932.696323	4076	219164	0.993270	4749	217699	0.993270	76003581	0.000000
55289487	2173381632.000000	112964973	9959.178767	4064	218571	0.995918	4747	218290	0.995918	82500902	0.000000
55357020	2169864764.000000	112767900	9975.240980	4085	218221	0.997524	4767	216800	0.997524	88988410	0.000000
55399748	2167780314.000000	112676790	9984.983083	4109	218233	0.998498	4828	217554	0.998498	95464300	0.000000
55427335	2166492807.000000	112605335	9990.891893	4156	218253	0.999089	4822	216755	0.999089	101929267	0.000000
55451259	2165719262.000000	112568219	9994.475723	4084	217992	0.999448	4844	216892	0.999448	108390696	0.000000
55458982	2165207121.000000	112543296	9996.649399	4117	217583	0.999665	4761	216823	0.999665	114828651	0.000000
55460529	2164944943.000000	112526006	9997.967783	4084	217900	0.999797	4932	218024	0.999797	121263915	0.000000
55461295	2164765025.000000	112501233	9998.767413	4085	217759	0.999877	4845	217690	0.999877	127693185	0.000000
55459809	2164730686.000000	112503812	9999.252408	4050	217899	0.999925	4866	217857	0.999925	134106959	0.000000
55471171	2164629937.000000	112496919	9999.546568	4131	217985	0.999955	4793	217175	0.999955	140512948	0.000000
55461930	2164613831.000000	112508172	9999.724983	4131	217294	0.999972	4809	216824	0.999972	146909487	0.000000
55468405	2164523127.000000	112494735	9999.833196	4126	218019	0.999983	4804	216868	0.999983	153296337	0.000000
55464680	2164624729.000000	112504605	9999.898829	4094	218585	0.999990	4852	217239	0.999990	159670341	0.000000
55474264	2164499705.000000	112523567	9999.938638	4176	217553	0.999994	4781	217180	0.999994	166037488	0.000000
55468284	2164516879.000000	112495472	9999.962782	4061	218736	0.999996	4845	217017	0.999996	172391130	0.000000
55464726	2164474093.000000	112505855	9999.977427	4092	216833	0.999998	4789	217692	0.999998	178742654	0.000000
55468530	2164512047.000000	112510729	9999.986309	4041	218142	0.999999	4815	217366	0.999999	185086806	0.000000
55460195	2164553555.000000	112498763	9999.991696	4029	218350	0.999999	4860	216920	0.999999	191418661	0.000000
55468316	2164531212.000000	112500510	9999.994963	4129	217842	0.999999	4874	216605	0.999999	197738820	0.000000
55473759	2164533726.000000	112499582	9999.996945	4091	217333	1.000000	4817	216502	1.000000	204051996	0.000000
55472454	2164551262.000000	112505856	9999.998147	4098	218467	1.000000	4789	217200	1.000000	210348553	0.000000
55475405	2164537709.000000	112494775	9999.998876	4213	217613	1.000000	4761	217390	1.000000	216638193	0.000000
55465808	2164538205.000000	112494610	9999.999318	4083	217953	1.000000	4804	217312	1.000000	222919752	0.000000
55474730	2164441429.000000	112503537	9999.999587	4178	216850	1.000000	4749	217034	1.000000	229195271	0.000000
55467298	2164478614.000000	112516780	9999.999749	4115	218414	1.000000	4767	217156	1.000000	235456785	0.000000
55472955	2164585889.000000	112519253	9999.999848	4076	217586	1.000000	4787	217659	1.000000	241709623	0.000000
55466141	2164529623.000000	112503248	9999.999908	4163	218050	1.000000	4870	217261	1.000000	247955210	0.000000
55467975	2164574614.000000	112505026	9999.999944	4137	218292	1.000000	4817	217492	1.000000	254189847	0.000000
55466458	2164511750.000000	112496031	9999.999966	4110	217042	1.000000	4801	216123	1.000000	260416048	0.000000
55471927	2164553537.000000	112516855	9999.999979	4203	217594	1.000000	4810	217616	1.000000	266633288	-1.#IND00
55472003	2164529797.000000	112487256	9999.999988	4060	218343	1.000000	4741	217223	1.000000	272839238	-0.001600
55467165	2164636502.000000	112506413	9999.999992	4122	217104	1.000000	4862	217555	1.000000	279037091	0.010723
55471836	2164488192.000000	112486126	9999.999995	4190	217165	1.000000	4762	217581	1.000000	285227815	0.006573
55464129	2164565229.000000	112500467	9999.999997	4155	218085	1.000000	4839	217149	1.000000	291407692	-0.000156
55481600	2164537850.000000	112487784	9999.999998	4119	217509	1.000000	4829	216482	1.000000	297577061	-0.000483
55462437	2164571551.000000	112490466	9999.999999	4063	218285	1.000000	4853	216554	1.000000	303738011	-0.001388
55465856	2164506493.000000	112488575	9999.999999	4089	218047	1.000000	4814	217243	1.000000	309892063	-0.008406
55458101	2164514853.000000	112496831	10000.000000	4036	217103	1.000000	4804	217675	1.000000	316037224	-0.005352
55480659	2164526707.000000	112505294	10000.000000	4091	218206	1.000000	4836	216183	1.000000	322170295	-0.003142
55475830	2164597672.000000	112491855	10000.000000	4143	218170	1.000000	4867	217114	1.000000	328293519	0.000216
55468816	2164501894.000000	112499192	10000.000000	4169	217976	1.000000	4756	217854	1.000000	334410413	0.003361
55469938	2164514968.000000	112511148	10000.000000	4039	217778	1.000000	4808	217433	1.000000	340513810	0.004468
55471834	2164543335.000000	112503267	10000.000000	4054	217892	1.000000	4836	216624	1.000000	346614010	0.004836
55474755	2164486213.000000	112499266	10000.000000	4132	217248	1.000000	4793	216658	1.000000	352707074	0.004765
55470394	2164538534.000000	112494586	10000.000000	4051	217656	1.000000	4852	217086	1.000000	358786084	0.003862
55479832	2164502210.000000	112513360	10000.000000	4097	218014	1.000000	4863	216473	1.000000	364856257	0.004607
55466206	2164574962.000000	112489770	10000.000000	4054	218289	1.000000	4870	216389	1.000000	370914883	0.004527
55468002	2164548837.000000	112517234	10000.000000	4133	218030	1.000000	4851	217097	1.000000	376966483	0.004886
55476162	2164571146.000000	112492175	10000.000000	4133	217100	1.000000	4770	217894	1.000000	383007789	0.004243
55471763	2164470880.000000	112509785	10000.000000	4218	217971	1.000000	4809	217118	1.000000	389039247	0.004846
55465164	2164618303.000000	112514431	10000.000000	4145	217230	1.000000	4775	217162	1.000000	395063726	0.003619
55468509	2164585723.000000	112499127	10000.000000	4101	218022	1.000000	4816	217404	1.000000	401081881	0.003163
55468759	2164594091.000000	112493965	10000.000000	4130	217703	1.000000	4811	217271	1.000000	407082178	0.003165
55472766	2164548280.000000	112510938	10000.000000	4050	218344	1.000000	4805	218185	1.000000	413081441	0.000578
55473317	2164507126.000000	112504114	10000.000000	4035	218089	1.000000	4816	217154	1.000000	419067999	0.000188
55468045	2164602070.000000	112496346	10000.000000	4009	218616	1.000000	4817	216643	1.000000	425045342	0.000049
55472378	2164564299.000000	112494674	10000.000000	4147	217390	1.000000	4797	217683	1.000000	431016973	-0.001424
55473480	2164561733.000000	112497701	10000.000000	4129	217210	1.000000	4857	216729	1.000000	436978377	-0.002002
55469833	2164547849.000000	112507029	10000.000000	4131	218125	1.000000	4798	217174	1.000000	442933078	-0.001650
55461271	2164637459.000000	112489931	10000.000000	4096	217799	1.000000	4762	216983	1.000000	448876389	-0.001750
55462289	2164501847.000000	112491830	10000.000000	4146	218282	1.000000	4879	218256	1.000000	454808770	-0.001718
55466161	2164552377.000000	112494522	10000.000000	4084	217830	1.000000	4819	217698	1.000000	460734884	-0.000788
55470960	2164612223.000000	112495854	10000.000000	4107	217799	1.000000	4929	217302	1.000000	466653517	-0.000885
55470195	2164534060.000000	112499130	10000.000000	4107	218258	1.000000	4781	217179	1.000000	472563812	-0.000887
55468809	2164542262.000000	112507338	10000.000000	4070	217896	1.000000	4914	216281	1.000000	478462039	-0.000764
55474488	2164524983.000000	112525725	10000.000000	4089	217013	1.000000	4905	216481	1.000000	484355212	0.000737
55470984	2164557383.000000	112496833	10000.000000	4218	217176	1.000000	4813	216295	1.000000	490239812	0.000592
55462999	2164499250.000000	112507415	10000.000000	4110	218114	1.000000	4862	217070	1.000000	496110549	0.000883
55461958	2164611622.000000	112497704	10000.000000	4107	217983	1.000000	4791	216802	1.000000	501971826	0.000804
55474283	2164538631.000000	112493213	10000.000000	4201	217143	1.000000	4822	216943	1.000000	507828629	0.000594
55470462	2164590266.000000	112503103	10000.000000	4145	217635	1.000000	4860	216851	1.000000	513674301	0.000423
55462664	2164467323.000000	112504683	10000.000000	4200	217644	1.000000	4851	216990	1.000000	519514315	0.000455
55463371	2164585609.000000	112492074	10000.000000	4076	217180	1.000000	4780	218050	1.000000	525349298	0.000427
55466374	2164473017.000000	112507358	10000.000000	4052	218127	1.000000	4726	216783	1.000000	531171109	0.000399
55466179	2164517567.000000	112502224	10000.000000	4157	217284	1.000000	4717	217168	1.000000	536978404	0.001098
55468678	2164608440.000000	112504371	10000.000000	4113	217633	1.000000	4880	217073	1.000000	542779208	0.000461
55460514	2164492280.000000	112501274	10000.000000	4043	217728	1.000000	4765	216334	1.000000	548570459	0.000457
55468636	2164619865.000000	112501724	10000.000000	4099	217508	1.000000	4725	217337	1.000000	554351814	0.000147
55472180	2164554129.000000	112502162	10000.000000	4191	217909	1.000000	4794	216665	1.000000	560126814	-0.000465
55474436	2164611377.000000	112504999	10000.000000	4069	217464	1.000000	4802	216758	1.000000	565894775	-0.000246
55464421	2164590687.000000	112498093	10000.000000	4105	218261	1.000000	4816	217325	1.000000	571651505	-0.000619
55475301	2164583456.000000	112488805	10000.000000	4165	217796	1.000000	4774	216668	1.000000	577402569	-0.000552
55472423	2164509555.000000	112497634	10000.000000	4150	217502	1.000000	4853	217205	1.000000	583141312	-0.000572
55460766	2164551340.000000	112494495	10000.000000	4104	217203	1.000000	4838	217306	1.000000	588878243	-0.000566
55477229	2164509154.000000	112514251	10000.000000	4098	217556	1.000000	4829	216535	1.000000	594601009	-0.000941
55471240	2164536359.000000	112499390	10000.000000	4213	217475	1.000000	4841	216569	1.000000	600319797	-0.000474
55473529	2164546827.000000	112503146	10000.000000	4118	217599	1.000000	4796	217054	1.000000	606027680	-0.000620
55464568	2164592675.000000	112508719	10000.000000	4103	218070	1.000000	4799	217624	1.000000	611726677	-0.000227
55469157	2164520701.000000	112510392	10000.000000	4089	218244	1.000000	4861	216862	1.000000	617412802	-0.000236
npatches	nstrain	runtime	dt	init_x	init_y	init_y_blood	init_z	init_S	beta0	beta1	beta2	beta3	mean_beta	B	d	delta	delta_blood	b[0]	mut	m	CTL	c	g	epsilon	k	het	lambda	rho	omega	x_max	patch.dyna	DELTA	A	VA
10000	1	100.000000	0.000100	21900	9499	5000000	0.001000	10000000	26.383342	20.163110	23.875907	19.637347	19	8000000000.000000	0.010000	1.000000	1.000000	800000	0.000050	0.048000	0	0.500000	0.000000	25.000000	3.000000	0.500000	0.001000	0.001000	0.010000	31987	0	10.000000	7.000000	1.000000
sus	inf	inf_blood	z	x[0]	y[0][0]	z[0]	x[1]	y[1][0]	z[1]	S[0]	synchrony
219000000	94990000.000000	5000000	10.000000	21900	9499	0.001000	21900	9499	0.001000	10000000	0.000000
45609015	2743313031.000000	142510455	3940.834452	3107	274613	0.394083	4035	274397	0.394083	15836424	0.000000
49274537	2494340188.000000	129699215	6324.976263	3434	250720	0.632498	4387	250190	0.632498	22653199	0.000000
58328894	2031994197.000000	105649416	7771.013291	4125	204722	0.777101	5159	204091	0.777101	29254026	0.000000
64387847	1796176072.000000	93369682	8648.068121	4696	181290	0.864807	5840	180223	0.864807	35662132	0.000000
67962234	1676732667.000000	87168416	9180.022116	4973	169554	0.918002	6053	168082	0.918002	41944336	0.000000
70074460	1611753489.000000	83779609	9502.664490	4990	162687	0.950266	6180	162004	0.950266	48148862	0.000000
71335366	1574621059.000000	81855500	9698.354536	5126	159215	0.969835	6377	158311	0.969835	54303626	0.000000
72111821	1552898052.000000	80707456	9817.045065	5208	156850	0.981705	6487	155934	0.981705	60422450	0.000000
72572847	1540041446.000000	80043123	9889.033609	5186	155440	0.988903	6563	155027	0.988903	66515181	0.000000
72854923	1532334458.000000	79644614	9932.696323	5148	155636	0.993270	6572	153934	0.993270	72589337	0.000000
73026898	1527611342.000000	79408102	9959.178767	5192	155344	0.995918	6528	153231	0.995918	78649381	0.000000
73128137	1524774311.000000	79258396	9975.240980	5283	154237	0.997524	6606	152951	0.997524	84697320	0.000000
73196230	1523119479.000000	79165252	9984.983083	5305	153354	0.998498	6701	153020	0.998498	90732508	0.000000
73222615	1522062963.000000	79110482	9990.891893	5208	153532	0.999089	6474	152677	0.999089	96762203	0.000000
73253155	1521495442.000000	79075323	9994.475723	5259	153544	0.999448	6564	153340	0.999448	102778534	0.000000
73267343	1521098060.000000	79069389	9996.649399	5365	154188	0.999665	6647	153166	0.999665	108789256	0.000000
73273208	1520877208.000000	79048831	9997.967783	5203	153833	0.999797	6560	153116	0.999797	114787329	0.000000
73273911	1520698931.000000	79047498	9998.767413	5264	153690	0.999877	6626	152730	0.999877	120774915	0.000000
73277345	1520628884.000000	79031520	9999.252408	5383	154110	0.999925	6598	152549	0.999925	126759101	0.000000
73283248	1520553975.000000	79033509	9999.546568	5274	154163	0.999955	6665	152265	0.999955	132730125	0.000000
73284297	1520431685.000000	79032101	9999.724983	5352	154334	0.999972	6515	153225	0.999972	138693575	0.000000
73288873	1520515722.000000	79026936	9999.833196	5290	153750	0.999983	6570	153038	0.999983	144652063	0.000000
73268436	1520584590.000000	79033988	9999.898829	5265	153739	0.999990	6611	152788	0.999990	150599956	0.000000
73285982	1520522132.000000	79008652	9999.938638	5223	153492	0.999994	6558	152902	0.999994	156538243	0.000000
73295044	1520463726.000000	79034968	9999.962782	5344	153546	0.999996	6564	153136	0.999996	162471923	0.000000
73293890	1520463492.000000	79034513	9999.977427	5304	153986	0.999998	6616	152851	0.999998	168392548	0.000000
73305255	1520434584.000000	79025570	9999.986309	5281	153568	0.999999	6618	152443	0.999999	174305073	0.000000
73282271	1520441716.000000	79040747	9999.991696	5325	153049	0.999999	6637	152761	0.999999	180207927	0.000000
73290449	1520512217.000000	79024855	9999.994963	5218	154170	0.999999	6608	152447	0.999999	186102418	0.000000
73284541	1520472377.000000	79035633	9999.996945	5262	153857	1.000000	6525	152508	1.000000	191986597	0.000000
73278356	1520453103.000000	79041704	9999.998147	5302	154054	1.000000	6617	152627	1.000000	197861997	0.000000
73280473	1520458657.000000	79019463	9999.998876	5303	153937	1.000000	6698	152186	1.000000	203733444	0.000000
73278741	1520431686.000000	79036157	9999.999318	5346	153372	1.000000	6410	152509	1.000000	209589718	0.000000
73280164	1520525928.000000	79019875	9999.999587	5262	153923	1.000000	6624	153188	1.000000	215434910	0.000000
73279445	1520453305.000000	79020797	9999.999749	5292	153728	1.000000	6599	152671	1.000000	221272907	0.000000
73281337	1520488034.000000	79033850	9999.999848	5310	153391	1.000000	6601	153041	1.000000	227102290	0.000000
73294705	1520499593.000000	79020609	9999.999908	5318	153141	1.000000	6620	152599	1.000000	232926747	0.000000
73285047	1520522952.000000	79027929	9999.999944	5279	154239	1.000000	6607	152770	1.000000	238742604	0.000000
73286325	1520452439.000000	79032048	9999.999966	5184	154534	1.000000	6502	152713	1.000000	244547091	0.000000
73286649	1520476219.000000	79036884	9999.999979	5306	153224	1.000000	6599	152048	1.000000	250340309	-1.#IND00
73288051	1520484656.000000	79018359	9999.999988	5283	153913	1.000000	6529	152578	1.000000	256127776	-0.006400
73276368	1520500042.000000	79007617	9999.999992	5314	153840	1.000000	6620	152338	1.000000	261906495	0.024709
73284177	1520481798.000000	79036803	9999.999995	5317	153608	1.000000	6527	153398	1.000000	267676028	0.012273
73289275	1520407991.000000	79023594	9999.999997	5249	153444	1.000000	6662	153049	1.000000	273438271	0.018229
73286781	1520456374.000000	79030725	9999.999998	5182	154053	1.000000	6642	152801	1.000000	279194361	0.014378
73280971	1520498646.000000	79010183	9999.999999	5247	154508	1.000000	6591	153048	1.000000	284937849	0.012306
73290595	1520499671.000000	79027739	9999.999999	5206	154558	1.000000	6641	152442	1.000000	290671521	0.009411
73284666	1520488833.000000	79042404	10000.000000	5250	154364	1.000000	6500	152823	1.000000	296393886	0.008486
73285986	1520434184.000000	79034381	10000.000000	5250	154270	1.000000	6587	152505	1.000000	302114894	0.009361
73280482	1520551982.000000	79017871	10000.000000	5365	153677	1.000000	6581	152207	1.000000	307829155	0.011700
73288595	1520461514.000000	79024283	10000.000000	5317	153742	1.000000	6630	152462	1.000000	313528208	0.011766
73293874	1520451404.000000	79039715	10000.000000	5292	154317	1.000000	6660	152435	1.000000	319221357	0.011579
73283977	1520497092.000000	79012995	10000.000000	5249	153969	1.000000	6594	152608	1.000000	324908780	0.010647
73277959	1520467803.000000	79014113	10000.000000	5340	153844	1.000000	6553	152319	1.000000	330580628	0.011605
73272686	1520503875.000000	79027903	10000.000000	5222	153495	1.000000	6545	152593	1.000000	336245622	0.010349
73282460	1520456502.000000	79038532	10000.000000	5260	153594	1.000000	6679	152558	1.000000	341898578	0.010489
73289109	1520532032.000000	79011993	10000.000000	5306	153583	1.000000	6537	152979	1.000000	347548173	0.010122
73291780	1520475701.000000	79032384	10000.000000	5255	153145	1.000000	6577	152378	1.000000	353188216	0.010858
73281214	1520489920.000000	79041239	10000.000000	5281	153796	1.000000	6606	152436	1.000000	358819993	0.007060
73285982	1520484759.000000	79037287	10000.000000	5278	153652	1.000000	6557	152227	1.000000	364445340	0.006552
73280661	1520540659.000000	79027611	10000.000000	5243	154415	1.000000	6680	152619	1.000000	370062507	0.005513
73279491	1520548555.000000	79033531	10000.000000	5236	153237	1.000000	6504	153372	1.000000	375666857	0.005857
73275743	1520536520.000000	79044661	10000.000000	5311	153170	1.000000	6659	152219	1.000000	381272175	0.005519
73278699	1520497042.000000	79026666	10000.000000	5297	153691	1.000000	6653	152054	1.000000	386867644	0.005564
73287164	1520479880.000000	79039836	10000.000000	5307	154241	1.000000	6547	152768	1.000000	392448740	0.002209
73288843	1520547252.000000	79028078	10000.000000	5269	153698	1.000000	6656	152654	1.000000	398021953	0.001369
73280077	1520517304.000000	79031593	10000.000000	5267	154086	1.000000	6573	152779	1.000000	403587746	0.001757
73287285	1520507205.000000	79030907	10000.000000	5240	153552	1.000000	6630	152453	1.000000	409147120	0.001690
73283372	1520475374.000000	79031045	10000.000000	5259	153338	1.000000	6629	152840	1.000000	414689457	0.001166
73289621	1520464943.000000	79030025	10000.000000	5207	154535	1.000000	6608	152959	1.000000	420228880	-0.000057
73286490	1520482509.000000	79026348	10000.000000	5281	153492	1.000000	6612	152571	1.000000	425763949	-0.002569
73287165	1520485208.000000	79015762	10000.000000	5279	153687	1.000000	6630	152459	1.000000	431289840	-0.001011
73282608	1520524205.000000	79038782	10000.000000	5281	153819	1.000000	6560	152270	1.000000	436804347	-0.001519
73291589	1520472235.000000	79032659	10000.000000	5281	153542	1.000000	6693	153116	1.000000	442305611	-0.002521
73279763	1520485761.000000	79017456	10000.000000	5271	153194	1.000000	6646	152266	1.000000	447802498	-0.002234
73281059	1520445859.000000	79028978	10000.000000	5231	153594	1.000000	6635	152744	1.000000	453294736	0.000415
73281804	1520452132.000000	79026354	10000.000000	5258	153669	1.000000	6605	152386	1.000000	458776104	0.000074
73275076	1520517583.000000	79029621	10000.000000	5252	154279	1.000000	6628	152687	1.000000	464254294	0.000206
73284245	1520536983.000000	79028145	10000.000000	5212	153943	1.000000	6564	152321	1.000000	469723124	-0.000288
73276122	1520490846.000000	79026067	10000.000000	5374	154038	1.000000	6485	152755	1.000000	475180917	-0.000169
73282756	1520512417.000000	79028309	10000.000000	5278	154067	1.000000	6569	152304	1.000000	480629399	-0.000170
73282209	1520523232.000000	79047096	10000.000000	5158	154231	1.000000	6630	152668	1.000000	486069498	-0.000889
73282827	1520419221.000000	79030470	10000.000000	5278	153221	1.000000	6567	152858	1.000000	491502613	-0.001170
73284821	1520494225.000000	79034949	10000.000000	5238	153937	1.000000	6652	152645	1.000000	496924378	-0.001800
73280726	1520463899.000000	79036886	10000.000000	5244	153715	1.000000	6658	153216	1.000000	502340523	-0.001637
73275200	1520464172.000000	79033275	10000.000000	5287	153358	1.000000	6627	152973	1.000000	507756010	-0.001807
73280373	1520495685.000000	79031684	10000.000000	5224	154073	1.000000	6463	152937	1.000000	513159355	-0.001500
73279673	1520558293.000000	79024161	10000.000000	5302	153768	1.000000	6514	152738	1.000000	518556003	-0.001454
73282405	1520508225.000000	79022818	10000.000000	5308	154457	1.000000	6593	152316	1.000000	523939398	-0.001359
73283780	1520474258.000000	79029305	10000.000000	5249	153525	1.000000	6599	152946	1.000000	529311376	-0.001431
73289462	1520476599.000000	79024727	10000.000000	5252	154107	1.000000	6563	152484	1.000000	534680794	-0.001379
73286125	1520514152.000000	79015458	10000.000000	5229	153682	1.000000	6593	152143	1.000000	540039944	-0.001036
73278709	1520521384.000000	79029186	10000.000000	5295	153961	1.000000	6556	152663	1.000000	545392534	-0.000965
73289603	1520506997.000000	79000443	10000.000000	5291	153479	1.000000	6620	152655	1.000000	550740083	-0.000855
73278786	1520552693.000000	79023167	10000.000000	5254	154305	1.000000	6480	152996	1.000000	556079156	-0.000823
73285448	1520445577.000000	79037904	10000.000000	5189	154432	1.000000	6640	152864	1.000000	561402903	-0.000780
73287241	1520488827.000000	79029477	10000.000000	5144	154155	1.000000	6540	152589	1.000000	566722822	-0.000780
73290041	1520453210.000000	79031905	10000.000000	5185	153738	1.000000	6586	152540	1.000000	572033568	-0.000494
73282129	1520515721.000000	79021301	10000.000000	5234	153529	1.000000	6589	152974	1.000000	577340696	-0.000476
npatches	nstrain	runtime	dt	init_x	init_y	init_y_blood	init_z	init_S	beta0	beta1	beta2	beta3	mean_beta	B	d	delta	delta_blood	b[0]	mut	m	CTL	c	g	epsilon	k	het	lambda	rho	omega	x_max	patch.dyna	DELTA	A	VA
10000	1	100.000000	0.000100	21900	9499	5000000	0.001000	10000000	21.842220	24.755626	17.553894	16.530306	19	8000000000.000000	0.010000	1.000000	1.000000	800000	0.000050	0.048000	0	0.500000	0.000000	25.000000	4.000000	0.500000	0.001000	0.001000	0.010000	31987	0	10.000000	7.000000	1.000000
sus	inf	inf_blood	z	x[0]	y[0][0]	z[0]	x[1]	y[1][0]	z[1]	S[0]	synchrony
219000000	94990000.000000	5000000	10.000000	21900	9499	0.001000	21900	9499	0.001000	10000000	0.000000
49924215	2466930033.000000	128177329	3940.834452	4153	247061	0.394083	3640	247565	0.394083	15781789	0.000000
59385618	1990470653.000000	103524061	6324.976263	4950	200265	0.632498	4419	200646	0.632498	22410457	0.000000
71953816	1558095124.000000	81015810	7771.013291	5988	156978	0.777101	5486	157965	0.777101	28705476	0.000000
79734029	1360113005.000000	70683134	8648.068121	6612	137149	0.864807	6150	137446	0.864807	34741749	0.000000
84296664	1261035876.000000	65548085	9180.022116	7083	127806	0.918002	6483	127931	0.918002	40619369	0.000000
87016832	1207129041.000000	62746492	9502.664490	7339	122545	0.950266	6664	122225	0.950266	46403652	0.000000
88631412	1176267491.000000	61139101	9698.354536	7614	118642	0.969835	6792	119464	0.969835	52125017	0.000000
89615395	1158233815.000000	60221741	9817.045065	7643	117086	0.981705	6890	117847	0.981705	57809934	0.000000
90224220	1147507193.000000	59652069	9889.033609	7653	115396	0.988903	6929	116925	0.988903	63472069	0.000000
90578871	1141044484.000000	59301624	9932.696323	7731	115003	0.993270	6881	116267	0.993270	69115278	0.000000
90788995	1137185453.000000	59121507	9959.178767	7749	114470	0.995918	7056	115252	0.995918	74741202	0.000000
90926326	1134927820.000000	58991383	9975.240980	7726	114673	0.997524	6952	115056	0.997524	80351250	0.000000
91006907	1133475373.000000	58910807	9984.983083	7761	114694	0.998498	7201	114715	0.998498	85949697	0.000000
91054987	1132591366.000000	58875344	9990.891893	7658	114988	0.999089	6980	115210	0.999089	91538001	0.000000
91070852	1132148956.000000	58836772	9994.475723	7778	114334	0.999448	7151	114725	0.999448	97117749	0.000000
91102214	1131768241.000000	58830535	9996.649399	7752	114025	0.999665	7101	114522	0.999665	102688354	0.000000
91103612	1131631067.000000	58817090	9997.967783	7789	114089	0.999797	7054	114268	0.999797	108247267	0.000000
91105509	1131491981.000000	58824404	9998.767413	7766	114239	0.999877	6916	115058	0.999877	113802411	0.000000
91128008	1131390562.000000	58801314	9999.252408	7753	114258	0.999925	6960	114651	0.999925	119348319	0.000000
91126312	1131346541.000000	58804631	9999.546568	7794	114238	0.999955	6982	114644	0.999955	124887979	0.000000
91110198	1131408854.000000	58785705	9999.724983	7812	114257	0.999972	7099	114912	0.999972	130415299	0.000000
91116912	1131260989.000000	58796895	9999.833196	7794	114104	0.999983	6992	114495	0.999983	135937792	0.000000
91119918	1131311958.000000	58797342	9999.898829	7770	114111	0.999990	6974	114412	0.999990	141451490	0.000000
91127027	1131336274.000000	58786331	9999.938638	7819	114330	0.999994	7004	114387	0.999994	146959230	0.000000
91120203	1131349333.000000	58790048	9999.962782	7732	114423	0.999996	7031	115173	0.999996	152456894	0.000000
91116872	1131367403.000000	58800031	9999.977427	7733	114555	0.999998	6888	115411	0.999998	157946599	0.000000
91121346	1131304374.000000	58788027	9999.986309	7801	114501	0.999999	6966	114604	0.999999	163428101	0.000000
91125059	1131254349.000000	58808785	9999.991696	7774	114020	0.999999	6967	115357	0.999999	168896512	0.000000
91119950	1131240537.000000	58798420	9999.994963	7752	114107	0.999999	7086	114576	0.999999	174363363	0.000000
91114355	1131312480.000000	58794678	9999.996945	7770	114249	1.000000	6971	115143	1.000000	179821128	0.000000
91141620	1131287567.000000	58786646	9999.998147	7838	114360	1.000000	7041	115214	1.000000	185266012	0.000000
91131937	1131339873.000000	58790323	9999.998876	7812	113940	1.000000	7032	115145	1.000000	190708015	0.000000
91129113	1131274738.000000	58813044	9999.999318	7794	114525	1.000000	6981	114932	1.000000	196137730	0.000000
91126050	1131270744.000000	58807937	9999.999587	7785	113950	1.000000	6997	114939	1.000000	201561496	0.000000
91128262	1131336571.000000	58794340	9999.999749	7737	114210	1.000000	6988	115561	1.000000	206976419	0.000000
91114417	1131276755.000000	58800389	9999.999848	7764	114145	1.000000	7011	114990	1.000000	212382781	0.000000
91115583	1131310491.000000	58798076	9999.999908	7800	114074	1.000000	7128	115190	1.000000	217786679	0.000000
91140425	1131231034.000000	58780518	9999.999944	7888	114729	1.000000	6998	114639	1.000000	223178928	0.000000
91117500	1131330294.000000	58803659	9999.999966	7767	114244	1.000000	7019	114497	1.000000	228555884	0.000000
91142059	1131239473.000000	58789917	9999.999979	7842	113573	1.000000	6983	114380	1.000000	233928437	-1.#IND00
91124901	1131275420.000000	58808898	9999.999988	7808	114538	1.000000	7071	114783	1.000000	239297639	-0.012800
91128488	1131279179.000000	58795856	9999.999992	7713	114483	1.000000	7024	115177	1.000000	244658281	-0.025420
91132039	1131245567.000000	58803797	9999.999995	7838	114030	1.000000	7142	114726	1.000000	250003672	-0.022138
91125458	1131273772.000000	58798996	9999.999997	8015	114398	1.000000	6971	115032	1.000000	255348307	-0.018518
91124985	1131329836.000000	58807401	9999.999998	7741	114178	1.000000	7132	115089	1.000000	260682077	-0.015509
91128996	1131270788.000000	58802235	9999.999999	7788	114195	1.000000	7056	115694	1.000000	266006968	-0.011246
91122571	1131318446.000000	58797616	9999.999999	7742	114108	1.000000	7008	114720	1.000000	271322747	-0.014166
91130827	1131329613.000000	58816509	10000.000000	7828	114512	1.000000	7065	114644	1.000000	276635756	-0.011897
91127256	1131264828.000000	58801664	10000.000000	7701	114163	1.000000	7038	114795	1.000000	281943418	-0.011075
91118427	1131248212.000000	58798945	10000.000000	7848	114372	1.000000	7034	114950	1.000000	287238645	-0.010684
91124665	1131258797.000000	58788972	10000.000000	7730	114440	1.000000	7062	114636	1.000000	292528528	-0.013252
91123256	1131310298.000000	58814801	10000.000000	7717	114429	1.000000	6972	115178	1.000000	297807158	-0.011642
91113835	1131308293.000000	58808233	10000.000000	7775	114011	1.000000	7006	114934	1.000000	303077184	-0.011520
91133859	1131278695.000000	58790102	10000.000000	7781	114841	1.000000	7041	115141	1.000000	308337728	-0.010912
91115753	1131312909.000000	58791742	10000.000000	7832	113994	1.000000	7045	114828	1.000000	313591745	-0.010065
91120700	1131241223.000000	58792082	10000.000000	7828	114517	1.000000	7094	114639	1.000000	318838658	-0.008902
91131076	1131269421.000000	58787623	10000.000000	7741	114521	1.000000	6993	114932	1.000000	324077084	-0.008818
91116150	1131319789.000000	58804653	10000.000000	7695	114118	1.000000	6906	114911	1.000000	329306379	-0.008358
91126848	1131253507.000000	58804925	10000.000000	7761	114188	1.000000	7074	113963	1.000000	334530681	-0.007653
91109813	1131305020.000000	58816155	10000.000000	7812	114480	1.000000	6981	114628	1.000000	339744398	-0.006391
91124296	1131282471.000000	58790402	10000.000000	7608	114418	1.000000	7111	114438	1.000000	344953977	-0.005703
91128856	1131283339.000000	58803723	10000.000000	7852	113830	1.000000	7047	115217	1.000000	350154487	-0.005533
91119987	1131278423.000000	58790960	10000.000000	7756	114233	1.000000	6986	114925	1.000000	355344956	-0.003288
91115597	1131319558.000000	58785213	10000.000000	7754	114289	1.000000	7114	115006	1.000000	360527492	-0.003370
91124808	1131281918.000000	58806343	10000.000000	7712	113907	1.000000	6982	114650	1.000000	365705851	-0.003111
91126831	1131271155.000000	58794531	10000.000000	7807	114368	1.000000	7048	114571	1.000000	370874678	-0.002869
91114125	1131322281.000000	58814555	10000.000000	7903	113836	1.000000	6974	115301	1.000000	376033280	-0.003246
91130159	1131268469.000000	58808473	10000.000000	7673	114436	1.000000	7080	114703	1.000000	381187624	-0.002983
91127830	1131277499.000000	58799481	10000.000000	7682	114602	1.000000	7044	114740	1.000000	386330267	-0.003184
91126617	1131263883.000000	58786522	10000.000000	7725	114760	1.000000	7020	114709	1.000000	391469859	-0.002938
91121046	1131283925.000000	58806946	10000.000000	7638	114496	1.000000	6914	114580	1.000000	396598933	-0.003221
91122790	1131305331.000000	58797612	10000.000000	7835	114538	1.000000	7095	114568	1.000000	401725196	-0.003378
91123504	1131248655.000000	58813550	10000.000000	7739	114796	1.000000	6984	114753	1.000000	406839418	-0.003142
91124101	1131305296.000000	58795488	10000.000000	7697	113748	1.000000	6993	114533	1.000000	411945017	-0.003012
91126490	1131320549.000000	58798967	10000.000000	7773	114014	1.000000	7061	114837	1.000000	417047824	-0.003002
91132529	1131283252.000000	58798154	10000.000000	7776	114192	1.000000	7017	114871	1.000000	422138177	-0.002855
91134398	1131222220.000000	58806190	10000.000000	7913	114442	1.000000	7052	114474	1.000000	427223009	-0.003404
91121303	1131307384.000000	58801105	10000.000000	7798	114129	1.000000	6943	115100	1.000000	432301734	-0.003126
91109581	1131264161.000000	58793825	10000.000000	7756	113984	1.000000	7017	115023	1.000000	437369975	-0.002575
91120452	1131303712.000000	58806218	10000.000000	7771	114545	1.000000	7023	114904	1.000000	442432160	-0.002444
91119700	1131315961.000000	58797363	10000.000000	7681	114031	1.000000	7105	114542	1.000000	447489942	-0.002205
91126956	1131291680.000000	58790752	10000.000000	7759	114480	1.000000	7054	115026	1.000000	452535905	-0.002143
91134751	1131283108.000000	58795254	10000.000000	7844	113875	1.000000	7003	114910	1.000000	457577515	-0.001284
91115047	1131265528.000000	58794740	10000.000000	7695	114737	1.000000	6981	115024	1.000000	462607674	-0.001597
91125672	1131245153.000000	58797877	10000.000000	7702	114111	1.000000	6904	115464	1.000000	467632799	-0.001719
91131076	1131239441.000000	58811523	10000.000000	7715	113770	1.000000	7017	114927	1.000000	472647055	-0.001515
91125523	1131318215.000000	58795961	10000.000000	7796	114322	1.000000	7006	114855	1.000000	477654363	-0.001470
91122655	1131302261.000000	58801265	10000.000000	7740	114279	1.000000	7082	114817	1.000000	482653628	-0.001455
91117041	1131304303.000000	58802418	10000.000000	7734	114018	1.000000	6926	114916	1.000000	487645290	-0.000874
91132239	1131271282.000000	58798921	10000.000000	7863	114147	1.000000	7079	114779	1.000000	492633847	-0.000878
91118754	1131267706.000000	58792230	10000.000000	7669	113878	1.000000	7025	114991	1.000000	497608916	-0.001042
91121215	1131276001.000000	58797526	10000.000000	7748	114104	1.000000	7026	114921	1.000000	502577366	-0.000972
91130053	1131289304.000000	58794200	10000.000000	7787	114015	1.000000	6976	114622	1.000000	507540368	-0.001347
91132193	1131237936.000000	58788299	10000.000000	7788	114038	1.000000	7060	114941	1.000000	512502327	-0.000942
91119622	1131280112.000000	58793869	10000.000000	7748	114253	1.000000	7053	114632	1.000000	517448887	-0.000877
91128948	1131336327.000000	58791080	10000.000000	7828	114086	1.000000	7052	114576	1.000000	522394072	-0.000838
91123262	1131283161.000000	58796987	10000.000000	7755	114395	1.000000	7030	114194	1.000000	527328283	-0.000930
91121926	1131267054.000000	58806436	10000.000000	7689	114182	1.000000	6985	115212	1.000000	532252157	-0.000601
91128321	1131310458.000000	58815819	10000.000000	7661	114150	1.000000	7080	114459	1.000000	537167892	-0.000641
npatches	nstrain	runtime	dt	init_x	init_y	init_y_blood	init_z	init_S	beta0	beta1	beta2	beta3	mean_beta	B	d	delta	delta_blood	b[0]	mut	m	CTL	c	g	epsilon	k	het	lambda	rho	omega	x_max	patch.dyna	DELTA	A	VA
10000	1	100.000000	0.000100	21900	9499	5000000	0.001000	10000000	10.302989	20.656051	24.219056	14.907172	19	8000000000.000000	0.010000	1.000000	1.000000	800000	0.000050	0.048000	0	0.500000	0.000000	25.000000	5.000000	0.500000	0.001000	0.001000	0.010000	31987	0	10.000000	7.000000	1.000000
sus	inf	inf_blood	z	x[0]	y[0][0]	z[0]	x[1]	y[1][0]	z[1]	S[0]	synchrony
219000000	94990000.000000	5000000	10.000000	21900	9499	0.001000	21900	9499	0.001000	10000000	0.000000
53901122	2230741976.000000	115947955	3940.834452	8222	219775	0.394083	4740	223467	0.394083	15747111	0.000000
69175361	1626285391.000000	84618761	6324.976263	10614	158930	0.632498	6204	162457	0.632498	22194340	0.000000
84860861	1238507813.000000	64405805	7771.013291	12433	120310	0.777101	7516	125078	0.777101	28197123	0.000000
94157936	1070074241.000000	55617268	8648.068121	13766	102425	0.864807	8453	107804	0.864807	33897812	0.000000
99607644	985980261.000000	51253757	9180.022116	14289	94713	0.918002	8862	100177	0.918002	39408773	0.000000
102875683	939995277.000000	48855995	9502.664490	14847	90542	0.950266	9182	95014	0.950266	44813227	0.000000
104832632	913776985.000000	47491315	9698.354536	14888	87868	0.969835	9417	92537	0.969835	50140310	0.000000
106015694	898349163.000000	46697502	9817.045065	15251	86336	0.981705	9564	90572	0.981705	55423275	0.000000
106729032	889226530.000000	46219663	9889.033609	15182	85377	0.988903	9598	89579	0.988903	60673740	0.000000
107172933	883731642.000000	45932021	9932.696323	15454	84624	0.993270	9709	89299	0.993270	65902404	0.000000
107426017	880453364.000000	45760558	9959.178767	15483	84640	0.995918	9755	88736	0.995918	71118830	0.000000
107562043	878492517.000000	45653590	9975.240980	15484	84084	0.997524	9762	88533	0.997524	76317883	0.000000
107664173	877291144.000000	45597766	9984.983083	15313	83805	0.998498	9766	88714	0.998498	81509708	0.000000
107744611	876466784.000000	45553130	9990.891893	15148	84074	0.999089	9748	89232	0.999089	86684923	0.000000
107781109	876085461.000000	45518872	9994.475723	15418	84591	0.999448	9628	88539	0.999448	91860092	0.000000
107789176	875839977.000000	45521540	9996.649399	15403	83715	0.999665	9704	88421	0.999665	97018416	0.000000
107803515	875644800.000000	45511308	9997.967783	15315	83952	0.999797	9722	88731	0.999797	102169345	0.000000
107819394	875519529.000000	45497940	9998.767413	15363	83836	0.999877	9649	88227	0.999877	107314858	0.000000
107815821	875486617.000000	45517738	9999.252408	15326	83425	0.999925	9806	88232	0.999925	112454373	0.000000
107813181	875485835.000000	45501283	9999.546568	15404	83950	0.999955	9751	88233	0.999955	117587877	0.000000
107825787	875411047.000000	45513577	9999.724983	15393	83650	0.999972	9676	88675	0.999972	122710272	0.000000
107815752	875399935.000000	45502198	9999.833196	15450	83558	0.999983	9872	88558	0.999983	127823361	0.000000
107816012	875384363.000000	45503155	9999.898829	15552	83683	0.999990	9794	88527	0.999990	132927918	0.000000
107838125	875397202.000000	45494013	9999.938638	15488	83173	0.999994	9743	88564	0.999994	138030657	0.000000
107831775	875405817.000000	45500685	9999.962782	15344	83384	0.999996	9758	88229	0.999996	143126332	0.000000
107825558	875426479.000000	45484592	9999.977427	15497	83832	0.999998	9788	88235	0.999998	148213017	0.000000
107830008	875398635.000000	45498082	9999.986309	15523	83316	0.999999	9723	88533	0.999999	153294475	0.000000
107823798	875408794.000000	45498620	9999.991696	15248	83972	0.999999	9715	88567	0.999999	158356607	0.000000
107824949	875410311.000000	45502531	9999.994963	15392	83981	0.999999	9816	88498	0.999999	163417340	0.000000
107819085	875416717.000000	45501273	9999.996945	15295	84179	1.000000	9706	88427	1.000000	168470410	0.000000
107817883	875452777.000000	45504892	9999.998147	15540	84615	1.000000	9569	88224	1.000000	173514791	0.000000
107824435	875385694.000000	45504820	9999.998876	15543	83802	1.000000	9734	88171	1.000000	178554075	0.000000
107821828	875371281.000000	45502156	9999.999318	15301	83336	1.000000	9642	89148	1.000000	183587574	0.000000
107822321	875439320.000000	45494609	9999.999587	15275	84041	1.000000	9728	88828	1.000000	188613798	0.000000
107824179	875370532.000000	45513384	9999.999749	15351	84137	1.000000	9692	88460	1.000000	193631401	0.000000
107841831	875345988.000000	45500341	9999.999848	15352	83408	1.000000	9700	88401	1.000000	198639790	0.000000
107843559	875354411.000000	45490707	9999.999908	15239	83562	1.000000	9584	88392	1.000000	203640935	0.000000
107834962	875384250.000000	45507593	9999.999944	15376	84116	1.000000	9814	88143	1.000000	208632356	0.000000
107839400	875403379.000000	45520343	9999.999966	15264	83389	1.000000	9756	88463	1.000000	213616224	0.000000
107838855	875426659.000000	45493429	9999.999979	15306	83971	1.000000	9789	89038	1.000000	218592648	-1.#IND00
107835343	875384551.000000	45492363	9999.999988	15420	83715	1.000000	9800	88623	1.000000	223569248	0.000000
107834772	875369230.000000	45510782	9999.999992	15389	83519	1.000000	9680	88933	1.000000	228535924	0.015118
107834098	875406508.000000	45499669	9999.999995	15269	83943	1.000000	9697	87983	1.000000	233491743	0.015520
107824774	875368023.000000	45493125	9999.999997	15335	83501	1.000000	9847	88274	1.000000	238439756	0.013669
107822184	875414094.000000	45492045	9999.999998	15346	83954	1.000000	9684	88697	1.000000	243381969	0.010103
107835342	875384594.000000	45498342	9999.999999	15305	83761	1.000000	9673	88084	1.000000	248317839	0.005549
107821991	875434879.000000	45499902	9999.999999	15355	84032	1.000000	9685	88471	1.000000	253245495	0.006508
107830462	875368067.000000	45499311	10000.000000	15339	83928	1.000000	9796	88423	1.000000	258163459	0.005535
107825497	875364784.000000	45508132	10000.000000	15430	83824	1.000000	9775	87768	1.000000	263076717	0.005303
107825704	875390714.000000	45494995	10000.000000	15355	84357	1.000000	9805	88052	1.000000	267980079	0.004385
107830217	875404215.000000	45500929	10000.000000	15329	84190	1.000000	9747	88725	1.000000	272875735	0.004621
107836051	875399122.000000	45496514	10000.000000	15495	83322	1.000000	9710	88779	1.000000	277763637	0.004811
107823251	875367378.000000	45495325	10000.000000	15417	83354	1.000000	9700	88250	1.000000	282652571	0.004759
107827923	875430185.000000	45502833	10000.000000	15545	83487	1.000000	9655	88267	1.000000	287528092	0.003847
107819262	875414350.000000	45507482	10000.000000	15274	84233	1.000000	9761	88293	1.000000	292397541	0.002219
107828228	875351316.000000	45505965	10000.000000	15321	83947	1.000000	9663	88863	1.000000	297256333	-0.002064
107833864	875399314.000000	45494784	10000.000000	15159	83916	1.000000	9844	88021	1.000000	302107812	-0.003209
107819679	875390639.000000	45500122	10000.000000	15354	84371	1.000000	9767	88679	1.000000	306954581	-0.003059
107827857	875407881.000000	45501281	10000.000000	15477	83787	1.000000	9585	88831	1.000000	311793285	-0.002375
107841304	875374354.000000	45493833	10000.000000	15414	83446	1.000000	9888	88111	1.000000	316621699	-0.002368
107831853	875404546.000000	45494981	10000.000000	15197	83912	1.000000	9596	88598	1.000000	321447721	-0.001796
107836759	875411684.000000	45499951	10000.000000	15428	83482	1.000000	9708	88745	1.000000	326265339	-0.001962
107831241	875367638.000000	45503328	10000.000000	15364	83878	1.000000	9771	88681	1.000000	331077279	-0.001870
107833862	875396632.000000	45495483	10000.000000	15467	83188	1.000000	9652	87861	1.000000	335878419	-0.002355
107830066	875395804.000000	45495299	10000.000000	15423	83768	1.000000	9761	88495	1.000000	340674051	-0.001746
107835517	875414223.000000	45488387	10000.000000	15489	83587	1.000000	9732	88471	1.000000	345464318	-0.001313
107826956	875435661.000000	45492344	10000.000000	15342	84109	1.000000	9711	88365	1.000000	350247547	-0.000359
107822798	875439683.000000	45499459	10000.000000	15597	83901	1.000000	9579	88590	1.000000	355022711	-0.000068
107820510	875387972.000000	45499300	10000.000000	15423	83663	1.000000	9788	88401	1.000000	359789746	-0.000764
107839503	875350798.000000	45498320	10000.000000	15534	83773	1.000000	9880	88130	1.000000	364546030	-0.000967
107829002	875439580.000000	45493148	10000.000000	15411	83667	1.000000	9725	88865	1.000000	369301583	-0.000467
107840397	875392958.000000	45503900	10000.000000	15441	83799	1.000000	9669	88239	1.000000	374046893	-0.000894
107838409	875352318.000000	45498883	10000.000000	15468	83845	1.000000	9663	88873	1.000000	378785012	-0.001152
107831803	875397033.000000	45498260	10000.000000	15349	83968	1.000000	9799	88855	1.000000	383517934	-0.000737
107832493	875387210.000000	45503834	10000.000000	15340	83887	1.000000	9866	88455	1.000000	388243345	-0.000852
107838774	875440634.000000	45496165	10000.000000	15392	83887	1.000000	9851	88424	1.000000	392957274	-0.000775
107839632	875382348.000000	45489276	10000.000000	15309	83676	1.000000	9821	88594	1.000000	397669809	-0.000614
107841253	875398900.000000	45487841	10000.000000	15455	83673	1.000000	9759	88350	1.000000	402377164	-0.000683
107829927	875394884.000000	45508227	10000.000000	15386	83863	1.000000	9656	88269	1.000000	407075761	0.000072
107830038	875368362.000000	45500800	10000.000000	15272	83933	1.000000	9770	88301	1.000000	411767089	-0.000034
107842046	875352556.000000	45493817	10000.000000	15321	84081	1.000000	9716	88536	1.000000	416447262	-0.000257
107825078	875459040.000000	45502972	10000.000000	15631	83360	1.000000	9717	88956	1.000000	421117233	-0.001672
107845266	875351504.000000	45500938	10000.000000	15417	83881	1.000000	9814	88066	1.000000	425785071	-0.001673
107829934	875358147.000000	45503693	10000.000000	15522	83518	1.000000	9822	88279	1.000000	430445830	-0.002482
107829016	875450367.000000	45488199	10000.000000	15562	83772	1.000000	9721	88607	1.000000	435102844	-0.002560
107821641	875357607.000000	45504456	10000.000000	15449	84016	1.000000	9700	88417	1.000000	439750590	-0.002449
107831266	875400999.000000	45503214	10000.000000	15414	83634	1.000000	9793	87907	1.000000	444389783	-0.002932
107833998	875395140.000000	45484813	10000.000000	15425	83903	1.000000	9794	88114	1.000000	449018908	-0.003241
107824309	875404586.000000	45487771	10000.000000	15294	83827	1.000000	9726	88587	1.000000	453649096	-0.002752
107839054	875355038.000000	45499425	10000.000000	15459	83810	1.000000	9604	88966	1.000000	458270909	-0.002661
107823921	875402731.000000	45498395	10000.000000	15398	84622	1.000000	9833	88268	1.000000	462883170	-0.002592
107832024	875388483.000000	45510434	10000.000000	15369	83951	1.000000	9762	87972	1.000000	467490018	-0.002272
107831470	875377770.000000	45496806	10000.000000	15372	83717	1.000000	9728	88940	1.000000	472085036	-0.001905
107825608	875399665.000000	45493075	10000.000000	15326	83666	1.000000	9721	89005	1.000000	476676295	-0.001753
107831081	875410733.000000	45503434	10000.000000	15305	83993	1.000000	9823	87880	1.000000	481260051	-0.001339
107813141	875423645.000000	45498672	10000.000000	15534	83483	1.000000	9702	88466	1.000000	485838413	-0.001778
107818442	875425315.000000	45500407	10000.000000	15491	83559	1.000000	9736	88259	1.000000	490409500	-0.001906
107829108	875403465.000000	45490523	10000.000000	15405	83440	1.000000	9896	88304	1.000000	494973583	-0.001837
107836010	875385338.000000	45493515	10000.000000	15480	83548	1.000000	9739	88519	1.000000	499530372	-0.002495
npatches	nstrain	runtime	dt	init_x	init_y	init_y_blood	init_z	init_S	beta0	beta1	beta2	beta3	mean_beta	B	d	delta	delta_blood	b[0]	mut	m	CTL	c	g	epsilon	k	het	lambda	rho	omega	x_max	patch.dyna	DELTA	A	VA
10000	1	100.000000	0.000100	21900	9499	5000000	0.001000	10000000	17.673445	27.649543	21.609199	13.303224	19	8000000000.000000	0.010000	1.000000	1.000000	800000	0.000050	0.048000	0	0.500000	0.000000	25.000000	6.000000	0.500000	0.001000	0.001000	0.010000	31987	0	10.000000	7.000000	1.000000
sus	inf	inf_blood	z	x[0]	y[0][0]	z[0]	x[1]	y[1][0]	z[1]	S[0]	synchrony
219000000	94990000.000000	5000000	10.000000	21900	9499	0.001000	21900	9499	0.001000	10000000	0.000000
58992710	2012666671.000000	104633514	3940.834452	5872	201131	0.394083	4005	203082	0.394083	15670728	0.000000
80269358	1346260770.000000	70027760	6324.976263	8019	134646	0.632498	5584	136280	0.632498	21907513	0.000000
99025627	1001837329.000000	52089676	7771.013291	9824	100727	0.777101	7033	102839	0.777101	27588947	0.000000
109946420	855841083.000000	44498239	8648.068121	11107	85466	0.864807	7911	87838	0.864807	32903335	0.000000
116374760	782783142.000000	40687823	9180.022116	11702	77903	0.918002	8375	80722	0.918002	38004574	0.000000
120225398	742782122.000000	38601842	9502.664490	12057	73863	0.950266	8644	77228	0.950266	42980258	0.000000
122538689	719920471.000000	37415997	9698.354536	12407	72077	0.969835	8839	74660	0.969835	47872694	0.000000
123945496	706508963.000000	36721696	9817.045065	12491	70271	0.981705	8847	73571	0.981705	52712987	0.000000
124791831	698579979.000000	36315519	9889.033609	12756	69901	0.988903	9135	72307	0.988903	57517384	0.000000
125298931	693823511.000000	36063158	9932.696323	12456	69339	0.993270	9094	71998	0.993270	62303239	0.000000
125602882	690959635.000000	35915882	9959.178767	12712	68670	0.995918	9046	71838	0.995918	67066719	0.000000
125795527	689243352.000000	35824472	9975.240980	12771	68652	0.997524	9432	71417	0.997524	71818875	0.000000
125907778	688211232.000000	35762603	9984.983083	12775	68770	0.998498	9237	71033	0.998498	76560454	0.000000
125975804	687595793.000000	35743162	9990.891893	12638	68789	0.999089	9286	71604	0.999089	81291843	0.000000
126028392	687151120.000000	35717620	9994.475723	12569	68524	0.999448	9080	72064	0.999448	86014902	0.000000
126054501	686964173.000000	35701343	9996.649399	12787	68699	0.999665	9255	71164	0.999665	90727622	0.000000
126080006	686773550.000000	35704308	9997.967783	12555	69169	0.999797	9210	71276	0.999797	95439527	0.000000
126084792	686734066.000000	35684217	9998.767413	12716	68229	0.999877	9329	70711	0.999877	100142696	0.000000
126082950	686646533.000000	35683537	9999.252408	12976	68245	0.999925	9263	71510	0.999925	104830769	0.000000
126093871	686575074.000000	35695497	9999.546568	12840	68080	0.999955	9054	71776	0.999955	109513470	0.000000
126100926	686532469.000000	35672877	9999.724983	12667	68501	0.999972	9259	70834	0.999972	114190948	0.000000
126098030	686572619.000000	35677674	9999.833196	12608	68507	0.999983	9232	71404	0.999983	118863677	0.000000
126093656	686568819.000000	35679226	9999.898829	12699	68614	0.999990	9197	71465	0.999990	123527561	0.000000
126087703	686573329.000000	35696497	9999.938638	12714	68692	0.999994	9213	71158	0.999994	128187547	0.000000
126100986	686502939.000000	35689516	9999.962782	12709	68273	0.999996	9376	71084	0.999996	132837064	0.000000
126092264	686573016.000000	35690014	9999.977427	12656	68768	0.999998	9389	71373	0.999998	137483346	0.000000
126084520	686619544.000000	35675991	9999.986309	12591	68296	0.999999	9181	71429	0.999999	142123703	0.000000
126097504	686550701.000000	35669504	9999.991696	12620	68394	0.999999	9324	71007	0.999999	146753220	0.000000
126091323	686511758.000000	35679299	9999.994963	12713	68407	0.999999	9167	71306	0.999999	151377048	0.000000
126074032	686656186.000000	35685656	9999.996945	12661	68887	1.000000	9206	71586	1.000000	155991122	0.000000
126077005	686571695.000000	35687111	9999.998147	12779	68121	1.000000	9194	71357	1.000000	160598999	0.000000
126083706	686592419.000000	35691016	9999.998876	12611	68739	1.000000	9195	71417	1.000000	165199482	0.000000
126090159	686608027.000000	35685629	9999.999318	12667	68858	1.000000	9243	71419	1.000000	169801160	0.000000
126103789	686534532.000000	35678902	9999.999587	12687	68187	1.000000	9183	71477	1.000000	174389216	0.000000
126090064	686556649.000000	35690944	9999.999749	12730	68298	1.000000	9222	71497	1.000000	178970705	0.000000
126094914	686530994.000000	35676438	9999.999848	12705	68666	1.000000	9240	71486	1.000000	183541211	0.000000
126095584	686600017.000000	35681027	9999.999908	12828	68006	1.000000	9276	71360	1.000000	188107089	0.000000
126098034	686549919.000000	35694550	9999.999944	12623	69074	1.000000	9335	71508	1.000000	192666923	0.000000
126088395	686561299.000000	35669421	9999.999966	12665	68560	1.000000	9373	71111	1.000000	197220528	0.000000
126097129	686591367.000000	35693283	9999.999979	12654	68131	1.000000	9129	71334	1.000000	201765347	-1.#IND00
126093537	686617342.000000	35680319	9999.999988	12792	68921	1.000000	9335	71575	1.000000	206306071	-0.019200
126092339	686539886.000000	35681451	9999.999992	12688	68563	1.000000	9074	71282	1.000000	210840188	-0.011842
126103396	686573698.000000	35698720	9999.999995	12782	68496	1.000000	9197	71015	1.000000	215365854	-0.011554
126104036	686537344.000000	35689003	9999.999997	12644	68325	1.000000	9252	71455	1.000000	219885909	-0.008985
126090545	686569587.000000	35670891	9999.999998	12677	68668	1.000000	9114	71482	1.000000	224400264	0.002109
126095948	686490301.000000	35679330	9999.999999	12756	68297	1.000000	9188	71067	1.000000	228903507	0.004603
126099882	686531308.000000	35688192	9999.999999	12652	68530	1.000000	9255	71310	1.000000	233404622	0.005111
126096655	686572590.000000	35677292	10000.000000	12555	68594	1.000000	9247	71046	1.000000	237898021	0.003866
126085898	686537651.000000	35685124	10000.000000	12704	68545	1.000000	9241	71475	1.000000	242386552	0.002765
126104283	686543479.000000	35680118	10000.000000	12851	68532	1.000000	9362	70938	1.000000	246864850	0.004076
126095156	686577572.000000	35689098	10000.000000	12607	68390	1.000000	9383	71348	1.000000	251334174	0.003240
126094594	686564885.000000	35682536	10000.000000	12540	69630	1.000000	9105	71557	1.000000	255800338	0.005026
126097160	686566072.000000	35689818	10000.000000	12810	68487	1.000000	9410	71546	1.000000	260260473	0.005627
126084301	686590430.000000	35672884	10000.000000	12510	68801	1.000000	9278	71449	1.000000	264712706	0.005306
126087601	686584083.000000	35687311	10000.000000	12788	67935	1.000000	9222	71542	1.000000	269159055	0.005408
126104475	686503525.000000	35688348	10000.000000	12811	68117	1.000000	9101	71611	1.000000	273597103	0.005053
126080373	686577222.000000	35671755	10000.000000	12668	69136	1.000000	9351	71268	1.000000	278027901	0.006319
126096033	686560674.000000	35679914	10000.000000	12673	67793	1.000000	9316	70973	1.000000	282449957	0.006346
126065004	686584613.000000	35679308	10000.000000	12620	69478	1.000000	9243	71413	1.000000	286870868	0.005969
126093827	686544448.000000	35675458	10000.000000	12794	68306	1.000000	9317	71569	1.000000	291282370	0.004955
126084392	686586612.000000	35699538	10000.000000	12798	68283	1.000000	9175	70909	1.000000	295683688	0.003784
126086796	686557191.000000	35680178	10000.000000	12714	68905	1.000000	9274	71258	1.000000	300080750	0.002853
126094806	686535124.000000	35687658	10000.000000	12682	68773	1.000000	9241	70938	1.000000	304472294	0.002849
126079521	686569410.000000	35683370	10000.000000	12687	68305	1.000000	9204	71776	1.000000	308857516	0.003298
126077357	686607402.000000	35690158	10000.000000	12820	68600	1.000000	9335	71396	1.000000	313238122	0.003333
126087073	686594082.000000	35681323	10000.000000	12652	68525	1.000000	9346	71340	1.000000	317609364	0.003514
126081154	686548568.000000	35696550	10000.000000	12750	68337	1.000000	9231	70891	1.000000	321973993	0.003364
126088212	686549528.000000	35681476	10000.000000	12722	68646	1.000000	9215	71575	1.000000	326329335	0.003825
126081528	686601845.000000	35684491	10000.000000	12652	68753	1.000000	9378	70396	1.000000	330685572	0.003828
126093204	686620952.000000	35671756	10000.000000	12627	68623	1.000000	9272	71536	1.000000	335031614	0.003902
126085468	686610348.000000	35689520	10000.000000	12768	68441	1.000000	9269	71449	1.000000	339369326	0.003742
126088223	686598623.000000	35694217	10000.000000	12700	68613	1.000000	9311	71328	1.000000	343702142	0.004046
126075411	686636758.000000	35686729	10000.000000	12801	68774	1.000000	9294	71313	1.000000	348029107	0.004339
126091497	686583506.000000	35678573	10000.000000	12601	69095	1.000000	9220	71329	1.000000	352348149	0.004050
126095041	686578338.000000	35690760	10000.000000	12754	68296	1.000000	9235	71694	1.000000	356664935	0.003535
126080905	686586496.000000	35678205	10000.000000	12647	68696	1.000000	9281	71426	1.000000	360973148	0.003134
126094027	686586579.000000	35685299	10000.000000	12738	68330	1.000000	9220	71276	1.000000	365276527	0.002404
126088845	686562111.000000	35685607	10000.000000	12753	68232	1.000000	9294	70966	1.000000	369572396	0.002067
126092437	686580924.000000	35678495	10000.000000	12721	68701	1.000000	9169	71335	1.000000	373860705	0.002148
126085476	686555047.000000	35687236	10000.000000	12888	68604	1.000000	9233	71316	1.000000	378141845	0.001983
126084905	686585018.000000	35686058	10000.000000	12815	69102	1.000000	9280	71442	1.000000	382421542	0.001809
126089374	686571144.000000	35686875	10000.000000	12711	67816	1.000000	9345	71349	1.000000	386693485	0.002347
126098275	686554119.000000	35690528	10000.000000	12820	68474	1.000000	9235	71402	1.000000	390956270	0.002946
126096866	686603740.000000	35684265	10000.000000	12719	68415	1.000000	9271	71423	1.000000	395217220	0.002925
126077858	686610782.000000	35684952	10000.000000	12947	68519	1.000000	9291	71212	1.000000	399469858	0.002972
126094756	686571910.000000	35682495	10000.000000	12749	68282	1.000000	9229	71179	1.000000	403713307	0.004012
126092720	686548513.000000	35685064	10000.000000	12760	68811	1.000000	9340	70896	1.000000	407952574	0.003931
126090461	686513375.000000	35683886	10000.000000	12802	68934	1.000000	9235	71284	1.000000	412185175	0.003785
126081154	686550394.000000	35691061	10000.000000	12742	68285	1.000000	9235	71401	1.000000	416411690	0.003619
126084195	686591827.000000	35682254	10000.000000	12708	68006	1.000000	9173	71469	1.000000	420629045	0.003537
126090626	686578506.000000	35685367	10000.000000	12655	68293	1.000000	9286	71562	1.000000	424845191	0.003356
126086358	686551959.000000	35684364	10000.000000	12689	68007	1.000000	9316	71230	1.000000	429052045	0.003372
126091918	686579754.000000	35687216	10000.000000	12677	68745	1.000000	9286	71139	1.000000	433253705	0.003390
126087994	686524024.000000	35689451	10000.000000	12762	68433	1.000000	9240	71133	1.000000	437447561	0.003365
126072088	686589605.000000	35685669	10000.000000	12800	68311	1.000000	9307	71100	1.000000	441638700	0.003260
126094955	686539209.000000	35673406	10000.000000	12655	68885	1.000000	9173	71322	1.000000	445816964	0.003164
126091813	686580880.000000	35682069	10000.000000	12727	68390	1.000000	9306	70970	1.000000	449992107	0.003105
126094693	686561001.000000	35688499	10000.000000	12485	68541	1.000000	9272	71246	1.000000	454162153	0.002731
126095338	686552204.000000	35688417	10000.000000	12784	68623	1.000000	9177	71568	1.000000	458322164	0.002563
npatches	nstrain	runtime	dt	init_x	init_y	init_y_blood	init_z	init_S	beta0	beta1	beta2	beta3	mean_beta	B	d	delta	delta_blood	b[0]	mut	m	CTL	c	g	epsilon	k	het	lambda	rho	omega	x_max	patch.dyna	DELTA	A	VA
10000	1	100.000000	0.000100	21900	9499	5000000	0.001000	10000000	25.354369	21.980590	28.130925	15.313780	19	8000000000.000000	0.010000	1.000000	1.000000	800000	0.000050	0.048000	0	0.500000	0.000000	25.000000	7.000000	0.500000	0.001000	0.001000	0.010000	31987	0	10.000000	7.000000	1.000000
sus	inf	inf_blood	z	x[0]	y[0][0]	z[0]	x[1]	y[1][0]	z[1]	S[0]	synchrony
219000000	94990000.000000	5000000	10.000000	21900	9499	0.001000	21900	9499	0.001000	10000000	0.000000
63714371	1825218210.000000	94913966	3940.834452	4672	183771	0.394083	5273	182925	0.394083	15616074	0.000000
90858930	1132665752.000000	58923532	6324.976263	6780	115819	0.632498	7673	114678	0.632498	21644906	0.000000
112340551	826278842.000000	42955010	7771.013291	8607	84434	0.777101	9724	83418	0.777101	27020045	0.000000
124759990	697724562.000000	36271670	8648.068121	9680	72029	0.864807	10840	71244	0.864807	31980542	0.000000
132093359	633164478.000000	32913615	9180.022116	10398	65450	0.918002	11471	64407	0.918002	36700258	0.000000
136474070	597917414.000000	31075456	9502.664490	10861	61842	0.950266	11946	61312	0.950266	41275774	0.000000
139130694	577741562.000000	30027117	9698.354536	11129	59844	0.969835	12082	58990	0.969835	45761691	0.000000
140743658	565865177.000000	29418929	9817.045065	11251	58809	0.981705	12276	57972	0.981705	50189348	0.000000
141711796	558839842.000000	29049962	9889.033609	11295	58246	0.988903	12399	57161	0.988903	54576835	0.000000
142284845	554624551.000000	28832056	9932.696323	11356	57670	0.993270	12506	57393	0.993270	58937231	0.000000
142653794	552104498.000000	28687936	9959.178767	11273	57394	0.995918	12640	56762	0.995918	63284437	0.000000
142847317	550640415.000000	28616567	9975.240980	11363	57270	0.997524	12557	56362	0.997524	67613321	0.000000
142975755	549641466.000000	28568009	9984.983083	11397	57228	0.998498	12532	56443	0.998498	71935128	0.000000
143063258	549099748.000000	28553883	9990.891893	11358	56915	0.999089	12523	55987	0.999089	76247127	0.000000
143104308	548757399.000000	28519188	9994.475723	11358	57067	0.999448	12427	56049	0.999448	80549138	0.000000
143148396	548585765.000000	28506128	9996.649399	11381	57132	0.999665	12547	56585	0.999665	84843570	0.000000
143164139	548459608.000000	28507687	9997.967783	11406	57079	0.999797	12685	56217	0.999797	89128550	0.000000
143183531	548305499.000000	28501963	9998.767413	11394	57185	0.999877	12481	56278	0.999877	93413418	0.000000
143177519	548365542.000000	28499090	9999.252408	11299	57189	0.999925	12773	55852	0.999925	97689620	0.000000
143177593	548274609.000000	28504547	9999.546568	11326	56810	0.999955	12612	56087	0.999955	101959347	0.000000
143187404	548287464.000000	28493423	9999.724983	11493	56936	0.999972	12558	56475	0.999972	106223193	0.000000
143189132	548238129.000000	28507459	9999.833196	11404	56633	0.999983	12554	56242	0.999983	110480688	0.000000
143185028	548232765.000000	28505697	9999.898829	11360	56895	0.999990	12623	55962	0.999990	114732256	0.000000
143202949	548217624.000000	28495500	9999.938638	11215	57015	0.999994	12779	56167	0.999994	118976328	0.000000
143180240	548252064.000000	28498338	9999.962782	11502	56716	0.999996	12498	55896	0.999996	123213648	0.000000
143186878	548206853.000000	28496654	9999.977427	11508	56678	0.999998	12636	55589	0.999998	127445525	0.000000
143193233	548248271.000000	28491254	9999.986309	11291	56911	0.999999	12746	55869	0.999999	131670073	0.000000
143183296	548263361.000000	28493770	9999.991696	11525	56668	0.999999	12552	56317	0.999999	135892025	0.000000
143193987	548278422.000000	28489951	9999.994963	11363	56972	0.999999	12496	56219	0.999999	140104070	0.000000
143201430	548290797.000000	28490947	9999.996945	11448	57241	1.000000	12692	55767	1.000000	144309384	0.000000
143187597	548257389.000000	28498659	9999.998147	11321	56967	1.000000	12586	56350	1.000000	148511447	0.000000
143193568	548252159.000000	28494346	9999.998876	11447	56787	1.000000	12552	55988	1.000000	152704573	0.000000
143190003	548241254.000000	28490192	9999.999318	11512	56831	1.000000	12432	56727	1.000000	156890476	0.000000
143199965	548240741.000000	28493239	9999.999587	11554	57359	1.000000	12646	56312	1.000000	161070746	0.000000
143182244	548273161.000000	28497502	9999.999749	11415	57422	1.000000	12631	55743	1.000000	165243486	0.000000
143174019	548277707.000000	28489722	9999.999848	11388	56895	1.000000	12506	56282	1.000000	169411225	0.000000
143179594	548281431.000000	28494576	9999.999908	11412	57279	1.000000	12500	56774	1.000000	173574656	0.000000
143182052	548248579.000000	28497312	9999.999944	11456	56706	1.000000	12642	56224	1.000000	177732278	0.000000
143164757	548263398.000000	28487750	9999.999966	11382	57490	1.000000	12636	56085	1.000000	181880451	0.000000
143190764	548262955.000000	28496112	9999.999979	11232	57408	1.000000	12430	56877	1.000000	186020192	-1.#IND00
143183000	548263308.000000	28487398	9999.999988	11235	57595	1.000000	12526	56374	1.000000	190162934	-0.000000
143201866	548256447.000000	28497727	9999.999992	11369	57022	1.000000	12655	56271	1.000000	194293821	0.000575
143185601	548247621.000000	28499656	9999.999995	11397	57331	1.000000	12557	56374	1.000000	198423136	0.015280
143193186	548215924.000000	28492379	9999.999997	11275	57077	1.000000	12594	56081	1.000000	202539715	0.011167
143177900	548299439.000000	28492579	9999.999998	11480	56787	1.000000	12756	55718	1.000000	206654954	0.007694
143199719	548212686.000000	28494343	9999.999999	11563	56553	1.000000	12640	55817	1.000000	210760028	0.002715
143185040	548309473.000000	28492406	9999.999999	11299	56989	1.000000	12576	56351	1.000000	214858278	0.002212
143193546	548248776.000000	28481449	10000.000000	11447	56834	1.000000	12583	56316	1.000000	218951660	0.003771
143198149	548230457.000000	28497206	10000.000000	11284	57563	1.000000	12802	55757	1.000000	223037659	0.006540
143192391	548237070.000000	28496054	10000.000000	11402	57154	1.000000	12519	56366	1.000000	227119168	0.004230
143186373	548257832.000000	28493706	10000.000000	11441	56734	1.000000	12651	56075	1.000000	231197157	0.004056
143194838	548251879.000000	28497432	10000.000000	11523	57034	1.000000	12542	56456	1.000000	235266863	0.002999
143202882	548208976.000000	28495531	10000.000000	11389	57327	1.000000	12516	56173	1.000000	239328305	0.004315
143186662	548282864.000000	28500488	10000.000000	11511	56791	1.000000	12583	56040	1.000000	243384030	0.004345
143207370	548228680.000000	28490839	10000.000000	11574	56916	1.000000	12652	56144	1.000000	247439149	0.003671
143182272	548214613.000000	28483335	10000.000000	11350	57412	1.000000	12603	56220	1.000000	251478838	0.004443
143195428	548225911.000000	28496354	10000.000000	11397	56979	1.000000	12462	56302	1.000000	255516652	0.003823
143194725	548231266.000000	28495447	10000.000000	11273	57132	1.000000	12565	56018	1.000000	259549962	0.003614
143189377	548250625.000000	28494379	10000.000000	11376	56916	1.000000	12508	56245	1.000000	263571291	0.003415
143190787	548227083.000000	28491326	10000.000000	11438	56742	1.000000	12410	56141	1.000000	267591729	0.003346
143186832	548212991.000000	28495025	10000.000000	11413	57166	1.000000	12472	56266	1.000000	271608330	0.002828
143184321	548267676.000000	28493382	10000.000000	11333	57225	1.000000	12529	56458	1.000000	275617425	0.002462
143181168	548226759.000000	28495874	10000.000000	11376	56820	1.000000	12599	56005	1.000000	279617992	0.004113
143203650	548210547.000000	28493775	10000.000000	11421	57025	1.000000	12684	56161	1.000000	283610314	0.004669
143205056	548178779.000000	28499394	10000.000000	11444	57119	1.000000	12477	56152	1.000000	287594574	0.005379
143192496	548223110.000000	28485684	10000.000000	11455	56984	1.000000	12625	56089	1.000000	291579849	0.005140
143192724	548214472.000000	28494645	10000.000000	11391	56925	1.000000	12672	56179	1.000000	295558099	0.005086
143177659	548245111.000000	28503457	10000.000000	11507	56574	1.000000	12602	56284	1.000000	299527181	0.004376
143192438	548220285.000000	28498172	10000.000000	11312	57345	1.000000	12691	55861	1.000000	303494795	0.004197
143182198	548299006.000000	28489060	10000.000000	11456	57245	1.000000	12491	56162	1.000000	307456368	0.003411
143193199	548264380.000000	28489897	10000.000000	11523	56802	1.000000	12552	56351	1.000000	311408817	0.003531
143184082	548249760.000000	28488417	10000.000000	11297	56938	1.000000	12533	56344	1.000000	315361162	0.003774
143197504	548221708.000000	28496062	10000.000000	11467	57107	1.000000	12616	55865	1.000000	319304179	0.003678
143190579	548218412.000000	28500657	10000.000000	11299	57317	1.000000	12633	56122	1.000000	323241456	0.004060
143194514	548195872.000000	28489631	10000.000000	11432	56847	1.000000	12670	55888	1.000000	327173583	0.003795
143176302	548282152.000000	28492453	10000.000000	11424	56970	1.000000	12538	55862	1.000000	331100727	0.003371
143182347	548278601.000000	28502501	10000.000000	11366	56850	1.000000	12738	56051	1.000000	335018643	0.002335
143184623	548232819.000000	28492839	10000.000000	11425	57056	1.000000	12584	55983	1.000000	338930938	0.002577
143190891	548221050.000000	28492874	10000.000000	11455	56958	1.000000	12474	56601	1.000000	342837926	0.002602
143174913	548267238.000000	28493150	10000.000000	11484	56879	1.000000	12674	56546	1.000000	346741195	0.002447
143202245	548267192.000000	28493558	10000.000000	11365	56623	1.000000	12520	56384	1.000000	350636436	0.003012
143192327	548270025.000000	28481321	10000.000000	11412	57492	1.000000	12433	56321	1.000000	354526613	0.003329
143176753	548224191.000000	28502951	10000.000000	11484	56856	1.000000	12639	56303	1.000000	358417531	0.003612
143178422	548227952.000000	28496175	10000.000000	11359	57140	1.000000	12657	55862	1.000000	362292150	0.003467
143182769	548276504.000000	28492366	10000.000000	11491	56478	1.000000	12618	56171	1.000000	366165558	0.003440
143185413	548258096.000000	28503870	10000.000000	11365	57268	1.000000	12632	55962	1.000000	370031164	0.002861
143190912	548217507.000000	28504190	10000.000000	11346	57212	1.000000	12604	56567	1.000000	373892132	0.001888
143176800	548272884.000000	28496928	10000.000000	11405	56894	1.000000	12587	56295	1.000000	377746962	0.002034
143179933	548227079.000000	28503650	10000.000000	11481	56954	1.000000	12533	55868	1.000000	381597290	0.002085
143182174	548218118.000000	28486257	10000.000000	11369	57154	1.000000	12634	55984	1.000000	385439757	0.001990
143197280	548237893.000000	28492606	10000.000000	11508	56939	1.000000	12614	56470	1.000000	389277110	0.001954
143205195	548240304.000000	28489427	10000.000000	11408	56639	1.000000	12585	55906	1.000000	393109972	0.002126
143204023	548205675.000000	28498002	10000.000000	11399	56825	1.000000	12684	55813	1.000000	396938939	0.002706
143178925	548264076.000000	28505445	10000.000000	11417	56833	1.000000	12806	55619	1.000000	400756577	0.002726
143179608	548271090.000000	28498851	10000.000000	11325	57398	1.000000	12679	55904	1.000000	404574877	0.002221
143183709	548283795.000000	28495200	10000.000000	11335	57413	1.000000	12523	56219	1.000000	408383949	0.002102
143191929	548234907.000000	28494689	10000.000000	11334	57598	1.000000	12614	55812	1.000000	412191796	0.001747
143196001	548205886.000000	28483857	10000.000000	11346	57327	1.000000	12597	55997	1.000000	415989529	0.001695
143178112	548268776.000000	28491700	10000.000000	11497	56928	1.000000	12653	56247	1.000000	419781397	0.001984
npatches	nstrain	runtime	dt	init_x	init_y	init_y_blood	init_z	init_S	beta0	beta1	beta2	beta3	mean_beta	B	d	delta	delta_blood	b[0]	mut	m	CTL	c	g	epsilon	k	het	lambda	rho	omega	x_max	patch.dyna	DELTA	A	VA
10000	1	100.000000	0.000100	21900	9499	5000000	0.001000	10000000	10.116114	22.287651	10.615798	16.437631	19	8000000000.000000	0.010000	1.000000	1.000000	800000	0.000050	0.048000	0	0.500000	0.000000	25.000000	8.000000	0.500000	0.001000	0.001000	0.010000	31987	0	10.000000	7.000000	1.000000
sus	inf	inf_blood	z	x[0]	y[0][0]	z[0]	x[1]	y[1][0]	z[1]	S[0]	synchrony
219000000	94990000.000000	5000000	10.000000	21900	9499	0.001000	21900	9499	0.001000	10000000	0.000000
68436719	1660617340.000000	86390279	3940.834452	10451	163282	0.394083	5702	167109	0.394083	15566417	0.000000
101206573	964754719.000000	50179958	6324.976263	14632	92864	0.632498	8559	97948	0.632498	21397162	0.000000
125243905	690431837.000000	35910436	7771.013291	17392	65206	0.777101	10805	70355	0.777101	26480491	0.000000
139065710	575821144.000000	29927289	8648.068121	18966	53058	0.864807	12022	59175	0.864807	31103055	0.000000
147269532	518141391.000000	26923498	9180.022116	19904	48064	0.918002	12716	53140	0.918002	35454457	0.000000
152180349	486562070.000000	25284396	9502.664490	20341	44896	0.950266	13305	49964	0.950266	39643889	0.000000
155134240	468539625.000000	24355983	9698.354536	20544	43129	0.969835	13461	48133	0.969835	43731475	0.000000
156928272	457942536.000000	23804408	9817.045065	21069	41556	0.981705	13829	46939	0.981705	47755806	0.000000
157997777	451682551.000000	23473439	9889.033609	20963	41314	0.988903	13936	46170	0.988903	51736880	0.000000
158674587	447863491.000000	23281762	9932.696323	21139	40969	0.993270	14126	46518	0.993270	55692276	0.000000
159066096	445601943.000000	23158219	9959.178767	21012	40557	0.995918	14019	46250	0.995918	59627298	0.000000
159316439	444235665.000000	23099088	9975.240980	21108	40611	0.997524	14111	45969	0.997524	63552637	0.000000
159454166	443458466.000000	23049626	9984.983083	21371	40349	0.998498	14244	45545	0.998498	67468924	0.000000
159555035	442918816.000000	23021141	9990.891893	21022	40169	0.999089	14097	45577	0.999089	71376610	0.000000
159601492	442593273.000000	23000625	9994.475723	21329	40075	0.999448	14141	45517	0.999448	75277532	0.000000
159629489	442436753.000000	22999158	9996.649399	21092	40480	0.999665	14075	45780	0.999665	79171114	0.000000
159649734	442337462.000000	22994915	9997.967783	21300	40334	0.999797	14126	45334	0.999797	83056077	0.000000
159686159	442232289.000000	22979582	9998.767413	21192	40261	0.999877	13961	45964	0.999877	86933426	0.000000
159670268	442185360.000000	22981618	9999.252408	21236	40827	0.999925	14126	45954	0.999925	90807464	0.000000
159669996	442221512.000000	22985564	9999.546568	21275	40505	0.999955	13893	45657	0.999955	94679485	0.000000
159687038	442183457.000000	22982597	9999.724983	21186	40900	0.999972	14030	45661	0.999972	98540973	0.000000
159682437	442175913.000000	22978341	9999.833196	21271	40244	0.999983	14058	45564	0.999983	102390393	0.000000
159683464	442189739.000000	22978539	9999.898829	21091	40655	0.999990	14141	45759	0.999990	106241023	0.000000
159688887	442147009.000000	22972441	9999.938638	21284	40870	0.999994	14075	45531	0.999994	110089216	0.000000
159668826	442174540.000000	22983651	9999.962782	21097	40932	0.999996	13962	45723	0.999996	113924617	0.000000
159690186	442161898.000000	22982443	9999.977427	21215	40259	0.999998	14313	45390	0.999998	117757394	0.000000
159669015	442196554.000000	22979717	9999.986309	21288	40510	0.999999	13917	45748	0.999999	121582413	0.000000
159687188	442141323.000000	22980627	9999.991696	21195	40517	0.999999	13961	45972	0.999999	125403367	0.000000
159660731	442175149.000000	22983903	9999.994963	21234	40301	0.999999	14070	45499	0.999999	129219590	0.000000
159678641	442145107.000000	22985996	9999.996945	21213	40334	1.000000	14044	45694	1.000000	133025931	0.000000
159693014	442136790.000000	22986982	9999.998147	21275	40240	1.000000	14056	45403	1.000000	136831218	0.000000
159693113	442157597.000000	22979378	9999.998876	21117	40460	1.000000	13996	45608	1.000000	140631925	0.000000
159700825	442098555.000000	22982994	9999.999318	21059	40611	1.000000	14072	45643	1.000000	144422855	0.000000
159685280	442138754.000000	22977974	9999.999587	21210	40295	1.000000	14133	45620	1.000000	148210319	0.000000
159680374	442169035.000000	22981398	9999.999749	21230	40467	1.000000	14136	45364	1.000000	151991994	0.000000
159688722	442129734.000000	22988766	9999.999848	21231	40264	1.000000	14103	45337	1.000000	155765628	0.000000
159682332	442103625.000000	22975357	9999.999908	21340	40262	1.000000	13917	45691	1.000000	159535515	0.000000
159676596	442183027.000000	22988361	9999.999944	21256	40337	1.000000	13912	45425	1.000000	163299966	0.000000
159690277	442087298.000000	22977462	9999.999966	21233	40606	1.000000	14223	45467	1.000000	167058872	0.000000
159688222	442135175.000000	22988895	9999.999979	21220	40375	1.000000	14058	45638	1.000000	170812931	-1.#IND00
159672503	442163827.000000	22979412	9999.999988	21254	39987	1.000000	14155	45720	1.000000	174561289	-0.000000
159690248	442155336.000000	22981042	9999.999992	20962	40639	1.000000	14086	45814	1.000000	178303596	-0.001335
159688007	442106562.000000	22976190	9999.999995	21048	40453	1.000000	14299	45542	1.000000	182039770	0.008590
159685026	442136673.000000	22979075	9999.999997	21116	40319	1.000000	14219	45227	1.000000	185772650	0.004929
159699255	442157989.000000	22984130	9999.999998	21224	40365	1.000000	14080	45776	1.000000	189498369	0.003125
159672350	442198808.000000	22969035	9999.999999	21365	40237	1.000000	14098	45572	1.000000	193218059	0.006834
159668574	442179325.000000	22979181	9999.999999	21182	40396	1.000000	14202	45194	1.000000	196935384	0.013033
159671173	442176727.000000	22978427	10000.000000	21180	40760	1.000000	14031	45570	1.000000	200642367	0.009815
159676950	442128265.000000	22978077	10000.000000	21180	40477	1.000000	14119	45292	1.000000	204347320	0.007603
159708735	442058595.000000	22969603	10000.000000	21300	40280	1.000000	14153	45359	1.000000	208045242	0.009165
159681056	442202145.000000	22974744	10000.000000	20931	40431	1.000000	14234	45236	1.000000	211736940	0.008696
159693904	442144078.000000	22982315	10000.000000	21139	40670	1.000000	14233	45703	1.000000	215420774	0.009406
159681171	442177212.000000	22972594	10000.000000	20859	40556	1.000000	14174	45543	1.000000	219099901	0.010940
159701136	442139589.000000	22967118	10000.000000	21230	40621	1.000000	14056	45368	1.000000	222773452	0.008477
159691285	442113439.000000	22975020	10000.000000	20997	40469	1.000000	13995	45616	1.000000	226443117	0.007234
159683279	442192380.000000	22973295	10000.000000	21177	40383	1.000000	14351	45288	1.000000	230110033	0.005229
159672707	442144079.000000	22984554	10000.000000	21184	40442	1.000000	14199	45153	1.000000	233765531	0.004929
159676798	442137833.000000	22983694	10000.000000	21225	40601	1.000000	14137	45501	1.000000	237415444	0.006897
159685730	442124048.000000	22984093	10000.000000	21041	40641	1.000000	14065	45984	1.000000	241062236	0.007132
159709766	442066184.000000	22978507	10000.000000	21319	40264	1.000000	13930	45739	1.000000	244704679	0.008285
159674115	442172246.000000	22983626	10000.000000	21132	40302	1.000000	14080	45840	1.000000	248343448	0.008122
159675199	442129999.000000	22985560	10000.000000	20990	40543	1.000000	14063	45336	1.000000	251978764	0.007100
159693296	442160785.000000	22978438	10000.000000	21392	40591	1.000000	14093	45645	1.000000	255602395	0.006635
159671781	442182104.000000	22975313	10000.000000	21174	40667	1.000000	14171	45374	1.000000	259226070	0.006649
159687560	442145512.000000	22983686	10000.000000	21197	40895	1.000000	14207	45390	1.000000	262841067	0.006291
159690257	442131507.000000	22988127	10000.000000	21135	40656	1.000000	14244	45496	1.000000	266452120	0.006252
159677635	442160900.000000	22978973	10000.000000	21226	40590	1.000000	14075	45396	1.000000	270057196	0.007160
159687626	442126497.000000	22982129	10000.000000	21189	40233	1.000000	14171	45471	1.000000	273654622	0.006704
159685046	442139904.000000	22973611	10000.000000	21359	40420	1.000000	14188	45789	1.000000	277247852	0.007310
159690790	442126889.000000	22973220	10000.000000	21243	40565	1.000000	13832	45904	1.000000	280839684	0.006489
159681928	442129290.000000	22974463	10000.000000	21055	40384	1.000000	14222	45296	1.000000	284421416	0.006554
159682813	442172425.000000	22974749	10000.000000	21147	40536	1.000000	14029	45421	1.000000	288002334	0.006168
159677804	442149572.000000	22984490	10000.000000	21280	40238	1.000000	14059	45646	1.000000	291574778	0.005871
159680532	442161926.000000	22982464	10000.000000	21428	40228	1.000000	14167	45920	1.000000	295144985	0.005527
159688853	442161987.000000	22989433	10000.000000	21068	40398	1.000000	14024	45994	1.000000	298705587	0.005363
159697585	442147827.000000	22983822	10000.000000	21064	40735	1.000000	14287	45427	1.000000	302259098	0.004874
159655229	442217206.000000	22975789	10000.000000	21215	40619	1.000000	13845	46074	1.000000	305808239	0.004737
159673262	442198056.000000	22988790	10000.000000	21110	40558	1.000000	14029	45719	1.000000	309352576	0.004610
159684246	442124594.000000	22974142	10000.000000	21176	40560	1.000000	14033	45591	1.000000	312892111	0.004557
159689843	442156759.000000	22980483	10000.000000	21171	40551	1.000000	14135	45423	1.000000	316426706	0.004245
159678253	442202221.000000	22980148	10000.000000	21429	40002	1.000000	13940	45849	1.000000	319953729	0.004439
159687518	442103110.000000	22978913	10000.000000	21211	40149	1.000000	14041	45661	1.000000	323476292	0.004779
159668469	442159127.000000	22976328	10000.000000	21330	39982	1.000000	14054	45601	1.000000	326995405	0.004394
159678725	442138938.000000	22982815	10000.000000	21258	40362	1.000000	14118	45882	1.000000	330505692	0.003992
159687595	442141185.000000	22983018	10000.000000	21253	40824	1.000000	13974	45771	1.000000	334011316	0.003896
159691103	442140944.000000	22980570	10000.000000	21271	40164	1.000000	14202	45874	1.000000	337511658	0.003725
159683609	442148209.000000	22983211	10000.000000	21170	40182	1.000000	14280	45669	1.000000	341011485	0.003542
159697242	442141917.000000	22975524	10000.000000	21193	40378	1.000000	14081	45929	1.000000	344505164	0.003441
159677103	442134774.000000	22979589	10000.000000	21286	40373	1.000000	14097	45771	1.000000	347991013	0.003191
159697313	442131930.000000	22979685	10000.000000	21189	40133	1.000000	14184	45498	1.000000	351471434	0.003168
159681080	442229778.000000	22986000	10000.000000	21011	40422	1.000000	14109	45420	1.000000	354944888	0.003259
159687496	442172982.000000	22979146	10000.000000	20903	40574	1.000000	14130	45873	1.000000	358415675	0.003231
159683620	442156848.000000	22980068	10000.000000	21199	40270	1.000000	14154	45352	1.000000	361883657	0.003509
159681262	442165449.000000	22984852	10000.000000	21034	40358	1.000000	13967	45711	1.000000	365345191	0.003876
159669812	442143952.000000	22982017	10000.000000	21167	40200	1.000000	14090	45413	1.000000	368798162	0.003319
159664748	442161595.000000	22978337	10000.000000	21080	40486	1.000000	14036	45447	1.000000	372247974	0.003217
159695603	442106347.000000	22977796	10000.000000	21138	40562	1.000000	14068	45864	1.000000	375694548	0.003219
159681976	442129941.000000	22974147	10000.000000	21236	40521	1.000000	14223	45605	1.000000	379137437	0.003101
159662583	442181107.000000	22970820	10000.000000	21034	40170	1.000000	13965	45658	1.000000	382574082	0.003239
npatches	nstrain	runtime	dt	init_x	init_y	init_y_blood	init_z	init_S	beta0	beta1	beta2	beta3	mean_beta	B	d	delta	delta_blood	b[0]	mut	m	CTL	c	g	epsilon	k	het	lambda	rho	omega	x_max	patch.dyna	DELTA	A	VA
10000	1	100.000000	0.000100	21900	9499	5000000	0.001000	10000000	20.050685	18.378647	10.207049	18.272605	19	8000000000.000000	0.010000	1.000000	1.000000	800000	0.000050	0.048000	0	0.500000	0.000000	25.000000	9.000000	0.500000	0.001000	0.001000	0.010000	31987	0	10.000000	7.000000	1.000000
sus	inf	inf_blood	z	x[0]	y[0][0]	z[0]	x[1]	y[1][0]	z[1]	S[0]	synchrony
219000000	94990000.000000	5000000	10.000000	21900	9499	0.001000	21900	9499	0.001000	10000000	0.000000
73111169	1515330933.000000	78859500	3940.834452	6577	151688	0.394083	7088	151814	0.394083	15523114	0.000000
111284738	830131939.000000	43187600	6324.976263	10392	83152	0.632498	11080	82576	0.632498	21159021	0.000000
137671960	582801392.000000	30307152	7771.013291	12865	58675	0.777101	13559	58317	0.777101	25949185	0.000000
152840805	479429545.000000	24929260	8648.068121	14375	48427	0.864807	15193	48233	0.864807	30249283	0.000000
161858165	427420455.000000	22217970	9180.022116	15203	43729	0.918002	16201	42492	0.918002	34245740	0.000000
167275437	398851754.000000	20734084	9502.664490	15901	40323	0.950266	16669	39930	0.950266	38065566	0.000000
170500546	382602696.000000	19888948	9698.354536	16324	38652	0.969835	17045	38218	0.969835	41770876	0.000000
172476715	373087340.000000	19382418	9817.045065	16504	37582	0.981705	17228	37505	0.981705	45413443	0.000000
173675529	367394604.000000	19088921	9889.033609	16682	36998	0.988903	17283	36734	0.988903	49013027	0.000000
174385363	363994147.000000	18920748	9932.696323	16474	37145	0.993270	17586	36313	0.993270	52579131	0.000000
174832067	361966898.000000	18815030	9959.178767	16789	36690	0.995918	17452	36516	0.995918	56132419	0.000000
175112409	360702888.000000	18754752	9975.240980	16544	36545	0.997524	17579	35705	0.997524	59667036	0.000000
175287856	359916528.000000	18700897	9984.983083	16717	36771	0.998498	17528	36115	0.998498	63193159	0.000000
175369534	359485723.000000	18682910	9990.891893	16817	36473	0.999089	17543	36318	0.999089	66709882	0.000000
175428511	359216181.000000	18677212	9994.475723	16852	36243	0.999448	17546	35586	0.999448	70221060	0.000000
175477389	359007944.000000	18659782	9996.649399	16782	36633	0.999665	17456	36013	0.999665	73725488	0.000000
175481853	358983975.000000	18658238	9997.967783	16798	36474	0.999797	17475	35919	0.999797	77223081	0.000000
175521467	358855987.000000	18650878	9998.767413	16831	36292	0.999877	17547	35738	0.999877	80718747	0.000000
175504032	358829086.000000	18650735	9999.252408	16789	36290	0.999925	17464	35819	0.999925	84208725	0.000000
175494570	358907467.000000	18657754	9999.546568	16738	36516	0.999955	17396	35938	0.999955	87690924	0.000000
175516589	358815330.000000	18654786	9999.724983	16890	36357	0.999972	17532	35603	0.999972	91166174	0.000000
175536978	358794818.000000	18641894	9999.833196	16633	36701	0.999983	17451	36041	0.999983	94639261	0.000000
175506235	358802824.000000	18649649	9999.898829	16864	36558	0.999990	17679	36021	0.999990	98104018	0.000000
175514639	358821136.000000	18647327	9999.938638	16670	36240	0.999994	17518	35823	0.999994	101564001	0.000000
175505874	358829690.000000	18643020	9999.962782	16642	36358	0.999996	17567	35731	0.999996	105018747	0.000000
175514981	358789908.000000	18647457	9999.977427	16728	36679	0.999998	17607	35788	0.999998	108467039	0.000000
175515600	358761520.000000	18637539	9999.986309	16845	36492	0.999999	17456	36041	0.999999	111912791	0.000000
175519200	358817102.000000	18652354	9999.991696	16659	36378	0.999999	17714	35554	0.999999	115354005	0.000000
175510108	358836334.000000	18649785	9999.994963	16614	36707	0.999999	17718	35789	0.999999	118786960	0.000000
175534150	358789156.000000	18647376	9999.996945	16725	36611	1.000000	17507	35922	1.000000	122218441	0.000000
175508649	358798472.000000	18645064	9999.998147	16790	36559	1.000000	17553	35834	1.000000	125643695	0.000000
175526028	358772603.000000	18654815	9999.998876	16714	36412	1.000000	17399	36000	1.000000	129065554	0.000000
175498361	358821371.000000	18646151	9999.999318	16696	36550	1.000000	17582	35605	1.000000	132480423	0.000000
175514929	358829110.000000	18642933	9999.999587	16775	36102	1.000000	17558	36017	1.000000	135886536	0.000000
175534312	358784112.000000	18647494	9999.999749	16784	36071	1.000000	17595	35656	1.000000	139289631	0.000000
175496685	358806188.000000	18645663	9999.999848	16760	36744	1.000000	17534	35790	1.000000	142692991	0.000000
175514054	358776001.000000	18653184	9999.999908	16573	36427	1.000000	17436	36071	1.000000	146089336	0.000000
175554006	358785442.000000	18650233	9999.999944	16648	36276	1.000000	17449	35834	1.000000	149476493	0.000000
175530480	358800833.000000	18642394	9999.999966	16743	36690	1.000000	17602	35946	1.000000	152860299	0.000000
175494308	358813934.000000	18653509	9999.999979	16710	36700	1.000000	17394	35986	1.000000	156236765	-1.#IND00
175500469	358796960.000000	18644229	9999.999988	16647	36602	1.000000	17655	35900	1.000000	159610430	0.000000
175537612	358762339.000000	18645695	9999.999992	16826	36200	1.000000	17663	35891	1.000000	162980097	-0.004862
175509883	358850615.000000	18647237	9999.999995	16783	36032	1.000000	17620	35670	1.000000	166344618	0.000418
175514699	358771339.000000	18659132	9999.999997	16750	36518	1.000000	17392	36048	1.000000	169700257	0.003841
175501944	358817855.000000	18645610	9999.999998	16765	36415	1.000000	17422	35883	1.000000	173053926	0.008703
175525154	358789156.000000	18653483	9999.999999	16585	36077	1.000000	17520	35637	1.000000	176397974	0.006860
175518456	358838581.000000	18649771	9999.999999	16635	36578	1.000000	17537	36042	1.000000	179738385	0.006262
175543173	358805221.000000	18643561	10000.000000	16889	36236	1.000000	17676	35880	1.000000	183075613	0.004792
175518967	358835413.000000	18643727	10000.000000	16779	36336	1.000000	17336	36052	1.000000	186410144	-0.003641
175510563	358800368.000000	18652292	10000.000000	16573	36301	1.000000	17590	35924	1.000000	189736479	-0.002902
175509674	358830300.000000	18649358	10000.000000	16739	36173	1.000000	17618	35930	1.000000	193059746	-0.005087
175522536	358813459.000000	18655552	10000.000000	16653	36939	1.000000	17810	36045	1.000000	196378569	-0.005164
175506402	358801124.000000	18656090	10000.000000	16704	36633	1.000000	17397	35695	1.000000	199694173	-0.001565
175520075	358792975.000000	18649363	10000.000000	16865	36130	1.000000	17560	35781	1.000000	203000288	0.000205
175506541	358808592.000000	18649256	10000.000000	16568	36571	1.000000	17655	35776	1.000000	206304638	-0.002179
175510340	358854091.000000	18649828	10000.000000	16583	36374	1.000000	17546	36068	1.000000	209601757	-0.001863
175508917	358842091.000000	18649126	10000.000000	16792	36644	1.000000	17396	35721	1.000000	212893630	-0.000781
175515075	358824745.000000	18655656	10000.000000	16651	36205	1.000000	17473	36035	1.000000	216182114	-0.000923
175520282	358780710.000000	18642749	10000.000000	16659	36444	1.000000	17605	35736	1.000000	219462949	-0.000242
175523007	358801012.000000	18651444	10000.000000	16866	36165	1.000000	17765	35246	1.000000	222740487	-0.000635
175511978	358841360.000000	18647768	10000.000000	16612	36657	1.000000	17531	36074	1.000000	226014286	-0.000481
175514672	358813794.000000	18646605	10000.000000	16756	36218	1.000000	17325	36069	1.000000	229283071	-0.000216
175524709	358758160.000000	18647214	10000.000000	16729	36472	1.000000	17579	35603	1.000000	232548189	-0.000093
175501929	358826215.000000	18650733	10000.000000	16620	36574	1.000000	17566	35606	1.000000	235807996	-0.000146
175514111	358829595.000000	18649773	10000.000000	16755	36617	1.000000	17484	35969	1.000000	239062533	-0.000605
175517902	358797181.000000	18653432	10000.000000	16631	36698	1.000000	17444	36207	1.000000	242315277	0.001042
175513355	358765177.000000	18655063	10000.000000	16798	36148	1.000000	17410	35727	1.000000	245558221	0.001431
175515558	358834272.000000	18649786	10000.000000	16661	36393	1.000000	17444	35801	1.000000	248794019	0.001361
175515357	358795791.000000	18649054	10000.000000	16651	36781	1.000000	17533	35873	1.000000	252029195	0.001671
175514272	358802903.000000	18648973	10000.000000	16699	36378	1.000000	17457	36259	1.000000	255259213	0.001742
175517454	358773714.000000	18651016	10000.000000	16643	36314	1.000000	17502	35683	1.000000	258482094	0.001663
175530971	358776831.000000	18653782	10000.000000	16703	36244	1.000000	17511	35745	1.000000	261704024	0.002181
175507011	358877927.000000	18655004	10000.000000	16571	36640	1.000000	17526	35739	1.000000	264916854	0.002076
175520415	358828795.000000	18646198	10000.000000	16718	36225	1.000000	17587	36023	1.000000	268127899	0.002311
175525131	358768160.000000	18648874	10000.000000	16581	36701	1.000000	17597	35781	1.000000	271334457	0.002822
175490926	358834736.000000	18643170	10000.000000	16713	36593	1.000000	17476	36194	1.000000	274535817	0.003030
175519486	358779874.000000	18643610	10000.000000	16764	36147	1.000000	17499	36133	1.000000	277734394	0.003215
175540033	358777558.000000	18639047	10000.000000	16823	36204	1.000000	17706	35921	1.000000	280923812	0.002751
175496904	358861527.000000	18647633	10000.000000	16715	36328	1.000000	17625	35806	1.000000	284109671	0.003568
175517467	358772664.000000	18652918	10000.000000	16655	36559	1.000000	17474	35765	1.000000	287293154	0.003605
175498057	358835639.000000	18652367	10000.000000	16715	36480	1.000000	17589	35329	1.000000	290471324	0.003729
175503623	358833895.000000	18651804	10000.000000	16730	36542	1.000000	17514	36251	1.000000	293642320	0.003606
175505540	358788267.000000	18646779	10000.000000	16742	36579	1.000000	17711	35688	1.000000	296809984	0.004137
175515354	358830964.000000	18647028	10000.000000	16932	36538	1.000000	17569	35955	1.000000	299969445	0.004934
175528401	358775689.000000	18647564	10000.000000	16706	36342	1.000000	17518	36140	1.000000	303128154	0.004850
175521870	358793324.000000	18645886	10000.000000	16644	36769	1.000000	17557	35874	1.000000	306281563	0.004728
175503945	358855794.000000	18652740	10000.000000	16677	36488	1.000000	17540	35872	1.000000	309431874	0.004832
175498627	358790954.000000	18646515	10000.000000	16675	36259	1.000000	17488	35807	1.000000	312578448	0.005786
175512090	358821116.000000	18650254	10000.000000	16911	36827	1.000000	17642	35670	1.000000	315714551	0.005649
175530730	358794564.000000	18646581	10000.000000	16851	36271	1.000000	17687	35993	1.000000	318851291	0.005500
175518172	358820981.000000	18649384	10000.000000	16595	36831	1.000000	17673	35861	1.000000	321976905	0.005424
175512831	358797853.000000	18651462	10000.000000	16702	36614	1.000000	17422	36092	1.000000	325104852	0.005909
175520884	358787674.000000	18650180	10000.000000	16765	36833	1.000000	17496	35733	1.000000	328226477	0.005710
175517139	358814935.000000	18650342	10000.000000	16591	36406	1.000000	17671	35965	1.000000	331339149	0.005299
175488395	358880722.000000	18648600	10000.000000	16543	36712	1.000000	17394	36603	1.000000	334450143	0.005673
175509041	358814705.000000	18648832	10000.000000	16665	36596	1.000000	17507	36082	1.000000	337553836	0.006203
175510996	358783444.000000	18649404	10000.000000	16681	36742	1.000000	17463	36008	1.000000	340651809	0.006101
175503811	358821239.000000	18649524	10000.000000	16798	36332	1.000000	17395	35852	1.000000	343747386	0.005675
175516727	358799726.000000	18648564	10000.000000	16587	36126	1.000000	17468	36017	1.000000	346840827	0.005557
npatches	nstrain	runtime	dt	init_x	init_y	init_y_blood	init_z	init_S	beta0	beta1	beta2	beta3	mean_beta	B	d	delta	delta_blood	b[0]	mut	m	CTL	c	g	epsilon	k	het	lambda	rho	omega	x_max	patch.dyna	DELTA	A	VA
10000	1	100.000000	0.000100	21900	9499	5000000	0.001000	10000000	24.136343	14.148695	11.734321	23.988846	19	8000000000.000000	0.010000	1.000000	1.000000	800000	0.000050	0.048000	0	0.500000	0.000000	25.000000	10.000000	0.500000	0.001000	0.001000	0.010000	31987	0	10.000000	7.000000	1.000000
sus	inf	inf_blood	z	x[0]	y[0][0]	z[0]	x[1]	y[1][0]	z[1]	S[0]	synchrony
219000000	94990000.000000	5000000	10.000000	21900	9499	0.001000	21900	9499	0.001000	10000000	0.000000
78511393	1381977114.000000	71930169	3940.834452	6071	139481	0.394083	9344	136602	0.394083	15453521	0.000000
122153646	716695743.000000	37286346	6324.976263	9909	73429	0.632498	14161	70252	0.632498	20867559	0.000000
150961771	491994473.000000	25593439	7771.013291	12718	50551	0.777101	17298	48004	0.777101	25355093	0.000000
167572559	397937179.000000	20686408	8648.068121	14096	41632	0.864807	19105	38115	0.864807	29296369	0.000000
177398818	350639892.000000	18228207	9180.022116	15109	36995	0.918002	20180	33439	0.918002	32914930	0.000000
183321611	324713131.000000	16875634	9502.664490	15747	33963	0.950266	20615	30857	0.950266	36338208	0.000000
186917885	309853782.000000	16101251	9698.354536	15885	33193	0.969835	20839	29792	0.969835	39647679	0.000000
189082438	301123535.000000	15647343	9817.045065	16150	32272	0.981705	21481	28186	0.981705	42883784	0.000000
190396857	295981214.000000	15384148	9889.033609	16389	31862	0.988903	21264	28023	0.988903	46068273	0.000000
191174652	292903486.000000	15223255	9932.696323	16467	31053	0.993270	21611	27667	0.993270	49223506	0.000000
191665777	291025138.000000	15122017	9959.178767	16566	30622	0.995918	21499	27523	0.995918	52358433	0.000000
191907699	289971833.000000	15068240	9975.240980	16412	30731	0.997524	21601	27121	0.997524	55480353	0.000000
192109422	289278457.000000	15039176	9984.983083	16669	30340	0.998498	21581	27414	0.998498	58590772	0.000000
192223632	288807249.000000	15020258	9990.891893	16578	30424	0.999089	21642	27147	0.999089	61698046	0.000000
192289284	288617820.000000	15001681	9994.475723	16700	30603	0.999448	21594	27318	0.999448	64795813	0.000000
192328984	288429655.000000	14988157	9996.649399	16717	30606	0.999665	21599	27070	0.999665	67883685	0.000000
192341077	288371682.000000	14988509	9997.967783	16662	30589	0.999797	21575	27109	0.999797	70966579	0.000000
192348889	288335722.000000	14984225	9998.767413	16461	31007	0.999877	21844	26949	0.999877	74047410	0.000000
192369916	288261312.000000	14976477	9999.252408	16602	30829	0.999925	21619	27063	0.999925	77123513	0.000000
192385353	288230780.000000	14975825	9999.546568	16760	30402	0.999955	21531	27462	0.999955	80189859	0.000000
192365206	288245498.000000	14983175	9999.724983	16614	31287	0.999972	21422	27234	0.999972	83255296	0.000000
192368844	288254925.000000	14976650	9999.833196	16644	30452	0.999983	21496	27105	0.999983	86314473	0.000000
192378870	288195170.000000	14979167	9999.898829	16592	30832	0.999990	21573	27242	0.999990	89371831	0.000000
192375809	288215023.000000	14983047	9999.938638	16468	30920	0.999994	21631	27302	0.999994	92422840	0.000000
192374756	288237736.000000	14973509	9999.962782	16669	30454	0.999996	21638	27015	0.999996	95470014	0.000000
192362851	288241372.000000	14978921	9999.977427	16547	30728	0.999998	21534	27289	0.999998	98513334	0.000000
192361341	288240483.000000	14981858	9999.986309	16650	30577	0.999999	21609	27330	0.999999	101547694	0.000000
192376825	288224109.000000	14981403	9999.991696	16644	30315	0.999999	21822	27186	0.999999	104579529	0.000000
192382478	288183632.000000	14976655	9999.994963	16475	30818	0.999999	21564	27449	0.999999	107610921	0.000000
192401634	288210087.000000	14988524	9999.996945	16541	30708	1.000000	21820	27460	1.000000	110632574	0.000000
192392193	288203311.000000	14980287	9999.998147	16622	30463	1.000000	21639	26921	1.000000	113649242	0.000000
192374342	288218108.000000	14979113	9999.998876	16738	30289	1.000000	21690	26949	1.000000	116665626	0.000000
192382975	288200567.000000	14982189	9999.999318	16564	30823	1.000000	21458	27179	1.000000	119677528	0.000000
192385646	288206330.000000	14984102	9999.999587	16643	30394	1.000000	21778	26879	1.000000	122684343	0.000000
192373219	288226176.000000	14975313	9999.999749	16677	30660	1.000000	21609	26933	1.000000	125687919	0.000000
192391815	288227235.000000	14979057	9999.999848	16709	30512	1.000000	21550	27074	1.000000	128681545	0.000000
192391654	288183406.000000	14977349	9999.999908	16585	30746	1.000000	21660	27446	1.000000	131676522	0.000000
192384955	288203689.000000	14976191	9999.999944	16729	30405	1.000000	21656	27531	1.000000	134664677	0.000000
192365526	288227316.000000	14974437	9999.999966	16859	30687	1.000000	21496	27201	1.000000	137646718	0.000000
192393938	288233256.000000	14983967	9999.999979	16709	30534	1.000000	21550	27554	1.000000	140626217	-1.#IND00
192376670	288247362.000000	14986557	9999.999988	16675	30500	1.000000	21741	27146	1.000000	143601642	-0.024000
192364803	288231493.000000	14978505	9999.999992	16378	30901	1.000000	21638	26868	1.000000	146574247	-0.025813
192382720	288208912.000000	14982762	9999.999995	16601	30413	1.000000	21375	27473	1.000000	149542059	-0.024536
192402979	288208910.000000	14981002	9999.999997	16721	30502	1.000000	21494	27397	1.000000	152503701	-0.015199
192394285	288200412.000000	14979942	9999.999998	16562	30853	1.000000	21721	27219	1.000000	155460319	-0.012636
192368936	288216776.000000	14986595	9999.999999	16628	30609	1.000000	21676	27111	1.000000	158410712	-0.014947
192399851	288225168.000000	14976153	9999.999999	16524	30543	1.000000	21686	26968	1.000000	161359215	-0.014162
192367015	288252660.000000	14983238	10000.000000	16778	30375	1.000000	21430	27407	1.000000	164305525	-0.014286
192394078	288188579.000000	14981217	10000.000000	16792	30650	1.000000	21538	27395	1.000000	167242287	-0.014309
192365488	288237548.000000	14975549	10000.000000	16406	30855	1.000000	21496	27291	1.000000	170176090	-0.012236
192380447	288223382.000000	14977185	10000.000000	16696	30352	1.000000	21391	27233	1.000000	173109485	-0.011379
192396728	288176698.000000	14984865	10000.000000	16672	30409	1.000000	21653	26734	1.000000	176036520	-0.009533
192376303	288212947.000000	14982925	10000.000000	16674	30554	1.000000	21669	26901	1.000000	178959799	-0.010051
192386744	288243727.000000	14971402	10000.000000	16566	30588	1.000000	21494	27494	1.000000	181879443	-0.007551
192365545	288206556.000000	14973591	10000.000000	16528	30885	1.000000	21450	27272	1.000000	184793044	-0.007268
192385047	288202355.000000	14981469	10000.000000	16644	30364	1.000000	21640	27192	1.000000	187702203	-0.006792
192363136	288263739.000000	14978889	10000.000000	16612	30511	1.000000	21608	27259	1.000000	190606124	-0.006730
192362557	288213827.000000	14976746	10000.000000	16614	30807	1.000000	21732	26897	1.000000	193504679	-0.005337
192374747	288197802.000000	14981396	10000.000000	16769	30611	1.000000	21618	27221	1.000000	196402035	-0.004676
192389532	288209572.000000	14977669	10000.000000	16661	30772	1.000000	21570	27186	1.000000	199291532	-0.003379
192396885	288194842.000000	14977635	10000.000000	16634	30604	1.000000	21456	27312	1.000000	202180042	-0.004182
192402388	288228789.000000	14973619	10000.000000	16579	30719	1.000000	21690	27198	1.000000	205065764	-0.003861
192364889	288237382.000000	14978480	10000.000000	16688	30854	1.000000	21604	27085	1.000000	207945195	-0.003681
192390600	288221576.000000	14984385	10000.000000	16529	30624	1.000000	21604	27146	1.000000	210818552	-0.003447
192391422	288199598.000000	14979059	10000.000000	16622	30481	1.000000	21761	27051	1.000000	213689442	-0.003915
192383771	288201372.000000	14978569	10000.000000	16520	30590	1.000000	21769	26915	1.000000	216558320	-0.004351
192372178	288213649.000000	14984959	10000.000000	16525	30851	1.000000	21611	27051	1.000000	219419029	-0.004534
192376039	288191579.000000	14982835	10000.000000	16557	30942	1.000000	21619	27210	1.000000	222275341	-0.003669
192391494	288196154.000000	14974018	10000.000000	16425	30833	1.000000	21663	27122	1.000000	225129714	-0.003442
192396471	288197089.000000	14982348	10000.000000	16727	30595	1.000000	21468	27249	1.000000	227976234	-0.003106
192376923	288257113.000000	14981518	10000.000000	16571	30733	1.000000	21262	27533	1.000000	230822139	-0.004469
192381477	288206789.000000	14978460	10000.000000	16714	30408	1.000000	21529	27045	1.000000	233663370	-0.004607
192372607	288188510.000000	14984026	10000.000000	16935	30023	1.000000	21821	26922	1.000000	236499778	-0.004225
192387175	288219797.000000	14983034	10000.000000	16497	30562	1.000000	21576	26997	1.000000	239332149	-0.004131
192408938	288155010.000000	14979320	10000.000000	16766	30319	1.000000	21817	26762	1.000000	242161051	-0.004085
192387950	288184833.000000	14982062	10000.000000	16532	30798	1.000000	21546	27398	1.000000	244983410	-0.003862
192381503	288222365.000000	14982874	10000.000000	16738	30533	1.000000	21651	27141	1.000000	247801580	-0.003853
192400039	288185122.000000	14978736	10000.000000	16751	30835	1.000000	21682	27158	1.000000	250615152	-0.002932
192373207	288210441.000000	14970633	10000.000000	16563	30692	1.000000	21524	27176	1.000000	253426446	-0.001680
192379870	288240512.000000	14985237	10000.000000	16574	30963	1.000000	21450	27497	1.000000	256228068	-0.002427
192380023	288205382.000000	14978444	10000.000000	16536	30644	1.000000	21524	27489	1.000000	259031326	-0.002538
192379489	288228043.000000	14984076	10000.000000	16570	30482	1.000000	21660	27238	1.000000	261832184	-0.002446
192400256	288179468.000000	14973470	10000.000000	16573	30742	1.000000	21723	26991	1.000000	264626541	-0.002517
192366530	288229068.000000	14978556	10000.000000	16745	30438	1.000000	21693	27403	1.000000	267414031	-0.002723
192394086	288200098.000000	14988107	10000.000000	16543	30855	1.000000	21592	27496	1.000000	270202929	-0.002352
192381619	288190124.000000	14978261	10000.000000	16778	30547	1.000000	21524	27316	1.000000	272982350	-0.002457
192373503	288239259.000000	14980199	10000.000000	16721	30543	1.000000	21632	26977	1.000000	275759106	-0.002529
192380635	288219122.000000	14986446	10000.000000	16647	30667	1.000000	21686	27074	1.000000	278531637	-0.002538
192386638	288207743.000000	14984732	10000.000000	16548	30633	1.000000	21856	27088	1.000000	281301059	-0.002432
192381560	288236310.000000	14975726	10000.000000	16468	30772	1.000000	21734	27232	1.000000	284063128	-0.001761
192387808	288202537.000000	14980351	10000.000000	16596	30160	1.000000	21591	27199	1.000000	286825199	-0.001834
192377773	288211065.000000	14979138	10000.000000	16633	30400	1.000000	21493	27278	1.000000	289580056	-0.001397
192383264	288204101.000000	14982397	10000.000000	16661	30724	1.000000	21486	27187	1.000000	292328822	-0.001515
192376778	288181141.000000	14983165	10000.000000	16539	30701	1.000000	21544	27474	1.000000	295075591	-0.001836
192407416	288194016.000000	14978304	10000.000000	16589	30777	1.000000	21842	27077	1.000000	297817301	-0.002187
192366605	288200519.000000	14982562	10000.000000	16612	30657	1.000000	21605	27308	1.000000	300559645	-0.002469
192367311	288244571.000000	14980705	10000.000000	16714	30664	1.000000	21431	27158	1.000000	303297463	-0.002452
192380153	288206158.000000	14982088	10000.000000	16578	30864	1.000000	21569	27103	1.000000	308756740	-0.002092
npatches	nstrain	runtime	dt	init_x	init_y	init_y_blood	init_z	init_S	beta0	beta1	beta2	beta3	mean_beta	B	d	delta	delta_blood	b[0]	mut	m	CTL	c	g	epsilon	k	het	lambda	rho	omega	x_max	patch.dyna	DELTA	A	VA
10000	1	100.000000	0.000100	21900	9499	5000000	0.001000	10000000	22.600788	26.239377	20.594489	23.480171	19	8000000000.000000	0.010000	1.000000	1.000000	800000	0.000050	0.048000	0	0.500000	0.000000	25.000000	11.000000	0.500000	0.001000	0.001000	0.010000	31987	0	10.000000	7.000000	1.000000
sus	inf	inf_blood	z	x[0]	y[0][0]	z[0]	x[1]	y[1][0]	z[1]	S[0]	synchrony
219000000	94990000.000000	5000000	10.000000	21900	9499	0.001000	21900	9499	0.001000	10000000	0.000000
83212130	1267314514.000000	65968096	3940.834452	6832	127983	0.394083	6142	128009	0.394083	15412644	0.000000
131800240	625648975.000000	32549090	6324.976263	11387	63822	0.632498	10132	65008	0.632498	20629465	0.000000
162708959	420156928.000000	21851925	7771.013291	14362	43420	0.777101	12934	44265	0.777101	24844456	0.000000
180527748	334115175.000000	17371368	8648.068121	16197	34569	0.864807	14555	35706	0.864807	28474460	0.000000
191125015	290731921.000000	15115866	9180.022116	17172	30318	0.918002	15820	31194	0.918002	31761584	0.000000
197469465	266991788.000000	13877602	9502.664490	18004	27889	0.950266	16287	29236	0.950266	34838397	0.000000
201305116	253427049.000000	13177865	9698.354536	18274	26407	0.969835	16950	27299	0.969835	37790793	0.000000
203626258	245535344.000000	12748387	9817.045065	18808	25765	0.981705	17024	26833	0.981705	40663714	0.000000
205002458	240762824.000000	12513172	9889.033609	18471	25531	0.988903	17175	26385	0.988903	43487056	0.000000
205867534	237902010.000000	12365258	9932.696323	18913	25007	0.993270	17228	25945	0.993270	46277450	0.000000
206406187	236193038.000000	12275836	9959.178767	18826	24701	0.995918	17316	25768	0.995918	49049945	0.000000
206720347	235174491.000000	12220970	9975.240980	18852	24608	0.997524	17077	25861	0.997524	51805333	0.000000
206908021	234561448.000000	12191375	9984.983083	18907	24854	0.998498	17381	25882	0.998498	54552396	0.000000
207013427	234176149.000000	12166941	9990.891893	18681	24533	0.999089	17427	25634	0.999089	57291071	0.000000
207076201	233944818.000000	12160596	9994.475723	18722	24842	0.999448	17390	25658	0.999448	60024053	0.000000
207120403	233828635.000000	12157168	9996.649399	18917	24641	0.999665	17261	25803	0.999665	62751585	0.000000
207149640	233691619.000000	12145454	9997.967783	18850	24721	0.999797	17422	25527	0.999797	65477664	0.000000
207153235	233675107.000000	12142545	9998.767413	18903	24606	0.999877	17413	25766	0.999877	68197194	0.000000
207173858	233633823.000000	12144859	9999.252408	18816	24593	0.999925	17401	25419	0.999925	70909148	0.000000
207200617	233591802.000000	12141243	9999.546568	18920	24230	0.999955	17271	25688	0.999955	73619668	0.000000
207186124	233593064.000000	12140836	9999.724983	18982	24804	0.999972	17393	25560	0.999972	76325971	0.000000
207202548	233576842.000000	12147041	9999.833196	18945	24216	0.999983	17323	25806	0.999983	79029687	0.000000
207189937	233632757.000000	12142345	9999.898829	18996	24582	0.999990	17338	25895	0.999990	81728238	0.000000
207200985	233582129.000000	12135990	9999.938638	18691	24719	0.999994	17378	25713	0.999994	84420324	0.000000
207183001	233618759.000000	12134563	9999.962782	19080	24570	0.999996	17339	25678	0.999996	87109786	0.000000
207191284	233604698.000000	12146199	9999.977427	18699	24869	0.999998	17497	25141	0.999998	89795869	0.000000
207204102	233590474.000000	12142377	9999.986309	18942	24514	0.999999	17421	25954	0.999999	92476190	0.000000
207208127	233583705.000000	12142615	9999.991696	18928	24785	0.999999	17497	25572	0.999999	95152058	0.000000
207180924	233606767.000000	12138236	9999.994963	18833	24533	0.999999	17403	25627	0.999999	97826127	0.000000
207186976	233613674.000000	12141151	9999.996945	18850	24726	1.000000	17319	25768	1.000000	100495278	0.000000
207202422	233589000.000000	12137972	9999.998147	18797	24513	1.000000	17424	25927	1.000000	103161515	0.000000
207191341	233584313.000000	12141256	9999.998876	18766	24925	1.000000	17455	25488	1.000000	105822716	0.000000
207203530	233582507.000000	12135971	9999.999318	18755	24659	1.000000	17338	25423	1.000000	108480823	0.000000
207206803	233558470.000000	12142455	9999.999587	18836	24736	1.000000	17268	25865	1.000000	111138664	0.000000
207165519	233608704.000000	12146743	9999.999749	18821	24690	1.000000	17468	25498	1.000000	113785235	0.000000
207200131	233590051.000000	12138286	9999.999848	19020	24352	1.000000	17348	25608	1.000000	116430182	0.000000
207185860	233616226.000000	12141695	9999.999908	18829	24631	1.000000	17452	25502	1.000000	119071405	0.000000
207196842	233602997.000000	12144703	9999.999944	18938	24699	1.000000	17305	25624	1.000000	121711062	0.000000
207183352	233614844.000000	12140321	9999.999966	18855	24503	1.000000	17560	25587	1.000000	124345899	0.000000
207218612	233580583.000000	12139885	9999.999979	18820	24540	1.000000	17399	25656	1.000000	126973337	-1.#IND00
207209522	233578860.000000	12139162	9999.999988	18926	24232	1.000000	17492	25587	1.000000	129602649	-0.025600
207185152	233609866.000000	12147029	9999.999992	18959	24652	1.000000	17328	25479	1.000000	132224846	-0.010917
207186855	233624510.000000	12143921	9999.999995	18820	24514	1.000000	17470	25497	1.000000	134842692	-0.009794
207201771	233583396.000000	12137148	9999.999997	19014	24561	1.000000	17383	25546	1.000000	137458867	-0.006099
207195261	233598427.000000	12138105	9999.999998	18868	24644	1.000000	17323	25939	1.000000	140069979	-0.001238
207196772	233556284.000000	12137640	9999.999999	18927	24476	1.000000	17374	25317	1.000000	142677349	-0.002507
207195056	233610841.000000	12136223	9999.999999	18684	24643	1.000000	17356	25886	1.000000	145276282	-0.000901
207204848	233558208.000000	12146734	10000.000000	18984	24350	1.000000	17227	25852	1.000000	147873863	-0.002984
207197827	233611207.000000	12145597	10000.000000	18967	24272	1.000000	17420	25763	1.000000	150469091	-0.003397
207212252	233602392.000000	12137998	10000.000000	18676	24913	1.000000	17281	25787	1.000000	153060384	-0.005025
207189563	233584875.000000	12139048	10000.000000	18880	24316	1.000000	17323	25845	1.000000	155644912	-0.005474
207206104	233597059.000000	12143349	10000.000000	19004	24634	1.000000	17241	26023	1.000000	158228953	-0.003839
207185747	233587680.000000	12135526	10000.000000	18986	24378	1.000000	17329	25729	1.000000	160806250	-0.003362
207195104	233591821.000000	12138705	10000.000000	18825	24722	1.000000	17301	25662	1.000000	163380018	-0.002182
207203100	233594095.000000	12137764	10000.000000	18788	24757	1.000000	17166	25954	1.000000	165952317	-0.001662
207188620	233600136.000000	12139589	10000.000000	18867	24764	1.000000	17435	25745	1.000000	168518495	-0.001459
207204330	233556590.000000	12147452	10000.000000	18836	24684	1.000000	17512	25620	1.000000	171085045	-0.000226
207202029	233617063.000000	12134646	10000.000000	18921	24483	1.000000	17553	25711	1.000000	173643373	0.006744
207188759	233582948.000000	12138131	10000.000000	19000	24353	1.000000	17406	25724	1.000000	176200281	0.006592
207195425	233618846.000000	12136268	10000.000000	19045	24233	1.000000	17393	25595	1.000000	178752047	0.006362
207184547	233580204.000000	12146856	10000.000000	18796	24832	1.000000	17420	25623	1.000000	181302086	0.006583
207182841	233624926.000000	12147476	10000.000000	18816	24522	1.000000	17529	25425	1.000000	183845489	0.006252
207194898	233587487.000000	12147102	10000.000000	18870	24571	1.000000	17224	25609	1.000000	186390896	0.005579
207182375	233586273.000000	12143691	10000.000000	18961	24546	1.000000	17458	25833	1.000000	188927773	0.005405
207200817	233542127.000000	12140372	10000.000000	18814	24560	1.000000	17341	25884	1.000000	191459537	0.005522
207206054	233567724.000000	12143940	10000.000000	18697	24599	1.000000	17303	25501	1.000000	193986251	0.005507
207202283	233604862.000000	12139328	10000.000000	18982	24297	1.000000	17361	25634	1.000000	196511801	0.004762
207185137	233629668.000000	12142736	10000.000000	18843	24735	1.000000	17363	25635	1.000000	199030478	0.004532
207193312	233553524.000000	12141412	10000.000000	18929	24493	1.000000	17329	25713	1.000000	201548514	0.004986
207197629	233596189.000000	12139814	10000.000000	18806	24674	1.000000	17137	25700	1.000000	204066103	0.005172
207184862	233620603.000000	12146813	10000.000000	18736	24655	1.000000	17367	25464	1.000000	206578812	0.005058
207200530	233576931.000000	12145968	10000.000000	18810	24688	1.000000	17335	25523	1.000000	209082302	0.004408
207202603	233585956.000000	12145618	10000.000000	18744	25277	1.000000	17418	25361	1.000000	211584481	0.004162
207206213	233573411.000000	12140986	10000.000000	18941	24417	1.000000	17292	25742	1.000000	214082443	0.004120
207209697	233603464.000000	12143547	10000.000000	18842	24590	1.000000	17423	25785	1.000000	216578143	0.004031
207197437	233607269.000000	12143922	10000.000000	18692	24666	1.000000	17307	25725	1.000000	219070386	0.004325
207202918	233598594.000000	12145797	10000.000000	18789	24713	1.000000	17141	26092	1.000000	221557570	0.003821
207196534	233587604.000000	12142651	10000.000000	18800	24875	1.000000	17205	25788	1.000000	224040022	0.003407
207178273	233610222.000000	12146637	10000.000000	18868	24379	1.000000	17460	25494	1.000000	226518246	0.003309
207233171	233567847.000000	12144411	10000.000000	18909	24405	1.000000	17338	25746	1.000000	228994423	0.003326
207198707	233588528.000000	12142600	10000.000000	19021	24314	1.000000	17309	25540	1.000000	231469720	0.003177
207171593	233615953.000000	12140531	10000.000000	18778	24364	1.000000	17126	25889	1.000000	233937886	0.003173
207208802	233586820.000000	12140280	10000.000000	18960	24372	1.000000	17370	25501	1.000000	236404297	0.003082
207203431	233598796.000000	12140759	10000.000000	18933	24909	1.000000	17393	25763	1.000000	238863454	0.002798
207201169	233585747.000000	12141406	10000.000000	18864	24780	1.000000	17321	25524	1.000000	241321335	0.002662
207192059	233631851.000000	12141887	10000.000000	18707	24855	1.000000	17525	25540	1.000000	243772426	0.002325
207203391	233590722.000000	12148462	10000.000000	19022	24666	1.000000	17295	25831	1.000000	246223195	0.002645
207200410	233569663.000000	12143205	10000.000000	18572	24825	1.000000	17287	25515	1.000000	248667945	0.002481
207190370	233592981.000000	12137302	10000.000000	18861	24260	1.000000	17395	25360	1.000000	251113148	0.002314
207208482	233577644.000000	12141720	10000.000000	18905	24443	1.000000	17307	25913	1.000000	253550855	0.001600
207167634	233644323.000000	12146135	10000.000000	18910	24516	1.000000	17446	25769	1.000000	255992380	0.001617
207197721	233566946.000000	12138288	10000.000000	18955	24471	1.000000	17342	25779	1.000000	258426260	0.001414
207208759	233581292.000000	12139418	10000.000000	18937	24518	1.000000	17350	25946	1.000000	260853850	0.001609
207206552	233596329.000000	12142025	10000.000000	18821	24507	1.000000	17461	25995	1.000000	263277899	0.001743
207212531	233583907.000000	12148000	10000.000000	18652	24761	1.000000	17449	25239	1.000000	265701085	0.001451
207224815	233547602.000000	12141544	10000.000000	18854	24688	1.000000	17362	25599	1.000000	268120861	0.001309
207196790	233588570.000000	12141177	10000.000000	18816	24598	1.000000	17266	25724	1.000000	270535687	0.000923
207200987	233581655.000000	12144980	10000.000000	18873	24416	1.000000	17373	25715	1.000000	272946165	0.001103
207185166	233615613.000000	12140036	10000.000000	18679	25366	1.000000	17438	25666	1.000000	275351628	0.001244
npatches	nstrain	runtime	dt	init_x	init_y	init_y_blood	init_z	init_S	beta0	beta1	beta2	beta3	mean_beta	B	d	delta	delta_blood	b[0]	mut	m	CTL	c	g	epsilon	k	het	lambda	rho	omega	x_max	patch.dyna	DELTA	A	VA
10000	1	100.000000	0.000100	21900	9499	5000000	0.001000	10000000	18.201840	27.353108	10.797677	23.460903	19	8000000000.000000	0.010000	1.000000	1.000000	800000	0.000050	0.048000	0	0.500000	0.000000	25.000000	12.000000	0.500000	0.001000	0.001000	0.010000	31987	0	10.000000	7.000000	1.000000
sus	inf	inf_blood	z	x[0]	y[0][0]	z[0]	x[1]	y[1][0]	z[1]	S[0]	synchrony
219000000	94990000.000000	5000000	10.000000	21900	9499	0.001000	21900	9499	0.001000	10000000	0.000000
89238403	1158154549.000000	60284630	3940.834452	8839	116270	0.394083	6298	117769	0.394083	15325076	0.000000
143082527	543554528.000000	28285048	6324.976263	14209	54348	0.632498	10925	56936	0.632498	20314615	0.000000
176444118	354484011.000000	18434877	7771.013291	17565	35670	0.777101	13911	38103	0.777101	24213301	0.000000
195620570	275315501.000000	14312295	8648.068121	19466	27392	0.864807	15713	29832	0.864807	27482127	0.000000
207028170	235406984.000000	12234166	9180.022116	20812	23501	0.918002	16853	26040	0.918002	30378656	0.000000
213875672	213571637.000000	11100830	9502.664490	21538	21412	0.950266	17798	23523	0.950266	33052746	0.000000
218033145	201012772.000000	10451462	9698.354536	22257	19589	0.969835	17967	22874	0.969835	35589849	0.000000
220509402	193756342.000000	10075831	9817.045065	22308	19205	0.981705	18398	21598	0.981705	38046333	0.000000
222035376	189421588.000000	9845997	9889.033609	22551	18757	0.988903	18443	21348	0.988903	40449681	0.000000
222924921	186817400.000000	9705308	9932.696323	22561	18700	0.993270	18440	21007	0.993270	42821523	0.000000
223491404	185239699.000000	9624515	9959.178767	22503	18488	0.995918	18715	20966	0.995918	45170473	0.000000
223838701	184315522.000000	9578339	9975.240980	22612	18306	0.997524	18885	20916	0.997524	47501704	0.000000
224053385	183754258.000000	9548746	9984.983083	22609	18213	0.998498	18654	21062	0.998498	49829752	0.000000
224156569	183386356.000000	9529304	9990.891893	22593	18463	0.999089	18646	20702	0.999089	52147143	0.000000
224251256	183162228.000000	9519375	9994.475723	22594	18330	0.999448	18650	20551	0.999448	54461429	0.000000
224301398	183005945.000000	9508531	9996.649399	22607	18194	0.999665	18862	20699	0.999665	56769013	0.000000
224320708	182953760.000000	9514770	9997.967783	22630	18048	0.999797	18655	20888	0.999797	59071811	0.000000
224317438	182918202.000000	9508155	9998.767413	22597	18174	0.999877	18838	20725	0.999877	61369497	0.000000
224378586	182834617.000000	9502531	9999.252408	22817	18198	0.999925	18752	20797	0.999925	63663533	0.000000
224325356	182907972.000000	9509801	9999.546568	22632	18264	0.999955	18774	20752	0.999955	65954747	0.000000
224339278	182886210.000000	9502930	9999.724983	22546	17974	0.999972	18819	20588	0.999972	68242107	0.000000
224363507	182852563.000000	9502152	9999.833196	22529	18086	0.999983	18720	20664	0.999983	70526968	0.000000
224356038	182837894.000000	9505969	9999.898829	22688	18285	0.999990	18749	20852	0.999990	72807164	0.000000
224382340	182798165.000000	9501693	9999.938638	22435	18108	0.999994	18849	20681	0.999994	75085224	0.000000
224378401	182815387.000000	9503831	9999.962782	22622	18090	0.999996	18550	20793	0.999996	77360464	0.000000
224353275	182891853.000000	9509081	9999.977427	22605	18275	0.999998	18769	20944	0.999998	79632437	0.000000
224357150	182849558.000000	9499553	9999.986309	22661	18440	0.999999	18714	20737	0.999999	81900962	0.000000
224333570	182841683.000000	9510994	9999.991696	22369	18296	0.999999	18744	20454	0.999999	84165499	0.000000
224359945	182825541.000000	9503742	9999.994963	22560	18309	0.999999	18689	20817	0.999999	86426888	0.000000
224360101	182832040.000000	9500880	9999.996945	22670	18159	1.000000	18853	20449	1.000000	88682381	0.000000
224348645	182859985.000000	9506080	9999.998147	22805	17853	1.000000	18760	20697	1.000000	90939498	0.000000
224353426	182855278.000000	9506345	9999.998876	22863	17931	1.000000	18627	20552	1.000000	93191050	0.000000
224356546	182828281.000000	9498429	9999.999318	22742	17932	1.000000	18689	20821	1.000000	95436742	0.000000
224356865	182843074.000000	9499949	9999.999587	22757	17902	1.000000	18727	20679	1.000000	97678457	0.000000
224343004	182872890.000000	9501853	9999.999749	22545	18138	1.000000	18726	20545	1.000000	99917786	0.000000
224369186	182831115.000000	9502434	9999.999848	22704	18138	1.000000	18878	20795	1.000000	102154076	0.000000
224367717	182827673.000000	9502938	9999.999908	22464	18201	1.000000	18791	20317	1.000000	104388542	0.000000
224338668	182886406.000000	9504916	9999.999944	22605	18479	1.000000	18588	20984	1.000000	106621171	0.000000
224358621	182819841.000000	9506855	9999.999966	22668	18164	1.000000	18539	20897	1.000000	108850037	0.000000
224365893	182812762.000000	9503836	9999.999979	22678	17621	1.000000	18618	20938	1.000000	111072980	-1.#IND00
224342431	182855087.000000	9500972	9999.999988	22616	18064	1.000000	18590	21021	1.000000	113291507	-0.001600
224369033	182828177.000000	9501057	9999.999992	22683	18346	1.000000	18846	20598	1.000000	115507394	0.000618
224343209	182863276.000000	9502877	9999.999995	22667	18018	1.000000	18453	20848	1.000000	117722145	0.001085
224346385	182842784.000000	9506506	9999.999997	22570	17884	1.000000	18650	20684	1.000000	119931725	-0.002498
224355608	182849154.000000	9501201	9999.999998	22508	18141	1.000000	18757	20739	1.000000	122140553	-0.001938
224340122	182881899.000000	9500899	9999.999999	22586	18128	1.000000	18565	20778	1.000000	124344330	-0.005602
224378166	182841801.000000	9510770	9999.999999	22809	18245	1.000000	18940	20340	1.000000	126545832	-0.005993
224367688	182840129.000000	9503966	10000.000000	22827	17965	1.000000	18631	20982	1.000000	128744546	-0.005330
224360336	182841855.000000	9502088	10000.000000	22731	18121	1.000000	18641	20785	1.000000	130936668	-0.002230
224379544	182804281.000000	9504212	10000.000000	22721	18071	1.000000	18687	20788	1.000000	133126466	-0.001933
224373086	182799544.000000	9498740	10000.000000	22745	18032	1.000000	18584	20673	1.000000	135311963	-0.003515
224332467	182827929.000000	9498326	10000.000000	22485	18254	1.000000	18658	20825	1.000000	137498037	-0.002066
224338183	182889031.000000	9508747	10000.000000	22357	18270	1.000000	18703	20735	1.000000	139679996	-0.002419
224342852	182861300.000000	9508264	10000.000000	22501	18081	1.000000	18818	20607	1.000000	141856510	-0.002962
224346280	182869782.000000	9504593	10000.000000	22720	18113	1.000000	18664	20805	1.000000	144030695	-0.003599
224349537	182838698.000000	9504329	10000.000000	22726	18136	1.000000	18783	20780	1.000000	146199233	-0.003876
224375493	182844499.000000	9499319	10000.000000	22451	18286	1.000000	18594	21040	1.000000	148366698	-0.003580
224337976	182852671.000000	9501362	10000.000000	22740	18292	1.000000	18753	20609	1.000000	150530455	-0.003610
224340869	182885956.000000	9504953	10000.000000	22574	18412	1.000000	18666	20660	1.000000	152695264	-0.003285
224353872	182821425.000000	9502839	10000.000000	22729	17904	1.000000	18738	20421	1.000000	154852676	-0.003353
224340316	182882388.000000	9507246	10000.000000	22600	18181	1.000000	18778	20833	1.000000	157006293	-0.002030
224372044	182812107.000000	9502876	10000.000000	22449	18179	1.000000	18842	20543	1.000000	159157968	-0.001705
224323520	182866086.000000	9506443	10000.000000	22432	18506	1.000000	18738	21040	1.000000	161309589	-0.002432
224352529	182875033.000000	9508188	10000.000000	22844	17717	1.000000	18702	20487	1.000000	163454492	-0.002273
224351957	182844198.000000	9506100	10000.000000	22785	17923	1.000000	18665	20816	1.000000	165597084	-0.002166
224369861	182854002.000000	9503503	10000.000000	22476	18102	1.000000	18775	20790	1.000000	167734440	-0.001795
224355613	182838460.000000	9505385	10000.000000	22571	18397	1.000000	18754	20613	1.000000	169867652	-0.001830
224339630	182831993.000000	9510566	10000.000000	22496	18313	1.000000	18714	20619	1.000000	172002660	-0.001662
224357693	182815791.000000	9508035	10000.000000	22669	18020	1.000000	18814	20778	1.000000	174129194	-0.001449
224362517	182825557.000000	9500173	10000.000000	22738	18130	1.000000	18871	20804	1.000000	176257355	-0.001420
224365233	182838475.000000	9509490	10000.000000	22585	17977	1.000000	18631	21121	1.000000	178381805	-0.001497
224356272	182827272.000000	9503486	10000.000000	22564	18261	1.000000	18755	20596	1.000000	180500283	-0.001567
224361789	182846554.000000	9504195	10000.000000	22762	18481	1.000000	18606	20938	1.000000	182615346	-0.001535
224372097	182819064.000000	9504399	10000.000000	22638	18022	1.000000	18778	20516	1.000000	184727062	-0.001464
224384614	182800574.000000	9494812	10000.000000	22829	17955	1.000000	18764	20762	1.000000	186834875	-0.002955
224366087	182828180.000000	9503357	10000.000000	22742	18049	1.000000	18656	21025	1.000000	188939997	-0.002522
224377832	182844835.000000	9501061	10000.000000	22721	18353	1.000000	18739	20512	1.000000	191043996	-0.002267
224343208	182848509.000000	9499469	10000.000000	22625	17986	1.000000	18855	20655	1.000000	193145581	-0.001976
224355368	182841937.000000	9496983	10000.000000	22434	18181	1.000000	18626	21242	1.000000	195242447	-0.001918
224348982	182861060.000000	9507701	10000.000000	22648	18351	1.000000	18705	20797	1.000000	197339432	-0.002247
224354851	182852495.000000	9504130	10000.000000	22769	18124	1.000000	18585	20863	1.000000	199434391	-0.002486
224362490	182840850.000000	9499118	10000.000000	22755	18092	1.000000	18746	20694	1.000000	201523147	-0.002478
224336152	182862175.000000	9498878	10000.000000	22675	18049	1.000000	18606	20692	1.000000	203607779	-0.002638
224367042	182869605.000000	9504655	10000.000000	22528	18316	1.000000	18654	20748	1.000000	205689327	-0.002828
224363598	182818156.000000	9506021	10000.000000	22598	18207	1.000000	18721	20628	1.000000	207765029	-0.002466
224364924	182850642.000000	9499878	10000.000000	22487	18288	1.000000	18763	20667	1.000000	209838446	-0.001864
224354698	182842998.000000	9499019	10000.000000	22376	18280	1.000000	18704	20872	1.000000	211912858	-0.001884
224366769	182821251.000000	9508740	10000.000000	22749	18111	1.000000	18715	20573	1.000000	213982192	-0.001831
224358085	182833942.000000	9500687	10000.000000	22665	18242	1.000000	18542	20777	1.000000	216048678	-0.002041
224353925	182863732.000000	9509579	10000.000000	22412	18222	1.000000	18821	20787	1.000000	218115363	-0.002041
224334116	182859705.000000	9498430	10000.000000	22628	18272	1.000000	18543	20554	1.000000	220175636	-0.002258
224370450	182877425.000000	9503584	10000.000000	22832	18075	1.000000	18744	20863	1.000000	222232278	-0.002140
224381724	182799007.000000	9498949	10000.000000	22687	18219	1.000000	18740	20954	1.000000	224287487	-0.001877
224356856	182853603.000000	9502944	10000.000000	22683	18092	1.000000	18709	20868	1.000000	226340793	-0.001896
224342474	182836533.000000	9499085	10000.000000	22882	17947	1.000000	18564	20574	1.000000	228386727	-0.002125
224376779	182824163.000000	9501678	10000.000000	22592	18341	1.000000	18693	20761	1.000000	230427953	-0.002020
224359892	182851064.000000	9503105	10000.000000	22560	18212	1.000000	18650	20677	1.000000	232468994	-0.001991
224345432	182843962.000000	9505072	10000.000000	22792	18321	1.000000	18857	20713	1.000000	234509115	-0.002235
224367843	182832175.000000	9504344	10000.000000	22657	18117	1.000000	18614	20772	1.000000	236544173	-0.001962
npatches	nstrain	runtime	dt	init_x	init_y	init_y_blood	init_z	init_S	beta0	beta1	beta2	beta3	mean_beta	B	d	delta	delta_blood	b[0]	mut	m	CTL	c	g	epsilon	k	het	lambda	rho	omega	x_max	patch.dyna	DELTA	A	VA
10000	1	100.000000	0.000100	21900	9499	5000000	0.001000	10000000	19.851695	16.299166	12.316564	14.698473	19	8000000000.000000	0.010000	1.000000	1.000000	800000	0.000050	0.048000	0	0.500000	0.000000	25.000000	13.000000	0.500000	0.001000	0.001000	0.010000	31987	0	10.000000	7.000000	1.000000
sus	inf	inf_blood	z	x[0]	y[0][0]	z[0]	x[1]	y[1][0]	z[1]	S[0]	synchrony
219000000	94990000.000000	5000000	10.000000	21900	9499	0.001000	21900	9499	0.001000	10000000	0.000000
94405501	1064621881.000000	55439150	3940.834452	8730	106865	0.394083	10115	105896	0.394083	15276313	0.000000
152935325	477035146.000000	24825067	6324.976263	14331	48178	0.632498	16253	46759	0.632498	20061116	0.000000
188245627	302417012.000000	15730845	7771.013291	18141	30469	0.777101	19824	29448	0.777101	23682723	0.000000
208589397	229192915.000000	11918696	8648.068121	20093	23673	0.864807	21948	22259	0.864807	26640288	0.000000
220664382	192328384.000000	9997518	9180.022116	21460	19645	0.918002	23060	18235	0.918002	29202045	0.000000
227897650	172172571.000000	8947665	9502.664490	22329	17611	0.950266	24095	16721	0.950266	31530109	0.000000
232296822	160628598.000000	8356138	9698.354536	22743	16420	0.969835	24277	15323	0.969835	33717898	0.000000
234974529	153810734.000000	7992726	9817.045065	22886	15685	0.981705	24432	14513	0.981705	35818589	0.000000
236567385	149819921.000000	7789227	9889.033609	23525	15360	0.988903	24838	14383	0.988903	37862021	0.000000
237496491	147449500.000000	7664562	9932.696323	23254	14767	0.993270	24643	14263	0.993270	39875099	0.000000
238123147	145964597.000000	7583529	9959.178767	23177	15032	0.995918	24925	13990	0.995918	41866675	0.000000
238486189	145097701.000000	7541799	9975.240980	23646	14794	0.997524	25019	13791	0.997524	43841126	0.000000
238702422	144549970.000000	7509309	9984.983083	23384	14785	0.998498	24891	13633	0.998498	45807058	0.000000
238821782	144251146.000000	7496930	9990.891893	23268	14964	0.999089	25025	13674	0.999089	47764503	0.000000
238918102	144051303.000000	7487000	9994.475723	23428	14710	0.999448	25164	13482	0.999448	49716725	0.000000
238975324	143902664.000000	7476519	9996.649399	23502	14540	0.999665	24946	13899	0.999665	51663412	0.000000
238986733	143827975.000000	7474632	9997.967783	23419	14748	0.999797	25115	13638	0.999797	53607356	0.000000
239009191	143815479.000000	7474564	9998.767413	23357	14586	0.999877	25038	13629	0.999877	55546090	0.000000
239015340	143794946.000000	7473402	9999.252408	23346	14774	0.999925	24983	13734	0.999925	57484194	0.000000
239017836	143778129.000000	7471010	9999.546568	23540	14396	0.999955	24871	13855	0.999955	59420850	0.000000
239043044	143702277.000000	7471747	9999.724983	23354	14545	0.999972	25182	13788	0.999972	61351503	0.000000
239025318	143745041.000000	7473732	9999.833196	23567	14659	0.999983	25063	13628	0.999983	63277880	0.000000
239011360	143754326.000000	7468932	9999.898829	23495	14554	0.999990	25270	13436	0.999990	65203765	0.000000
239037416	143718222.000000	7471051	9999.938638	23365	14872	0.999994	25169	13680	0.999994	67127667	0.000000
239033276	143715089.000000	7467791	9999.962782	23648	14750	0.999996	25016	13420	0.999996	69044933	0.000000
239020934	143763787.000000	7467990	9999.977427	23346	14753	0.999998	24895	13762	0.999998	70962076	0.000000
239057044	143727012.000000	7466079	9999.986309	23577	14601	0.999999	24938	13823	0.999999	72875148	0.000000
239056189	143754112.000000	7473058	9999.991696	23335	14729	0.999999	24999	13442	0.999999	74786501	0.000000
239040534	143740535.000000	7473756	9999.994963	23275	14579	0.999999	25023	13860	0.999999	76695439	0.000000
239031626	143708494.000000	7466685	9999.996945	23464	14765	1.000000	25184	13633	1.000000	78601120	0.000000
239040583	143731915.000000	7469780	9999.998147	23225	14734	1.000000	25069	13870	1.000000	80503389	0.000000
238997994	143779176.000000	7468971	9999.998876	23315	14615	1.000000	25000	13684	1.000000	82403405	0.000000
239027551	143756646.000000	7471044	9999.999318	23349	15081	1.000000	25237	13558	1.000000	84301139	0.000000
239033300	143714857.000000	7475333	9999.999587	23545	14513	1.000000	24907	13628	1.000000	86195549	0.000000
239025538	143780469.000000	7471777	9999.999749	23579	14285	1.000000	25054	13606	1.000000	88086028	0.000000
239038505	143734067.000000	7472960	9999.999848	23508	14351	1.000000	25096	13847	1.000000	89976828	0.000000
239035142	143733703.000000	7469314	9999.999908	23355	14552	1.000000	25021	13764	1.000000	91862460	0.000000
239023776	143724929.000000	7465725	9999.999944	23432	14639	1.000000	25066	13731	1.000000	93744124	0.000000
239026272	143728302.000000	7473774	9999.999966	23417	14839	1.000000	24944	13559	1.000000	95624679	0.000000
239045395	143733867.000000	7471117	9999.999979	23490	14663	1.000000	25034	13552	1.000000	97502784	-1.#IND00
239028670	143749997.000000	7471728	9999.999988	23374	14650	1.000000	24873	13620	1.000000	99377429	0.001600
239017695	143749932.000000	7473707	9999.999992	23504	14523	1.000000	24962	13749	1.000000	101249420	-0.002861
239045090	143731466.000000	7468146	9999.999995	23396	15216	1.000000	25111	13839	1.000000	103118001	0.006320
239042776	143737509.000000	7470091	9999.999997	23451	14631	1.000000	25085	13614	1.000000	104984152	0.007779
239010374	143774752.000000	7474331	9999.999998	23544	14400	1.000000	25097	13695	1.000000	106844122	-0.004169
239013341	143761557.000000	7475717	9999.999999	23423	14531	1.000000	25174	13592	1.000000	108704245	-0.001472
239057950	143727341.000000	7470622	9999.999999	23287	14482	1.000000	24902	13906	1.000000	110562095	0.004439
239039970	143692121.000000	7472940	10000.000000	23189	14784	1.000000	25011	13758	1.000000	112417905	0.003442
239034999	143733871.000000	7472989	10000.000000	23288	14651	1.000000	25251	13476	1.000000	114271645	0.002625
239047925	143680787.000000	7468831	10000.000000	23647	14428	1.000000	25314	13471	1.000000	116120970	0.002503
239021684	143740907.000000	7468556	10000.000000	23556	14710	1.000000	24742	13674	1.000000	117966246	-0.001589
239053299	143734533.000000	7470122	10000.000000	23497	14467	1.000000	24853	13650	1.000000	119809131	-0.001855
239044345	143767585.000000	7471424	10000.000000	23615	14466	1.000000	25063	13827	1.000000	121650734	-0.009632
239022177	143742781.000000	7471180	10000.000000	23404	14735	1.000000	25188	13509	1.000000	123487738	-0.008313
239031020	143741632.000000	7473535	10000.000000	23661	14603	1.000000	25207	13339	1.000000	125322463	-0.005541
239041267	143698400.000000	7466732	10000.000000	23444	14492	1.000000	25041	13905	1.000000	127156753	-0.005691
239028974	143743784.000000	7474463	10000.000000	23571	14670	1.000000	25211	13551	1.000000	128986324	-0.005247
239013432	143750471.000000	7473398	10000.000000	23572	14514	1.000000	25155	13647	1.000000	130814048	-0.004458
239016616	143764875.000000	7471194	10000.000000	23572	14875	1.000000	25115	13594	1.000000	132638302	-0.004181
239030411	143718482.000000	7478077	10000.000000	23384	14469	1.000000	25143	13945	1.000000	134460912	-0.002293
239025030	143737450.000000	7471970	10000.000000	23503	14596	1.000000	24949	13608	1.000000	136280067	-0.002506
239023349	143725379.000000	7475607	10000.000000	23402	14515	1.000000	24954	13552	1.000000	138098168	-0.002593
239033187	143751751.000000	7474450	10000.000000	23453	14705	1.000000	25064	13554	1.000000	139911924	-0.002434
239051948	143751990.000000	7470884	10000.000000	23677	14394	1.000000	25014	13548	1.000000	141721088	-0.002699
239040849	143748652.000000	7471992	10000.000000	23572	14758	1.000000	24743	13531	1.000000	143529230	-0.002518
239029602	143754379.000000	7471560	10000.000000	23518	14800	1.000000	24919	13563	1.000000	145335551	-0.002404
239059277	143691871.000000	7469211	10000.000000	23658	14482	1.000000	24876	13805	1.000000	147139167	-0.002130
239024099	143716270.000000	7469579	10000.000000	23509	14739	1.000000	24792	13715	1.000000	148939411	-0.002033
239027121	143740138.000000	7469109	10000.000000	23497	14671	1.000000	24934	13669	1.000000	150734790	-0.001681
239023563	143755963.000000	7468314	10000.000000	23245	14910	1.000000	25109	13615	1.000000	152528793	-0.001607
239039892	143726826.000000	7470565	10000.000000	23530	14676	1.000000	25071	13736	1.000000	154321691	-0.001908
239035514	143738800.000000	7475401	10000.000000	23433	14599	1.000000	25055	13897	1.000000	156111712	-0.001670
239034618	143698215.000000	7464626	10000.000000	23475	14771	1.000000	24970	13749	1.000000	157897954	-0.001501
239003766	143744668.000000	7473186	10000.000000	23728	14748	1.000000	24731	13834	1.000000	159678852	-0.001297
239058236	143697295.000000	7474368	10000.000000	23565	14547	1.000000	24868	13794	1.000000	161458363	-0.002642
239009821	143726150.000000	7472059	10000.000000	23329	14650	1.000000	24947	13669	1.000000	163234494	-0.002173
239039145	143753656.000000	7470079	10000.000000	23399	14549	1.000000	25313	13412	1.000000	165010996	-0.002442
239000618	143765667.000000	7471542	10000.000000	23387	14751	1.000000	25024	13538	1.000000	166783821	-0.001989
239034338	143732679.000000	7475046	10000.000000	23420	14692	1.000000	25033	13659	1.000000	168554970	-0.001961
239033395	143760525.000000	7472494	10000.000000	23313	14813	1.000000	24922	13695	1.000000	170324924	-0.003131
239040123	143714107.000000	7475364	10000.000000	23439	14602	1.000000	25124	13601	1.000000	172092319	-0.003041
239033769	143761330.000000	7474168	10000.000000	23567	14592	1.000000	25048	13500	1.000000	173853590	-0.003813
239027456	143739760.000000	7469923	10000.000000	23496	14908	1.000000	25047	13568	1.000000	175613483	-0.004538
239020924	143753269.000000	7471345	10000.000000	23306	14786	1.000000	25070	13884	1.000000	177369551	-0.004798
239048508	143699064.000000	7470854	10000.000000	23523	14519	1.000000	24921	13625	1.000000	179124703	-0.004659
239034080	143755098.000000	7471026	10000.000000	23264	14703	1.000000	25071	13679	1.000000	180875793	-0.004748
239024757	143723848.000000	7473433	10000.000000	23499	14546	1.000000	25100	13585	1.000000	182622838	-0.004512
239029332	143740075.000000	7473761	10000.000000	23355	14993	1.000000	25055	13517	1.000000	184368548	-0.004907
239055680	143701418.000000	7474254	10000.000000	23397	14552	1.000000	25017	13816	1.000000	186113178	-0.004852
239021445	143761032.000000	7470990	10000.000000	23457	14826	1.000000	24944	13740	1.000000	187852975	-0.004734
239049349	143677778.000000	7468380	10000.000000	23340	14680	1.000000	25224	13931	1.000000	189590579	-0.005062
239011279	143772633.000000	7470255	10000.000000	23597	14594	1.000000	25221	13572	1.000000	191326046	-0.005085
239026779	143760054.000000	7472583	10000.000000	23484	14414	1.000000	24975	13751	1.000000	193060632	-0.005248
239029284	143773374.000000	7473864	10000.000000	23582	14768	1.000000	25038	13709	1.000000	194792425	-0.005617
239000506	143753348.000000	7475061	10000.000000	23434	14869	1.000000	25166	13777	1.000000	196519975	-0.005483
239021347	143740554.000000	7468957	10000.000000	23465	14765	1.000000	25307	13525	1.000000	198245676	-0.005037
239008041	143763273.000000	7469315	10000.000000	23628	14744	1.000000	25207	13597	1.000000	199968808	-0.005537
239013514	143758428.000000	7472163	10000.000000	23426	14612	1.000000	25283	13426	1.000000	201686992	-0.005421
239034072	143753320.000000	7470206	10000.000000	23434	14705	1.000000	25035	13533	1.000000	203404558	-0.005300
npatches	nstrain	runtime	dt	init_x	init_y	init_y_blood	init_z	init_S	beta0	beta1	beta2	beta3	mean_beta	B	d	delta	delta_blood	b[0]	mut	m	CTL	c	g	epsilon	k	het	lambda	rho	omega	x_max	patch.dyna	DELTA	A	VA
10000	1	100.000000	0.000100	21900	9499	5000000	0.001000	10000000	13.342017	26.054232	25.880143	13.670714	19	8000000000.000000	0.010000	1.000000	1.000000	800000	0.000050	0.048000	0	0.500000	0.000000	25.000000	14.000000	0.500000	0.001000	0.001000	0.010000	31987	0	10.000000	7.000000	1.000000
sus	inf	inf_blood	z	x[0]	y[0][0]	z[0]	x[1]	y[1][0]	z[1]	S[0]	synchrony
219000000	94990000.000000	5000000	10.000000	21900	9499	0.001000	21900	9499	0.001000	10000000	0.000000
98959757	983403511.000000	51224280	3940.834452	12134	96911	0.394083	7519	100485	0.394083	15235844	0.000000
161647956	422258608.000000	21968719	6324.976263	19001	40221	0.632498	13054	44646	0.632498	19845035	0.000000
198691810	260085715.000000	13530116	7771.013291	22988	23727	0.777101	16604	28408	0.777101	23225678	0.000000
220025686	192043067.000000	9984700	8648.068121	24544	17507	0.864807	18967	21369	0.864807	25907662	0.000000
232764790	157731085.000000	8196757	9180.022116	25958	14150	0.918002	20331	17626	0.918002	28181466	0.000000
240385246	138951480.000000	7226205	9502.664490	26642	12027	0.950266	21254	15414	0.950266	30204284	0.000000
244965375	128236633.000000	6666981	9698.354536	26898	11317	0.969835	21698	14775	0.969835	32077822	0.000000
247792540	121922771.000000	6336624	9817.045065	26981	10821	0.981705	21956	13899	0.981705	33860048	0.000000
249466448	118182512.000000	6142579	9889.033609	27248	10310	0.988903	22044	13654	0.988903	35586469	0.000000
250513715	115945398.000000	6025739	9932.696323	27269	9956	0.993270	22305	13316	0.993270	37276688	0.000000
251113566	114607614.000000	5961259	9959.178767	27426	10084	0.995918	22320	12983	0.995918	38943345	0.000000
251537953	113743031.000000	5911489	9975.240980	27325	10039	0.997524	22448	13097	0.997524	40596790	0.000000
251716455	113280984.000000	5891701	9984.983083	27594	9769	0.998498	22378	12987	0.998498	42242788	0.000000
251869644	112967342.000000	5873042	9990.891893	27319	9832	0.999089	22479	13092	0.999089	43878611	0.000000
251998004	112741736.000000	5862080	9994.475723	27834	9495	0.999448	22456	12998	0.999448	45509774	0.000000
252018695	112661389.000000	5855580	9996.649399	27393	9743	0.999665	22387	12913	0.999665	47138428	0.000000
252078057	112602201.000000	5850808	9997.967783	27399	9703	0.999797	22444	12904	0.999797	48761446	0.000000
252062082	112595603.000000	5851309	9998.767413	27548	9805	0.999877	22595	12996	0.999877	50383696	0.000000
252086971	112549424.000000	5850002	9999.252408	27472	9773	0.999925	22478	12883	0.999925	52003290	0.000000
252099331	112507134.000000	5846092	9999.546568	27420	9812	0.999955	22332	13005	0.999955	53618263	0.000000
252097120	112500271.000000	5848860	9999.724983	27657	9790	0.999972	22538	12895	0.999972	55231106	0.000000
252095780	112513769.000000	5847891	9999.833196	27282	9760	0.999983	22548	12968	0.999983	56841235	0.000000
252114696	112471417.000000	5847767	9999.898829	27457	9805	0.999990	22440	13065	0.999990	58451779	0.000000
252091134	112493808.000000	5846713	9999.938638	27277	9556	0.999994	22346	13020	0.999994	60059016	0.000000
252093445	112482482.000000	5849872	9999.962782	27389	9825	0.999996	22691	12655	0.999996	61663159	0.000000
252118027	112469199.000000	5842244	9999.977427	27521	9533	0.999998	22213	13146	0.999998	63264330	0.000000
252102866	112477679.000000	5842539	9999.986309	27582	9840	0.999999	22575	12887	0.999999	64864330	0.000000
252093638	112548226.000000	5849568	9999.991696	27790	9670	0.999999	22610	12984	0.999999	66459716	0.000000
252106724	112484331.000000	5842370	9999.994963	27469	9741	0.999999	22454	13238	0.999999	68053317	0.000000
252110136	112472205.000000	5844222	9999.996945	27355	9712	1.000000	22288	13052	1.000000	69645886	0.000000
252081489	112524669.000000	5850652	9999.998147	27686	9649	1.000000	22331	13120	1.000000	71232572	0.000000
252135008	112457511.000000	5844017	9999.998876	27485	9671	1.000000	22460	13050	1.000000	72819944	0.000000
252107555	112450785.000000	5846949	9999.999318	27437	9935	1.000000	22617	13133	1.000000	74404933	0.000000
252112299	112501778.000000	5849215	9999.999587	27505	9879	1.000000	22393	13089	1.000000	75985205	0.000000
252090765	112498351.000000	5845500	9999.999749	27428	9900	1.000000	22620	12827	1.000000	77563633	0.000000
252093210	112521877.000000	5851304	9999.999848	27645	9747	1.000000	22602	13021	1.000000	79141224	0.000000
252104331	112482297.000000	5846317	9999.999908	27365	9777	1.000000	22606	12871	1.000000	80716679	0.000000
252105604	112503458.000000	5846203	9999.999944	27490	9699	1.000000	22557	12902	1.000000	82287025	0.000000
252094517	112486972.000000	5848203	9999.999966	27427	9847	1.000000	22598	12920	1.000000	83859129	0.000000
252110588	112501890.000000	5845136	9999.999979	27523	9939	1.000000	22255	13269	1.000000	85426225	-1.#IND00
252104321	112493953.000000	5851485	9999.999988	27595	9607	1.000000	22472	12867	1.000000	86992315	0.016000
252073747	112545902.000000	5850438	9999.999992	27313	9705	1.000000	22818	12851	1.000000	88557107	0.018572
252088108	112506042.000000	5847713	9999.999995	27682	9694	1.000000	22441	12754	1.000000	90117794	0.014022
252094117	112516192.000000	5846350	9999.999997	27381	10003	1.000000	22582	12785	1.000000	91675358	0.009080
252098172	112487830.000000	5844520	9999.999998	27530	9827	1.000000	22560	13079	1.000000	93231712	0.007278
252121367	112466849.000000	5841495	9999.999999	27369	9941	1.000000	22473	13029	1.000000	94782843	0.017404
252103705	112484272.000000	5846074	9999.999999	27606	9921	1.000000	22294	12945	1.000000	96335411	0.020698
252073025	112520911.000000	5845972	10000.000000	27506	9814	1.000000	22620	12685	1.000000	97884724	0.019164
252101140	112480271.000000	5846366	10000.000000	27336	9921	1.000000	22811	12842	1.000000	99432022	0.015929
252083165	112508785.000000	5846744	10000.000000	27448	9779	1.000000	22523	12949	1.000000	100975142	0.012610
252102855	112472051.000000	5847393	10000.000000	27366	9838	1.000000	22596	12911	1.000000	102519493	0.013791
252096307	112508276.000000	5847343	10000.000000	27588	9636	1.000000	22503	12957	1.000000	104060600	0.014287
252095701	112478755.000000	5848041	10000.000000	27533	9988	1.000000	22471	12739	1.000000	105598646	0.014226
252091635	112502764.000000	5847150	10000.000000	27619	10005	1.000000	22611	12887	1.000000	107134738	0.012175
252093331	112497796.000000	5845444	10000.000000	27600	9831	1.000000	22331	12952	1.000000	108668441	0.010401
252089230	112494510.000000	5847692	10000.000000	27325	9830	1.000000	22520	13075	1.000000	110198899	0.009080
252118628	112450578.000000	5848284	10000.000000	27382	9832	1.000000	22594	12755	1.000000	111727716	0.010798
252097624	112482586.000000	5841887	10000.000000	27385	10062	1.000000	22452	13080	1.000000	113253276	0.010127
252088020	112485518.000000	5847557	10000.000000	27416	9868	1.000000	22512	12964	1.000000	114775659	0.009743
252092309	112507260.000000	5848896	10000.000000	27700	9701	1.000000	22454	12964	1.000000	116296875	0.011335
252117140	112493166.000000	5848642	10000.000000	27444	9800	1.000000	22579	12960	1.000000	117814236	0.011291
252117803	112469953.000000	5847349	10000.000000	27289	9988	1.000000	22430	12768	1.000000	119332287	0.010323
252099451	112496230.000000	5849388	10000.000000	27576	9638	1.000000	22562	12664	1.000000	120846789	0.009971
252088385	112482652.000000	5845017	10000.000000	27405	9728	1.000000	22508	12795	1.000000	122358946	0.009647
252125388	112472449.000000	5845830	10000.000000	27547	9890	1.000000	22450	13022	1.000000	123869655	0.010327
252106872	112471268.000000	5846436	10000.000000	27439	9919	1.000000	22408	12952	1.000000	125377680	0.010090
252101185	112519727.000000	5845389	10000.000000	27531	10062	1.000000	22471	13101	1.000000	126885136	0.008919
252114134	112510610.000000	5848036	10000.000000	27504	9719	1.000000	22494	12642	1.000000	128388594	0.007307
252095194	112517115.000000	5847080	10000.000000	27774	9860	1.000000	22378	13097	1.000000	129890562	0.008195
252105914	112498720.000000	5852791	10000.000000	27308	10071	1.000000	22617	12797	1.000000	131391144	0.007678
252075654	112550250.000000	5849672	10000.000000	27523	9828	1.000000	22661	13033	1.000000	132890511	0.007468
252098308	112503901.000000	5850816	10000.000000	27510	9944	1.000000	22250	12984	1.000000	134384643	0.006452
252094514	112524891.000000	5848733	10000.000000	27580	9778	1.000000	22322	13125	1.000000	135878996	0.007019
252097979	112517033.000000	5848888	10000.000000	27493	9853	1.000000	22576	13035	1.000000	137366926	0.006611
252066438	112506052.000000	5847866	10000.000000	27599	9761	1.000000	22527	12898	1.000000	138855619	0.006721
252129033	112492751.000000	5846205	10000.000000	27522	9832	1.000000	22405	13156	1.000000	140343071	0.006562
252074148	112518478.000000	5844980	10000.000000	27508	9804	1.000000	22397	13027	1.000000	141827919	0.006332
252098083	112492912.000000	5844154	10000.000000	27509	9784	1.000000	22550	12896	1.000000	143311471	0.005461
252093053	112495173.000000	5853943	10000.000000	27581	9645	1.000000	22650	12828	1.000000	144789896	0.005067
252098769	112517150.000000	5846432	10000.000000	27661	9834	1.000000	22424	13046	1.000000	146266664	0.004922
252077257	112532060.000000	5846324	10000.000000	27792	9834	1.000000	22117	13289	1.000000	147741236	0.005733
252109604	112508834.000000	5848978	10000.000000	27513	9901	1.000000	22548	12820	1.000000	149212093	0.005685
252112899	112496274.000000	5846938	10000.000000	27634	9796	1.000000	22455	13008	1.000000	150680694	0.005656
252087740	112494053.000000	5848719	10000.000000	27703	9886	1.000000	22474	12943	1.000000	152147266	0.005543
252102939	112488364.000000	5849103	10000.000000	27591	9636	1.000000	22539	12730	1.000000	153613940	0.005444
252089410	112529914.000000	5848318	10000.000000	27610	9763	1.000000	22495	12738	1.000000	155077072	0.005229
252085508	112504575.000000	5849027	10000.000000	27503	9738	1.000000	22530	13062	1.000000	156540208	0.005118
252080918	112503401.000000	5849349	10000.000000	27606	9824	1.000000	22662	12920	1.000000	157999806	0.004976
252075061	112528360.000000	5847083	10000.000000	27465	9703	1.000000	22400	12846	1.000000	159453193	0.005633
252122645	112502347.000000	5844583	10000.000000	27440	9721	1.000000	22444	12931	1.000000	160907855	0.005761
252097011	112489940.000000	5848640	10000.000000	27358	9727	1.000000	22448	12880	1.000000	162359584	0.005674
252097475	112474968.000000	5840386	10000.000000	27333	9917	1.000000	22333	12965	1.000000	163808687	0.006029
252075140	112513850.000000	5850054	10000.000000	27480	9772	1.000000	22483	13034	1.000000	165255647	0.006039
252093384	112474794.000000	5845912	10000.000000	27752	9821	1.000000	22653	12920	1.000000	166700120	0.005464
252096894	112477104.000000	5845871	10000.000000	27529	9865	1.000000	22295	13381	1.000000	168144315	0.005257
252104676	112461874.000000	5845665	10000.000000	27531	9789	1.000000	22332	12917	1.000000	169584562	0.005176
252102504	112489663.000000	5850239	10000.000000	27499	9875	1.000000	22490	12839	1.000000	171025942	0.005109
252101718	112492953.000000	5850403	10000.000000	27828	9707	1.000000	22349	12893	1.000000	172462880	0.005140
252113920	112463119.000000	5849020	10000.000000	27591	9749	1.000000	22554	12970	1.000000	173895635	0.005037
npatches	nstrain	runtime	dt	init_x	init_y	init_y_blood	init_z	init_S	beta0	beta1	beta2	beta3	mean_beta	B	d	delta	delta_blood	b[0]	mut	m	CTL	c	g	epsilon	k	het	lambda	rho	omega	x_max	patch.dyna	DELTA	A	VA
10000	1	100.000000	0.000100	21900	9499	5000000	0.001000	10000000	10.543602	13.994935	22.853994	28.458077	19	8000000000.000000	0.010000	1.000000	1.000000	800000	0.000050	0.048000	0	0.500000	0.000000	25.000000	15.000000	0.500000	0.001000	0.001000	0.010000	31987	0	10.000000	7.000000	1.000000
sus	inf	inf_blood	z	x[0]	y[0][0]	z[0]	x[1]	y[1][0]	z[1]	S[0]	synchrony
219000000	94990000.000000	5000000	10.000000	21900	9499	0.001000	21900	9499	0.001000	10000000	0.000000
104780592	904615536.000000	47113753	3940.834452	14748	86637	0.394083	12541	88913	0.394083	15165856	0.000000
172024700	370259787.000000	19266263	6324.976263	22013	33609	0.632498	19643	35056	0.632498	19554628	0.000000
211023574	219207976.000000	11406864	7771.013291	25712	19131	0.777101	23523	20384	0.777101	22650456	0.000000
233446759	155974450.000000	8114835	8648.068121	27028	13115	0.864807	25513	14326	0.864807	25008111	0.000000
246718580	124250624.000000	6462020	9180.022116	28206	10178	0.918002	26712	11262	0.918002	26938011	0.000000
254735996	106836304.000000	5553292	9502.664490	28904	8594	0.950266	27529	9425	0.950266	28608309	0.000000
259588505	96822340.000000	5031324	9698.354536	28973	8032	0.969835	27910	8692	0.969835	30119816	0.000000
262499704	90996530.000000	4728281	9817.045065	29489	7197	0.981705	27983	8005	0.981705	31537892	0.000000
264320519	87426262.000000	4543147	9889.033609	29276	7065	0.988903	28375	7720	0.988903	32896605	0.000000
265417433	85340356.000000	4433227	9932.696323	29058	6753	0.993270	28239	7464	0.993270	34219069	0.000000
266109896	84033588.000000	4365438	9959.178767	29575	6667	0.995918	28222	7400	0.995918	35519006	0.000000
266513403	83311382.000000	4331692	9975.240980	29593	6769	0.997524	28261	7329	0.997524	36801448	0.000000
266710731	82867120.000000	4308795	9984.983083	29450	6707	0.998498	28544	7258	0.998498	38077589	0.000000
266918925	82533406.000000	4287587	9990.891893	29441	6605	0.999089	28475	7154	0.999089	39348074	0.000000
266973097	82371310.000000	4282109	9994.475723	29485	6433	0.999448	28522	7088	0.999448	40611858	0.000000
267043031	82226374.000000	4274702	9996.649399	29332	6526	0.999665	28364	7140	0.999665	41868990	0.000000
267086632	82173883.000000	4270930	9997.967783	29326	6630	0.999797	28387	7283	0.999797	43125309	0.000000
267076214	82193121.000000	4272700	9998.767413	29684	6595	0.999877	28323	7177	0.999877	44380797	0.000000
267134362	82125897.000000	4262721	9999.252408	29418	6525	0.999925	28415	7215	0.999925	45633034	0.000000
267136882	82108372.000000	4267261	9999.546568	29504	6437	0.999955	28525	7145	0.999955	46882795	0.000000
267098626	82107670.000000	4267535	9999.724983	29351	6633	0.999972	28413	7260	0.999972	48131259	0.000000
267110025	82136405.000000	4266025	9999.833196	29576	6451	0.999983	28598	7290	0.999983	49379130	0.000000
267141217	82088596.000000	4267164	9999.898829	29503	6584	0.999990	28497	7155	0.999990	50624989	0.000000
267136334	82078532.000000	4264955	9999.938638	29577	6555	0.999994	28269	7095	0.999994	51866955	0.000000
267107202	82133191.000000	4264803	9999.962782	29430	6648	0.999996	28448	7109	0.999996	53106096	0.000000
267146287	82072342.000000	4267253	9999.977427	29508	6707	0.999998	28409	7217	0.999998	54345429	0.000000
267132532	82094469.000000	4264950	9999.986309	29580	6467	0.999999	28373	7307	0.999999	55581122	0.000000
267110911	82121319.000000	4266478	9999.991696	29367	6510	0.999999	28463	7283	0.999999	56816313	0.000000
267133909	82090586.000000	4267522	9999.994963	29561	6618	0.999999	28494	7080	0.999999	58050615	0.000000
267135654	82100707.000000	4263586	9999.996945	29393	6452	1.000000	28331	7009	1.000000	59281489	0.000000
267119932	82080117.000000	4265966	9999.998147	29506	6598	1.000000	28393	7372	1.000000	60511340	0.000000
267137174	82112992.000000	4269367	9999.998876	29396	6509	1.000000	28438	7050	1.000000	61738948	0.000000
267149546	82080352.000000	4267757	9999.999318	29559	6451	1.000000	28432	7141	1.000000	62964111	0.000000
267115531	82103900.000000	4266225	9999.999587	29327	6507	1.000000	28498	7271	1.000000	64187948	0.000000
267118328	82101324.000000	4267412	9999.999749	29452	6537	1.000000	28416	7181	1.000000	65412588	0.000000
267115584	82119051.000000	4268345	9999.999848	29624	6557	1.000000	28354	7194	1.000000	66634156	0.000000
267103535	82094101.000000	4265147	9999.999908	29439	6546	1.000000	28572	7183	1.000000	67854177	0.000000
267141119	82080567.000000	4263413	9999.999944	29301	6776	1.000000	28285	7182	1.000000	69069539	0.000000
267128720	82090866.000000	4263243	9999.999966	29478	6408	1.000000	28633	7080	1.000000	70284960	0.000000
267122118	82081176.000000	4264738	9999.999979	29415	6588	1.000000	28137	7149	1.000000	71496746	-1.#IND00
267100714	82134497.000000	4269042	9999.999988	29479	6623	1.000000	28109	7253	1.000000	72709188	0.000000
267096200	82126832.000000	4269307	9999.999992	29553	6546	1.000000	28391	7123	1.000000	73917558	0.000980
267171675	82057284.000000	4263866	9999.999995	29168	6586	1.000000	28319	7178	1.000000	75125495	0.008099
267134470	82066277.000000	4264450	9999.999997	29457	6585	1.000000	28436	7258	1.000000	76331230	0.006144
267108936	82093598.000000	4267040	9999.999998	29510	6407	1.000000	28387	7091	1.000000	77533099	0.002570
267120434	82113323.000000	4266649	9999.999999	29259	6562	1.000000	28506	7021	1.000000	78735465	0.002961
267117985	82091384.000000	4268142	9999.999999	29380	6415	1.000000	28362	7245	1.000000	79937152	0.003504
267135449	82100641.000000	4266064	10000.000000	29273	6541	1.000000	28461	7180	1.000000	81132524	-0.003933
267133948	82119232.000000	4267222	10000.000000	29643	6583	1.000000	28362	7122	1.000000	82328812	-0.003706
267125989	82090854.000000	4266752	10000.000000	29568	6513	1.000000	28640	6949	1.000000	83522561	-0.002716
267139330	82073618.000000	4269420	10000.000000	29599	6451	1.000000	28535	7027	1.000000	84714492	-0.003318
267138221	82082794.000000	4264864	10000.000000	29646	6336	1.000000	28469	7115	1.000000	85907634	-0.002956
267154394	82063690.000000	4263939	10000.000000	29446	6603	1.000000	28431	7071	1.000000	87095340	-0.001568
267128592	82120677.000000	4270980	10000.000000	29442	6487	1.000000	28586	7032	1.000000	88280990	-0.001662
267144657	82069552.000000	4268409	10000.000000	29506	6541	1.000000	28584	7211	1.000000	89465522	-0.001655
267123268	82108746.000000	4267929	10000.000000	29512	6681	1.000000	28521	7074	1.000000	90650230	-0.001258
267139908	82077664.000000	4268047	10000.000000	29196	6562	1.000000	28331	7098	1.000000	91828766	-0.000294
267142271	82090933.000000	4260599	10000.000000	29363	6450	1.000000	28514	7209	1.000000	93009301	0.000535
267089119	82130165.000000	4269339	10000.000000	29456	6466	1.000000	28595	7229	1.000000	94187216	0.000587
267118523	82121378.000000	4271390	10000.000000	29488	6511	1.000000	28501	7024	1.000000	95363180	0.000717
267124038	82103115.000000	4264003	10000.000000	29497	6441	1.000000	28362	7207	1.000000	96538564	0.001272
267146005	82076874.000000	4266625	10000.000000	29431	6429	1.000000	28286	7210	1.000000	97714952	0.000746
267117172	82111204.000000	4267174	10000.000000	29276	6500	1.000000	28298	7093	1.000000	98887406	0.000810
267095804	82162336.000000	4270146	10000.000000	29431	6637	1.000000	28266	7141	1.000000	100058174	0.000825
267113067	82115751.000000	4265900	10000.000000	29645	6485	1.000000	28399	7060	1.000000	101225236	0.000603
267139395	82094938.000000	4269178	10000.000000	29495	6570	1.000000	28605	7180	1.000000	102390950	0.000031
267118309	82090481.000000	4267782	10000.000000	29605	6566	1.000000	28477	7123	1.000000	103554362	0.000289
267133776	82105637.000000	4268581	10000.000000	29432	6424	1.000000	28426	7287	1.000000	104716699	0.000617
267132369	82062645.000000	4268513	10000.000000	29485	6613	1.000000	28317	7171	1.000000	105878127	0.001046
267141795	82097819.000000	4265964	10000.000000	29345	6489	1.000000	28465	7102	1.000000	107037811	0.000040
267128922	82085200.000000	4267538	10000.000000	29468	6649	1.000000	28287	7160	1.000000	108194659	-0.000024
267106718	82088705.000000	4265570	10000.000000	29316	6648	1.000000	28521	7103	1.000000	109350879	0.000009
267124487	82102050.000000	4267227	10000.000000	29790	6506	1.000000	28705	7146	1.000000	110502680	0.000514
267113133	82075507.000000	4268138	10000.000000	29345	6576	1.000000	28545	7037	1.000000	111654547	0.000293
267102133	82113422.000000	4271267	10000.000000	29806	6517	1.000000	28424	7276	1.000000	112805751	-0.000064
267090207	82120966.000000	4271684	10000.000000	29576	6328	1.000000	28462	7156	1.000000	113954606	-0.000025
267114991	82123986.000000	4267510	10000.000000	29474	6469	1.000000	28223	7341	1.000000	115103725	0.000129
267129654	82072460.000000	4266591	10000.000000	29470	6657	1.000000	28604	7059	1.000000	116248088	-0.000004
267155930	82097024.000000	4264512	10000.000000	29298	6545	1.000000	28432	7265	1.000000	117392242	-0.000215
267136309	82113642.000000	4268680	10000.000000	29455	6645	1.000000	28434	7124	1.000000	118533285	-0.000051
267138276	82087589.000000	4267783	10000.000000	29571	6595	1.000000	28433	7174	1.000000	119672432	0.000005
267150283	82099065.000000	4264706	10000.000000	29190	6654	1.000000	28508	7048	1.000000	120812034	-0.000780
267102576	82114796.000000	4266282	10000.000000	29478	6875	1.000000	28559	7310	1.000000	121949943	0.000543
267142716	82086445.000000	4265760	10000.000000	29436	6563	1.000000	28571	7265	1.000000	123086572	0.000401
267083778	82150461.000000	4268326	10000.000000	29469	6631	1.000000	28344	7014	1.000000	124220667	0.000422
267118179	82109337.000000	4264153	10000.000000	29579	6581	1.000000	28360	7049	1.000000	125353399	-0.000505
267117864	82103798.000000	4268443	10000.000000	29490	6562	1.000000	28389	7077	1.000000	126482101	-0.000358
267115409	82119709.000000	4265700	10000.000000	29355	6684	1.000000	28312	7303	1.000000	127610427	-0.000025
267128443	82100837.000000	4270505	10000.000000	29287	6588	1.000000	28591	7206	1.000000	128738546	-0.000093
267171626	82075219.000000	4266422	10000.000000	29323	6565	1.000000	28605	7065	1.000000	129863130	-0.000180
267138224	82093942.000000	4265260	10000.000000	29655	6628	1.000000	28388	7312	1.000000	130985022	-0.000106
267106688	82136577.000000	4272023	10000.000000	29394	6548	1.000000	28547	7137	1.000000	132106833	0.000748
267097549	82137132.000000	4268868	10000.000000	29603	6624	1.000000	28262	7240	1.000000	133227871	0.000770
267110676	82108160.000000	4267773	10000.000000	29550	6554	1.000000	28347	7036	1.000000	134344971	0.000564
267133450	82113485.000000	4267363	10000.000000	29594	6612	1.000000	28272	7181	1.000000	135462338	0.000370
267137266	82111621.000000	4264910	10000.000000	29548	6442	1.000000	28498	7225	1.000000	136578698	0.000251
267127150	82109711.000000	4269173	10000.000000	29309	6449	1.000000	28312	7173	1.000000	137692461	0.000255
267131787	82089549.000000	4263865	10000.000000	29716	6399	1.000000	28288	7163	1.000000	138801158	0.000306
267130292	82101717.000000	4269398	10000.000000	29335	6523	1.000000	28354	7081	1.000000	139910481	0.000342
npatches	nstrain	runtime	dt	init_x	init_y	init_y_blood	init_z	init_S	beta0	beta1	beta2	beta3	mean_beta	B	d	delta	delta_blood	b[0]	mut	m	CTL	c	g	epsilon	k	het	lambda	rho	omega	x_max	patch.dyna	DELTA	A	VA
10000	1	100.000000	0.000100	21900	9499	5000000	0.001000	10000000	20.315042	26.756788	10.430472	24.288468	19	8000000000.000000	0.010000	1.000000	1.000000	800000	0.000050	0.048000	0	0.500000	0.000000	25.000000	16.000000	0.500000	0.001000	0.001000	0.010000	31987	0	10.000000	7.000000	1.000000
sus	inf	inf_blood	z	x[0]	y[0][0]	z[0]	x[1]	y[1][0]	z[1]	S[0]	synchrony
219000000	94990000.000000	5000000	10.000000	21900	9499	0.001000	21900	9499	0.001000	10000000	0.000000
110646352	833436596.000000	43419901	3940.834452	10035	84529	0.394083	8384	85300	0.394083	15092846	0.000000
182210145	324736135.000000	16897054	6324.976263	17232	33038	0.632498	14519	35270	0.632498	19271804	0.000000
223060358	183711383.000000	9557298	7771.013291	21387	18945	0.777101	19079	20410	0.777101	22084060	0.000000
246419707	124877869.000000	6494196	8648.068121	24067	12844	0.864807	21500	14654	0.864807	24129588	0.000000
260250719	95390134.000000	4960453	9180.022116	25560	9822	0.918002	23195	11397	0.918002	25728167	0.000000
268576800	79209855.000000	4117327	9502.664490	26675	8082	0.950266	24118	9410	0.950266	27058059	0.000000
273664240	69861506.000000	3628801	9698.354536	26850	7206	0.969835	24775	8452	0.969835	28225080	0.000000
276835920	64294234.000000	3343585	9817.045065	27552	6777	0.981705	25295	7811	0.981705	29292118	0.000000
278720116	61001899.000000	3171828	9889.033609	27717	6402	0.988903	25439	7620	0.988903	30294844	0.000000
279887677	59007389.000000	3066135	9932.696323	27569	6127	0.993270	25874	7132	0.993270	31261624	0.000000
280597507	57781239.000000	3004760	9959.178767	27799	5963	0.995918	26147	7069	0.995918	32204040	0.000000
281006384	57070649.000000	2967721	9975.240980	27950	5802	0.997524	26150	7158	0.997524	33131359	0.000000
281274656	56594442.000000	2942816	9984.983083	27965	5838	0.998498	25769	6881	0.998498	34049050	0.000000
281464074	56322997.000000	2928714	9990.891893	27854	5650	0.999089	26071	6862	0.999089	34959806	0.000000
281551132	56184394.000000	2918599	9994.475723	27926	5798	0.999448	26009	6901	0.999448	35865825	0.000000
281622067	56066614.000000	2916774	9996.649399	27984	5716	0.999665	25977	6963	0.999665	36770932	0.000000
281619604	56052032.000000	2914675	9997.967783	28178	5677	0.999797	26097	6773	0.999797	37670947	0.000000
281669081	56002287.000000	2911552	9998.767413	27850	5633	0.999877	26067	6852	0.999877	38569726	0.000000
281680150	55991951.000000	2909893	9999.252408	27999	5656	0.999925	26126	6856	0.999925	39468343	0.000000
281680855	55941454.000000	2910156	9999.546568	27792	5801	0.999955	26214	6879	0.999955	40364760	0.000000
281695825	55942250.000000	2908566	9999.724983	27824	5820	0.999972	25904	6899	0.999972	41259292	0.000000
281712198	55921592.000000	2901987	9999.833196	27828	5851	0.999983	26056	6878	0.999983	42152081	0.000000
281692504	55954981.000000	2911456	9999.898829	27891	5727	0.999990	26052	6730	0.999990	43043528	0.000000
281708138	55930645.000000	2907583	9999.938638	27822	5795	0.999994	25995	6862	0.999994	43933365	0.000000
281704219	55948182.000000	2905753	9999.962782	27796	5758	0.999996	26023	6965	0.999996	44822997	0.000000
281666841	55977663.000000	2909263	9999.977427	27971	5774	0.999998	25857	6933	0.999998	45709780	0.000000
281706912	55924467.000000	2908742	9999.986309	27975	5725	0.999999	26125	6690	0.999999	46594759	0.000000
281702464	55926453.000000	2907699	9999.991696	27971	5681	0.999999	25798	6902	0.999999	47479260	0.000000
281692025	55953251.000000	2906144	9999.994963	27858	5741	0.999999	25711	7076	0.999999	48360706	0.000000
281714892	55900203.000000	2904682	9999.996945	27863	5819	1.000000	25818	7019	1.000000	49241354	0.000000
281670584	55959190.000000	2910347	9999.998147	27776	5844	1.000000	26185	6873	1.000000	50121528	0.000000
281688317	55952726.000000	2907477	9999.998876	27661	5880	1.000000	26035	6889	1.000000	51001055	0.000000
281672819	55933975.000000	2909343	9999.999318	28033	5694	1.000000	26188	6699	1.000000	51879754	0.000000
281705864	55927245.000000	2904413	9999.999587	27726	5562	1.000000	26209	7024	1.000000	52755835	0.000000
281709253	55895476.000000	2905464	9999.999749	27895	5740	1.000000	25856	7024	1.000000	53628955	0.000000
281702159	55919327.000000	2908527	9999.999848	27941	5668	1.000000	26176	6765	1.000000	54502071	0.000000
281697232	55935290.000000	2905775	9999.999908	27869	5867	1.000000	25829	7034	1.000000	55375120	0.000000
281680056	55957872.000000	2909109	9999.999944	27715	5805	1.000000	25875	6803	1.000000	56245469	0.000000
281686684	55949305.000000	2906986	9999.999966	28151	5669	1.000000	26069	6659	1.000000	57115138	0.000000
281677123	55959404.000000	2908123	9999.999979	27927	5630	1.000000	25893	6985	1.000000	57984983	-1.#IND00
281698402	55933649.000000	2910839	9999.999988	27944	5612	1.000000	26121	6845	1.000000	58851904	-1.#IND00
281694889	55947029.000000	2906743	9999.999992	27946	5763	1.000000	26041	6869	1.000000	59718473	0.010700
281696898	55936893.000000	2905710	9999.999995	27809	5951	1.000000	26061	6816	1.000000	60581735	0.015297
281708478	55912986.000000	2906332	9999.999997	27973	5670	1.000000	26055	6895	1.000000	61443948	0.016022
281701322	55931894.000000	2909521	9999.999998	27865	5679	1.000000	25925	6837	1.000000	62307282	0.007937
281668828	55930873.000000	2906266	9999.999999	27903	5709	1.000000	25986	6952	1.000000	63168029	0.003415
281682451	55961465.000000	2904891	9999.999999	27858	6046	1.000000	25942	7063	1.000000	64027050	0.005101
281692286	55952744.000000	2907026	10000.000000	27914	5819	1.000000	25876	6875	1.000000	64886136	0.005419
281721270	55919134.000000	2905222	10000.000000	27717	5678	1.000000	26043	6846	1.000000	65744343	0.009126
281689153	55926049.000000	2908517	10000.000000	27765	5644	1.000000	26219	6831	1.000000	66600000	0.009712
281695580	55928556.000000	2906877	10000.000000	28170	5587	1.000000	26125	6721	1.000000	67454654	0.010264
281695476	55950297.000000	2910175	10000.000000	27861	5769	1.000000	25972	6735	1.000000	68306803	0.010565
281691522	55954239.000000	2909911	10000.000000	28005	5656	1.000000	26035	6915	1.000000	69157640	0.008928
281668908	55974057.000000	2908626	10000.000000	28046	5831	1.000000	26042	6833	1.000000	70008458	0.007869
281691852	55952744.000000	2908322	10000.000000	27667	5814	1.000000	26144	6824	1.000000	70857103	0.009103
281688282	55927922.000000	2907969	10000.000000	27963	5782	1.000000	25902	6960	1.000000	71705004	0.008599
281695414	55917399.000000	2908455	10000.000000	27772	5837	1.000000	26217	6959	1.000000	72550892	0.008526
281695300	55932071.000000	2904332	10000.000000	27875	5673	1.000000	25927	6985	1.000000	73396609	0.008303
281691669	55927056.000000	2906103	10000.000000	28184	5663	1.000000	25848	6942	1.000000	74240529	0.007494
281721909	55905014.000000	2907168	10000.000000	28016	5952	1.000000	25942	6888	1.000000	75083924	0.007245
281718455	55926325.000000	2907886	10000.000000	28027	5644	1.000000	25882	6852	1.000000	75925088	0.006822
281707119	55900030.000000	2904593	10000.000000	27660	5909	1.000000	25807	7172	1.000000	76766104	0.003347
281706309	55920871.000000	2907734	10000.000000	28005	5741	1.000000	26015	6909	1.000000	77603856	0.004414
281689723	55934536.000000	2908090	10000.000000	27896	5879	1.000000	26029	6772	1.000000	78440893	0.004674
281686362	55906255.000000	2902147	10000.000000	28018	5827	1.000000	26053	6764	1.000000	79279123	0.007212
281683780	55938157.000000	2909362	10000.000000	28153	5562	1.000000	25990	6826	1.000000	80116708	0.007131
281717298	55917217.000000	2909037	10000.000000	27837	5752	1.000000	25860	6797	1.000000	80950389	0.005851
281693725	55929803.000000	2905098	10000.000000	27599	5734	1.000000	26227	6739	1.000000	81781395	0.005828
281681782	55960574.000000	2912413	10000.000000	27836	5575	1.000000	26068	6691	1.000000	82613188	0.005653
281690963	55937209.000000	2908797	10000.000000	27978	5732	1.000000	25859	6859	1.000000	83443675	0.005369
281689888	55943290.000000	2905475	10000.000000	27832	5886	1.000000	26145	6771	1.000000	84272373	0.005660
281720670	55921196.000000	2905406	10000.000000	28063	5814	1.000000	25692	7064	1.000000	85100020	0.004697
281679820	55932752.000000	2905467	10000.000000	27778	5872	1.000000	26068	6879	1.000000	85924754	0.005194
281690945	55946601.000000	2907785	10000.000000	27851	5712	1.000000	25859	6954	1.000000	86750901	0.005222
281714865	55925922.000000	2906704	10000.000000	28002	5639	1.000000	26123	6850	1.000000	87575265	0.004463
281666564	55943623.000000	2908049	10000.000000	27670	5619	1.000000	25870	6965	1.000000	88399652	0.004643
281703559	55930411.000000	2908193	10000.000000	27859	5787	1.000000	26088	6898	1.000000	89219791	0.004221
281706435	55926443.000000	2906410	10000.000000	27867	5790	1.000000	25992	6646	1.000000	90041059	0.004467
281717122	55905502.000000	2905338	10000.000000	27805	5765	1.000000	25920	6905	1.000000	90859262	0.004561
281703492	55916333.000000	2908693	10000.000000	28201	5733	1.000000	26178	6885	1.000000	91674474	0.004365
281696546	55925273.000000	2906482	10000.000000	27948	5868	1.000000	26022	6823	1.000000	92490756	0.005293
281699103	55919796.000000	2907499	10000.000000	27698	5837	1.000000	25812	7006	1.000000	93308928	0.005503
281649840	55989116.000000	2910372	10000.000000	27954	5734	1.000000	25739	6918	1.000000	94122726	0.005542
281710293	55905065.000000	2905211	10000.000000	27806	5687	1.000000	26010	6781	1.000000	94934310	0.005273
281705326	55930601.000000	2908061	10000.000000	27858	5723	1.000000	26096	6979	1.000000	95746411	0.005330
281702016	55906149.000000	2901914	10000.000000	27764	5634	1.000000	26001	6704	1.000000	96554225	0.005097
281695958	55940675.000000	2905617	10000.000000	27866	5674	1.000000	25854	6744	1.000000	97362845	0.005027
281700439	55957268.000000	2908114	10000.000000	28026	5833	1.000000	25803	6933	1.000000	98169028	0.004926
281693125	55939566.000000	2906686	10000.000000	27848	5777	1.000000	26143	6662	1.000000	98975984	0.005026
281667310	55966130.000000	2906744	10000.000000	27921	5718	1.000000	25998	6923	1.000000	99781970	0.006648
281675382	55920867.000000	2908889	10000.000000	28028	5698	1.000000	25900	6947	1.000000	100586311	0.006025
281703913	55924735.000000	2906171	10000.000000	27649	5838	1.000000	25988	6954	1.000000	101389850	0.005718
281693843	55950760.000000	2907968	10000.000000	28100	5689	1.000000	26042	6856	1.000000	102191094	0.005402
281707966	55934809.000000	2907829	10000.000000	27703	5668	1.000000	26236	6986	1.000000	102991937	0.005273
281681353	55953777.000000	2910091	10000.000000	27973	5648	1.000000	26273	6796	1.000000	103791325	0.005382
281665188	55989081.000000	2908044	10000.000000	27928	5765	1.000000	25885	6887	1.000000	104590456	0.006007
281681085	55977213.000000	2907869	10000.000000	27850	5837	1.000000	25929	6860	1.000000	105387144	0.005389
281674619	55957452.000000	2907526	10000.000000	27676	5857	1.000000	26196	6935	1.000000	106183818	0.005362
281697308	55914094.000000	2906083	10000.000000	27833	5578	1.000000	26055	6805	1.000000	106979673	0.005466
npatches	nstrain	runtime	dt	init_x	init_y	init_y_blood	init_z	init_S	beta0	beta1	beta2	beta3	mean_beta	B	d	delta	delta_blood	b[0]	mut	m	CTL	c	g	epsilon	k	het	lambda	rho	omega	x_max	patch.dyna	DELTA	A	VA
10000	1	100.000000	0.000100	21900	9499	5000000	0.001000	10000000	11.345195	12.467286	22.224876	17.526565	19	8000000000.000000	0.010000	1.000000	1.000000	800000	0.000050	0.048000	0	0.500000	0.000000	25.000000	17.000000	0.500000	0.001000	0.001000	0.010000	31987	0	10.000000	7.000000	1.000000
sus	inf	inf_blood	z	x[0]	y[0][0]	z[0]	x[1]	y[1][0]	z[1]	S[0]	synchrony
219000000	94990000.000000	5000000	10.000000	21900	9499	0.001000	21900	9499	0.001000	10000000	0.000000
116144578	770234454.000000	40133059	3940.834452	15410	73604	0.394083	14808	75168	0.394083	15031083	0.000000
191570605	286018195.000000	14885774	6324.976263	23393	25947	0.632498	22620	26400	0.632498	19005764	0.000000
233943958	154171869.000000	8026803	7771.013291	26955	13243	0.777101	26262	13681	0.777101	21560355	0.000000
258019939	99449016.000000	5169807	8648.068121	28445	8309	0.864807	28272	8324	0.864807	23323306	0.000000
272186506	72112288.000000	3753465	9180.022116	29539	5968	0.918002	29002	6075	0.918002	24626691	0.000000
280758615	57074925.000000	2968988	9502.664490	29841	4477	0.950266	29893	4760	0.950266	25656275	0.000000
286044019	48385212.000000	2516436	9698.354536	30290	3769	0.969835	30212	4002	0.969835	26518931	0.000000
289306919	43152953.000000	2241469	9817.045065	30390	3309	0.981705	30263	3628	0.981705	27277652	0.000000
291316799	40007868.000000	2081344	9889.033609	30513	3042	0.988903	30460	3185	0.988903	27970479	0.000000
292536003	38104118.000000	1981092	9932.696323	30797	3002	0.993270	30542	3124	0.993270	28624643	0.000000
293306568	36906485.000000	1916914	9959.178767	30652	2780	0.995918	30667	2981	0.995918	29254025	0.000000
293811468	36184128.000000	1879396	9975.240980	30807	2844	0.997524	30711	2916	0.997524	29866082	0.000000
294085018	35739321.000000	1857707	9984.983083	30709	2741	0.998498	30735	2919	0.998498	30468688	0.000000
294273619	35475634.000000	1842503	9990.891893	30828	2773	0.999089	30675	2886	0.999089	31065648	0.000000
294363867	35323212.000000	1836564	9994.475723	30814	2820	0.999448	30442	2877	0.999448	31657502	0.000000
294445854	35202669.000000	1830165	9996.649399	30672	2732	0.999665	30516	2842	0.999665	32247613	0.000000
294472968	35140667.000000	1828957	9997.967783	30608	2590	0.999797	30643	2789	0.999797	32834585	0.000000
294533545	35112362.000000	1826494	9998.767413	31004	2632	0.999877	30668	2751	0.999877	33419011	0.000000
294499154	35097039.000000	1826317	9999.252408	30643	2639	0.999925	30711	2869	0.999925	34002046	0.000000
294534400	35074050.000000	1823689	9999.546568	30919	2695	0.999955	30641	2729	0.999955	34584401	0.000000
294550295	35044451.000000	1819333	9999.724983	30726	2705	0.999972	30693	2862	0.999972	35164922	0.000000
294530725	35084723.000000	1824023	9999.833196	30762	2710	0.999983	30746	2772	0.999983	35744958	0.000000
294533925	35061794.000000	1821351	9999.898829	30620	2756	0.999990	30643	2776	0.999990	36323664	0.000000
294539197	35047558.000000	1824058	9999.938638	30752	2836	0.999994	30752	2836	0.999994	36903141	0.000000
294546992	35069727.000000	1823236	9999.962782	30543	2765	0.999996	30580	2951	0.999996	37482726	0.000000
294550394	35050599.000000	1821821	9999.977427	30955	2663	0.999998	30491	2913	0.999998	38058608	0.000000
294554702	35052367.000000	1819887	9999.986309	30927	2720	0.999999	30689	2785	0.999999	38634275	0.000000
294526511	35052593.000000	1821867	9999.991696	30819	2592	0.999999	30716	2826	0.999999	39209623	0.000000
294560611	35022530.000000	1820534	9999.994963	30722	2734	0.999999	30588	2810	0.999999	39783225	0.000000
294549338	35053953.000000	1820977	9999.996945	30706	2770	1.000000	30491	2866	1.000000	40356006	0.000000
294563241	35035940.000000	1818968	9999.998147	30826	2739	1.000000	30517	2934	1.000000	40928661	0.000000
294535965	35077110.000000	1821840	9999.998876	30618	2757	1.000000	30392	2864	1.000000	41500400	0.000000
294537000	35075219.000000	1822838	9999.999318	30817	2718	1.000000	30520	2785	1.000000	42070297	0.000000
294562428	35030075.000000	1818181	9999.999587	30751	2751	1.000000	30623	2775	1.000000	42639994	0.000000
294537506	35051138.000000	1821478	9999.999749	30740	2672	1.000000	30695	2769	1.000000	43209130	0.000000
294555820	35048139.000000	1822824	9999.999848	30769	2794	1.000000	30607	2734	1.000000	43777817	0.000000
294522839	35089252.000000	1823110	9999.999908	30972	2703	1.000000	30665	2846	1.000000	44344455	0.000000
294556425	35038187.000000	1822283	9999.999944	31048	2665	1.000000	30569	2808	1.000000	44911235	0.000000
294531961	35063636.000000	1822543	9999.999966	30675	2867	1.000000	30735	2798	1.000000	45476984	0.000000
294545364	35048620.000000	1823306	9999.999979	30926	2768	1.000000	30684	2795	1.000000	46042048	-1.#IND00
294555410	35058432.000000	1821798	9999.999988	30965	2741	1.000000	30651	2807	1.000000	46604091	-0.000000
294568077	35037613.000000	1819824	9999.999992	31040	2688	1.000000	30796	2752	1.000000	47168265	0.017999
294547854	35055392.000000	1821441	9999.999995	30778	2776	1.000000	30640	2828	1.000000	47730541	0.003916
294561715	35068875.000000	1821793	9999.999997	30631	2745	1.000000	30519	2796	1.000000	48291535	0.000259
294563517	35044111.000000	1818930	9999.999998	30624	2655	1.000000	30578	2762	1.000000	48851155	-0.004043
294537333	35055368.000000	1823095	9999.999999	30707	2721	1.000000	30600	2792	1.000000	49411224	-0.004766
294544082	35050037.000000	1822321	9999.999999	30725	2701	1.000000	30556	2858	1.000000	49969523	-0.002338
294580589	35016782.000000	1821624	10000.000000	30946	2775	1.000000	30497	2886	1.000000	50525594	-0.008215
294574203	35032519.000000	1818819	10000.000000	30736	2760	1.000000	30687	2794	1.000000	51082173	-0.005535
294555740	35027331.000000	1819996	10000.000000	30758	2734	1.000000	30661	2891	1.000000	51639644	-0.004941
294533921	35073709.000000	1822975	10000.000000	30842	2734	1.000000	30513	2932	1.000000	52194040	-0.005409
294559736	35047297.000000	1821456	10000.000000	30881	2735	1.000000	30845	2754	1.000000	52748523	-0.002801
294563564	35045292.000000	1820806	10000.000000	30824	2719	1.000000	30745	2830	1.000000	53302775	-0.003435
294543127	35054183.000000	1822035	10000.000000	30835	2855	1.000000	30695	2892	1.000000	53855721	-0.002731
294556559	35041003.000000	1821226	10000.000000	30853	2743	1.000000	30469	2884	1.000000	54407162	-0.008319
294542594	35054769.000000	1820785	10000.000000	30760	2708	1.000000	30702	2745	1.000000	54959479	-0.002812
294562213	35032856.000000	1818310	10000.000000	30911	2676	1.000000	30560	2703	1.000000	55509067	-0.002645
294570512	35043292.000000	1822725	10000.000000	30987	2709	1.000000	30623	2838	1.000000	56060270	-0.001981
294531380	35085542.000000	1824338	10000.000000	30879	2710	1.000000	30602	2771	1.000000	56608731	-0.003028
294576636	35042140.000000	1820768	10000.000000	30665	2712	1.000000	30785	2752	1.000000	57156361	-0.001965
294580132	35010945.000000	1820304	10000.000000	30817	2716	1.000000	30551	2866	1.000000	57702617	-0.002133
294555130	35028899.000000	1817977	10000.000000	30829	2737	1.000000	30432	2772	1.000000	58248851	-0.003095
294538502	35070159.000000	1823024	10000.000000	30692	2764	1.000000	30621	2873	1.000000	58794467	-0.003261
294573981	35022618.000000	1818352	10000.000000	30782	2733	1.000000	30714	2713	1.000000	59339298	-0.003526
294522117	35050092.000000	1822312	10000.000000	30860	2693	1.000000	30743	2852	1.000000	59884046	-0.003303
294542692	35040555.000000	1821109	10000.000000	30790	2846	1.000000	30826	2815	1.000000	60428866	-0.003091
294547555	35065164.000000	1823970	10000.000000	30688	2756	1.000000	30351	2853	1.000000	60970390	-0.002822
294545439	35067940.000000	1824291	10000.000000	31113	2729	1.000000	30779	2860	1.000000	61511757	-0.001156
294510860	35089954.000000	1822186	10000.000000	30748	2741	1.000000	30554	2862	1.000000	62051970	-0.001194
294542686	35063883.000000	1821923	10000.000000	30973	2691	1.000000	30649	2751	1.000000	62591429	-0.000944
294570796	35021393.000000	1820071	10000.000000	30909	2680	1.000000	30502	2908	1.000000	63130824	-0.002407
294559338	35028434.000000	1822475	10000.000000	30763	2712	1.000000	30746	2799	1.000000	63668633	-0.002350
294555854	35032652.000000	1819208	10000.000000	30844	2698	1.000000	30440	2715	1.000000	64204988	-0.002821
294562666	34999348.000000	1819600	10000.000000	31009	2725	1.000000	30485	2762	1.000000	64742096	-0.002572
294544112	35055082.000000	1821011	10000.000000	30898	2709	1.000000	30513	2765	1.000000	65276948	-0.002546
294547126	35051775.000000	1823568	10000.000000	30584	2674	1.000000	30464	2855	1.000000	65811189	-0.002272
294570853	35025767.000000	1819593	10000.000000	30759	2773	1.000000	30778	2804	1.000000	66346332	-0.001944
294551730	35039013.000000	1820159	10000.000000	30593	2844	1.000000	30700	2831	1.000000	66879431	-0.001942
294540332	35064185.000000	1824193	10000.000000	30955	2756	1.000000	30712	2790	1.000000	67411374	-0.002141
294535974	35048420.000000	1820929	10000.000000	30597	2807	1.000000	30607	2750	1.000000	67943401	-0.002091
294558529	35042191.000000	1822677	10000.000000	30801	2806	1.000000	30490	2796	1.000000	68474040	-0.001797
294552859	35043216.000000	1821269	10000.000000	30583	2715	1.000000	30630	2845	1.000000	69003957	-0.002128
294561561	35013745.000000	1818529	10000.000000	30703	2738	1.000000	30681	2798	1.000000	69533401	-0.002461
294563896	35032349.000000	1820705	10000.000000	30849	2820	1.000000	30617	2825	1.000000	70062089	-0.001516
294538351	35052024.000000	1822943	10000.000000	30991	2606	1.000000	30598	2856	1.000000	70589469	-0.001401
294557725	35041750.000000	1820472	10000.000000	30803	2671	1.000000	30637	2852	1.000000	71116881	-0.001714
294566226	35025896.000000	1820397	10000.000000	30949	2660	1.000000	30653	2843	1.000000	71643034	-0.001479
294572689	35022223.000000	1819136	10000.000000	30730	2758	1.000000	30928	2810	1.000000	72169199	-0.000887
294535635	35048299.000000	1820196	10000.000000	30593	2735	1.000000	30439	2791	1.000000	72692547	-0.001162
294562767	35050172.000000	1821071	10000.000000	30901	2695	1.000000	30856	2819	1.000000	73215144	-0.001080
294557737	35048030.000000	1820636	10000.000000	30869	2678	1.000000	30704	2882	1.000000	73736960	-0.001239
294527564	35056590.000000	1822687	10000.000000	31025	2666	1.000000	30479	2825	1.000000	74257987	-0.001208
294556616	35055599.000000	1822606	10000.000000	30685	2678	1.000000	30549	2838	1.000000	74780024	-0.001112
294547558	35081585.000000	1823695	10000.000000	30780	2726	1.000000	30908	2706	1.000000	75301590	-0.000972
294554476	35069814.000000	1822029	10000.000000	30592	2771	1.000000	30542	2851	1.000000	75821839	-0.001654
294552474	35066357.000000	1823621	10000.000000	30933	2788	1.000000	30402	2840	1.000000	76342815	-0.001577
294530945	35070038.000000	1822752	10000.000000	30882	2782	1.000000	30807	2804	1.000000	76860710	-0.001589
294545012	35050694.000000	1821050	10000.000000	30981	2606	1.000000	30793	2880	1.000000	77377476	-0.001632
294531624	35066951.000000	1822262	10000.000000	30902	2724	1.000000	30774	2851	1.000000	77894347	-0.001688
npatches	nstrain	runtime	dt	init_x	init_y	init_y_blood	init_z	init_S	beta0	beta1	beta2	beta3	mean_beta	B	d	delta	delta_blood	b[0]	mut	m	CTL	c	g	epsilon	k	het	lambda	rho	omega	x_max	patch.dyna	DELTA	A	VA
10000	1	100.000000	0.000100	21900	9499	5000000	0.001000	10000000	23.176522	14.201860	22.606829	15.798813	19	8000000000.000000	0.010000	1.000000	1.000000	800000	0.000050	0.048000	0	0.500000	0.000000	25.000000	18.000000	0.500000	0.001000	0.001000	0.010000	31987	0	10.000000	7.000000	1.000000
sus	inf	inf_blood	z	x[0]	y[0][0]	z[0]	x[1]	y[1][0]	z[1]	S[0]	synchrony
219000000	94990000.000000	5000000	10.000000	21900	9499	0.001000	21900	9499	0.001000	10000000	0.000000
121357376	713692758.000000	37186591	3940.834452	10044	73028	0.394083	14147	70043	0.394083	14981364	0.000000
200314385	252619789.000000	13153353	6324.976263	17793	26667	0.632498	22439	23879	0.632498	18773386	0.000000
243968598	129122625.000000	6722557	7771.013291	22675	14093	0.777101	26647	11465	0.777101	21089745	0.000000
268527845	78251589.000000	4071191	8648.068121	25317	8841	0.864807	28427	6936	0.864807	22594832	0.000000
282973044	52916504.000000	2750295	9180.022116	27153	5978	0.918002	29541	4533	0.918002	23633822	0.000000
291663802	39073619.000000	2032452	9502.664490	28433	4393	0.950266	30114	3388	0.950266	24394030	0.000000
297023585	30977886.000000	1611739	9698.354536	28902	3644	0.969835	30577	2634	0.969835	24985367	0.000000
300413541	26054245.000000	1355295	9817.045065	29390	2913	0.981705	30738	2327	0.981705	25470862	0.000000
302568233	23007366.000000	1195617	9889.033609	29638	2664	0.988903	31018	1911	0.988903	25889319	0.000000
303936512	21052216.000000	1093789	9932.696323	30006	2467	0.993270	30982	1797	0.993270	26264192	0.000000
304808117	19834403.000000	1031054	9959.178767	29865	2236	0.995918	31100	1638	0.995918	26611067	0.000000
305368439	19075409.000000	991673	9975.240980	30201	2193	0.997524	31178	1563	0.997524	26940418	0.000000
305751109	18567826.000000	965304	9984.983083	30136	2017	0.998498	31114	1483	0.998498	27257694	0.000000
305961398	18260744.000000	948460	9990.891893	30215	2074	0.999089	31178	1547	0.999089	27567830	0.000000
306115675	18054021.000000	938015	9994.475723	30288	2030	0.999448	31104	1527	0.999448	27871874	0.000000
306192199	17949653.000000	932512	9996.649399	30197	1966	0.999665	31061	1506	0.999665	28173079	0.000000
306225428	17896943.000000	930514	9997.967783	30205	2030	0.999797	31178	1488	0.999797	28472445	0.000000
306275610	17846753.000000	927149	9998.767413	30292	1977	0.999877	31197	1437	0.999877	28770766	0.000000
306280234	17818880.000000	926148	9999.252408	30369	1974	0.999925	30940	1421	0.999925	29066684	0.000000
306295281	17789063.000000	924026	9999.546568	30351	2002	0.999955	31203	1415	0.999955	29361887	0.000000
306322654	17793397.000000	924006	9999.724983	30487	1948	0.999972	31009	1484	0.999972	29656677	0.000000
306337719	17767310.000000	922671	9999.833196	30229	2067	0.999983	31117	1436	0.999983	29951380	0.000000
306298426	17792614.000000	924420	9999.898829	30295	1976	0.999990	31259	1509	0.999990	30245525	0.000000
306316045	17791002.000000	923707	9999.938638	30236	1947	0.999994	31086	1446	0.999994	30539443	0.000000
306317282	17763240.000000	923042	9999.962782	30157	1985	0.999996	31303	1433	0.999996	30831586	0.000000
306325480	17753583.000000	922924	9999.977427	30040	1972	0.999998	31409	1407	0.999998	31124156	0.000000
306295921	17806344.000000	926641	9999.986309	30222	1880	0.999999	31296	1453	0.999999	31415929	0.000000
306335053	17755771.000000	922557	9999.991696	29942	2162	0.999999	31394	1547	0.999999	31706869	0.000000
306303322	17770279.000000	924641	9999.994963	30186	2048	0.999999	31161	1458	0.999999	31998704	0.000000
306290951	17788477.000000	924768	9999.996945	30177	1999	1.000000	31130	1502	1.000000	32288995	0.000000
306312079	17770992.000000	923642	9999.998147	30151	2021	1.000000	31208	1511	1.000000	32579087	0.000000
306347974	17760229.000000	923091	9999.998876	30093	1966	1.000000	31192	1462	1.000000	32869142	0.000000
306323810	17750574.000000	923861	9999.999318	30116	2167	1.000000	30960	1455	1.000000	33158405	0.000000
306334183	17771834.000000	922737	9999.999587	30119	2087	1.000000	31382	1450	1.000000	33445773	0.000000
306267773	17790979.000000	926448	9999.999749	30085	2042	1.000000	31269	1499	1.000000	33735574	0.000000
306297391	17803769.000000	924123	9999.999848	30349	2019	1.000000	31251	1513	1.000000	34024147	0.000000
306292776	17795352.000000	924841	9999.999908	30163	1932	1.000000	31339	1371	1.000000	34312343	0.000000
306324561	17782225.000000	924235	9999.999944	30074	1949	1.000000	31205	1431	1.000000	34599603	0.000000
306299230	17795199.000000	923791	9999.999966	30206	2061	1.000000	31111	1525	1.000000	34885755	0.000000
306304519	17799321.000000	925092	9999.999979	30255	1948	1.000000	31059	1431	1.000000	35172931	-1.#IND00
306315135	17770539.000000	923917	9999.999988	30171	2039	1.000000	31322	1441	1.000000	35459070	0.051200
306320894	17770179.000000	923376	9999.999992	30223	1986	1.000000	31120	1496	1.000000	35744663	0.033485
306330567	17798597.000000	926151	9999.999995	30075	2068	1.000000	31141	1488	1.000000	36031234	0.017515
306314748	17774498.000000	924583	9999.999997	30264	1975	1.000000	31121	1454	1.000000	36315402	0.012549
306304552	17774664.000000	924495	9999.999998	30209	2064	1.000000	31162	1495	1.000000	36599733	0.014693
306310976	17758462.000000	923194	9999.999999	30240	2035	1.000000	31170	1439	1.000000	36883263	0.009550
306310861	17765325.000000	923040	9999.999999	30268	2007	1.000000	31172	1447	1.000000	37166262	0.008833
306316981	17785944.000000	925083	10000.000000	30204	1964	1.000000	30953	1494	1.000000	37448509	0.008123
306298551	17788892.000000	924643	10000.000000	30255	1992	1.000000	30991	1480	1.000000	37730743	0.007683
306341693	17785372.000000	924435	10000.000000	30261	1965	1.000000	31139	1538	1.000000	38012491	0.006814
306328289	17788077.000000	925669	10000.000000	30292	1980	1.000000	31517	1511	1.000000	38295177	0.006735
306280517	17814755.000000	925729	10000.000000	30364	2006	1.000000	31289	1515	1.000000	38577507	0.005865
306335954	17771982.000000	923233	10000.000000	30506	2002	1.000000	31062	1498	1.000000	38858029	0.005185
306302369	17775789.000000	924418	10000.000000	30122	1992	1.000000	31333	1420	1.000000	39138978	0.006607
306312005	17787353.000000	924357	10000.000000	30068	2042	1.000000	31359	1460	1.000000	39418606	0.007137
306280743	17786514.000000	924412	10000.000000	30140	2088	1.000000	31210	1450	1.000000	39698184	0.005642
306298548	17794391.000000	925530	10000.000000	30099	2028	1.000000	30892	1547	1.000000	39977531	0.005281
306313175	17796769.000000	924799	10000.000000	30134	2050	1.000000	31183	1463	1.000000	40256666	0.004287
306297050	17784234.000000	924633	10000.000000	30198	2043	1.000000	31306	1505	1.000000	40535042	0.002149
306303923	17787429.000000	924988	10000.000000	30287	2066	1.000000	31039	1427	1.000000	40813663	0.002486
306290149	17771065.000000	922592	10000.000000	30286	2079	1.000000	31100	1416	1.000000	41090878	0.003130
306315398	17770958.000000	924240	10000.000000	30342	1983	1.000000	31114	1502	1.000000	41368664	0.002819
306322143	17778453.000000	923485	10000.000000	30258	1967	1.000000	31411	1436	1.000000	41646023	0.003003
306309090	17781771.000000	923895	10000.000000	30310	1886	1.000000	31165	1452	1.000000	41921227	0.003119
306334964	17768862.000000	922837	10000.000000	30180	1948	1.000000	31245	1459	1.000000	42197423	0.001712
306308565	17776884.000000	924070	10000.000000	30446	1938	1.000000	31324	1421	1.000000	42473501	0.001215
306324205	17774736.000000	922839	10000.000000	30104	1957	1.000000	31305	1498	1.000000	42749912	0.001539
306329514	17778260.000000	923878	10000.000000	30372	2102	1.000000	31356	1459	1.000000	43024326	0.001378
306321498	17762695.000000	923098	10000.000000	30187	2021	1.000000	31170	1479	1.000000	43298574	0.001301
306311200	17771443.000000	925186	10000.000000	30000	2088	1.000000	31047	1477	1.000000	43572953	0.001200
306294265	17778354.000000	924097	10000.000000	30302	1965	1.000000	31395	1422	1.000000	43845552	0.002050
306304043	17789817.000000	924063	10000.000000	30423	1962	1.000000	31226	1395	1.000000	44118849	-0.002816
306330499	17773354.000000	924655	10000.000000	30333	2091	1.000000	30989	1522	1.000000	44391657	-0.002691
306318785	17759264.000000	922045	10000.000000	30294	1992	1.000000	31247	1495	1.000000	44664040	-0.002570
306351071	17742657.000000	922381	10000.000000	30274	1974	1.000000	31452	1464	1.000000	44935018	-0.002197
306352109	17745150.000000	922199	10000.000000	30330	2040	1.000000	31032	1486	1.000000	45205825	-0.002824
306336778	17758680.000000	923749	10000.000000	29877	2140	1.000000	31045	1475	1.000000	45475928	-0.002882
306317263	17786479.000000	925749	10000.000000	30225	2003	1.000000	31096	1497	1.000000	45746616	-0.002449
306351271	17778848.000000	923462	10000.000000	30430	1971	1.000000	31264	1469	1.000000	46016729	-0.002653
306293208	17808357.000000	924108	10000.000000	30226	1937	1.000000	31088	1587	1.000000	46286044	-0.002484
306294683	17803601.000000	925746	10000.000000	30084	1980	1.000000	31088	1525	1.000000	46556073	-0.001974
306329485	17768797.000000	924603	10000.000000	30182	2051	1.000000	31194	1464	1.000000	46825456	-0.001606
306331592	17761893.000000	923326	10000.000000	30266	1903	1.000000	31068	1444	1.000000	47093476	-0.001589
306325548	17790687.000000	924443	10000.000000	30243	2002	1.000000	31501	1473	1.000000	47362084	-0.001578
306258097	17839754.000000	926779	10000.000000	30405	2017	1.000000	31325	1490	1.000000	47629873	-0.000914
306305031	17792965.000000	924184	10000.000000	30199	2010	1.000000	31363	1464	1.000000	47898253	-0.000483
306330155	17764290.000000	925477	10000.000000	30199	2027	1.000000	31248	1462	1.000000	48165506	-0.000626
306303841	17776429.000000	927036	10000.000000	30033	2098	1.000000	31122	1517	1.000000	48432767	-0.000636
306306538	17781172.000000	924486	10000.000000	30131	2054	1.000000	31382	1397	1.000000	48699242	-0.000332
306309823	17769802.000000	922532	10000.000000	30367	2026	1.000000	31132	1480	1.000000	48964211	0.000397
306319894	17780336.000000	921014	10000.000000	30200	1916	1.000000	31097	1445	1.000000	49228382	-0.000051
306313161	17768906.000000	923686	10000.000000	30304	2031	1.000000	31412	1490	1.000000	49493327	-0.000079
306320759	17773379.000000	923999	10000.000000	30184	2069	1.000000	31193	1388	1.000000	49757260	-0.000544
306329852	17750538.000000	923949	10000.000000	30149	1995	1.000000	31218	1453	1.000000	50020978	-0.000573
306306854	17763562.000000	922576	10000.000000	30330	2070	1.000000	31148	1400	1.000000	50284389	0.000238
306308629	17764120.000000	923335	10000.000000	30221	1999	1.000000	31148	1550	1.000000	50547851	0.000200
306307293	17792836.000000	923503	10000.000000	30071	2036	1.000000	30994	1526	1.000000	50810621	0.000031
306343835	17783798.000000	924953	10000.000000	30189	1943	1.000000	31313	1452	1.000000	51072611	0.000075
306334509	17759151.000000	923160	10000.000000	30224	2068	1.000000	31266	1473	1.000000	51334054	0.000233
npatches	nstrain	runtime	dt	init_x	init_y	init_y_blood	init_z	init_S	beta0	beta1	beta2	beta3	mean_beta	B	d	delta	delta_blood	b[0]	mut	m	CTL	c	g	epsilon	k	het	lambda	rho	omega	x_max	patch.dyna	DELTA	A	VA
10000	1	100.000000	0.000100	21900	9499	5000000	0.001000	10000000	16.758349	26.634412	18.561258	24.793090	19	8000000000.000000	0.010000	1.000000	1.000000	800000	0.000050	0.048000	0	0.500000	0.000000	25.000000	19.000000	0.500000	0.001000	0.001000	0.010000	31987	0	10.000000	7.000000	1.000000
sus	inf	inf_blood	z	x[0]	y[0][0]	z[0]	x[1]	y[1][0]	z[1]	S[0]	synchrony
219000000	94990000.000000	5000000	10.000000	21900	9499	0.001000	21900	9499	0.001000	10000000	0.000000
127170648	660206936.000000	34412717	3940.834452	13297	65609	0.394083	9780	68268	0.394083	14909238	0.000000
209776115	221137323.000000	11518104	6324.976263	21920	21593	0.632498	17502	24456	0.632498	18494809	0.000000
254645409	105500286.000000	5493503	7771.013291	26288	9964	0.777101	22435	12333	0.777101	20556649	0.000000
279563904	58414038.000000	3040239	8648.068121	28690	5423	0.864807	25682	7233	0.864807	21789658	0.000000
293924868	35417794.000000	1843396	9180.022116	29750	3310	0.918002	27547	4504	0.918002	22555927	0.000000
302449939	22958150.000000	1193860	9502.664490	30292	2135	0.950266	29073	3015	0.950266	23045788	0.000000
307635835	15759756.000000	819051	9698.354536	31047	1405	0.969835	30022	2010	0.969835	23371185	0.000000
310928290	11388594.000000	592837	9817.045065	31170	1049	0.981705	30667	1474	0.981705	23594821	0.000000
313055449	8611766.000000	447637	9889.033609	31662	798	0.988903	31148	1069	0.988903	23752613	0.000000
314498394	6771962.000000	351811	9932.696323	31579	614	0.993270	31157	841	0.993270	23866859	0.000000
315469133	5511893.000000	286782	9959.178767	31592	486	0.995918	31181	681	0.995918	23951843	0.000000
316163473	4637113.000000	241068	9975.240980	31746	409	0.997524	31063	659	0.997524	24016034	0.000000
316680456	4000014.000000	208839	9984.983083	31763	300	0.998498	31465	525	0.998498	24065564	0.000000
317026310	3543084.000000	183911	9990.891893	31838	314	0.999089	31519	453	0.999089	24104530	0.000000
317306787	3184237.000000	165099	9994.475723	31788	278	0.999448	31754	409	0.999448	24134885	0.000000
317542753	2915155.000000	152291	9996.649399	31601	274	0.999665	31667	414	0.999665	24159927	0.000000
317697803	2703747.000000	140599	9997.967783	31708	219	0.999797	31496	405	0.999797	24179604	0.000000
317848485	2521496.000000	131192	9998.767413	31689	228	0.999877	31481	342	0.999877	24195204	0.000000
317970797	2379849.000000	123385	9999.252408	31593	201	0.999925	31640	276	0.999925	24207691	0.000000
318056704	2266308.000000	118034	9999.546568	31930	191	0.999955	31462	285	0.999955	24218343	0.000000
318112190	2181733.000000	113705	9999.724983	31650	196	0.999972	31549	315	0.999972	24226073	0.000000
318194969	2104514.000000	109465	9999.833196	31890	206	0.999983	31731	308	0.999983	24232427	0.000000
318235937	2038203.000000	105883	9999.898829	31959	196	0.999990	31670	244	0.999990	24237978	0.000000
318285605	1968744.000000	102075	9999.938638	31637	197	0.999994	31485	241	0.999994	24241753	0.000000
318316550	1926409.000000	99952	9999.962782	31778	173	0.999996	31742	242	0.999996	24244654	0.000000
318361892	1875110.000000	97513	9999.977427	31866	173	0.999998	31497	261	0.999998	24246742	0.000000
318374267	1845104.000000	96190	9999.986309	32036	168	0.999999	31685	296	0.999999	24248159	0.000000
318416150	1819224.000000	94145	9999.991696	31648	151	0.999999	31669	197	0.999999	24248202	0.000000
318430827	1795902.000000	93379	9999.994963	32000	146	0.999999	31940	287	0.999999	24248237	0.000000
318434565	1776042.000000	91944	9999.996945	32002	172	1.000000	31626	237	1.000000	24247819	0.000000
318500110	1747608.000000	90832	9999.998147	31792	154	1.000000	31834	223	1.000000	24247127	0.000000
318491265	1732323.000000	89396	9999.998876	32042	118	1.000000	31892	197	1.000000	24245780	0.000000
318502161	1703968.000000	88176	9999.999318	31741	134	1.000000	31701	228	1.000000	24243760	0.000000
318525799	1680759.000000	87453	9999.999587	31926	136	1.000000	31906	229	1.000000	24241513	0.000000
318530893	1674680.000000	87123	9999.999749	31734	161	1.000000	31934	192	1.000000	24239144	0.000000
318521297	1669965.000000	86640	9999.999848	32229	157	1.000000	31694	216	1.000000	24235753	0.000000
318557078	1665894.000000	86011	9999.999908	31947	145	1.000000	31932	245	1.000000	24232578	0.000000
318547616	1660620.000000	86291	9999.999944	31876	157	1.000000	31840	212	1.000000	24230057	0.000000
318565877	1649825.000000	85529	9999.999966	32024	152	1.000000	31903	197	1.000000	24227075	0.000000
318545007	1644979.000000	85861	9999.999979	31793	171	1.000000	31590	227	1.000000	24223724	-1.#IND00
[truncated: 162 more rows]
