# Supplementary material for: Large Variations in HIV-1 Viral Load Explained by Shifting-Mosaic Metapopulation Dynamics
Source: PLoS Biol. 2016 Oct 5;14(10):e1002567. doi: 10.1371/journal.pbio.1002567 (PMC5051940; doi:10.1371/journal.pbio.1002567)
Supplement: S1 Data — Each file gives the output from the simulations indicated by the filename: low migration (ms1, db432); high migration (ms1, db1); very high migration (ms10, db1); number of patches (np); reservoir (storage); no reservoir (nostorage); CTL immigration model (CTLimmig); CTL proliferation model (CTLprolif); β¯ (beta1, beta2, …). Within each file, there are 21 simulations for (k = 0,1,..,20), and data is output each day. For measures of synchrony, the final entry should be used. See Methods and S1 Simulation Code for further details. (ZIP) [file pbio.1002567.s002.zip › S1_Data/ms10_np10000_storage_noPD_CTLimmig_db1_beta2.tsv]

npatches	nstrain	runtime	dt	init_x	init_y	init_y_blood	init_z	init_S	beta0	beta1	beta2	beta3	mean_beta	B	d	delta	delta_blood	b[0]	mut	m	CTL	c	g	epsilon	k	het	lambda	rho	omega	x_max	patch.dyna	DELTA	A	VA
10000	1	100.000000	0.000100	21900	9499	5000000	0.001000	10000000	1.100832	1.399791	2.867149	1.439937	2	8000000000.000000	0.010000	1.000000	1.000000	800000	0.000050	0.048000	0	0.500000	0.000000	25.000000	0.000000	0.500000	0.001000	0.001000	0.010000	31987	0	10.000000	7.000000	1.000000
sus	inf	inf_blood	z	x[0]	y[0][0]	z[0]	x[1]	y[1][0]	z[1]	S[0]	synchrony
219000000	94990000.000000	5000000	10.000000	21900	9499	0.001000	21900	9499	0.001000	10000000	0.000000
303997494	215292777.000000	11168972	3940.834452	31256	20954	0.394083	30643	20916	0.394083	10265989	0.000000
287740505	459737474.000000	23854435	6324.976263	30276	44610	0.632498	29778	44836	0.632498	10849583	0.000000
264537387	862377397.000000	44767317	7771.013291	28745	83571	0.777101	27953	84622	0.777101	11938857	0.000000
239640874	1382637379.000000	71815822	8648.068121	27036	135707	0.864807	25965	136366	0.864807	13644405	0.000000
218659498	1915708527.000000	99509545	9180.022116	25442	188284	0.918002	24232	189592	0.918002	15923696	0.000000
203454954	2372930912.000000	123289359	9502.664490	24229	233650	0.950266	22776	235285	0.950266	18647037	0.000000
193263171	2721105202.000000	141420419	9698.354536	23349	267772	0.969835	21601	270591	0.969835	21670121	0.000000
186665409	2966945614.000000	154201637	9817.045065	22790	292951	0.981705	21061	294389	0.981705	24897421	0.000000
182479016	3132756464.000000	162820043	9889.033609	22427	308924	0.988903	20705	311747	0.988903	28250086	0.000000
179815428	3241443707.000000	168460328	9932.696323	22181	319681	0.993270	20504	322368	0.993270	31681203	0.000000
178178393	3311438595.000000	172096626	9959.178767	21914	327372	0.995918	20244	329469	0.995918	35158351	0.000000
177133169	3355853238.000000	174422946	9975.240980	22100	331639	0.997524	20191	333364	0.997524	38659744	0.000000
176483930	3383990228.000000	175874494	9984.983083	21768	334199	0.998498	20053	336166	0.998498	42177649	0.000000
176082237	3401653573.000000	176789500	9990.891893	21850	335661	0.999089	20103	337524	0.999089	45703696	0.000000
175811159	3412763212.000000	177394894	9994.475723	21917	337582	0.999448	20078	338953	0.999448	49231867	0.000000
175667306	3419818425.000000	177751336	9996.649399	21752	339617	0.999665	20191	339286	0.999665	52761327	0.000000
175563375	3424157334.000000	177974415	9997.967783	21924	338146	0.999797	20162	339875	0.999797	56288746	0.000000
175485702	3426913656.000000	178099204	9998.767413	21882	338803	0.999877	19978	340010	0.999877	59809735	0.000000
175451286	3428728228.000000	178221936	9999.252408	21886	338902	0.999925	20033	339707	0.999925	63327804	0.000000
175429098	3429707441.000000	178278612	9999.546568	21777	338631	0.999955	20075	341101	0.999955	66845425	0.000000
175407913	3430477722.000000	178271549	9999.724983	21728	339884	0.999972	20044	340199	0.999972	70355625	0.000000
175395247	3430832628.000000	178313351	9999.833196	21936	339185	0.999983	20034	340952	0.999983	73858654	0.000000
175396456	3431058330.000000	178330409	9999.898829	22025	339846	0.999990	20112	340742	0.999990	77354061	0.000000
175394816	3431158755.000000	178339916	9999.938638	21856	338554	0.999994	20219	340730	0.999994	80848586	0.000000
175372342	3431392125.000000	178330955	9999.962782	21865	339777	0.999996	20178	340825	0.999996	84337631	0.000000
175404826	3431437724.000000	178349213	9999.977427	21893	339001	0.999998	19718	341658	0.999998	87821403	0.000000
175401343	3431430156.000000	178364332	9999.986309	21819	339696	0.999999	20026	342158	0.999999	91299714	0.000000
175390784	3431381391.000000	178367811	9999.991696	21786	339863	0.999999	19999	340250	0.999999	94772802	0.000000
175379100	3431430961.000000	178363731	9999.994963	21814	338878	0.999999	20284	340517	0.999999	98241460	0.000000
175365972	3431506180.000000	178336038	9999.996945	21700	340443	1.000000	20093	341522	1.000000	101707268	0.000000
175396821	3431494363.000000	178357646	9999.998147	21822	339090	1.000000	20101	341019	1.000000	105164211	0.000000
175390055	3431460378.000000	178372677	9999.998876	21983	337949	1.000000	20194	339140	1.000000	108615063	0.000000
175372659	3431566489.000000	178325626	9999.999318	21706	339099	1.000000	19979	340954	1.000000	112066112	0.000000
175395550	3431513115.000000	178348948	9999.999587	21849	338382	1.000000	20003	340476	1.000000	115510923	0.000000
175401393	3431476654.000000	178355948	9999.999749	21834	338715	1.000000	20228	340416	1.000000	118950290	0.000000
175410115	3431463692.000000	178362440	9999.999848	21797	338688	1.000000	19963	341543	1.000000	122386566	0.000000
175368227	3431521009.000000	178335630	9999.999908	21688	338948	1.000000	20041	340168	1.000000	125812675	0.000000
175371514	3431524242.000000	178338077	9999.999944	21849	339679	1.000000	20191	339791	1.000000	129235702	0.000000
175389662	3431445237.000000	178348153	9999.999966	21835	339248	1.000000	19956	340866	1.000000	132653458	0.000000
175394113	3431560397.000000	178357106	9999.999979	21751	338561	1.000000	19997	339933	1.000000	136062922	-1.#IND00
175400969	3431496274.000000	178347751	9999.999988	21816	338042	1.000000	20129	340961	1.000000	139468223	0.003200
175395065	3431496171.000000	178350333	9999.999992	21834	339134	1.000000	20024	340171	1.000000	142869252	0.002633
175404722	3431447843.000000	178328954	9999.999995	21909	338506	1.000000	20086	341711	1.000000	146266971	0.008574
175395230	3431450248.000000	178348422	9999.999997	21873	339311	1.000000	20088	341062	1.000000	149656640	0.009408
175394308	3431654497.000000	178375775	9999.999998	21837	338701	1.000000	19997	340449	1.000000	153045862	0.003738
175387377	3431696924.000000	178362043	9999.999999	21901	338232	1.000000	20082	341583	1.000000	156427364	0.006943
175367210	3431606992.000000	178365424	9999.999999	21968	339017	1.000000	19959	340581	1.000000	159805076	0.006236
175398791	3431532322.000000	178364653	10000.000000	21894	338980	1.000000	19959	340750	1.000000	163176006	0.007538
175382889	3431516825.000000	178377456	10000.000000	21716	338632	1.000000	19964	339391	1.000000	166540855	0.006278
175401237	3431477237.000000	178337624	10000.000000	21769	338624	1.000000	20142	339667	1.000000	169900647	0.005197
175388696	3431523536.000000	178324493	10000.000000	21967	339010	1.000000	19991	341027	1.000000	173254938	0.007333
175391764	3431590978.000000	178371599	10000.000000	21833	337730	1.000000	19978	341031	1.000000	176602850	0.005714
175388180	3431632282.000000	178371413	10000.000000	21856	338817	1.000000	20041	340240	1.000000	179947934	0.006503
175383521	3431614537.000000	178341833	10000.000000	21732	339260	1.000000	19866	340446	1.000000	183289772	0.005628
175394300	3431531154.000000	178356563	10000.000000	21853	338304	1.000000	19957	340472	1.000000	186623275	0.002965
175399616	3431428920.000000	178385704	10000.000000	21946	338207	1.000000	20130	340120	1.000000	189953992	0.003636
175402551	3431461378.000000	178371672	10000.000000	21975	338899	1.000000	19909	340671	1.000000	193280387	0.003625
175382525	3431495303.000000	178355124	10000.000000	21775	339347	1.000000	20121	340669	1.000000	196599284	0.003399
175382131	3431407860.000000	178339577	10000.000000	21855	338937	1.000000	19835	340878	1.000000	199918386	0.003380
175388049	3431487579.000000	178363410	10000.000000	21894	338872	1.000000	20047	340137	1.000000	203232713	0.002623
175389380	3431550311.000000	178371884	10000.000000	21798	339280	1.000000	20212	340584	1.000000	206537377	0.002475
175409822	3431534293.000000	178345090	10000.000000	21813	339848	1.000000	19901	340202	1.000000	209837247	0.002008
175381589	3431555314.000000	178353477	10000.000000	21922	337999	1.000000	20137	340875	1.000000	213130577	0.001024
175390242	3431480535.000000	178368128	10000.000000	21953	339263	1.000000	20009	340303	1.000000	216423337	0.000725
175382273	3431587667.000000	178374848	10000.000000	21826	339550	1.000000	20006	340357	1.000000	219711416	0.000267
175402783	3431527470.000000	178360771	10000.000000	21857	339400	1.000000	19860	341395	1.000000	222991931	0.000059
175397991	3431455515.000000	178349092	10000.000000	21628	338333	1.000000	19907	339988	1.000000	226266718	0.000018
175410115	3431491085.000000	178343191	10000.000000	21873	339426	1.000000	20064	340501	1.000000	229535766	0.000020
175387938	3431557418.000000	178354545	10000.000000	21664	339610	1.000000	20046	341146	1.000000	232804789	0.000534
175386717	3431528922.000000	178333179	10000.000000	21934	338974	1.000000	20099	341103	1.000000	236069986	0.000466
175395566	3431528781.000000	178363110	10000.000000	21752	338786	1.000000	20139	341516	1.000000	239330005	0.000272
175391494	3431560624.000000	178321998	10000.000000	21672	338236	1.000000	19975	340906	1.000000	242580247	0.000270
175385051	3431578407.000000	178360212	10000.000000	21673	338604	1.000000	20057	341401	1.000000	245830674	0.000240
175404229	3431495086.000000	178369298	10000.000000	21671	338459	1.000000	20052	341562	1.000000	249071808	-0.000123
175393178	3431468094.000000	178340145	10000.000000	21812	339621	1.000000	19958	340046	1.000000	252308389	-0.000376
175393657	3431498046.000000	178345509	10000.000000	21842	337827	1.000000	20187	340689	1.000000	255541630	-0.000015
175405881	3431474113.000000	178336299	10000.000000	21823	338550	1.000000	20137	341245	1.000000	258769000	0.000303
175388797	3431525805.000000	178351541	10000.000000	21771	339303	1.000000	20088	340614	1.000000	261989745	0.000380
175370864	3431508208.000000	178353714	10000.000000	21687	339141	1.000000	20008	340200	1.000000	265205374	0.000478
175388736	3431515146.000000	178342291	10000.000000	21950	339773	1.000000	20110	340229	1.000000	268417523	0.000472
175389898	3431539709.000000	178345954	10000.000000	21814	338835	1.000000	20068	341026	1.000000	271624565	0.000877
175401512	3431562758.000000	178347012	10000.000000	21824	339139	1.000000	19924	340468	1.000000	274824679	0.000103
175362042	3431518009.000000	178367931	10000.000000	21685	340146	1.000000	19934	340725	1.000000	278025145	-0.000272
175393596	3431574757.000000	178344587	10000.000000	21787	339314	1.000000	20042	341310	1.000000	281217945	-0.000448
175397384	3431485095.000000	178331747	10000.000000	21836	337231	1.000000	20113	340638	1.000000	284404603	-0.000409
175389360	3431409374.000000	178367236	10000.000000	21733	338643	1.000000	19960	339880	1.000000	287592045	-0.000351
175413989	3431376663.000000	178352455	10000.000000	21739	339868	1.000000	20050	339973	1.000000	290771371	-0.000974
175383000	3431428633.000000	178345150	10000.000000	21845	339202	1.000000	19979	340923	1.000000	293943888	-0.001119
175404914	3431528557.000000	178352017	10000.000000	21781	339103	1.000000	19946	341042	1.000000	297111075	-0.000494
175397282	3431411912.000000	178353058	10000.000000	21809	338829	1.000000	20073	340842	1.000000	300279759	-0.000435
175388992	3431471088.000000	178326645	10000.000000	21799	338582	1.000000	20011	340127	1.000000	303439590	-0.000484
175391489	3431484360.000000	178354367	10000.000000	21699	338499	1.000000	19842	341293	1.000000	306594301	-0.000501
175389528	3431431212.000000	178365375	10000.000000	21882	339635	1.000000	20127	340029	1.000000	309743774	-0.000122
175389173	3431506340.000000	178359558	10000.000000	21763	338835	1.000000	20014	341796	1.000000	312890887	-0.000057
175390458	3431486711.000000	178381127	10000.000000	21792	339292	1.000000	20048	340540	1.000000	316034047	-0.000761
175385378	3431556834.000000	178362642	10000.000000	21811	339414	1.000000	20164	341029	1.000000	319167526	-0.000853
175372938	3431614388.000000	178353886	10000.000000	21882	339186	1.000000	20259	341258	1.000000	322299075	-0.000853
175391010	3431574776.000000	178356521	10000.000000	21766	338796	1.000000	20248	340357	1.000000	325424652	-0.001457
175388084	3431626181.000000	178361572	10000.000000	21830	338853	1.000000	20157	341032	1.000000	328547097	-0.001258
npatches	nstrain	runtime	dt	init_x	init_y	init_y_blood	init_z	init_S	beta0	beta1	beta2	beta3	mean_beta	B	d	delta	delta_blood	b[0]	mut	m	CTL	c	g	epsilon	k	het	lambda	rho	omega	x_max	patch.dyna	DELTA	A	VA
10000	1	100.000000	0.000100	21900	9499	5000000	0.001000	10000000	1.157776	2.741745	1.247317	2.150034	2	8000000000.000000	0.010000	1.000000	1.000000	800000	0.000050	0.048000	0	0.500000	0.000000	25.000000	1.000000	0.500000	0.001000	0.001000	0.010000	31987	0	10.000000	7.000000	1.000000
sus	inf	inf_blood	z	x[0]	y[0][0]	z[0]	x[1]	y[1][0]	z[1]	S[0]	synchrony
219000000	94990000.000000	5000000	10.000000	21900	9499	0.001000	21900	9499	0.001000	10000000	0.000000
306473813	177280789.000000	9210297	3940.834452	31159	17020	0.394083	30036	18345	0.394083	10246446	0.000000
301674767	242498208.000000	12605623	6324.976263	31127	23446	0.632498	29455	24844	0.632498	10635750	0.000000
299554780	271301228.000000	14096888	7771.013291	30757	26378	0.777101	29112	27656	0.777101	11108124	0.000000
299531027	270654810.000000	14067631	8648.068121	30813	26272	0.864807	29283	27452	0.864807	11603310	0.000000
300672423	253922127.000000	13203306	9180.022116	30939	24452	0.918002	29207	25867	0.918002	12080252	0.000000
302298843	231041020.000000	12007932	9502.664490	30727	22486	0.950266	29473	23953	0.950266	12520101	0.000000
303989422	207495994.000000	10783727	9698.354536	31046	19803	0.969835	29742	21238	0.969835	12918262	0.000000
305579495	185640590.000000	9649748	9817.045065	31090	18140	0.981705	29943	19056	0.981705	13274308	0.000000
306976075	166278407.000000	8645583	9889.033609	31372	16028	0.988903	30428	16744	0.988903	13592659	0.000000
308255913	149418232.000000	7767994	9932.696323	31088	14473	0.993270	30180	15237	0.993270	13875834	0.000000
309360860	134864563.000000	7010337	9959.178767	31337	13021	0.995918	30432	13879	0.995918	14131545	0.000000
310284100	122271267.000000	6359329	9975.240980	31369	11903	0.997524	30880	12667	0.997524	14360412	0.000000
311136744	111431621.000000	5792594	9984.983083	31515	10886	0.998498	30666	11554	0.998498	14566201	0.000000
311855796	101952798.000000	5305422	9990.891893	31578	10086	0.999089	31032	10318	0.999089	14752829	0.000000
312484189	93696469.000000	4872862	9994.475723	31566	9073	0.999448	31009	9696	0.999448	14922476	0.000000
313059480	86410406.000000	4492620	9996.649399	31726	8357	0.999665	31035	8917	0.999665	15077656	0.000000
313526226	79982486.000000	4159247	9997.967783	31804	7739	0.999797	31100	8251	0.999797	15218927	0.000000
313971356	74259328.000000	3857791	9998.767413	31676	7248	0.999877	31021	7639	0.999877	15348638	0.000000
314376748	69122673.000000	3597066	9999.252408	31990	6818	0.999925	31415	7045	0.999925	15466997	0.000000
314732011	64520538.000000	3353281	9999.546568	31661	6317	0.999955	31231	6722	0.999955	15575911	0.000000
315083111	60320345.000000	3133827	9999.724983	32014	5892	0.999972	31301	6121	0.999972	15675476	0.000000
315349013	56522500.000000	2936531	9999.833196	31843	5568	0.999983	31158	5977	0.999983	15767721	0.000000
315624398	53039891.000000	2758045	9999.898829	31543	5281	0.999990	31593	5516	0.999990	15851903	0.000000
315872568	49863149.000000	2592140	9999.938638	31789	4843	0.999994	31495	5043	0.999994	15929981	0.000000
316139807	46961365.000000	2437750	9999.962782	31592	4518	0.999996	31376	5005	0.999996	16002510	0.000000
316341423	44280914.000000	2301665	9999.977427	31553	4348	0.999998	31871	4600	0.999998	16068519	0.000000
316537477	41828419.000000	2176561	9999.986309	31780	3988	0.999999	31643	4246	0.999999	16130581	0.000000
316697719	39568111.000000	2057917	9999.991696	31855	3800	0.999999	31529	3942	0.999999	16187502	0.000000
316857892	37454653.000000	1946547	9999.994963	31834	3600	0.999999	31579	3771	0.999999	16239894	0.000000
317023826	35493874.000000	1844520	9999.996945	31912	3481	1.000000	31773	3620	1.000000	16288168	0.000000
317172959	33676171.000000	1748771	9999.998147	31892	3226	1.000000	31576	3412	1.000000	16332932	0.000000
317298079	31987741.000000	1663037	9999.998876	31917	3164	1.000000	31575	3234	1.000000	16374140	0.000000
317425899	30410850.000000	1581106	9999.999318	31943	2912	1.000000	31596	3028	1.000000	16411660	0.000000
317546493	28921479.000000	1504105	9999.999587	31900	2796	1.000000	31830	3019	1.000000	16445882	0.000000
317654347	27519068.000000	1429189	9999.999749	31830	2714	1.000000	31480	2724	1.000000	16478013	0.000000
317747739	26209888.000000	1362333	9999.999848	31771	2505	1.000000	31638	2815	1.000000	16506650	0.000000
317836341	24978926.000000	1295405	9999.999908	31913	2397	1.000000	31767	2523	1.000000	16533624	0.000000
317976514	23812633.000000	1238068	9999.999944	31649	2375	1.000000	31784	2474	1.000000	16557416	0.000000
318052132	22740846.000000	1180761	9999.999966	31719	2172	1.000000	31989	2344	1.000000	16579003	0.000000
318148277	21710129.000000	1128805	9999.999979	32018	2064	1.000000	31793	2221	1.000000	16598303	-1.#IND00
318211957	20753499.000000	1079043	9999.999988	31831	2070	1.000000	31638	2161	1.000000	16616287	0.768000
318278502	19840813.000000	1031702	9999.999992	31806	1981	1.000000	31897	2023	1.000000	16632070	0.872199
318346705	18980233.000000	984792	9999.999995	31911	1897	1.000000	31764	1976	1.000000	16646074	0.898456
318410128	18154821.000000	943489	9999.999997	31947	1791	1.000000	31825	1933	1.000000	16658345	0.917201
318473475	17367734.000000	903707	9999.999998	31882	1651	1.000000	31904	1848	1.000000	16669158	0.940063
318549686	16623482.000000	865768	9999.999999	31913	1700	1.000000	31867	1761	1.000000	16678169	0.950961
318609165	15936520.000000	829120	9999.999999	31841	1633	1.000000	31787	1631	1.000000	16685677	0.958330
318649130	15267910.000000	792720	10000.000000	31913	1414	1.000000	32043	1509	1.000000	16691480	0.963663
318691355	14629299.000000	759797	10000.000000	32068	1437	1.000000	31900	1530	1.000000	16696778	0.968986
318746495	14012154.000000	728303	10000.000000	31953	1400	1.000000	31597	1373	1.000000	16700306	0.973634
318773456	13439844.000000	698894	10000.000000	32160	1309	1.000000	31630	1366	1.000000	16702731	0.976904
318825945	12901904.000000	670944	10000.000000	31949	1216	1.000000	31638	1362	1.000000	16704453	0.979072
318871646	12391788.000000	643663	10000.000000	32064	1212	1.000000	32062	1209	1.000000	16704864	0.981472
318906400	11894247.000000	618299	10000.000000	31762	1159	1.000000	31455	1214	1.000000	16704155	0.983301
318937079	11435001.000000	594043	10000.000000	31997	1106	1.000000	31820	1198	1.000000	16702416	0.984871
318981429	10987369.000000	570135	10000.000000	31889	1068	1.000000	31863	1091	1.000000	16700029	0.986002
319025602	10556000.000000	548908	10000.000000	31878	1055	1.000000	31904	1037	1.000000	16696843	0.987113
319053212	10136261.000000	526723	10000.000000	31799	998	1.000000	31780	1061	1.000000	16692877	0.988050
319096217	9747410.000000	505857	10000.000000	31970	952	1.000000	32240	1016	1.000000	16687588	0.988973
319133634	9368911.000000	486471	10000.000000	31871	879	1.000000	31852	974	1.000000	16681982	0.989714
319142596	9003539.000000	467798	10000.000000	31948	854	1.000000	32055	957	1.000000	16675195	0.990408
319182945	8651182.000000	450834	10000.000000	32082	772	1.000000	31940	892	1.000000	16667940	0.990913
319219021	8328234.000000	432492	10000.000000	31941	800	1.000000	32009	845	1.000000	16660248	0.991416
319224945	8011275.000000	417551	10000.000000	31926	750	1.000000	31971	829	1.000000	16652081	0.991877
319254369	7708370.000000	401614	10000.000000	32021	790	1.000000	31838	811	1.000000	16642579	0.992228
319272528	7420318.000000	385518	10000.000000	31868	713	1.000000	31890	766	1.000000	16633093	0.992581
319290903	7132593.000000	370637	10000.000000	31935	745	1.000000	31877	728	1.000000	16622520	0.992923
319315731	6870625.000000	356553	10000.000000	31997	677	1.000000	32114	724	1.000000	16612034	0.993216
319332627	6615062.000000	343237	10000.000000	31840	625	1.000000	31809	646	1.000000	16600528	0.993500
319356585	6375237.000000	331411	10000.000000	32089	624	1.000000	31731	667	1.000000	16588681	0.993774
319393255	6148959.000000	318942	10000.000000	31866	577	1.000000	31974	631	1.000000	16576415	0.994022
319370901	5925047.000000	308368	10000.000000	31753	600	1.000000	31912	588	1.000000	16563692	0.994253
319416704	5702482.000000	297948	10000.000000	31870	567	1.000000	31958	622	1.000000	16550430	0.994456
319433508	5495210.000000	286128	10000.000000	32078	516	1.000000	32043	554	1.000000	16536975	0.994660
319446308	5300724.000000	275660	10000.000000	31986	565	1.000000	32032	546	1.000000	16523372	0.994842
319483470	5105420.000000	265654	10000.000000	31882	497	1.000000	31886	558	1.000000	16509336	0.995006
319498338	4921538.000000	255793	10000.000000	32075	443	1.000000	31821	532	1.000000	16494993	0.995152
319498346	4743039.000000	247642	10000.000000	31815	478	1.000000	31839	489	1.000000	16480234	0.995302
319517332	4569258.000000	236823	10000.000000	32129	472	1.000000	31841	475	1.000000	16465236	0.995427
319527333	4402428.000000	228609	10000.000000	31946	413	1.000000	31731	452	1.000000	16449524	0.995543
319515914	4245326.000000	220872	10000.000000	31988	376	1.000000	31911	422	1.000000	16434095	0.995647
319527969	4100138.000000	213158	10000.000000	32007	379	1.000000	31785	465	1.000000	16417817	0.995756
319545332	3952591.000000	204833	10000.000000	32014	352	1.000000	32010	408	1.000000	16401732	0.995855
319567525	3815558.000000	199232	10000.000000	31892	385	1.000000	32013	382	1.000000	16385135	0.995960
319578503	3682937.000000	191636	10000.000000	31842	357	1.000000	31965	375	1.000000	16367865	0.996055
319574210	3556480.000000	185094	10000.000000	31900	326	1.000000	31825	346	1.000000	16350667	0.996147
319615807	3432964.000000	177465	10000.000000	31936	364	1.000000	32226	350	1.000000	16333158	0.996231
319626645	3314691.000000	172245	10000.000000	32044	321	1.000000	32176	313	1.000000	16315684	0.996316
319606708	3199154.000000	165709	10000.000000	31847	315	1.000000	32080	330	1.000000	16297536	0.996393
319611771	3090904.000000	160358	10000.000000	32041	301	1.000000	31941	313	1.000000	16279170	0.996467
319643863	2981604.000000	155614	10000.000000	31814	314	1.000000	31806	325	1.000000	16260853	0.996539
319647383	2875503.000000	149415	10000.000000	31847	269	1.000000	31848	303	1.000000	16242327	0.996603
319655025	2779379.000000	144756	10000.000000	31892	266	1.000000	31861	265	1.000000	16223592	0.996670
319650500	2678570.000000	139257	10000.000000	32074	272	1.000000	31866	275	1.000000	16204812	0.996732
319660088	2584982.000000	133861	10000.000000	31692	245	1.000000	31991	260	1.000000	16186150	0.996791
319682429	2488644.000000	129411	10000.000000	31873	222	1.000000	31965	241	1.000000	16167517	0.996849
319671489	2401043.000000	124977	10000.000000	31793	220	1.000000	31901	248	1.000000	16148467	0.996900
319687477	2323754.000000	120899	10000.000000	32293	217	1.000000	31899	238	1.000000	16129427	0.996949
319710813	2241951.000000	116516	10000.000000	31890	207	1.000000	32094	244	1.000000	16110025	0.996999
npatches	nstrain	runtime	dt	init_x	init_y	init_y_blood	init_z	init_S	beta0	beta1	beta2	beta3	mean_beta	B	d	delta	delta_blood	b[0]	mut	m	CTL	c	g	epsilon	k	het	lambda	rho	omega	x_max	patch.dyna	DELTA	A	VA
10000	1	100.000000	0.000100	21900	9499	5000000	0.001000	10000000	1.380814	1.550029	2.822657	1.904609	2	8000000000.000000	0.010000	1.000000	1.000000	800000	0.000050	0.048000	0	0.500000	0.000000	25.000000	2.000000	0.500000	0.001000	0.001000	0.010000	31987	0	10.000000	7.000000	1.000000
sus	inf	inf_blood	z	x[0]	y[0][0]	z[0]	x[1]	y[1][0]	z[1]	S[0]	synchrony
219000000	94990000.000000	5000000	10.000000	21900	9499	0.001000	21900	9499	0.001000	10000000	0.000000
308709422	144584517.000000	7517729	3940.834452	30970	14175	0.394083	31299	14158	0.394083	10224683	0.000000
310107685	123823004.000000	6443049	6324.976263	31224	12171	0.632498	31182	12225	0.632498	10477564	0.000000
313778493	75638314.000000	3936638	7771.013291	31237	7611	0.777101	31480	7479	0.777101	10656856	0.000000
316729320	38072350.000000	1982096	8648.068121	31926	3863	0.864807	31606	3837	0.864807	10750356	0.000000
318459155	17084475.000000	888933	9180.022116	31944	1582	0.918002	32017	1702	0.918002	10787680	0.000000
319297502	7129993.000000	371754	9502.664490	31767	689	0.950266	31725	689	0.950266	10794438	0.000000
319614202	2844708.000000	148185	9698.354536	31910	297	0.969835	31967	314	0.969835	10787781	0.000000
319782362	1105689.000000	57668	9817.045065	31929	116	0.981705	32073	96	0.981705	10775365	0.000000
319846921	422619.000000	22201	9889.033609	31959	31	0.988903	32035	36	0.988903	10760721	0.000000
319859025	159779.000000	8370	9932.566277	32124	12	0.993270	31828	16	0.993270	10745170	0.000000
319875011	61036.000000	3126	9328.196426	31889	6	0.995918	32043	10	0.995918	10729308	0.000000
319850129	42078.000000	2226	3973.153836	32014	7	0.229351	32081	3	0.274268	10713147	0.000000
319852290	53753.000000	2791	3569.262338	32024	3	0.396319	32047	3	0.326366	10697292	0.000000
319877057	61185.000000	3109	4685.686047	31804	1	0.363585	31858	6	0.253821	10681399	0.000000
319853282	58138.000000	3095	5182.325414	31807	6	0.397080	32147	6	0.547425	10665530	0.000000
319879171	54591.000000	2849	4881.834320	32061	7	0.120506	32005	6	0.485632	10649842	0.000000
319864550	54400.000000	2790	4607.012050	32033	3	0.323131	32020	7	0.488449	10633945	0.000000
319875477	55383.000000	2925	4635.509961	32062	10	0.276409	31784	4	0.325682	10618284	0.000000
319852349	55925.000000	2787	4759.178456	31826	6	0.430782	32010	2	0.511283	10602352	0.000000
319868272	56228.000000	2995	4771.676450	31972	7	0.486925	31944	7	0.456197	10586499	0.000000
319878610	55247.000000	2846	4753.520772	31988	7	0.617968	32152	5	0.661796	10570748	0.000000
319847523	55428.000000	2851	4714.430620	31840	5	0.181143	31914	6	0.523335	10555126	0.000000
319878710	55375.000000	2928	4660.742304	31974	6	0.438210	32151	6	0.610456	10539498	0.000000
319875139	56308.000000	2943	4769.731225	31967	7	0.447405	32162	8	0.624739	10523788	0.000000
319882927	55477.000000	2876	4769.449678	32143	12	0.293236	31862	6	0.361503	10508131	0.000000
319862772	55559.000000	2807	4729.447450	32104	1	0.488202	31818	8	0.454130	10492656	0.000000
319876303	55727.000000	2911	4721.137589	31807	5	0.447683	32056	1	0.245685	10477054	0.000000
319869215	55305.000000	2874	4746.696498	31886	6	0.596537	31917	4	0.397491	10461499	0.000000
319874883	55504.000000	2928	4758.404403	32033	5	0.253913	32219	9	0.458311	10445990	0.000000
319863232	55360.000000	2900	4727.650653	31926	6	0.547481	31776	5	0.478184	10430565	0.000000
319863790	55293.000000	2844	4666.491483	31916	5	0.436404	31792	7	0.555076	10414965	0.000000
319881718	55745.000000	2924	4716.720488	31965	4	0.449763	31926	2	0.192120	10399411	0.000000
319882912	55510.000000	2947	4733.514058	32123	5	0.567611	32066	5	0.306776	10384076	0.000000
319851034	55914.000000	2908	4760.623391	32045	2	0.475579	31983	3	0.331269	10368546	0.000000
319879003	56042.000000	2811	4788.211384	31870	5	0.272368	32090	1	0.149488	10353232	0.000000
319874356	55135.000000	2846	4724.145431	32055	9	0.436339	31902	5	0.222923	10337967	0.000000
319872621	55102.000000	2905	4680.436434	31935	3	0.317328	31979	2	0.424163	10322385	0.000000
319866746	55578.000000	2883	4706.866724	32177	10	0.464739	32263	3	0.521984	10307129	0.000000
319877160	55347.000000	2916	4717.999305	31905	7	0.413088	31992	7	0.310487	10292143	0.000000
319855100	55248.000000	2916	4701.405753	31784	3	0.409196	32146	1	0.248070	10276855	-1.#IND00
319866414	55498.000000	2882	4754.255583	31602	5	0.361853	31915	8	0.342518	10261489	-1.#IND00
319875978	55388.000000	2865	4757.142131	31986	3	0.612949	31915	4	0.433160	10246359	-0.009527
319856649	55077.000000	2863	4700.162873	31958	4	0.525507	32176	2	0.281884	10231056	-0.000434
319857708	55290.000000	2911	4663.128864	31934	5	0.495842	31912	4	0.289880	10215725	0.002951
319848626	55728.000000	2898	4710.647783	32283	10	0.465544	31923	2	0.501721	10200803	0.003523
319860795	55783.000000	2845	4770.688922	32111	5	0.296112	31888	5	0.455950	10185931	0.004088
319864325	54596.000000	2842	4686.783236	31993	9	0.247766	32038	1	0.488437	10170874	0.007233
319848605	55166.000000	2886	4674.880961	32023	2	0.363164	32327	7	0.318765	10155592	0.004361
319866879	55587.000000	2799	4676.956078	32157	3	0.446030	31752	1	0.161437	10140475	0.001693
319856390	56098.000000	2953	4750.265589	32087	2	0.526490	31987	8	0.327385	10125384	0.001161
319873400	55591.000000	2867	4789.666765	31811	5	0.455201	31963	4	0.364872	10110313	0.000820
319855955	54911.000000	2856	4733.094717	32013	5	0.152977	31987	8	0.614780	10095277	-0.000755
319857037	55236.000000	2814	4658.888177	31973	7	0.340021	32090	2	0.529245	10080238	-0.002241
319870295	55906.000000	2837	4701.704902	31780	4	0.260373	32204	4	0.583772	10065447	-0.000834
319853244	55854.000000	2917	4794.179829	31976	3	0.408943	31932	3	0.618587	10050433	-0.000719
319880200	55845.000000	2847	4790.637849	31992	9	0.449107	31931	4	0.414145	10035393	-0.002954
319881655	55423.000000	2873	4795.567966	32042	4	0.419548	31992	9	0.644666	10020393	-0.003103
319889045	55381.000000	2837	4755.205692	32030	3	0.342481	31841	7	0.605048	10005393	-0.002744
319851246	55593.000000	3052	4721.504142	31862	8	0.323309	31916	5	0.391350	9990576	-0.003188
319874889	55327.000000	2860	4740.981293	31994	2	0.518653	32010	5	0.387604	9975585	-0.002800
319858649	55778.000000	2911	4719.605028	32084	3	0.528176	32082	5	0.315413	9960749	-0.002515
319858744	55153.000000	2808	4701.411636	31917	4	0.461017	32003	5	0.370612	9946091	-0.002512
319883705	55359.000000	2936	4686.012785	31873	6	0.517940	31941	11	0.618262	9931264	-0.002746
319870834	55662.000000	2841	4752.027387	31909	11	0.592359	31953	2	0.768467	9916290	-0.001853
319882440	55440.000000	2998	4757.839198	31818	4	0.752757	32124	6	0.210353	9901559	-0.001690
319862968	55255.000000	2819	4687.561433	31990	8	0.466762	31995	7	0.395712	9886934	-0.001577
319878892	55185.000000	2855	4649.493884	32005	6	0.371887	31842	5	0.322330	9871946	-0.002219
319848922	55855.000000	2948	4712.858984	32011	7	0.330003	31868	8	0.472982	9857410	-0.001883
319851596	55590.000000	2901	4728.820654	32132	5	0.582442	31952	3	0.486786	9842827	-0.001929
319879971	55514.000000	2990	4709.024690	31959	5	0.730646	32081	3	0.261509	9828029	-0.002020
319869520	55397.000000	2928	4740.814025	31879	5	0.496106	32171	6	0.493582	9813343	-0.002850
319869175	55109.000000	2819	4680.245247	32196	3	0.444451	31992	6	0.446714	9798536	-0.002871
319886145	55838.000000	2877	4727.843690	31938	5	0.346208	31974	4	0.574867	9783985	-0.002098
319869649	55887.000000	2942	4763.365761	32116	6	0.451511	31853	2	0.240865	9769695	-0.002233
319867937	55818.000000	2859	4791.398159	31966	4	0.452818	31820	3	0.227670	9754906	-0.002857
319885409	55223.000000	2805	4699.620401	32013	5	0.201471	31796	4	0.319146	9740400	-0.002475
319882328	55262.000000	2940	4716.228107	32163	7	0.352227	32096	3	0.527668	9725849	-0.002395
319863602	55159.000000	2791	4694.781434	31890	10	0.232508	31758	4	0.312746	9711461	-0.002343
319876298	55384.000000	2853	4693.642503	32115	7	0.490444	32381	6	0.508425	9697060	-0.002096
319857088	55589.000000	2804	4696.199617	31976	1	0.579090	31944	2	0.439085	9682804	-0.001845
319871189	55588.000000	2868	4726.914399	32082	5	0.640840	31863	7	0.479412	9668423	-0.001736
319865795	55237.000000	2817	4714.560273	31984	6	0.372613	32110	8	0.538402	9654131	-0.000469
319849707	55613.000000	2811	4694.806059	32068	2	0.503001	31757	6	0.488375	9639645	-0.000338
319853127	55061.000000	2830	4698.468425	31847	5	0.462297	31975	2	0.489645	9625343	-0.000223
319871776	55951.000000	2864	4693.992508	32015	1	0.310892	32026	3	0.683667	9610759	-0.000178
319864550	55559.000000	2921	4754.770305	31983	6	0.353731	31890	3	0.385858	9596386	0.000020
319864461	55195.000000	2835	4770.165670	31982	3	0.235267	31819	3	0.595708	9582105	0.000216
319880568	55211.000000	2828	4713.611039	31923	1	0.248483	31941	3	0.646434	9567847	0.000081
319860550	55710.000000	2815	4697.381137	31781	6	0.474224	32104	1	0.245760	9553623	0.000721
319869656	55415.000000	2913	4733.785185	31878	6	0.593669	32123	7	0.278748	9539422	0.000515
319862713	54997.000000	2986	4710.018371	31891	3	0.439765	32036	6	0.286955	9525154	0.000248
319860753	55362.000000	2868	4703.504596	31941	7	0.307885	31944	9	0.376948	9510947	0.000076
319873665	55917.000000	2890	4748.758448	32010	5	0.455425	31998	3	0.527061	9496773	0.000021
319882214	55199.000000	2834	4719.398862	32072	5	0.479173	32063	6	0.652106	9482884	0.000040
319867571	55509.000000	2876	4712.664361	31800	8	0.347852	31887	7	0.619859	9468889	-0.000248
319868418	55665.000000	2858	4714.575108	32059	6	0.272044	32025	5	0.650533	9454826	0.000539
319859695	55476.000000	2840	4712.276913	32064	4	0.490247	32059	4	0.309671	9440756	0.000688
319872673	56220.000000	2955	4765.587200	32048	5	0.343002	31881	9	0.581299	9426581	0.000489
319860141	55174.000000	2880	4774.673815	32082	6	0.469787	31853	4	0.356998	9412665	0.000635
npatches	nstrain	runtime	dt	init_x	init_y	init_y_blood	init_z	init_S	beta0	beta1	beta2	beta3	mean_beta	B	d	delta	delta_blood	b[0]	mut	m	CTL	c	g	epsilon	k	het	lambda	rho	omega	x_max	patch.dyna	DELTA	A	VA
10000	1	100.000000	0.000100	21900	9499	5000000	0.001000	10000000	2.006217	2.714108	1.905795	1.979416	2	8000000000.000000	0.010000	1.000000	1.000000	800000	0.000050	0.048000	0	0.500000	0.000000	25.000000	3.000000	0.500000	0.001000	0.001000	0.010000	31987	0	10.000000	7.000000	1.000000
sus	inf	inf_blood	z	x[0]	y[0][0]	z[0]	x[1]	y[1][0]	z[1]	S[0]	synchrony
219000000	94990000.000000	5000000	10.000000	21900	9499	0.001000	21900	9499	0.001000	10000000	0.000000
310437701	119391603.000000	6208274	3940.834452	31017	11966	0.394083	30799	12370	0.394083	10210299	0.000000
314597296	64051140.000000	3335533	6324.976263	31489	6575	0.632498	31030	6577	0.632498	10379303	0.000000
318088721	20695923.000000	1078431	7771.013291	31731	2048	0.777101	31832	2100	0.777101	10443044	0.000000
319449283	4912370.000000	256318	8648.068121	31790	485	0.864807	32041	473	0.864807	10449865	0.000000
319799926	960501.000000	50568	9180.022116	31792	84	0.918002	31887	87	0.918002	10439090	0.000000
319839664	166926.000000	8722	9502.664490	31949	11	0.950266	31903	14	0.950266	10424251	0.000000
319883835	34267.000000	1832	5311.287849	31966	5	0.789927	31949	4	0.476418	10408910	0.000000
319857719	39500.000000	2041	1895.452433	31865	2	0.230921	31938	4	0.114754	10393535	0.000000
319865774	49007.000000	2413	2845.749554	31721	9	0.270249	31838	3	0.253624	10377824	0.000000
319877698	48453.000000	2499	3438.356972	31991	5	0.200209	31987	1	0.256215	10362427	0.000000
319876592	45412.000000	2314	3139.436082	32206	3	0.346745	31984	4	0.182977	10346984	0.000000
319874016	46298.000000	2501	3037.383419	31798	7	0.322959	32148	7	0.273749	10331531	0.000000
319844196	46755.000000	2352	3133.570155	31904	4	0.436950	31871	2	0.455093	10316350	0.000000
319877050	46536.000000	2412	3125.285909	31828	2	0.332391	32091	4	0.227127	10300875	0.000000
319864453	47023.000000	2508	3160.531379	31599	4	0.344520	32089	4	0.238128	10285415	0.000000
319855854	46575.000000	2466	3197.966118	31988	6	0.509240	31745	3	0.518368	10269997	0.000000
319871817	46720.000000	2452	3122.650323	32092	2	0.309536	32199	5	0.316831	10254517	0.000000
319886931	46439.000000	2501	3158.373654	31804	2	0.345540	31860	10	0.134679	10239308	0.000000
319867128	46828.000000	2439	3148.599647	31954	4	0.341356	31860	2	0.467143	10224024	0.000000
319870186	46658.000000	2479	3190.862502	32026	4	0.210536	31947	5	0.338851	10208827	0.000000
319850356	46374.000000	2503	3169.982233	32175	1	0.215690	32134	3	0.342049	10193531	0.000000
319874731	46949.000000	2435	3151.653473	32012	5	0.229097	31875	5	0.576213	10178341	0.000000
319889164	46426.000000	2345	3132.540424	31884	1	0.439339	31903	3	0.355180	10163024	0.000000
319856615	46450.000000	2474	3117.966782	31784	2	0.296501	32042	3	0.502117	10147702	0.000000
319863491	46987.000000	2382	3123.926678	31987	11	0.490519	32036	10	0.335177	10132656	0.000000
319884037	46831.000000	2559	3166.877034	32093	5	0.479883	31878	2	0.391461	10117251	0.000000
319854248	47000.000000	2420	3195.199474	31894	7	0.441264	31993	1	0.221892	10102147	0.000000
319879497	46054.000000	2421	3107.645965	32077	6	0.360829	31927	6	0.496374	10087003	0.000000
319883584	46458.000000	2391	3120.808081	32135	4	0.269168	31892	8	0.442170	10071907	0.000000
319890739	46336.000000	2481	3105.983893	32031	2	0.186400	32067	2	0.509717	10056604	0.000000
319880023	46370.000000	2358	3090.845512	31803	4	0.249044	31998	7	0.328463	10041746	0.000000
319874300	46309.000000	2431	3106.153667	32031	5	0.434732	31928	7	0.229415	10026903	0.000000
319880354	46535.000000	2405	3115.574499	31755	6	0.324472	31934	5	0.191888	10011756	0.000000
319863155	46384.000000	2367	3107.188655	31812	3	0.244861	31908	2	0.121597	9996904	0.000000
319872770	46651.000000	2501	3165.409911	32197	2	0.235309	31905	3	0.215733	9981934	0.000000
319860325	46819.000000	2370	3165.836553	32023	5	0.405335	31797	3	0.109764	9967044	0.000000
319866418	46455.000000	2473	3147.735606	31897	6	0.549267	32123	9	0.451052	9952235	0.000000
319863512	45963.000000	2340	3059.736898	31883	8	0.312630	31853	4	0.190502	9937299	0.000000
319846815	46900.000000	2524	3156.076521	31886	4	0.583094	31765	5	0.401935	9922510	0.000000
319872130	46686.000000	2470	3196.166907	31959	7	0.124120	32028	4	0.275315	9907767	-1.#IND00
319878547	46310.000000	2410	3114.792648	31879	9	0.110217	32238	3	0.149719	9892827	-1.#IND00
319874272	46693.000000	2403	3130.536962	31958	7	0.117668	31752	4	0.379409	9878128	-1.#IND00
319869077	46593.000000	2453	3147.959810	31812	4	0.211247	31978	10	0.292751	9863300	0.029566
319879903	46725.000000	2516	3187.976499	31907	7	0.261897	32082	2	0.455534	9848744	0.022542
319859165	46244.000000	2432	3138.238227	31886	2	0.159499	31802	6	0.529321	9834037	0.018532
319870086	46450.000000	2323	3079.888281	32074	5	0.401652	32242	9	0.288587	9819479	0.022327
319879315	46607.000000	2407	3139.137374	32000	4	0.316376	32143	6	0.217463	9804771	0.016022
319860370	46715.000000	2434	3123.894435	32203	5	0.490123	32160	1	0.269958	9790323	0.014637
319874305	46711.000000	2412	3152.361915	32123	1	0.405194	32092	2	0.210366	9775832	0.014426
319850784	46785.000000	2423	3145.303604	32020	1	0.300383	32048	5	0.247525	9761489	0.010055
319887099	46599.000000	2361	3152.889406	32099	5	0.213939	31997	3	0.533937	9747027	0.008858
319870539	46548.000000	2335	3125.045739	32065	0	0.224553	31922	11	0.190543	9732566	0.008109
319859037	46244.000000	2434	3110.924683	32188	1	0.279200	31694	2	0.312347	9718097	0.005891
319889029	46483.000000	2289	3089.039160	31919	3	0.265614	31838	2	0.347867	9703686	0.005242
319876426	46040.000000	2385	3090.620855	31826	2	0.173076	31900	5	0.263137	9689258	0.005322
319862863	46325.000000	2458	3111.977347	31913	3	0.282931	32375	6	0.388415	9674767	0.005187
319859750	47127.000000	2306	3099.715798	31903	6	0.225406	32033	4	0.279646	9660108	0.004176
319848995	46720.000000	2471	3158.047787	32089	8	0.530191	31952	6	0.301875	9645692	0.005118
319873877	45989.000000	2407	3088.064146	32092	2	0.147087	31945	4	0.237200	9631135	0.002666
319852534	46498.000000	2431	3093.839914	32021	5	0.373729	32310	2	0.255625	9616684	0.004701
319875901	46625.000000	2444	3118.971951	32114	4	0.336450	32143	4	0.516153	9602450	0.005271
319843254	47041.000000	2381	3164.260594	31761	2	0.429418	32057	2	0.341012	9588031	0.004846
319877600	46532.000000	2369	3178.201846	31875	3	0.345129	32069	4	0.442353	9573747	0.003011
319885395	46500.000000	2434	3112.427167	31867	2	0.450866	32139	6	0.258653	9559493	0.002716
319890076	46178.000000	2396	3105.428095	31941	7	0.218811	32124	4	0.472157	9545306	0.002129
319879340	47255.000000	2429	3156.693089	31945	2	0.115170	31968	2	0.228836	9531129	-0.000045
319882375	46057.000000	2364	3114.944922	31898	5	0.340321	32196	1	0.263099	9516908	-0.000190
319862024	46669.000000	2414	3111.903851	32092	9	0.327873	31891	3	0.237997	9502666	-0.000443
319864548	46684.000000	2440	3110.522533	31820	4	0.411853	31790	7	0.435545	9488530	-0.000213
319860374	46326.000000	2409	3112.589927	32041	2	0.165325	32074	4	0.357952	9474331	-0.000080
319873614	47038.000000	2388	3147.135220	32026	5	0.303164	32001	9	0.217615	9460040	0.000059
319869014	46484.000000	2487	3157.771342	31764	6	0.434849	32152	4	0.448405	9445858	0.000290
319853311	46412.000000	2423	3124.200117	31687	6	0.657223	31768	3	0.278601	9431796	0.000385
319878131	46544.000000	2417	3113.994359	32071	4	0.365453	31965	4	0.270189	9417752	0.000214
319852299	46790.000000	2427	3122.452311	32175	3	0.434134	32066	4	0.104784	9403679	0.001149
319865240	46669.000000	2488	3139.955399	32094	4	0.162262	32060	7	0.402212	9389569	0.000330
319856909	46169.000000	2434	3135.426012	31925	5	0.301497	31713	9	0.285491	9375618	0.000588
319852925	46463.000000	2356	3096.834528	32069	5	0.352092	32087	4	0.566634	9361582	0.000515
319883625	46537.000000	2457	3124.420492	32120	10	0.543925	31908	6	0.324915	9347700	0.000235
319866462	46690.000000	2433	3140.068795	32091	0	0.210714	31687	3	0.309237	9333743	0.000308
319846741	46414.000000	2478	3142.741411	32084	2	0.305574	31921	3	0.308261	9320081	-0.000295
319867500	46512.000000	2464	3123.228458	31595	3	0.153586	32090	3	0.502965	9305909	-0.000295
319861971	47262.000000	2431	3192.654556	32159	2	0.122737	31946	8	0.454062	9292061	0.000026
319905762	46676.000000	2460	3201.412881	32106	5	0.229447	32052	5	0.225507	9278284	0.000074
319882050	46558.000000	2408	3128.927940	32187	6	0.512751	31887	5	0.361840	9264494	0.000085
319854998	46361.000000	2409	3118.316412	31969	10	0.556571	31929	2	0.395916	9250731	0.000240
319856792	46707.000000	2330	3138.215411	32046	7	0.362476	31996	1	0.236416	9236952	0.000609
319877682	46340.000000	2383	3128.118256	31774	5	0.574648	32101	4	0.297413	9223333	0.000818
319886729	46583.000000	2390	3110.620822	32025	3	0.321134	31971	3	0.209263	9209569	0.000509
319888235	46703.000000	2410	3122.852119	31991	5	0.332296	31972	2	0.331755	9195917	0.000483
319875362	46890.000000	2459	3199.375372	31847	5	0.214884	31845	10	0.325955	9182229	0.000367
319870776	46372.000000	2398	3155.002456	31898	3	0.183651	32060	5	0.361752	9168491	0.000403
319879258	46438.000000	2368	3094.863736	31935	5	0.385291	31923	7	0.261010	9154819	0.000322
319862929	46482.000000	2441	3161.021691	31875	3	0.386700	32115	5	0.190533	9141232	0.000727
319872000	46537.000000	2300	3087.424171	31883	3	0.155335	32190	1	0.184115	9127787	0.000117
319872927	46647.000000	2455	3122.957210	31905	6	0.349500	31833	3	0.352477	9114180	0.000159
319870066	47437.000000	2416	3181.163070	32095	6	0.540076	32157	4	0.338936	9100530	0.000216
319876142	46650.000000	2421	3220.783171	32089	7	0.272898	32083	6	0.206322	9086958	0.000218
319860447	46066.000000	2271	3113.973833	32101	3	0.345343	31904	3	0.233923	9073412	-0.000143
npatches	nstrain	runtime	dt	init_x	init_y	init_y_blood	init_z	init_S	beta0	beta1	beta2	beta3	mean_beta	B	d	delta	delta_blood	b[0]	mut	m	CTL	c	g	epsilon	k	het	lambda	rho	omega	x_max	patch.dyna	DELTA	A	VA
10000	1	100.000000	0.000100	21900	9499	5000000	0.001000	10000000	1.679990	2.902086	2.584137	2.041167	2	8000000000.000000	0.010000	1.000000	1.000000	800000	0.000050	0.048000	0	0.500000	0.000000	25.000000	4.000000	0.500000	0.001000	0.001000	0.010000	31987	0	10.000000	7.000000	1.000000
sus	inf	inf_blood	z	x[0]	y[0][0]	z[0]	x[1]	y[1][0]	z[1]	S[0]	synchrony
219000000	94990000.000000	5000000	10.000000	21900	9499	0.001000	21900	9499	0.001000	10000000	0.000000
312146756	96412717.000000	5016051	3940.834452	31231	9505	0.394083	30961	9893	0.394083	10192175	0.000000
317213190	31494641.000000	1644901	6324.976263	31769	3140	0.632498	31682	3305	0.632498	10298926	0.000000
319417146	5169884.000000	270626	7771.013291	31830	502	0.777101	32220	499	0.777101	10313942	0.000000
319828398	554149.000000	29084	8648.068121	32044	62	0.864807	32045	53	0.864807	10302559	0.000000
319886392	46576.000000	2462	8305.766171	31888	4	0.918002	31952	4	0.918002	10287525	0.000000
319884898	30644.000000	1587	1220.064795	31650	6	0.208126	31886	4	0.086390	10272128	0.000000
319874571	40486.000000	2117	1923.142803	32041	6	0.228653	31941	1	0.038963	10256786	0.000000
319866864	41208.000000	2084	2358.674561	32018	0	0.141255	31920	2	0.215600	10241641	0.000000
319874076	39990.000000	2022	2245.560276	31855	2	0.152324	31869	3	0.228815	10226355	0.000000
319886776	40334.000000	2127	2244.219795	32133	2	0.142483	31924	4	0.345843	10211031	0.000000
319876020	40749.000000	2142	2251.870132	31998	2	0.164430	32106	1	0.194343	10195632	0.000000
319870937	41037.000000	2002	2329.291462	31856	6	0.247262	31912	7	0.098793	10180553	0.000000
319864768	40751.000000	2146	2310.528993	31856	3	0.169206	32089	3	0.278165	10165531	0.000000
319876731	40145.000000	2123	2244.417231	32106	3	0.311275	32167	2	0.348872	10150493	0.000000
319866748	41188.000000	2079	2259.188684	31780	4	0.203389	31872	3	0.050107	10135294	0.000000
319868553	40715.000000	2073	2320.867199	32135	2	0.157201	32051	3	0.183805	10120300	0.000000
319839438	40345.000000	2120	2261.024992	32010	4	0.281044	32011	4	0.222958	10105309	0.000000
319871806	40747.000000	2094	2293.424551	32228	3	0.528039	32000	5	0.081150	10090258	0.000000
319859019	40807.000000	2136	2274.710185	32146	3	0.197537	31904	5	0.339178	10075236	0.000000
319891617	40447.000000	2172	2275.642288	32118	4	0.403458	32187	2	0.248618	10060161	0.000000
319858333	40654.000000	2064	2290.109278	32097	3	0.301236	31826	2	0.231150	10045048	0.000000
319873541	40930.000000	2183	2295.424774	31944	4	0.330112	32002	5	0.299484	10030349	0.000000
319862437	40906.000000	2151	2303.646338	31932	2	0.116242	32031	10	0.149929	10015530	0.000000
319854994	40863.000000	2173	2296.570541	31778	3	0.216218	32003	5	0.329427	10000651	0.000000
319856091	40667.000000	2104	2288.483602	32019	2	0.180424	32092	4	0.120811	9985761	0.000000
319853678	40488.000000	2115	2287.990251	31939	6	0.216910	32085	5	0.228283	9970935	0.000000
319859239	40208.000000	2037	2238.469726	32127	6	0.311416	31950	11	0.304909	9955827	0.000000
319843355	41046.000000	2160	2350.662296	31867	6	0.290694	32156	0	0.113689	9940983	0.000000
319863891	40694.000000	2110	2269.837371	32056	4	0.242564	32113	5	0.152279	9926268	0.000000
319857794	40540.000000	2154	2287.296572	32110	5	0.092093	31767	5	0.247687	9911613	0.000000
319874488	40132.000000	2109	2274.399504	31751	3	0.144559	31912	5	0.142613	9896793	0.000000
319863927	40920.000000	2100	2304.512143	31944	3	0.398003	31878	1	0.199352	9881961	0.000000
319899595	40133.000000	2046	2250.171805	32125	3	0.247745	32010	6	0.326756	9867206	0.000000
319858111	41204.000000	2203	2312.792099	32040	1	0.128794	32030	5	0.489709	9852347	0.000000
319870510	40647.000000	2135	2308.834888	31924	5	0.182798	32196	4	0.226874	9837637	0.000000
319884236	40301.000000	2146	2245.704396	32183	4	0.063690	32017	1	0.048846	9822987	0.000000
319865407	40493.000000	2174	2294.979248	31897	2	0.205065	31828	4	0.305176	9808342	0.000000
319853205	40857.000000	2134	2287.017394	31895	4	0.267858	32075	3	0.390194	9793800	0.000000
319868250	40354.000000	2122	2293.515834	32023	2	0.151140	31931	7	0.228412	9779136	0.000000
319872080	40425.000000	2088	2238.582674	32113	0	0.136527	32307	4	0.217209	9764561	-1.#IND00
319881432	40710.000000	2093	2268.585114	32029	1	0.177789	32164	5	0.143492	9750062	-1.#IND00
319854057	40349.000000	2031	2263.026595	31773	3	0.357864	32035	3	0.269368	9735510	-1.#IND00
319853267	40684.000000	2066	2275.370691	32069	5	0.394419	32149	5	0.274282	9720988	-0.002296
319849465	39829.000000	2115	2223.065618	32012	4	0.211251	31943	3	0.322242	9706416	-0.010567
319841912	40595.000000	2184	2277.802208	31892	8	0.276729	32273	2	0.278165	9692109	-0.008040
319855868	40430.000000	2079	2262.416380	31791	1	0.208347	32003	4	0.140685	9677567	-0.005856
319857175	40574.000000	2086	2269.516473	31952	4	0.350374	32108	1	0.234631	9663209	-0.000004
319877619	40021.000000	2002	2236.243792	32078	1	0.104839	31962	5	0.192072	9648638	0.001361
319884867	40814.000000	2125	2248.658869	31714	5	0.384325	32109	4	0.279319	9634434	-0.000635
319868632	40566.000000	2118	2292.926321	31892	4	0.323677	31929	3	0.136768	9619918	-0.000581
319862899	40277.000000	2110	2257.820813	32050	4	0.277586	32065	6	0.354011	9605407	-0.000769
319863491	40716.000000	2099	2297.189582	32151	4	0.265688	31719	5	0.149936	9591227	-0.001174
319871925	40527.000000	2121	2264.180807	32005	7	0.100256	31973	4	0.482530	9576934	-0.001812
319860804	40618.000000	2206	2273.614775	32026	7	0.335367	32124	4	0.324504	9562617	-0.002829
319890878	39953.000000	2099	2247.815564	31976	2	0.272124	32028	6	0.259800	9548370	-0.003135
319860615	40664.000000	2147	2222.287059	31902	2	0.113679	32012	3	0.082006	9534211	-0.003023
319873522	40743.000000	2076	2283.615574	31955	6	0.384118	31974	1	0.121799	9520189	-0.001715
319879847	39918.000000	2093	2218.785400	31989	3	0.402011	31897	6	0.339151	9506004	-0.000943
319877229	41094.000000	2216	2301.136857	31885	6	0.219701	32093	5	0.276002	9491687	-0.000117
319869903	41079.000000	2134	2331.352334	31914	1	0.043578	31916	2	0.263101	9477615	-0.001063
319867385	40834.000000	2051	2279.401910	31853	2	0.208610	32160	6	0.504054	9463400	-0.001196
319849439	40432.000000	2066	2252.212662	31816	6	0.298294	31897	2	0.127991	9449418	-0.001909
319861093	40477.000000	2143	2260.980766	31927	1	0.107535	32075	6	0.303002	9435323	-0.002628
319861417	40627.000000	2083	2272.816539	31947	3	0.246150	32016	3	0.185061	9421319	-0.002815
319857602	40005.000000	2086	2247.789578	31716	4	0.150705	31773	4	0.084613	9407348	-0.003461
319864924	40902.000000	2111	2255.858949	32036	7	0.247229	31913	5	0.229622	9393165	-0.003028
319853061	40829.000000	2150	2306.293845	32048	3	0.210876	32007	4	0.156148	9379294	-0.002682
319872540	39773.000000	2132	2262.630366	31960	2	0.071477	31960	8	0.391945	9365263	-0.001838
319863200	40101.000000	2116	2233.812780	32044	6	0.182901	31857	5	0.330748	9351376	-0.002005
319869387	40928.000000	2126	2284.014266	31744	1	0.221803	32144	2	0.210739	9337308	-0.001799
319850200	40721.000000	2130	2309.827294	32209	4	0.270652	31964	2	0.166145	9323299	-0.001727
319880622	40780.000000	2113	2331.014259	32383	7	0.236774	32084	6	0.215428	9309291	-0.003622
319840191	40623.000000	2120	2291.158585	31972	3	0.524310	32003	3	0.186644	9295270	-0.003643
319861266	40450.000000	2112	2265.981464	31871	6	0.398150	32020	9	0.288147	9281411	-0.003379
319856831	40781.000000	2165	2258.446160	31838	1	0.136225	31985	4	0.193943	9267598	-0.003291
319878269	40351.000000	2105	2233.950140	32036	8	0.260141	31971	2	0.171351	9253819	-0.003090
319876471	40552.000000	2052	2260.026683	32098	4	0.214096	32018	2	0.271177	9240032	-0.003364
319870918	40812.000000	2167	2292.801446	31823	6	0.147981	32207	2	0.329741	9226197	-0.003798
319876738	40582.000000	2065	2285.862980	31951	6	0.151238	32096	7	0.192406	9212434	-0.003088
319867359	40236.000000	2048	2250.921224	31847	1	0.197053	32245	6	0.111264	9198794	-0.002393
319867393	40749.000000	2158	2291.420694	31918	1	0.228613	31965	6	0.321459	9185118	-0.003312
319855572	41070.000000	2128	2275.614429	32300	2	0.234190	32010	6	0.200687	9171471	-0.003706
319849977	40767.000000	2048	2305.688741	32157	3	0.154961	31751	4	0.110209	9157740	-0.004125
319878511	40889.000000	2101	2313.935501	31946	3	0.195176	31887	5	0.170100	9144110	-0.004029
319858972	40695.000000	2118	2271.771061	32011	7	0.375783	32011	6	0.305641	9130596	-0.003856
319870533	40689.000000	2160	2298.050121	32022	3	0.212930	32084	2	0.558987	9117098	-0.004043
319860279	40116.000000	2070	2263.955691	31827	6	0.184223	32166	5	0.165711	9103385	-0.004798
319879057	40678.000000	2082	2277.777495	31952	4	0.206465	31923	5	0.121136	9089836	-0.004193
319878224	40588.000000	2147	2279.817801	31931	3	0.400885	31901	2	0.145804	9076321	-0.004587
319885772	40735.000000	2122	2327.559007	32043	2	0.285457	31891	5	0.297072	9062907	-0.004274
319873376	40904.000000	2156	2322.030998	32046	3	0.131146	31899	9	0.288390	9049533	-0.004438
319858045	40397.000000	2021	2285.683779	31998	4	0.117619	32143	7	0.132947	9036110	-0.004290
319890284	40543.000000	2080	2273.699542	32033	3	0.064813	32043	3	0.186337	9022443	-0.003948
319861207	40532.000000	2112	2275.969212	31897	3	0.307231	31885	0	0.185350	9009007	-0.003854
319891788	40899.000000	2142	2295.802085	31988	5	0.258463	32053	2	0.183644	8995448	-0.003695
319860674	40940.000000	2058	2304.031415	31964	5	0.238936	31933	7	0.207822	8982004	-0.003409
319847381	40500.000000	2126	2289.833925	31940	4	0.314646	32053	3	0.381413	8968613	-0.003354
319879335	40913.000000	2071	2287.605452	31942	5	0.126675	31914	12	0.336756	8955186	-0.003133
319890119	40716.000000	2084	2283.978874	32009	4	0.207501	32031	3	0.108545	8941710	-0.002673
npatches	nstrain	runtime	dt	init_x	init_y	init_y_blood	init_z	init_S	beta0	beta1	beta2	beta3	mean_beta	B	d	delta	delta_blood	b[0]	mut	m	CTL	c	g	epsilon	k	het	lambda	rho	omega	x_max	patch.dyna	DELTA	A	VA
10000	1	100.000000	0.000100	21900	9499	5000000	0.001000	10000000	1.473377	1.354891	1.040533	2.579124	2	8000000000.000000	0.010000	1.000000	1.000000	800000	0.000050	0.048000	0	0.500000	0.000000	25.000000	5.000000	0.500000	0.001000	0.001000	0.010000	31987	0	10.000000	7.000000	1.000000
sus	inf	inf_blood	z	x[0]	y[0][0]	z[0]	x[1]	y[1][0]	z[1]	S[0]	synchrony
219000000	94990000.000000	5000000	10.000000	21900	9499	0.001000	21900	9499	0.001000	10000000	0.000000
313342495	79717772.000000	4152085	3940.834452	31578	7807	0.394083	31644	7558	0.394083	10180702	0.000000
318450195	16160424.000000	844935	6324.976263	31810	1555	0.632498	31895	1589	0.632498	10252004	0.000000
319752287	1373358.000000	71905	7771.013291	32113	138	0.777101	32063	137	0.777101	10249643	0.000000
319859252	68034.000000	3589	8558.003333	32049	6	0.864807	32084	2	0.864807	10235068	0.000000
319876709	26767.000000	1377	976.792472	31600	3	0.073098	31866	2	0.170445	10219783	0.000000
319878548	35566.000000	1736	1490.143233	32008	2	0.073607	31881	5	0.089023	10204579	0.000000
319866136	37055.000000	1952	1839.234216	31949	0	0.113277	32001	2	0.065261	10189139	0.000000
319866498	36829.000000	1922	1836.221826	32119	5	0.176086	31930	2	0.339522	10173940	0.000000
319873605	36852.000000	1924	1829.266396	31992	6	0.112535	31938	3	0.172024	10158669	0.000000
319892675	36833.000000	1938	1830.318915	31901	4	0.388049	32064	2	0.081990	10143244	0.000000
319850034	36493.000000	1871	1795.768450	31948	3	0.283071	31974	2	0.075128	10128022	0.000000
319885350	37210.000000	1838	1822.062754	31961	7	0.291843	32220	5	0.240112	10113002	0.000000
319860144	36565.000000	1967	1795.643227	31916	3	0.244583	31807	1	0.093706	10097956	0.000000
319866088	36945.000000	1948	1826.952303	31998	2	0.131131	31975	3	0.168941	10082859	0.000000
319843734	36869.000000	1942	1844.237378	32127	2	0.094021	31804	5	0.119991	10067744	0.000000
319871466	37048.000000	1956	1839.729164	31950	5	0.241172	31863	7	0.187040	10052757	0.000000
319865772	36543.000000	1940	1820.565751	31913	5	0.211400	31961	5	0.096365	10037763	0.000000
319884678	36791.000000	1921	1840.487453	31905	6	0.323490	31790	3	0.404189	10022769	0.000000
319868267	36801.000000	1871	1825.246123	31900	3	0.102149	32007	4	0.158182	10007703	0.000000
319869367	36847.000000	1931	1827.250480	31855	5	0.335818	32024	3	0.116682	9993013	0.000000
319875946	36801.000000	1898	1809.542242	31916	3	0.120907	32120	2	0.412125	9977915	0.000000
319892061	36144.000000	1906	1782.748821	32160	2	0.159669	31951	3	0.316425	9962981	0.000000
319863806	36871.000000	1858	1808.439511	31769	4	0.217394	31941	0	0.040832	9948150	0.000000
319887063	36847.000000	1911	1841.689607	31971	0	0.149518	32112	6	0.109926	9933496	0.000000
319864309	36365.000000	1848	1795.705823	32050	4	0.172560	32150	1	0.051492	9918672	0.000000
319880531	36747.000000	1896	1820.042717	32061	5	0.165786	31939	6	0.228844	9904038	0.000000
319873492	36466.000000	1876	1812.356474	31981	3	0.045761	31916	1	0.064832	9889175	0.000000
319865323	36270.000000	1865	1774.283415	31937	2	0.130134	31867	5	0.101698	9874614	0.000000
319888387	36966.000000	1930	1810.074028	31938	2	0.032455	31954	0	0.062746	9859932	0.000000
319857489	36599.000000	1879	1811.139606	32018	3	0.069624	32071	5	0.127007	9845174	0.000000
319862138	36772.000000	1921	1802.980731	32029	4	0.138162	32228	2	0.305351	9830525	0.000000
319845051	37135.000000	1925	1848.373418	31957	10	0.164543	31927	2	0.222291	9815986	0.000000
319858041	36471.000000	1884	1798.059215	31677	5	0.373903	32051	6	0.123989	9801353	0.000000
319846198	37146.000000	1952	1850.055274	31733	4	0.097015	32030	5	0.067076	9786588	0.000000
319866571	36499.000000	1989	1812.500586	31988	1	0.179809	32000	4	0.320763	9771929	0.000000
319862755	36824.000000	1918	1824.443513	31945	4	0.129552	31850	4	0.142171	9757299	0.000000
319861384	36923.000000	1874	1827.394954	31891	3	0.255424	31830	2	0.056757	9742921	0.000000
319872631	36629.000000	1938	1820.359134	31999	2	0.130000	31719	4	0.078536	9728386	0.000000
319852961	36680.000000	1875	1800.024989	31977	5	0.131207	32149	4	0.085317	9714090	0.000000
319863461	36617.000000	1917	1811.998561	31960	4	0.170113	32217	3	0.191595	9699609	-1.#IND00
319895330	36515.000000	1914	1817.533839	32001	5	0.278498	32016	5	0.445013	9684984	-1.#IND00
319853894	36903.000000	1951	1830.647086	31956	2	0.206226	31903	4	0.074336	9670798	-1.#IND00
319871533	37141.000000	1866	1842.480554	31882	4	0.121194	32027	3	0.083940	9656421	-1.#IND00
319866876	36651.000000	1957	1828.569682	32121	3	0.363887	31850	4	0.199058	9641991	-0.006544
319868131	36103.000000	1980	1778.625749	31713	5	0.287578	32009	1	0.161232	9627485	-0.003008
319852929	36701.000000	1873	1796.310206	31931	1	0.059999	32067	1	0.110797	9613259	-0.003407
319853220	36780.000000	1889	1826.580932	31910	1	0.067587	32028	3	0.115721	9599059	-0.002317
319894311	36579.000000	1868	1805.951458	32012	5	0.174309	31971	4	0.251789	9584948	0.001698
319857587	36933.000000	1899	1830.921887	32057	0	0.202928	31787	3	0.324625	9570837	0.000766
319857073	37288.000000	1934	1859.438207	31889	6	0.148985	31927	2	0.121383	9556569	-0.002647
319877166	36866.000000	1845	1851.025595	31931	3	0.334991	31992	3	0.156316	9542496	-0.003882
319843085	36738.000000	1880	1778.955955	32083	4	0.207873	32112	2	0.078195	9528243	-0.003413
319867607	37038.000000	1855	1843.839497	32093	1	0.041150	32157	2	0.181653	9514053	-0.002221
319846464	37040.000000	1886	1859.366479	31845	5	0.170316	31959	3	0.209506	9499835	-0.001685
319858198	36448.000000	1864	1801.140719	32098	2	0.188055	31947	7	0.228060	9485821	-0.004639
319861557	36292.000000	1881	1787.992748	32066	7	0.076487	31932	8	0.183677	9471823	-0.003536
319868997	36727.000000	1946	1818.492245	32042	5	0.197006	31867	0	0.048139	9457864	-0.002951
319847176	36745.000000	1933	1825.908085	32080	2	0.222506	31838	1	0.215751	9443786	-0.003376
319879440	36466.000000	1876	1800.012442	31758	1	0.120884	32011	3	0.084468	9429583	-0.003269
319879079	36707.000000	1825	1821.485108	32016	2	0.253594	32063	0	0.103819	9415405	-0.004940
319880814	36856.000000	1912	1820.709577	31939	7	0.131040	32062	6	0.049873	9401386	-0.006492
319877179	37119.000000	1836	1843.388473	32083	3	0.051096	31975	6	0.173015	9387489	-0.006534
319854148	36629.000000	1918	1820.595680	32119	5	0.229709	32046	5	0.163513	9373384	-0.005457
319872490	36289.000000	1893	1788.784316	31727	2	0.205661	32196	6	0.261473	9359542	-0.005241
319886903	36748.000000	1998	1831.279641	31862	9	0.331076	31997	4	0.091051	9345437	-0.004995
319855988	37086.000000	1949	1846.438512	31870	1	0.095697	31886	2	0.114210	9331546	-0.004951
319859344	36507.000000	1873	1816.727145	32112	4	0.131161	32102	4	0.097831	9317689	-0.004259
319877055	36789.000000	1927	1816.845011	31775	2	0.206348	32034	6	0.234339	9303739	-0.004255
319858783	36770.000000	1953	1849.474255	32000	5	0.177998	31839	4	0.075189	9289686	-0.004152
319849854	36327.000000	1898	1804.658008	31972	2	0.157327	31818	2	0.228630	9275816	-0.003244
319874250	36761.000000	1868	1804.055151	32097	4	0.131353	32067	5	0.180041	9261825	-0.002989
319857725	37104.000000	1928	1837.022597	31756	2	0.056724	31850	8	0.207022	9247993	-0.002766
319859588	36800.000000	1873	1857.153596	32012	8	0.172205	31816	2	0.186603	9234080	-0.002855
319855124	36202.000000	1920	1789.883960	32108	3	0.452391	32159	8	0.069954	9220255	-0.003014
319868345	36675.000000	1878	1812.781943	32127	3	0.141586	31840	2	0.076999	9206364	-0.002179
319862970	36639.000000	1861	1801.264666	31950	3	0.202280	31932	2	0.164649	9192587	-0.002310
319858170	36815.000000	1903	1858.918958	31964	4	0.228797	31968	3	0.182940	9178964	-0.003069
319844651	36261.000000	1865	1782.271775	31899	9	0.185725	31937	5	0.076607	9165348	-0.002978
319861262	36912.000000	1859	1814.859013	31717	5	0.134530	32246	4	0.074757	9151760	-0.002814
319889271	36815.000000	1906	1820.420470	31920	6	0.107406	31955	5	0.063613	9137884	-0.003713
319866151	36525.000000	1913	1791.587232	32020	3	0.125265	31866	3	0.174861	9124228	-0.003680
319858374	36466.000000	1933	1790.851360	32113	1	0.055428	32009	4	0.245850	9110666	-0.003963
319870180	36784.000000	1918	1837.108512	31831	1	0.062875	32136	6	0.185934	9097068	-0.004248
319842235	36322.000000	1872	1798.786156	31725	3	0.134046	31992	2	0.219981	9083309	-0.004207
319861234	36611.000000	1892	1797.380144	31943	3	0.157667	32017	5	0.086640	9069790	-0.004039
319868604	36669.000000	1886	1803.284507	32004	3	0.156645	31949	3	0.048373	9056146	-0.004154
319860937	36850.000000	1891	1825.969150	32046	2	0.264636	32022	2	0.107756	9042524	-0.002461
319843735	36639.000000	1925	1811.294142	31919	3	0.126020	31900	4	0.142338	9029080	-0.002125
319864280	36250.000000	1842	1796.879905	31882	3	0.143535	31799	3	0.335221	9015599	-0.002054
319878753	36934.000000	1870	1809.043067	31801	2	0.109877	31931	2	0.105486	9002121	-0.002120
319879383	37148.000000	1896	1846.640963	32047	3	0.285898	31955	3	0.052572	8988764	-0.002176
319881545	37025.000000	1970	1837.677535	32139	5	0.486264	32017	5	0.284322	8975192	-0.002174
319869003	37118.000000	1859	1864.277981	32057	5	0.241212	31959	3	0.318993	8961776	-0.001230
319891231	36530.000000	1931	1824.613073	31843	3	0.130973	31741	4	0.164740	8948179	-0.001232
319836573	36885.000000	1873	1812.851834	32100	5	0.349743	31992	4	0.330515	8934761	-0.001137
319873563	36747.000000	1901	1802.982070	31942	8	0.247114	32088	8	0.367292	8921561	-0.001012
319867146	36568.000000	1881	1810.911306	31887	3	0.121298	31725	3	0.161436	8908274	-0.001019
319884568	36644.000000	1909	1806.627794	32056	6	0.097957	31877	4	0.138393	8895070	-0.000705
319871633	36747.000000	1928	1822.642067	31802	4	0.250564	31960	9	0.193390	8881850	-0.000499
npatches	nstrain	runtime	dt	init_x	init_y	init_y_blood	init_z	init_S	beta0	beta1	beta2	beta3	mean_beta	B	d	delta	delta_blood	b[0]	mut	m	CTL	c	g	epsilon	k	het	lambda	rho	omega	x_max	patch.dyna	DELTA	A	VA
10000	1	100.000000	0.000100	21900	9499	5000000	0.001000	10000000	1.484842	1.078417	2.902576	1.476059	2	8000000000.000000	0.010000	1.000000	1.000000	800000	0.000050	0.048000	0	0.500000	0.000000	25.000000	6.000000	0.500000	0.001000	0.001000	0.010000	31987	0	10.000000	7.000000	1.000000
sus	inf	inf_blood	z	x[0]	y[0][0]	z[0]	x[1]	y[1][0]	z[1]	S[0]	synchrony
219000000	94990000.000000	5000000	10.000000	21900	9499	0.001000	21900	9499	0.001000	10000000	0.000000
314435615	65285178.000000	3405120	3940.834452	31642	6429	0.394083	31703	6230	0.394083	10168558	0.000000
319120148	8107749.000000	424848	6324.976263	31752	773	0.632498	32065	759	0.632498	10214179	0.000000
319881954	350788.000000	18405	7771.013291	31775	42	0.777101	31939	38	0.777101	10204087	0.000000
319869137	21127.000000	1153	1366.478639	31670	1	0.124883	31920	3	0.197714	10188942	0.000000
319880223	29318.000000	1570	1045.320195	31906	2	0.059553	32085	5	0.084474	10173487	0.000000
319866873	33409.000000	1813	1441.567249	31879	2	0.170700	31896	2	0.081255	10158388	0.000000
319864712	33986.000000	1780	1525.817039	32016	1	0.122251	32007	2	0.152978	10143369	0.000000
319859180	33718.000000	1778	1508.589087	31785	3	0.099158	32007	5	0.169342	10128152	0.000000
319859049	33235.000000	1681	1497.602327	32064	5	0.118434	31964	4	0.179110	10113084	0.000000
319846419	33330.000000	1773	1471.932625	31999	4	0.105675	32039	3	0.034335	10098186	0.000000
319872907	33539.000000	1733	1502.260898	32063	3	0.136992	31896	3	0.057612	10083221	0.000000
319856567	33931.000000	1794	1515.033257	32092	2	0.263332	32128	3	0.077695	10068400	0.000000
319879476	33368.000000	1750	1496.837358	32023	5	0.135928	31936	4	0.120452	10053441	0.000000
319862765	33491.000000	1737	1491.879982	32105	1	0.052153	32129	2	0.158146	10038404	0.000000
319885591	32950.000000	1750	1487.375782	31955	1	0.042387	32134	2	0.239820	10023387	0.000000
319865468	33839.000000	1759	1494.026808	31783	5	0.083419	31999	6	0.154642	10008361	0.000000
319867332	33717.000000	1751	1505.213341	32086	2	0.258076	31894	3	0.106712	9993579	0.000000
319867872	33571.000000	1734	1499.008978	31865	2	0.161313	31944	5	0.129165	9978600	0.000000
319872400	33713.000000	1662	1505.346730	32050	4	0.227394	31610	3	0.124866	9963700	0.000000
319871338	33536.000000	1718	1488.289102	32042	7	0.134302	31968	3	0.077790	9948739	0.000000
319880260	33675.000000	1783	1515.058685	31967	4	0.124576	31779	8	0.308016	9933714	0.000000
319851949	33557.000000	1779	1496.503163	32152	5	0.143902	32132	5	0.047622	9919046	0.000000
319848066	32982.000000	1677	1461.575255	31762	3	0.199012	32073	3	0.160777	9904203	0.000000
319857876	33205.000000	1690	1460.031852	32165	3	0.091445	31944	2	0.135363	9889491	0.000000
319861140	33740.000000	1701	1509.289120	32177	5	0.089441	31981	2	0.117255	9874801	0.000000
319863111	33463.000000	1787	1501.136282	32042	4	0.206068	32113	3	0.148895	9860055	0.000000
319883495	33792.000000	1752	1488.435617	32185	5	0.234106	31929	3	0.189506	9845195	0.000000
319886153	33171.000000	1813	1493.103207	31871	2	0.170720	31885	3	0.149088	9830244	0.000000
319860304	33373.000000	1797	1510.251340	31956	4	0.333912	32038	6	0.343114	9815572	0.000000
319865604	33319.000000	1761	1503.540605	31971	4	0.196961	32179	3	0.191399	9800898	0.000000
319869384	33378.000000	1779	1481.495819	32046	2	0.034175	32141	7	0.298178	9786156	0.000000
319876438	33554.000000	1826	1487.092986	32192	3	0.099424	32089	3	0.076880	9771669	0.000000
319896556	33194.000000	1764	1487.835545	31752	2	0.083855	32017	1	0.126443	9757180	0.000000
319863787	33489.000000	1744	1493.190884	31988	2	0.046971	31722	4	0.098101	9742460	0.000000
319870539	33495.000000	1714	1491.768596	31946	2	0.110515	31953	7	0.061870	9727839	0.000000
319878764	33193.000000	1735	1489.721758	32313	2	0.379089	32046	2	0.101753	9713374	0.000000
319885830	33427.000000	1744	1498.793024	32079	3	0.054083	31940	3	0.108383	9699010	0.000000
319860143	33551.000000	1758	1499.719111	32048	4	0.148430	31761	2	0.123120	9684626	0.000000
319847224	34025.000000	1709	1495.615211	31862	0	0.149862	32026	3	0.048821	9670049	0.000000
319859320	33399.000000	1729	1503.664251	31920	2	0.095758	31881	1	0.270851	9655575	-1.#IND00
319871007	33489.000000	1770	1509.763721	31833	3	0.228599	32113	2	0.042115	9641229	-1.#IND00
319864087	33389.000000	1729	1499.489470	31992	5	0.145266	31955	5	0.252149	9626841	-1.#IND00
319872342	33381.000000	1746	1475.868811	31759	5	0.125030	32055	1	0.083410	9612553	0.015937
319904911	33882.000000	1719	1512.787985	31912	5	0.152077	31894	4	0.077103	9598133	0.012863
319872082	33338.000000	1655	1480.284899	32092	7	0.256880	31953	4	0.237790	9583844	0.009429
319852869	33246.000000	1734	1470.943072	32075	6	0.156505	31891	5	0.227118	9569359	0.011921
319851521	33460.000000	1775	1496.991958	32129	4	0.241234	31951	2	0.134278	9555042	0.010365
319873126	33409.000000	1726	1465.924946	32093	3	0.146977	32084	4	0.147065	9540853	0.008779
319878679	33455.000000	1729	1497.462294	31858	2	0.255698	32067	6	0.099046	9526695	0.007732
319865462	33243.000000	1668	1478.304078	32114	5	0.205246	32027	3	0.072965	9512558	0.011000
319866153	33169.000000	1752	1471.882425	32023	2	0.098500	31849	4	0.185031	9498369	0.015536
319872281	33340.000000	1702	1495.775555	31984	3	0.179272	31909	2	0.079826	9484240	0.014459
319882563	33854.000000	1842	1508.602841	31933	6	0.195957	32082	2	0.059462	9470192	0.015693
319848550	33608.000000	1780	1496.235175	31957	1	0.095875	32104	2	0.190572	9456136	0.018023
319841211	33807.000000	1712	1527.995613	32136	5	0.137655	31994	6	0.173299	9441998	0.016994
319877074	33724.000000	1750	1503.818887	32071	3	0.189706	32286	1	0.034887	9427906	0.013764
319888516	33592.000000	1700	1514.812913	31928	2	0.053566	32108	4	0.143064	9413948	0.012238
319880424	33191.000000	1739	1481.844896	32032	2	0.092059	31762	3	0.170451	9399924	0.012108
319854308	33735.000000	1808	1485.221399	32214	7	0.177911	32138	2	0.334200	9385887	0.012934
319867809	34102.000000	1733	1535.286197	32126	3	0.076939	32016	4	0.238624	9372007	0.012821
319862971	33506.000000	1783	1500.302115	32015	2	0.078176	32104	3	0.132440	9358226	0.012512
319870118	33607.000000	1722	1501.758938	32082	4	0.146573	32095	4	0.034417	9344194	0.012021
319889953	33459.000000	1808	1490.024360	32017	4	0.165757	32166	5	0.167276	9330198	0.011750
319887506	33355.000000	1754	1506.384271	32037	0	0.135285	32101	3	0.105429	9316068	0.011338
319834340	33497.000000	1749	1475.697286	31877	2	0.095536	32146	2	0.137985	9302010	0.010554
319879278	33228.000000	1740	1486.251981	31715	3	0.150126	31855	4	0.093229	9288098	0.010803
319868299	33486.000000	1730	1482.232540	32121	1	0.212129	31989	1	0.098352	9274211	0.010640
319866610	33321.000000	1671	1499.029602	31910	3	0.202652	31795	3	0.067165	9260531	0.010452
319869680	33166.000000	1799	1470.819896	32006	3	0.196680	32087	1	0.124612	9246801	0.009317
319883426	33240.000000	1735	1475.668049	32003	1	0.085790	32006	3	0.051555	9232932	0.009612
319854126	33157.000000	1771	1485.682605	32088	0	0.027770	31960	1	0.097118	9218921	0.009339
319858499	33326.000000	1775	1489.970773	31931	0	0.095792	32037	3	0.236146	9205038	0.008177
319872680	33331.000000	1754	1501.330920	31751	5	0.310266	32166	2	0.326867	9191352	0.006919
319874569	33582.000000	1788	1498.906919	32025	8	0.144513	31938	6	0.171802	9177687	0.006730
319879085	33845.000000	1730	1529.436755	32136	2	0.093367	32173	4	0.372150	9164168	0.006670
319867583	33171.000000	1790	1499.775544	31996	2	0.189688	32139	2	0.220772	9150503	0.006657
319859185	33198.000000	1693	1493.530977	31934	4	0.047238	31758	4	0.320230	9136729	0.006403
319865176	33262.000000	1766	1487.677532	31899	1	0.091559	32238	3	0.099311	9122947	0.006657
319861350	33701.000000	1740	1498.086093	31812	1	0.196242	31934	3	0.203574	9109469	0.006600
319878320	33507.000000	1750	1492.859425	31929	1	0.080200	32005	2	0.100087	9095828	0.006443
319882255	34103.000000	1805	1528.200873	31800	4	0.211289	32081	5	0.269179	9082102	0.006239
319877123	33715.000000	1751	1526.945828	31852	6	0.108999	32012	3	0.227381	9068401	0.006225
319865222	33381.000000	1756	1501.777701	32126	4	0.109184	32178	1	0.062416	9055090	0.006175
319871122	33608.000000	1724	1508.631353	31985	0	0.085250	31980	2	0.094502	9041675	0.006092
319857429	33368.000000	1702	1499.210075	32245	2	0.052989	31775	3	0.104293	9028207	0.006080
319859053	33168.000000	1808	1465.715203	31861	4	0.135240	31789	4	0.219407	9014703	0.004494
319845398	33900.000000	1744	1509.837011	31969	3	0.180072	32039	2	0.141334	9001106	0.005076
319890094	33189.000000	1767	1479.501903	32117	4	0.061956	31917	1	0.241005	8987875	0.004832
319845618	33169.000000	1730	1469.243103	32198	4	0.086723	31911	1	0.036007	8974619	0.004796
319860913	33761.000000	1786	1519.595483	32138	5	0.235059	32215	2	0.126298	8961187	0.004671
319888721	33461.000000	1777	1509.743811	32119	2	0.140929	32117	5	0.085178	8947896	0.004649
319863307	33358.000000	1761	1488.096841	31852	3	0.132771	32044	3	0.071817	8934530	0.003866
319859394	33371.000000	1737	1478.531930	32083	6	0.095331	31990	2	0.162437	8921309	0.003609
319890241	33459.000000	1672	1498.188632	31974	1	0.024760	31773	2	0.080788	8907817	0.003499
319858782	33605.000000	1680	1488.790883	32093	4	0.193485	31912	0	0.051697	8894609	0.003402
319886357	33466.000000	1749	1498.221076	31960	4	0.203591	32067	2	0.044077	8881435	0.003234
319863744	33554.000000	1696	1487.470307	31837	7	0.193610	32006	3	0.206358	8868074	0.002902
319859813	33626.000000	1759	1497.460549	31780	2	0.080095	31858	3	0.054112	8854952	0.002838
319860712	33456.000000	1685	1476.777478	31799	1	0.084487	32030	3	0.152387	8841633	0.002213
npatches	nstrain	runtime	dt	init_x	init_y	init_y_blood	init_z	init_S	beta0	beta1	beta2	beta3	mean_beta	B	d	delta	delta_blood	b[0]	mut	m	CTL	c	g	epsilon	k	het	lambda	rho	omega	x_max	patch.dyna	DELTA	A	VA
10000	1	100.000000	0.000100	21900	9499	5000000	0.001000	10000000	1.339451	1.912652	2.418508	2.094503	2	8000000000.000000	0.010000	1.000000	1.000000	800000	0.000050	0.048000	0	0.500000	0.000000	25.000000	7.000000	0.500000	0.001000	0.001000	0.010000	31987	0	10.000000	7.000000	1.000000
sus	inf	inf_blood	z	x[0]	y[0][0]	z[0]	x[1]	y[1][0]	z[1]	S[0]	synchrony
219000000	94990000.000000	5000000	10.000000	21900	9499	0.001000	21900	9499	0.001000	10000000	0.000000
315331857	53361862.000000	2783909	3940.834452	31839	5186	0.394083	31658	5307	0.394083	10158042	0.000000
319503375	4048091.000000	211922	6324.976263	32078	457	0.632498	32051	415	0.632498	10185569	0.000000
319854585	89125.000000	4572	7763.219952	32020	11	0.777101	32118	12	0.777101	10172833	0.000000
319852856	21938.000000	1212	694.131484	32155	2	0.029086	31978	2	0.077199	10157652	0.000000
319881564	28900.000000	1484	1049.223568	31910	2	0.124399	31872	1	0.061776	10142374	0.000000
319878118	30411.000000	1653	1238.907556	32036	2	0.091232	32071	1	0.057208	10127190	0.000000
319845540	30734.000000	1635	1257.610688	31891	3	0.108441	32164	1	0.140856	10112408	0.000000
319878347	30616.000000	1509	1258.199968	32322	4	0.155480	31787	3	0.107517	10097392	0.000000
319859291	30695.000000	1545	1252.545835	31998	5	0.135885	32047	1	0.065139	10082326	0.000000
319866654	30603.000000	1540	1248.756706	31944	5	0.161607	31952	5	0.083086	10067325	0.000000
319874941	30889.000000	1645	1272.886116	31986	1	0.067709	31981	3	0.204012	10052318	0.000000
319874851	30663.000000	1650	1276.863908	31772	4	0.127918	32035	1	0.073773	10037245	0.000000
319857458	31100.000000	1549	1274.391126	32003	1	0.189014	31968	3	0.129914	10022176	0.000000
319854499	30847.000000	1587	1276.315110	32030	2	0.062627	32078	6	0.181203	10007376	0.000000
319870842	30979.000000	1564	1268.855887	31859	5	0.114248	31867	1	0.188076	9992517	0.000000
319868872	30856.000000	1603	1280.838999	31866	1	0.172474	32175	6	0.117828	9977512	0.000000
319860890	30705.000000	1546	1262.086409	32061	1	0.038092	31976	3	0.097957	9962604	0.000000
319871873	30440.000000	1534	1257.521806	31826	2	0.094976	31927	8	0.228549	9947629	0.000000
319866771	30441.000000	1599	1244.936678	32145	2	0.055904	32099	4	0.065505	9932994	0.000000
319865836	30740.000000	1498	1253.261728	32035	2	0.028184	32216	3	0.124978	9917978	0.000000
319860100	30910.000000	1625	1267.402056	31986	1	0.071246	31853	5	0.118525	9903210	0.000000
319848200	30596.000000	1645	1271.594332	31987	3	0.065088	32023	1	0.122162	9888462	0.000000
319888921	30429.000000	1573	1242.465125	31768	0	0.124104	32240	3	0.074690	9873890	0.000000
319873113	30526.000000	1634	1249.422731	31960	2	0.168640	31859	3	0.180223	9858958	0.000000
319888313	30548.000000	1634	1265.476672	32017	0	0.028919	31859	3	0.167123	9844270	0.000000
319868487	30930.000000	1520	1269.390493	31789	2	0.197131	32091	3	0.098598	9829383	0.000000
319864755	30664.000000	1556	1251.737758	31863	2	0.111927	32035	4	0.056462	9814821	0.000000
319894694	30604.000000	1599	1239.710514	31976	1	0.101517	31907	5	0.120365	9800180	0.000000
319878319	30944.000000	1581	1290.209564	32023	1	0.183208	31855	0	0.030757	9785610	0.000000
319865252	30795.000000	1684	1266.226838	31830	1	0.057623	31880	0	0.025574	9770797	0.000000
319875346	30758.000000	1601	1273.334417	32020	0	0.082627	32016	2	0.177210	9756215	0.000000
319866277	30959.000000	1570	1266.413494	31984	0	0.068734	32147	3	0.224211	9741491	0.000000
319875756	30516.000000	1592	1267.543872	31943	3	0.260500	32094	3	0.169015	9726886	0.000000
319850172	30527.000000	1565	1252.513532	32233	1	0.131875	31865	4	0.223680	9712396	0.000000
319857557	30215.000000	1607	1236.029457	31831	1	0.077635	31997	0	0.070973	9697853	0.000000
319851501	31165.000000	1591	1275.065352	32153	0	0.026845	32225	2	0.045490	9683649	0.000000
319875879	31106.000000	1588	1314.621060	32100	6	0.188890	31919	2	0.090144	9669208	0.000000
319875737	30927.000000	1568	1281.696108	31969	5	0.179950	31950	2	0.088495	9655034	0.000000
319863942	31157.000000	1660	1297.155948	32029	4	0.213308	31994	1	0.142899	9640929	0.000000
319846005	30814.000000	1667	1279.176836	32143	4	0.171392	32148	2	0.035871	9626611	-1.#IND00
319861815	31077.000000	1599	1277.142731	31911	3	0.148364	32156	3	0.097582	9612293	-1.#IND00
319862131	30758.000000	1549	1261.025008	31818	3	0.055860	32053	3	0.090743	9597978	-1.#IND00
319861835	30967.000000	1624	1264.537420	32116	4	0.158790	31922	3	0.229392	9583826	-1.#IND00
319871378	30932.000000	1608	1270.602150	31996	5	0.112974	32101	1	0.094750	9569802	0.027042
319865914	30772.000000	1577	1270.796783	32043	2	0.049709	32097	1	0.136198	9555516	0.017622
319884650	30877.000000	1605	1262.255290	32009	3	0.160120	32111	0	0.171327	9541230	0.014291
319878727	30861.000000	1611	1276.863427	31935	3	0.111582	31961	8	0.112306	9527086	0.010791
319902522	30719.000000	1606	1263.900177	31828	3	0.109761	31792	1	0.121821	9512795	0.009243
319884816	30851.000000	1615	1267.279923	31927	1	0.023501	31880	3	0.104019	9498367	0.006977
319864536	30824.000000	1596	1261.478608	32063	5	0.072703	31919	5	0.152142	9484241	0.004636
319848595	30765.000000	1473	1250.663844	32082	3	0.213318	32037	4	0.160278	9469961	0.007114
319870354	30930.000000	1598	1281.452171	31909	2	0.060066	32068	2	0.091541	9455872	0.006216
319874691	30485.000000	1514	1243.748527	32152	2	0.142249	31844	0	0.048213	9441599	0.005035
319874353	31106.000000	1606	1268.768923	31887	2	0.113287	32395	2	0.139327	9427433	0.005200
319877648	30601.000000	1556	1252.366531	32130	3	0.081875	31971	1	0.044636	9413687	0.005727
319887327	30608.000000	1541	1247.049255	31906	1	0.053341	32038	2	0.053821	9399752	0.006157
319853742	30792.000000	1613	1286.424646	32218	2	0.099349	32003	5	0.142143	9385955	0.005380
319877321	30922.000000	1582	1280.362388	31771	5	0.161761	31825	3	0.050316	9372110	0.005610
319879589	30783.000000	1493	1272.015972	31818	4	0.059210	32040	3	0.148226	9357995	0.004966
319865267	30575.000000	1625	1259.848657	31900	0	0.027927	31851	0	0.086004	9343959	0.005046
319851890	30444.000000	1644	1246.087349	32114	1	0.117227	32079	4	0.107081	9330080	0.005157
319854146	31090.000000	1594	1293.568426	32208	0	0.096952	31994	1	0.043380	9316124	0.005078
319886030	30903.000000	1606	1286.182603	32060	1	0.037929	32356	4	0.101687	9302060	0.005016
319853990	30789.000000	1614	1263.069443	31917	2	0.241695	31901	2	0.290774	9287975	0.005534
319845654	30816.000000	1518	1267.430612	31912	2	0.162925	31951	1	0.129011	9274052	0.005668
319860498	30892.000000	1567	1273.109595	31660	5	0.141286	31899	0	0.086258	9260207	0.004760
319867702	30704.000000	1575	1258.482060	31931	2	0.130348	32020	0	0.103666	9246343	0.005758
319857548	30891.000000	1570	1262.062429	31958	3	0.043068	31990	3	0.099798	9232679	0.005468
319873167	30553.000000	1617	1253.867298	32107	1	0.040673	32135	8	0.146224	9218827	0.006020
319881942	31029.000000	1618	1270.813444	31949	1	0.074876	31940	3	0.178426	9205202	0.005297
319879189	30774.000000	1659	1276.118614	31775	3	0.069713	31877	5	0.188907	9191468	0.006762
319842923	30951.000000	1654	1278.412067	31924	3	0.095532	32128	4	0.177826	9177898	0.006449
319884830	30730.000000	1564	1266.472565	32214	3	0.109965	31899	2	0.042984	9164210	0.006208
319887322	30795.000000	1561	1260.268909	32045	3	0.074748	31766	4	0.122017	9150664	0.006228
319881096	31249.000000	1609	1284.761024	31956	2	0.056808	31928	2	0.045971	9137039	0.005939
319893780	30803.000000	1607	1275.224237	32058	4	0.223540	31982	3	0.165672	9123403	0.007750
319881636	30741.000000	1568	1255.562286	31872	3	0.084543	31940	4	0.125174	9109675	0.007813
319886030	30987.000000	1599	1281.189696	31916	4	0.185840	31943	3	0.241157	9095907	0.007670
319866310	31222.000000	1615	1299.753260	32003	4	0.126471	31856	3	0.129954	9082394	0.007500
319858093	30751.000000	1588	1287.045642	31980	2	0.125017	31772	0	0.114147	9068753	0.006212
319881809	30270.000000	1591	1227.337374	31978	2	0.045181	31896	1	0.158910	9055290	0.006058
319862437	30809.000000	1580	1251.410859	31895	1	0.085600	32062	6	0.243035	9041547	0.005693
319858585	30702.000000	1599	1253.441329	32048	2	0.153219	32171	3	0.131334	9028113	0.005829
319857589	30542.000000	1549	1254.607615	32194	2	0.118752	31917	4	0.158163	9014617	0.005706
319893952	30722.000000	1628	1260.297516	32337	1	0.100709	32108	5	0.124046	9000913	0.005566
319893103	30716.000000	1556	1260.899156	32111	0	0.048669	31941	4	0.104703	8987431	0.005340
319851119	30499.000000	1549	1243.767646	31988	2	0.094489	32001	1	0.126053	8973851	0.006370
319867379	30549.000000	1570	1250.533496	31694	2	0.179130	32027	1	0.118873	8960536	0.006401
319896630	30848.000000	1622	1262.649318	32149	2	0.211883	31891	5	0.074430	8946985	0.006100
319868598	31040.000000	1734	1300.352326	32163	3	0.103350	32111	1	0.040385	8933771	0.006117
319874371	30731.000000	1655	1251.229310	31950	5	0.125360	31923	3	0.065620	8920570	0.005738
319874427	30831.000000	1650	1270.488238	32103	0	0.048814	31987	2	0.049020	8907289	0.005945
319869158	30886.000000	1612	1272.966409	32179	3	0.083271	32153	2	0.204082	8893874	0.005213
319881795	31036.000000	1626	1275.712183	32019	6	0.106205	32151	4	0.226110	8880533	0.004528
319868858	30776.000000	1556	1270.431370	31808	1	0.033043	31922	0	0.158517	8867263	0.004695
319889196	30640.000000	1587	1272.696659	31941	4	0.141909	32205	6	0.051672	8853956	0.006012
319883562	30861.000000	1614	1272.865075	31882	9	0.138321	31864	5	0.218786	8840850	0.005932
319865386	30553.000000	1571	1247.524386	31979	5	0.076128	32189	1	0.087205	8827535	0.005881
319861097	30431.000000	1572	1256.276426	31966	2	0.075095	31950	5	0.168443	8814452	0.005757
npatches	nstrain	runtime	dt	init_x	init_y	init_y_blood	init_z	init_S	beta0	beta1	beta2	beta3	mean_beta	B	d	delta	delta_blood	b[0]	mut	m	CTL	c	g	epsilon	k	het	lambda	rho	omega	x_max	patch.dyna	DELTA	A	VA
10000	1	100.000000	0.000100	21900	9499	5000000	0.001000	10000000	1.253161	1.386237	2.916639	1.588931	2	8000000000.000000	0.010000	1.000000	1.000000	800000	0.000050	0.048000	0	0.500000	0.000000	25.000000	8.000000	0.500000	0.001000	0.001000	0.010000	31987	0	10.000000	7.000000	1.000000
sus	inf	inf_blood	z	x[0]	y[0][0]	z[0]	x[1]	y[1][0]	z[1]	S[0]	synchrony
219000000	94990000.000000	5000000	10.000000	21900	9499	0.001000	21900	9499	0.001000	10000000	0.000000
316104657	43703995.000000	2281908	3940.834452	31765	4305	0.394083	31764	4114	0.394083	10147348	0.000000
319693609	2022435.000000	106212	6324.976263	32153	192	0.632498	31817	198	0.632498	10163143	0.000000
319886626	25717.000000	1343	4914.815105	31953	4	0.441341	32137	1	0.622333	10148922	0.000000
319870558	22437.000000	1177	697.287530	31923	2	0.093089	31768	2	0.030756	10133646	0.000000
319866489	27135.000000	1381	966.484672	31954	2	0.165942	32091	5	0.175650	10118370	0.000000
319885617	28071.000000	1491	1063.973610	31917	8	0.147549	31960	4	0.133446	10103003	0.000000
319883232	28228.000000	1443	1076.535251	31982	4	0.125421	31804	2	0.040386	10087880	0.000000
319900257	28138.000000	1571	1080.024458	32004	2	0.055296	31967	1	0.124415	10072904	0.000000
319866603	28680.000000	1386	1089.486294	31912	2	0.134307	32158	4	0.072886	10057914	0.000000
319847585	28577.000000	1489	1090.410473	31735	0	0.129882	31895	2	0.042613	10042825	0.000000
319869262	28860.000000	1454	1126.696868	31898	4	0.143961	31797	8	0.124170	10028035	0.000000
319867670	28407.000000	1462	1076.825300	31889	2	0.036262	32003	6	0.151765	10013226	0.000000
319862745	28853.000000	1535	1114.115138	31845	4	0.103261	31963	5	0.072924	9998134	0.000000
319870546	28571.000000	1515	1114.093869	32117	1	0.130049	32137	2	0.099787	9983407	0.000000
319868619	28177.000000	1451	1084.717454	32049	1	0.111684	31876	1	0.045450	9968474	0.000000
319875390	28696.000000	1505	1109.395661	31805	1	0.046135	32138	4	0.048908	9953915	0.000000
319888528	28577.000000	1494	1103.554773	31969	3	0.132905	32043	5	0.045459	9938918	0.000000
319884983	28658.000000	1499	1105.733541	31896	0	0.068029	32107	3	0.110131	9924102	0.000000
319890306	28440.000000	1476	1087.274976	31980	3	0.106819	31976	1	0.069385	9909263	0.000000
319866420	28945.000000	1486	1114.429816	32101	2	0.058702	31852	2	0.172807	9894466	0.000000
319869417	28464.000000	1507	1120.492963	32061	4	0.057303	31981	4	0.213110	9879746	0.000000
319885942	28328.000000	1414	1088.995463	31985	3	0.082283	32048	2	0.078313	9865043	0.000000
319859260	27972.000000	1436	1070.186272	31974	1	0.093671	32179	2	0.108013	9850188	0.000000
319877403	28670.000000	1469	1089.948886	32140	3	0.228292	31932	3	0.056934	9835387	0.000000
319859849	28540.000000	1521	1105.545135	31761	2	0.078696	31828	2	0.146267	9820560	0.000000
319890759	28323.000000	1465	1087.186711	31850	2	0.072642	31940	2	0.073653	9805962	0.000000
319880474	28777.000000	1434	1104.767930	31768	1	0.113974	31996	4	0.210982	9791211	0.000000
319878523	28754.000000	1532	1108.698751	31888	3	0.098856	31995	0	0.054651	9776473	0.000000
319868778	28899.000000	1497	1114.003707	32114	1	0.076175	32025	3	0.063804	9761936	0.000000
319870255	28543.000000	1529	1097.935536	31978	5	0.136284	31980	6	0.127756	9747271	0.000000
319868975	28137.000000	1468	1086.014829	31987	4	0.102812	32033	2	0.062058	9732921	0.000000
319875889	28546.000000	1521	1096.860565	32156	6	0.211341	31954	6	0.082878	9718502	0.000000
319877515	28464.000000	1483	1101.518269	31950	0	0.055695	32074	5	0.215617	9703670	0.000000
319855216	27996.000000	1496	1070.555488	31988	2	0.043177	31854	0	0.020056	9689165	0.000000
319874881	28472.000000	1432	1092.468820	31993	3	0.046610	31905	2	0.157296	9674888	0.000000
319889695	28373.000000	1493	1091.903525	31990	3	0.143936	31858	5	0.178235	9660220	0.000000
319841570	28471.000000	1461	1098.100222	31805	1	0.029163	32091	6	0.047357	9645678	0.000000
319878336	28628.000000	1535	1100.619242	31868	2	0.212099	31895	6	0.130581	9631441	0.000000
319903122	28085.000000	1476	1070.242670	31988	3	0.112749	31933	2	0.040350	9617121	0.000000
319854581	28641.000000	1450	1089.351790	31832	4	0.199479	31929	5	0.082870	9602870	-1.#IND00
319865283	28456.000000	1516	1096.101765	32078	2	0.096773	31898	2	0.084324	9588524	-1.#IND00
319859407	28430.000000	1461	1077.417476	32059	5	0.218697	31987	4	0.056106	9574108	-1.#IND00
319864791	28325.000000	1464	1086.533760	32147	5	0.178979	32064	2	0.167313	9559925	-1.#IND00
319862904	28390.000000	1456	1086.457422	32018	3	0.298923	32023	5	0.184594	9545559	-1.#IND00
319849611	28156.000000	1499	1086.889949	32071	7	0.158499	32064	1	0.105743	9531347	0.009030
319873621	28303.000000	1486	1060.083785	31909	2	0.050795	31981	0	0.025736	9517141	0.008298
319876442	28271.000000	1422	1078.303952	31868	2	0.045218	31998	2	0.095428	9502785	0.006572
319856762	28033.000000	1398	1058.757160	32091	3	0.153743	31918	3	0.135491	9488682	0.007549
319844743	28407.000000	1488	1081.432590	32107	3	0.091535	32023	0	0.078559	9474386	0.005732
319857753	28214.000000	1492	1086.780453	31936	4	0.133457	31734	0	0.020367	9460115	0.005207
319859304	28227.000000	1424	1070.972532	31720	4	0.325507	32142	4	0.035587	9446009	0.005443
319883564	28597.000000	1527	1101.089780	32188	2	0.082567	32062	3	0.112087	9432065	0.006822
319857407	28516.000000	1484	1094.308574	31967	2	0.107320	31913	4	0.065080	9418181	0.008050
319875554	28504.000000	1441	1082.195839	31900	2	0.083619	31792	3	0.110223	9404219	0.007400
319856341	28845.000000	1496	1113.862102	32000	4	0.159374	32251	1	0.059110	9390360	0.007023
319874102	28410.000000	1456	1083.795564	31910	3	0.148635	32126	4	0.035657	9376520	0.006220
319875741	28201.000000	1476	1070.176543	31914	3	0.230169	31953	1	0.048756	9362698	0.006506
319864038	28415.000000	1475	1078.444782	31992	1	0.037747	31932	2	0.083678	9348797	0.006778
319867405	28437.000000	1531	1097.832532	31905	1	0.023108	32063	2	0.032667	9334714	0.006371
319866696	28556.000000	1427	1093.273514	32017	2	0.142816	31962	2	0.178145	9320663	0.005540
319883452	28853.000000	1515	1109.724835	31737	6	0.153385	31893	3	0.095457	9306904	0.005703
319865314	28193.000000	1407	1081.682021	32076	0	0.068663	31946	2	0.200480	9292886	0.006230
319853303	28059.000000	1453	1080.744971	31884	2	0.124772	32209	4	0.158854	9278940	0.005269
319871993	28082.000000	1485	1066.730578	32081	3	0.116469	31859	1	0.026666	9265142	0.004486
319870872	28297.000000	1509	1077.578490	31967	5	0.114965	32278	4	0.135729	9251330	0.003726
319887334	28217.000000	1481	1077.955472	31970	2	0.157168	32158	8	0.088178	9237622	0.003138
319859938	28089.000000	1485	1084.265099	31861	5	0.172813	31923	0	0.082065	9223818	0.002418
319866503	27888.000000	1465	1070.997270	32040	3	0.046521	32000	3	0.059116	9210163	0.003452
319874968	28500.000000	1492	1091.730921	31904	1	0.083566	32032	3	0.156118	9196309	0.003089
319873177	28518.000000	1506	1089.272667	31986	5	0.126980	32374	1	0.107397	9182692	0.002970
319872063	28389.000000	1521	1086.765703	32082	4	0.046593	32241	0	0.034171	9168982	0.002872
319870178	28988.000000	1484	1104.051195	32043	2	0.134575	32154	6	0.119144	9155346	0.003844
319895682	28179.000000	1441	1080.653680	32032	2	0.301494	31993	7	0.073808	9141529	0.004950
319887289	28377.000000	1466	1087.135934	32033	3	0.047463	31906	3	0.194071	9127819	0.004706
319895337	28588.000000	1443	1097.319386	31831	2	0.170763	32029	4	0.152627	9114085	0.005087
319875536	28216.000000	1432	1069.068488	32021	0	0.023241	31931	3	0.052984	9100552	0.004501
319865537	27887.000000	1478	1055.250021	31949	0	0.063125	31930	1	0.052387	9086893	0.004617
319846894	28526.000000	1445	1087.246665	32053	6	0.078251	31971	3	0.065038	9073270	0.004721
319879584	28496.000000	1431	1094.363674	31796	3	0.043239	32200	3	0.048649	9059875	0.004633
319867739	28453.000000	1448	1092.543262	31996	2	0.062447	31947	7	0.184652	9046342	0.004517
319886640	28653.000000	1453	1087.842509	32001	6	0.192331	31956	4	0.179261	9032760	0.003994
319867061	28620.000000	1502	1098.996030	31880	3	0.101741	31994	3	0.125571	9019363	0.003965
319865366	28729.000000	1461	1104.256763	31780	1	0.035676	32019	3	0.069228	9005945	0.003844
319879857	28365.000000	1506	1095.664615	31737	1	0.081570	31779	1	0.078304	8992499	0.003611
319874121	28045.000000	1436	1063.595350	31983	2	0.096373	31762	5	0.262887	8979028	0.003206
319849119	28344.000000	1459	1086.877372	31960	5	0.059868	32000	2	0.070104	8965568	0.003211
319874236	28414.000000	1446	1080.062880	32210	6	0.132879	32165	1	0.060169	8952237	0.003190
319861493	28501.000000	1539	1108.928707	32005	3	0.118049	31900	4	0.072222	8938636	0.003119
319867151	28378.000000	1537	1083.056658	32052	2	0.045604	31974	3	0.207137	8925308	0.002955
319865822	28353.000000	1533	1085.509022	31884	2	0.074527	31923	4	0.161395	8912118	0.002752
319881518	28536.000000	1478	1098.476637	32000	5	0.123873	31937	0	0.058390	8898851	0.002212
319880793	28225.000000	1449	1077.234514	32123	1	0.077802	31953	2	0.065454	8885618	0.002141
319864483	28225.000000	1474	1074.521506	31965	2	0.147798	31977	2	0.098109	8872211	0.002094
319859930	28442.000000	1481	1092.986885	31933	6	0.114160	31943	1	0.129606	8858972	0.001519
319873138	28683.000000	1542	1109.637912	32045	2	0.091789	31909	3	0.058815	8845663	0.001211
319881945	28457.000000	1501	1090.112139	32107	0	0.106360	32175	1	0.106181	8832396	0.001102
319865403	28246.000000	1471	1088.754815	31939	4	0.097519	31758	3	0.200818	8819021	0.001149
319856486	28245.000000	1458	1081.416984	31926	1	0.132943	32204	3	0.311017	8805738	0.001142
319865603	28245.000000	1436	1073.753901	32126	2	0.129647	32030	3	0.222850	8792673	0.001410
npatches	nstrain	runtime	dt	init_x	init_y	init_y_blood	init_z	init_S	beta0	beta1	beta2	beta3	mean_beta	B	d	delta	delta_blood	b[0]	mut	m	CTL	c	g	epsilon	k	het	lambda	rho	omega	x_max	patch.dyna	DELTA	A	VA
10000	1	100.000000	0.000100	21900	9499	5000000	0.001000	10000000	2.611542	2.883756	1.712444	2.658335	2	8000000000.000000	0.010000	1.000000	1.000000	800000	0.000050	0.048000	0	0.500000	0.000000	25.000000	9.000000	0.500000	0.001000	0.001000	0.010000	31987	0	10.000000	7.000000	1.000000
sus	inf	inf_blood	z	x[0]	y[0][0]	z[0]	x[1]	y[1][0]	z[1]	S[0]	synchrony
219000000	94990000.000000	5000000	10.000000	21900	9499	0.001000	21900	9499	0.001000	10000000	0.000000
316742271	35437446.000000	1850822	3940.834452	31392	3682	0.394083	31712	3631	0.394083	10137775	0.000000
319771940	991823.000000	51676	6324.976263	31879	96	0.632498	31783	96	0.632498	10144772	0.000000
319872091	16931.000000	879	1060.001263	32122	0	0.047612	32177	2	0.146574	10129999	0.000000
319864271	22055.000000	1171	688.176371	32076	0	0.047478	31949	0	0.055263	10114609	0.000000
319879524	25449.000000	1300	871.948084	31912	2	0.088363	31893	6	0.150643	10099410	0.000000
319862097	26393.000000	1360	960.926185	31803	6	0.208926	32155	4	0.153780	10084471	0.000000
319877834	26177.000000	1362	943.435862	31854	3	0.134306	31982	7	0.235520	10069343	0.000000
319892084	26129.000000	1364	938.786436	32225	1	0.120306	31798	5	0.048328	10054373	0.000000
319872860	26198.000000	1362	928.983591	31979	5	0.110094	32002	2	0.159768	10039306	0.000000
319875720	26412.000000	1310	974.933115	31933	0	0.126710	31958	0	0.095573	10024298	0.000000
319867041	26357.000000	1302	942.170880	31913	3	0.236480	32117	1	0.059783	10009388	0.000000
319840704	26421.000000	1377	949.266254	32018	4	0.074118	31753	6	0.039864	9994327	0.000000
319867629	26534.000000	1398	960.617206	32067	3	0.036005	31962	1	0.054619	9979363	0.000000
319874954	26418.000000	1337	956.097323	32275	3	0.090228	31822	0	0.055125	9964287	0.000000
319881351	26195.000000	1332	948.806369	31807	3	0.069697	32023	4	0.224030	9949186	0.000000
319860478	26472.000000	1364	964.159388	31897	1	0.074755	32065	4	0.067227	9934450	0.000000
319875795	25835.000000	1324	925.023819	31769	1	0.019615	31974	2	0.042503	9919703	0.000000
319874727	26320.000000	1381	960.497864	32143	1	0.052551	32041	3	0.062376	9904838	0.000000
319868059	26359.000000	1381	959.852630	32155	3	0.116776	32230	1	0.081337	9890047	0.000000
319851122	26390.000000	1397	958.161872	31803	3	0.035141	31709	1	0.033309	9875303	0.000000
319857914	26560.000000	1395	976.196551	31948	5	0.060815	32102	3	0.048112	9860372	0.000000
319857098	26372.000000	1380	966.615437	32223	6	0.138206	31992	2	0.111696	9845562	0.000000
319866054	25910.000000	1299	929.425326	32241	6	0.103946	31983	2	0.136783	9830918	0.000000
319876390	26226.000000	1354	947.716796	31886	1	0.098607	31973	0	0.156624	9816025	0.000000
319871235	26102.000000	1423	944.164730	31869	2	0.200615	31878	2	0.087566	9801135	0.000000
319875808	26041.000000	1354	938.746918	32006	2	0.071079	31862	2	0.067556	9786713	0.000000
319865715	25936.000000	1305	933.223643	31788	3	0.142739	31933	4	0.150459	9772241	0.000000
319853289	26052.000000	1342	926.078957	31936	6	0.105550	32144	0	0.082409	9757837	0.000000
319875862	26345.000000	1332	941.848719	32065	7	0.116899	32040	1	0.095655	9743159	0.000000
319872772	26526.000000	1344	955.841589	32136	1	0.061620	32155	2	0.057033	9728667	0.000000
319868171	26527.000000	1361	969.587944	32105	0	0.060187	32298	2	0.293453	9714068	0.000000
319878338	26191.000000	1383	952.860613	32080	2	0.164807	31948	3	0.216898	9699436	0.000000
319864397	26352.000000	1313	944.746149	31643	3	0.067563	31830	9	0.144128	9685110	0.000000
319890785	26184.000000	1351	933.157411	31902	3	0.047950	32159	4	0.066004	9670723	0.000000
319879971	26506.000000	1365	958.440080	32182	7	0.060959	32021	7	0.283044	9656356	0.000000
319886184	26699.000000	1317	960.621538	32093	3	0.046248	31898	4	0.143391	9642045	0.000000
319875701	26537.000000	1363	959.233398	31790	1	0.069575	31960	1	0.163416	9627598	0.000000
319847908	26250.000000	1363	956.226552	32022	3	0.289408	31947	5	0.134106	9613198	0.000000
319868006	26031.000000	1289	938.011135	32079	1	0.022500	31846	1	0.091540	9598734	0.000000
319842510	26242.000000	1422	942.331619	31991	2	0.089804	31893	4	0.033079	9584612	-1.#IND00
319874799	25997.000000	1404	941.817270	31920	4	0.048896	32038	1	0.023622	9570274	-1.#IND00
319871316	26387.000000	1373	953.344637	32018	6	0.131190	31791	3	0.079526	9555883	-1.#IND00
319851582	26357.000000	1336	955.089385	32076	2	0.061053	32147	3	0.045811	9541617	-0.028832
319852121	26378.000000	1331	943.180591	31787	3	0.141811	32083	3	0.075737	9527314	-0.023598
319852327	26136.000000	1314	932.289715	31968	4	0.091049	31998	4	0.185873	9513257	-0.017229
319854962	26416.000000	1327	948.657094	31995	0	0.095668	32175	4	0.200150	9499095	-0.018143
319884418	26177.000000	1320	940.080952	32053	1	0.059596	32021	2	0.060793	9485014	-0.010616
319871235	26322.000000	1386	944.629957	31874	2	0.042113	31941	1	0.048486	9470909	-0.009740
319863025	26475.000000	1378	939.704839	32033	1	0.034767	31962	3	0.067713	9456799	-0.008848
319875135	26594.000000	1355	953.461589	31863	1	0.040464	31745	1	0.060199	9442819	-0.007768
319886501	26872.000000	1368	977.629995	31849	3	0.090654	31799	0	0.071012	9428814	-0.006990
319865631	26185.000000	1410	961.095601	31738	2	0.056775	32073	5	0.150948	9414767	-0.008252
319878624	26168.000000	1394	957.084143	32035	4	0.069605	32028	0	0.089205	9400880	-0.007828
319875609	25844.000000	1298	920.578973	32127	1	0.041630	31860	4	0.116389	9386750	-0.006555
319872489	26444.000000	1335	951.691430	32103	4	0.029107	32003	7	0.245899	9372652	-0.006212
319871051	26240.000000	1422	956.481787	31825	1	0.034086	31971	4	0.236865	9358575	-0.006248
319853885	26323.000000	1426	948.208034	31963	0	0.032624	32001	1	0.034902	9344804	-0.005304
319870307	26001.000000	1351	938.033661	31854	2	0.076610	32137	3	0.213251	9330943	-0.004997
319858723	25887.000000	1349	941.229886	32083	0	0.072713	31950	6	0.078477	9316988	-0.004754
319857704	26037.000000	1317	929.911090	32173	2	0.037486	32034	6	0.201603	9303171	-0.004527
319850252	26276.000000	1266	943.390164	32075	3	0.061233	31730	3	0.036442	9289209	-0.003916
319882340	26287.000000	1340	945.337988	32002	6	0.127535	31874	7	0.145319	9275311	-0.004026
319872830	26366.000000	1388	949.280016	31975	3	0.091670	31821	6	0.231159	9261401	-0.001021
319851797	26338.000000	1390	971.286105	31702	2	0.029727	31952	3	0.113181	9247463	-0.001130
319856953	26630.000000	1340	963.780045	31681	2	0.072667	31965	3	0.176824	9233776	-0.000432
319874929	26070.000000	1368	945.910360	31818	4	0.211086	32070	0	0.021017	9219991	0.000023
319872980	26337.000000	1322	951.408518	32023	5	0.192688	31873	4	0.059106	9206232	0.000410
319864266	26527.000000	1414	958.206129	32103	3	0.068051	31922	4	0.063212	9192483	0.000739
319870754	25937.000000	1395	942.300567	32121	4	0.095946	31806	4	0.086394	9178757	0.000331
319884266	26305.000000	1335	949.867022	32061	0	0.037288	32034	3	0.054838	9165075	-0.002523
319879322	26659.000000	1393	969.517530	31851	0	0.035171	31989	2	0.076083	9151528	-0.002431
319859667	26277.000000	1370	964.047791	31760	3	0.094115	32037	3	0.145083	9137926	-0.002170
319879522	26227.000000	1322	945.837886	32292	4	0.115364	32214	2	0.174797	9124105	-0.002149
319876875	26580.000000	1366	950.541862	32057	1	0.143784	32064	3	0.264395	9110708	-0.001862
319875936	25804.000000	1362	944.393296	32113	3	0.107012	32140	4	0.139663	9097322	-0.001830
319858244	26191.000000	1357	933.999338	32008	2	0.040652	32015	5	0.119172	9083675	-0.001723
319862892	26419.000000	1391	960.378780	31789	3	0.149341	32107	5	0.157404	9070247	-0.001876
319883565	26275.000000	1396	960.920217	32158	1	0.040008	32138	5	0.089532	9056634	-0.001379
319874581	26338.000000	1369	959.561061	32023	4	0.229066	31962	2	0.052150	9043094	-0.001070
319873574	25865.000000	1400	924.358581	31833	2	0.043996	32075	6	0.083537	9029764	-0.001151
319871464	26448.000000	1419	954.236918	31997	1	0.053860	31841	6	0.077161	9016273	-0.002100
319876358	26105.000000	1333	937.269785	31999	2	0.081525	31950	4	0.081318	9002847	-0.002495
319848952	25983.000000	1421	939.181099	31842	1	0.100038	31795	2	0.030363	8989222	-0.002570
319866583	26286.000000	1342	959.983207	31873	3	0.196854	31905	3	0.132550	8975858	-0.002249
319859373	26440.000000	1402	954.443315	31836	0	0.067787	31896	3	0.141141	8962316	-0.000224
319863808	26327.000000	1390	953.538454	31917	8	0.150372	31951	3	0.125695	8948991	-0.000507
319892192	26088.000000	1419	954.162406	31985	1	0.087723	31982	1	0.094397	8935519	0.000498
319862166	26143.000000	1393	954.002312	32048	4	0.115892	32281	5	0.194874	8922181	0.000787
319865816	25759.000000	1346	915.874890	32080	1	0.134794	32114	3	0.039532	8908885	0.001006
319871796	25911.000000	1361	925.943169	32062	2	0.034420	32243	6	0.107415	8895348	0.001573
319853207	26221.000000	1451	944.171511	31917	3	0.061741	32132	3	0.059825	8881857	0.000818
319874639	26288.000000	1409	956.004201	31915	3	0.073775	32143	2	0.073416	8868810	0.000719
319855687	26233.000000	1347	930.066951	31732	1	0.143267	32011	2	0.039943	8855566	0.000657
319862668	26630.000000	1326	958.804177	31851	2	0.106522	31865	0	0.095051	8842263	0.000518
319882177	26276.000000	1383	945.834761	32116	3	0.124439	32174	3	0.058477	8829059	0.000561
319853795	26257.000000	1358	938.692017	31790	1	0.154899	31801	3	0.066544	8815874	0.000086
319864822	26378.000000	1379	951.875019	31927	5	0.127028	32044	8	0.183846	8802747	0.000043
319858166	26352.000000	1318	941.340833	32045	1	0.033495	32066	2	0.058946	8789534	-0.000136
319848669	25644.000000	1361	919.155773	32070	4	0.242073	31921	1	0.116649	8776509	-0.000147
npatches	nstrain	runtime	dt	init_x	init_y	init_y_blood	init_z	init_S	beta0	beta1	beta2	beta3	mean_beta	B	d	delta	delta_blood	b[0]	mut	m	CTL	c	g	epsilon	k	het	lambda	rho	omega	x_max	patch.dyna	DELTA	A	VA
10000	1	100.000000	0.000100	21900	9499	5000000	0.001000	10000000	1.232558	1.868509	2.688117	2.422293	2	8000000000.000000	0.010000	1.000000	1.000000	800000	0.000050	0.048000	0	0.500000	0.000000	25.000000	10.000000	0.500000	0.001000	0.001000	0.010000	31987	0	10.000000	7.000000	1.000000
sus	inf	inf_blood	z	x[0]	y[0][0]	z[0]	x[1]	y[1][0]	z[1]	S[0]	synchrony
219000000	94990000.000000	5000000	10.000000	21900	9499	0.001000	21900	9499	0.001000	10000000	0.000000
317256730	29260414.000000	1529231	3940.834452	31918	2866	0.394083	31738	2789	0.394083	10131713	0.000000
319809735	504071.000000	26474	6324.976263	31985	49	0.632498	31874	50	0.632498	10133005	0.000000
319872748	16454.000000	883	556.422783	32030	0	0.022442	32063	2	0.086346	10118251	0.000000
319843528	21639.000000	1116	665.365483	31845	2	0.096595	31984	1	0.024963	10103141	0.000000
319857881	24107.000000	1197	803.646518	31965	5	0.133860	31974	1	0.020491	10088067	0.000000
319868813	24537.000000	1301	846.563555	32098	0	0.063799	32045	1	0.070317	10072792	0.000000
319868242	24383.000000	1324	840.809529	32058	5	0.170686	32010	3	0.155970	10057815	0.000000
319862063	24354.000000	1218	842.285572	31890	2	0.026956	32117	0	0.028092	10042885	0.000000
319868834	24589.000000	1271	841.771943	32017	3	0.049806	31936	3	0.129707	10027966	0.000000
319851291	24727.000000	1288	854.327603	32019	6	0.055966	32100	1	0.055026	10012848	0.000000
319896054	24725.000000	1289	855.226555	31964	0	0.124810	32010	3	0.048410	9997770	0.000000
319870055	24322.000000	1273	844.302574	32083	2	0.043841	32055	2	0.286607	9982750	0.000000
319864364	24363.000000	1255	829.274373	32217	3	0.238401	32148	5	0.203214	9968072	0.000000
319865667	24856.000000	1298	859.955875	32008	1	0.040278	31918	1	0.081623	9953224	0.000000
319845931	24724.000000	1265	855.545408	31893	4	0.046391	32007	2	0.100561	9938379	0.000000
319893706	24638.000000	1244	856.040101	31890	0	0.077467	31917	4	0.098837	9923536	0.000000
319859311	24658.000000	1324	857.578888	31911	3	0.027081	31856	2	0.056927	9908722	0.000000
319894219	24555.000000	1317	849.725186	31871	0	0.072999	32044	3	0.090653	9893992	0.000000
319872355	24671.000000	1256	848.659942	32074	2	0.072101	32051	2	0.056378	9879027	0.000000
319871660	24359.000000	1243	847.347612	32055	3	0.179912	31932	3	0.037045	9864387	0.000000
319870684	24261.000000	1213	826.239927	32148	1	0.047338	32112	2	0.064262	9849642	0.000000
319894770	24355.000000	1186	835.485348	32036	1	0.078814	31904	2	0.034195	9835171	0.000000
319888586	24800.000000	1270	860.654932	32134	3	0.089980	31661	3	0.045399	9820672	0.000000
319885218	24836.000000	1242	861.168330	31764	3	0.133961	31886	1	0.056296	9806037	0.000000
319871267	24377.000000	1304	845.677398	31859	0	0.093927	32166	1	0.038572	9791531	0.000000
319883046	24708.000000	1245	849.414382	31851	0	0.107057	31714	1	0.054206	9776899	0.000000
319894558	24512.000000	1353	852.184647	32140	1	0.078372	31906	2	0.036347	9762188	0.000000
319894072	24737.000000	1304	859.620372	31825	5	0.114469	32084	3	0.121605	9747529	0.000000
319856618	25230.000000	1302	889.075440	31859	3	0.085468	31986	2	0.096865	9733027	0.000000
319880209	24556.000000	1346	854.926461	32012	3	0.127222	31993	4	0.085575	9718620	0.000000
319849668	24774.000000	1250	849.594797	31958	2	0.047440	32029	1	0.082267	9704048	0.000000
319876805	24971.000000	1278	867.823432	31923	5	0.170717	32033	4	0.045134	9689573	0.000000
319887231	24840.000000	1268	858.576187	32064	2	0.119010	31865	4	0.084768	9675101	0.000000
319871559	24453.000000	1283	848.547621	31877	2	0.025068	32176	1	0.097941	9660692	0.000000
319878045	24737.000000	1276	851.339011	32038	1	0.034360	31878	1	0.027629	9646270	0.000000
319877932	25029.000000	1284	858.633134	32063	2	0.118787	32050	3	0.100801	9631680	0.000000
319862226	24510.000000	1291	846.235173	32072	1	0.046515	31703	6	0.153637	9617423	0.000000
319887453	24357.000000	1227	838.961769	31742	1	0.062056	32059	1	0.065841	9602926	0.000000
319876065	24699.000000	1289	846.813485	32240	2	0.128865	32222	5	0.042492	9588493	0.000000
319864289	24635.000000	1279	858.148212	31886	5	0.051966	31800	0	0.145357	9574224	-1.#IND00
319841232	24294.000000	1282	847.920519	32017	2	0.085380	32009	2	0.059448	9560052	-1.#IND00
319870752	24207.000000	1238	825.599026	32119	2	0.056723	31881	0	0.058279	9545784	-1.#IND00
319873569	24488.000000	1236	842.993697	32221	1	0.030713	31908	3	0.081079	9531512	-1.#IND00
319858006	25127.000000	1265	869.788981	31883	1	0.026333	32065	4	0.038107	9517235	-0.000986
319877397	24797.000000	1272	875.402549	32154	3	0.176595	31917	3	0.130685	9503040	0.000853
319867527	24602.000000	1280	851.239951	31985	0	0.020829	31852	2	0.095050	9488630	0.001021
319862669	24836.000000	1221	851.591704	31663	3	0.038536	32058	2	0.043889	9474321	0.001711
319870746	24583.000000	1279	853.083749	32102	2	0.281219	32006	1	0.254837	9460189	0.000609
319856427	24637.000000	1285	844.652181	32070	2	0.190006	32109	4	0.101289	9446325	-0.000337
319859721	24867.000000	1274	859.666120	31860	3	0.056076	31884	1	0.066473	9432241	-0.000288
319863777	24721.000000	1271	860.748840	31942	3	0.066173	32152	5	0.062788	9418195	-0.001425
319875679	24471.000000	1251	838.355725	31951	7	0.085483	31972	1	0.022436	9404195	-0.000846
319890229	24547.000000	1291	848.733308	32052	2	0.045788	31912	1	0.045504	9390230	0.000627
319875020	24612.000000	1301	851.749546	31999	1	0.043773	31794	3	0.083336	9376256	0.000431
319856888	24431.000000	1283	841.594566	31983	4	0.090494	31965	1	0.050341	9362382	0.001053
319874072	24470.000000	1285	846.899708	32140	2	0.062179	32056	4	0.152337	9348163	0.000674
319895682	24933.000000	1263	865.523202	31941	0	0.072725	32187	3	0.067752	9334121	0.000494
319876229	24473.000000	1310	846.024398	31931	0	0.029912	31967	4	0.038661	9320113	0.001104
319866152	24678.000000	1299	854.141403	31872	1	0.115465	31908	1	0.109611	9306154	0.001755
319867019	24402.000000	1259	836.309446	32007	6	0.095083	32048	3	0.052027	9292350	0.002587
319862539	24400.000000	1266	837.677140	32033	4	0.146131	32191	3	0.055100	9278362	0.001937
319901677	24431.000000	1276	833.903359	31889	2	0.035892	31865	3	0.033467	9264458	0.001613
319865062	24685.000000	1251	843.283885	31972	0	0.078242	32005	2	0.050496	9250480	0.003283
319889908	24749.000000	1229	854.958082	31984	1	0.151373	31905	1	0.037739	9236746	0.003620
319875781	24908.000000	1288	865.523502	32064	3	0.030966	31918	4	0.062281	9223085	0.005084
319867214	24417.000000	1261	842.249774	32109	2	0.035074	32074	3	0.083205	9209222	0.006027
319861744	24435.000000	1252	849.712533	32037	3	0.078576	32139	1	0.063495	9195438	0.005520
319856178	24191.000000	1268	823.604066	32102	1	0.023200	31839	2	0.050311	9181667	0.005322
319868283	24304.000000	1240	830.073663	32007	0	0.032610	32031	2	0.077809	9167622	0.006779
319858100	24382.000000	1263	837.187048	32060	2	0.028204	31954	3	0.095621	9153927	0.006598
319861249	25004.000000	1269	868.953765	32118	1	0.107917	31967	1	0.039630	9140438	0.006559
319860948	24793.000000	1245	852.413362	31926	3	0.092309	31955	1	0.078421	9126763	0.006558
319853275	24485.000000	1250	843.466162	31837	1	0.039523	32145	4	0.032491	9113016	0.006452
319875448	24597.000000	1315	845.619475	32032	5	0.074004	31834	1	0.087543	9099119	0.005822
319874741	24849.000000	1343	853.029081	31861	3	0.098244	31881	1	0.025818	9085667	0.005944
319867987	24893.000000	1266	866.830059	31841	4	0.073793	32078	1	0.075609	9071998	0.005577
319858122	24693.000000	1225	864.063605	32029	2	0.059035	32090	2	0.106593	9058528	0.005794
319869647	24905.000000	1306	856.798681	32066	4	0.106670	32056	5	0.047887	9045004	0.005781
319853437	24405.000000	1239	848.717978	31991	1	0.055469	32188	3	0.106671	9031562	0.005654
319851772	25167.000000	1262	864.976086	32089	1	0.036930	32138	2	0.066395	9017869	0.006411
319872237	24641.000000	1269	856.418909	32095	5	0.159426	32052	1	0.109476	9004398	0.006345
319870607	24588.000000	1219	838.661079	32048	4	0.063653	31955	5	0.227982	8990931	0.006625
319862623	24725.000000	1243	852.595716	32134	1	0.104547	32176	1	0.125917	8977505	0.006079
319865247	24891.000000	1319	869.262796	31912	2	0.075725	32097	1	0.025191	8964064	0.005165
319863437	24779.000000	1287	854.135291	31940	2	0.058082	32116	1	0.172155	8950537	0.005267
319852073	24756.000000	1227	861.822088	31812	1	0.023009	32052	3	0.063749	8937268	0.004643
319891886	24832.000000	1302	852.796238	32043	3	0.162168	32036	7	0.241429	8923937	0.005211
319879645	24590.000000	1273	852.742377	32211	1	0.025674	32054	5	0.150037	8910447	0.004868
319844688	24431.000000	1297	845.222274	32079	1	0.084100	31954	0	0.035923	8897160	0.004935
319867127	24671.000000	1305	848.237725	31966	2	0.134510	32278	2	0.213588	8883925	0.004943
319884008	24916.000000	1282	871.904365	32029	4	0.097067	32294	1	0.022436	8870788	0.004230
319881702	24747.000000	1248	844.679142	31892	3	0.076225	31836	5	0.063217	8857565	0.004201
319881250	24397.000000	1279	832.630491	32294	2	0.065314	32238	0	0.028824	8844416	0.003888
319874625	24431.000000	1287	843.098811	32026	3	0.090614	31850	2	0.146063	8831152	0.003950
319885214	24894.000000	1242	861.356926	31925	1	0.116968	31934	1	0.023116	8817801	0.004021
319871834	24146.000000	1265	834.162941	32172	2	0.106747	32007	2	0.153305	8804535	0.004121
319866237	24295.000000	1228	832.483320	32049	4	0.053057	31935	0	0.070315	8791443	0.003791
319876661	24761.000000	1253	849.419558	32160	2	0.197324	31962	2	0.084124	8778408	0.003712
319865215	25187.000000	1309	879.072069	32124	2	0.035153	31963	0	0.022701	8765220	0.004486
npatches	nstrain	runtime	dt	init_x	init_y	init_y_blood	init_z	init_S	beta0	beta1	beta2	beta3	mean_beta	B	d	delta	delta_blood	b[0]	mut	m	CTL	c	g	epsilon	k	het	lambda	rho	omega	x_max	patch.dyna	DELTA	A	VA
10000	1	100.000000	0.000100	21900	9499	5000000	0.001000	10000000	1.462749	1.964538	2.838725	2.204773	2	8000000000.000000	0.010000	1.000000	1.000000	800000	0.000050	0.048000	0	0.500000	0.000000	25.000000	11.000000	0.500000	0.001000	0.001000	0.010000	31987	0	10.000000	7.000000	1.000000
sus	inf	inf_blood	z	x[0]	y[0][0]	z[0]	x[1]	y[1][0]	z[1]	S[0]	synchrony
219000000	94990000.000000	5000000	10.000000	21900	9499	0.001000	21900	9499	0.001000	10000000	0.000000
317704830	23877960.000000	1247782	3940.834452	31926	2246	0.394083	31583	2432	0.394083	10124030	0.000000
319857000	249574.000000	13095	6324.976263	31833	29	0.632498	32081	26	0.632498	10121141	0.000000
319866767	16399.000000	882	484.809637	32034	8	0.065171	32082	0	0.058617	10106112	0.000000
319876272	20707.000000	1095	640.563248	31970	0	0.028729	31860	3	0.051262	10091042	0.000000
319883545	22526.000000	1161	729.425348	32039	2	0.051494	32220	3	0.148469	10076094	0.000000
319864841	23295.000000	1215	770.178146	31843	5	0.201675	32086	2	0.079265	10061001	0.000000
319869560	22683.000000	1142	747.808787	32113	4	0.217040	32280	5	0.081068	10046035	0.000000
319870435	22502.000000	1098	740.894294	32020	0	0.056551	31922	1	0.027198	10031034	0.000000
319856777	22889.000000	1135	758.504284	32042	1	0.043477	32093	3	0.051853	10016060	0.000000
319888933	23139.000000	1204	763.308164	31985	4	0.074878	31915	2	0.063530	10001112	0.000000
319881116	22670.000000	1187	751.991300	32196	0	0.052234	31935	0	0.024817	9986186	0.000000
319865329	22925.000000	1210	759.183124	32345	4	0.074092	32079	5	0.086559	9971377	0.000000
319844230	23012.000000	1250	770.460566	31989	3	0.089953	32053	4	0.077989	9956448	0.000000
319870012	22952.000000	1179	760.707872	32032	3	0.032754	31923	1	0.024432	9941593	0.000000
319878876	22937.000000	1214	758.295244	31968	4	0.124545	32115	3	0.040644	9926646	0.000000
319858554	23208.000000	1207	776.030718	32417	3	0.083332	32007	6	0.073904	9911849	0.000000
319872138	23160.000000	1178	763.190466	31928	1	0.071467	31991	3	0.205140	9896927	0.000000
319855930	23231.000000	1201	767.561044	31915	2	0.087061	32035	2	0.046494	9882172	0.000000
319896464	22782.000000	1137	752.078145	31955	7	0.132240	31880	2	0.021904	9867287	0.000000
319856302	22930.000000	1146	766.149054	31803	5	0.082870	31942	1	0.029484	9852430	0.000000
319887187	23075.000000	1186	767.897976	31948	2	0.061295	31847	0	0.040935	9837717	0.000000
319862202	23317.000000	1288	783.090911	31945	4	0.135844	31797	2	0.037122	9823178	0.000000
319850855	22842.000000	1191	760.238841	31932	5	0.149218	31937	3	0.190276	9808639	0.000000
319844617	22926.000000	1211	756.393362	32088	4	0.088813	32117	3	0.031393	9793909	0.000000
319888190	22968.000000	1151	757.091759	32349	2	0.061005	32062	1	0.071672	9779156	0.000000
319875054	23327.000000	1230	764.218109	31835	2	0.042828	32126	6	0.049460	9764512	0.000000
319884207	23179.000000	1242	776.870351	32033	5	0.081493	31761	3	0.124164	9749990	0.000000
319870494	23023.000000	1178	759.895176	31831	0	0.040227	32007	4	0.055585	9735441	0.000000
319864345	22848.000000	1177	761.414719	32196	0	0.023754	32026	3	0.068692	9720889	0.000000
319884093	22934.000000	1186	758.966091	32033	3	0.041763	32267	3	0.120948	9706580	0.000000
319848485	22788.000000	1200	761.017587	31851	5	0.136360	31890	2	0.199124	9692013	0.000000
319878004	23006.000000	1153	766.819915	32013	1	0.064437	32077	3	0.033101	9677581	0.000000
319864361	22506.000000	1166	748.178941	32075	3	0.239214	31835	0	0.051718	9663185	0.000000
319852308	22962.000000	1118	756.579737	32050	3	0.043576	31819	2	0.026640	9648860	0.000000
319864232	23018.000000	1154	766.505520	32071	1	0.101640	31967	3	0.075004	9634411	0.000000
319864474	23277.000000	1241	775.199727	32077	2	0.036680	31886	6	0.056521	9620220	0.000000
319883192	22792.000000	1198	758.627702	32137	2	0.054752	31900	6	0.119372	9606002	0.000000
319864225	22890.000000	1244	766.004564	32112	0	0.043253	31951	1	0.055388	9591670	0.000000
319843408	22764.000000	1228	749.074850	32053	4	0.076934	32006	2	0.062110	9577263	0.000000
319863547	22990.000000	1193	771.204355	31984	1	0.131404	32140	4	0.177937	9562922	-1.#IND00
319867022	22874.000000	1218	762.082291	32035	1	0.044672	31677	0	0.024341	9548618	-1.#IND00
319871251	22620.000000	1202	748.382938	32163	1	0.068317	32101	0	0.027706	9534425	-1.#IND00
319849952	22645.000000	1186	746.864271	31897	2	0.040548	31814	2	0.136329	9520124	-1.#IND00
319870570	22952.000000	1155	755.849809	31858	2	0.112447	31936	2	0.073814	9506152	-0.026262
319861362	23154.000000	1166	762.431644	31958	2	0.114041	32004	2	0.030697	9491980	-0.019984
319880514	23156.000000	1171	771.704868	31752	2	0.024647	32043	0	0.055373	9477744	-0.020608
319878553	23156.000000	1173	765.801919	32013	1	0.048731	32094	0	0.032673	9463752	-0.019654
319873712	23400.000000	1256	784.928570	31990	4	0.053434	32203	3	0.039727	9449559	-0.017101
319853622	23144.000000	1221	771.349558	31935	3	0.184773	32019	3	0.030336	9435444	-0.014214
319862582	23396.000000	1186	778.758777	31810	3	0.054933	32045	0	0.050420	9421326	-0.012114
319875856	22829.000000	1152	755.534133	32002	2	0.028223	32091	3	0.091623	9407521	-0.012872
319876487	22838.000000	1179	754.085313	31903	1	0.024521	31927	1	0.046298	9393335	-0.012346
319877903	23242.000000	1174	773.896582	32075	0	0.030826	31556	7	0.053998	9379387	-0.010044
319878634	22581.000000	1205	752.978925	31931	2	0.029836	31836	5	0.141418	9365258	-0.007368
319865345	22670.000000	1234	750.278104	32152	5	0.084686	31757	2	0.057237	9351198	-0.006296
319859328	22756.000000	1232	754.203156	31800	0	0.053743	32074	2	0.077502	9337175	-0.008081
319902656	22809.000000	1239	757.041144	31917	0	0.026987	31826	3	0.059231	9323245	-0.007264
319858799	22815.000000	1245	763.983277	32012	3	0.085423	32063	0	0.027150	9309335	-0.011160
319875678	22812.000000	1212	755.747345	32065	2	0.101755	32156	3	0.040039	9295516	-0.011317
319870391	23217.000000	1148	766.578421	31818	1	0.038240	32030	3	0.083070	9281462	-0.009153
319868058	22864.000000	1216	764.029229	32063	2	0.027373	32093	1	0.094053	9267637	-0.008391
319869463	22987.000000	1219	758.294948	32123	0	0.058256	31966	0	0.039341	9253714	-0.007905
319871219	23157.000000	1196	764.082697	31824	1	0.092075	32084	4	0.135016	9239885	-0.008300
319870003	23082.000000	1220	775.717578	32189	3	0.052046	32044	3	0.119184	9226109	-0.007893
319868428	22831.000000	1186	755.363164	32143	3	0.117775	31950	2	0.082080	9212122	-0.006381
319848854	23077.000000	1194	762.398692	31938	3	0.158126	31944	2	0.048380	9198223	-0.008717
319872175	23091.000000	1203	770.744592	32118	3	0.095837	31900	3	0.070160	9184551	-0.007942
319858523	22741.000000	1237	760.085999	32001	0	0.040310	32144	5	0.087825	9171021	-0.007361
319873680	22698.000000	1143	741.216148	31954	1	0.059069	31865	3	0.144800	9157294	-0.007384
319891797	23004.000000	1192	754.630172	31839	2	0.065285	32094	0	0.040421	9143579	-0.007109
319874258	23169.000000	1193	763.057595	32064	4	0.100769	32071	3	0.044104	9130016	-0.006210
319871143	22942.000000	1199	762.261392	31917	3	0.173397	32178	4	0.072912	9116338	-0.005994
319858526	23007.000000	1186	762.122190	31924	3	0.182055	32094	0	0.022802	9102768	-0.006005
319863780	22937.000000	1237	765.703890	32053	3	0.098019	31728	1	0.045995	9089231	-0.005780
319871308	23065.000000	1223	762.690354	32180	2	0.029302	32091	2	0.054030	9075492	-0.005998
319888926	23066.000000	1156	768.956444	31791	2	0.028619	31913	2	0.024610	9061930	-0.005371
319853092	22263.000000	1160	744.364242	31846	4	0.038115	31738	3	0.044365	9048211	-0.005208
319874085	22847.000000	1140	750.769666	32120	3	0.053282	32124	1	0.041676	9034571	-0.004813
319871426	23104.000000	1175	765.775754	32025	0	0.038090	31838	1	0.038142	9020967	-0.004547
319874696	22794.000000	1127	752.793919	31767	4	0.149427	32112	2	0.105490	9007538	-0.004344
319864131	23129.000000	1205	773.236050	32028	6	0.098087	31729	1	0.049772	8994034	-0.004236
319873617	22958.000000	1201	765.431861	32068	4	0.059458	31754	1	0.023025	8980524	-0.003809
319863004	22739.000000	1150	750.966731	31997	4	0.150357	32127	1	0.080773	8967137	-0.003673
319870694	23209.000000	1170	765.894954	32040	0	0.042891	31865	1	0.135028	8953640	-0.004065
319864029	22987.000000	1204	765.523160	32119	5	0.161572	31968	3	0.197121	8940168	-0.002397
319873254	23214.000000	1134	773.788886	32172	2	0.062941	32358	0	0.053801	8926666	-0.002301
319896010	22879.000000	1166	769.043649	32184	4	0.095338	32106	1	0.101379	8913434	-0.002918
319856032	22862.000000	1164	745.148364	31845	3	0.044478	31934	2	0.039482	8900071	-0.002256
319850656	23258.000000	1174	778.114594	32041	2	0.147046	31684	1	0.035992	8886749	-0.002955
319868061	23116.000000	1182	770.533030	32029	1	0.031181	31949	2	0.044464	8873521	-0.002987
319871800	22674.000000	1212	749.746460	31809	1	0.053542	32257	2	0.056644	8860239	-0.002828
319846530	22894.000000	1145	752.665873	32021	3	0.118257	31918	0	0.040368	8846877	-0.003012
319867500	22939.000000	1172	761.723238	31868	2	0.048519	31642	7	0.115299	8833519	-0.003447
319855411	23003.000000	1241	762.694027	31832	3	0.034108	31991	3	0.123060	8820423	-0.002878
319881561	23488.000000	1283	791.781985	31890	5	0.078954	32088	7	0.047360	8807233	-0.002923
319868485	23230.000000	1249	782.507157	32054	3	0.041184	31918	2	0.126949	8793945	-0.003213
319862253	23093.000000	1190	773.241048	32031	1	0.024052	32091	2	0.064934	8780831	-0.003169
319847027	22889.000000	1130	750.419402	32031	1	0.021809	31886	3	0.022165	8767662	-0.003685
319861545	22806.000000	1156	757.303843	31999	2	0.194135	31856	5	0.062318	8754504	-0.003692
npatches	nstrain	runtime	dt	init_x	init_y	init_y_blood	init_z	init_S	beta0	beta1	beta2	beta3	mean_beta	B	d	delta	delta_blood	b[0]	mut	m	CTL	c	g	epsilon	k	het	lambda	rho	omega	x_max	patch.dyna	DELTA	A	VA
10000	1	100.000000	0.000100	21900	9499	5000000	0.001000	10000000	2.396478	1.475024	2.218459	2.594571	2	8000000000.000000	0.010000	1.000000	1.000000	800000	0.000050	0.048000	0	0.500000	0.000000	25.000000	12.000000	0.500000	0.001000	0.001000	0.010000	31987	0	10.000000	7.000000	1.000000
sus	inf	inf_blood	z	x[0]	y[0][0]	z[0]	x[1]	y[1][0]	z[1]	S[0]	synchrony
219000000	94990000.000000	5000000	10.000000	21900	9499	0.001000	21900	9499	0.001000	10000000	0.000000
318055038	19551084.000000	1022259	3940.834452	31742	1965	0.394083	31718	1852	0.394083	10117851	0.000000
319864165	125472.000000	6525	6324.661487	32003	17	0.632498	32069	13	0.632498	10111780	0.000000
319887294	16241.000000	824	471.090027	32227	2	0.037188	31947	1	0.022629	10096528	0.000000
319895033	20109.000000	1042	610.462333	31980	1	0.023141	32027	1	0.029100	10081201	0.000000
319878953	21284.000000	1086	678.715901	32077	3	0.087865	31838	3	0.130746	10065982	0.000000
319868782	21563.000000	1136	691.502891	32097	3	0.058926	32007	3	0.032036	10050869	0.000000
319863744	21449.000000	1119	690.655256	31776	3	0.101822	32008	2	0.119167	10036107	0.000000
319860989	21825.000000	1141	702.316205	31998	2	0.035972	31835	2	0.062413	10020985	0.000000
319856632	21604.000000	1175	697.844160	31933	1	0.029607	32098	3	0.125780	10006221	0.000000
319875078	21340.000000	1100	681.158549	31929	1	0.033017	32085	1	0.034621	9991438	0.000000
319848356	21888.000000	1160	704.896980	31960	3	0.092132	32078	1	0.022558	9976567	0.000000
319866615	21602.000000	1108	695.134636	32048	3	0.069347	31806	5	0.076053	9961714	0.000000
319868244	21847.000000	1132	710.121704	31900	0	0.168330	31955	1	0.040296	9946558	0.000000
319866231	21872.000000	1159	715.813492	32006	3	0.154753	31908	0	0.069487	9931511	0.000000
319871186	21815.000000	1070	693.512125	32274	2	0.038160	31924	1	0.099462	9916521	0.000000
319872419	21701.000000	1169	697.727264	32008	2	0.029639	31992	2	0.070107	9901535	0.000000
319860560	21463.000000	1166	691.158867	31913	3	0.028146	32173	4	0.144185	9886808	0.000000
319854556	21782.000000	1095	702.251358	31935	0	0.031205	32018	1	0.073154	9871906	0.000000
319858302	21668.000000	1128	693.243818	32119	1	0.121427	32079	1	0.028541	9857166	0.000000
319866519	21797.000000	1123	706.701472	32077	1	0.049633	32031	1	0.057077	9842518	0.000000
319856248	21617.000000	1221	694.930742	32005	1	0.096220	31987	2	0.085300	9827998	0.000000
319876155	21662.000000	1066	691.707113	31691	5	0.189721	31770	2	0.143298	9813200	0.000000
319874379	21655.000000	1149	699.152891	31907	4	0.079590	32123	2	0.056142	9798475	0.000000
319889617	21895.000000	1078	705.969816	32199	1	0.116335	31984	0	0.031471	9783791	0.000000
319864029	21730.000000	1148	697.706302	31873	4	0.121581	31870	2	0.044071	9769316	0.000000
319868801	21363.000000	1146	683.259712	31895	4	0.090897	31906	1	0.026424	9754578	0.000000
319882826	21151.000000	1126	680.382908	31957	4	0.058602	31922	2	0.098729	9740098	0.000000
319878241	21714.000000	1164	694.309228	31995	1	0.046895	31960	4	0.089120	9725345	0.000000
319853395	21821.000000	1105	707.836192	32086	0	0.032989	31943	3	0.077589	9710948	0.000000
319866179	21531.000000	1108	697.299816	32189	3	0.054595	32052	1	0.029483	9696544	0.000000
319863809	21633.000000	1093	695.590937	32122	0	0.062219	31966	1	0.034896	9682149	0.000000
319904613	21446.000000	1100	688.771678	32100	3	0.051961	32035	4	0.039654	9667611	0.000000
319891008	21516.000000	1060	688.889515	31942	3	0.079582	31850	1	0.031896	9653166	0.000000
319874372	21610.000000	1116	692.186407	32064	2	0.058639	31820	1	0.053228	9638637	0.000000
319848847	21431.000000	1126	687.021872	31949	2	0.043366	32109	1	0.149172	9624175	0.000000
319846000	21350.000000	1120	682.819293	31826	1	0.025199	31948	1	0.021135	9609820	0.000000
319871253	21344.000000	1103	693.288791	32098	0	0.031657	31951	4	0.139122	9595529	0.000000
319867428	21643.000000	1160	696.019673	32145	2	0.125511	31976	3	0.123335	9581376	0.000000
319854146	21625.000000	1090	691.672285	31960	2	0.039331	31805	1	0.036768	9567016	0.000000
319868224	21419.000000	1114	690.065911	32081	0	0.030168	31941	2	0.023409	9552761	-1.#IND00
319869997	21314.000000	1056	682.413415	32142	3	0.057825	31948	4	0.121733	9538646	-1.#IND00
319877135	21327.000000	1126	681.037664	31686	2	0.043176	32125	3	0.057110	9524458	-1.#IND00
319869668	21293.000000	1107	684.010472	31930	5	0.052892	31912	2	0.062198	9510117	-1.#IND00
319890382	21267.000000	1091	675.842611	31908	1	0.025555	32297	1	0.058584	9495981	-0.012711
319906048	21760.000000	1069	691.071830	31811	2	0.087453	31881	2	0.039000	9481957	-0.016490
319874487	21790.000000	1203	710.316073	32094	1	0.097308	31786	0	0.027489	9467954	-0.009247
319864520	21639.000000	1099	691.074004	31741	4	0.138511	32192	2	0.086413	9453899	-0.006279
319890264	21561.000000	1157	694.386709	31932	0	0.022314	31961	1	0.031968	9439647	-0.004163
319889783	21386.000000	1160	684.283154	31984	2	0.042678	31991	2	0.070320	9425655	-0.003796
319886948	21468.000000	1065	695.250879	32066	1	0.053903	31995	1	0.050765	9411591	-0.005199
319879410	21595.000000	1100	694.304605	31989	3	0.040929	31770	1	0.071497	9397619	-0.006695
319865268	21267.000000	1107	681.596635	32147	3	0.062376	31757	0	0.024294	9383614	-0.007625
319841538	21521.000000	1116	691.432698	31854	3	0.064400	32116	2	0.030141	9369570	-0.008441
319859982	21743.000000	1189	695.436500	31965	1	0.060010	32088	5	0.125834	9355543	-0.009252
319879389	21877.000000	1104	711.505393	31902	2	0.074846	32140	2	0.053498	9341529	-0.008674
319874665	21746.000000	1157	704.907054	32016	1	0.029960	31875	2	0.047893	9327552	-0.008457
319872450	21238.000000	1157	678.882719	31781	3	0.054992	31892	2	0.054914	9313680	-0.008630
319868437	21514.000000	1103	683.754499	31816	3	0.116832	32013	3	0.086007	9299621	-0.008931
319867561	21729.000000	1122	699.830496	31932	1	0.034779	32051	3	0.054553	9285613	-0.008835
319897013	21791.000000	1128	703.336070	32129	1	0.072534	31855	2	0.033872	9271604	-0.008924
319864283	22001.000000	1093	713.793747	31742	1	0.023357	32088	4	0.143878	9257673	-0.008747
319884692	21903.000000	1145	710.348622	32203	3	0.039376	32049	1	0.024863	9243720	-0.007793
319845719	22027.000000	1163	715.987850	32106	1	0.048650	31818	2	0.054740	9229774	-0.007888
319866241	21332.000000	1124	692.145624	32151	3	0.074516	32027	2	0.026994	9215983	-0.007370
319867689	21193.000000	1208	675.458506	31805	3	0.083098	31839	3	0.064599	9202061	-0.007351
319853364	21424.000000	1063	687.560737	32138	1	0.062594	31966	1	0.070652	9188386	-0.006850
319874721	22011.000000	1120	709.994613	32081	0	0.022742	31886	3	0.210680	9174662	-0.007487
319853034	21809.000000	1114	697.875758	31824	5	0.114115	32092	0	0.023706	9160827	-0.010664
319846268	21782.000000	1139	697.463352	31885	0	0.033250	32209	2	0.030374	9147137	-0.009880
319838791	21772.000000	1139	694.422152	32176	4	0.197289	31962	1	0.023941	9133511	-0.009459
319862517	21957.000000	1163	710.986109	31944	3	0.079581	32152	2	0.053492	9120119	-0.009150
319857567	21448.000000	1103	694.037001	31986	1	0.043668	31871	3	0.068404	9106543	-0.008803
319868661	21268.000000	1101	681.831725	31825	5	0.060649	31871	0	0.031766	9092990	-0.008338
319864553	21290.000000	1158	683.574885	32095	2	0.062451	31914	1	0.052503	9079574	-0.007842
319890096	21567.000000	1193	691.203355	32427	4	0.063599	31865	1	0.079641	9066019	-0.006904
319845138	22092.000000	1171	712.781533	32102	2	0.123728	32183	5	0.040762	9052433	-0.007268
319874387	21674.000000	1195	700.499435	32011	3	0.145599	31949	1	0.040222	9038870	-0.007363
319862617	21717.000000	1125	700.267180	32048	0	0.118815	31893	3	0.049702	9025305	-0.006189
319857303	21728.000000	1176	700.740246	32057	1	0.039980	32060	1	0.043315	9011727	-0.006109
319870444	21940.000000	1164	717.631397	31953	1	0.094463	32066	2	0.108499	8998232	-0.007074
319874139	21534.000000	1056	690.802231	32116	2	0.075394	31945	4	0.137398	8984597	-0.007008
319885853	21459.000000	1072	681.946281	31900	2	0.035883	32020	0	0.021313	8971244	-0.006181
319888747	21343.000000	1159	688.391529	31954	2	0.204113	31968	5	0.166523	8957894	-0.006462
319871234	21214.000000	1071	671.300340	31883	5	0.140257	31891	2	0.066437	8944512	-0.005748
319852015	21455.000000	1084	688.170420	32026	1	0.065136	32078	2	0.089478	8931309	-0.005502
319875799	21592.000000	1117	692.343021	32096	1	0.091734	31849	1	0.076889	8917854	-0.005309
319872826	21457.000000	1047	690.837255	31925	3	0.048747	32050	4	0.045842	8904586	-0.004815
319870142	21862.000000	1114	706.563683	31839	2	0.030673	31929	1	0.039769	8891240	-0.004659
319866673	21624.000000	1133	696.952232	32187	1	0.053968	31977	3	0.044992	8878129	-0.004706
319869994	21583.000000	1161	693.820679	32018	1	0.043950	32150	2	0.028866	8864802	-0.004265
319855718	21733.000000	1145	701.221389	31901	2	0.039566	31911	0	0.026846	8851621	-0.004452
319870945	21506.000000	1093	688.127525	32032	1	0.022215	31904	5	0.100976	8838385	-0.004342
319888376	21310.000000	1143	691.329647	32126	1	0.064800	31928	1	0.059616	8824842	-0.002871
319876933	21502.000000	1153	693.320465	31779	3	0.066378	32049	3	0.092851	8811640	-0.002745
319887418	21581.000000	1121	688.290851	31954	1	0.033749	32070	3	0.053600	8798388	-0.003128
319879017	21799.000000	1090	694.843857	32290	3	0.043045	31874	0	0.027514	8785436	-0.004203
319881029	21691.000000	1192	709.068158	32016	1	0.036273	32133	0	0.049111	8772295	-0.004011
319867461	21252.000000	1080	676.953432	31812	0	0.035363	32298	1	0.070639	8758935	-0.004092
319871186	21588.000000	1169	694.330773	31995	3	0.101719	31871	1	0.033595	8745826	-0.004092
npatches	nstrain	runtime	dt	init_x	init_y	init_y_blood	init_z	init_S	beta0	beta1	beta2	beta3	mean_beta	B	d	delta	delta_blood	b[0]	mut	m	CTL	c	g	epsilon	k	het	lambda	rho	omega	x_max	patch.dyna	DELTA	A	VA
10000	1	100.000000	0.000100	21900	9499	5000000	0.001000	10000000	1.492614	1.401851	2.610411	2.153004	2	8000000000.000000	0.010000	1.000000	1.000000	800000	0.000050	0.048000	0	0.500000	0.000000	25.000000	13.000000	0.500000	0.001000	0.001000	0.010000	31987	0	10.000000	7.000000	1.000000
sus	inf	inf_blood	z	x[0]	y[0][0]	z[0]	x[1]	y[1][0]	z[1]	S[0]	synchrony
219000000	94990000.000000	5000000	10.000000	21900	9499	0.001000	21900	9499	0.001000	10000000	0.000000
318361516	15919905.000000	835149	3940.834452	31696	1532	0.394083	31790	1583	0.394083	10111337	0.000000
319865370	61243.000000	3321	6272.098514	32130	7	0.632498	31889	5	0.632498	10102977	0.000000
319881934	15688.000000	825	450.356747	31977	1	0.035325	32100	1	0.034359	10087755	0.000000
319864847	18528.000000	941	552.365823	32191	1	0.020309	31947	2	0.113665	10072410	0.000000
319872210	19533.000000	1104	597.539347	32002	0	0.022742	32286	0	0.026172	10057296	0.000000
319891567	19724.000000	1030	614.251648	32011	2	0.059291	31727	3	0.101367	10042212	0.000000
319861540	19829.000000	998	619.543947	31853	3	0.062301	32073	4	0.032055	10027294	0.000000
319884783	20682.000000	1082	642.852172	32246	1	0.024096	32067	0	0.039105	10012375	0.000000
319881864	20495.000000	1081	644.441676	32403	3	0.088623	32031	3	0.023748	9997733	0.000000
319872946	20228.000000	1015	640.943622	31811	2	0.035016	31939	3	0.047029	9982812	0.000000
319858362	20477.000000	1109	642.256028	32140	2	0.019888	31848	1	0.057013	9967984	0.000000
319864220	20167.000000	1081	628.110452	31943	3	0.131766	31782	4	0.085762	9953083	0.000000
319854706	20087.000000	1042	630.191784	31978	1	0.025184	32052	3	0.089439	9938213	0.000000
319872257	20172.000000	1013	624.656605	31981	0	0.022978	32030	1	0.027786	9923398	0.000000
319890224	20144.000000	998	624.793478	31889	1	0.056454	32008	1	0.076715	9908519	0.000000
319873269	20493.000000	1089	642.102055	32196	1	0.053817	32069	3	0.105703	9893558	0.000000
319894882	20109.000000	1022	633.922083	32150	2	0.055048	32086	2	0.078801	9878863	0.000000
319877191	20184.000000	992	622.932443	31847	4	0.071902	31930	3	0.112216	9864138	0.000000
319872811	20098.000000	1052	630.307077	31873	1	0.088042	31862	1	0.035765	9849261	0.000000
319865719	20190.000000	1043	632.124388	31903	7	0.042649	32034	3	0.070800	9834519	0.000000
319879281	20098.000000	1010	628.109401	31930	2	0.044188	31815	0	0.033749	9819885	0.000000
319857646	20057.000000	1055	621.813208	32026	2	0.099529	31952	1	0.164550	9805254	0.000000
319865228	20308.000000	1094	641.752181	31945	4	0.057149	31917	2	0.027991	9790619	0.000000
319871503	20346.000000	1031	636.799203	32037	2	0.085752	31827	2	0.059176	9776242	0.000000
319877379	20062.000000	1015	626.761554	31952	3	0.045712	31926	1	0.052467	9761717	0.000000
319891888	20463.000000	1067	638.959355	31717	0	0.038861	32017	3	0.071138	9747277	0.000000
319881391	20227.000000	1076	635.412892	32203	4	0.041553	31823	1	0.023705	9732537	0.000000
319878121	19918.000000	1013	620.786702	31971	1	0.049786	32000	5	0.145838	9717871	0.000000
319849459	20310.000000	1088	636.775506	31866	0	0.032538	31874	0	0.024085	9703071	0.000000
319846908	20027.000000	1073	629.902648	32010	1	0.038553	32095	4	0.091855	9688694	0.000000
319869934	20249.000000	1015	630.056914	31988	1	0.041784	31787	0	0.031361	9674208	0.000000
319859129	20082.000000	1041	627.670874	32056	2	0.087027	31839	1	0.073952	9659778	0.000000
319885243	20289.000000	1065	631.308537	32055	5	0.062948	31909	1	0.042270	9645450	0.000000
319874784	20088.000000	1025	623.461470	31991	6	0.056917	32047	2	0.124911	9631053	0.000000
319870382	20259.000000	1049	632.433060	31920	2	0.082641	31980	3	0.152864	9616840	0.000000
319867536	20080.000000	1056	628.917300	31942	1	0.043562	32055	3	0.037113	9602483	0.000000
319862472	20300.000000	1053	634.552236	31984	2	0.099474	31681	1	0.024697	9588083	0.000000
319864892	20207.000000	1037	631.879218	31956	6	0.051192	32126	3	0.160832	9573683	0.000000
319877930	20051.000000	1059	630.721262	32107	3	0.048435	32080	5	0.082853	9559416	0.000000
319863042	20305.000000	1040	636.032897	31919	2	0.027877	31959	4	0.068097	9545170	-1.#IND00
319871919	20352.000000	1001	643.017331	31941	1	0.056864	32062	2	0.069397	9530986	-1.#IND00
319849648	20036.000000	1118	626.375530	31878	2	0.098787	31820	1	0.032961	9516700	-1.#IND00
319878150	20182.000000	1084	632.310118	31878	0	0.035694	31801	3	0.121098	9502504	-1.#IND00
319867740	20208.000000	989	627.164713	32051	2	0.026422	32208	2	0.065077	9488338	-0.001480
319885328	20266.000000	1017	634.167267	32123	0	0.030447	31851	5	0.069491	9474267	-0.002615
319891691	20264.000000	1017	632.006372	31940	2	0.024398	32071	0	0.100892	9460165	-0.002998
319850142	20272.000000	1106	640.125854	32004	0	0.039475	32033	2	0.044621	9446246	0.004590
319888121	20211.000000	1066	631.418258	32118	2	0.062364	32072	2	0.149822	9431928	0.008932
319876034	20086.000000	1103	633.028202	31837	2	0.095868	31914	4	0.116560	9417812	0.011164
319861698	20168.000000	1040	626.879675	32047	4	0.041858	31916	1	0.038417	9403799	0.005103
319856041	20398.000000	1017	635.308755	31996	2	0.116654	32116	0	0.025540	9389811	0.004242
319887913	19832.000000	1012	619.842433	31874	2	0.057289	32073	0	0.032218	9375893	0.001439
319861970	20196.000000	996	620.689649	31817	5	0.102272	31658	1	0.023942	9361934	0.001550
319853600	20058.000000	1014	624.627999	31955	1	0.058112	32067	2	0.044633	9347922	0.001977
319866004	20096.000000	1009	624.819068	31983	0	0.033425	32046	0	0.048924	9333667	0.001910
319847934	20077.000000	984	620.134680	32107	2	0.082186	32056	3	0.087601	9319561	-0.001236
319885358	20041.000000	1045	627.868363	31908	1	0.031783	31713	3	0.056763	9305802	-0.001880
319841000	20133.000000	1027	624.975638	31774	0	0.022004	32007	0	0.025600	9291874	-0.001533
319861168	20163.000000	1094	635.359398	32228	2	0.020883	31976	2	0.036222	9278203	-0.001541
319874505	20144.000000	1127	631.513881	32056	1	0.102332	31872	3	0.060390	9264374	-0.002046
319866384	20207.000000	1044	624.797922	32111	1	0.029471	31983	3	0.039109	9250548	-0.001776
319879753	20242.000000	1044	632.402993	32044	4	0.107773	32059	3	0.066890	9236871	-0.003675
319879984	20175.000000	1137	630.249766	31996	1	0.033990	32094	2	0.038945	9223052	-0.001808
319871759	20090.000000	1010	626.198575	31901	1	0.053578	31854	2	0.070135	9209381	-0.002470
319904406	19880.000000	1052	618.934835	32200	3	0.049267	31849	0	0.033342	9195734	-0.001939
319882260	20024.000000	1096	623.276733	32065	2	0.046481	32072	2	0.038365	9181992	-0.000574
319862297	20077.000000	1083	629.890312	31971	5	0.128042	32187	1	0.064837	9168172	-0.000619
319855588	20166.000000	1018	630.776206	31979	2	0.056298	31943	3	0.091073	9154664	-0.000713
319832601	20205.000000	1037	631.051357	31869	3	0.067190	32027	2	0.224734	9140845	-0.000701
319890407	20599.000000	1091	650.876693	31691	1	0.022898	31874	1	0.054806	9127316	-0.003369
319861962	20327.000000	1076	635.721374	32153	1	0.034217	32071	0	0.022678	9113672	-0.003579
319894114	20252.000000	1058	631.778276	31719	3	0.082494	32030	2	0.031568	9100092	-0.004269
319858297	20260.000000	1054	636.637247	32118	0	0.027897	32273	2	0.040342	9086563	-0.003470
319902994	20468.000000	1070	639.476568	31992	1	0.036739	31887	1	0.054544	9072847	-0.003154
319859177	20485.000000	1035	643.057623	32030	2	0.061099	31827	4	0.102131	9059391	-0.003116
319850163	20301.000000	1044	636.887851	31902	0	0.047703	32168	1	0.022097	9045555	-0.003308
319879323	20144.000000	1080	630.993443	31959	0	0.026744	31955	5	0.067163	9031884	-0.005179
319849914	19959.000000	1094	625.011246	32007	3	0.032520	32000	3	0.079935	9018502	-0.004696
319865153	20038.000000	1036	624.351396	31982	1	0.032878	31757	3	0.057680	9005004	-0.004411
319880951	20516.000000	1071	643.323697	32054	2	0.065066	31986	1	0.024163	8991523	-0.004623
319894172	20379.000000	1055	640.827103	32091	3	0.118530	31905	1	0.046221	8978024	-0.003857
319881845	20265.000000	1017	637.982341	31953	0	0.033899	31928	2	0.099890	8964410	-0.003922
319886167	20348.000000	1059	631.429437	32302	2	0.103128	31915	0	0.051947	8951074	-0.003698
319878019	20295.000000	1007	633.872337	31948	4	0.094102	31874	1	0.054908	8937778	-0.003519
319881546	20074.000000	1034	623.992399	31973	0	0.043958	31969	2	0.108652	8924400	-0.003030
319854105	20029.000000	1043	624.775514	31729	1	0.029017	32265	0	0.060374	8910999	-0.003139
319852612	20094.000000	1008	628.708510	31767	3	0.070237	32112	3	0.071122	8897767	-0.003157
319849578	19968.000000	1081	621.144253	31882	3	0.086764	31953	2	0.035314	8884424	-0.003783
319856010	20171.000000	1012	615.949413	32048	3	0.064614	32008	1	0.019972	8871120	-0.003647
319878250	20020.000000	1077	628.623273	31849	2	0.079976	32023	1	0.055472	8857728	-0.003307
319875529	20496.000000	1058	639.023817	31964	1	0.045916	31894	5	0.046243	8844492	-0.003459
319891914	20251.000000	1012	632.771142	32098	4	0.067929	32173	1	0.057044	8831594	-0.003403
319869424	19900.000000	1051	622.202394	31956	0	0.041668	31816	0	0.039853	8818382	-0.003478
319887741	20338.000000	991	632.821981	32067	3	0.064101	32282	1	0.023987	8805050	-0.003580
319867419	20288.000000	1069	637.442157	32100	3	0.146192	31617	5	0.104311	8791759	-0.003425
319865705	20330.000000	1077	636.760758	31981	0	0.069647	32107	2	0.049995	8778636	-0.002828
319880074	19974.000000	1087	622.333877	31913	3	0.052189	31948	3	0.046325	8765666	-0.002462
319862164	19959.000000	1005	620.684627	31948	2	0.064595	32157	1	0.041394	8752361	-0.002396
319862479	20125.000000	1020	623.153051	32113	0	0.033447	31911	1	0.023145	8739354	-0.002492
npatches	nstrain	runtime	dt	init_x	init_y	init_y_blood	init_z	init_S	beta0	beta1	beta2	beta3	mean_beta	B	d	delta	delta_blood	b[0]	mut	m	CTL	c	g	epsilon	k	het	lambda	rho	omega	x_max	patch.dyna	DELTA	A	VA
10000	1	100.000000	0.000100	21900	9499	5000000	0.001000	10000000	2.294430	1.947316	2.246525	1.379468	2	8000000000.000000	0.010000	1.000000	1.000000	800000	0.000050	0.048000	0	0.500000	0.000000	25.000000	14.000000	0.500000	0.001000	0.001000	0.010000	31987	0	10.000000	7.000000	1.000000
sus	inf	inf_blood	z	x[0]	y[0][0]	z[0]	x[1]	y[1][0]	z[1]	S[0]	synchrony
219000000	94990000.000000	5000000	10.000000	21900	9499	0.001000	21900	9499	0.001000	10000000	0.000000
318627030	12930621.000000	679053	3940.834452	31764	1333	0.394083	31714	1290	0.394083	10105945	0.000000
319869702	31166.000000	1660	5354.075141	31719	0	0.263084	32121	6	0.632498	10095892	0.000000
319870408	14997.000000	811	435.519450	32185	4	0.128245	31883	1	0.088688	10080870	0.000000
319871851	17256.000000	891	509.830432	32076	3	0.089712	32020	0	0.054894	10065770	0.000000
319885399	18336.000000	935	550.323263	31817	0	0.030702	32108	1	0.019859	10050874	0.000000
319861582	18582.000000	983	560.979653	32095	1	0.020042	31809	0	0.025430	10035881	0.000000
319877940	18742.000000	1029	576.834806	31836	2	0.037372	32093	2	0.029124	10020832	0.000000
319869687	18878.000000	1005	576.765519	31812	0	0.062809	31855	5	0.110752	10005861	0.000000
319898756	18770.000000	917	570.299414	32025	3	0.094716	31824	3	0.075358	9990861	0.000000
319872100	19282.000000	1001	589.237794	31968	2	0.050768	32156	2	0.063590	9976007	0.000000
319862353	18970.000000	924	581.092853	31970	2	0.032091	31970	1	0.031336	9961031	0.000000
319876684	19286.000000	972	596.393319	32129	4	0.129729	31917	2	0.122626	9946088	0.000000
319867687	18932.000000	982	578.150062	31869	1	0.033846	32059	2	0.028925	9931117	0.000000
319893480	18857.000000	1065	579.269679	32106	1	0.079505	31945	1	0.051342	9916052	0.000000
319848744	18954.000000	972	576.440075	31703	2	0.033385	31823	2	0.078336	9901037	0.000000
319873800	19217.000000	952	586.744152	31890	1	0.057807	31619	1	0.021954	9886299	0.000000
319860453	18686.000000	963	573.341746	32089	3	0.076817	31854	2	0.030970	9871659	0.000000
319864930	18777.000000	969	573.534942	32000	3	0.035720	31525	2	0.034229	9857063	0.000000
319873910	18492.000000	1000	570.637767	32112	0	0.033919	32018	0	0.034470	9842310	0.000000
319884149	18741.000000	993	564.230779	32042	1	0.053475	32070	3	0.060100	9827862	0.000000
319861855	18967.000000	892	578.054927	32004	2	0.086788	31915	0	0.022259	9812975	0.000000
319864741	18728.000000	1026	574.091563	31943	4	0.086046	32015	0	0.047015	9798343	0.000000
319873956	19109.000000	1001	586.123050	31997	2	0.030149	32015	2	0.027109	9783664	0.000000
319871547	18842.000000	983	574.659598	31958	1	0.051170	31963	3	0.057296	9769058	0.000000
319881318	19208.000000	1036	591.592673	31744	4	0.061350	32338	1	0.026429	9754390	0.000000
319885549	18792.000000	1003	576.126882	31902	4	0.060941	31909	4	0.121002	9739699	0.000000
319867925	18856.000000	962	570.195769	32066	3	0.098112	31978	2	0.082175	9725007	0.000000
319851948	18885.000000	947	576.475809	32032	3	0.066736	31705	1	0.042429	9710314	0.000000
319859122	18385.000000	1011	562.161737	32057	2	0.056878	31933	0	0.019628	9695877	0.000000
319866467	18257.000000	985	554.595218	31798	4	0.071032	31891	0	0.046664	9681225	0.000000
319872328	18704.000000	979	569.615137	32063	1	0.046992	31750	2	0.030397	9666895	0.000000
319864097	18516.000000	961	563.345878	31900	2	0.061518	32095	2	0.057639	9652472	0.000000
319852994	18733.000000	1025	566.315124	32159	0	0.024558	32133	2	0.024869	9638011	0.000000
319881434	19213.000000	980	587.809627	31920	1	0.024057	32016	1	0.026932	9623584	0.000000
319855896	18914.000000	1008	582.511731	31929	2	0.085019	31985	2	0.054237	9609025	0.000000
319884310	18964.000000	994	579.473790	32000	1	0.062302	31867	0	0.023055	9594950	0.000000
319875684	19018.000000	1012	582.663035	31989	0	0.021308	31886	2	0.032862	9580587	0.000000
319859731	19017.000000	1040	588.918674	31990	0	0.059784	32090	1	0.069762	9566247	0.000000
319872863	19215.000000	949	587.894995	32019	1	0.025787	32057	2	0.057723	9551708	0.000000
319852051	18907.000000	949	575.453743	31953	2	0.021796	32038	3	0.079726	9537246	-1.#IND00
319874542	18889.000000	1017	575.465181	31726	0	0.028474	31936	3	0.111813	9522972	-1.#IND00
319852138	18891.000000	928	578.767583	31983	3	0.091105	32005	2	0.051811	9508736	-1.#IND00
319874396	18952.000000	994	579.475510	31826	2	0.067790	31844	2	0.063784	9494492	0.002012
319890623	19046.000000	1064	586.785012	31975	1	0.038068	32137	2	0.066300	9480224	-0.016526
319871586	18852.000000	1007	579.247907	31991	1	0.055448	31965	0	0.035464	9466160	-0.016940
319875078	18976.000000	994	579.701897	31822	2	0.100554	32184	1	0.047081	9452017	-0.015328
319853524	18920.000000	961	582.778362	32118	2	0.029945	31840	1	0.102601	9437860	-0.011727
319872792	18748.000000	931	572.130982	31970	1	0.117595	31976	0	0.040110	9423704	-0.010004
319903835	18545.000000	997	563.117924	31832	0	0.020036	31882	1	0.046614	9409466	-0.011326
319865913	18534.000000	923	561.374377	32011	5	0.066318	32026	0	0.051537	9395410	-0.004812
319879694	18833.000000	1060	579.764114	32071	3	0.026357	32038	4	0.038801	9381311	-0.005306
319867297	18821.000000	1032	584.713481	32036	3	0.037272	32024	2	0.048182	9367304	-0.002638
319867010	18549.000000	1032	569.943197	32007	3	0.074569	31815	2	0.029259	9353348	-0.002022
319855543	18631.000000	973	564.178778	31949	3	0.078827	32077	1	0.039766	9339322	-0.002037
319864502	18764.000000	1035	576.830554	32102	0	0.033254	31840	8	0.127024	9325548	0.000533
319863664	18716.000000	995	567.767456	31917	0	0.070112	32182	2	0.127670	9311846	0.000170
319899254	19014.000000	983	582.279927	31964	4	0.128315	31830	3	0.065439	9297877	0.001945
319874511	18773.000000	1009	571.135593	32136	1	0.021649	31942	2	0.023484	9284038	0.004252
319852529	19067.000000	970	581.171273	32027	3	0.045638	31946	3	0.051419	9270139	0.003969
319897728	19104.000000	969	581.664351	31984	0	0.075500	31694	3	0.046193	9256217	0.003972
319876580	19145.000000	948	582.160953	31889	1	0.026391	31994	2	0.071581	9242512	0.004018
319869966	19170.000000	952	587.205248	32093	1	0.021119	31852	3	0.082586	9228537	0.004101
319871208	18953.000000	956	577.280226	31899	5	0.081317	32032	3	0.077363	9214776	0.005209
319879035	18688.000000	963	573.320755	32138	3	0.132889	31846	2	0.121050	9201139	0.005108
319884928	18938.000000	967	572.572377	31837	1	0.029485	32201	3	0.071415	9187295	0.004927
319863613	18792.000000	1027	574.519551	32057	3	0.061218	32000	2	0.029147	9173616	0.004579
319866834	18981.000000	998	580.840293	32032	1	0.043535	31814	2	0.075818	9159972	0.004835
319848891	19241.000000	991	586.510604	31959	4	0.049528	31913	1	0.027870	9146319	0.005113
319883142	19026.000000	996	587.257133	32024	3	0.122323	31901	1	0.045882	9132744	0.004621
319855018	19238.000000	1029	587.295343	32015	1	0.028503	32038	2	0.091251	9119215	0.004213
319866936	19013.000000	1026	581.925705	32026	2	0.103861	32183	1	0.020789	9105599	0.004319
319872510	18693.000000	1014	572.393124	31994	1	0.047430	31992	1	0.030706	9092157	0.005544
319859231	18786.000000	967	573.004381	32111	2	0.024788	31914	2	0.023752	9078664	0.005663
319877547	18660.000000	1000	572.471670	32160	0	0.109021	31732	2	0.026273	9065247	0.005847
319864783	18580.000000	986	569.986063	31629	4	0.073983	31717	1	0.026376	9051496	0.005448
319872613	18951.000000	967	576.905586	31883	2	0.043770	31937	2	0.044376	9037730	0.005144
319871262	19045.000000	1012	585.756221	31946	1	0.085290	32091	3	0.043104	9024337	0.005040
319860187	18849.000000	916	569.665378	32066	0	0.040565	32154	1	0.031078	9010935	0.004797
319867955	18690.000000	957	573.000029	31857	1	0.021359	32011	1	0.023053	8997337	0.004868
319881475	18735.000000	971	571.408903	31909	1	0.037662	31822	0	0.027320	8983774	0.005176
319883422	18753.000000	995	575.889280	31966	1	0.056432	31998	3	0.069333	8970323	0.005331
319880572	19036.000000	954	580.063296	31917	5	0.033091	31845	3	0.094975	8956743	0.005075
319861783	18946.000000	1015	581.157652	32172	2	0.030692	31947	1	0.160448	8943335	0.004913
319882242	18719.000000	1016	578.528073	31982	4	0.045099	32034	2	0.049012	8929997	0.004542
319885142	18679.000000	924	568.299469	31981	1	0.021831	32087	4	0.041344	8916727	0.004499
319857204	18811.000000	985	568.268430	32123	1	0.022358	31863	2	0.097711	8903537	0.004829
319871177	18900.000000	999	574.123268	32046	3	0.094364	31740	2	0.119807	8890142	0.004360
319870448	18527.000000	977	568.441732	32013	1	0.021700	32005	0	0.027627	8876680	0.004095
319869627	18800.000000	993	571.882604	31899	3	0.086946	32179	0	0.027300	8863210	0.003310
319880415	18730.000000	1003	573.772272	32092	0	0.031484	32026	5	0.073027	8849702	0.003103
319833541	18627.000000	954	573.480675	31795	2	0.072339	32062	1	0.022586	8836550	0.003044
319874929	18764.000000	971	571.792681	32239	3	0.088371	32113	1	0.027503	8823458	0.003812
319878585	18609.000000	958	569.356235	32339	1	0.025677	32153	4	0.071428	8810315	0.003691
319876967	18421.000000	886	560.641839	31965	3	0.119126	32082	1	0.037670	8796988	0.003569
319895442	18733.000000	909	562.825801	32256	3	0.053989	32097	2	0.062745	8783804	0.003800
319875381	18689.000000	937	570.340018	32107	2	0.041365	32198	3	0.141253	8770806	0.003755
319862896	18739.000000	945	572.603839	32245	4	0.091011	31914	1	0.027966	8757445	0.004194
319866931	18763.000000	956	572.865460	31963	2	0.047766	31907	2	0.048663	8744529	0.003935
319867936	18794.000000	976	575.558294	31986	4	0.097474	32021	1	0.035728	8731430	0.004058
npatches	nstrain	runtime	dt	init_x	init_y	init_y_blood	init_z	init_S	beta0	beta1	beta2	beta3	mean_beta	B	d	delta	delta_blood	b[0]	mut	m	CTL	c	g	epsilon	k	het	lambda	rho	omega	x_max	patch.dyna	DELTA	A	VA
10000	1	100.000000	0.000100	21900	9499	5000000	0.001000	10000000	1.063641	2.374015	2.522835	1.715792	2	8000000000.000000	0.010000	1.000000	1.000000	800000	0.000050	0.048000	0	0.500000	0.000000	25.000000	15.000000	0.500000	0.001000	0.001000	0.010000	31987	0	10.000000	7.000000	1.000000
sus	inf	inf_blood	z	x[0]	y[0][0]	z[0]	x[1]	y[1][0]	z[1]	S[0]	synchrony
219000000	94990000.000000	5000000	10.000000	21900	9499	0.001000	21900	9499	0.001000	10000000	0.000000
318853091	10516989.000000	551848	3940.834452	32022	969	0.394083	31643	1110	0.394083	10100256	0.000000
319866584	18317.000000	991	3223.503702	31929	0	0.053820	31867	0	0.330134	10089156	0.000000
319889623	14453.000000	752	420.293926	32124	0	0.020559	32149	1	0.034093	10074098	0.000000
319874258	16254.000000	845	473.713793	32013	0	0.059694	32008	1	0.039427	10059193	0.000000
319867576	17080.000000	893	504.856100	32173	5	0.051457	31888	0	0.046300	10044050	0.000000
319875052	17286.000000	897	519.360070	31880	3	0.033959	32262	2	0.028583	10028876	0.000000
319861124	17376.000000	908	516.386843	31760	2	0.035873	32050	2	0.074033	10013902	0.000000
319875701	17386.000000	934	520.079173	32204	3	0.106139	32038	3	0.030244	9998712	0.000000
319881885	17839.000000	927	537.635297	31853	2	0.053336	32015	2	0.042755	9983911	0.000000
319879610	17522.000000	937	527.962343	32082	1	0.024049	31710	3	0.064937	9968984	0.000000
319878505	17756.000000	977	538.231308	32138	5	0.120762	31814	5	0.195772	9954166	0.000000
319912242	17468.000000	927	523.751058	31911	3	0.125123	31805	4	0.044175	9939507	0.000000
319867926	17569.000000	919	526.876870	32132	2	0.087261	31830	5	0.057334	9924692	0.000000
319845653	17758.000000	942	532.276669	31971	3	0.037581	32009	1	0.044204	9909862	0.000000
319860286	17424.000000	869	523.611125	31942	1	0.036554	32182	2	0.038279	9895186	0.000000
319840151	17269.000000	919	516.570529	32063	3	0.082385	32041	1	0.024073	9880511	0.000000
319869178	17406.000000	886	520.793040	31954	1	0.023125	32090	2	0.068207	9865816	0.000000
319863633	17498.000000	856	519.189384	31850	2	0.058347	31829	3	0.046366	9851224	0.000000
319866119	17328.000000	903	520.789184	32097	2	0.094664	32051	5	0.110891	9836318	0.000000
319862423	17624.000000	888	527.449760	32016	3	0.098582	31794	0	0.021329	9821700	0.000000
319866994	17877.000000	921	538.459408	32042	3	0.095559	31946	1	0.023938	9806993	0.000000
319886262	17613.000000	905	531.243057	31997	2	0.066318	32028	2	0.069734	9792610	0.000000
319877790	17392.000000	937	521.852033	32106	0	0.044062	32138	1	0.049457	9777821	0.000000
319879678	17704.000000	889	532.635616	32113	1	0.043299	31940	3	0.114663	9763229	0.000000
319855984	18051.000000	960	542.523832	31752	0	0.021183	31828	0	0.039633	9748617	0.000000
319874723	17795.000000	940	534.360244	32198	0	0.033979	31854	0	0.021161	9734274	0.000000
319862562	17743.000000	952	531.296067	31913	0	0.032343	31966	2	0.075897	9719866	0.000000
319876361	17642.000000	954	526.730350	31998	6	0.110296	31758	2	0.040542	9705353	0.000000
319866922	17556.000000	837	521.632683	31960	0	0.022374	32140	1	0.054992	9690623	0.000000
319860082	17404.000000	928	524.353871	32091	2	0.020892	31829	1	0.038050	9676049	0.000000
319883972	17233.000000	865	514.652298	32065	2	0.064992	31954	1	0.079056	9661593	0.000000
319853164	17594.000000	933	526.341207	32160	1	0.049116	32103	0	0.023838	9647237	0.000000
319869602	17366.000000	896	516.086574	31829	0	0.033580	31903	2	0.040359	9632777	0.000000
319886693	17640.000000	935	529.160705	31793	1	0.045912	31992	4	0.122685	9618464	0.000000
319877904	17531.000000	901	522.973368	32182	3	0.099116	32015	2	0.047681	9604068	0.000000
319873002	17620.000000	897	529.271849	32038	1	0.077560	32097	2	0.032413	9589771	0.000000
319831109	17336.000000	849	519.706489	31912	1	0.028781	31988	0	0.020977	9575334	0.000000
319861669	17443.000000	921	521.704951	32026	1	0.031272	32157	4	0.044702	9561023	0.000000
319866511	17504.000000	927	525.700538	31947	2	0.046798	31948	3	0.050889	9546680	0.000000
319877003	17413.000000	866	522.619119	32120	4	0.038963	32048	4	0.093455	9532298	-1.#IND00
319876293	17575.000000	948	530.648731	31843	1	0.029362	31927	3	0.108668	9517979	-1.#IND00
319862494	17777.000000	964	534.411158	32221	2	0.067820	31622	1	0.020631	9503655	-1.#IND00
319857476	18030.000000	952	541.261475	31938	0	0.037063	31845	4	0.062371	9489320	-1.#IND00
319880804	18110.000000	906	545.076753	32090	1	0.050737	31870	1	0.032294	9475173	-1.#IND00
319881025	17671.000000	914	533.056628	31822	2	0.031610	31949	3	0.060257	9460783	-1.#IND00
319868315	17552.000000	919	528.080570	31889	3	0.063016	32060	0	0.034870	9446864	-0.004672
319871499	17756.000000	914	527.483721	31849	1	0.019870	32021	3	0.130409	9432780	-0.002422
319865236	17295.000000	936	524.100384	32047	4	0.059517	31862	4	0.061404	9418666	-0.002935
319843922	17650.000000	949	529.649726	31941	3	0.043984	32044	2	0.023384	9404368	-0.002706
319860278	17397.000000	892	522.051673	31993	1	0.028036	32064	1	0.030715	9390169	-0.003058
319881649	17743.000000	904	529.059074	32163	2	0.042204	31861	0	0.022916	9376000	0.000113
319855582	17409.000000	880	518.268483	31818	2	0.026160	31881	4	0.055441	9362103	0.004252
319872090	17245.000000	902	517.526961	32033	1	0.029889	31902	1	0.051284	9348104	0.002810
319871457	17569.000000	913	526.212185	31764	2	0.054756	32158	1	0.050884	9334068	0.000149
319878526	17566.000000	883	527.980521	31972	1	0.036729	32160	0	0.024906	9320122	0.001286
319868424	17196.000000	912	513.705471	31743	3	0.045632	31979	4	0.051435	9306194	0.002362
319872178	17405.000000	910	519.324585	32183	2	0.060874	31755	1	0.033479	9292220	0.003031
319857650	17750.000000	956	533.924155	31879	1	0.029231	32103	1	0.078266	9278242	0.002936
319883800	17673.000000	898	530.071437	31918	1	0.032019	31682	1	0.039065	9264567	0.004971
319857773	17578.000000	954	525.840712	31935	0	0.023696	31893	2	0.028565	9250968	0.004615
319879634	17709.000000	921	531.648486	32042	4	0.068475	32100	2	0.070770	9236971	0.004362
319876056	17632.000000	905	530.219157	32159	0	0.034909	31997	2	0.153570	9223315	0.002031
319880411	17791.000000	888	532.880988	31771	2	0.048873	32034	2	0.135648	9209830	0.003220
319868703	17619.000000	905	526.565946	31936	2	0.024984	32080	4	0.058347	9196050	0.003491
319873940	17410.000000	924	525.807026	32068	2	0.023512	32025	3	0.056480	9182321	0.002953
319868012	17515.000000	898	525.290617	32059	0	0.070179	31862	2	0.055356	9168643	0.002523
319870413	17437.000000	946	522.934235	31906	2	0.073091	31992	2	0.051060	9155020	0.002946
319880978	17037.000000	861	508.914280	32031	2	0.076168	31938	0	0.045033	9141220	0.001451
319840593	17456.000000	923	527.866438	32199	1	0.040652	32016	2	0.024910	9127664	0.000460
319872845	17288.000000	895	518.815135	31910	1	0.022337	32310	1	0.021883	9113948	0.000831
319855267	17427.000000	922	523.740198	31830	4	0.047994	31834	3	0.045704	9100463	0.001138
319857944	17591.000000	929	527.515210	32185	2	0.042279	32152	1	0.031315	9086697	0.001181
319862879	17406.000000	883	521.655539	31938	0	0.020583	31822	2	0.110920	9073171	0.001369
319898752	17704.000000	902	528.939044	32136	1	0.070312	32028	2	0.051491	9059662	0.001593
319847362	17549.000000	924	525.978044	31977	2	0.054514	32093	0	0.020598	9046282	0.002175
319862365	17546.000000	871	526.620492	31920	1	0.123358	31985	4	0.035855	9032761	0.002512
319872477	17272.000000	884	518.182038	31913	5	0.153289	31881	2	0.031412	9019216	0.002025
319883340	17771.000000	954	530.165751	31927	2	0.055323	31951	5	0.061131	9005832	0.001875
319875415	17968.000000	994	541.759477	31831	3	0.058738	31950	1	0.024922	8992432	0.001741
319858912	17760.000000	924	533.628021	31921	1	0.030302	32275	1	0.098022	8978836	0.002544
319881691	17973.000000	885	538.269614	32230	3	0.083874	31991	0	0.027451	8965613	0.003023
319887310	17862.000000	968	539.414989	31977	1	0.147188	31898	1	0.039257	8952203	0.002890
319869505	17372.000000	895	518.920774	32022	0	0.044188	31829	0	0.021726	8938732	0.002795
319852114	17892.000000	925	537.272675	32010	2	0.070961	31901	4	0.079837	8925254	0.001213
319860539	17720.000000	977	534.621945	32019	2	0.059722	31802	6	0.049841	8911845	0.000677
319869375	17459.000000	914	523.492971	32069	1	0.061686	32053	0	0.045388	8898614	0.000874
319877357	17500.000000	917	520.314881	31983	2	0.087382	32157	1	0.042462	8885195	0.000949
319867484	17467.000000	925	522.841294	31898	3	0.034408	31964	1	0.065983	8871782	0.000840
319870525	17616.000000	978	531.888151	32058	1	0.053916	31852	1	0.026793	8858470	0.000385
319865797	17856.000000	959	533.887925	31935	1	0.041443	31913	5	0.053188	8845346	0.000175
319869695	17829.000000	952	539.097392	31750	2	0.146894	32071	7	0.069019	8832181	-0.000118
319859897	17588.000000	891	529.822500	31961	2	0.045613	31869	0	0.020491	8819010	-0.000055
319871748	17498.000000	897	522.681721	32032	0	0.031510	31792	2	0.038755	8805928	-0.000416
319855457	17727.000000	911	534.157401	32209	1	0.049087	31853	3	0.106280	8792869	-0.000159
319847373	17757.000000	903	537.843668	32019	4	0.044290	32032	0	0.024994	8779713	0.000021
319855718	17637.000000	888	524.474338	32076	3	0.041025	31836	1	0.026843	8766593	0.000031
319861846	17550.000000	848	525.319240	32056	1	0.061484	31960	0	0.021664	8753454	0.000492
319876054	17125.000000	862	511.300851	31978	3	0.027727	31970	3	0.086647	8740322	0.000436
319873746	17912.000000	908	537.841697	32153	2	0.046132	31735	2	0.021909	8727282	0.000146
npatches	nstrain	runtime	dt	init_x	init_y	init_y_blood	init_z	init_S	beta0	beta1	beta2	beta3	mean_beta	B	d	delta	delta_blood	b[0]	mut	m	CTL	c	g	epsilon	k	het	lambda	rho	omega	x_max	patch.dyna	DELTA	A	VA
10000	1	100.000000	0.000100	21900	9499	5000000	0.001000	10000000	2.099509	1.903865	1.406693	2.237185	2	8000000000.000000	0.010000	1.000000	1.000000	800000	0.000050	0.048000	0	0.500000	0.000000	25.000000	16.000000	0.500000	0.001000	0.001000	0.010000	31987	0	10.000000	7.000000	1.000000
sus	inf	inf_blood	z	x[0]	y[0][0]	z[0]	x[1]	y[1][0]	z[1]	S[0]	synchrony
219000000	94990000.000000	5000000	10.000000	21900	9499	0.001000	21900	9499	0.001000	10000000	0.000000
319009325	8592111.000000	451860	3940.834452	31737	865	0.394083	32116	891	0.394083	10096038	0.000000
319870918	13876.000000	741	1585.485929	31807	2	0.225886	32055	2	0.032672	10083809	0.000000
319893249	13899.000000	751	405.836923	31987	2	0.060211	32019	0	0.019789	10068807	0.000000
319884031	15283.000000	769	446.925880	32027	1	0.019637	31808	1	0.070336	10053772	0.000000
319872603	15801.000000	871	462.625447	31954	1	0.023928	32120	1	0.025367	10038645	0.000000
319882907	16385.000000	820	484.373795	32026	1	0.028903	32072	1	0.026029	10023676	0.000000
319914908	16667.000000	843	490.748564	31780	2	0.066339	32194	2	0.041919	10008722	0.000000
319889143	16459.000000	874	491.540402	32102	1	0.024090	31869	2	0.031680	9993616	0.000000
319884806	16341.000000	826	484.664556	31759	3	0.040876	31883	2	0.098466	9978628	0.000000
319890186	16515.000000	884	488.854690	32045	3	0.050031	31970	1	0.042883	9963905	0.000000
319885835	16530.000000	879	490.242520	31922	3	0.055787	31755	2	0.051049	9949094	0.000000
319861465	16436.000000	860	486.359810	31951	1	0.027208	31884	2	0.037564	9934182	0.000000
319866736	16590.000000	856	488.929668	31975	1	0.024965	32009	1	0.020377	9919474	0.000000
319873712	16600.000000	884	491.890167	32122	0	0.030597	32074	4	0.082189	9904657	0.000000
319844428	16661.000000	841	489.490697	32094	2	0.055615	31886	1	0.071752	9889932	0.000000
319873080	16482.000000	872	494.437651	31762	2	0.033464	32049	5	0.052910	9875165	0.000000
319885223	16603.000000	881	486.814985	32113	1	0.022710	32024	3	0.060480	9860370	0.000000
319889407	16802.000000	860	496.515290	32154	2	0.027198	31939	2	0.047475	9845779	0.000000
319879089	16725.000000	770	495.498782	32083	0	0.039744	32000	1	0.037477	9830989	0.000000
319870387	16604.000000	889	490.351574	32125	1	0.056466	31824	0	0.020189	9816219	0.000000
319863105	16291.000000	858	482.954928	31978	1	0.022255	31893	4	0.056418	9801555	0.000000
319875474	16355.000000	865	486.795064	32108	2	0.053265	31854	2	0.037763	9786975	0.000000
319868002	16596.000000	883	495.698216	31981	3	0.074130	31912	2	0.067967	9772434	0.000000
319854823	16269.000000	852	484.344362	31758	2	0.104178	31967	3	0.084948	9757718	0.000000
319867340	16664.000000	896	492.743613	31767	0	0.024891	32009	0	0.038359	9743140	0.000000
319878523	16829.000000	857	499.885162	32019	2	0.023172	31998	2	0.024311	9728680	0.000000
319858954	16367.000000	789	481.248219	31953	3	0.139562	32053	1	0.086756	9713991	0.000000
319845948	16217.000000	857	480.131323	32017	0	0.045985	31997	2	0.112085	9699511	0.000000
319889402	16231.000000	869	483.338383	31851	1	0.020124	32002	1	0.083880	9685145	0.000000
319864028	16405.000000	831	486.242181	31847	3	0.040696	31951	1	0.019658	9670536	0.000000
319855845	16397.000000	871	483.518375	32075	2	0.076010	32201	2	0.049583	9656039	0.000000
319850911	16507.000000	811	489.553968	32061	1	0.032353	32025	4	0.168301	9641629	0.000000
319869319	16603.000000	808	497.570877	31927	1	0.034181	31844	0	0.027060	9627498	0.000000
319852788	16660.000000	869	491.564628	32001	0	0.026943	31840	1	0.020543	9613144	0.000000
319889808	16271.000000	846	481.519185	32053	2	0.026017	32189	2	0.086136	9598663	0.000000
319881893	16474.000000	862	486.283232	31978	1	0.029376	31987	1	0.041532	9584365	0.000000
319876173	16454.000000	812	490.127440	31983	1	0.026081	31698	1	0.033328	9569955	0.000000
319898920	16462.000000	882	488.255020	32103	1	0.079317	32098	1	0.019681	9555646	0.000000
319860442	16666.000000	888	493.808137	32069	1	0.060258	31996	2	0.030730	9541440	0.000000
319875068	16881.000000	856	499.405005	32123	0	0.040411	32094	0	0.025841	9527145	-1.#IND00
319863362	17037.000000	894	505.933918	31822	1	0.023514	32024	1	0.029530	9513041	-1.#IND00
319863769	16775.000000	843	497.162542	31884	2	0.074602	32189	1	0.025361	9498775	-1.#IND00
319866107	16325.000000	837	480.537678	31858	1	0.031442	31909	2	0.030192	9484669	-1.#IND00
319853706	16499.000000	845	490.216896	31979	2	0.085466	32019	3	0.056784	9470626	-1.#IND00
319876102	16551.000000	909	494.457688	32073	1	0.041533	32051	0	0.035451	9456427	-1.#IND00
319856874	16503.000000	854	487.804211	32072	2	0.074891	32112	2	0.070590	9442322	-0.006687
319876651	16770.000000	853	498.915632	31890	1	0.028481	31866	1	0.043925	9428146	-0.006729
319865752	16670.000000	829	495.767018	31931	0	0.021356	31946	2	0.025324	9413990	-0.003049
319878421	16568.000000	872	498.067936	31708	3	0.085441	31907	0	0.023674	9399892	-0.002825
319854982	16627.000000	871	493.428054	32137	3	0.056170	32036	1	0.022814	9385776	-0.002360
319879704	16196.000000	882	479.329938	31824	0	0.019762	32106	2	0.042318	9371644	-0.002493
319840336	16568.000000	866	483.883051	31894	1	0.029945	32078	1	0.053464	9357659	-0.002044
319862491	16484.000000	903	493.201554	31788	0	0.024611	31663	1	0.020306	9343637	-0.001952
319850782	16472.000000	876	485.817499	31809	2	0.098781	32010	1	0.028404	9329808	0.004813
319880001	16410.000000	879	483.190824	31950	1	0.088856	31939	0	0.020650	9315807	0.004534
319867423	16468.000000	847	487.109831	32091	2	0.035189	31869	3	0.081496	9301724	0.004214
319844647	16808.000000	843	495.166010	32015	1	0.063813	32100	0	0.029206	9287845	0.004019
319853859	16631.000000	854	493.567994	31948	1	0.020269	31843	2	0.130249	9273781	0.004181
319869674	16407.000000	865	488.080272	32079	0	0.052413	32090	0	0.020136	9259787	0.004072
319852269	16456.000000	800	485.990081	32155	1	0.029784	32069	2	0.029240	9246084	0.002817
319873346	16220.000000	862	483.668977	32234	3	0.129762	31886	3	0.043593	9232238	0.002987
319867563	16333.000000	882	486.655085	31832	0	0.078186	32128	3	0.075741	9218566	0.002956
319871031	16644.000000	830	490.248634	31869	0	0.025660	31865	1	0.024934	9204653	0.002971
319871905	16669.000000	856	492.961486	32123	2	0.027766	32054	5	0.035894	9190742	0.002818
319878032	16425.000000	834	487.089857	32008	4	0.093045	31864	2	0.094755	9177205	0.002358
319875987	16611.000000	858	488.149617	31813	3	0.062751	32046	5	0.099574	9163504	0.002381
319865698	16300.000000	798	486.248069	31951	1	0.028015	31995	0	0.024254	9149998	0.000639
319850790	16404.000000	856	488.249793	32016	2	0.025324	31876	1	0.064847	9136146	0.000684
319866171	16608.000000	884	493.537608	32012	1	0.019660	31852	3	0.070097	9122510	0.000772
319865178	16628.000000	868	495.191219	31939	0	0.026213	32086	3	0.029205	9108845	0.000496
319854149	16260.000000	855	486.832553	31960	0	0.019780	31885	3	0.049302	9095350	0.001175
319888603	16372.000000	892	490.604111	32222	3	0.064232	31906	1	0.056193	9081676	0.001361
319863822	16622.000000	831	492.467907	31802	1	0.035667	31966	2	0.094046	9068203	0.001339
319884533	16523.000000	823	493.555629	32150	3	0.100642	32061	0	0.026227	9054752	0.001480
319851162	16465.000000	911	484.705929	32010	0	0.044076	32046	1	0.027462	9041275	0.002152
319876728	16223.000000	843	478.269124	31865	5	0.076118	31638	1	0.026714	9027715	0.002621
319858735	16422.000000	823	484.059502	31844	4	0.047641	32063	1	0.027722	9014226	0.002755
319832225	16447.000000	885	485.064815	32081	1	0.123573	31849	1	0.024523	9000639	0.003174
319869697	16379.000000	839	487.234906	32143	0	0.021777	32170	2	0.035266	8987216	0.003043
319870138	16415.000000	834	487.097349	31820	0	0.029360	31923	1	0.024782	8973904	0.002695
319874274	16669.000000	865	491.742095	31857	1	0.020712	31713	3	0.162064	8960621	0.002496
319853361	16885.000000	879	500.209604	32091	1	0.072801	31909	2	0.024117	8947122	0.002757
319844028	16654.000000	889	496.686365	31871	3	0.049200	32023	2	0.039877	8933541	0.002682
319856676	16585.000000	882	493.449730	32032	3	0.050835	31871	1	0.021583	8920278	0.001590
319871798	16231.000000	859	479.067238	31988	0	0.045116	31935	5	0.053292	8906956	0.001433
319860724	16323.000000	870	482.166140	31993	3	0.043036	32228	0	0.116929	8893526	0.001148
319854176	16260.000000	863	487.085198	31975	2	0.025376	32050	5	0.136863	8880162	0.001206
319864576	16739.000000	805	492.747692	31854	2	0.052689	32085	1	0.022145	8866852	0.001225
319866620	16613.000000	867	489.178780	31748	0	0.025478	32192	2	0.074659	8853519	0.002670
319873201	16359.000000	881	487.449944	32065	3	0.147987	31996	1	0.020215	8840384	0.002349
319868839	16441.000000	878	485.826631	32022	2	0.029383	32083	1	0.085129	8826897	0.002291
319867037	16663.000000	884	490.939557	31909	4	0.061936	31826	0	0.024689	8813936	0.002550
319878565	16624.000000	858	496.017343	32230	2	0.028278	32161	4	0.079175	8800792	0.002236
319876179	16312.000000	811	483.125259	31787	0	0.022065	31839	2	0.042593	8787670	0.002130
319867925	16821.000000	930	501.137569	32072	3	0.042653	31929	0	0.022856	8774479	0.002320
319872495	16492.000000	906	490.516290	31908	0	0.029232	31886	2	0.047433	8761151	0.002010
319890905	16656.000000	876	495.926375	31821	2	0.113581	32154	6	0.056956	8748003	0.002522
319864438	16771.000000	879	495.943181	31797	3	0.038454	32085	3	0.066989	8734877	0.002754
319863122	16397.000000	837	487.094714	32129	6	0.103290	31988	2	0.023743	8721674	0.002436
npatches	nstrain	runtime	dt	init_x	init_y	init_y_blood	init_z	init_S	beta0	beta1	beta2	beta3	mean_beta	B	d	delta	delta_blood	b[0]	mut	m	CTL	c	g	epsilon	k	het	lambda	rho	omega	x_max	patch.dyna	DELTA	A	VA
10000	1	100.000000	0.000100	21900	9499	5000000	0.001000	10000000	1.394018	1.654862	1.191215	1.969326	2	8000000000.000000	0.010000	1.000000	1.000000	800000	0.000050	0.048000	0	0.500000	0.000000	25.000000	17.000000	0.500000	0.001000	0.001000	0.010000	31987	0	10.000000	7.000000	1.000000
sus	inf	inf_blood	z	x[0]	y[0][0]	z[0]	x[1]	y[1][0]	z[1]	S[0]	synchrony
219000000	94990000.000000	5000000	10.000000	21900	9499	0.001000	21900	9499	0.001000	10000000	0.000000
319182173	7063573.000000	371526	3940.834452	31839	700	0.394083	31743	670	0.394083	10092117	0.000000
319855117	12302.000000	719	830.031852	31914	1	0.090657	32039	0	0.023973	10079162	0.000000
319869957	13592.000000	750	395.121126	31890	1	0.030753	31744	2	0.023985	10064087	0.000000
319847889	15059.000000	749	441.068341	32052	0	0.022152	32109	0	0.031825	10049013	0.000000
319858830	15114.000000	790	442.005834	31735	0	0.020220	31983	0	0.020175	10033903	0.000000
319859100	15741.000000	796	462.212784	31875	2	0.061396	32194	2	0.164183	10019214	0.000000
319877579	16075.000000	848	472.133610	32278	0	0.021688	32111	5	0.057974	10004007	0.000000
319867342	16095.000000	858	474.955088	32036	4	0.083088	31929	4	0.108420	9989165	0.000000
319856488	15969.000000	844	472.774096	32105	0	0.046821	32088	3	0.035655	9974102	0.000000
319841866	16014.000000	844	475.213146	32070	0	0.021215	31924	2	0.047950	9958974	0.000000
319863969	15767.000000	825	464.373408	31934	2	0.046158	32058	3	0.040875	9943967	0.000000
319874712	15802.000000	821	464.217731	31810	2	0.054881	32185	1	0.044040	9929077	0.000000
319876507	15640.000000	784	460.864223	31916	0	0.020286	31864	0	0.043822	9914225	0.000000
319861006	15695.000000	850	462.895757	31921	1	0.028725	32060	1	0.033643	9899421	0.000000
319862977	15707.000000	820	461.596108	31909	0	0.020516	32135	2	0.081484	9884673	0.000000
319871088	15812.000000	853	462.302151	31829	3	0.059130	31924	0	0.022447	9869866	0.000000
319880153	15845.000000	860	470.411291	31922	3	0.067633	32052	1	0.045457	9855190	0.000000
319878650	15725.000000	773	460.458074	31920	3	0.077214	32015	2	0.062337	9840430	0.000000
319894398	15723.000000	839	466.404576	31923	2	0.024135	32193	1	0.022313	9825767	0.000000
319854279	15719.000000	783	458.312560	31894	2	0.044731	31788	1	0.109039	9810913	0.000000
319834743	15428.000000	882	456.101534	32061	1	0.024853	32040	3	0.054924	9796296	0.000000
319859154	15361.000000	776	450.213477	32076	1	0.100636	31950	0	0.058005	9781689	0.000000
319900667	15455.000000	785	451.737050	31997	0	0.023463	31858	0	0.026592	9766941	0.000000
319863713	15371.000000	805	452.504613	32183	2	0.060102	32069	0	0.019766	9752350	0.000000
319855219	15744.000000	834	461.559677	31881	2	0.024769	31956	2	0.025503	9737674	0.000000
319873966	15896.000000	802	464.169104	32216	3	0.039987	31825	1	0.023592	9722957	0.000000
319889472	15704.000000	863	463.015340	32085	2	0.072747	31798	1	0.044764	9708441	0.000000
319868220	15678.000000	789	458.976101	32075	2	0.078799	31875	3	0.079191	9693663	0.000000
319862668	15648.000000	810	459.153669	32197	2	0.060911	32021	4	0.063074	9679238	0.000000
319891322	15784.000000	832	467.854443	32034	2	0.038621	31826	0	0.020377	9665126	0.000000
319876038	15605.000000	818	463.836049	32145	3	0.057231	32283	2	0.078300	9650852	0.000000
319872700	15651.000000	848	457.254076	32075	2	0.036914	31940	4	0.043892	9636473	0.000000
319882357	15496.000000	794	456.262010	32025	1	0.050321	31835	2	0.054735	9621812	0.000000
319874622	15452.000000	846	451.845361	31964	0	0.028211	31943	2	0.040822	9607443	0.000000
319877255	15597.000000	827	461.065112	31971	2	0.060590	32017	2	0.058549	9593028	0.000000
319883781	16027.000000	801	470.415571	32101	2	0.064890	31921	3	0.063783	9578514	0.000000
319865463	15813.000000	749	468.029590	31907	2	0.050875	32010	1	0.051231	9563960	0.000000
319874645	15883.000000	831	464.108913	31909	3	0.030550	32146	1	0.030881	9549605	0.000000
319878744	15961.000000	809	471.398153	32181	1	0.061641	31989	2	0.083318	9535322	0.000000
319864761	15717.000000	833	466.674126	31759	3	0.043355	31943	1	0.020833	9521179	-1.#IND00
319848271	15831.000000	828	464.881029	31948	1	0.021974	31969	2	0.034929	9506927	-1.#IND00
319887410	15820.000000	804	468.434404	32287	0	0.027957	32046	1	0.023538	9492521	-1.#IND00
319868685	15971.000000	870	470.055604	32017	0	0.032756	31571	0	0.021271	9478284	-1.#IND00
319863091	15801.000000	825	468.155250	32009	1	0.050945	32139	4	0.058165	9464180	-0.005051
319858996	16111.000000	822	475.470038	31988	2	0.034948	32206	1	0.042219	9450071	-0.006458
319865101	15488.000000	820	459.444563	31907	2	0.034691	31911	1	0.020432	9436046	-0.005619
319882035	15795.000000	832	465.308461	31962	1	0.020151	31812	2	0.048330	9421855	-0.006258
319884577	15730.000000	808	461.791977	32018	4	0.051352	31871	0	0.031459	9407765	-0.004087
319874827	15633.000000	801	457.171553	32086	3	0.062148	31699	2	0.072260	9393662	-0.003084
319856798	15735.000000	822	465.864290	31919	0	0.024370	32155	3	0.125961	9379452	-0.002465
319859522	15612.000000	787	460.020514	32040	1	0.024367	31901	0	0.020247	9365528	-0.001439
319883555	15652.000000	860	463.529714	31865	0	0.020549	31992	0	0.037786	9351631	-0.001647
319875521	15466.000000	814	457.135912	31997	2	0.023677	31955	3	0.051824	9337644	-0.001960
319895959	15551.000000	840	456.888135	32060	1	0.023561	32116	2	0.074173	9323916	-0.000704
319880323	15658.000000	867	460.973961	32000	1	0.034724	32001	3	0.040907	9310066	-0.002526
319864135	15938.000000	843	468.167325	31813	1	0.019679	31920	1	0.035312	9296156	-0.002919
319860593	15551.000000	779	456.989633	32155	1	0.020110	32132	2	0.119361	9282401	-0.002087
319865013	15663.000000	787	459.403781	31806	2	0.050016	31908	0	0.019679	9268583	-0.002402
319872750	15695.000000	828	463.986313	31963	2	0.025723	32058	1	0.047601	9254770	-0.000638
319874534	15322.000000	816	448.879047	32063	2	0.169084	31960	3	0.034838	9240817	-0.003418
319872617	15601.000000	819	458.176142	31917	1	0.019612	31964	0	0.019655	9226952	-0.000570
319876736	15993.000000	833	468.758186	31836	0	0.092901	31940	2	0.026440	9213191	-0.000499
319861096	15642.000000	852	466.263767	32087	1	0.025030	31793	1	0.022972	9199503	-0.000570
319874588	15489.000000	785	456.830196	32096	1	0.042508	31938	0	0.028582	9185833	-0.000243
319880594	15380.000000	814	450.411010	32120	1	0.031954	32056	1	0.028646	9171882	-0.000010
319878121	15473.000000	830	457.460156	32033	2	0.050640	31789	2	0.049664	9158102	-0.000418
319884677	15927.000000	869	469.587791	32062	1	0.051723	31787	2	0.061043	9144315	-0.000508
319890145	15579.000000	798	457.386685	31997	1	0.021967	31706	2	0.054543	9130631	-0.000711
319853543	15778.000000	839	462.902319	32028	1	0.038680	32046	1	0.033414	9116990	-0.001216
319866973	15569.000000	788	456.125282	31909	2	0.033462	31894	1	0.034511	9103373	-0.001097
319870612	15806.000000	800	463.316185	31843	2	0.072018	31903	1	0.030692	9089924	-0.001230
319870560	15454.000000	752	455.615680	32038	2	0.084241	32038	0	0.029730	9076366	0.000056
319858574	15829.000000	791	460.623016	31960	5	0.059784	31942	3	0.038595	9062731	-0.001085
319863941	15823.000000	818	469.622674	31899	1	0.055985	31900	3	0.036346	9049318	-0.000938
319854608	15597.000000	844	462.683629	31965	0	0.022030	31838	1	0.081628	9035768	-0.000284
319853951	15555.000000	784	458.279387	32042	2	0.025162	32377	3	0.034373	9022216	-0.000036
319876873	15706.000000	782	460.540833	32109	1	0.044408	31928	1	0.023043	9008756	0.000327
319858425	15636.000000	859	459.384406	31881	0	0.021527	31852	1	0.029818	8995457	0.000367
319856170	15674.000000	856	462.780838	32037	0	0.035686	32062	2	0.083903	8982162	0.000226
319885890	15842.000000	812	465.753315	32143	1	0.024543	32027	2	0.023687	8968586	0.000000
319883916	15787.000000	807	464.031227	31827	0	0.045447	32049	1	0.030117	8955102	-0.000068
319876021	15641.000000	783	457.120139	32105	2	0.062533	31753	1	0.037509	8941843	-0.000240
319873060	15453.000000	805	454.369169	32149	1	0.025782	31802	2	0.037877	8928461	-0.000396
319863373	15577.000000	822	459.787361	31896	1	0.019796	31852	2	0.075528	8915040	-0.000272
319861637	15775.000000	826	464.560871	31982	2	0.056119	32007	0	0.025000	8901699	-0.000223
319874253	15499.000000	746	458.020490	31976	1	0.041117	31943	0	0.026143	8888316	0.000592
319870835	15597.000000	822	460.232443	32184	0	0.025558	32004	4	0.052353	8875035	0.000530
319867681	15638.000000	820	458.343437	31984	1	0.061469	32102	4	0.112353	8861944	0.000438
319882337	15747.000000	829	464.874355	32040	0	0.063534	31940	2	0.094933	8848634	0.000491
319891261	15585.000000	824	459.979065	32064	2	0.032553	31943	1	0.020956	8835322	-0.000258
319882030	15487.000000	796	456.855069	31887	1	0.024322	31688	6	0.058466	8822213	-0.000195
319879706	15354.000000	777	448.570718	31946	2	0.062019	32078	2	0.036581	8808883	-0.000063
319870571	15382.000000	831	452.468243	32010	1	0.075394	32022	1	0.020265	8795594	-0.000229
319873572	15717.000000	845	465.435393	31856	0	0.021088	31822	2	0.084631	8782310	-0.000294
319874472	15692.000000	764	460.647453	31808	2	0.028706	31867	2	0.055828	8769314	-0.000304
319861478	15672.000000	810	462.708520	31972	1	0.056450	31904	1	0.019949	8756351	0.000989
319861365	15860.000000	854	470.722334	31979	1	0.053180	31948	0	0.020546	8743181	0.000931
319869305	15699.000000	816	463.400032	31879	1	0.019706	32130	0	0.041361	8730068	0.000889
319868962	15797.000000	830	465.708088	31989	1	0.036205	31975	4	0.061846	8717001	0.001065
npatches	nstrain	runtime	dt	init_x	init_y	init_y_blood	init_z	init_S	beta0	beta1	beta2	beta3	mean_beta	B	d	delta	delta_blood	b[0]	mut	m	CTL	c	g	epsilon	k	het	lambda	rho	omega	x_max	patch.dyna	DELTA	A	VA
10000	1	100.000000	0.000100	21900	9499	5000000	0.001000	10000000	1.321861	1.819955	1.278455	2.172249	2	8000000000.000000	0.010000	1.000000	1.000000	800000	0.000050	0.048000	0	0.500000	0.000000	25.000000	18.000000	0.500000	0.001000	0.001000	0.010000	31987	0	10.000000	7.000000	1.000000
sus	inf	inf_blood	z	x[0]	y[0][0]	z[0]	x[1]	y[1][0]	z[1]	S[0]	synchrony
219000000	94990000.000000	5000000	10.000000	21900	9499	0.001000	21900	9499	0.001000	10000000	0.000000
319249663	5812205.000000	305673	3940.834452	31894	547	0.394083	31868	585	0.394083	10089379	0.000000
319871342	11577.000000	619	541.455599	31963	3	0.058041	31871	0	0.026344	10076144	0.000000
319864313	12690.000000	668	371.742359	32218	4	0.049445	32007	1	0.021739	10061164	0.000000
319872774	13444.000000	673	394.176107	31992	3	0.054617	32055	4	0.047878	10046166	0.000000
319866126	14462.000000	712	423.705231	31819	2	0.042243	31864	2	0.056753	10031009	0.000000
319849653	14613.000000	784	429.187892	32166	0	0.019952	32096	2	0.023829	10015981	0.000000
319873194	14385.000000	788	422.109033	32121	0	0.024450	32238	0	0.019688	10000961	0.000000
319862527	14979.000000	743	437.876596	32207	1	0.034158	32064	1	0.020169	9985736	0.000000
319877028	15160.000000	756	445.752968	31934	2	0.095881	32070	2	0.055192	9970791	0.000000
319866913	15135.000000	734	441.619307	31967	0	0.067820	32175	1	0.068004	9955724	0.000000
319867678	14883.000000	778	438.871404	31936	0	0.023447	32115	1	0.036022	9940772	0.000000
319872903	14879.000000	801	435.954819	32053	0	0.022465	31890	0	0.066357	9926099	0.000000
319889546	14938.000000	741	437.056571	31917	2	0.115302	32134	2	0.042384	9911309	0.000000
319860398	14856.000000	799	437.627450	32087	1	0.030549	32075	0	0.028287	9896292	0.000000
319867126	14770.000000	759	436.651572	31986	3	0.033752	32185	0	0.039594	9881346	0.000000
319871030	14683.000000	774	429.461299	31904	1	0.025724	31978	0	0.022828	9866454	0.000000
319863108	14380.000000	767	426.793901	32113	0	0.040258	32135	3	0.025197	9851738	0.000000
319877460	14631.000000	778	428.534223	32111	0	0.019612	32181	3	0.034321	9837022	0.000000
319850615	14824.000000	777	434.296063	32029	1	0.032236	32038	1	0.035429	9822229	0.000000
319872146	14787.000000	739	430.924643	31867	1	0.027303	31957	2	0.050153	9807637	0.000000
319873680	14741.000000	801	434.344270	31904	2	0.033005	31989	3	0.047087	9792952	0.000000
319864568	14801.000000	796	437.465978	32051	3	0.028195	32099	2	0.105850	9778358	0.000000
319873446	14850.000000	808	436.624470	31828	0	0.025682	32044	1	0.078640	9763794	0.000000
319875330	14803.000000	767	432.035979	31859	2	0.036681	32068	3	0.043125	9749231	0.000000
319844640	14583.000000	794	427.531435	32119	4	0.076702	31977	3	0.085836	9734658	0.000000
319870568	15029.000000	771	440.361351	31811	3	0.034277	32066	1	0.024271	9720087	0.000000
319854344	15006.000000	822	436.300288	31814	3	0.031672	32195	1	0.025939	9705322	0.000000
319858740	14833.000000	793	436.088750	32078	3	0.118362	31743	4	0.152073	9690692	0.000000
319901068	15000.000000	781	438.020368	31948	3	0.052859	31885	5	0.109071	9676279	0.000000
319860440	14883.000000	781	438.480625	31940	1	0.020605	31907	1	0.040605	9661889	0.000000
319880027	15088.000000	788	443.150823	32037	8	0.066899	31840	5	0.032977	9647573	0.000000
319874949	14805.000000	792	434.399844	32013	2	0.069642	31731	2	0.034614	9633214	0.000000
319882549	14795.000000	714	433.343022	32168	1	0.025409	32223	0	0.019727	9618800	0.000000
319889297	14957.000000	747	441.708822	32054	1	0.023257	32045	3	0.058198	9604489	0.000000
319888501	14816.000000	747	433.660071	32070	5	0.050096	32060	0	0.020967	9590004	0.000000
319867211	14740.000000	753	431.924726	31973	0	0.020094	31929	1	0.031174	9575639	0.000000
319863048	14839.000000	807	435.952840	31962	2	0.063778	31769	2	0.023807	9561152	0.000000
319887562	14415.000000	713	424.114297	31912	2	0.085195	32084	2	0.036496	9547032	0.000000
319892557	14859.000000	730	434.311814	31982	1	0.038675	31994	1	0.041471	9532627	0.000000
319883282	14856.000000	795	433.705205	31805	2	0.040221	31948	4	0.093356	9518475	-1.#IND00
319872558	14817.000000	786	432.794099	32028	1	0.020404	32032	1	0.026929	9504165	-1.#IND00
319851937	14908.000000	758	434.257804	31938	2	0.044011	32025	2	0.053102	9489921	-1.#IND00
319858928	15044.000000	749	439.952282	31929	2	0.050594	31951	2	0.028986	9475750	-1.#IND00
319876899	15282.000000	782	447.717441	31929	1	0.103757	31943	1	0.019779	9461352	0.007951
319870248	15054.000000	786	442.455167	32099	2	0.021522	31897	0	0.019784	9447078	0.002700
319851283	14458.000000	854	425.589335	31932	1	0.022407	31810	2	0.035226	9433016	0.001991
319840096	14565.000000	829	427.751365	31995	3	0.067392	31979	1	0.020540	9419002	0.000295
319856029	14781.000000	758	430.436979	31875	2	0.057390	31919	2	0.032864	9404924	0.000424
319904752	14982.000000	791	437.524056	32004	1	0.024947	32206	1	0.029127	9390853	-0.002229
319874634	15109.000000	783	442.238950	31939	3	0.062437	32025	1	0.024512	9376749	-0.002381
319878688	15188.000000	774	442.829634	32118	0	0.044406	31771	0	0.029717	9362680	-0.004970
319882056	15167.000000	780	448.240134	31769	2	0.026993	32182	2	0.084309	9348818	-0.007034
319884944	15095.000000	785	444.851511	31852	1	0.034946	32011	1	0.053655	9334938	-0.006367
319873994	15086.000000	737	441.639081	31824	0	0.021463	31897	3	0.031432	9320946	-0.006214
319852270	15151.000000	810	445.063229	31998	3	0.039663	31765	1	0.041131	9306781	-0.007417
319862795	15450.000000	774	453.974680	31712	1	0.089747	32045	1	0.026310	9292860	-0.005576
319860872	15424.000000	777	451.382121	32101	0	0.028175	32039	5	0.068491	9278987	-0.004887
319879034	15390.000000	799	449.793276	32096	4	0.041880	31790	4	0.042670	9264978	-0.004616
319864574	15209.000000	752	443.852823	32064	1	0.025460	32018	0	0.019990	9251033	-0.002395
319859125	15154.000000	737	442.250602	31769	2	0.053869	31598	0	0.055675	9237271	-0.000721
319848094	14924.000000	791	440.619559	31761	0	0.034647	32041	2	0.025492	9223574	0.000042
319847791	14803.000000	795	436.031984	31982	3	0.069046	31891	1	0.024218	9209737	0.000564
319877578	14964.000000	761	435.373605	32013	0	0.019918	32091	2	0.043059	9195909	-0.000844
319884929	14777.000000	808	431.599838	31904	0	0.020537	32129	1	0.028100	9182130	-0.000882
319874129	15049.000000	763	440.790612	32117	2	0.060804	32142	0	0.030611	9168370	-0.001041
319879646	14941.000000	780	439.256982	32119	2	0.031892	31949	1	0.020541	9154771	-0.001696
319868732	14992.000000	778	437.970430	32472	2	0.025631	32092	1	0.026144	9141184	-0.002089
319867052	15002.000000	813	442.482541	31896	0	0.021987	31813	1	0.040096	9127653	-0.002292
319864046	15185.000000	747	447.142857	32069	1	0.070316	32005	1	0.045170	9113923	-0.002332
319859684	14765.000000	788	435.456166	32008	3	0.063267	31965	0	0.048522	9100361	-0.002749
319858488	14722.000000	791	432.036192	31804	2	0.065925	32051	0	0.024396	9086863	-0.002420
319862032	14759.000000	784	435.580270	32086	3	0.055474	32084	2	0.038508	9073087	-0.002088
319880399	14982.000000	796	439.320837	31994	1	0.051137	32055	0	0.029739	9059406	-0.002339
319850515	15018.000000	782	439.756350	32009	0	0.024895	31976	0	0.020072	9045811	-0.002026
319898236	14999.000000	817	442.774105	31992	0	0.020071	32113	1	0.046818	9032255	-0.002031
319848778	14925.000000	785	437.887519	31908	1	0.019955	31925	1	0.044887	9018530	-0.001817
319863367	14882.000000	783	434.595158	31885	1	0.020094	31986	2	0.056851	9005200	-0.002020
319879160	15139.000000	813	447.610420	31810	1	0.053529	32203	1	0.088373	8991632	-0.001747
319864883	14978.000000	781	441.152128	31857	2	0.058321	32217	1	0.022660	8978020	-0.003403
319879367	15040.000000	781	442.381485	32007	2	0.165382	31881	0	0.023059	8964441	-0.003449
319847909	14669.000000	775	431.697364	31862	0	0.026486	32101	1	0.024692	8950963	-0.003674
319857615	14820.000000	785	434.417109	31955	3	0.028138	31965	1	0.037628	8937649	-0.003793
319855703	15190.000000	797	442.038139	31994	3	0.042688	31810	4	0.091681	8924409	-0.003486
319876545	14928.000000	810	439.863468	31852	1	0.045361	31828	0	0.023816	8911007	-0.003360
319857105	14852.000000	799	438.511706	32060	1	0.020065	31983	0	0.028002	8897774	-0.003173
319852274	14889.000000	786	434.619670	32256	2	0.026686	31889	2	0.078469	8884523	-0.003035
319882151	14993.000000	781	439.698145	32233	1	0.030004	32003	0	0.024877	8871469	-0.002988
319863758	14823.000000	721	438.501684	31956	2	0.073844	31956	4	0.100535	8858091	-0.002272
319866526	14995.000000	795	440.352793	31789	3	0.046639	31751	2	0.073112	8844936	-0.001673
319866861	15233.000000	761	445.818264	32037	0	0.033079	32176	2	0.089329	8831799	-0.001336
319868633	14855.000000	798	435.392005	31760	0	0.025606	32248	2	0.046894	8818624	-0.001201
319862345	14898.000000	817	435.195075	31885	1	0.021917	32023	0	0.042729	8805379	-0.001627
319876179	14826.000000	780	437.720871	32251	1	0.046049	31875	1	0.021168	8792148	-0.001565
319854005	14942.000000	796	438.035451	31996	1	0.024353	31955	2	0.031372	8779287	-0.001501
319872129	14951.000000	754	439.062099	31988	2	0.033355	32112	0	0.036525	8765969	-0.001473
319875149	15022.000000	782	442.258503	32083	0	0.021832	32007	5	0.053900	8752839	-0.001610
319881353	14917.000000	773	438.968706	31941	0	0.031746	31967	5	0.067085	8739758	-0.001258
319875235	15154.000000	780	440.530347	31696	5	0.038507	32329	1	0.019750	8726805	-0.001301
319875259	15023.000000	775	437.740108	32179	2	0.046137	32013	3	0.053771	8713864	-0.001050
npatches	nstrain	runtime	dt	init_x	init_y	init_y_blood	init_z	init_S	beta0	beta1	beta2	beta3	mean_beta	B	d	delta	delta_blood	b[0]	mut	m	CTL	c	g	epsilon	k	het	lambda	rho	omega	x_max	patch.dyna	DELTA	A	VA
10000	1	100.000000	0.000100	21900	9499	5000000	0.001000	10000000	2.201623	1.285050	2.502079	2.402922	2	8000000000.000000	0.010000	1.000000	1.000000	800000	0.000050	0.048000	0	0.500000	0.000000	25.000000	19.000000	0.500000	0.001000	0.001000	0.010000	31987	0	10.000000	7.000000	1.000000
sus	inf	inf_blood	z	x[0]	y[0][0]	z[0]	x[1]	y[1][0]	z[1]	S[0]	synchrony
219000000	94990000.000000	5000000	10.000000	21900	9499	0.001000	21900	9499	0.001000	10000000	0.000000
319389602	4702762.000000	247474	3940.834452	31960	448	0.394083	32213	501	0.394083	10085221	0.000000
319866600	11197.000000	554	411.802864	31955	2	0.102073	32061	2	0.027063	10071517	0.000000
319865548	12261.000000	663	361.909683	32287	2	0.113289	31954	1	0.022764	10056590	0.000000
319876120	13339.000000	669	388.999300	31847	0	0.023465	32124	0	0.020712	10041577	0.000000
319855258	13403.000000	767	396.041096	31978	0	0.019830	31860	1	0.029556	10026696	0.000000
319863069	13533.000000	735	395.580804	31954	2	0.038447	31984	3	0.118108	10011826	0.000000
319865982	13658.000000	709	400.515091	31943	2	0.061917	32127	1	0.039163	9996971	0.000000
319884553	13690.000000	710	402.160257	31937	1	0.107381	32177	2	0.064431	9982132	0.000000
319860134	13671.000000	720	402.228274	32009	1	0.032016	31921	2	0.049674	9967158	0.000000
319864210	13702.000000	700	400.346054	31972	1	0.029905	32133	0	0.026650	9952048	0.000000
319885585	13813.000000	708	405.726876	31754	2	0.041785	32075	1	0.062137	9937329	0.000000
319874968	14038.000000	749	410.937299	31911	5	0.047469	31852	3	0.039456	9922418	0.000000
319860446	14081.000000	763	411.830981	32140	2	0.044668	31984	1	0.026694	9907681	0.000000
319866370	14001.000000	674	409.069914	32093	2	0.047338	31868	2	0.064923	9893039	0.000000
319894622	14148.000000	710	413.827706	31879	1	0.019999	31868	0	0.022174	9878319	0.000000
319865897	13839.000000	709	404.751687	32042	3	0.073003	32098	2	0.116616	9863560	0.000000
319884811	13516.000000	757	397.169656	31899	1	0.034182	31875	2	0.022637	9848943	0.000000
319857694	13975.000000	736	406.400373	32048	1	0.021342	31931	2	0.062913	9834295	0.000000
319886105	13956.000000	769	409.106795	31999	2	0.036691	31864	0	0.023590	9819582	0.000000
319859903	14139.000000	745	413.847791	32016	2	0.084221	32104	2	0.020645	9804961	0.000000
319887757	14029.000000	702	409.581857	31913	0	0.019645	32251	2	0.081735	9790314	0.000000
319875217	13743.000000	710	404.229380	31841	2	0.054191	31862	1	0.019834	9775559	0.000000
319875366	14037.000000	702	409.648893	32105	0	0.034477	31925	2	0.067957	9761239	0.000000
319864170	13798.000000	753	405.027795	32193	0	0.033881	31884	0	0.019681	9746661	0.000000
319856186	13621.000000	662	399.966356	32160	1	0.037826	32044	6	0.044845	9732017	0.000000
319877895	13993.000000	706	407.341861	31776	1	0.049855	32039	1	0.030174	9717229	0.000000
319887198	13799.000000	741	405.830615	31932	1	0.036702	31875	2	0.072137	9702821	0.000000
319857395	14018.000000	737	412.763694	32076	2	0.056149	32138	1	0.049959	9688310	0.000000
319853474	14039.000000	759	414.964268	32066	1	0.024220	31693	1	0.021877	9673839	0.000000
319879523	13704.000000	728	405.761587	32012	1	0.034033	31772	1	0.019941	9659280	0.000000
319879727	14015.000000	734	413.033476	32062	2	0.030208	31780	2	0.075839	9644835	0.000000
319873472	14285.000000	789	417.201614	31961	1	0.031274	31897	1	0.020349	9630288	0.000000
319890745	14115.000000	746	414.371109	31980	3	0.043536	31836	0	0.022154	9616003	0.000000
319865609	14089.000000	785	412.789426	32021	1	0.028634	31887	1	0.024342	9601685	0.000000
319864190	13961.000000	689	410.852830	32067	0	0.025830	32024	1	0.019642	9587385	0.000000
319852899	13850.000000	725	406.143398	31857	1	0.029049	31945	1	0.048986	9572948	0.000000
319880288	14003.000000	723	409.587862	31951	0	0.022936	32051	1	0.064305	9558335	0.000000
319876277	14043.000000	726	414.130151	32105	2	0.039443	32008	3	0.102036	9544205	0.000000
319882725	14093.000000	736	413.412783	32021	1	0.021271	32049	0	0.025366	9529829	0.000000
[truncated: 163 more rows]
