# Supplementary material for: Large Variations in HIV-1 Viral Load Explained by Shifting-Mosaic Metapopulation Dynamics
Source: PLoS Biol. 2016 Oct 5;14(10):e1002567. doi: 10.1371/journal.pbio.1002567 (PMC5051940; doi:10.1371/journal.pbio.1002567)
Supplement: S1 Data — Each file gives the output from the simulations indicated by the filename: low migration (ms1, db432); high migration (ms1, db1); very high migration (ms10, db1); number of patches (np); reservoir (storage); no reservoir (nostorage); CTL immigration model (CTLimmig); CTL proliferation model (CTLprolif); β¯ (beta1, beta2, …). Within each file, there are 21 simulations for (k = 0,1,..,20), and data is output each day. For measures of synchrony, the final entry should be used. See Methods and S1 Simulation Code for further details. (ZIP) [file pbio.1002567.s002.zip › S1_Data/ms10_np10000_storage_noPD_CTLimmig_db1_beta20.tsv]

npatches	nstrain	runtime	dt	init_x	init_y	init_y_blood	init_z	init_S	beta0	beta1	beta2	beta3	mean_beta	B	d	delta	delta_blood	b[0]	mut	m	CTL	c	g	epsilon	k	het	lambda	rho	omega	x_max	patch.dyna	DELTA	A	VA
10000	1	100.000000	0.000100	21900	9499	5000000	0.001000	10000000	29.292290	29.638499	29.024483	24.079213	20	8000000000.000000	0.010000	1.000000	1.000000	800000	0.000050	0.048000	0	0.500000	0.000000	25.000000	0.000000	0.500000	0.001000	0.001000	0.010000	31987	0	10.000000	7.000000	1.000000
sus	inf	inf_blood	z	x[0]	y[0][0]	z[0]	x[1]	y[1][0]	z[1]	S[0]	synchrony
219000000	94990000.000000	5000000	10.000000	21900	9499	0.001000	21900	9499	0.001000	10000000	0.000000
32255873	3884076723.000000	201562472	3940.834452	2117	388005	0.394083	2075	390875	0.394083	16085926	0.000000
22136160	5859927131.000000	304461228	6324.976263	1377	587617	0.632498	1378	588135	0.632498	23421306	0.000000
19665290	6651993230.000000	345678439	7771.013291	1224	665622	0.777101	1273	665326	0.777101	30863053	0.000000
18848305	6962791448.000000	361890872	8648.068121	1213	697764	0.864807	1193	696835	0.864807	38334772	0.000000
18546291	7084017300.000000	368174986	9180.022116	1187	709785	0.918002	1148	709013	0.918002	45805453	0.000000
18427481	7131083987.000000	370667855	9502.664490	1152	713255	0.950266	1176	714026	0.950266	53265999	0.000000
18386661	7149516465.000000	371596679	9698.354536	1188	715642	0.969835	1157	715634	0.969835	60724184	0.000000
18366620	7156662407.000000	371990605	9817.045065	1213	717171	0.981705	1150	715844	0.981705	68166285	0.000000
18359170	7159397883.000000	372106365	9889.033609	1169	714221	0.988903	1163	715792	0.988903	75596301	0.000000
18361680	7160603547.000000	372150964	9932.696323	1137	716850	0.993270	1131	716908	0.993270	83020950	0.000000
18355990	7160976947.000000	372184616	9959.178767	1160	717200	0.995918	1156	716983	0.995918	90432723	0.000000
18359021	7161058944.000000	372231504	9975.240980	1155	716470	0.997524	1123	716752	0.997524	97831866	0.000000
18357561	7161128597.000000	372190524	9984.983083	1169	714920	0.998498	1155	716042	0.998498	105220466	0.000000
18353537	7161135985.000000	372203830	9990.891893	1137	715640	0.999089	1181	717392	0.999089	112593825	0.000000
18357946	7161058330.000000	372229271	9994.475723	1230	716311	0.999448	1132	716454	0.999448	119959553	0.000000
18355662	7161146988.000000	372214260	9996.649399	1169	716138	0.999665	1135	717110	0.999665	127316800	0.000000
18356276	7161208932.000000	372197182	9997.967783	1173	715405	0.999797	1155	717128	0.999797	134657920	0.000000
18348163	7161180232.000000	372228976	9998.767413	1145	716231	0.999877	1149	717132	0.999877	141994877	0.000000
18358894	7161227639.000000	372207068	9999.252408	1169	717029	0.999925	1117	716743	0.999925	149319969	0.000000
18357262	7161337864.000000	372172162	9999.546568	1199	716328	0.999955	1170	716736	0.999955	156628616	0.000000
18350557	7161237615.000000	372235418	9999.724983	1178	716050	0.999972	1169	718410	0.999972	163932134	0.000000
18355659	7161154908.000000	372202648	9999.833196	1176	717734	0.999983	1097	716491	0.999983	171216248	0.000000
18355400	7161156215.000000	372185958	9999.898829	1178	716213	0.999990	1178	717475	0.999990	178494680	0.000000
18355019	7161273319.000000	372208405	9999.938638	1164	716601	0.999994	1151	716427	0.999994	185760662	0.000000
18357460	7161116521.000000	372188539	9999.962782	1131	716446	0.999996	1157	716944	0.999996	193016574	0.000000
18358378	7161008076.000000	372196969	9999.977427	1153	716761	0.999998	1146	716978	0.999998	200261425	0.000000
18357666	7161135409.000000	372210931	9999.986309	1179	717202	0.999999	1181	716594	0.999999	207495224	0.000000
18352374	7161141554.000000	372186383	9999.991696	1152	716074	0.999999	1166	716442	0.999999	214721781	0.000000
18348003	7161187692.000000	372212465	9999.994963	1172	718101	0.999999	1182	715931	0.999999	221935837	0.000000
18352475	7161215318.000000	372204361	9999.996945	1194	717720	1.000000	1193	717670	1.000000	229141762	0.000000
18355732	7161091141.000000	372247884	9999.998147	1175	715557	1.000000	1151	716679	1.000000	236329716	0.000000
18360830	7161150235.000000	372220241	9999.998876	1167	717916	1.000000	1171	714770	1.000000	243513264	0.000000
18348865	7161106144.000000	372189089	9999.999318	1169	716831	1.000000	1170	716779	1.000000	250685065	0.000000
18352330	7161097410.000000	372216513	9999.999587	1204	715592	1.000000	1161	717529	1.000000	257846466	0.000000
18352010	7161069298.000000	372210563	9999.999749	1135	715950	1.000000	1155	718443	1.000000	264991383	0.000000
18355464	7161168097.000000	372204252	9999.999848	1166	716353	1.000000	1159	718198	1.000000	272126981	0.000000
18356442	7161286248.000000	372162423	9999.999908	1160	718408	1.000000	1181	715806	1.000000	279253382	0.000000
18355337	7161289842.000000	372219956	9999.999944	1165	717345	1.000000	1129	716696	1.000000	286369332	0.000000
18355601	7161260350.000000	372201832	9999.999966	1154	718436	1.000000	1160	717109	1.000000	293477065	0.000000
18354894	7161246676.000000	372172486	9999.999979	1168	716514	1.000000	1224	715713	1.000000	300574330	-1.#IND00
18348451	7161277300.000000	372199990	9999.999988	1176	716414	1.000000	1153	717177	1.000000	307660638	-0.008000
18352404	7161216537.000000	372184906	9999.999992	1200	717152	1.000000	1226	716789	1.000000	314732108	-0.010212
18351862	7161269843.000000	372147474	9999.999995	1161	717124	1.000000	1119	717447	1.000000	321792897	-0.011660
18356345	7161148565.000000	372197403	9999.999997	1184	717661	1.000000	1135	717924	1.000000	328845285	-0.010866
18356405	7161259506.000000	372191558	9999.999998	1169	717022	1.000000	1168	717380	1.000000	335886138	-0.009783
18352160	7161293982.000000	372223546	9999.999999	1180	715713	1.000000	1163	715541	1.000000	342918938	-0.008761
18352181	7161220786.000000	372201964	9999.999999	1184	717252	1.000000	1187	714455	1.000000	349942286	-0.007823
18357472	7161306183.000000	372186129	10000.000000	1179	716022	1.000000	1172	716685	1.000000	356955193	-0.012146
18355572	7161233628.000000	372195595	10000.000000	1166	716883	1.000000	1194	717048	1.000000	363955762	-0.011646
18351825	7161123847.000000	372211950	10000.000000	1149	716031	1.000000	1138	717314	1.000000	370946755	-0.011210
18354433	7161045821.000000	372231651	10000.000000	1185	716936	1.000000	1142	716306	1.000000	377928412	-0.010121
18350717	7161160155.000000	372186758	10000.000000	1149	716294	1.000000	1149	716544	1.000000	384893697	-0.011077
18356257	7161284192.000000	372186915	10000.000000	1159	716064	1.000000	1128	718351	1.000000	391854515	-0.009447
18355609	7161218309.000000	372197461	10000.000000	1170	716672	1.000000	1151	717327	1.000000	398805615	-0.008823
18350028	7161233502.000000	372222830	10000.000000	1152	717970	1.000000	1136	716562	1.000000	405741800	-0.008655
18355884	7161100037.000000	372198706	10000.000000	1183	716849	1.000000	1146	717149	1.000000	412667828	-0.009223
18356303	7161043683.000000	372199715	10000.000000	1167	718196	1.000000	1155	717565	1.000000	419592270	-0.008817
18355263	7161075336.000000	372176293	10000.000000	1187	716043	1.000000	1119	717707	1.000000	426497219	-0.008521
18356907	7161159851.000000	372197548	10000.000000	1188	718912	1.000000	1195	716025	1.000000	433388010	-0.007880
18355205	7161311678.000000	372183250	10000.000000	1171	716793	1.000000	1128	717671	1.000000	440273594	-0.007689
18355432	7161264427.000000	372196018	10000.000000	1185	716996	1.000000	1153	716760	1.000000	447153528	-0.007337
18357494	7161351738.000000	372214124	10000.000000	1181	718667	1.000000	1156	716560	1.000000	454021649	-0.008463
18359717	7161187904.000000	372210342	10000.000000	1184	716717	1.000000	1170	716811	1.000000	460875143	-0.008644
18357985	7161268334.000000	372212511	10000.000000	1155	715820	1.000000	1123	717702	1.000000	467720559	-0.007363
18352094	7161284848.000000	372233575	10000.000000	1141	715686	1.000000	1234	716577	1.000000	474549482	-0.008067
18359882	7161163441.000000	372188824	10000.000000	1187	717088	1.000000	1172	715518	1.000000	481375809	-0.007960
18356239	7161083830.000000	372198540	10000.000000	1144	716305	1.000000	1176	717051	1.000000	488190023	-0.008160
18353318	7161235597.000000	372187072	10000.000000	1229	716150	1.000000	1180	716898	1.000000	494994683	-0.010173
18351046	7161301160.000000	372224647	10000.000000	1164	716046	1.000000	1134	716945	1.000000	501786090	-0.009323
18359788	7161257803.000000	372194032	10000.000000	1142	717054	1.000000	1158	716066	1.000000	508566992	-0.008246
18359928	7161254775.000000	372201879	10000.000000	1130	717443	1.000000	1161	717330	1.000000	515340162	-0.008212
18350352	7161206920.000000	372202779	10000.000000	1162	717403	1.000000	1126	717417	1.000000	522103370	-0.007764
18356568	7161210613.000000	372187321	10000.000000	1185	715752	1.000000	1173	716616	1.000000	528853073	-0.006340
18355738	7161094038.000000	372213912	10000.000000	1190	716680	1.000000	1121	717184	1.000000	535598347	-0.006190
18357918	7161146660.000000	372178818	10000.000000	1215	716342	1.000000	1163	717701	1.000000	542330557	-0.005678
18360818	7161031614.000000	372229909	10000.000000	1192	716386	1.000000	1176	717416	1.000000	549050064	-0.005603
18360036	7161218280.000000	372204665	10000.000000	1181	716208	1.000000	1159	716957	1.000000	555761705	-0.005928
18357064	7161204381.000000	372205626	10000.000000	1155	716329	1.000000	1188	716931	1.000000	562463894	-0.005442
18357366	7161191613.000000	372189611	10000.000000	1169	716949	1.000000	1107	715497	1.000000	569152678	-0.005068
18352251	7161181469.000000	372233834	10000.000000	1195	718310	1.000000	1152	716686	1.000000	575830904	-0.005047
18352613	7161366323.000000	372198645	10000.000000	1207	717397	1.000000	1178	716092	1.000000	582497894	-0.004835
18354519	7161280936.000000	372199976	10000.000000	1179	717052	1.000000	1136	717170	1.000000	589157355	-0.004507
18358618	7161245627.000000	372184155	10000.000000	1140	717564	1.000000	1120	717635	1.000000	595806516	-0.004499
18354624	7161182923.000000	372223716	10000.000000	1251	716528	1.000000	1168	715795	1.000000	602447863	-0.004942
18352203	7161131571.000000	372176106	10000.000000	1252	715510	1.000000	1156	717096	1.000000	609083034	-0.005144
18354268	7161177440.000000	372162279	10000.000000	1189	717287	1.000000	1177	717065	1.000000	615706649	-0.005088
18357372	7161106220.000000	372202745	10000.000000	1190	717313	1.000000	1156	715334	1.000000	622317938	-0.004216
18357460	7161075903.000000	372213274	10000.000000	1176	717685	1.000000	1105	716433	1.000000	628919727	-0.004330
18351562	7161181700.000000	372197605	10000.000000	1176	717470	1.000000	1188	716466	1.000000	635510973	-0.004229
18352660	7161137431.000000	372190938	10000.000000	1200	716000	1.000000	1186	714828	1.000000	642093012	-0.004118
18353517	7161164764.000000	372210707	10000.000000	1196	716121	1.000000	1161	717253	1.000000	648669511	-0.003977
18354794	7161156382.000000	372208764	10000.000000	1147	717061	1.000000	1124	716671	1.000000	655232201	-0.003875
18356096	7161082805.000000	372189873	10000.000000	1190	717004	1.000000	1173	717492	1.000000	661789433	-0.003807
18354348	7161049939.000000	372211702	10000.000000	1181	716290	1.000000	1152	716331	1.000000	668326999	-0.003750
18361940	7161057908.000000	372196735	10000.000000	1167	715990	1.000000	1216	716443	1.000000	674860101	-0.003638
18356667	7161170586.000000	372217625	10000.000000	1224	717637	1.000000	1108	716478	1.000000	681383686	-0.004210
18350783	7161234344.000000	372201980	10000.000000	1162	716722	1.000000	1144	718248	1.000000	687901116	-0.004085
18357564	7161268224.000000	372170650	10000.000000	1179	717540	1.000000	1147	716050	1.000000	694405072	-0.003865
18355600	7161195572.000000	372199334	10000.000000	1189	715904	1.000000	1198	716932	1.000000	700895781	-0.003751
npatches	nstrain	runtime	dt	init_x	init_y	init_y_blood	init_z	init_S	beta0	beta1	beta2	beta3	mean_beta	B	d	delta	delta_blood	b[0]	mut	m	CTL	c	g	epsilon	k	het	lambda	rho	omega	x_max	patch.dyna	DELTA	A	VA
10000	1	100.000000	0.000100	21900	9499	5000000	0.001000	10000000	10.168240	17.940326	11.367898	10.483646	20	8000000000.000000	0.010000	1.000000	1.000000	800000	0.000050	0.048000	0	0.500000	0.000000	25.000000	1.000000	0.500000	0.001000	0.001000	0.010000	31987	0	10.000000	7.000000	1.000000
sus	inf	inf_blood	z	x[0]	y[0][0]	z[0]	x[1]	y[1][0]	z[1]	S[0]	synchrony
219000000	94990000.000000	5000000	10.000000	21900	9499	0.001000	21900	9499	0.001000	10000000	0.000000
35878483	3460767427.000000	179659846	3940.834452	5920	345377	0.394083	3635	345214	0.394083	16033079	0.000000
29663399	4273045906.000000	222101033	6324.976263	5001	425410	0.632498	3005	427762	0.632498	23223052	0.000000
30766341	4100505969.000000	213182868	7771.013291	5173	407663	0.777101	3143	409865	0.777101	30428859	0.000000
32494928	3857460467.000000	200520821	8648.068121	5467	382428	0.864807	3300	385439	0.864807	37585171	0.000000
33771376	3694681797.000000	192039612	9180.022116	5682	367662	0.918002	3411	369868	0.918002	44692601	0.000000
34567449	3598090350.000000	187032877	9502.664490	5770	357358	0.950266	3539	359486	0.950266	51762419	0.000000
35064162	3541585489.000000	184084368	9698.354536	5777	351985	0.969835	3608	354552	0.969835	58803524	0.000000
35354744	3508460067.000000	182348296	9817.045065	5892	348087	0.981705	3568	349696	0.981705	65828701	0.000000
35527231	3488723976.000000	181298633	9889.033609	5894	347809	0.988903	3626	348911	0.988903	72840665	0.000000
35641851	3476804974.000000	180715382	9932.696323	5867	345509	0.993270	3594	347660	0.993270	79836392	0.000000
35705366	3469779577.000000	180340200	9959.178767	5880	345139	0.995918	3756	347377	0.995918	86817366	0.000000
35747168	3465417412.000000	180112383	9975.240980	5927	345135	0.997524	3606	347066	0.997524	93788543	0.000000
35766856	3462811323.000000	179983751	9984.983083	5968	344307	0.998498	3661	345578	0.998498	100749519	0.000000
35788752	3461218566.000000	179918707	9990.891893	5932	343680	0.999089	3557	346785	0.999089	107701008	0.000000
35792203	3460245650.000000	179845626	9994.475723	6000	343381	0.999448	3686	345851	0.999448	114642390	0.000000
35798468	3459776376.000000	179814198	9996.649399	5916	344362	0.999665	3604	346089	0.999665	121572250	0.000000
35795280	3459444104.000000	179816231	9997.967783	5868	343282	0.999797	3719	346099	0.999797	128491814	0.000000
35794083	3459214155.000000	179786134	9998.767413	6086	343344	0.999877	3690	345486	0.999877	135401499	0.000000
35801707	3459133510.000000	179775812	9999.252408	5998	343892	0.999925	3728	346192	0.999925	142294622	0.000000
35798194	3458941147.000000	179790774	9999.546568	5871	344454	0.999955	3625	345414	0.999955	149183182	0.000000
35794025	3458962589.000000	179778810	9999.724983	5997	344123	0.999972	3603	346312	0.999972	156059629	0.000000
35797559	3458769567.000000	179794239	9999.833196	5875	344949	0.999983	3652	345829	0.999983	162925839	0.000000
35806231	3458779846.000000	179763693	9999.898829	6006	343344	0.999990	3715	345191	0.999990	169781695	0.000000
35807121	3458808898.000000	179774815	9999.938638	5875	344726	0.999994	3701	346622	0.999994	176631937	0.000000
35806423	3458890541.000000	179773896	9999.962782	6017	343191	0.999996	3643	345178	0.999996	183467431	0.000000
35806883	3458850463.000000	179797278	9999.977427	6034	343114	0.999998	3679	344752	0.999998	190296837	0.000000
35807755	3458872127.000000	179761794	9999.986309	5916	343695	0.999999	3739	345547	0.999999	197112258	0.000000
35807988	3458978636.000000	179753122	9999.991696	5871	344118	0.999999	3634	343980	0.999999	203914766	0.000000
35797256	3458901519.000000	179755522	9999.994963	5902	343576	0.999999	3628	346063	0.999999	210706363	0.000000
35793690	3458880453.000000	179771551	9999.996945	5950	342963	1.000000	3682	345519	1.000000	217484016	0.000000
35802757	3458811149.000000	179787820	9999.998147	5969	343072	1.000000	3709	346853	1.000000	224261370	0.000000
35806775	3458827179.000000	179782967	9999.998876	5917	343579	1.000000	3596	346250	1.000000	231022034	0.000000
35806148	3458868919.000000	179800969	9999.999318	5898	344725	1.000000	3635	346570	1.000000	237774945	0.000000
35804262	3458914512.000000	179773884	9999.999587	5950	343493	1.000000	3697	345874	1.000000	244516544	0.000000
35798436	3458864008.000000	179800288	9999.999749	5915	343711	1.000000	3685	345365	1.000000	251246873	0.000000
35795953	3458939095.000000	179780960	9999.999848	5943	343194	1.000000	3668	345620	1.000000	257970136	0.000000
35798639	3458998851.000000	179800570	9999.999908	5918	343669	1.000000	3634	346172	1.000000	264687698	0.000000
35801831	3458809102.000000	179769820	9999.999944	6016	344051	1.000000	3637	345446	1.000000	271394952	0.000000
35795373	3458837457.000000	179769442	9999.999966	6044	344051	1.000000	3681	346056	1.000000	278085189	0.000000
35805922	3458948081.000000	179764360	9999.999979	5863	342723	1.000000	3660	345363	1.000000	284766881	-1.#IND00
35791449	3458912834.000000	179780713	9999.999988	5996	344310	1.000000	3633	346236	1.000000	291436321	-0.019200
35796646	3458901545.000000	179763621	9999.999992	5873	343186	1.000000	3666	345491	1.000000	298102305	-0.029533
35812872	3458902369.000000	179746480	9999.999995	5983	342626	1.000000	3685	345415	1.000000	304752810	-0.017457
35808472	3458852789.000000	179784855	9999.999997	5999	343691	1.000000	3705	345334	1.000000	311392577	-0.015677
35802094	3458896631.000000	179784686	9999.999998	5950	344106	1.000000	3661	345451	1.000000	318023914	-0.010367
35809167	3458741205.000000	179781563	9999.999999	5837	343921	1.000000	3680	344691	1.000000	324649680	-0.008998
35807465	3458838815.000000	179786386	9999.999999	6102	343728	1.000000	3659	346399	1.000000	331260969	-0.006276
35799147	3458877048.000000	179778924	10000.000000	5933	343838	1.000000	3659	343947	1.000000	337867127	-0.005248
35801690	3458905225.000000	179762281	10000.000000	5897	341929	1.000000	3636	345572	1.000000	344451628	-0.007767
35805480	3458875843.000000	179770646	10000.000000	5911	344240	1.000000	3679	346372	1.000000	351035475	-0.007600
35802002	3458875997.000000	179773483	10000.000000	5969	343246	1.000000	3722	345690	1.000000	357609077	-0.007681
35801438	3458862630.000000	179799909	10000.000000	6018	342682	1.000000	3711	345707	1.000000	364173356	-0.006683
35792672	3458902687.000000	179780714	10000.000000	6028	344328	1.000000	3637	345871	1.000000	370724575	-0.006571
35793274	3458943971.000000	179761630	10000.000000	5997	344435	1.000000	3623	345583	1.000000	377270138	-0.005898
35809730	3458871592.000000	179771956	10000.000000	5946	343746	1.000000	3720	346032	1.000000	383804211	-0.006666
35797754	3458809258.000000	179762580	10000.000000	5942	344099	1.000000	3663	346505	1.000000	390321934	-0.007067
35804950	3458845621.000000	179773391	10000.000000	5954	343360	1.000000	3696	346101	1.000000	396835378	-0.004589
35807550	3458823075.000000	179764856	10000.000000	5984	344077	1.000000	3663	345239	1.000000	403336925	-0.005789
35800035	3458830622.000000	179779413	10000.000000	5987	343071	1.000000	3696	345265	1.000000	409838966	-0.005383
35806892	3458887490.000000	179754250	10000.000000	6049	343928	1.000000	3691	346749	1.000000	416322467	-0.004940
35800111	3458880921.000000	179776041	10000.000000	5917	343826	1.000000	3758	346370	1.000000	422802036	-0.006968
35802063	3458819076.000000	179775343	10000.000000	5916	343885	1.000000	3673	346341	1.000000	429268549	-0.007511
35801040	3458831640.000000	179796117	10000.000000	5917	343770	1.000000	3639	346388	1.000000	435728537	-0.007242
35804082	3458906369.000000	179781818	10000.000000	5993	343914	1.000000	3621	345809	1.000000	442170935	-0.006957
35801643	3458851966.000000	179761350	10000.000000	6007	342994	1.000000	3607	345182	1.000000	448609939	-0.006750
35801067	3458846387.000000	179762051	10000.000000	5924	343455	1.000000	3574	346017	1.000000	455040666	-0.005645
35806037	3458853367.000000	179757320	10000.000000	5906	344091	1.000000	3598	345776	1.000000	461462292	-0.006028
35795405	3458851031.000000	179796000	10000.000000	5971	343929	1.000000	3592	346637	1.000000	467869765	-0.006220
35807215	3458868476.000000	179787673	10000.000000	5971	343732	1.000000	3667	346041	1.000000	474262956	-0.006088
35795107	3458807984.000000	179763796	10000.000000	5893	343734	1.000000	3636	346069	1.000000	480649411	-0.006239
35803250	3458858551.000000	179762701	10000.000000	5939	343262	1.000000	3593	345205	1.000000	487028206	-0.006011
35811683	3458796588.000000	179765579	10000.000000	6021	343044	1.000000	3694	346321	1.000000	493398927	-0.005876
35803733	3458916043.000000	179791257	10000.000000	5954	343982	1.000000	3590	345895	1.000000	499756323	-0.005981
35798261	3458897993.000000	179765616	10000.000000	5868	343427	1.000000	3727	344435	1.000000	506101403	-0.004047
35811204	3458806020.000000	179778689	10000.000000	5941	343903	1.000000	3596	345980	1.000000	512443237	-0.003495
35802098	3458827331.000000	179767170	10000.000000	5952	343917	1.000000	3716	344850	1.000000	518776029	-0.003340
35798767	3458863951.000000	179805271	10000.000000	5965	344574	1.000000	3627	344757	1.000000	525097411	-0.003123
35803085	3458865744.000000	179781031	10000.000000	5955	344233	1.000000	3648	345365	1.000000	531410979	-0.003052
35799951	3458856822.000000	179752720	10000.000000	5941	343987	1.000000	3606	345968	1.000000	537716927	-0.002599
35805991	3458839250.000000	179777438	10000.000000	6021	343741	1.000000	3624	346747	1.000000	544012636	-0.002148
35799203	3458882470.000000	179797243	10000.000000	5983	343503	1.000000	3702	344678	1.000000	550292456	-0.001713
35801590	3458890105.000000	179778541	10000.000000	5933	343491	1.000000	3704	345166	1.000000	556568698	-0.002290
35793543	3458954615.000000	179802634	10000.000000	5943	344402	1.000000	3681	345305	1.000000	562835302	-0.003108
35802719	3458861802.000000	179784584	10000.000000	5916	344395	1.000000	3711	344673	1.000000	569088974	-0.003221
35806650	3458811876.000000	179771304	10000.000000	5978	344322	1.000000	3667	346044	1.000000	575332017	-0.003128
35802417	3458883407.000000	179791223	10000.000000	5957	343776	1.000000	3589	346156	1.000000	581564879	-0.002971
35804795	3458850411.000000	179771765	10000.000000	5988	343903	1.000000	3698	345647	1.000000	587792292	-0.003336
35804040	3458840213.000000	179755988	10000.000000	5946	343306	1.000000	3647	346106	1.000000	594011941	-0.004098
35806734	3458824352.000000	179787386	10000.000000	5959	343879	1.000000	3584	345602	1.000000	600217597	-0.004525
35807088	3458894816.000000	179789512	10000.000000	5839	344231	1.000000	3710	346580	1.000000	606413464	-0.004619
35800079	3458834066.000000	179782704	10000.000000	5969	344941	1.000000	3696	346807	1.000000	612607377	-0.004413
35797287	3458860873.000000	179769935	10000.000000	5932	343266	1.000000	3557	345780	1.000000	618792399	-0.004328
35801392	3458912008.000000	179774450	10000.000000	5935	343834	1.000000	3623	345927	1.000000	624966709	-0.004217
35801217	3458804560.000000	179779554	10000.000000	5920	343230	1.000000	3697	345546	1.000000	631134345	-0.004372
35802723	3458803061.000000	179764139	10000.000000	6033	343563	1.000000	3654	344956	1.000000	637284956	-0.004201
35803180	3458868075.000000	179781056	10000.000000	6042	343081	1.000000	3576	345823	1.000000	643429555	-0.003929
35804046	3458823351.000000	179802417	10000.000000	5957	343584	1.000000	3636	345655	1.000000	649561829	-0.003771
35803017	3458924059.000000	179758075	10000.000000	5937	343121	1.000000	3673	345379	1.000000	655688529	-0.003515
35800902	3458821992.000000	179779691	10000.000000	5928	343276	1.000000	3655	346176	1.000000	661804936	-0.003427
npatches	nstrain	runtime	dt	init_x	init_y	init_y_blood	init_z	init_S	beta0	beta1	beta2	beta3	mean_beta	B	d	delta	delta_blood	b[0]	mut	m	CTL	c	g	epsilon	k	het	lambda	rho	omega	x_max	patch.dyna	DELTA	A	VA
10000	1	100.000000	0.000100	21900	9499	5000000	0.001000	10000000	22.673225	10.473906	25.950782	17.315175	20	8000000000.000000	0.010000	1.000000	1.000000	800000	0.000050	0.048000	0	0.500000	0.000000	25.000000	2.000000	0.500000	0.001000	0.001000	0.010000	31987	0	10.000000	7.000000	1.000000
sus	inf	inf_blood	z	x[0]	y[0][0]	z[0]	x[1]	y[1][0]	z[1]	S[0]	synchrony
219000000	94990000.000000	5000000	10.000000	21900	9499	0.001000	21900	9499	0.001000	10000000	0.000000
39368663	3099446723.000000	160955884	3940.834452	3315	310110	0.394083	6326	307446	0.394083	15994179	0.000000
37886019	3230249376.000000	167937459	6324.976263	3150	322890	0.632498	6102	321583	0.632498	23035531	0.000000
42861422	2800233261.000000	145568646	7771.013291	3553	280955	0.777101	6906	277955	0.777101	29979335	0.000000
46794957	2526337549.000000	131325247	8648.068121	3855	253022	0.864807	7449	250117	0.864807	36797163	0.000000
49225427	2379658812.000000	123683069	9180.022116	4121	238758	0.918002	7850	234633	0.918002	43534107	0.000000
50667746	2299043551.000000	119505515	9502.664490	4216	230918	0.950266	8024	227858	0.950266	50210148	0.000000
51517976	2253195293.000000	117115807	9698.354536	4332	225092	0.969835	8121	223050	0.969835	56848493	0.000000
52032644	2226233338.000000	115703589	9817.045065	4313	223879	0.981705	8132	219854	0.981705	63462192	0.000000
52345329	2210317910.000000	114878744	9889.033609	4477	221675	0.988903	8303	218126	0.988903	70059792	0.000000
52530592	2200762523.000000	114388478	9932.696323	4370	220548	0.993270	8368	216708	0.993270	76636551	0.000000
52638886	2195031603.000000	114091460	9959.178767	4400	220110	0.995918	8285	216315	0.995918	83197720	0.000000
52715954	2191499369.000000	113925772	9975.240980	4379	219513	0.997524	8385	216988	0.997524	89749499	0.000000
52752091	2189408796.000000	113800801	9984.983083	4489	219817	0.998498	8389	215948	0.998498	96290985	0.000000
52788617	2188176551.000000	113743671	9990.891893	4422	219195	0.999089	8351	215855	0.999089	102824252	0.000000
52799286	2187412386.000000	113701638	9994.475723	4476	219288	0.999448	8509	215691	0.999448	109346190	0.000000
52802006	2186978912.000000	113657998	9996.649399	4427	219977	0.999665	8464	215756	0.999665	115858846	0.000000
52813519	2186653736.000000	113626306	9997.967783	4423	218917	0.999797	8346	215117	0.999797	122355965	0.000000
52808375	2186452900.000000	113631495	9998.767413	4511	220242	0.999877	8495	214960	0.999877	128844055	0.000000
52814459	2186333963.000000	113643304	9999.252408	4406	219777	0.999925	8297	215168	0.999925	135323701	0.000000
52820593	2186378696.000000	113636760	9999.546568	4387	218602	0.999955	8348	216447	0.999955	141792626	0.000000
52832030	2186323710.000000	113623678	9999.724983	4443	220331	0.999972	8398	215487	0.999972	148251333	0.000000
52823904	2186274156.000000	113631817	9999.833196	4416	219702	0.999983	8442	215834	0.999983	154701859	0.000000
52821434	2186222902.000000	113622105	9999.898829	4412	218665	0.999990	8337	216124	0.999990	161140887	0.000000
52819186	2186299856.000000	113618236	9999.938638	4407	219677	0.999994	8379	215583	0.999994	167572200	0.000000
52817315	2186249796.000000	113637628	9999.962782	4463	218532	0.999996	8422	216223	0.999996	174001757	0.000000
52816492	2186135497.000000	113642078	9999.977427	4425	218800	0.999998	8428	215690	0.999998	180413657	0.000000
52820951	2186276511.000000	113624186	9999.986309	4459	219607	0.999999	8311	216141	0.999999	186818558	0.000000
52829370	2186223176.000000	113625860	9999.991696	4524	218347	0.999999	8254	216597	0.999999	193212691	0.000000
52821245	2186157844.000000	113624388	9999.994963	4400	218424	0.999999	8383	216076	0.999999	199596940	0.000000
52819646	2186194903.000000	113625189	9999.996945	4421	219444	1.000000	8367	215280	1.000000	205972466	0.000000
52827752	2186182024.000000	113619252	9999.998147	4366	219081	1.000000	8349	215380	1.000000	212333810	0.000000
52818057	2186253656.000000	113623083	9999.998876	4427	220070	1.000000	8417	215476	1.000000	218689970	0.000000
52815989	2186256372.000000	113619813	9999.999318	4476	218782	1.000000	8282	215943	1.000000	225034105	0.000000
52815798	2186231165.000000	113620749	9999.999587	4450	219662	1.000000	8308	216180	1.000000	231370957	0.000000
52816456	2186226218.000000	113613848	9999.999749	4467	219685	1.000000	8383	216014	1.000000	237697207	0.000000
52819579	2186224781.000000	113642764	9999.999848	4456	219553	1.000000	8361	215485	1.000000	244014812	0.000000
52820706	2186288411.000000	113629888	9999.999908	4391	218813	1.000000	8371	215533	1.000000	250321827	0.000000
52828786	2186290312.000000	113633405	9999.999944	4456	219431	1.000000	8356	216476	1.000000	256620276	0.000000
52816912	2186281832.000000	113633980	9999.999966	4453	218910	1.000000	8352	215547	1.000000	262907452	0.000000
52821010	2186143440.000000	113619529	9999.999979	4314	218995	1.000000	8408	214413	1.000000	269190764	-1.#IND00
52817699	2186203737.000000	113622963	9999.999988	4441	219257	1.000000	8343	215560	1.000000	275460615	-0.006400
52818169	2186203758.000000	113648366	9999.999992	4360	219388	1.000000	8213	215734	1.000000	281725535	-0.009534
52823474	2186304808.000000	113631351	9999.999995	4389	219328	1.000000	8262	216225	1.000000	287975167	-0.000433
52820286	2186171836.000000	113619287	9999.999997	4447	219787	1.000000	8451	215747	1.000000	294220034	0.001400
52823320	2186212910.000000	113630714	9999.999998	4325	219987	1.000000	8416	215281	1.000000	300453552	-0.005694
52819402	2186231628.000000	113626502	9999.999999	4371	219433	1.000000	8342	216804	1.000000	306679368	-0.005373
52823688	2186174489.000000	113646964	9999.999999	4424	218518	1.000000	8294	216435	1.000000	312888731	-0.004222
52821154	2186209339.000000	113617126	10000.000000	4429	219851	1.000000	8299	216027	1.000000	319094470	-0.000216
52815712	2186269336.000000	113659240	10000.000000	4452	219194	1.000000	8496	215631	1.000000	325286123	0.000316
52830675	2186193513.000000	113635156	10000.000000	4464	219217	1.000000	8407	215742	1.000000	331471761	-0.000832
52816607	2186213858.000000	113624665	10000.000000	4444	219456	1.000000	8330	216609	1.000000	337647860	0.000948
52817823	2186204025.000000	113646958	10000.000000	4425	219095	1.000000	8335	215707	1.000000	343817711	0.001801
52823128	2186174486.000000	113627573	10000.000000	4381	218855	1.000000	8302	215762	1.000000	349976570	0.001573
52819572	2186241077.000000	113635306	10000.000000	4501	219239	1.000000	8328	215506	1.000000	356124731	0.001193
52829254	2186176386.000000	113620386	10000.000000	4376	219388	1.000000	8395	216063	1.000000	362264113	0.000357
52814258	2186244086.000000	113621057	10000.000000	4412	219828	1.000000	8299	215552	1.000000	368396245	0.000211
52820125	2186209506.000000	113633614	10000.000000	4334	219603	1.000000	8368	215322	1.000000	374517359	0.000514
52813827	2186216453.000000	113634330	10000.000000	4522	218769	1.000000	8444	215293	1.000000	380633701	0.000001
52827772	2186238919.000000	113640521	10000.000000	4289	219619	1.000000	8439	216593	1.000000	386736993	-0.001672
52818119	2186184441.000000	113640912	10000.000000	4394	219300	1.000000	8297	215838	1.000000	392829873	-0.001193
52823459	2186178059.000000	113610924	10000.000000	4489	219368	1.000000	8319	215647	1.000000	398913992	-0.001045
52810429	2186250237.000000	113599348	10000.000000	4467	218286	1.000000	8307	215977	1.000000	404988819	-0.001136
52825891	2186146641.000000	113647234	10000.000000	4453	219726	1.000000	8420	215652	1.000000	411060977	-0.002280
52823620	2186240115.000000	113632765	10000.000000	4409	219548	1.000000	8279	216089	1.000000	417110595	-0.002654
52819473	2186235057.000000	113628394	10000.000000	4416	218890	1.000000	8467	215506	1.000000	423157672	-0.002605
52818079	2186188198.000000	113636744	10000.000000	4446	219393	1.000000	8435	216025	1.000000	429196687	-0.002313
52813184	2186262079.000000	113622744	10000.000000	4495	220050	1.000000	8336	216137	1.000000	435222073	-0.001742
52823177	2186195467.000000	113621750	10000.000000	4315	219635	1.000000	8241	215937	1.000000	441236993	-0.001018
52826587	2186264768.000000	113639612	10000.000000	4447	218811	1.000000	8341	216698	1.000000	447254007	-0.001030
52822348	2186137190.000000	113638252	10000.000000	4399	219275	1.000000	8467	215510	1.000000	453260630	-0.001100
52813187	2186238928.000000	113630071	10000.000000	4381	218700	1.000000	8292	215835	1.000000	459250131	-0.001166
52816643	2186202724.000000	113635421	10000.000000	4399	219520	1.000000	8315	215912	1.000000	465235595	-0.002050
52822452	2186166847.000000	113630027	10000.000000	4392	218870	1.000000	8417	216030	1.000000	471211894	-0.002414
52828119	2186240520.000000	113637359	10000.000000	4383	220174	1.000000	8369	215516	1.000000	477182383	-0.002581
52824393	2186211271.000000	113608092	10000.000000	4398	219622	1.000000	8375	216385	1.000000	483138596	-0.002598
52817807	2186255143.000000	113611509	10000.000000	4386	218275	1.000000	8344	216021	1.000000	489084042	-0.002372
52820219	2186300209.000000	113620205	10000.000000	4487	219574	1.000000	8419	217122	1.000000	495023385	-0.002333
52824090	2186215068.000000	113621498	10000.000000	4496	219281	1.000000	8286	215959	1.000000	500960370	-0.002283
52827739	2186206160.000000	113638059	10000.000000	4460	219840	1.000000	8396	214649	1.000000	506885986	-0.002638
52808160	2186281487.000000	113641376	10000.000000	4431	218920	1.000000	8288	215982	1.000000	512800332	-0.001291
52828602	2186185613.000000	113626707	10000.000000	4471	218443	1.000000	8403	215847	1.000000	518711938	-0.001371
52810108	2186235256.000000	113632963	10000.000000	4419	219792	1.000000	8300	215800	1.000000	524607083	-0.001300
52828822	2186220399.000000	113641012	10000.000000	4413	219039	1.000000	8371	215768	1.000000	530497159	-0.001253
52820630	2186140008.000000	113647139	10000.000000	4472	221002	1.000000	8362	215553	1.000000	536379380	-0.001208
52821580	2186182701.000000	113643573	10000.000000	4418	218650	1.000000	8409	215741	1.000000	542247572	-0.001255
52817129	2186190731.000000	113611608	10000.000000	4447	219466	1.000000	8323	216172	1.000000	548107759	-0.001241
52829501	2186210887.000000	113638961	10000.000000	4415	219498	1.000000	8411	215581	1.000000	553954753	-0.002641
52812934	2186237647.000000	113632192	10000.000000	4518	219627	1.000000	8481	216857	1.000000	559798910	-0.003962
52815459	2186263920.000000	113643581	10000.000000	4543	218821	1.000000	8426	215858	1.000000	565635120	-0.003848
52818933	2186227356.000000	113645652	10000.000000	4390	219393	1.000000	8352	214922	1.000000	571462459	-0.004383
52819850	2186185578.000000	113639199	10000.000000	4463	218576	1.000000	8271	215058	1.000000	577278659	-0.001851
52815833	2186184881.000000	113628168	10000.000000	4354	219941	1.000000	8331	215782	1.000000	583086250	-0.002074
52820043	2186185981.000000	113624357	10000.000000	4381	219533	1.000000	8408	215765	1.000000	588883536	-0.001980
52816305	2186223000.000000	113632005	10000.000000	4501	219015	1.000000	8344	215676	1.000000	594679169	-0.002092
52816275	2186233091.000000	113633621	10000.000000	4481	219305	1.000000	8191	215569	1.000000	600463167	-0.002459
52821592	2186174452.000000	113619683	10000.000000	4405	219833	1.000000	8514	215502	1.000000	606234632	-0.002294
52823594	2186166900.000000	113607775	10000.000000	4487	218967	1.000000	8446	215237	1.000000	611995237	-0.002377
52820570	2186167293.000000	113608155	10000.000000	4373	219004	1.000000	8383	216493	1.000000	617749565	-0.002898
52819591	2186195509.000000	113630107	10000.000000	4462	219398	1.000000	8359	215774	1.000000	623496668	-0.003139
npatches	nstrain	runtime	dt	init_x	init_y	init_y_blood	init_z	init_S	beta0	beta1	beta2	beta3	mean_beta	B	d	delta	delta_blood	b[0]	mut	m	CTL	c	g	epsilon	k	het	lambda	rho	omega	x_max	patch.dyna	DELTA	A	VA
10000	1	100.000000	0.000100	21900	9499	5000000	0.001000	10000000	29.290683	20.241825	15.122906	26.756253	20	8000000000.000000	0.010000	1.000000	1.000000	800000	0.000050	0.048000	0	0.500000	0.000000	25.000000	3.000000	0.500000	0.001000	0.001000	0.010000	31987	0	10.000000	7.000000	1.000000
sus	inf	inf_blood	z	x[0]	y[0][0]	z[0]	x[1]	y[1][0]	z[1]	S[0]	synchrony
219000000	94990000.000000	5000000	10.000000	21900	9499	0.001000	21900	9499	0.001000	10000000	0.000000
42994904	2784799025.000000	144698056	3940.834452	2845	279541	0.394083	4032	278426	0.394083	15957453	0.000000
46712766	2518622903.000000	130968741	6324.976263	3082	253157	0.632498	4251	252232	0.632498	22838960	0.000000
55346832	2054123647.000000	106815303	7771.013291	3693	207329	0.777101	5191	205899	0.777101	29509634	0.000000
61076858	1818756832.000000	94539979	8648.068121	4142	183694	0.864807	5617	182530	0.864807	35995275	0.000000
64469249	1699706729.000000	88338153	9180.022116	4445	171266	0.918002	6035	170219	0.918002	42359932	0.000000
66466560	1634848645.000000	84981385	9502.664490	4415	165487	0.950266	6195	163808	0.950266	48647894	0.000000
67673625	1597850603.000000	83065788	9698.354536	4600	161392	0.969835	6319	160404	0.969835	54887644	0.000000
68393881	1576147181.000000	81919721	9817.045065	4668	159264	0.981705	6481	158094	0.981705	61096191	0.000000
68827551	1563262502.000000	81253829	9889.033609	4699	158292	0.988903	6305	156855	0.988903	67281071	0.000000
69097297	1555559894.000000	80859583	9932.696323	4746	157166	0.993270	6450	156175	0.993270	73446890	0.000000
69258145	1550877303.000000	80608308	9959.178767	4733	157546	0.995918	6478	155091	0.995918	79599168	0.000000
69358240	1548133324.000000	80458373	9975.240980	4706	156451	0.997524	6555	154601	0.997524	85746634	0.000000
69410090	1546435667.000000	80375516	9984.983083	4812	156084	0.998498	6489	155061	0.998498	91878382	0.000000
69449015	1545355643.000000	80322627	9990.891893	4834	156434	0.999089	6535	154615	0.999089	97998448	0.000000
69469263	1544764940.000000	80286161	9994.475723	4818	155935	0.999448	6542	154729	0.999448	104106519	0.000000
69474904	1544400040.000000	80291328	9996.649399	4705	156408	0.999665	6542	154622	0.999665	110207500	0.000000
69489061	1544144028.000000	80275420	9997.967783	4816	156327	0.999797	6501	154868	0.999797	116300608	0.000000
69480900	1544060130.000000	80249332	9998.767413	4824	156491	0.999877	6461	155002	0.999877	122384171	0.000000
69492669	1543891761.000000	80248284	9999.252408	4753	156192	0.999925	6433	154692	0.999925	128457112	0.000000
69507381	1543873717.000000	80245476	9999.546568	4778	156683	0.999955	6607	154572	0.999955	134521116	0.000000
69502864	1543918231.000000	80235567	9999.724983	4752	156183	0.999972	6450	155206	0.999972	140578185	0.000000
69505573	1543794568.000000	80246518	9999.833196	4712	156507	0.999983	6593	154955	0.999983	146624334	0.000000
69506794	1543871754.000000	80239322	9999.898829	4731	156677	0.999990	6563	154457	0.999990	152658738	0.000000
69507114	1543762524.000000	80229313	9999.938638	4773	155629	0.999994	6578	154336	0.999994	158689285	0.000000
69491722	1543807092.000000	80238212	9999.962782	4780	156540	0.999996	6560	155052	0.999996	164707266	0.000000
69501628	1543740830.000000	80241812	9999.977427	4795	155534	0.999998	6463	154666	0.999998	170718513	0.000000
69493679	1543858191.000000	80237401	9999.986309	4776	156031	0.999999	6470	154439	0.999999	176718685	0.000000
69507183	1543845583.000000	80253402	9999.991696	4835	155647	0.999999	6529	154516	0.999999	182711557	0.000000
69510730	1543805158.000000	80237626	9999.994963	4651	156626	0.999999	6541	154526	0.999999	188693214	0.000000
69501791	1543841248.000000	80247281	9999.996945	4799	156178	1.000000	6617	154880	1.000000	194661966	0.000000
69505301	1543824029.000000	80251336	9999.998147	4736	156333	1.000000	6581	153949	1.000000	200628659	0.000000
69492849	1543805723.000000	80245755	9999.998876	4769	156190	1.000000	6498	155472	1.000000	206589161	0.000000
69495016	1543820459.000000	80240139	9999.999318	4804	156708	1.000000	6562	153504	1.000000	212536320	0.000000
69510118	1543795081.000000	80250160	9999.999587	4783	155550	1.000000	6514	154661	1.000000	218475575	0.000000
69504427	1543760902.000000	80244532	9999.999749	4717	157210	1.000000	6407	154958	1.000000	224405441	0.000000
69497982	1543791884.000000	80238064	9999.999848	4748	156438	1.000000	6555	154070	1.000000	230326366	0.000000
69507966	1543756246.000000	80228433	9999.999908	4781	155982	1.000000	6525	154401	1.000000	236235801	0.000000
69501212	1543775577.000000	80234455	9999.999944	4731	155700	1.000000	6625	154288	1.000000	242137652	0.000000
69501152	1543844657.000000	80246532	9999.999966	4698	156037	1.000000	6444	154816	1.000000	248033048	0.000000
69499441	1543858103.000000	80246705	9999.999979	4719	156333	1.000000	6565	154450	1.000000	253920175	-1.#IND00
69506918	1543842502.000000	80229340	9999.999988	4629	155961	1.000000	6514	154903	1.000000	259799377	-0.038400
69506240	1543864930.000000	80245227	9999.999992	4787	156421	1.000000	6466	154924	1.000000	265664773	-0.023807
69510219	1543827149.000000	80241802	9999.999995	4668	156750	1.000000	6561	154812	1.000000	271522857	-0.039465
69496631	1543857397.000000	80246102	9999.999997	4833	156749	1.000000	6530	154879	1.000000	277370481	-0.034015
69509207	1543798996.000000	80243798	9999.999998	4734	156347	1.000000	6317	155358	1.000000	283211656	-0.029799
69505011	1543816321.000000	80226256	9999.999999	4737	156369	1.000000	6595	154992	1.000000	289047811	-0.028811
69504124	1543829699.000000	80255387	9999.999999	4818	155668	1.000000	6452	155212	1.000000	294870704	-0.025510
69496915	1543798426.000000	80245696	10000.000000	4688	156315	1.000000	6471	153880	1.000000	300685746	-0.020079
69496276	1543828919.000000	80235737	10000.000000	4807	156267	1.000000	6370	155155	1.000000	306495272	-0.019670
69506231	1543863140.000000	80249297	10000.000000	4761	156778	1.000000	6545	153854	1.000000	312289516	-0.019220
69512313	1543795257.000000	80234968	10000.000000	4732	156604	1.000000	6420	154968	1.000000	318079026	-0.018135
69495090	1543763490.000000	80246456	10000.000000	4794	156371	1.000000	6460	155279	1.000000	323856217	-0.014983
69507762	1543798471.000000	80245463	10000.000000	4804	155885	1.000000	6443	154836	1.000000	329629610	-0.013134
69500104	1543788863.000000	80238623	10000.000000	4724	156387	1.000000	6514	154506	1.000000	335388468	-0.012404
69507179	1543827647.000000	80235156	10000.000000	4775	156388	1.000000	6421	155485	1.000000	341143397	-0.011995
69500490	1543878107.000000	80238907	10000.000000	4775	156155	1.000000	6468	154459	1.000000	346894486	-0.011224
69505344	1543791161.000000	80238054	10000.000000	4776	155862	1.000000	6468	155240	1.000000	352624607	-0.011070
69507696	1543877677.000000	80238255	10000.000000	4769	156420	1.000000	6546	155058	1.000000	358353752	-0.008508
69503025	1543793284.000000	80236963	10000.000000	4700	156918	1.000000	6536	154533	1.000000	364075635	-0.007208
69515757	1543849634.000000	80236823	10000.000000	4684	156777	1.000000	6521	154444	1.000000	369789453	-0.007759
69492334	1543832082.000000	80244507	10000.000000	4838	155853	1.000000	6429	155089	1.000000	375493937	-0.008490
69485043	1543834378.000000	80246260	10000.000000	4792	155700	1.000000	6519	154777	1.000000	381190440	-0.007965
69507910	1543820165.000000	80246123	10000.000000	4691	155638	1.000000	6513	154836	1.000000	386873026	-0.007556
69510034	1543769939.000000	80239988	10000.000000	4764	156378	1.000000	6610	155050	1.000000	392551835	-0.007918
69500894	1543890739.000000	80242800	10000.000000	4761	156612	1.000000	6427	155262	1.000000	398225859	-0.007377
69506427	1543803735.000000	80246217	10000.000000	4697	156486	1.000000	6466	154390	1.000000	403885247	-0.006403
69505493	1543827166.000000	80235035	10000.000000	4640	156300	1.000000	6572	154408	1.000000	409538031	-0.005818
69502686	1543848079.000000	80228999	10000.000000	4825	156580	1.000000	6575	153939	1.000000	415179845	-0.005548
69501700	1543849250.000000	80236557	10000.000000	4768	155881	1.000000	6574	154430	1.000000	420814334	-0.005185
69500778	1543839698.000000	80237287	10000.000000	4743	156478	1.000000	6560	154484	1.000000	426442788	-0.005251
69511362	1543693269.000000	80248506	10000.000000	4704	156243	1.000000	6529	155046	1.000000	432059962	-0.005176
69487257	1543792841.000000	80240971	10000.000000	4684	156237	1.000000	6629	154271	1.000000	437666410	-0.004947
69506907	1543804737.000000	80223790	10000.000000	4680	156285	1.000000	6488	155020	1.000000	443268862	-0.005187
69513737	1543777479.000000	80245796	10000.000000	4755	155980	1.000000	6624	153631	1.000000	448857582	-0.005140
69499263	1543828068.000000	80227511	10000.000000	4761	156673	1.000000	6500	155090	1.000000	454440713	-0.005218
69505529	1543790424.000000	80237844	10000.000000	4836	155583	1.000000	6525	154819	1.000000	460016280	-0.004481
69498109	1543738327.000000	80249239	10000.000000	4708	156280	1.000000	6583	154495	1.000000	465585390	-0.004135
69494315	1543858916.000000	80252861	10000.000000	4844	155937	1.000000	6499	154597	1.000000	471146503	-0.004055
69502607	1543783259.000000	80249479	10000.000000	4742	156326	1.000000	6523	154296	1.000000	476701091	-0.003201
69496493	1543866103.000000	80236794	10000.000000	4741	156327	1.000000	6490	154767	1.000000	482241646	-0.003313
69507700	1543810995.000000	80254697	10000.000000	4813	156835	1.000000	6433	154630	1.000000	487776841	-0.004300
69494427	1543795043.000000	80226702	10000.000000	4740	156756	1.000000	6533	154197	1.000000	493300381	-0.005288
69499910	1543787750.000000	80236243	10000.000000	4725	156310	1.000000	6431	155007	1.000000	498814348	-0.004851
69503747	1543845087.000000	80235870	10000.000000	4838	155671	1.000000	6489	153640	1.000000	504322602	-0.005212
69504387	1543768244.000000	80251380	10000.000000	4721	157079	1.000000	6533	155036	1.000000	509815094	-0.005040
69509433	1543813495.000000	80251442	10000.000000	4757	156193	1.000000	6459	154716	1.000000	515309237	-0.004583
69502274	1543829467.000000	80231311	10000.000000	4735	155744	1.000000	6528	154646	1.000000	520795061	-0.004223
69505842	1543814336.000000	80248887	10000.000000	4754	156160	1.000000	6499	154142	1.000000	526269272	-0.004242
69509870	1543752366.000000	80252466	10000.000000	4661	155972	1.000000	6476	155212	1.000000	531740470	-0.004363
69507292	1543871895.000000	80246898	10000.000000	4721	156642	1.000000	6531	154750	1.000000	537198505	-0.004367
69506175	1543801854.000000	80237153	10000.000000	4759	156738	1.000000	6481	154740	1.000000	542646437	-0.004570
69500916	1543793693.000000	80232433	10000.000000	4777	156093	1.000000	6511	155237	1.000000	548093346	-0.004643
69502714	1543781186.000000	80241861	10000.000000	4780	156427	1.000000	6504	155045	1.000000	553528332	-0.004726
69495442	1543826937.000000	80229762	10000.000000	4772	156586	1.000000	6545	154832	1.000000	558959074	-0.005046
69502880	1543833525.000000	80239555	10000.000000	4816	156334	1.000000	6464	155344	1.000000	564378277	-0.005011
69500547	1543804919.000000	80237053	10000.000000	4772	156033	1.000000	6510	154752	1.000000	569792990	-0.005475
69499867	1543831481.000000	80239242	10000.000000	4771	156033	1.000000	6559	154811	1.000000	575194422	-0.004902
69505476	1543754388.000000	80242251	10000.000000	4762	156353	1.000000	6555	154837	1.000000	580589064	-0.004447
69499753	1543785055.000000	80234963	10000.000000	4801	155760	1.000000	6406	155713	1.000000	585972583	-0.004364
npatches	nstrain	runtime	dt	init_x	init_y	init_y_blood	init_z	init_S	beta0	beta1	beta2	beta3	mean_beta	B	d	delta	delta_blood	b[0]	mut	m	CTL	c	g	epsilon	k	het	lambda	rho	omega	x_max	patch.dyna	DELTA	A	VA
10000	1	100.000000	0.000100	21900	9499	5000000	0.001000	10000000	19.899477	27.144761	19.346658	23.362303	20	8000000000.000000	0.010000	1.000000	1.000000	800000	0.000050	0.048000	0	0.500000	0.000000	25.000000	4.000000	0.500000	0.001000	0.001000	0.010000	31987	0	10.000000	7.000000	1.000000
sus	inf	inf_blood	z	x[0]	y[0][0]	z[0]	x[1]	y[1][0]	z[1]	S[0]	synchrony
219000000	94990000.000000	5000000	10.000000	21900	9499	0.001000	21900	9499	0.001000	10000000	0.000000
47183295	2504311264.000000	130138607	3940.834452	4465	250911	0.394083	3344	251091	0.394083	15897620	0.000000
56405934	2012542473.000000	104677149	6324.976263	5311	201498	0.632498	4177	203250	0.632498	22595997	0.000000
68412579	1579424422.000000	82110289	7771.013291	6381	158549	0.777101	4927	159971	0.777101	28974576	0.000000
75772000	1382004824.000000	71848573	8648.068121	7314	138145	0.864807	5512	140226	0.864807	35103695	0.000000
80081125	1283374240.000000	66726145	9180.022116	7663	128623	0.918002	5855	129945	0.918002	41088024	0.000000
82650383	1229549134.000000	63902597	9502.664490	7973	122775	0.950266	6078	124349	0.950266	46978219	0.000000
84193176	1198759250.000000	62300435	9698.354536	7973	120264	0.969835	6201	121526	0.969835	52813041	0.000000
85126766	1180813998.000000	61370560	9817.045065	8172	118027	0.981705	6275	120220	0.981705	58606806	0.000000
85671557	1170124471.000000	60835878	9889.033609	8098	117553	0.988903	6326	118895	0.988903	64379310	0.000000
86023686	1163730331.000000	60487393	9932.696323	8262	116579	0.993270	6318	117948	0.993270	70132661	0.000000
86244538	1159759254.000000	60277558	9959.178767	8158	116613	0.995918	6490	117220	0.995918	75871576	0.000000
86345345	1157489133.000000	60175114	9975.240980	8364	116226	0.997524	6405	118409	0.997524	81597589	0.000000
86427868	1156116866.000000	60091096	9984.983083	8380	115707	0.998498	6495	117287	0.998498	87311781	0.000000
86484692	1155178074.000000	60033689	9990.891893	8283	115332	0.999089	6417	117311	0.999089	93007245	0.000000
86513748	1154691918.000000	60002850	9994.475723	8334	115134	0.999448	6359	117635	0.999448	98698274	0.000000
86520525	1154436873.000000	59995857	9996.649399	8177	116278	0.999665	6442	116956	0.999665	104382127	0.000000
86533534	1154241384.000000	59976281	9997.967783	8259	115358	0.999797	6429	116866	0.999797	110052191	0.000000
86539320	1154110633.000000	59990541	9998.767413	8102	116705	0.999877	6430	117745	0.999877	115716580	0.000000
86539619	1154026207.000000	59973987	9999.252408	8270	115799	0.999925	6387	117455	0.999925	121375522	0.000000
86547657	1154007788.000000	59981557	9999.546568	8254	116261	0.999955	6541	116486	0.999955	127023812	0.000000
86555490	1153949030.000000	59985952	9999.724983	8212	115800	0.999972	6410	117176	0.999972	132667532	0.000000
86552843	1153937992.000000	59976573	9999.833196	8204	115610	0.999983	6460	116956	0.999983	138299179	0.000000
86561700	1153877359.000000	59963717	9999.898829	8227	115096	0.999990	6489	117454	0.999990	143923523	0.000000
86544555	1153926406.000000	59979514	9999.938638	8316	115235	0.999994	6475	117180	0.999994	149535081	0.000000
86547230	1153933420.000000	59969457	9999.962782	8181	116036	0.999996	6391	117177	0.999996	155145705	0.000000
86563722	1153857118.000000	59973065	9999.977427	8141	116514	0.999998	6515	117232	0.999998	160746059	0.000000
86549328	1153920387.000000	59983272	9999.986309	8163	116427	0.999999	6431	116825	0.999999	166336386	0.000000
86554334	1153929156.000000	59964184	9999.991696	8218	115827	0.999999	6386	117041	0.999999	171920962	0.000000
86547387	1153924367.000000	59978165	9999.994963	8250	115779	0.999999	6378	117860	0.999999	177493352	0.000000
86549420	1153914027.000000	59982064	9999.996945	8174	115621	1.000000	6486	117278	1.000000	183060498	0.000000
86533187	1153882173.000000	59971253	9999.998147	8217	116411	1.000000	6404	117469	1.000000	188618981	0.000000
86549394	1153899647.000000	59981886	9999.998876	8265	116027	1.000000	6476	116783	1.000000	194164278	0.000000
86544740	1153927314.000000	59989094	9999.999318	8308	115269	1.000000	6420	116267	1.000000	199707425	0.000000
86546018	1153895590.000000	59986382	9999.999587	8191	115346	1.000000	6388	117733	1.000000	205238882	0.000000
86545521	1153919724.000000	59988247	9999.999749	8346	115817	1.000000	6413	117135	1.000000	210762256	0.000000
86552958	1153895107.000000	59979360	9999.999848	8216	115677	1.000000	6463	117029	1.000000	216275568	0.000000
86558130	1153900037.000000	59982966	9999.999908	8261	115701	1.000000	6415	117402	1.000000	221783505	0.000000
86540477	1153936177.000000	59985894	9999.999944	8161	116426	1.000000	6406	116996	1.000000	227281649	0.000000
86557218	1153917566.000000	59987882	9999.999966	8134	115729	1.000000	6572	116784	1.000000	232770771	0.000000
86553408	1153870959.000000	59973605	9999.999979	8397	115908	1.000000	6403	117427	1.000000	238255555	-1.#IND00
86552117	1153928570.000000	59983516	9999.999988	8231	115858	1.000000	6561	116239	1.000000	243725925	-0.009600
86547125	1153876324.000000	59977116	9999.999992	8214	115551	1.000000	6408	117824	1.000000	249183533	-0.003883
86555608	1153889325.000000	59967311	9999.999995	8096	115724	1.000000	6431	117157	1.000000	254639230	-0.004330
86551808	1153965325.000000	59962597	9999.999997	8312	116011	1.000000	6426	117282	1.000000	260090188	0.001343
86552950	1153941468.000000	59960116	9999.999998	8200	115801	1.000000	6449	116794	1.000000	265532361	-0.000791
86552023	1153921634.000000	59973990	9999.999999	8253	115336	1.000000	6352	117681	1.000000	270964293	0.001807
86554782	1153860479.000000	59976215	9999.999999	8145	116010	1.000000	6434	117245	1.000000	276387114	0.001097
86553513	1153885493.000000	59971021	10000.000000	8429	115633	1.000000	6413	117088	1.000000	281801404	0.002765
86535634	1153994433.000000	59983876	10000.000000	8321	115839	1.000000	6353	117430	1.000000	287214767	-0.001871
86553495	1153926168.000000	59979367	10000.000000	8285	115319	1.000000	6314	117394	1.000000	292616815	-0.000039
86545201	1153939189.000000	59980870	10000.000000	8177	115711	1.000000	6390	117534	1.000000	298008250	-0.002099
86544393	1153981623.000000	59972885	10000.000000	8247	116095	1.000000	6394	117581	1.000000	303389923	-0.001932
86545260	1153918964.000000	59985018	10000.000000	8226	115601	1.000000	6399	116944	1.000000	308764883	-0.000026
86559713	1153899827.000000	59966272	10000.000000	8399	115598	1.000000	6328	117593	1.000000	314131982	-0.000026
86539869	1153957259.000000	59982067	10000.000000	8126	116856	1.000000	6410	117836	1.000000	319493088	-0.000000
86551339	1153886306.000000	59971398	10000.000000	8204	115769	1.000000	6466	117210	1.000000	324841143	0.000176
86545971	1153926624.000000	59980522	10000.000000	8206	115791	1.000000	6371	117190	1.000000	330188569	0.000924
86550340	1154012422.000000	59973449	10000.000000	8258	115737	1.000000	6370	117711	1.000000	335526750	0.000197
86543803	1153934686.000000	59978412	10000.000000	8236	115958	1.000000	6432	117443	1.000000	340853066	-0.002357
86554175	1153864912.000000	59969112	10000.000000	8372	115501	1.000000	6472	117122	1.000000	346172819	-0.002417
86553305	1153898010.000000	59991509	10000.000000	8258	116017	1.000000	6466	117446	1.000000	351489238	-0.002857
86563237	1153901128.000000	59965813	10000.000000	8199	115097	1.000000	6404	117119	1.000000	356793938	-0.002936
86557575	1153924860.000000	59968487	10000.000000	8219	115442	1.000000	6408	117256	1.000000	362091160	-0.003370
86555628	1153942135.000000	59969940	10000.000000	8305	115356	1.000000	6324	117165	1.000000	367379757	-0.003435
86532966	1153921192.000000	59990351	10000.000000	8234	115904	1.000000	6352	117582	1.000000	372657039	-0.004515
86546644	1153910498.000000	59976465	10000.000000	8264	115859	1.000000	6544	117316	1.000000	377923296	-0.006250
86546292	1153911681.000000	59978592	10000.000000	8175	116154	1.000000	6543	117277	1.000000	383188807	-0.006021
86538975	1154007756.000000	59983199	10000.000000	8236	115785	1.000000	6612	116775	1.000000	388444456	-0.006314
86550534	1153885237.000000	59971490	10000.000000	8167	116160	1.000000	6333	117567	1.000000	393690110	-0.007034
86549769	1153929823.000000	59966872	10000.000000	8120	116138	1.000000	6443	116996	1.000000	398928455	-0.006683
86552651	1153947871.000000	59982549	10000.000000	8257	115243	1.000000	6490	117290	1.000000	404158741	-0.006733
86546822	1153972367.000000	59968003	10000.000000	8251	115279	1.000000	6396	117290	1.000000	409383306	-0.006298
86533755	1153961373.000000	59970978	10000.000000	8257	115910	1.000000	6428	117204	1.000000	414605891	-0.005966
86552739	1153892005.000000	59977778	10000.000000	8222	115405	1.000000	6456	117075	1.000000	419811567	-0.005835
86543244	1153910569.000000	59972430	10000.000000	8332	116046	1.000000	6416	117082	1.000000	425015274	-0.005577
86555006	1153934176.000000	59968010	10000.000000	8227	115491	1.000000	6338	117678	1.000000	430205055	-0.004355
86554405	1153910465.000000	59986340	10000.000000	8274	115765	1.000000	6436	117305	1.000000	435388444	-0.002908
86558631	1153862130.000000	59970444	10000.000000	8110	116071	1.000000	6370	117819	1.000000	440567198	-0.002904
86557028	1153905820.000000	59959310	10000.000000	8233	116003	1.000000	6347	117150	1.000000	445735129	-0.002745
86551514	1153952406.000000	59972694	10000.000000	8332	115169	1.000000	6382	117565	1.000000	450896005	-0.002655
86555685	1153893306.000000	59969742	10000.000000	8197	115598	1.000000	6484	117259	1.000000	456050246	-0.003061
86549676	1153892026.000000	59980070	10000.000000	8196	115524	1.000000	6520	116860	1.000000	461199369	-0.003069
86554852	1153861348.000000	59972012	10000.000000	8269	115879	1.000000	6510	116868	1.000000	466337605	-0.002749
86537518	1153906065.000000	59965621	10000.000000	8223	116012	1.000000	6406	117220	1.000000	471473183	-0.002787
86549090	1153889892.000000	59973948	10000.000000	8191	115785	1.000000	6430	117819	1.000000	476598910	-0.002802
86552511	1153919204.000000	59974104	10000.000000	8079	115707	1.000000	6476	116844	1.000000	481719359	-0.002872
86554347	1153890794.000000	59969572	10000.000000	8255	115516	1.000000	6521	117245	1.000000	486837574	-0.002921
86549997	1153848134.000000	59971605	10000.000000	8203	115768	1.000000	6348	117134	1.000000	491935486	-0.002922
86540589	1153947000.000000	59975257	10000.000000	8151	115892	1.000000	6546	117478	1.000000	497027443	-0.003081
86547248	1153894112.000000	59985397	10000.000000	8265	115705	1.000000	6506	117495	1.000000	502114484	-0.002230
86550915	1153925808.000000	59963955	10000.000000	8180	115467	1.000000	6497	117215	1.000000	507194187	-0.002182
86555920	1153908699.000000	59967324	10000.000000	8305	115841	1.000000	6430	117969	1.000000	512265466	-0.001919
86556935	1153857174.000000	59977306	10000.000000	8318	115715	1.000000	6444	117736	1.000000	517326877	-0.001707
86558755	1153872468.000000	59989560	10000.000000	8229	115596	1.000000	6445	117141	1.000000	522379797	-0.001939
86545256	1153894867.000000	59970184	10000.000000	8267	114985	1.000000	6472	117236	1.000000	527426509	-0.001764
86560597	1153874075.000000	59968368	10000.000000	8244	115375	1.000000	6469	117081	1.000000	532464067	-0.000975
86549369	1153949399.000000	59972593	10000.000000	8322	115766	1.000000	6467	116978	1.000000	537495517	-0.001054
86537329	1153906827.000000	59968839	10000.000000	8162	115870	1.000000	6415	117114	1.000000	542516378	0.000051
86557062	1153915921.000000	59974961	10000.000000	8319	115272	1.000000	6321	117697	1.000000	547534613	0.000033
npatches	nstrain	runtime	dt	init_x	init_y	init_y_blood	init_z	init_S	beta0	beta1	beta2	beta3	mean_beta	B	d	delta	delta_blood	b[0]	mut	m	CTL	c	g	epsilon	k	het	lambda	rho	omega	x_max	patch.dyna	DELTA	A	VA
10000	1	100.000000	0.000100	21900	9499	5000000	0.001000	10000000	20.873931	12.017766	11.699223	14.065698	20	8000000000.000000	0.010000	1.000000	1.000000	800000	0.000050	0.048000	0	0.500000	0.000000	25.000000	5.000000	0.500000	0.001000	0.001000	0.010000	31987	0	10.000000	7.000000	1.000000
sus	inf	inf_blood	z	x[0]	y[0][0]	z[0]	x[1]	y[1][0]	z[1]	S[0]	synchrony
219000000	94990000.000000	5000000	10.000000	21900	9499	0.001000	21900	9499	0.001000	10000000	0.000000
51534101	2258359160.000000	117383610	3940.834452	4647	226609	0.394083	7345	223768	0.394083	15841124	0.000000
66413968	1643275347.000000	85470802	6324.976263	5944	164983	0.632498	9277	161818	0.632498	22349959	0.000000
81499132	1255507555.000000	65289594	7771.013291	7455	126607	0.777101	11202	123138	0.777101	28431553	0.000000
90391139	1087631157.000000	56541973	8648.068121	8318	109561	0.864807	12334	105969	0.864807	34217978	0.000000
95611618	1003700641.000000	52168785	9180.022116	8728	101214	0.918002	13021	97705	0.918002	39824083	0.000000
98732541	957771010.000000	49782588	9502.664490	9194	96576	0.950266	13395	92463	0.950266	45319413	0.000000
100612351	931543585.000000	48432140	9698.354536	9330	93621	0.969835	13435	90478	0.969835	50752086	0.000000
101732994	916269830.000000	47622800	9817.045065	9298	92206	0.981705	13603	89060	0.981705	56135242	0.000000
102432013	907150076.000000	47151783	9889.033609	9440	91809	0.988903	13881	87150	0.988903	61491233	0.000000
102853028	901634441.000000	46851941	9932.696323	9409	91021	0.993270	13884	86796	0.993270	66824751	0.000000
103110171	898377969.000000	46680875	9959.178767	9476	89823	0.995918	13773	87148	0.995918	72146231	0.000000
103266290	896423557.000000	46586581	9975.240980	9378	89999	0.997524	13866	86660	0.997524	77453222	0.000000
103353190	895164909.000000	46519470	9984.983083	9569	90318	0.998498	13755	86341	0.998498	82751650	0.000000
103407957	894434116.000000	46489408	9990.891893	9462	90079	0.999089	13933	86451	0.999089	88038579	0.000000
103432952	893993632.000000	46466180	9994.475723	9586	90470	0.999448	13842	86121	0.999448	93314426	0.000000
103458937	893680329.000000	46455985	9996.649399	9570	89557	0.999665	13908	86651	0.999665	98581778	0.000000
103462319	893598700.000000	46447725	9997.967783	9481	90403	0.999797	13838	86678	0.999797	103840624	0.000000
103469765	893494723.000000	46430948	9998.767413	9561	89879	0.999877	13995	86398	0.999877	109091437	0.000000
103476584	893439459.000000	46433007	9999.252408	9628	89824	0.999925	13920	86601	0.999925	114332640	0.000000
103489906	893400216.000000	46438503	9999.546568	9591	89663	0.999955	13922	86642	0.999955	119567631	0.000000
103509739	893293589.000000	46432488	9999.724983	9578	89927	0.999972	13842	86594	0.999972	124795506	0.000000
103491205	893345601.000000	46422521	9999.833196	9433	90242	0.999983	13909	86631	0.999983	130017014	0.000000
103491088	893300953.000000	46428100	9999.898829	9483	90270	0.999990	13970	87012	0.999990	135230915	0.000000
103486728	893267449.000000	46426969	9999.938638	9433	90514	0.999994	13991	86159	0.999994	140435278	0.000000
103484779	893308825.000000	46429061	9999.962782	9599	90666	0.999996	13828	86919	0.999996	145632102	0.000000
103488496	893310752.000000	46435092	9999.977427	9527	90083	0.999998	13896	86556	0.999998	150814222	0.000000
103487397	893359652.000000	46423452	9999.986309	9553	89574	0.999999	13956	86645	0.999999	155994073	0.000000
103476152	893351630.000000	46428728	9999.991696	9498	90014	0.999999	14059	86004	0.999999	161165414	0.000000
103498951	893262139.000000	46433736	9999.994963	9636	89894	0.999999	13989	86036	0.999999	166331383	0.000000
103504972	893341179.000000	46423799	9999.996945	9508	90003	1.000000	13929	86915	1.000000	171486764	0.000000
103473017	893398633.000000	46436557	9999.998147	9508	89408	1.000000	13875	86517	1.000000	176637556	0.000000
103485590	893311765.000000	46438161	9999.998876	9583	89886	1.000000	13912	86849	1.000000	181780096	0.000000
103493473	893278777.000000	46436024	9999.999318	9546	89869	1.000000	13845	87242	1.000000	186917837	0.000000
103479085	893349237.000000	46432349	9999.999587	9554	89923	1.000000	13932	86703	1.000000	192043100	0.000000
103488820	893360933.000000	46447851	9999.999749	9488	89852	1.000000	13794	86523	1.000000	197163164	0.000000
103492738	893336455.000000	46422820	9999.999848	9658	90007	1.000000	13944	87010	1.000000	202274672	0.000000
103505750	893321620.000000	46435297	9999.999908	9516	89781	1.000000	13738	87168	1.000000	207380828	0.000000
103482379	893351203.000000	46448337	9999.999944	9647	89241	1.000000	13929	86273	1.000000	212473556	0.000000
103491308	893312126.000000	46433627	9999.999966	9536	90123	1.000000	13867	86485	1.000000	217562829	0.000000
103481753	893299963.000000	46424193	9999.999979	9499	90099	1.000000	13913	86000	1.000000	222641418	-1.#IND00
103476063	893302386.000000	46435085	9999.999988	9594	90253	1.000000	13952	86638	1.000000	227712538	-0.009600
103489270	893325928.000000	46422845	9999.999992	9495	90439	1.000000	13956	86618	1.000000	232777383	-0.007652
103495309	893313643.000000	46431177	9999.999995	9652	89923	1.000000	13866	86450	1.000000	237830595	0.009171
103484929	893355135.000000	46434487	9999.999997	9591	89670	1.000000	13802	86945	1.000000	242882237	0.010474
103474381	893372406.000000	46426354	9999.999998	9568	89541	1.000000	13937	86586	1.000000	247925328	0.005892
103497011	893298465.000000	46427207	9999.999999	9627	89836	1.000000	13898	86830	1.000000	252960506	0.000550
103491758	893347685.000000	46430209	9999.999999	9525	90208	1.000000	13863	86545	1.000000	257986622	0.002515
103480856	893288489.000000	46423690	10000.000000	9625	90207	1.000000	13827	86297	1.000000	263010744	0.001734
103478705	893342597.000000	46437552	10000.000000	9486	90280	1.000000	13977	86187	1.000000	268019958	0.003563
103489482	893331801.000000	46425016	10000.000000	9535	89908	1.000000	14010	85982	1.000000	273021457	0.001766
103502019	893286815.000000	46432245	10000.000000	9622	90050	1.000000	13912	86247	1.000000	278016566	0.001555
103480480	893309067.000000	46422094	10000.000000	9470	90236	1.000000	13955	86454	1.000000	283008328	-0.002726
103492722	893318066.000000	46441273	10000.000000	9539	90177	1.000000	13838	85911	1.000000	287989916	-0.003532
103502013	893250160.000000	46421602	10000.000000	9526	89837	1.000000	13810	86348	1.000000	292970174	-0.001754
103470422	893333448.000000	46432108	10000.000000	9611	90443	1.000000	13968	86236	1.000000	297941598	-0.002017
103489513	893270537.000000	46427831	10000.000000	9571	90106	1.000000	13862	86414	1.000000	302905718	-0.001459
103491498	893308345.000000	46436860	10000.000000	9604	89615	1.000000	14040	85983	1.000000	307857385	-0.001217
103491659	893329624.000000	46427894	10000.000000	9581	90100	1.000000	13861	86165	1.000000	312804968	-0.001178
103491545	893310870.000000	46432559	10000.000000	9458	90058	1.000000	13906	86931	1.000000	317745055	-0.000419
103494076	893319344.000000	46425693	10000.000000	9632	89920	1.000000	13869	86849	1.000000	322674080	-0.003077
103502949	893324493.000000	46443452	10000.000000	9536	90008	1.000000	13881	86771	1.000000	327602755	-0.006706
103488395	893330835.000000	46430924	10000.000000	9602	90287	1.000000	13917	86435	1.000000	332517180	-0.005773
103490625	893276891.000000	46430483	10000.000000	9521	90203	1.000000	13840	87382	1.000000	337429420	-0.005303
103493039	893276862.000000	46433559	10000.000000	9581	90321	1.000000	14030	86681	1.000000	342331502	-0.004223
103483624	893313844.000000	46434886	10000.000000	9537	89948	1.000000	13758	86225	1.000000	347227594	-0.004665
103472220	893313532.000000	46438407	10000.000000	9611	90074	1.000000	13785	86494	1.000000	352118748	-0.003988
103483131	893394340.000000	46430649	10000.000000	9511	90156	1.000000	14018	86830	1.000000	356996120	-0.003914
103491927	893340300.000000	46425360	10000.000000	9549	89918	1.000000	13967	87049	1.000000	361866049	-0.003904
103497749	893293913.000000	46434446	10000.000000	9551	89734	1.000000	13852	86361	1.000000	366730974	-0.003932
103476494	893333335.000000	46435133	10000.000000	9562	90087	1.000000	14096	86305	1.000000	371590584	-0.005195
103499113	893325616.000000	46439756	10000.000000	9665	90474	1.000000	13754	86871	1.000000	376440880	-0.004869
103494222	893300891.000000	46429687	10000.000000	9567	89934	1.000000	13881	86710	1.000000	381284473	-0.004535
103472802	893356327.000000	46432102	10000.000000	9499	89976	1.000000	13877	86182	1.000000	386124332	-0.004479
103491658	893341275.000000	46422754	10000.000000	9532	90298	1.000000	13971	86590	1.000000	390951048	-0.004235
103486958	893271424.000000	46429151	10000.000000	9618	90309	1.000000	14073	86764	1.000000	395772646	-0.004405
103492466	893278678.000000	46425830	10000.000000	9596	89623	1.000000	13947	87154	1.000000	400588350	-0.004614
103497035	893300662.000000	46433737	10000.000000	9481	90347	1.000000	13940	86548	1.000000	405393100	-0.004226
103492000	893276074.000000	46432475	10000.000000	9505	89782	1.000000	13908	86443	1.000000	410194684	-0.003393
103500701	893293784.000000	46429162	10000.000000	9641	89707	1.000000	13885	86462	1.000000	414987248	-0.003089
103489903	893270479.000000	46452370	10000.000000	9501	90175	1.000000	13868	86403	1.000000	419776387	-0.002451
103479976	893313333.000000	46436278	10000.000000	9417	90280	1.000000	13943	86884	1.000000	424557513	-0.002402
103483975	893266071.000000	46426835	10000.000000	9555	90325	1.000000	13852	86841	1.000000	429324703	-0.002450
103500865	893349715.000000	46430181	10000.000000	9673	89048	1.000000	13856	86955	1.000000	434093178	-0.001768
103485945	893317844.000000	46423403	10000.000000	9574	90072	1.000000	13901	86308	1.000000	438849008	-0.001818
103494440	893342037.000000	46430428	10000.000000	9542	89749	1.000000	13890	86502	1.000000	443598242	-0.001417
103493561	893307784.000000	46431336	10000.000000	9569	89674	1.000000	14019	86020	1.000000	448339632	-0.001505
103499931	893283748.000000	46427247	10000.000000	9516	90407	1.000000	14037	86388	1.000000	453074473	-0.000547
103480830	893257211.000000	46431933	10000.000000	9516	89811	1.000000	13910	87429	1.000000	457806481	0.000038
103483541	893309976.000000	46430243	10000.000000	9551	90052	1.000000	13954	86591	1.000000	462527083	0.000884
103503596	893305440.000000	46422228	10000.000000	9519	90444	1.000000	13816	86036	1.000000	467242255	0.000767
103483576	893338730.000000	46432167	10000.000000	9535	89701	1.000000	13820	86569	1.000000	471951023	0.001214
103489552	893315675.000000	46439730	10000.000000	9672	89526	1.000000	13983	87025	1.000000	476651762	0.001520
103499247	893350494.000000	46419997	10000.000000	9670	89957	1.000000	13813	86296	1.000000	481346064	0.000995
103493319	893309654.000000	46439087	10000.000000	9526	90019	1.000000	13946	86535	1.000000	486036450	0.001020
103478623	893381679.000000	46433842	10000.000000	9550	89710	1.000000	13945	85979	1.000000	490715236	0.000954
103484226	893370100.000000	46430132	10000.000000	9527	90229	1.000000	13793	87337	1.000000	495386481	0.000917
103487438	893329243.000000	46433355	10000.000000	9717	89765	1.000000	13896	86363	1.000000	500052651	0.001403
103494794	893347581.000000	46430105	10000.000000	9565	89959	1.000000	13880	86277	1.000000	504711708	0.001201
103476713	893313685.000000	46437921	10000.000000	9591	90243	1.000000	13849	86490	1.000000	509362876	0.001099
npatches	nstrain	runtime	dt	init_x	init_y	init_y_blood	init_z	init_S	beta0	beta1	beta2	beta3	mean_beta	B	d	delta	delta_blood	b[0]	mut	m	CTL	c	g	epsilon	k	het	lambda	rho	omega	x_max	patch.dyna	DELTA	A	VA
10000	1	100.000000	0.000100	21900	9499	5000000	0.001000	10000000	10.784178	18.733096	26.011575	24.596655	20	8000000000.000000	0.010000	1.000000	1.000000	800000	0.000050	0.048000	0	0.500000	0.000000	25.000000	6.000000	0.500000	0.001000	0.001000	0.010000	31987	0	10.000000	7.000000	1.000000
sus	inf	inf_blood	z	x[0]	y[0][0]	z[0]	x[1]	y[1][0]	z[1]	S[0]	synchrony
219000000	94990000.000000	5000000	10.000000	21900	9499	0.001000	21900	9499	0.001000	10000000	0.000000
56004419	2042612003.000000	106209962	3940.834452	8523	201790	0.394083	5523	204181	0.394083	15786624	0.000000
76570444	1365668849.000000	71038837	6324.976263	11393	133449	0.632498	7491	136745	0.632498	22106117	0.000000
94472447	1021753744.000000	53129464	7771.013291	13730	98347	0.777101	9551	101759	0.777101	27890250	0.000000
104865553	876250525.000000	45557504	8648.068121	14934	83850	0.864807	10565	87268	0.864807	33329265	0.000000
110987596	803357331.000000	41748160	9180.022116	15553	76800	0.918002	10991	80176	0.918002	38561025	0.000000
114649017	763468728.000000	39692005	9502.664490	16224	72487	0.950266	11522	76464	0.950266	43665564	0.000000
116829959	740713337.000000	38500181	9698.354536	16451	70048	0.969835	11589	73886	0.969835	48693276	0.000000
118158479	727349849.000000	37801763	9817.045065	16443	69060	0.981705	11783	72399	0.981705	53678049	0.000000
118997168	719319260.000000	37375500	9889.033609	16556	68073	0.988903	11848	72542	0.988903	58625598	0.000000
119454653	714649985.000000	37141852	9932.696323	16769	67418	0.993270	12104	71413	0.993270	63550917	0.000000
119776582	711722699.000000	36988544	9959.178767	16821	68022	0.995918	11949	71485	0.995918	68460239	0.000000
119950602	709970539.000000	36900948	9975.240980	16844	66984	0.997524	11903	70960	0.997524	73356987	0.000000
120073572	708921286.000000	36847742	9984.983083	16764	67202	0.998498	12119	70603	0.998498	78244469	0.000000
120120118	708334910.000000	36812313	9990.891893	16952	67683	0.999089	12073	70559	0.999089	83117850	0.000000
120171498	707917881.000000	36803270	9994.475723	16691	67298	0.999448	11958	70694	0.999448	87986301	0.000000
120193840	707703645.000000	36779302	9996.649399	16707	67040	0.999665	12012	70149	0.999665	92840654	0.000000
120210869	707559863.000000	36771896	9997.967783	16708	66871	0.999797	12017	70634	0.999797	97690876	0.000000
120198811	707503917.000000	36764481	9998.767413	16859	67076	0.999877	12110	70824	0.999877	102532772	0.000000
120212904	707427629.000000	36773359	9999.252408	16832	66945	0.999925	12007	70789	0.999925	107369010	0.000000
120228100	707399989.000000	36762954	9999.546568	16746	66956	0.999955	11995	71054	0.999955	112202085	0.000000
120221161	707385417.000000	36775785	9999.724983	16789	67365	0.999972	12043	70693	0.999972	117023514	0.000000
120220383	707381750.000000	36765112	9999.833196	16963	66549	0.999983	12080	70824	0.999983	121839140	0.000000
120213000	707364909.000000	36770656	9999.898829	16789	67057	0.999990	11988	71188	0.999990	126644198	0.000000
120222007	707328319.000000	36760966	9999.938638	16907	67141	0.999994	11987	70911	0.999994	131444721	0.000000
120219610	707399908.000000	36765981	9999.962782	16889	66722	0.999996	12106	70747	0.999996	136234759	0.000000
120230553	707331528.000000	36766129	9999.977427	16826	67026	0.999998	12065	70919	0.999998	141017099	0.000000
120217375	707400393.000000	36770591	9999.986309	16697	67436	0.999999	12089	70961	0.999999	145790608	0.000000
120236259	707384328.000000	36766907	9999.991696	16738	67159	0.999999	11960	70926	0.999999	150559716	0.000000
120230058	707349943.000000	36757911	9999.994963	16814	67519	0.999999	12083	70819	0.999999	155324931	0.000000
120227932	707377568.000000	36755027	9999.996945	16887	66552	1.000000	11944	70578	1.000000	160082798	0.000000
120211071	707389297.000000	36768648	9999.998147	16727	67045	1.000000	12093	70370	1.000000	164832180	0.000000
120231840	707332745.000000	36771379	9999.998876	16889	66842	1.000000	12206	70425	1.000000	169576791	0.000000
120209419	707380430.000000	36761735	9999.999318	16789	67086	1.000000	12019	70865	1.000000	174314066	0.000000
120235696	707346664.000000	36770846	9999.999587	16930	66577	1.000000	12086	71132	1.000000	179043397	0.000000
120216281	707348851.000000	36768693	9999.999749	16864	66958	1.000000	12079	70960	1.000000	183764600	0.000000
120225683	707350861.000000	36764242	9999.999848	16726	67192	1.000000	12031	70754	1.000000	188481850	0.000000
120229223	707386244.000000	36771088	9999.999908	16825	67021	1.000000	11977	70891	1.000000	193190603	0.000000
120234547	707368004.000000	36764790	9999.999944	16704	67171	1.000000	12152	70925	1.000000	197890652	0.000000
120213686	707347009.000000	36760797	9999.999966	16729	66881	1.000000	12016	70274	1.000000	202584715	0.000000
120226923	707317460.000000	36753543	9999.999979	16834	67029	1.000000	12057	70697	1.000000	207271222	-1.#IND00
120235067	707355888.000000	36758250	9999.999988	16877	66946	1.000000	12051	70938	1.000000	211950665	0.014400
120221805	707391458.000000	36780468	9999.999992	16723	66322	1.000000	11992	70943	1.000000	216621437	0.008063
120228139	707330774.000000	36767884	9999.999995	16824	67105	1.000000	12096	70667	1.000000	221287737	0.001941
120223902	707354494.000000	36771202	9999.999997	16754	67313	1.000000	11853	70723	1.000000	225943853	0.002042
120240028	707303998.000000	36763072	9999.999998	16829	66952	1.000000	12080	71237	1.000000	230594429	0.009325
120214808	707364403.000000	36771348	9999.999999	17086	66279	1.000000	12131	70738	1.000000	235240248	0.008188
120214978	707364159.000000	36763047	9999.999999	16680	67215	1.000000	12053	70736	1.000000	239871982	0.004110
120224030	707397401.000000	36771335	10000.000000	16735	67249	1.000000	12081	70644	1.000000	244503667	0.004089
120209883	707415905.000000	36775196	10000.000000	16818	67114	1.000000	12110	69988	1.000000	249126211	0.004313
120201501	707367292.000000	36765063	10000.000000	16735	67610	1.000000	12002	71446	1.000000	253742444	0.002143
120208800	707343921.000000	36762568	10000.000000	16566	67303	1.000000	12133	70606	1.000000	258350981	0.003486
120218536	707316544.000000	36767375	10000.000000	16725	66766	1.000000	11987	71294	1.000000	262955050	0.003273
120216876	707384554.000000	36771618	10000.000000	16802	67434	1.000000	11990	71357	1.000000	267545776	0.002642
120216002	707346089.000000	36772709	10000.000000	16709	66891	1.000000	12075	70309	1.000000	272137781	-0.001791
120232187	707355731.000000	36763294	10000.000000	16791	66882	1.000000	12069	71256	1.000000	276719203	-0.003973
120241599	707325440.000000	36762657	10000.000000	16595	67069	1.000000	12016	70342	1.000000	281297739	-0.008701
120212681	707321320.000000	36768950	10000.000000	16844	66843	1.000000	11970	70452	1.000000	285863073	-0.008386
120224292	707297534.000000	36767467	10000.000000	16769	67174	1.000000	12013	70606	1.000000	290420060	-0.007853
120221567	707351990.000000	36764649	10000.000000	16720	66774	1.000000	11925	70812	1.000000	294972911	-0.006917
120226849	707396376.000000	36770170	10000.000000	16778	67118	1.000000	11971	70423	1.000000	299520891	-0.006982
120202867	707407476.000000	36765647	10000.000000	16926	66775	1.000000	11893	70730	1.000000	304062946	-0.006249
120239006	707326918.000000	36761660	10000.000000	16660	66957	1.000000	11989	70758	1.000000	308596360	-0.006677
120237424	707314167.000000	36759628	10000.000000	16724	67421	1.000000	12029	70718	1.000000	313123001	-0.006625
120224670	707422130.000000	36762852	10000.000000	16930	66529	1.000000	12035	70929	1.000000	317641097	-0.006183
120222373	707351817.000000	36760488	10000.000000	16675	67105	1.000000	12050	70868	1.000000	322154713	-0.006149
120226996	707351443.000000	36767347	10000.000000	16735	67006	1.000000	12082	70849	1.000000	326662903	-0.005939
120231510	707330333.000000	36773017	10000.000000	16713	66888	1.000000	12044	70552	1.000000	331164938	-0.006146
120215098	707405930.000000	36770438	10000.000000	16874	67501	1.000000	11810	71169	1.000000	335657644	-0.005453
120236772	707345813.000000	36768851	10000.000000	16764	66803	1.000000	12068	71029	1.000000	340147242	-0.005302
120218157	707349149.000000	36764708	10000.000000	16864	66667	1.000000	12098	70552	1.000000	344622535	-0.005044
120212219	707395226.000000	36761090	10000.000000	16823	66879	1.000000	12014	70609	1.000000	349094847	-0.004911
120224569	707328597.000000	36754134	10000.000000	16972	67251	1.000000	12033	70497	1.000000	353559370	-0.004954
120225102	707343758.000000	36774207	10000.000000	16843	67238	1.000000	12109	70521	1.000000	358014695	-0.004858
120215629	707355196.000000	36766137	10000.000000	17072	66919	1.000000	12038	70664	1.000000	362466010	-0.004748
120228982	707375453.000000	36760078	10000.000000	16694	67191	1.000000	12120	70343	1.000000	366911632	-0.004793
120231641	707353801.000000	36772303	10000.000000	16988	66928	1.000000	12076	70479	1.000000	371349096	-0.004785
120220086	707359663.000000	36759129	10000.000000	16830	66830	1.000000	12038	70934	1.000000	375779386	-0.004079
120239128	707331333.000000	36765970	10000.000000	16668	67382	1.000000	12084	70539	1.000000	380207913	-0.003815
120226291	707343728.000000	36760599	10000.000000	16806	66973	1.000000	12080	70284	1.000000	384628619	-0.003806
120227642	707413693.000000	36758612	10000.000000	16803	66809	1.000000	12066	71135	1.000000	389043618	-0.003777
120215240	707384495.000000	36769614	10000.000000	16855	66566	1.000000	12016	70785	1.000000	393449801	-0.003289
120230877	707315628.000000	36766086	10000.000000	16848	66401	1.000000	11952	70604	1.000000	397846249	-0.002727
120214473	707313702.000000	36767646	10000.000000	16810	66730	1.000000	11983	70402	1.000000	402238201	-0.002492
120216348	707334461.000000	36758407	10000.000000	16931	66912	1.000000	12054	70535	1.000000	406624754	-0.002484
120226498	707315305.000000	36760841	10000.000000	16747	66694	1.000000	12021	70649	1.000000	411004381	-0.002290
120230042	707313326.000000	36754536	10000.000000	16935	66843	1.000000	11932	70803	1.000000	415378559	-0.002344
120219360	707364054.000000	36771103	10000.000000	16695	67273	1.000000	12136	70851	1.000000	419746021	-0.002428
120226941	707333974.000000	36758337	10000.000000	16913	66562	1.000000	12064	70437	1.000000	424109842	-0.001948
120223794	707351997.000000	36756263	10000.000000	16713	66728	1.000000	12049	70693	1.000000	428460713	-0.001898
120223930	707335305.000000	36762705	10000.000000	16777	66790	1.000000	11956	70719	1.000000	432805026	-0.001818
120234438	707324673.000000	36764700	10000.000000	16790	67216	1.000000	12091	70340	1.000000	437141010	-0.001803
120227117	707346934.000000	36763287	10000.000000	16628	67128	1.000000	12155	70498	1.000000	441477321	-0.001801
120221749	707370470.000000	36767086	10000.000000	16947	66790	1.000000	11906	71225	1.000000	445808485	-0.001491
120212077	707378816.000000	36755007	10000.000000	16856	67109	1.000000	12027	70214	1.000000	450128342	-0.001569
120222587	707338637.000000	36755408	10000.000000	16870	66649	1.000000	12184	70565	1.000000	454443919	-0.000549
120230097	707344161.000000	36753764	10000.000000	16596	67138	1.000000	11991	70828	1.000000	458752014	-0.000212
120223182	707313513.000000	36764608	10000.000000	16706	66998	1.000000	12036	71644	1.000000	463056456	0.000362
120207864	707406563.000000	36754465	10000.000000	16791	66781	1.000000	12144	70809	1.000000	467349989	0.000220
120236059	707336740.000000	36762267	10000.000000	16730	67006	1.000000	12009	70704	1.000000	471638198	0.000254
npatches	nstrain	runtime	dt	init_x	init_y	init_y_blood	init_z	init_S	beta0	beta1	beta2	beta3	mean_beta	B	d	delta	delta_blood	b[0]	mut	m	CTL	c	g	epsilon	k	het	lambda	rho	omega	x_max	patch.dyna	DELTA	A	VA
10000	1	100.000000	0.000100	21900	9499	5000000	0.001000	10000000	28.078412	10.563621	12.634213	29.375674	20	8000000000.000000	0.010000	1.000000	1.000000	800000	0.000050	0.048000	0	0.500000	0.000000	25.000000	7.000000	0.500000	0.001000	0.001000	0.010000	31987	0	10.000000	7.000000	1.000000
sus	inf	inf_blood	z	x[0]	y[0][0]	z[0]	x[1]	y[1][0]	z[1]	S[0]	synchrony
219000000	94990000.000000	5000000	10.000000	21900	9499	0.001000	21900	9499	0.001000	10000000	0.000000
60340226	1854982789.000000	96474230	3940.834452	4238	187065	0.394083	9306	182209	0.394083	15745083	0.000000
86452657	1153000677.000000	59978469	6324.976263	6306	117351	0.632498	12820	112165	0.632498	21875198	0.000000
106880425	847288341.000000	44059706	7771.013291	7830	87114	0.777101	15450	80565	0.777101	27377479	0.000000
118655676	719205304.000000	37371339	8648.068121	8882	74124	0.864807	16825	67776	0.864807	32491767	0.000000
125616033	654813385.000000	34041790	9180.022116	9511	67653	0.918002	17738	61488	0.918002	37369868	0.000000
129792672	619590494.000000	32204195	9502.664490	9753	64472	0.950266	18178	57731	0.950266	42108996	0.000000
132293507	599476106.000000	31162351	9698.354536	10108	62380	0.969835	18290	55674	0.969835	46757659	0.000000
133841029	587627369.000000	30551409	9817.045065	10247	61427	0.981705	18673	54758	0.981705	51354464	0.000000
134739903	580685375.000000	30175135	9889.033609	10289	60770	0.988903	18621	54004	0.988903	55915422	0.000000
135313929	576418758.000000	29953918	9932.696323	10192	60617	0.993270	18662	54101	0.993270	60452562	0.000000
135664776	573851767.000000	29837673	9959.178767	10337	60105	0.995918	18697	53179	0.995918	64966748	0.000000
135840294	572403353.000000	29748363	9975.240980	10342	59783	0.997524	18790	53208	0.997524	69470385	0.000000
135981367	571441607.000000	29701859	9984.983083	10304	59895	0.998498	18693	53327	0.998498	73961122	0.000000
136058696	570886331.000000	29679096	9990.891893	10304	59389	0.999089	18662	52788	0.999089	78444946	0.000000
136095676	570559940.000000	29652209	9994.475723	10312	59386	0.999448	18787	53027	0.999448	82922323	0.000000
136135299	570352450.000000	29649282	9996.649399	10420	59216	0.999665	19041	53295	0.999665	87390744	0.000000
136122904	570239924.000000	29642928	9997.967783	10424	59375	0.999797	18983	52811	0.999797	91850515	0.000000
136162410	570118547.000000	29637846	9998.767413	10310	59464	0.999877	18880	52956	0.999877	96304878	0.000000
136154011	570114884.000000	29631703	9999.252408	10311	59732	0.999925	18874	53315	0.999925	100750239	0.000000
136154038	570138381.000000	29625796	9999.546568	10221	60069	0.999955	18715	53135	0.999955	105192674	0.000000
136182022	570020267.000000	29624211	9999.724983	10315	59068	0.999972	18968	53219	0.999972	109625348	0.000000
136162776	570046275.000000	29630550	9999.833196	10502	59371	0.999983	18888	52933	0.999983	114050071	0.000000
136172289	569994617.000000	29633055	9999.898829	10417	59611	0.999990	19037	53043	0.999990	118469808	0.000000
136176852	570009556.000000	29630526	9999.938638	10364	59556	0.999994	18810	52886	0.999994	122883298	0.000000
136169918	570017877.000000	29629595	9999.962782	10464	59491	0.999996	18779	53532	0.999996	127289788	0.000000
136162378	570040954.000000	29624379	9999.977427	10345	59620	0.999998	18717	53509	0.999998	131688647	0.000000
136193730	570044873.000000	29623639	9999.986309	10467	59332	0.999999	18945	53079	0.999999	136080840	0.000000
136163708	570034745.000000	29628724	9999.991696	10332	59580	0.999999	18755	53504	0.999999	140467025	0.000000
136169542	570050280.000000	29631157	9999.994963	10330	59516	0.999999	18761	53495	0.999999	144847981	0.000000
136176290	569983880.000000	29628408	9999.996945	10338	59396	1.000000	18726	53331	1.000000	149220787	0.000000
136161763	570050955.000000	29622695	9999.998147	10504	59031	1.000000	18954	52859	1.000000	153591742	0.000000
136158574	570043748.000000	29624780	9999.998876	10224	59208	1.000000	18477	52930	1.000000	157954937	0.000000
136161464	570075733.000000	29629493	9999.999318	10392	59453	1.000000	18836	53298	1.000000	162307992	0.000000
136144769	570099326.000000	29627439	9999.999587	10388	59487	1.000000	18921	52971	1.000000	166659099	0.000000
136159692	570084754.000000	29617637	9999.999749	10177	59728	1.000000	18752	52548	1.000000	170999966	0.000000
136170296	570015880.000000	29629275	9999.999848	10413	59231	1.000000	18771	52892	1.000000	175336017	0.000000
136172248	570012093.000000	29629772	9999.999908	10383	59584	1.000000	18685	52782	1.000000	179665473	0.000000
136168334	569997187.000000	29629578	9999.999944	10318	59379	1.000000	18821	53242	1.000000	183985991	0.000000
136154560	570025691.000000	29614584	9999.999966	10395	59306	1.000000	18876	53201	1.000000	188300811	0.000000
136176272	570009219.000000	29620784	9999.999979	10457	59219	1.000000	18772	52783	1.000000	192612344	-1.#IND00
136169043	570043882.000000	29625021	9999.999988	10321	59359	1.000000	18876	52952	1.000000	196915948	0.016000
136170488	570062330.000000	29625391	9999.999992	10247	59391	1.000000	18760	53344	1.000000	201212559	0.027545
136176690	570020477.000000	29618262	9999.999995	10308	59738	1.000000	18783	52999	1.000000	205502136	0.020394
136162639	570036171.000000	29625129	9999.999997	10516	58863	1.000000	18535	53385	1.000000	209787739	0.014609
136169346	570038233.000000	29630428	9999.999998	10342	59628	1.000000	18923	52985	1.000000	214063309	0.010841
136155780	570045595.000000	29631369	9999.999999	10319	59235	1.000000	18816	52542	1.000000	218332513	0.010806
136166890	570024180.000000	29627024	9999.999999	10395	59391	1.000000	18698	53244	1.000000	222598028	0.012599
136163555	570031337.000000	29629699	10000.000000	10228	59630	1.000000	18896	52709	1.000000	226853459	0.010593
136160069	570066418.000000	29625502	10000.000000	10506	59476	1.000000	18563	53021	1.000000	231108299	0.010371
136167628	570017653.000000	29620715	10000.000000	10434	59397	1.000000	18712	53217	1.000000	235354391	0.011969
136164138	570025665.000000	29628431	10000.000000	10317	59262	1.000000	18815	53324	1.000000	239596691	0.010978
136172242	570007264.000000	29625442	10000.000000	10405	59587	1.000000	18692	53307	1.000000	243828194	0.009959
136178089	570045831.000000	29619304	10000.000000	10322	59605	1.000000	18707	52972	1.000000	248054271	0.012779
136164067	570059881.000000	29622683	10000.000000	10351	59312	1.000000	18872	52909	1.000000	252275580	0.011886
136156649	570054460.000000	29620444	10000.000000	10252	59542	1.000000	18709	53395	1.000000	256491158	0.011135
136179794	570034351.000000	29625788	10000.000000	10351	59469	1.000000	18857	53552	1.000000	260695596	0.012231
136154616	570084445.000000	29629799	10000.000000	10320	59334	1.000000	18801	53400	1.000000	264896043	0.010592
136168739	570042841.000000	29625668	10000.000000	10268	59547	1.000000	18782	53201	1.000000	269087284	0.009804
136172357	570017022.000000	29625460	10000.000000	10265	59331	1.000000	18792	52832	1.000000	273273196	0.009443
136182991	570037239.000000	29634762	10000.000000	10401	59362	1.000000	18775	53292	1.000000	277457183	0.008834
136156562	570038527.000000	29626012	10000.000000	10398	59578	1.000000	18560	53002	1.000000	281633077	0.008917
136163256	570065265.000000	29629073	10000.000000	10278	59303	1.000000	18857	53161	1.000000	285804219	0.008101
136168794	570032611.000000	29628188	10000.000000	10394	59761	1.000000	18683	53356	1.000000	289970338	0.008115
136156163	570045350.000000	29623968	10000.000000	10267	59780	1.000000	18967	53209	1.000000	294125110	0.008164
136181585	570024745.000000	29630058	10000.000000	10353	59404	1.000000	18539	53443	1.000000	298275905	0.008165
136159806	570032623.000000	29622905	10000.000000	10416	59301	1.000000	18822	53048	1.000000	302419445	0.007637
136172538	569997158.000000	29614239	10000.000000	10337	59843	1.000000	18815	53263	1.000000	306552181	0.006417
136175599	570039640.000000	29629373	10000.000000	10429	59548	1.000000	18950	53090	1.000000	310682074	0.006249
136163248	570049393.000000	29637749	10000.000000	10401	58813	1.000000	18675	53118	1.000000	314811521	0.004359
136157737	570029881.000000	29624404	10000.000000	10381	59682	1.000000	18719	53345	1.000000	318934040	0.004613
136180536	570050226.000000	29627026	10000.000000	10362	59104	1.000000	18921	53188	1.000000	323045054	0.004476
136151187	570065796.000000	29629613	10000.000000	10304	59417	1.000000	18926	52660	1.000000	327152590	0.002870
136163592	570020286.000000	29621904	10000.000000	10437	59375	1.000000	18629	53436	1.000000	331250692	0.002589
136188686	570045330.000000	29628208	10000.000000	10388	59562	1.000000	18780	52996	1.000000	335346946	0.003109
136173266	569981598.000000	29626657	10000.000000	10287	59153	1.000000	18723	52912	1.000000	339439266	0.002737
136164430	569997527.000000	29624263	10000.000000	10297	59390	1.000000	18854	52666	1.000000	343521110	0.002208
136161933	570056685.000000	29625581	10000.000000	10359	59287	1.000000	19017	52863	1.000000	347598407	0.001295
136181065	570048984.000000	29630779	10000.000000	10426	59451	1.000000	18753	53132	1.000000	351670171	0.001298
136171529	570046891.000000	29618842	10000.000000	10294	59857	1.000000	18931	53203	1.000000	355734769	0.001238
136157936	570034249.000000	29639457	10000.000000	10278	59675	1.000000	18824	52964	1.000000	359792634	0.001411
136163886	569990646.000000	29623050	10000.000000	10393	59499	1.000000	18700	52724	1.000000	363843250	0.001007
136169381	570050869.000000	29627754	10000.000000	10281	59718	1.000000	18934	53018	1.000000	367883324	0.000375
136163577	570088519.000000	29625525	10000.000000	10353	59518	1.000000	18890	53045	1.000000	371928162	0.001885
136157330	570028253.000000	29622260	10000.000000	10348	59370	1.000000	18794	53056	1.000000	375961219	0.001733
136160169	570068621.000000	29629511	10000.000000	10336	59925	1.000000	18699	53079	1.000000	379989523	0.001044
136169949	570087433.000000	29629601	10000.000000	10304	59720	1.000000	18824	53395	1.000000	384012607	0.000874
136162178	570050908.000000	29623599	10000.000000	10263	59585	1.000000	18836	53267	1.000000	388024790	0.001466
136148855	570088681.000000	29624607	10000.000000	10324	59500	1.000000	18902	53037	1.000000	392037054	0.002474
136154370	570045134.000000	29622843	10000.000000	10354	59258	1.000000	18710	53099	1.000000	396040384	0.001289
136166445	570064231.000000	29628423	10000.000000	10316	60134	1.000000	18910	53351	1.000000	400038367	0.001271
136179935	569965732.000000	29626283	10000.000000	10191	59726	1.000000	18840	53012	1.000000	404029495	0.000289
136158110	570004956.000000	29627001	10000.000000	10316	59491	1.000000	18753	53106	1.000000	408018533	0.000294
136157282	570063289.000000	29627736	10000.000000	10444	59417	1.000000	18992	52526	1.000000	411998180	0.000166
136174167	569995766.000000	29628740	10000.000000	10227	59903	1.000000	18946	53100	1.000000	415970928	0.000271
136166044	570036542.000000	29629048	10000.000000	10409	59659	1.000000	18996	52790	1.000000	419940294	0.000170
136164175	569977432.000000	29629683	10000.000000	10398	59508	1.000000	18713	52981	1.000000	423899310	0.000197
136176617	570037241.000000	29626344	10000.000000	10241	59472	1.000000	18716	53130	1.000000	427854564	0.000286
136156630	570055373.000000	29628332	10000.000000	10275	59405	1.000000	18940	53208	1.000000	431804554	0.000442
136168989	570070118.000000	29629284	10000.000000	10286	59378	1.000000	18848	52846	1.000000	435750269	0.000383
npatches	nstrain	runtime	dt	init_x	init_y	init_y_blood	init_z	init_S	beta0	beta1	beta2	beta3	mean_beta	B	d	delta	delta_blood	b[0]	mut	m	CTL	c	g	epsilon	k	het	lambda	rho	omega	x_max	patch.dyna	DELTA	A	VA
10000	1	100.000000	0.000100	21900	9499	5000000	0.001000	10000000	26.339262	27.847396	11.298944	12.464083	20	8000000000.000000	0.010000	1.000000	1.000000	800000	0.000050	0.048000	0	0.500000	0.000000	25.000000	8.000000	0.500000	0.001000	0.001000	0.010000	31987	0	10.000000	7.000000	1.000000
sus	inf	inf_blood	z	x[0]	y[0][0]	z[0]	x[1]	y[1][0]	z[1]	S[0]	synchrony
219000000	94990000.000000	5000000	10.000000	21900	9499	0.001000	21900	9499	0.001000	10000000	0.000000
64545130	1690750482.000000	87948271	3940.834452	4828	169740	0.394083	4575	170678	0.394083	15704518	0.000000
95952092	986386407.000000	51314446	6324.976263	7361	100466	0.632498	7091	100725	0.632498	21649274	0.000000
118707603	712965659.000000	37072597	7771.013291	9345	73236	0.777101	8863	74177	0.777101	26878623	0.000000
131797352	598577575.000000	31126895	8648.068121	10613	61857	0.864807	9942	62200	0.864807	31676819	0.000000
139543708	541157014.000000	28128934	9180.022116	11255	56289	0.918002	10708	56505	0.918002	36213017	0.000000
144191711	509593540.000000	26487755	9502.664490	11741	52808	0.950266	11327	53370	0.950266	40598792	0.000000
147015059	491589433.000000	25562262	9698.354536	11911	51465	0.969835	11522	51726	0.969835	44887311	0.000000
148692665	481048203.000000	24997907	9817.045065	12026	50740	0.981705	11510	50791	0.981705	49115547	0.000000
149732675	474736287.000000	24677023	9889.033609	12073	49658	0.988903	11555	50006	0.988903	53305980	0.000000
150358719	470968598.000000	24482692	9932.696323	12116	49210	0.993270	11800	49394	0.993270	57469931	0.000000
150728038	468704280.000000	24356869	9959.178767	12179	48880	0.995918	11816	49464	0.995918	61614854	0.000000
150965279	467319099.000000	24288781	9975.240980	12355	49031	0.997524	11688	49254	0.997524	65746644	0.000000
151101135	466529406.000000	24253836	9984.983083	12193	48356	0.998498	11811	48698	0.998498	69868409	0.000000
151170282	466055864.000000	24225188	9990.891893	12140	48534	0.999089	11911	49140	0.999089	73978788	0.000000
151245567	465704385.000000	24210227	9994.475723	12325	48478	0.999448	11911	48908	0.999448	78079543	0.000000
151269858	465552443.000000	24193740	9996.649399	12361	48323	0.999665	11811	49029	0.999665	82178668	0.000000
151270070	465443624.000000	24179478	9997.967783	12396	48525	0.999797	11480	49344	0.999797	86268374	0.000000
151272307	465369853.000000	24190552	9998.767413	12302	48167	0.999877	11819	48819	0.999877	90357117	0.000000
151298400	465338277.000000	24188566	9999.252408	12175	48701	0.999925	11777	49087	0.999925	94437353	0.000000
151294213	465337594.000000	24186402	9999.546568	12389	48859	0.999955	11867	48760	0.999955	98504766	0.000000
151306817	465275934.000000	24178956	9999.724983	12262	48624	0.999972	11885	48561	0.999972	102567182	0.000000
151324861	465213451.000000	24177259	9999.833196	12168	48540	0.999983	11704	49142	0.999983	106630226	0.000000
151290822	465318760.000000	24180950	9999.898829	12259	48458	0.999990	11900	48558	0.999990	110683999	0.000000
151305706	465255995.000000	24174590	9999.938638	12382	48714	0.999994	11825	48566	0.999994	114726942	0.000000
151299103	465271068.000000	24180205	9999.962782	12304	48877	0.999996	11800	48630	0.999996	118767829	0.000000
151307523	465285329.000000	24183813	9999.977427	12288	48519	0.999998	11802	49620	0.999998	122804852	0.000000
151295571	465297388.000000	24189381	9999.986309	12223	48641	0.999999	11900	48934	0.999999	126831674	0.000000
151298306	465300259.000000	24180472	9999.991696	12283	48722	0.999999	11670	48764	0.999999	130854984	0.000000
151308404	465226617.000000	24179607	9999.994963	12359	48717	0.999999	11769	49454	0.999999	134871218	0.000000
151308202	465273146.000000	24191956	9999.996945	12171	49021	1.000000	11987	48392	1.000000	138877223	0.000000
151310730	465241481.000000	24177751	9999.998147	12245	48465	1.000000	11908	48473	1.000000	142878200	0.000000
151315664	465217219.000000	24179686	9999.998876	12317	48809	1.000000	11719	48646	1.000000	146878673	0.000000
151299254	465263481.000000	24187618	9999.999318	12158	48253	1.000000	11787	48791	1.000000	150869714	0.000000
151306163	465271378.000000	24180325	9999.999587	12311	48631	1.000000	11906	48977	1.000000	154856171	0.000000
151314943	465233618.000000	24180505	9999.999749	12334	48392	1.000000	11772	49039	1.000000	158839155	0.000000
151295396	465233563.000000	24191945	9999.999848	12214	48916	1.000000	11844	49098	1.000000	162813622	0.000000
151296440	465309264.000000	24173781	9999.999908	12142	48679	1.000000	11824	49445	1.000000	166782365	0.000000
151314293	465238845.000000	24173681	9999.999944	12292	48512	1.000000	11931	49059	1.000000	170747386	0.000000
151304908	465281229.000000	24181666	9999.999966	12317	48721	1.000000	11830	49097	1.000000	174705048	0.000000
151303294	465257321.000000	24177923	9999.999979	12301	48596	1.000000	11875	48809	1.000000	178653969	-1.#IND00
151300900	465270177.000000	24187219	9999.999988	12307	48893	1.000000	12035	48645	1.000000	182599732	-0.001600
151305851	465307840.000000	24181956	9999.999992	12174	49285	1.000000	11904	48594	1.000000	186537352	0.005989
151295182	465278771.000000	24176635	9999.999995	12364	48469	1.000000	11823	48720	1.000000	190469628	0.003742
151303525	465279278.000000	24186144	9999.999997	12327	48665	1.000000	11769	49424	1.000000	194399120	0.008035
151296934	465272756.000000	24188686	9999.999998	12459	48438	1.000000	11773	49176	1.000000	198320031	-0.008610
151293574	465271766.000000	24179932	9999.999999	12411	48280	1.000000	11745	48911	1.000000	202234699	-0.006570
151313216	465275594.000000	24178878	9999.999999	12216	49049	1.000000	11921	49291	1.000000	206148472	-0.007975
151309887	465240698.000000	24179102	10000.000000	12321	48583	1.000000	11777	49175	1.000000	210053553	-0.006762
151302205	465275450.000000	24176200	10000.000000	12234	48351	1.000000	11851	49137	1.000000	213951976	-0.005042
151306293	465247229.000000	24190346	10000.000000	12374	48367	1.000000	11822	49043	1.000000	217844332	-0.004368
151310451	465263301.000000	24177677	10000.000000	12335	48587	1.000000	11994	48960	1.000000	221732479	-0.007858
151314184	465256593.000000	24179675	10000.000000	12447	48677	1.000000	11816	49154	1.000000	225614495	-0.005479
151301754	465251863.000000	24183210	10000.000000	12179	48594	1.000000	11657	49338	1.000000	229491771	-0.005717
151313912	465250074.000000	24182602	10000.000000	12310	48598	1.000000	11908	49091	1.000000	233362851	-0.005673
151312142	465237967.000000	24186744	10000.000000	12339	48836	1.000000	11812	48804	1.000000	237224642	-0.004234
151323598	465243960.000000	24177106	10000.000000	12319	48322	1.000000	11888	48988	1.000000	241084064	-0.007906
151312257	465254271.000000	24176531	10000.000000	12411	48410	1.000000	11834	48942	1.000000	244933281	-0.007090
151313999	465268273.000000	24189283	10000.000000	12408	48485	1.000000	11706	49383	1.000000	248777803	-0.007030
151311280	465284605.000000	24179529	10000.000000	12306	48670	1.000000	11700	49174	1.000000	252618375	-0.005514
151297323	465300824.000000	24180093	10000.000000	12272	48526	1.000000	11905	49125	1.000000	256450493	-0.005342
151294314	465280904.000000	24178085	10000.000000	12285	49214	1.000000	11973	48430	1.000000	260277184	-0.005606
151307944	465253324.000000	24195968	10000.000000	12126	48446	1.000000	11914	48770	1.000000	264097004	-0.004696
151303128	465243291.000000	24185646	10000.000000	12341	48651	1.000000	11893	48868	1.000000	267913741	-0.002227
151312361	465261500.000000	24185793	10000.000000	12267	48416	1.000000	11662	49079	1.000000	271725741	-0.003283
151315913	465216760.000000	24173216	10000.000000	12481	48460	1.000000	11820	49044	1.000000	275531639	-0.002904
151308787	465278865.000000	24182107	10000.000000	12315	48394	1.000000	11866	48717	1.000000	279333973	-0.001774
151301415	465251736.000000	24184488	10000.000000	12197	48409	1.000000	11868	48968	1.000000	283127969	-0.001361
151307336	465287859.000000	24184182	10000.000000	12359	48329	1.000000	11890	48877	1.000000	286918347	-0.001044
151318050	465227397.000000	24178582	10000.000000	12109	48452	1.000000	11795	49250	1.000000	290700652	-0.000572
151313895	465227209.000000	24194590	10000.000000	12347	48170	1.000000	11877	48967	1.000000	294478762	-0.000632
151332401	465229811.000000	24181767	10000.000000	12235	48761	1.000000	11781	49189	1.000000	298249833	-0.001010
151287215	465282748.000000	24172615	10000.000000	12347	48378	1.000000	11684	48853	1.000000	302015828	-0.000657
151310774	465224407.000000	24181717	10000.000000	12260	48410	1.000000	11872	49019	1.000000	305775883	0.000858
151290507	465268409.000000	24184132	10000.000000	12247	48687	1.000000	11760	49035	1.000000	309531916	0.000543
151303509	465262481.000000	24183943	10000.000000	12319	49041	1.000000	11763	48973	1.000000	313278761	0.001120
151314586	465271779.000000	24181545	10000.000000	12276	48606	1.000000	11900	48662	1.000000	317018922	0.001037
151314024	465261575.000000	24190436	10000.000000	12282	48659	1.000000	11943	48948	1.000000	320756718	0.001087
151300811	465272255.000000	24184658	10000.000000	12228	48362	1.000000	11860	48880	1.000000	324487609	0.000977
151323173	465282898.000000	24183621	10000.000000	12411	48487	1.000000	11914	49159	1.000000	328214334	-0.000782
151310002	465261491.000000	24184924	10000.000000	12365	48584	1.000000	11640	49239	1.000000	331934853	-0.000225
151314055	465265785.000000	24179213	10000.000000	12392	48277	1.000000	11857	49064	1.000000	335647474	-0.000212
151312628	465248429.000000	24177386	10000.000000	12310	48407	1.000000	11862	49015	1.000000	339357769	-0.000301
151308692	465273303.000000	24178245	10000.000000	12228	48565	1.000000	11850	48913	1.000000	343063030	-0.000350
151307979	465250200.000000	24184235	10000.000000	12287	48471	1.000000	11871	48512	1.000000	346757500	-0.000643
151332438	465231301.000000	24177294	10000.000000	12294	48807	1.000000	11800	48856	1.000000	350450710	-0.002703
151293482	465300674.000000	24185828	10000.000000	12434	48195	1.000000	11851	49018	1.000000	354138922	-0.003451
151306310	465253817.000000	24177128	10000.000000	12461	48236	1.000000	12054	48743	1.000000	357818416	-0.003202
151311448	465250187.000000	24177442	10000.000000	12348	48407	1.000000	11894	49162	1.000000	361494105	-0.003078
151310724	465303489.000000	24180224	10000.000000	12415	48730	1.000000	11985	48576	1.000000	365167453	-0.003071
151286563	465292539.000000	24178670	10000.000000	12242	48530	1.000000	11920	49004	1.000000	368836639	-0.003011
151303336	465268799.000000	24189394	10000.000000	12477	48560	1.000000	11789	48937	1.000000	372494288	-0.003063
151312012	465248206.000000	24175271	10000.000000	12333	49125	1.000000	11832	49306	1.000000	376149216	-0.002746
151308247	465292061.000000	24178167	10000.000000	12274	48246	1.000000	11819	48737	1.000000	379795658	-0.002859
151315377	465264031.000000	24187479	10000.000000	12138	48479	1.000000	11633	49033	1.000000	383442712	-0.002995
151294452	465316857.000000	24179878	10000.000000	12291	48598	1.000000	11789	49536	1.000000	387081564	-0.002990
151303179	465233073.000000	24177915	10000.000000	12205	48842	1.000000	11818	49123	1.000000	390712230	-0.002820
151321920	465255190.000000	24185351	10000.000000	12403	48501	1.000000	11809	49001	1.000000	394339737	-0.003172
151310391	465294384.000000	24176493	10000.000000	12419	48554	1.000000	11848	49063	1.000000	397959394	-0.003528
151303032	465250372.000000	24188197	10000.000000	12219	48833	1.000000	11810	48478	1.000000	401571052	-0.003798
npatches	nstrain	runtime	dt	init_x	init_y	init_y_blood	init_z	init_S	beta0	beta1	beta2	beta3	mean_beta	B	d	delta	delta_blood	b[0]	mut	m	CTL	c	g	epsilon	k	het	lambda	rho	omega	x_max	patch.dyna	DELTA	A	VA
10000	1	100.000000	0.000100	21900	9499	5000000	0.001000	10000000	19.920697	22.548113	19.530231	11.294975	20	8000000000.000000	0.010000	1.000000	1.000000	800000	0.000050	0.048000	0	0.500000	0.000000	25.000000	9.000000	0.500000	0.001000	0.001000	0.010000	31987	0	10.000000	7.000000	1.000000
sus	inf	inf_blood	z	x[0]	y[0][0]	z[0]	x[1]	y[1][0]	z[1]	S[0]	synchrony
219000000	94990000.000000	5000000	10.000000	21900	9499	0.001000	21900	9499	0.001000	10000000	0.000000
69723133	1538653328.000000	80068256	3940.834452	6620	154650	0.394083	5900	154300	0.394083	15635035	0.000000
106583921	847751650.000000	44096025	6324.976263	10226	85040	0.632498	9426	86126	0.632498	21367483	0.000000
131811830	601017388.000000	31253942	7771.013291	12702	60359	0.777101	11926	61243	0.777101	26295285	0.000000
146302494	497921072.000000	25888764	8648.068121	14208	50216	0.864807	13232	51028	0.864807	30742931	0.000000
154923086	446003643.000000	23193027	9180.022116	15154	44991	0.918002	13970	45628	0.918002	34909182	0.000000
160094781	417538844.000000	21703997	9502.664490	15696	41891	0.950266	14553	42728	0.950266	38902472	0.000000
163222230	401225103.000000	20850450	9698.354536	15815	40430	0.969835	14788	40968	0.969835	42788739	0.000000
165094910	391781025.000000	20360362	9817.045065	16026	39680	0.981705	14859	40405	0.981705	46613458	0.000000
166256467	386040862.000000	20062244	9889.033609	16166	38883	0.988903	15161	39929	0.988903	50392030	0.000000
166934869	382663589.000000	19887407	9932.696323	16308	38453	0.993270	15281	39262	0.993270	54143201	0.000000
167348133	380628914.000000	19782889	9959.178767	16490	38501	0.995918	15179	39019	0.995918	57875825	0.000000
167578402	379469101.000000	19713930	9975.240980	16409	37958	0.997524	15313	38982	0.997524	61592768	0.000000
167777935	378601097.000000	19671519	9984.983083	16371	38298	0.998498	15224	39061	0.998498	65301852	0.000000
167865269	378203412.000000	19656594	9990.891893	16310	38299	0.999089	15170	38894	0.999089	69004561	0.000000
167933032	377864332.000000	19638195	9994.475723	16404	37979	0.999448	15345	39124	0.999448	72699149	0.000000
167935360	377790968.000000	19634211	9996.649399	16286	38095	0.999665	15290	39242	0.999665	76385391	0.000000
167940923	377694467.000000	19627483	9997.967783	16344	38339	0.999797	15347	38563	0.999797	80067695	0.000000
167986820	377597199.000000	19627180	9998.767413	16197	38328	0.999877	15068	39190	0.999877	83745452	0.000000
167983769	377552589.000000	19625924	9999.252408	16437	38348	0.999925	15242	38914	0.999925	87417086	0.000000
167996286	377534711.000000	19618702	9999.546568	16561	37621	0.999955	15420	38670	0.999955	91081358	0.000000
167968181	377553389.000000	19627995	9999.724983	16334	38085	0.999972	15172	39217	0.999972	94738908	0.000000
168006253	377486538.000000	19627270	9999.833196	16366	38035	0.999983	15289	38943	0.999983	98395903	0.000000
167981880	377507407.000000	19620804	9999.898829	16395	37938	0.999990	15170	38926	0.999990	102045101	0.000000
167983111	377547377.000000	19616810	9999.938638	16458	38195	0.999994	15331	38738	0.999994	105687282	0.000000
167988832	377537399.000000	19623194	9999.962782	16326	38241	0.999996	15379	38287	0.999996	109323945	0.000000
167999828	377520908.000000	19617275	9999.977427	16431	38272	0.999998	15026	38998	0.999998	112955327	0.000000
167982680	377520520.000000	19616722	9999.986309	16341	38152	0.999999	15273	38836	0.999999	116580918	0.000000
168007722	377470240.000000	19613856	9999.991696	16501	38114	0.999999	15245	38752	0.999999	120203487	0.000000
167989489	377522195.000000	19610894	9999.994963	16335	38187	0.999999	15408	38851	0.999999	123817309	0.000000
168008038	377474101.000000	19617351	9999.996945	16455	38139	1.000000	15270	38709	1.000000	127425813	0.000000
167997121	377534446.000000	19625412	9999.998147	16262	38207	1.000000	15200	38914	1.000000	131029689	0.000000
168000247	377539956.000000	19621131	9999.998876	16327	37939	1.000000	15131	39102	1.000000	134627676	0.000000
168000633	377495805.000000	19613688	9999.999318	16372	38210	1.000000	15279	38977	1.000000	138222146	0.000000
167994670	377531181.000000	19613677	9999.999587	16483	37963	1.000000	15156	38995	1.000000	141813852	0.000000
167980762	377551933.000000	19630804	9999.999749	16287	37939	1.000000	15177	39329	1.000000	145397994	0.000000
168008052	377461983.000000	19617093	9999.999848	16593	37546	1.000000	15260	38858	1.000000	148976675	0.000000
168004299	377488423.000000	19614899	9999.999908	16328	38234	1.000000	15286	39053	1.000000	152552198	0.000000
168019282	377446538.000000	19618582	9999.999944	16507	37774	1.000000	15146	38950	1.000000	156113800	0.000000
168009736	377503356.000000	19631765	9999.999966	16513	38278	1.000000	15196	39066	1.000000	159674731	0.000000
167985256	377490094.000000	19620442	9999.999979	16414	37935	1.000000	15245	38678	1.000000	163231657	-1.#IND00
168010353	377461595.000000	19617797	9999.999988	16484	37934	1.000000	15279	39089	1.000000	166781300	-0.006400
168006097	377459645.000000	19619306	9999.999992	16351	37677	1.000000	15112	38939	1.000000	170328321	-0.003823
167987557	377514932.000000	19625702	9999.999995	16456	37890	1.000000	15413	38830	1.000000	173866960	-0.000560
167972946	377522232.000000	19619901	9999.999997	16384	38174	1.000000	15314	38956	1.000000	177403237	-0.002665
167997344	377534824.000000	19616747	9999.999998	16181	38289	1.000000	15287	39127	1.000000	180936414	-0.001886
167985569	377561819.000000	19628825	9999.999999	16451	38229	1.000000	15149	39294	1.000000	184460859	0.003202
167983079	377541468.000000	19628041	9999.999999	16527	37954	1.000000	15540	38462	1.000000	187979625	0.001335
168007082	377495706.000000	19619567	10000.000000	16303	38028	1.000000	15195	38696	1.000000	191494452	-0.001530
167986119	377522758.000000	19616079	10000.000000	16165	38331	1.000000	15432	38825	1.000000	195003052	-0.000797
167995809	377525070.000000	19625882	10000.000000	16431	38144	1.000000	15360	38826	1.000000	198506186	0.000816
167995368	377500031.000000	19619536	10000.000000	16472	37812	1.000000	15248	38893	1.000000	202004441	0.000555
168012687	377463168.000000	19621509	10000.000000	16400	38098	1.000000	15142	39172	1.000000	205501728	-0.000298
168002433	377462759.000000	19623822	10000.000000	16527	38068	1.000000	15098	38896	1.000000	208987799	0.000074
168000486	377498777.000000	19618840	10000.000000	16552	37914	1.000000	15265	38561	1.000000	212468247	0.001815
168006273	377468784.000000	19620225	10000.000000	16349	38625	1.000000	15146	38720	1.000000	215941678	0.001687
168007014	377499702.000000	19621150	10000.000000	16414	38083	1.000000	15283	39023	1.000000	219412543	0.001597
167996873	377466776.000000	19623844	10000.000000	16526	37854	1.000000	15114	38469	1.000000	222874346	0.001803
168000807	377522559.000000	19613850	10000.000000	16544	37923	1.000000	15186	38975	1.000000	226338419	0.001233
167980674	377526907.000000	19631963	10000.000000	16507	37792	1.000000	15302	39077	1.000000	229793499	0.000797
168005351	377494605.000000	19617334	10000.000000	16256	38430	1.000000	15368	39350	1.000000	233248149	0.000151
167999083	377489296.000000	19615149	10000.000000	16490	37988	1.000000	15158	38977	1.000000	236696763	0.000068
168002227	377492548.000000	19615013	10000.000000	16379	37846	1.000000	15415	38696	1.000000	240136573	0.000244
167978401	377518534.000000	19628910	10000.000000	16438	38085	1.000000	15330	38963	1.000000	243570171	0.000964
167988305	377528065.000000	19615012	10000.000000	16404	38333	1.000000	15336	38200	1.000000	247000580	0.001034
168013690	377488288.000000	19625769	10000.000000	16488	38067	1.000000	15244	38741	1.000000	250425721	0.001628
168000899	377484050.000000	19608484	10000.000000	16413	37835	1.000000	15178	38788	1.000000	253841924	0.003005
168009154	377446318.000000	19626515	10000.000000	16624	38260	1.000000	15240	38842	1.000000	257258076	0.002774
168002236	377490224.000000	19615663	10000.000000	16477	37868	1.000000	15332	38567	1.000000	260669818	0.002568
167989751	377500562.000000	19623074	10000.000000	16454	38192	1.000000	15257	38979	1.000000	264077475	0.001936
168003574	377494764.000000	19621094	10000.000000	16552	38085	1.000000	15359	38745	1.000000	267478390	0.001544
167985874	377497797.000000	19616759	10000.000000	16401	38200	1.000000	15309	38815	1.000000	270871384	0.001452
167996370	377521851.000000	19616721	10000.000000	16521	37792	1.000000	15259	38763	1.000000	274259243	0.001222
167989852	377530904.000000	19619793	10000.000000	16359	38010	1.000000	15275	38898	1.000000	277646178	0.001075
167984016	377540552.000000	19617023	10000.000000	16367	37962	1.000000	15137	38752	1.000000	281027831	0.001231
168003022	377457117.000000	19614285	10000.000000	16413	37957	1.000000	15462	38407	1.000000	284404517	0.001721
167996896	377473451.000000	19620719	10000.000000	16389	38174	1.000000	15379	38718	1.000000	287775892	0.001601
167981955	377527712.000000	19624713	10000.000000	16609	37997	1.000000	15298	38637	1.000000	291140369	0.001481
167985165	377517548.000000	19621865	10000.000000	16334	37732	1.000000	15222	38960	1.000000	294497723	0.000759
167977123	377504069.000000	19616778	10000.000000	16545	37791	1.000000	15111	39103	1.000000	297846847	0.000397
167996225	377547254.000000	19622515	10000.000000	16494	37852	1.000000	15311	38695	1.000000	301199413	0.001483
167991642	377568071.000000	19627682	10000.000000	16482	37943	1.000000	15255	38860	1.000000	304543099	0.001523
168012764	377466088.000000	19613374	10000.000000	16567	38062	1.000000	15273	38629	1.000000	307879348	0.001918
167986370	377502607.000000	19631431	10000.000000	16219	38537	1.000000	15259	39036	1.000000	311211249	0.001879
167989519	377492922.000000	19624654	10000.000000	16308	37927	1.000000	15327	38418	1.000000	314541917	0.002773
167992780	377466372.000000	19630092	10000.000000	16222	38337	1.000000	15282	39143	1.000000	317865683	0.003449
167992954	377515342.000000	19628498	10000.000000	16401	38300	1.000000	15291	38875	1.000000	321185521	0.003384
167990014	377523344.000000	19626637	10000.000000	16478	37987	1.000000	15508	38741	1.000000	324498860	0.003332
168017590	377490875.000000	19621752	10000.000000	16375	38083	1.000000	15271	39121	1.000000	327808320	0.003519
167983256	377495419.000000	19622581	10000.000000	16328	37737	1.000000	15211	38631	1.000000	331117669	0.005441
167989000	377497137.000000	19628921	10000.000000	16412	37508	1.000000	15200	39008	1.000000	334414720	0.005433
167987516	377487204.000000	19624296	10000.000000	16278	37795	1.000000	15257	38826	1.000000	337712869	0.005347
167980650	377500030.000000	19620538	10000.000000	16320	37742	1.000000	15262	38573	1.000000	341004670	0.005637
168006683	377481955.000000	19611185	10000.000000	16410	38046	1.000000	15056	39252	1.000000	344287746	0.005510
167998485	377495021.000000	19616587	10000.000000	16642	37634	1.000000	15231	38634	1.000000	347565840	0.005402
167996149	377511571.000000	19613447	10000.000000	16232	38232	1.000000	15209	39002	1.000000	350843562	0.005175
167983295	377508379.000000	19625378	10000.000000	16422	37989	1.000000	15273	38811	1.000000	354113105	0.005239
167991958	377528297.000000	19626583	10000.000000	16303	38506	1.000000	15294	38891	1.000000	357376775	0.005200
167999095	377524227.000000	19617091	10000.000000	16287	37870	1.000000	15340	38761	1.000000	360638362	0.005107
167949107	377561660.000000	19628756	10000.000000	16496	37836	1.000000	15253	39064	1.000000	363892069	0.005004
npatches	nstrain	runtime	dt	init_x	init_y	init_y_blood	init_z	init_S	beta0	beta1	beta2	beta3	mean_beta	B	d	delta	delta_blood	b[0]	mut	m	CTL	c	g	epsilon	k	het	lambda	rho	omega	x_max	patch.dyna	DELTA	A	VA
10000	1	100.000000	0.000100	21900	9499	5000000	0.001000	10000000	17.097255	17.610783	10.311446	15.965691	20	8000000000.000000	0.010000	1.000000	1.000000	800000	0.000050	0.048000	0	0.500000	0.000000	25.000000	10.000000	0.500000	0.001000	0.001000	0.010000	31987	0	10.000000	7.000000	1.000000
sus	inf	inf_blood	z	x[0]	y[0][0]	z[0]	x[1]	y[1][0]	z[1]	S[0]	synchrony
219000000	94990000.000000	5000000	10.000000	21900	9499	0.001000	21900	9499	0.001000	10000000	0.000000
74816776	1404925959.000000	73111689	3940.834452	7871	140042	0.394083	7870	140036	0.394083	15572723	0.000000
116845923	734767227.000000	38221925	6324.976263	12577	73115	0.632498	12197	72552	0.632498	21102789	0.000000
144381949	510733176.000000	26559087	7771.013291	15259	50668	0.777101	14829	50562	0.777101	25743337	0.000000
160274747	416805458.000000	21672368	8648.068121	17054	40653	0.864807	16576	41588	0.864807	29858750	0.000000
169681097	369554818.000000	19211483	9180.022116	18050	36031	0.918002	17691	36546	0.918002	33668579	0.000000
175353660	343651201.000000	17855488	9502.664490	18733	33287	0.950266	18514	33554	0.950266	37286333	0.000000
178744796	328867737.000000	17087502	9698.354536	19104	31819	0.969835	18693	32236	0.969835	40789486	0.000000
180810148	320167611.000000	16641308	9817.045065	19191	31150	0.981705	18970	31197	0.981705	44222830	0.000000
182072306	314980306.000000	16379780	9889.033609	19221	30915	0.988903	18992	30899	0.988903	47610574	0.000000
182805181	311925376.000000	16209717	9932.696323	19328	30336	0.993270	19018	30597	0.993270	50970875	0.000000
183282409	310090837.000000	16108282	9959.178767	19485	30265	0.995918	19121	30680	0.995918	54309517	0.000000
183550379	308905358.000000	16061590	9975.240980	19572	29975	0.997524	19261	30229	0.997524	57639691	0.000000
183732287	308265863.000000	16025775	9984.983083	19661	29961	0.998498	19271	30245	0.998498	60957659	0.000000
183830379	307855222.000000	15998105	9990.891893	19645	29774	0.999089	19352	30121	0.999089	64270833	0.000000
183898706	307575853.000000	15988057	9994.475723	19399	30118	0.999448	19264	29966	0.999448	67576817	0.000000
183901444	307448490.000000	15983776	9996.649399	19566	29881	0.999665	19029	30271	0.999665	70869025	0.000000
183935265	307380432.000000	15978846	9997.967783	19516	29845	0.999797	19263	29937	0.999797	74160057	0.000000
183969657	307290149.000000	15971433	9998.767413	19446	30092	0.999877	18937	30096	0.999877	77445069	0.000000
183961931	307254638.000000	15971702	9999.252408	19558	29761	0.999925	19168	30236	0.999925	80725052	0.000000
183968366	307226397.000000	15971319	9999.546568	19571	30118	0.999955	19102	30196	0.999955	84000384	0.000000
183991963	307194823.000000	15966793	9999.724983	19725	29952	0.999972	19260	30063	0.999972	87268983	0.000000
183967523	307218462.000000	15976580	9999.833196	19563	29980	0.999983	19187	30096	0.999983	90537431	0.000000
183985135	307212394.000000	15972146	9999.898829	19565	29953	0.999990	19227	30219	0.999990	93799815	0.000000
183971251	307229659.000000	15970664	9999.938638	19551	30109	0.999994	19238	29924	0.999994	97054547	0.000000
183970831	307233765.000000	15970309	9999.962782	19633	29800	0.999996	19099	30016	0.999996	100308796	0.000000
183978220	307232870.000000	15965484	9999.977427	19597	29760	0.999998	19196	30141	0.999998	103554059	0.000000
183967010	307273716.000000	15972485	9999.986309	19646	29919	0.999999	19262	30365	0.999999	106795368	0.000000
183984845	307192762.000000	15962434	9999.991696	19402	29769	0.999999	19199	29893	0.999999	110033141	0.000000
183969125	307238106.000000	15966870	9999.994963	19580	30057	0.999999	19081	30451	0.999999	113266220	0.000000
183993801	307207559.000000	15964956	9999.996945	19467	30065	1.000000	19047	30104	1.000000	116496148	0.000000
183963170	307213474.000000	15975358	9999.998147	19609	29388	1.000000	19307	30104	1.000000	119717111	0.000000
183984605	307229207.000000	15971883	9999.998876	19405	29859	1.000000	19209	29915	1.000000	122931279	0.000000
183995525	307202122.000000	15966852	9999.999318	19387	29817	1.000000	19315	30031	1.000000	126143981	0.000000
183990966	307175052.000000	15967379	9999.999587	19590	29939	1.000000	19337	30112	1.000000	129352148	0.000000
183970734	307206309.000000	15969111	9999.999749	19371	30218	1.000000	19411	29960	1.000000	132555078	0.000000
183981214	307261082.000000	15970107	9999.999848	19729	29524	1.000000	19545	30245	1.000000	135754229	0.000000
183965591	307247738.000000	15963648	9999.999908	19394	30018	1.000000	19224	30017	1.000000	138947939	0.000000
183973995	307182522.000000	15971047	9999.999944	19441	29768	1.000000	19133	30345	1.000000	142135576	0.000000
183977773	307222083.000000	15965375	9999.999966	19523	29991	1.000000	19245	30179	1.000000	145320188	0.000000
183996891	307177004.000000	15967986	9999.999979	19561	29790	1.000000	19276	30256	1.000000	148495466	-1.#IND00
183994806	307176518.000000	15967915	9999.999988	19716	29921	1.000000	19164	30215	1.000000	151668651	0.000000
184003564	307156385.000000	15967698	9999.999992	19455	30095	1.000000	19094	30270	1.000000	154840072	0.001505
183960295	307206092.000000	15971485	9999.999995	19424	30071	1.000000	19177	30200	1.000000	158003890	-0.005997
183978912	307203553.000000	15961800	9999.999997	19448	30066	1.000000	19053	30255	1.000000	161161780	-0.004753
183979805	307226883.000000	15963110	9999.999998	19430	30044	1.000000	19385	30165	1.000000	164317232	-0.003394
183950805	307239141.000000	15972422	9999.999999	19421	29941	1.000000	19047	30296	1.000000	167465937	-0.006442
183972747	307209867.000000	15970639	9999.999999	19487	30038	1.000000	19189	30519	1.000000	170611904	-0.006754
183974234	307214054.000000	15970487	10000.000000	19536	30307	1.000000	19074	30698	1.000000	173750889	-0.006176
183988004	307244406.000000	15961726	10000.000000	19523	30116	1.000000	19203	30204	1.000000	176886371	-0.010212
183981865	307195465.000000	15974521	10000.000000	19442	30108	1.000000	19189	30164	1.000000	180017148	-0.011422
183971336	307229983.000000	15966165	10000.000000	19476	29943	1.000000	18986	30438	1.000000	183143552	-0.011634
183992242	307229525.000000	15971708	10000.000000	19534	29872	1.000000	19095	30383	1.000000	186266647	-0.009672
183975291	307212790.000000	15967343	10000.000000	19490	29543	1.000000	19395	29891	1.000000	189382478	-0.002948
183992704	307178544.000000	15962820	10000.000000	19648	29591	1.000000	19272	30082	1.000000	192495042	-0.001728
183951664	307231380.000000	15973090	10000.000000	19344	29926	1.000000	19280	29688	1.000000	195602477	-0.001872
184006777	307172881.000000	15965981	10000.000000	19294	30318	1.000000	19259	30104	1.000000	198704178	-0.001662
183978244	307232027.000000	15961566	10000.000000	19369	29792	1.000000	19279	30046	1.000000	201799922	-0.001456
183992765	307190393.000000	15965731	10000.000000	19461	29913	1.000000	19229	30491	1.000000	204894054	-0.001710
183975283	307223611.000000	15970325	10000.000000	19587	30292	1.000000	19223	30329	1.000000	207984187	-0.000867
183960261	307231471.000000	15963299	10000.000000	19330	29921	1.000000	19373	29992	1.000000	211072207	-0.001189
183967779	307204514.000000	15964762	10000.000000	19425	30234	1.000000	19195	29923	1.000000	214152096	-0.001134
183979727	307175071.000000	15967755	10000.000000	19228	30088	1.000000	19294	29883	1.000000	217230368	-0.001455
183975655	307229415.000000	15968089	10000.000000	19559	29679	1.000000	19358	29983	1.000000	220300072	-0.001594
183968504	307202000.000000	15966620	10000.000000	19481	30336	1.000000	19462	29973	1.000000	223363048	-0.001539
183984687	307221928.000000	15975643	10000.000000	19445	29799	1.000000	19236	30131	1.000000	226428799	-0.001716
183996120	307195227.000000	15966638	10000.000000	19677	29913	1.000000	19265	30171	1.000000	229488393	-0.003467
183960596	307276195.000000	15970886	10000.000000	19266	30293	1.000000	19129	30280	1.000000	232538455	-0.002794
183971337	307236968.000000	15967736	10000.000000	19484	29868	1.000000	19295	30074	1.000000	235582442	-0.002611
183983499	307193237.000000	15961765	10000.000000	19433	30093	1.000000	19089	29873	1.000000	238627957	-0.002281
183967302	307197068.000000	15966122	10000.000000	19430	30233	1.000000	19250	29815	1.000000	241666206	-0.002762
183982316	307215066.000000	15972403	10000.000000	19570	29735	1.000000	19230	30137	1.000000	244699768	-0.003747
183990266	307209834.000000	15967899	10000.000000	19477	29978	1.000000	19122	29826	1.000000	247731259	-0.002884
183982150	307192118.000000	15960072	10000.000000	19457	30016	1.000000	19289	30128	1.000000	250753875	-0.002053
183966128	307241407.000000	15967178	10000.000000	19457	29822	1.000000	19122	30092	1.000000	253771669	-0.001786
183975862	307265200.000000	15967089	10000.000000	19280	29768	1.000000	19143	30343	1.000000	256787771	-0.001309
183974414	307219015.000000	15970860	10000.000000	19727	29865	1.000000	19355	29849	1.000000	259798695	-0.001789
184004311	307184942.000000	15967469	10000.000000	19374	30193	1.000000	19065	30199	1.000000	262807329	-0.002059
183971629	307236672.000000	15973970	10000.000000	19514	30009	1.000000	19184	30151	1.000000	265813826	-0.002048
183984502	307185631.000000	15970751	10000.000000	19486	30038	1.000000	19243	29940	1.000000	268810788	-0.002450
183965511	307210247.000000	15972292	10000.000000	19698	29782	1.000000	19045	30246	1.000000	271801775	-0.002421
184004604	307190833.000000	15965609	10000.000000	19351	30031	1.000000	19202	30099	1.000000	274791283	-0.002207
183970424	307243336.000000	15963797	10000.000000	19355	30226	1.000000	19002	30231	1.000000	277774694	-0.002069
183975658	307207013.000000	15970432	10000.000000	19747	30204	1.000000	19130	30165	1.000000	280754781	-0.001887
183998411	307170296.000000	15962947	10000.000000	19610	29623	1.000000	19237	30207	1.000000	283727441	-0.002497
183981717	307197368.000000	15969736	10000.000000	19583	29959	1.000000	19307	30026	1.000000	286699417	-0.002560
183987153	307224881.000000	15964365	10000.000000	19489	29742	1.000000	19321	30198	1.000000	289665974	-0.002659
183987396	307211577.000000	15960710	10000.000000	19540	30155	1.000000	19197	30165	1.000000	292627944	-0.003306
183993555	307188956.000000	15964650	10000.000000	19511	29680	1.000000	19383	29788	1.000000	295582736	-0.003287
183957556	307259155.000000	15970987	10000.000000	19558	29756	1.000000	19105	30167	1.000000	298538934	-0.003012
183987309	307200907.000000	15965447	10000.000000	19641	29811	1.000000	19137	29918	1.000000	301489131	-0.002952
183976705	307208089.000000	15967408	10000.000000	19514	30101	1.000000	19153	29809	1.000000	304434511	-0.003030
183987009	307196706.000000	15972602	10000.000000	19569	29830	1.000000	19367	30247	1.000000	307370576	-0.002922
183986855	307198727.000000	15966775	10000.000000	19732	29861	1.000000	19084	30515	1.000000	310307014	-0.002799
183988038	307246714.000000	15963317	10000.000000	19466	30075	1.000000	19188	30158	1.000000	313241843	-0.002197
183976025	307214895.000000	15975460	10000.000000	19530	30163	1.000000	19087	30189	1.000000	316169181	-0.002479
183975618	307225354.000000	15969527	10000.000000	19266	30371	1.000000	19085	29997	1.000000	319097642	-0.002238
183979261	307185288.000000	15962359	10000.000000	19424	30304	1.000000	19311	30038	1.000000	322018203	-0.001739
183980953	307240706.000000	15970225	10000.000000	19490	30045	1.000000	19072	30138	1.000000	324931452	-0.001175
183971318	307212500.000000	15960437	10000.000000	19436	29903	1.000000	19315	30185	1.000000	327842805	-0.001216
npatches	nstrain	runtime	dt	init_x	init_y	init_y_blood	init_z	init_S	beta0	beta1	beta2	beta3	mean_beta	B	d	delta	delta_blood	b[0]	mut	m	CTL	c	g	epsilon	k	het	lambda	rho	omega	x_max	patch.dyna	DELTA	A	VA
10000	1	100.000000	0.000100	21900	9499	5000000	0.001000	10000000	18.629547	29.241944	20.792159	29.523567	20	8000000000.000000	0.010000	1.000000	1.000000	800000	0.000050	0.048000	0	0.500000	0.000000	25.000000	11.000000	0.500000	0.001000	0.001000	0.010000	31987	0	10.000000	7.000000	1.000000
sus	inf	inf_blood	z	x[0]	y[0][0]	z[0]	x[1]	y[1][0]	z[1]	S[0]	synchrony
219000000	94990000.000000	5000000	10.000000	21900	9499	0.001000	21900	9499	0.001000	10000000	0.000000
126727479	641544729.000000	33378818	6324.976263	12636	64039	0.632498	9221	66809	0.632498	20850973	0.000000
156421914	436621245.000000	22708078	7771.013291	15858	43431	0.777101	11768	46140	0.777101	25209147	0.000000
173565050	350576492.000000	18234438	8648.068121	17741	35323	0.864807	13421	37592	0.864807	29001552	0.000000
183749242	307301636.000000	15980817	9180.022116	18584	30597	0.918002	14410	33221	0.918002	32466486	0.000000
189859679	283534909.000000	14740830	9502.664490	19381	27880	0.950266	15084	30939	0.950266	35730680	0.000000
193538955	269979803.000000	14033787	9698.354536	19777	26862	0.969835	15333	29943	0.969835	38872415	0.000000
195754471	262051717.000000	13618901	9817.045065	19847	25831	0.981705	15583	28810	0.981705	41939272	0.000000
197123258	257297139.000000	13373995	9889.033609	20144	25469	0.988903	15754	28572	0.988903	44959355	0.000000
197927595	254505552.000000	13229928	9932.696323	20205	25320	0.993270	15616	28172	0.993270	47946121	0.000000
198447630	252729588.000000	13136587	9959.178767	20244	24891	0.995918	15881	28093	0.995918	50913605	0.000000
198738398	251742850.000000	13081864	9975.240980	20328	24638	0.997524	16038	27925	0.997524	53866483	0.000000
198904719	251164706.000000	13055275	9984.983083	20394	25026	0.998498	15822	28053	0.998498	56811509	0.000000
199032634	250739692.000000	13028239	9990.891893	20344	24833	0.999089	15909	27760	0.999089	59746338	0.000000
199097888	250505138.000000	13016588	9994.475723	20567	24313	0.999448	16021	27528	0.999448	62677072	0.000000
199137608	250361243.000000	13012454	9996.649399	20281	24890	0.999665	15904	27787	0.999665	65599266	0.000000
199169025	250236828.000000	13004078	9997.967783	20383	24485	0.999797	16206	27536	0.999797	68521411	0.000000
199199217	250231345.000000	13002005	9998.767413	20228	24838	0.999877	15797	27812	0.999877	71439811	0.000000
199184817	250204966.000000	13001657	9999.252408	20302	24939	0.999925	16013	27739	0.999925	74348810	0.000000
199199229	250182882.000000	13005028	9999.546568	20231	24942	0.999955	15959	27637	0.999955	77251488	0.000000
199208330	250178272.000000	13002694	9999.724983	20243	24554	0.999972	15886	27302	0.999972	80150342	0.000000
199208586	250180047.000000	13002493	9999.833196	20111	24542	0.999983	15991	27462	0.999983	83045841	0.000000
199205540	250173481.000000	13001074	9999.898829	20126	24735	0.999990	15744	27878	0.999990	85938613	0.000000
199193264	250182375.000000	13009323	9999.938638	20378	24856	0.999994	15817	27847	0.999994	88825410	0.000000
199204167	250175939.000000	12997430	9999.962782	20247	25145	0.999996	15960	27644	0.999996	91708024	0.000000
199180715	250161433.000000	13004200	9999.977427	20052	24959	0.999998	15690	28116	0.999998	94586176	0.000000
199203638	250172651.000000	13000061	9999.986309	20255	24721	0.999999	15923	27608	0.999999	97459836	0.000000
199182230	250189047.000000	13002159	9999.991696	20308	24929	0.999999	16032	27385	0.999999	100331328	0.000000
199228768	250107426.000000	12998928	9999.994963	20334	24772	0.999999	16006	27463	0.999999	103195776	0.000000
199169751	250208865.000000	13002606	9999.996945	20511	24470	1.000000	15744	27623	1.000000	106058006	0.000000
199200976	250188724.000000	13002890	9999.998147	20368	24273	1.000000	15926	27775	1.000000	108916718	0.000000
199213349	250201190.000000	13006719	9999.998876	20333	24805	1.000000	15829	27979	1.000000	111769721	0.000000
199197939	250172754.000000	13002105	9999.999318	20240	24840	1.000000	15857	27944	1.000000	114613969	0.000000
199196641	250177348.000000	13003309	9999.999587	20323	24618	1.000000	15771	27589	1.000000	117462667	0.000000
199207551	250170861.000000	12998642	9999.999749	20271	24617	1.000000	15854	27849	1.000000	120298778	0.000000
199174909	250192331.000000	13006144	9999.999848	20293	24936	1.000000	15961	27489	1.000000	123132408	0.000000
199200518	250170767.000000	13003224	9999.999908	20136	24792	1.000000	15881	27546	1.000000	125962514	0.000000
199188898	250186736.000000	13000451	9999.999944	20313	25035	1.000000	15936	27582	1.000000	128788853	0.000000
199173650	250193468.000000	12996992	9999.999966	20358	24756	1.000000	15842	27877	1.000000	131610138	0.000000
199204064	250165116.000000	13005218	9999.999979	20342	24620	1.000000	16051	27403	1.000000	134431533	-1.#IND00
199202877	250175878.000000	12996193	9999.999988	20299	24274	1.000000	15936	27716	1.000000	137243741	-0.019200
199215418	250117935.000000	12999379	9999.999992	20097	25013	1.000000	15891	27952	1.000000	140053952	-0.014238
199195799	250151542.000000	13002939	9999.999995	20368	24548	1.000000	15848	27696	1.000000	142858363	-0.004575
199211033	250180453.000000	13000855	9999.999997	20354	24965	1.000000	15900	27684	1.000000	145663565	0.005159
199217103	250175999.000000	12999076	9999.999998	20193	24861	1.000000	16036	27500	1.000000	148461465	0.009003
199195763	250150437.000000	13007405	9999.999999	20353	24674	1.000000	15842	27450	1.000000	151254636	0.006513
199203733	250173026.000000	12999730	9999.999999	20325	25040	1.000000	16000	27604	1.000000	154044199	0.002280
199208214	250173230.000000	12999926	10000.000000	20083	24877	1.000000	15901	27809	1.000000	156827402	0.001390
199207075	250156641.000000	13003406	10000.000000	20519	24623	1.000000	15771	27575	1.000000	159608726	0.000892
199219669	250151570.000000	13003284	10000.000000	20578	24642	1.000000	15811	27795	1.000000	162382354	0.000566
199179780	250192499.000000	13000915	10000.000000	20302	24783	1.000000	15839	27811	1.000000	165153854	-0.000918
199200405	250158061.000000	12995940	10000.000000	20205	24434	1.000000	15790	27559	1.000000	167922701	0.001352
199206866	250174855.000000	13001103	10000.000000	20559	24687	1.000000	15906	27780	1.000000	170687315	0.001334
199194458	250183344.000000	13004046	10000.000000	20376	24822	1.000000	15952	27806	1.000000	173446820	-0.000755
199185946	250160262.000000	13005490	10000.000000	20290	24429	1.000000	16024	27548	1.000000	176200122	-0.000203
199201845	250162637.000000	13000383	10000.000000	20197	24892	1.000000	15847	27947	1.000000	178950418	0.001272
199196983	250173212.000000	13004978	10000.000000	20179	24761	1.000000	15976	28203	1.000000	181700166	0.001669
199214332	250167062.000000	12999700	10000.000000	20170	24911	1.000000	15834	27758	1.000000	184446786	0.001544
199193948	250157983.000000	13010340	10000.000000	20142	24734	1.000000	16084	27598	1.000000	187188744	0.001654
199218830	250113347.000000	13006629	10000.000000	20344	24906	1.000000	15907	27829	1.000000	189923183	0.002957
199181543	250200421.000000	13008725	10000.000000	20327	24706	1.000000	15861	27823	1.000000	192657454	0.003497
199213963	250158542.000000	13004297	10000.000000	20340	24854	1.000000	15975	27596	1.000000	195385772	0.004235
199199251	250148405.000000	13005316	10000.000000	20093	25027	1.000000	15803	27785	1.000000	198109107	0.003754
199207831	250157363.000000	13000036	10000.000000	20388	24522	1.000000	16009	27778	1.000000	200828235	0.004170
199199414	250187454.000000	13008149	10000.000000	20221	24661	1.000000	15692	28200	1.000000	203545031	0.005618
199198175	250147404.000000	12998222	10000.000000	20228	24943	1.000000	15682	27981	1.000000	206254938	0.004911
199199864	250145229.000000	13001230	10000.000000	20239	24838	1.000000	15999	27844	1.000000	208958263	0.005493
199204990	250174798.000000	13001271	10000.000000	20353	24726	1.000000	15942	27849	1.000000	211661666	0.005314
199189794	250159510.000000	12999628	10000.000000	20233	24807	1.000000	15867	27812	1.000000	214361983	0.004526
199202172	250150415.000000	13000633	10000.000000	20491	24484	1.000000	15839	27877	1.000000	217055343	0.000963
199194462	250150187.000000	13005165	10000.000000	20254	24780	1.000000	15888	27553	1.000000	219745983	-0.000210
199220518	250141998.000000	13007321	10000.000000	20430	24931	1.000000	15966	27716	1.000000	222432949	-0.000413
199207148	250172264.000000	13001660	10000.000000	20358	24681	1.000000	15779	27475	1.000000	225113700	-0.000316
199185352	250190188.000000	13007077	10000.000000	20075	25313	1.000000	15899	27582	1.000000	227790331	0.000004
199182452	250187312.000000	13006172	10000.000000	20215	24850	1.000000	15945	27820	1.000000	230467139	-0.000266
199193272	250176013.000000	13000090	10000.000000	20518	24656	1.000000	16010	27666	1.000000	233137500	-0.000983
199187328	250154419.000000	12999961	10000.000000	20330	24518	1.000000	15885	27937	1.000000	235803980	-0.000941
199182993	250226683.000000	13008320	10000.000000	20276	25037	1.000000	15698	27884	1.000000	238464680	-0.001179
199213834	250147132.000000	13006017	10000.000000	20196	24706	1.000000	15766	27828	1.000000	241122125	-0.001077
199215838	250137740.000000	12997276	10000.000000	20355	24669	1.000000	15956	27879	1.000000	243775534	-0.001189
199198508	250188590.000000	13004150	10000.000000	20277	24692	1.000000	15873	27752	1.000000	246429146	-0.000933
199175449	250193240.000000	13001268	10000.000000	20254	24833	1.000000	15943	27858	1.000000	249073889	-0.002456
199211825	250182633.000000	13001999	10000.000000	20306	24968	1.000000	15975	27827	1.000000	251714568	-0.002354
199217216	250167466.000000	12997330	10000.000000	20312	25023	1.000000	15815	27587	1.000000	254350687	-0.002284
199199704	250139084.000000	12995811	10000.000000	20237	24671	1.000000	15997	27592	1.000000	256988274	-0.000880
199201443	250138383.000000	13003768	10000.000000	20257	25264	1.000000	15864	27829	1.000000	259612491	-0.000981
199197300	250168950.000000	13004769	10000.000000	20226	24675	1.000000	15917	27732	1.000000	262237586	-0.000331
199199954	250160473.000000	12999475	10000.000000	20214	24792	1.000000	15895	27638	1.000000	264859848	-0.000168
199196315	250183850.000000	12998336	10000.000000	20339	24829	1.000000	16075	27613	1.000000	267481072	-0.000127
199219470	250118700.000000	13004933	10000.000000	20206	25010	1.000000	15853	28072	1.000000	270093826	-0.000026
199206597	250154623.000000	12998221	10000.000000	20456	24808	1.000000	16088	27547	1.000000	272702503	-0.000175
199214707	250128649.000000	12997617	10000.000000	20342	24740	1.000000	15991	27668	1.000000	275309951	-0.000207
199198543	250188393.000000	13003363	10000.000000	20095	25129	1.000000	15674	28097	1.000000	277917227	-0.000338
199220198	250155287.000000	13008227	10000.000000	20397	24297	1.000000	15755	28306	1.000000	280514599	-0.000210
199209421	250159392.000000	13001166	10000.000000	20181	24752	1.000000	15914	27661	1.000000	283110859	-0.000184
199211493	250175551.000000	13001633	10000.000000	20112	24669	1.000000	15786	27752	1.000000	285703411	-0.000094
199192134	250196183.000000	13008051	10000.000000	20076	25242	1.000000	15971	27530	1.000000	288291302	-0.000205
199220121	250106323.000000	12999739	10000.000000	20222	24818	1.000000	15917	27958	1.000000	290873276	0.000303
199215835	250128493.000000	13000715	10000.000000	20403	24526	1.000000	15898	27682	1.000000	293453837	0.000431
npatches	nstrain	runtime	dt	init_x	init_y	init_y_blood	init_z	init_S	beta0	beta1	beta2	beta3	mean_beta	B	d	delta	delta_blood	b[0]	mut	m	CTL	c	g	epsilon	k	het	lambda	rho	omega	x_max	patch.dyna	DELTA	A	VA
10000	1	100.000000	0.000100	21900	9499	5000000	0.001000	10000000	17.011836	29.513611	25.629250	24.940616	20	8000000000.000000	0.010000	1.000000	1.000000	800000	0.000050	0.048000	0	0.500000	0.000000	25.000000	12.000000	0.500000	0.001000	0.001000	0.010000	31987	0	10.000000	7.000000	1.000000
sus	inf	inf_blood	z	x[0]	y[0][0]	z[0]	x[1]	y[1][0]	z[1]	S[0]	synchrony
219000000	94990000.000000	5000000	10.000000	21900	9499	0.001000	21900	9499	0.001000	10000000	0.000000
84560479	1182139059.000000	61545015	3940.834452	9238	118064	0.394083	5866	120380	0.394083	15467005	0.000000
136144930	563745112.000000	29338189	6324.976263	14447	55969	0.632498	10075	58986	0.632498	20603900	0.000000
167816104	375308369.000000	19510984	7771.013291	17790	36831	0.777101	13011	40261	0.777101	24700900	0.000000
186131294	296144726.000000	15397263	8648.068121	19709	29121	0.864807	14630	32315	0.864807	28193089	0.000000
196977556	256267125.000000	13317959	9180.022116	20955	24629	0.918002	15742	28261	0.918002	31335358	0.000000
203499696	234410770.000000	12185287	9502.664490	21615	22622	0.950266	16218	26403	0.950266	34265552	0.000000
207437583	221927731.000000	11531679	9698.354536	21805	21734	0.969835	16671	24836	0.969835	37061501	0.000000
209837999	214571345.000000	11150583	9817.045065	22146	20803	0.981705	16915	23920	0.981705	39780461	0.000000
211264818	210236111.000000	10926182	9889.033609	22248	20368	0.988903	17039	23781	0.988903	42449685	0.000000
212123051	207644112.000000	10788582	9932.696323	22328	20107	0.993270	17142	23770	0.993270	45087618	0.000000
212662754	206079044.000000	10721071	9959.178767	22489	19718	0.995918	17411	23023	0.995918	47706723	0.000000
212979868	205132496.000000	10662848	9975.240980	22355	19577	0.997524	17282	23130	0.997524	50309572	0.000000
213163065	204589314.000000	10638711	9984.983083	22622	19649	0.998498	17243	23223	0.998498	52899935	0.000000
213279128	204212360.000000	10608629	9990.891893	22473	19423	0.999089	17093	23113	0.999089	55483512	0.000000
213354784	204006180.000000	10606053	9994.475723	22535	19442	0.999448	17311	22983	0.999448	58061984	0.000000
213424683	203850165.000000	10594545	9996.649399	22601	19674	0.999665	17137	23119	0.999665	60634073	0.000000
213441714	203750493.000000	10593361	9997.967783	22629	19302	0.999797	17343	23186	0.999797	63201924	0.000000
213467937	203734629.000000	10591231	9998.767413	22618	19300	0.999877	17352	22970	0.999877	65767524	0.000000
213445148	203746778.000000	10592205	9999.252408	22835	19279	0.999925	17257	23112	0.999925	68326850	0.000000
213478140	203705903.000000	10584772	9999.546568	22716	19358	0.999955	17320	23086	0.999955	70884602	0.000000
213470944	203693612.000000	10588902	9999.724983	22573	19467	0.999972	17318	23072	0.999972	73437583	0.000000
213505568	203627131.000000	10581074	9999.833196	22584	19437	0.999983	17145	23323	0.999983	75985861	0.000000
213469266	203683194.000000	10586110	9999.898829	22556	19690	0.999990	17151	23252	0.999990	78528749	0.000000
213460907	203694925.000000	10581606	9999.938638	22507	19721	0.999994	17233	22946	0.999994	81067655	0.000000
213448256	203709452.000000	10586974	9999.962782	22426	19684	0.999996	17398	23056	0.999996	83606965	0.000000
213479478	203699962.000000	10588774	9999.977427	22504	19683	0.999998	17268	23049	0.999998	86142119	0.000000
213483454	203672812.000000	10582725	9999.986309	22506	19555	0.999999	17296	22935	0.999999	88672094	0.000000
213444040	203721137.000000	10591095	9999.991696	22572	19633	0.999999	17582	23097	0.999999	91199132	0.000000
213480254	203649890.000000	10582081	9999.994963	22396	19751	0.999999	17201	23159	0.999999	93720621	0.000000
213447329	203693716.000000	10587141	9999.996945	22667	19591	1.000000	17395	22642	1.000000	96237933	0.000000
213467384	203689190.000000	10581057	9999.998147	22602	19410	1.000000	17362	22904	1.000000	98749100	0.000000
213468729	203685609.000000	10583501	9999.998876	22515	19378	1.000000	17169	22976	1.000000	101261958	0.000000
213492229	203637173.000000	10583196	9999.999318	22598	19486	1.000000	17189	23287	1.000000	103767704	0.000000
213465284	203693438.000000	10585311	9999.999587	22683	19165	1.000000	17264	23090	1.000000	106270180	0.000000
213476841	203691506.000000	10589253	9999.999749	22437	19494	1.000000	17267	22838	1.000000	108769857	0.000000
213474785	203717707.000000	10582168	9999.999848	22669	19618	1.000000	17256	22898	1.000000	111266966	0.000000
213495769	203659601.000000	10581158	9999.999908	22608	19408	1.000000	17228	23118	1.000000	113758002	0.000000
213491599	203675744.000000	10585737	9999.999944	22638	19461	1.000000	17283	22944	1.000000	116246249	0.000000
213476771	203631057.000000	10581977	9999.999966	22656	19600	1.000000	17203	23051	1.000000	118731663	0.000000
213484239	203641012.000000	10583678	9999.999979	22542	19348	1.000000	17283	23134	1.000000	121211429	-1.#IND00
213465953	203687905.000000	10584161	9999.999988	22579	19590	1.000000	17239	23097	1.000000	123689548	-0.028800
213476763	203700936.000000	10588004	9999.999992	22659	19502	1.000000	17343	22805	1.000000	126163866	-0.010227
213468212	203717588.000000	10588935	9999.999995	22743	19592	1.000000	17558	22836	1.000000	128632627	-0.008962
213471110	203652091.000000	10588092	9999.999997	22735	19394	1.000000	17415	23019	1.000000	131096567	0.009201
213468466	203703206.000000	10583000	9999.999998	22653	19484	1.000000	17228	22585	1.000000	133560730	0.010877
213456698	203692378.000000	10584362	9999.999999	22613	19530	1.000000	17128	23414	1.000000	136018354	0.008734
213489124	203684505.000000	10587107	9999.999999	22705	19480	1.000000	17386	23015	1.000000	138472595	0.008368
213466359	203646758.000000	10588874	10000.000000	22582	19670	1.000000	17288	23186	1.000000	140924516	0.006236
213498198	203681692.000000	10588295	10000.000000	22559	19557	1.000000	17302	22782	1.000000	143372489	0.011632
213483128	203631216.000000	10584152	10000.000000	22565	19887	1.000000	17391	22839	1.000000	145814932	0.006792
213472224	203668087.000000	10587566	10000.000000	22553	19652	1.000000	17208	23062	1.000000	148253360	0.006809
213472619	203685182.000000	10587071	10000.000000	22456	19672	1.000000	17158	23226	1.000000	150689264	0.005579
213491061	203620802.000000	10581429	10000.000000	22540	19753	1.000000	17267	23215	1.000000	153124046	0.001551
213470330	203671574.000000	10579148	10000.000000	22591	19450	1.000000	17277	23184	1.000000	155551724	0.001049
213465149	203696717.000000	10584073	10000.000000	22597	19597	1.000000	17422	22994	1.000000	157978558	0.002978
213469295	203694358.000000	10581085	10000.000000	22631	19649	1.000000	17316	23226	1.000000	160400667	0.004730
213482842	203633628.000000	10586266	10000.000000	22747	19254	1.000000	17197	23238	1.000000	162819368	0.005924
213477641	203706006.000000	10589282	10000.000000	22634	19424	1.000000	17385	23032	1.000000	165233351	0.004606
213469659	203656305.000000	10586704	10000.000000	22660	19269	1.000000	17310	22877	1.000000	167644492	0.004495
213451933	203715139.000000	10590053	10000.000000	22395	19434	1.000000	17333	22942	1.000000	170050616	0.004409
213484465	203654757.000000	10589182	10000.000000	22621	19466	1.000000	17346	23127	1.000000	172455886	0.003195
213492439	203644779.000000	10586032	10000.000000	22508	19637	1.000000	17353	22930	1.000000	174855188	0.003104
213477583	203675514.000000	10588772	10000.000000	22901	19301	1.000000	17475	22939	1.000000	177250410	0.003095
213479434	203674382.000000	10581430	10000.000000	22498	19626	1.000000	17292	23085	1.000000	179644059	0.003562
213486666	203692660.000000	10589988	10000.000000	22483	19553	1.000000	17331	22955	1.000000	182032864	0.003723
213481435	203663059.000000	10586145	10000.000000	22769	19407	1.000000	17227	22955	1.000000	184416671	0.003584
213481247	203667555.000000	10583181	10000.000000	22490	19650	1.000000	17260	23054	1.000000	186801505	0.003067
213462230	203719851.000000	10587007	10000.000000	22504	19701	1.000000	17367	22892	1.000000	189182411	0.003880
213460906	203696234.000000	10587815	10000.000000	22652	19087	1.000000	17370	23124	1.000000	191558153	0.003766
213462726	203690090.000000	10585681	10000.000000	22712	19762	1.000000	17457	22715	1.000000	193930986	0.002924
213478636	203682774.000000	10584456	10000.000000	22452	19583	1.000000	17204	22912	1.000000	196297186	0.002809
213492261	203673439.000000	10581310	10000.000000	22589	19350	1.000000	17278	22938	1.000000	198662156	0.001980
213450553	203688850.000000	10589762	10000.000000	22526	19858	1.000000	17306	22983	1.000000	201025462	0.001990
213475145	203695471.000000	10585645	10000.000000	22267	19937	1.000000	17341	22903	1.000000	203382129	0.000970
213473328	203709783.000000	10583468	10000.000000	22730	19489	1.000000	17229	22900	1.000000	205736893	0.001074
213456676	203711819.000000	10587546	10000.000000	22611	19651	1.000000	17325	22908	1.000000	208086171	0.000785
213482559	203677186.000000	10585964	10000.000000	22735	19467	1.000000	17386	22918	1.000000	210434645	-0.000307
213469131	203685181.000000	10591453	10000.000000	22433	19738	1.000000	17337	23060	1.000000	212781155	-0.000387
213485501	203624259.000000	10583956	10000.000000	22520	19198	1.000000	17437	22836	1.000000	215123356	-0.002250
213489129	203652478.000000	10582310	10000.000000	22790	19407	1.000000	17212	22899	1.000000	217458514	-0.002418
213456902	203659396.000000	10585462	10000.000000	22716	19518	1.000000	17319	22754	1.000000	219793658	-0.002401
213481722	203654155.000000	10585135	10000.000000	22504	19670	1.000000	17327	22982	1.000000	222122184	-0.002077
213474241	203654057.000000	10580872	10000.000000	22453	19580	1.000000	17371	22707	1.000000	224448680	-0.001667
213460343	203697290.000000	10588568	10000.000000	22609	19599	1.000000	17359	22883	1.000000	226771617	-0.001979
213467401	203674537.000000	10588028	10000.000000	22719	19534	1.000000	17324	22917	1.000000	229090892	-0.001869
213476981	203682436.000000	10590166	10000.000000	22433	19721	1.000000	17312	23029	1.000000	231406312	-0.001448
213466799	203650494.000000	10588412	10000.000000	22531	19413	1.000000	17242	22798	1.000000	233719302	-0.002750
213479371	203677827.000000	10588109	10000.000000	22768	19390	1.000000	17286	23007	1.000000	236026735	-0.002603
213484484	203636532.000000	10582409	10000.000000	22420	19514	1.000000	17244	22918	1.000000	238332790	-0.001684
213468676	203693059.000000	10588739	10000.000000	22271	19677	1.000000	17359	23153	1.000000	240632436	-0.001204
213457118	203670142.000000	10588913	10000.000000	22511	19617	1.000000	17276	22851	1.000000	242925916	-0.001587
213479413	203683705.000000	10585208	10000.000000	22772	19460	1.000000	17346	22821	1.000000	245218123	-0.002046
213467214	203661570.000000	10587908	10000.000000	22505	19596	1.000000	17337	23188	1.000000	247509130	-0.002034
213476252	203658700.000000	10587018	10000.000000	22577	19683	1.000000	17144	23386	1.000000	249796857	-0.001952
213469661	203648331.000000	10585084	10000.000000	22658	19456	1.000000	17263	23123	1.000000	252083367	-0.001703
213462235	203696878.000000	10591411	10000.000000	22639	19445	1.000000	17199	23067	1.000000	254365941	-0.001649
213464478	203688991.000000	10585114	10000.000000	22555	19603	1.000000	17327	22846	1.000000	256641894	-0.001473
213470327	203662091.000000	10593731	10000.000000	22558	19454	1.000000	17290	23169	1.000000	258919587	-0.001596
213460081	203691822.000000	10589555	10000.000000	22642	19579	1.000000	17390	23018	1.000000	261189287	-0.001601
npatches	nstrain	runtime	dt	init_x	init_y	init_y_blood	init_z	init_S	beta0	beta1	beta2	beta3	mean_beta	B	d	delta	delta_blood	b[0]	mut	m	CTL	c	g	epsilon	k	het	lambda	rho	omega	x_max	patch.dyna	DELTA	A	VA
10000	1	100.000000	0.000100	21900	9499	5000000	0.001000	10000000	10.659947	21.731607	19.826485	15.406039	20	8000000000.000000	0.010000	1.000000	1.000000	800000	0.000050	0.048000	0	0.500000	0.000000	25.000000	13.000000	0.500000	0.001000	0.001000	0.010000	31987	0	10.000000	7.000000	1.000000
sus	inf	inf_blood	z	x[0]	y[0][0]	z[0]	x[1]	y[1][0]	z[1]	S[0]	synchrony
219000000	94990000.000000	5000000	10.000000	21900	9499	0.001000	21900	9499	0.001000	10000000	0.000000
89619554	1087311854.000000	56622278	3940.834452	13169	105508	0.394083	7907	110219	0.394083	15415719	0.000000
145714106	496608067.000000	25848131	6324.976263	19823	45714	0.632498	13370	50614	0.632498	20354128	0.000000
179392839	322331763.000000	16765156	7771.013291	23121	28936	0.777101	16854	32963	0.777101	24182471	0.000000
198816243	249093983.000000	12953581	8648.068121	24957	21377	0.864807	18934	25207	0.864807	27371542	0.000000
210360939	212200834.000000	11030291	9180.022116	25910	18241	0.918002	19919	22099	0.918002	30188574	0.000000
217279722	191995529.000000	9979842	9502.664490	26088	16448	0.950266	20745	19893	0.950266	32779440	0.000000
221467352	180446975.000000	9378450	9698.354536	26571	15304	0.969835	21350	18363	0.969835	35235478	0.000000
223986291	173691901.000000	9029454	9817.045065	26652	14512	0.981705	21528	17943	0.981705	37607520	0.000000
225528124	169663663.000000	8816690	9889.033609	27025	14110	0.988903	21844	17264	0.988903	39921493	0.000000
226427838	167233966.000000	8690914	9932.696323	26836	13797	0.993270	21564	17439	0.993270	42205726	0.000000
226991033	165806815.000000	8622496	9959.178767	26946	13829	0.995918	21736	17247	0.995918	44469085	0.000000
227362743	164887397.000000	8570886	9975.240980	26977	13907	0.997524	21598	17307	0.997524	46718951	0.000000
227547288	164406992.000000	8545223	9984.983083	26949	13802	0.998498	21842	17136	0.998498	48954372	0.000000
227682467	164070889.000000	8532726	9990.891893	27121	13838	0.999089	21969	16897	0.999089	51187340	0.000000
227764983	163878789.000000	8515879	9994.475723	27104	13566	0.999448	21770	16755	0.999448	53413139	0.000000
227812345	163743623.000000	8514573	9996.649399	27146	13597	0.999665	22020	16797	0.999665	55637895	0.000000
227841151	163675742.000000	8503846	9997.967783	26961	13692	0.999797	22027	16936	0.999797	57853443	0.000000
227854274	163637933.000000	8507026	9998.767413	26970	13513	0.999877	21797	16774	0.999877	60065588	0.000000
227879722	163569367.000000	8502808	9999.252408	26993	13620	0.999925	21977	16866	0.999925	62277552	0.000000
227871834	163591081.000000	8507232	9999.546568	27098	13471	0.999955	21949	17041	0.999955	64483047	0.000000
227850909	163625862.000000	8503651	9999.724983	27068	13546	0.999972	21973	16905	0.999972	66686660	0.000000
227875580	163568965.000000	8501059	9999.833196	27215	13659	0.999983	21993	16655	0.999983	68887313	0.000000
227881592	163569819.000000	8504895	9999.898829	27016	13639	0.999990	22054	16903	0.999990	71084006	0.000000
227861383	163562007.000000	8500188	9999.938638	27097	13690	0.999994	22054	16843	0.999994	73278086	0.000000
227886994	163564753.000000	8500563	9999.962782	27241	13402	0.999996	22100	17069	0.999996	75467363	0.000000
227861414	163582476.000000	8502501	9999.977427	27070	13770	0.999998	21887	17062	0.999998	77654362	0.000000
227887751	163547680.000000	8499630	9999.986309	27190	13530	0.999999	21837	16938	0.999999	79836766	0.000000
227859175	163547420.000000	8501001	9999.991696	27149	13366	0.999999	21663	17072	0.999999	82013092	0.000000
227887090	163556123.000000	8501170	9999.994963	27215	13536	0.999999	21842	17132	0.999999	84193126	0.000000
227882499	163561017.000000	8502992	9999.996945	27058	13726	1.000000	21850	17137	1.000000	86367005	0.000000
227874474	163580239.000000	8496632	9999.998147	27103	13744	1.000000	21843	16994	1.000000	88536754	0.000000
227903293	163543940.000000	8504393	9999.998876	26846	13581	1.000000	21935	16924	1.000000	90699409	0.000000
227871981	163569972.000000	8500960	9999.999318	27071	13755	1.000000	21796	17199	1.000000	92864012	0.000000
227895780	163513489.000000	8502442	9999.999587	27214	13289	1.000000	21787	17070	1.000000	95024555	0.000000
227878688	163578560.000000	8505770	9999.999749	27132	13454	1.000000	21821	16834	1.000000	97180971	0.000000
227887880	163547388.000000	8506672	9999.999848	27108	13795	1.000000	21831	16937	1.000000	99334601	0.000000
227888176	163562689.000000	8500175	9999.999908	27054	13673	1.000000	21960	16577	1.000000	101485648	0.000000
227883851	163550145.000000	8502072	9999.999944	27357	13391	1.000000	21782	16987	1.000000	103630345	0.000000
227875493	163583319.000000	8501475	9999.999966	27206	13535	1.000000	21926	16876	1.000000	105774596	0.000000
227859363	163621741.000000	8499938	9999.999979	26925	13766	1.000000	21831	16949	1.000000	107916158	-1.#IND00
227868952	163587742.000000	8503619	9999.999988	27145	13456	1.000000	21845	16815	1.000000	110052605	-0.006400
227880009	163553433.000000	8499727	9999.999992	26988	13675	1.000000	21928	17053	1.000000	112187216	-0.010752
227860693	163554185.000000	8500142	9999.999995	27393	13618	1.000000	21888	17208	1.000000	114317940	-0.004668
227872898	163553401.000000	8504528	9999.999997	27303	13483	1.000000	22079	16777	1.000000	116444711	-0.030174
227886175	163562871.000000	8498189	9999.999998	27077	13553	1.000000	21812	16938	1.000000	118569771	-0.024406
227866599	163525477.000000	8502301	9999.999999	27259	13511	1.000000	21932	16689	1.000000	120691725	-0.015926
227881607	163570712.000000	8502036	9999.999999	27195	13569	1.000000	21798	17246	1.000000	122808351	-0.010138
227904065	163530406.000000	8504076	10000.000000	27311	13486	1.000000	21996	17042	1.000000	124924914	-0.003572
227888784	163555491.000000	8502481	10000.000000	27217	13378	1.000000	22029	16627	1.000000	127038407	-0.003637
227909899	163514762.000000	8503070	10000.000000	27001	13400	1.000000	21937	16786	1.000000	129147018	0.005489
227897348	163527657.000000	8495730	10000.000000	27077	13347	1.000000	21838	16897	1.000000	131251307	0.005066
227865872	163590943.000000	8504045	10000.000000	26900	13723	1.000000	22098	16851	1.000000	133356157	0.006856
227878153	163587070.000000	8499161	10000.000000	27070	13568	1.000000	21662	17347	1.000000	135457218	0.005650
227899995	163539756.000000	8504115	10000.000000	26936	13737	1.000000	21876	16926	1.000000	137554938	0.004901
227857002	163567360.000000	8499242	10000.000000	27037	13698	1.000000	21910	17121	1.000000	139648444	0.004669
227888882	163526096.000000	8505863	10000.000000	27017	13730	1.000000	21860	16759	1.000000	141739386	0.008812
227904135	163531078.000000	8496602	10000.000000	27031	13616	1.000000	21942	17126	1.000000	143826775	0.007666
227902876	163550255.000000	8501111	10000.000000	26938	13721	1.000000	21832	16944	1.000000	145910004	0.007332
227892474	163541780.000000	8503066	10000.000000	27406	13361	1.000000	21955	16727	1.000000	147989913	0.008197
227885214	163552922.000000	8500281	10000.000000	27112	13505	1.000000	21811	16953	1.000000	150067553	0.007507
227869237	163558714.000000	8499014	10000.000000	27156	13479	1.000000	21881	16968	1.000000	152136236	0.007009
227877533	163537514.000000	8502301	10000.000000	26864	13685	1.000000	22023	16896	1.000000	154208184	0.005830
227874751	163557973.000000	8499066	10000.000000	27088	13721	1.000000	21988	17021	1.000000	156273289	0.005728
227892779	163537470.000000	8502622	10000.000000	27089	13447	1.000000	21990	16866	1.000000	158337425	0.005944
227903286	163530298.000000	8498896	10000.000000	27176	13819	1.000000	21943	17018	1.000000	160401064	0.006936
227858581	163585856.000000	8498580	10000.000000	26781	13621	1.000000	21778	16916	1.000000	162459056	0.008308
227894813	163550083.000000	8499580	10000.000000	26955	13798	1.000000	21795	17239	1.000000	164514199	0.007747
227881482	163555374.000000	8500282	10000.000000	27095	13632	1.000000	22134	17107	1.000000	166567427	0.007518
227878486	163557193.000000	8500913	10000.000000	27107	13588	1.000000	21931	16864	1.000000	168614808	0.007715
227869132	163551490.000000	8502791	10000.000000	27111	13713	1.000000	21753	17148	1.000000	170658817	0.007346
227866700	163581269.000000	8499902	10000.000000	27163	13545	1.000000	21749	16934	1.000000	172700995	0.007091
227879743	163546006.000000	8499194	10000.000000	27212	13626	1.000000	21838	16723	1.000000	174740766	0.007453
227877856	163563674.000000	8498911	10000.000000	26838	13534	1.000000	21851	17012	1.000000	176776911	0.006793
227888067	163511675.000000	8498365	10000.000000	27167	13342	1.000000	21875	17446	1.000000	178811772	0.006218
227901183	163546617.000000	8504866	10000.000000	26779	13636	1.000000	21752	17193	1.000000	180841846	0.006525
227864476	163568277.000000	8502656	10000.000000	27232	13667	1.000000	21952	16945	1.000000	182867034	0.006276
227880084	163530837.000000	8499651	10000.000000	26986	13470	1.000000	21684	17082	1.000000	184891348	0.005907
227898888	163563120.000000	8505373	10000.000000	27125	13522	1.000000	21970	16902	1.000000	186915099	0.005893
227893505	163549257.000000	8501660	10000.000000	27337	13452	1.000000	21887	16833	1.000000	188933231	0.005818
227859914	163563985.000000	8502121	10000.000000	27037	13660	1.000000	21867	16751	1.000000	190949287	0.006213
227885446	163579902.000000	8504741	10000.000000	27078	13501	1.000000	21869	17165	1.000000	192961065	0.006469
227894367	163544307.000000	8500699	10000.000000	27186	13496	1.000000	21956	16892	1.000000	194971019	0.006130
227915519	163522370.000000	8499722	10000.000000	26914	13578	1.000000	21927	16976	1.000000	196976021	0.005946
227909185	163511704.000000	8497784	10000.000000	27164	13550	1.000000	21967	16876	1.000000	198978961	0.005833
227889461	163559810.000000	8501616	10000.000000	26883	13541	1.000000	21865	17021	1.000000	200975725	0.005793
227862020	163606011.000000	8502356	10000.000000	27076	13409	1.000000	21808	16880	1.000000	202971965	0.006513
227873262	163557626.000000	8508608	10000.000000	26973	13638	1.000000	21997	17194	1.000000	204967592	0.006327
227907458	163515658.000000	8502610	10000.000000	26939	13379	1.000000	22008	16802	1.000000	206960495	0.006264
227891106	163547734.000000	8505873	10000.000000	26981	13661	1.000000	21956	16768	1.000000	208947510	0.005471
227894683	163552146.000000	8502167	10000.000000	26983	13785	1.000000	21865	16863	1.000000	210934714	0.005228
227917361	163515976.000000	8496096	10000.000000	27028	13609	1.000000	22057	17037	1.000000	212916652	0.005151
227883218	163563092.000000	8499807	10000.000000	27115	13516	1.000000	22004	16869	1.000000	214894270	0.005148
227882472	163529569.000000	8497735	10000.000000	27215	13702	1.000000	21926	16897	1.000000	216870112	0.006031
227891836	163570710.000000	8501580	10000.000000	27217	13565	1.000000	22013	16746	1.000000	218846706	0.005901
227863538	163577647.000000	8500016	10000.000000	26774	13684	1.000000	21638	17028	1.000000	220817027	0.005980
227882536	163578733.000000	8498015	10000.000000	27217	13669	1.000000	22148	16966	1.000000	222786199	0.006019
227900326	163549590.000000	8498755	10000.000000	27072	13474	1.000000	21933	16872	1.000000	224752307	0.005872
227873418	163583928.000000	8499976	10000.000000	27033	13625	1.000000	21884	16783	1.000000	226717140	0.006015
227888163	163563432.000000	8497857	10000.000000	27242	13652	1.000000	21856	17096	1.000000	228676411	0.007021
npatches	nstrain	runtime	dt	init_x	init_y	init_y_blood	init_z	init_S	beta0	beta1	beta2	beta3	mean_beta	B	d	delta	delta_blood	b[0]	mut	m	CTL	c	g	epsilon	k	het	lambda	rho	omega	x_max	patch.dyna	DELTA	A	VA
10000	1	100.000000	0.000100	21900	9499	5000000	0.001000	10000000	10.062843	15.619454	26.096536	18.721521	20	8000000000.000000	0.010000	1.000000	1.000000	800000	0.000050	0.048000	0	0.500000	0.000000	25.000000	14.000000	0.500000	0.001000	0.001000	0.010000	31987	0	10.000000	7.000000	1.000000
sus	inf	inf_blood	z	x[0]	y[0][0]	z[0]	x[1]	y[1][0]	z[1]	S[0]	synchrony
219000000	94990000.000000	5000000	10.000000	21900	9499	0.001000	21900	9499	0.001000	10000000	0.000000
94669769	1002017587.000000	52196617	3940.834452	14314	96102	0.394083	10725	99762	0.394083	15361132	0.000000
155079983	438879639.000000	22844336	6324.976263	20988	40265	0.632498	17174	42500	0.632498	20105093	0.000000
190681446	276920893.000000	14403814	7771.013291	24450	23736	0.777101	20919	26370	0.777101	23669058	0.000000
211179874	208897994.000000	10867211	8648.068121	26163	17509	0.864807	22777	20016	0.864807	26563781	0.000000
223340623	174636257.000000	9080118	9180.022116	26919	14441	0.918002	24488	16341	0.918002	29060580	0.000000
230668700	155890530.000000	8104395	9502.664490	27490	12802	0.950266	24802	14243	0.950266	31328075	0.000000
235061871	145234173.000000	7548411	9698.354536	27631	11699	0.969835	25199	13437	0.969835	33445882	0.000000
237745821	138904823.000000	7220136	9817.045065	28136	11160	0.981705	25540	12741	0.981705	35476229	0.000000
239366254	135155303.000000	7023608	9889.033609	28139	10968	0.988903	25743	12118	0.988903	37450962	0.000000
240354473	132905936.000000	6914592	9932.696323	28289	10693	0.993270	25896	12444	0.993270	39391958	0.000000
240935943	131582450.000000	6834945	9959.178767	28186	10644	0.995918	26121	12004	0.995918	41311469	0.000000
241286851	130757756.000000	6794175	9975.240980	28173	10520	0.997524	25960	11876	0.997524	43218890	0.000000
241494224	130292076.000000	6768567	9984.983083	28082	10448	0.998498	25975	11652	0.998498	45114096	0.000000
241635507	129969424.000000	6754725	9990.891893	28288	10471	0.999089	25969	11864	0.999089	47002739	0.000000
241728889	129791105.000000	6743481	9994.475723	28397	10374	0.999448	26120	11873	0.999448	48884718	0.000000
241773137	129669097.000000	6737591	9996.649399	28401	10314	0.999665	25831	11808	0.999665	50759965	0.000000
241815889	129587041.000000	6739068	9997.967783	28245	10536	0.999797	25902	12060	0.999797	52634005	0.000000
241805410	129587384.000000	6731954	9998.767413	28077	10439	0.999877	25816	11814	0.999877	54506113	0.000000
241823168	129568587.000000	6734062	9999.252408	28420	10561	0.999925	26016	11808	0.999925	56376150	0.000000
241853361	129514937.000000	6728742	9999.546568	28337	10420	0.999955	25908	11873	0.999955	58240897	0.000000
241832223	129542914.000000	6732683	9999.724983	28454	10140	0.999972	26164	12039	0.999972	60103679	0.000000
241874942	129514795.000000	6731002	9999.833196	28488	10445	0.999983	25862	11902	0.999983	61964130	0.000000
241834923	129531599.000000	6727517	9999.898829	28240	10421	0.999990	25994	11803	0.999990	63821029	0.000000
241848441	129526255.000000	6729446	9999.938638	28432	10284	0.999994	26078	11736	0.999994	65675727	0.000000
241827233	129535883.000000	6730934	9999.962782	28060	10535	0.999996	25957	11844	0.999996	67526648	0.000000
241864834	129505399.000000	6733149	9999.977427	28302	10449	0.999998	26104	11886	0.999998	69377848	0.000000
241860851	129482308.000000	6727102	9999.986309	28362	10407	0.999999	25934	11700	0.999999	71224455	0.000000
241862568	129482325.000000	6731200	9999.991696	28259	10364	0.999999	25908	11756	0.999999	73068658	0.000000
241830959	129528363.000000	6730772	9999.994963	28405	10205	0.999999	26044	11822	0.999999	74909914	0.000000
241840833	129524736.000000	6732494	9999.996945	28377	10311	1.000000	26018	11712	1.000000	76749909	0.000000
241856998	129491711.000000	6736554	9999.998147	28239	10460	1.000000	25972	11881	1.000000	78585520	0.000000
241833211	129535808.000000	6734763	9999.998876	28503	10312	1.000000	26250	11839	1.000000	80415536	0.000000
241844283	129498187.000000	6728453	9999.999318	28144	10211	1.000000	26102	11831	1.000000	82243621	0.000000
241851374	129502916.000000	6729627	9999.999587	28523	10307	1.000000	25756	11621	1.000000	84071716	0.000000
241844059	129499741.000000	6734496	9999.999749	28308	10233	1.000000	25931	11811	1.000000	85897302	0.000000
241835437	129518046.000000	6728097	9999.999848	28427	10275	1.000000	25918	11868	1.000000	87719767	0.000000
241839272	129507243.000000	6732485	9999.999908	28394	10471	1.000000	26082	11770	1.000000	89537547	0.000000
241821441	129540152.000000	6735555	9999.999944	28203	10492	1.000000	26020	11957	1.000000	91352243	0.000000
241849820	129494896.000000	6730581	9999.999966	28336	10515	1.000000	25912	11915	1.000000	93166367	0.000000
241849755	129489604.000000	6731791	9999.999979	28373	10314	1.000000	25843	11947	1.000000	94978940	-1.#IND00
241850969	129520508.000000	6728739	9999.999988	28125	10382	1.000000	25820	12107	1.000000	96785883	0.000000
241877447	129501981.000000	6729819	9999.999992	28292	10312	1.000000	26214	11626	1.000000	98590661	-0.005930
241859614	129523521.000000	6729363	9999.999995	28238	10253	1.000000	25976	11876	1.000000	100394445	0.003333
241840582	129541260.000000	6734119	9999.999997	28400	10320	1.000000	26088	11919	1.000000	102193514	0.006119
241821526	129521681.000000	6734546	9999.999998	28118	10422	1.000000	26119	11882	1.000000	103989529	0.003658
241861133	129489029.000000	6728476	9999.999999	27856	10487	1.000000	26195	11829	1.000000	105785975	0.000131
241853460	129493251.000000	6736408	9999.999999	28546	10146	1.000000	26136	11731	1.000000	107578177	-0.000158
241859593	129518604.000000	6729727	10000.000000	28111	10236	1.000000	26169	11917	1.000000	109366213	-0.000553
241838795	129524368.000000	6732166	10000.000000	28357	10431	1.000000	25886	11847	1.000000	111153017	-0.004092
241825581	129558309.000000	6734893	10000.000000	28446	10433	1.000000	25943	11732	1.000000	112936695	0.000111
241844173	129499812.000000	6735391	10000.000000	28285	10469	1.000000	26012	11963	1.000000	114715913	0.000163
241855346	129498340.000000	6732228	10000.000000	28321	10352	1.000000	25872	12197	1.000000	116493899	0.001841
241866599	129489023.000000	6734897	10000.000000	28137	10418	1.000000	26158	11869	1.000000	118269528	-0.000015
241852325	129527479.000000	6732297	10000.000000	28314	10350	1.000000	26062	11734	1.000000	120039773	0.000643
241832592	129551685.000000	6733395	10000.000000	28319	10453	1.000000	26271	11792	1.000000	121809887	0.000709
241840336	129498372.000000	6729214	10000.000000	28588	10362	1.000000	25777	12123	1.000000	123577950	-0.000546
241833837	129517604.000000	6733236	10000.000000	28171	10170	1.000000	25726	12031	1.000000	125343011	0.001338
241847664	129515424.000000	6733866	10000.000000	28480	10199	1.000000	25985	11591	1.000000	127105763	0.001311
241847438	129529479.000000	6730197	10000.000000	28216	10350	1.000000	26018	12026	1.000000	128866331	0.001397
241832316	129528105.000000	6731070	10000.000000	28312	10400	1.000000	26030	11948	1.000000	130621241	0.001364
241816383	129570821.000000	6732403	10000.000000	28269	10233	1.000000	26024	11775	1.000000	132376123	0.000730
241837437	129517830.000000	6731172	10000.000000	28274	10447	1.000000	25768	11685	1.000000	134128899	0.001248
241856358	129515264.000000	6729933	10000.000000	28241	10487	1.000000	25994	11747	1.000000	135879872	0.001251
241865818	129515671.000000	6733037	10000.000000	28418	10228	1.000000	25841	12088	1.000000	137626638	0.001610
241858246	129500354.000000	6730715	10000.000000	28160	10380	1.000000	26167	11482	1.000000	139369825	0.001588
241836723	129516452.000000	6730866	10000.000000	28279	10343	1.000000	25908	11828	1.000000	141109932	0.001504
241848683	129520091.000000	6724790	10000.000000	28488	10279	1.000000	25938	11768	1.000000	142847647	0.001414
241854756	129514298.000000	6733845	10000.000000	28077	10400	1.000000	26029	11880	1.000000	144584520	0.001826
241841762	129481224.000000	6730973	10000.000000	28255	10172	1.000000	26019	11851	1.000000	146319473	0.001774
241850655	129538264.000000	6728821	10000.000000	28211	10324	1.000000	26081	11775	1.000000	148047727	0.001730
241846380	129508165.000000	6729011	10000.000000	28068	10644	1.000000	25951	11816	1.000000	149776010	0.001567
241859125	129499643.000000	6731920	10000.000000	28124	10471	1.000000	26195	11737	1.000000	151502253	0.003265
241863255	129509953.000000	6731691	10000.000000	28467	10263	1.000000	26031	11966	1.000000	153225973	0.002298
241854490	129491981.000000	6729253	10000.000000	28137	10467	1.000000	26008	12103	1.000000	154945729	0.001870
241839627	129527466.000000	6730421	10000.000000	28077	10569	1.000000	25992	11801	1.000000	156663751	0.001568
241839927	129547618.000000	6735260	10000.000000	28272	10434	1.000000	26077	11874	1.000000	158381619	0.001949
241865768	129506725.000000	6729584	10000.000000	28327	10374	1.000000	25970	11826	1.000000	160091771	0.001688
241837729	129522981.000000	6730660	10000.000000	28173	10221	1.000000	26087	11910	1.000000	161799443	0.000553
241868797	129481531.000000	6731136	10000.000000	28203	10457	1.000000	25987	11805	1.000000	163505394	0.000398
241872709	129476570.000000	6729270	10000.000000	28291	10346	1.000000	25918	12160	1.000000	165211145	0.000410
241854384	129520553.000000	6728189	10000.000000	28433	10426	1.000000	25843	11814	1.000000	166914247	0.000035
241859802	129480813.000000	6732868	10000.000000	28220	10474	1.000000	25930	12014	1.000000	168614621	0.000094
241851572	129487235.000000	6727044	10000.000000	28287	10322	1.000000	25997	11859	1.000000	170311813	0.000298
241843836	129500521.000000	6731667	10000.000000	28505	10412	1.000000	26023	11954	1.000000	172006006	0.000044
241853740	129482056.000000	6729587	10000.000000	28162	10332	1.000000	25953	11820	1.000000	173695933	-0.000588
241878276	129499432.000000	6728606	10000.000000	28447	10249	1.000000	25843	11898	1.000000	175383976	-0.000593
241873112	129494544.000000	6727289	10000.000000	28360	10335	1.000000	26041	11851	1.000000	177071992	-0.001153
241856173	129481507.000000	6730463	10000.000000	28226	10464	1.000000	25867	11840	1.000000	178757592	-0.001001
241860222	129502131.000000	6736707	10000.000000	28213	10376	1.000000	26056	11807	1.000000	180439496	-0.000955
241847869	129516384.000000	6728206	10000.000000	28378	10511	1.000000	25920	11921	1.000000	182119861	-0.000498
241853218	129519448.000000	6727681	10000.000000	28400	10488	1.000000	26021	11606	1.000000	183795440	-0.001127
241823234	129538646.000000	6731542	10000.000000	28239	10376	1.000000	26061	11749	1.000000	185468588	-0.001166
241851062	129503800.000000	6726564	10000.000000	28329	10570	1.000000	25772	11762	1.000000	187138094	-0.001286
241844581	129515148.000000	6727631	10000.000000	28469	10541	1.000000	26004	11564	1.000000	188808800	-0.001046
241835950	129512957.000000	6731760	10000.000000	28374	10329	1.000000	26145	11682	1.000000	190475438	-0.000944
241827259	129516220.000000	6732411	10000.000000	28241	10478	1.000000	25798	11911	1.000000	192138562	-0.000673
241860191	129504718.000000	6733559	10000.000000	28258	10277	1.000000	26029	11721	1.000000	193798236	-0.000894
241861459	129479933.000000	6728677	10000.000000	28368	10193	1.000000	25814	11900	1.000000	195457422	-0.000878
241857786	129492637.000000	6726969	10000.000000	28343	10657	1.000000	26011	11729	1.000000	197116460	-0.000353
npatches	nstrain	runtime	dt	init_x	init_y	init_y_blood	init_z	init_S	beta0	beta1	beta2	beta3	mean_beta	B	d	delta	delta_blood	b[0]	mut	m	CTL	c	g	epsilon	k	het	lambda	rho	omega	x_max	patch.dyna	DELTA	A	VA
10000	1	100.000000	0.000100	21900	9499	5000000	0.001000	10000000	13.142829	13.447995	19.690678	21.726385	20	8000000000.000000	0.010000	1.000000	1.000000	800000	0.000050	0.048000	0	0.500000	0.000000	25.000000	15.000000	0.500000	0.001000	0.001000	0.010000	31987	0	10.000000	7.000000	1.000000
sus	inf	inf_blood	z	x[0]	y[0][0]	z[0]	x[1]	y[1][0]	z[1]	S[0]	synchrony
219000000	94990000.000000	5000000	10.000000	21900	9499	0.001000	21900	9499	0.001000	10000000	0.000000
100779472	920922913.000000	47964819	3940.834452	12781	89884	0.394083	12681	89779	0.394083	15280195	0.000000
165864785	384923213.000000	20038447	6324.976263	19899	36377	0.632498	19783	36296	0.632498	19803058	0.000000
203577673	233952759.000000	12173013	7771.013291	23518	21149	0.777101	23490	21356	0.777101	23068918	0.000000
225226770	170697615.000000	8872082	8648.068121	25493	15324	0.864807	25205	15191	0.864807	25626604	0.000000
238061724	138886143.000000	7226016	9180.022116	26504	12240	0.918002	26553	12127	0.918002	27766675	0.000000
245771480	121489783.000000	6313272	9502.664490	27258	10553	0.950266	27227	10418	0.950266	29656657	0.000000
250465079	111453982.000000	5795053	9698.354536	27693	9535	0.969835	27804	9612	0.969835	31396661	0.000000
253269995	105620685.000000	5492525	9817.045065	27881	9075	0.981705	27810	9162	0.981705	33044767	0.000000
254997000	102141860.000000	5310638	9889.033609	28054	8528	0.988903	27887	8683	0.988903	34636792	0.000000
256035904	100035075.000000	5197845	9932.696323	28088	8586	0.993270	27963	8386	0.993270	36192279	0.000000
256658544	98790592.000000	5136259	9959.178767	28069	8196	0.995918	28072	8375	0.995918	37722298	0.000000
257034399	98024623.000000	5092786	9975.240980	28049	8308	0.997524	28148	8389	0.997524	39240123	0.000000
257301297	97547779.000000	5073383	9984.983083	28135	8390	0.998498	27849	8205	0.998498	40748000	0.000000
257433835	97270448.000000	5056165	9990.891893	28319	8189	0.999089	28009	8370	0.999089	42248833	0.000000
257522567	97117072.000000	5048172	9994.475723	28116	8348	0.999448	28086	8293	0.999448	43747094	0.000000
257570452	97000722.000000	5045574	9996.649399	28103	8350	0.999665	28015	8327	0.999665	45242308	0.000000
257585862	96950671.000000	5039318	9997.967783	28018	8366	0.999797	28195	8578	0.999797	46733010	0.000000
257622366	96913124.000000	5037754	9998.767413	28063	8242	0.999877	28078	8212	0.999877	48219662	0.000000
257629287	96884632.000000	5037933	9999.252408	28064	8079	0.999925	28229	8280	0.999925	49704678	0.000000
257618186	96879845.000000	5033874	9999.546568	28421	8273	0.999955	28195	8258	0.999955	51186928	0.000000
257630840	96857838.000000	5034874	9999.724983	28300	8241	0.999972	28017	8434	0.999972	52666642	0.000000
257616730	96885935.000000	5035643	9999.833196	28121	8240	0.999983	28017	8252	0.999983	54142844	0.000000
257627728	96879148.000000	5033934	9999.898829	28266	8188	0.999990	28223	8253	0.999990	55615036	0.000000
257655933	96860206.000000	5036524	9999.938638	28169	8083	0.999994	27940	8169	0.999994	57087121	0.000000
257631371	96860167.000000	5038854	9999.962782	28199	8142	0.999996	28026	8263	0.999996	58558092	0.000000
257650482	96852399.000000	5033279	9999.977427	28158	8347	0.999998	28034	8234	0.999998	60026415	0.000000
257648780	96839696.000000	5035745	9999.986309	28296	8111	0.999999	27885	8186	0.999999	61490902	0.000000
257646260	96846081.000000	5031840	9999.991696	28131	8153	0.999999	27866	8313	0.999999	62955126	0.000000
257629529	96878190.000000	5035014	9999.994963	28065	8390	0.999999	28159	8289	0.999999	64414709	0.000000
257643776	96849826.000000	5033265	9999.996945	28324	8038	1.000000	28069	8349	1.000000	65872465	0.000000
257644573	96875667.000000	5038011	9999.998147	28169	8057	1.000000	27910	8394	1.000000	67329194	0.000000
257638899	96892645.000000	5034789	9999.998876	28109	8243	1.000000	28098	8373	1.000000	68782498	0.000000
257621776	96888201.000000	5036716	9999.999318	28308	8270	1.000000	27965	8234	1.000000	70235102	0.000000
257652009	96847741.000000	5037355	9999.999587	28426	8349	1.000000	28083	8290	1.000000	71685896	0.000000
257631643	96882717.000000	5032284	9999.999749	28295	8425	1.000000	28081	8360	1.000000	73133318	0.000000
257651304	96832996.000000	5033690	9999.999848	28234	8388	1.000000	28139	8151	1.000000	74578875	0.000000
257644508	96876095.000000	5035537	9999.999908	28382	8181	1.000000	28075	8311	1.000000	76022480	0.000000
257630299	96862588.000000	5033352	9999.999944	27995	8139	1.000000	28107	8066	1.000000	77464462	0.000000
257668264	96823490.000000	5035333	9999.999966	28270	8228	1.000000	27830	8260	1.000000	78902397	0.000000
257623978	96870788.000000	5037567	9999.999979	28100	8347	1.000000	28000	8260	1.000000	80338005	-1.#IND00
257649053	96865897.000000	5032172	9999.999988	28137	8370	1.000000	28044	8158	1.000000	81771745	0.004400
257625267	96869312.000000	5035057	9999.999992	28307	8074	1.000000	28102	8361	1.000000	83203836	0.006438
257631334	96864238.000000	5036532	9999.999995	28103	8098	1.000000	28175	8235	1.000000	84636150	0.005652
257626417	96872384.000000	5035069	9999.999997	28030	8197	1.000000	27951	8260	1.000000	86064687	0.013321
257631329	96870676.000000	5035919	9999.999998	28176	8213	1.000000	28052	8219	1.000000	87490257	0.014679
257658184	96860222.000000	5031650	9999.999999	28193	8160	1.000000	27927	8286	1.000000	88914478	0.018326
257601553	96897998.000000	5034769	9999.999999	28069	8178	1.000000	28276	8390	1.000000	90337635	0.019517
257644505	96850505.000000	5032733	10000.000000	28182	8352	1.000000	27917	8345	1.000000	91756355	0.019384
257626255	96881005.000000	5038477	10000.000000	28061	8206	1.000000	28103	8128	1.000000	93176356	0.021696
257635117	96872423.000000	5034732	10000.000000	28320	8260	1.000000	28268	8152	1.000000	94593406	0.014257
257653413	96850424.000000	5034413	10000.000000	28519	7991	1.000000	28125	8259	1.000000	96006982	0.014558
257599468	96897040.000000	5036512	10000.000000	27986	8329	1.000000	28034	8444	1.000000	97416945	0.013648
257657929	96843915.000000	5031278	10000.000000	28125	8227	1.000000	27917	8323	1.000000	98824151	0.012190
257637354	96849020.000000	5029664	10000.000000	28265	8016	1.000000	27859	8314	1.000000	100231922	0.010682
257632814	96865772.000000	5033705	10000.000000	28325	8127	1.000000	28337	8299	1.000000	101639053	0.009636
257645539	96855116.000000	5032478	10000.000000	28277	8087	1.000000	28074	8210	1.000000	103040738	0.009317
257625693	96860760.000000	5034795	10000.000000	28183	8148	1.000000	28148	8311	1.000000	104441634	0.009306
257683314	96812912.000000	5030319	10000.000000	28187	8263	1.000000	28349	8173	1.000000	105840779	0.008917
257648801	96853712.000000	5030867	10000.000000	28010	8263	1.000000	28086	8307	1.000000	107237489	0.008252
257643595	96867451.000000	5030749	10000.000000	28137	8120	1.000000	28143	8407	1.000000	108634320	0.008312
257627929	96877133.000000	5038736	10000.000000	28238	8246	1.000000	27977	8290	1.000000	110025702	0.007748
257668164	96826716.000000	5033226	10000.000000	28396	8249	1.000000	28240	8140	1.000000	111415842	0.006890
257652151	96844561.000000	5032167	10000.000000	27985	8423	1.000000	27682	8420	1.000000	112803823	0.006251
257653397	96868288.000000	5024865	10000.000000	28131	8109	1.000000	28182	8296	1.000000	114188420	0.006403
257639168	96879591.000000	5034488	10000.000000	28191	8127	1.000000	27975	8416	1.000000	115570926	0.006158
257625864	96860761.000000	5036355	10000.000000	28104	8301	1.000000	27934	8229	1.000000	116955476	0.005517
257657634	96840112.000000	5031631	10000.000000	28184	8194	1.000000	28172	8221	1.000000	118335079	0.005304
257628130	96886438.000000	5037415	10000.000000	28081	8259	1.000000	28062	8370	1.000000	119711531	0.004952
257630889	96866573.000000	5037015	10000.000000	28194	8338	1.000000	28077	8127	1.000000	121089548	0.004794
257645365	96855500.000000	5030085	10000.000000	27898	8244	1.000000	28256	8051	1.000000	122463260	0.004697
257644027	96843515.000000	5037481	10000.000000	28210	8146	1.000000	28018	8256	1.000000	123837170	0.004576
257631361	96890071.000000	5040085	10000.000000	28087	8437	1.000000	28081	8193	1.000000	125209532	0.004289
257619090	96875030.000000	5036057	10000.000000	28171	8211	1.000000	28074	8273	1.000000	126576605	0.003790
257643708	96850566.000000	5038482	10000.000000	28179	8146	1.000000	28150	8152	1.000000	127942056	0.002358
257634877	96860698.000000	5031696	10000.000000	27911	8339	1.000000	28131	8201	1.000000	129305665	0.002372
257652229	96857095.000000	5034149	10000.000000	28070	8055	1.000000	28181	8296	1.000000	130668939	0.002801
257617913	96873468.000000	5034320	10000.000000	28016	8181	1.000000	28288	8258	1.000000	132028661	0.002352
257643247	96853418.000000	5039073	10000.000000	28079	8279	1.000000	28246	8172	1.000000	133385342	0.000404
257659734	96853775.000000	5034174	10000.000000	27919	8342	1.000000	28232	8399	1.000000	134736118	0.000476
257650099	96862447.000000	5031774	10000.000000	28291	8264	1.000000	28169	8198	1.000000	136090046	0.000178
257650013	96852962.000000	5033202	10000.000000	28303	8089	1.000000	28135	8335	1.000000	137440193	-0.000375
257636510	96840474.000000	5035932	10000.000000	28230	8199	1.000000	28124	8436	1.000000	138787031	-0.000399
257632069	96856226.000000	5032527	10000.000000	28290	8100	1.000000	27883	8329	1.000000	140133972	-0.000890
257627373	96863729.000000	5031590	10000.000000	28334	8307	1.000000	28029	8376	1.000000	141478163	-0.001020
257625980	96870051.000000	5037579	10000.000000	27980	8156	1.000000	27841	8243	1.000000	142822897	-0.001220
257657766	96868606.000000	5035066	10000.000000	28043	8296	1.000000	28227	8377	1.000000	144164251	-0.001093
257637517	96864606.000000	5030287	10000.000000	28211	8054	1.000000	28249	8260	1.000000	145504360	-0.001029
257677635	96816359.000000	5031949	10000.000000	28155	8245	1.000000	27969	8148	1.000000	146839336	-0.000797
257634543	96869204.000000	5035934	10000.000000	28336	8199	1.000000	28097	8296	1.000000	148173797	-0.000499
257636321	96850341.000000	5032811	10000.000000	28036	8390	1.000000	28238	8030	1.000000	149506272	-0.000542
257653844	96833883.000000	5034567	10000.000000	28267	8264	1.000000	28126	8338	1.000000	150836752	-0.000245
257653943	96842750.000000	5036334	10000.000000	28141	8180	1.000000	28078	8176	1.000000	152166195	-0.000019
257648640	96820594.000000	5034438	10000.000000	28024	8382	1.000000	27827	8353	1.000000	153491531	0.000037
257652430	96869971.000000	5033709	10000.000000	28146	8019	1.000000	28036	8267	1.000000	154815186	0.000183
257633176	96877302.000000	5035179	10000.000000	28174	8191	1.000000	28166	8197	1.000000	156138187	0.000127
257635029	96858979.000000	5030313	10000.000000	28145	8257	1.000000	28063	8247	1.000000	157459327	0.000614
257619619	96892498.000000	5034243	10000.000000	28257	8221	1.000000	28185	8280	1.000000	158778580	0.000536
257634531	96866739.000000	5035357	10000.000000	28218	8118	1.000000	27896	8247	1.000000	160095176	0.000760
257647075	96852639.000000	5035128	10000.000000	28165	8102	1.000000	28092	8110	1.000000	161409987	0.000758
npatches	nstrain	runtime	dt	init_x	init_y	init_y_blood	init_z	init_S	beta0	beta1	beta2	beta3	mean_beta	B	d	delta	delta_blood	b[0]	mut	m	CTL	c	g	epsilon	k	het	lambda	rho	omega	x_max	patch.dyna	DELTA	A	VA
10000	1	100.000000	0.000100	21900	9499	5000000	0.001000	10000000	10.231685	15.787131	23.118956	14.962027	20	8000000000.000000	0.010000	1.000000	1.000000	800000	0.000050	0.048000	0	0.500000	0.000000	25.000000	16.000000	0.500000	0.001000	0.001000	0.010000	31987	0	10.000000	7.000000	1.000000
sus	inf	inf_blood	z	x[0]	y[0][0]	z[0]	x[1]	y[1][0]	z[1]	S[0]	synchrony
219000000	94990000.000000	5000000	10.000000	21900	9499	0.001000	21900	9499	0.001000	10000000	0.000000
105128229	854513349.000000	44521878	3940.834452	15482	81631	0.394083	11892	84419	0.394083	15241490	0.000000
173690297	343963193.000000	17906351	6324.976263	22949	30375	0.632498	19060	33139	0.632498	19596916	0.000000
212774875	202907178.000000	10556496	7771.013291	26065	17092	0.777101	23040	19466	0.777101	22648950	0.000000
235205791	143762039.000000	7478464	8648.068121	27667	11636	0.864807	25041	13313	0.864807	24961875	0.000000
248481498	114073179.000000	5933582	9180.022116	28701	8930	0.918002	26633	10533	0.918002	26849758	0.000000
256491628	97825956.000000	5084195	9502.664490	29109	7608	0.950266	27136	8831	0.950266	28480681	0.000000
261313777	88527216.000000	4597359	9698.354536	29462	6828	0.969835	27529	7882	0.969835	29951553	0.000000
264247014	83068251.000000	4316201	9817.045065	29250	6505	0.981705	27945	7433	0.981705	31326931	0.000000
266044645	79770399.000000	4146905	9889.033609	29686	6175	0.988903	28098	7152	0.988903	32644681	0.000000
267127586	77810300.000000	4046768	9932.696323	29559	5987	0.993270	28048	6977	0.993270	33927417	0.000000
267807768	76627510.000000	3982792	9959.178767	29765	5866	0.995918	28210	6821	0.995918	35183725	0.000000
268203047	75913229.000000	3951043	9975.240980	29498	5919	0.997524	28308	6860	0.997524	36426776	0.000000
268420315	75502370.000000	3921173	9984.983083	29873	5797	0.998498	28280	6812	0.998498	37661453	0.000000
268590645	75216527.000000	3911397	9990.891893	29764	5676	0.999089	28358	6815	0.999089	38888414	0.000000
268673170	75044451.000000	3902920	9994.475723	29819	5656	0.999448	28186	6813	0.999448	40111054	0.000000
268705786	74980162.000000	3894238	9996.649399	29752	5885	0.999665	28394	6654	0.999665	41327178	0.000000
268747963	74913984.000000	3888523	9997.967783	29649	5821	0.999797	27955	6645	0.999797	42542475	0.000000
268801039	74838666.000000	3889781	9998.767413	29761	5874	0.999877	28184	6632	0.999877	43757127	0.000000
268821878	74815047.000000	3890873	9999.252408	29755	5856	0.999925	28310	6836	0.999925	44967694	0.000000
268815098	74814506.000000	3887922	9999.546568	29969	5713	0.999955	28295	6713	0.999955	46176828	0.000000
268818975	74808430.000000	3890435	9999.724983	29778	5748	0.999972	28151	6830	0.999972	47382887	0.000000
268798562	74844236.000000	3892040	9999.833196	29702	5700	0.999983	28251	6511	0.999983	48587267	0.000000
268770310	74856940.000000	3892765	9999.898829	29789	5918	0.999990	28352	6702	0.999990	49791368	0.000000
268823945	74792118.000000	3887480	9999.938638	29792	5833	0.999994	28319	6596	0.999994	50993291	0.000000
268841315	74777888.000000	3886253	9999.962782	29742	5669	0.999996	28210	6717	0.999996	52192426	0.000000
268814853	74822216.000000	3889749	9999.977427	29819	5842	0.999998	28145	6669	0.999998	53389960	0.000000
268822622	74803567.000000	3890628	9999.986309	29596	5720	0.999999	28254	6578	0.999999	54586701	0.000000
268823671	74783292.000000	3887663	9999.991696	29720	5821	0.999999	28325	6629	0.999999	55779904	0.000000
268832244	74791222.000000	3886399	9999.994963	29890	5800	0.999999	28297	6476	0.999999	56971928	0.000000
268798088	74812840.000000	3887915	9999.996945	29974	5757	1.000000	28351	6599	1.000000	58164738	0.000000
268782836	74842938.000000	3889868	9999.998147	29709	5900	1.000000	28320	6680	1.000000	59351456	0.000000
268797837	74849168.000000	3888828	9999.998876	29810	5904	1.000000	28061	6711	1.000000	60540082	0.000000
268800515	74809780.000000	3886263	9999.999318	29961	5853	1.000000	28063	6707	1.000000	61728714	0.000000
268813415	74805862.000000	3888007	9999.999587	29768	5734	1.000000	28210	6806	1.000000	62913677	0.000000
268824168	74813531.000000	3890871	9999.999749	29688	5788	1.000000	28286	6649	1.000000	64091095	0.000000
268814733	74808203.000000	3887327	9999.999848	30017	5790	1.000000	28114	6675	1.000000	65271026	0.000000
268832065	74798174.000000	3884862	9999.999908	30017	5794	1.000000	28190	6611	1.000000	66449709	0.000000
268810517	74796946.000000	3893505	9999.999944	29621	5734	1.000000	28227	6599	1.000000	67624966	0.000000
268794541	74842327.000000	3895259	9999.999966	29922	5649	1.000000	28312	6764	1.000000	68799012	0.000000
268812642	74834062.000000	3891638	9999.999979	29769	5729	1.000000	28354	6556	1.000000	69971449	-1.#IND00
268783238	74826466.000000	3890362	9999.999988	29601	5854	1.000000	28283	6783	1.000000	71140823	0.000000
268797581	74828985.000000	3889673	9999.999992	29860	5805	1.000000	28070	6650	1.000000	72309525	0.000106
268843278	74774372.000000	3887244	9999.999995	29712	5687	1.000000	28171	6596	1.000000	73478075	0.008471
268804524	74812466.000000	3885623	9999.999997	29646	5761	1.000000	28405	6809	1.000000	74642836	0.000366
268856345	74783611.000000	3884189	9999.999998	29688	5787	1.000000	28507	6633	1.000000	75806195	-0.003214
268823518	74799329.000000	3890003	9999.999999	29960	5833	1.000000	28265	6638	1.000000	76968441	0.002263
268820577	74793730.000000	3888603	9999.999999	29752	5724	1.000000	28151	6635	1.000000	78129406	-0.000336
268794090	74840238.000000	3885170	10000.000000	29743	5683	1.000000	28161	6691	1.000000	79289391	-0.002669
268831065	74778884.000000	3889882	10000.000000	29745	5780	1.000000	27989	6761	1.000000	80446721	-0.004056
268819311	74793532.000000	3889205	10000.000000	29900	5834	1.000000	28227	6849	1.000000	81602610	-0.006119
268815744	74797442.000000	3889464	10000.000000	29745	5574	1.000000	28375	6626	1.000000	82756701	-0.002048
268817315	74811759.000000	3889315	10000.000000	29771	5718	1.000000	28268	6604	1.000000	83908754	-0.001736
268777139	74857682.000000	3890038	10000.000000	29741	5793	1.000000	28153	6689	1.000000	85060836	-0.002258
268795012	74809073.000000	3885370	10000.000000	29747	5829	1.000000	28169	6867	1.000000	86208650	-0.003120
268819063	74812172.000000	3887638	10000.000000	29668	5911	1.000000	28223	6594	1.000000	87353797	-0.002900
268811324	74789007.000000	3891674	10000.000000	29878	5822	1.000000	28281	6559	1.000000	88499416	-0.001161
268804284	74788215.000000	3885251	10000.000000	29893	5672	1.000000	28208	6595	1.000000	89643919	0.000740
268806130	74820023.000000	3889084	10000.000000	29951	5686	1.000000	28205	6672	1.000000	90786374	-0.000766
268804587	74814178.000000	3890741	10000.000000	29977	5755	1.000000	28353	6713	1.000000	91925086	-0.000799
268798939	74815507.000000	3887897	10000.000000	29837	5818	1.000000	28299	6589	1.000000	93062191	0.000165
268825769	74789078.000000	3888459	10000.000000	30019	5675	1.000000	28225	6646	1.000000	94199091	-0.000605
268815058	74819101.000000	3885834	10000.000000	29583	5812	1.000000	28168	6599	1.000000	95334498	-0.000222
268817936	74826250.000000	3887299	10000.000000	29741	5808	1.000000	28313	6576	1.000000	96468548	-0.000458
268819839	74822242.000000	3889071	10000.000000	30056	5681	1.000000	28382	6545	1.000000	97597316	0.000084
268799621	74807016.000000	3887346	10000.000000	29677	5794	1.000000	28312	6673	1.000000	98726310	0.000220
268795498	74815586.000000	3888853	10000.000000	29958	5581	1.000000	28307	6556	1.000000	99854617	-0.003295
268810663	74804504.000000	3891863	10000.000000	30042	5658	1.000000	28443	6660	1.000000	100979884	-0.002779
268822194	74796096.000000	3883945	10000.000000	29977	5813	1.000000	28196	6798	1.000000	102103472	-0.001454
268790983	74823193.000000	3887501	10000.000000	29821	5523	1.000000	28088	6730	1.000000	103225134	0.001648
268817024	74825813.000000	3887144	10000.000000	29814	5664	1.000000	28222	6673	1.000000	104344795	0.001549
268807956	74830777.000000	3890848	10000.000000	29505	5785	1.000000	28502	6628	1.000000	105464282	0.001346
268799318	74834186.000000	3890639	10000.000000	29846	5712	1.000000	28393	6711	1.000000	106582962	-0.000275
268825160	74805744.000000	3884821	10000.000000	29773	5865	1.000000	28405	6575	1.000000	107701276	-0.000505
268834684	74821392.000000	3886698	10000.000000	30020	5762	1.000000	28340	6620	1.000000	108815458	-0.000331
268802403	74818828.000000	3888718	10000.000000	29770	5867	1.000000	28265	6802	1.000000	109927480	0.000018
268800118	74822160.000000	3890272	10000.000000	29775	5958	1.000000	28228	6624	1.000000	111037067	0.000101
268806404	74827470.000000	3886316	10000.000000	29757	5770	1.000000	28194	6655	1.000000	112145257	-0.000921
268778638	74863246.000000	3888692	10000.000000	29895	5795	1.000000	28124	6745	1.000000	113255066	-0.000957
268812657	74802965.000000	3886697	10000.000000	29828	5637	1.000000	28207	6681	1.000000	114361199	-0.000807
268838074	74797421.000000	3885412	10000.000000	29522	5718	1.000000	28067	6729	1.000000	115469061	-0.001602
268799593	74801554.000000	3891431	10000.000000	29569	5587	1.000000	28460	6669	1.000000	116572884	-0.000910
268798399	74829570.000000	3887985	10000.000000	29976	5676	1.000000	28170	6558	1.000000	117672914	-0.000672
268808171	74821955.000000	3889601	10000.000000	29722	5812	1.000000	28502	6565	1.000000	118773656	-0.000711
268808648	74796177.000000	3884429	10000.000000	30069	5798	1.000000	28211	6619	1.000000	119872196	-0.000792
268821165	74823040.000000	3888167	10000.000000	29838	5644	1.000000	28134	6511	1.000000	120967242	-0.000246
268843904	74786226.000000	3890284	10000.000000	29889	5705	1.000000	28148	6692	1.000000	122061861	-0.000208
268824583	74799393.000000	3886519	10000.000000	29878	5720	1.000000	28199	6769	1.000000	123153770	-0.000062
268789567	74843649.000000	3892963	10000.000000	29803	5804	1.000000	28371	6755	1.000000	124244242	0.000828
268796770	74847944.000000	3889377	10000.000000	29718	5630	1.000000	28002	6752	1.000000	125334590	0.000921
268795804	74841030.000000	3890692	10000.000000	29579	5781	1.000000	28233	6617	1.000000	126424498	0.000959
268814793	74779186.000000	3885911	10000.000000	29671	5759	1.000000	28237	6537	1.000000	127511192	0.001224
268815818	74794819.000000	3888442	10000.000000	29844	5856	1.000000	28269	6664	1.000000	128597363	0.001130
268831798	74812744.000000	3884402	10000.000000	29839	5810	1.000000	28227	6773	1.000000	129681546	0.001234
268842719	74781013.000000	3889080	10000.000000	30013	5815	1.000000	28327	6518	1.000000	130760829	0.000326
268804935	74823867.000000	3887784	10000.000000	29623	5866	1.000000	28165	6394	1.000000	131841201	0.000370
268817919	74793296.000000	3890231	10000.000000	29560	5667	1.000000	28348	6613	1.000000	132918609	0.000695
268837712	74777456.000000	3884906	10000.000000	29726	5835	1.000000	28253	6500	1.000000	133996475	0.000137
268810413	74825713.000000	3888553	10000.000000	29728	5758	1.000000	28210	6751	1.000000	135069275	0.000093
268817909	74823367.000000	3887991	10000.000000	29939	5791	1.000000	28349	6810	1.000000	136143390	0.000109
npatches	nstrain	runtime	dt	init_x	init_y	init_y_blood	init_z	init_S	beta0	beta1	beta2	beta3	mean_beta	B	d	delta	delta_blood	b[0]	mut	m	CTL	c	g	epsilon	k	het	lambda	rho	omega	x_max	patch.dyna	DELTA	A	VA
10000	1	100.000000	0.000100	21900	9499	5000000	0.001000	10000000	26.250445	14.664956	12.723074	23.632817	20	8000000000.000000	0.010000	1.000000	1.000000	800000	0.000050	0.048000	0	0.500000	0.000000	25.000000	17.000000	0.500000	0.001000	0.001000	0.010000	31987	0	10.000000	7.000000	1.000000
sus	inf	inf_blood	z	x[0]	y[0][0]	z[0]	x[1]	y[1][0]	z[1]	S[0]	synchrony
219000000	94990000.000000	5000000	10.000000	21900	9499	0.001000	21900	9499	0.001000	10000000	0.000000
110638588	789877620.000000	41159668	3940.834452	8807	80572	0.394083	13131	76954	0.394083	15178113	0.000000
183167060	303981008.000000	15822830	6324.976263	15228	32534	0.632498	20672	28565	0.632498	19335685	0.000000
223891669	171891249.000000	8938952	7771.013291	19664	18970	0.777101	24810	15589	0.777101	22122356	0.000000
247173955	116705149.000000	6068268	8648.068121	22396	13097	0.864807	26956	10342	0.864807	24147729	0.000000
260884141	89098477.000000	4633464	9180.022116	23875	10172	0.918002	27925	7854	0.918002	25728028	0.000000
269197247	73927307.000000	3839536	9502.664490	24882	8522	0.950266	28573	6436	0.950266	27043736	0.000000
274186674	65259858.000000	3392839	9698.354536	25740	7468	0.969835	28975	5459	0.969835	28198273	0.000000
277250934	60107845.000000	3126281	9817.045065	26026	7302	0.981705	29316	5117	0.981705	29252465	0.000000
279178165	56982588.000000	2963946	9889.033609	26021	6652	0.988903	29449	4786	0.988903	30245798	0.000000
280308943	55164410.000000	2867603	9932.696323	26429	6457	0.993270	29489	4562	0.993270	31202317	0.000000
281014836	54005674.000000	2809601	9959.178767	26569	6092	0.995918	29438	4492	0.995918	32133538	0.000000
281421973	53353699.000000	2773939	9975.240980	26373	6289	0.997524	29524	4596	0.997524	33049793	0.000000
281714788	52923265.000000	2750549	9984.983083	26515	6191	0.998498	29524	4482	0.998498	33957347	0.000000
281854147	52656913.000000	2736479	9990.891893	26753	6200	0.999089	29481	4275	0.999089	34857032	0.000000
281969649	52496898.000000	2730307	9994.475723	26861	6188	0.999448	29665	4514	0.999448	35753671	0.000000
282011177	52440025.000000	2726635	9996.649399	26636	6049	0.999665	29704	4542	0.999665	36647994	0.000000
282009037	52386677.000000	2725489	9997.967783	26434	6241	0.999797	29581	4449	0.999797	37538707	0.000000
282045287	52345047.000000	2721411	9998.767413	26444	6181	0.999877	29610	4411	0.999877	38427200	0.000000
282082773	52297757.000000	2719109	9999.252408	26670	6106	0.999925	29696	4497	0.999925	39314546	0.000000
282080382	52329414.000000	2716870	9999.546568	26802	6175	0.999955	29710	4425	0.999955	40201451	0.000000
282068596	52320109.000000	2717627	9999.724983	26695	6193	0.999972	29538	4458	0.999972	41083836	0.000000
282095705	52298028.000000	2717027	9999.833196	26467	6079	0.999983	29448	4489	0.999983	41965827	0.000000
282072857	52321251.000000	2717510	9999.898829	26660	6086	0.999990	29676	4606	0.999990	42847825	0.000000
282060930	52316197.000000	2720293	9999.938638	26421	6245	0.999994	29588	4415	0.999994	43726944	0.000000
282101559	52283961.000000	2721110	9999.962782	26594	6181	0.999996	29578	4424	0.999996	44606354	0.000000
282089252	52305176.000000	2720972	9999.977427	26675	6012	0.999998	29578	4320	0.999998	45484284	0.000000
282097823	52301062.000000	2717585	9999.986309	26758	6320	0.999999	29410	4485	0.999999	46360276	0.000000
282061249	52293515.000000	2718778	9999.991696	26800	6107	0.999999	29844	4346	0.999999	47235423	0.000000
282093632	52314792.000000	2718166	9999.994963	26480	6306	0.999999	29680	4372	0.999999	48108978	0.000000
282089182	52274945.000000	2719429	9999.996945	26461	6128	1.000000	29726	4333	1.000000	48982481	0.000000
282093354	52281025.000000	2719764	9999.998147	26588	6109	1.000000	29882	4345	1.000000	49854026	0.000000
282057700	52294963.000000	2717711	9999.998876	26613	6140	1.000000	29619	4442	1.000000	50722884	0.000000
282100685	52290028.000000	2718526	9999.999318	26690	6057	1.000000	29496	4504	1.000000	51591302	0.000000
282094564	52275541.000000	2719147	9999.999587	26612	6209	1.000000	29516	4406	1.000000	52459017	0.000000
282084981	52304295.000000	2716339	9999.999749	26546	6021	1.000000	29428	4479	1.000000	53324507	0.000000
282084679	52285644.000000	2718264	9999.999848	26624	6107	1.000000	29556	4537	1.000000	54189373	0.000000
282111278	52291844.000000	2718521	9999.999908	26471	6175	1.000000	29427	4437	1.000000	55050058	0.000000
282073631	52296956.000000	2718447	9999.999944	26404	6193	1.000000	29603	4552	1.000000	55912889	0.000000
282100566	52280545.000000	2718625	9999.999966	26474	6337	1.000000	29459	4399	1.000000	56773356	0.000000
282097060	52273230.000000	2719578	9999.999979	26845	5945	1.000000	29703	4375	1.000000	57633003	-1.#IND00
282100354	52300807.000000	2719531	9999.999988	26445	6162	1.000000	29734	4411	1.000000	58491636	0.000000
282072531	52285351.000000	2718738	9999.999992	26589	6029	1.000000	29574	4387	1.000000	59349452	-0.005887
282097855	52276555.000000	2716655	9999.999995	26654	5944	1.000000	29690	4404	1.000000	60206051	0.004438
282068563	52338323.000000	2718830	9999.999997	26629	6271	1.000000	29452	4398	1.000000	61059527	0.001798
282087309	52286235.000000	2715626	9999.999998	26467	6237	1.000000	29630	4294	1.000000	61913831	0.000638
282102549	52291378.000000	2717592	9999.999999	26389	6073	1.000000	29303	4437	1.000000	62765452	-0.002509
282084982	52286908.000000	2718108	9999.999999	26392	6331	1.000000	29650	4478	1.000000	63614931	0.000028
282075089	52328404.000000	2718622	10000.000000	26748	6143	1.000000	29486	4393	1.000000	64463249	0.002120
282080117	52318685.000000	2719027	10000.000000	26679	6400	1.000000	29902	4250	1.000000	65312024	0.001108
282084439	52300153.000000	2717133	10000.000000	26381	6151	1.000000	29633	4404	1.000000	66157845	0.002205
282077723	52315846.000000	2721506	10000.000000	26645	6185	1.000000	29736	4521	1.000000	67003754	0.004175
282086410	52304619.000000	2717264	10000.000000	26369	6194	1.000000	29554	4362	1.000000	67847753	0.004340
282103043	52288720.000000	2716290	10000.000000	26461	6223	1.000000	29588	4454	1.000000	68689191	0.005872
282092151	52298998.000000	2717700	10000.000000	26609	6139	1.000000	29398	4505	1.000000	69530171	0.006155
282089211	52278440.000000	2716502	10000.000000	26825	5998	1.000000	29512	4576	1.000000	70370605	0.008172
282077576	52296522.000000	2717704	10000.000000	26773	5964	1.000000	29578	4662	1.000000	71210896	0.007713
282075621	52312073.000000	2720880	10000.000000	26671	6070	1.000000	29610	4429	1.000000	72048302	0.006166
282058180	52302918.000000	2720654	10000.000000	26598	6122	1.000000	29507	4506	1.000000	72883936	0.005088
282080915	52317231.000000	2719648	10000.000000	26848	6077	1.000000	29198	4462	1.000000	73720045	0.004875
282090069	52320077.000000	2719682	10000.000000	26578	6381	1.000000	29600	4320	1.000000	74554610	0.001383
282101476	52274302.000000	2717447	10000.000000	26646	6187	1.000000	29624	4330	1.000000	75386633	0.003000
282100757	52275394.000000	2716158	10000.000000	26597	6146	1.000000	29713	4492	1.000000	76217564	0.002910
282123979	52262197.000000	2715775	10000.000000	26402	6170	1.000000	29638	4406	1.000000	77047351	0.003044
282094532	52282021.000000	2717965	10000.000000	26372	6208	1.000000	29572	4453	1.000000	77877602	0.003053
282081306	52311146.000000	2718863	10000.000000	26676	6119	1.000000	29512	4328	1.000000	78702987	0.002864
282082831	52287221.000000	2715918	10000.000000	26650	6018	1.000000	29425	4554	1.000000	79528712	0.002887
282068366	52310118.000000	2718594	10000.000000	26735	6272	1.000000	29455	4392	1.000000	80354657	0.002748
282071173	52311681.000000	2718897	10000.000000	26714	6240	1.000000	29486	4427	1.000000	81178811	0.002924
282059117	52320281.000000	2717130	10000.000000	26701	6226	1.000000	29495	4393	1.000000	82002084	0.002632
282090316	52279924.000000	2718291	10000.000000	26587	6144	1.000000	29697	4420	1.000000	82823851	0.002533
282068553	52310007.000000	2720417	10000.000000	26619	6033	1.000000	29555	4435	1.000000	83644592	0.003584
282104467	52271542.000000	2717918	10000.000000	26819	6127	1.000000	29368	4455	1.000000	84462931	0.003412
282083014	52295684.000000	2717601	10000.000000	26706	6162	1.000000	29811	4382	1.000000	85281307	0.003334
282072757	52309965.000000	2721334	10000.000000	26588	6128	1.000000	29643	4538	1.000000	86097341	0.003257
282068370	52321086.000000	2723714	10000.000000	26752	6197	1.000000	29759	4549	1.000000	86911429	0.003141
282093864	52291193.000000	2716898	10000.000000	26793	6022	1.000000	29658	4485	1.000000	87724580	0.004766
282084441	52297523.000000	2716808	10000.000000	26521	6123	1.000000	29627	4286	1.000000	88538054	0.004882
282066558	52314425.000000	2721507	10000.000000	26710	6207	1.000000	29583	4543	1.000000	89350400	0.005474
282065276	52306669.000000	2719850	10000.000000	26644	6156	1.000000	29574	4498	1.000000	90158682	0.007392
282090871	52317688.000000	2720435	10000.000000	26526	6253	1.000000	29631	4272	1.000000	90968403	0.007426
282096207	52285558.000000	2714853	10000.000000	26569	6050	1.000000	29599	4377	1.000000	91777870	0.007341
282090988	52300082.000000	2717471	10000.000000	26449	6051	1.000000	29533	4434	1.000000	92584741	0.007495
282080598	52312857.000000	2719760	10000.000000	26397	6151	1.000000	29570	4376	1.000000	93391726	0.007996
282072042	52312315.000000	2722738	10000.000000	26501	6076	1.000000	29769	4425	1.000000	94194721	0.007901
282102816	52281028.000000	2722268	10000.000000	26591	6189	1.000000	29575	4368	1.000000	94995909	0.007112
282097638	52271878.000000	2715722	10000.000000	26436	6232	1.000000	29194	4554	1.000000	95798115	0.007131
282081374	52303028.000000	2717615	10000.000000	26657	6105	1.000000	29729	4307	1.000000	96598519	0.006988
282086793	52312553.000000	2721037	10000.000000	26589	6153	1.000000	29597	4339	1.000000	97398586	0.006496
282087579	52290949.000000	2716258	10000.000000	26605	6138	1.000000	29686	4502	1.000000	98195951	0.006116
282092638	52277939.000000	2718090	10000.000000	26716	6006	1.000000	29613	4313	1.000000	98992936	0.005726
282072652	52302217.000000	2716583	10000.000000	26539	6241	1.000000	29657	4308	1.000000	99788586	0.006172
282081819	52311537.000000	2715821	10000.000000	26657	6126	1.000000	29685	4361	1.000000	100583182	0.005986
282079427	52319869.000000	2719189	10000.000000	26535	6074	1.000000	29490	4432	1.000000	101376454	0.006270
282097253	52314422.000000	2719446	10000.000000	26389	6297	1.000000	29627	4364	1.000000	102170366	0.006093
282091670	52292836.000000	2719162	10000.000000	26663	5965	1.000000	29670	4527	1.000000	102961208	0.005971
282076330	52328357.000000	2715375	10000.000000	26744	6148	1.000000	29694	4363	1.000000	103750321	0.005828
282071783	52315932.000000	2718274	10000.000000	26517	6301	1.000000	29547	4474	1.000000	104539257	0.005136
282082552	52299683.000000	2718869	10000.000000	26645	6037	1.000000	29591	4312	1.000000	105327231	0.005535
282077813	52290834.000000	2715215	10000.000000	26548	6293	1.000000	29524	4451	1.000000	106111957	0.004395
npatches	nstrain	runtime	dt	init_x	init_y	init_y_blood	init_z	init_S	beta0	beta1	beta2	beta3	mean_beta	B	d	delta	delta_blood	b[0]	mut	m	CTL	c	g	epsilon	k	het	lambda	rho	omega	x_max	patch.dyna	DELTA	A	VA
10000	1	100.000000	0.000100	21900	9499	5000000	0.001000	10000000	17.758933	22.478954	28.948885	21.616513	20	8000000000.000000	0.010000	1.000000	1.000000	800000	0.000050	0.048000	0	0.500000	0.000000	25.000000	18.000000	0.500000	0.001000	0.001000	0.010000	31987	0	10.000000	7.000000	1.000000
sus	inf	inf_blood	z	x[0]	y[0][0]	z[0]	x[1]	y[1][0]	z[1]	S[0]	synchrony
219000000	94990000.000000	5000000	10.000000	21900	9499	0.001000	21900	9499	0.001000	10000000	0.000000
116159314	731225197.000000	38098991	3940.834452	12045	72553	0.394083	10285	73953	0.394083	15115527	0.000000
192336654	268774123.000000	13995348	6324.976263	20053	26196	0.632498	17922	27788	0.632498	19079365	0.000000
234499466	144958318.000000	7542063	7771.013291	24295	13815	0.777101	22390	15134	0.777101	21614088	0.000000
258397928	93525443.000000	4864146	8648.068121	26501	8924	0.864807	24980	9724	0.864807	23364293	0.000000
272480199	67851644.000000	3529053	9180.022116	28288	6302	0.918002	26704	7085	0.918002	24660851	0.000000
280961303	53783747.000000	2794522	9502.664490	28829	5052	0.950266	27529	5682	0.950266	25685048	0.000000
286152400	45667093.000000	2373800	9698.354536	29387	4140	0.969835	28030	4766	0.969835	26544413	0.000000
289345319	40805245.000000	2120893	9817.045065	29655	3718	0.981705	28793	4168	0.981705	27301859	0.000000
291304321	37893921.000000	1971291	9889.033609	29686	3531	0.988903	28591	4066	0.988903	27995612	0.000000
292529039	36122793.000000	1878574	9932.696323	29759	3409	0.993270	28683	3872	0.993270	28649365	0.000000
293295472	35028504.000000	1820739	9959.178767	29946	3121	0.995918	28951	3747	0.995918	29278378	0.000000
293722248	34375652.000000	1786948	9975.240980	30169	3099	0.997524	28843	3513	0.997524	29892679	0.000000
294014366	33946010.000000	1764162	9984.983083	29918	3088	0.998498	29218	3542	0.998498	30498917	0.000000
294209989	33677624.000000	1751496	9990.891893	29897	3020	0.999089	29086	3567	0.999089	31096116	0.000000
294322023	33541386.000000	1744073	9994.475723	30157	3067	0.999448	29208	3493	0.999448	31688952	0.000000
294382685	33452998.000000	1740414	9996.649399	30078	3095	0.999665	29068	3332	0.999665	32277758	0.000000
294398121	33421554.000000	1737287	9997.967783	29896	3054	0.999797	29000	3496	0.999797	32866790	0.000000
294402202	33399070.000000	1734553	9998.767413	29755	3139	0.999877	29197	3603	0.999877	33452955	0.000000
294463828	33338719.000000	1732461	9999.252408	29891	3018	0.999925	29210	3487	0.999925	34037061	0.000000
294487855	33303693.000000	1731525	9999.546568	30013	3012	0.999955	29114	3493	0.999955	34623073	0.000000
294468291	33311721.000000	1731557	9999.724983	30050	3180	0.999972	29317	3475	0.999972	35206698	0.000000
294461736	33321830.000000	1734922	9999.833196	29948	3074	0.999983	28861	3551	0.999983	35789335	0.000000
294491244	33296898.000000	1729342	9999.898829	30221	2989	0.999990	29208	3617	0.999990	36372552	0.000000
294481297	33298037.000000	1731205	9999.938638	29689	3112	0.999994	28933	3519	0.999994	36952409	0.000000
294480627	33288072.000000	1727777	9999.962782	29795	2909	0.999996	29139	3479	0.999996	37531923	0.000000
294466548	33312184.000000	1730686	9999.977427	29826	3049	0.999998	28843	3636	0.999998	38110603	0.000000
294507886	33277721.000000	1729626	9999.986309	29855	3121	0.999999	28939	3516	0.999999	38686627	0.000000
294453472	33328012.000000	1730672	9999.991696	30038	3062	0.999999	29110	3557	0.999999	39264002	0.000000
294468845	33312208.000000	1732963	9999.994963	29759	2960	0.999999	29203	3507	0.999999	39840510	0.000000
294450852	33336225.000000	1731566	9999.996945	30025	2983	1.000000	28980	3497	1.000000	40415589	0.000000
294438581	33350127.000000	1735671	9999.998147	30131	3021	1.000000	29239	3456	1.000000	40990575	0.000000
294461389	33327126.000000	1734608	9999.998876	29956	3038	1.000000	29005	3713	1.000000	41565238	0.000000
294490841	33293325.000000	1729406	9999.999318	30228	3073	1.000000	29148	3493	1.000000	42137400	0.000000
294449494	33327544.000000	1732278	9999.999587	30125	3001	1.000000	29070	3548	1.000000	42708568	0.000000
294441942	33345414.000000	1731373	9999.999749	30056	3003	1.000000	29139	3407	1.000000	43279844	0.000000
294450831	33322657.000000	1732643	9999.999848	29970	3002	1.000000	29304	3349	1.000000	43850052	0.000000
294452809	33332019.000000	1733387	9999.999908	29901	3027	1.000000	29137	3657	1.000000	44419899	0.000000
294456188	33300838.000000	1729655	9999.999944	30034	3094	1.000000	28998	3407	1.000000	44988302	0.000000
294457141	33320593.000000	1732002	9999.999966	30052	2940	1.000000	29202	3651	1.000000	45554978	0.000000
294474470	33295333.000000	1730479	9999.999979	30038	3041	1.000000	29255	3506	1.000000	46120556	-1.#IND00
294471193	33310536.000000	1731308	9999.999988	30129	2990	1.000000	29034	3576	1.000000	46685912	-1.#IND00
294471493	33317506.000000	1730926	9999.999992	30022	2963	1.000000	29121	3505	1.000000	47251794	-0.024238
294467813	33324178.000000	1731012	9999.999995	29975	3121	1.000000	28968	3546	1.000000	47814536	-0.011551
294477421	33298215.000000	1730361	9999.999997	30052	3015	1.000000	28986	3710	1.000000	48378664	-0.016509
294443131	33320332.000000	1731648	9999.999998	29947	2975	1.000000	29048	3570	1.000000	48940303	-0.009078
294467075	33322049.000000	1731959	9999.999999	30047	3034	1.000000	29204	3600	1.000000	49502997	-0.004013
294467487	33314057.000000	1733873	9999.999999	30048	2977	1.000000	29162	3620	1.000000	50063823	-0.001319
294446576	33343883.000000	1734007	10000.000000	30017	3108	1.000000	29427	3513	1.000000	50624194	0.000348
294427216	33372316.000000	1734671	10000.000000	29878	2983	1.000000	29250	3555	1.000000	51183851	-0.001446
294480401	33317380.000000	1731881	10000.000000	30035	3126	1.000000	29217	3452	1.000000	51741687	-0.001346
294470197	33303239.000000	1730864	10000.000000	29774	2978	1.000000	29231	3653	1.000000	52298213	-0.002033
294478810	33296570.000000	1730812	10000.000000	29891	3153	1.000000	29262	3561	1.000000	52856462	-0.005234
294478042	33299659.000000	1731786	10000.000000	30083	2971	1.000000	28990	3546	1.000000	53410550	-0.004579
294461340	33303375.000000	1729616	10000.000000	30019	2979	1.000000	29173	3393	1.000000	53965008	-0.004613
294466375	33324852.000000	1731887	10000.000000	30151	3057	1.000000	29030	3385	1.000000	54519386	-0.005432
294445511	33332498.000000	1731917	10000.000000	29755	3105	1.000000	29092	3408	1.000000	55073409	-0.004408
294450044	33315850.000000	1730533	10000.000000	30137	3044	1.000000	29072	3643	1.000000	55626794	-0.004069
294494171	33320890.000000	1732369	10000.000000	30203	2792	1.000000	29272	3348	1.000000	56177755	-0.006154
294487467	33307526.000000	1731204	10000.000000	30091	3007	1.000000	29174	3610	1.000000	56727888	-0.005448
294449914	33341051.000000	1730728	10000.000000	30065	3084	1.000000	29242	3500	1.000000	57278160	-0.004996
294468171	33322016.000000	1729356	10000.000000	29998	3185	1.000000	28990	3432	1.000000	57825569	-0.004743
294472406	33334470.000000	1730110	10000.000000	30051	3116	1.000000	28841	3624	1.000000	58373051	-0.004742
294463012	33295620.000000	1729943	10000.000000	29985	3157	1.000000	29003	3502	1.000000	58920323	-0.004579
294493832	33302884.000000	1731887	10000.000000	30080	2986	1.000000	29048	3625	1.000000	59466002	-0.005947
294447969	33351044.000000	1733634	10000.000000	29787	2957	1.000000	29137	3502	1.000000	60009697	-0.004296
294454323	33300174.000000	1730476	10000.000000	29978	3073	1.000000	29194	3453	1.000000	60554588	-0.004236
294467649	33314770.000000	1733437	10000.000000	29942	3020	1.000000	28962	3612	1.000000	61098802	-0.005105
294465508	33314944.000000	1731052	10000.000000	29921	3028	1.000000	29166	3579	1.000000	61641252	-0.006509
294450956	33320968.000000	1731352	10000.000000	29898	3097	1.000000	29097	3606	1.000000	62182713	-0.006426
294472853	33286494.000000	1733090	10000.000000	29945	2981	1.000000	29210	3428	1.000000	62723944	-0.006279
294471345	33303903.000000	1730840	10000.000000	29938	3192	1.000000	29289	3421	1.000000	63264768	-0.006325
294459279	33328757.000000	1731238	10000.000000	30064	3017	1.000000	29036	3522	1.000000	63803945	-0.006025
294455515	33324626.000000	1734840	10000.000000	30227	2965	1.000000	29068	3642	1.000000	64342443	-0.006098
294470941	33292093.000000	1729237	10000.000000	29955	3040	1.000000	29145	3513	1.000000	64881211	-0.005475
294469912	33317874.000000	1731374	10000.000000	30041	2950	1.000000	29380	3526	1.000000	65419067	-0.005356
294467977	33333408.000000	1734170	10000.000000	30241	2929	1.000000	28968	3503	1.000000	65955717	-0.005239
294483997	33314042.000000	1731321	10000.000000	30094	3145	1.000000	29241	3483	1.000000	66493034	-0.006867
294454985	33339914.000000	1733721	10000.000000	29737	2989	1.000000	28887	3552	1.000000	67029097	-0.007311
294468608	33338072.000000	1729949	10000.000000	30226	2929	1.000000	29081	3586	1.000000	67562952	-0.007263
294424489	33340018.000000	1733628	10000.000000	29934	2899	1.000000	28998	3631	1.000000	68097112	-0.007095
294492644	33295539.000000	1731887	10000.000000	30001	3034	1.000000	29097	3688	1.000000	68630333	-0.006044
294479805	33302737.000000	1731033	10000.000000	30076	3035	1.000000	29072	3651	1.000000	69161596	-0.006159
294503450	33292328.000000	1731190	10000.000000	30039	3094	1.000000	29277	3460	1.000000	69690927	-0.005454
294495619	33302739.000000	1731886	10000.000000	30077	3019	1.000000	29092	3460	1.000000	70220706	-0.005377
294461261	33301696.000000	1730404	10000.000000	30108	3035	1.000000	28917	3596	1.000000	70749829	-0.005423
294463574	33312500.000000	1733460	10000.000000	30066	3027	1.000000	29038	3418	1.000000	71277199	-0.005221
294436719	33336402.000000	1732457	10000.000000	30046	3100	1.000000	29286	3558	1.000000	71804749	-0.004594
294465354	33321209.000000	1733342	10000.000000	29874	3139	1.000000	28903	3584	1.000000	72333399	-0.003662
294430949	33337056.000000	1734224	10000.000000	30096	2983	1.000000	28990	3536	1.000000	72860822	-0.005605
294455998	33322061.000000	1731536	10000.000000	29905	3166	1.000000	29101	3614	1.000000	73387148	-0.005470
294450026	33315285.000000	1730400	10000.000000	29753	3156	1.000000	28955	3559	1.000000	73913009	-0.005156
294429717	33323525.000000	1730682	10000.000000	30084	2969	1.000000	28999	3604	1.000000	74438675	-0.005233
294434942	33342555.000000	1733729	10000.000000	29957	3057	1.000000	29131	3533	1.000000	74962497	-0.004564
294426892	33359189.000000	1734324	10000.000000	29747	3150	1.000000	29137	3636	1.000000	75485019	-0.004765
294467118	33332467.000000	1732129	10000.000000	29712	3087	1.000000	29034	3540	1.000000	76008020	-0.004693
294446014	33328765.000000	1733938	10000.000000	29960	3058	1.000000	29088	3374	1.000000	76527784	-0.004751
294483249	33297855.000000	1732131	10000.000000	30031	3031	1.000000	29117	3566	1.000000	77047399	-0.004680
294469439	33310490.000000	1731115	10000.000000	30293	2978	1.000000	28917	3544	1.000000	77565577	-0.004774
294450544	33312977.000000	1730178	10000.000000	29741	3091	1.000000	29153	3584	1.000000	78084200	-0.004507
npatches	nstrain	runtime	dt	init_x	init_y	init_y_blood	init_z	init_S	beta0	beta1	beta2	beta3	mean_beta	B	d	delta	delta_blood	b[0]	mut	m	CTL	c	g	epsilon	k	het	lambda	rho	omega	x_max	patch.dyna	DELTA	A	VA
10000	1	100.000000	0.000100	21900	9499	5000000	0.001000	10000000	27.192056	29.249365	29.330522	22.764558	20	8000000000.000000	0.010000	1.000000	1.000000	800000	0.000050	0.048000	0	0.500000	0.000000	25.000000	19.000000	0.500000	0.001000	0.001000	0.010000	31987	0	10.000000	7.000000	1.000000
sus	inf	inf_blood	z	x[0]	y[0][0]	z[0]	x[1]	y[1][0]	z[1]	S[0]	synchrony
219000000	94990000.000000	5000000	10.000000	21900	9499	0.001000	21900	9499	0.001000	10000000	0.000000
121531889	678190899.000000	35344340	3940.834452	9388	70097	0.394083	8879	70205	0.394083	15052736	0.000000
201222257	237756083.000000	12373198	6324.976263	16844	25935	0.632498	16180	26369	0.632498	18821865	0.000000
244699914	121332109.000000	6314560	7771.013291	21806	13860	0.777101	20949	14370	0.777101	21119488	0.000000
269138774	73382406.000000	3815174	8648.068121	24853	8632	0.864807	23855	9140	0.864807	22608045	0.000000
283450584	49612250.000000	2581970	9180.022116	26553	5878	0.918002	25823	6359	0.918002	23634395	0.000000
292023403	36601211.000000	1902221	9502.664490	27650	4630	0.950266	27256	4753	0.950266	24385764	0.000000
297264815	29064970.000000	1510914	9698.354536	28563	3630	0.969835	27740	4104	0.969835	24968318	0.000000
300650194	24455691.000000	1272752	9817.045065	28879	3248	0.981705	28485	3172	0.981705	25447810	0.000000
302714405	21646147.000000	1127288	9889.033609	29499	2596	0.988903	28924	2889	0.988903	25861396	0.000000
304044004	19881656.000000	1035758	9932.696323	29227	2586	0.993270	29211	2576	0.993270	26232439	0.000000
304917193	18728813.000000	972861	9959.178767	29544	2460	0.995918	29227	2606	0.995918	26577690	0.000000
305427270	18013191.000000	936324	9975.240980	29789	2269	0.997524	29361	2476	0.997524	26903324	0.000000
305784997	17598423.000000	914646	9984.983083	29825	2210	0.998498	29655	2322	0.998498	27218629	0.000000
305996808	17294166.000000	899653	9990.891893	29672	2242	0.999089	29323	2591	0.999089	27526862	0.000000
306121631	17136258.000000	890635	9994.475723	29706	2295	0.999448	29679	2289	0.999448	27830433	0.000000
306213259	17020802.000000	884086	9996.649399	29852	2052	0.999665	29546	2275	0.999665	28130127	0.000000
306234020	16965661.000000	881726	9997.967783	29630	2167	0.999797	29624	2248	0.999797	28428400	0.000000
306269092	16951554.000000	880373	9998.767413	29725	2148	0.999877	29703	2226	0.999877	28726794	0.000000
306299032	16902603.000000	878540	9999.252408	29866	2264	0.999925	29499	2437	0.999925	29022673	0.000000
306322669	16878753.000000	878932	9999.546568	29892	2144	0.999955	29341	2452	0.999955	29317679	0.000000
306320139	16884309.000000	876678	9999.724983	29609	2145	0.999972	29579	2214	0.999972	29612903	0.000000
306344703	16868380.000000	876533	9999.833196	29697	2124	0.999983	29420	2458	0.999983	29906850	0.000000
306342206	16852443.000000	877551	9999.898829	29856	2120	0.999990	29395	2193	0.999990	30200986	0.000000
306363325	16839601.000000	875132	9999.938638	29674	2209	0.999994	29737	2234	0.999994	30494296	0.000000
306355333	16852997.000000	876103	9999.962782	29791	2143	0.999996	29357	2301	0.999996	30786718	0.000000
306343982	16872447.000000	877488	9999.977427	29649	2182	0.999998	29384	2327	0.999998	31078421	0.000000
306325330	16855435.000000	876508	9999.986309	30087	2027	0.999999	29447	2447	0.999999	31369978	0.000000
306383428	16817143.000000	875372	9999.991696	29689	2157	0.999999	29384	2392	0.999999	31660092	0.000000
306317169	16879237.000000	876840	9999.994963	30083	2083	0.999999	29313	2559	0.999999	31950846	0.000000
306355440	16863604.000000	875681	9999.996945	29807	2188	1.000000	29483	2434	1.000000	32240054	0.000000
306348173	16856364.000000	878079	9999.998147	29521	2079	1.000000	29603	2395	1.000000	32529482	0.000000
306305661	16886311.000000	877998	9999.998876	29833	2020	1.000000	29392	2408	1.000000	32818825	0.000000
306313655	16880249.000000	878413	9999.999318	29528	2186	1.000000	29452	2290	1.000000	33108099	0.000000
306335384	16879939.000000	878020	9999.999587	29913	2051	1.000000	29465	2317	1.000000	33397715	0.000000
306342781	16869813.000000	875832	9999.999749	29870	2124	1.000000	29429	2399	1.000000	33686113	0.000000
306330916	16849182.000000	876340	9999.999848	29952	2134	1.000000	29465	2199	1.000000	33974025	0.000000
306355410	16871737.000000	876235	9999.999908	29762	2083	1.000000	29421	2261	1.000000	34260744	0.000000
306347780	16873243.000000	877683	9999.999944	29900	2111	1.000000	29526	2199	1.000000	34547393	0.000000
306348292	16866985.000000	878458	9999.999966	30036	2053	1.000000	29332	2404	1.000000	34834571	0.000000
306336746	16850263.000000	875982	9999.999979	29972	2164	1.000000	29350	2343	1.000000	35120419	-1.#IND00
[truncated: 162 more rows]
