# Supplementary material for: Large Variations in HIV-1 Viral Load Explained by Shifting-Mosaic Metapopulation Dynamics
Source: PLoS Biol. 2016 Oct 5;14(10):e1002567. doi: 10.1371/journal.pbio.1002567 (PMC5051940; doi:10.1371/journal.pbio.1002567)
Supplement: S1 Data — Each file gives the output from the simulations indicated by the filename: low migration (ms1, db432); high migration (ms1, db1); very high migration (ms10, db1); number of patches (np); reservoir (storage); no reservoir (nostorage); CTL immigration model (CTLimmig); CTL proliferation model (CTLprolif); β¯ (beta1, beta2, …). Within each file, there are 21 simulations for (k = 0,1,..,20), and data is output each day. For measures of synchrony, the final entry should be used. See Methods and S1 Simulation Code for further details. (ZIP) [file pbio.1002567.s002.zip › S1_Data/ms10_np10000_storage_noPD_CTLimmig_db1_beta3.tsv]

npatches	nstrain	runtime	dt	init_x	init_y	init_y_blood	init_z	init_S	beta0	beta1	beta2	beta3	mean_beta	B	d	delta	delta_blood	b[0]	mut	m	CTL	c	g	epsilon	k	het	lambda	rho	omega	x_max	patch.dyna	DELTA	A	VA
10000	1	100.000000	0.000100	21900	9499	5000000	0.001000	10000000	1.651248	2.099687	4.300723	2.159905	3	8000000000.000000	0.010000	1.000000	1.000000	800000	0.000050	0.048000	0	0.500000	0.000000	25.000000	0.000000	0.500000	0.001000	0.001000	0.010000	31987	0	10.000000	7.000000	1.000000
sus	inf	inf_blood	z	x[0]	y[0][0]	z[0]	x[1]	y[1][0]	z[1]	S[0]	synchrony
219000000	94990000.000000	5000000	10.000000	21900	9499	0.001000	21900	9499	0.001000	10000000	0.000000
274080171	470864489.000000	24394880	3940.834452	29417	45226	0.394083	28696	46088	0.394083	10632967	0.000000
210925731	1448659189.000000	75167091	6324.976263	25001	140867	0.632498	23421	142372	0.632498	12610009	0.000000
165314437	2626796234.000000	136398400	7771.013291	20781	258948	0.777101	19066	260690	0.777101	15987093	0.000000
142119361	3522722504.000000	183013572	8648.068121	18730	348337	0.864807	16629	349914	0.864807	20173527	0.000000
130763803	4079945847.000000	212005386	9180.022116	17570	403856	0.918002	15591	406843	0.918002	24752973	0.000000
125065042	4397665361.000000	228525745	9502.664490	16789	435805	0.950266	15090	436469	0.950266	29527562	0.000000
122166766	4571785615.000000	237582070	9698.354536	16503	453339	0.969835	14597	454810	0.969835	34394939	0.000000
120668322	4665216310.000000	242471786	9817.045065	16293	461442	0.981705	14359	464501	0.981705	39303074	0.000000
119879449	4714915632.000000	245044254	9889.033609	16246	467667	0.988903	14303	469615	0.988903	44235698	0.000000
119465827	4741192220.000000	246420085	9932.696323	16281	470377	0.993270	14404	470840	0.993270	49171525	0.000000
119255844	4754977624.000000	247120550	9959.178767	16239	470886	0.995918	14346	473414	0.995918	54108892	0.000000
119145803	4762357067.000000	247525017	9975.240980	16265	472435	0.997524	14177	473025	0.997524	59044906	0.000000
119070038	4766208770.000000	247740575	9984.983083	16090	471320	0.998498	14319	473703	0.998498	63972463	0.000000
119056325	4768244146.000000	247813491	9990.891893	16078	472164	0.999089	14245	474575	0.999089	68893999	0.000000
119040036	4769333728.000000	247877433	9994.475723	16265	472633	0.999448	14212	474481	0.999448	73811928	0.000000
119028883	4769957586.000000	247930794	9996.649399	16227	473797	0.999665	14089	475299	0.999665	78721826	0.000000
119023827	4770203561.000000	247920601	9997.967783	16181	472999	0.999797	14304	474535	0.999797	83625146	0.000000
119008693	4770401028.000000	247921315	9998.767413	16327	472796	0.999877	14367	474855	0.999877	88524394	0.000000
119006549	4770472971.000000	247952724	9999.252408	16262	474246	0.999925	14265	474218	0.999925	93411323	0.000000
119031364	4770447742.000000	247932354	9999.546568	16233	472523	0.999955	14335	474824	0.999955	98293833	0.000000
119015292	4770533496.000000	247952930	9999.724983	16196	471611	0.999972	14021	476061	0.999972	103165625	0.000000
119002990	4770607695.000000	247951533	9999.833196	16104	471557	0.999983	14287	474840	0.999983	108029289	0.000000
119018702	4770594259.000000	247952778	9999.898829	16225	473578	0.999990	14387	476077	0.999990	112886516	0.000000
119006115	4770603979.000000	247987523	9999.938638	16005	472489	0.999994	14108	475368	0.999994	117736791	0.000000
119002270	4770589212.000000	247976754	9999.962782	16102	473119	0.999996	14362	474502	0.999996	122579312	0.000000
119002870	4770531837.000000	247930831	9999.977427	16096	471945	0.999998	14184	473372	0.999998	127414127	0.000000
119008005	4770484968.000000	247955483	9999.986309	16125	473438	0.999999	14191	474353	0.999999	132240473	0.000000
119011846	4770479390.000000	247942820	9999.991696	16264	472190	0.999999	14305	472874	0.999999	137063634	0.000000
119021595	4770410666.000000	247955262	9999.994963	16301	472522	0.999999	14276	472965	0.999999	141876340	0.000000
119019442	4770406780.000000	247970866	9999.996945	16199	472374	1.000000	14200	475392	1.000000	146679609	0.000000
119012126	4770397260.000000	247952137	9999.998147	16288	472362	1.000000	14230	474739	1.000000	151481307	0.000000
119011681	4770538556.000000	247948619	9999.998876	16105	472690	1.000000	14161	475148	1.000000	156274254	0.000000
118993247	4770613811.000000	247958147	9999.999318	16071	474914	1.000000	14206	474559	1.000000	161059817	0.000000
119004377	4770492718.000000	247963418	9999.999587	16128	473282	1.000000	14188	475065	1.000000	165840897	0.000000
119016638	4770431159.000000	247955205	9999.999749	16126	472499	1.000000	14283	474595	1.000000	170611564	0.000000
119009950	4770472260.000000	247957082	9999.999848	16040	473620	1.000000	14231	475022	1.000000	175375053	0.000000
119013040	4770612749.000000	247971230	9999.999908	16126	474100	1.000000	14337	474743	1.000000	180131522	0.000000
119013047	4770567956.000000	247925445	9999.999944	16166	473136	1.000000	14308	472843	1.000000	184879482	0.000000
119013513	4770496570.000000	247940551	9999.999966	16163	473437	1.000000	14120	475654	1.000000	189621239	0.000000
119014726	4770513404.000000	247949298	9999.999979	16035	473523	1.000000	14293	474080	1.000000	194358017	-1.#IND00
119021032	4770516685.000000	247964007	9999.999988	16281	473471	1.000000	14262	474273	1.000000	199084430	-0.014400
119020258	4770617173.000000	247956600	9999.999992	16306	472405	1.000000	14245	475347	1.000000	203802158	-0.002544
119017486	4770527761.000000	247946331	9999.999995	16178	472943	1.000000	14196	475317	1.000000	208516355	-0.000581
119006738	4770497186.000000	247986103	9999.999997	16075	471813	1.000000	14220	474716	1.000000	213225775	-0.009222
119010102	4770545784.000000	247967712	9999.999998	16292	473846	1.000000	14297	474235	1.000000	217932830	-0.011845
119005105	4770669003.000000	247955440	9999.999999	16090	473042	1.000000	14174	474382	1.000000	222624735	-0.013246
119006811	4770633516.000000	247956015	9999.999999	16123	473753	1.000000	14148	475440	1.000000	227308319	-0.012038
118998052	4770573748.000000	247972534	10000.000000	16227	473567	1.000000	14253	475328	1.000000	231989487	-0.007016
119016307	4770553342.000000	247956595	10000.000000	16194	472902	1.000000	14143	474583	1.000000	236659832	-0.007184
119009273	4770343321.000000	247964762	10000.000000	16242	473767	1.000000	14249	473613	1.000000	241322596	-0.006348
119027938	4770497802.000000	247975708	10000.000000	16119	473576	1.000000	14209	474451	1.000000	245982034	-0.006997
119019690	4770399928.000000	247946450	10000.000000	16178	472423	1.000000	14259	475432	1.000000	250630185	-0.006767
119020366	4770541294.000000	247931938	10000.000000	16233	472596	1.000000	14243	475087	1.000000	255273072	-0.006432
119002084	4770598220.000000	247926996	10000.000000	16116	471646	1.000000	14326	475750	1.000000	259914379	-0.006830
119010020	4770551221.000000	247946070	10000.000000	16228	472407	1.000000	14377	474493	1.000000	264543227	-0.004857
119011417	4770619681.000000	247961235	10000.000000	16319	471721	1.000000	14292	475702	1.000000	269166476	-0.002393
119025708	4770540385.000000	247958766	10000.000000	15965	473504	1.000000	14440	474622	1.000000	273783351	-0.002890
119009571	4770573742.000000	247954576	10000.000000	16142	473734	1.000000	14140	474844	1.000000	278391954	-0.002828
119001438	4770582954.000000	247953806	10000.000000	16071	472410	1.000000	14090	474856	1.000000	282995129	-0.002664
119010063	4770597616.000000	247955831	10000.000000	16156	473452	1.000000	14259	474378	1.000000	287593517	-0.002545
119011378	4770516187.000000	247910652	10000.000000	16161	472095	1.000000	14303	474393	1.000000	292181730	-0.001856
119018212	4770490828.000000	247962687	10000.000000	16269	473281	1.000000	14222	474910	1.000000	296763505	-0.001988
119019350	4770449466.000000	247960540	10000.000000	16216	473113	1.000000	14290	474533	1.000000	301338834	-0.001755
119025106	4770641509.000000	247949395	10000.000000	16186	473082	1.000000	14315	475098	1.000000	305907881	-0.001668
119019560	4770605505.000000	247945635	10000.000000	16266	472432	1.000000	14167	475585	1.000000	310471712	-0.001391
119021962	4770548608.000000	247934651	10000.000000	16297	473013	1.000000	14275	474225	1.000000	315026834	-0.002089
119006283	4770552809.000000	247928702	10000.000000	16200	472332	1.000000	14235	475641	1.000000	319574489	-0.001987
119011171	4770588945.000000	247937546	10000.000000	16069	472868	1.000000	14275	474777	1.000000	324112311	-0.002746
119011217	4770752658.000000	247965493	10000.000000	16161	472618	1.000000	14297	474707	1.000000	328645408	-0.003192
119011991	4770639156.000000	247967852	10000.000000	16125	473007	1.000000	14318	474977	1.000000	333171620	-0.002493
119015871	4770573764.000000	247959974	10000.000000	16092	472621	1.000000	14349	474992	1.000000	337691195	-0.001625
119016613	4770686113.000000	247942083	10000.000000	16174	473701	1.000000	14236	474078	1.000000	342206145	-0.001496
119015636	4770545665.000000	247961473	10000.000000	16316	471756	1.000000	14231	475459	1.000000	346713591	-0.001406
119009759	4770589858.000000	247953895	10000.000000	16241	473261	1.000000	14174	473662	1.000000	351213269	-0.001559
119021742	4770497046.000000	247950215	10000.000000	16198	473351	1.000000	14216	474740	1.000000	355708387	-0.001569
119019434	4770497985.000000	247954230	10000.000000	16215	473120	1.000000	14266	475087	1.000000	360194169	-0.001455
119008684	4770528247.000000	247963527	10000.000000	16261	472411	1.000000	14163	473865	1.000000	364672977	-0.001483
119008111	4770490167.000000	247945246	10000.000000	16166	472428	1.000000	14244	475147	1.000000	369143816	0.000700
119022720	4770481830.000000	247948848	10000.000000	15990	473730	1.000000	14164	475342	1.000000	373610799	0.001333
119023949	4770556220.000000	247989623	10000.000000	16241	472006	1.000000	14274	475459	1.000000	378066523	0.001393
119012865	4770523404.000000	247942123	10000.000000	16173	473711	1.000000	14066	475910	1.000000	382519707	0.000936
119006728	4770601726.000000	247972509	10000.000000	16231	473339	1.000000	14203	476692	1.000000	386968384	0.000877
119009704	4770700836.000000	247964497	10000.000000	16239	473461	1.000000	14221	475681	1.000000	391411086	0.001191
119011649	4770746986.000000	247967528	10000.000000	16185	473559	1.000000	14284	475008	1.000000	395842158	0.001546
119014384	4770592106.000000	247965396	10000.000000	16178	472212	1.000000	14194	476190	1.000000	400267815	0.001565
119025674	4770494348.000000	247962369	10000.000000	16078	472871	1.000000	14260	474189	1.000000	404690787	0.001524
119007478	4770560204.000000	247925199	10000.000000	16219	473270	1.000000	14230	474837	1.000000	409109925	0.001537
119012520	4770553339.000000	247935031	10000.000000	15926	473749	1.000000	14155	474847	1.000000	413513400	0.001512
119000608	4770498906.000000	247928209	10000.000000	16104	472716	1.000000	14148	474697	1.000000	417910767	0.001444
119005627	4770587818.000000	247948952	10000.000000	16247	473334	1.000000	14171	475101	1.000000	422304019	0.001167
119021177	4770622411.000000	247953892	10000.000000	16084	472420	1.000000	14214	475399	1.000000	426689298	0.001286
119008986	4770479724.000000	247962855	10000.000000	16231	472195	1.000000	14289	474910	1.000000	431072372	0.000975
119008554	4770487966.000000	247968142	10000.000000	16205	472316	1.000000	14168	474553	1.000000	435446932	0.000989
119003039	4770539565.000000	247960052	10000.000000	16364	472311	1.000000	14240	475181	1.000000	439811752	0.000969
119012426	4770479921.000000	247935577	10000.000000	16151	472696	1.000000	14374	475716	1.000000	444170460	0.000506
119017617	4770508568.000000	247957721	10000.000000	16345	473274	1.000000	14224	474624	1.000000	448524693	0.000600
119018996	4770595792.000000	247956154	10000.000000	16194	472791	1.000000	14076	475506	1.000000	452866494	0.000026
119013154	4770543275.000000	247943618	10000.000000	16187	473539	1.000000	14334	475004	1.000000	457205894	0.000503
119021353	4770442640.000000	247963793	10000.000000	16197	473396	1.000000	14150	474434	1.000000	461541274	0.000961
npatches	nstrain	runtime	dt	init_x	init_y	init_y_blood	init_z	init_S	beta0	beta1	beta2	beta3	mean_beta	B	d	delta	delta_blood	b[0]	mut	m	CTL	c	g	epsilon	k	het	lambda	rho	omega	x_max	patch.dyna	DELTA	A	VA
10000	1	100.000000	0.000100	21900	9499	5000000	0.001000	10000000	3.886546	3.239170	3.761087	1.875986	3	8000000000.000000	0.010000	1.000000	1.000000	800000	0.000050	0.048000	0	0.500000	0.000000	25.000000	1.000000	0.500000	0.001000	0.001000	0.010000	31987	0	10.000000	7.000000	1.000000
sus	inf	inf_blood	z	x[0]	y[0][0]	z[0]	x[1]	y[1][0]	z[1]	S[0]	synchrony
219000000	94990000.000000	5000000	10.000000	21900	9499	0.001000	21900	9499	0.001000	10000000	0.000000
280581738	390324030.000000	20245367	3940.834452	26963	39998	0.394083	27655	39210	0.394083	10582541	0.000000
243208365	869753866.000000	45150241	6324.976263	22624	89000	0.632498	23912	87453	0.632498	12071245	0.000000
221764958	1216777645.000000	63211968	7771.013291	20161	123869	0.777101	21301	122158	0.777101	14298651	0.000000
214636961	1345650036.000000	69924289	8648.068121	19502	136831	0.864807	20698	134782	0.864807	16846387	0.000000
214193577	1352281866.000000	70287916	9180.022116	19070	137819	0.918002	20666	135854	0.918002	19463759	0.000000
215989941	1317040506.000000	68439579	9502.664490	19468	134161	0.950266	20875	132543	0.950266	22054240	0.000000
218140881	1276198103.000000	66328704	9698.354536	19695	129340	0.969835	20980	128000	0.969835	24588560	0.000000
219976641	1241843201.000000	64544171	9817.045065	19734	126332	0.981705	21371	125000	0.981705	27065596	0.000000
221416660	1216035142.000000	63206108	9889.033609	19957	123699	0.988903	21348	122553	0.988903	29501517	0.000000
222429748	1197787039.000000	62264173	9932.696323	20141	120859	0.993270	21426	120833	0.993270	31902920	0.000000
223114654	1185311776.000000	61599941	9959.178767	20210	120717	0.995918	21375	119909	0.995918	34277989	0.000000
223585784	1176972399.000000	61182137	9975.240980	20350	119386	0.997524	21394	118294	0.997524	36640699	0.000000
223917639	1171528060.000000	60890561	9984.983083	20220	119250	0.998498	21438	118895	0.998498	38987169	0.000000
224109030	1167940100.000000	60723072	9990.891893	20426	118381	0.999089	21700	117131	0.999089	41323616	0.000000
224247374	1165662641.000000	60580144	9994.475723	20300	118825	0.999448	21807	116475	0.999448	43655041	0.000000
224299386	1164244721.000000	60513023	9996.649399	20180	118632	0.999665	21768	116823	0.999665	45978982	0.000000
224352165	1163429990.000000	60470493	9997.967783	20455	118417	0.999797	21562	116640	0.999797	48296977	0.000000
224412755	1162808556.000000	60442360	9998.767413	20392	118517	0.999877	21530	117149	0.999877	50611306	0.000000
224419909	1162358011.000000	60416537	9999.252408	20599	117704	0.999925	21618	117590	0.999925	52919075	0.000000
224437492	1162128131.000000	60381352	9999.546568	20208	118328	0.999955	21629	117098	0.999955	55224457	0.000000
224438217	1162049837.000000	60392267	9999.724983	20393	118169	0.999972	21713	116946	0.999972	57527508	0.000000
224454652	1161888642.000000	60380643	9999.833196	20473	118049	0.999983	21843	116661	0.999983	59826039	0.000000
224459502	1161851640.000000	60384608	9999.898829	20185	117991	0.999990	21597	117042	0.999990	62122380	0.000000
224441856	1161839210.000000	60378815	9999.938638	20186	118103	0.999994	21666	116941	0.999994	64415003	0.000000
224440684	1161818788.000000	60399997	9999.962782	20408	118135	0.999996	21596	117259	0.999996	66703559	0.000000
224456070	1161758858.000000	60392867	9999.977427	20286	117557	0.999998	21776	116963	0.999998	68989162	0.000000
224446701	1161836474.000000	60405190	9999.986309	20201	118359	0.999999	21736	116994	0.999999	71271683	0.000000
224430453	1161861147.000000	60364695	9999.991696	20251	117755	0.999999	21764	116977	0.999999	73550884	0.000000
224463491	1161948107.000000	60389006	9999.994963	20066	118211	0.999999	21645	116878	0.999999	75824268	0.000000
224463654	1161855002.000000	60398919	9999.996945	20185	117996	1.000000	21591	116933	1.000000	78095222	0.000000
224467375	1161710120.000000	60392236	9999.998147	20435	118488	1.000000	21633	116417	1.000000	80361781	0.000000
224433544	1161753567.000000	60373801	9999.998876	20245	117777	1.000000	21894	116582	1.000000	82626072	0.000000
224458390	1161786942.000000	60391548	9999.999318	20233	117840	1.000000	21953	116856	1.000000	84886578	0.000000
224458175	1161750038.000000	60375603	9999.999587	20318	118557	1.000000	21703	116635	1.000000	87143535	0.000000
224468802	1161755730.000000	60396859	9999.999749	20170	117179	1.000000	21747	116723	1.000000	89398933	0.000000
224452770	1161793020.000000	60376246	9999.999848	20430	118247	1.000000	21777	116892	1.000000	91649616	0.000000
224458419	1161752831.000000	60392253	9999.999908	20254	118834	1.000000	21805	117750	1.000000	93896514	0.000000
224462766	1161775962.000000	60367461	9999.999944	20336	118302	1.000000	21673	116188	1.000000	96141511	0.000000
224450227	1161845041.000000	60391466	9999.999966	20098	118221	1.000000	21869	116567	1.000000	98380094	0.000000
224443426	1161873745.000000	60388690	9999.999979	20506	117965	1.000000	21595	116733	1.000000	100614292	-1.#IND00
224445322	1161859844.000000	60395604	9999.999988	20303	117976	1.000000	21665	117081	1.000000	102851604	-0.000000
224460926	1161805423.000000	60399171	9999.999992	20330	117545	1.000000	21794	116858	1.000000	105084025	-0.003820
224463737	1161846688.000000	60398964	9999.999995	20367	117438	1.000000	21720	116954	1.000000	107311830	-0.005996
224448884	1161860219.000000	60380430	9999.999997	20278	117853	1.000000	21659	116477	1.000000	109534063	0.010269
224442325	1161816552.000000	60374583	9999.999998	20253	118139	1.000000	21542	117315	1.000000	111755189	0.008643
224466076	1161905040.000000	60388489	9999.999999	20356	117214	1.000000	21803	117005	1.000000	113972772	-0.000048
224457292	1161867773.000000	60393282	9999.999999	20446	117806	1.000000	21684	116544	1.000000	116184724	0.004625
224448114	1161833155.000000	60397253	10000.000000	20410	118234	1.000000	21625	117184	1.000000	118397550	0.003564
224462805	1161802622.000000	60394702	10000.000000	20335	118631	1.000000	21774	116894	1.000000	120604945	0.002498
224438059	1161846113.000000	60376126	10000.000000	20416	118618	1.000000	21643	116990	1.000000	122808807	0.001095
224427719	1161849445.000000	60367885	10000.000000	20211	117943	1.000000	21662	116774	1.000000	125006303	0.001925
224457832	1161812317.000000	60373599	10000.000000	20242	117627	1.000000	21609	117032	1.000000	127205592	0.001425
224452776	1161821365.000000	60372943	10000.000000	20157	118599	1.000000	21490	117552	1.000000	129398682	0.001924
224458288	1161750306.000000	60396867	10000.000000	20200	118474	1.000000	21772	116447	1.000000	131589995	0.001658
224455930	1161796617.000000	60376730	10000.000000	20330	117806	1.000000	21691	116545	1.000000	133777906	0.001764
224467916	1161722860.000000	60382057	10000.000000	20262	117680	1.000000	21792	116768	1.000000	135960830	-0.001266
224462524	1161740891.000000	60395037	10000.000000	20261	118508	1.000000	21877	117025	1.000000	138141540	-0.002019
224455274	1161746515.000000	60395186	10000.000000	20274	118346	1.000000	21861	116577	1.000000	140317765	-0.001206
224435476	1161843648.000000	60392215	10000.000000	20427	118058	1.000000	21840	116854	1.000000	142492371	-0.000880
224467775	1161886376.000000	60405209	10000.000000	20145	118350	1.000000	21802	117533	1.000000	144661551	-0.001461
224455500	1161776377.000000	60373724	10000.000000	20286	118229	1.000000	21549	117412	1.000000	146829133	-0.001108
224450236	1161795709.000000	60379998	10000.000000	20189	118396	1.000000	21832	116696	1.000000	148994395	-0.001383
224453349	1161861531.000000	60380595	10000.000000	20160	117770	1.000000	21888	116998	1.000000	151156980	-0.001937
224452422	1161880632.000000	60398649	10000.000000	20392	118420	1.000000	21890	117112	1.000000	153314539	-0.001735
224458657	1161866919.000000	60383025	10000.000000	20244	118222	1.000000	21761	116879	1.000000	155468711	-0.003586
224459232	1161756591.000000	60386030	10000.000000	20495	117697	1.000000	21608	117201	1.000000	157617892	-0.003838
224463717	1161698394.000000	60394370	10000.000000	20355	118684	1.000000	21610	116945	1.000000	159765056	-0.006555
224449748	1161789766.000000	60376192	10000.000000	20416	118092	1.000000	21636	116736	1.000000	161906478	-0.005995
224453194	1161769612.000000	60399247	10000.000000	20309	118130	1.000000	21734	116630	1.000000	164046781	-0.005639
224466536	1161741007.000000	60382695	10000.000000	20372	118025	1.000000	21678	116669	1.000000	166187393	-0.005827
224443196	1161749961.000000	60377372	10000.000000	20540	117586	1.000000	21760	116615	1.000000	168326427	-0.005905
224469538	1161799186.000000	60379212	10000.000000	20432	118113	1.000000	21691	117074	1.000000	170459166	-0.005780
224455858	1161756760.000000	60376099	10000.000000	20319	118157	1.000000	21625	117108	1.000000	172589059	-0.005802
224450814	1161798470.000000	60375335	10000.000000	20356	118350	1.000000	21719	116980	1.000000	174717097	-0.005919
224467811	1161819810.000000	60384649	10000.000000	20416	118087	1.000000	21828	116241	1.000000	176840046	-0.005619
224443412	1161851309.000000	60391775	10000.000000	20404	117892	1.000000	21909	116742	1.000000	178959051	-0.005356
224453244	1161807911.000000	60394755	10000.000000	20309	118546	1.000000	21537	116911	1.000000	181076405	-0.004169
224455978	1161844225.000000	60379366	10000.000000	20283	118460	1.000000	21603	117267	1.000000	183189857	-0.003540
224453025	1161873475.000000	60392447	10000.000000	20252	117631	1.000000	21716	116760	1.000000	185298196	-0.003466
224465955	1161923603.000000	60367354	10000.000000	20436	118181	1.000000	21690	117000	1.000000	187407195	-0.003776
224447479	1161933530.000000	60390667	10000.000000	20210	118608	1.000000	21813	117171	1.000000	189508092	-0.003511
224430742	1161823377.000000	60390729	10000.000000	20317	118745	1.000000	21624	116814	1.000000	191607234	-0.003317
224456827	1161793130.000000	60375223	10000.000000	20579	117252	1.000000	21682	116686	1.000000	193705546	-0.003225
224442166	1161797841.000000	60391694	10000.000000	20256	118066	1.000000	21753	116478	1.000000	195799344	-0.003121
224461928	1161736617.000000	60383950	10000.000000	20304	118245	1.000000	21779	116828	1.000000	197891067	-0.002833
224451750	1161766450.000000	60377378	10000.000000	20235	117818	1.000000	21706	117291	1.000000	199980233	-0.002949
224476918	1161779365.000000	60392833	10000.000000	20359	118612	1.000000	21697	116650	1.000000	202064018	-0.003396
224463199	1161794520.000000	60383545	10000.000000	20412	118374	1.000000	21801	116664	1.000000	204144043	-0.003424
224469849	1161745019.000000	60385485	10000.000000	20332	117812	1.000000	21832	116477	1.000000	206223759	-0.003408
224462213	1161731972.000000	60383956	10000.000000	20146	118627	1.000000	21718	116732	1.000000	208296482	-0.003442
224464351	1161715294.000000	60376786	10000.000000	20351	117950	1.000000	21730	116141	1.000000	210372084	-0.003453
224476534	1161737474.000000	60376646	10000.000000	20278	118372	1.000000	21583	116377	1.000000	212441999	-0.003457
224464189	1161743849.000000	60391538	10000.000000	20548	117940	1.000000	21546	117279	1.000000	214505931	-0.003377
224455272	1161790762.000000	60375361	10000.000000	20320	118546	1.000000	21618	116981	1.000000	216569594	-0.003262
224458389	1161777278.000000	60397082	10000.000000	20268	118030	1.000000	21724	116337	1.000000	218629072	-0.002975
224467451	1161813377.000000	60382235	10000.000000	20415	118155	1.000000	21565	116818	1.000000	220683929	-0.003049
224453611	1161780776.000000	60380474	10000.000000	20307	118005	1.000000	21719	117076	1.000000	222737798	-0.002821
224457256	1161771974.000000	60386048	10000.000000	20209	118333	1.000000	21632	117573	1.000000	224787534	-0.002931
224459596	1161859974.000000	60369316	10000.000000	20415	118891	1.000000	21673	116912	1.000000	226838338	-0.002923
npatches	nstrain	runtime	dt	init_x	init_y	init_y_blood	init_z	init_S	beta0	beta1	beta2	beta3	mean_beta	B	d	delta	delta_blood	b[0]	mut	m	CTL	c	g	epsilon	k	het	lambda	rho	omega	x_max	patch.dyna	DELTA	A	VA
10000	1	100.000000	0.000100	21900	9499	5000000	0.001000	10000000	1.556449	2.447470	3.463062	3.365148	3	8000000000.000000	0.010000	1.000000	1.000000	800000	0.000050	0.048000	0	0.500000	0.000000	25.000000	2.000000	0.500000	0.001000	0.001000	0.010000	31987	0	10.000000	7.000000	1.000000
sus	inf	inf_blood	z	x[0]	y[0][0]	z[0]	x[1]	y[1][0]	z[1]	S[0]	synchrony
219000000	94990000.000000	5000000	10.000000	21900	9499	0.001000	21900	9499	0.001000	10000000	0.000000
286125744	324451371.000000	16831832	3940.834452	30224	30936	0.394083	29224	31764	0.394083	10537763	0.000000
269177503	509554986.000000	26477626	6324.976263	29378	48752	0.632498	27710	49905	0.632498	11632181	0.000000
268235395	515732755.000000	26803357	7771.013291	29269	49600	0.777101	27634	51094	0.777101	12920514	0.000000
274941010	435351084.000000	22633806	8648.068121	29439	41467	0.864807	28211	42793	0.864807	14108800	0.000000
282866926	347151841.000000	18059547	9180.022116	29949	33161	0.918002	29021	34195	0.918002	15103969	0.000000
289780600	275026889.000000	14296876	9502.664490	30497	26189	0.950266	29166	27057	0.950266	15910315	0.000000
295246204	220647272.000000	11480369	9698.354536	30748	21222	0.969835	29927	21729	0.969835	16561812	0.000000
299407727	180318449.000000	9378980	9817.045065	31167	16975	0.981705	30327	17450	0.981705	17092934	0.000000
302657963	150162956.000000	7808487	9889.033609	31126	14435	0.988903	30584	14717	0.988903	17534139	0.000000
305170756	127249836.000000	6619653	9932.696323	31164	12152	0.993270	30661	12380	0.993270	17903033	0.000000
307121141	109508205.000000	5692045	9959.178767	31301	10356	0.995918	30625	10625	0.995918	18215043	0.000000
308659815	95537305.000000	4966790	9975.240980	31324	9130	0.997524	31037	9373	0.997524	18485014	0.000000
309944983	84294547.000000	4381803	9984.983083	31494	7992	0.998498	31265	8292	0.998498	18719178	0.000000
311015403	75152095.000000	3909033	9990.891893	31386	7118	0.999089	31284	7361	0.999089	18924136	0.000000
311900366	67587607.000000	3511502	9994.475723	31763	6288	0.999448	31462	6386	0.999448	19104804	0.000000
312602074	61271521.000000	3183256	9996.649399	31735	5733	0.999665	31420	5981	0.999665	19265670	0.000000
313246883	55880517.000000	2907164	9997.967783	31774	5335	0.999797	31315	5518	0.999797	19409428	0.000000
313765188	51251362.000000	2664835	9998.767413	31660	4762	0.999877	31684	4930	0.999877	19538203	0.000000
314240827	47230470.000000	2452426	9999.252408	31657	4556	0.999925	31499	4560	0.999925	19654467	0.000000
314640669	43730705.000000	2271737	9999.546568	31687	4151	0.999955	31654	4259	0.999955	19760225	0.000000
315024938	40641466.000000	2111697	9999.724983	31797	3872	0.999972	31473	4009	0.999972	19856395	0.000000
315325160	37909341.000000	1970485	9999.833196	31817	3656	0.999983	31711	3697	0.999983	19943843	0.000000
315630503	35495669.000000	1842044	9999.898829	31609	3325	0.999990	31731	3453	0.999990	20023351	0.000000
315881141	33297600.000000	1730674	9999.938638	31828	3117	0.999994	31821	3247	0.999994	20095924	0.000000
316111111	31308824.000000	1627658	9999.962782	31608	2909	0.999996	31721	3049	0.999996	20162500	0.000000
316336936	29498850.000000	1534049	9999.977427	31848	2736	0.999998	31789	2856	0.999998	20223369	0.000000
316516517	27854356.000000	1450337	9999.986309	31903	2667	0.999999	31775	2773	0.999999	20278322	0.000000
316702894	26349084.000000	1369355	9999.991696	31725	2565	0.999999	31721	2598	0.999999	20329127	0.000000
316855253	24979605.000000	1297854	9999.994963	31729	2337	0.999999	31705	2458	0.999999	20375196	0.000000
317017979	23729759.000000	1235098	9999.996945	31979	2187	1.000000	31792	2263	1.000000	20417551	0.000000
317170170	22558721.000000	1173276	9999.998147	31733	2164	1.000000	31765	2148	1.000000	20456569	0.000000
317303870	21470071.000000	1116962	9999.998876	31900	2046	1.000000	31800	2103	1.000000	20491963	0.000000
317404778	20465714.000000	1064082	9999.999318	31733	1903	1.000000	31519	1984	1.000000	20523958	0.000000
317524836	19529541.000000	1015339	9999.999587	31755	1865	1.000000	31723	1855	1.000000	20553122	0.000000
317623480	18652257.000000	970011	9999.999749	32012	1796	1.000000	31789	1796	1.000000	20579910	0.000000
317729186	17841334.000000	927078	9999.999848	31947	1613	1.000000	31733	1769	1.000000	20604431	0.000000
317817351	17076003.000000	886428	9999.999908	32080	1591	1.000000	31829	1661	1.000000	20625717	0.000000
317915730	16348669.000000	850866	9999.999944	32136	1529	1.000000	31708	1520	1.000000	20645170	0.000000
317982147	15677078.000000	813576	9999.999966	31827	1504	1.000000	31951	1537	1.000000	20662486	0.000000
318036445	15054969.000000	783002	9999.999979	31734	1430	1.000000	31609	1457	1.000000	20677566	-1.#IND00
318133043	14457663.000000	752104	9999.999988	31995	1414	1.000000	31797	1471	1.000000	20690915	0.288000
318190461	13884471.000000	721859	9999.999992	31930	1268	1.000000	31718	1346	1.000000	20702074	0.627988
318252227	13361285.000000	695203	9999.999995	31957	1290	1.000000	31734	1258	1.000000	20711783	0.769686
318354731	12863340.000000	670153	9999.999997	32066	1190	1.000000	32185	1238	1.000000	20720188	0.822801
318367980	12384014.000000	643885	9999.999998	31958	1192	1.000000	31741	1121	1.000000	20727083	0.871201
318403654	11931546.000000	620980	9999.999999	31969	1080	1.000000	31788	1207	1.000000	20732786	0.896297
318487849	11503614.000000	598410	9999.999999	31954	1109	1.000000	32044	1126	1.000000	20736693	0.915543
318540936	11099821.000000	577221	10000.000000	31793	966	1.000000	31965	1092	1.000000	20739679	0.930149
318553443	10695564.000000	556825	10000.000000	31926	997	1.000000	32024	1046	1.000000	20741090	0.940727
318620551	10318648.000000	537886	10000.000000	31918	962	1.000000	31864	1047	1.000000	20741273	0.948812
318636841	9977024.000000	519583	10000.000000	31751	932	1.000000	31903	944	1.000000	20740813	0.955087
318734246	9646058.000000	502383	10000.000000	31989	942	1.000000	31992	914	1.000000	20739588	0.959950
318728604	9325901.000000	484226	10000.000000	31674	883	1.000000	31972	855	1.000000	20736915	0.963676
318798462	9011793.000000	469355	10000.000000	31952	873	1.000000	31926	875	1.000000	20733836	0.966839
318825684	8723276.000000	452882	10000.000000	31756	812	1.000000	31838	912	1.000000	20729676	0.969618
318840232	8444355.000000	437732	10000.000000	32004	773	1.000000	31883	835	1.000000	20724519	0.972065
318872724	8169800.000000	425166	10000.000000	31985	752	1.000000	31729	786	1.000000	20718500	0.973970
318929723	7910272.000000	411157	10000.000000	31939	747	1.000000	31925	806	1.000000	20711906	0.975913
318949608	7646573.000000	397208	10000.000000	32038	700	1.000000	31851	766	1.000000	20704150	0.977621
318983155	7403805.000000	384491	10000.000000	31875	696	1.000000	31900	668	1.000000	20695250	0.978984
318967307	7195531.000000	373665	10000.000000	32158	674	1.000000	31892	700	1.000000	20686000	0.980565
319030440	6976976.000000	362799	10000.000000	31812	629	1.000000	31883	662	1.000000	20676231	0.981497
319055765	6764728.000000	351754	10000.000000	31897	628	1.000000	31978	625	1.000000	20665944	0.982351
319065052	6572783.000000	342719	10000.000000	32159	627	1.000000	32095	647	1.000000	20655817	0.983226
319105681	6366977.000000	331394	10000.000000	31829	608	1.000000	31842	617	1.000000	20644810	0.984074
319146604	6172225.000000	321305	10000.000000	32081	575	1.000000	31949	609	1.000000	20632886	0.984928
319167266	5993548.000000	311981	10000.000000	32221	530	1.000000	32228	599	1.000000	20620252	0.985686
319186068	5814256.000000	301821	10000.000000	31685	578	1.000000	31715	590	1.000000	20607426	0.986219
319199698	5648933.000000	293848	10000.000000	31737	523	1.000000	32096	562	1.000000	20593754	0.986763
319192861	5477043.000000	285440	10000.000000	31899	510	1.000000	31857	518	1.000000	20579901	0.987304
319250590	5321188.000000	276430	10000.000000	32091	500	1.000000	32232	519	1.000000	20565213	0.987828
319258636	5166912.000000	268299	10000.000000	32036	524	1.000000	31704	512	1.000000	20550286	0.988307
319272199	5013591.000000	260932	10000.000000	31962	462	1.000000	31913	502	1.000000	20534815	0.988760
319281111	4880217.000000	254031	10000.000000	32214	451	1.000000	31820	460	1.000000	20518527	0.989153
319301984	4749374.000000	247634	10000.000000	31912	439	1.000000	32033	431	1.000000	20502619	0.989511
319303535	4612642.000000	239591	10000.000000	31916	472	1.000000	31796	454	1.000000	20486244	0.989812
319333562	4481994.000000	232452	10000.000000	32225	447	1.000000	31907	421	1.000000	20469417	0.990130
319332886	4353593.000000	226951	10000.000000	31856	411	1.000000	31845	431	1.000000	20452132	0.990432
319373538	4229447.000000	219889	10000.000000	32055	385	1.000000	32021	414	1.000000	20434603	0.990747
319383070	4113864.000000	214448	10000.000000	31757	361	1.000000	32013	363	1.000000	20416805	0.991053
319380913	4010969.000000	209067	10000.000000	32020	379	1.000000	31703	410	1.000000	20398528	0.991277
319385371	3904171.000000	202442	10000.000000	31899	347	1.000000	31861	354	1.000000	20380116	0.991516
319408754	3795623.000000	197765	10000.000000	32090	357	1.000000	31836	345	1.000000	20361394	0.991756
319429310	3697025.000000	191631	10000.000000	31897	376	1.000000	31994	369	1.000000	20342255	0.991954
319429796	3601212.000000	187219	10000.000000	31892	340	1.000000	32130	340	1.000000	20322735	0.992149
319478293	3507762.000000	182698	10000.000000	31954	305	1.000000	32121	344	1.000000	20303041	0.992336
319453227	3415972.000000	177476	10000.000000	31848	326	1.000000	32108	339	1.000000	20283086	0.992490
319460059	3333755.000000	173379	10000.000000	31997	326	1.000000	31874	318	1.000000	20262705	0.992661
319484521	3248794.000000	169562	10000.000000	32015	284	1.000000	31881	306	1.000000	20242430	0.992824
319485425	3158802.000000	164923	10000.000000	32012	294	1.000000	32036	313	1.000000	20222013	0.992968
319494535	3080700.000000	160173	10000.000000	32079	281	1.000000	31966	298	1.000000	20201123	0.993108
319490032	3003386.000000	155452	10000.000000	32100	278	1.000000	32128	325	1.000000	20179866	0.993244
319510295	2918377.000000	151550	10000.000000	31938	246	1.000000	31992	306	1.000000	20158627	0.993373
319540884	2844510.000000	147774	10000.000000	32051	285	1.000000	31982	314	1.000000	20136798	0.993487
319539250	2769373.000000	144894	10000.000000	31879	291	1.000000	31763	267	1.000000	20114754	0.993606
319560916	2696818.000000	139866	10000.000000	31936	239	1.000000	31835	243	1.000000	20093026	0.993729
319546263	2634371.000000	136624	10000.000000	31815	252	1.000000	32018	279	1.000000	20071178	0.993835
319563632	2562587.000000	133626	10000.000000	32102	212	1.000000	31951	255	1.000000	20049091	0.993944
319585060	2492794.000000	130026	10000.000000	31966	257	1.000000	31901	233	1.000000	20026817	0.994053
npatches	nstrain	runtime	dt	init_x	init_y	init_y_blood	init_z	init_S	beta0	beta1	beta2	beta3	mean_beta	B	d	delta	delta_blood	b[0]	mut	m	CTL	c	g	epsilon	k	het	lambda	rho	omega	x_max	patch.dyna	DELTA	A	VA
10000	1	100.000000	0.000100	21900	9499	5000000	0.001000	10000000	3.140029	3.449868	3.002771	1.845680	3	8000000000.000000	0.010000	1.000000	1.000000	800000	0.000050	0.048000	0	0.500000	0.000000	25.000000	3.000000	0.500000	0.001000	0.001000	0.010000	31987	0	10.000000	7.000000	1.000000
sus	inf	inf_blood	z	x[0]	y[0][0]	z[0]	x[1]	y[1][0]	z[1]	S[0]	synchrony
219000000	94990000.000000	5000000	10.000000	21900	9499	0.001000	21900	9499	0.001000	10000000	0.000000
291121720	268343933.000000	13940184	3940.834452	28993	26751	0.394083	28560	27422	0.394083	10496326	0.000000
288543280	287853473.000000	14968410	6324.976263	28577	28832	0.632498	28405	29252	0.632498	11275283	0.000000
298193955	189592268.000000	9869760	7771.013291	29820	18999	0.777101	29556	19333	0.777101	11921507	0.000000
307956100	99975343.000000	5206418	8648.068121	30868	10087	0.864807	30572	10275	0.864807	12306892	0.000000
314120372	46912137.000000	2443489	9180.022116	31709	4700	0.918002	31013	4863	0.918002	12495790	0.000000
317326229	20458754.000000	1066532	9502.664490	31548	2053	0.950266	31572	2028	0.950266	12572387	0.000000
318827621	8496694.000000	442479	9698.354536	31913	839	0.969835	31718	886	0.969835	12595255	0.000000
319438453	3420334.000000	177987	9817.045065	31660	340	0.981705	32009	320	0.981705	12593439	0.000000
319700686	1343600.000000	69569	9889.033609	31844	138	0.988903	31848	138	0.988903	12581540	0.000000
319802727	520202.000000	27078	9932.696323	31932	42	0.993270	31788	55	0.993270	12565413	0.000000
319835006	198895.000000	10410	9959.178767	31901	13	0.995918	31774	22	0.995918	12547616	0.000000
319879189	76777.000000	3979	9813.489703	31938	9	0.997524	32077	10	0.997524	12529087	0.000000
319866013	48867.000000	2545	5677.319468	31977	2	0.307806	32003	4	0.437358	12510608	0.000000
319876294	71713.000000	3653	5411.707537	32121	7	0.523246	31983	7	0.625277	12491825	0.000000
319852096	81742.000000	4254	6755.895775	31931	7	0.657193	31925	4	0.772722	12473341	0.000000
319853441	69897.000000	3648	7319.036592	31800	7	0.792080	32133	12	0.813185	12454874	0.000000
319878025	60368.000000	3083	6572.733208	31946	6	0.500137	31988	3	0.576178	12436203	0.000000
319866699	65464.000000	3356	6177.650970	32022	2	0.497393	31953	4	0.445917	12417840	0.000000
319850721	70039.000000	3646	6566.959692	32073	10	0.504344	32202	8	0.663936	12399422	0.000000
319883822	66588.000000	3445	6755.194197	31962	8	0.547642	31877	6	0.796169	12381207	0.000000
319869119	65120.000000	3370	6532.978788	32009	7	0.712038	32153	10	0.876372	12362940	0.000000
319850857	66406.000000	3481	6472.040073	31869	6	0.304800	31922	7	0.925017	12344610	0.000000
319869817	66896.000000	3511	6561.358540	31913	8	0.578345	32065	4	0.954521	12326129	0.000000
319844262	66019.000000	3486	6570.808077	31880	9	0.744257	32048	7	0.904527	12307780	0.000000
319853498	66144.000000	3509	6536.822411	32204	9	0.740506	32086	6	0.918919	12289513	0.000000
319865793	65911.000000	3360	6534.528290	32086	7	0.842611	31972	7	0.604494	12271390	0.000000
319854855	66125.000000	3507	6506.901366	31901	9	0.696535	31933	9	0.760116	12253064	0.000000
319871157	67326.000000	3428	6559.623905	32162	9	0.815942	32112	8	0.854505	12234886	0.000000
319866831	66370.000000	3543	6618.477257	31833	5	0.679928	31997	8	0.414853	12216741	0.000000
319873653	65711.000000	3512	6567.049363	32049	5	0.805869	32008	5	0.645095	12198577	0.000000
319871403	66076.000000	3438	6526.417742	31789	6	0.371801	32041	3	0.715700	12180353	0.000000
319872905	66515.000000	3426	6523.976720	31837	5	0.429245	32276	6	0.827566	12162092	0.000000
319872868	66828.000000	3428	6580.783090	31971	7	0.462880	32159	11	0.330725	12144088	0.000000
319868113	65334.000000	3407	6562.958699	31884	11	0.674225	31860	5	0.594070	12126111	0.000000
319850673	65603.000000	3491	6477.629044	31952	7	0.720898	32112	12	0.622882	12108393	0.000000
319861625	66806.000000	3452	6539.757265	31815	8	0.830718	32020	8	0.481754	12090671	0.000000
319858819	66900.000000	3435	6571.593782	31950	4	0.582500	31962	7	0.685672	12072791	0.000000
319867852	66894.000000	3490	6575.419583	31845	5	0.721797	32201	8	0.809353	12054904	0.000000
319869171	65955.000000	3484	6564.070827	31839	11	0.740905	32096	5	0.864522	12036964	0.000000
319877567	66669.000000	3381	6497.824679	32143	8	0.639831	32178	5	0.917829	12019285	-1.#IND00
319845423	66632.000000	3496	6595.383583	31929	1	0.584103	31769	8	0.739877	12001599	-1.#IND00
319869280	65538.000000	3265	6508.876234	31801	2	0.717987	31891	3	0.629017	11983833	0.000387
319867197	66161.000000	3426	6473.617612	31953	4	0.823098	32005	5	0.599478	11966043	0.005215
319872469	67136.000000	3435	6554.117137	31771	5	0.868952	31932	10	0.582641	11948286	0.003514
319858599	66164.000000	3410	6591.860841	32025	9	0.596573	31960	6	0.746862	11930445	0.000961
319875938	65906.000000	3350	6521.330906	31910	5	0.755312	31889	9	0.820849	11912767	0.003022
319873118	66306.000000	3455	6523.849538	31968	8	0.771413	31927	9	0.891341	11895243	0.001709
319881299	67298.000000	3336	6613.862520	31902	10	0.861357	32074	11	0.594019	11877507	0.001340
319868926	66489.000000	3398	6603.219794	32192	6	0.915910	31843	13	0.753763	11859995	-0.000330
319859120	65504.000000	3500	6525.324081	31975	5	0.376875	31881	11	0.850652	11842555	0.000799
319869087	66517.000000	3553	6497.081523	31950	12	0.433708	32188	5	0.635413	11825085	-0.002468
319875652	67870.000000	3534	6609.489532	31940	9	0.619007	31979	7	0.671354	11807458	-0.005980
319869774	65799.000000	3389	6619.996066	31582	7	0.472521	31893	6	0.697554	11789889	-0.003661
319851314	65312.000000	3359	6489.234197	31995	6	0.477447	31930	5	0.760298	11772531	-0.002204
319840056	67179.000000	3457	6460.541120	31782	5	0.499545	32102	6	0.643233	11755002	-0.000427
319884320	66797.000000	3446	6617.269429	31860	6	0.550590	31947	6	0.783613	11737570	0.000132
319870337	66236.000000	3375	6562.969059	32084	9	0.588134	31965	4	0.677757	11720224	0.000382
319863677	65979.000000	3463	6538.350627	31776	8	0.750194	31944	3	0.557947	11702883	-0.000401
319875988	67544.000000	3561	6577.625570	31978	8	0.848487	31864	3	0.597162	11685629	0.001100
319869101	66199.000000	3388	6602.592033	31982	4	0.691127	31962	7	0.530411	11668350	0.002210
319879493	64966.000000	3463	6502.699359	32056	12	0.591543	31876	6	0.715183	11651054	0.002336
319847892	66244.000000	3453	6449.087522	32024	9	0.686448	31911	5	0.467297	11634135	0.002274
319867987	67305.000000	3493	6559.857386	31788	4	0.528505	31888	10	0.239058	11616982	0.001575
319886601	66898.000000	3461	6609.850907	31908	7	0.525081	31986	8	0.538471	11599851	0.002293
319860821	66242.000000	3420	6581.880980	31759	7	0.704503	32016	9	0.466812	11582612	0.002639
319866567	66320.000000	3406	6534.457974	32005	4	0.820774	32143	7	0.576036	11565457	0.005216
319880655	66982.000000	3409	6544.819644	32069	3	0.352425	31931	4	0.391791	11548295	0.005593
319855865	66510.000000	3531	6563.077263	31880	5	0.471488	32036	9	0.631107	11531250	0.005497
319871641	67263.000000	3421	6578.456965	31963	5	0.679445	32000	3	0.692760	11514075	0.005425
319879003	66158.000000	3517	6583.591128	31836	5	0.805576	32159	7	0.812072	11496919	0.005457
319875390	65735.000000	3475	6561.971759	31953	11	0.820748	32080	2	0.644412	11479871	0.004562
319887413	66634.000000	3512	6562.728061	32039	8	0.589162	31923	4	0.736691	11462886	0.004132
319856904	66261.000000	3442	6580.520062	31994	6	0.667765	31851	10	0.840297	11445966	0.003910
319863859	66522.000000	3443	6541.810583	32043	6	0.616108	32121	8	0.903136	11429080	0.003540
319859341	67056.000000	3500	6564.478681	32043	8	0.767160	32086	5	0.374933	11412234	0.003392
319853230	65829.000000	3420	6548.866330	32252	10	0.837291	31987	7	0.610432	11395270	0.003370
319875203	66529.000000	3492	6535.376143	31898	3	0.743058	31914	7	0.763718	11378503	0.002983
319877917	66404.000000	3402	6546.008694	32040	7	0.638804	31954	9	0.667719	11361573	0.002338
319866013	67058.000000	3461	6552.452995	31932	6	0.607655	31807	4	0.696327	11344818	0.003003
319857889	66615.000000	3467	6585.988776	31802	9	0.382091	31896	8	0.770735	11328035	0.003307
319850685	67097.000000	3437	6601.416164	32131	12	0.404639	32079	13	0.743291	11311308	0.003390
319857337	65318.000000	3405	6535.238858	32116	5	0.431186	32002	5	0.456288	11294516	0.003090
319899575	65959.000000	3371	6467.798759	31963	8	0.611048	31843	6	0.670226	11277707	0.003645
319877258	67939.000000	3454	6547.960574	31843	8	0.764092	31951	1	0.764759	11261117	0.003608
319868671	66793.000000	3524	6647.519002	31951	2	0.252986	32082	14	0.819612	11244686	0.003451
319850578	65430.000000	3392	6575.414961	32023	6	0.410204	31854	7	0.736442	11227993	0.003348
319865614	65890.000000	3410	6506.657728	32062	4	0.508191	32005	8	0.782509	11211496	0.003296
319874974	67243.000000	3486	6536.802660	32021	6	0.701706	31905	6	0.602113	11195180	0.002984
319851056	66549.000000	3467	6578.533113	32007	11	0.556411	32124	6	0.559209	11178719	0.002975
319841635	67381.000000	3491	6547.542445	31924	3	0.710148	32002	4	0.720041	11162094	0.002986
319874282	66811.000000	3473	6620.256269	32209	8	0.824198	31942	3	0.791943	11145535	0.003015
319861019	65383.000000	3485	6552.363974	32112	4	0.670789	31903	4	0.720338	11128861	0.003785
319874293	66470.000000	3405	6500.215448	32046	2	0.627993	32007	8	0.830379	11112401	0.003727
319837288	66959.000000	3548	6570.874692	31941	11	0.693683	32203	5	0.897121	11096137	0.003515
319846859	66186.000000	3353	6595.467052	31986	9	0.734160	32050	4	0.916888	11079681	0.003431
319873219	66738.000000	3459	6540.221325	32127	9	0.714031	32060	8	0.943402	11063195	0.003538
319857570	65912.000000	3412	6545.103577	32067	5	0.330908	32045	10	0.620016	11046866	0.003314
319868845	66801.000000	3515	6552.924997	32022	10	0.384520	32233	5	0.769531	11030476	0.003485
319853618	66383.000000	3417	6537.895639	31726	10	0.626697	31948	2	0.349878	11014087	0.003245
npatches	nstrain	runtime	dt	init_x	init_y	init_y_blood	init_z	init_S	beta0	beta1	beta2	beta3	mean_beta	B	d	delta	delta_blood	b[0]	mut	m	CTL	c	g	epsilon	k	het	lambda	rho	omega	x_max	patch.dyna	DELTA	A	VA
10000	1	100.000000	0.000100	21900	9499	5000000	0.001000	10000000	4.097246	1.859553	1.833964	2.717416	3	8000000000.000000	0.010000	1.000000	1.000000	800000	0.000050	0.048000	0	0.500000	0.000000	25.000000	4.000000	0.500000	0.001000	0.001000	0.010000	31987	0	10.000000	7.000000	1.000000
sus	inf	inf_blood	z	x[0]	y[0][0]	z[0]	x[1]	y[1][0]	z[1]	S[0]	synchrony
219000000	94990000.000000	5000000	10.000000	21900	9499	0.001000	21900	9499	0.001000	10000000	0.000000
295461505	221623997.000000	11517186	3940.834452	28685	22849	0.394083	30527	21617	0.394083	10458911	0.000000
301488686	157756857.000000	8210796	6324.976263	29563	16260	0.632498	30727	15116	0.632498	11004923	0.000000
312367442	60850054.000000	3170546	7771.013291	31042	6302	0.777101	31610	5897	0.777101	11293692	0.000000
317755284	16538523.000000	863351	8648.068121	31558	1631	0.864807	31961	1553	0.864807	11379810	0.000000
319403644	3574750.000000	186057	9180.022116	31876	380	0.918002	32121	324	0.918002	11388619	0.000000
319783469	662590.000000	34281	9502.664490	32023	69	0.950266	31906	61	0.950266	11376829	0.000000
319848853	111339.000000	5910	9692.977927	31947	17	0.969835	31987	6	0.969835	11360662	0.000000
319868277	38044.000000	1913	3714.248259	32136	5	0.418169	32129	3	0.263409	11343840	0.000000
319844085	67911.000000	3526	3952.750854	32222	7	0.499392	31925	8	0.471539	11327343	0.000000
319863188	68913.000000	3644	5693.267948	31979	4	0.696370	31958	7	0.679476	11310547	0.000000
319864267	51706.000000	2770	5132.023713	32152	2	0.428778	32038	3	0.545268	11293918	0.000000
319836918	57332.000000	3000	4453.547255	31839	7	0.282234	31887	5	0.724195	11277075	0.000000
319870850	60315.000000	3071	5031.340392	32036	7	0.564658	32003	9	0.355162	11260330	0.000000
319866245	55746.000000	2889	4954.205968	31894	3	0.565348	31977	5	0.286691	11243618	0.000000
319839088	57817.000000	2999	4798.882217	32088	6	0.478465	32068	11	0.429907	11226724	0.000000
319839583	58298.000000	3096	4960.606669	31951	4	0.683677	32101	3	0.654225	11210130	0.000000
319839775	57254.000000	2938	4900.300534	31985	5	0.507498	32064	6	0.421699	11193332	0.000000
319852415	57605.000000	2995	4880.225903	31871	4	0.701286	32005	3	0.637766	11176701	0.000000
319889057	57096.000000	2960	4869.860117	31992	5	0.549017	32107	6	0.500052	11159920	0.000000
319864561	57345.000000	2887	4886.956404	31913	3	0.200568	32127	8	0.331140	11143452	0.000000
319873219	57491.000000	2865	4834.259097	32002	7	0.402985	32084	2	0.513894	11127020	0.000000
319885579	57506.000000	2938	4879.592072	32159	8	0.526513	31976	2	0.618606	11110483	0.000000
319884771	57413.000000	3028	4832.255049	31940	5	0.295440	32102	4	0.716129	11093938	0.000000
319860509	58212.000000	3088	4883.158252	31841	6	0.528312	31805	6	0.464393	11077563	0.000000
319862070	57539.000000	3028	4940.311406	32138	9	0.690959	32045	7	0.629841	11061293	0.000000
319870908	56892.000000	3061	4877.946431	32133	6	0.689658	31958	4	0.775490	11044963	0.000000
319858040	58133.000000	3081	4868.459313	31866	10	0.798001	31848	3	0.473694	11028615	0.000000
319882808	57360.000000	2949	4940.046571	32154	5	0.760331	32064	2	0.655602	11012241	0.000000
319860171	56381.000000	2993	4830.032294	31941	2	0.432288	31913	9	0.218463	10996268	0.000000
319865297	58116.000000	2988	4838.215649	32068	6	0.344564	31910	6	0.288468	10979911	0.000000
319844418	57480.000000	2949	4888.088058	31768	6	0.322572	32014	1	0.321238	10963475	0.000000
319852901	57953.000000	2883	4869.713917	31973	7	0.474821	31995	4	0.352635	10947135	0.000000
319878476	57637.000000	2959	4924.862235	32212	4	0.548792	31939	6	0.607358	10931010	0.000000
319862432	56889.000000	2977	4868.180208	32040	3	0.640505	31979	5	0.250126	10914912	0.000000
319854092	57754.000000	3106	4903.956382	31920	6	0.394163	32050	4	0.526978	10898809	0.000000
319895660	57373.000000	2968	4903.826536	32041	8	0.559875	31842	3	0.270787	10882668	0.000000
319862045	57461.000000	3002	4923.460106	31817	6	0.414305	32109	5	0.387831	10866293	0.000000
319870838	57052.000000	2994	4856.147952	31888	5	0.644762	32216	2	0.363041	10850329	0.000000
319868519	58007.000000	3063	4911.467937	31845	4	0.784540	32003	2	0.556805	10834434	0.000000
319869082	57280.000000	3008	4950.729391	31943	5	0.800808	31978	4	0.693780	10818324	-1.#IND00
319867299	56549.000000	2928	4811.591502	31988	9	0.379825	32259	8	0.380285	10802149	-1.#IND00
319881462	57746.000000	3096	4878.407408	32058	4	0.358663	31890	5	0.615884	10786100	-1.#IND00
319865488	57351.000000	2941	4871.663300	31856	7	0.290905	32094	9	0.189352	10770206	-0.030649
319863857	57533.000000	3095	4891.902707	31925	9	0.504680	31874	4	0.491895	10754252	-0.022024
319867435	57132.000000	2962	4825.863319	32014	9	0.698126	32151	6	0.410602	10738407	-0.020844
319870733	58536.000000	3012	4920.225873	31844	2	0.657837	32286	6	0.272695	10722569	-0.017245
319877517	56870.000000	2979	4913.285723	32032	4	0.599798	31935	9	0.425054	10706782	-0.014457
319880508	56933.000000	2955	4842.041373	31872	9	0.642735	32044	6	0.444583	10691134	-0.012962
319858916	57084.000000	2977	4896.288534	31825	6	0.783311	31808	6	0.663127	10675143	-0.008476
319862829	57198.000000	3024	4840.424712	31809	5	0.868573	31850	5	0.577127	10659214	-0.006460
319867041	57411.000000	3055	4869.962154	32142	10	0.584002	31958	8	0.711331	10643398	-0.008014
319875885	57071.000000	2959	4857.395649	31731	5	0.472465	32082	4	0.673456	10627772	-0.004029
319863632	57539.000000	2899	4838.098535	31876	5	0.643634	32003	7	0.316397	10611920	-0.004192
319868237	58048.000000	3085	4916.342548	31944	6	0.678311	31869	4	0.585379	10596164	-0.002670
319866267	56571.000000	2937	4913.815627	32059	5	0.804888	31835	6	0.254158	10580320	-0.002897
319852941	56865.000000	3036	4751.113934	32004	2	0.177794	32094	6	0.462878	10564483	0.000200
319869757	58382.000000	3042	4906.004550	31741	8	0.419610	32253	5	0.483043	10548810	0.004174
319864057	57172.000000	3005	4946.926538	32008	6	0.377890	32035	5	0.229320	10532995	0.002935
319861275	57644.000000	2988	4934.117273	31722	6	0.500519	31910	7	0.383983	10517271	0.002777
319869304	56443.000000	3031	4840.668787	31787	5	0.697054	31939	3	0.508842	10501686	0.004616
319841554	57736.000000	2950	4851.950916	31907	4	0.352510	32170	8	0.498598	10486204	0.004544
319865492	57289.000000	2919	4885.297289	32114	7	0.607282	32192	5	0.154531	10470708	0.004827
319866240	57660.000000	3034	4890.688030	32038	4	0.445723	31852	5	0.337464	10455226	0.005432
319870280	57573.000000	3027	4864.187415	31973	2	0.494759	31798	3	0.186599	10439819	0.004829
319862970	56935.000000	2863	4896.508760	31919	5	0.693560	31869	3	0.372601	10424332	0.004498
319881023	57511.000000	3022	4833.179979	31947	6	0.814137	32109	5	0.295701	10409009	0.004210
319865145	57500.000000	2986	4894.922035	32100	5	0.220995	32186	6	0.468481	10393633	0.004222
319858984	57224.000000	2905	4868.537394	32002	4	0.388391	31877	4	0.532335	10378220	0.004105
319891503	58220.000000	3019	4900.190762	32114	5	0.617578	32081	4	0.349698	10362865	0.003564
319872665	57239.000000	3011	4898.376043	31958	5	0.692892	31802	3	0.169809	10347766	0.003294
319842150	57439.000000	3010	4843.194085	32090	4	0.813732	31878	11	0.251847	10332370	0.002411
319868051	57842.000000	3040	4931.551264	31849	9	0.455894	31784	8	0.480920	10317018	0.002406
319855606	57110.000000	2899	4819.508044	32003	3	0.405475	32216	4	0.213459	10301792	0.002420
319859731	57512.000000	3005	4863.666979	32007	8	0.639407	32087	11	0.312807	10286565	0.002118
319865288	57256.000000	3009	4844.212493	31992	8	0.703239	31741	9	0.507920	10271436	0.001993
319861167	57523.000000	3132	4895.912540	32045	8	0.764698	31994	3	0.500732	10256081	0.001603
319857670	56999.000000	3015	4833.994265	31796	9	0.719273	31823	8	0.408871	10240874	0.001797
319881362	57819.000000	2902	4883.978207	31980	2	0.670498	31964	6	0.514722	10225682	0.001819
319859850	57035.000000	2961	4873.128490	32023	7	0.289332	31910	13	0.286729	10210553	0.001374
319867365	56900.000000	2958	4843.517622	32026	12	0.568963	32140	8	0.471855	10195394	0.001339
319864032	58073.000000	3078	4914.796912	32057	6	0.489075	32051	8	0.635468	10180265	0.001448
319883580	57238.000000	2951	4914.928227	31753	6	0.495042	31852	8	0.778903	10165205	0.001208
319867099	57255.000000	3033	4843.259414	31901	5	0.693731	32050	2	0.522710	10150103	0.001320
319854907	57007.000000	3004	4881.010456	32042	5	0.321230	32100	7	0.704645	10135117	0.001192
319867166	57567.000000	2992	4876.000423	32209	8	0.588310	31720	9	0.394391	10120203	0.001158
319885970	57261.000000	2944	4878.937569	31915	7	0.487701	32095	4	0.193219	10105462	0.001207
319877788	58056.000000	2927	4920.415849	31948	5	0.627278	31940	5	0.363886	10090499	-0.000863
319849961	57814.000000	3023	4937.567541	32043	8	0.445007	31888	9	0.402255	10075400	-0.000828
319842472	56924.000000	3092	4888.687183	31740	6	0.584250	31879	6	0.221640	10060372	-0.000871
319839607	57749.000000	3040	4925.156956	32052	9	0.747838	31981	5	0.323135	10045639	-0.000734
319888301	57067.000000	3009	4868.130397	32049	5	0.471187	31991	3	0.236035	10030865	-0.000962
319865980	57101.000000	2981	4839.132557	32227	8	0.472934	31855	6	0.438293	10015681	-0.000748
319860554	58095.000000	3004	4867.270243	32208	8	0.680322	32004	3	0.364345	10000903	-0.000609
319859975	57208.000000	2987	4898.130491	31987	5	0.636183	32007	7	0.456585	9985885	-0.000968
319863254	57612.000000	3082	4945.772086	32057	5	0.629784	31944	7	0.607571	9971035	-0.001035
319855435	57092.000000	2936	4856.558801	31770	3	0.630074	31944	7	0.491336	9956327	-0.001011
319875922	57142.000000	3027	4842.379295	31931	5	0.542819	31911	6	0.691483	9941224	-0.001373
319864063	57797.000000	3003	4898.793522	32010	5	0.722709	31901	5	0.812878	9926553	-0.001582
319854429	57061.000000	2951	4892.487886	32054	4	0.613264	32239	8	0.391117	9911669	-0.001530
npatches	nstrain	runtime	dt	init_x	init_y	init_y_blood	init_z	init_S	beta0	beta1	beta2	beta3	mean_beta	B	d	delta	delta_blood	b[0]	mut	m	CTL	c	g	epsilon	k	het	lambda	rho	omega	x_max	patch.dyna	DELTA	A	VA
10000	1	100.000000	0.000100	21900	9499	5000000	0.001000	10000000	2.027884	2.920660	2.443817	4.325679	3	8000000000.000000	0.010000	1.000000	1.000000	800000	0.000050	0.048000	0	0.500000	0.000000	25.000000	5.000000	0.500000	0.001000	0.001000	0.010000	31987	0	10.000000	7.000000	1.000000
sus	inf	inf_blood	z	x[0]	y[0][0]	z[0]	x[1]	y[1][0]	z[1]	S[0]	synchrony
219000000	94990000.000000	5000000	10.000000	21900	9499	0.001000	21900	9499	0.001000	10000000	0.000000
298968191	184395025.000000	9590668	3940.834452	30571	17695	0.394083	29792	18531	0.394083	10428646	0.000000
309340972	85733148.000000	4465974	6324.976263	31174	8272	0.632498	30858	8542	0.632498	10813286	0.000000
317504403	18198489.000000	949354	7771.013291	31992	1712	0.777101	31882	1950	0.777101	10932872	0.000000
319552050	2359750.000000	123267	8648.068121	31985	235	0.864807	31878	246	0.864807	10940270	0.000000
319831127	222190.000000	11739	9180.022116	31860	20	0.918002	31945	19	0.918002	10926642	0.000000
319880584	31086.000000	1552	3545.903939	31886	4	0.385928	32048	5	0.950266	10910700	0.000000
319860426	60514.000000	3081	3013.654487	32082	8	0.288122	32110	6	0.249307	10894515	0.000000
319850933	58258.000000	3001	4691.449738	31954	4	0.338240	31877	8	0.505571	10878511	0.000000
319834930	47225.000000	2551	3670.265762	32066	5	0.123457	32137	6	0.462331	10862504	0.000000
319867343	54400.000000	2759	3822.245046	31988	9	0.397110	32060	4	0.459313	10846093	0.000000
319868523	51963.000000	2718	4076.068387	31899	4	0.489475	31995	5	0.601422	10829971	0.000000
319855328	51312.000000	2697	3805.717429	31917	4	0.141048	31842	6	0.582076	10813980	0.000000
319857042	53045.000000	2759	3921.136538	32174	3	0.479026	31935	1	0.163073	10797934	0.000000
319860250	51710.000000	2648	3920.338667	32081	2	0.232575	31889	4	0.165688	10781746	0.000000
319860733	51299.000000	2772	3824.110295	32161	5	0.306112	32051	7	0.270955	10765748	0.000000
319885157	51690.000000	2776	3828.012872	32014	7	0.360514	32004	6	0.389809	10749695	0.000000
319876266	52658.000000	2663	3912.001034	31966	6	0.551369	31876	5	0.595694	10733993	0.000000
319864729	51858.000000	2782	3925.068694	31984	2	0.326231	32079	9	0.329606	10718187	0.000000
319852637	51671.000000	2783	3848.479572	31984	4	0.591344	32122	8	0.265385	10702292	0.000000
319867207	52495.000000	2763	3893.131254	32005	8	0.505152	31755	5	0.307633	10686437	0.000000
319867997	52006.000000	2594	3920.315304	31930	6	0.536250	32130	6	0.435703	10670585	0.000000
319856471	52028.000000	2716	3851.490774	31948	3	0.177855	31982	2	0.467778	10654815	0.000000
319864039	51820.000000	2727	3892.765738	32001	5	0.383024	31788	6	0.169522	10638803	0.000000
319883120	51848.000000	2770	3870.293575	32012	4	0.439252	32094	4	0.383494	10623018	0.000000
319844754	52119.000000	2693	3891.504051	31903	3	0.087870	32179	8	0.439278	10607296	0.000000
319866458	52131.000000	2809	3902.151668	32036	2	0.164556	31845	5	0.351973	10591570	0.000000
319865723	51709.000000	2697	3880.163417	31998	5	0.173988	31847	4	0.432966	10575935	0.000000
319853055	52340.000000	2721	3879.235573	31960	5	0.347773	31892	2	0.432567	10560299	0.000000
319854810	51787.000000	2726	3885.558146	31703	6	0.343999	31874	7	0.655839	10544784	0.000000
319856176	51924.000000	2695	3886.106061	32030	4	0.559707	31995	4	0.345478	10529251	0.000000
319846405	51940.000000	2715	3913.378511	31936	6	0.352075	32130	4	0.203165	10513738	0.000000
319850671	52773.000000	2666	3947.588275	31998	8	0.424101	32051	5	0.362742	10498398	0.000000
319858048	51735.000000	2742	3921.745866	31959	7	0.650704	31886	5	0.541538	10483050	0.000000
319876681	51574.000000	2725	3887.402627	31811	6	0.660746	32152	12	0.302229	10467274	0.000000
319863823	52957.000000	2687	3896.094612	31957	2	0.690916	32018	8	0.327260	10451994	0.000000
319854065	51730.000000	2708	3918.681464	32168	5	0.645093	32011	4	0.408983	10436504	0.000000
319870777	51860.000000	2691	3889.996745	32112	6	0.356417	32025	6	0.637840	10421294	0.000000
319899426	51681.000000	2767	3870.459540	31837	5	0.496032	32058	5	0.495228	10405950	0.000000
319875418	52340.000000	2697	3869.016197	31935	2	0.541110	32171	6	0.230443	10390561	0.000000
319881169	51683.000000	2734	3917.731335	31965	4	0.425984	31811	6	0.351863	10375107	-1.#IND00
319891255	51686.000000	2764	3828.668461	31964	7	0.173738	31831	4	0.537795	10359827	-1.#IND00
319844337	52896.000000	2763	3939.403467	31966	8	0.389337	31983	6	0.170128	10344466	-0.003081
319865619	51392.000000	2674	3931.539404	31929	4	0.464972	31829	5	0.195169	10329202	0.007827
319859862	52451.000000	2741	3865.217838	31770	8	0.300515	31882	6	0.338187	10314049	0.019110
319893375	52279.000000	2712	3961.218605	31981	0	0.252320	32185	5	0.504301	10298695	0.020728
319871642	51878.000000	2610	3845.332670	31980	3	0.468353	32203	2	0.363330	10283689	0.015322
319852129	52837.000000	2697	3937.030092	31966	5	0.538131	31864	13	0.449233	10268593	0.014358
319882821	51135.000000	2696	3873.821597	31919	7	0.517721	31993	3	0.516555	10253376	0.008940
319869221	52461.000000	2772	3865.544051	32239	4	0.531412	31978	5	0.573054	10238204	0.007338
319876065	52349.000000	2714	3950.592874	32011	4	0.379629	32140	2	0.542261	10222914	0.006538
319867179	51852.000000	2694	3853.291862	32146	7	0.137498	32143	4	0.463779	10207749	0.005163
319876672	52566.000000	2709	3958.190010	31976	8	0.153621	31727	6	0.579340	10192764	0.002889
319848599	51540.000000	2582	3842.172092	31991	9	0.463478	31868	8	0.586384	10177575	0.003612
319867122	52875.000000	2737	3921.822497	31860	7	0.329291	32058	9	0.660203	10162372	0.002173
319848492	51737.000000	2759	3912.132203	32139	4	0.250619	32075	4	0.511446	10147302	0.002655
319867575	51863.000000	2679	3857.968321	32009	9	0.275167	32071	7	0.206226	10132308	0.001837
319883509	52737.000000	2739	3957.620537	31785	3	0.236256	31988	3	0.501320	10117386	0.001172
319862035	51185.000000	2645	3870.299749	31902	5	0.232494	32105	5	0.322071	10102445	0.001161
319864965	51155.000000	2697	3788.786031	32129	8	0.464708	31906	1	0.267399	10087409	0.001424
319849000	52322.000000	2637	3863.255211	32034	5	0.132695	32066	5	0.213504	10072398	0.001559
319870420	51734.000000	2867	3844.276942	31925	7	0.133668	32060	1	0.164998	10057237	0.002311
319866313	52456.000000	2727	3914.238396	32135	4	0.141326	31983	4	0.434531	10042165	0.003186
319877709	51674.000000	2632	3886.984090	31854	7	0.479195	32288	6	0.519896	10027236	0.002835
319864374	52220.000000	2745	3848.082358	32118	5	0.579313	31985	4	0.708806	10012383	0.003459
319859446	52988.000000	2725	3913.646404	31655	7	0.270767	31872	2	0.625502	9997425	0.002823
319873068	51151.000000	2626	3877.480537	32079	5	0.267197	31774	1	0.305732	9982564	0.004990
319866771	52588.000000	2760	3867.586296	32054	8	0.317242	31724	10	0.143915	9967715	0.001262
319867872	52060.000000	2751	3956.004663	32190	2	0.412589	31931	4	0.403270	9952911	0.000290
319869128	51397.000000	2664	3892.414811	32027	3	0.468434	32016	6	0.351967	9938242	0.000301
319870318	51647.000000	2666	3870.876026	31870	7	0.677593	31840	4	0.262243	9923494	0.000523
319880904	52547.000000	2645	3899.220710	31877	1	0.318349	31914	7	0.368080	9908610	-0.000175
319856346	52336.000000	2740	3900.047531	32178	8	0.304692	31907	6	0.156696	9893968	-0.000741
319859522	52185.000000	2637	3918.920292	31869	5	0.314157	31872	6	0.450676	9879382	-0.000990
319884543	51536.000000	2810	3791.847879	31934	5	0.205073	32013	5	0.513621	9864764	-0.001104
319848115	52457.000000	2718	3901.143023	31928	5	0.391835	32268	6	0.302478	9850133	-0.001830
319850922	51658.000000	2689	3942.695009	31857	3	0.310606	31729	5	0.492866	9835424	-0.001744
319874436	52066.000000	2750	3845.163747	32000	3	0.286335	31909	5	0.274466	9820712	-0.002773
319886214	52434.000000	2788	3923.080104	31960	2	0.485914	32100	5	0.255201	9806434	-0.002846
319884470	51359.000000	2718	3923.460752	31977	6	0.464489	31919	6	0.274787	9791930	-0.001990
319868711	52241.000000	2688	3896.582201	31995	1	0.102930	32016	12	0.372166	9777293	-0.001883
319848297	51973.000000	2765	3923.010206	32147	3	0.221829	31857	5	0.299670	9762882	-0.001995
319853125	51549.000000	2619	3833.231635	31981	2	0.395122	32017	3	0.255977	9748127	-0.001671
319848217	52688.000000	2748	3906.227196	31955	6	0.395513	31806	9	0.209825	9733627	-0.001812
319850023	51723.000000	2676	3920.036057	32256	7	0.589224	31897	5	0.414804	9719270	-0.001754
319866486	51895.000000	2617	3868.223898	32128	5	0.333449	32282	6	0.645065	9704922	-0.001674
319861575	52078.000000	2720	3843.254742	31965	4	0.309075	31950	9	0.284179	9690508	-0.001610
319878326	52220.000000	2734	3899.294700	31930	6	0.498862	31963	7	0.512416	9676126	0.000765
319852150	52256.000000	2710	3885.227999	31979	3	0.537349	32165	10	0.340015	9661934	-0.000002
319885578	51892.000000	2724	3971.348267	32004	7	0.359933	31965	8	0.272534	9647703	-0.000636
319870670	51512.000000	2714	3799.849854	32015	3	0.478074	32220	1	0.275296	9633413	-0.000359
319870550	52776.000000	2741	3923.922146	31993	2	0.678243	32074	2	0.348239	9619239	-0.000347
319861458	51735.000000	2679	3909.457330	31727	5	0.461612	32183	2	0.377885	9604952	-0.000796
319864582	52185.000000	2696	3895.599229	32176	2	0.417747	32055	6	0.235142	9590750	-0.000907
319867506	51513.000000	2700	3876.581450	32044	5	0.527161	31900	2	0.482724	9576603	-0.000581
319871082	52543.000000	2683	3899.417688	32175	3	0.531962	32045	3	0.468526	9562076	-0.000981
319857305	51533.000000	2680	3903.295377	31919	5	0.118672	31892	6	0.455517	9548123	-0.000956
319840852	51846.000000	2717	3838.758394	32054	5	0.265395	31976	4	0.650698	9533973	-0.000980
319848911	53052.000000	2761	3924.567749	32240	5	0.542487	32157	8	0.755084	9519834	-0.000657
319863380	52153.000000	2787	3950.548423	31911	7	0.353617	32044	3	0.215390	9505578	-0.000535
npatches	nstrain	runtime	dt	init_x	init_y	init_y_blood	init_z	init_S	beta0	beta1	beta2	beta3	mean_beta	B	d	delta	delta_blood	b[0]	mut	m	CTL	c	g	epsilon	k	het	lambda	rho	omega	x_max	patch.dyna	DELTA	A	VA
10000	1	100.000000	0.000100	21900	9499	5000000	0.001000	10000000	4.490798	1.605273	1.523173	4.402725	3	8000000000.000000	0.010000	1.000000	1.000000	800000	0.000050	0.048000	0	0.500000	0.000000	25.000000	6.000000	0.500000	0.001000	0.001000	0.010000	31987	0	10.000000	7.000000	1.000000
sus	inf	inf_blood	z	x[0]	y[0][0]	z[0]	x[1]	y[1][0]	z[1]	S[0]	synchrony
219000000	94990000.000000	5000000	10.000000	21900	9499	0.001000	21900	9499	0.001000	10000000	0.000000
302225506	151974431.000000	7907287	3940.834452	29268	15931	0.394083	31431	14337	0.394083	10397804	0.000000
314136365	44977150.000000	2343969	6324.976263	30771	4735	0.632498	31729	4164	0.632498	10664240	0.000000
319203760	4999492.000000	261318	7771.013291	31996	537	0.777101	31678	446	0.777101	10706324	0.000000
319839885	298415.000000	15453	8648.068121	32134	30	0.864807	31978	35	0.864807	10695634	0.000000
319873228	27446.000000	1439	2525.364250	32062	3	0.046536	31967	1	0.138757	10679723	0.000000
319872905	56270.000000	2890	2611.141222	31961	6	0.316703	32018	3	0.229382	10663617	0.000000
319880272	49630.000000	2536	3855.930269	32040	2	0.231146	31881	5	0.527971	10647852	0.000000
319885931	45190.000000	2462	2898.130245	32332	2	0.137587	31822	6	0.214443	10632100	0.000000
319873215	50185.000000	2611	3287.158913	32000	6	0.377376	31956	3	0.523542	10616217	0.000000
319865505	47486.000000	2469	3284.855989	32061	9	0.298683	31994	5	0.357229	10600395	0.000000
319857650	48166.000000	2562	3195.189543	31850	2	0.359584	31926	3	0.097690	10584592	0.000000
319861371	47914.000000	2409	3212.643826	32133	0	0.416501	32131	5	0.155278	10568919	0.000000
319856013	48088.000000	2481	3187.206303	31996	5	0.434323	32070	9	0.410527	10553027	0.000000
319862808	48021.000000	2526	3254.861708	31912	4	0.264355	31934	6	0.611282	10537490	0.000000
319900775	47599.000000	2557	3172.386585	31924	3	0.354460	31850	6	0.324585	10521775	0.000000
319868516	48534.000000	2507	3277.997132	32144	3	0.211163	32004	1	0.280716	10506032	0.000000
319877978	47717.000000	2448	3192.911744	32136	10	0.460159	31978	3	0.445051	10490457	0.000000
319882141	47885.000000	2489	3187.346748	32255	1	0.337623	32034	9	0.355018	10474694	0.000000
319868211	48250.000000	2525	3213.997877	32210	8	0.254238	31912	3	0.574204	10459084	0.000000
319862743	48051.000000	2548	3241.883820	32062	0	0.147688	31952	4	0.413298	10443522	0.000000
319859798	48071.000000	2534	3221.914925	32024	6	0.158588	32089	4	0.303302	10428192	0.000000
319862414	48000.000000	2408	3229.706750	31957	2	0.489025	31923	4	0.294106	10412603	0.000000
319866185	48373.000000	2455	3229.458230	31984	7	0.422857	32127	5	0.280105	10396919	0.000000
319859070	48255.000000	2541	3248.333297	31986	6	0.201555	31943	3	0.458259	10381464	0.000000
319875967	47838.000000	2439	3215.493506	32107	3	0.393096	32111	3	0.493935	10366042	0.000000
319867429	47590.000000	2450	3206.534391	32105	5	0.225264	31932	6	0.484897	10350919	0.000000
319851687	48789.000000	2527	3246.791481	31847	6	0.281622	32025	10	0.322337	10335263	0.000000
319885572	48520.000000	2446	3239.098325	32117	9	0.214151	31992	8	0.203640	10319993	0.000000
319886504	47632.000000	2431	3233.052286	31899	3	0.350833	32129	3	0.239183	10304726	0.000000
319847062	48000.000000	2456	3214.501670	32017	8	0.289303	32061	1	0.220829	10289527	0.000000
319866108	48956.000000	2500	3281.502384	31770	6	0.449197	31789	6	0.172619	10274201	0.000000
319833577	47719.000000	2389	3220.744264	32073	4	0.296860	32198	2	0.297918	10258986	0.000000
319854102	48409.000000	2538	3249.291842	31903	4	0.154995	31931	3	0.283688	10243437	0.000000
319854252	48151.000000	2543	3231.004131	31895	3	0.312735	32106	3	0.331894	10228369	0.000000
319843787	47878.000000	2461	3240.023758	31933	11	0.217746	31785	2	0.338059	10213087	0.000000
319859345	47988.000000	2472	3167.097245	31991	5	0.317838	31952	5	0.222249	10198013	0.000000
319879665	48589.000000	2461	3255.855846	32024	5	0.306945	31869	2	0.232851	10182887	0.000000
319879156	48113.000000	2504	3232.357620	31944	2	0.579646	32239	4	0.278685	10167721	0.000000
319877041	48168.000000	2606	3234.330047	32016	3	0.248835	32133	5	0.235239	10152835	0.000000
319860270	48090.000000	2523	3267.426159	31934	8	0.360431	31867	5	0.270065	10137835	-1.#IND00
319872546	48145.000000	2418	3191.182898	31999	5	0.430155	31976	5	0.390025	10122982	-1.#IND00
319884663	48769.000000	2583	3248.136752	32156	2	0.230143	31937	4	0.538256	10108009	0.011629
319867247	47711.000000	2485	3204.455636	31935	9	0.448759	31846	6	0.175209	10092975	0.006684
319855569	47849.000000	2510	3229.697845	32059	6	0.391217	32208	4	0.302220	10077905	0.005125
319859454	47813.000000	2502	3220.049058	32093	1	0.187828	32057	5	0.134237	10063089	0.002941
319867871	47996.000000	2585	3222.852648	31948	8	0.192269	31906	4	0.399482	10048208	0.004824
319865048	48167.000000	2511	3255.336836	32047	7	0.178127	31962	7	0.185460	10033577	0.007941
319871463	47599.000000	2528	3170.857166	31757	6	0.501515	32068	3	0.215864	10018732	0.000608
319879386	48361.000000	2480	3240.205301	32111	9	0.264788	32149	4	0.291502	10003969	0.001474
319885157	49088.000000	2539	3258.376652	31918	7	0.310038	31988	0	0.132364	9989328	0.003015
319867036	47533.000000	2515	3234.324539	32274	6	0.214955	32023	6	0.339929	9974609	0.003142
319856824	47458.000000	2531	3192.322106	32111	5	0.267695	32187	5	0.412609	9959711	0.003899
319871680	48527.000000	2576	3233.142295	32200	10	0.311067	32004	6	0.250763	9944796	-0.000969
319849170	48120.000000	2485	3263.350700	31885	3	0.446040	31984	2	0.338763	9929904	-0.001486
319859070	48075.000000	2382	3199.181068	32265	3	0.502862	31970	6	0.261222	9915288	-0.003568
319847331	48515.000000	2483	3244.429931	31910	7	0.625301	31851	5	0.465681	9900495	-0.003534
319862257	47976.000000	2472	3213.396227	31966	2	0.369584	31876	5	0.148011	9885534	-0.003019
319880772	47827.000000	2434	3207.201783	31775	7	0.340607	32043	4	0.172597	9871033	-0.001790
319882588	47833.000000	2432	3199.551313	32012	3	0.392394	32185	5	0.498161	9856551	-0.004617
319862141	48366.000000	2448	3226.065581	32119	5	0.373292	31853	5	0.339584	9842006	-0.005810
319837119	48255.000000	2429	3255.195328	32179	4	0.318097	32250	6	0.259350	9827458	-0.002082
319852207	48182.000000	2449	3242.514353	31910	8	0.290473	31908	7	0.383890	9813037	-0.002800
319867092	48019.000000	2479	3233.213437	31994	4	0.125885	32014	6	0.370805	9798518	-0.003117
319871235	47676.000000	2495	3178.827995	31960	4	0.221701	32106	10	0.169844	9784175	-0.004484
319872875	48398.000000	2501	3258.615898	31861	8	0.492434	31900	6	0.315211	9769599	-0.004898
319877519	48652.000000	2533	3216.577927	31970	5	0.121296	32156	3	0.464557	9755037	-0.004920
319887465	47692.000000	2476	3214.369325	31841	7	0.211966	31924	5	0.288985	9740556	-0.004830
319878472	48468.000000	2565	3215.042988	32050	4	0.364319	31840	6	0.225108	9726078	-0.004848
319877268	48281.000000	2479	3245.146307	32067	0	0.402412	32250	4	0.179524	9711611	-0.005062
319878247	47535.000000	2444	3209.150518	31990	7	0.300560	32024	4	0.372553	9697431	-0.004958
319868134	48880.000000	2533	3255.297662	31992	9	0.428790	32160	9	0.374211	9682997	-0.004581
319861686	48328.000000	2502	3225.202465	32122	2	0.401907	32205	5	0.514559	9668605	-0.003459
319875165	47558.000000	2492	3211.382985	32031	1	0.228684	31861	5	0.546625	9654142	-0.003624
319872963	48352.000000	2570	3219.366716	31974	4	0.185343	31917	4	0.326793	9639938	-0.003433
319857175	47940.000000	2436	3213.866059	32002	7	0.258002	31944	6	0.447357	9625474	-0.005921
319850226	48108.000000	2553	3250.647005	31837	5	0.380137	31898	3	0.357220	9611333	-0.005901
319873173	47974.000000	2467	3208.525809	31993	5	0.624039	31944	3	0.385677	9597105	-0.005572
319866997	48039.000000	2569	3220.384973	32020	3	0.158424	31934	3	0.345968	9582589	-0.005165
319883714	48027.000000	2468	3257.007168	32005	8	0.222536	31916	3	0.514275	9568505	-0.005138
319863475	47977.000000	2528	3219.476522	31917	4	0.386923	32185	2	0.513634	9554372	-0.005553
319878553	47875.000000	2524	3199.651699	31870	6	0.358961	32115	8	0.234461	9540047	-0.005472
319884739	48262.000000	2484	3226.558219	32077	4	0.414738	31874	7	0.352638	9525968	-0.005674
319857563	48276.000000	2544	3258.977451	31989	3	0.506928	32307	6	0.578310	9511715	-0.005653
319858823	48126.000000	2529	3230.601753	32245	2	0.406677	31689	7	0.341528	9497595	-0.005464
319873560	48189.000000	2535	3256.235918	32087	2	0.429134	32078	6	0.374893	9483453	-0.005301
319872210	48259.000000	2525	3238.265946	32037	2	0.253758	32269	5	0.541115	9469370	-0.004929
319864877	48006.000000	2520	3225.255175	31887	10	0.191626	32031	8	0.500728	9455348	-0.004930
319873796	48386.000000	2475	3226.700091	32049	7	0.198592	31867	2	0.515942	9441399	-0.005229
319885822	47596.000000	2379	3218.391455	31927	5	0.512521	31957	1	0.219847	9427401	-0.005047
319874048	48258.000000	2527	3242.594634	32121	5	0.665800	31899	3	0.142216	9413415	-0.004338
319867436	48097.000000	2414	3184.809425	31938	2	0.177291	32024	3	0.352220	9399505	-0.004938
319862309	48200.000000	2535	3259.871566	31928	6	0.327938	31840	5	0.198728	9385581	-0.004363
319860625	48208.000000	2561	3227.903986	31919	7	0.548321	31893	7	0.424315	9371827	-0.004178
319849455	48700.000000	2459	3268.360450	31901	4	0.483656	32218	6	0.453879	9357934	-0.004074
319865676	47375.000000	2458	3241.172671	32360	2	0.412710	31824	6	0.364708	9344031	-0.004118
319873347	48109.000000	2510	3227.032656	31852	2	0.304391	32022	5	0.394776	9330270	-0.004214
319880610	48638.000000	2539	3270.091248	32235	3	0.497802	32090	5	0.321911	9316298	-0.003590
319889489	47863.000000	2460	3252.014358	31958	11	0.330719	32003	3	0.208049	9302254	-0.003538
319859310	48748.000000	2527	3215.508481	31905	5	0.343383	32055	8	0.370121	9288422	-0.003575
npatches	nstrain	runtime	dt	init_x	init_y	init_y_blood	init_z	init_S	beta0	beta1	beta2	beta3	mean_beta	B	d	delta	delta_blood	b[0]	mut	m	CTL	c	g	epsilon	k	het	lambda	rho	omega	x_max	patch.dyna	DELTA	A	VA
10000	1	100.000000	0.000100	21900	9499	5000000	0.001000	10000000	4.176120	3.913841	2.611115	2.280652	3	8000000000.000000	0.010000	1.000000	1.000000	800000	0.000050	0.048000	0	0.500000	0.000000	25.000000	7.000000	0.500000	0.001000	0.001000	0.010000	31987	0	10.000000	7.000000	1.000000
sus	inf	inf_blood	z	x[0]	y[0][0]	z[0]	x[1]	y[1][0]	z[1]	S[0]	synchrony
219000000	94990000.000000	5000000	10.000000	21900	9499	0.001000	21900	9499	0.001000	10000000	0.000000
305176452	124011539.000000	6455742	3940.834452	30095	12781	0.394083	29957	12867	0.394083	10367706	0.000000
316881639	22838800.000000	1194592	6324.976263	31826	2338	0.632498	31692	2286	0.632498	10549278	0.000000
319658110	1299546.000000	67953	7771.013291	31984	121	0.777101	32018	123	0.777101	10557850	0.000000
319858193	36898.000000	1938	7167.327836	31956	7	0.864807	32046	6	0.864807	10542939	0.000000
319871985	43499.000000	2213	1647.509360	31827	8	0.320494	32145	2	0.141621	10527163	0.000000
319865998	49488.000000	2542	3239.701854	31981	5	0.494228	32217	7	0.387219	10511450	0.000000
319854318	42453.000000	2198	2573.928184	32160	3	0.490633	31879	4	0.497015	10495918	0.000000
319873669	45439.000000	2297	2767.268289	32051	0	0.259856	32035	6	0.240370	10480336	0.000000
319874594	45168.000000	2412	2753.084682	32154	3	0.198429	32032	2	0.089644	10464705	0.000000
319874453	44745.000000	2360	2732.075661	31846	6	0.370319	31978	2	0.092685	10449062	0.000000
319852977	45032.000000	2280	2702.148836	31763	9	0.273843	31973	4	0.394532	10433683	0.000000
319863188	45030.000000	2369	2750.264296	31809	3	0.152698	31937	5	0.301171	10418123	0.000000
319859921	44653.000000	2287	2705.808327	31945	3	0.306107	32270	5	0.440923	10402495	0.000000
319873053	44800.000000	2377	2723.052402	31911	6	0.463758	32047	5	0.135958	10387083	0.000000
319863145	44634.000000	2331	2696.666644	31865	5	0.274901	32057	6	0.266677	10371677	0.000000
319872241	45088.000000	2315	2753.197341	31844	4	0.160335	31818	5	0.432488	10356288	0.000000
319875116	44756.000000	2288	2715.248893	31932	12	0.118900	32046	2	0.179227	10340876	0.000000
319872952	44922.000000	2345	2711.972658	31795	3	0.165076	31882	5	0.379823	10325507	0.000000
319862189	44800.000000	2314	2735.359192	31886	7	0.371951	31831	5	0.195385	10310269	0.000000
319860556	45106.000000	2254	2737.356144	32033	2	0.109293	31947	8	0.236928	10294921	0.000000
319856038	44681.000000	2309	2757.978873	31924	2	0.297839	32071	7	0.479873	10279488	0.000000
319841517	45069.000000	2319	2735.515723	31965	6	0.411512	32184	2	0.362181	10264393	0.000000
319861704	44824.000000	2294	2732.252866	32033	7	0.579188	31983	6	0.183527	10249085	0.000000
319855272	44677.000000	2322	2708.504900	32016	5	0.372560	31965	7	0.407454	10233642	0.000000
319859826	45048.000000	2416	2763.592346	32212	4	0.329665	31632	4	0.463119	10218537	0.000000
319839860	44480.000000	2335	2705.972253	32064	6	0.535480	32084	3	0.474258	10203264	0.000000
319880885	45188.000000	2273	2757.649762	32004	2	0.414910	32278	9	0.170990	10188191	0.000000
319860805	44605.000000	2340	2734.583017	31944	4	0.606611	31865	3	0.461065	10173078	0.000000
319871434	45182.000000	2425	2741.832815	32023	2	0.654856	31982	3	0.150077	10157934	0.000000
319866779	44721.000000	2310	2719.448177	31777	4	0.372015	32091	3	0.365925	10142860	0.000000
319886994	44450.000000	2371	2690.978926	32080	2	0.183731	32044	4	0.163138	10127682	0.000000
319826535	45288.000000	2236	2759.051325	31871	5	0.307121	31779	5	0.407605	10112468	0.000000
319852549	44424.000000	2377	2692.413325	32217	7	0.069817	32045	6	0.217085	10097302	0.000000
319860571	45164.000000	2298	2764.185069	32023	3	0.255281	32145	1	0.170520	10082290	0.000000
319859129	44817.000000	2192	2723.299580	31818	5	0.453587	32052	5	0.331107	10067226	0.000000
319872142	44859.000000	2257	2736.921876	32115	5	0.254091	32147	4	0.286424	10052458	0.000000
319850782	44435.000000	2340	2729.636518	31971	5	0.355319	31825	4	0.186531	10037622	0.000000
319882428	44830.000000	2359	2708.302697	31943	6	0.194234	32082	5	0.268638	10022612	0.000000
319876099	44808.000000	2316	2719.252547	32029	10	0.195222	31943	4	0.297415	10007882	0.000000
319844259	45320.000000	2380	2748.746226	32082	2	0.450240	31974	5	0.265410	9993118	-1.#IND00
319852542	44574.000000	2326	2737.672187	31825	5	0.352727	31874	6	0.333210	9978244	-1.#IND00
319879385	44606.000000	2288	2720.277817	31951	4	0.184614	31881	3	0.507108	9963421	0.008827
319866760	45293.000000	2422	2734.170671	32048	3	0.126561	31905	6	0.241063	9948693	0.003558
319881233	44796.000000	2328	2749.557429	31930	2	0.287168	31799	6	0.490073	9933879	-0.013776
319860058	44863.000000	2263	2711.961691	31804	7	0.136806	32163	3	0.515402	9919294	-0.005104
319892581	45019.000000	2361	2754.097771	32026	0	0.118904	32160	5	0.310485	9904652	-0.003749
319867045	44354.000000	2389	2732.616034	32097	2	0.344634	31918	5	0.224630	9889911	-0.003676
319865245	44573.000000	2366	2726.646282	32133	2	0.269242	31938	7	0.329563	9875352	-0.007623
319870367	45388.000000	2391	2740.224997	32166	5	0.455335	32104	6	0.423089	9860865	-0.005699
319856926	44943.000000	2394	2762.261762	32036	1	0.374989	32043	5	0.225152	9846113	-0.004886
319862240	44158.000000	2320	2725.625873	31853	3	0.545703	31821	2	0.145495	9831686	-0.003809
319865240	45172.000000	2338	2759.455626	32023	6	0.092857	32173	5	0.334507	9817097	-0.004737
319863843	44555.000000	2331	2706.512519	31874	5	0.315245	32035	10	0.332139	9802348	-0.004612
319867562	44512.000000	2283	2711.970233	31867	4	0.159360	31837	3	0.247288	9788020	-0.001349
319883215	44871.000000	2303	2731.001743	31955	4	0.381326	31900	0	0.112646	9773472	-0.000699
319868973	44874.000000	2292	2737.815429	32170	8	0.148903	32038	3	0.183259	9758960	0.000119
319870464	45156.000000	2359	2706.403379	31984	9	0.429513	32075	6	0.440732	9744301	-0.000142
319871371	44943.000000	2340	2728.261954	31974	3	0.277014	31861	4	0.302102	9729992	-0.001696
319867907	44456.000000	2420	2683.547378	31940	4	0.277517	32058	5	0.305587	9715482	-0.002418
319883336	45405.000000	2433	2743.584407	31958	5	0.139547	31976	1	0.220007	9701068	-0.001374
319871929	44466.000000	2429	2740.842263	31995	3	0.290840	31928	3	0.290793	9686699	-0.000456
319857970	44913.000000	2351	2720.060143	31844	5	0.194540	31955	10	0.324266	9672308	-0.000552
319864771	44695.000000	2408	2793.728353	31942	4	0.345590	31631	6	0.261535	9658151	-0.001004
319885136	44870.000000	2346	2677.376245	31988	8	0.316996	32119	4	0.260837	9643808	-0.001321
319861579	44589.000000	2338	2721.435599	31925	2	0.231837	32026	9	0.372594	9629363	-0.001479
319876397	45203.000000	2350	2747.048531	31810	3	0.396833	31903	3	0.254232	9615125	-0.001224
319865123	44306.000000	2278	2697.266107	32109	2	0.396196	32017	3	0.285948	9601012	-0.002343
319849922	44736.000000	2259	2707.690125	32039	10	0.223111	31996	3	0.114032	9586896	-0.002694
319876068	44962.000000	2295	2771.500084	31970	3	0.132613	32186	3	0.059585	9572598	-0.002861
319865881	45050.000000	2425	2775.804650	31864	2	0.216507	32003	0	0.126865	9558688	-0.002980
319870142	44419.000000	2294	2667.668116	31997	5	0.407757	32081	7	0.238074	9544342	-0.002487
319870957	45255.000000	2294	2771.956585	32009	8	0.252241	32076	7	0.450968	9530478	-0.002063
319880718	44427.000000	2279	2696.179288	32015	2	0.419017	31666	1	0.125571	9516311	-0.002078
319872867	45391.000000	2334	2744.401354	31965	3	0.449568	31840	4	0.392758	9501997	-0.002206
319853681	45175.000000	2390	2751.230886	32045	6	0.524876	32017	4	0.413066	9488105	-0.001251
319875791	45057.000000	2432	2738.153234	32196	7	0.327700	31966	2	0.205817	9474015	-0.001126
319882670	44529.000000	2445	2707.591373	32102	4	0.325556	32195	5	0.296324	9460128	-0.000890
319858970	45263.000000	2382	2769.015275	32093	8	0.196036	32163	4	0.249768	9445992	-0.000879
319855660	44691.000000	2362	2737.670908	31849	3	0.369212	31770	3	0.366252	9431849	-0.000908
319869926	44749.000000	2331	2723.697262	32016	5	0.137898	31957	6	0.174634	9417713	-0.000921
319883941	45109.000000	2386	2741.169022	32139	3	0.123694	31866	4	0.428818	9403486	-0.001105
319892278	44982.000000	2409	2760.262044	31828	8	0.271042	32129	2	0.367322	9389566	-0.001261
319873626	44215.000000	2316	2724.101371	32027	5	0.280862	31978	5	0.399060	9375501	-0.000712
319866140	45420.000000	2323	2768.398758	32132	5	0.557479	32222	7	0.199656	9361507	-0.000713
319868156	44261.000000	2346	2714.771558	32031	4	0.293284	31827	7	0.213610	9347501	-0.000650
319885256	44792.000000	2300	2719.412320	31998	6	0.212663	31983	8	0.231894	9333530	-0.000958
319870041	44334.000000	2350	2733.500169	31964	6	0.191032	32187	2	0.289801	9319556	-0.000582
319889384	45048.000000	2362	2749.452275	31848	3	0.302988	31959	3	0.456456	9305789	-0.000684
319847293	44727.000000	2306	2707.358155	31859	1	0.329490	32039	1	0.257602	9292050	-0.000067
319871659	45278.000000	2299	2759.381542	31673	3	0.226053	31818	3	0.302920	9278394	-0.000064
319868424	44115.000000	2245	2672.665324	32129	5	0.249948	32057	6	0.406799	9264715	-0.000338
319880494	45003.000000	2348	2713.409510	32265	4	0.282549	31915	4	0.266621	9251025	-0.000285
319860959	44678.000000	2385	2725.829605	32147	4	0.248284	31812	2	0.279089	9237391	-0.000345
319850050	44546.000000	2336	2734.608966	32105	6	0.428812	31952	6	0.413889	9223674	-0.000862
319870235	44297.000000	2308	2697.780302	31755	5	0.148212	31860	1	0.146429	9209866	-0.000590
319866544	44578.000000	2263	2721.929367	31901	8	0.458915	31863	6	0.340333	9196432	-0.000532
319853466	44623.000000	2356	2673.783534	32133	7	0.255799	31856	4	0.242739	9182833	-0.000445
319878409	44974.000000	2323	2711.212450	31890	4	0.484530	31875	1	0.344238	9169157	-0.000117
319868589	44721.000000	2315	2712.674510	31970	10	0.324620	32036	3	0.273579	9155440	-0.000309
npatches	nstrain	runtime	dt	init_x	init_y	init_y_blood	init_z	init_S	beta0	beta1	beta2	beta3	mean_beta	B	d	delta	delta_blood	b[0]	mut	m	CTL	c	g	epsilon	k	het	lambda	rho	omega	x_max	patch.dyna	DELTA	A	VA
10000	1	100.000000	0.000100	21900	9499	5000000	0.001000	10000000	3.867772	1.524566	3.791664	4.454113	3	8000000000.000000	0.010000	1.000000	1.000000	800000	0.000050	0.048000	0	0.500000	0.000000	25.000000	8.000000	0.500000	0.001000	0.001000	0.010000	31987	0	10.000000	7.000000	1.000000
sus	inf	inf_blood	z	x[0]	y[0][0]	z[0]	x[1]	y[1][0]	z[1]	S[0]	synchrony
219000000	94990000.000000	5000000	10.000000	21900	9499	0.001000	21900	9499	0.001000	10000000	0.000000
307604562	101491358.000000	5290682	3940.834452	30496	10338	0.394083	31391	9437	0.394083	10339896	0.000000
318312131	11542295.000000	602861	6324.976263	31727	1174	0.632498	31981	1085	0.632498	10463783	0.000000
319837407	333990.000000	17308	7771.013291	31751	38	0.777101	32052	29	0.777101	10458399	0.000000
319869479	25074.000000	1296	1144.805324	32211	4	0.233581	31898	2	0.087391	10442923	0.000000
319877977	47949.000000	2546	2272.927974	32047	5	0.161440	31977	4	0.356606	10427629	0.000000
319866982	40630.000000	2093	2471.603057	32078	3	0.443228	32211	5	0.443625	10412301	0.000000
319873126	42396.000000	2157	2320.519374	32003	6	0.113081	31995	0	0.071763	10396816	0.000000
319877643	42172.000000	2192	2387.271161	32063	5	0.392377	31758	3	0.068092	10381498	0.000000
319849261	41916.000000	2187	2354.695745	32070	2	0.391681	32098	0	0.174718	10366000	0.000000
319855261	41572.000000	2219	2352.895634	32127	5	0.317436	32106	0	0.140787	10350623	0.000000
319852624	42033.000000	2174	2306.812751	31772	5	0.230484	31718	4	0.175567	10335192	0.000000
319894887	42658.000000	2262	2363.901627	31909	5	0.262743	31660	0	0.033493	10319741	0.000000
319884820	42320.000000	2131	2392.908944	32054	4	0.552837	31989	6	0.201606	10304390	0.000000
319864731	42177.000000	2212	2373.760021	31983	2	0.144708	31807	5	0.253860	10289039	0.000000
319872615	42309.000000	2196	2377.025901	31958	2	0.190254	31964	3	0.287263	10273779	0.000000
319885286	42007.000000	2164	2345.424090	31988	3	0.146844	31826	7	0.176823	10258545	0.000000
319858008	42043.000000	2181	2369.650988	31877	5	0.161516	31934	5	0.076212	10243459	0.000000
319871532	41578.000000	2184	2360.861100	32020	6	0.239209	32075	7	0.108711	10228357	0.000000
319872898	42108.000000	2165	2324.429046	32028	4	0.220721	31881	5	0.275328	10213071	0.000000
319891886	42308.000000	2147	2383.424624	32048	5	0.527349	32055	6	0.149192	10197909	0.000000
319887418	41791.000000	2148	2324.046814	31956	3	0.408131	31930	4	0.155001	10182838	0.000000
319877895	41940.000000	2183	2394.780928	31716	4	0.286486	31846	5	0.260414	10167627	0.000000
319859864	41945.000000	2155	2340.437482	32043	3	0.089790	31941	5	0.158045	10152655	0.000000
319872558	42042.000000	2168	2366.226712	32076	3	0.135066	32186	3	0.045033	10137733	0.000000
319867893	42213.000000	2228	2371.049736	31945	4	0.447720	32108	3	0.242537	10122629	0.000000
319864444	42480.000000	2145	2371.539655	32086	7	0.423447	32088	3	0.229469	10107693	0.000000
319853021	41965.000000	2261	2394.757762	31850	6	0.347682	32181	1	0.061415	10092611	0.000000
319859795	42250.000000	2230	2364.780755	31867	4	0.154460	31842	6	0.152370	10077427	0.000000
319855770	42236.000000	2201	2367.752434	32096	11	0.288314	32078	4	0.158840	10062421	0.000000
319868229	42581.000000	2186	2384.441288	31884	5	0.236953	32108	5	0.357577	10047632	0.000000
319879504	42531.000000	2185	2423.321364	32029	5	0.389266	32133	5	0.384127	10032565	0.000000
319861859	41843.000000	2160	2369.375541	32038	1	0.045487	32339	4	0.386319	10017657	0.000000
319872181	42620.000000	2278	2343.259275	32028	0	0.051717	31978	5	0.199423	10002718	0.000000
319855454	42421.000000	2165	2400.667525	31851	8	0.111070	31888	3	0.176628	9987806	0.000000
319863983	42371.000000	2187	2332.654998	31995	3	0.279372	31923	3	0.230845	9972844	0.000000
319852646	42523.000000	2229	2377.867605	31969	6	0.382715	31946	5	0.196236	9958082	0.000000
319887012	42073.000000	2177	2406.179699	32044	4	0.259067	32068	8	0.207677	9943236	0.000000
319874861	41495.000000	2190	2327.148359	31888	5	0.159131	32017	3	0.188826	9928623	0.000000
319875948	42672.000000	2084	2408.625730	32165	8	0.160201	32096	6	0.256402	9913916	0.000000
319885935	41432.000000	2209	2346.120112	32111	5	0.055300	32077	6	0.225122	9899184	-1.#IND00
319872978	42284.000000	2227	2339.956670	32023	6	0.405044	31860	5	0.279643	9884571	-1.#IND00
319867252	42411.000000	2315	2366.683649	31859	6	0.196917	31771	3	0.269116	9869910	0.013317
319853502	42270.000000	2123	2324.785562	31913	7	0.321523	32033	3	0.215245	9855319	0.001898
319852399	42136.000000	2160	2345.127134	32280	4	0.325531	31991	2	0.219731	9840571	0.004639
319861019	42230.000000	2288	2368.781411	31924	7	0.308132	31913	3	0.184538	9825908	-0.000736
319867846	41743.000000	2247	2337.279403	31916	6	0.204638	31972	2	0.266350	9811259	-0.003445
319866147	42486.000000	2208	2371.696703	32030	2	0.268065	31911	4	0.223907	9796461	0.000926
319877865	41453.000000	2212	2326.117826	32008	7	0.297309	31842	7	0.272708	9781957	0.002009
319864433	42818.000000	2218	2415.646562	31956	3	0.332360	32140	2	0.111752	9767185	0.010145
319879343	41530.000000	2169	2323.956516	31973	1	0.116422	32068	1	0.153065	9752656	0.010410
319872683	42210.000000	2264	2362.651159	31796	4	0.119479	31942	5	0.122310	9737957	0.011848
319863747	42259.000000	2159	2398.221558	32047	6	0.304179	31987	2	0.148697	9723537	0.008758
319862784	42202.000000	2170	2351.686292	31891	5	0.519792	32163	3	0.257854	9709108	0.007074
319869468	42877.000000	2199	2419.726362	31741	4	0.336935	31724	4	0.413159	9694637	0.007273
319863629	42106.000000	2233	2384.385535	32176	3	0.498428	32056	3	0.165617	9680119	0.006677
319893328	42528.000000	2210	2373.784827	32106	5	0.203911	31972	3	0.251727	9665983	0.003189
319878545	41664.000000	2168	2373.046992	32174	1	0.155177	32160	2	0.269955	9651653	-0.001269
319866506	42190.000000	2227	2327.357049	31937	5	0.244346	32084	3	0.201989	9637192	-0.000371
319896814	42066.000000	2225	2365.495337	32200	3	0.234685	31915	3	0.265135	9622956	-0.003743
319873656	41632.000000	2155	2331.492454	31980	4	0.058375	32057	4	0.312022	9608730	-0.001751
319866288	42335.000000	2213	2349.297502	31844	5	0.149227	32253	6	0.239046	9594379	-0.000717
319883459	42551.000000	2358	2401.709320	32263	5	0.153820	32119	4	0.329088	9580437	-0.000495
319879190	41730.000000	2205	2327.145731	32073	2	0.276566	31916	3	0.277755	9566127	-0.000993
319868246	41886.000000	2211	2380.038394	31840	5	0.273698	31955	3	0.121639	9552203	-0.000166
319883344	41481.000000	2227	2356.956612	31870	3	0.148297	31850	3	0.289984	9538190	-0.000947
319861852	41838.000000	2144	2349.744898	32158	6	0.262304	31931	3	0.458398	9523992	-0.001190
319886658	42396.000000	2230	2404.414744	32091	2	0.122131	31954	5	0.155959	9509784	-0.001298
319864164	41631.000000	2170	2349.354962	32055	3	0.106650	31972	5	0.365677	9495630	-0.000953
319836761	42686.000000	2208	2393.341217	31985	5	0.274919	32060	4	0.303121	9481476	-0.000493
319880229	41405.000000	2178	2362.119886	32063	15	0.417678	32248	4	0.106100	9467315	-0.000226
319853001	42189.000000	2238	2338.404187	31882	7	0.167789	31983	7	0.201726	9453205	-0.000009
319873347	42061.000000	2239	2378.676811	31948	4	0.135992	32152	1	0.219134	9438981	0.000031
319864691	42082.000000	2160	2348.323914	32032	2	0.324183	32260	2	0.170479	9425044	0.000029
319866027	41773.000000	2154	2307.005019	31855	10	0.235663	31920	8	0.232480	9411300	0.000140
319875889	42399.000000	2182	2412.464466	31918	5	0.227235	31939	5	0.334356	9397455	0.000314
319878696	42304.000000	2212	2358.181822	32058	7	0.313313	32191	4	0.105691	9383544	0.000232
319867718	41666.000000	2161	2309.862814	32194	7	0.299486	31918	1	0.080672	9369523	0.000688
319863747	42420.000000	2163	2369.293459	32031	4	0.418192	31968	4	0.100985	9355639	0.000679
319862340	42324.000000	2150	2387.052741	31919	5	0.201257	31740	2	0.161110	9341854	0.001676
319840233	42096.000000	2174	2347.101329	31772	6	0.176865	32112	6	0.151418	9328226	0.001211
319865513	41365.000000	2150	2350.762272	31857	3	0.363191	32174	4	0.204083	9314361	0.000984
319867979	42213.000000	2128	2350.090672	32077	7	0.380603	32223	5	0.214400	9300603	0.001019
319873467	42006.000000	2110	2376.356926	31950	4	0.225685	31928	2	0.180971	9286802	0.000957
319876042	42145.000000	2158	2335.212453	31807	3	0.114679	32070	1	0.241293	9272899	0.000823
319873775	42062.000000	2118	2373.234408	31919	6	0.167113	32061	4	0.148351	9259115	0.000740
319865829	42623.000000	2216	2416.836262	31968	6	0.219127	32212	4	0.280420	9245356	0.000826
319852361	42139.000000	2221	2327.604582	32100	2	0.136743	32046	5	0.175853	9231560	0.000553
319851207	41658.000000	2179	2349.182512	31922	6	0.443174	32009	2	0.100467	9217892	0.000464
319874686	42183.000000	2141	2334.698319	31799	6	0.119460	32047	7	0.312691	9203908	0.000561
319878270	42044.000000	2121	2358.434658	32038	4	0.199150	32006	2	0.143132	9190337	0.000471
319886049	42017.000000	2201	2391.994147	32104	6	0.223489	31906	2	0.164301	9176961	-0.000051
319896081	42177.000000	2192	2357.176578	31995	6	0.234667	31934	4	0.257919	9163474	-0.000105
319873695	42288.000000	2194	2371.832429	32017	3	0.311642	32014	2	0.185822	9149989	-0.000227
319847106	42295.000000	2198	2321.534066	32004	2	0.177970	32110	12	0.134098	9136365	0.000271
319876589	42164.000000	2207	2411.497560	32007	5	0.216835	31946	3	0.295721	9122857	0.000260
319877454	42251.000000	2150	2363.067696	31856	4	0.061104	32017	7	0.089399	9109398	0.000134
319875442	42045.000000	2179	2372.263120	31973	3	0.318452	31987	3	0.253666	9095933	0.000368
319892529	41716.000000	2181	2336.660291	32086	2	0.222802	32029	2	0.053583	9082346	0.000345
319868688	41997.000000	2170	2338.008492	32015	4	0.231630	32008	2	0.089723	9068842	0.000876
npatches	nstrain	runtime	dt	init_x	init_y	init_y_blood	init_z	init_S	beta0	beta1	beta2	beta3	mean_beta	B	d	delta	delta_blood	b[0]	mut	m	CTL	c	g	epsilon	k	het	lambda	rho	omega	x_max	patch.dyna	DELTA	A	VA
10000	1	100.000000	0.000100	21900	9499	5000000	0.001000	10000000	4.404790	3.648445	3.983513	3.200055	3	8000000000.000000	0.010000	1.000000	1.000000	800000	0.000050	0.048000	0	0.500000	0.000000	25.000000	9.000000	0.500000	0.001000	0.001000	0.010000	31987	0	10.000000	7.000000	1.000000
sus	inf	inf_blood	z	x[0]	y[0][0]	z[0]	x[1]	y[1][0]	z[1]	S[0]	synchrony
219000000	94990000.000000	5000000	10.000000	21900	9499	0.001000	21900	9499	0.001000	10000000	0.000000
309377887	84623087.000000	4411973	3940.834452	30570	8986	0.394083	30804	8760	0.394083	10322201	0.000000
319030002	6046699.000000	315639	6324.976263	31732	638	0.632498	31773	624	0.632498	10409403	0.000000
319858890	90526.000000	4805	7765.100319	31806	8	0.777101	31808	7	0.777101	10398624	0.000000
319855602	32190.000000	1688	1073.463382	32113	3	0.041465	32068	3	0.076156	10383041	0.000000
319862118	44406.000000	2202	2380.770486	31922	7	0.246033	31900	7	0.298154	10367453	0.000000
319882982	38265.000000	2062	1997.801491	32094	6	0.244704	31934	0	0.064299	10351886	0.000000
319867685	41076.000000	2159	2127.606682	32026	3	0.137835	31997	4	0.246064	10336408	0.000000
319877601	39459.000000	2101	2081.956855	31842	5	0.388859	31919	1	0.148513	10321075	0.000000
319839875	40345.000000	2147	2088.331231	31836	5	0.173423	32134	6	0.299362	10305768	0.000000
319882826	39901.000000	2094	2131.647653	31984	3	0.341508	32049	0	0.102572	10290363	0.000000
319862976	39807.000000	2049	2094.206872	31936	5	0.122159	32088	3	0.102063	10275047	0.000000
319841168	40423.000000	2097	2105.851538	32128	3	0.268015	32051	5	0.316828	10259658	0.000000
319857275	40058.000000	2061	2132.666768	32052	3	0.175961	32096	5	0.159348	10244470	0.000000
319871479	39536.000000	2081	2064.063510	32023	2	0.119457	31994	7	0.231727	10228982	0.000000
319867918	40139.000000	2069	2109.826832	32065	6	0.291313	32002	4	0.252286	10213720	0.000000
319867202	40184.000000	2113	2110.027045	31864	6	0.284474	32060	3	0.354252	10198672	0.000000
319879043	40370.000000	2141	2111.582305	31942	5	0.239691	31881	2	0.096987	10183674	0.000000
319893230	40007.000000	2064	2116.794362	32004	2	0.115989	32087	2	0.130534	10168310	0.000000
319866137	40129.000000	2051	2087.802816	31932	7	0.140157	32005	2	0.404253	10153169	0.000000
319874230	40245.000000	2054	2126.778965	31842	5	0.227858	32001	4	0.154777	10138136	0.000000
319851110	39891.000000	2082	2099.588463	32221	5	0.204240	31952	4	0.276605	10123066	0.000000
319853271	39736.000000	2172	2100.056049	31929	2	0.187231	32203	6	0.193561	10108005	0.000000
319874841	40166.000000	2113	2107.702460	31999	4	0.066019	32041	2	0.185936	10093112	0.000000
319846174	40289.000000	2085	2090.183920	31886	5	0.313280	31984	4	0.203728	10078162	0.000000
319902205	39832.000000	2092	2095.631743	31968	5	0.136921	32070	3	0.273431	10063367	0.000000
319874911	40623.000000	2108	2125.628280	32167	7	0.375702	31989	3	0.336847	10048394	0.000000
319884674	39772.000000	2144	2109.618859	32117	5	0.341850	31914	4	0.187844	10033553	0.000000
319860870	40048.000000	2155	2123.484402	32008	12	0.169762	32131	4	0.209360	10018677	0.000000
319871015	39761.000000	2057	2049.969501	32069	4	0.161509	31834	7	0.266612	10003789	0.000000
319884236	40001.000000	2172	2148.969834	31937	0	0.243435	32206	6	0.275305	9988828	0.000000
319872735	39366.000000	2084	2063.655027	31996	2	0.273288	32123	3	0.142785	9973936	0.000000
319853289	40514.000000	2128	2105.150769	31896	3	0.078285	31974	4	0.223955	9959040	0.000000
319866247	39600.000000	2081	2100.702855	32096	4	0.274939	31906	4	0.222105	9944345	0.000000
319856162	40283.000000	2066	2085.762954	32201	5	0.430318	32006	7	0.085991	9929495	0.000000
319879072	40265.000000	2056	2146.070411	32002	8	0.385733	31854	4	0.279510	9914842	0.000000
319873142	40305.000000	2082	2123.406956	31599	2	0.283460	32073	2	0.243531	9900122	0.000000
319865153	39500.000000	2079	2101.372765	32110	8	0.281588	32151	5	0.310022	9885306	0.000000
319879724	40281.000000	2086	2113.766643	31784	3	0.274058	31928	3	0.240356	9870641	0.000000
319882072	40198.000000	2162	2123.151706	32046	6	0.201285	32037	6	0.419930	9856072	0.000000
319874228	40038.000000	1961	2117.582493	32196	4	0.509408	31847	2	0.372200	9841494	-1.#IND00
319857861	40443.000000	2092	2110.479498	31624	4	0.216703	32205	0	0.139104	9826841	-1.#IND00
319857052	39740.000000	2098	2101.125953	31904	4	0.189008	32340	2	0.282433	9812334	-1.#IND00
319858844	40416.000000	2155	2130.508208	31751	2	0.238010	31971	6	0.223529	9797716	0.002362
319863100	40043.000000	2111	2112.822738	31979	7	0.190806	31860	7	0.270629	9783090	0.003280
319847135	39911.000000	2064	2062.821090	32012	5	0.077872	32137	2	0.095488	9768631	0.002386
319877042	40121.000000	2058	2101.802974	32089	1	0.065926	31971	4	0.307305	9754015	0.001398
319863993	40593.000000	2074	2101.820475	31818	3	0.200908	32076	4	0.287853	9739287	0.000971
319877487	40136.000000	2098	2121.073300	31909	4	0.170678	31909	4	0.292238	9724814	-0.000249
319867195	39769.000000	2001	2094.194838	31946	3	0.208576	32069	6	0.163848	9710513	0.002258
319848855	40495.000000	2071	2146.918341	32164	3	0.418057	32032	7	0.250103	9696010	0.003254
319859613	39693.000000	2089	2076.689482	31867	2	0.258607	31945	4	0.176152	9681563	0.004402
319861803	40033.000000	2161	2110.574566	31962	1	0.132109	31853	3	0.244954	9666977	0.003944
319853447	39804.000000	2079	2082.023659	31772	5	0.117325	31907	5	0.230907	9652644	0.003287
319848595	40035.000000	2099	2088.385046	32122	2	0.087567	31977	0	0.184086	9638314	0.002732
319862574	40160.000000	2087	2094.566556	32079	2	0.241552	31791	4	0.194798	9623872	0.002757
319865414	39883.000000	2121	2128.696858	31898	5	0.371644	32053	0	0.305726	9609564	0.000667
319866787	40089.000000	2038	2076.499174	31926	5	0.322490	31858	2	0.348002	9595511	0.000357
319887552	39740.000000	2108	2093.886564	31915	4	0.159916	32031	3	0.244058	9581251	-0.000099
319849012	40130.000000	2038	2133.778750	32125	8	0.220156	32106	3	0.327499	9567243	-0.000619
319872878	40296.000000	2072	2098.100085	32049	6	0.257150	31850	6	0.180871	9552978	-0.001077
319861272	40119.000000	2157	2102.887066	31837	5	0.345526	31806	2	0.342375	9538775	-0.001326
319895339	39884.000000	2062	2102.911195	31846	2	0.277248	31975	1	0.161253	9524649	-0.001340
319859941	40203.000000	2077	2103.099062	31979	4	0.171354	31847	5	0.289209	9510488	-0.001638
319882166	40231.000000	2056	2094.774750	31685	1	0.323926	32011	3	0.328648	9496293	-0.003243
319880712	40309.000000	2075	2118.087838	31916	2	0.289751	31946	5	0.095269	9481987	-0.002037
319876783	40573.000000	2026	2137.188955	31932	2	0.286644	32012	3	0.136951	9468203	-0.001782
319876765	40036.000000	2104	2088.849938	32002	6	0.420004	32100	5	0.099771	9454058	-0.002131
319850382	40166.000000	2046	2106.883630	31719	1	0.047123	31859	1	0.098014	9439975	-0.002457
319878903	39599.000000	2039	2096.594058	31962	2	0.117125	31982	8	0.249512	9425960	-0.002393
319865773	40397.000000	2144	2132.127106	32127	5	0.240580	31869	6	0.203631	9411834	-0.003166
319885655	40241.000000	2078	2127.755462	31846	4	0.108307	32068	11	0.278525	9397666	-0.003246
319874224	39979.000000	2058	2096.494010	32178	5	0.253622	31992	4	0.522737	9383767	-0.002890
319866151	39374.000000	2093	2075.083029	32210	4	0.205882	32014	6	0.187838	9369924	-0.002488
319877578	39580.000000	2046	2083.800043	32035	5	0.290644	31867	3	0.277551	9355947	-0.002197
319878914	40312.000000	2116	2119.087888	32038	7	0.191169	31824	6	0.133812	9342117	-0.001627
319854006	40113.000000	2142	2110.816594	32171	4	0.164772	31919	2	0.181698	9328410	-0.001444
319863839	39828.000000	2008	2103.820470	32191	7	0.212199	31847	4	0.074664	9314600	-0.001322
319861184	40884.000000	2125	2160.208825	32030	8	0.297942	31924	9	0.351442	9300759	-0.000831
319883025	39440.000000	2033	2076.426654	31998	4	0.291399	32039	7	0.399457	9287003	-0.000700
319871773	39935.000000	2084	2112.494070	32092	2	0.090959	32039	1	0.199822	9273273	-0.000948
319889132	39775.000000	2137	2091.456288	32094	3	0.229129	31799	2	0.098773	9259463	-0.001078
319872764	40304.000000	2051	2123.870230	32047	4	0.119163	31923	4	0.227885	9245784	-0.001061
319869364	40497.000000	2103	2092.974778	31801	5	0.287087	31736	2	0.206362	9232190	-0.000800
319864244	39644.000000	2051	2143.031517	31965	2	0.427673	32039	10	0.302910	9218463	-0.000882
319858872	39959.000000	2113	2068.289855	32032	7	0.237080	31834	7	0.133755	9204741	-0.000770
319878889	39954.000000	2035	2122.368699	31800	2	0.215690	32034	4	0.458373	9191288	-0.000656
319856881	39828.000000	2117	2088.367773	31948	3	0.340942	31981	6	0.243839	9177759	-0.000337
319860860	39862.000000	2076	2112.879014	31904	4	0.420872	31917	5	0.190032	9164013	-0.000072
319861848	40381.000000	2077	2107.457205	32085	9	0.438333	32069	6	0.337384	9150411	0.000779
319854595	39424.000000	2001	2099.350237	31944	6	0.497070	32041	5	0.220195	9136757	0.000824
319871822	40529.000000	2142	2130.702270	31887	1	0.097292	31961	1	0.158261	9123071	0.000832
319851541	39827.000000	2076	2093.150026	32023	4	0.147119	31911	6	0.237820	9109389	0.000579
319856828	40295.000000	2061	2124.004449	31849	7	0.280510	31937	4	0.127950	9095740	0.000888
319862210	40583.000000	2128	2139.597266	31890	3	0.489591	32116	2	0.337004	9082184	0.000237
319864513	39679.000000	2084	2063.770422	31997	4	0.186329	32176	5	0.321463	9068705	0.000362
319885605	40129.000000	2082	2128.106823	32193	4	0.212544	31950	5	0.149947	9055255	0.000283
319877196	39788.000000	2149	2102.384453	31949	0	0.174869	32262	3	0.274811	9041877	-0.000398
319869464	40015.000000	2112	2092.469220	31754	5	0.262771	31921	4	0.404102	9028566	-0.000339
319857641	40425.000000	2070	2120.963274	31775	8	0.218882	31953	2	0.178055	9014989	-0.000963
npatches	nstrain	runtime	dt	init_x	init_y	init_y_blood	init_z	init_S	beta0	beta1	beta2	beta3	mean_beta	B	d	delta	delta_blood	b[0]	mut	m	CTL	c	g	epsilon	k	het	lambda	rho	omega	x_max	patch.dyna	DELTA	A	VA
10000	1	100.000000	0.000100	21900	9499	5000000	0.001000	10000000	3.504996	2.147750	2.873802	1.915056	3	8000000000.000000	0.010000	1.000000	1.000000	800000	0.000050	0.048000	0	0.500000	0.000000	25.000000	10.000000	0.500000	0.001000	0.001000	0.010000	31987	0	10.000000	7.000000	1.000000
sus	inf	inf_blood	z	x[0]	y[0][0]	z[0]	x[1]	y[1][0]	z[1]	S[0]	synchrony
219000000	94990000.000000	5000000	10.000000	21900	9499	0.001000	21900	9499	0.001000	10000000	0.000000
311154141	69099329.000000	3607762	3940.834452	30782	6915	0.394083	31389	6829	0.394083	10298699	0.000000
319429537	3013509.000000	158248	6324.976263	31981	326	0.632498	32233	316	0.632498	10357147	0.000000
319854641	26166.000000	1419	5086.241226	32026	2	0.777101	32150	1	0.554831	10343566	0.000000
319881433	37508.000000	1873	1328.336859	32074	2	0.162146	32100	2	0.151189	10328139	0.000000
319872933	38741.000000	2091	2069.100426	31924	5	0.242463	32066	6	0.413903	10312681	0.000000
319852697	37850.000000	2035	1826.198886	31966	4	0.196697	31905	6	0.258591	10297532	0.000000
319874270	37991.000000	1980	1898.059395	31960	3	0.293261	32210	3	0.127998	10282254	0.000000
319882501	37857.000000	1989	1863.661709	32041	6	0.137774	31772	1	0.092892	10267006	0.000000
319874066	38183.000000	1990	1852.908117	31940	3	0.219973	31925	3	0.067401	10251751	0.000000
319867613	37473.000000	1981	1855.856975	32036	0	0.191041	32056	1	0.045163	10236763	0.000000
319830229	38279.000000	2012	1916.516617	31963	2	0.215453	32024	4	0.354522	10221461	0.000000
319880786	37693.000000	1952	1842.546344	32038	7	0.153213	32071	4	0.204570	10206166	0.000000
319894341	38360.000000	2017	1858.069213	32061	6	0.147143	31937	5	0.263135	10190971	0.000000
319883351	37752.000000	1971	1877.151726	31965	12	0.166481	31774	2	0.092694	10175884	0.000000
319854849	37879.000000	1978	1870.144887	31816	2	0.304420	31980	4	0.137173	10160907	0.000000
319863620	37742.000000	2014	1846.639575	32072	2	0.170803	31914	7	0.305739	10145824	0.000000
319846218	38088.000000	1928	1883.428877	31981	0	0.200513	32044	7	0.237733	10130735	0.000000
319876983	37858.000000	1986	1865.762375	32117	2	0.199739	31743	5	0.115183	10115660	0.000000
319869946	38310.000000	1983	1896.339643	32137	2	0.106565	32075	2	0.067916	10100890	0.000000
319862673	38013.000000	1865	1880.474279	32088	4	0.253444	31862	7	0.197254	10085994	0.000000
319867567	38102.000000	1951	1865.467657	31917	1	0.062666	31982	2	0.096868	10071119	0.000000
319873947	38273.000000	1943	1861.551149	32005	6	0.127173	31829	4	0.119213	10056346	0.000000
319876334	38071.000000	1992	1910.165984	31767	4	0.290699	32036	6	0.310614	10041278	0.000000
319871187	38103.000000	1938	1894.868289	32068	6	0.266041	32169	1	0.162513	10026452	0.000000
319855530	38271.000000	2017	1879.109717	31886	8	0.205697	31863	5	0.077431	10011646	0.000000
319874030	37684.000000	2013	1856.422333	32081	2	0.295812	32035	3	0.090149	9996753	0.000000
319867741	37674.000000	2008	1849.102801	32074	4	0.181312	32004	2	0.268844	9982032	0.000000
319881615	38375.000000	2050	1905.836939	31975	4	0.219856	31952	4	0.083887	9967207	0.000000
319885531	37462.000000	2010	1859.288006	32112	3	0.091189	32240	5	0.114270	9952284	0.000000
319862030	38507.000000	1952	1865.604373	32223	4	0.138804	31906	2	0.256244	9937349	0.000000
319865637	37655.000000	1955	1866.578330	31873	4	0.107557	32034	5	0.140416	9922540	0.000000
319862081	38141.000000	1973	1862.212392	32070	6	0.126344	32037	0	0.103807	9907726	0.000000
319858145	37574.000000	1873	1893.408561	31888	5	0.235643	31929	2	0.079233	9892824	0.000000
319863783	37977.000000	1927	1854.067812	32263	3	0.138219	32218	2	0.238708	9878151	0.000000
319867751	37940.000000	2032	1894.675669	31695	3	0.071337	32298	4	0.089307	9863447	0.000000
319877933	37953.000000	2071	1874.349435	31903	1	0.254696	31880	5	0.079760	9848764	0.000000
319873960	38209.000000	1994	1888.940936	32034	5	0.240227	32054	5	0.298116	9834065	0.000000
319868101	37949.000000	1941	1870.132516	31889	4	0.144657	31956	7	0.122623	9819348	0.000000
319867956	37914.000000	1954	1875.126760	31738	3	0.173291	31977	4	0.190856	9804734	0.000000
319869625	37960.000000	2026	1855.410758	31912	7	0.071902	31864	0	0.127851	9790291	-1.#IND00
319892682	37720.000000	2047	1866.637535	32038	0	0.182141	31887	5	0.119875	9775618	-1.#IND00
319864768	37865.000000	1980	1866.267438	31922	3	0.122780	32036	3	0.125941	9761277	-1.#IND00
319859588	38018.000000	1981	1859.931736	31720	4	0.248160	32031	11	0.203540	9746770	0.007023
319869364	37707.000000	1983	1846.568958	32177	4	0.186655	32178	7	0.207081	9732311	-0.009343
319869466	37918.000000	1946	1860.351529	32061	1	0.274887	31976	6	0.159902	9717820	-0.003437
319871562	37992.000000	1982	1868.570309	31921	3	0.150460	32015	4	0.240859	9703423	-0.004859
319860455	37695.000000	1917	1867.546990	32111	6	0.113253	32070	7	0.086889	9688906	-0.006355
319887052	38006.000000	2009	1849.327948	32033	5	0.285064	31984	6	0.293836	9674394	-0.007280
319845453	37863.000000	1926	1896.256956	31884	0	0.191516	31707	2	0.289747	9660046	-0.009122
319853327	38404.000000	2015	1864.171824	32133	2	0.217202	31843	2	0.205189	9645615	-0.005045
319855447	37910.000000	1964	1859.370876	31881	6	0.168551	32078	4	0.277884	9631497	-0.008360
319880835	37626.000000	2044	1861.334192	31994	5	0.123547	32176	5	0.228309	9617184	-0.007617
319879179	38332.000000	1992	1858.629083	31999	5	0.223039	31892	5	0.176970	9602869	-0.006956
319864716	37869.000000	1963	1854.682815	31868	1	0.130461	32174	3	0.123408	9588648	-0.006306
319872806	37599.000000	1959	1852.511594	32167	6	0.095375	32094	4	0.273351	9574238	-0.005489
319869890	38021.000000	2004	1867.195718	31988	3	0.283483	32027	3	0.047430	9560078	-0.005647
319867541	37602.000000	2027	1841.273867	32155	2	0.092512	32158	4	0.137171	9545999	-0.005880
319883297	38198.000000	1996	1893.519022	31861	5	0.250258	32032	5	0.121396	9531862	-0.005370
319883244	37629.000000	1994	1830.390458	32014	7	0.158198	31992	1	0.115363	9517683	-0.003599
319857255	38458.000000	1933	1897.244712	32022	8	0.148465	32220	5	0.092521	9503549	-0.003732
319864555	37781.000000	1987	1849.162025	32060	4	0.407586	32047	4	0.132243	9489328	-0.002979
319867770	37926.000000	1878	1864.624203	31881	2	0.085705	32070	4	0.142168	9475296	-0.003603
319872502	38122.000000	1992	1888.937199	32038	2	0.179783	32261	4	0.180520	9461087	-0.006503
319871470	37559.000000	1983	1841.875618	32123	3	0.182713	31954	1	0.027137	9447051	-0.010212
319860439	38036.000000	1846	1877.802118	32245	6	0.138738	31813	2	0.061604	9432998	-0.010219
319859417	37934.000000	2064	1869.183814	31990	5	0.122786	31843	3	0.169165	9419021	-0.009824
319849235	37868.000000	2074	1869.143651	31897	4	0.264385	32142	4	0.183309	9405192	-0.008523
319866990	38436.000000	1956	1896.919665	32127	3	0.247360	31824	5	0.232386	9391248	-0.008214
319857760	38013.000000	2017	1892.222456	31895	2	0.129910	31940	5	0.214850	9377218	-0.008074
319859982	38196.000000	1999	1892.757846	31709	3	0.164732	31766	2	0.373447	9363282	-0.008113
319865854	37918.000000	1918	1889.911666	32129	5	0.325132	32027	0	0.137163	9349370	-0.008334
319864883	38111.000000	1980	1903.816126	32119	2	0.068835	31987	5	0.283374	9335492	-0.008241
319876192	37582.000000	1945	1857.589027	32090	5	0.080786	32031	2	0.410198	9321696	-0.004851
319863389	37996.000000	1945	1864.579759	31938	0	0.262308	31901	3	0.219873	9307753	-0.004628
319854172	37528.000000	1907	1849.952733	32033	3	0.141235	31850	3	0.110452	9293879	-0.004476
319875312	38283.000000	1889	1903.668572	31898	1	0.070430	32027	6	0.179789	9280380	-0.004225
319872238	37894.000000	1968	1844.132997	32068	2	0.163876	32052	2	0.113951	9266536	-0.004043
319856825	38027.000000	1942	1883.564075	32170	2	0.110040	31908	7	0.290481	9252745	-0.003513
319859329	38506.000000	1978	1898.669040	31984	5	0.257578	31885	3	0.192052	9238921	-0.003160
319856086	37690.000000	1979	1871.271414	32117	5	0.254907	31926	5	0.165066	9225037	-0.003544
319864779	37658.000000	2039	1851.531649	32166	4	0.071206	32049	6	0.177419	9211362	-0.002737
319850867	38609.000000	1884	1878.368358	31947	4	0.149249	31844	3	0.138697	9197742	-0.002797
319874088	37882.000000	1919	1888.196508	31949	5	0.136699	31872	4	0.196930	9184130	-0.002681
319875991	38017.000000	1958	1863.870031	32339	4	0.263406	31972	4	0.132919	9170506	-0.002520
319866442	38340.000000	2010	1899.998744	32178	1	0.116877	31832	6	0.115929	9156976	-0.002425
319863364	37953.000000	1937	1874.284701	31869	3	0.389077	32106	5	0.136875	9143230	-0.002439
319858245	37943.000000	1970	1900.611018	31965	6	0.390294	32188	1	0.092934	9129613	-0.002655
319872800	38689.000000	1975	1889.829857	32224	3	0.263575	31881	5	0.315174	9116000	-0.002728
319856388	37674.000000	2009	1892.341398	31914	7	0.298762	31775	7	0.271563	9102541	-0.003084
319857609	38148.000000	2090	1856.345805	31832	6	0.406933	32107	3	0.212505	9088857	-0.002753
319868228	37525.000000	1937	1868.351391	31931	5	0.057997	31889	8	0.303138	9075389	-0.002315
319879772	38756.000000	1965	1898.845190	31855	7	0.215041	32371	5	0.161860	9062022	-0.001915
319880217	37461.000000	1991	1828.064661	32100	4	0.294832	31845	3	0.127977	9048568	-0.001683
319875433	38469.000000	2048	1915.922667	31822	8	0.160763	31936	3	0.252421	9035038	-0.001740
319881688	37733.000000	1909	1875.199779	32169	7	0.165523	31953	2	0.180264	9021520	-0.001743
319874115	38051.000000	2032	1880.482592	32091	5	0.236772	31956	3	0.211201	9008036	-0.001911
319844819	38058.000000	1971	1849.394678	32048	5	0.143453	32011	5	0.054226	8994507	-0.001990
319882967	38035.000000	1906	1857.979669	31966	4	0.205225	32156	2	0.333533	8981251	-0.001701
319846041	37905.000000	1987	1874.896664	32123	5	0.091956	31849	7	0.083149	8967676	-0.001455
npatches	nstrain	runtime	dt	init_x	init_y	init_y_blood	init_z	init_S	beta0	beta1	beta2	beta3	mean_beta	B	d	delta	delta_blood	b[0]	mut	m	CTL	c	g	epsilon	k	het	lambda	rho	omega	x_max	patch.dyna	DELTA	A	VA
10000	1	100.000000	0.000100	21900	9499	5000000	0.001000	10000000	2.855739	3.084072	3.636750	4.376423	3	8000000000.000000	0.010000	1.000000	1.000000	800000	0.000050	0.048000	0	0.500000	0.000000	25.000000	11.000000	0.500000	0.001000	0.001000	0.010000	31987	0	10.000000	7.000000	1.000000
sus	inf	inf_blood	z	x[0]	y[0][0]	z[0]	x[1]	y[1][0]	z[1]	S[0]	synchrony
219000000	94990000.000000	5000000	10.000000	21900	9499	0.001000	21900	9499	0.001000	10000000	0.000000
312563002	56728009.000000	2959428	3940.834452	31250	5699	0.394083	31184	5717	0.394083	10281806	0.000000
319643764	1515289.000000	79329	6324.976263	32025	144	0.632498	31902	139	0.632498	10320250	0.000000
319883431	18330.000000	977	1294.939831	31729	3	0.055961	31812	0	0.043829	10305818	0.000000
319886926	38117.000000	2005	1464.862833	31925	1	0.036861	32120	3	0.130985	10290379	0.000000
319851444	36219.000000	1931	1774.459422	32060	3	0.187127	32050	5	0.072542	10274871	0.000000
319860137	36237.000000	1883	1697.351525	32012	3	0.115509	32185	2	0.153357	10259531	0.000000
319879550	36108.000000	1989	1675.305253	31913	5	0.282176	31983	4	0.207678	10244173	0.000000
319893855	36472.000000	1899	1704.144954	32072	1	0.192937	32009	3	0.142180	10228746	0.000000
319863681	36392.000000	1888	1694.166912	31793	3	0.194930	32201	3	0.119186	10213606	0.000000
319855694	36186.000000	1862	1690.443216	31936	6	0.261611	31820	7	0.135901	10198434	0.000000
319862945	35741.000000	1880	1663.930135	32155	3	0.192814	31955	1	0.219001	10182886	0.000000
319873117	36328.000000	1893	1704.264140	31778	5	0.192164	31961	2	0.191221	10167611	0.000000
319880553	35968.000000	1890	1664.678292	31915	3	0.257319	32152	4	0.158024	10152536	0.000000
319872699	36566.000000	1918	1710.821339	31964	1	0.193064	31936	2	0.110413	10137528	0.000000
319878433	36362.000000	1881	1683.974002	31928	4	0.191376	31799	2	0.033882	10122618	0.000000
319868601	36145.000000	1865	1684.264789	31978	9	0.206983	32215	2	0.112030	10107246	0.000000
319869915	36194.000000	1855	1692.122301	31806	2	0.065781	32122	1	0.055621	10092173	0.000000
319866630	36115.000000	1836	1695.400576	32015	5	0.310991	32202	2	0.133003	10077110	0.000000
319870767	36262.000000	1871	1688.411936	31990	4	0.270869	31972	5	0.222723	10062011	0.000000
319863535	36093.000000	1832	1703.232754	31883	4	0.239683	31903	3	0.231303	10047249	0.000000
319871192	35869.000000	1860	1672.928454	31967	1	0.120306	31867	4	0.111342	10032336	0.000000
319845810	36170.000000	1877	1690.733838	31985	1	0.137586	31860	2	0.272250	10017467	0.000000
319853335	35895.000000	1950	1675.548109	31991	4	0.150315	31920	2	0.297776	10002450	0.000000
319878467	35937.000000	1888	1682.500934	31912	3	0.156481	31948	5	0.098428	9987589	0.000000
319867471	36264.000000	1924	1708.396761	32152	2	0.162788	31878	0	0.062723	9972938	0.000000
319865593	36598.000000	1938	1714.927636	32251	1	0.076122	32058	0	0.047494	9958171	0.000000
319887708	36453.000000	1911	1709.296335	31903	3	0.248862	32025	4	0.182616	9943192	0.000000
319855801	36274.000000	1865	1712.116113	31922	4	0.255899	32056	3	0.248921	9928382	0.000000
319894434	36593.000000	1815	1728.319320	31974	5	0.254286	32011	3	0.221077	9913515	0.000000
319873731	35924.000000	1882	1664.787355	32047	0	0.034339	32150	5	0.171991	9898783	0.000000
319851286	36062.000000	1956	1699.193456	31883	3	0.228355	32003	0	0.217245	9884180	0.000000
319858552	36300.000000	1808	1711.676666	31840	3	0.135928	31921	2	0.030865	9869519	0.000000
319874281	36135.000000	1929	1715.846250	32042	8	0.134906	31928	1	0.251783	9854770	0.000000
319874686	35678.000000	1793	1631.719659	31828	4	0.077605	32081	2	0.044237	9840124	0.000000
319858306	36435.000000	1895	1716.495406	31969	4	0.261453	32023	4	0.163011	9825374	0.000000
319867005	36326.000000	1919	1679.002490	31855	5	0.263351	32127	6	0.115863	9810744	0.000000
319867696	36461.000000	1986	1697.823351	31875	5	0.110710	32155	3	0.056627	9796170	0.000000
319881163	36384.000000	1933	1711.817214	31934	7	0.182528	31811	4	0.180082	9781478	0.000000
319851917	36343.000000	1889	1681.988582	31851	3	0.227574	32022	3	0.122944	9767019	0.000000
319872687	36119.000000	1890	1696.942857	31930	2	0.328728	31943	3	0.148843	9752451	-1.#IND00
319873635	36508.000000	1858	1706.447131	31971	4	0.133848	32057	5	0.253072	9737843	-1.#IND00
319864512	36007.000000	1889	1705.452037	31974	1	0.100018	32058	6	0.206784	9723332	-1.#IND00
319860847	36610.000000	1896	1712.570730	31935	7	0.060673	31924	5	0.093530	9708792	0.011270
319866034	36515.000000	1872	1710.521108	31955	1	0.270181	31910	2	0.238179	9694394	0.010560
319876798	35767.000000	1905	1667.481137	31702	3	0.134370	32284	6	0.194811	9680027	0.013985
319874578	36624.000000	1826	1701.715491	32013	2	0.225683	31933	11	0.226048	9665525	0.013488
319850202	35936.000000	1824	1671.308920	32053	0	0.078795	31946	4	0.134200	9651201	0.013842
319858952	36126.000000	1898	1675.576778	31950	2	0.036223	31971	1	0.063466	9636898	0.013876
319859826	36541.000000	1878	1714.377749	31938	2	0.267778	32033	5	0.089942	9622517	0.012098
319856871	36118.000000	1809	1680.820868	32240	3	0.141010	32021	1	0.046111	9608146	0.011239
319870607	36315.000000	1910	1673.472996	31942	0	0.298471	31783	4	0.236737	9593655	0.009934
319876053	36525.000000	1881	1710.056945	31969	2	0.115526	32142	3	0.301363	9579427	0.009368
319875276	36371.000000	1933	1682.067044	31960	4	0.215095	32100	5	0.063543	9565025	0.009364
319841988	37033.000000	1878	1710.959701	31866	3	0.130644	31910	1	0.142795	9550696	0.008341
319873703	36208.000000	1873	1707.197536	32093	2	0.123327	31879	7	0.273498	9536726	0.008340
319849432	36536.000000	1885	1695.308243	32097	4	0.286829	32168	5	0.114349	9522511	0.008260
319851198	36733.000000	1791	1710.994084	31845	5	0.128321	31878	4	0.268357	9508192	0.007693
319865706	36101.000000	1881	1686.597377	31857	5	0.214564	32010	3	0.468272	9493981	0.006736
319880312	36444.000000	1934	1689.152374	31769	1	0.091220	31864	9	0.218089	9479828	0.006324
319882272	35975.000000	1843	1680.929738	31821	1	0.176077	32073	4	0.296773	9465630	0.005571
319891167	36018.000000	1851	1666.123019	32049	4	0.087007	31906	7	0.176039	9451434	0.003731
319879251	36491.000000	1902	1702.306275	31802	0	0.148638	31867	6	0.171512	9437323	0.002103
319870249	36385.000000	1957	1701.969404	32205	8	0.059569	32004	3	0.173050	9423339	0.001380
319856166	36631.000000	1860	1704.259048	32020	4	0.093295	32240	4	0.282812	9409449	0.001545
319880288	35877.000000	1840	1673.202413	32110	4	0.158627	32026	3	0.215666	9395460	0.001308
319876979	36556.000000	1911	1714.774494	31770	9	0.144526	31822	6	0.220105	9381408	0.000583
319849962	35830.000000	1863	1701.244470	31984	4	0.240800	32260	3	0.226413	9367334	0.000549
319839420	36012.000000	1830	1657.681372	31767	3	0.122346	31764	3	0.147649	9353369	0.000278
319860095	35913.000000	1903	1682.403653	32173	4	0.217929	32101	2	0.037411	9339550	0.000948
319856426	35958.000000	1905	1696.372811	31947	4	0.175658	31785	1	0.069253	9325547	0.000567
319863696	36311.000000	1794	1700.724070	31977	2	0.096650	32125	8	0.188110	9311680	0.001072
319858300	36147.000000	1902	1693.687778	32039	1	0.029346	32150	5	0.217254	9297789	0.001186
319858520	35894.000000	1824	1688.576059	31854	12	0.190438	31743	7	0.071770	9283974	0.001095
319856025	36087.000000	1938	1670.005020	31865	7	0.297828	31962	5	0.081684	9270247	0.000682
319855212	36258.000000	1818	1702.803776	31933	4	0.239292	31829	7	0.203797	9256531	0.000293
319832443	36617.000000	1844	1706.980990	31999	3	0.100464	32109	3	0.137980	9242654	0.000166
319854650	36369.000000	2003	1695.168346	31954	7	0.207848	32132	5	0.134810	9228866	0.000253
319840345	36629.000000	1944	1691.814374	31957	5	0.262756	32062	3	0.313043	9215259	0.000298
319858390	35880.000000	1826	1695.529113	32102	1	0.029969	32224	5	0.120404	9201454	-0.000568
319874781	36365.000000	1962	1713.525555	31933	5	0.264844	32180	3	0.108081	9187822	-0.000141
319879460	35923.000000	1871	1668.805114	32038	4	0.244421	32020	0	0.061107	9174082	-0.000195
319886779	36125.000000	1907	1702.919374	32032	5	0.089160	31910	1	0.027558	9160365	-0.001101
319871827	35936.000000	1962	1674.800059	31986	5	0.102161	32015	2	0.095125	9146761	-0.001537
319869841	35701.000000	1911	1683.142293	32057	3	0.243944	31884	4	0.167109	9133197	-0.001529
319866200	36693.000000	1846	1686.334849	31987	5	0.152623	32080	1	0.272359	9119475	-0.001566
319872450	36459.000000	1957	1707.690544	32093	2	0.270664	32167	3	0.167040	9105896	-0.001164
319874320	36323.000000	1908	1707.377291	32016	1	0.087773	31790	2	0.133036	9092475	-0.001189
319871516	35651.000000	1906	1658.388115	31902	1	0.034501	31854	6	0.103036	9079066	-0.000728
319878042	35821.000000	1865	1682.179717	31793	3	0.102186	31933	3	0.150330	9065474	-0.001131
319859854	36587.000000	1918	1706.581704	31960	6	0.110197	31954	4	0.077991	9051966	-0.001126
319841212	36091.000000	1858	1676.071133	31928	6	0.149688	31968	3	0.135160	9038568	-0.000566
319859365	35912.000000	1849	1688.523642	32159	4	0.239040	32167	10	0.113672	9025295	-0.000448
319874788	36504.000000	1884	1689.613217	32208	6	0.081480	31983	2	0.219995	9011757	-0.000439
319860728	36243.000000	1896	1691.463514	31684	6	0.213201	32030	2	0.300751	8998400	-0.000457
319856195	36165.000000	1938	1734.337980	32101	7	0.170828	32075	7	0.236803	8985109	-0.000314
319851235	35991.000000	1939	1661.609330	31942	4	0.282769	32015	2	0.092732	8971503	-0.000339
319855998	36320.000000	1877	1701.903407	32005	2	0.189516	32135	3	0.124090	8958164	-0.000302
319859062	36385.000000	1845	1687.585638	32057	6	0.114966	32099	3	0.185838	8945040	-0.000209
319878701	36126.000000	1861	1672.497440	32014	3	0.119484	32070	1	0.292172	8931621	-0.000202
npatches	nstrain	runtime	dt	init_x	init_y	init_y_blood	init_z	init_S	beta0	beta1	beta2	beta3	mean_beta	B	d	delta	delta_blood	b[0]	mut	m	CTL	c	g	epsilon	k	het	lambda	rho	omega	x_max	patch.dyna	DELTA	A	VA
10000	1	100.000000	0.000100	21900	9499	5000000	0.001000	10000000	1.696424	2.350348	2.212707	3.862166	3	8000000000.000000	0.010000	1.000000	1.000000	800000	0.000050	0.048000	0	0.500000	0.000000	25.000000	12.000000	0.500000	0.001000	0.001000	0.010000	31987	0	10.000000	7.000000	1.000000
sus	inf	inf_blood	z	x[0]	y[0][0]	z[0]	x[1]	y[1][0]	z[1]	S[0]	synchrony
219000000	94990000.000000	5000000	10.000000	21900	9499	0.001000	21900	9499	0.001000	10000000	0.000000
313712057	46747187.000000	2441420	3940.834452	31848	4515	0.394083	31654	4527	0.394083	10265644	0.000000
319747725	768775.000000	40449	6324.976263	32155	80	0.632498	31841	65	0.632498	10290849	0.000000
319874814	20049.000000	1029	702.071255	32105	1	0.078942	31973	3	0.067198	10275515	0.000000
319859215	37301.000000	1954	1512.302124	31845	1	0.074329	31907	6	0.150150	10260230	0.000000
319876513	33911.000000	1814	1541.644315	31948	3	0.208227	32204	3	0.130238	10244858	0.000000
319864019	34464.000000	1783	1539.705514	31967	2	0.089436	31929	3	0.077108	10229847	0.000000
319880919	34680.000000	1810	1544.858692	31886	2	0.068329	31973	2	0.158420	10214790	0.000000
319856327	34640.000000	1756	1546.560005	31735	7	0.086453	32113	3	0.107612	10199368	0.000000
319886123	34449.000000	1789	1538.444675	31997	3	0.191458	31933	5	0.271957	10184253	0.000000
319869870	34797.000000	1843	1544.444169	32211	2	0.080135	31940	3	0.058182	10169190	0.000000
319869164	34577.000000	1801	1538.905922	31941	2	0.234018	31888	5	0.247484	10154254	0.000000
319875714	34521.000000	1825	1553.506411	31987	6	0.179107	31918	4	0.289952	10138949	0.000000
319863117	34762.000000	1787	1541.431852	32176	3	0.237737	31873	3	0.121976	10124046	0.000000
319872188	34857.000000	1754	1548.290459	31890	2	0.166008	31855	4	0.163377	10109112	0.000000
319866670	34581.000000	1738	1535.321191	32044	4	0.092869	31972	2	0.075906	10093885	0.000000
319871956	34596.000000	1836	1537.828870	32023	7	0.256553	31828	3	0.200932	10078866	0.000000
319848049	35025.000000	1855	1570.196354	31947	4	0.146208	31857	2	0.442983	10064064	0.000000
319857598	34418.000000	1774	1530.771629	31819	3	0.281731	31986	1	0.085229	10049265	0.000000
319868562	34920.000000	1871	1565.864851	31791	2	0.082889	31774	1	0.053019	10034324	0.000000
319883683	34531.000000	1710	1528.726968	31894	3	0.082744	32152	5	0.172652	10019406	0.000000
319873927	34518.000000	1818	1534.630575	31963	0	0.036490	32077	8	0.125967	10004573	0.000000
319858112	34364.000000	1749	1533.901400	31843	7	0.091044	32209	1	0.063806	9989587	0.000000
319857351	34584.000000	1822	1542.873117	31891	4	0.117039	31905	4	0.093153	9974666	0.000000
319851849	35076.000000	1809	1543.467731	31872	0	0.119916	32141	7	0.167137	9959813	0.000000
319872248	34802.000000	1837	1545.819546	32044	5	0.060773	31985	2	0.208059	9945151	0.000000
319887559	34545.000000	1836	1551.846463	31912	1	0.103610	32029	2	0.051007	9930449	0.000000
319893106	34506.000000	1871	1573.334166	31873	5	0.323116	31879	2	0.111718	9915777	0.000000
319853741	34577.000000	1777	1538.922470	32205	3	0.134395	31867	6	0.179889	9900998	0.000000
319861290	34912.000000	1778	1524.787890	31889	1	0.129417	32188	5	0.228479	9886266	0.000000
319881193	34398.000000	1786	1533.753080	31974	1	0.167908	32104	4	0.289058	9871545	0.000000
319848797	35011.000000	1803	1534.842464	31842	6	0.121906	31922	3	0.180562	9856866	0.000000
319884797	34678.000000	1762	1554.085634	31951	4	0.293401	31943	4	0.296035	9842098	0.000000
319844420	34847.000000	1786	1545.479729	32170	4	0.064181	31946	3	0.149737	9827382	0.000000
319851309	34763.000000	1803	1562.257061	32006	3	0.132492	32002	3	0.256731	9812897	0.000000
319851216	34532.000000	1682	1516.143642	31850	3	0.142753	31916	6	0.094585	9798294	0.000000
319874655	34716.000000	1787	1537.495034	31973	6	0.213344	32309	2	0.147075	9784023	0.000000
319854209	34638.000000	1744	1529.987500	32035	5	0.191634	31983	4	0.117009	9769713	0.000000
319853325	34840.000000	1816	1542.060748	32059	3	0.148640	32029	0	0.202064	9755355	0.000000
319887951	34677.000000	1820	1531.987891	32086	2	0.111302	31755	9	0.146681	9740735	0.000000
319868915	34406.000000	1839	1519.283219	31951	5	0.084045	32302	5	0.385883	9726305	-1.#IND00
319872261	35061.000000	1868	1572.934316	31892	4	0.237566	32090	2	0.118739	9711875	-1.#IND00
319887107	34634.000000	1783	1532.472112	31898	4	0.226997	31959	3	0.176779	9697260	-1.#IND00
319868212	34591.000000	1849	1537.173490	32186	5	0.078905	31897	5	0.096567	9682841	0.032756
319888350	34918.000000	1813	1564.385542	32064	4	0.196972	31995	3	0.274733	9668302	0.024296
319851834	34528.000000	1675	1547.659979	32066	5	0.176110	31993	5	0.186223	9653973	0.020629
319875370	34444.000000	1802	1535.153442	32027	5	0.360805	31857	4	0.092571	9639658	0.018726
319840784	34751.000000	1805	1541.342437	32110	2	0.232115	32193	8	0.369022	9625437	0.015817
319862373	34553.000000	1813	1539.636090	31909	1	0.043607	32111	2	0.070609	9611150	0.014335
319887970	34944.000000	1730	1558.865573	31951	2	0.031034	31903	1	0.048585	9596691	0.012871
319862400	34537.000000	1727	1520.015698	32007	6	0.242931	31963	2	0.149340	9582293	0.013124
319872253	34986.000000	1878	1573.845564	32106	2	0.169417	31799	5	0.109655	9567909	0.012618
319865467	34643.000000	1849	1545.926967	31817	5	0.112749	32151	2	0.114292	9553674	0.012399
319866476	34239.000000	1797	1518.804795	31766	7	0.153545	31672	1	0.153629	9539412	0.011481
319858749	35163.000000	1805	1572.301555	31669	4	0.211434	32064	4	0.274170	9525253	0.011455
319877261	35059.000000	1730	1555.606194	31851	2	0.127373	31862	1	0.047413	9511289	0.008788
319868750	35112.000000	1817	1572.894813	31997	2	0.164288	32144	5	0.130579	9497042	0.008702
319869237	34978.000000	1880	1553.070113	31898	5	0.106291	32111	2	0.175771	9482951	0.010459
319882997	34685.000000	1721	1540.248182	32101	2	0.163430	32203	4	0.128627	9468698	0.011880
319885450	35018.000000	1805	1570.088006	32023	4	0.070843	31999	2	0.063182	9454700	0.010722
319888368	34288.000000	1830	1517.674193	31836	2	0.125183	32036	1	0.099053	9440700	0.009487
319870799	34633.000000	1840	1554.039174	32077	0	0.079230	31791	3	0.057753	9426646	0.011525
319885190	34744.000000	1847	1530.849526	32000	4	0.082484	32143	6	0.121241	9412667	0.011022
319879855	34402.000000	1812	1529.043048	31895	3	0.104897	31885	5	0.181169	9398493	0.010710
319878281	34688.000000	1821	1542.679799	31971	5	0.085617	31791	1	0.080349	9384462	0.010561
319860999	34863.000000	1759	1541.423139	32047	6	0.057760	31836	3	0.087224	9370597	0.010002
319865688	34365.000000	1806	1510.918862	32038	0	0.032167	31729	2	0.126391	9356777	0.009651
319876820	34879.000000	1820	1556.493270	31809	3	0.216356	32102	5	0.088502	9342880	0.009315
319853019	34401.000000	1758	1504.636596	31961	6	0.226595	32169	4	0.287751	9328879	0.008783
319850638	35279.000000	1956	1571.456794	32017	1	0.234152	31790	2	0.146083	9315070	0.008351
319872223	34262.000000	1893	1548.628713	31745	5	0.184074	31902	4	0.112394	9301163	0.008235
319858272	35139.000000	1841	1558.038512	31962	2	0.171440	32040	8	0.075120	9287256	0.008941
319866084	34602.000000	1848	1543.753143	32093	5	0.115112	31765	3	0.109519	9273505	0.008549
319865881	35047.000000	1762	1561.927968	32156	4	0.129905	31954	0	0.112876	9259708	0.008046
319855281	34657.000000	1793	1551.850365	31948	2	0.122217	32229	0	0.120782	9246034	0.007970
319878887	34671.000000	1832	1541.820770	31984	4	0.218118	32003	0	0.070306	9232345	0.007812
319880275	34606.000000	1782	1565.782826	31964	1	0.107697	31878	1	0.103676	9218554	0.006854
319863362	34857.000000	1901	1556.768155	32053	0	0.071491	32001	2	0.120487	9204679	0.006494
319884219	34823.000000	1809	1561.572969	32035	2	0.089394	32207	3	0.151121	9190805	0.006088
319871182	35297.000000	1777	1569.526204	31876	6	0.147740	31965	4	0.318036	9176937	0.006558
319869757	34894.000000	1739	1555.268041	31766	2	0.066707	32050	3	0.178825	9163253	0.006591
319846091	34713.000000	1815	1547.203345	32090	1	0.065473	32005	4	0.211185	9149607	0.006843
319858425	34582.000000	1825	1551.354379	31839	6	0.274977	31940	4	0.353126	9135967	0.006499
319872763	34721.000000	1737	1554.696219	32063	2	0.196514	32028	2	0.118827	9122227	0.006153
319861062	34541.000000	1842	1553.675524	32040	4	0.213767	31977	5	0.104238	9108831	0.006812
319875817	35221.000000	1830	1559.754648	31741	1	0.143412	31800	5	0.255341	9095449	0.006831
319862340	34345.000000	1805	1551.773443	31950	1	0.065501	31837	0	0.180921	9081868	0.006509
319881796	34711.000000	1860	1538.275687	32135	4	0.231002	32117	4	0.149421	9068391	0.006628
319874753	34915.000000	1805	1538.720797	31951	4	0.313736	32015	5	0.171630	9054924	0.006509
319858365	34459.000000	1818	1514.748462	31974	3	0.377347	31990	5	0.242838	9041294	0.006410
319871452	34286.000000	1767	1518.831445	32209	4	0.132571	31987	2	0.132659	9027856	0.006331
319867098	34580.000000	1822	1526.696947	31998	2	0.150776	32223	3	0.177626	9014255	0.005826
319868209	34733.000000	1799	1538.147424	32022	3	0.176381	31916	3	0.194971	9000856	0.005061
319863411	35107.000000	1841	1550.213809	31963	3	0.264456	32038	8	0.085943	8987542	0.005221
319849623	34311.000000	1827	1535.349810	32039	3	0.148959	32076	8	0.184213	8974211	0.004557
319851517	34559.000000	1848	1508.319059	32044	4	0.149949	31930	3	0.114128	8960856	0.004518
319875686	34327.000000	1812	1538.615038	31919	1	0.204010	32037	2	0.309681	8947366	0.004407
319854441	34355.000000	1732	1522.739697	31952	3	0.185611	31882	4	0.131790	8934157	0.004029
319886686	34613.000000	1819	1564.290770	32014	1	0.131096	31753	0	0.083563	8920804	0.003911
319887781	34660.000000	1758	1545.041403	32181	3	0.229919	31937	4	0.238506	8907552	0.005192
npatches	nstrain	runtime	dt	init_x	init_y	init_y_blood	init_z	init_S	beta0	beta1	beta2	beta3	mean_beta	B	d	delta	delta_blood	b[0]	mut	m	CTL	c	g	epsilon	k	het	lambda	rho	omega	x_max	patch.dyna	DELTA	A	VA
10000	1	100.000000	0.000100	21900	9499	5000000	0.001000	10000000	2.955158	1.560656	4.473923	3.421775	3	8000000000.000000	0.010000	1.000000	1.000000	800000	0.000050	0.048000	0	0.500000	0.000000	25.000000	13.000000	0.500000	0.001000	0.001000	0.010000	31987	0	10.000000	7.000000	1.000000
sus	inf	inf_blood	z	x[0]	y[0][0]	z[0]	x[1]	y[1][0]	z[1]	S[0]	synchrony
219000000	94990000.000000	5000000	10.000000	21900	9499	0.001000	21900	9499	0.001000	10000000	0.000000
314699548	38436083.000000	2010186	3940.834452	31433	3770	0.394083	31788	3675	0.394083	10251779	0.000000
319807899	384932.000000	20142	6324.976263	31914	32	0.632498	31870	32	0.632498	10266726	0.000000
319881642	22279.000000	1183	654.399946	31990	4	0.111619	32033	1	0.136834	10251637	0.000000
319872938	34903.000000	1812	1455.875642	31931	8	0.097306	31932	2	0.142390	10236515	0.000000
319883045	33198.000000	1690	1398.671853	32332	5	0.194746	31847	2	0.085494	10221210	0.000000
319866188	33225.000000	1766	1404.100356	31878	1	0.146676	32051	2	0.148362	10206174	0.000000
319862215	33172.000000	1749	1414.926949	32100	2	0.038026	31919	1	0.132023	10190786	0.000000
319854226	33405.000000	1785	1418.385729	31725	5	0.163235	31930	2	0.162529	10175786	0.000000
319865634	33287.000000	1653	1404.218189	32116	2	0.115707	31987	1	0.067620	10160720	0.000000
319859844	33486.000000	1705	1439.382767	31953	4	0.145459	31997	1	0.042654	10145607	0.000000
319870263	32748.000000	1714	1403.702118	31848	6	0.201779	32129	1	0.044830	10130464	0.000000
319874396	34080.000000	1747	1445.172623	32035	4	0.082832	31823	1	0.121431	10115282	0.000000
319851969	32852.000000	1657	1398.502446	32129	1	0.044765	32050	3	0.045197	10100247	0.000000
319876703	33154.000000	1804	1403.253683	31968	4	0.189489	32001	2	0.194461	10085180	0.000000
319856753	33601.000000	1749	1436.949336	32087	4	0.098976	31694	3	0.072679	10070119	0.000000
319883542	33167.000000	1759	1420.645438	31982	4	0.122314	31847	3	0.245519	10055117	0.000000
319874022	33614.000000	1712	1419.549396	31974	5	0.235571	31983	3	0.214197	10040033	0.000000
319866961	33193.000000	1731	1424.268004	31923	3	0.241947	32152	2	0.174967	10024898	0.000000
319871223	33252.000000	1724	1425.548557	31977	6	0.307388	31830	8	0.128056	10010237	0.000000
319876703	33378.000000	1748	1428.706612	31944	4	0.125502	32155	2	0.294941	9995356	0.000000
319877417	33120.000000	1679	1407.878323	31971	1	0.052976	31927	2	0.178807	9980458	0.000000
319840564	33739.000000	1821	1440.399563	31794	2	0.119229	32123	6	0.148453	9965614	0.000000
319867070	33523.000000	1781	1434.008903	31987	2	0.032494	32039	4	0.139835	9950821	0.000000
319858691	33739.000000	1735	1421.518621	32028	8	0.170634	32065	1	0.080948	9936104	0.000000
319870091	33071.000000	1724	1410.945608	32337	2	0.137193	32113	4	0.211812	9921300	0.000000
319865688	33300.000000	1687	1406.781031	31856	5	0.135521	31929	3	0.079377	9906629	0.000000
319866204	32724.000000	1741	1409.548614	31900	4	0.095164	31913	1	0.049015	9892223	0.000000
319873060	32828.000000	1678	1397.999004	32145	6	0.140647	32156	1	0.069144	9877431	0.000000
319872231	33077.000000	1728	1426.159803	31917	3	0.134268	32035	6	0.218854	9862708	0.000000
319846890	33517.000000	1691	1419.892917	31946	9	0.102211	32023	5	0.217264	9848235	0.000000
319871365	33026.000000	1729	1401.540921	31875	2	0.056673	31933	5	0.180950	9833716	0.000000
319853585	33144.000000	1766	1408.221757	31961	4	0.159622	31940	5	0.281608	9818873	0.000000
319862834	33410.000000	1755	1421.182968	31957	2	0.136819	32024	9	0.157439	9804259	0.000000
319871082	33233.000000	1617	1406.980230	31875	3	0.098957	31837	3	0.172449	9789737	0.000000
319863121	33141.000000	1760	1439.529864	32075	0	0.142868	31955	4	0.156590	9775255	0.000000
319869665	33193.000000	1723	1420.854002	31967	2	0.331308	31889	2	0.083516	9760809	0.000000
319864487	33560.000000	1719	1425.850730	32009	6	0.129763	31868	5	0.111214	9746110	0.000000
319858622	32859.000000	1732	1399.517456	31910	2	0.114519	32092	2	0.220534	9731652	0.000000
319862228	33477.000000	1751	1413.218758	31878	5	0.093124	31880	4	0.082594	9717202	0.000000
319876958	33447.000000	1716	1435.241176	31839	2	0.191897	31882	3	0.249021	9702916	-1.#IND00
319855767	33280.000000	1774	1421.021301	31991	1	0.057511	31978	1	0.036698	9688444	-1.#IND00
319866976	33341.000000	1801	1426.703816	32027	3	0.285322	32020	2	0.124319	9674012	-1.#IND00
319877864	32983.000000	1698	1409.249292	32085	2	0.077443	32063	4	0.181411	9659532	0.001178
319853380	33025.000000	1768	1402.781103	31931	4	0.228092	31842	0	0.049705	9645314	-0.007450
319877842	33232.000000	1708	1403.125996	31892	1	0.051360	31828	4	0.116355	9630939	-0.002731
319886005	33389.000000	1749	1428.937211	32060	5	0.214667	32007	5	0.114309	9616548	-0.004563
319846013	33522.000000	1726	1441.623075	32130	5	0.188095	31979	3	0.103006	9602377	-0.003611
319877576	33436.000000	1734	1425.861756	31853	3	0.061429	31969	4	0.116181	9588108	-0.002358
319886573	33399.000000	1703	1421.539540	32074	2	0.082839	32187	5	0.259728	9573981	-0.003613
319867732	33289.000000	1750	1403.682089	32166	4	0.261590	31912	0	0.090855	9559598	-0.003035
319868905	33132.000000	1733	1423.477479	32013	0	0.086541	31872	4	0.056140	9545287	-0.002712
319852457	33368.000000	1842	1435.030713	31921	4	0.296565	31929	3	0.105819	9531093	-0.002125
319890281	33306.000000	1706	1413.354095	31930	1	0.184288	31977	0	0.181180	9516948	-0.002350
319878533	33153.000000	1701	1438.986382	32141	4	0.165804	32021	1	0.056072	9503106	-0.001970
319904061	33449.000000	1736	1424.746928	32041	1	0.049990	31960	3	0.090602	9488935	0.003628
319868270	33581.000000	1726	1430.746926	32226	2	0.235800	32050	5	0.127221	9474921	0.003345
319852967	33032.000000	1750	1406.509560	31876	3	0.149359	31967	1	0.040803	9460937	0.003403
319859038	33065.000000	1713	1399.611457	32149	2	0.112714	31894	3	0.179586	9446890	0.004257
319870058	33543.000000	1699	1434.926710	31979	7	0.130009	31948	3	0.141134	9432900	0.003145
319865473	33081.000000	1745	1403.538554	32061	4	0.040677	32103	5	0.105770	9418968	0.002743
319869365	33253.000000	1749	1414.772985	31854	6	0.131113	31803	1	0.025379	9404895	0.001580
319873220	33084.000000	1706	1422.827359	32007	4	0.158919	32076	6	0.084826	9391067	0.002004
319868087	33259.000000	1732	1427.676374	31953	4	0.105968	32125	4	0.135984	9377137	0.002234
319866571	33245.000000	1763	1411.074127	32021	3	0.177090	31930	3	0.109805	9363384	0.004166
319880762	32979.000000	1665	1409.363596	32070	2	0.101597	32086	4	0.192227	9349395	0.003825
319855724	33483.000000	1685	1413.388508	32336	3	0.064682	31969	4	0.124443	9335468	0.003799
319853599	32879.000000	1649	1396.592371	31950	5	0.162520	31930	6	0.083905	9321688	0.001794
319865239	33707.000000	1767	1412.998812	32065	4	0.121035	32032	5	0.194744	9307881	0.001644
319853171	32945.000000	1729	1398.749462	32001	2	0.201457	32021	2	0.228224	9294126	0.001766
319883696	33150.000000	1719	1414.187910	32052	0	0.165837	32024	3	0.120627	9280492	0.001558
319869760	32823.000000	1794	1404.211705	31932	1	0.039181	32116	5	0.122598	9266655	0.000756
319851290	33549.000000	1680	1419.039863	32071	3	0.053396	31889	2	0.148130	9252866	0.001073
319867437	33252.000000	1769	1422.261497	31930	2	0.192590	31913	4	0.106805	9239256	0.000838
319875198	33458.000000	1672	1437.401443	32007	2	0.042311	32050	4	0.170090	9225497	0.001253
319861218	32839.000000	1782	1409.418455	31954	4	0.189054	32230	3	0.156544	9211816	-0.000641
319865556	33545.000000	1826	1433.959882	31952	4	0.159181	32005	5	0.077188	9198237	-0.001279
319883958	33344.000000	1646	1410.831138	32107	3	0.081956	32047	5	0.182530	9184363	-0.001391
319869944	33313.000000	1684	1415.222811	32010	3	0.179606	32098	2	0.159811	9170595	-0.001095
319838970	33046.000000	1741	1405.123686	31854	8	0.195794	32120	3	0.135533	9156760	-0.001362
319876607	33097.000000	1751	1414.404058	32074	4	0.125750	32083	1	0.047694	9143021	-0.002067
319854276	32734.000000	1691	1380.459670	31946	3	0.112017	31955	6	0.144303	9129487	-0.001871
319879811	33101.000000	1703	1413.076054	32165	8	0.110411	31890	3	0.038191	9115820	-0.001467
319878655	33252.000000	1742	1415.729633	31893	5	0.131027	32337	1	0.062526	9102274	-0.001615
319853278	33254.000000	1705	1414.161638	32009	2	0.033670	31969	1	0.077475	9088620	-0.001542
319870736	33306.000000	1712	1436.584906	31814	4	0.137246	31933	6	0.088926	9075135	-0.002087
319870419	32998.000000	1691	1391.294450	31903	6	0.207254	31997	4	0.110321	9061509	-0.001785
319900734	33290.000000	1790	1424.132721	31765	1	0.102184	31919	3	0.233462	9048005	-0.001878
319880077	33403.000000	1790	1442.121462	31975	4	0.165624	32021	4	0.077475	9034746	-0.001929
319872187	33427.000000	1695	1398.280434	32264	3	0.113587	32029	5	0.255320	9021266	-0.001910
319863447	33399.000000	1721	1439.594430	32144	8	0.268261	31968	6	0.320792	9007808	-0.001897
319894845	33338.000000	1723	1419.743018	32061	7	0.125957	31854	7	0.170488	8994574	-0.001831
319870630	33260.000000	1725	1418.191201	31934	3	0.167631	32028	3	0.055966	8981120	-0.001247
319862375	33269.000000	1716	1409.967243	32008	3	0.105216	31914	4	0.105785	8967619	-0.001086
319861781	32846.000000	1758	1399.209822	32207	2	0.161114	32019	2	0.110043	8954278	-0.001101
319850059	33101.000000	1692	1400.464621	32126	5	0.124876	32135	2	0.066929	8940961	-0.001863
319876222	33226.000000	1707	1434.396321	31810	6	0.309040	31908	1	0.081845	8927595	-0.002338
319884656	32970.000000	1746	1400.630376	31972	2	0.105808	32048	5	0.182136	8914103	-0.002272
319852242	32945.000000	1738	1403.389468	31975	0	0.025699	31979	4	0.073832	8900840	-0.002389
319886985	33375.000000	1720	1420.138596	32204	7	0.166507	31912	2	0.250919	8887648	-0.001554
npatches	nstrain	runtime	dt	init_x	init_y	init_y_blood	init_z	init_S	beta0	beta1	beta2	beta3	mean_beta	B	d	delta	delta_blood	b[0]	mut	m	CTL	c	g	epsilon	k	het	lambda	rho	omega	x_max	patch.dyna	DELTA	A	VA
10000	1	100.000000	0.000100	21900	9499	5000000	0.001000	10000000	3.833356	3.345761	3.770640	2.724417	3	8000000000.000000	0.010000	1.000000	1.000000	800000	0.000050	0.048000	0	0.500000	0.000000	25.000000	14.000000	0.500000	0.001000	0.001000	0.010000	31987	0	10.000000	7.000000	1.000000
sus	inf	inf_blood	z	x[0]	y[0][0]	z[0]	x[1]	y[1][0]	z[1]	S[0]	synchrony
219000000	94990000.000000	5000000	10.000000	21900	9499	0.001000	21900	9499	0.001000	10000000	0.000000
315542266	31656998.000000	1656193	3940.834452	31476	3235	0.394083	31641	3186	0.394083	10239023	0.000000
319848526	194952.000000	10167	6324.976263	32158	32	0.632498	32122	22	0.632498	10246423	0.000000
319852810	23633.000000	1249	682.606849	31930	0	0.035882	31900	7	0.239928	10230966	0.000000
319864172	33585.000000	1738	1373.639516	32078	1	0.029958	31946	3	0.199021	10215623	0.000000
319851440	31707.000000	1701	1303.395139	31955	5	0.139970	32129	1	0.028178	10200664	0.000000
319863510	31956.000000	1722	1298.577742	32162	2	0.143588	31954	4	0.246660	10185386	0.000000
319847215	31899.000000	1717	1311.076104	31774	0	0.077370	32095	5	0.202911	10170305	0.000000
319858588	32123.000000	1680	1306.880420	31946	4	0.277058	32155	4	0.270473	10155052	0.000000
319875987	31804.000000	1605	1306.664632	32074	5	0.167226	31914	2	0.143092	10140014	0.000000
319869908	31777.000000	1656	1311.573348	31777	2	0.143399	32109	2	0.176682	10124743	0.000000
319884379	31929.000000	1634	1309.151166	32050	1	0.050521	32106	5	0.159904	10109647	0.000000
319861568	32106.000000	1736	1336.688872	31742	4	0.221328	32031	5	0.067391	10094548	0.000000
319875302	32024.000000	1641	1311.631185	31932	1	0.049002	31725	4	0.169652	10079623	0.000000
319859551	32093.000000	1697	1316.628811	32001	1	0.127802	31952	3	0.159156	10064703	0.000000
319861164	31485.000000	1776	1286.580209	31820	8	0.332650	31970	2	0.093409	10049651	0.000000
319882258	32339.000000	1717	1330.038992	31965	5	0.158110	31959	2	0.037672	10034679	0.000000
319880566	31744.000000	1681	1316.033583	31964	4	0.111020	31810	1	0.063915	10019601	0.000000
319866246	31609.000000	1730	1275.418116	32107	5	0.061348	32122	5	0.135726	10004730	0.000000
319884487	31548.000000	1606	1287.769727	31959	5	0.228100	31991	0	0.025555	9989847	0.000000
319881028	32140.000000	1703	1317.920089	32016	3	0.238276	32044	4	0.156420	9974995	0.000000
319868140	31928.000000	1662	1307.582706	31972	4	0.231926	32117	7	0.091509	9960151	0.000000
319859400	31823.000000	1591	1294.929623	31748	7	0.076926	31964	2	0.138282	9945407	0.000000
319887046	32520.000000	1684	1311.184951	32125	6	0.159375	32052	1	0.039055	9930524	0.000000
319861348	31680.000000	1616	1301.585492	31898	2	0.186434	32046	5	0.126430	9915879	0.000000
319880898	31975.000000	1692	1315.248746	31844	3	0.202761	32046	3	0.112613	9900963	0.000000
319883314	31929.000000	1696	1316.563672	32093	5	0.080816	31953	3	0.052558	9886182	0.000000
319854735	32073.000000	1682	1307.739848	31953	6	0.158428	32163	6	0.234220	9871536	0.000000
319871843	32177.000000	1671	1329.207732	31757	6	0.134308	32000	2	0.107415	9856754	0.000000
319861269	31786.000000	1645	1310.318421	31933	3	0.154835	31675	3	0.154986	9842183	0.000000
319881187	32224.000000	1717	1327.227773	32056	4	0.095143	32214	2	0.104502	9827677	0.000000
319884277	31917.000000	1724	1312.306884	32302	3	0.081204	31793	1	0.029871	9812985	0.000000
319859819	32017.000000	1717	1313.637915	32074	5	0.098516	31999	3	0.196484	9798336	0.000000
319874971	31854.000000	1700	1316.053706	31990	3	0.104839	32082	5	0.072329	9783717	0.000000
319856251	32371.000000	1558	1309.429140	31965	3	0.072602	32054	2	0.059191	9769070	0.000000
319862097	31620.000000	1674	1288.222384	32069	4	0.097140	31948	5	0.108867	9754690	0.000000
319878934	32321.000000	1663	1321.220585	31948	4	0.072858	31948	5	0.212809	9740200	0.000000
319880453	31653.000000	1710	1303.340553	31857	3	0.100011	31974	5	0.146346	9725762	0.000000
319865200	32078.000000	1660	1315.180717	31963	2	0.139201	31882	4	0.299960	9711161	0.000000
319874056	32051.000000	1670	1331.139440	32000	0	0.046201	31857	4	0.085793	9696841	0.000000
319870878	31740.000000	1638	1311.874820	31898	2	0.109979	32059	0	0.042380	9682470	-1.#IND00
319872925	31685.000000	1624	1296.263160	32057	6	0.059883	32254	4	0.069581	9668004	-1.#IND00
319871684	31837.000000	1632	1310.139689	31784	5	0.073707	31712	7	0.218166	9653545	-1.#IND00
319869837	31623.000000	1698	1290.437951	31949	3	0.109258	31981	1	0.106408	9639004	0.015182
319871819	31840.000000	1665	1311.565328	32059	6	0.198070	31836	3	0.116617	9624567	0.005923
319876037	32063.000000	1685	1289.298387	31883	1	0.151903	31933	6	0.160936	9610536	0.003925
319867291	31912.000000	1590	1307.749176	31981	3	0.099776	31954	0	0.126483	9596204	0.005079
319872114	31984.000000	1627	1318.405674	31970	3	0.133458	31827	6	0.187768	9581992	0.007897
319860177	32299.000000	1656	1322.779223	32039	3	0.146888	31937	7	0.164240	9567743	0.005841
319853308	31318.000000	1746	1278.132883	31823	2	0.036345	32196	3	0.151497	9553415	0.004857
319860245	32045.000000	1697	1324.234291	31899	4	0.171990	31890	5	0.190830	9539160	0.007130
319853072	31618.000000	1646	1289.922106	32215	5	0.202065	31882	2	0.112565	9525100	0.005809
319863453	32154.000000	1690	1300.108542	32058	5	0.209224	32059	5	0.128644	9511032	0.004254
319876396	31904.000000	1715	1319.006292	32081	4	0.085279	32068	1	0.053852	9496797	0.004191
319869131	31987.000000	1616	1309.653414	32046	3	0.224719	32077	2	0.085363	9482436	0.004588
319867367	31924.000000	1719	1315.858754	32079	4	0.158824	32102	4	0.292691	9468321	0.002756
319890796	31858.000000	1686	1310.174419	31972	2	0.040673	32021	4	0.243134	9454446	0.001687
319869508	31862.000000	1639	1309.450649	32101	2	0.153754	32077	2	0.104740	9440540	0.001798
319837462	31639.000000	1657	1292.619366	32089	4	0.138134	31737	4	0.138062	9426463	0.001379
319877486	31845.000000	1622	1295.937282	32001	5	0.059293	31933	1	0.096466	9412450	0.000875
319877522	31818.000000	1701	1290.240925	32246	4	0.046975	31837	4	0.086163	9398510	0.000835
319868790	32648.000000	1645	1334.273655	32032	0	0.033034	31697	6	0.056504	9384486	0.001104
319874892	32388.000000	1655	1328.947044	31849	2	0.141391	31844	2	0.108460	9370605	0.000743
319883517	32540.000000	1724	1339.520077	32056	4	0.120427	32084	3	0.122786	9356718	0.000656
319865038	31379.000000	1612	1282.613754	32114	5	0.176817	31935	2	0.071793	9342821	0.000819
319864382	32186.000000	1692	1318.300015	32040	1	0.126099	31851	5	0.297475	9328722	0.002632
319860483	31922.000000	1680	1310.045545	32140	4	0.113851	31926	3	0.057941	9314742	0.002250
319865411	31438.000000	1575	1297.469832	31841	2	0.111240	32228	6	0.166791	9300917	0.002457
319842995	31815.000000	1631	1294.791886	32128	6	0.135827	31953	1	0.132949	9287033	0.002791
319885694	32040.000000	1642	1297.737462	31900	5	0.319501	32254	1	0.065330	9273108	0.002831
319881996	31742.000000	1623	1311.691629	32156	2	0.077705	32091	2	0.255318	9259165	0.002437
319878760	32248.000000	1729	1318.234463	31910	3	0.110112	31940	5	0.128184	9245538	0.002486
319876471	32535.000000	1660	1339.711919	31969	3	0.199677	31864	6	0.330387	9231761	0.003154
319885224	32118.000000	1581	1316.185398	31989	2	0.092042	31982	1	0.098924	9218187	0.002609
319861459	31717.000000	1600	1306.316375	31848	4	0.199873	31782	2	0.148852	9204317	0.002354
319862232	31892.000000	1733	1333.975253	31770	6	0.169404	31988	4	0.135317	9190638	0.002379
319873654	32136.000000	1658	1322.381585	32005	4	0.144612	32077	5	0.130895	9176789	0.002204
319893089	31865.000000	1659	1314.053414	31992	1	0.047745	31985	1	0.087723	9163279	0.002326
319882802	32123.000000	1704	1306.184064	31999	5	0.172104	32151	9	0.118257	9149741	0.002281
319868607	31668.000000	1643	1296.537766	31998	2	0.151517	32046	3	0.043206	9136227	0.002128
319889885	31592.000000	1687	1268.481674	31805	2	0.148449	31968	1	0.062273	9122483	0.001322
319869221	32055.000000	1687	1326.624928	31966	6	0.124542	32162	4	0.133815	9109007	0.001610
319846889	32259.000000	1675	1332.498601	31882	5	0.230448	32007	2	0.123887	9095521	0.002588
319872018	31751.000000	1628	1288.057946	32023	3	0.099977	32062	0	0.028355	9081940	0.002463
319864981	32357.000000	1639	1300.479059	31761	3	0.184891	31851	2	0.097516	9068434	0.002804
319889890	31923.000000	1647	1316.900983	32169	6	0.050483	31854	8	0.113022	9054910	0.002777
319870937	32101.000000	1708	1310.936444	32070	5	0.112297	31932	0	0.227390	9041383	0.001684
319890272	31910.000000	1663	1308.489927	31847	3	0.264749	32097	8	0.221398	9028022	0.001285
319858160	31658.000000	1681	1310.100984	31926	4	0.136782	31988	1	0.112229	9014541	0.001268
319880353	31754.000000	1671	1281.910841	31888	4	0.245411	32149	3	0.314886	9001094	0.001231
319851943	31865.000000	1599	1303.355009	32045	1	0.107228	31814	2	0.058343	8987758	0.001367
319871086	31717.000000	1686	1287.783324	32199	1	0.043243	31986	5	0.413215	8974377	0.001202
319886350	32147.000000	1671	1309.303500	32215	0	0.056116	31976	6	0.155435	8961116	0.001107
319858038	31881.000000	1576	1315.695391	32089	4	0.124691	31983	7	0.186909	8947739	0.000606
319881070	32056.000000	1676	1312.198831	31990	1	0.041414	31908	5	0.136294	8934460	0.000322
319846091	31853.000000	1686	1303.889667	32130	0	0.064312	32062	3	0.140853	8921141	0.000545
319859554	32070.000000	1607	1317.761638	32138	5	0.189343	31833	5	0.173811	8907796	0.000981
319885929	32116.000000	1659	1321.648533	32221	10	0.199037	31897	3	0.193280	8894595	0.000968
319880260	32103.000000	1713	1296.148657	32052	5	0.125459	31940	4	0.127946	8881455	0.000125
319862183	31849.000000	1614	1315.767164	31895	4	0.090848	32010	2	0.204339	8868154	0.000236
npatches	nstrain	runtime	dt	init_x	init_y	init_y_blood	init_z	init_S	beta0	beta1	beta2	beta3	mean_beta	B	d	delta	delta_blood	b[0]	mut	m	CTL	c	g	epsilon	k	het	lambda	rho	omega	x_max	patch.dyna	DELTA	A	VA
10000	1	100.000000	0.000100	21900	9499	5000000	0.001000	10000000	2.858339	1.806157	1.695226	2.350331	3	8000000000.000000	0.010000	1.000000	1.000000	800000	0.000050	0.048000	0	0.500000	0.000000	25.000000	15.000000	0.500000	0.001000	0.001000	0.010000	31987	0	10.000000	7.000000	1.000000
sus	inf	inf_blood	z	x[0]	y[0][0]	z[0]	x[1]	y[1][0]	z[1]	S[0]	synchrony
219000000	94990000.000000	5000000	10.000000	21900	9499	0.001000	21900	9499	0.001000	10000000	0.000000
316251713	25805358.000000	1352157	3940.834452	31756	2556	0.394083	31766	2522	0.394083	10225863	0.000000
319836627	96235.000000	4961	6322.507841	32201	5	0.632498	31970	13	0.632498	10227458	0.000000
319859110	25275.000000	1311	748.879328	32060	5	0.122254	32057	1	0.047018	10212153	0.000000
319881823	30850.000000	1615	1219.953588	31935	2	0.110914	32065	2	0.049804	10196988	0.000000
319865507	31000.000000	1601	1229.323612	31927	4	0.053799	32049	6	0.218401	10181711	0.000000
319857178	30757.000000	1568	1219.939411	32253	2	0.273041	32075	1	0.136509	10166494	0.000000
319864169	30963.000000	1578	1206.514411	31911	7	0.189424	31979	1	0.052033	10151310	0.000000
319861409	31022.000000	1606	1236.449744	32134	5	0.061457	31976	1	0.030672	10136394	0.000000
319852350	30562.000000	1525	1193.982646	31805	5	0.137235	31845	4	0.104749	10121346	0.000000
319835048	30184.000000	1592	1197.881075	31866	6	0.080558	31957	2	0.122635	10106281	0.000000
319861750	30651.000000	1609	1225.425160	32098	4	0.128847	31912	2	0.106137	10091224	0.000000
319872313	30564.000000	1651	1189.799125	32076	7	0.119667	31853	4	0.084633	10076264	0.000000
319884816	30718.000000	1531	1213.578094	31987	3	0.168191	31971	1	0.120130	10061402	0.000000
319884751	30791.000000	1601	1227.373552	32163	5	0.251789	32193	0	0.041102	10046310	0.000000
319895521	30765.000000	1590	1202.858807	32044	3	0.226661	31888	8	0.099232	10031390	0.000000
319882437	31029.000000	1561	1218.338141	31953	4	0.246843	32038	2	0.069022	10016582	0.000000
319873966	30883.000000	1547	1208.507432	32020	5	0.130239	32248	3	0.053585	10001555	0.000000
319870006	30457.000000	1551	1192.031639	32003	3	0.067074	31883	3	0.041491	9986553	0.000000
319862118	30886.000000	1632	1218.608476	31997	5	0.271825	32158	2	0.151073	9971524	0.000000
319859245	30819.000000	1641	1234.918211	31950	3	0.246459	31859	1	0.110236	9956902	0.000000
319867970	30656.000000	1586	1191.142510	31875	8	0.153970	31900	2	0.082252	9942039	0.000000
319866993	30545.000000	1667	1221.163225	31936	3	0.102545	31925	7	0.061059	9927136	0.000000
319892454	31332.000000	1674	1247.547984	31942	4	0.104954	31889	0	0.109491	9912394	0.000000
319868242	30557.000000	1592	1190.609226	31907	6	0.185546	32164	1	0.132179	9897658	0.000000
319879262	30474.000000	1651	1223.591922	31971	3	0.113413	31930	3	0.119133	9883039	0.000000
319876877	30969.000000	1547	1225.286235	31964	3	0.164512	32060	1	0.156612	9868262	0.000000
319868035	30475.000000	1609	1205.484109	31878	4	0.104004	31907	6	0.151642	9853444	0.000000
319851099	31008.000000	1595	1230.217279	31809	3	0.106552	31717	8	0.135944	9838661	0.000000
319874604	30630.000000	1592	1208.482290	32090	2	0.150465	32063	5	0.185788	9824054	0.000000
319870821	30517.000000	1574	1211.045135	32259	3	0.039197	32009	1	0.041128	9809500	0.000000
319857840	30499.000000	1590	1209.889794	32086	2	0.129737	32258	3	0.128222	9794868	0.000000
319878590	30727.000000	1600	1209.868170	32025	4	0.183106	31939	6	0.230374	9780359	0.000000
319858401	30603.000000	1623	1202.449622	32000	2	0.176444	32099	4	0.113357	9765928	0.000000
319852278	30389.000000	1551	1202.469511	32103	3	0.230048	32030	2	0.059422	9751481	0.000000
319859129	30690.000000	1616	1188.111567	32047	1	0.111162	32027	4	0.104910	9736856	0.000000
319866195	30802.000000	1558	1224.225176	31953	1	0.097372	31931	3	0.218867	9722297	0.000000
319858827	30845.000000	1644	1211.854498	31865	3	0.163216	31955	2	0.075279	9707810	0.000000
319875495	30674.000000	1557	1213.113678	31989	4	0.378657	31849	4	0.070186	9693274	0.000000
319881461	30904.000000	1533	1197.934894	31929	3	0.067923	31830	4	0.066864	9678996	0.000000
319859649	30607.000000	1628	1210.533500	31864	4	0.197514	32021	2	0.140541	9664606	-1.#IND00
319860048	30314.000000	1580	1190.564216	31824	3	0.062970	32061	5	0.100174	9650228	-1.#IND00
319882861	30870.000000	1627	1203.905322	31918	2	0.032251	32010	1	0.106037	9636083	0.007721
319891299	30542.000000	1574	1190.181134	31937	2	0.177733	32055	2	0.120810	9621668	0.004639
319863991	30437.000000	1521	1204.759936	32116	2	0.087469	32086	4	0.070315	9607366	0.000389
319851739	30473.000000	1585	1187.940513	31972	3	0.130682	32119	0	0.183932	9592945	0.001218
319868501	30645.000000	1583	1204.546108	31881	5	0.051563	31976	3	0.162654	9578502	-0.004476
319877936	30764.000000	1657	1216.578949	31846	4	0.091200	32017	1	0.136577	9564382	-0.004877
319860316	30813.000000	1598	1226.885123	31833	5	0.140758	31882	2	0.047684	9550103	-0.002348
319872710	30898.000000	1612	1215.510678	31941	3	0.038243	32283	9	0.079198	9535756	-0.004890
319865535	30337.000000	1503	1189.286714	31720	2	0.071850	31682	0	0.033748	9521636	-0.004738
319861464	30576.000000	1576	1217.580432	32107	4	0.104887	32125	3	0.239868	9507366	-0.004409
319881831	30897.000000	1555	1221.447558	32104	2	0.106368	31972	7	0.084575	9493345	-0.004490
319851159	30749.000000	1576	1219.005251	32328	4	0.211642	32059	5	0.231839	9479051	-0.003842
319866648	30396.000000	1613	1211.972301	31942	0	0.154195	31946	2	0.082880	9464962	-0.005008
319865581	30603.000000	1625	1192.759108	32039	5	0.172324	31933	2	0.064861	9450977	-0.005549
319879507	30980.000000	1662	1234.915607	32077	5	0.130823	32006	4	0.079997	9436948	-0.005919
319882681	30520.000000	1574	1189.694205	31949	4	0.050152	32042	2	0.218608	9422751	-0.004537
319891130	30672.000000	1532	1221.782482	32047	3	0.048783	31758	2	0.070675	9408755	-0.003715
319857957	30549.000000	1638	1194.827092	31797	1	0.173043	32295	1	0.071167	9394649	-0.002910
319877419	30920.000000	1626	1223.208057	32112	4	0.094734	32241	4	0.141902	9380855	-0.002754
319871834	31009.000000	1589	1217.700386	31866	4	0.103683	32117	2	0.153544	9366998	-0.001256
319865741	30726.000000	1500	1234.114747	31835	3	0.082457	32069	2	0.104361	9353131	-0.001438
319874610	30902.000000	1540	1221.451778	32005	3	0.156393	31888	4	0.182249	9339122	-0.001250
319888726	31025.000000	1534	1210.892955	31809	5	0.111785	31936	4	0.095624	9325358	0.001391
319857776	30982.000000	1602	1218.247717	32171	0	0.027563	31775	2	0.174576	9311594	0.001376
319885937	30595.000000	1580	1187.427093	31959	2	0.043996	32015	4	0.087906	9297864	0.001274
319859643	30657.000000	1575	1207.126985	31603	4	0.152912	32135	0	0.081333	9284045	0.000867
319856818	30613.000000	1648	1224.672775	31961	6	0.120621	32146	1	0.091328	9270385	0.000858
319868740	30672.000000	1531	1202.795937	31913	5	0.142388	32114	2	0.123938	9256618	0.000627
319880044	30513.000000	1677	1218.592151	32082	5	0.120713	32099	0	0.065775	9242964	0.000501
319873784	30590.000000	1673	1202.926263	31873	3	0.135659	32027	3	0.037330	9229301	-0.000766
319867707	30757.000000	1542	1204.253173	31830	0	0.098072	32119	8	0.049992	9215803	-0.001102
319850202	30791.000000	1630	1223.985067	31967	3	0.062946	31885	4	0.139391	9202052	-0.001169
319875824	30507.000000	1544	1199.262187	31904	4	0.192390	32181	2	0.057262	9188353	-0.001077
319870443	30323.000000	1612	1189.285488	31938	1	0.138967	31915	6	0.112824	9174704	-0.001170
319846209	30834.000000	1601	1214.039789	32017	3	0.117757	31844	2	0.044738	9161021	-0.001162
319868577	30460.000000	1613	1203.554305	31959	2	0.080894	31987	0	0.048507	9147246	-0.001082
319892014	30510.000000	1573	1206.848981	31823	2	0.153836	32320	5	0.091679	9133513	-0.000451
319871724	30412.000000	1543	1192.329218	31997	4	0.170433	31888	3	0.171374	9120062	-0.000357
319867562	30733.000000	1623	1203.308454	31945	5	0.072667	31998	3	0.091980	9106357	-0.000939
319866919	30783.000000	1566	1205.905181	31955	1	0.068934	31804	2	0.089418	9092885	-0.000856
319842706	30488.000000	1598	1201.425845	32025	5	0.151207	32017	4	0.099424	9079168	-0.001387
319826164	30849.000000	1570	1212.757788	32240	3	0.111704	32045	2	0.043444	9065538	-0.001653
319864045	30901.000000	1598	1216.585312	32078	2	0.126883	31888	3	0.097728	9052104	-0.001653
319854355	30883.000000	1551	1213.320015	31881	2	0.064982	32049	7	0.113580	9038531	-0.001571
319857579	30826.000000	1631	1235.546410	31984	1	0.061214	32223	3	0.041458	9025070	-0.001546
319861473	30333.000000	1590	1205.587440	32146	2	0.091753	31993	3	0.188086	9011519	-0.001568
319874470	30846.000000	1597	1226.308347	31810	2	0.111893	32185	3	0.072619	8997900	-0.001527
319861065	30820.000000	1620	1221.641715	31979	1	0.134215	31989	0	0.061200	8984285	-0.001426
319858909	30710.000000	1570	1196.680021	31930	1	0.035128	32258	2	0.139313	8970969	-0.001513
319856342	30866.000000	1546	1221.251427	32054	4	0.116811	31893	4	0.229860	8957610	-0.002038
319861867	30760.000000	1539	1206.594349	31747	2	0.172172	31946	2	0.135542	8944204	-0.002057
319869085	31031.000000	1619	1225.000432	31981	7	0.108747	31694	2	0.094362	8930880	-0.002138
319870376	30481.000000	1609	1188.814166	32035	3	0.039955	31875	3	0.080265	8917823	-0.002064
319882956	30629.000000	1652	1217.984672	31963	3	0.064472	31723	0	0.161908	8904310	-0.002186
319862130	31073.000000	1558	1230.216416	31902	3	0.135551	31927	2	0.079347	8891005	-0.002185
319879982	30693.000000	1620	1199.969431	31970	3	0.186653	31818	5	0.139891	8877728	-0.002044
319867350	30755.000000	1626	1216.796420	31988	1	0.063510	32064	4	0.189072	8864630	-0.001986
319868312	30542.000000	1549	1199.336541	32108	2	0.114472	32243	3	0.065705	8851536	-0.001949
npatches	nstrain	runtime	dt	init_x	init_y	init_y_blood	init_z	init_S	beta0	beta1	beta2	beta3	mean_beta	B	d	delta	delta_blood	b[0]	mut	m	CTL	c	g	epsilon	k	het	lambda	rho	omega	x_max	patch.dyna	DELTA	A	VA
10000	1	100.000000	0.000100	21900	9499	5000000	0.001000	10000000	2.422801	3.139465	2.240088	4.330170	3	8000000000.000000	0.010000	1.000000	1.000000	800000	0.000050	0.048000	0	0.500000	0.000000	25.000000	16.000000	0.500000	0.001000	0.001000	0.010000	31987	0	10.000000	7.000000	1.000000
sus	inf	inf_blood	z	x[0]	y[0][0]	z[0]	x[1]	y[1][0]	z[1]	S[0]	synchrony
219000000	94990000.000000	5000000	10.000000	21900	9499	0.001000	21900	9499	0.001000	10000000	0.000000
316850515	21245819.000000	1114803	3940.834452	31584	2100	0.394083	31568	2110	0.394083	10214877	0.000000
319852791	49242.000000	2606	6154.989384	32112	6	0.632498	31677	1	0.371603	10212440	0.000000
319872620	24960.000000	1320	744.513046	32083	1	0.059078	32061	2	0.026696	10197338	0.000000
319861830	30288.000000	1595	1173.937345	32017	4	0.199837	32030	3	0.207885	10182211	0.000000
319883752	29556.000000	1505	1123.979162	32040	4	0.118831	31906	2	0.157778	10167044	0.000000
319879292	29616.000000	1467	1135.311893	32030	2	0.121034	31968	3	0.031312	10151816	0.000000
319850759	29741.000000	1502	1134.343299	31809	2	0.089378	31817	1	0.068498	10136777	0.000000
319873915	29188.000000	1541	1114.942562	31843	2	0.035798	32025	4	0.071565	10121707	0.000000
319890983	29648.000000	1512	1139.845390	32035	1	0.054568	32150	4	0.246575	10106799	0.000000
319850690	29113.000000	1521	1121.040155	32136	3	0.133255	32067	5	0.164377	10091700	0.000000
319857987	29739.000000	1497	1119.598749	31976	3	0.126153	32151	5	0.117494	10076564	0.000000
319878693	29896.000000	1590	1153.182838	31658	4	0.064288	31738	3	0.133192	10061790	0.000000
319879586	29545.000000	1569	1138.129254	31908	1	0.108160	31978	2	0.048282	10046805	0.000000
319855558	29405.000000	1485	1125.616372	32012	3	0.100109	32040	1	0.036366	10031604	0.000000
319862268	29419.000000	1561	1130.973502	32040	6	0.053720	32052	5	0.034470	10016623	0.000000
319872552	29558.000000	1588	1126.385267	32114	4	0.146640	32138	2	0.096819	10001728	0.000000
319866231	29072.000000	1538	1103.086571	32092	6	0.175561	31715	5	0.078058	9986763	0.000000
319856385	29357.000000	1510	1128.711024	32032	0	0.123995	32070	6	0.099705	9971997	0.000000
319862534	29559.000000	1515	1134.922664	32065	4	0.073918	32143	2	0.125687	9957366	0.000000
319878423	29707.000000	1547	1139.851672	32212	4	0.078457	32033	3	0.105845	9942469	0.000000
319880041	29692.000000	1636	1144.925209	31915	3	0.053356	31819	0	0.129393	9927671	0.000000
319867650	29217.000000	1484	1112.255011	31954	5	0.184584	31680	6	0.174324	9913074	0.000000
319837844	29653.000000	1538	1141.159158	31995	6	0.086552	31956	2	0.146505	9898351	0.000000
319872726	29785.000000	1529	1142.115451	31853	1	0.031992	31892	3	0.212264	9883535	0.000000
319874872	29864.000000	1463	1138.689879	31771	3	0.034589	31986	2	0.177153	9868945	0.000000
319862188	29991.000000	1558	1144.793881	32042	1	0.046879	32057	6	0.169889	9854306	0.000000
319864697	30340.000000	1601	1166.408286	31927	5	0.225386	31843	5	0.090223	9839702	0.000000
319853723	29538.000000	1532	1129.570655	32028	2	0.065016	32006	2	0.066555	9825157	0.000000
319877980	29703.000000	1601	1149.084984	31973	3	0.202868	31852	5	0.034672	9810717	0.000000
319881629	29345.000000	1500	1118.501768	31934	3	0.060593	31989	2	0.096748	9796095	0.000000
319862258	29555.000000	1473	1126.469926	32060	3	0.157105	32122	2	0.125541	9781484	0.000000
319845376	29679.000000	1513	1128.335257	31868	5	0.135692	32004	5	0.100475	9766798	0.000000
319837995	29393.000000	1588	1121.541842	31883	3	0.077084	32074	5	0.074517	9752358	0.000000
319898603	29621.000000	1548	1137.583926	31887	5	0.073621	31763	2	0.081234	9737834	0.000000
319847221	29381.000000	1558	1122.708743	32059	2	0.063103	32149	3	0.056383	9723283	0.000000
319908898	29901.000000	1615	1141.186296	31839	2	0.070911	31869	2	0.095863	9708841	0.000000
319888632	29426.000000	1560	1122.572232	32070	1	0.234266	31943	3	0.107905	9694437	0.000000
319869834	29337.000000	1582	1129.681225	32109	2	0.089891	32063	1	0.088330	9679755	0.000000
319856370	30033.000000	1477	1136.214760	31774	3	0.150396	32126	3	0.038581	9665209	0.000000
319876686	29394.000000	1561	1118.652334	31977	3	0.115693	32059	5	0.202026	9650830	-1.#IND00
319870223	29085.000000	1568	1113.107079	32162	1	0.119597	32007	7	0.095170	9636388	-1.#IND00
319883850	29712.000000	1540	1142.782343	31915	1	0.096622	31987	3	0.136062	9622093	-1.#IND00
319863447	29723.000000	1566	1139.830946	32116	2	0.099472	32218	3	0.245339	9607735	0.023093
319848399	29490.000000	1512	1115.213170	31932	3	0.094340	32250	1	0.147421	9593437	0.006744
319881171	29471.000000	1512	1118.702795	32093	2	0.172107	32009	2	0.029670	9579242	0.001224
319854011	29576.000000	1535	1124.452681	31975	4	0.134816	32089	3	0.207203	9564932	-0.002308
319904702	29669.000000	1551	1152.830338	32101	1	0.033630	32008	5	0.114488	9551007	-0.003988
319853003	29384.000000	1557	1120.365146	31840	0	0.032817	32125	4	0.063320	9536674	-0.001567
319856302	29362.000000	1524	1127.464108	31780	2	0.101537	31973	0	0.053209	9522491	-0.000376
319852328	29565.000000	1561	1130.013838	31724	3	0.274804	32022	1	0.023692	9508418	-0.001075
319866397	29416.000000	1515	1121.642378	31928	4	0.052181	32046	2	0.095109	9494281	0.000901
319877980	29890.000000	1606	1137.095189	32093	1	0.049282	31994	3	0.121199	9479994	-0.002724
319847009	29338.000000	1504	1131.295975	32044	3	0.140208	32026	2	0.100627	9465985	-0.001548
319882887	29644.000000	1597	1121.502526	31937	5	0.137669	31833	3	0.128918	9451947	-0.000827
319864339	29662.000000	1580	1143.628729	31853	4	0.074428	32048	4	0.158811	9437965	-0.001416
319857421	29941.000000	1517	1139.417268	32131	6	0.089413	32030	7	0.226351	9424096	0.000288
319847969	29837.000000	1546	1130.567736	31837	5	0.156474	32159	2	0.122685	9410084	0.000142
319886172	29951.000000	1581	1155.838972	31969	4	0.160767	31943	5	0.157425	9395961	-0.001398
319866885	29348.000000	1515	1116.770378	31886	3	0.091334	32045	4	0.101884	9382034	-0.001197
319851034	29472.000000	1526	1131.200122	32069	5	0.086397	32007	1	0.050634	9367906	-0.006322
319865588	29271.000000	1554	1122.698212	32105	4	0.060728	32139	2	0.083410	9353922	-0.005960
319862635	30057.000000	1548	1150.370939	31918	3	0.228346	31865	3	0.108667	9340015	-0.005216
319859901	29625.000000	1502	1132.675454	31844	4	0.407945	31888	1	0.037852	9326057	-0.005164
319870617	29411.000000	1494	1101.939840	32084	4	0.047257	31957	2	0.058163	9312102	-0.007271
319864718	29843.000000	1486	1141.665364	31989	1	0.051829	32249	4	0.205975	9298432	-0.007703
319863116	29772.000000	1519	1135.199708	31788	1	0.180259	31896	6	0.173213	9284612	-0.008912
319865355	29308.000000	1539	1117.789627	31847	6	0.104389	31775	6	0.140039	9270829	-0.006102
319844621	29373.000000	1527	1141.131304	32086	5	0.218418	31905	2	0.087275	9257023	-0.005733
319869817	29402.000000	1557	1120.790573	31985	3	0.136543	31675	5	0.164555	9243109	-0.005236
319845633	29357.000000	1553	1113.122746	31874	2	0.052341	32016	6	0.053563	9229343	-0.004873
319867643	30195.000000	1513	1154.214448	32069	5	0.086185	31993	3	0.048483	9215647	-0.004631
319863542	29363.000000	1504	1128.824719	32073	4	0.146958	31895	0	0.104188	9201884	-0.005120
319851862	29639.000000	1510	1119.909931	32120	2	0.073016	32039	5	0.102489	9188157	-0.005310
319849963	29934.000000	1464	1152.202004	31892	2	0.240715	32184	2	0.039804	9174407	-0.005134
319863099	29196.000000	1469	1111.048975	32149	3	0.102029	32004	3	0.111480	9160518	-0.004772
319854158	29370.000000	1539	1131.416386	32049	5	0.067090	31825	0	0.048676	9146866	-0.004868
319879756	29945.000000	1546	1133.587612	32013	2	0.121411	31829	5	0.108084	9133329	-0.004452
319875184	29699.000000	1543	1143.352720	31915	2	0.062623	32128	4	0.162215	9119624	-0.004714
319869296	29652.000000	1552	1127.098081	32087	2	0.074390	31763	6	0.097152	9105872	-0.004528
319872384	29627.000000	1624	1139.032523	32106	2	0.164267	32194	0	0.152159	9092227	-0.004119
319871800	29760.000000	1556	1134.482936	31911	5	0.181180	31994	5	0.198242	9078572	-0.003437
319881916	29298.000000	1602	1115.216675	32166	2	0.316322	31887	3	0.118555	9065154	-0.003280
319849795	29255.000000	1485	1128.967436	32125	6	0.230989	32131	2	0.053224	9051617	-0.002723
319864535	30143.000000	1518	1157.362388	32043	2	0.049995	31968	4	0.158678	9038317	-0.002326
319882875	29382.000000	1535	1126.018987	32069	7	0.070206	31849	3	0.167321	9024924	-0.002065
319871250	29806.000000	1560	1139.061848	31964	3	0.117578	32178	1	0.072543	9011265	-0.002135
319847302	29735.000000	1490	1146.468756	31947	3	0.073120	31973	3	0.300258	8997844	-0.002154
319855448	29790.000000	1530	1138.265828	32123	7	0.078833	32036	4	0.052440	8984647	-0.002425
319876825	29498.000000	1564	1131.332411	32112	1	0.119239	32109	2	0.228610	8971276	-0.002772
319869481	29955.000000	1535	1143.812056	32026	5	0.151228	31952	2	0.123369	8957892	-0.003278
319900878	29513.000000	1498	1139.484334	32023	2	0.252072	31917	3	0.037728	8944718	-0.003487
319865667	29720.000000	1521	1127.747152	32166	3	0.105035	32016	6	0.082001	8931263	-0.003290
319864754	29765.000000	1587	1144.895151	31786	5	0.084778	31553	1	0.083746	8917920	-0.003145
319861906	29846.000000	1543	1142.797006	31891	4	0.305974	31964	6	0.111066	8904587	-0.002986
319860869	29727.000000	1542	1133.136627	31865	3	0.134148	31956	2	0.093231	8891289	-0.003087
319860839	29438.000000	1505	1119.063463	31799	5	0.101550	32038	3	0.058722	8877922	-0.002384
319869762	29682.000000	1565	1129.699598	31966	7	0.145891	31978	2	0.101226	8864821	-0.002277
319886697	29426.000000	1510	1121.832355	31901	2	0.129946	32157	2	0.057142	8851431	-0.002269
319868503	29429.000000	1561	1133.632884	31889	2	0.152377	31850	2	0.139181	8838163	-0.002292
npatches	nstrain	runtime	dt	init_x	init_y	init_y_blood	init_z	init_S	beta0	beta1	beta2	beta3	mean_beta	B	d	delta	delta_blood	b[0]	mut	m	CTL	c	g	epsilon	k	het	lambda	rho	omega	x_max	patch.dyna	DELTA	A	VA
10000	1	100.000000	0.000100	21900	9499	5000000	0.001000	10000000	3.196610	1.589845	2.830105	3.692172	3	8000000000.000000	0.010000	1.000000	1.000000	800000	0.000050	0.048000	0	0.500000	0.000000	25.000000	17.000000	0.500000	0.001000	0.001000	0.010000	31987	0	10.000000	7.000000	1.000000
sus	inf	inf_blood	z	x[0]	y[0][0]	z[0]	x[1]	y[1][0]	z[1]	S[0]	synchrony
219000000	94990000.000000	5000000	10.000000	21900	9499	0.001000	21900	9499	0.001000	10000000	0.000000
317291748	17643396.000000	926303	3940.834452	31696	1731	0.394083	31749	1665	0.394083	10206925	0.000000
319886327	26362.000000	1414	4904.400643	31976	3	0.632498	31906	1	0.247444	10201830	0.000000
319859875	25188.000000	1306	759.478108	31928	4	0.071090	31726	1	0.087926	10186759	0.000000
319874158	29367.000000	1532	1111.151385	31964	7	0.089149	31853	3	0.159970	10171676	0.000000
319871586	28548.000000	1532	1058.913458	31889	4	0.066931	31964	2	0.067842	10156624	0.000000
319860107	28338.000000	1455	1043.243274	32191	2	0.099779	31855	2	0.031232	10141632	0.000000
319865425	28510.000000	1478	1061.266680	31946	2	0.112011	31767	4	0.035003	10126490	0.000000
319863440	28666.000000	1420	1081.604270	32081	0	0.057994	32172	3	0.072184	10111314	0.000000
319864388	28714.000000	1535	1067.433752	31942	1	0.064695	32006	5	0.112651	10096335	0.000000
319863393	29023.000000	1482	1072.435220	31780	3	0.045195	31953	10	0.076700	10081284	0.000000
319860683	28856.000000	1453	1077.813521	32041	5	0.127957	31912	7	0.147900	10066188	0.000000
319844862	28275.000000	1501	1048.062482	32089	3	0.120392	32055	1	0.065679	10051163	0.000000
319862062	29015.000000	1440	1105.010083	31884	5	0.096663	32183	4	0.074400	10036211	0.000000
319856002	28485.000000	1474	1062.418143	31823	1	0.034617	32099	1	0.071690	10021049	0.000000
319872804	29160.000000	1551	1074.617012	31798	3	0.171773	31901	3	0.100178	10006109	0.000000
319855047	28800.000000	1476	1065.226787	32098	3	0.122893	32272	1	0.025969	9991205	0.000000
319866029	28458.000000	1477	1045.105547	32188	1	0.077642	32023	3	0.045219	9976270	0.000000
319867595	28791.000000	1524	1068.842922	31971	3	0.123528	31859	7	0.162524	9961418	0.000000
319866486	28842.000000	1530	1094.028912	32138	4	0.095927	32008	3	0.137881	9946651	0.000000
319886339	28336.000000	1456	1060.277772	32010	2	0.062510	32038	3	0.071950	9931938	0.000000
319870891	28543.000000	1558	1063.665744	31690	1	0.065129	31816	2	0.068772	9917034	0.000000
319872721	28836.000000	1525	1065.419599	32066	0	0.078748	31926	9	0.083770	9902162	0.000000
319880612	28628.000000	1480	1081.257524	32077	1	0.126429	32010	5	0.091420	9887466	0.000000
319882009	28624.000000	1557	1078.674847	32204	2	0.161290	31949	7	0.164959	9872706	0.000000
319861242	28774.000000	1467	1059.042106	32003	2	0.047085	31805	2	0.185407	9857987	0.000000
319877970	28545.000000	1485	1064.630826	32078	1	0.056372	32081	5	0.158179	9843288	0.000000
319861157	28690.000000	1471	1082.808304	32082	2	0.028000	32179	0	0.090642	9828580	0.000000
319865022	28683.000000	1400	1062.314620	32051	4	0.166613	31926	5	0.168349	9813861	0.000000
319870843	28906.000000	1487	1077.539489	31978	6	0.115426	31997	4	0.142084	9799405	0.000000
319872083	28816.000000	1481	1068.088691	32020	5	0.109605	31862	1	0.028140	9784689	0.000000
319855640	28736.000000	1524	1073.195899	31962	0	0.022518	32052	2	0.030979	9770149	0.000000
319884072	28532.000000	1458	1058.202536	31879	4	0.139578	32057	2	0.029658	9755639	0.000000
319866256	28458.000000	1565	1063.494814	32155	4	0.052862	32138	2	0.079689	9741075	0.000000
319853723	28653.000000	1541	1077.068649	32123	5	0.113995	32165	2	0.148863	9726370	0.000000
319869177	28717.000000	1500	1056.304317	31856	4	0.085244	31816	3	0.139712	9711829	0.000000
319865927	28854.000000	1584	1074.937865	32008	5	0.129425	31847	6	0.070702	9697356	0.000000
319859273	28778.000000	1443	1079.637559	32119	9	0.089347	31986	4	0.078318	9682890	0.000000
319870739	28302.000000	1455	1044.324345	31938	1	0.097340	31974	1	0.022284	9668538	0.000000
319887015	28830.000000	1482	1069.533958	31969	2	0.218227	32168	2	0.095430	9654086	0.000000
319865296	28588.000000	1457	1071.454105	31873	1	0.098461	32229	3	0.098479	9639574	-1.#IND00
319875139	28697.000000	1486	1070.019290	32057	8	0.102286	31949	0	0.029825	9625209	-1.#IND00
319882820	28770.000000	1518	1076.413491	32176	5	0.151528	31859	0	0.026987	9610777	-1.#IND00
319875072	28491.000000	1528	1062.198868	32035	2	0.056817	31933	1	0.148055	9596635	-0.020718
319851643	28583.000000	1469	1065.444087	31975	1	0.057191	31873	3	0.148731	9582664	-0.003545
319864292	28792.000000	1551	1090.007713	31880	2	0.033491	31978	6	0.125600	9568454	-0.004041
319888543	28518.000000	1474	1054.477108	32344	8	0.222171	31862	3	0.132207	9554136	0.002225
319869484	29010.000000	1443	1094.983377	31801	3	0.088922	31898	4	0.142327	9539987	0.002988
319854715	28611.000000	1530	1055.957546	32178	3	0.129141	31860	1	0.081836	9525760	0.004337
319882961	28381.000000	1415	1051.295071	32033	5	0.128785	31883	5	0.210927	9511571	0.004359
319869389	28568.000000	1571	1056.543804	32124	3	0.037706	31976	5	0.176908	9497430	0.004458
319864272	28844.000000	1506	1064.578144	31959	5	0.216312	31771	6	0.177557	9483376	0.004300
319850492	28761.000000	1433	1067.203646	32106	4	0.172440	32010	3	0.078679	9469200	0.003338
319871487	28797.000000	1463	1077.491525	31948	1	0.025511	32288	2	0.135816	9455017	0.004141
319887250	28851.000000	1459	1080.304540	32000	5	0.104046	32216	3	0.115479	9441026	0.004240
319875984	28433.000000	1442	1072.857463	32054	1	0.114995	32147	2	0.076385	9427023	0.004045
319881603	28958.000000	1499	1069.565716	32054	0	0.108667	31874	5	0.121999	9413086	0.003594
319858753	28845.000000	1477	1076.850077	32128	3	0.029060	32054	3	0.182985	9399010	0.004073
319877755	28611.000000	1498	1047.958139	31843	4	0.080595	31988	4	0.046543	9384889	0.003847
319861029	28757.000000	1460	1064.681328	32010	2	0.138376	32167	4	0.166930	9370931	0.001448
319869462	28876.000000	1503	1085.096099	32180	2	0.081886	31986	5	0.127927	9357016	0.001175
319867162	28844.000000	1505	1067.357871	32020	1	0.046642	32011	4	0.163136	9343252	0.000206
319867882	28904.000000	1493	1080.539638	31813	4	0.158337	32099	0	0.046912	9329331	0.000401
319871834	28323.000000	1458	1050.285072	31805	3	0.088502	31961	1	0.195121	9315377	0.001055
319867223	28399.000000	1460	1055.809225	31847	2	0.064651	32017	3	0.106260	9301581	0.000940
319876692	28721.000000	1539	1058.260475	31995	1	0.071514	32265	4	0.155968	9287737	0.000958
319889938	28427.000000	1478	1058.659825	32010	8	0.084929	31875	4	0.141984	9273983	0.000331
319850148	28519.000000	1516	1058.481039	32184	1	0.036370	32186	4	0.232488	9260308	-0.001387
319859033	28156.000000	1520	1060.541480	31907	3	0.168005	32024	2	0.081203	9246594	-0.000415
319860118	28433.000000	1482	1060.652248	31983	4	0.089827	32078	3	0.099139	9232786	-0.000816
319880682	28700.000000	1516	1075.874498	32232	2	0.096324	32108	4	0.157811	9219055	-0.001350
319851400	28679.000000	1495	1065.109341	32221	1	0.042366	32111	6	0.094989	9205421	-0.001309
319852938	28940.000000	1462	1082.598269	32117	2	0.083837	31904	5	0.093053	9191682	-0.001466
319868184	28539.000000	1485	1056.938092	31991	0	0.142484	32029	6	0.039514	9177872	-0.001759
319886870	28893.000000	1506	1067.417472	31937	2	0.040749	32050	2	0.037615	9164053	-0.002035
319861408	28454.000000	1500	1054.494131	32115	1	0.131032	32001	0	0.065892	9150451	-0.002426
319877067	28742.000000	1438	1069.967274	32113	2	0.084029	32061	4	0.113346	9136773	-0.002243
319896347	28817.000000	1485	1080.754241	31931	1	0.182920	32063	3	0.167156	9123230	-0.002325
319870651	28407.000000	1526	1047.764479	31916	4	0.214650	31869	3	0.131680	9109345	-0.002457
319886609	28800.000000	1508	1065.843991	31737	2	0.114260	32117	1	0.033856	9095881	-0.002025
319900599	28442.000000	1468	1068.393601	31966	0	0.041731	31987	2	0.138073	9082175	-0.001774
319872524	28884.000000	1472	1053.112510	32012	2	0.027941	32012	2	0.114963	9068578	-0.001733
319866314	28429.000000	1528	1063.779876	31958	2	0.031136	32018	3	0.086784	9055219	-0.001703
319860777	28507.000000	1498	1059.571341	32071	4	0.098342	32004	2	0.088079	9041673	-0.001794
319868322	28494.000000	1527	1070.254847	32013	1	0.110676	32173	3	0.063657	9028359	-0.001308
319869065	28554.000000	1480	1055.623416	32093	2	0.050746	32049	5	0.159952	9015019	-0.001575
319879444	28692.000000	1545	1064.510595	32166	3	0.066429	31899	2	0.039116	9001746	-0.002564
319885137	28904.000000	1532	1083.588915	31934	3	0.090275	32192	3	0.079202	8988314	-0.002283
319846005	28468.000000	1425	1048.304856	31816	3	0.079789	32023	3	0.105690	8974875	-0.001543
319882801	28240.000000	1559	1059.319790	32105	4	0.124520	31981	3	0.041516	8961553	-0.001471
319850870	28909.000000	1468	1070.492307	31917	1	0.034639	32029	4	0.055981	8948297	-0.001173
319869023	28734.000000	1478	1082.465081	32052	7	0.101664	31918	4	0.170449	8934964	-0.001128
319876455	28579.000000	1535	1069.667350	32019	2	0.046143	32056	2	0.081115	8921675	-0.000697
319860460	28814.000000	1553	1078.932528	31915	2	0.042087	32041	5	0.156386	8908637	-0.001471
319850756	28506.000000	1542	1057.102261	31983	0	0.108485	32119	3	0.147199	8895521	-0.001192
319866097	28273.000000	1473	1051.799126	32095	4	0.051755	32103	9	0.077972	8882333	-0.001126
319861949	28637.000000	1519	1056.771713	32015	3	0.196400	31801	6	0.266896	8868953	-0.001511
319877199	28433.000000	1550	1058.277718	32018	2	0.031140	32058	3	0.115742	8855697	-0.001260
319852192	28902.000000	1488	1076.619874	31730	0	0.038789	31950	4	0.087137	8842562	-0.001025
319852194	28750.000000	1528	1066.773525	32153	0	0.052395	32115	6	0.123959	8829372	-0.000230
npatches	nstrain	runtime	dt	init_x	init_y	init_y_blood	init_z	init_S	beta0	beta1	beta2	beta3	mean_beta	B	d	delta	delta_blood	b[0]	mut	m	CTL	c	g	epsilon	k	het	lambda	rho	omega	x_max	patch.dyna	DELTA	A	VA
10000	1	100.000000	0.000100	21900	9499	5000000	0.001000	10000000	4.360970	3.135202	1.850073	3.470899	3	8000000000.000000	0.010000	1.000000	1.000000	800000	0.000050	0.048000	0	0.500000	0.000000	25.000000	18.000000	0.500000	0.001000	0.001000	0.010000	31987	0	10.000000	7.000000	1.000000
sus	inf	inf_blood	z	x[0]	y[0][0]	z[0]	x[1]	y[1][0]	z[1]	S[0]	synchrony
219000000	94990000.000000	5000000	10.000000	21900	9499	0.001000	21900	9499	0.001000	10000000	0.000000
317755720	14352916.000000	754155	3940.834452	31565	1480	0.394083	31743	1446	0.394083	10197191	0.000000
319875265	16756.000000	907	2787.758735	31984	6	0.426131	32006	3	0.254054	10189515	0.000000
319861074	25381.000000	1282	771.538446	31925	1	0.025206	31943	2	0.128519	10174483	0.000000
319868590	27424.000000	1443	1005.668912	31972	2	0.238905	32062	0	0.020568	10159228	0.000000
319863670	27598.000000	1369	992.222060	31901	6	0.063263	32175	3	0.068236	10144152	0.000000
319895523	27740.000000	1425	997.995043	31954	2	0.082802	31965	3	0.152301	10129304	0.000000
319857963	27575.000000	1461	978.022423	31750	11	0.115249	31970	2	0.132778	10114195	0.000000
319857904	27525.000000	1429	1000.492425	32004	3	0.286266	32179	3	0.061623	10099078	0.000000
319855201	27651.000000	1412	991.719902	32088	2	0.077241	31998	0	0.042138	10084221	0.000000
319876131	27709.000000	1436	1013.577488	31734	3	0.078764	32083	2	0.186927	10069244	0.000000
319877185	27577.000000	1370	987.323674	32058	2	0.071685	31847	2	0.037006	10054227	0.000000
319898065	27574.000000	1466	1002.013912	31955	1	0.133967	32033	1	0.022768	10039368	0.000000
319861144	27427.000000	1430	998.951344	31944	2	0.085325	32039	0	0.078960	10024413	0.000000
319848742	27421.000000	1410	989.485796	31812	3	0.101667	31891	2	0.032361	10009266	0.000000
319835568	27972.000000	1428	1012.072813	31855	0	0.048267	31857	0	0.029327	9994154	0.000000
319868798	27207.000000	1393	983.593740	31984	5	0.207154	32097	6	0.177437	9979246	0.000000
319864939	27600.000000	1454	1002.411184	32055	4	0.068391	31960	4	0.173901	9964288	0.000000
319858598	27499.000000	1477	991.797315	31950	4	0.130488	32062	0	0.064213	9949111	0.000000
319865476	27911.000000	1383	1007.113647	31724	1	0.032376	31883	3	0.043786	9934241	0.000000
319868992	27658.000000	1458	1004.493694	31734	1	0.115223	32077	2	0.086421	9919229	0.000000
319860270	27276.000000	1476	981.432514	31937	0	0.036912	31821	4	0.252397	9904189	0.000000
319881622	27606.000000	1398	1003.643687	31726	2	0.039411	32008	2	0.261295	9889291	0.000000
319856995	27553.000000	1414	997.767959	32131	2	0.066384	31995	7	0.108144	9874610	0.000000
319864097	27342.000000	1430	983.613454	32049	4	0.182701	32094	5	0.130183	9859947	0.000000
319854007	27672.000000	1383	998.613675	32090	0	0.038912	31850	1	0.023276	9845286	0.000000
319863009	27716.000000	1447	1006.184487	32053	4	0.128662	31895	2	0.052222	9830694	0.000000
319854480	27833.000000	1446	1008.603688	32163	1	0.115225	31772	4	0.043780	9815969	0.000000
319863442	27592.000000	1409	992.428347	31810	2	0.044194	31929	2	0.160031	9801365	0.000000
319855759	27428.000000	1441	992.515549	32189	2	0.060275	31838	8	0.148704	9786832	0.000000
319864608	27946.000000	1493	1016.140421	32036	2	0.154841	31924	4	0.074685	9772358	0.000000
319860949	27421.000000	1402	995.947603	32042	3	0.285536	32044	2	0.051598	9757793	0.000000
319899330	27747.000000	1449	1003.535090	31883	2	0.103379	31816	2	0.054296	9742987	0.000000
319850884	27910.000000	1374	1010.312977	31999	4	0.050716	31790	0	0.050936	9728493	0.000000
319893944	27411.000000	1380	996.623078	31926	3	0.207281	31921	1	0.084238	9714127	0.000000
319868427	27428.000000	1487	993.033629	32028	5	0.088362	32165	1	0.205866	9699606	0.000000
319878256	27293.000000	1443	989.906211	32005	3	0.080926	32327	2	0.090571	9685226	0.000000
319864119	27740.000000	1440	1003.526746	31913	3	0.095005	32053	6	0.084886	9670836	0.000000
319848265	27999.000000	1411	1023.391154	31890	2	0.120051	31698	4	0.138588	9656567	0.000000
319867392	27473.000000	1443	989.729329	32083	1	0.133926	31818	2	0.066462	9642185	0.000000
319867371	27697.000000	1383	990.237757	31934	1	0.128699	32008	2	0.141762	9627702	-1.#IND00
319871178	27499.000000	1442	997.019464	32085	3	0.109257	32196	1	0.046964	9613057	-1.#IND00
319850223	27654.000000	1431	998.724823	31981	0	0.187432	31869	5	0.177032	9598667	-1.#IND00
319855009	28158.000000	1453	1026.288697	32088	6	0.124105	31753	4	0.169673	9584335	-1.#IND00
319851124	27929.000000	1360	1009.386209	31951	1	0.045031	32023	1	0.049331	9569996	0.005251
319860672	27437.000000	1414	992.480192	32201	3	0.147084	32012	1	0.044865	9555666	0.008133
319862349	28001.000000	1466	1020.168373	31988	9	0.135947	32124	0	0.059254	9541429	0.012619
319860771	27440.000000	1437	994.136574	31985	3	0.050348	31902	3	0.029620	9527156	0.007628
319870556	27640.000000	1451	990.088551	31870	7	0.133031	31936	4	0.095454	9512952	0.005703
319855640	27953.000000	1421	1016.957496	31978	4	0.138230	31754	2	0.117590	9498633	0.004427
319855264	27868.000000	1454	1006.410745	32051	3	0.210512	31829	4	0.076048	9484434	0.003904
319865335	27414.000000	1459	981.592758	32153	2	0.122305	31940	3	0.163464	9470307	0.006649
319873688	27263.000000	1413	995.087040	31925	3	0.083189	31931	1	0.083562	9456104	0.006031
319870282	27779.000000	1403	999.853515	32092	1	0.182398	32113	3	0.108638	9441845	0.011454
319862504	27250.000000	1519	989.723639	31838	3	0.065732	31957	4	0.131599	9427522	0.008635
319886102	27706.000000	1468	1006.332456	31808	3	0.093120	31871	2	0.188820	9413640	0.009086
319844468	27572.000000	1381	992.808555	31994	3	0.158492	31923	1	0.028714	9399513	0.006252
319874109	27657.000000	1418	999.418579	31895	3	0.113001	32011	3	0.120132	9385557	0.005928
319864324	27304.000000	1488	982.309432	31885	0	0.028464	31962	3	0.205912	9371366	0.003920
319876037	27598.000000	1501	991.964951	32000	1	0.093258	31827	8	0.105764	9357350	0.003250
319852763	27878.000000	1444	1006.374013	32068	3	0.141764	32465	0	0.029375	9343378	0.003695
319884692	27302.000000	1361	987.052558	31923	3	0.036245	32060	4	0.051621	9329558	0.003261
319875571	27364.000000	1465	989.413634	31964	1	0.020216	32038	4	0.218462	9315565	0.002771
319867886	27629.000000	1418	999.778101	31764	3	0.117029	32049	1	0.048406	9301825	0.003450
319875411	27569.000000	1376	1009.919575	32040	2	0.105395	31927	0	0.070207	9287854	0.003374
319884368	27590.000000	1482	1009.193014	31874	1	0.061238	31967	5	0.080854	9274180	0.003377
319876115	27506.000000	1372	980.792029	31757	5	0.044428	31999	4	0.074236	9260270	0.003401
319874919	27576.000000	1385	1004.977036	32180	1	0.170907	32071	3	0.082927	9246243	0.004858
319849014	27722.000000	1430	996.402298	32037	3	0.080874	32025	3	0.111657	9232671	0.004671
319872383	27418.000000	1440	992.243236	32030	2	0.092622	31957	2	0.122469	9218866	0.004570
319868944	27426.000000	1403	990.797146	32016	2	0.130675	32081	2	0.053816	9205277	0.004546
319852156	27668.000000	1448	1004.561984	31835	3	0.099830	31824	2	0.042495	9191577	0.005454
319869490	27702.000000	1399	987.582933	31959	1	0.030772	31959	2	0.068914	9177845	0.004308
319865346	27130.000000	1432	980.194262	31990	3	0.051212	31956	0	0.029331	9164075	0.004352
319861809	27977.000000	1434	1013.990699	31903	3	0.159037	32006	5	0.088307	9150560	0.004037
319871445	27467.000000	1392	996.434984	32169	5	0.104721	32046	0	0.037772	9137065	0.003953
319853856	27440.000000	1447	993.244068	31904	0	0.069132	32023	2	0.061529	9123671	0.003903
319855178	27871.000000	1424	1014.042837	32035	5	0.253724	31937	3	0.085951	9110139	0.003765
319846123	27591.000000	1471	1001.887853	31867	2	0.107409	31985	5	0.115071	9096483	0.004050
319864404	26976.000000	1463	969.982367	31825	1	0.052343	32125	4	0.129873	9082807	0.003790
319886656	27888.000000	1401	998.717962	32151	4	0.091784	32035	2	0.138273	9069154	0.004482
319864407	27711.000000	1455	998.215654	32042	4	0.098649	32027	0	0.033643	9055718	0.004459
319866339	27133.000000	1405	981.674600	32158	5	0.030869	31920	4	0.103369	9042031	0.004679
319870317	27742.000000	1485	1004.987674	32011	4	0.202633	31901	3	0.058838	9028349	0.004381
319861755	27757.000000	1417	993.798048	32045	4	0.113918	32037	4	0.048872	9014761	0.004235
319847813	27404.000000	1436	983.147180	32040	6	0.050362	31989	2	0.139160	9001179	0.003441
319861003	27435.000000	1404	982.154012	31885	2	0.084893	32109	2	0.081689	8987725	0.002619
319868767	27670.000000	1420	1003.204507	31818	3	0.065131	32258	2	0.051623	8974201	0.002395
319866749	27651.000000	1407	1003.330089	32030	5	0.129871	32219	1	0.097941	8960802	0.002488
319880275	27392.000000	1455	994.655588	32011	2	0.051289	32179	1	0.027719	8947363	0.002511
319869444	27522.000000	1405	995.616359	31744	3	0.095201	32032	3	0.042778	8934182	0.002330
319864012	27762.000000	1473	1004.534898	32050	1	0.059316	32125	2	0.088893	8920976	0.002058
319889044	27528.000000	1360	1001.470502	32037	3	0.108660	31696	2	0.194402	8907722	0.002817
319883150	27697.000000	1394	999.201625	32188	7	0.179862	31873	3	0.080138	8894481	0.002818
319861036	27862.000000	1443	995.176785	31929	5	0.084780	32074	1	0.094046	8881242	0.002844
319878105	27546.000000	1375	992.984831	31794	6	0.180055	31943	2	0.057041	8868039	0.004305
319855559	27940.000000	1395	1002.592042	31904	3	0.059394	32140	1	0.024172	8854930	0.004233
319872749	27333.000000	1449	999.431773	31854	4	0.108113	32082	2	0.068240	8841792	0.004134
319875165	27258.000000	1427	977.250037	32085	2	0.116055	32076	3	0.031534	8828777	0.004401
319885784	27565.000000	1399	996.969096	31920	2	0.100985	31922	2	0.064360	8815519	0.004481
npatches	nstrain	runtime	dt	init_x	init_y	init_y_blood	init_z	init_S	beta0	beta1	beta2	beta3	mean_beta	B	d	delta	delta_blood	b[0]	mut	m	CTL	c	g	epsilon	k	het	lambda	rho	omega	x_max	patch.dyna	DELTA	A	VA
10000	1	100.000000	0.000100	21900	9499	5000000	0.001000	10000000	4.408852	3.269918	3.480916	2.329562	3	8000000000.000000	0.010000	1.000000	1.000000	800000	0.000050	0.048000	0	0.500000	0.000000	25.000000	19.000000	0.500000	0.001000	0.001000	0.010000	31987	0	10.000000	7.000000	1.000000
sus	inf	inf_blood	z	x[0]	y[0][0]	z[0]	x[1]	y[1][0]	z[1]	S[0]	synchrony
219000000	94990000.000000	5000000	10.000000	21900	9499	0.001000	21900	9499	0.001000	10000000	0.000000
318095563	11665368.000000	612847	3940.834452	31782	1209	0.394083	31802	1186	0.394083	10187250	0.000000
319854351	14064.000000	711	1413.764125	31949	0	0.043821	32253	2	0.119297	10177879	0.000000
319865532	24952.000000	1273	771.706472	31863	3	0.093331	31873	3	0.075085	10162645	0.000000
319865772	26883.000000	1346	952.804097	32055	3	0.058004	31938	2	0.123883	10147491	0.000000
319874612	26806.000000	1405	945.204042	32100	5	0.119768	32044	7	0.089812	10132475	0.000000
319878782	26563.000000	1430	932.708692	32169	4	0.131035	32068	2	0.040397	10117338	0.000000
319860229	26407.000000	1384	934.376391	31869	0	0.162309	31839	1	0.072027	10102266	0.000000
319874386	26340.000000	1344	927.517776	31959	1	0.141774	31644	1	0.070472	10087073	0.000000
319870854	26680.000000	1365	943.335311	32057	1	0.081015	32058	2	0.205867	10071930	0.000000
319867505	26746.000000	1361	922.832572	31938	0	0.084156	32259	3	0.101219	10056879	0.000000
319876342	26925.000000	1365	941.625949	32089	3	0.096468	32057	0	0.022734	10041888	0.000000
319873088	26236.000000	1419	929.189060	32152	3	0.226187	31756	3	0.132569	10026960	0.000000
319858346	26546.000000	1360	933.793209	31971	2	0.163423	32003	5	0.059401	10011903	0.000000
319869253	26782.000000	1384	936.866446	32024	9	0.090063	31964	5	0.084434	9997045	0.000000
319874718	26562.000000	1362	927.976529	31950	3	0.093479	31911	3	0.143510	9982235	0.000000
319872597	26746.000000	1334	932.190770	31924	1	0.068219	32076	3	0.129200	9967352	0.000000
319889668	27094.000000	1402	968.229574	32168	2	0.114110	32095	4	0.126467	9952652	0.000000
319832332	27068.000000	1399	957.389859	32064	6	0.188723	32065	5	0.031293	9937962	0.000000
319879043	26391.000000	1390	933.500903	32037	3	0.129429	32108	1	0.042570	9923286	0.000000
319857740	26346.000000	1413	926.292912	31779	0	0.034257	32072	5	0.072499	9908257	0.000000
319859396	26148.000000	1337	917.793245	32043	5	0.086084	31911	4	0.107590	9893495	0.000000
319882020	26685.000000	1444	946.190341	31777	4	0.135957	32075	2	0.062614	9878769	0.000000
319858122	26491.000000	1401	936.575304	31983	4	0.087341	32104	1	0.045441	9864083	0.000000
319900422	26755.000000	1360	947.395172	31898	1	0.041323	32061	2	0.025911	9849348	0.000000
319874632	26793.000000	1471	948.208938	32309	4	0.073958	31773	6	0.064025	9834728	0.000000
319873139	26247.000000	1405	919.749667	31858	0	0.136713	32122	2	0.117325	9820056	0.000000
319876380	26883.000000	1398	948.073359	32016	5	0.158268	31969	0	0.100997	9805454	0.000000
319884725	26513.000000	1414	949.076819	31831	1	0.223374	32000	2	0.086539	9790752	0.000000
319859425	26603.000000	1362	941.922396	32084	4	0.101979	32020	0	0.029913	9775938	0.000000
319878717	26890.000000	1407	944.874470	31694	5	0.176024	31945	1	0.081051	9761592	0.000000
319890392	26128.000000	1459	918.919890	31878	2	0.091119	31954	2	0.152264	9747119	0.000000
319855788	26494.000000	1365	929.412912	31759	4	0.074323	31818	7	0.148652	9732624	0.000000
319858885	26487.000000	1348	936.377029	31965	2	0.056348	32015	2	0.053385	9718113	0.000000
319885675	26412.000000	1378	930.224712	31746	8	0.143623	32209	4	0.094886	9703646	0.000000
319871014	26931.000000	1371	955.639301	32102	5	0.291116	31964	2	0.092895	9689107	0.000000
319869076	26169.000000	1352	923.276409	31922	3	0.067814	32033	3	0.207220	9674694	0.000000
319845747	26759.000000	1391	946.600008	31937	2	0.045912	32035	1	0.068403	9660430	0.000000
319846168	26483.000000	1385	926.311061	31857	2	0.113721	31788	1	0.064160	9645879	0.000000
319883045	26499.000000	1362	934.721010	31849	3	0.080650	31955	1	0.221591	9631426	0.000000
[truncated: 163 more rows]
