# Supplementary material for: Large Variations in HIV-1 Viral Load Explained by Shifting-Mosaic Metapopulation Dynamics
Source: PLoS Biol. 2016 Oct 5;14(10):e1002567. doi: 10.1371/journal.pbio.1002567 (PMC5051940; doi:10.1371/journal.pbio.1002567)
Supplement: S1 Data — Each file gives the output from the simulations indicated by the filename: low migration (ms1, db432); high migration (ms1, db1); very high migration (ms10, db1); number of patches (np); reservoir (storage); no reservoir (nostorage); CTL immigration model (CTLimmig); CTL proliferation model (CTLprolif); β¯ (beta1, beta2, …). Within each file, there are 21 simulations for (k = 0,1,..,20), and data is output each day. For measures of synchrony, the final entry should be used. See Methods and S1 Simulation Code for further details. (ZIP) [file pbio.1002567.s002.zip › S1_Data/ms10_np10000_storage_noPD_CTLimmig_db1_beta4.tsv]

npatches	nstrain	runtime	dt	init_x	init_y	init_y_blood	init_z	init_S	beta0	beta1	beta2	beta3	mean_beta	B	d	delta	delta_blood	b[0]	mut	m	CTL	c	g	epsilon	k	het	lambda	rho	omega	x_max	patch.dyna	DELTA	A	VA
10000	1	100.000000	0.000100	21900	9499	5000000	0.001000	10000000	4.648007	4.083644	2.504489	2.316247	4	8000000000.000000	0.010000	1.000000	1.000000	800000	0.000050	0.048000	0	0.500000	0.000000	25.000000	0.000000	0.500000	0.001000	0.001000	0.010000	31987	0	10.000000	7.000000	1.000000
sus	inf	inf_blood	z	x[0]	y[0][0]	z[0]	x[1]	y[1][0]	z[1]	S[0]	synchrony
219000000	94990000.000000	5000000	10.000000	21900	9499	0.001000	21900	9499	0.001000	10000000	0.000000
227768262	865928875.000000	44853206	3940.834452	21600	87372	0.394083	22600	86898	0.394083	11193439	0.000000
145553644	2544155842.000000	132052424	6324.976263	12780	255696	0.632498	13908	255218	0.632498	14721771	0.000000
113058487	3892897798.000000	202231181	7771.013291	9773	391034	0.777101	10638	389712	0.777101	19562065	0.000000
100253575	4669428654.000000	242639509	8648.068121	8633	467711	0.864807	9469	468984	0.864807	24897026	0.000000
94714130	5071970974.000000	263585697	9180.022116	8020	508752	0.918002	8851	508194	0.918002	30432697	0.000000
92176596	5272307700.000000	274003136	9502.664490	7861	527183	0.950266	8594	528074	0.950266	36051898	0.000000
90987565	5370285322.000000	279117906	9698.354536	7774	538790	0.969835	8554	537267	0.969835	41708279	0.000000
90418618	5417726080.000000	281592611	9817.045065	7665	542170	0.981705	8461	544417	0.981705	47375291	0.000000
90162246	5440603652.000000	282781242	9889.033609	7716	545776	0.988903	8485	544855	0.988903	53043816	0.000000
90012446	5451737906.000000	283409160	9932.696323	7780	546033	0.993270	8477	545083	0.993270	58706589	0.000000
89959069	5457082403.000000	283623413	9959.178767	7662	547032	0.995918	8431	547630	0.995918	64364346	0.000000
89917896	5459662957.000000	283768157	9975.240980	7798	547496	0.997524	8404	546359	0.997524	70016928	0.000000
89910623	5460915809.000000	283830347	9984.983083	7741	547137	0.998498	8443	547121	0.998498	75659313	0.000000
89911071	5461367757.000000	283867897	9990.891893	7724	547582	0.999089	8389	546682	0.999089	81291972	0.000000
89901252	5461782390.000000	283905143	9994.475723	7712	547466	0.999448	8365	546319	0.999448	86919101	0.000000
89890741	5462027616.000000	283861333	9996.649399	7688	547288	0.999665	8433	546731	0.999665	92537222	0.000000
89894878	5462069458.000000	283869679	9997.967783	7489	546941	0.999797	8332	545432	0.999797	98140039	0.000000
89880710	5462081519.000000	283884806	9998.767413	7556	547494	0.999877	8494	547326	0.999877	103739870	0.000000
89894112	5462101503.000000	283890719	9999.252408	7633	545899	0.999925	8380	546957	0.999925	109334982	0.000000
89903717	5462082159.000000	283893551	9999.546568	7557	547754	0.999955	8423	548393	0.999955	114914033	0.000000
89892222	5462005619.000000	283906805	9999.724983	7591	547353	0.999972	8354	546481	0.999972	120489007	0.000000
89891296	5462020630.000000	283904590	9999.833196	7475	546912	0.999983	8431	547654	0.999983	126058262	0.000000
89904326	5461991550.000000	283923479	9999.898829	7615	547027	0.999990	8354	547332	0.999990	131616981	0.000000
89896815	5462069580.000000	283884329	9999.938638	7597	547056	0.999994	8530	547459	0.999994	137162783	0.000000
89889682	5461964016.000000	283896622	9999.962782	7648	547529	0.999996	8477	546710	0.999996	142702167	0.000000
89896495	5461941260.000000	283886300	9999.977427	7726	547830	0.999998	8483	546619	0.999998	148228864	0.000000
89900196	5462042988.000000	283876660	9999.986309	7509	545936	0.999999	8423	547255	0.999999	153756450	0.000000
89892137	5462071207.000000	283908792	9999.991696	7534	547817	0.999999	8526	547886	0.999999	159272684	0.000000
89896724	5462165942.000000	283864742	9999.994963	7726	547943	0.999999	8357	546357	0.999999	164780997	0.000000
89879089	5462101333.000000	283878167	9999.996945	7642	547386	1.000000	8382	547894	1.000000	170285342	0.000000
89895608	5462188933.000000	283888744	9999.998147	7683	547884	1.000000	8468	545499	1.000000	175773747	0.000000
89893630	5462039742.000000	283882894	9999.998876	7658	548314	1.000000	8513	547056	1.000000	181259789	0.000000
89902044	5461934854.000000	283897234	9999.999318	7596	547783	1.000000	8381	547394	1.000000	186737557	0.000000
89898030	5461986975.000000	283882214	9999.999587	7655	547441	1.000000	8377	547486	1.000000	192201634	0.000000
89896995	5462025745.000000	283893479	9999.999749	7676	547420	1.000000	8416	547080	1.000000	197658634	0.000000
89900140	5462039949.000000	283890028	9999.999848	7633	548902	1.000000	8361	545499	1.000000	203108636	0.000000
89898153	5462066841.000000	283869859	9999.999908	7679	547225	1.000000	8361	547868	1.000000	208546751	0.000000
89904874	5461987335.000000	283895165	9999.999944	7733	547732	1.000000	8485	547323	1.000000	213986569	0.000000
89894317	5461936560.000000	283903354	9999.999966	7652	548265	1.000000	8325	546872	1.000000	219411885	0.000000
89905295	5461921767.000000	283875469	9999.999979	7668	547935	1.000000	8437	546001	1.000000	224833791	-1.#IND00
89887419	5461968784.000000	283873514	9999.999988	7664	546734	1.000000	8382	546993	1.000000	230245762	0.009600
89892699	5462072046.000000	283863034	9999.999992	7751	547754	1.000000	8601	546673	1.000000	235645453	0.009301
89893977	5461898136.000000	283920023	9999.999995	7703	548010	1.000000	8506	546047	1.000000	241038665	0.010283
89902801	5461983639.000000	283872974	9999.999997	7700	546816	1.000000	8367	547348	1.000000	246422833	0.006137
89903918	5461961888.000000	283916090	9999.999998	7757	547198	1.000000	8567	546248	1.000000	251803142	0.010453
89893286	5462027895.000000	283886745	9999.999999	7743	547026	1.000000	8461	545377	1.000000	257168152	0.004198
89892929	5462076437.000000	283891735	9999.999999	7655	546633	1.000000	8423	545950	1.000000	262527040	0.004060
89895482	5462093292.000000	283900749	10000.000000	7632	547201	1.000000	8362	546618	1.000000	267883624	0.004160
89895150	5462170763.000000	283871003	10000.000000	7748	547861	1.000000	8397	546721	1.000000	273225890	0.005611
89892052	5462150310.000000	283881516	10000.000000	7754	546864	1.000000	8202	547259	1.000000	278561245	0.005424
89897019	5462113734.000000	283880799	10000.000000	7584	547926	1.000000	8372	546671	1.000000	283889131	0.006359
89893362	5462083652.000000	283884049	10000.000000	7614	546331	1.000000	8442	545654	1.000000	289208703	0.002801
89895441	5462024479.000000	283882438	10000.000000	7697	546679	1.000000	8455	546711	1.000000	294523417	0.002196
89895889	5462059866.000000	283891662	10000.000000	7699	547433	1.000000	8349	546316	1.000000	299831002	0.002278
89892296	5462114405.000000	283892959	10000.000000	7571	546874	1.000000	8413	548719	1.000000	305127570	0.000868
89895910	5461974905.000000	283882207	10000.000000	7606	547982	1.000000	8414	546928	1.000000	310412606	0.001104
89893899	5462089927.000000	283904935	10000.000000	7598	546761	1.000000	8464	546087	1.000000	315695401	0.002321
89896720	5462054507.000000	283888362	10000.000000	7625	546724	1.000000	8410	545928	1.000000	320969380	0.001741
89895662	5462095826.000000	283896001	10000.000000	7663	545398	1.000000	8491	546091	1.000000	326236464	0.002325
89888165	5462121283.000000	283878532	10000.000000	7633	546594	1.000000	8442	547764	1.000000	331499322	0.001908
89907068	5462154465.000000	283883590	10000.000000	7783	547209	1.000000	8370	546604	1.000000	336750342	0.000340
89893316	5462149748.000000	283861585	10000.000000	7649	546542	1.000000	8355	547415	1.000000	341997278	0.000562
89901502	5462109008.000000	283881071	10000.000000	7648	547600	1.000000	8465	544916	1.000000	347233977	0.001010
89901470	5462071435.000000	283884704	10000.000000	7634	547519	1.000000	8537	546936	1.000000	352461452	0.001145
89894291	5462095766.000000	283860333	10000.000000	7723	548010	1.000000	8438	545550	1.000000	357679019	0.000854
89884420	5462193941.000000	283876162	10000.000000	7675	547941	1.000000	8413	545587	1.000000	362889161	0.000913
89889242	5462116492.000000	283873789	10000.000000	7648	547225	1.000000	8438	547023	1.000000	368090848	0.000739
89896309	5462020030.000000	283910555	10000.000000	7551	547935	1.000000	8577	545955	1.000000	373282968	-0.000109
89902656	5461987648.000000	283883171	10000.000000	7577	547468	1.000000	8512	546986	1.000000	378471513	-0.000139
89893644	5462031122.000000	283875258	10000.000000	7610	547390	1.000000	8412	547448	1.000000	383651310	-0.000167
89891060	5462163373.000000	283899885	10000.000000	7601	547164	1.000000	8489	546602	1.000000	388818071	-0.000553
89889285	5462094533.000000	283868523	10000.000000	7625	547496	1.000000	8447	547823	1.000000	393982452	-0.000565
89888045	5462076299.000000	283903788	10000.000000	7697	547452	1.000000	8483	547357	1.000000	399137408	-0.000469
89891572	5462068522.000000	283890190	10000.000000	7614	547883	1.000000	8425	548607	1.000000	404283496	-0.000209
89889550	5462104945.000000	283872392	10000.000000	7614	546647	1.000000	8413	546631	1.000000	409420776	-0.000176
89889535	5462171070.000000	283871255	10000.000000	7659	547865	1.000000	8440	546617	1.000000	414555450	0.000362
89889292	5462201313.000000	283869395	10000.000000	7669	547833	1.000000	8510	546295	1.000000	419677119	0.000773
89888999	5462139960.000000	283894881	10000.000000	7612	546427	1.000000	8347	546834	1.000000	424801024	0.001102
89894470	5462019822.000000	283937112	10000.000000	7597	548324	1.000000	8406	546756	1.000000	429915225	0.001225
89897070	5461993491.000000	283895399	10000.000000	7564	548496	1.000000	8430	546557	1.000000	435017224	0.001537
89886905	5462004340.000000	283866919	10000.000000	7651	547636	1.000000	8457	546326	1.000000	440116627	0.001484
89895733	5462057845.000000	283925301	10000.000000	7680	546411	1.000000	8372	546993	1.000000	445203554	0.001398
89892336	5462103209.000000	283871703	10000.000000	7583	548255	1.000000	8411	546448	1.000000	450287190	0.001361
89905724	5462029697.000000	283878669	10000.000000	7623	546611	1.000000	8384	546872	1.000000	455361647	0.002700
89901108	5461953558.000000	283895220	10000.000000	7700	547321	1.000000	8492	546651	1.000000	460425835	0.002695
89906996	5461933416.000000	283880232	10000.000000	7714	548072	1.000000	8465	546655	1.000000	465483003	0.002543
89903345	5462025212.000000	283886971	10000.000000	7618	547803	1.000000	8353	546630	1.000000	470536676	0.001933
89905979	5462003450.000000	283883255	10000.000000	7673	547441	1.000000	8500	546211	1.000000	475574388	0.001926
89892355	5462049215.000000	283883582	10000.000000	7694	547419	1.000000	8428	546716	1.000000	480610008	0.001682
89887661	5462081054.000000	283883396	10000.000000	7676	546397	1.000000	8332	548078	1.000000	485635278	0.001626
89896561	5462138793.000000	283874807	10000.000000	7726	548042	1.000000	8446	545778	1.000000	490652769	0.001572
89899225	5462094416.000000	283893437	10000.000000	7576	547982	1.000000	8480	546145	1.000000	495666127	0.000889
89904245	5461954356.000000	283896817	10000.000000	7668	547737	1.000000	8479	547567	1.000000	500670597	0.001552
89905765	5462020795.000000	283899246	10000.000000	7628	548194	1.000000	8501	546509	1.000000	505672607	0.001512
89898464	5462020325.000000	283868012	10000.000000	7634	547717	1.000000	8422	546348	1.000000	510662343	0.001787
89882116	5462123171.000000	283888880	10000.000000	7609	547897	1.000000	8376	545514	1.000000	515642778	0.001844
89908295	5462133153.000000	283892590	10000.000000	7542	548174	1.000000	8452	546244	1.000000	520615444	0.002122
89886242	5461983441.000000	283909350	10000.000000	7642	548000	1.000000	8469	546581	1.000000	525582671	0.002105
89904178	5462103018.000000	283896641	10000.000000	7604	547257	1.000000	8373	545543	1.000000	530543364	0.001550
npatches	nstrain	runtime	dt	init_x	init_y	init_y_blood	init_z	init_S	beta0	beta1	beta2	beta3	mean_beta	B	d	delta	delta_blood	b[0]	mut	m	CTL	c	g	epsilon	k	het	lambda	rho	omega	x_max	patch.dyna	DELTA	A	VA
10000	1	100.000000	0.000100	21900	9499	5000000	0.001000	10000000	3.495030	5.989169	3.365155	2.350236	4	8000000000.000000	0.010000	1.000000	1.000000	800000	0.000050	0.048000	0	0.500000	0.000000	25.000000	1.000000	0.500000	0.001000	0.001000	0.010000	31987	0	10.000000	7.000000	1.000000
sus	inf	inf_blood	z	x[0]	y[0][0]	z[0]	x[1]	y[1][0]	z[1]	S[0]	synchrony
219000000	94990000.000000	5000000	10.000000	21900	9499	0.001000	21900	9499	0.001000	10000000	0.000000
237991713	731120731.000000	37884515	3940.834452	24645	72490	0.394083	20494	76353	0.394083	11107306	0.000000
177146387	1692167707.000000	87876526	6324.976263	18557	168154	0.632498	14059	172504	0.632498	14073559	0.000000
159765052	2099198514.000000	109076127	7771.013291	16751	209072	0.777101	12382	213722	0.777101	17910980	0.000000
158445165	2130653393.000000	110752943	8648.068121	16645	213007	0.864807	12127	216162	0.864807	21922506	0.000000
161207301	2055891660.000000	106868592	9180.022116	16840	205520	0.918002	12347	209555	0.918002	25887959	0.000000
164254878	1977109289.000000	102799888	9502.664490	17129	196488	0.950266	12638	201841	0.950266	29773269	0.000000
166638207	1918016806.000000	99686471	9698.354536	17323	191463	0.969835	12989	195494	0.969835	33580729	0.000000
168285235	1878131869.000000	97628258	9817.045065	17577	187297	0.981705	13169	190791	0.981705	37338718	0.000000
169379266	1852429276.000000	96279208	9889.033609	17817	183926	0.988903	13261	189796	0.988903	41052595	0.000000
170052512	1836325167.000000	95452121	9932.696323	17715	182008	0.993270	13257	187635	0.993270	44739242	0.000000
170480300	1826476892.000000	94922289	9959.178767	17817	181932	0.995918	13420	186043	0.995918	48410622	0.000000
170752597	1820381237.000000	94615887	9975.240980	17859	180868	0.997524	13400	184875	0.997524	52071331	0.000000
170896548	1816627324.000000	94405191	9984.983083	17711	181478	0.998498	13532	185533	0.998498	55717843	0.000000
171009327	1814269223.000000	94295517	9990.891893	17942	181557	0.999089	13535	184772	0.999089	59358431	0.000000
171057657	1812831701.000000	94241281	9994.475723	17816	180657	0.999448	13418	184974	0.999448	62990428	0.000000
171086130	1812019203.000000	94191944	9996.649399	17877	180632	0.999665	13516	185176	0.999665	66612649	0.000000
171110415	1811475429.000000	94158610	9997.967783	17761	180760	0.999797	13368	184164	0.999797	70230187	0.000000
171132841	1811310578.000000	94147216	9998.767413	17977	180512	0.999877	13409	184054	0.999877	73842520	0.000000
171154189	1811042590.000000	94148448	9999.252408	17928	180737	0.999925	13481	184016	0.999925	77449195	0.000000
171130444	1810954747.000000	94119170	9999.546568	17897	180503	0.999955	13549	184647	0.999955	81048853	0.000000
171157565	1810888143.000000	94122877	9999.724983	17785	180261	0.999972	13402	184585	0.999972	84645756	0.000000
171158109	1810847913.000000	94123486	9999.833196	17724	180061	0.999983	13185	185182	0.999983	88237628	0.000000
171147044	1810887476.000000	94126118	9999.898829	17978	180774	0.999990	13467	184300	0.999990	91821444	0.000000
171148333	1810927087.000000	94120428	9999.938638	18124	180363	0.999994	13509	184521	0.999994	95405948	0.000000
171143258	1810943243.000000	94121926	9999.962782	18028	180359	0.999996	13353	184629	0.999996	98981572	0.000000
171143873	1810827218.000000	94104747	9999.977427	17958	180672	0.999998	13539	184845	0.999998	102551941	0.000000
171157257	1810793999.000000	94112914	9999.986309	17845	180522	0.999999	13566	184340	0.999999	106115331	0.000000
171150879	1810724278.000000	94125215	9999.991696	18040	180222	0.999999	13544	184317	0.999999	109673163	0.000000
171160557	1810704021.000000	94112972	9999.994963	18120	179777	0.999999	13519	184718	0.999999	113226550	0.000000
171148949	1810778362.000000	94109241	9999.996945	17836	180144	1.000000	13501	184716	1.000000	116774127	0.000000
171150343	1810819604.000000	94109336	9999.998147	17896	180537	1.000000	13447	184574	1.000000	120320637	0.000000
171166417	1810678776.000000	94115633	9999.998876	17900	180722	1.000000	13465	184094	1.000000	123860240	0.000000
171153034	1810794811.000000	94114817	9999.999318	17719	180346	1.000000	13457	184709	1.000000	127389584	0.000000
171144310	1810814842.000000	94129080	9999.999587	17803	180494	1.000000	13413	184310	1.000000	130916354	0.000000
171159073	1810740140.000000	94117462	9999.999749	17719	180492	1.000000	13443	184341	1.000000	134440106	0.000000
171164100	1810800019.000000	94129146	9999.999848	17912	180176	1.000000	13505	184237	1.000000	137957231	0.000000
171160869	1810724997.000000	94118129	9999.999908	18038	179607	1.000000	13465	184555	1.000000	141467382	0.000000
171146969	1810825011.000000	94125281	9999.999944	18010	180341	1.000000	13250	184820	1.000000	144976433	0.000000
171145936	1810873495.000000	94122833	9999.999966	17941	180259	1.000000	13368	183985	1.000000	148475146	0.000000
171145993	1810851732.000000	94114487	9999.999979	17770	180390	1.000000	13394	184604	1.000000	151967110	-1.#IND00
171155593	1810834018.000000	94117693	9999.999988	18032	180376	1.000000	13501	184026	1.000000	155458126	-0.004800
171152288	1810810510.000000	94111839	9999.999992	17931	180397	1.000000	13492	183667	1.000000	158941844	-0.009702
171134701	1810877011.000000	94142231	9999.999995	18006	180232	1.000000	13308	184707	1.000000	162422299	-0.007173
171168378	1810882917.000000	94128391	9999.999997	17870	179749	1.000000	13398	184933	1.000000	165897239	-0.002564
171168671	1810848962.000000	94139491	9999.999998	17901	180188	1.000000	13438	184655	1.000000	169365518	-0.002871
171136948	1810870544.000000	94125690	9999.999999	17984	179683	1.000000	13574	184597	1.000000	172826258	0.003498
171165499	1810827117.000000	94108548	9999.999999	17923	180395	1.000000	13449	183715	1.000000	176284722	-0.001881
171164131	1810791731.000000	94101674	10000.000000	17837	181425	1.000000	13513	184454	1.000000	179740287	-0.000643
171162283	1810858546.000000	94139862	10000.000000	17836	180779	1.000000	13443	183880	1.000000	183185429	-0.000623
171143579	1810860399.000000	94095622	10000.000000	18028	180654	1.000000	13492	184023	1.000000	186629115	-0.000277
171144280	1810822940.000000	94124415	10000.000000	17845	180923	1.000000	13483	184872	1.000000	190070110	-0.000084
171159088	1810794320.000000	94122318	10000.000000	17814	180147	1.000000	13309	184181	1.000000	193503610	-0.000556
171161944	1810763036.000000	94121021	10000.000000	17816	180113	1.000000	13379	185005	1.000000	196930220	-0.000243
171167971	1810812423.000000	94134347	10000.000000	17979	180274	1.000000	13367	184031	1.000000	200352720	-0.000388
171150012	1810821613.000000	94117414	10000.000000	17947	179997	1.000000	13568	184608	1.000000	203767979	-0.000431
171134317	1810902842.000000	94114705	10000.000000	17898	180891	1.000000	13291	183441	1.000000	207180359	0.002091
171161526	1810839910.000000	94114384	10000.000000	17998	179952	1.000000	13374	184507	1.000000	210585493	0.002803
171143914	1810859539.000000	94124870	10000.000000	17944	180469	1.000000	13520	185153	1.000000	213986517	0.002601
171143587	1810839392.000000	94114358	10000.000000	17845	179685	1.000000	13475	184965	1.000000	217381256	0.003050
171149253	1810715310.000000	94133576	10000.000000	17979	180171	1.000000	13371	184912	1.000000	220772215	0.004385
171166897	1810760142.000000	94109008	10000.000000	17885	180603	1.000000	13300	184206	1.000000	224159960	0.003870
171151313	1810736435.000000	94110418	10000.000000	17920	180123	1.000000	13456	184422	1.000000	227540133	0.003986
171169808	1810787511.000000	94132212	10000.000000	17716	180519	1.000000	13425	183854	1.000000	230915698	0.005345
171156765	1810854745.000000	94122031	10000.000000	17927	180060	1.000000	13465	184439	1.000000	234288855	0.004490
171138016	1810827149.000000	94117566	10000.000000	17783	180122	1.000000	13377	184250	1.000000	237657468	0.005458
171135928	1810753980.000000	94124067	10000.000000	17877	180688	1.000000	13356	185340	1.000000	241019164	0.004228
171160662	1810767135.000000	94100763	10000.000000	17767	180228	1.000000	13479	184921	1.000000	244371901	0.003018
171143913	1810780476.000000	94107064	10000.000000	17825	180682	1.000000	13328	185029	1.000000	247722472	0.002956
171163361	1810772144.000000	94122892	10000.000000	17925	180942	1.000000	13451	184901	1.000000	251068071	0.002765
171130599	1810820993.000000	94111157	10000.000000	17887	180305	1.000000	13396	183883	1.000000	254410127	0.002690
171158637	1810716330.000000	94117348	10000.000000	17926	180672	1.000000	13543	184631	1.000000	257746403	0.002455
171156011	1810743912.000000	94105695	10000.000000	17607	180228	1.000000	13508	184006	1.000000	261078760	0.002119
171143886	1810753102.000000	94138282	10000.000000	18098	179764	1.000000	13384	184731	1.000000	264401997	0.002320
171138296	1810734928.000000	94123932	10000.000000	17972	180941	1.000000	13482	184284	1.000000	267723900	0.002847
171146388	1810752274.000000	94128769	10000.000000	17966	180187	1.000000	13432	185557	1.000000	271040669	0.002298
171159336	1810767410.000000	94111623	10000.000000	17883	180387	1.000000	13407	184754	1.000000	274352724	0.002157
171161636	1810729910.000000	94124582	10000.000000	17814	180055	1.000000	13407	183859	1.000000	277658728	0.001983
171155618	1810752031.000000	94118726	10000.000000	17942	180758	1.000000	13485	184811	1.000000	280957155	0.002528
171160349	1810760917.000000	94092918	10000.000000	17860	179467	1.000000	13547	184113	1.000000	284252548	0.002864
171151938	1810755690.000000	94111194	10000.000000	17824	180043	1.000000	13419	183783	1.000000	287541764	0.003281
171164013	1810820558.000000	94111796	10000.000000	17846	180686	1.000000	13434	184728	1.000000	290830262	0.002707
171176449	1810725674.000000	94125177	10000.000000	17962	180150	1.000000	13512	184966	1.000000	294115479	0.002379
171167540	1810741562.000000	94109805	10000.000000	17848	180503	1.000000	13353	185550	1.000000	297391272	0.002237
171167516	1810776278.000000	94116850	10000.000000	17769	180178	1.000000	13491	183787	1.000000	300660654	0.001868
171164782	1810763688.000000	94094585	10000.000000	17833	180467	1.000000	13564	184613	1.000000	303924553	0.001746
171167534	1810796620.000000	94114487	10000.000000	17966	180315	1.000000	13462	184615	1.000000	307186998	0.001782
171156030	1810824805.000000	94115356	10000.000000	17857	180980	1.000000	13581	184380	1.000000	310444391	-0.000240
171140438	1810781976.000000	94103518	10000.000000	17797	180311	1.000000	13573	185007	1.000000	313692850	-0.000242
171159746	1810787750.000000	94117367	10000.000000	18036	180660	1.000000	13197	185007	1.000000	316936961	-0.000265
171136674	1810721064.000000	94125933	10000.000000	17834	180409	1.000000	13357	184215	1.000000	320178728	0.000615
171162274	1810806342.000000	94109913	10000.000000	18012	179859	1.000000	13471	183597	1.000000	323416528	0.000415
171148911	1810742582.000000	94109355	10000.000000	17787	180296	1.000000	13393	184817	1.000000	326648977	0.000858
171151854	1810728984.000000	94113057	10000.000000	17920	180634	1.000000	13432	184734	1.000000	329876833	0.000767
171175738	1810723465.000000	94100672	10000.000000	17753	179919	1.000000	13390	184264	1.000000	333098448	0.000382
171159537	1810774143.000000	94112968	10000.000000	17914	180547	1.000000	13639	184452	1.000000	336312644	0.000415
171158733	1810735729.000000	94111070	10000.000000	17991	180745	1.000000	13345	184777	1.000000	339525538	0.000327
171146631	1810841544.000000	94112524	10000.000000	17964	179909	1.000000	13615	183839	1.000000	342733406	0.000352
171169748	1810789627.000000	94106893	10000.000000	17745	180902	1.000000	13360	184413	1.000000	345936055	0.000338
171143215	1810778284.000000	94116465	10000.000000	17784	180241	1.000000	13483	185135	1.000000	349137977	0.000266
npatches	nstrain	runtime	dt	init_x	init_y	init_y_blood	init_z	init_S	beta0	beta1	beta2	beta3	mean_beta	B	d	delta	delta_blood	b[0]	mut	m	CTL	c	g	epsilon	k	het	lambda	rho	omega	x_max	patch.dyna	DELTA	A	VA
10000	1	100.000000	0.000100	21900	9499	5000000	0.001000	10000000	5.696002	3.706361	5.461482	2.620299	4	8000000000.000000	0.010000	1.000000	1.000000	800000	0.000050	0.048000	0	0.500000	0.000000	25.000000	2.000000	0.500000	0.001000	0.001000	0.010000	31987	0	10.000000	7.000000	1.000000
sus	inf	inf_blood	z	x[0]	y[0][0]	z[0]	x[1]	y[1][0]	z[1]	S[0]	synchrony
219000000	94990000.000000	5000000	10.000000	21900	9499	0.001000	21900	9499	0.001000	10000000	0.000000
247492013	616208265.000000	31947732	3940.834452	22100	63770	0.394083	25126	61078	0.394083	11028780	0.000000
208052687	1114046429.000000	57872571	6324.976263	17640	114032	0.632498	21054	110992	0.632498	13465230	0.000000
206509046	1129625902.000000	58732168	7771.013291	17673	115224	0.777101	20984	112852	0.777101	16305837	0.000000
215875076	986477747.000000	51275813	8648.068121	18612	101362	0.864807	21887	98571	0.864807	18995228	0.000000
225515209	854528231.000000	44428257	9180.022116	19616	87485	0.918002	22913	85376	0.918002	21431764	0.000000
232923451	760786337.000000	39553801	9502.664490	20390	78432	0.950266	23584	75857	0.950266	23653074	0.000000
238197234	698430833.000000	36312907	9698.354536	21214	72470	0.969835	24282	69572	0.969835	25714229	0.000000
241704668	657903598.000000	34195830	9817.045065	21658	68601	0.981705	24604	65509	0.981705	27667807	0.000000
244074754	631682777.000000	32825693	9889.033609	21761	65261	0.988903	24953	63127	0.988903	29546445	0.000000
245636262	614685974.000000	31955560	9932.696323	21879	63681	0.993270	24760	61267	0.993270	31375607	0.000000
246608540	603997281.000000	31400833	9959.178767	22238	62591	0.995918	25115	59628	0.995918	33169130	0.000000
247265464	597118831.000000	31035092	9975.240980	22173	61898	0.997524	24969	59017	0.997524	34940143	0.000000
247680837	592770643.000000	30802866	9984.983083	21990	61685	0.998498	25067	58907	0.998498	36693560	0.000000
247932202	590032185.000000	30668837	9990.891893	22287	61213	0.999089	25244	58917	0.999089	38439527	0.000000
248085095	588263999.000000	30577827	9994.475723	22277	61246	0.999448	25105	58478	0.999448	40177316	0.000000
248196307	587220128.000000	30510060	9996.649399	22452	61133	0.999665	25409	58311	0.999665	41910703	0.000000
248244824	586635058.000000	30492500	9997.967783	22312	60533	0.999797	25324	58322	0.999797	43637859	0.000000
248278612	586294520.000000	30468523	9998.767413	22287	60885	0.999877	25258	58103	0.999877	45362079	0.000000
248297185	585952316.000000	30464023	9999.252408	22373	60610	0.999925	25361	57623	0.999925	47084234	0.000000
248321069	585851398.000000	30447100	9999.546568	22363	60892	0.999955	25273	58127	0.999955	48800893	0.000000
248330978	585757004.000000	30447496	9999.724983	22133	61111	0.999972	25248	57956	0.999972	50515743	0.000000
248324695	585601544.000000	30449667	9999.833196	22291	60158	0.999983	25090	58161	0.999983	52230281	0.000000
248354773	585533763.000000	30430475	9999.898829	22099	60391	0.999990	25127	58254	0.999990	53937593	0.000000
248359550	585437396.000000	30424104	9999.938638	22371	60943	0.999994	25091	58060	0.999994	55643983	0.000000
248348947	585494240.000000	30433530	9999.962782	22200	60810	0.999996	25222	58380	0.999996	57348257	0.000000
248345341	585510176.000000	30428227	9999.977427	22271	61255	0.999998	25384	58317	0.999998	59048628	0.000000
248352512	585500149.000000	30424398	9999.986309	22385	60568	0.999999	24999	58114	0.999999	60749518	0.000000
248342723	585533664.000000	30432298	9999.991696	22358	60837	0.999999	25247	58176	0.999999	62446467	0.000000
248354549	585538040.000000	30432724	9999.994963	22443	60504	0.999999	25409	58356	0.999999	64140608	0.000000
248360672	585474009.000000	30436221	9999.996945	22239	60767	1.000000	25021	58062	1.000000	65832724	0.000000
248340473	585568005.000000	30433072	9999.998147	22277	61090	1.000000	25303	58468	1.000000	67521084	0.000000
248359493	585572810.000000	30438425	9999.998876	22477	60462	1.000000	25099	58489	1.000000	69208774	0.000000
248359623	585537178.000000	30428661	9999.999318	22271	60734	1.000000	25300	58341	1.000000	70893187	0.000000
248354532	585517879.000000	30436948	9999.999587	22408	60450	1.000000	25027	58078	1.000000	72573962	0.000000
248354732	585460065.000000	30430484	9999.999749	22278	60959	1.000000	25041	58574	1.000000	74254287	0.000000
248341590	585591007.000000	30424287	9999.999848	22250	61053	1.000000	25307	57747	1.000000	75927661	0.000000
248346725	585568016.000000	30431199	9999.999908	22342	60732	1.000000	24998	58321	1.000000	77600995	0.000000
248320845	585604433.000000	30437254	9999.999944	22296	61190	1.000000	25267	58269	1.000000	79272287	0.000000
248347384	585476797.000000	30438123	9999.999966	22224	60948	1.000000	25012	58296	1.000000	80941590	0.000000
248353665	585527298.000000	30437875	9999.999979	22190	60927	1.000000	25182	58610	1.000000	82605625	-1.#IND00
248351747	585548522.000000	30439671	9999.999988	22149	61208	1.000000	24840	58082	1.000000	84269214	0.009600
248354109	585556620.000000	30429265	9999.999992	22177	61017	1.000000	24968	58200	1.000000	85930124	0.004784
248356499	585544230.000000	30426894	9999.999995	22532	60702	1.000000	25225	57850	1.000000	87588356	0.000633
248343322	585475810.000000	30427745	9999.999997	22244	61079	1.000000	25220	57571	1.000000	89246515	0.002018
248329106	585518196.000000	30434518	9999.999998	22224	60966	1.000000	25005	58480	1.000000	90900547	0.001221
248336613	585520678.000000	30430312	9999.999999	22155	61108	1.000000	25207	58286	1.000000	92552566	0.000521
248338067	585586762.000000	30445198	9999.999999	22387	60878	1.000000	25281	57943	1.000000	94201335	-0.000332
248344455	585599027.000000	30437486	10000.000000	22116	61056	1.000000	25209	58457	1.000000	95847801	-0.005386
248347638	585579454.000000	30430123	10000.000000	22381	60573	1.000000	25247	58102	1.000000	97489454	-0.007866
248349101	585574238.000000	30429470	10000.000000	22342	60906	1.000000	25323	57937	1.000000	99131132	-0.007249
248339963	585586560.000000	30432607	10000.000000	22440	60738	1.000000	25040	58263	1.000000	100770571	-0.008468
248339632	585527845.000000	30441324	10000.000000	22275	61022	1.000000	25236	58692	1.000000	102406671	-0.007900
248340894	585558155.000000	30433023	10000.000000	22373	60805	1.000000	25165	57875	1.000000	104039418	-0.007775
248364254	585503988.000000	30443857	10000.000000	22242	61179	1.000000	25122	58058	1.000000	105669345	-0.007415
248347536	585534660.000000	30427961	10000.000000	22213	61467	1.000000	25211	58299	1.000000	107296390	-0.007104
248342607	585558519.000000	30427948	10000.000000	22348	60619	1.000000	24982	57966	1.000000	108925434	-0.009182
248331714	585499785.000000	30423853	10000.000000	22174	61215	1.000000	25185	58256	1.000000	110550527	-0.005328
248352938	585549232.000000	30426659	10000.000000	22259	61019	1.000000	25231	58551	1.000000	112170406	-0.005900
248343375	585482535.000000	30432322	10000.000000	22296	60188	1.000000	25196	58369	1.000000	113789159	-0.004429
248344115	585522948.000000	30427307	10000.000000	22267	60298	1.000000	25132	58733	1.000000	115405511	-0.003899
248337239	585492743.000000	30432365	10000.000000	22152	61371	1.000000	25507	58109	1.000000	117024625	-0.002490
248359431	585495608.000000	30428832	10000.000000	22235	60507	1.000000	25067	58196	1.000000	118636245	-0.004091
248380442	585454113.000000	30431070	10000.000000	22378	60830	1.000000	25246	58109	1.000000	120244761	-0.003243
248341764	585528378.000000	30441813	10000.000000	22333	60877	1.000000	25187	58101	1.000000	121853125	-0.003733
248342094	585444541.000000	30440594	10000.000000	22266	61248	1.000000	25213	58091	1.000000	123458359	-0.003526
248357024	585495076.000000	30427809	10000.000000	22602	60682	1.000000	25187	58009	1.000000	125061628	-0.003208
248343156	585597800.000000	30426010	10000.000000	22340	60682	1.000000	25305	58512	1.000000	126658461	-0.003292
248327344	585592217.000000	30422421	10000.000000	22352	60571	1.000000	25152	57798	1.000000	128256623	-0.003741
248341889	585538781.000000	30434419	10000.000000	22337	60643	1.000000	25181	58051	1.000000	129851975	-0.003831
248321615	585512715.000000	30431109	10000.000000	22400	61135	1.000000	25049	58487	1.000000	131444166	-0.003627
248351448	585486947.000000	30426206	10000.000000	22392	60721	1.000000	25116	57649	1.000000	133036807	-0.005448
248358785	585582364.000000	30425629	10000.000000	22368	60772	1.000000	25131	58522	1.000000	134624072	-0.005474
248334505	585578474.000000	30429513	10000.000000	22506	60461	1.000000	25082	57808	1.000000	136212788	-0.005075
248330322	585570544.000000	30439104	10000.000000	22478	61292	1.000000	25097	58223	1.000000	137794647	-0.005697
248361863	585580144.000000	30430317	10000.000000	22261	60754	1.000000	25264	57974	1.000000	139374210	-0.005664
248342464	585582629.000000	30434600	10000.000000	22447	61204	1.000000	24953	58288	1.000000	140949657	-0.005647
248348127	585502449.000000	30436812	10000.000000	22444	60392	1.000000	25450	58092	1.000000	142522660	-0.005280
248361807	585531264.000000	30431236	10000.000000	22437	60205	1.000000	25163	58174	1.000000	144099354	-0.005593
248364079	585559589.000000	30437491	10000.000000	22077	61134	1.000000	25325	57876	1.000000	145674209	-0.005379
248340547	585538826.000000	30427655	10000.000000	22584	60835	1.000000	25158	58464	1.000000	147244452	-0.004855
248363719	585485769.000000	30438919	10000.000000	22309	60529	1.000000	25086	58323	1.000000	148810965	-0.005032
248342835	585552662.000000	30436814	10000.000000	22412	60502	1.000000	25343	57920	1.000000	150372670	-0.005155
248332845	585604055.000000	30427544	10000.000000	22188	61208	1.000000	25265	58137	1.000000	151935923	-0.004925
248345055	585542421.000000	30425707	10000.000000	22260	60685	1.000000	25334	58333	1.000000	153496338	-0.004553
248342409	585556031.000000	30440516	10000.000000	22331	60960	1.000000	25275	57941	1.000000	155053255	-0.004838
248345997	585590459.000000	30436704	10000.000000	22474	60860	1.000000	25209	58321	1.000000	156610742	-0.004350
248339480	585561891.000000	30444210	10000.000000	22295	60680	1.000000	25152	58431	1.000000	158161517	-0.004026
248365484	585557042.000000	30441333	10000.000000	22180	60669	1.000000	25306	58026	1.000000	159712767	-0.004000
248344306	585588602.000000	30435903	10000.000000	22256	60572	1.000000	25396	57896	1.000000	161258839	-0.003740
248345138	585545881.000000	30439078	10000.000000	22296	60652	1.000000	25222	57179	1.000000	162803288	-0.004186
248356921	585481907.000000	30428315	10000.000000	22531	60753	1.000000	25160	58103	1.000000	164346867	-0.004140
248360637	585430852.000000	30435589	10000.000000	22298	60600	1.000000	25201	57838	1.000000	165886901	-0.003946
248354216	585487155.000000	30430153	10000.000000	22153	60417	1.000000	24980	58477	1.000000	167425433	-0.002912
248356848	585577499.000000	30430617	10000.000000	22235	61168	1.000000	25247	58610	1.000000	168962099	-0.003083
248325915	585543357.000000	30427842	10000.000000	22387	60825	1.000000	25265	58320	1.000000	170495616	-0.003138
248355080	585529607.000000	30434346	10000.000000	22466	60679	1.000000	25362	58073	1.000000	172027725	-0.003179
248348055	585585995.000000	30433404	10000.000000	22351	60754	1.000000	25181	58327	1.000000	173557851	-0.002951
248364756	585515322.000000	30436480	10000.000000	22332	60891	1.000000	25261	58383	1.000000	175085357	-0.003471
248335496	585619373.000000	30443555	10000.000000	22155	60746	1.000000	25237	58437	1.000000	176609816	-0.003463
npatches	nstrain	runtime	dt	init_x	init_y	init_y_blood	init_z	init_S	beta0	beta1	beta2	beta3	mean_beta	B	d	delta	delta_blood	b[0]	mut	m	CTL	c	g	epsilon	k	het	lambda	rho	omega	x_max	patch.dyna	DELTA	A	VA
10000	1	100.000000	0.000100	21900	9499	5000000	0.001000	10000000	5.658756	5.106006	5.463168	3.534999	4	8000000000.000000	0.010000	1.000000	1.000000	800000	0.000050	0.048000	0	0.500000	0.000000	25.000000	3.000000	0.500000	0.001000	0.001000	0.010000	31987	0	10.000000	7.000000	1.000000
sus	inf	inf_blood	z	x[0]	y[0][0]	z[0]	x[1]	y[1][0]	z[1]	S[0]	synchrony
219000000	94990000.000000	5000000	10.000000	21900	9499	0.001000	21900	9499	0.001000	10000000	0.000000
255713939	522171294.000000	27099632	3940.834452	23204	54010	0.394083	23829	53580	0.394083	10962496	0.000000
235764952	725998747.000000	37725346	6324.976263	20994	74864	0.632498	21676	74355	0.632498	12924594	0.000000
247809839	584462433.000000	30411735	7771.013291	22259	60839	0.777101	22937	60071	0.777101	14875826	0.000000
264646525	415835271.000000	21630590	8648.068121	24289	43947	0.864807	25097	42635	0.864807	16424671	0.000000
278256785	296699422.000000	15433092	9180.022116	26182	30679	0.918002	26931	30437	0.918002	17587434	0.000000
288011523	218735699.000000	11380067	9502.664490	27520	22993	0.950266	27795	22795	0.950266	18461447	0.000000
294876354	167299009.000000	8696629	9698.354536	28388	17604	0.969835	28638	17287	0.969835	19132790	0.000000
299783516	132250352.000000	6877106	9817.045065	29088	13835	0.981705	29252	13785	0.981705	19659932	0.000000
303310057	107672004.000000	5593252	9889.033609	29481	11176	0.988903	29880	11208	0.988903	20084294	0.000000
305923451	89851028.000000	4671716	9932.696323	30040	9695	0.993270	30345	9151	0.993270	20431746	0.000000
307914989	76563507.000000	3981601	9959.178767	30433	8048	0.995918	30456	8087	0.995918	20721498	0.000000
309445214	66432619.000000	3455734	9975.240980	30510	7233	0.997524	30585	7041	0.997524	20967885	0.000000
310663567	58527546.000000	3043301	9984.983083	30452	6100	0.998498	30891	6104	0.998498	21180531	0.000000
311617553	52166769.000000	2711960	9990.891893	30500	5710	0.999089	31130	5351	0.999089	21365858	0.000000
312415907	46991783.000000	2443433	9994.475723	31092	4950	0.999448	31154	4874	0.999448	21529514	0.000000
313091008	42698589.000000	2219713	9996.649399	31027	4447	0.999665	31037	4405	0.999665	21673961	0.000000
313630390	39163533.000000	2034223	9997.967783	31220	4082	0.999797	31315	4024	0.999797	21803095	0.000000
314097113	36133135.000000	1876655	9998.767413	30964	3923	0.999877	31074	3704	0.999877	21920193	0.000000
314505118	33516097.000000	1740250	9999.252408	31323	3513	0.999925	31483	3555	0.999925	22025848	0.000000
314884039	31265262.000000	1625574	9999.546568	31328	3359	0.999955	31510	3227	0.999955	22121501	0.000000
315179468	29284485.000000	1520141	9999.724983	31229	3125	0.999972	31488	3085	0.999972	22209560	0.000000
315456729	27572421.000000	1434658	9999.833196	31359	2956	0.999983	31379	2793	0.999983	22289432	0.000000
315706828	25998201.000000	1350907	9999.898829	31347	2781	0.999990	31244	2667	0.999990	22363289	0.000000
315911493	24591330.000000	1277645	9999.938638	31387	2712	0.999994	31692	2653	0.999994	22430239	0.000000
316140717	23359177.000000	1212493	9999.962782	31524	2462	0.999996	31638	2457	0.999996	22492103	0.000000
316281503	22245954.000000	1156482	9999.977427	31416	2298	0.999998	31542	2336	0.999998	22550100	0.000000
316451573	21214496.000000	1103157	9999.986309	31175	2244	0.999999	31564	2205	0.999999	22602888	0.000000
316598160	20277639.000000	1054841	9999.991696	31545	2136	0.999999	31722	2046	0.999999	22652485	0.000000
316748216	19424106.000000	1009672	9999.994963	31392	2057	0.999999	31688	2063	0.999999	22697688	0.000000
316862738	18625437.000000	969005	9999.996945	31589	1963	1.000000	31533	1894	1.000000	22740371	0.000000
316974721	17920321.000000	931948	9999.998147	31673	1865	1.000000	31339	1825	1.000000	22779133	0.000000
317083658	17247856.000000	894906	9999.998876	31317	1971	1.000000	31405	1740	1.000000	22815545	0.000000
317204861	16630630.000000	865630	9999.999318	31609	1773	1.000000	31589	1808	1.000000	22850042	0.000000
317290031	16048454.000000	835077	9999.999587	31639	1605	1.000000	31879	1640	1.000000	22881423	0.000000
317407606	15497026.000000	807501	9999.999749	31560	1700	1.000000	31999	1663	1.000000	22910597	0.000000
317460470	15013405.000000	779350	9999.999848	31736	1565	1.000000	31783	1584	1.000000	22937398	0.000000
317531178	14554112.000000	756821	9999.999908	31681	1464	1.000000	31547	1448	1.000000	22961724	0.000000
317588496	14096141.000000	732049	9999.999944	31712	1503	1.000000	31511	1387	1.000000	22984631	0.000000
317652301	13688339.000000	711973	9999.999966	31709	1468	1.000000	31655	1387	1.000000	23006149	0.000000
317744940	13292744.000000	689997	9999.999979	31789	1380	1.000000	31699	1362	1.000000	23025983	-1.#IND00
317775153	12922310.000000	670869	9999.999988	31720	1421	1.000000	31687	1383	1.000000	23044825	0.281600
317852554	12561064.000000	651509	9999.999992	31707	1379	1.000000	31620	1314	1.000000	23061202	0.588536
317912812	12216451.000000	635044	9999.999995	31869	1316	1.000000	31790	1245	1.000000	23076459	0.699611
317945090	11903474.000000	619032	9999.999997	31657	1310	1.000000	31751	1189	1.000000	23090351	0.701887
317972544	11604102.000000	602202	9999.999998	31517	1166	1.000000	31759	1219	1.000000	23102897	0.742389
318041970	11325246.000000	589613	9999.999999	31737	1176	1.000000	31895	1147	1.000000	23114430	0.800614
318064119	11042779.000000	572967	9999.999999	31760	1157	1.000000	31766	1098	1.000000	23124681	0.832618
318121821	10789521.000000	560596	10000.000000	31775	1169	1.000000	31951	1187	1.000000	23134406	0.855783
318152306	10540905.000000	548599	10000.000000	31804	1156	1.000000	31916	1064	1.000000	23142991	0.873129
318221714	10309869.000000	536754	10000.000000	31984	1057	1.000000	31773	1088	1.000000	23149605	0.888872
318220930	10096349.000000	525383	10000.000000	31734	1051	1.000000	31840	1049	1.000000	23156078	0.899792
318287513	9889128.000000	513395	10000.000000	31758	1080	1.000000	31799	990	1.000000	23161801	0.910474
318318662	9674661.000000	502211	10000.000000	31724	1015	1.000000	31548	1023	1.000000	23166817	0.920468
318350720	9472435.000000	492578	10000.000000	31690	1003	1.000000	31861	990	1.000000	23170644	0.928294
318347415	9281629.000000	481336	10000.000000	31752	961	1.000000	31732	942	1.000000	23174060	0.933825
318407223	9100744.000000	471953	10000.000000	31643	933	1.000000	31961	958	1.000000	23176501	0.938443
318424247	8917942.000000	464219	10000.000000	31797	963	1.000000	31957	945	1.000000	23178291	0.942190
318464183	8761585.000000	456005	10000.000000	31660	870	1.000000	31861	855	1.000000	23179317	0.944723
318484508	8599809.000000	446883	10000.000000	31693	858	1.000000	31747	921	1.000000	23179771	0.947646
318498250	8447961.000000	438931	10000.000000	31802	841	1.000000	31798	836	1.000000	23179842	0.951315
318548801	8294778.000000	430894	10000.000000	31750	937	1.000000	31922	960	1.000000	23179059	0.953568
318536111	8141276.000000	424098	10000.000000	31710	894	1.000000	31626	889	1.000000	23177594	0.955918
318598927	7989827.000000	415310	10000.000000	31814	853	1.000000	31941	890	1.000000	23175258	0.957748
318614954	7855088.000000	408080	10000.000000	31724	820	1.000000	31630	798	1.000000	23172338	0.959619
318634694	7735534.000000	401988	10000.000000	31522	823	1.000000	31643	863	1.000000	23169164	0.961364
318638271	7613078.000000	394939	10000.000000	31789	816	1.000000	31895	787	1.000000	23165430	0.963279
318655547	7491973.000000	389134	10000.000000	31756	787	1.000000	32110	746	1.000000	23160937	0.964885
318692667	7374727.000000	382707	10000.000000	31638	737	1.000000	31772	804	1.000000	23156557	0.966178
318700232	7255575.000000	376482	10000.000000	31772	776	1.000000	31806	795	1.000000	23151307	0.967441
318711231	7139521.000000	371352	10000.000000	31537	775	1.000000	31539	748	1.000000	23145832	0.968689
318730294	7033513.000000	364983	10000.000000	31881	722	1.000000	31896	737	1.000000	23139123	0.969978
318751037	6922590.000000	359452	10000.000000	31884	743	1.000000	31853	715	1.000000	23132515	0.970939
318793737	6828358.000000	356080	10000.000000	31832	728	1.000000	31655	731	1.000000	23125887	0.971956
318775404	6729544.000000	350079	10000.000000	31814	769	1.000000	31727	682	1.000000	23118794	0.972848
318794931	6640117.000000	344946	10000.000000	31989	678	1.000000	31664	728	1.000000	23111288	0.973683
318802360	6550587.000000	340355	10000.000000	31829	677	1.000000	31876	712	1.000000	23103321	0.974445
318823937	6468063.000000	335174	10000.000000	31857	694	1.000000	31973	642	1.000000	23094847	0.975061
318823439	6375162.000000	331285	10000.000000	31816	623	1.000000	31777	690	1.000000	23086256	0.975626
318852059	6295413.000000	328007	10000.000000	31961	644	1.000000	31811	626	1.000000	23077471	0.976209
318852112	6212827.000000	321989	10000.000000	31862	630	1.000000	31652	695	1.000000	23067974	0.976681
318884794	6131559.000000	317195	10000.000000	31816	656	1.000000	32024	618	1.000000	23058556	0.977250
318890555	6047451.000000	313473	10000.000000	31730	672	1.000000	31937	634	1.000000	23048597	0.977745
318903935	5976042.000000	310692	10000.000000	31790	624	1.000000	31880	605	1.000000	23039103	0.978170
318899869	5910173.000000	306465	10000.000000	31951	626	1.000000	31769	604	1.000000	23028708	0.978660
318918966	5829654.000000	302681	10000.000000	31889	598	1.000000	31783	557	1.000000	23017917	0.979153
318974891	5760575.000000	298751	10000.000000	31829	562	1.000000	31952	589	1.000000	23006746	0.979595
318943387	5683123.000000	295412	10000.000000	31587	607	1.000000	32066	673	1.000000	22995314	0.980036
318941542	5630382.000000	293652	10000.000000	32035	565	1.000000	32069	576	1.000000	22983619	0.980457
318972509	5567832.000000	289999	10000.000000	31739	611	1.000000	32028	560	1.000000	22971554	0.980870
318986583	5507161.000000	285677	10000.000000	31798	575	1.000000	31800	567	1.000000	22959212	0.981156
318982550	5454397.000000	282497	10000.000000	31860	536	1.000000	31708	552	1.000000	22947031	0.981511
318993277	5396262.000000	280218	10000.000000	31691	582	1.000000	31870	537	1.000000	22934398	0.981840
319009039	5333494.000000	278629	10000.000000	31925	585	1.000000	31865	535	1.000000	22921603	0.982101
319041948	5284463.000000	275143	10000.000000	31905	557	1.000000	32033	556	1.000000	22908924	0.982382
319024437	5232124.000000	271173	10000.000000	31817	560	1.000000	31959	549	1.000000	22895906	0.982640
319021216	5174377.000000	270088	10000.000000	31914	541	1.000000	32043	540	1.000000	22882476	0.982899
319031262	5119227.000000	266383	10000.000000	32016	501	1.000000	31898	522	1.000000	22868963	0.983137
319067981	5074373.000000	263032	10000.000000	31676	576	1.000000	31806	510	1.000000	22855548	0.983361
319038164	5027302.000000	261854	10000.000000	32060	539	1.000000	31816	508	1.000000	22841371	0.983614
npatches	nstrain	runtime	dt	init_x	init_y	init_y_blood	init_z	init_S	beta0	beta1	beta2	beta3	mean_beta	B	d	delta	delta_blood	b[0]	mut	m	CTL	c	g	epsilon	k	het	lambda	rho	omega	x_max	patch.dyna	DELTA	A	VA
10000	1	100.000000	0.000100	21900	9499	5000000	0.001000	10000000	5.371450	5.660826	3.898844	2.522396	4	8000000000.000000	0.010000	1.000000	1.000000	800000	0.000050	0.048000	0	0.500000	0.000000	25.000000	4.000000	0.500000	0.001000	0.001000	0.010000	31987	0	10.000000	7.000000	1.000000
sus	inf	inf_blood	z	x[0]	y[0][0]	z[0]	x[1]	y[1][0]	z[1]	S[0]	synchrony
219000000	94990000.000000	5000000	10.000000	21900	9499	0.001000	21900	9499	0.001000	10000000	0.000000
264096355	436184258.000000	22645888	3940.834452	24635	45143	0.394083	24204	45525	0.394083	10888866	0.000000
260753089	454314243.000000	23630613	6324.976263	24221	47139	0.632498	23882	47148	0.632498	12410087	0.000000
281165533	270657763.000000	14083911	7771.013291	26800	28118	0.777101	26674	28293	0.777101	13603331	0.000000
298930011	136089043.000000	7080810	8648.068121	29162	14305	0.864807	29005	14503	0.864807	14297334	0.000000
309658743	63593288.000000	3311995	9180.022116	30651	6585	0.918002	30571	6674	0.918002	14641382	0.000000
315236446	28175235.000000	1466065	9502.664490	31103	2944	0.950266	31342	3053	0.950266	14791616	0.000000
317893765	11973408.000000	622813	9698.354536	31653	1324	0.969835	31781	1315	0.969835	14845051	0.000000
319054027	4922969.000000	256242	9817.045065	31992	514	0.981705	31921	515	0.981705	14855112	0.000000
319559900	1969998.000000	102669	9889.033609	31955	190	0.988903	32056	216	0.988903	14845974	0.000000
319729543	776305.000000	40349	9932.696323	32019	86	0.993270	31971	108	0.993270	14829093	0.000000
319809878	303075.000000	15744	9959.178767	31897	22	0.995918	31878	23	0.995918	14808624	0.000000
319862244	117385.000000	6181	9968.955683	31968	11	0.997524	31709	14	0.997524	14787289	0.000000
319844890	53809.000000	2824	7924.739541	32056	4	0.998498	31957	7	0.545518	14765348	0.000000
319856177	73972.000000	3789	6279.226133	32099	4	0.648287	32058	9	0.461679	14743477	0.000000
319846075	94974.000000	4912	7423.853342	31995	14	0.786678	31935	7	0.673496	14721806	0.000000
319855876	82100.000000	4316	8139.158587	32127	6	0.870615	31668	7	0.801968	14699931	0.000000
319864872	66047.000000	3445	7630.165336	31936	7	0.921525	31949	5	0.808825	14678328	0.000000
319870147	71016.000000	3708	6985.599299	31971	8	0.851269	32266	9	0.796440	14656464	0.000000
319874896	79808.000000	4135	7424.795784	32162	8	0.886186	32089	9	0.876536	14634475	0.000000
319871865	75054.000000	3820	7720.399590	31897	6	0.930969	32133	4	0.925116	14612801	0.000000
319863839	69926.000000	3760	7478.055610	32156	4	0.958131	31904	7	0.954581	14590901	0.000000
319853071	72442.000000	3739	7266.197905	32119	5	0.974606	31919	9	0.897734	14569277	0.000000
319872391	76250.000000	3946	7453.004011	31951	5	0.951748	32029	13	0.702725	14547848	0.000000
319851431	73478.000000	3737	7558.919324	32063	12	0.748897	32018	9	0.819696	14526478	0.000000
319863861	70967.000000	3785	7393.832360	31763	6	0.633342	31914	4	0.659321	14505047	0.000000
319869500	73442.000000	3873	7323.069228	31923	8	0.585238	31779	3	0.793370	14483636	0.000000
319853882	74721.000000	3829	7483.636955	31969	6	0.718883	32128	7	0.857075	14462130	0.000000
319876620	72514.000000	3848	7508.481584	32198	7	0.829496	31876	11	0.913312	14440883	0.000000
319858908	72218.000000	3654	7373.604327	31967	7	0.609565	32156	7	0.947422	14419718	0.000000
319889293	73508.000000	3936	7416.395738	31785	5	0.602909	31926	7	0.617276	14398427	0.000000
319869413	74318.000000	3856	7464.315963	32073	14	0.753355	32262	8	0.767869	14377120	0.000000
319846080	72348.000000	3776	7461.217993	32105	7	0.850404	32055	14	0.859207	14355860	0.000000
319877347	72679.000000	3809	7415.002074	32142	7	0.838970	31724	7	0.486945	14334695	0.000000
319863576	72914.000000	3886	7420.472557	32012	5	0.445164	32240	5	0.464566	14313690	0.000000
319850325	73151.000000	3762	7453.153376	32145	4	0.663479	31935	3	0.623404	14292719	0.000000
319862531	73022.000000	3776	7452.956987	32014	10	0.795892	31918	4	0.636150	14271797	0.000000
319841683	73236.000000	3802	7438.680915	32246	2	0.876204	32012	5	0.703586	14250735	0.000000
319872295	72737.000000	3792	7442.263159	31737	8	0.917953	32119	8	0.820218	14229849	0.000000
319874192	72383.000000	3773	7444.932613	32064	10	0.850409	31954	7	0.890958	14208882	0.000000
319874779	73267.000000	3745	7403.710543	31932	7	0.909269	31835	11	0.933863	14188192	-1.#IND00
319846226	72819.000000	3802	7432.306964	32119	10	0.944970	32035	13	0.959887	14167300	-1.#IND00
319861399	72791.000000	3673	7413.303655	32043	8	0.966623	31857	11	0.665605	14146473	-1.#IND00
319847997	74228.000000	3867	7493.417994	32064	2	0.706162	32078	6	0.797182	14125572	-0.001837
319856909	72720.000000	3783	7477.330487	31928	14	0.821781	32115	6	0.876986	14104784	0.000403
319865933	72132.000000	3750	7413.001056	31964	6	0.757897	31884	8	0.612019	14084015	0.001155
319839231	73699.000000	3771	7427.285607	32082	5	0.853159	32044	9	0.764681	14063000	0.002702
319851188	73702.000000	3875	7475.594929	32306	3	0.910938	31912	8	0.713897	14042460	0.003000
319876191	73900.000000	3933	7457.656987	32137	16	0.731352	31756	5	0.692725	14021565	0.001110
319848247	73742.000000	3828	7516.437484	32032	6	0.837059	31859	7	0.813630	14001158	0.002076
319845391	71456.000000	3789	7413.051473	31919	6	0.901172	31878	5	0.886962	13980379	0.001912
319856780	74244.000000	3870	7427.421390	32193	7	0.940059	31867	12	0.478933	13959937	0.002420
319856453	74558.000000	3885	7539.256258	31849	4	0.963644	32132	8	0.683961	13939227	0.000086
319858280	73363.000000	3877	7508.940383	31974	6	0.689546	31713	10	0.683719	13918689	0.000287
319842587	72416.000000	3717	7443.645027	32270	7	0.811702	31841	10	0.808168	13898095	-0.003496
319869151	73876.000000	3752	7424.671017	32195	12	0.885793	32117	6	0.883650	13877366	-0.001662
319850884	73204.000000	3690	7476.366387	31895	4	0.428364	31989	10	0.571946	13856872	-0.003056
319881834	72210.000000	3757	7372.058199	32013	3	0.653289	31978	6	0.586084	13836239	-0.002490
319843870	73679.000000	3810	7402.670162	31786	11	0.789712	31985	11	0.748951	13815938	-0.004129
319853525	74483.000000	3785	7481.660426	32032	7	0.606210	32004	11	0.847733	13795425	-0.003839
319872786	72045.000000	3830	7460.895119	32079	4	0.628868	32030	6	0.807954	13775043	-0.003211
319852702	72423.000000	3833	7422.597680	31791	7	0.759137	32301	9	0.609268	13754645	-0.002835
319835975	74270.000000	3893	7425.748845	31683	4	0.597456	32090	7	0.763012	13734238	-0.003105
319836911	73395.000000	3765	7458.676025	31915	5	0.755848	31836	9	0.431716	13713958	-0.002941
319864042	72560.000000	3773	7461.585044	32109	6	0.851916	32158	14	0.654103	13693602	-0.003666
319853843	72575.000000	3776	7353.960810	31975	6	0.910184	32086	4	0.776610	13673123	-0.003382
319872424	72974.000000	3804	7381.374680	31971	5	0.943510	32056	10	0.627708	13653028	-0.003359
319875182	73775.000000	3800	7428.066625	32143	5	0.793116	31588	9	0.774196	13632873	-0.003603
319843221	72733.000000	3737	7427.005668	31961	7	0.866543	31841	11	0.863045	13612685	-0.004382
319860030	72609.000000	3803	7451.275830	31929	11	0.758646	32089	1	0.603906	13592670	-0.004214
319858892	72749.000000	3763	7416.057871	31851	7	0.853613	31989	8	0.591429	13572487	-0.004200
319862800	74593.000000	3892	7451.640475	32001	10	0.880387	32201	10	0.752192	13552403	-0.003101
319851716	73276.000000	3847	7540.455427	31923	7	0.927452	32102	6	0.638233	13532434	-0.002886
319895127	71676.000000	3746	7405.012855	32041	17	0.955998	31820	8	0.780580	13512366	-0.002776
319857717	73166.000000	3731	7373.819353	31878	5	0.973312	31885	7	0.866917	13492237	-0.002525
319846065	73183.000000	3844	7420.325870	32066	7	0.979403	31956	6	0.919282	13472342	-0.002375
319871287	74340.000000	3900	7503.459271	31977	10	0.987507	31911	5	0.558624	13452416	-0.002392
319842055	72441.000000	3748	7512.488306	32009	6	0.986775	32158	2	0.212116	13432390	-0.002601
319856027	72187.000000	3766	7381.232884	32132	12	0.956795	32039	3	0.522130	13412536	-0.001893
319851322	73126.000000	3876	7383.970656	32132	3	0.973795	32045	6	0.710161	13392829	-0.002536
319871132	74335.000000	3859	7464.139224	32003	9	0.984106	32024	9	0.804719	13373293	-0.003024
319847313	73543.000000	3660	7521.738016	31928	11	0.990360	32003	6	0.881558	13353340	-0.003533
319852667	71251.000000	3637	7434.719442	32099	7	0.994153	32149	5	0.898702	13333424	-0.003347
319871465	72400.000000	3846	7316.513485	32149	3	0.688953	32072	13	0.779524	13313713	-0.003229
319845884	74599.000000	3935	7482.668922	31914	5	0.811343	32039	9	0.866276	13293980	-0.003745
319853818	73785.000000	3821	7530.762186	32209	9	0.885575	31926	8	0.918893	13274353	-0.003581
319837490	72530.000000	3761	7457.131568	32197	9	0.754625	31975	4	0.924209	13254814	-0.003232
319864978	72703.000000	3743	7411.902978	31901	8	0.851174	31833	11	0.686895	13235137	-0.004331
319861870	73787.000000	3839	7423.176317	31940	7	0.839665	32172	10	0.810094	13215664	-0.004226
319860445	74141.000000	3825	7495.768250	32240	7	0.865775	31948	8	0.884818	13196207	-0.003527
319861660	72228.000000	3827	7468.640732	32067	4	0.918590	32062	10	0.863921	13176814	-0.003191
319851041	73393.000000	3900	7389.029054	31894	7	0.950623	31802	15	0.917465	13157252	-0.003125
319865419	74428.000000	3954	7486.083884	32176	10	0.733336	32081	1	0.617114	13137720	-0.003003
319869594	72286.000000	3758	7481.548915	32042	10	0.838262	31870	13	0.648543	13118255	-0.002897
319833903	72149.000000	3797	7356.825548	31902	10	0.856911	32075	7	0.786833	13099015	-0.002896
319830377	73562.000000	3685	7396.710971	32173	7	0.913213	32027	11	0.428762	13079728	-0.002885
319860669	74064.000000	3636	7444.858920	31766	4	0.947362	32073	5	0.653531	13060113	-0.003207
319874207	72699.000000	3733	7503.769508	32041	12	0.663164	32122	5	0.773535	13040977	-0.002988
319862749	72281.000000	3833	7425.911326	31828	7	0.706503	32040	6	0.733913	13021524	-0.002836
319850383	74320.000000	3834	7471.170154	31931	6	0.722352	32061	7	0.838612	13002431	-0.003085
npatches	nstrain	runtime	dt	init_x	init_y	init_y_blood	init_z	init_S	beta0	beta1	beta2	beta3	mean_beta	B	d	delta	delta_blood	b[0]	mut	m	CTL	c	g	epsilon	k	het	lambda	rho	omega	x_max	patch.dyna	DELTA	A	VA
10000	1	100.000000	0.000100	21900	9499	5000000	0.001000	10000000	5.903796	2.770577	2.614882	4.346123	4	8000000000.000000	0.010000	1.000000	1.000000	800000	0.000050	0.048000	0	0.500000	0.000000	25.000000	5.000000	0.500000	0.001000	0.001000	0.010000	31987	0	10.000000	7.000000	1.000000
sus	inf	inf_blood	z	x[0]	y[0][0]	z[0]	x[1]	y[1][0]	z[1]	S[0]	synchrony
219000000	94990000.000000	5000000	10.000000	21900	9499	0.001000	21900	9499	0.001000	10000000	0.000000
270776860	369058076.000000	19165958	3940.834452	24806	38885	0.394083	28424	35859	0.394083	10833818	0.000000
279767477	280917755.000000	14624504	6324.976263	26156	29947	0.632498	28986	26956	0.632498	12005061	0.000000
301956225	113042125.000000	5889333	7771.013291	29328	12222	0.777101	30667	10961	0.777101	12676234	0.000000
314236606	33554799.000000	1750238	8648.068121	31049	3596	0.864807	31509	3164	0.864807	12916777	0.000000
318489946	7974248.000000	414918	9180.022116	31851	755	0.918002	31720	767	0.918002	12969875	0.000000
319613254	1607830.000000	83698	9502.664490	31867	169	0.950266	31889	133	0.950266	12966705	0.000000
319837610	289549.000000	15124	9698.354536	31972	35	0.969835	31995	26	0.969835	12950745	0.000000
319862613	50307.000000	2592	8713.727967	31825	10	0.946169	31828	2	0.853532	12931733	0.000000
319870370	66624.000000	3386	4226.843843	32036	7	0.429539	31895	8	0.349858	12912472	0.000000
319853472	96389.000000	4986	6230.912641	32009	12	0.630973	31590	3	0.493113	12893337	0.000000
319882677	64857.000000	3308	7057.789257	31805	3	0.658194	32099	8	0.595209	12874521	0.000000
319860242	56930.000000	2958	5276.298498	31861	4	0.515990	32001	4	0.280783	12855380	0.000000
319848189	72815.000000	3801	5894.703172	31961	8	0.551729	32085	6	0.532052	12836411	0.000000
319857303	64191.000000	3269	6326.558245	32028	9	0.632030	32069	7	0.505219	12817350	0.000000
319849922	61562.000000	3106	5768.395378	31958	11	0.626783	32032	2	0.292990	12798597	0.000000
319864681	67282.000000	3427	5931.358375	31834	5	0.434289	31865	3	0.559142	12779560	0.000000
319839387	63395.000000	3421	6083.317482	31935	5	0.651782	32045	14	0.588217	12760669	0.000000
319865177	62896.000000	3352	5891.027482	32071	10	0.486728	32202	4	0.688168	12741999	0.000000
319842446	65413.000000	3375	5908.886948	31939	5	0.486937	31912	7	0.330143	12723192	0.000000
319850086	64623.000000	3286	6062.878958	32020	6	0.517447	31943	5	0.484572	12704403	0.000000
319877363	62795.000000	3182	5877.448736	32101	2	0.280941	32034	7	0.639966	12685742	0.000000
319842043	66296.000000	3427	5936.975563	31886	6	0.563874	31951	8	0.324894	12667145	0.000000
319860490	63340.000000	3270	6053.253011	32078	10	0.489973	31824	14	0.590533	12648456	0.000000
319869184	63389.000000	3325	5870.622500	31641	7	0.690657	32221	4	0.372962	12629816	0.000000
319851518	65285.000000	3457	5948.061649	32108	5	0.596653	31943	8	0.619687	12611237	0.000000
319885600	63467.000000	3413	6016.582150	32120	9	0.755361	31991	4	0.537004	12592368	0.000000
319863259	63571.000000	3291	5890.415271	31860	9	0.207722	31787	6	0.703140	12573511	0.000000
319844189	66217.000000	3438	5974.031371	31972	7	0.519465	32123	6	0.639731	12554884	0.000000
319851020	63591.000000	3256	6075.576836	31987	13	0.470461	31964	6	0.607460	12536380	0.000000
319835021	63744.000000	3292	5876.639237	32104	8	0.673038	31941	6	0.761915	12517905	0.000000
319843292	65593.000000	3436	5992.929780	31841	4	0.701015	31879	5	0.831828	12499290	0.000000
319870026	63964.000000	3313	6018.751101	32066	3	0.818659	31880	4	0.725549	12480790	0.000000
319893668	63247.000000	3329	5895.449573	31990	8	0.668389	32033	7	0.787639	12462002	0.000000
319854428	64892.000000	3430	5972.376111	31932	11	0.630232	31774	2	0.801273	12443415	0.000000
319855368	65018.000000	3321	6004.483539	31951	6	0.483905	31957	3	0.677867	12425170	0.000000
319844091	64227.000000	3442	6001.415944	31966	9	0.472042	31893	7	0.726603	12406685	0.000000
319875015	63478.000000	3260	5896.762738	31909	11	0.621632	31675	6	0.684218	12388324	0.000000
319866839	65743.000000	3432	5925.810039	32279	11	0.667344	31875	3	0.485622	12369996	0.000000
319859750	64866.000000	3298	6106.173572	32083	4	0.798237	31965	4	0.688018	12351664	0.000000
319871635	62409.000000	3255	5873.115319	32097	6	0.877626	31950	4	0.741576	12333352	-1.#IND00
319834852	65636.000000	3338	5945.695264	31913	4	0.740633	31872	6	0.699978	12315186	-1.#IND00
319887912	63502.000000	3253	5998.529374	32062	12	0.842688	31852	8	0.788342	12297204	0.002881
319878226	63967.000000	3237	5894.161346	31937	5	0.904587	31956	8	0.871625	12278985	-0.013930
319825344	64744.000000	3330	5937.185962	32016	4	0.533705	31943	2	0.762442	12260739	-0.021298
319865581	64651.000000	3316	5964.920451	32162	5	0.717181	31824	8	0.712098	12242462	-0.012790
319855117	63985.000000	3290	6005.307861	31853	7	0.593143	32067	5	0.587747	12224301	-0.009357
319864050	63525.000000	3383	5881.008881	32037	2	0.753232	31982	3	0.613507	12206245	-0.007866
319855126	65828.000000	3456	5949.071522	31986	5	0.621359	31745	7	0.595429	12188166	-0.006524
319860819	64559.000000	3341	6046.116167	31997	8	0.770345	31757	8	0.754618	12170139	-0.005315
319845610	64427.000000	3370	5921.930339	31653	4	0.858569	31787	2	0.851170	12152073	-0.004055
319848774	64726.000000	3341	5987.189606	32047	5	0.367848	32011	3	0.643250	12134078	-0.003720
319853874	64115.000000	3142	5952.274012	32021	6	0.577762	31864	9	0.273730	12115872	-0.003660
319869800	63895.000000	3347	5922.153447	31972	11	0.370696	31921	2	0.559501	12098030	-0.002381
319829309	64835.000000	3505	5994.898062	31798	6	0.618313	31965	10	0.689554	12080312	-0.002350
319866322	63797.000000	3248	5962.755397	32073	8	0.314752	31865	6	0.743256	12062406	-0.002104
319842059	64611.000000	3332	5950.028205	31906	5	0.584381	31888	2	0.423485	12044704	-0.000321
319889647	64930.000000	3335	6029.543469	31916	3	0.541112	32146	4	0.650330	12026887	-0.002573
319854500	63428.000000	3368	5947.774695	31833	1	0.342252	31812	5	0.292174	12009288	-0.001616
319872423	64070.000000	3382	5950.137658	31898	5	0.470675	32082	4	0.375379	11991679	-0.000527
319861205	63990.000000	3313	5957.267278	32011	4	0.428851	32047	7	0.612532	11973980	-0.002960
319857220	64086.000000	3360	5943.021277	32033	12	0.503092	31963	10	0.449224	11956227	-0.002981
319857350	64871.000000	3431	5993.479277	31956	5	0.529717	31769	5	0.434885	11938436	-0.002609
319888535	64063.000000	3393	6000.415170	32077	10	0.713781	31898	8	0.484649	11920670	-0.002641
319875273	63999.000000	3300	5940.245536	31909	14	0.826402	32042	6	0.687428	11902977	-0.002055
319856555	64488.000000	3338	5969.321760	31879	9	0.867193	32092	5	0.795445	11885406	-0.001932
319869636	63677.000000	3332	5927.684149	31836	7	0.884982	32084	10	0.720207	11867910	-0.001858
319844821	65100.000000	3407	5934.678854	31854	8	0.930239	31949	10	0.470722	11850347	-0.001819
319853417	63857.000000	3256	5982.016658	31966	8	0.957688	32207	12	0.490838	11832970	-0.001183
319886254	63687.000000	3368	5940.173863	31729	6	0.394016	32110	6	0.691181	11815780	-0.001464
319867047	64100.000000	3355	5918.711911	32076	5	0.205813	32100	7	0.812694	11798219	-0.001518
319886973	64690.000000	3316	5985.315164	31990	5	0.518307	32108	10	0.871106	11780688	-0.001312
319881971	64027.000000	3396	5972.302896	32068	5	0.499058	31933	6	0.598563	11763131	-0.001410
319882938	63681.000000	3359	5947.619716	31931	7	0.696167	31833	5	0.756519	11745806	0.000378
319850463	64888.000000	3383	5964.548838	32105	9	0.815718	31697	12	0.518579	11728563	-0.000750
319850944	63555.000000	3279	5965.259679	31918	4	0.888229	32038	8	0.708007	11711374	-0.000693
319851235	64162.000000	3303	5883.624346	31959	12	0.932208	32016	8	0.788711	11694048	-0.000814
319881551	64704.000000	3376	5997.730009	31981	11	0.958883	31669	6	0.869979	11676698	-0.000415
319874531	63367.000000	3210	5876.200639	32237	10	0.764950	32088	6	0.524928	11659393	-0.000241
319851710	64984.000000	3297	5907.320026	32164	6	0.696798	31967	5	0.711858	11642143	-0.000645
319870768	63932.000000	3373	5948.232462	31875	7	0.816101	32118	5	0.691230	11624897	-0.000452
319857807	64826.000000	3384	5918.422999	32040	11	0.675371	31823	5	0.357674	11607912	-0.000543
319881338	64444.000000	3296	5995.555153	32062	11	0.649490	32124	8	0.538541	11590692	-0.000509
319842517	63977.000000	3343	5984.582451	32106	9	0.259159	31814	7	0.631272	11573273	0.000023
319859951	64086.000000	3371	5883.774745	31833	11	0.467905	32028	3	0.757898	11556084	-0.000290
319868911	64692.000000	3341	5978.249101	32071	7	0.602191	31938	2	0.425964	11539090	-0.000016
319853354	64137.000000	3335	6024.911117	32003	6	0.483101	32128	7	0.592184	11522000	-0.000110
319853605	63516.000000	3367	5915.027379	31817	4	0.686489	32065	5	0.658406	11504812	-0.000721
319855308	64098.000000	3314	5900.403646	32119	3	0.498091	32062	7	0.576194	11487782	-0.000054
319873932	64341.000000	3363	5987.321947	31954	6	0.649623	32113	6	0.521468	11470861	-0.001523
319868886	63185.000000	3318	5967.140178	32106	6	0.465286	32078	11	0.709759	11454048	-0.001468
319881266	64025.000000	3253	5878.897096	32009	7	0.453827	32139	6	0.431824	11437141	-0.001830
319839314	65282.000000	3364	6014.725268	31933	11	0.508646	31856	9	0.493658	11420309	-0.001870
319866815	63535.000000	3334	5984.070854	32153	6	0.684624	32162	10	0.692892	11403665	-0.001822
319848460	64688.000000	3225	5909.889192	31919	3	0.808717	31882	12	0.442203	11386633	-0.001859
319849603	65392.000000	3320	6013.120201	31916	6	0.715144	32195	10	0.438743	11369994	-0.001786
319852424	63637.000000	3356	5967.577409	32097	4	0.702282	32026	8	0.140825	11353160	-0.001530
319866907	64666.000000	3334	5911.664976	32190	4	0.694160	32196	7	0.458314	11336224	-0.001431
319852721	64922.000000	3363	6016.268612	31978	1	0.612896	31831	5	0.378310	11319382	-0.001308
319872775	63601.000000	3194	5919.474938	31882	10	0.697369	31974	9	0.546801	11302633	-0.001229
npatches	nstrain	runtime	dt	init_x	init_y	init_y_blood	init_z	init_S	beta0	beta1	beta2	beta3	mean_beta	B	d	delta	delta_blood	b[0]	mut	m	CTL	c	g	epsilon	k	het	lambda	rho	omega	x_max	patch.dyna	DELTA	A	VA
10000	1	100.000000	0.000100	21900	9499	5000000	0.001000	10000000	3.297345	5.951428	3.416593	5.229478	4	8000000000.000000	0.010000	1.000000	1.000000	800000	0.000050	0.048000	0	0.500000	0.000000	25.000000	6.000000	0.500000	0.001000	0.001000	0.010000	31987	0	10.000000	7.000000	1.000000
sus	inf	inf_blood	z	x[0]	y[0][0]	z[0]	x[1]	y[1][0]	z[1]	S[0]	synchrony
219000000	94990000.000000	5000000	10.000000	21900	9499	0.001000	21900	9499	0.001000	10000000	0.000000
276834940	312020588.000000	16218944	3940.834452	28443	30554	0.394083	25956	32742	0.394083	10783510	0.000000
293894493	168765680.000000	8797626	6324.976263	29976	16699	0.632498	28260	17922	0.632498	11670591	0.000000
312798617	41739169.000000	2176951	7771.013291	31328	4104	0.777101	30960	4502	0.777101	12016675	0.000000
318750324	6340215.000000	331925	8648.068121	31724	566	0.864807	31709	690	0.864807	12076353	0.000000
319756995	677324.000000	35450	9180.022116	31947	64	0.918002	31944	56	0.918002	12068912	0.000000
319844358	57472.000000	2949	9115.613939	31899	4	0.911435	31829	9	0.950266	12052154	0.000000
319861501	62042.000000	3227	3178.983370	32002	6	0.228837	32120	4	0.502713	12034194	0.000000
319852341	89564.000000	4723	5594.342851	31984	7	0.532272	31931	8	0.603143	12016762	0.000000
319868435	50376.000000	2627	5519.031714	31868	10	0.661653	31853	7	0.679921	11999175	0.000000
319860938	61842.000000	3188	4442.739968	32120	9	0.630123	32178	2	0.262874	11981502	0.000000
319867859	62480.000000	3293	5361.167980	32082	3	0.665739	31993	4	0.426905	11963939	0.000000
319853552	55310.000000	2987	4843.675816	32108	3	0.222297	31919	5	0.491340	11946412	0.000000
319861962	61766.000000	3270	4948.361198	32101	6	0.372837	31672	8	0.652229	11928671	0.000000
319851148	58233.000000	2967	5090.903102	32004	7	0.519909	32030	8	0.265321	11910933	0.000000
319856686	58539.000000	3052	4886.562486	32044	6	0.330215	31898	5	0.501344	11893278	0.000000
319832137	60159.000000	3082	5011.967839	32143	6	0.284010	32003	8	0.619562	11875509	0.000000
319897580	58424.000000	3214	4981.389879	32047	11	0.310209	31989	10	0.655273	11857963	0.000000
319855746	59650.000000	3090	4976.860400	32150	10	0.328595	31912	8	0.790915	11840323	0.000000
319832745	59448.000000	3134	5027.501517	31824	7	0.507559	31865	7	0.552895	11822530	0.000000
319856474	58555.000000	2892	4970.252611	32032	9	0.501667	31745	0	0.181255	11804950	0.000000
319886162	59315.000000	3000	4986.556913	32144	5	0.631602	31907	3	0.193411	11787438	0.000000
319842277	58674.000000	3006	4988.328477	32019	12	0.541484	32186	7	0.434252	11770281	0.000000
319842027	59243.000000	3114	4959.712985	31800	5	0.457808	31982	2	0.589173	11752953	0.000000
319861798	59838.000000	3148	5044.293786	31689	4	0.671148	31777	6	0.605916	11735703	0.000000
319861090	58372.000000	2934	4972.601842	31943	5	0.565865	32003	7	0.649769	11718319	0.000000
319879229	59458.000000	3053	4924.255914	32096	12	0.552388	31987	1	0.492326	11701065	0.000000
319865924	58711.000000	3072	5001.739403	31809	12	0.728513	31761	10	0.544936	11683751	0.000000
319861621	58935.000000	3095	4994.066202	32142	6	0.835337	31734	3	0.546269	11666481	0.000000
319835796	58612.000000	3082	4983.719798	31809	4	0.725217	31953	6	0.650905	11649231	0.000000
319869426	58353.000000	3118	4976.830456	31653	4	0.551153	32021	9	0.412952	11631939	0.000000
319860931	59509.000000	3085	4938.177936	32032	6	0.324477	32109	3	0.213268	11614603	0.000000
319852320	58472.000000	3086	4976.208764	31812	9	0.550853	31808	11	0.474954	11597622	0.000000
319869240	58701.000000	3020	4961.244831	32148	3	0.618674	31993	4	0.659800	11580299	0.000000
319858369	58696.000000	2980	4974.706636	31762	3	0.693458	32242	5	0.548387	11563154	0.000000
319857537	58940.000000	3137	4929.624165	31938	10	0.753768	32017	4	0.709329	11545812	0.000000
319863597	59172.000000	3118	4967.417666	32304	3	0.548471	32176	1	0.701320	11528770	0.000000
319878898	59546.000000	3081	4978.173194	31816	4	0.195882	31864	4	0.382474	11511694	0.000000
319868895	58317.000000	3037	4974.788921	32168	6	0.512284	31987	7	0.625457	11494773	0.000000
319859938	58314.000000	2953	4935.573055	32041	4	0.704189	32115	6	0.587100	11477509	0.000000
319856731	59858.000000	3118	4971.929556	32092	7	0.655684	31897	6	0.533389	11460884	-1.#IND00
319860878	58716.000000	2980	4965.340589	32149	5	0.412005	31750	10	0.238496	11443926	-1.#IND00
319864440	58790.000000	3167	4882.458567	31998	6	0.380075	31864	4	0.538131	11427100	-1.#IND00
319875798	59874.000000	2950	4994.824127	31898	4	0.467870	31712	2	0.323748	11410122	0.008946
319857121	58481.000000	3015	4981.197239	32107	2	0.401217	32052	9	0.562586	11393618	0.015624
319884218	59613.000000	3104	4977.896915	32036	11	0.568121	31977	2	0.672583	11376478	0.013413
319856553	58765.000000	3024	5018.086210	32031	2	0.656020	31831	8	0.659486	11359588	0.012586
319871078	58584.000000	3135	4967.080659	32068	9	0.791368	31915	8	0.613490	11343020	0.017009
319861738	58566.000000	3111	4896.069146	31894	6	0.801244	31777	11	0.612999	11326450	0.014404
319852932	59419.000000	3123	5051.327532	32164	9	0.688727	31958	7	0.418452	11309595	0.011813
319869301	58944.000000	2963	4913.079927	31915	6	0.711246	31942	8	0.290591	11292887	0.010181
319869801	59177.000000	3145	5058.152152	31999	8	0.314318	31900	6	0.454550	11276268	0.008928
319871188	58601.000000	3037	4924.085944	32023	10	0.584118	31909	6	0.526064	11259598	0.009006
319877662	60234.000000	3138	5029.696565	31928	7	0.436203	31869	8	0.668742	11243035	0.005081
319865220	56875.000000	2951	4961.842535	32167	9	0.544101	32159	5	0.267513	11226330	0.004364
319867731	60231.000000	3073	4871.001647	31931	6	0.516749	31996	2	0.441685	11209651	0.003043
319853153	59214.000000	3012	5044.849121	31785	2	0.509097	32055	11	0.587631	11193191	0.002767
319840773	58092.000000	3039	4936.040682	32018	9	0.452993	31838	5	0.749889	11176691	0.002603
319848333	59122.000000	3081	5000.648779	32065	6	0.275202	31871	9	0.662996	11160027	0.002350
319854665	59276.000000	3095	4969.571154	31834	2	0.187604	32106	8	0.746284	11143677	0.001432
319844992	58394.000000	3081	4971.171962	32073	6	0.300778	32054	5	0.846116	11127220	0.001548
319836848	59000.000000	3100	4949.923027	31818	5	0.336277	32133	6	0.646490	11110985	0.000438
319846430	59084.000000	3035	4983.342162	31960	3	0.514324	31855	3	0.785588	11094632	0.001185
319862424	59657.000000	3004	4956.704937	32038	5	0.288511	32136	5	0.574406	11078252	0.001328
319875147	58405.000000	3024	4993.558167	31687	7	0.568465	31884	8	0.651599	11062081	0.000675
319871586	59317.000000	3076	4966.916923	31777	6	0.641223	31870	6	0.394297	11045834	-0.000446
319867222	59538.000000	3071	4999.318873	31885	6	0.782393	32234	8	0.386768	11029506	0.000565
319856932	59410.000000	3001	5012.991206	32131	4	0.678234	31980	7	0.549722	11012986	0.000486
319873342	59151.000000	3067	5020.701005	32118	4	0.252072	31774	4	0.373394	10996618	-0.001692
319853556	59053.000000	3067	4973.103432	32047	6	0.546365	31915	3	0.601522	10980468	-0.001794
319866343	59020.000000	3043	4990.789036	31865	0	0.400682	31899	5	0.621598	10964024	-0.001143
319841068	59132.000000	3028	4907.790341	31804	5	0.517895	32020	3	0.476316	10947818	-0.001176
319853929	59055.000000	3198	5043.512366	31866	5	0.682857	31855	4	0.596122	10931848	-0.001136
319874886	58817.000000	3124	4942.909396	32000	9	0.670678	32035	5	0.524828	10915698	-0.001161
319851775	59497.000000	2942	4974.380616	31914	3	0.653324	32068	4	0.270566	10899675	-0.001315
319847358	59094.000000	3021	5026.760375	32026	4	0.699619	32083	4	0.550044	10883739	-0.001316
319858672	58754.000000	3041	4966.577610	31782	10	0.772193	32205	7	0.701784	10867655	-0.001345
319861158	59366.000000	3100	4989.793107	31979	4	0.671320	31862	2	0.476662	10851353	-0.001811
319850087	58147.000000	2940	4972.360762	32205	7	0.557753	31856	10	0.459031	10835302	-0.001967
319873403	59912.000000	3140	4923.435453	31957	4	0.453445	32061	6	0.301115	10819253	-0.001334
319870699	60014.000000	3107	5048.732363	32124	7	0.405233	31902	4	0.459390	10803192	-0.001162
319887268	58109.000000	3009	4965.858160	31960	7	0.478976	31910	5	0.642647	10787154	-0.000780
319860018	59179.000000	3094	4922.883563	32091	4	0.633026	31773	2	0.783257	10771284	-0.001136
319862095	58812.000000	3150	5000.013756	31995	8	0.622672	31909	5	0.395027	10755195	-0.000689
319886422	57811.000000	3023	4901.962199	32231	6	0.676686	32070	5	0.289557	10739136	-0.000481
319855360	60278.000000	3146	4989.420693	32098	4	0.451331	32250	6	0.434227	10723201	-0.000981
319847100	58006.000000	3035	4928.470634	31914	5	0.667219	31798	13	0.656845	10707518	-0.000725
319869129	60843.000000	3168	5013.282125	32203	10	0.537307	32009	7	0.532460	10691859	-0.000927
319875015	57500.000000	2925	5050.448425	31996	4	0.669162	31996	8	0.564970	10676149	-0.000036
319875630	58455.000000	3032	4870.279140	31969	10	0.364084	31894	4	0.725503	10660351	-0.000158
319866859	60379.000000	3160	4980.910995	32168	8	0.455989	31811	8	0.818630	10644321	-0.000134
319860538	57568.000000	3014	4933.186475	31940	8	0.553578	31940	8	0.889995	10628506	-0.000154
319864945	59556.000000	3102	4958.189384	31962	8	0.495907	31933	7	0.797869	10612596	-0.000074
319869314	59444.000000	3122	5016.270440	31940	6	0.332188	31875	4	0.697989	10596911	0.000270
319859086	58434.000000	3164	4959.070990	32027	7	0.465106	31993	8	0.806911	10581466	0.000286
319871444	59262.000000	3145	4927.477054	31956	7	0.378622	31953	5	0.791783	10565697	0.000459
319858777	59388.000000	3062	4988.913048	31799	11	0.613286	32049	7	0.658304	10550089	-0.000571
319880273	58957.000000	3115	5021.331543	32091	5	0.417139	32074	7	0.792754	10534561	-0.000458
319849400	59523.000000	3106	4949.310985	31734	8	0.646481	31952	11	0.769758	10519153	-0.000501
319866344	59057.000000	3037	5036.705310	32150	5	0.785583	32086	6	0.475768	10503738	-0.000866
npatches	nstrain	runtime	dt	init_x	init_y	init_y_blood	init_z	init_S	beta0	beta1	beta2	beta3	mean_beta	B	d	delta	delta_blood	b[0]	mut	m	CTL	c	g	epsilon	k	het	lambda	rho	omega	x_max	patch.dyna	DELTA	A	VA
10000	1	100.000000	0.000100	21900	9499	5000000	0.001000	10000000	3.888889	2.205791	2.424481	2.310486	4	8000000000.000000	0.010000	1.000000	1.000000	800000	0.000050	0.048000	0	0.500000	0.000000	25.000000	7.000000	0.500000	0.001000	0.001000	0.010000	31987	0	10.000000	7.000000	1.000000
sus	inf	inf_blood	z	x[0]	y[0][0]	z[0]	x[1]	y[1][0]	z[1]	S[0]	synchrony
219000000	94990000.000000	5000000	10.000000	21900	9499	0.001000	21900	9499	0.001000	10000000	0.000000
283493215	255969263.000000	13315297	3940.834452	28320	25282	0.394083	29968	24216	0.394083	10716802	0.000000
304678235	93531424.000000	4875792	6324.976263	30255	9406	0.632498	31101	8721	0.632498	11353122	0.000000
317606488	12761176.000000	668403	7771.013291	31920	1259	0.777101	31995	1153	0.777101	11504519	0.000000
319739256	891932.000000	46787	8648.068121	31799	76	0.864807	32089	80	0.864807	11506074	0.000000
319871071	42046.000000	2226	7946.313374	31967	4	0.918002	32098	3	0.806187	11490246	0.000000
319841184	66034.000000	3349	2878.244153	31950	2	0.215139	32029	5	0.189307	11473048	0.000000
319866332	69455.000000	3507	5232.627892	31888	7	0.461820	31757	9	0.508296	11456196	0.000000
319857796	47802.000000	2466	3736.449246	31836	6	0.453241	31958	6	0.182002	11439160	0.000000
319866455	61190.000000	3167	4251.558573	31789	5	0.340878	32108	6	0.414503	11422323	0.000000
319881657	52019.000000	2735	4295.952680	32040	6	0.421718	31898	7	0.457862	11405547	0.000000
319855652	56289.000000	2916	4121.724020	32213	1	0.469918	31975	7	0.265722	11388500	0.000000
319884398	54658.000000	2875	4273.245565	32014	7	0.627825	31887	5	0.415845	11371646	0.000000
319867508	54469.000000	2834	4139.716183	32094	5	0.560358	31836	2	0.612319	11354935	0.000000
319861744	55124.000000	2944	4229.752100	31649	8	0.534807	32070	9	0.697471	11338032	0.000000
319855893	54467.000000	2734	4194.375679	32246	15	0.357432	32142	5	0.647499	11321207	0.000000
319880524	55409.000000	2871	4249.103796	31818	4	0.339594	31935	8	0.398089	11304510	0.000000
319852028	54058.000000	2884	4206.951159	32089	6	0.573126	31865	4	0.318994	11287780	0.000000
319886997	56059.000000	2919	4244.423232	32192	7	0.724839	32110	8	0.369903	11270897	0.000000
319870035	54043.000000	2828	4204.375121	31904	8	0.385583	32086	5	0.329276	11254017	0.000000
319880695	54678.000000	2793	4203.252395	31876	6	0.465529	31877	6	0.430621	11237208	0.000000
319854178	55028.000000	2871	4215.416568	31789	8	0.356217	31834	0	0.466867	11220556	0.000000
319877142	54741.000000	2905	4197.602703	31969	4	0.413130	31966	6	0.276811	11203635	0.000000
319858600	55508.000000	2783	4230.462674	32092	3	0.644050	31907	8	0.300556	11186979	0.000000
319872997	53975.000000	2823	4173.443715	31873	11	0.748610	32101	3	0.527926	11170584	0.000000
319867572	55641.000000	2896	4202.091137	31877	4	0.324826	31767	5	0.469576	11154184	0.000000
319863202	54825.000000	2774	4228.181006	31933	9	0.164065	32017	3	0.415789	11137758	0.000000
319863799	54332.000000	2804	4207.298326	31972	4	0.172184	32090	7	0.244458	11121302	0.000000
319834686	55197.000000	2872	4202.055245	32044	2	0.322373	32020	8	0.325373	11104573	0.000000
319876713	54989.000000	2847	4212.174560	32059	2	0.469996	32051	1	0.492030	11088023	0.000000
319873772	54938.000000	2805	4248.133940	32119	7	0.475328	32056	5	0.237107	11071700	0.000000
319867797	54238.000000	2870	4167.346620	32153	2	0.408819	31862	2	0.224868	11055222	0.000000
319874435	55676.000000	2933	4219.372784	31943	8	0.484746	31776	6	0.326662	11038914	0.000000
319852621	53414.000000	2804	4176.194941	31952	4	0.453786	32036	5	0.284272	11022817	0.000000
319874017	56115.000000	2905	4206.942257	31954	8	0.550843	31999	5	0.336752	11006615	0.000000
319867204	54177.000000	2828	4192.165234	32072	7	0.630941	32055	4	0.371597	10990486	0.000000
319870965	55158.000000	2806	4208.172193	31996	9	0.564953	31984	9	0.405952	10974249	0.000000
319872664	55043.000000	2831	4211.595295	32009	8	0.448778	32048	9	0.566212	10958043	0.000000
319885843	54860.000000	2804	4193.471218	31906	8	0.155948	31895	7	0.377701	10941690	0.000000
319836377	55404.000000	2892	4201.910220	31865	5	0.186290	31838	9	0.556375	10925588	0.000000
319864105	54530.000000	2781	4216.620954	32097	5	0.388331	32067	7	0.089603	10909488	-1.#IND00
319849511	55191.000000	2887	4218.729520	32156	2	0.378052	32095	5	0.401827	10893306	-1.#IND00
319850019	55181.000000	2751	4226.545488	31976	6	0.175512	31856	5	0.385228	10877553	-1.#IND00
319866691	54102.000000	2780	4217.993809	32002	7	0.406585	31946	7	0.324935	10861420	-0.003665
319881864	54531.000000	2846	4140.551073	32051	4	0.634243	31814	4	0.409209	10845394	-0.003765
319843521	55296.000000	3021	4249.180260	32076	5	0.418231	32061	5	0.541868	10829368	0.002780
319862033	54418.000000	2789	4241.651651	32091	6	0.551192	31955	3	0.374872	10813450	0.004761
319873967	55600.000000	2950	4234.626067	31906	9	0.533115	31650	12	0.544652	10797444	0.003353
319847018	54626.000000	2796	4173.050144	31760	8	0.716823	32133	5	0.344696	10781501	0.005779
319847434	54563.000000	2808	4218.211779	31896	5	0.576506	32172	4	0.382989	10765509	0.005690
319868279	54966.000000	2848	4247.935733	32033	6	0.531038	31992	3	0.529508	10749705	0.004435
319877046	53546.000000	2924	4189.064363	32103	8	0.497513	32119	2	0.687580	10733669	0.001197
319866700	54970.000000	2920	4181.997554	31889	10	0.634982	32201	6	0.668293	10717677	-0.001608
319865245	54296.000000	2840	4162.073921	32139	3	0.437741	31771	6	0.620593	10701814	0.000647
319865566	55422.000000	2882	4215.767716	31923	6	0.619704	32050	5	0.487431	10685906	0.000926
319876016	54193.000000	2814	4191.914020	31934	7	0.549705	32095	6	0.377476	10670014	0.000747
319849799	55799.000000	2902	4180.359080	31726	4	0.726886	31890	5	0.573854	10654458	0.002136
319857426	54345.000000	2838	4257.629549	32043	7	0.166130	31687	5	0.228605	10638556	0.001092
319877459	54723.000000	2834	4180.545457	32160	11	0.470534	32029	5	0.532131	10622846	0.001820
319851647	54851.000000	2829	4200.403857	31995	4	0.579056	31967	11	0.264128	10607155	0.001856
319883977	55007.000000	2871	4202.664167	31872	4	0.507682	31805	8	0.298208	10591214	0.001521
319851030	54711.000000	2845	4185.491121	31923	10	0.477451	31961	7	0.262063	10575625	0.001385
319866548	55234.000000	2819	4201.488189	32019	6	0.436116	31944	8	0.478074	10559889	0.001399
319856480	55355.000000	2821	4222.846486	31838	5	0.223956	32033	7	0.312300	10544228	0.001048
319856645	54660.000000	2827	4186.517503	32040	4	0.529311	31840	5	0.310563	10528564	0.001857
319875096	54895.000000	2818	4219.433339	31918	6	0.157802	31940	7	0.306131	10512938	0.001273
319888830	54215.000000	2774	4168.526177	31808	4	0.159559	32169	7	0.523208	10497410	0.001322
319870288	55239.000000	2904	4215.056816	31829	9	0.490253	32157	3	0.557460	10481869	0.002047
319824934	53931.000000	2762	4171.252562	32046	4	0.414274	32051	8	0.493960	10466381	0.002411
319873753	55761.000000	2855	4229.456463	31803	5	0.421464	31988	6	0.377704	10450986	0.003623
319860510	55211.000000	2871	4248.963955	31920	5	0.493594	31981	4	0.534113	10435387	0.003372
319864496	55324.000000	2837	4206.013936	31979	5	0.358826	32023	6	0.612619	10419892	0.005166
319857773	55522.000000	2863	4269.413823	31912	7	0.451791	32210	6	0.510009	10404549	0.005013
319856395	54428.000000	2918	4130.423147	32106	7	0.626790	32049	6	0.312390	10389086	0.004823
319862152	55506.000000	2954	4269.779017	32090	4	0.653773	31896	6	0.439878	10373563	0.004756
319869049	53389.000000	2725	4119.522012	31993	3	0.713913	32226	3	0.246086	10358123	0.005080
319866325	55892.000000	2872	4228.616607	32050	5	0.709372	31911	5	0.244207	10342663	0.003905
319847109	53441.000000	2869	4163.170216	31904	4	0.495861	32177	11	0.341919	10327333	0.004179
319871534	55541.000000	2811	4157.223191	32127	4	0.614557	31993	4	0.148018	10312173	0.004106
319869123	54485.000000	2790	4243.219726	31850	4	0.547107	32003	7	0.344376	10296972	0.004008
319874369	55144.000000	2922	4182.765143	32096	6	0.648123	32102	3	0.527070	10281740	0.003209
319869922	54629.000000	2915	4251.449233	31881	1	0.335360	32005	3	0.331685	10266399	0.002984
319866970	54409.000000	2856	4179.983270	31783	5	0.381087	32163	6	0.540124	10251269	0.003249
319854711	54263.000000	2775	4229.541892	32132	6	0.508096	31763	6	0.586615	10236297	0.003206
319853576	54699.000000	2855	4143.258532	31999	6	0.541783	31981	7	0.204270	10221111	0.002990
319863448	54798.000000	2803	4225.057139	31949	7	0.348339	32017	3	0.289696	10206105	0.003088
319840003	54784.000000	2795	4172.466234	31863	6	0.564462	32132	8	0.352125	10191000	0.003149
319840813	55066.000000	2827	4216.100951	31870	5	0.372921	32279	1	0.249081	10175789	0.002996
319864788	55182.000000	2926	4216.963814	32097	0	0.451418	32006	6	0.405108	10160917	0.003624
319839103	55127.000000	2791	4242.208936	31784	6	0.372833	32217	6	0.299779	10146262	0.003630
319842263	54795.000000	2885	4224.987124	32100	9	0.609629	31929	5	0.304614	10131433	0.004230
319856756	55035.000000	2894	4194.445964	32030	4	0.524090	31873	5	0.196027	10116360	0.004159
319862023	54720.000000	2845	4188.479912	32040	8	0.700035	32114	3	0.270946	10101422	0.004110
319863377	55602.000000	2923	4245.134754	31869	1	0.467751	31898	8	0.284842	10086383	0.005434
319841659	53971.000000	2764	4175.243886	31971	5	0.286592	31936	9	0.326308	10071430	0.005243
319868879	55253.000000	2905	4239.087884	31984	2	0.297556	31861	7	0.280565	10056562	0.006387
319871615	54024.000000	2922	4168.458518	31777	5	0.265794	32180	6	0.267550	10041575	0.006261
319871074	55325.000000	2926	4201.643988	31884	9	0.335741	32018	4	0.367571	10026777	0.006167
319888994	55165.000000	2897	4182.878640	31846	4	0.597112	31871	2	0.271885	10012023	0.006613
319859284	54762.000000	2906	4279.680401	32008	9	0.498838	31831	6	0.345813	9997341	0.006577
npatches	nstrain	runtime	dt	init_x	init_y	init_y_blood	init_z	init_S	beta0	beta1	beta2	beta3	mean_beta	B	d	delta	delta_blood	b[0]	mut	m	CTL	c	g	epsilon	k	het	lambda	rho	omega	x_max	patch.dyna	DELTA	A	VA
10000	1	100.000000	0.000100	21900	9499	5000000	0.001000	10000000	5.187024	4.037641	2.626657	4.365653	4	8000000000.000000	0.010000	1.000000	1.000000	800000	0.000050	0.048000	0	0.500000	0.000000	25.000000	8.000000	0.500000	0.001000	0.001000	0.010000	31987	0	10.000000	7.000000	1.000000
sus	inf	inf_blood	z	x[0]	y[0][0]	z[0]	x[1]	y[1][0]	z[1]	S[0]	synchrony
219000000	94990000.000000	5000000	10.000000	21900	9499	0.001000	21900	9499	0.001000	10000000	0.000000
288230504	215524035.000000	11217780	3940.834452	27861	22250	0.394083	28978	21687	0.394083	10675161	0.000000
310886118	52814647.000000	2758653	6324.976263	30792	5457	0.632498	31089	5376	0.632498	11145839	0.000000
319174847	3901164.000000	203942	7771.013291	31712	408	0.777101	31916	380	0.777101	11210001	0.000000
319868776	127483.000000	6649	8647.852685	32050	17	0.864807	31702	14	0.864807	11198127	0.000000
319876423	43914.000000	2148	1845.476614	31936	6	0.273625	31981	4	0.217603	11181687	0.000000
319876134	72529.000000	3780	4391.199347	31905	5	0.559437	31892	8	0.525458	11165241	0.000000
319870969	43986.000000	2273	3288.297582	31908	4	0.304658	31873	8	0.508552	11148673	0.000000
319857496	57729.000000	2949	3780.753300	32154	9	0.513319	32122	6	0.303479	11132325	0.000000
319856112	48660.000000	2498	3660.183038	31878	3	0.311682	31926	6	0.306596	11115628	0.000000
319850068	53910.000000	2799	3646.059624	31794	5	0.442027	32106	4	0.180286	11099119	0.000000
319852230	50947.000000	2572	3732.696672	31808	8	0.267309	31820	5	0.221699	11082660	0.000000
319856719	52053.000000	2728	3628.239317	31919	7	0.263021	31919	5	0.401701	11066134	0.000000
319843185	51524.000000	2634	3694.396591	32226	7	0.320592	32081	5	0.529552	11049951	0.000000
319850356	52337.000000	2658	3698.677315	31899	7	0.586905	32045	6	0.317088	11033684	0.000000
319868438	51805.000000	2627	3688.068559	31740	4	0.462005	32220	1	0.290857	11017292	0.000000
319871173	51231.000000	2675	3662.129898	32010	2	0.474650	31824	5	0.510358	11000942	0.000000
319868614	52398.000000	2826	3761.818157	32088	3	0.253365	32151	6	0.450843	10984670	0.000000
319855687	51377.000000	2645	3656.335200	32025	4	0.538153	32148	6	0.524437	10968292	0.000000
319870537	52242.000000	2824	3698.331371	32041	4	0.457215	31758	3	0.401802	10951931	0.000000
319862670	52309.000000	2637	3672.471322	32089	3	0.441993	31965	7	0.179430	10935698	0.000000
319868795	51919.000000	2689	3727.534621	31971	7	0.417758	32013	6	0.121230	10919550	0.000000
319878616	51757.000000	2713	3663.525453	31871	5	0.603079	32079	8	0.261370	10903300	0.000000
319872159	51849.000000	2742	3695.183334	31886	5	0.685238	31987	7	0.241970	10887189	0.000000
319863195	51866.000000	2722	3734.942413	32190	5	0.292595	32044	4	0.206332	10871073	0.000000
319843101	50994.000000	2723	3644.391532	32084	6	0.324589	31969	7	0.404685	10855247	0.000000
319883961	52296.000000	2649	3664.821136	32125	5	0.412369	31831	6	0.615491	10839125	0.000000
319851540	51886.000000	2709	3707.649013	31919	5	0.413101	32037	3	0.431485	10822876	0.000000
319888068	51764.000000	2608	3582.209404	31957	7	0.623052	32009	5	0.627658	10806718	0.000000
319868765	51069.000000	2639	3707.332071	32071	5	0.477615	32045	7	0.574999	10790579	0.000000
319873696	52357.000000	2765	3610.138804	32137	4	0.353894	31984	4	0.199971	10774527	0.000000
319889606	51958.000000	2601	3710.604429	31964	4	0.301494	32096	5	0.415452	10758713	0.000000
319852951	52059.000000	2731	3705.592841	31793	5	0.257536	31729	6	0.467156	10742731	0.000000
319881863	52602.000000	2651	3688.774779	31995	3	0.517649	32171	7	0.212529	10726901	0.000000
319867850	51369.000000	2723	3717.865324	32032	1	0.631598	32204	5	0.420228	10711016	0.000000
319850509	51181.000000	2714	3594.639675	32008	6	0.282833	32092	4	0.532139	10695206	0.000000
319857528	52609.000000	2697	3678.959387	32074	7	0.448075	31826	9	0.620427	10679373	0.000000
319855590	51769.000000	2703	3682.907885	31943	8	0.554707	32098	1	0.442301	10663526	0.000000
319867386	52000.000000	2787	3679.941834	32156	2	0.462158	31963	3	0.305791	10647690	0.000000
319851300	51870.000000	2703	3676.416286	31893	5	0.232077	31989	8	0.439046	10631843	0.000000
319855784	52425.000000	2684	3716.785700	32163	4	0.310750	31937	2	0.544984	10615942	-1.#IND00
319886945	52334.000000	2716	3665.747739	31904	6	0.408848	32033	5	0.369824	10600150	-1.#IND00
319852467	52574.000000	2703	3660.316957	31495	5	0.258148	31945	4	0.260225	10584406	0.004564
319848383	51492.000000	2741	3703.075265	32059	7	0.194849	31640	5	0.551309	10568735	0.003377
319869533	52010.000000	2659	3698.458189	31919	9	0.244398	32301	5	0.699417	10552791	0.002228
319867705	50886.000000	2632	3706.788737	31980	3	0.490945	31897	5	0.187629	10537241	0.001298
319837668	52657.000000	2771	3708.121413	31842	6	0.265501	32019	6	0.344348	10521726	0.001526
319857820	51042.000000	2683	3647.939675	31661	6	0.169713	31900	6	0.329404	10506098	0.002718
319875873	51743.000000	2730	3718.997308	31793	3	0.359969	31910	7	0.191677	10490595	0.005110
319862527	51690.000000	2666	3652.557385	31756	6	0.438627	32200	2	0.400044	10475037	0.000260
319854771	52038.000000	2716	3645.654983	32086	6	0.490989	32055	4	0.366654	10459477	0.000948
319855933	52109.000000	2607	3689.104509	31915	13	0.342110	31915	5	0.341483	10443908	0.002412
319855492	51715.000000	2679	3709.532544	32038	4	0.450946	31830	1	0.268755	10428427	0.002588
319884575	51712.000000	2710	3679.721514	32011	1	0.081133	32004	5	0.470398	10413127	0.002488
319863114	51840.000000	2619	3652.948401	31831	9	0.426307	31783	5	0.160844	10397648	0.002323
319855450	52485.000000	2752	3706.750835	31999	4	0.491643	32055	3	0.443695	10382092	0.002197
319851632	50651.000000	2696	3667.808395	31798	3	0.519714	32023	5	0.297363	10366794	0.002130
319864674	52007.000000	2584	3693.543512	31834	1	0.373078	32089	8	0.081618	10351379	0.001623
319883122	51916.000000	2726	3694.052258	31952	4	0.368342	31977	3	0.315347	10336167	0.001235
319863939	51470.000000	2726	3691.521986	31990	10	0.438917	31913	5	0.181705	10320827	0.001508
319853776	52023.000000	2639	3658.135513	32226	3	0.397014	31788	6	0.189712	10305721	0.001525
319863865	51543.000000	2660	3721.635441	31989	8	0.349436	32055	6	0.496580	10290393	0.001394
319861942	51632.000000	2646	3648.376271	31967	6	0.558283	31970	7	0.536612	10275157	0.001373
319841948	51987.000000	2674	3662.471383	31961	8	0.091000	32120	10	0.322494	10259928	0.000599
319874540	51749.000000	2706	3682.764952	32153	2	0.411272	31924	4	0.321383	10244815	-0.000050
319834910	50995.000000	2614	3598.602165	31969	4	0.366867	32048	4	0.281721	10229990	-0.000029
319862172	52526.000000	2671	3730.689309	31989	9	0.396026	32012	4	0.557954	10214669	0.001007
319880394	50944.000000	2614	3698.039204	32025	5	0.420752	32014	6	0.480954	10199443	0.000887
319868071	52303.000000	2702	3646.384944	32088	4	0.436299	31859	6	0.600619	10184500	0.000843
319861682	51079.000000	2682	3702.420427	31994	4	0.087674	32185	5	0.707394	10169663	0.000433
319864086	52376.000000	2660	3681.281624	31989	8	0.224108	31947	3	0.386062	10154928	0.000398
319873545	51556.000000	2587	3677.720250	31987	3	0.358794	31997	7	0.348102	10139902	0.000654
319867550	52409.000000	2729	3686.092114	31888	3	0.260086	32166	8	0.604609	10124896	0.000336
319872110	50518.000000	2663	3612.052334	31888	4	0.463960	32010	12	0.423712	10110058	0.000669
319860584	52673.000000	2761	3704.448258	31774	8	0.663411	31972	7	0.265369	10095050	0.001072
319843529	51753.000000	2748	3654.393002	31970	3	0.459671	31992	3	0.554429	10080041	0.001255
319870554	52697.000000	2646	3706.199749	32021	4	0.513449	31921	4	0.509279	10065068	0.001123
319875643	52447.000000	2674	3687.132276	31988	4	0.555812	31784	7	0.165775	10050213	0.001119
319872852	51055.000000	2651	3678.329488	31855	3	0.313443	32004	5	0.287505	10035595	0.000290
319862364	52650.000000	2766	3673.651374	31907	7	0.527862	31884	6	0.287802	10020878	0.001160
319859063	51094.000000	2748	3707.231982	31856	5	0.614836	32130	10	0.527833	10006052	0.001228
319859144	51936.000000	2728	3673.781339	32102	5	0.271202	31885	9	0.174218	9991292	0.001468
319858041	51603.000000	2629	3677.938557	31855	4	0.360120	32037	3	0.337444	9976482	0.001650
319887024	52872.000000	2738	3717.855372	32018	5	0.372088	31905	5	0.415035	9961892	0.001922
319873360	51442.000000	2628	3677.474197	31987	3	0.614090	32073	2	0.352773	9946955	0.001735
319860246	52548.000000	2796	3737.134832	32258	7	0.461474	31901	6	0.304045	9932260	0.001556
319865581	51274.000000	2735	3708.053979	31925	10	0.342313	32096	3	0.459107	9917508	0.001759
319873031	51826.000000	2691	3655.367515	32103	3	0.323256	32133	8	0.314537	9902904	0.001664
319846964	51627.000000	2676	3710.166877	32048	3	0.589539	31761	10	0.522936	9888235	0.003497
319855620	51998.000000	2699	3663.434779	31838	5	0.407167	31911	3	0.150189	9873693	0.003267
319876268	51580.000000	2728	3639.850585	32110	9	0.247497	31972	5	0.387620	9859121	0.003490
319850863	52343.000000	2751	3725.023547	31891	5	0.441617	32035	4	0.169601	9844427	0.003215
319863607	51738.000000	2670	3693.107009	32233	5	0.531100	32040	4	0.310131	9829973	0.003163
319877022	52160.000000	2731	3662.617056	31865	9	0.402534	31857	8	0.326977	9815467	0.003180
319856839	51490.000000	2668	3736.577780	32017	5	0.430354	32009	8	0.353405	9801078	0.003024
319870469	52572.000000	2760	3669.247415	31994	2	0.288172	31961	3	0.519287	9786679	0.003019
319861685	51348.000000	2685	3719.901563	31649	3	0.452069	32141	6	0.549339	9772235	0.003667
319855434	52442.000000	2786	3627.761866	32082	2	0.440869	31790	6	0.517914	9757810	0.003813
319866302	51005.000000	2666	3659.922748	31954	5	0.475004	32010	1	0.314305	9743201	0.003610
319892203	52564.000000	2729	3655.816581	31930	7	0.524249	32134	7	0.361540	9728679	0.003632
npatches	nstrain	runtime	dt	init_x	init_y	init_y_blood	init_z	init_S	beta0	beta1	beta2	beta3	mean_beta	B	d	delta	delta_blood	b[0]	mut	m	CTL	c	g	epsilon	k	het	lambda	rho	omega	x_max	patch.dyna	DELTA	A	VA
10000	1	100.000000	0.000100	21900	9499	5000000	0.001000	10000000	3.996435	2.539857	2.197355	2.500154	4	8000000000.000000	0.010000	1.000000	1.000000	800000	0.000050	0.048000	0	0.500000	0.000000	25.000000	9.000000	0.500000	0.001000	0.001000	0.010000	31987	0	10.000000	7.000000	1.000000
sus	inf	inf_blood	z	x[0]	y[0][0]	z[0]	x[1]	y[1][0]	z[1]	S[0]	synchrony
219000000	94990000.000000	5000000	10.000000	21900	9499	0.001000	21900	9499	0.001000	10000000	0.000000
292775182	179338246.000000	9341035	3940.834452	29346	17753	0.394083	30449	16875	0.394083	10627684	0.000000
314818788	28622655.000000	1493062	6324.976263	31431	2869	0.632498	31949	2716	0.632498	10968108	0.000000
319632625	1103242.000000	57676	7771.013291	31551	99	0.777101	31793	109	0.777101	10988859	0.000000
319874045	25407.000000	1283	3783.756258	31979	2	0.370553	32139	3	0.864807	10973343	0.000000
319861066	67583.000000	3431	2842.121973	32089	8	0.474462	32010	6	0.270964	10957183	0.000000
319873521	44927.000000	2432	3782.057670	31857	4	0.289896	32082	6	0.312222	10940888	0.000000
319872775	52286.000000	2685	3026.742941	32220	7	0.473462	32087	4	0.252896	10924430	0.000000
319879643	47979.000000	2481	3410.739046	32047	4	0.407028	32017	3	0.343727	10908147	0.000000
319875072	50331.000000	2600	3203.747011	31903	4	0.162766	31833	0	0.244407	10891994	0.000000
319855799	48113.000000	2574	3257.864477	31865	10	0.110632	31921	4	0.290739	10875841	0.000000
319850389	49720.000000	2548	3230.359201	32086	3	0.370000	32155	3	0.511007	10859834	0.000000
319887560	49113.000000	2467	3259.374022	31978	5	0.346943	32019	8	0.158176	10843908	0.000000
319861371	49852.000000	2588	3280.642992	31880	3	0.302139	31915	7	0.364098	10827950	0.000000
319854782	48779.000000	2578	3282.205792	32101	5	0.317007	31972	3	0.152413	10811862	0.000000
319861214	49389.000000	2533	3239.265358	32107	4	0.585749	31905	4	0.354022	10795933	0.000000
319875378	49095.000000	2554	3263.168681	31894	4	0.423132	31995	3	0.398950	10779936	0.000000
319854182	49714.000000	2591	3244.631063	31968	8	0.521084	31960	3	0.441620	10763978	0.000000
319853351	49340.000000	2554	3267.156626	32257	4	0.238460	32037	5	0.527466	10748136	0.000000
319861169	49202.000000	2555	3223.553639	32138	6	0.334118	31915	4	0.384072	10732102	0.000000
319860395	49334.000000	2524	3341.000856	32033	3	0.410755	31769	5	0.599317	10716309	0.000000
319845637	49062.000000	2527	3223.105455	32023	4	0.532282	32055	10	0.221614	10700119	0.000000
319862776	48992.000000	2568	3246.809019	31916	5	0.316910	32201	2	0.276044	10684478	0.000000
319870204	49273.000000	2559	3174.931485	31908	11	0.270535	32307	8	0.437059	10668773	0.000000
319853445	49621.000000	2618	3302.437238	31935	5	0.355918	32004	3	0.607089	10653000	0.000000
319867333	49428.000000	2674	3265.325419	32232	7	0.540776	32115	10	0.276551	10637260	0.000000
319889794	48565.000000	2568	3242.594513	31615	4	0.310148	31776	6	0.463494	10621593	0.000000
319862058	49728.000000	2476	3293.473765	32089	8	0.418710	31694	4	0.479554	10605625	0.000000
319848863	49638.000000	2526	3270.889321	32001	7	0.195526	32098	6	0.232719	10590060	0.000000
319869514	48676.000000	2577	3223.571368	31999	5	0.244454	32125	8	0.322410	10574382	0.000000
319881941	50564.000000	2632	3301.024164	32014	8	0.401724	31915	3	0.396947	10558595	0.000000
319854520	48614.000000	2532	3242.630660	31708	3	0.585676	32057	8	0.132114	10542952	0.000000
319876418	50264.000000	2635	3286.893277	31945	7	0.424390	31736	10	0.446717	10527414	0.000000
319863653	49099.000000	2537	3266.822243	31911	3	0.086847	32042	5	0.203696	10511779	0.000000
319862300	48900.000000	2535	3231.661472	32155	6	0.394477	32044	5	0.215489	10496101	0.000000
319873927	49710.000000	2622	3305.357250	31961	6	0.632736	31998	6	0.342717	10480387	0.000000
319835861	50480.000000	2565	3271.063129	31735	8	0.201614	31946	3	0.515389	10465074	0.000000
319860045	48301.000000	2499	3223.793400	31709	3	0.280023	31889	2	0.480366	10449611	0.000000
319833594	49254.000000	2512	3238.610462	32005	6	0.495830	32091	4	0.195400	10434026	0.000000
319856121	48940.000000	2544	3278.193265	31962	5	0.510455	32071	4	0.400381	10418552	0.000000
319874647	49413.000000	2648	3253.995859	31791	3	0.372777	32080	6	0.297151	10403098	-1.#IND00
319872112	49272.000000	2561	3243.316752	31972	6	0.479993	31996	4	0.300883	10387751	-1.#IND00
319874765	48853.000000	2483	3222.491444	32084	6	0.269421	31750	6	0.382608	10372234	-1.#IND00
319869135	49405.000000	2543	3286.394629	32056	11	0.353472	31935	3	0.272384	10356835	0.004513
319877292	48795.000000	2556	3275.692586	31996	2	0.226726	31893	2	0.303102	10341588	-0.000500
319870697	50007.000000	2583	3233.591281	31946	6	0.151499	32003	3	0.388412	10326045	-0.000472
319854312	48792.000000	2566	3294.402306	32051	8	0.425207	32002	1	0.545292	10310820	0.001064
319865695	49221.000000	2561	3230.552182	31959	8	0.212561	31763	6	0.202141	10295511	0.001832
319884783	49481.000000	2558	3241.925257	32083	4	0.235005	31984	1	0.136279	10280217	0.001524
319872504	49290.000000	2513	3281.506171	31855	6	0.504474	31961	6	0.282603	10264977	0.001327
319860570	49526.000000	2631	3266.122646	31834	2	0.483842	32110	5	0.204267	10249683	0.006288
319860580	49333.000000	2557	3228.317757	32086	9	0.428831	31662	2	0.251172	10234714	0.001995
319864963	49185.000000	2507	3260.696834	31902	8	0.552289	31776	8	0.298746	10219614	0.001779
319874858	49372.000000	2543	3256.608682	32148	6	0.307191	31876	3	0.175357	10204326	0.001270
319856998	49517.000000	2578	3263.907066	31913	0	0.062430	31823	5	0.359156	10189283	0.003257
319884290	48886.000000	2449	3264.068172	31955	3	0.200193	31919	7	0.198506	10174027	0.003042
319861826	50210.000000	2594	3307.082642	32236	5	0.279589	32134	4	0.409204	10158884	0.002181
319890481	48968.000000	2520	3238.451230	31937	2	0.341839	31951	6	0.260157	10143907	0.000422
319871224	49047.000000	2540	3261.193356	31980	5	0.382183	32025	1	0.130600	10128652	-0.000869
319867988	48907.000000	2526	3264.567329	32126	9	0.318161	31762	5	0.331837	10113749	-0.001622
319882374	49032.000000	2588	3222.442518	31992	2	0.383943	31775	2	0.219066	10098684	-0.000367
319856041	49730.000000	2543	3264.529551	31869	7	0.315954	31952	5	0.288954	10083671	0.000226
319878154	48599.000000	2562	3268.445378	32214	5	0.386181	31807	8	0.459098	10068822	0.000854
319859087	49547.000000	2717	3216.389979	32182	1	0.624570	31914	7	0.219525	10053866	0.001386
319881472	48675.000000	2467	3250.506972	31998	4	0.299873	32174	4	0.270677	10038921	0.000497
319867972	49956.000000	2563	3270.750041	32048	4	0.128631	31884	10	0.257062	10023901	0.001064
319887201	49543.000000	2639	3235.323021	31980	5	0.389355	31976	6	0.362711	10008811	0.001305
319856029	49333.000000	2534	3250.593437	32053	1	0.237199	31988	7	0.393123	9993875	0.001092
319862480	49380.000000	2644	3302.096995	32121	8	0.350095	32103	3	0.277487	9978801	0.002042
319853766	49460.000000	2532	3225.068598	31927	1	0.251513	32094	8	0.265915	9964012	0.001975
319864477	49483.000000	2590	3268.214289	31980	4	0.396559	31966	2	0.335289	9949226	0.001743
319875570	49130.000000	2592	3243.517863	31970	3	0.213050	31916	3	0.211622	9934488	0.001151
319860649	49204.000000	2553	3257.577311	32022	4	0.451951	32110	3	0.352718	9919645	0.001868
319850194	48844.000000	2604	3256.220243	31925	3	0.277168	32027	4	0.265612	9905099	0.001895
319868783	49650.000000	2541	3267.339325	31780	0	0.051283	31987	4	0.273881	9890685	0.000872
319868337	49461.000000	2639	3288.785085	32002	3	0.074427	31862	10	0.471200	9876024	0.000899
319873020	48483.000000	2537	3209.112844	31806	4	0.384383	31956	3	0.170877	9861308	0.000639
319884925	50108.000000	2652	3321.813456	31971	5	0.172277	31800	3	0.260593	9846588	0.000159
319864575	48374.000000	2574	3220.865899	31941	9	0.458799	32003	2	0.438313	9832077	0.000363
319857240	49431.000000	2641	3242.920324	31694	8	0.379315	31722	7	0.102809	9817589	0.000488
319853956	48855.000000	2589	3239.774456	31960	11	0.414858	32253	7	0.114066	9803188	0.001522
319866393	49465.000000	2447	3237.679858	31763	2	0.598007	32063	5	0.355807	9788698	0.001685
319862544	49184.000000	2506	3313.322879	32145	6	0.266664	31912	8	0.240169	9774112	0.001154
319870643	49360.000000	2552	3244.647028	32007	4	0.456916	31909	5	0.201959	9759520	0.000794
319880661	49448.000000	2582	3267.975402	31921	5	0.422794	32040	3	0.412340	9745082	0.000995
319875901	49533.000000	2536	3276.319423	31786	3	0.230354	32289	5	0.394477	9730691	0.000897
319865686	49272.000000	2571	3262.873013	31888	6	0.345985	32007	3	0.379217	9716314	0.001097
319867078	48926.000000	2570	3250.771617	32104	3	0.516013	31929	3	0.278722	9701936	0.001172
319873883	49684.000000	2631	3247.295425	31995	3	0.194284	32032	3	0.279300	9687372	0.001186
319877913	48775.000000	2557	3237.856079	31887	6	0.371573	31949	8	0.334431	9673147	0.001146
319863975	50436.000000	2668	3259.424580	31943	4	0.343689	31904	8	0.329734	9658966	0.001373
319862017	49084.000000	2518	3273.693500	31913	5	0.367208	31808	3	0.422336	9644855	0.001424
319865956	49644.000000	2546	3286.972941	31825	1	0.138109	32148	4	0.181440	9630565	0.001974
319875132	49594.000000	2565	3243.925394	31889	2	0.273427	32096	11	0.305524	9616368	0.002022
319880457	49052.000000	2507	3245.721544	31994	5	0.241907	31906	4	0.088962	9602083	0.002048
319852820	49465.000000	2657	3230.350943	31928	6	0.287030	31886	2	0.244747	9587607	0.001904
319853017	48273.000000	2496	3271.763885	31876	5	0.299873	31955	5	0.472397	9573439	0.001658
319866338	49923.000000	2579	3239.474469	31993	9	0.325359	31975	7	0.330831	9559547	0.001563
319878007	48491.000000	2530	3232.383536	31866	3	0.191896	31956	4	0.353866	9545616	0.001549
319857686	49838.000000	2608	3229.134199	32138	1	0.258881	32002	3	0.328810	9531579	0.002444
npatches	nstrain	runtime	dt	init_x	init_y	init_y_blood	init_z	init_S	beta0	beta1	beta2	beta3	mean_beta	B	d	delta	delta_blood	b[0]	mut	m	CTL	c	g	epsilon	k	het	lambda	rho	omega	x_max	patch.dyna	DELTA	A	VA
10000	1	100.000000	0.000100	21900	9499	5000000	0.001000	10000000	2.457467	2.950816	5.289518	4.008763	4	8000000000.000000	0.010000	1.000000	1.000000	800000	0.000050	0.048000	0	0.500000	0.000000	25.000000	10.000000	0.500000	0.001000	0.001000	0.010000	31987	0	10.000000	7.000000	1.000000
sus	inf	inf_blood	z	x[0]	y[0][0]	z[0]	x[1]	y[1][0]	z[1]	S[0]	synchrony
219000000	94990000.000000	5000000	10.000000	21900	9499	0.001000	21900	9499	0.001000	10000000	0.000000
296550473	150059277.000000	7824198	3940.834452	30548	14341	0.394083	30334	14327	0.394083	10589117	0.000000
317082576	15429264.000000	807872	6324.976263	31746	1440	0.632498	31698	1511	0.632498	10840117	0.000000
319805115	306651.000000	16111	7771.013291	31993	31	0.777101	31879	28	0.777101	10841033	0.000000
319874645	32908.000000	1699	1260.281757	31965	4	0.095757	32200	5	0.145695	10825032	0.000000
319863817	61164.000000	3195	3516.879727	31864	1	0.288879	32037	4	0.269661	10808977	0.000000
319865003	42409.000000	2214	2589.287734	31784	3	0.498311	31889	3	0.051468	10792924	0.000000
319864927	48949.000000	2419	3080.085444	31987	4	0.242445	32010	1	0.086200	10777042	0.000000
319871372	46364.000000	2517	2878.805467	32015	7	0.172422	31987	6	0.317606	10761015	0.000000
319888989	47182.000000	2462	2932.485383	32000	2	0.067376	32034	5	0.363157	10744942	0.000000
319856131	47719.000000	2491	2938.720882	32331	2	0.134864	31715	2	0.503764	10729073	0.000000
319856419	46770.000000	2424	2952.563936	32044	3	0.190794	31945	5	0.477114	10713296	0.000000
319853295	47180.000000	2452	2883.489532	32047	2	0.213300	31921	6	0.177056	10697292	0.000000
319868612	47331.000000	2451	2975.888049	31920	2	0.072963	31968	5	0.251289	10681485	0.000000
319893887	46714.000000	2420	2922.619232	32298	5	0.333310	31992	7	0.329759	10665747	0.000000
319876859	46687.000000	2474	2928.552188	31977	5	0.121247	32129	2	0.088088	10649882	0.000000
319880662	47580.000000	2419	2979.691671	31952	5	0.335233	32214	4	0.362082	10634217	0.000000
319866130	46971.000000	2339	2873.138044	32052	3	0.128608	32098	7	0.259445	10618460	0.000000
319867536	47369.000000	2365	2957.057471	31689	3	0.244141	31963	6	0.106885	10602718	0.000000
319868886	47234.000000	2316	2892.823383	32047	5	0.234942	31893	4	0.221658	10587102	0.000000
319859721	46612.000000	2365	2944.923317	32152	2	0.223054	31908	6	0.226768	10571475	0.000000
319859153	47875.000000	2489	2939.346367	31989	6	0.169955	32067	5	0.367506	10555956	0.000000
319849382	47093.000000	2516	2924.548657	31935	3	0.220951	32058	5	0.218681	10540500	0.000000
319872608	46728.000000	2346	2896.948737	32206	5	0.182763	32048	2	0.304138	10525000	0.000000
319850283	46965.000000	2402	2911.476408	31826	1	0.242749	32004	2	0.357437	10509460	0.000000
319874416	47259.000000	2547	2975.590266	32200	2	0.195212	32048	4	0.495635	10493922	0.000000
319856220	46669.000000	2408	2874.562543	32143	4	0.104664	31938	2	0.195940	10478407	0.000000
319888159	46900.000000	2518	2960.038342	31947	3	0.193809	31966	2	0.338008	10463032	0.000000
319840946	47275.000000	2472	2935.728324	31955	3	0.162727	31890	3	0.344104	10447729	0.000000
319847222	46567.000000	2360	2913.703671	31901	3	0.235454	32013	5	0.435866	10432342	0.000000
319867322	46977.000000	2465	2972.219849	31873	3	0.376844	32280	1	0.222006	10416819	0.000000
319849475	47290.000000	2489	2880.259913	31842	3	0.403853	32019	8	0.201464	10401428	0.000000
319854081	46429.000000	2489	2908.272998	32005	6	0.225260	32086	5	0.227709	10386087	0.000000
319861883	46551.000000	2365	2908.824960	31781	6	0.225564	32153	4	0.319098	10370655	0.000000
319849890	47401.000000	2446	2961.940848	31780	4	0.130830	32009	4	0.164273	10355342	0.000000
319860001	47101.000000	2458	2886.237369	31934	4	0.337542	31747	4	0.364888	10340204	0.000000
319863435	46491.000000	2428	2938.437862	32275	1	0.070742	31704	3	0.158403	10325070	0.000000
319878722	47533.000000	2437	2909.401031	32107	5	0.134519	32084	5	0.330088	10309841	0.000000
319883097	47495.000000	2516	2928.033824	32097	3	0.177295	32045	4	0.164264	10294440	0.000000
319861783	47123.000000	2275	2970.626853	32074	7	0.157076	31940	1	0.104433	10279163	0.000000
319863085	46443.000000	2438	2889.007245	32137	3	0.197755	32065	6	0.146324	10264287	-1.#IND00
319867260	47700.000000	2441	2971.802202	31965	2	0.339872	32113	3	0.323263	10249320	-1.#IND00
319854712	46197.000000	2464	2890.391538	31876	5	0.203420	31986	3	0.278375	10234259	0.000940
319844181	48023.000000	2500	2979.323153	31908	4	0.199118	31975	6	0.292604	10218923	0.005616
319892047	47212.000000	2497	2931.381030	32044	5	0.265308	32060	1	0.164218	10203808	0.007669
319863365	47008.000000	2365	2929.519841	32097	4	0.211686	31979	6	0.370883	10188526	0.010604
319852449	47281.000000	2498	2912.781747	32068	6	0.300523	32029	3	0.266376	10173432	0.011614
319837109	47554.000000	2405	2945.607167	31764	2	0.247949	31939	8	0.469639	10158196	0.010433
319880855	47874.000000	2447	2957.494668	31887	5	0.416241	31975	6	0.260273	10143011	0.011321
319867735	46790.000000	2480	2898.843621	32195	4	0.174131	31923	7	0.374522	10128123	0.010982
319860306	47564.000000	2463	2969.781176	32008	3	0.144949	31818	4	0.206230	10113261	0.011032
319868426	46838.000000	2369	2935.441040	31879	4	0.276769	32154	1	0.380151	10098315	0.010449
319848498	48019.000000	2450	2960.999396	32178	3	0.321185	32034	5	0.359295	10083367	0.006803
319860188	46669.000000	2352	2914.673749	32340	5	0.154991	31950	2	0.346114	10068727	0.006652
319864767	46964.000000	2417	2921.548506	31928	5	0.218487	31719	5	0.331460	10053658	0.006330
319874839	46963.000000	2505	2927.816010	32030	7	0.444090	32075	3	0.271010	10038726	0.005579
319855555	47474.000000	2430	2963.780963	32055	4	0.099089	32176	3	0.360669	10024079	0.004717
319854999	46501.000000	2443	2908.721203	32127	6	0.116627	32126	9	0.158001	10009236	0.004418
319829921	47074.000000	2426	2922.888543	32198	3	0.351462	32089	9	0.357362	9994474	0.005234
319874597	47112.000000	2477	2906.767837	31944	3	0.280819	31684	2	0.511748	9979594	0.004336
319863275	47270.000000	2470	2896.100622	31848	3	0.340089	32039	3	0.321068	9964840	0.003912
319860349	46732.000000	2417	2953.200584	31942	5	0.318435	31965	7	0.129743	9949989	0.003389
319897104	46871.000000	2363	2891.432293	31741	4	0.190416	32006	4	0.290548	9935207	0.004059
319869873	47249.000000	2488	2927.639826	32051	5	0.137933	31990	4	0.190463	9920221	0.003971
319839428	47028.000000	2476	2907.176544	32084	6	0.159897	32096	2	0.214097	9905647	0.003869
319858871	46939.000000	2396	2935.137730	32354	8	0.346592	32047	3	0.314831	9890945	0.001492
319858005	47150.000000	2466	2926.154979	31975	1	0.320563	32029	4	0.190983	9876491	-0.000180
319846774	46782.000000	2408	2871.962484	31846	5	0.301234	31962	8	0.443878	9861981	0.000152
319863164	47480.000000	2432	2961.552573	32097	1	0.243476	31972	5	0.292525	9847339	-0.000445
319856848	47139.000000	2371	2897.536803	31573	3	0.155398	31981	1	0.129286	9832744	-0.001112
319868095	47475.000000	2431	2946.516372	31924	4	0.302979	32005	6	0.275830	9818093	-0.001397
319879415	46660.000000	2398	2922.409705	31748	5	0.275068	31906	3	0.277989	9803759	-0.001082
319874977	47018.000000	2486	2975.909583	31950	5	0.151163	32103	8	0.453681	9789413	-0.001220
319875649	47110.000000	2474	2921.500757	32036	6	0.059631	32089	5	0.146273	9774777	-0.001094
319881910	47150.000000	2469	2911.047662	31767	5	0.196132	31950	7	0.220275	9760539	-0.001129
319842426	46798.000000	2384	2954.699463	31828	4	0.271594	32133	5	0.382603	9746134	-0.001089
319867270	47142.000000	2412	2855.657341	32107	5	0.341049	32051	6	0.295133	9731839	-0.001088
319866700	46852.000000	2394	2965.645877	31904	4	0.206446	31829	2	0.295063	9717403	-0.001166
319861720	47285.000000	2465	2965.644748	32200	3	0.408969	32013	9	0.363457	9702922	-0.000879
319854432	46934.000000	2478	2901.539876	32080	6	0.231344	32018	4	0.408050	9688732	-0.001013
319867077	46577.000000	2441	2941.629336	31971	3	0.229663	31870	5	0.437236	9674420	-0.001913
319867086	47698.000000	2458	2923.398115	31969	8	0.407595	32076	5	0.297739	9660039	-0.003058
319851483	46765.000000	2384	2922.081671	32167	3	0.121999	32097	7	0.213194	9645831	-0.003483
319855528	47314.000000	2450	2959.054226	31854	0	0.169415	31812	3	0.482173	9631527	-0.003396
319879387	46652.000000	2396	2932.801512	32119	4	0.351978	31885	2	0.161387	9617462	-0.003293
319841529	47586.000000	2451	2944.168307	32066	2	0.308651	32068	5	0.283016	9603230	-0.003163
319861289	46692.000000	2401	2897.723761	31950	4	0.114363	32228	5	0.119383	9589059	-0.003052
319857891	46932.000000	2427	2943.770557	32101	6	0.341373	32007	6	0.176988	9574649	-0.003097
319876945	47569.000000	2472	2964.486854	31802	1	0.256067	31963	3	0.301785	9560570	-0.003489
319894486	46658.000000	2480	2901.345956	32168	4	0.183172	31961	5	0.231228	9546422	-0.003103
319862499	46352.000000	2421	2910.830715	32048	5	0.131390	31999	5	0.317780	9532301	-0.003094
319870303	47104.000000	2488	2893.285359	31726	3	0.181308	32046	5	0.341762	9518175	-0.003303
319856244	47430.000000	2454	2954.275550	32019	6	0.435167	32070	4	0.356072	9504292	-0.003250
319841713	47383.000000	2534	2880.375649	32077	4	0.381722	31971	3	0.215468	9490282	-0.002551
319876292	47228.000000	2504	2971.898815	32037	3	0.273921	31929	5	0.420982	9476194	-0.002397
319836693	46853.000000	2458	2908.139451	31867	3	0.328141	31943	2	0.218171	9462410	-0.002303
319840358	47862.000000	2537	2954.713948	32062	0	0.272625	31907	6	0.177168	9448524	-0.002399
319868357	46564.000000	2469	2891.476754	32020	3	0.208838	31966	5	0.232961	9434639	-0.002955
319862287	47591.000000	2515	2944.481815	31942	5	0.103080	31902	6	0.192150	9420652	-0.003288
319873990	46674.000000	2439	2905.630052	31984	2	0.285310	31906	7	0.370365	9406753	-0.003330
npatches	nstrain	runtime	dt	init_x	init_y	init_y_blood	init_z	init_S	beta0	beta1	beta2	beta3	mean_beta	B	d	delta	delta_blood	b[0]	mut	m	CTL	c	g	epsilon	k	het	lambda	rho	omega	x_max	patch.dyna	DELTA	A	VA
10000	1	100.000000	0.000100	21900	9499	5000000	0.001000	10000000	5.435682	5.969519	5.392397	2.497511	4	8000000000.000000	0.010000	1.000000	1.000000	800000	0.000050	0.048000	0	0.500000	0.000000	25.000000	11.000000	0.500000	0.001000	0.001000	0.010000	31987	0	10.000000	7.000000	1.000000
sus	inf	inf_blood	z	x[0]	y[0][0]	z[0]	x[1]	y[1][0]	z[1]	S[0]	synchrony
219000000	94990000.000000	5000000	10.000000	21900	9499	0.001000	21900	9499	0.001000	10000000	0.000000
300156523	123847042.000000	6459670	3940.834452	29273	12842	0.394083	29150	13316	0.394083	10548811	0.000000
318341507	7987416.000000	419674	6324.976263	31832	850	0.632498	31744	843	0.632498	10727397	0.000000
319870933	81058.000000	4294	7755.098071	32298	11	0.777101	32174	8	0.777101	10719103	0.000000
319882588	46936.000000	2437	1583.328502	31984	4	0.107355	32008	8	0.187229	10703339	0.000000
319864900	45347.000000	2350	3260.870712	31999	1	0.146286	32065	8	0.258206	10687437	0.000000
319848212	46203.000000	2409	2459.402027	32112	2	0.138625	32042	6	0.185951	10671622	0.000000
319855510	44081.000000	2242	2664.588688	32091	1	0.237572	32075	6	0.194154	10655763	0.000000
319869046	45325.000000	2328	2638.220630	31915	4	0.228309	32072	3	0.139587	10640013	0.000000
319861955	45024.000000	2345	2676.064711	32121	6	0.109505	32246	3	0.161049	10624231	0.000000
319850756	45063.000000	2260	2593.107545	31971	6	0.359619	31963	4	0.436263	10608468	0.000000
319860935	45143.000000	2352	2677.504124	32002	3	0.115474	32122	5	0.124207	10592634	0.000000
319845771	44947.000000	2307	2671.216579	31933	2	0.083787	31791	10	0.321624	10576997	0.000000
319850491	45244.000000	2308	2622.616249	32005	3	0.260626	32245	7	0.233505	10561267	0.000000
319855985	45103.000000	2266	2664.836678	32156	3	0.349650	31914	2	0.217529	10545578	0.000000
319855108	44934.000000	2376	2601.988042	31909	5	0.099050	32180	8	0.229278	10530121	0.000000
319853103	45324.000000	2423	2672.083268	31999	6	0.309050	32149	2	0.076758	10514337	0.000000
319880739	44909.000000	2338	2635.986930	31859	4	0.163124	31949	4	0.140411	10498777	0.000000
319886689	45471.000000	2357	2627.483306	32061	6	0.283928	32232	6	0.366110	10483079	0.000000
319889361	44332.000000	2318	2620.541810	31928	8	0.340361	31939	5	0.490283	10467492	0.000000
319867148	45368.000000	2351	2697.352337	31864	1	0.311221	31935	5	0.263587	10451851	0.000000
319868803	44963.000000	2319	2609.898783	31804	6	0.233060	31663	4	0.346641	10436472	0.000000
319876384	45699.000000	2417	2660.382194	31950	3	0.289062	32067	5	0.244356	10421079	0.000000
319887040	44602.000000	2398	2603.494214	32061	5	0.499621	32146	4	0.305293	10405754	0.000000
319874581	45092.000000	2356	2637.057474	32052	1	0.085019	31923	9	0.176691	10390458	0.000000
319868519	45510.000000	2422	2668.734993	31874	4	0.305044	31925	2	0.171241	10374845	0.000000
319887257	45222.000000	2307	2627.227629	31900	3	0.387687	32056	3	0.227607	10359478	0.000000
319855496	45898.000000	2267	2659.004561	31877	7	0.628618	31894	8	0.494592	10344275	0.000000
319868021	45211.000000	2347	2638.592279	31848	1	0.128564	31865	2	0.367993	10329106	0.000000
319856292	45223.000000	2282	2597.108358	32202	4	0.314768	31898	9	0.260562	10313708	0.000000
319847273	45006.000000	2371	2663.354057	31918	11	0.220903	31962	6	0.309826	10298346	0.000000
319881017	45430.000000	2403	2618.290437	31856	5	0.128355	32013	2	0.252989	10283166	0.000000
319856517	44758.000000	2363	2649.073938	32009	9	0.252444	31992	6	0.279359	10267822	0.000000
319862390	45378.000000	2274	2652.794641	32002	5	0.323006	31890	2	0.400900	10252691	0.000000
319865333	45081.000000	2290	2631.749885	31596	8	0.062036	32006	4	0.276407	10237499	0.000000
319865330	45492.000000	2372	2630.230630	31997	5	0.168726	31762	3	0.438886	10222513	0.000000
319865438	44850.000000	2280	2634.961492	31965	5	0.245562	31916	1	0.256897	10207452	0.000000
319838926	45591.000000	2337	2665.866781	31889	8	0.165170	32270	3	0.418253	10192499	0.000000
319842830	44011.000000	2317	2595.161813	31726	4	0.282384	32010	2	0.272104	10177392	0.000000
319874512	45888.000000	2347	2675.090095	32228	10	0.326873	32049	5	0.186454	10161906	0.000000
319858786	45162.000000	2366	2625.513389	31953	3	0.192422	31990	2	0.296450	10146795	-1.#IND00
319849677	45742.000000	2457	2666.027750	31987	6	0.386842	32092	5	0.390592	10131838	-1.#IND00
319871848	45079.000000	2273	2620.436234	32010	2	0.183459	31981	3	0.291909	10116549	-0.005064
319854682	44685.000000	2349	2637.193572	32140	3	0.456604	32048	4	0.097396	10101511	-0.001117
319871535	44928.000000	2333	2672.109354	31925	9	0.299288	31862	1	0.226046	10086446	-0.010675
319859175	44926.000000	2279	2608.289558	31906	7	0.446989	32123	11	0.266733	10071738	-0.004988
319861437	45062.000000	2418	2669.145181	32145	8	0.175195	32134	4	0.204356	10056671	-0.004865
319867502	44679.000000	2357	2573.993635	31841	5	0.282481	32031	8	0.156513	10041772	-0.001969
319872633	45444.000000	2457	2662.894980	32022	6	0.344025	32183	2	0.112130	10026834	-0.003954
319869352	44718.000000	2272	2601.169883	31927	3	0.073131	32044	5	0.352611	10011789	-0.007135
319848171	44922.000000	2363	2666.601368	32140	4	0.428514	31715	3	0.482141	9997035	-0.005396
319869308	45284.000000	2265	2637.132314	31832	4	0.403029	32043	5	0.312407	9982207	-0.005316
319879373	44992.000000	2367	2637.384629	32065	8	0.307531	31937	10	0.421890	9967520	-0.004946
319864164	44884.000000	2271	2610.760255	31934	5	0.438102	32094	7	0.329476	9952772	-0.004106
319855030	44875.000000	2379	2668.980959	32050	7	0.268416	31939	5	0.081116	9938050	-0.003247
319855891	44938.000000	2350	2620.907493	31895	6	0.352196	32157	1	0.037765	9923316	-0.003016
319864450	44694.000000	2383	2570.074482	31901	4	0.406735	31972	1	0.037428	9908659	-0.000308
319865310	45452.000000	2360	2677.808786	32062	2	0.485653	32006	6	0.210971	9894072	-0.001341
319895480	44965.000000	2375	2663.935489	31964	3	0.298065	32000	7	0.376287	9879382	0.001225
319849038	45618.000000	2213	2640.909317	32005	3	0.280276	32051	5	0.309724	9864932	0.001902
319862820	44840.000000	2471	2659.927940	32178	3	0.164373	32146	6	0.265416	9850423	0.001728
319885854	45079.000000	2315	2651.084394	31939	2	0.236968	32115	12	0.501518	9836041	0.000078
319841566	44961.000000	2326	2614.142227	32146	11	0.282808	32060	8	0.301289	9821536	0.000200
319867689	45241.000000	2330	2683.504843	32225	6	0.184436	32168	7	0.253291	9806847	-0.000613
319868303	45085.000000	2374	2621.673399	32103	3	0.220015	31988	4	0.102150	9792124	-0.001141
319873080	44207.000000	2252	2645.099224	31990	2	0.218718	32010	5	0.296688	9777639	-0.001310
319873793	45267.000000	2385	2672.722261	31910	5	0.262522	31936	6	0.308554	9763007	-0.001641
319853875	45172.000000	2337	2647.461773	31878	4	0.103991	31939	2	0.212402	9748652	-0.002079
319888045	44349.000000	2325	2640.589617	31695	3	0.375236	31851	6	0.229810	9734147	-0.003218
319858267	45461.000000	2338	2669.888100	32030	3	0.373503	31799	1	0.246661	9719613	-0.002090
319855030	44114.000000	2207	2605.648076	32094	3	0.279013	31758	4	0.416097	9705301	-0.001877
319848420	45299.000000	2382	2681.303846	32011	10	0.459221	31790	1	0.075561	9691096	-0.002061
319868345	44690.000000	2362	2620.253699	31866	5	0.073058	31969	6	0.191958	9676786	-0.002050
319887770	45246.000000	2320	2684.907920	32113	4	0.168617	32025	9	0.292849	9662442	-0.002046
319853015	44954.000000	2306	2613.124633	32022	7	0.250575	31914	6	0.280437	9648240	-0.001638
319841083	44962.000000	2338	2642.347772	31825	5	0.284955	31812	3	0.339121	9633855	-0.001479
319885286	45418.000000	2327	2598.704016	31914	5	0.376025	31773	4	0.229831	9619643	-0.001555
319877429	45111.000000	2305	2629.670360	32018	3	0.175606	32171	10	0.405635	9605576	-0.000308
319866192	45216.000000	2351	2647.486725	31988	6	0.387106	31964	5	0.283369	9591545	-0.002857
319861055	44434.000000	2303	2642.217682	31822	10	0.184471	32041	9	0.368698	9577451	-0.002790
319869933	45648.000000	2405	2677.072192	32110	8	0.391505	31926	10	0.345703	9563306	-0.002680
319858443	44414.000000	2231	2607.558207	32057	5	0.243169	32060	3	0.315397	9549272	-0.004104
319855827	45400.000000	2399	2649.423568	31831	5	0.224229	31932	4	0.283171	9535211	-0.003778
319861559	45249.000000	2347	2627.741203	32025	5	0.487396	32006	2	0.278368	9521362	-0.003651
319884307	44900.000000	2318	2657.762265	31829	7	0.297218	32251	6	0.370255	9506983	-0.003127
319846777	44619.000000	2250	2599.984444	31949	3	0.419797	31982	5	0.184317	9492857	-0.001733
319865228	45539.000000	2400	2717.572684	32145	3	0.385226	31976	1	0.240532	9478874	-0.000640
319875948	44732.000000	2342	2572.789700	32080	4	0.287248	31851	3	0.332466	9464739	-0.000872
319865399	44859.000000	2370	2680.599574	31948	3	0.154737	32156	10	0.443242	9450618	0.000261
319884197	45670.000000	2360	2628.328338	32235	7	0.249868	32198	5	0.246244	9436723	-0.000826
319867291	44685.000000	2318	2640.356689	31919	0	0.264283	31850	3	0.542830	9422795	-0.000573
319864358	44980.000000	2283	2633.470856	32209	3	0.230665	32052	5	0.450695	9409008	-0.000455
319853358	44570.000000	2360	2641.938408	31881	4	0.092517	32004	2	0.200231	9394998	-0.000603
319862932	45207.000000	2459	2652.100370	32093	11	0.236185	31926	3	0.098227	9381302	-0.000603
319885585	44977.000000	2315	2632.072991	32109	6	0.220005	31953	2	0.298354	9367274	-0.000689
319876374	44861.000000	2300	2637.597466	31970	6	0.395592	32124	8	0.238470	9353376	-0.000580
319867812	45398.000000	2338	2634.386848	32003	5	0.221137	31936	3	0.237066	9339692	0.000175
319863339	44626.000000	2280	2648.673778	31895	8	0.273505	31824	7	0.207667	9325763	0.000127
319865719	45361.000000	2472	2625.573156	32044	1	0.124178	32014	13	0.397344	9311972	0.000114
319858809	44212.000000	2261	2610.586063	32091	2	0.136156	31858	9	0.541477	9298139	0.000159
npatches	nstrain	runtime	dt	init_x	init_y	init_y_blood	init_z	init_S	beta0	beta1	beta2	beta3	mean_beta	B	d	delta	delta_blood	b[0]	mut	m	CTL	c	g	epsilon	k	het	lambda	rho	omega	x_max	patch.dyna	DELTA	A	VA
10000	1	100.000000	0.000100	21900	9499	5000000	0.001000	10000000	3.296698	4.399080	3.859986	5.909737	4	8000000000.000000	0.010000	1.000000	1.000000	800000	0.000050	0.048000	0	0.500000	0.000000	25.000000	12.000000	0.500000	0.001000	0.001000	0.010000	31987	0	10.000000	7.000000	1.000000
sus	inf	inf_blood	z	x[0]	y[0][0]	z[0]	x[1]	y[1][0]	z[1]	S[0]	synchrony
219000000	94990000.000000	5000000	10.000000	21900	9499	0.001000	21900	9499	0.001000	10000000	0.000000
303227199	102296407.000000	5336760	3940.834452	30627	10114	0.394083	30193	10444	0.394083	10512415	0.000000
319078951	4104922.000000	214799	6324.976263	31776	401	0.632498	31884	401	0.632498	10639632	0.000000
319868239	25030.000000	1320	4841.566864	31995	7	0.178266	32160	0	0.300059	10627078	0.000000
319867701	54109.000000	2766	2076.188693	31996	4	0.222853	32123	6	0.190029	10611573	0.000000
319849304	38879.000000	1985	2448.313575	32072	3	0.412373	31860	4	0.299199	10595829	0.000000
319878332	45374.000000	2382	2457.754775	32186	1	0.107724	32086	1	0.181505	10580309	0.000000
319854612	42050.000000	2092	2383.642245	32042	2	0.180402	32054	2	0.255187	10564490	0.000000
319866122	43531.000000	2214	2425.492764	32110	7	0.105869	31985	2	0.217047	10548747	0.000000
319877894	42972.000000	2257	2396.769132	31920	4	0.246451	31946	2	0.206269	10532711	0.000000
319869134	43737.000000	2264	2393.701190	32132	5	0.280127	32120	4	0.250675	10516841	0.000000
319868288	43318.000000	2284	2417.003116	31947	4	0.169606	31795	3	0.263821	10501331	0.000000
319839458	42844.000000	2229	2374.366066	31980	8	0.084113	31962	3	0.213115	10485779	0.000000
319873610	43633.000000	2262	2446.432712	32033	4	0.264748	31900	4	0.156123	10470013	0.000000
319869999	42977.000000	2239	2348.296392	32091	2	0.234448	31970	1	0.251700	10454387	0.000000
319861715	43649.000000	2304	2442.603763	32072	4	0.289101	32065	4	0.179681	10438824	0.000000
319876110	43094.000000	2277	2368.146822	32181	8	0.115718	32086	10	0.243368	10423287	0.000000
319872044	42701.000000	2125	2391.067848	31914	7	0.204408	31954	3	0.372613	10408026	0.000000
319868045	43723.000000	2282	2402.846277	32053	3	0.124212	32118	3	0.489235	10392524	0.000000
319857555	43075.000000	2231	2443.042472	32112	10	0.175455	32146	2	0.197383	10376985	0.000000
319873453	44283.000000	2323	2399.209257	31850	4	0.381453	31867	3	0.341926	10361712	0.000000
319873507	43043.000000	2205	2383.549432	31897	6	0.291228	32026	3	0.423439	10346197	0.000000
319847507	43362.000000	2227	2389.002899	31955	4	0.168797	32080	4	0.139519	10330650	0.000000
319850570	42834.000000	2246	2447.494981	31743	4	0.149983	31807	3	0.176284	10315347	0.000000
319871760	43653.000000	2292	2422.722569	31747	1	0.136230	31833	4	0.278455	10299884	0.000000
319859891	43104.000000	2204	2412.731581	32228	2	0.302722	31921	3	0.053688	10284494	0.000000
319848667	43526.000000	2206	2382.690524	32207	2	0.176522	32124	4	0.306771	10269382	0.000000
319881500	43690.000000	2317	2382.558388	31920	4	0.105480	32237	4	0.201261	10254212	0.000000
319840274	43097.000000	2163	2430.966789	31744	4	0.426140	31852	7	0.276689	10238809	0.000000
319866682	43687.000000	2248	2421.016817	31927	4	0.258543	31903	3	0.427777	10223615	0.000000
319854893	44059.000000	2252	2401.977996	31838	7	0.223306	31802	4	0.237503	10208414	0.000000
319852881	42816.000000	2262	2410.148315	32089	3	0.232528	32097	4	0.485286	10193339	0.000000
319866635	43607.000000	2218	2422.424186	31859	2	0.223282	31933	7	0.368472	10178182	0.000000
319859789	43036.000000	2245	2386.079528	32050	8	0.450905	32028	3	0.404165	10162994	0.000000
319885777	42895.000000	2254	2396.295708	31973	1	0.225882	32044	5	0.278458	10147954	0.000000
319876460	43104.000000	2308	2384.992187	32038	3	0.156357	32189	5	0.194650	10132979	0.000000
319880131	43509.000000	2234	2420.798463	31971	6	0.258032	32115	5	0.225993	10118067	0.000000
319874036	42995.000000	2245	2429.640183	31939	8	0.133039	31749	3	0.179593	10103071	0.000000
319893043	42984.000000	2123	2373.059839	31820	3	0.123571	31822	3	0.321755	10088116	0.000000
319873705	43316.000000	2177	2436.138018	32098	2	0.359628	32125	2	0.166502	10073225	0.000000
319884568	43403.000000	2241	2369.655807	31899	1	0.168748	31963	5	0.160236	10058399	-1.#IND00
319838496	43081.000000	2288	2412.005829	32065	3	0.071256	32046	4	0.435433	10043348	-1.#IND00
319878368	43169.000000	2247	2369.300555	31825	8	0.235785	32090	4	0.351686	10028377	-1.#IND00
319849280	43435.000000	2321	2442.631451	32126	2	0.244969	31968	6	0.179672	10013539	0.008027
319859249	43422.000000	2256	2403.056767	31964	5	0.215786	31785	6	0.136650	9998577	0.006050
319857518	43375.000000	2159	2419.392276	31910	1	0.104250	32016	11	0.115951	9983813	0.004617
319867587	43538.000000	2367	2420.562373	32054	2	0.297764	31994	6	0.332669	9969148	-0.001442
319858103	43030.000000	2293	2376.234909	32072	4	0.241244	32188	3	0.317693	9954244	-0.002775
319862276	43294.000000	2233	2414.299713	32122	2	0.345697	31942	3	0.203596	9939407	-0.002808
319860739	43862.000000	2289	2402.019453	32107	4	0.082972	32137	4	0.107446	9924684	-0.004186
319862790	42947.000000	2266	2399.675022	32095	7	0.263053	32140	5	0.263761	9909846	-0.004153
319848633	43699.000000	2270	2421.666948	32087	6	0.146734	32003	8	0.245417	9895327	-0.012560
319881565	42816.000000	2287	2370.251399	32146	5	0.292449	31940	7	0.120999	9880830	-0.008286
319862885	43331.000000	2248	2429.391938	32060	2	0.224520	32178	3	0.064264	9866248	-0.006642
319869195	42946.000000	2186	2376.739579	32031	4	0.354468	31996	4	0.388240	9851701	-0.007001
319883137	43692.000000	2248	2411.895904	31945	5	0.570481	31977	4	0.203762	9837140	-0.004695
319871294	43117.000000	2236	2423.328610	32185	6	0.319721	31967	6	0.203411	9822431	-0.004550
319863275	43487.000000	2251	2404.987599	31785	3	0.181703	32027	8	0.225887	9807698	-0.003387
319860114	43363.000000	2305	2436.591777	32007	4	0.061548	31937	3	0.398744	9793332	-0.002845
319859167	43038.000000	2317	2370.489088	31772	2	0.215371	31910	6	0.374087	9778794	-0.001075
319860501	43030.000000	2203	2384.807923	32038	5	0.290535	31981	3	0.132662	9764286	-0.000241
319850228	42938.000000	2229	2399.843130	32100	4	0.228145	31896	3	0.113191	9749753	-0.000250
319876040	42943.000000	2295	2392.555561	31939	4	0.183356	31853	7	0.203898	9735383	-0.004178
319865477	43418.000000	2280	2408.609516	32026	2	0.156778	31975	2	0.157560	9720994	-0.004043
319876326	43662.000000	2215	2419.613323	31925	3	0.064829	31902	2	0.154485	9706630	-0.003171
319824282	42973.000000	2297	2418.537862	32102	6	0.367407	31953	9	0.269965	9692221	-0.003803
319868349	43190.000000	2262	2387.307140	32002	7	0.491675	32189	5	0.481413	9677950	-0.003828
319865457	43672.000000	2292	2416.506170	31958	9	0.104534	32290	8	0.176825	9663627	-0.003442
319861597	42567.000000	2208	2385.954259	31974	4	0.162808	31992	8	0.275240	9649002	-0.003365
319855518	43044.000000	2230	2406.727975	32098	2	0.299402	31778	3	0.187325	9634854	-0.004761
319879872	42492.000000	2179	2371.801775	32130	2	0.276296	31997	5	0.270541	9620638	-0.004967
319872519	43298.000000	2223	2447.356109	32089	3	0.324504	31946	5	0.156733	9606481	-0.004226
319867045	43018.000000	2330	2413.861912	32048	4	0.556707	32023	8	0.178005	9592254	-0.004217
319866352	43545.000000	2250	2407.660206	31988	2	0.511708	32011	4	0.229989	9577900	-0.003989
319874259	43206.000000	2343	2417.043915	31961	1	0.112124	31895	6	0.235154	9563570	-0.003778
319851669	42995.000000	2298	2405.088079	31943	6	0.121643	32111	7	0.480358	9549408	-0.003739
319862875	43513.000000	2293	2415.868379	32019	1	0.141178	31893	4	0.338283	9535314	-0.003831
319869248	43349.000000	2200	2399.296918	31914	7	0.199922	31982	1	0.048079	9521192	-0.003861
319874455	43587.000000	2309	2456.989579	31918	7	0.171988	31995	5	0.290630	9507071	-0.003775
319847175	43046.000000	2365	2374.673487	31861	4	0.227163	32266	4	0.329118	9493022	-0.003220
319853499	43978.000000	2200	2430.149104	32101	4	0.429856	31714	5	0.187416	9479084	-0.003118
319883861	42325.000000	2175	2368.080230	32139	4	0.181025	31707	6	0.247816	9465080	-0.003933
319845435	44185.000000	2290	2458.031048	31846	3	0.333720	32144	1	0.225144	9450981	-0.003893
319887215	42755.000000	2227	2376.424714	31887	10	0.159312	31911	7	0.172964	9436894	-0.005003
319861721	43462.000000	2263	2422.623107	31889	4	0.099431	31898	11	0.309140	9422972	-0.004861
319841132	43203.000000	2261	2424.847856	32099	3	0.290245	31895	1	0.102733	9409033	-0.004925
319889757	43313.000000	2246	2386.830483	31948	7	0.475485	31940	7	0.313731	9395041	-0.005221
319864759	43250.000000	2174	2438.923360	31934	6	0.320166	31926	3	0.369540	9381266	-0.005132
319869151	43585.000000	2278	2409.724410	32025	8	0.251878	31871	3	0.355280	9367480	-0.005052
319850034	42890.000000	2291	2419.458906	31964	3	0.369138	31920	6	0.453175	9353418	-0.004921
319834467	43749.000000	2264	2404.155280	32116	7	0.408791	32013	3	0.083966	9339647	-0.004957
319871101	43408.000000	2256	2445.705760	31782	2	0.204909	32029	7	0.203622	9325982	-0.004803
319865678	43448.000000	2340	2417.583660	32004	6	0.184429	31877	5	0.352782	9312451	-0.004958
319871710	43761.000000	2164	2402.135964	31877	10	0.138486	32019	5	0.086606	9298530	-0.004581
319875045	42429.000000	2307	2406.673779	32003	4	0.171918	31772	3	0.098274	9284769	-0.004297
319869021	43663.000000	2248	2421.597383	32063	2	0.286372	31978	4	0.299742	9271016	-0.004194
319857052	42781.000000	2290	2356.309360	32035	4	0.134013	32084	9	0.190907	9257181	-0.003635
319904598	43751.000000	2297	2431.972651	32087	2	0.179919	31905	2	0.200906	9243292	-0.003500
319874253	42939.000000	2335	2403.593710	32181	2	0.399601	31836	8	0.432319	9229538	-0.003527
319859440	43622.000000	2230	2401.610550	31892	2	0.330073	31901	2	0.292510	9216139	-0.003557
npatches	nstrain	runtime	dt	init_x	init_y	init_y_blood	init_z	init_S	beta0	beta1	beta2	beta3	mean_beta	B	d	delta	delta_blood	b[0]	mut	m	CTL	c	g	epsilon	k	het	lambda	rho	omega	x_max	patch.dyna	DELTA	A	VA
10000	1	100.000000	0.000100	21900	9499	5000000	0.001000	10000000	3.733639	3.693267	4.102194	5.772461	4	8000000000.000000	0.010000	1.000000	1.000000	800000	0.000050	0.048000	0	0.500000	0.000000	25.000000	13.000000	0.500000	0.001000	0.001000	0.010000	31987	0	10.000000	7.000000	1.000000
sus	inf	inf_blood	z	x[0]	y[0][0]	z[0]	x[1]	y[1][0]	z[1]	S[0]	synchrony
219000000	94990000.000000	5000000	10.000000	21900	9499	0.001000	21900	9499	0.001000	10000000	0.000000
305768240	84710853.000000	4422582	3940.834452	30856	8192	0.394083	30629	8500	0.394083	10482617	0.000000
319477384	2107565.000000	110221	6324.976263	31822	215	0.632498	31836	192	0.632498	10573707	0.000000
319875686	19860.000000	993	1409.497969	31897	0	0.049231	31910	3	0.193464	10559580	0.000000
319858631	52383.000000	2696	2329.806937	32052	3	0.217862	31869	6	0.290184	10543833	0.000000
319891713	38677.000000	1981	2056.204638	32122	3	0.267324	31845	7	0.139715	10528086	0.000000
319854510	42298.000000	2132	2282.745418	31870	1	0.151208	31992	3	0.241202	10512281	0.000000
319862675	41778.000000	2139	2197.119034	31957	6	0.326860	31922	0	0.078255	10496580	0.000000
319877008	41539.000000	2192	2188.665665	32247	5	0.216066	31789	3	0.130282	10481174	0.000000
319857096	42202.000000	2206	2249.214874	31958	7	0.228420	32041	5	0.166615	10465703	0.000000
319867802	41204.000000	2125	2192.068610	32121	6	0.338817	32046	2	0.242204	10450299	0.000000
319901390	41874.000000	2208	2235.705784	31973	2	0.218438	32152	6	0.239094	10434887	0.000000
319861363	41509.000000	2206	2186.725785	32036	6	0.345189	32004	7	0.495716	10419419	0.000000
319895561	41766.000000	2265	2217.635432	31965	2	0.320883	31938	8	0.214755	10404011	0.000000
319869392	41241.000000	2183	2171.005055	31843	6	0.253012	32085	1	0.250795	10388606	0.000000
319864207	41608.000000	2115	2224.947371	31896	2	0.154040	32067	3	0.194219	10373294	0.000000
319886831	41597.000000	2162	2206.310611	32055	2	0.420422	31812	8	0.222924	10358023	0.000000
319880064	41786.000000	2126	2181.015081	31932	3	0.113398	31936	4	0.350345	10342573	0.000000
319881993	41984.000000	2162	2204.478091	31795	6	0.082839	31848	4	0.335005	10327239	0.000000
319866882	42028.000000	2115	2221.686953	31999	5	0.169103	32021	0	0.250629	10311867	0.000000
319857844	41563.000000	2213	2208.702974	31873	0	0.161093	31811	5	0.078723	10296689	0.000000
319860949	41039.000000	2159	2215.902906	32050	4	0.208367	32081	2	0.189665	10281375	0.000000
319863496	42079.000000	2190	2236.838743	32066	5	0.136777	32092	4	0.291011	10266199	0.000000
319858411	41984.000000	2216	2208.660506	32196	4	0.248208	32368	3	0.207456	10250998	0.000000
319862899	41453.000000	2116	2219.338175	31906	2	0.141387	32224	6	0.134363	10235707	0.000000
319857888	41362.000000	2116	2165.114968	31803	7	0.083786	32177	7	0.252555	10220618	0.000000
319867756	42351.000000	2257	2234.836015	31877	2	0.124404	31950	1	0.128230	10205458	0.000000
319855493	41601.000000	2170	2203.105557	32056	8	0.445966	32004	3	0.311266	10190410	0.000000
319853062	41940.000000	2153	2215.376750	32018	3	0.470122	31998	4	0.093295	10175400	0.000000
319846158	40967.000000	2201	2197.843477	31870	1	0.172668	31948	5	0.356896	10160472	0.000000
319853325	42063.000000	2170	2214.910356	31927	4	0.225522	32075	2	0.161379	10145613	0.000000
319870482	41928.000000	2113	2207.276456	32091	1	0.285681	32075	5	0.186151	10130508	0.000000
319866820	41640.000000	2142	2183.663411	32188	2	0.238208	32055	6	0.141281	10115445	0.000000
319833603	41618.000000	2171	2229.047307	32043	3	0.306226	32000	5	0.310898	10100461	0.000000
319875266	42322.000000	2181	2209.192609	32093	4	0.207810	31991	1	0.174506	10085443	0.000000
319860104	41599.000000	2175	2217.232735	32047	3	0.332318	32076	6	0.083711	10070465	0.000000
319873184	41797.000000	2101	2209.686977	31992	4	0.226527	31842	5	0.131909	10055460	0.000000
319861161	42152.000000	2227	2216.374178	31985	3	0.219453	32074	6	0.142293	10040689	0.000000
319836556	40994.000000	2194	2190.621047	31765	6	0.318274	31996	8	0.269385	10025948	0.000000
319873137	41596.000000	2162	2234.256617	31927	3	0.133834	32090	3	0.150884	10011101	0.000000
319876272	41981.000000	2167	2198.313373	31938	5	0.156919	31891	7	0.347452	9996160	-1.#IND00
319860688	41797.000000	2212	2204.264209	32009	4	0.235276	32003	3	0.199159	9981501	-1.#IND00
319851906	42038.000000	2106	2214.450397	31755	4	0.318388	32094	9	0.294673	9966757	-1.#IND00
319860899	41777.000000	2174	2216.584412	31940	3	0.194433	31923	11	0.237726	9952050	-1.#IND00
319865953	41118.000000	2173	2170.670618	31831	7	0.092290	32012	5	0.159500	9937447	-0.000032
319862369	42290.000000	2195	2242.653848	31826	5	0.134337	31924	3	0.199014	9922808	-0.000077
319863206	42181.000000	2235	2219.735431	31748	3	0.241794	31990	5	0.151265	9908152	0.000670
319866029	40906.000000	2190	2215.767877	32111	10	0.102219	32167	3	0.309185	9893460	0.004602
319851642	41594.000000	2224	2205.887033	31926	3	0.196060	31896	4	0.070097	9879082	0.000873
319869409	41972.000000	2205	2224.880675	31931	2	0.196569	32009	3	0.251002	9864319	0.000742
319867863	42204.000000	2250	2214.016955	31808	2	0.141133	31961	6	0.204050	9849765	-0.001129
319860190	41487.000000	2187	2230.728083	31940	6	0.201443	31622	6	0.274308	9835120	-0.002417
319874246	41530.000000	2143	2187.922870	31888	6	0.147365	32065	4	0.143677	9820602	-0.002842
319858374	41722.000000	2180	2204.624208	32020	3	0.275461	32215	0	0.183452	9806050	-0.006948
319875255	41796.000000	2251	2214.440837	32028	3	0.156369	31871	3	0.240430	9791681	-0.005851
319873203	41326.000000	2072	2209.518076	32019	3	0.285724	31909	5	0.118056	9777239	-0.005418
319872838	42486.000000	2263	2232.922313	31862	0	0.143768	31979	1	0.216469	9762792	-0.001469
319869537	41670.000000	2127	2213.283239	31853	2	0.156384	31982	1	0.064506	9748272	-0.003356
319866356	41428.000000	2112	2189.078999	32127	0	0.037702	31805	3	0.266890	9733785	-0.002817
319855561	41473.000000	2121	2206.685552	32113	3	0.260350	32141	3	0.157366	9719315	-0.002329
319867310	41386.000000	2176	2213.774238	31987	5	0.107126	32177	4	0.277762	9705135	-0.002040
319840813	41867.000000	2131	2203.022655	32111	3	0.313811	31884	3	0.433593	9690698	-0.001717
319879145	41372.000000	2115	2211.544534	31962	4	0.169762	32076	2	0.213170	9676411	-0.002321
319860232	42380.000000	2240	2269.283500	31969	3	0.494275	32035	4	0.275594	9662163	-0.001958
319882771	41448.000000	2125	2198.257309	31988	3	0.158576	31950	4	0.104867	9647847	-0.001792
319863476	41889.000000	2154	2235.296847	31968	4	0.188587	32054	4	0.104491	9633459	-0.001904
319855334	41780.000000	2008	2191.147205	31955	7	0.267400	31723	3	0.221568	9619288	-0.001837
319860235	41502.000000	2107	2215.326503	32207	4	0.215651	31960	3	0.331315	9605232	-0.002056
319868811	41471.000000	2141	2194.330414	31962	3	0.260307	31777	8	0.184436	9591053	-0.001643
319860344	41982.000000	2178	2233.102773	31831	1	0.207668	32077	4	0.134679	9576867	-0.001525
319856586	41315.000000	2122	2220.232872	32051	7	0.189848	31891	4	0.142108	9562819	-0.001572
319836061	41556.000000	2080	2185.485391	31926	4	0.292411	32078	1	0.112013	9548415	-0.001620
319873151	41937.000000	2131	2220.921536	32285	5	0.290466	31989	8	0.327883	9534483	-0.001832
319873032	41773.000000	2172	2214.845381	31957	6	0.296040	31739	5	0.230540	9520613	-0.001665
319859113	41727.000000	2198	2192.207556	31921	10	0.269263	32013	9	0.245986	9506772	-0.002815
319875922	41302.000000	2042	2200.394359	31870	4	0.267285	32111	1	0.110180	9492929	-0.002733
319859280	42274.000000	2099	2227.619984	31815	4	0.181178	32019	7	0.151720	9478826	-0.002546
319857397	41614.000000	2097	2174.268320	31914	2	0.040527	31897	4	0.303422	9464808	-0.002438
319858996	42030.000000	2112	2237.846199	31826	3	0.220716	32014	2	0.255230	9450737	-0.002396
319862963	42027.000000	2183	2207.814324	31920	9	0.420453	31881	1	0.226384	9436822	-0.002119
319852058	41016.000000	2212	2211.703650	31848	2	0.175901	31864	6	0.073210	9422971	-0.001716
319870623	43224.000000	2279	2229.742741	31949	5	0.124967	31864	4	0.137824	9409005	-0.002970
319852521	40233.000000	2087	2130.292748	32106	1	0.084134	32084	5	0.252035	9394957	-0.001733
319869284	42259.000000	2160	2257.204918	31860	4	0.192969	32093	1	0.123328	9381051	-0.001787
319859441	41619.000000	2194	2190.903872	31903	4	0.283492	32052	3	0.372919	9367064	-0.001833
319867961	41707.000000	2052	2186.466184	31831	8	0.256022	32094	10	0.265147	9353185	-0.001710
319862566	41879.000000	2245	2230.678013	31987	7	0.253366	32023	5	0.403041	9339153	-0.001542
319859026	41882.000000	2234	2230.383673	32182	2	0.199568	31963	4	0.237271	9325212	-0.001429
319855873	41702.000000	2226	2206.778325	31904	8	0.212020	31825	1	0.126389	9311347	-0.000554
319878645	41864.000000	2120	2197.888168	31949	6	0.251256	32045	7	0.229345	9297529	-0.000648
319866213	42150.000000	2118	2220.453304	31810	5	0.312981	31967	3	0.310345	9283630	0.000056
319869476	41067.000000	2183	2188.224163	32108	3	0.284125	32021	4	0.297200	9270154	0.000375
319874625	42493.000000	2212	2239.614165	31932	1	0.316383	32041	8	0.244449	9256498	0.000260
319865039	41760.000000	2086	2188.585033	32031	2	0.251174	31872	4	0.175761	9242910	0.000116
319863108	41406.000000	2151	2215.725927	31887	3	0.312525	32056	3	0.234964	9229343	0.000294
319875581	41811.000000	2177	2201.499181	31976	0	0.047645	32032	3	0.115256	9215627	0.000349
319843057	41628.000000	2176	2217.159193	31915	2	0.106183	32016	8	0.283095	9201945	0.000730
319859914	42381.000000	2107	2239.577234	32345	5	0.122679	31930	4	0.433768	9188345	0.001156
319876648	41961.000000	2184	2216.021759	31980	4	0.168288	31951	5	0.418790	9174819	0.001414
319859654	41186.000000	2159	2172.440243	31879	3	0.177208	31938	4	0.271416	9161178	0.001353
npatches	nstrain	runtime	dt	init_x	init_y	init_y_blood	init_z	init_S	beta0	beta1	beta2	beta3	mean_beta	B	d	delta	delta_blood	b[0]	mut	m	CTL	c	g	epsilon	k	het	lambda	rho	omega	x_max	patch.dyna	DELTA	A	VA
10000	1	100.000000	0.000100	21900	9499	5000000	0.001000	10000000	3.722359	2.757420	5.099878	4.131117	4	8000000000.000000	0.010000	1.000000	1.000000	800000	0.000050	0.048000	0	0.500000	0.000000	25.000000	14.000000	0.500000	0.001000	0.001000	0.010000	31987	0	10.000000	7.000000	1.000000
sus	inf	inf_blood	z	x[0]	y[0][0]	z[0]	x[1]	y[1][0]	z[1]	S[0]	synchrony
219000000	94990000.000000	5000000	10.000000	21900	9499	0.001000	21900	9499	0.001000	10000000	0.000000
307787042	70750056.000000	3696265	3940.834452	30797	6944	0.394083	31236	6817	0.394083	10458133	0.000000
319651904	1100576.000000	57749	6324.976263	31918	114	0.632498	32233	99	0.632498	10523565	0.000000
319865526	23483.000000	1154	822.906682	32141	3	0.120273	31852	3	0.097128	10508349	0.000000
319874224	47714.000000	2418	2437.931288	32134	4	0.230485	31659	4	0.306728	10492836	0.000000
319872001	39541.000000	2011	1870.354855	31910	4	0.386110	31901	4	0.383064	10477016	0.000000
319875586	39944.000000	1999	2099.084548	32134	4	0.381349	31809	1	0.206046	10461554	0.000000
319863070	40823.000000	2125	2078.631646	32001	5	0.314735	32112	3	0.363476	10445911	0.000000
319867046	39966.000000	2096	2023.124771	32199	4	0.379635	31859	3	0.158955	10430432	0.000000
319842087	40586.000000	2097	2069.758015	32172	1	0.122225	31969	2	0.075694	10414883	0.000000
319879013	40637.000000	2077	2067.937552	32010	5	0.257874	31866	4	0.083156	10399755	0.000000
319873010	40575.000000	2210	2051.689779	31903	5	0.367562	31876	4	0.263630	10384049	0.000000
319854069	40169.000000	2107	2067.105456	32000	4	0.325197	32023	2	0.160329	10368561	0.000000
319872406	40659.000000	2088	2064.145211	32072	3	0.219998	32052	3	0.112776	10353094	0.000000
319851111	39858.000000	1997	2018.944932	31991	3	0.313734	31945	5	0.194162	10337811	0.000000
319871376	40501.000000	2116	2066.448961	31979	9	0.172345	32062	4	0.213160	10322519	0.000000
319878241	40195.000000	2120	2044.800336	31861	3	0.297836	31966	5	0.141364	10307390	0.000000
319863617	40692.000000	2081	2088.232599	32007	4	0.350091	32049	3	0.272536	10292411	0.000000
319868868	40230.000000	2117	2012.024562	32137	2	0.112451	32131	2	0.191815	10277303	0.000000
319861949	40230.000000	2147	2091.684714	32081	1	0.127755	31797	5	0.289071	10262240	0.000000
319882269	40772.000000	2197	2027.574602	32142	5	0.255071	31976	5	0.286237	10247003	0.000000
319857046	40375.000000	2036	2060.240642	31970	5	0.374818	31949	3	0.197571	10231828	0.000000
319876224	40011.000000	2041	2070.734350	31772	4	0.072130	31935	5	0.268929	10216689	0.000000
319853468	40197.000000	2063	2030.913744	31948	5	0.192403	31851	2	0.040237	10201559	0.000000
319876247	39707.000000	2110	2042.214795	31985	4	0.201493	32019	3	0.289332	10186030	0.000000
319855227	40545.000000	2126	2080.703302	32169	7	0.165197	31998	3	0.226868	10171081	0.000000
319876790	40038.000000	2145	2071.793672	31905	2	0.110312	31908	4	0.272187	10156161	0.000000
319869356	40848.000000	2069	2071.375258	31996	3	0.373455	31767	4	0.246031	10140911	0.000000
319855928	40336.000000	2153	2033.523614	31999	7	0.093615	32135	3	0.082076	10125918	0.000000
319864759	39848.000000	2144	2060.391780	31877	8	0.162543	31781	4	0.271140	10111086	0.000000
319858154	40365.000000	2144	2024.377686	31699	3	0.181428	31784	3	0.234370	10096215	0.000000
319860586	40301.000000	1942	2064.351904	32115	5	0.078994	32057	4	0.247125	10081285	0.000000
319840712	40105.000000	2166	2041.115127	32008	7	0.298338	31720	4	0.071748	10066256	0.000000
319859805	40401.000000	2038	2060.616287	32222	3	0.208417	31817	1	0.058608	10051553	0.000000
319877534	40311.000000	2079	2058.918390	32088	5	0.151361	31973	3	0.191993	10036862	0.000000
319863110	40702.000000	2025	2082.662050	31709	1	0.072779	32059	2	0.125501	10021979	0.000000
319867110	39615.000000	2027	2019.357455	31987	4	0.265860	31936	5	0.324011	10007055	0.000000
319868427	40931.000000	2192	2106.782820	31709	2	0.224333	32003	6	0.170310	9992106	0.000000
319851081	39420.000000	2084	2010.860957	31980	3	0.174714	31996	3	0.062519	9977296	0.000000
319874492	40349.000000	2095	2061.977239	32017	0	0.208152	32129	4	0.130593	9962501	0.000000
319856945	40410.000000	2039	2046.210277	32171	3	0.112125	32156	5	0.391120	9947881	-1.#IND00
319871615	40734.000000	2139	2049.167793	32079	1	0.045492	32171	2	0.137299	9933151	-1.#IND00
319847951	40549.000000	2035	2043.308357	32091	3	0.275312	31941	5	0.177775	9918118	-1.#IND00
319861093	40940.000000	2133	2055.264586	31780	4	0.228992	32260	6	0.214373	9903370	-1.#IND00
319852072	40331.000000	2056	2074.620285	31877	2	0.142967	32020	2	0.108008	9888560	0.015961
319879273	40668.000000	2037	2031.875046	32036	8	0.224884	31829	4	0.118271	9874029	0.008854
319870764	39758.000000	2107	2037.475306	31911	3	0.139512	32193	5	0.131935	9859356	0.008970
319892457	40951.000000	2202	2067.642933	32036	4	0.142369	31969	2	0.193100	9844858	0.004759
319898173	40546.000000	2120	2027.432733	32098	4	0.075018	31815	3	0.155419	9830206	0.003911
319871670	40538.000000	2026	2078.067976	32053	6	0.345625	32040	3	0.082317	9815611	0.004426
319855941	40378.000000	2152	2060.428906	32090	6	0.310392	32020	1	0.124239	9801089	0.003356
319881964	40456.000000	2077	2061.042110	32100	3	0.109004	32080	2	0.083995	9786343	0.001979
319856739	40116.000000	2025	2028.638205	32034	3	0.110982	31938	4	0.314670	9771880	0.001218
319864360	40014.000000	2162	2088.274932	31849	4	0.189002	31967	4	0.286402	9757369	0.000812
319877482	40899.000000	2179	2067.277019	31752	3	0.220079	31950	5	0.141765	9742789	0.000659
319856929	39540.000000	2080	2050.182169	31881	4	0.142945	32123	5	0.188215	9728413	0.001108
319862232	40025.000000	2059	2057.911658	32199	6	0.155007	31988	3	0.071934	9714034	0.000485
319872966	40459.000000	2079	2064.444269	32103	6	0.156703	31969	1	0.107421	9699722	0.000446
319852491	40777.000000	2168	2032.427592	31847	3	0.111583	31925	4	0.264756	9685279	0.000230
319872641	40066.000000	2056	2048.218149	31890	4	0.137826	32151	2	0.037293	9670992	0.001474
319859411	40647.000000	2093	2046.484016	32155	3	0.125578	32028	5	0.271765	9656438	0.001148
319862567	40161.000000	2043	2052.276002	31969	2	0.284623	31937	5	0.090377	9642173	0.001291
319879869	40591.000000	2111	2066.995341	32039	7	0.277468	32123	5	0.121307	9627866	0.001241
319874227	40087.000000	2050	2033.764880	31645	2	0.164300	32009	4	0.256574	9613844	0.001708
319843994	40483.000000	2105	2061.524224	31970	7	0.316239	31993	4	0.123967	9599323	0.001642
319889943	40097.000000	2044	2064.639327	32019	2	0.192316	32011	3	0.206919	9584878	0.001720
319870582	40585.000000	2076	2086.059531	32015	6	0.335749	32243	3	0.133418	9570671	0.000857
319880761	40367.000000	2160	2056.660422	32160	4	0.287275	32079	1	0.097586	9556275	0.000490
319842692	39673.000000	2170	2031.352387	31954	3	0.373274	32120	0	0.106989	9542142	0.001073
319879520	40629.000000	2065	2055.485513	31884	4	0.173593	32055	1	0.081566	9527906	0.001659
319850218	40610.000000	2042	2041.082419	32063	2	0.068482	32154	7	0.193323	9513669	0.001566
319865354	40097.000000	2107	2037.050730	31849	2	0.137304	31934	5	0.207888	9499471	0.001508
319851094	40386.000000	2082	2072.081551	32282	1	0.239466	31724	3	0.089654	9485194	0.001448
319872461	41126.000000	2163	2086.244810	32074	6	0.286625	32068	4	0.182489	9471327	0.001370
319859646	40378.000000	2056	2034.652300	31969	7	0.325755	31957	6	0.220104	9457168	0.000638
319864235	40642.000000	2182	2060.136296	32007	6	0.333196	32040	4	0.147048	9443147	0.001619
319876651	40038.000000	2084	2014.996015	32087	2	0.116661	32024	2	0.135284	9428941	0.001578
319860292	40418.000000	2082	2058.823613	31899	3	0.293150	31819	7	0.190843	9414951	0.001404
319866969	40317.000000	2086	2029.089975	32123	2	0.127443	31947	2	0.380479	9400783	0.001591
319899046	40157.000000	2189	2073.835512	32000	4	0.253909	32082	1	0.151174	9386821	0.001565
319873525	40920.000000	2052	2032.534494	31952	6	0.232306	31878	4	0.250446	9372773	0.002798
319849541	39957.000000	2080	2066.283511	31991	6	0.169739	32079	2	0.131247	9358796	0.002837
319851724	40947.000000	2124	2084.856380	31910	8	0.338066	31857	5	0.353802	9344828	0.002872
319858777	40737.000000	2083	2043.067756	31934	5	0.432995	32135	4	0.352539	9331128	0.002490
319865132	40663.000000	2066	2076.720989	31869	4	0.217634	31955	3	0.152936	9317159	0.002601
319869434	39652.000000	2073	2037.986293	32000	3	0.238945	32111	0	0.225362	9303210	0.003117
319887618	40526.000000	2150	2061.680205	31782	5	0.207834	31842	4	0.120239	9289466	0.003049
319881191	40184.000000	2120	2085.685516	32073	5	0.286175	32030	4	0.247161	9275588	0.002912
319846297	40894.000000	2109	2046.530768	31943	7	0.147878	31902	7	0.156726	9261891	0.002637
319863240	40002.000000	2106	2032.697486	32131	2	0.079487	32139	1	0.098799	9248385	0.001982
319878568	40633.000000	2163	2061.739995	32235	7	0.183493	31828	8	0.252719	9234523	0.001992
319863693	40344.000000	2096	2053.099125	31890	3	0.293142	32073	3	0.231225	9220726	0.001962
319875425	40205.000000	2092	2032.597850	31970	6	0.179926	31934	3	0.225828	9207143	0.001969
319861200	40946.000000	2118	2055.148789	31936	5	0.165942	31971	3	0.241830	9193427	0.001947
319859607	40691.000000	2073	2066.247408	32109	1	0.046211	31957	4	0.153989	9179849	0.001621
319843860	40381.000000	2083	2047.957561	32056	4	0.210648	32036	6	0.255107	9166362	0.001549
319866434	40949.000000	2082	2062.815664	32128	3	0.311457	31842	5	0.320998	9152764	0.001488
319881079	40311.000000	2128	2053.129823	31852	1	0.061679	31942	5	0.172007	9139511	0.001716
319864682	40224.000000	2161	2034.540371	32287	8	0.408743	32055	5	0.341350	9125864	0.001886
319859346	40251.000000	2190	2079.210980	31876	2	0.108443	31890	7	0.337286	9112297	0.001891
npatches	nstrain	runtime	dt	init_x	init_y	init_y_blood	init_z	init_S	beta0	beta1	beta2	beta3	mean_beta	B	d	delta	delta_blood	b[0]	mut	m	CTL	c	g	epsilon	k	het	lambda	rho	omega	x_max	patch.dyna	DELTA	A	VA
10000	1	100.000000	0.000100	21900	9499	5000000	0.001000	10000000	3.062981	4.072301	4.059476	2.572812	4	8000000000.000000	0.010000	1.000000	1.000000	800000	0.000050	0.048000	0	0.500000	0.000000	25.000000	15.000000	0.500000	0.001000	0.001000	0.010000	31987	0	10.000000	7.000000	1.000000
sus	inf	inf_blood	z	x[0]	y[0][0]	z[0]	x[1]	y[1][0]	z[1]	S[0]	synchrony
219000000	94990000.000000	5000000	10.000000	21900	9499	0.001000	21900	9499	0.001000	10000000	0.000000
309791884	57963830.000000	3032472	3940.834452	31449	5527	0.394083	30983	5811	0.394083	10428304	0.000000
319765976	547536.000000	28880	6324.976263	31867	66	0.632498	32061	48	0.632498	10473503	0.000000
319848574	28586.000000	1483	838.672453	31851	3	0.092871	31988	2	0.065091	10457991	0.000000
319848695	41194.000000	2107	2257.085097	32028	3	0.392336	32139	2	0.315135	10442422	0.000000
319866210	39567.000000	2112	1826.522331	32122	2	0.151221	32000	3	0.183961	10427019	0.000000
319881828	39216.000000	2017	1925.635807	32108	7	0.059560	31972	3	0.184072	10411517	0.000000
319877270	38937.000000	2009	1889.594433	32109	3	0.129903	31931	4	0.097335	10396183	0.000000
319876425	38669.000000	2012	1878.654820	31851	6	0.163990	31858	4	0.149681	10380573	0.000000
319863021	39016.000000	2028	1905.194144	32094	4	0.275580	32080	1	0.138914	10365208	0.000000
319853645	39178.000000	1979	1900.480717	32031	6	0.117414	32151	3	0.241303	10349895	0.000000
319831177	38981.000000	2083	1902.717990	31731	5	0.104425	32112	6	0.186163	10334376	0.000000
319851848	39297.000000	1958	1898.878721	32027	3	0.059385	31907	8	0.207171	10318962	0.000000
319892398	39051.000000	2071	1915.345761	32163	5	0.181401	32110	1	0.097683	10303754	0.000000
319877125	39088.000000	2036	1928.583002	31995	5	0.202301	31991	1	0.114446	10288462	0.000000
319861752	38943.000000	2064	1883.606199	31661	3	0.142659	31758	4	0.175293	10273194	0.000000
319856066	39008.000000	1888	1897.641112	32004	0	0.051240	31983	4	0.332885	10257948	0.000000
319848969	39513.000000	2067	1890.697500	31859	4	0.100314	31894	8	0.207274	10242721	0.000000
319863901	38725.000000	2072	1880.814493	31877	3	0.113739	31874	2	0.121002	10227535	0.000000
319871394	38453.000000	2003	1863.078376	31905	5	0.246385	31963	6	0.181458	10212325	0.000000
319882544	39183.000000	2004	1908.992664	32156	3	0.128358	32040	0	0.124358	10197180	0.000000
319865914	39244.000000	2068	1886.145629	31567	6	0.346355	32178	6	0.110486	10182048	0.000000
319850677	39296.000000	1975	1886.320119	32069	9	0.214815	32107	1	0.110288	10167144	0.000000
319845185	38587.000000	1988	1873.586275	32091	4	0.137133	31925	4	0.221421	10152159	0.000000
319865047	38466.000000	2029	1890.044454	31897	6	0.154145	32099	5	0.121829	10137004	0.000000
319868989	38875.000000	2015	1910.618150	32214	7	0.201004	31737	5	0.359481	10121870	0.000000
319853095	38719.000000	1948	1881.256524	32136	3	0.045757	31991	5	0.177310	10106714	0.000000
319886825	39108.000000	2015	1892.607581	32167	7	0.149144	31869	2	0.321595	10091676	0.000000
319870817	38965.000000	2007	1896.818648	31827	7	0.200429	31998	6	0.060392	10076794	0.000000
319878883	38949.000000	2041	1895.306796	31904	2	0.248939	32003	11	0.174057	10061708	0.000000
319865848	38976.000000	1904	1917.153378	31966	2	0.073918	31949	2	0.227576	10046948	0.000000
319865601	38940.000000	1968	1895.123343	31921	1	0.059113	31835	3	0.157006	10032001	0.000000
319878934	39388.000000	2028	1903.749248	31841	2	0.379021	31903	5	0.091746	10017080	0.000000
319873292	39175.000000	2042	1891.783510	32078	2	0.101315	32178	1	0.107259	10002227	0.000000
319876347	39178.000000	2062	1900.842164	31755	1	0.139548	31885	7	0.322154	9987387	0.000000
319839801	39144.000000	2094	1929.019874	31877	4	0.202437	31919	3	0.249738	9972784	0.000000
319855491	39529.000000	2056	1887.596466	31827	6	0.299144	32104	4	0.377563	9957940	0.000000
319862251	38900.000000	2053	1906.285265	31841	4	0.228530	32113	3	0.229178	9943188	0.000000
319828336	38983.000000	1988	1869.664914	32149	2	0.311296	31757	5	0.112550	9928412	0.000000
319881301	38516.000000	2081	1884.288359	31814	2	0.106458	31915	6	0.148826	9913796	0.000000
319874384	39335.000000	2073	1915.181960	31745	7	0.279625	31892	5	0.219052	9899039	-1.#IND00
319881966	38606.000000	2034	1881.696751	32022	5	0.133982	32154	6	0.291960	9884341	-1.#IND00
319864175	38917.000000	2017	1928.851611	32027	8	0.254982	31698	2	0.196222	9869773	-1.#IND00
319871363	38835.000000	2052	1863.885881	31808	2	0.202745	31912	6	0.179421	9855097	-0.009813
319859027	38613.000000	1954	1902.287412	32079	4	0.221896	32018	3	0.199420	9840426	-0.007497
319863521	39397.000000	2135	1908.339538	31894	4	0.128159	31863	3	0.185937	9825819	-0.006233
319875341	39379.000000	1995	1914.521350	31850	7	0.186399	31791	5	0.266059	9811140	-0.005964
319849011	39181.000000	1978	1904.402949	31924	8	0.134797	32089	4	0.067207	9796598	-0.001225
319860861	39217.000000	2032	1894.500757	32153	2	0.116736	31996	5	0.371734	9782176	-0.001650
319854209	39157.000000	2117	1908.337790	32119	4	0.464280	31906	4	0.143351	9767590	-0.000807
319854478	39027.000000	2142	1895.544021	32081	2	0.107145	31830	4	0.324459	9752989	-0.000042
319858658	38532.000000	1988	1896.660966	31972	2	0.152462	31850	1	0.209017	9738548	-0.000566
319878891	39157.000000	2050	1917.584317	31913	5	0.076494	31930	3	0.215226	9724096	-0.004501
319881857	39596.000000	1989	1941.110157	31923	4	0.301666	31860	5	0.114898	9709850	-0.003900
319869283	39067.000000	1999	1892.212395	32063	5	0.344206	31960	4	0.145741	9695249	-0.004002
319869157	39320.000000	2003	1928.462585	31934	2	0.168113	31765	3	0.086849	9680817	-0.003321
319857410	38848.000000	2047	1895.699619	31874	8	0.142318	32012	2	0.275122	9666367	-0.002746
319870292	38846.000000	1997	1889.568806	32272	4	0.278889	31886	7	0.217743	9652113	-0.002551
319867877	38714.000000	2090	1877.682720	32077	3	0.187350	31953	4	0.274598	9637948	-0.002255
319867252	39172.000000	2047	1900.676321	31685	1	0.035198	32027	10	0.253369	9623570	-0.002540
319846659	39246.000000	2048	1920.714455	32012	1	0.137498	32009	4	0.168788	9609250	-0.001706
319882621	39018.000000	2076	1907.598608	32182	2	0.174390	32208	5	0.150884	9594963	-0.002255
319852354	39230.000000	2031	1911.695650	32117	5	0.228040	31872	0	0.061611	9580638	-0.002289
319863428	39016.000000	1999	1896.690007	31978	3	0.195002	31977	4	0.072201	9566316	-0.002648
319856763	39161.000000	2046	1905.240130	31968	7	0.143217	32112	7	0.294935	9552157	-0.001879
319853500	38676.000000	1941	1883.175413	32038	4	0.157158	32125	3	0.126848	9537836	-0.002563
319871841	38517.000000	1905	1906.173950	31971	4	0.159200	32052	2	0.043572	9523796	-0.002662
319842173	39052.000000	2109	1887.375479	31795	3	0.309060	31900	2	0.230449	9509723	-0.002315
319874045	39107.000000	2005	1905.072915	31816	9	0.298248	32201	3	0.124079	9495539	-0.002569
319842196	38802.000000	2131	1889.980442	32037	5	0.209792	31721	7	0.157434	9481570	-0.002547
319850070	38602.000000	2113	1891.948056	32015	1	0.223918	32005	3	0.193448	9467383	-0.002745
319861152	39326.000000	2013	1907.207405	32089	4	0.137071	31997	4	0.229655	9453434	-0.002747
319872404	39013.000000	1999	1875.925081	32040	1	0.168827	31791	6	0.087183	9439352	-0.002270
319877230	38529.000000	1960	1884.475437	32061	0	0.093314	32159	7	0.201458	9425477	-0.001657
319866882	39175.000000	2087	1916.705230	32025	3	0.168934	32026	2	0.247830	9411297	-0.002485
319857102	39215.000000	2008	1904.047692	31982	2	0.181410	32052	2	0.129611	9397199	-0.001894
319840143	39400.000000	2027	1922.069548	31904	5	0.167737	32082	2	0.084655	9383254	-0.001611
319852832	38909.000000	2074	1877.184444	31857	2	0.134602	31987	2	0.268615	9369257	-0.001281
319866013	38962.000000	2059	1910.554614	31823	1	0.130908	32054	4	0.135014	9355456	-0.000792
319861540	38962.000000	2087	1898.842511	32016	5	0.149554	31776	6	0.217575	9341361	-0.000301
319847446	39007.000000	2038	1905.244003	31921	3	0.205782	31797	3	0.262363	9327680	-0.000427
319873459	39600.000000	2097	1929.417778	32038	10	0.191843	32125	3	0.098972	9313977	-0.000370
319878771	39077.000000	2037	1892.376026	32098	3	0.194879	32140	6	0.076285	9300271	-0.000936
319850944	39102.000000	2046	1883.980600	31795	3	0.295591	31834	2	0.184670	9286597	-0.000865
319872849	38730.000000	2006	1878.955940	31820	4	0.145267	32031	6	0.354681	9272853	-0.000656
319870793	39230.000000	2026	1902.290870	31776	6	0.197931	32149	2	0.323590	9259117	-0.000652
319895047	38700.000000	1976	1879.178849	31809	1	0.129813	32152	8	0.172655	9245414	-0.000726
319854439	39170.000000	2060	1925.957123	31954	2	0.102512	32073	2	0.131986	9231780	-0.000727
319862389	38870.000000	2095	1917.912266	31773	2	0.337818	32134	3	0.189957	9218007	-0.000274
319866828	39751.000000	2036	1916.369580	32200	5	0.182203	31994	6	0.240564	9204272	-0.000151
319860746	38366.000000	2014	1891.932120	31934	3	0.137970	32064	4	0.279351	9190696	-0.000028
319861400	39409.000000	2042	1922.975155	32216	4	0.268906	32114	4	0.259452	9177026	-0.000104
319871285	39067.000000	2055	1887.407696	32017	2	0.209270	32164	8	0.292150	9163364	-0.000100
319874690	38622.000000	1922	1901.316805	31803	4	0.275710	32163	6	0.247639	9149849	-0.000287
319875869	38732.000000	1998	1892.832168	32095	4	0.212388	31972	3	0.118084	9136385	-0.000524
319850757	39730.000000	2025	1901.318399	31900	7	0.077016	31727	6	0.304947	9122838	0.000570
319883825	38814.000000	2048	1906.593795	31845	4	0.199614	32106	1	0.087735	9109445	0.000941
319863102	38725.000000	2056	1865.953342	32047	3	0.072288	32146	2	0.228275	9095983	0.001042
319874523	38792.000000	2015	1906.515724	32127	7	0.131305	32098	2	0.103028	9082512	0.001167
319867204	39349.000000	2064	1911.028616	31658	1	0.280355	32057	4	0.253993	9069225	0.001278
npatches	nstrain	runtime	dt	init_x	init_y	init_y_blood	init_z	init_S	beta0	beta1	beta2	beta3	mean_beta	B	d	delta	delta_blood	b[0]	mut	m	CTL	c	g	epsilon	k	het	lambda	rho	omega	x_max	patch.dyna	DELTA	A	VA
10000	1	100.000000	0.000100	21900	9499	5000000	0.001000	10000000	4.646338	4.463599	2.723453	3.318368	4	8000000000.000000	0.010000	1.000000	1.000000	800000	0.000050	0.048000	0	0.500000	0.000000	25.000000	16.000000	0.500000	0.001000	0.001000	0.010000	31987	0	10.000000	7.000000	1.000000
sus	inf	inf_blood	z	x[0]	y[0][0]	z[0]	x[1]	y[1][0]	z[1]	S[0]	synchrony
219000000	94990000.000000	5000000	10.000000	21900	9499	0.001000	21900	9499	0.001000	10000000	0.000000
311301246	48139673.000000	2518920	3940.834452	31090	4842	0.394083	31121	4910	0.394083	10407606	0.000000
319810815	280870.000000	14857	6324.976263	31871	23	0.632498	31959	27	0.632498	10438700	0.000000
319857695	32342.000000	1708	921.558353	32168	4	0.098156	31873	3	0.073341	10423375	0.000000
319852896	37309.000000	1963	2011.516143	32121	3	0.237109	31841	5	0.232304	10407714	0.000000
319851140	38794.000000	1979	1787.269675	31975	2	0.367020	32022	4	0.125011	10392340	0.000000
319869539	37973.000000	2005	1747.106254	31877	3	0.187468	32000	3	0.237743	10377006	0.000000
319888831	38330.000000	1991	1823.670488	31967	6	0.326441	31889	5	0.195400	10361618	0.000000
319870532	37921.000000	1914	1788.815762	32174	7	0.255951	32156	3	0.182940	10346340	0.000000
319857032	37527.000000	1911	1786.657454	31680	4	0.110127	31998	1	0.113729	10331081	0.000000
319860932	37729.000000	1962	1766.989243	32038	2	0.161454	31968	4	0.301802	10315703	0.000000
319866991	37592.000000	1906	1770.888064	31956	8	0.137377	32052	3	0.144852	10300558	0.000000
319876152	38265.000000	1955	1814.693487	31810	5	0.097441	31846	11	0.218876	10285265	0.000000
319869371	37782.000000	2052	1749.889159	31737	4	0.152488	32318	2	0.242287	10270271	0.000000
319870398	37833.000000	1943	1787.975488	31943	4	0.093212	32158	0	0.163805	10254937	0.000000
319868481	37938.000000	1966	1751.447778	32019	1	0.067500	32037	2	0.044482	10239642	0.000000
319864297	37469.000000	1900	1760.813456	31977	3	0.263877	32060	0	0.096913	10224562	0.000000
319844388	37709.000000	1976	1772.433305	31925	8	0.187915	31815	3	0.208890	10209318	0.000000
319880192	38305.000000	2027	1765.938267	31750	8	0.308799	32067	3	0.111921	10194393	0.000000
319873826	37583.000000	1985	1784.078546	31974	4	0.176478	31922	6	0.100475	10179251	0.000000
319881813	37604.000000	1988	1753.384998	31941	3	0.355742	32155	4	0.170784	10164107	0.000000
319861859	37898.000000	1976	1777.474815	31989	6	0.229990	32058	1	0.041942	10148812	0.000000
319853655	37604.000000	1966	1782.194231	31903	3	0.125788	32018	4	0.071989	10133751	0.000000
319850765	38448.000000	1918	1792.594258	31970	2	0.215591	31856	2	0.106148	10118715	0.000000
319864954	37272.000000	1950	1761.900365	31920	3	0.129451	31990	1	0.085928	10103633	0.000000
319874654	37850.000000	2000	1799.393931	32032	2	0.083823	31933	5	0.089045	10088646	0.000000
319864526	37701.000000	1940	1774.175400	31984	5	0.207003	31747	0	0.049850	10073954	0.000000
319855579	37743.000000	1920	1792.887815	32106	4	0.303696	31777	4	0.149778	10059282	0.000000
319874264	37920.000000	1956	1774.961821	31888	3	0.341563	31967	1	0.094362	10044258	0.000000
319858736	37764.000000	1946	1756.171539	32160	8	0.167303	32043	6	0.062203	10029077	0.000000
319867102	37144.000000	1864	1755.250119	32286	4	0.209717	32062	2	0.344942	10014277	0.000000
319871938	38563.000000	2087	1800.233942	32044	2	0.161089	31888	6	0.230681	9999321	0.000000
319872682	37576.000000	1886	1766.930880	32055	11	0.252810	32030	5	0.069029	9984599	0.000000
319869536	38080.000000	1975	1782.616428	32141	6	0.306377	32106	2	0.302353	9969836	0.000000
319879424	38100.000000	1864	1773.165144	31921	4	0.190778	31973	3	0.132271	9955041	0.000000
319870624	37557.000000	1889	1731.832629	31965	6	0.181143	32054	3	0.311320	9940214	0.000000
319856675	37483.000000	1983	1790.920980	31816	2	0.125512	32034	4	0.217094	9925115	0.000000
319846661	38109.000000	1973	1787.384870	32039	3	0.283261	31884	2	0.343555	9910196	0.000000
319880877	38158.000000	1992	1809.834764	31824	5	0.303015	32071	5	0.221091	9895311	0.000000
319860317	38048.000000	1929	1797.217773	31861	2	0.161145	31995	6	0.292293	9880553	0.000000
319876002	38005.000000	1963	1792.677682	32105	1	0.184710	32035	3	0.116197	9865982	-1.#IND00
319864961	37779.000000	2022	1777.161093	31979	4	0.252348	32204	3	0.245324	9851415	-1.#IND00
319871431	37950.000000	1968	1775.017695	31836	3	0.239850	32135	4	0.182526	9836742	-1.#IND00
319857527	37772.000000	2021	1763.328092	31998	5	0.090936	32058	2	0.108611	9821985	0.005502
319864136	37985.000000	1910	1761.192501	31980	8	0.186826	32202	6	0.082469	9807412	-0.002439
319869413	37950.000000	1990	1783.218919	32004	6	0.178001	32021	1	0.043665	9792782	0.002406
319887218	37623.000000	1949	1762.839669	32274	2	0.205870	31976	11	0.206663	9778424	-0.001543
319868326	38431.000000	1999	1804.643979	31862	8	0.116909	32003	4	0.191730	9763988	-0.004307
319875222	37209.000000	1937	1754.754857	32050	2	0.318286	32187	2	0.169107	9749473	-0.003213
319879246	38413.000000	1942	1811.197850	32052	4	0.231915	31890	3	0.133030	9735087	-0.002962
319877413	37594.000000	2060	1759.742444	31858	7	0.164326	32003	3	0.204814	9720793	-0.003587
319860436	37780.000000	1951	1793.120849	32144	1	0.165261	32131	6	0.157085	9706482	-0.003439
319879946	37828.000000	2025	1791.309757	32053	3	0.381362	31838	6	0.111275	9692301	-0.000037
319846113	38052.000000	2003	1801.753264	32139	2	0.247746	32129	4	0.184640	9677871	-0.000019
319848392	37908.000000	1954	1779.942155	31882	6	0.286569	31955	5	0.235369	9663437	0.000691
319883637	37733.000000	2006	1755.047721	31876	5	0.281701	32101	5	0.144296	9648870	-0.000402
319854441	37818.000000	1948	1789.422074	32001	8	0.087136	31986	1	0.122845	9634364	-0.000413
319851456	37787.000000	2041	1786.739457	32013	2	0.180176	32072	6	0.088276	9620141	-0.000008
319850781	37891.000000	1959	1768.977545	31909	3	0.076482	32205	2	0.177321	9606046	0.000324
319865237	37677.000000	1916	1769.417389	32105	6	0.291559	32133	1	0.107692	9591960	0.002700
319870971	37446.000000	2012	1769.169917	31781	1	0.085648	31991	3	0.127254	9577702	0.002548
319886994	37890.000000	1989	1787.765747	32067	5	0.323085	32072	6	0.220473	9563365	0.002352
319853566	37627.000000	1940	1762.402740	31996	6	0.295092	32368	5	0.147766	9549033	0.001424
319882818	37476.000000	1995	1758.694663	32008	2	0.300138	31954	5	0.218299	9534772	0.001961
319853394	37653.000000	1979	1765.307621	31878	2	0.237975	31733	0	0.155921	9520531	0.002123
319858267	37870.000000	2035	1809.502242	32125	6	0.254583	32019	3	0.253292	9506292	0.001958
319855811	38364.000000	2045	1785.533504	32023	5	0.122063	32252	7	0.210748	9492220	0.001392
319849558	37656.000000	1923	1771.079387	31836	7	0.120630	31853	1	0.036175	9478180	-0.001032
319872203	38230.000000	2015	1780.611906	31953	2	0.142910	31930	5	0.107942	9464135	-0.000773
319845035	37993.000000	2037	1809.708492	32100	4	0.201489	31759	1	0.186201	9450346	-0.001107
319863446	38332.000000	1941	1789.621036	31974	3	0.094106	31951	7	0.300657	9436255	-0.000649
319856171	38158.000000	1890	1769.499536	31995	7	0.127763	31921	2	0.105077	9422177	-0.000906
319855869	38113.000000	2022	1785.984459	32064	5	0.268562	32244	5	0.097565	9408166	-0.001297
319849733	38158.000000	2025	1780.512125	31945	7	0.159223	31936	3	0.086037	9394542	-0.001553
319859227	37610.000000	1963	1777.831225	32081	0	0.191645	32090	4	0.184665	9380533	-0.000853
319880603	38327.000000	2063	1804.574979	31770	11	0.216506	31897	3	0.168378	9366568	-0.001125
319859878	37545.000000	1905	1753.375671	31997	2	0.152994	31862	5	0.265278	9352531	-0.001325
319854537	37616.000000	1995	1796.291131	31882	4	0.179618	31975	1	0.279682	9338572	-0.002357
319859076	37869.000000	1968	1772.817135	31833	4	0.264967	32235	5	0.322516	9324815	-0.002209
319865178	37615.000000	2058	1785.195238	31864	2	0.270483	32183	3	0.036981	9310934	-0.002171
319876619	37592.000000	1887	1753.185409	32078	2	0.163187	31860	2	0.155305	9297026	-0.001631
319854517	37690.000000	1981	1772.908428	32139	1	0.185486	31987	10	0.186678	9283394	-0.001664
319842018	38167.000000	2006	1799.711314	32063	2	0.116313	31899	1	0.109512	9269631	-0.001006
319861251	37570.000000	1853	1743.822295	31887	3	0.098788	31871	5	0.248758	9255973	-0.001074
319870334	38125.000000	2037	1793.947048	31844	6	0.281356	31949	4	0.099904	9242342	-0.001296
319878886	38044.000000	2026	1791.940405	31920	1	0.087038	31653	2	0.190685	9228710	-0.001033
319885580	37600.000000	2069	1767.352964	31926	2	0.089620	32004	6	0.126702	9214968	-0.001284
319885258	37825.000000	1952	1773.251107	31858	3	0.235068	32228	2	0.172665	9201371	-0.001606
319877926	38167.000000	1973	1795.334721	31821	2	0.206087	31830	5	0.257199	9187709	-0.000874
319886952	37693.000000	1943	1775.191997	31910	3	0.313160	31878	5	0.157690	9174101	-0.000684
319893576	37825.000000	1929	1767.544763	31967	1	0.065334	32133	5	0.207301	9160571	-0.000656
319865254	38035.000000	1930	1790.228216	32159	4	0.112065	31874	2	0.194697	9146963	-0.000111
319887005	38041.000000	1944	1793.906751	31808	4	0.202165	31955	3	0.203792	9133495	-0.001441
319861239	37968.000000	1964	1767.317694	31775	3	0.347391	32300	2	0.075354	9119999	-0.001839
319873498	37191.000000	1887	1778.618119	31724	3	0.102746	31981	1	0.172504	9106313	-0.001594
319859333	37976.000000	1955	1769.650710	31852	8	0.287277	31917	7	0.126341	9093134	-0.001470
319859391	37636.000000	2031	1793.987782	31925	4	0.177518	32062	5	0.092845	9079440	-0.001356
319859591	38072.000000	1992	1794.132447	32041	4	0.358870	32026	8	0.075941	9065902	-0.001250
319862156	37647.000000	2014	1750.667884	31982	2	0.108372	31926	7	0.147102	9052455	-0.001733
319855208	38366.000000	1933	1805.914006	32024	3	0.072026	31984	3	0.134121	9039035	-0.001716
npatches	nstrain	runtime	dt	init_x	init_y	init_y_blood	init_z	init_S	beta0	beta1	beta2	beta3	mean_beta	B	d	delta	delta_blood	b[0]	mut	m	CTL	c	g	epsilon	k	het	lambda	rho	omega	x_max	patch.dyna	DELTA	A	VA
10000	1	100.000000	0.000100	21900	9499	5000000	0.001000	10000000	5.044515	4.173881	3.057270	5.714218	4	8000000000.000000	0.010000	1.000000	1.000000	800000	0.000050	0.048000	0	0.500000	0.000000	25.000000	17.000000	0.500000	0.001000	0.001000	0.010000	31987	0	10.000000	7.000000	1.000000
sus	inf	inf_blood	z	x[0]	y[0][0]	z[0]	x[1]	y[1][0]	z[1]	S[0]	synchrony
219000000	94990000.000000	5000000	10.000000	21900	9499	0.001000	21900	9499	0.001000	10000000	0.000000
312698473	39459723.000000	2067793	3940.834452	31020	4066	0.394083	31142	4003	0.394083	10385020	0.000000
319844806	139867.000000	7315	6324.891596	31796	25	0.632498	31931	12	0.632498	10404513	0.000000
319859327	35815.000000	1748	1064.809043	31923	4	0.128704	31851	6	0.123659	10389355	0.000000
319871822	35144.000000	1826	1753.804300	31935	2	0.081707	31982	1	0.029037	10373957	0.000000
319848162	37668.000000	1924	1657.749900	32113	9	0.136600	32148	1	0.089770	10358561	0.000000
319855117	35802.000000	1881	1630.618034	32062	3	0.090382	31767	1	0.150642	10343136	0.000000
319867648	36854.000000	1941	1670.611770	31930	1	0.040511	32000	3	0.123436	10327926	0.000000
319888127	36466.000000	1896	1625.507436	32167	5	0.285850	32008	5	0.171577	10312545	0.000000
319867175	36200.000000	1922	1675.485212	32060	6	0.252909	31880	7	0.079852	10297083	0.000000
319891439	36832.000000	1894	1661.265033	31838	6	0.138810	31755	0	0.125698	10281797	0.000000
319882235	36481.000000	1892	1645.681312	32005	1	0.218807	31922	3	0.129667	10266325	0.000000
319850998	36675.000000	1886	1673.490148	32142	2	0.164355	31893	2	0.069399	10251018	0.000000
319870986	37064.000000	1907	1699.223415	31820	4	0.100011	32174	1	0.060698	10235606	0.000000
319873984	36549.000000	1862	1656.098356	31909	1	0.116171	31772	4	0.169075	10220651	0.000000
319857726	36724.000000	1901	1674.575945	32038	3	0.199375	32108	8	0.216771	10205274	0.000000
319879444	36651.000000	1922	1646.891102	31893	5	0.359443	31831	3	0.112351	10189914	0.000000
319862320	36438.000000	1912	1686.859382	32247	7	0.146127	32277	3	0.149181	10174804	0.000000
319889483	36451.000000	1907	1662.885999	32064	3	0.220048	32038	0	0.159226	10159587	0.000000
319874571	36800.000000	1897	1666.919881	31906	7	0.186936	31825	2	0.162467	10144490	0.000000
319868828	36360.000000	1867	1657.860468	31962	1	0.138885	32035	2	0.119366	10129355	0.000000
319884627	36626.000000	1856	1671.010474	32165	5	0.262345	31960	1	0.094932	10114245	0.000000
319890617	36382.000000	1811	1667.187229	32072	2	0.083514	31791	5	0.113344	10099235	0.000000
319853178	36890.000000	1924	1653.395670	32162	2	0.208809	32120	3	0.117397	10084314	0.000000
319864268	36564.000000	1998	1650.977469	31717	5	0.179163	32191	6	0.105345	10069311	0.000000
319846907	36211.000000	1970	1668.973816	32204	1	0.125780	31836	8	0.236916	10054395	0.000000
319834542	36627.000000	1892	1641.061164	32143	3	0.212634	32069	0	0.091332	10039494	0.000000
319869026	36426.000000	1858	1678.453014	31882	7	0.123220	32059	5	0.153212	10024491	0.000000
319852818	37197.000000	1854	1673.517056	32076	0	0.154941	31897	6	0.250517	10009558	0.000000
319857496	36179.000000	1894	1651.418814	32123	4	0.422680	31831	3	0.093519	9994839	0.000000
319874443	36477.000000	1959	1652.132407	31974	2	0.193426	32237	1	0.050535	9979796	0.000000
319864612	36805.000000	1882	1656.936708	31948	3	0.157732	31877	6	0.147521	9965181	0.000000
319864972	36709.000000	1838	1651.478473	32154	3	0.165233	31804	1	0.319818	9950697	0.000000
319879008	36169.000000	1954	1670.161014	32023	1	0.185092	31794	6	0.220346	9936128	0.000000
319859605	36626.000000	1958	1689.807660	32226	1	0.212102	31667	6	0.073840	9921274	0.000000
319862984	37184.000000	1891	1656.097386	32049	5	0.145508	31834	1	0.085451	9906616	0.000000
319872568	36663.000000	1899	1649.794725	31900	2	0.261686	32079	5	0.241917	9891873	0.000000
319855226	36924.000000	1922	1685.962003	32139	1	0.097854	31927	7	0.168987	9877330	0.000000
319868166	36328.000000	1915	1641.228719	31961	1	0.089284	31987	2	0.248597	9862531	0.000000
319870300	36794.000000	1929	1689.132418	32147	6	0.373022	32112	2	0.114397	9847742	0.000000
319873673	37220.000000	1953	1686.499533	32066	4	0.437832	32077	2	0.097774	9833023	-1.#IND00
319881469	36477.000000	1888	1627.417376	31850	4	0.140762	31790	7	0.083895	9818455	-1.#IND00
319863295	36886.000000	1896	1653.706563	32003	1	0.153836	32093	2	0.133418	9804107	-1.#IND00
319856092	36357.000000	1875	1655.110383	32003	3	0.213532	31953	6	0.166124	9789636	0.011864
319858689	36901.000000	1912	1691.077324	32058	4	0.330111	31939	3	0.063288	9775222	-0.001303
319856718	37018.000000	1916	1668.628011	31977	3	0.153690	32016	2	0.038717	9760683	0.000548
319892112	36847.000000	1934	1644.611332	31823	2	0.221878	32039	2	0.168272	9746162	-0.000399
319830553	36221.000000	1879	1642.305968	31983	5	0.269899	31698	6	0.226561	9731705	0.000557
319864219	37197.000000	1880	1672.596558	32091	5	0.187719	32016	5	0.146613	9717155	0.002100
319853604	36612.000000	1860	1630.551634	31824	4	0.244090	31985	8	0.279557	9702501	-0.001058
319869579	36471.000000	1915	1660.960668	32221	3	0.165744	32053	3	0.293142	9688123	-0.000317
319848408	37290.000000	1884	1682.762681	32020	0	0.070466	32044	4	0.139696	9673683	-0.000204
319871760	36359.000000	1919	1623.113559	31814	7	0.259012	32174	4	0.175232	9659468	-0.000296
319857601	37196.000000	1866	1677.698242	31989	1	0.088503	31897	3	0.068832	9645472	-0.003797
319879151	36465.000000	1843	1648.457226	31849	6	0.166170	31611	7	0.102870	9631201	-0.006117
319887605	36504.000000	1955	1664.113525	31825	3	0.175908	32151	8	0.217791	9616619	-0.005992
319890816	36646.000000	1912	1650.561583	31823	3	0.263888	32062	1	0.074446	9602379	-0.006505
319866394	36380.000000	1832	1641.769427	31759	4	0.161849	31889	3	0.157264	9588305	-0.006331
319868825	36856.000000	1899	1680.359867	32035	2	0.146067	31965	4	0.213294	9574023	-0.005541
319871757	36743.000000	1938	1650.384683	31969	7	0.084126	31898	4	0.191139	9559960	-0.006782
319881607	36666.000000	1888	1647.974621	31856	3	0.177677	32059	3	0.298977	9545767	-0.006179
319857513	36809.000000	1876	1659.846987	31993	2	0.263698	32023	1	0.184642	9531451	-0.005727
319865406	36609.000000	1926	1645.104694	31977	6	0.269030	31794	4	0.163811	9517282	-0.005961
319892649	36703.000000	1866	1673.500504	31921	2	0.295588	32006	5	0.155353	9503356	-0.006077
319877046	36633.000000	1912	1695.852850	32116	4	0.252870	32067	5	0.078760	9489012	-0.006203
319864417	36769.000000	1856	1645.970053	31905	3	0.070645	32062	2	0.246044	9474896	-0.006263
319859397	36496.000000	1922	1661.322513	31894	2	0.139362	31922	5	0.184550	9460974	-0.006250
319876904	36628.000000	1904	1656.243506	31903	4	0.234677	32091	7	0.193610	9446846	-0.005373
319899310	36940.000000	1872	1673.561973	32128	4	0.115330	32040	5	0.103706	9432874	-0.004279
319857815	35970.000000	1864	1638.854318	32098	3	0.210806	32152	9	0.202930	9418891	-0.005082
319877364	36717.000000	1946	1682.157658	31920	8	0.128375	32074	5	0.343421	9405068	-0.004902
319849674	36181.000000	1931	1654.207217	32005	3	0.235594	31826	4	0.135196	9391087	-0.005094
319889489	37182.000000	1954	1684.907637	31974	3	0.153051	31893	4	0.212128	9377272	-0.004735
319878993	36357.000000	1828	1634.194588	32296	6	0.278104	32044	6	0.170884	9363510	-0.004778
319855733	36761.000000	1966	1681.283821	32098	1	0.141020	32023	1	0.105409	9349615	-0.004699
319867954	36787.000000	1915	1656.823847	32172	3	0.137493	32101	4	0.350592	9335800	-0.004506
319858639	36329.000000	1937	1664.652976	31869	4	0.188171	31758	3	0.336890	9321766	-0.004201
319863004	36813.000000	1864	1663.769997	32062	7	0.231327	31945	11	0.143492	9307807	-0.004270
319867382	36534.000000	1917	1638.899979	31877	4	0.176959	32103	2	0.120877	9293885	-0.004051
319872992	36662.000000	1849	1674.448061	31974	6	0.322040	32081	3	0.031866	9279919	-0.003974
319863245	36250.000000	1855	1652.332059	31962	1	0.177593	31916	2	0.329087	9266308	-0.004112
319895872	36971.000000	1943	1668.374753	31852	6	0.146376	32010	4	0.271465	9252568	-0.004050
319879191	36852.000000	1886	1655.476169	31945	6	0.215290	32059	4	0.312396	9238985	-0.003421
319856847	36590.000000	1888	1678.399394	32116	3	0.082982	32084	7	0.270585	9225281	-0.003605
319872463	37077.000000	1881	1668.297555	31969	8	0.232052	32304	3	0.083338	9211551	-0.003820
319880579	35959.000000	1853	1647.060837	31961	6	0.167396	32325	7	0.143491	9197797	-0.003831
319852225	36584.000000	1855	1661.916929	32126	1	0.170218	31832	6	0.219171	9184197	-0.002632
319860731	36962.000000	1947	1657.563870	32227	4	0.294132	31994	7	0.341963	9170572	-0.003015
319863598	36650.000000	1918	1674.350880	31998	4	0.158101	32200	4	0.064261	9156787	-0.002746
319873282	36733.000000	1852	1657.488141	31992	9	0.125268	31683	4	0.108064	9143266	-0.002656
319875904	36629.000000	1878	1661.085371	32148	8	0.284589	31923	1	0.105550	9129745	-0.002659
319864459	36324.000000	1867	1659.920192	31815	2	0.070081	31751	2	0.086796	9116226	-0.002688
319854044	36804.000000	1833	1689.098272	32225	2	0.109486	32013	5	0.153563	9102546	-0.002956
319871876	36801.000000	1899	1653.034045	31994	6	0.300374	31992	3	0.216414	9089182	-0.002971
319881494	37239.000000	1893	1662.663379	31960	7	0.252717	31707	3	0.146404	9075748	-0.002699
319860117	36260.000000	1917	1622.778481	31976	2	0.131172	31986	4	0.177931	9062409	-0.002440
319860085	36646.000000	1966	1684.070866	31910	5	0.177322	32020	5	0.210369	9048716	-0.002560
319861400	36867.000000	1828	1661.797492	31908	6	0.157188	32368	1	0.165373	9035160	-0.002099
319878460	36075.000000	1968	1650.033598	32042	4	0.245679	31985	2	0.085624	9021734	-0.001739
319866897	37380.000000	1914	1681.042411	32088	5	0.227094	31985	3	0.193087	9008434	-0.002111
npatches	nstrain	runtime	dt	init_x	init_y	init_y_blood	init_z	init_S	beta0	beta1	beta2	beta3	mean_beta	B	d	delta	delta_blood	b[0]	mut	m	CTL	c	g	epsilon	k	het	lambda	rho	omega	x_max	patch.dyna	DELTA	A	VA
10000	1	100.000000	0.000100	21900	9499	5000000	0.001000	10000000	4.154925	3.320366	5.711201	3.105260	4	8000000000.000000	0.010000	1.000000	1.000000	800000	0.000050	0.048000	0	0.500000	0.000000	25.000000	18.000000	0.500000	0.001000	0.001000	0.010000	31987	0	10.000000	7.000000	1.000000
sus	inf	inf_blood	z	x[0]	y[0][0]	z[0]	x[1]	y[1][0]	z[1]	S[0]	synchrony
219000000	94990000.000000	5000000	10.000000	21900	9499	0.001000	21900	9499	0.001000	10000000	0.000000
313803347	32726946.000000	1716182	3940.834452	31662	3182	0.394083	31521	3065	0.394083	10365927	0.000000
319851742	72295.000000	3793	6306.239677	31966	4	0.632498	31826	4	0.632498	10377738	0.000000
319852008	37036.000000	1976	1166.980816	32018	0	0.169323	32215	3	0.106698	10362182	0.000000
319861143	34063.000000	1793	1572.742570	31929	2	0.188220	32091	3	0.269528	10346967	0.000000
319863482	36062.000000	1858	1595.835752	31893	1	0.130726	32199	4	0.137577	10331628	0.000000
319850452	35864.000000	1865	1584.437733	32013	1	0.070545	32025	2	0.067478	10316339	0.000000
319851268	35941.000000	1902	1551.592090	31771	1	0.083246	32204	1	0.069982	10301086	0.000000
319864007	35415.000000	1838	1565.914219	32011	4	0.147155	31890	3	0.195801	10285798	0.000000
319881123	35611.000000	1904	1586.651630	31895	2	0.223388	31914	6	0.104931	10270499	0.000000
319864162	35766.000000	1819	1559.232789	31956	4	0.182510	31748	2	0.117932	10255186	0.000000
319862732	35616.000000	1835	1567.774669	32003	4	0.113769	32181	5	0.292416	10240088	0.000000
319851857	35660.000000	1838	1566.439951	32087	4	0.245602	31830	1	0.089307	10225114	0.000000
319881198	35470.000000	1879	1565.444585	31795	2	0.275115	32140	2	0.067557	10209987	0.000000
319894301	35714.000000	1905	1562.319830	32020	2	0.091721	31966	3	0.089664	10194672	0.000000
319860942	35727.000000	1799	1592.567415	31891	3	0.072610	32057	5	0.073795	10179413	0.000000
319878343	35675.000000	1916	1565.876371	31974	10	0.186496	31767	0	0.049595	10164231	0.000000
319829693	35954.000000	1853	1578.537389	31982	2	0.186061	31991	2	0.040803	10148999	0.000000
319864387	35601.000000	1867	1543.349538	31951	2	0.301969	31940	2	0.092314	10134077	0.000000
319871912	35621.000000	1826	1592.788013	31858	7	0.258153	32012	4	0.082001	10118977	0.000000
319869634	35433.000000	1808	1538.003367	32057	1	0.161945	31986	4	0.083521	10104071	0.000000
319846264	35859.000000	1840	1595.701229	32180	3	0.151567	32019	4	0.186976	10089046	0.000000
319870833	35715.000000	1821	1550.266958	32012	3	0.204154	31522	6	0.096916	10074077	0.000000
319878328	35905.000000	1994	1593.804634	32057	7	0.122861	31977	2	0.074551	10059057	0.000000
319844598	35518.000000	1834	1559.774479	31956	3	0.240717	32046	1	0.027023	10043951	0.000000
319863790	35869.000000	1857	1576.359424	32012	1	0.297046	32146	3	0.267662	10028798	0.000000
319864005	35194.000000	1725	1549.784579	32059	1	0.104304	31970	3	0.137614	10014050	0.000000
319867012	35670.000000	1835	1578.783422	31872	5	0.269110	31907	6	0.301866	9999143	0.000000
319870786	35674.000000	1852	1583.513842	31705	4	0.078454	31827	2	0.160921	9984221	0.000000
319857298	35697.000000	1777	1571.970118	31782	3	0.123710	32165	4	0.181789	9969183	0.000000
319863245	35564.000000	1843	1550.124775	31883	3	0.196696	32081	5	0.159467	9954610	0.000000
319866462	35511.000000	1857	1575.147492	31942	3	0.082530	31984	4	0.273155	9939760	0.000000
319885405	35354.000000	1855	1582.446953	31881	5	0.225001	32077	6	0.153227	9924987	0.000000
319867339	35395.000000	1838	1557.050639	31832	5	0.146303	31938	4	0.060325	9910194	0.000000
319872935	35065.000000	1922	1571.682825	32040	3	0.117879	31943	0	0.032127	9895554	0.000000
319866250	35771.000000	1886	1559.439929	32125	4	0.184185	32201	4	0.105663	9880894	0.000000
319855665	35825.000000	1913	1556.458424	32017	5	0.246422	32138	5	0.141751	9866021	0.000000
319857809	35622.000000	1794	1584.666811	31983	4	0.153723	31884	4	0.049568	9851453	0.000000
319844130	35670.000000	1871	1594.340553	32209	2	0.212102	31990	6	0.168803	9837138	0.000000
319901612	35368.000000	1808	1560.799404	32081	3	0.258038	31881	4	0.263905	9822492	0.000000
319852515	36219.000000	1931	1593.865361	31698	2	0.055221	32105	6	0.145681	9807853	-1.#IND00
319850407	35717.000000	1830	1579.817722	31889	4	0.049010	31813	5	0.193601	9793128	-1.#IND00
319850913	35333.000000	1822	1557.433400	31955	6	0.222624	31985	1	0.228703	9778653	-1.#IND00
319879245	35836.000000	1787	1573.587233	31989	1	0.201850	31831	2	0.140476	9764009	0.004504
319871750	35419.000000	1861	1553.046259	32051	3	0.194963	32194	7	0.135567	9749574	0.008349
319872539	35594.000000	1863	1564.724047	31911	3	0.217566	32189	0	0.148875	9734806	0.002260
319865286	35752.000000	1840	1583.640864	31892	2	0.158443	32115	3	0.198895	9720387	0.000361
319873238	35722.000000	1912	1566.521771	31928	6	0.197818	32071	5	0.155177	9706058	0.007878
319870754	36148.000000	1926	1576.935210	31722	2	0.050158	32045	1	0.117375	9691592	0.007178
319867109	35846.000000	1843	1568.014349	31908	6	0.150741	31993	6	0.080068	9677234	0.006856
319866111	35507.000000	1845	1545.518709	31975	2	0.097655	31889	4	0.229754	9662847	0.011790
319848862	35385.000000	1817	1553.700900	32015	3	0.171533	31899	2	0.144611	9648460	0.009917
319866959	35461.000000	1843	1570.740412	31887	3	0.079094	31959	3	0.195580	9634123	0.007735
319882231	35711.000000	1903	1555.180633	32093	6	0.170328	32029	2	0.096914	9619937	0.007067
319865319	35362.000000	1874	1570.274224	31818	5	0.135407	32003	7	0.182532	9605739	0.007068
319849715	35814.000000	1899	1568.404151	31802	4	0.231570	31850	4	0.295045	9591617	0.006929
319875213	35839.000000	1870	1576.859486	31873	2	0.110535	31966	4	0.046318	9577209	0.008739
319868725	35519.000000	1863	1576.658272	31903	5	0.160932	31915	5	0.164873	9563032	0.008480
319853344	36120.000000	1886	1581.443745	31857	10	0.213269	31941	3	0.086552	9548797	0.006498
319855006	35424.000000	1870	1551.678593	32133	3	0.174054	32042	3	0.295226	9534657	0.004912
319869926	35404.000000	1811	1566.505627	31986	8	0.103273	32165	2	0.255519	9520733	0.004524
319870713	36175.000000	1903	1588.448943	32013	5	0.128991	32169	4	0.306280	9506593	0.004973
319862335	35867.000000	1854	1577.423515	31966	7	0.123405	31908	8	0.318500	9492637	0.004959
319875196	35821.000000	1869	1567.550405	31907	3	0.092385	32121	5	0.153364	9478646	0.005965
319863830	35743.000000	1923	1548.712949	32089	2	0.236673	31912	4	0.065388	9464600	0.005070
319856705	35806.000000	1866	1583.861927	31998	3	0.082427	31969	3	0.197496	9450221	0.004653
319873391	35455.000000	1852	1546.187393	32102	1	0.148013	31844	6	0.192657	9436243	0.003928
319858264	35696.000000	1850	1561.827649	32165	1	0.080767	31885	2	0.181521	9422254	0.001286
319886109	35502.000000	1793	1558.944530	32189	4	0.290406	32107	3	0.129634	9408244	0.001239
319851905	36196.000000	1895	1587.489857	31914	5	0.202470	32060	7	0.185694	9394210	0.000690
319854803	35798.000000	1845	1572.775457	32182	3	0.092395	32070	6	0.090946	9380250	0.000921
319867641	35653.000000	1904	1555.331138	31959	4	0.226245	32006	3	0.082607	9366352	0.002260
319862163	35584.000000	1854	1570.392766	32042	1	0.336220	32021	6	0.101682	9352704	0.001678
319865155	35735.000000	1937	1569.794769	32062	3	0.111792	31876	2	0.123884	9338873	0.001689
319860336	35499.000000	1842	1580.777966	31745	1	0.171518	32044	2	0.170946	9325015	0.001365
319881452	36173.000000	1914	1562.192896	31801	3	0.229366	32011	4	0.058667	9311028	0.001843
319881168	35319.000000	1822	1540.468323	31935	4	0.231385	32122	4	0.050122	9297271	0.001664
319859153	35644.000000	1891	1600.389304	32100	2	0.267584	31881	4	0.060248	9283357	0.000843
319869217	36228.000000	1831	1561.279563	32059	2	0.175228	32027	4	0.109809	9269590	0.001069
319872088	35168.000000	1847	1560.175840	31983	2	0.170526	32071	5	0.115927	9255713	0.001351
319868489	36060.000000	1817	1578.845087	32088	6	0.127467	32148	2	0.105179	9241915	0.001282
319860987	35954.000000	1886	1580.897785	32069	1	0.078016	32022	6	0.273997	9228040	0.001158
319871053	35700.000000	1839	1558.125965	32036	3	0.139448	31904	2	0.245179	9214482	0.001036
319861471	35088.000000	1830	1549.581633	31941	2	0.179943	32130	3	0.217655	9200743	0.001167
319870023	35581.000000	1827	1583.624168	32066	4	0.318083	31872	3	0.371978	9187084	0.001308
319850695	35805.000000	1771	1580.046888	32122	2	0.186141	31824	3	0.164644	9173595	0.001533
319886170	35440.000000	1889	1557.600034	31673	5	0.156713	32062	1	0.058961	9160012	0.001659
319845668	35710.000000	1833	1556.743636	31964	0	0.124489	32185	4	0.108815	9146541	0.001552
319863315	35476.000000	1822	1566.323720	31946	5	0.124879	31855	0	0.072676	9132996	0.001615
319854150	35516.000000	1768	1548.289310	32107	4	0.261079	32053	1	0.042499	9119418	0.001220
319855746	35574.000000	1758	1553.238799	31986	4	0.143727	32112	1	0.039482	9106035	0.001067
319853593	35460.000000	1894	1561.791343	31833	2	0.073735	31910	3	0.113933	9092499	0.001170
319865619	35512.000000	1766	1558.752740	31728	5	0.092412	32022	4	0.132097	9079135	0.001013
319882951	35772.000000	1813	1576.376374	31956	4	0.121127	31995	3	0.165201	9065720	0.000183
319853520	35084.000000	1805	1576.330897	31950	3	0.096119	32040	5	0.208363	9052004	0.000333
319864478	35704.000000	1870	1569.068355	32070	6	0.283192	32082	4	0.077616	9038510	0.000370
319867046	35543.000000	1803	1559.860109	32035	5	0.324245	31919	4	0.147061	9024880	-0.000280
319890407	35594.000000	1817	1559.921365	32076	5	0.254327	31759	3	0.244478	9011545	-0.000316
319881279	35794.000000	1825	1553.744580	31999	3	0.110130	32158	8	0.173065	8998107	-0.000805
319866925	35377.000000	1885	1550.692713	31943	4	0.074681	31670	2	0.283080	8984748	-0.000671
npatches	nstrain	runtime	dt	init_x	init_y	init_y_blood	init_z	init_S	beta0	beta1	beta2	beta3	mean_beta	B	d	delta	delta_blood	b[0]	mut	m	CTL	c	g	epsilon	k	het	lambda	rho	omega	x_max	patch.dyna	DELTA	A	VA
10000	1	100.000000	0.000100	21900	9499	5000000	0.001000	10000000	5.923414	4.527275	2.427824	4.943880	4	8000000000.000000	0.010000	1.000000	1.000000	800000	0.000050	0.048000	0	0.500000	0.000000	25.000000	19.000000	0.500000	0.001000	0.001000	0.010000	31987	0	10.000000	7.000000	1.000000
sus	inf	inf_blood	z	x[0]	y[0][0]	z[0]	x[1]	y[1][0]	z[1]	S[0]	synchrony
219000000	94990000.000000	5000000	10.000000	21900	9499	0.001000	21900	9499	0.001000	10000000	0.000000
314773336	26966386.000000	1414191	3940.834452	31398	2859	0.394083	31578	2639	0.394083	10348054	0.000000
319888565	36968.000000	1931	5790.605311	32083	5	0.632498	32186	2	0.444294	10353599	0.000000
319873710	37442.000000	1898	1214.852558	31841	4	0.179045	32062	2	0.191822	10338138	0.000000
319874865	33565.000000	1663	1458.227062	31826	3	0.123120	31856	4	0.274383	10322952	0.000000
319867079	35051.000000	1834	1499.442916	31945	0	0.115034	32046	3	0.272708	10307682	0.000000
319877267	34542.000000	1809	1497.118662	32258	2	0.236670	31959	4	0.229069	10292103	0.000000
319861823	35238.000000	1780	1481.623195	32006	1	0.073819	32100	2	0.059290	10276808	0.000000
319869062	34621.000000	1802	1470.722586	31911	6	0.200357	32047	5	0.142762	10261611	0.000000
319861467	34358.000000	1760	1443.779180	31940	1	0.097574	31961	7	0.201263	10246282	0.000000
319863846	34911.000000	1805	1512.799845	31965	2	0.281448	32232	2	0.189328	10230864	0.000000
319858020	34616.000000	1816	1488.123558	32115	1	0.032409	31891	4	0.151198	10215592	0.000000
319859421	34542.000000	1756	1481.096509	32025	6	0.274855	31885	2	0.161594	10200567	0.000000
319871253	34534.000000	1818	1476.094907	32058	4	0.318197	32003	2	0.101051	10185462	0.000000
319858289	34417.000000	1791	1467.803436	31770	3	0.193744	31767	8	0.134025	10170323	0.000000
319847413	34414.000000	1799	1465.765818	32232	3	0.095513	32202	6	0.321930	10155384	0.000000
319860767	34791.000000	1767	1504.680105	31810	2	0.286636	32040	7	0.144103	10140350	0.000000
319884002	34740.000000	1776	1480.430463	31983	2	0.220840	32021	6	0.262144	10125324	0.000000
319883095	34539.000000	1778	1462.283734	31927	3	0.103353	31986	3	0.159185	10110172	0.000000
319870359	34962.000000	1822	1506.784800	32042	6	0.098725	32124	10	0.132632	10095027	0.000000
319855613	34739.000000	1848	1479.476505	32021	4	0.039234	31785	6	0.111458	10080108	0.000000
319872204	34737.000000	1802	1454.406963	32135	0	0.130132	31926	6	0.115245	10065044	0.000000
319868565	34416.000000	1768	1474.951922	31923	2	0.065590	32171	2	0.046947	10050057	0.000000
319872562	34456.000000	1766	1494.837892	31902	1	0.120383	31921	5	0.178227	10035121	0.000000
319860442	34618.000000	1827	1485.603838	31978	4	0.146923	31925	2	0.134648	10020302	0.000000
319872115	34696.000000	1811	1466.620944	32107	4	0.275635	31981	2	0.137580	10005466	0.000000
319847252	34888.000000	1695	1483.277120	32091	1	0.280147	32217	3	0.185163	9990328	0.000000
319881138	34480.000000	1783	1473.053532	32123	0	0.180834	31947	5	0.122393	9975376	0.000000
319875798	34731.000000	1863	1490.619894	32075	7	0.191192	32284	0	0.034401	9960562	0.000000
319869138	34729.000000	1705	1477.385224	31922	4	0.144563	31811	6	0.176237	9945494	0.000000
319902432	34790.000000	1807	1481.358915	31966	1	0.211161	31926	1	0.042131	9930665	0.000000
319874124	34408.000000	1794	1469.415424	32006	7	0.252640	32263	3	0.158150	9915748	0.000000
319870336	34807.000000	1850	1493.779060	31999	1	0.104322	31858	1	0.072295	9900918	0.000000
319883652	34668.000000	1797	1503.862805	32184	3	0.216506	32058	6	0.081852	9886317	0.000000
319872494	34360.000000	1804	1469.239915	32082	2	0.209744	32166	1	0.080143	9871736	0.000000
319872825	34707.000000	1782	1474.627997	32055	4	0.117583	32168	1	0.079314	9857396	0.000000
319846283	34891.000000	1805	1487.570880	31949	3	0.140511	32059	2	0.084079	9842605	0.000000
319843180	34967.000000	1804	1470.246064	32020	4	0.265001	32107	0	0.126936	9827904	0.000000
319859357	34480.000000	1765	1487.491472	31978	1	0.073813	31913	3	0.242157	9813237	0.000000
319902335	34386.000000	1735	1454.765359	32157	3	0.086313	31913	0	0.021123	9798727	0.000000
[truncated: 163 more rows]
