# Supplementary material for: Large Variations in HIV-1 Viral Load Explained by Shifting-Mosaic Metapopulation Dynamics
Source: PLoS Biol. 2016 Oct 5;14(10):e1002567. doi: 10.1371/journal.pbio.1002567 (PMC5051940; doi:10.1371/journal.pbio.1002567)
Supplement: S1 Data — Each file gives the output from the simulations indicated by the filename: low migration (ms1, db432); high migration (ms1, db1); very high migration (ms10, db1); number of patches (np); reservoir (storage); no reservoir (nostorage); CTL immigration model (CTLimmig); CTL proliferation model (CTLprolif); β¯ (beta1, beta2, …). Within each file, there are 21 simulations for (k = 0,1,..,20), and data is output each day. For measures of synchrony, the final entry should be used. See Methods and S1 Simulation Code for further details. (ZIP) [file pbio.1002567.s002.zip › S1_Data/ms10_np10000_storage_noPD_CTLimmig_db1_beta5.tsv]

npatches	nstrain	runtime	dt	init_x	init_y	init_y_blood	init_z	init_S	beta0	beta1	beta2	beta3	mean_beta	B	d	delta	delta_blood	b[0]	mut	m	CTL	c	g	epsilon	k	het	lambda	rho	omega	x_max	patch.dyna	DELTA	A	VA
10000	1	100.000000	0.000100	21900	9499	5000000	0.001000	10000000	5.810008	5.104555	3.130611	2.895309	5	8000000000.000000	0.010000	1.000000	1.000000	800000	0.000050	0.048000	0	0.500000	0.000000	25.000000	0.000000	0.500000	0.001000	0.001000	0.010000	31987	0	10.000000	7.000000	1.000000
sus	inf	inf_blood	z	x[0]	y[0][0]	z[0]	x[1]	y[1][0]	z[1]	S[0]	synchrony
219000000	94990000.000000	5000000	10.000000	21900	9499	0.001000	21900	9499	0.001000	10000000	0.000000
181105465	1319746546.000000	68363116	3940.834452	16508	133766	0.394083	17694	132700	0.394083	11842191	0.000000
108003041	3356549037.000000	174253451	6324.976263	9475	337945	0.632498	10209	335490	0.632498	16468131	0.000000
86207996	4646132885.000000	241372346	7771.013291	7126	465508	0.777101	7989	466080	0.777101	22080942	0.000000
78221721	5300224447.000000	275447750	8648.068121	6531	529936	0.864807	7323	531260	0.864807	28009008	0.000000
74935967	5611728642.000000	291646509	9180.022116	6418	561368	0.918002	6985	562035	0.918002	34057909	0.000000
73498205	5756525013.000000	299190586	9502.664490	6227	577549	0.950266	6911	576091	0.950266	40146752	0.000000
72840709	5823252859.000000	302667998	9698.354536	6089	582072	0.969835	6806	582633	0.969835	46252070	0.000000
72561336	5853849056.000000	304243993	9817.045065	6079	586168	0.981705	6768	586918	0.981705	52357730	0.000000
72423454	5867840088.000000	304980086	9889.033609	6022	588084	0.988903	6728	586316	0.988903	58460645	0.000000
72369503	5874370598.000000	305302417	9932.696323	6169	587844	0.993270	6778	587244	0.993270	64558332	0.000000
72329209	5877239790.000000	305464397	9959.178767	6005	588177	0.995918	6780	588016	0.995918	70650594	0.000000
72321152	5878651800.000000	305548773	9975.240980	6143	589744	0.997524	6791	589028	0.997524	76735575	0.000000
72327874	5879183964.000000	305580067	9984.983083	6015	588130	0.998498	6785	589427	0.998498	82807376	0.000000
72316800	5879499740.000000	305569579	9990.891893	6143	588836	0.999089	6719	588698	0.999089	88869773	0.000000
72314863	5879735720.000000	305630758	9994.475723	6112	588910	0.999448	6843	588135	0.999448	94924637	0.000000
72297266	5879709010.000000	305617589	9996.649399	6089	587994	0.999665	6655	588906	0.999665	100965551	0.000000
72318326	5879740006.000000	305602118	9997.967783	6066	589358	0.999797	6739	589448	0.999797	106997386	0.000000
72302565	5879718968.000000	305594677	9998.767413	6041	588493	0.999877	6775	589991	0.999877	113024113	0.000000
72325157	5879680874.000000	305595365	9999.252408	6087	588525	0.999925	6648	588900	0.999925	119036903	0.000000
72317132	5879796314.000000	305584409	9999.546568	6156	590123	0.999955	6598	589634	0.999955	125047166	0.000000
72322521	5879782303.000000	305603073	9999.724983	6021	589267	0.999972	6746	587825	0.999972	131044030	0.000000
72314974	5879747131.000000	305575938	9999.833196	6070	588944	0.999983	6638	587189	0.999983	137033770	0.000000
72316165	5879669870.000000	305596637	9999.898829	6008	588252	0.999990	6709	587965	0.999990	143017268	0.000000
72320009	5879656052.000000	305572795	9999.938638	6093	588993	0.999994	6752	588525	0.999994	148985883	0.000000
72309381	5879543813.000000	305612447	9999.962782	6003	588373	0.999996	6721	589844	0.999996	154950985	0.000000
72308802	5879693284.000000	305599702	9999.977427	6095	588585	0.999998	6742	588256	0.999998	160907473	0.000000
72313658	5879683681.000000	305580113	9999.986309	6100	589456	0.999999	6649	589910	0.999999	166850904	0.000000
72311007	5879656443.000000	305601597	9999.991696	5984	590739	0.999999	6742	588047	0.999999	172784022	0.000000
72320196	5879607745.000000	305597298	9999.994963	6094	589492	0.999999	6795	588186	0.999999	178705332	0.000000
72310378	5879668668.000000	305617595	9999.996945	6072	586450	1.000000	6729	589711	1.000000	184623593	0.000000
72308786	5879758607.000000	305600667	9999.998147	5999	588539	1.000000	6752	588198	1.000000	190537474	0.000000
72316239	5879692987.000000	305599755	9999.998876	5960	588923	1.000000	6697	589189	1.000000	196434026	0.000000
72318487	5879562381.000000	305605765	9999.999318	6119	590145	1.000000	6663	587718	1.000000	202325052	0.000000
72314642	5879704562.000000	305607324	9999.999587	6109	588102	1.000000	6871	588825	1.000000	208213958	0.000000
72305127	5879749468.000000	305609976	9999.999749	6114	589158	1.000000	6644	588729	1.000000	214091057	0.000000
72318145	5879582252.000000	305582696	9999.999848	5950	591166	1.000000	6825	586535	1.000000	219962298	0.000000
72313335	5879547478.000000	305596747	9999.999908	6073	589857	1.000000	6716	587504	1.000000	225816132	0.000000
72323405	5879389388.000000	305610980	9999.999944	6041	589682	1.000000	6828	587286	1.000000	231664704	0.000000
72314023	5879473770.000000	305609035	9999.999966	5994	589340	1.000000	6762	588103	1.000000	237507125	0.000000
72315610	5879552058.000000	305621054	9999.999979	6169	589022	1.000000	6778	587540	1.000000	243336481	-1.#IND00
72329054	5879593939.000000	305603512	9999.999988	6076	589021	1.000000	6638	589163	1.000000	249155290	-0.019200
72304673	5879685171.000000	305596553	9999.999992	6055	589500	1.000000	6849	588304	1.000000	254967670	0.028156
72295240	5879673636.000000	305588536	9999.999995	6025	589599	1.000000	6705	588434	1.000000	260769868	0.018234
72310095	5879707137.000000	305599398	9999.999997	5975	587522	1.000000	6730	588102	1.000000	266561707	0.010404
72318926	5879627991.000000	305609335	9999.999998	6109	589704	1.000000	6771	588030	1.000000	272347870	0.000731
72308885	5879637142.000000	305616628	9999.999999	5994	590351	1.000000	6775	587169	1.000000	278127878	0.000246
72318268	5879631860.000000	305592835	9999.999999	6100	591002	1.000000	6798	587422	1.000000	283893021	-0.002435
72316650	5879752268.000000	305600708	10000.000000	6030	589276	1.000000	6790	587599	1.000000	289653925	-0.002227
72307031	5879681737.000000	305559414	10000.000000	6118	588313	1.000000	6800	588061	1.000000	295401889	-0.001358
72307917	5879659966.000000	305607676	10000.000000	6025	587901	1.000000	6670	588011	1.000000	301152177	-0.003423
72308150	5879652072.000000	305583046	10000.000000	6150	589485	1.000000	6787	588485	1.000000	306889488	-0.003646
72315556	5879613613.000000	305603921	10000.000000	6021	588370	1.000000	6690	587881	1.000000	312616295	-0.003016
72305265	5879666431.000000	305607931	10000.000000	6071	590408	1.000000	6739	588980	1.000000	318333085	-0.004146
72309850	5879613332.000000	305593770	10000.000000	6041	588075	1.000000	6789	589304	1.000000	324043016	-0.004027
72307797	5879678889.000000	305618137	10000.000000	6019	589795	1.000000	6750	588319	1.000000	329743874	-0.003232
72318404	5879609764.000000	305576083	10000.000000	6131	588188	1.000000	6676	587983	1.000000	335433296	-0.003428
72296323	5879612476.000000	305591279	10000.000000	6058	588066	1.000000	6710	588297	1.000000	341117661	-0.002436
72312144	5879535243.000000	305612350	10000.000000	5975	587748	1.000000	6802	588665	1.000000	346793970	-0.001605
72317452	5879512206.000000	305608928	10000.000000	6023	588327	1.000000	6640	588412	1.000000	352462136	-0.000859
72314317	5879597106.000000	305595532	10000.000000	6080	588649	1.000000	6794	588809	1.000000	358119993	-0.001037
72316521	5879640850.000000	305594363	10000.000000	6107	589630	1.000000	6727	588011	1.000000	363766390	-0.003208
72313319	5879678282.000000	305598566	10000.000000	5954	589989	1.000000	6774	588721	1.000000	369409485	-0.003013
72315444	5879724726.000000	305590185	10000.000000	6077	589902	1.000000	6829	587866	1.000000	375044385	-0.004027
72317223	5879678147.000000	305601021	10000.000000	5982	588464	1.000000	6825	589819	1.000000	380669268	-0.003859
72312179	5879624699.000000	305603138	10000.000000	6105	590083	1.000000	6786	589635	1.000000	386285892	-0.003490
72314417	5879543099.000000	305575786	10000.000000	6013	589116	1.000000	6755	586892	1.000000	391892938	-0.002859
72314497	5879588233.000000	305612382	10000.000000	6042	589111	1.000000	6671	588286	1.000000	397491353	-0.002618
72319756	5879609695.000000	305609049	10000.000000	6099	588100	1.000000	6785	589000	1.000000	403083745	-0.004709
72308148	5879695238.000000	305574603	10000.000000	6056	589864	1.000000	6749	588935	1.000000	408665238	-0.004714
72314107	5879657868.000000	305583880	10000.000000	6134	588303	1.000000	6681	589309	1.000000	414243886	-0.004946
72315219	5879757134.000000	305605415	10000.000000	6042	588808	1.000000	6643	588982	1.000000	419806664	-0.005801
72319191	5879776412.000000	305585790	10000.000000	6003	589515	1.000000	6678	589690	1.000000	425365336	-0.005792
72323176	5879702782.000000	305587817	10000.000000	6028	589238	1.000000	6656	588813	1.000000	430916209	-0.005261
72307141	5879696256.000000	305560526	10000.000000	6102	587159	1.000000	6670	588580	1.000000	436455526	-0.005536
72321429	5879560666.000000	305620691	10000.000000	6081	588478	1.000000	6738	588715	1.000000	441990058	-0.005450
72308709	5879659321.000000	305588747	10000.000000	6005	587559	1.000000	6665	589855	1.000000	447514727	-0.005491
72329198	5879676708.000000	305576453	10000.000000	6111	588185	1.000000	6684	587608	1.000000	453028117	-0.005155
72324083	5879731202.000000	305586783	10000.000000	6137	588731	1.000000	6766	588631	1.000000	458536239	-0.005250
72305850	5879714584.000000	305604526	10000.000000	6105	588929	1.000000	6718	589244	1.000000	464041603	-0.005123
72317402	5879710695.000000	305618704	10000.000000	6120	588017	1.000000	6762	587492	1.000000	469532675	-0.004552
72311287	5879617030.000000	305609268	10000.000000	6011	587521	1.000000	6761	587979	1.000000	475016805	-0.004689
72317099	5879661670.000000	305570279	10000.000000	6083	587042	1.000000	6692	589025	1.000000	480486850	-0.004311
72307866	5879753108.000000	305608570	10000.000000	6064	589791	1.000000	6659	588804	1.000000	485950712	-0.004414
72321864	5879629743.000000	305623568	10000.000000	6170	589497	1.000000	6800	586663	1.000000	491407915	-0.003539
72309805	5879721199.000000	305626197	10000.000000	5950	588148	1.000000	6672	589030	1.000000	496858361	-0.003426
72308192	5879714035.000000	305603529	10000.000000	6083	588677	1.000000	6637	588401	1.000000	502299492	-0.003243
72305069	5879592097.000000	305618477	10000.000000	6137	588341	1.000000	6692	588626	1.000000	507732911	-0.003376
72317135	5879643883.000000	305595412	10000.000000	6027	588280	1.000000	6749	589336	1.000000	513159811	-0.003056
72320323	5879648210.000000	305589672	10000.000000	6138	588033	1.000000	6621	587823	1.000000	518580016	-0.003149
72317523	5879637527.000000	305617386	10000.000000	5945	589086	1.000000	6724	589639	1.000000	523990389	-0.002975
72317954	5879634824.000000	305603713	10000.000000	6097	589806	1.000000	6808	588715	1.000000	529393249	-0.002842
72323230	5879621775.000000	305578863	10000.000000	6103	587886	1.000000	6684	589028	1.000000	534787592	-0.002392
72309356	5879617265.000000	305622887	10000.000000	6040	589284	1.000000	6768	588147	1.000000	540168434	-0.002328
72309110	5879582635.000000	305625173	10000.000000	6067	588579	1.000000	6736	587964	1.000000	545547970	-0.002181
72315702	5879595588.000000	305582161	10000.000000	6001	588543	1.000000	6747	588616	1.000000	550909718	-0.001990
72310490	5879712719.000000	305591379	10000.000000	5982	589384	1.000000	6555	588758	1.000000	556268683	-0.002037
72317502	5879663776.000000	305555001	10000.000000	6057	589424	1.000000	6739	587726	1.000000	561623271	-0.001678
72304945	5879679621.000000	305570115	10000.000000	6043	588986	1.000000	6635	587972	1.000000	566966086	-0.001726
72309011	5879704486.000000	305570599	10000.000000	6152	588104	1.000000	6679	588100	1.000000	572304725	-0.001207
npatches	nstrain	runtime	dt	init_x	init_y	init_y_blood	init_z	init_S	beta0	beta1	beta2	beta3	mean_beta	B	d	delta	delta_blood	b[0]	mut	m	CTL	c	g	epsilon	k	het	lambda	rho	omega	x_max	patch.dyna	DELTA	A	VA
10000	1	100.000000	0.000100	21900	9499	5000000	0.001000	10000000	6.407872	4.547526	4.344555	4.750509	5	8000000000.000000	0.010000	1.000000	1.000000	800000	0.000050	0.048000	0	0.500000	0.000000	25.000000	1.000000	0.500000	0.001000	0.001000	0.010000	31987	0	10.000000	7.000000	1.000000
sus	inf	inf_blood	z	x[0]	y[0][0]	z[0]	x[1]	y[1][0]	z[1]	S[0]	synchrony
219000000	94990000.000000	5000000	10.000000	21900	9499	0.001000	21900	9499	0.001000	10000000	0.000000
192285085	1136182751.000000	58875015	3940.834452	16708	115913	0.394083	19755	112779	0.394083	11741627	0.000000
134547925	2334474189.000000	121253193	6324.976263	11124	235478	0.632498	13807	232697	0.632498	15868705	0.000000
124910544	2640276186.000000	137241796	7771.013291	10310	265972	0.777101	12928	263541	0.777101	20650895	0.000000
126572526	2580175785.000000	134110452	8648.068121	10311	260172	0.864807	12912	258522	0.864807	25482498	0.000000
130016386	2464040913.000000	128082871	9180.022116	10857	248823	0.918002	13202	246399	0.918002	30226424	0.000000
132934026	2371619180.000000	123283500	9502.664490	10922	238942	0.950266	13613	236422	0.950266	34884787	0.000000
134945196	2310043647.000000	120061265	9698.354536	11214	233878	0.969835	14000	230340	0.969835	39472474	0.000000
136235139	2271290187.000000	118034013	9817.045065	11218	229502	0.981705	14119	227720	0.981705	44017700	0.000000
137041678	2247443206.000000	116819441	9889.033609	11399	225797	0.988903	14121	224821	0.988903	48528049	0.000000
137547702	2232829393.000000	116058493	9932.696323	11461	224405	0.993270	14087	222822	0.993270	53016557	0.000000
137855573	2223962981.000000	115599095	9959.178767	11439	224943	0.995918	14169	221903	0.995918	57485037	0.000000
138050996	2218605679.000000	115318248	9975.240980	11514	224187	0.997524	14158	222003	0.997524	61943123	0.000000
138160214	2215437656.000000	115160154	9984.983083	11458	223754	0.998498	14170	220924	0.998498	66392721	0.000000
138236455	2213432055.000000	115033446	9990.891893	11477	223802	0.999089	14026	221457	0.999089	70829402	0.000000
138274239	2212151717.000000	114977243	9994.475723	11408	222867	0.999448	14139	220989	0.999448	75266627	0.000000
138302285	2211529645.000000	114952697	9996.649399	11291	223340	0.999665	14113	221356	0.999665	79690462	0.000000
138292589	2211181374.000000	114928699	9997.967783	11480	224313	0.999797	14250	221342	0.999797	84112558	0.000000
138309116	2210897499.000000	114917464	9998.767413	11623	222945	0.999877	14311	220228	0.999877	88522346	0.000000
138324092	2210760466.000000	114901777	9999.252408	11373	224098	0.999925	14197	221114	0.999925	92926800	0.000000
138311801	2210760611.000000	114891495	9999.546568	11445	222927	0.999955	14190	221275	0.999955	97327008	0.000000
138317602	2210564036.000000	114911439	9999.724983	11474	223026	0.999972	14195	220615	0.999972	101719763	0.000000
138329008	2210519079.000000	114896939	9999.833196	11458	223190	0.999983	14167	219933	0.999983	106101681	0.000000
138318139	2210549965.000000	114896197	9999.898829	11376	223322	0.999990	14176	220839	0.999990	110482416	0.000000
138338394	2210602606.000000	114898019	9999.938638	11453	223481	0.999994	14201	219944	0.999994	114856042	0.000000
138315659	2210602517.000000	114884783	9999.962782	11505	222491	0.999996	14106	221011	0.999996	119222614	0.000000
138331936	2210487500.000000	114895296	9999.977427	11433	223595	0.999998	14092	220680	0.999998	123578335	0.000000
138326629	2210536114.000000	114897790	9999.986309	11411	223379	0.999999	14156	220630	0.999999	127932591	0.000000
138319653	2210471756.000000	114899540	9999.991696	11459	222752	0.999999	14122	219998	0.999999	132276064	0.000000
138335190	2210525190.000000	114885373	9999.994963	11430	223115	0.999999	14073	221526	0.999999	136614994	0.000000
138318336	2210480885.000000	114882270	9999.996945	11457	223452	1.000000	14047	220896	1.000000	140950871	0.000000
138330398	2210489929.000000	114888359	9999.998147	11438	223849	1.000000	14374	219756	1.000000	145278065	0.000000
138324384	2210518909.000000	114877242	9999.998876	11485	223620	1.000000	14063	220393	1.000000	149595546	0.000000
138336298	2210391893.000000	114898412	9999.999318	11513	222802	1.000000	14201	221067	1.000000	153906266	0.000000
138335322	2210514572.000000	114886261	9999.999587	11297	223354	1.000000	14312	220884	1.000000	158213460	0.000000
138329999	2210474918.000000	114892139	9999.999749	11389	223225	1.000000	14075	221328	1.000000	162514328	0.000000
138327284	2210469399.000000	114870240	9999.999848	11536	222976	1.000000	14330	221110	1.000000	166805640	0.000000
138327833	2210520153.000000	114893424	9999.999908	11439	223267	1.000000	14160	220347	1.000000	171092576	0.000000
138327616	2210559796.000000	114885340	9999.999944	11477	223073	1.000000	14267	219728	1.000000	175375134	0.000000
138322925	2210534101.000000	114874639	9999.999966	11477	222398	1.000000	14110	221059	1.000000	179646702	0.000000
138337193	2210534945.000000	114914424	9999.999979	11625	222490	1.000000	14212	220422	1.000000	183915354	-1.#IND00
138323163	2210550797.000000	114898750	9999.999988	11396	222942	1.000000	14226	220579	1.000000	188174508	-0.012800
138328581	2210506259.000000	114890450	9999.999992	11507	222931	1.000000	14212	220224	1.000000	192428614	-0.016809
138324340	2210457487.000000	114890839	9999.999995	11570	223298	1.000000	14208	220798	1.000000	196674693	-0.010264
138327754	2210452211.000000	114891770	9999.999997	11392	223681	1.000000	14269	220857	1.000000	200917327	-0.007480
138327087	2210450582.000000	114867643	9999.999998	11490	223220	1.000000	14205	220678	1.000000	205153510	-0.008499
138316615	2210529078.000000	114888990	9999.999999	11479	222573	1.000000	14190	220963	1.000000	209385981	-0.012036
138324677	2210521739.000000	114887655	9999.999999	11407	223436	1.000000	14189	220287	1.000000	213611320	-0.009574
138333462	2210523786.000000	114902036	10000.000000	11621	222547	1.000000	14218	220888	1.000000	217827406	-0.008233
138311368	2210548233.000000	114913761	10000.000000	11470	222974	1.000000	14178	221233	1.000000	222038811	-0.006695
138338406	2210553176.000000	114905541	10000.000000	11526	223134	1.000000	14294	221043	1.000000	226242254	-0.006318
138313724	2210585717.000000	114878095	10000.000000	11432	223444	1.000000	14129	220763	1.000000	230438594	-0.004311
138323926	2210516556.000000	114904193	10000.000000	11481	223387	1.000000	14232	221431	1.000000	234630488	-0.002327
138316260	2210575376.000000	114900473	10000.000000	11436	223145	1.000000	14223	221421	1.000000	238818037	-0.001881
138331292	2210566056.000000	114903723	10000.000000	11522	223188	1.000000	14050	221850	1.000000	242994779	-0.001384
138321002	2210569150.000000	114898784	10000.000000	11372	223682	1.000000	14315	219975	1.000000	247170302	-0.001726
138318088	2210582585.000000	114893871	10000.000000	11572	223208	1.000000	14072	221596	1.000000	251337615	-0.001934
138321001	2210507793.000000	114892418	10000.000000	11535	222815	1.000000	14095	220651	1.000000	255499362	-0.003272
138322010	2210467821.000000	114892593	10000.000000	11518	222229	1.000000	14257	220971	1.000000	259656159	-0.004107
138320633	2210451026.000000	114898562	10000.000000	11431	223411	1.000000	14011	220583	1.000000	263806739	-0.004104
138334928	2210555511.000000	114892081	10000.000000	11428	223453	1.000000	14169	221252	1.000000	267949037	-0.004311
138327372	2210519936.000000	114895406	10000.000000	11541	223165	1.000000	14171	220542	1.000000	272084917	-0.003525
138308423	2210608368.000000	114882900	10000.000000	11478	223686	1.000000	14238	221062	1.000000	276216207	-0.003563
138332187	2210518732.000000	114895983	10000.000000	11568	223084	1.000000	14117	220782	1.000000	280340750	-0.003350
138324296	2210558476.000000	114906425	10000.000000	11407	223844	1.000000	14143	221911	1.000000	284459788	-0.003210
138321992	2210593155.000000	114894949	10000.000000	11471	222886	1.000000	14235	220751	1.000000	288568461	-0.002619
138313967	2210600691.000000	114894102	10000.000000	11501	223658	1.000000	14139	220832	1.000000	292673277	-0.002697
138333920	2210557238.000000	114904287	10000.000000	11583	223189	1.000000	14159	220808	1.000000	296771268	-0.003413
138328229	2210507548.000000	114884553	10000.000000	11488	223384	1.000000	14199	220629	1.000000	300863213	-0.002640
138320489	2210561511.000000	114897912	10000.000000	11514	224027	1.000000	14095	220493	1.000000	304949594	-0.003423
138334572	2210596477.000000	114878800	10000.000000	11448	223821	1.000000	14218	220719	1.000000	309028605	-0.003256
138326334	2210522885.000000	114883608	10000.000000	11332	224383	1.000000	14112	220685	1.000000	313102177	-0.002812
138328570	2210487033.000000	114895850	10000.000000	11528	222550	1.000000	14168	219667	1.000000	317167102	-0.002622
138330638	2210497661.000000	114903695	10000.000000	11393	223490	1.000000	14228	220457	1.000000	321228767	-0.005740
138319330	2210469277.000000	114895924	10000.000000	11446	223892	1.000000	14119	221500	1.000000	325280160	-0.005212
138327872	2210547484.000000	114883175	10000.000000	11391	223520	1.000000	14167	220933	1.000000	329329332	-0.006006
138329783	2210457693.000000	114894247	10000.000000	11344	223362	1.000000	14133	220976	1.000000	333373599	-0.006130
138340420	2210478316.000000	114882159	10000.000000	11415	223338	1.000000	14233	221064	1.000000	337408432	-0.006072
138313657	2210522723.000000	114896264	10000.000000	11515	223140	1.000000	14129	219380	1.000000	341438759	-0.006093
138328927	2210515600.000000	114903244	10000.000000	11423	223763	1.000000	14224	219800	1.000000	345465401	-0.005963
138327696	2210439747.000000	114886560	10000.000000	11618	223196	1.000000	14317	220043	1.000000	349484784	-0.005209
138331635	2210465256.000000	114884298	10000.000000	11368	223149	1.000000	14097	221029	1.000000	353497651	-0.004938
138315076	2210509509.000000	114892497	10000.000000	11601	223288	1.000000	14285	221211	1.000000	357501742	-0.005109
138344744	2210412243.000000	114882048	10000.000000	11367	222494	1.000000	13991	220552	1.000000	361500369	-0.004925
138327989	2210410078.000000	114896164	10000.000000	11434	222918	1.000000	14148	221071	1.000000	365500770	-0.004809
138335312	2210463191.000000	114869742	10000.000000	11536	224023	1.000000	14314	220567	1.000000	369489875	-0.004590
138325371	2210515163.000000	114894277	10000.000000	11537	223174	1.000000	14326	219624	1.000000	373473874	-0.004707
138337049	2210531714.000000	114891331	10000.000000	11318	222950	1.000000	14173	221220	1.000000	377449343	-0.004643
138320210	2210547314.000000	114873670	10000.000000	11466	222525	1.000000	14279	221248	1.000000	381419262	-0.004759
138327115	2210581126.000000	114885335	10000.000000	11572	222229	1.000000	14178	219944	1.000000	385386707	-0.004935
138332072	2210579872.000000	114887221	10000.000000	11544	222359	1.000000	14258	221276	1.000000	389344170	-0.004435
138328267	2210562709.000000	114884842	10000.000000	11490	223976	1.000000	14288	221011	1.000000	393296811	-0.004403
138330105	2210487130.000000	114868885	10000.000000	11465	223023	1.000000	14314	220708	1.000000	397247839	-0.004267
138318027	2210534002.000000	114892213	10000.000000	11298	223048	1.000000	14224	220585	1.000000	401191472	-0.004221
138319302	2210486968.000000	114898435	10000.000000	11409	223270	1.000000	14100	220319	1.000000	405126499	-0.003958
138325963	2210558558.000000	114898535	10000.000000	11448	223262	1.000000	14299	220155	1.000000	409056403	-0.004236
138325453	2210510727.000000	114888866	10000.000000	11500	223295	1.000000	14075	220760	1.000000	412978798	-0.004449
138335332	2210533638.000000	114887274	10000.000000	11311	223843	1.000000	14137	220678	1.000000	416900422	-0.004522
138346222	2210579774.000000	114876415	10000.000000	11425	223377	1.000000	14307	220139	1.000000	420810839	-0.005035
138316132	2210517745.000000	114881491	10000.000000	11540	222362	1.000000	14192	221156	1.000000	424718539	-0.005079
npatches	nstrain	runtime	dt	init_x	init_y	init_y_blood	init_z	init_S	beta0	beta1	beta2	beta3	mean_beta	B	d	delta	delta_blood	b[0]	mut	m	CTL	c	g	epsilon	k	het	lambda	rho	omega	x_max	patch.dyna	DELTA	A	VA
10000	1	100.000000	0.000100	21900	9499	5000000	0.001000	10000000	2.957208	6.527296	5.321708	6.995973	5	8000000000.000000	0.010000	1.000000	1.000000	800000	0.000050	0.048000	0	0.500000	0.000000	25.000000	2.000000	0.500000	0.001000	0.001000	0.010000	31987	0	10.000000	7.000000	1.000000
sus	inf	inf_blood	z	x[0]	y[0][0]	z[0]	x[1]	y[1][0]	z[1]	S[0]	synchrony
219000000	94990000.000000	5000000	10.000000	21900	9499	0.001000	21900	9499	0.001000	10000000	0.000000
203359186	975597183.000000	50585782	3940.834452	24073	93984	0.394083	17926	100208	0.394083	11639042	0.000000
162158670	1631421375.000000	84777101	6324.976263	20290	158802	0.632498	13635	165176	0.632498	15259374	0.000000
165492916	1555846233.000000	80884745	7771.013291	20437	151871	0.777101	13938	157786	0.777101	19166711	0.000000
176155291	1355772461.000000	70495513	8648.068121	21582	131892	0.864807	15056	138056	0.864807	22852975	0.000000
185147642	1206280988.000000	62719588	9180.022116	22376	117401	0.918002	16032	122527	0.918002	26284411	0.000000
191354813	1111953729.000000	57801855	9502.664490	23090	107883	0.950266	16556	113181	0.950266	29522973	0.000000
195358395	1054466690.000000	54811820	9698.354536	23352	101964	0.969835	17175	107462	0.969835	32629716	0.000000
197834885	1019803257.000000	52999835	9817.045065	23473	98538	0.981705	17208	104246	0.981705	35653497	0.000000
199395558	998901001.000000	51917597	9889.033609	23617	96780	0.988903	17547	102280	0.988903	38625786	0.000000
200326273	986056091.000000	51253945	9932.696323	23789	95016	0.993270	17614	101005	0.993270	41564112	0.000000
200912478	978336777.000000	50863331	9959.178767	23757	94840	0.995918	17591	100134	0.995918	44481443	0.000000
201288137	973750331.000000	50615913	9975.240980	23784	94260	0.997524	17498	99272	0.997524	47383901	0.000000
201485329	970919157.000000	50460276	9984.983083	23758	94183	0.998498	17567	99346	0.998498	50275230	0.000000
201633993	969091002.000000	50372574	9990.891893	23833	93911	0.999089	17886	99070	0.999089	53156273	0.000000
201696220	968146829.000000	50319450	9994.475723	23761	93201	0.999448	17588	99365	0.999448	56030583	0.000000
201758051	967437826.000000	50278930	9996.649399	23470	93618	0.999665	17618	99497	0.999665	58900370	0.000000
201772340	967061774.000000	50257528	9997.967783	23771	93392	0.999797	17672	99137	0.999797	61761667	0.000000
201780965	966846454.000000	50249439	9998.767413	23715	93332	0.999877	17669	98759	0.999877	64620600	0.000000
201804432	966680388.000000	50235383	9999.252408	23867	93050	0.999925	17681	99175	0.999925	67476570	0.000000
201786488	966655960.000000	50235629	9999.546568	23648	93210	0.999955	17686	98484	0.999955	70327587	0.000000
201815374	966613314.000000	50231186	9999.724983	23728	94210	0.999972	17588	99537	0.999972	73169747	0.000000
201822601	966446446.000000	50235603	9999.833196	23746	93198	0.999983	17707	98518	0.999983	76008847	0.000000
201819418	966486507.000000	50225339	9999.898829	23728	93233	0.999990	17746	98485	0.999990	78845101	0.000000
201812906	966462686.000000	50219782	9999.938638	23813	93416	0.999994	17558	99120	0.999994	81677522	0.000000
201842271	966403153.000000	50238356	9999.962782	23833	92921	0.999996	17703	98696	0.999996	84508838	0.000000
201804330	966476117.000000	50233906	9999.977427	23780	93373	0.999998	17823	98718	0.999998	87333617	0.000000
201809746	966408072.000000	50236557	9999.986309	23912	93218	0.999999	17788	98974	0.999999	90152935	0.000000
201800796	966478039.000000	50231316	9999.991696	23848	93870	0.999999	17746	98134	0.999999	92968220	0.000000
201821648	966429614.000000	50241205	9999.994963	23910	93308	0.999999	17773	98848	0.999999	95780743	0.000000
201823678	966451224.000000	50222024	9999.996945	23899	93114	1.000000	17681	99054	1.000000	98584512	0.000000
201819689	966462531.000000	50232641	9999.998147	23759	93195	1.000000	17687	98601	1.000000	101388671	0.000000
201816866	966503946.000000	50237976	9999.998876	23837	93100	1.000000	17698	98929	1.000000	104186564	0.000000
201808940	966520497.000000	50243197	9999.999318	23898	93246	1.000000	17665	99219	1.000000	106981722	0.000000
201827262	966524452.000000	50243486	9999.999587	23796	93279	1.000000	17607	98880	1.000000	109773956	0.000000
201821401	966456829.000000	50222475	9999.999749	23824	93616	1.000000	17663	99166	1.000000	112557921	0.000000
201811767	966488963.000000	50234242	9999.999848	23839	93743	1.000000	17676	99435	1.000000	115339392	0.000000
201799347	966524260.000000	50219899	9999.999908	23836	93295	1.000000	17537	98665	1.000000	118118815	0.000000
201815448	966532814.000000	50230422	9999.999944	23691	93624	1.000000	17683	99128	1.000000	120892744	0.000000
201795658	966456285.000000	50227010	9999.999966	23699	93253	1.000000	17660	99110	1.000000	123661618	0.000000
201819049	966391968.000000	50245151	9999.999979	23756	93328	1.000000	17516	99383	1.000000	126432049	-1.#IND00
201824029	966485549.000000	50234108	9999.999988	23829	93543	1.000000	17863	98204	1.000000	129195469	-1.#IND00
201814018	966462048.000000	50242946	9999.999992	23935	93724	1.000000	17823	98503	1.000000	131951942	-0.026855
201848020	966419248.000000	50242375	9999.999995	23875	92860	1.000000	17861	98685	1.000000	134707342	-0.008907
201819950	966443038.000000	50225142	9999.999997	23670	93751	1.000000	17713	98649	1.000000	137458413	-0.012077
201827707	966447581.000000	50239448	9999.999998	23792	93522	1.000000	17669	99261	1.000000	140204553	-0.004564
201806611	966499312.000000	50239148	9999.999999	23686	93782	1.000000	17594	98786	1.000000	142943336	-0.004480
201822000	966466677.000000	50235181	9999.999999	23693	93684	1.000000	17733	99418	1.000000	145678655	-0.005553
201830530	966468207.000000	50227321	10000.000000	23900	93783	1.000000	17555	98669	1.000000	148407178	-0.003127
201820829	966439037.000000	50233856	10000.000000	23689	93986	1.000000	17669	99112	1.000000	151133874	-0.001862
201827013	966398307.000000	50227627	10000.000000	23724	93622	1.000000	17677	98817	1.000000	153855806	0.002401
201804280	966460614.000000	50231748	10000.000000	23822	93263	1.000000	17634	98854	1.000000	156575247	-0.001734
201833294	966416750.000000	50235252	10000.000000	23774	93177	1.000000	17437	99821	1.000000	159290948	-0.001655
201823760	966483568.000000	50245258	10000.000000	23803	93149	1.000000	17804	99160	1.000000	162004959	-0.000195
201826000	966433011.000000	50223853	10000.000000	23555	93136	1.000000	18017	98210	1.000000	164711817	0.001304
201811707	966518627.000000	50236971	10000.000000	23786	93437	1.000000	17792	98723	1.000000	167414584	0.002984
201817246	966445803.000000	50225953	10000.000000	23834	93064	1.000000	17583	98657	1.000000	170112097	0.003002
201802452	966482909.000000	50224022	10000.000000	23716	93288	1.000000	17687	99024	1.000000	172807097	0.002522
201802354	966481826.000000	50236266	10000.000000	23676	94014	1.000000	17792	98766	1.000000	175499576	0.001639
201819647	966485026.000000	50230377	10000.000000	23975	93780	1.000000	17640	99148	1.000000	178185705	0.002076
201815725	966447516.000000	50222918	10000.000000	23756	93377	1.000000	17734	98726	1.000000	180868235	0.000697
201812597	966362544.000000	50235950	10000.000000	23780	93435	1.000000	17651	99083	1.000000	183547268	0.001262
201828051	966381209.000000	50229074	10000.000000	23647	92930	1.000000	17691	98649	1.000000	186223436	0.001073
201807174	966505028.000000	50221414	10000.000000	23857	93549	1.000000	17581	98762	1.000000	188893199	-0.000385
201817074	966417520.000000	50234625	10000.000000	23762	93904	1.000000	17763	98612	1.000000	191557447	-0.000453
201814145	966478512.000000	50233250	10000.000000	23578	93870	1.000000	17718	99093	1.000000	194221448	-0.000453
201830229	966451913.000000	50231373	10000.000000	23717	93359	1.000000	17667	99038	1.000000	196881030	-0.000787
201815014	966483544.000000	50233670	10000.000000	23687	93125	1.000000	17861	98741	1.000000	199535040	-0.002260
201797997	966395537.000000	50214548	10000.000000	23859	93460	1.000000	17908	99117	1.000000	202187562	-0.002352
201819114	966492764.000000	50235086	10000.000000	24077	92945	1.000000	17640	98727	1.000000	204835079	-0.002406
201823903	966446726.000000	50221640	10000.000000	23960	93291	1.000000	17635	98704	1.000000	207478114	-0.002771
201802972	966481481.000000	50232245	10000.000000	23724	93106	1.000000	17752	98564	1.000000	210119298	-0.002347
201806333	966424732.000000	50231972	10000.000000	23870	93242	1.000000	17655	99236	1.000000	212758286	-0.002765
201824055	966448574.000000	50235269	10000.000000	23812	93726	1.000000	17759	98862	1.000000	215392876	-0.002629
201812762	966432407.000000	50225797	10000.000000	23975	93572	1.000000	17805	98843	1.000000	218020104	-0.003945
201810757	966455159.000000	50222762	10000.000000	23846	93018	1.000000	17830	98711	1.000000	220645259	-0.003843
201838344	966472995.000000	50239583	10000.000000	23685	93790	1.000000	17808	98650	1.000000	223263853	-0.003620
201803034	966498392.000000	50237439	10000.000000	23865	93802	1.000000	17537	99278	1.000000	225880590	-0.003749
201811304	966436799.000000	50230685	10000.000000	23816	93609	1.000000	17726	98580	1.000000	228491090	-0.003540
201815858	966350461.000000	50228426	10000.000000	23804	93541	1.000000	17691	98944	1.000000	231097605	-0.002413
201824364	966410193.000000	50218120	10000.000000	23758	93518	1.000000	17719	99017	1.000000	233701925	-0.002389
201814919	966396388.000000	50227839	10000.000000	23665	93835	1.000000	17763	99093	1.000000	236302266	-0.002403
201833382	966375861.000000	50220133	10000.000000	24035	93238	1.000000	17733	98985	1.000000	238895147	-0.002686
201813709	966457006.000000	50229375	10000.000000	23856	92879	1.000000	17712	98385	1.000000	241487125	-0.004130
201815154	966427928.000000	50220351	10000.000000	23912	93563	1.000000	17789	98489	1.000000	244072930	-0.004755
201828277	966373015.000000	50224605	10000.000000	23680	93457	1.000000	17442	99098	1.000000	246660191	-0.004526
201815618	966355596.000000	50239842	10000.000000	23565	93187	1.000000	17913	99142	1.000000	249239552	-0.004214
201812296	966435731.000000	50237876	10000.000000	23871	93193	1.000000	17696	99595	1.000000	251816379	-0.003297
201826852	966390842.000000	50237370	10000.000000	23669	93339	1.000000	17530	98759	1.000000	254392351	-0.003280
201827191	966429476.000000	50232498	10000.000000	23816	93463	1.000000	17598	99023	1.000000	256961581	-0.002749
201832640	966458460.000000	50222896	10000.000000	23569	93397	1.000000	17692	98665	1.000000	259529590	-0.002209
201812864	966439302.000000	50238687	10000.000000	23844	93205	1.000000	17768	99480	1.000000	262091822	-0.002151
201832854	966475638.000000	50243084	10000.000000	23798	93316	1.000000	17637	99210	1.000000	264649311	-0.002103
201810339	966496993.000000	50235711	10000.000000	23967	93636	1.000000	17902	98822	1.000000	267201930	-0.002146
201818163	966440574.000000	50231766	10000.000000	23799	93415	1.000000	17493	99341	1.000000	269749968	-0.002391
201808727	966403925.000000	50223459	10000.000000	23685	93099	1.000000	17633	99218	1.000000	272295718	-0.002151
201818908	966444412.000000	50231495	10000.000000	23837	93392	1.000000	17698	99712	1.000000	274837904	-0.002232
201836188	966516561.000000	50236832	10000.000000	23704	93457	1.000000	17542	98365	1.000000	277374281	-0.003227
201806021	966467865.000000	50235046	10000.000000	23957	93273	1.000000	17768	98878	1.000000	279909642	-0.003196
201809504	966500179.000000	50226573	10000.000000	23745	93854	1.000000	17774	99129	1.000000	282439680	-0.002958
npatches	nstrain	runtime	dt	init_x	init_y	init_y_blood	init_z	init_S	beta0	beta1	beta2	beta3	mean_beta	B	d	delta	delta_blood	b[0]	mut	m	CTL	c	g	epsilon	k	het	lambda	rho	omega	x_max	patch.dyna	DELTA	A	VA
10000	1	100.000000	0.000100	21900	9499	5000000	0.001000	10000000	6.937840	4.140459	6.946700	5.413143	5	8000000000.000000	0.010000	1.000000	1.000000	800000	0.000050	0.048000	0	0.500000	0.000000	25.000000	3.000000	0.500000	0.001000	0.001000	0.010000	31987	0	10.000000	7.000000	1.000000
sus	inf	inf_blood	z	x[0]	y[0][0]	z[0]	x[1]	y[1][0]	z[1]	S[0]	synchrony
219000000	94990000.000000	5000000	10.000000	21900	9499	0.001000	21900	9499	0.001000	10000000	0.000000
213452682	841119315.000000	43628263	3940.834452	18355	86821	0.394083	22486	82934	0.394083	11550921	0.000000
189086863	1143770022.000000	59464633	6324.976263	15861	117418	0.632498	20328	113402	0.632498	14680151	0.000000
204478356	923704162.000000	48037676	7771.013291	17582	94570	0.777101	21800	90745	0.777101	17744847	0.000000
222472161	712081300.000000	37028416	8648.068121	19548	73462	0.864807	23362	70346	0.864807	20347044	0.000000
235881957	577246280.000000	30009883	9180.022116	21134	60085	0.918002	24878	56280	0.918002	22558214	0.000000
244924547	495050481.000000	25732127	9502.664490	22070	51537	0.950266	25440	48304	0.950266	24494716	0.000000
250911486	444397743.000000	23103448	9698.354536	22724	46401	0.969835	26087	43939	0.969835	26244491	0.000000
254777121	412685776.000000	21452897	9817.045065	23415	42866	0.981705	26370	40232	0.981705	27873157	0.000000
257308826	392605299.000000	20406671	9889.033609	23418	40932	0.988903	26752	38646	0.988903	29423547	0.000000
258954423	379836869.000000	19742348	9932.696323	23647	40178	0.993270	26805	37359	0.993270	30919446	0.000000
259996872	371783445.000000	19319910	9959.178767	23967	39057	0.995918	26907	36455	0.995918	32379901	0.000000
260682866	366687054.000000	19060249	9975.240980	24075	38830	0.997524	26965	36060	0.997524	33818162	0.000000
261078120	363524578.000000	18897205	9984.983083	24054	38214	0.998498	27175	35033	0.998498	35243305	0.000000
261318949	361603921.000000	18789069	9990.891893	24257	38142	0.999089	27112	35752	0.999089	36654866	0.000000
261515366	360263780.000000	18720906	9994.475723	23996	37857	0.999448	27032	35223	0.999448	38058900	0.000000
261611661	359511367.000000	18690025	9996.649399	24194	37547	0.999665	27100	35411	0.999665	39460348	0.000000
261646353	359107544.000000	18665035	9997.967783	24068	37729	0.999797	27062	35332	0.999797	40854396	0.000000
261710406	358753897.000000	18641940	9998.767413	24081	37671	0.999877	26955	35297	0.999877	42248095	0.000000
261736435	358550915.000000	18636668	9999.252408	23899	37781	0.999925	26898	34984	0.999925	43637098	0.000000
261752718	358461947.000000	18627399	9999.546568	24019	37796	0.999955	27236	35104	0.999955	45025200	0.000000
261756760	358359179.000000	18622188	9999.724983	23985	37823	0.999972	27060	35281	0.999972	46409578	0.000000
261771341	358310199.000000	18622097	9999.833196	24176	37788	0.999983	26959	35320	0.999983	47791203	0.000000
261745247	358318654.000000	18618004	9999.898829	24084	37407	0.999990	27203	34742	0.999990	49171215	0.000000
261746826	358322186.000000	18619176	9999.938638	24178	37421	0.999994	27092	34837	0.999994	50551565	0.000000
261765937	358326557.000000	18625051	9999.962782	24349	37602	0.999996	27032	34852	0.999996	51929307	0.000000
261749371	358332521.000000	18629150	9999.977427	24063	37359	0.999998	27194	34897	0.999998	53303829	0.000000
261742097	358388445.000000	18628158	9999.986309	24166	37548	0.999999	26984	35431	0.999999	54676330	0.000000
261770870	358326408.000000	18621200	9999.991696	24034	37579	0.999999	27133	34763	0.999999	56047320	0.000000
261785605	358227930.000000	18622960	9999.994963	24116	37517	0.999999	26940	34983	0.999999	57416026	0.000000
261765204	358298418.000000	18620154	9999.996945	24137	37493	1.000000	26928	35343	1.000000	58783645	0.000000
261744976	358330901.000000	18632429	9999.998147	24075	37428	1.000000	27087	34887	1.000000	60148317	0.000000
261747935	358373069.000000	18626880	9999.998876	23925	37600	1.000000	27251	34961	1.000000	61508920	0.000000
261764080	358373282.000000	18626183	9999.999318	24230	38043	1.000000	27258	35064	1.000000	62870350	0.000000
261759626	358365043.000000	18630575	9999.999587	24194	37639	1.000000	27292	35193	1.000000	64229486	0.000000
261754503	358360045.000000	18622929	9999.999749	24071	37707	1.000000	27077	35089	1.000000	65584601	0.000000
261743261	358274184.000000	18625050	9999.999848	23950	37776	1.000000	27070	35227	1.000000	66938756	0.000000
261762983	358267870.000000	18623957	9999.999908	24000	37870	1.000000	26975	35129	1.000000	68290000	0.000000
261753508	358256685.000000	18613330	9999.999944	23898	37863	1.000000	26682	34749	1.000000	69641026	0.000000
261756790	358256870.000000	18619849	9999.999966	23976	37500	1.000000	27132	35022	1.000000	70991397	0.000000
261797711	358242275.000000	18624224	9999.999979	24223	37521	1.000000	27075	34866	1.000000	72334074	-1.#IND00
261757625	358279617.000000	18621162	9999.999988	24192	37710	1.000000	26858	35377	1.000000	73676184	0.012800
261766743	358237968.000000	18618343	9999.999992	24210	37486	1.000000	27151	35130	1.000000	75019634	-0.013701
261795727	358237934.000000	18613705	9999.999995	24136	37428	1.000000	26914	35163	1.000000	76357352	-0.007556
261766572	358242642.000000	18612906	9999.999997	24379	37436	1.000000	26941	34913	1.000000	77695284	0.009261
261754638	358271861.000000	18620715	9999.999998	24048	37696	1.000000	27049	34838	1.000000	79029692	0.010499
261770970	358292918.000000	18615380	9999.999999	24076	37611	1.000000	27049	35230	1.000000	80363470	0.006096
261754074	358313500.000000	18622751	9999.999999	24148	37625	1.000000	27242	35101	1.000000	81695975	0.005580
261767138	358315965.000000	18610211	10000.000000	24143	37366	1.000000	27118	35410	1.000000	83027432	0.004020
261737492	358325320.000000	18623369	10000.000000	24109	37835	1.000000	27303	35141	1.000000	84354898	0.003512
261784352	358319109.000000	18618431	10000.000000	24290	38049	1.000000	26889	34575	1.000000	85682281	0.003685
261754553	358295380.000000	18623834	10000.000000	24064	37920	1.000000	27183	35167	1.000000	87005808	0.003833
261751130	358347044.000000	18622562	10000.000000	24239	37397	1.000000	26911	35160	1.000000	88327726	0.002487
261787706	358294523.000000	18618124	10000.000000	24338	37463	1.000000	27041	34757	1.000000	89648640	-0.000769
261780708	358316735.000000	18624966	10000.000000	24181	37543	1.000000	27245	35314	1.000000	90966232	-0.000768
261771793	358354927.000000	18622672	10000.000000	24125	38048	1.000000	26993	35134	1.000000	92282931	0.006020
261751827	358343934.000000	18619513	10000.000000	24155	37948	1.000000	26906	34805	1.000000	93596532	0.006650
261772651	358313496.000000	18621111	10000.000000	24188	37638	1.000000	27060	35033	1.000000	94907566	0.006169
261768028	358264571.000000	18618248	10000.000000	24109	37307	1.000000	26983	35273	1.000000	96215867	0.005393
261765290	358261840.000000	18616530	10000.000000	24209	37793	1.000000	27191	34851	1.000000	97523541	0.004870
261767163	358254791.000000	18615599	10000.000000	23979	37652	1.000000	27227	35132	1.000000	98829630	0.004298
261786329	358233342.000000	18615210	10000.000000	24297	37173	1.000000	27149	34899	1.000000	100135892	0.000410
261760957	358251845.000000	18626099	10000.000000	23953	37419	1.000000	27069	34990	1.000000	101438726	0.000747
261771707	358280526.000000	18617026	10000.000000	24155	37538	1.000000	27149	34930	1.000000	102736668	0.000607
261760530	358277417.000000	18615589	10000.000000	24322	37609	1.000000	27399	35062	1.000000	104035796	0.001098
261801861	358213355.000000	18619293	10000.000000	24039	37801	1.000000	27259	35045	1.000000	105331086	-0.000057
261770883	358283728.000000	18616312	10000.000000	24256	37613	1.000000	27111	35243	1.000000	106624739	-0.001432
261758643	358291107.000000	18613755	10000.000000	24096	37361	1.000000	27091	35263	1.000000	107917019	-0.001773
261760147	358321334.000000	18627180	10000.000000	24142	37786	1.000000	27035	35106	1.000000	109208622	-0.000138
261770432	358300099.000000	18620520	10000.000000	24168	37269	1.000000	26922	35053	1.000000	110496883	-0.001285
261750650	358318848.000000	18621988	10000.000000	24007	37920	1.000000	27107	34908	1.000000	111784459	-0.001089
261778442	358262537.000000	18622527	10000.000000	24170	37617	1.000000	26988	35081	1.000000	113070858	-0.000900
261748269	358237631.000000	18621561	10000.000000	24223	37685	1.000000	27293	34806	1.000000	114352985	-0.000726
261786018	358238368.000000	18619350	10000.000000	23783	37707	1.000000	27100	34580	1.000000	115635451	-0.001179
261773297	358225780.000000	18619481	10000.000000	24271	37693	1.000000	27319	35302	1.000000	116913790	-0.000194
261752741	358304257.000000	18624512	10000.000000	24243	37631	1.000000	27062	35117	1.000000	118192574	-0.000694
261769165	358283795.000000	18620377	10000.000000	24010	37671	1.000000	27267	34774	1.000000	119467143	-0.000075
261777512	358252097.000000	18608727	10000.000000	24224	37469	1.000000	27062	34820	1.000000	120740417	-0.000352
261777684	358298555.000000	18621812	10000.000000	24263	37433	1.000000	27058	35382	1.000000	122009453	-0.000207
261787806	358259371.000000	18625601	10000.000000	24285	37505	1.000000	27062	35110	1.000000	123278761	-0.000046
261765912	358270311.000000	18617743	10000.000000	23914	37220	1.000000	26923	35223	1.000000	124545480	0.000000
261765859	358286185.000000	18620433	10000.000000	24339	37538	1.000000	27103	34976	1.000000	125810164	0.000203
261759205	358219410.000000	18622132	10000.000000	24137	37702	1.000000	26925	35035	1.000000	127075087	-0.000414
261770214	358201919.000000	18624838	10000.000000	24167	37704	1.000000	27050	35251	1.000000	128335146	-0.000688
261749119	358279977.000000	18621077	10000.000000	24060	37801	1.000000	26929	35055	1.000000	129592651	-0.000690
261763288	358310721.000000	18621844	10000.000000	24203	37555	1.000000	27218	34981	1.000000	130850054	-0.000845
261764123	358300860.000000	18629336	10000.000000	24197	37561	1.000000	26853	35109	1.000000	132106803	-0.000752
261748722	358304200.000000	18623214	10000.000000	24082	37758	1.000000	27059	34950	1.000000	133362467	-0.001423
261771424	358301842.000000	18615870	10000.000000	24111	37510	1.000000	27261	34912	1.000000	134614958	-0.001424
261774619	358229377.000000	18612261	10000.000000	24154	37722	1.000000	26878	34883	1.000000	135867551	-0.002092
261789581	358284411.000000	18618299	10000.000000	24060	37599	1.000000	26872	34950	1.000000	137117425	-0.001348
261749426	358326492.000000	18622831	10000.000000	24130	37769	1.000000	26897	35128	1.000000	138364832	-0.001654
261754794	358312037.000000	18622983	10000.000000	24192	37453	1.000000	27093	35027	1.000000	139610083	-0.001356
261768556	358343237.000000	18617545	10000.000000	24171	37768	1.000000	27104	35209	1.000000	140852561	-0.001333
261772118	358285709.000000	18625341	10000.000000	24199	37559	1.000000	27233	34800	1.000000	142095463	-0.001223
261760733	358297037.000000	18635749	10000.000000	24045	37549	1.000000	27004	34901	1.000000	143334759	-0.000954
261774670	358264322.000000	18626655	10000.000000	24084	37681	1.000000	26960	35150	1.000000	144571647	-0.001073
261775472	358253593.000000	18622836	10000.000000	24141	37832	1.000000	27220	35386	1.000000	145806100	-0.001164
261751534	358349094.000000	18621240	10000.000000	24132	37647	1.000000	26785	35458	1.000000	147042057	-0.001801
261768289	358296036.000000	18625512	10000.000000	23793	37532	1.000000	27339	35048	1.000000	148275295	-0.002028
npatches	nstrain	runtime	dt	init_x	init_y	init_y_blood	init_z	init_S	beta0	beta1	beta2	beta3	mean_beta	B	d	delta	delta_blood	b[0]	mut	m	CTL	c	g	epsilon	k	het	lambda	rho	omega	x_max	patch.dyna	DELTA	A	VA
10000	1	100.000000	0.000100	21900	9499	5000000	0.001000	10000000	3.631767	5.005572	5.786205	5.313221	5	8000000000.000000	0.010000	1.000000	1.000000	800000	0.000050	0.048000	0	0.500000	0.000000	25.000000	4.000000	0.500000	0.001000	0.001000	0.010000	31987	0	10.000000	7.000000	1.000000
sus	inf	inf_blood	z	x[0]	y[0][0]	z[0]	x[1]	y[1][0]	z[1]	S[0]	synchrony
219000000	94990000.000000	5000000	10.000000	21900	9499	0.001000	21900	9499	0.001000	10000000	0.000000
223701332	720346807.000000	37378467	3940.834452	24312	70113	0.394083	22154	72241	0.394083	11461564	0.000000
215413419	791379596.000000	41151974	6324.976263	23580	77077	0.632498	21393	79432	0.632498	14105866	0.000000
240568740	529809772.000000	27564931	7771.013291	25677	51357	0.777101	24030	52889	0.777101	16368401	0.000000
263278293	342405245.000000	17812011	8648.068121	27878	32927	0.864807	26153	34236	0.864807	18003846	0.000000
278977118	232214090.000000	12071777	9180.022116	29155	22285	0.918002	27582	23290	0.918002	19166798	0.000000
289433161	166152163.000000	8636558	9502.664490	29889	15752	0.950266	28847	16623	0.950266	20010093	0.000000
296411419	124658248.000000	6482451	9698.354536	30205	11829	0.969835	29449	12482	0.969835	20641278	0.000000
301236070	97327689.000000	5065202	9817.045065	30845	9192	0.981705	30201	9665	0.981705	21127736	0.000000
304662208	78583974.000000	4086202	9889.033609	30841	7487	0.988903	30277	7703	0.988903	21512659	0.000000
307154163	65250113.000000	3391869	9932.696323	31215	6187	0.993270	30641	6510	0.993270	21826117	0.000000
308993505	55436581.000000	2885519	9959.178767	31224	5187	0.995918	30951	5383	0.995918	22086152	0.000000
310400934	48078586.000000	2498699	9975.240980	31171	4563	0.997524	31195	4717	0.997524	22304985	0.000000
311473438	42379894.000000	2203530	9984.983083	31465	3959	0.998498	31224	4297	0.998498	22493821	0.000000
312354516	37838845.000000	1967134	9990.891893	31571	3619	0.999089	31168	3850	0.999089	22656792	0.000000
313050792	34237813.000000	1777740	9994.475723	31313	3217	0.999448	31339	3397	0.999448	22801176	0.000000
313621445	31301924.000000	1627273	9996.649399	31653	2832	0.999665	31228	2970	0.999665	22929449	0.000000
314095521	28818541.000000	1495755	9997.967783	31946	2727	0.999797	31311	2975	0.999797	23043797	0.000000
314528448	26756157.000000	1391440	9998.767413	31761	2512	0.999877	31261	2719	0.999877	23147330	0.000000
314858098	25000686.000000	1299433	9999.252408	31714	2402	0.999925	31529	2547	0.999925	23241880	0.000000
315166358	23478957.000000	1221904	9999.546568	31586	2192	0.999955	31451	2365	0.999955	23327573	0.000000
315415811	22154778.000000	1150234	9999.724983	31561	2039	0.999972	31662	2191	0.999972	23406323	0.000000
315665115	20991543.000000	1092337	9999.833196	31772	1993	0.999983	31524	2051	0.999983	23478934	0.000000
315882535	19942373.000000	1034811	9999.898829	31844	1943	0.999990	31492	2113	0.999990	23545923	0.000000
316055502	19041068.000000	989679	9999.938638	31746	1826	0.999994	31758	1875	0.999994	23608592	0.000000
316199666	18203441.000000	948042	9999.962782	31766	1728	0.999996	31818	1805	0.999996	23666413	0.000000
316373584	17472935.000000	907612	9999.977427	31603	1671	0.999998	31257	1715	0.999998	23720226	0.000000
316503471	16792183.000000	874076	9999.986309	31821	1704	0.999999	31656	1676	0.999999	23770504	0.000000
316604378	16191758.000000	841643	9999.991696	31621	1497	0.999999	31785	1595	0.999999	23817559	0.000000
316722735	15635012.000000	813355	9999.994963	31783	1483	0.999999	31667	1486	0.999999	23861520	0.000000
316813093	15147977.000000	786335	9999.996945	31841	1466	1.000000	31835	1525	1.000000	23902839	0.000000
316899352	14677128.000000	762032	9999.998147	31709	1381	1.000000	31674	1384	1.000000	23942217	0.000000
317007097	14259857.000000	740448	9999.998876	31757	1367	1.000000	31265	1392	1.000000	23978903	0.000000
317092744	13866011.000000	720234	9999.999318	31824	1334	1.000000	31832	1438	1.000000	24013633	0.000000
317169853	13508819.000000	702154	9999.999587	31690	1318	1.000000	31668	1381	1.000000	24046067	0.000000
317227750	13168942.000000	684627	9999.999749	31760	1256	1.000000	31602	1349	1.000000	24077364	0.000000
317272225	12840773.000000	667585	9999.999848	31696	1246	1.000000	31720	1263	1.000000	24106560	0.000000
317345529	12541030.000000	652042	9999.999908	31698	1243	1.000000	32078	1273	1.000000	24134554	0.000000
317393768	12258690.000000	639477	9999.999944	31669	1169	1.000000	31818	1210	1.000000	24160635	0.000000
317442401	12019217.000000	625447	9999.999966	31792	1130	1.000000	31670	1259	1.000000	24185245	0.000000
317509017	11770299.000000	612146	9999.999979	32013	1088	1.000000	31797	1148	1.000000	24208988	-1.#IND00
317552922	11535148.000000	600230	9999.999988	31800	1101	1.000000	31775	1176	1.000000	24231274	0.040800
317606334	11309361.000000	588167	9999.999992	31626	1083	1.000000	31775	1125	1.000000	24252570	0.202506
317630703	11110527.000000	578002	9999.999995	31762	1027	1.000000	31863	1077	1.000000	24272060	0.314537
317687839	10918662.000000	567297	9999.999997	32119	1039	1.000000	31888	1106	1.000000	24291366	0.445058
317701729	10736008.000000	556919	9999.999998	31792	1032	1.000000	31841	1053	1.000000	24309619	0.517983
317728256	10560729.000000	549454	9999.999999	31871	1029	1.000000	31727	1055	1.000000	24326714	0.601514
317782969	10399785.000000	540447	9999.999999	32014	1054	1.000000	31775	1069	1.000000	24342576	0.643336
317809164	10237087.000000	532149	10000.000000	31870	953	1.000000	31759	1021	1.000000	24358324	0.689973
317821412	10081905.000000	524007	10000.000000	31864	979	1.000000	31672	994	1.000000	24372503	0.718814
317863647	9949796.000000	516804	10000.000000	31661	966	1.000000	31592	1019	1.000000	24386461	0.741410
317913376	9798893.000000	511247	10000.000000	32065	931	1.000000	31788	996	1.000000	24399617	0.770643
317926419	9676439.000000	502756	10000.000000	31847	926	1.000000	31765	928	1.000000	24412091	0.793448
317948123	9545942.000000	495645	10000.000000	31817	935	1.000000	31609	963	1.000000	24424439	0.800875
317975776	9431031.000000	491297	10000.000000	31636	937	1.000000	31908	887	1.000000	24435825	0.814674
317970480	9322298.000000	485184	10000.000000	31941	896	1.000000	31887	933	1.000000	24446651	0.831787
318015517	9211881.000000	479031	10000.000000	31799	823	1.000000	31857	877	1.000000	24456341	0.843332
318025983	9107517.000000	472306	10000.000000	31815	838	1.000000	31700	938	1.000000	24465849	0.853304
318045164	9015342.000000	468417	10000.000000	31901	888	1.000000	31753	859	1.000000	24474400	0.863318
318087286	8926431.000000	463840	10000.000000	31988	816	1.000000	31685	894	1.000000	24483821	0.867434
318083881	8838657.000000	458870	10000.000000	31853	898	1.000000	31882	872	1.000000	24492045	0.874046
318115008	8748912.000000	456456	10000.000000	31988	851	1.000000	31863	859	1.000000	24499684	0.880934
318147213	8661716.000000	450609	10000.000000	31652	822	1.000000	32023	857	1.000000	24506896	0.886556
318138120	8583535.000000	445949	10000.000000	31830	772	1.000000	31704	884	1.000000	24513834	0.891758
318161531	8517001.000000	442698	10000.000000	31750	773	1.000000	31937	836	1.000000	24520118	0.896037
318168549	8442679.000000	439783	10000.000000	32018	805	1.000000	31539	842	1.000000	24526697	0.899408
318184689	8369593.000000	434136	10000.000000	31757	754	1.000000	31881	904	1.000000	24532374	0.902707
318202559	8288305.000000	429879	10000.000000	31966	803	1.000000	31797	865	1.000000	24537819	0.905949
318235833	8222695.000000	427199	10000.000000	31990	754	1.000000	31715	827	1.000000	24542519	0.909262
318230708	8172066.000000	424914	10000.000000	31782	797	1.000000	31866	820	1.000000	24546904	0.911395
318248250	8114814.000000	422122	10000.000000	32097	702	1.000000	31871	811	1.000000	24551368	0.914224
318246517	8046363.000000	418275	10000.000000	31870	848	1.000000	31837	879	1.000000	24554526	0.916041
318256118	7995452.000000	416013	10000.000000	31916	718	1.000000	31575	777	1.000000	24557790	0.918193
318271477	7939209.000000	411828	10000.000000	31698	777	1.000000	31899	776	1.000000	24561038	0.920185
318301174	7883124.000000	409129	10000.000000	31762	730	1.000000	31893	783	1.000000	24563806	0.922290
318278408	7836161.000000	406625	10000.000000	31945	751	1.000000	31909	778	1.000000	24566238	0.923931
318290609	7790423.000000	405051	10000.000000	31910	748	1.000000	31785	804	1.000000	24568585	0.924971
318310347	7750252.000000	402524	10000.000000	31696	699	1.000000	31962	752	1.000000	24571084	0.926742
318324684	7708669.000000	401082	10000.000000	32011	741	1.000000	32034	773	1.000000	24573358	0.927985
318325697	7662325.000000	398173	10000.000000	31828	703	1.000000	31903	740	1.000000	24574981	0.929417
318340288	7615367.000000	395706	10000.000000	31966	693	1.000000	32245	793	1.000000	24576768	0.930695
318342930	7575074.000000	393509	10000.000000	31843	738	1.000000	31798	811	1.000000	24578609	0.931665
318352428	7544771.000000	392453	10000.000000	31606	703	1.000000	31794	719	1.000000	24579651	0.932636
318351393	7502094.000000	390773	10000.000000	31876	733	1.000000	31883	777	1.000000	24580932	0.933570
318393896	7469944.000000	388290	10000.000000	31657	667	1.000000	31947	756	1.000000	24582064	0.934450
318347438	7449006.000000	386616	10000.000000	32073	693	1.000000	32054	725	1.000000	24583221	0.935562
318392634	7415814.000000	385558	10000.000000	31988	680	1.000000	31957	764	1.000000	24584365	0.936415
318386292	7368289.000000	382168	10000.000000	31799	728	1.000000	31876	753	1.000000	24584464	0.936702
318392504	7334985.000000	381847	10000.000000	31841	747	1.000000	31864	780	1.000000	24584358	0.937614
318404279	7302637.000000	379897	10000.000000	31837	668	1.000000	31769	738	1.000000	24584587	0.938277
318394672	7266881.000000	377989	10000.000000	31875	685	1.000000	31499	682	1.000000	24584352	0.938919
318409151	7237879.000000	376664	10000.000000	31782	678	1.000000	31709	714	1.000000	24584441	0.939695
318396955	7204782.000000	374620	10000.000000	31909	632	1.000000	32082	710	1.000000	24583880	0.940446
318424234	7172660.000000	372191	10000.000000	31769	655	1.000000	31839	725	1.000000	24583632	0.941238
318446398	7141847.000000	371075	10000.000000	31999	689	1.000000	31893	711	1.000000	24582876	0.941673
318418395	7102759.000000	368836	10000.000000	32023	627	1.000000	31850	691	1.000000	24582212	0.942384
318469401	7069402.000000	367487	10000.000000	32014	672	1.000000	31893	734	1.000000	24581207	0.942988
318428237	7035321.000000	365489	10000.000000	31890	651	1.000000	31671	755	1.000000	24579995	0.943432
318448037	7005481.000000	364186	10000.000000	32116	665	1.000000	31755	724	1.000000	24578802	0.944058
318472564	6976680.000000	362723	10000.000000	31785	663	1.000000	31832	699	1.000000	24577147	0.944588
npatches	nstrain	runtime	dt	init_x	init_y	init_y_blood	init_z	init_S	beta0	beta1	beta2	beta3	mean_beta	B	d	delta	delta_blood	b[0]	mut	m	CTL	c	g	epsilon	k	het	lambda	rho	omega	x_max	patch.dyna	DELTA	A	VA
10000	1	100.000000	0.000100	21900	9499	5000000	0.001000	10000000	3.509807	5.971068	5.761249	6.293695	5	8000000000.000000	0.010000	1.000000	1.000000	800000	0.000050	0.048000	0	0.500000	0.000000	25.000000	5.000000	0.500000	0.001000	0.001000	0.010000	31987	0	10.000000	7.000000	1.000000
sus	inf	inf_blood	z	x[0]	y[0][0]	z[0]	x[1]	y[1][0]	z[1]	S[0]	synchrony
219000000	94990000.000000	5000000	10.000000	21900	9499	0.001000	21900	9499	0.001000	10000000	0.000000
232847013	619373463.000000	32150031	3940.834452	25255	60357	0.394083	21698	63238	0.394083	11381276	0.000000
238932921	542895666.000000	28251500	6324.976263	25913	52763	0.632498	22431	55355	0.632498	13589132	0.000000
270355259	287622302.000000	14968758	7771.013291	28614	27345	0.777101	25921	29947	0.777101	15163575	0.000000
293356172	140066695.000000	7291005	8648.068121	29932	13366	0.864807	28737	14623	0.864807	16046193	0.000000
306625828	66263816.000000	3451137	9180.022116	31158	6237	0.918002	30255	6912	0.918002	16487911	0.000000
313625210	30431549.000000	1583135	9502.664490	31586	2865	0.950266	31077	3185	0.950266	16689196	0.000000
317059455	13490723.000000	702348	9698.354536	31873	1245	0.969835	31875	1405	0.969835	16769264	0.000000
318667238	5806659.000000	302886	9817.045065	31780	527	0.981705	31825	620	0.981705	16789971	0.000000
319346093	2430447.000000	125885	9889.033609	31664	240	0.988903	32041	248	0.988903	16784212	0.000000
319673966	999005.000000	51849	9932.696323	32205	109	0.993270	32141	105	0.993270	16767711	0.000000
319780805	405217.000000	20994	9959.178767	31921	33	0.995918	31821	47	0.995918	16745751	0.000000
319840489	162801.000000	8477	9975.240980	32067	13	0.997524	32270	21	0.997524	16721628	0.000000
319876396	67103.000000	3445	9457.615934	31899	6	0.998498	32087	8	0.998498	16696909	0.000000
319847296	70555.000000	3621	6945.338798	32184	7	0.630836	32068	7	0.999089	16672100	0.000000
319841391	104329.000000	5372	7762.662275	31955	14	0.776094	31827	9	0.929364	16647563	0.000000
319850501	96336.000000	5065	8515.834395	32066	8	0.864196	32083	9	0.800573	16623326	0.000000
319870288	73624.000000	3765	8454.386508	31947	4	0.665307	32098	10	0.879043	16598911	0.000000
319861270	73437.000000	3727	7661.163524	32166	9	0.661293	32014	6	0.926637	16574532	0.000000
319870669	85166.000000	4463	7898.822125	31914	7	0.784138	32107	10	0.587808	16550208	0.000000
319854791	82530.000000	4271	8248.998307	32081	10	0.869075	32102	23	0.710306	16525867	0.000000
319840529	75394.000000	3906	8124.446787	32139	11	0.891773	31973	7	0.824294	16501528	0.000000
319866166	77539.000000	3989	7899.806210	31933	7	0.877282	31809	4	0.893430	16477406	0.000000
319850384	80820.000000	4147	8009.841013	32051	13	0.736654	32009	13	0.662863	16452933	0.000000
319840217	78908.000000	4135	8089.878926	31825	6	0.840275	32029	8	0.795519	16428704	0.000000
319858078	78874.000000	3990	8057.513209	31882	6	0.903123	32044	10	0.849421	16404440	0.000000
319843971	77727.000000	4002	8037.546046	31869	7	0.941242	32030	14	0.908670	16380370	0.000000
319847047	77819.000000	4141	7968.216218	31959	2	0.729517	32019	11	0.944606	16356082	0.000000
319885207	80952.000000	4278	8051.733201	31923	4	0.493027	31956	13	0.966403	16331940	0.000000
319877771	79148.000000	4132	8113.994341	32143	12	0.577277	31956	5	0.979622	16307844	0.000000
319860881	78096.000000	3923	8025.721790	32000	6	0.743609	32082	9	0.987640	16283843	0.000000
319847944	78567.000000	4205	8021.325476	31835	2	0.696242	31818	4	0.992504	16259788	0.000000
319857608	77878.000000	4058	8015.245261	32121	6	0.792124	31856	10	0.847006	16235873	0.000000
319858147	78419.000000	4061	7989.715920	32021	6	0.662721	32084	6	0.817250	16211746	0.000000
319839502	79275.000000	4059	8007.927077	31947	5	0.776776	31825	5	0.887760	16187581	0.000000
319840299	78220.000000	4198	8054.348614	31931	8	0.864609	32042	7	0.931924	16163655	0.000000
319839375	79869.000000	4124	8026.443241	31813	8	0.917882	31975	12	0.958710	16139618	0.000000
319857111	79373.000000	4176	8097.058893	31869	4	0.950194	32001	5	0.355639	16116024	0.000000
319842146	78230.000000	4132	8064.656374	31873	3	0.969791	32078	12	0.520252	16092217	0.000000
319855311	77247.000000	4066	8018.686744	32013	12	0.923960	32170	14	0.709022	16068454	0.000000
319855756	79146.000000	4093	7966.371220	31974	11	0.953880	31921	6	0.804674	16044751	-1.#IND00
319875097	79190.000000	4058	8028.100235	32092	7	0.972027	32011	6	0.834776	16021007	-1.#IND00
319850123	79173.000000	4140	8025.708917	32022	6	0.682454	31949	12	0.857320	15997459	-1.#IND00
319855983	78124.000000	4042	8047.647946	31953	6	0.762649	31925	10	0.913461	15973477	-0.008565
319828792	78848.000000	4027	8012.496002	31922	4	0.770679	31901	13	0.631853	15949968	-0.006366
319861978	79725.000000	4048	8031.803575	31819	6	0.730076	31804	5	0.703115	15926450	-0.008526
319849858	78180.000000	4074	8059.825685	31991	10	0.836285	31945	5	0.819932	15902548	-0.007065
319847432	78363.000000	4132	8012.727799	31799	11	0.900703	32011	8	0.890785	15879186	-0.002892
319850683	78851.000000	4167	8036.367231	32029	6	0.847797	32064	9	0.933758	15855741	-0.001950
319853952	77727.000000	4109	7994.529910	32074	7	0.810746	31856	10	0.959823	15832063	-0.001843
319865632	79322.000000	3967	7988.200008	32136	7	0.636203	32008	4	0.951747	15808889	-0.001692
319842416	79566.000000	4122	8069.215131	31855	16	0.750236	32117	8	0.970733	15785409	-0.000987
319828999	78616.000000	4125	8040.891479	31970	9	0.848512	31851	7	0.928218	15761966	-0.000653
319853483	79137.000000	4146	8041.341576	32078	5	0.908119	31853	10	0.956463	15738844	-0.000072
319845306	78364.000000	4066	8007.896086	31990	9	0.664072	31784	9	0.973594	15715376	0.000156
319832721	79597.000000	4129	8022.207900	32038	6	0.533536	32212	6	0.983984	15692108	-0.002019
319846901	78919.000000	4051	8057.874614	32000	5	0.575545	31782	12	0.990286	15669123	-0.001368
319867145	77908.000000	4055	8010.799684	31969	5	0.742558	31965	8	0.994108	15646129	0.001239
319853919	78847.000000	4055	7994.023850	31993	10	0.843856	31793	4	0.996426	15623074	0.001220
319862672	79359.000000	4128	8070.554576	31894	5	0.807629	32024	11	0.915047	15600241	0.001636
319855093	77021.000000	4012	8039.142026	32151	9	0.709216	32021	12	0.948474	15577106	-0.000495
319851219	78131.000000	4029	7966.319976	31965	8	0.806757	32153	3	0.968748	15554398	-0.003099
319856307	78117.000000	4077	7965.944982	31933	7	0.880854	31996	6	0.760206	15531522	-0.003497
319855365	79639.000000	4108	8007.814476	32111	7	0.927735	31933	10	0.854559	15508916	-0.005284
319863621	80162.000000	4224	8088.387359	31817	7	0.956170	32008	5	0.790812	15486028	-0.004373
319844306	78563.000000	4025	8075.213049	31747	5	0.973416	31975	6	0.873123	15463207	-0.003604
319857336	78986.000000	4117	8043.754140	32035	4	0.952730	32012	13	0.923046	15440526	-0.003693
319840540	79578.000000	4117	8095.148367	32036	9	0.971330	31843	6	0.681364	15417886	-0.000943
319844159	78123.000000	4034	8047.315601	31903	7	0.982611	32030	10	0.806740	15395251	-0.001318
319857201	78114.000000	4113	8005.742806	31911	8	0.662033	31963	11	0.851021	15372930	-0.001396
319833841	78493.000000	4053	8019.294151	31963	7	0.691365	31858	6	0.909641	15350232	-0.001088
319860658	79348.000000	4171	8037.496554	31740	16	0.812806	32102	12	0.874990	15327328	-0.001010
319851450	78347.000000	4112	8029.723930	32075	7	0.841071	31747	8	0.924179	15304596	-0.000251
319879437	78535.000000	4136	8036.735124	31824	9	0.886851	31882	8	0.954013	15282029	-0.000931
319855111	78500.000000	3986	8027.333050	32154	7	0.807527	32277	6	0.686054	15259341	-0.000571
319855267	78551.000000	4016	8002.786931	32039	11	0.883261	32048	8	0.659044	15236798	-0.000570
319863904	80098.000000	4180	8025.581043	31990	12	0.929195	32142	9	0.793202	15214166	-0.000527
319856172	78239.000000	4099	8101.300986	31933	7	0.885066	31763	15	0.874572	15192016	-0.000193
319855607	77047.000000	3995	7947.173796	32081	13	0.812742	31974	13	0.798011	15169555	0.000359
319838607	80315.000000	4180	7995.801883	31877	7	0.886423	32330	3	0.810892	15147260	0.000353
319855722	79367.000000	4107	8062.567380	31761	11	0.931113	31994	10	0.635483	15124931	0.000238
319856738	77746.000000	4024	8053.057654	31934	8	0.650894	32219	11	0.777139	15102758	0.000337
319842475	78064.000000	4055	7929.082743	32033	6	0.788259	32048	9	0.794051	15080472	0.000167
319862037	81147.000000	4274	8046.037135	31759	2	0.650157	31952	7	0.875087	15058032	0.001170
319826887	79179.000000	4213	8121.078890	31972	10	0.787812	32177	8	0.924237	15035874	0.001434
319858176	77672.000000	4033	8062.316898	31935	10	0.871303	31956	6	0.873663	15013765	0.001351
319857638	78046.000000	3988	7976.943228	32064	11	0.527069	32051	6	0.923374	14991634	0.001208
319846513	80631.000000	4138	8032.175214	31856	11	0.556990	31989	9	0.953525	14969386	0.001151
319844507	79996.000000	4074	8059.973664	31881	6	0.539442	32133	5	0.849396	14947292	0.001157
319872224	78614.000000	4056	8064.482251	32259	5	0.720661	31986	7	0.523956	14925605	0.001162
319881059	78737.000000	4122	8005.316283	31985	12	0.824013	32047	5	0.696324	14903538	0.001132
319837616	79453.000000	4050	8053.341916	32106	13	0.748148	31949	8	0.815813	14881656	0.001070
319855060	79590.000000	4162	8063.793352	31837	6	0.683678	32158	5	0.888287	14859689	0.001024
319849602	78938.000000	4036	8043.801231	31910	4	0.808144	32022	8	0.912362	14837919	0.000509
319864752	77347.000000	4129	8003.667819	31858	6	0.750642	31880	5	0.819565	14816275	0.000559
319881235	78541.000000	4094	7959.477723	32072	8	0.840912	31984	8	0.689747	14794394	0.000764
319848434	79467.000000	4088	8044.130983	31878	3	0.632706	32041	5	0.757722	14772560	0.000299
319875561	77536.000000	4021	8014.553915	31935	9	0.777228	32062	7	0.853053	14750796	0.000105
319833677	79690.000000	4194	7998.708556	31802	11	0.631773	31965	10	0.776044	14729184	0.000725
319860279	79222.000000	4026	8040.476724	32027	6	0.776662	32089	10	0.864165	14707308	0.000471
npatches	nstrain	runtime	dt	init_x	init_y	init_y_blood	init_z	init_S	beta0	beta1	beta2	beta3	mean_beta	B	d	delta	delta_blood	b[0]	mut	m	CTL	c	g	epsilon	k	het	lambda	rho	omega	x_max	patch.dyna	DELTA	A	VA
10000	1	100.000000	0.000100	21900	9499	5000000	0.001000	10000000	5.062566	6.392232	7.106697	5.112794	5	8000000000.000000	0.010000	1.000000	1.000000	800000	0.000050	0.048000	0	0.500000	0.000000	25.000000	6.000000	0.500000	0.001000	0.001000	0.010000	31987	0	10.000000	7.000000	1.000000
sus	inf	inf_blood	z	x[0]	y[0][0]	z[0]	x[1]	y[1][0]	z[1]	S[0]	synchrony
219000000	94990000.000000	5000000	10.000000	21900	9499	0.001000	21900	9499	0.001000	10000000	0.000000
242409485	526232627.000000	27342869	3940.834452	23973	53171	0.394083	22352	54343	0.394083	11288315	0.000000
260483550	359981058.000000	18733271	6324.976263	25881	36297	0.632498	24403	37560	0.632498	13076767	0.000000
293223921	139522459.000000	7266693	7771.013291	29294	13935	0.777101	28524	14368	0.777101	14074414	0.000000
310961250	43216157.000000	2250237	8648.068121	31038	4298	0.864807	30438	4474	0.864807	14449003	0.000000
317524416	11000686.000000	572703	9180.022116	31716	1049	0.918002	31877	1135	0.918002	14546225	0.000000
319361144	2354577.000000	122871	9502.664490	31977	254	0.950266	32048	231	0.950266	14553031	0.000000
319780089	441956.000000	23176	9698.354536	31959	49	0.969835	31800	33	0.969835	14536802	0.000000
319843861	76361.000000	3894	9703.082387	31925	12	0.981705	31840	8	0.981705	14516271	0.000000
319866452	64203.000000	3351	4835.735338	31894	5	0.332988	32101	6	0.277223	14494646	0.000000
319868403	113945.000000	5900	6603.093920	32097	14	0.501735	32009	10	0.561619	14473382	0.000000
319848407	81348.000000	4249	7758.649205	31871	6	0.697791	32107	8	0.734112	14452161	0.000000
319875276	58080.000000	3032	6191.087366	32094	3	0.455009	31981	7	0.531778	14430734	0.000000
319879729	80054.000000	4277	6438.795978	31980	5	0.504822	31901	8	0.383249	14409375	0.000000
319848662	71114.000000	3638	7098.858495	31923	7	0.655162	31933	8	0.253176	14388396	0.000000
319850541	64866.000000	3352	6432.672340	31694	5	0.733002	32142	9	0.547034	14367220	0.000000
319857768	73430.000000	3804	6613.006282	32140	15	0.729129	31895	13	0.725266	14346094	0.000000
319863233	68867.000000	3475	6846.218575	32074	8	0.806656	32032	8	0.702525	14324817	0.000000
319841627	67048.000000	3545	6578.699183	31515	9	0.343731	32013	4	0.593349	14303607	0.000000
319852286	71181.000000	3747	6640.209508	31973	6	0.503577	31947	10	0.653803	14282409	0.000000
319832059	68672.000000	3529	6709.012263	32019	6	0.698908	31922	10	0.712857	14261219	0.000000
319846676	69536.000000	3592	6588.735175	32045	4	0.759010	32088	6	0.774932	14240313	0.000000
319871201	69662.000000	3578	6669.492847	31961	9	0.642609	32031	12	0.667161	14219318	0.000000
319867506	69848.000000	3730	6670.149980	32127	12	0.783234	31960	6	0.798125	14198357	0.000000
319862231	68939.000000	3553	6623.386967	32184	7	0.681461	31992	9	0.877558	14177471	0.000000
319865559	69193.000000	3665	6648.278515	32018	7	0.806799	31883	3	0.592820	14156752	0.000000
319867384	69907.000000	3609	6715.987602	32045	5	0.686364	32003	9	0.618362	14135696	0.000000
319846785	70064.000000	3656	6657.318240	32179	7	0.809772	31857	3	0.656170	14114855	0.000000
319892820	68575.000000	3524	6672.542145	32190	9	0.699638	32060	10	0.791459	14094357	0.000000
319867027	70035.000000	3514	6605.156237	32130	8	0.485717	31985	6	0.842858	14073549	0.000000
319867708	70078.000000	3684	6715.544029	31944	4	0.576765	31841	6	0.904690	14052558	0.000000
319850439	68162.000000	3562	6678.732125	32030	6	0.440416	32103	12	0.752977	14031464	0.000000
319859007	69752.000000	3613	6611.465305	31998	3	0.273627	32083	8	0.850175	14010494	0.000000
319859576	70615.000000	3661	6684.773841	32012	6	0.542309	32079	7	0.835512	13989651	0.000000
319862148	68940.000000	3660	6686.506725	31932	12	0.722400	32046	10	0.781712	13968960	0.000000
319847841	70424.000000	3666	6640.087695	32093	9	0.831629	31977	12	0.867603	13948309	0.000000
319863482	68939.000000	3575	6677.841564	31973	6	0.736781	32024	8	0.869734	13927933	0.000000
319837002	68497.000000	3472	6582.180084	32100	5	0.702385	32018	3	0.920991	13907540	0.000000
319836978	70328.000000	3714	6641.290787	32013	12	0.779834	31898	6	0.895496	13887246	0.000000
319862516	69257.000000	3658	6769.677304	32043	5	0.805057	31888	7	0.936616	13866576	0.000000
319834237	68363.000000	3499	6609.991150	31952	7	0.500614	32023	7	0.825315	13846284	-1.#IND00
319858555	70122.000000	3673	6639.008203	32096	5	0.363963	31740	8	0.468187	13826051	-1.#IND00
319866787	70498.000000	3644	6746.241218	31936	7	0.562643	32121	5	0.677443	13805720	-1.#IND00
319861077	68311.000000	3550	6639.671401	32323	6	0.734733	31776	10	0.804362	13784991	0.001379
319863500	69366.000000	3705	6601.677425	31957	6	0.763775	31869	8	0.881341	13764705	-0.000017
319851668	69621.000000	3661	6632.984067	31702	11	0.637798	32122	5	0.928031	13744456	-0.002582
319875113	69104.000000	3703	6658.773074	32150	5	0.528097	32144	10	0.386508	13724237	-0.001270
319854124	69432.000000	3607	6643.986276	32178	10	0.624366	31920	6	0.456444	13704113	-0.000530
319855246	69292.000000	3652	6661.410938	32010	6	0.713522	32164	5	0.612126	13683949	0.000352
319850076	68476.000000	3621	6648.809289	32012	8	0.767477	31859	11	0.764745	13663538	0.001557
319875381	69170.000000	3563	6639.066175	31814	6	0.858969	31941	3	0.805146	13643577	0.001665
319848474	68625.000000	3521	6661.619747	31975	4	0.784741	31844	7	0.758802	13623265	0.001947
319867006	71596.000000	3739	6668.732896	31986	5	0.869440	31896	12	0.838498	13603005	-0.000679
319871127	69253.000000	3631	6730.762446	31825	9	0.758321	32105	4	0.609029	13582995	-0.000803
319866270	67821.000000	3533	6564.836803	32257	8	0.853416	31833	11	0.762867	13563061	-0.003604
319861237	70327.000000	3685	6597.318159	31855	12	0.749845	32043	7	0.791610	13542884	-0.004232
319869926	69955.000000	3594	6685.880975	32051	8	0.576921	31982	12	0.682112	13522730	-0.004361
319854112	69487.000000	3534	6699.147056	31897	4	0.517489	32235	11	0.807194	13503167	-0.004363
319844556	67954.000000	3422	6595.067824	31942	6	0.707346	32012	7	0.883058	13483118	-0.004568
319894869	70538.000000	3633	6625.315756	32052	10	0.724895	31923	6	0.915914	13463296	-0.004523
319861948	68754.000000	3530	6681.198305	31842	10	0.696379	32096	5	0.949000	13443495	-0.004301
319841457	68602.000000	3541	6613.775955	31987	7	0.815847	31835	8	0.969067	13423637	-0.004512
319844167	71158.000000	3549	6660.499927	31840	2	0.682923	31926	5	0.981239	13403847	-0.004375
319852598	69564.000000	3675	6749.356596	32165	4	0.786246	31813	3	0.388952	13383814	-0.004647
319868720	67611.000000	3515	6616.670293	31973	6	0.637912	31838	8	0.629386	13364073	-0.004798
319852579	70225.000000	3580	6634.610984	32070	9	0.505795	32197	8	0.602913	13344720	-0.003621
319862792	69907.000000	3642	6716.959256	31959	7	0.700253	32098	9	0.463573	13325084	-0.001572
319865298	68988.000000	3539	6622.342164	31921	6	0.808125	32051	6	0.674644	13305700	-0.001704
319884824	70058.000000	3664	6655.237490	31880	8	0.883623	32025	5	0.802664	13286266	-0.002360
319878344	69286.000000	3573	6623.691885	31934	10	0.929415	31900	11	0.659240	13266657	-0.001802
319855172	69990.000000	3654	6667.935345	31969	9	0.346331	31749	8	0.706004	13247026	-0.001563
319872029	69789.000000	3587	6672.694359	32140	10	0.276231	32032	6	0.530197	13227476	-0.001638
319877233	68846.000000	3552	6653.469316	31725	3	0.561017	31906	6	0.710736	13207922	-0.002512
319861011	68914.000000	3566	6654.465372	31853	9	0.685265	31978	6	0.778414	13188162	-0.002622
319847170	69959.000000	3694	6607.639797	32020	8	0.796889	32027	6	0.533401	13168784	-0.002550
319850792	69968.000000	3603	6692.402038	32145	7	0.727638	32209	9	0.716997	13149184	-0.000659
319862345	69197.000000	3598	6718.357252	31877	7	0.834806	31865	8	0.713568	13129652	-0.001024
319851513	68324.000000	3623	6581.381603	32067	5	0.899806	31932	6	0.826272	13110271	-0.001202
319857598	70607.000000	3641	6646.901854	32231	9	0.939230	31956	11	0.891286	13090990	-0.002008
319869110	67837.000000	3525	6648.984341	32135	4	0.868342	32061	8	0.856884	13071692	-0.002378
319855008	70289.000000	3643	6622.149919	32130	4	0.844122	31947	3	0.592815	13052421	-0.002069
319853264	69719.000000	3601	6731.917311	32056	8	0.601016	31975	5	0.533591	13033053	-0.002201
319855874	68591.000000	3622	6626.394739	32103	7	0.741851	32065	7	0.524404	13013772	-0.001933
319860373	69276.000000	3625	6594.056442	31919	14	0.779299	31940	6	0.689757	12994550	-0.001806
319855699	70361.000000	3639	6687.618883	32124	9	0.866140	31902	9	0.811830	12975239	-0.000812
319872846	68115.000000	3569	6649.967180	31929	8	0.577101	32053	4	0.885871	12956197	-0.001011
319851922	69427.000000	3589	6602.593507	31945	7	0.487360	32045	4	0.750460	12937140	-0.000929
319891907	70134.000000	3682	6658.569318	31956	5	0.689072	31936	5	0.701669	12918039	-0.001108
319870600	69119.000000	3479	6660.530138	32032	9	0.618232	32053	6	0.596812	12899060	-0.000883
319852729	69012.000000	3588	6599.997451	32187	5	0.719486	31986	5	0.755457	12880173	-0.000843
319857679	70384.000000	3620	6720.636810	32058	6	0.829862	32112	7	0.815890	12861196	-0.000838
319877812	69161.000000	3618	6648.755308	32044	11	0.681144	31951	5	0.847580	12842441	-0.000741
319851615	69658.000000	3718	6656.097057	31871	9	0.668798	32115	10	0.619105	12823541	-0.000736
319862623	68725.000000	3519	6637.708095	31816	10	0.799118	32061	9	0.768978	12804594	-0.001021
319860149	68442.000000	3623	6619.050454	32016	10	0.564393	32106	9	0.343134	12785839	-0.001130
319843344	69387.000000	3619	6632.545343	32024	10	0.735794	32025	6	0.601596	12766905	-0.001032
319858970	69699.000000	3630	6673.847007	32157	2	0.839753	32066	5	0.758359	12748145	-0.001163
319875634	68476.000000	3647	6663.407568	32039	6	0.441301	31901	8	0.853439	12729559	-0.000937
319853671	69054.000000	3659	6658.393032	32030	6	0.536567	32135	3	0.911107	12710744	-0.001271
319860190	68278.000000	3628	6593.162337	32057	3	0.565824	31904	5	0.723159	12691900	-0.000939
npatches	nstrain	runtime	dt	init_x	init_y	init_y_blood	init_z	init_S	beta0	beta1	beta2	beta3	mean_beta	B	d	delta	delta_blood	b[0]	mut	m	CTL	c	g	epsilon	k	het	lambda	rho	omega	x_max	patch.dyna	DELTA	A	VA
10000	1	100.000000	0.000100	21900	9499	5000000	0.001000	10000000	5.250236	3.417294	4.729015	6.819658	5	8000000000.000000	0.010000	1.000000	1.000000	800000	0.000050	0.048000	0	0.500000	0.000000	25.000000	7.000000	0.500000	0.001000	0.001000	0.010000	31987	0	10.000000	7.000000	1.000000
sus	inf	inf_blood	z	x[0]	y[0][0]	z[0]	x[1]	y[1][0]	z[1]	S[0]	synchrony
219000000	94990000.000000	5000000	10.000000	21900	9499	0.001000	21900	9499	0.001000	10000000	0.000000
250060630	453357675.000000	23553413	3940.834452	24489	45632	0.394083	27062	43931	0.394083	11225529	0.000000
277274142	237104262.000000	12357457	6324.976263	27438	23631	0.632498	29196	22633	0.632498	12675864	0.000000
307048052	62194521.000000	3243270	7771.013291	30639	6217	0.777101	31192	5697	0.777101	13275970	0.000000
317530828	10684095.000000	556977	8648.068121	31586	1085	0.864807	32045	1000	0.864807	13405616	0.000000
319573658	1268374.000000	66054	9180.022116	32068	143	0.918002	32013	117	0.918002	13408183	0.000000
319847967	115400.000000	6186	9500.605018	31518	28	0.950266	32060	10	0.950266	13390806	0.000000
319857450	54772.000000	2795	3658.158076	31926	5	0.472339	32113	8	0.363556	13370830	0.000000
319857185	114774.000000	5908	5801.217228	31961	4	0.679961	32019	14	0.613982	13351137	0.000000
319872138	65355.000000	3448	7024.289110	32079	9	0.805889	32009	6	0.711750	13331383	0.000000
319868868	61373.000000	3248	4780.465108	31953	6	0.393387	31835	5	0.429034	13311737	0.000000
319844811	78596.000000	4016	6130.638197	31867	9	0.532141	31993	7	0.587820	13292274	0.000000
319843686	56774.000000	2903	5735.104275	32072	5	0.716233	32011	2	0.329263	13272627	0.000000
319874069	69908.000000	3550	5499.306937	31881	2	0.614844	32043	5	0.402298	13253162	0.000000
319839127	64368.000000	3396	6004.765184	32027	3	0.766394	32025	8	0.412268	13233541	0.000000
319866090	63354.000000	3306	5551.733036	31915	6	0.485832	31925	6	0.629779	13214038	0.000000
319861794	66450.000000	3466	5835.837424	32008	5	0.535330	32101	3	0.775452	13194481	0.000000
319862175	61873.000000	3224	5700.371614	32039	4	0.563623	31904	8	0.432087	13175105	0.000000
319861991	66094.000000	3388	5715.847248	31799	9	0.482769	31868	6	0.443203	13155712	0.000000
319862334	63404.000000	3346	5764.776651	31965	3	0.684134	31665	2	0.536464	13136280	0.000000
319883702	65727.000000	3457	5655.916123	31847	9	0.598653	31876	4	0.358514	13117050	0.000000
319836148	63721.000000	3276	5813.922349	31885	8	0.585511	31992	8	0.529535	13097590	0.000000
319865631	64651.000000	3352	5672.218588	31936	11	0.716952	31907	4	0.657560	13078401	0.000000
319868300	63881.000000	3413	5711.590564	32179	6	0.732190	31946	7	0.649551	13058987	0.000000
319874697	64880.000000	3306	5701.383956	31979	5	0.837567	32103	8	0.451031	13039489	0.000000
319889400	64335.000000	3253	5732.936411	31821	12	0.816994	32056	1	0.211755	13020295	0.000000
319865657	63619.000000	3310	5705.262939	32057	6	0.434163	31945	2	0.336629	13000900	0.000000
319871048	64552.000000	3382	5703.375080	31984	7	0.549640	31843	14	0.597650	12981866	0.000000
319845074	64100.000000	3244	5757.866271	31888	3	0.726847	31951	3	0.694942	12962714	0.000000
319862317	63337.000000	3280	5694.274634	31930	11	0.834326	31813	5	0.270871	12943476	0.000000
319877602	64820.000000	3336	5727.535472	31817	7	0.852740	32036	9	0.326093	12924451	0.000000
319861323	63890.000000	3271	5744.287699	31857	5	0.802177	32124	3	0.456800	12905257	0.000000
319855318	64163.000000	3298	5734.633349	31948	0	0.345503	31851	11	0.353063	12886373	0.000000
319850471	64660.000000	3316	5733.082083	32004	6	0.461473	32010	6	0.488018	12867687	0.000000
319860056	63696.000000	3305	5709.586168	32109	8	0.673371	32073	7	0.689471	12848961	0.000000
319858285	65020.000000	3454	5694.998760	32094	5	0.625895	31968	6	0.646362	12830016	0.000000
319865676	63035.000000	3289	5748.943229	32081	6	0.773097	31664	8	0.536856	12810902	0.000000
319874826	64682.000000	3366	5682.479917	31823	4	0.682931	32084	8	0.401963	12792227	0.000000
319863459	64427.000000	3414	5774.190591	31719	5	0.287922	32016	6	0.637277	12773324	0.000000
319859913	64251.000000	3289	5674.551188	31907	4	0.376313	31965	6	0.448294	12754425	0.000000
319846469	64551.000000	3431	5709.870363	31750	12	0.383097	31879	2	0.272383	12735491	-1.#IND00
319825662	64161.000000	3432	5726.290632	31793	10	0.496826	31919	1	0.524811	12717202	-1.#IND00
319867603	63769.000000	3407	5712.159722	31883	4	0.694813	31994	7	0.607760	12698448	-1.#IND00
319857955	64100.000000	3318	5752.306388	31711	4	0.659512	32060	8	0.674596	12679663	0.003932
319856211	63739.000000	3383	5700.420791	32074	8	0.561716	31894	4	0.363266	12660973	-0.000101
319873794	64442.000000	3343	5733.988950	31863	5	0.403222	31962	8	0.515256	12642284	0.007115
319857726	64230.000000	3389	5739.081642	31991	11	0.638040	31917	11	0.553928	12623474	0.005075
319876832	64439.000000	3240	5753.068496	31930	5	0.629547	32217	8	0.609452	12604798	0.014543
319854960	63790.000000	3276	5711.489810	32190	3	0.601233	31920	3	0.763124	12585995	0.011987
319858723	63384.000000	3247	5731.792378	31954	6	0.521159	32035	5	0.724147	12567384	0.011144
319863282	63498.000000	3338	5727.344997	32119	6	0.709572	31892	7	0.832689	12548698	0.009988
319845102	64781.000000	3370	5708.332616	32144	10	0.608969	32039	6	0.822539	12529858	0.009461
319862110	64806.000000	3294	5740.045282	31771	3	0.762831	32179	16	0.409199	12511512	0.007420
319854973	63511.000000	3349	5761.501570	31926	7	0.566521	31978	7	0.641665	12493139	0.007653
319855555	64545.000000	3315	5685.808867	32234	9	0.642842	31933	6	0.632239	12474627	0.007426
319868748	63850.000000	3212	5793.943802	32033	8	0.519208	31985	11	0.776944	12456454	0.004054
319870058	63148.000000	3424	5690.128452	31999	6	0.459631	32052	6	0.634860	12438057	0.003390
319861969	65201.000000	3443	5717.100780	32142	5	0.403251	31883	6	0.778534	12419617	0.003654
319858538	64815.000000	3371	5812.763816	31998	4	0.431164	32030	2	0.661320	12401285	0.002276
319897957	62696.000000	3178	5623.705995	32149	6	0.502287	31954	5	0.603353	12382909	0.003255
319863107	65768.000000	3387	5656.505603	32017	7	0.443569	31971	7	0.611505	12364586	0.002128
319856609	64429.000000	3361	5849.482676	32140	7	0.637599	31985	10	0.733585	12346269	0.002515
319856118	63280.000000	3312	5658.283785	31957	6	0.693980	31981	3	0.568700	12328060	0.002483
319875010	64933.000000	3333	5712.354490	32082	6	0.672085	31748	8	0.594840	12310009	-0.000138
319872212	63879.000000	3362	5765.607699	31859	5	0.801112	32005	5	0.481379	12291961	-0.000173
319854131	64663.000000	3344	5665.510997	32018	9	0.600000	32322	9	0.655582	12273806	0.000786
319846388	64328.000000	3419	5819.435860	31943	7	0.700173	32076	11	0.591074	12255821	0.000814
319867161	63150.000000	3227	5637.005970	31990	7	0.539286	31854	5	0.399667	12238007	0.000818
319847708	64833.000000	3352	5768.902428	31919	6	0.580788	31691	4	0.374269	12220182	0.000399
319838017	63112.000000	3275	5685.417899	31944	9	0.678243	31977	2	0.540109	12202049	0.001466
319861461	65537.000000	3485	5711.349133	32082	2	0.452367	32156	7	0.665674	12184106	0.002957
319884165	63277.000000	3340	5755.680935	32175	11	0.240155	32050	2	0.435755	12166159	0.000980
319848404	64096.000000	3373	5625.070709	32129	3	0.439416	31832	6	0.642318	12147994	0.000702
319858673	64832.000000	3373	5766.211293	31912	7	0.620147	31908	5	0.611734	12129795	0.000972
319845146	62849.000000	3291	5707.373236	32098	8	0.255962	31937	7	0.417642	12112151	0.001037
319832401	64788.000000	3434	5663.943346	32014	10	0.497787	32067	2	0.491694	12094338	0.001624
319867944	65103.000000	3379	5800.846367	31984	5	0.648351	32187	3	0.613062	12076444	0.001483
319875827	62558.000000	3225	5679.250264	31758	4	0.659384	31991	11	0.572716	12058683	0.001337
319852725	65330.000000	3408	5721.213784	32138	10	0.533958	31795	3	0.667016	12041120	0.001104
319860691	63636.000000	3397	5813.804844	31801	2	0.717335	32167	4	0.481676	12023548	0.001123
319857475	63297.000000	3430	5592.594555	32076	7	0.527057	32010	12	0.129119	12005772	0.001087
319858850	66242.000000	3430	5779.743685	32284	4	0.566419	31871	13	0.386417	11988268	0.000860
319881024	63126.000000	3242	5785.321589	32291	8	0.519428	31881	5	0.610680	11970575	0.000297
319855906	64481.000000	3393	5655.499853	31929	7	0.600621	31963	9	0.586883	11952980	-0.000030
319866025	64581.000000	3443	5783.743420	32016	4	0.757767	31953	15	0.691710	11935470	0.000504
319867770	63519.000000	3411	5699.032247	32138	3	0.483566	32105	8	0.606034	11917874	0.000707
319852191	63989.000000	3405	5760.138669	31834	10	0.438841	32223	3	0.449756	11900244	0.000732
319877364	65007.000000	3347	5726.171269	32134	9	0.602576	31714	5	0.666265	11882759	0.001407
319847840	63714.000000	3300	5754.530139	32057	8	0.432377	31826	14	0.617679	11865399	0.001217
319856401	63780.000000	3396	5685.858771	31673	5	0.617851	31991	5	0.361708	11848004	0.001031
319858183	64778.000000	3396	5765.152815	31879	7	0.285504	32128	3	0.348440	11830443	0.001259
319876233	64378.000000	3250	5745.209652	32096	5	0.566642	32139	3	0.604814	11813036	0.001286
319854845	64494.000000	3348	5740.016628	31913	6	0.460794	31841	5	0.760310	11795592	0.001413
319878012	63194.000000	3383	5781.443218	31943	4	0.672959	32157	6	0.804911	11778028	0.001244
319852671	64389.000000	3382	5693.800230	31998	8	0.522385	32106	4	0.794876	11760645	0.000648
319853424	63726.000000	3384	5725.823275	31849	4	0.525369	32054	7	0.722425	11743429	0.001336
319848737	64574.000000	3355	5749.659828	32146	11	0.572074	31980	8	0.332471	11726024	0.001184
319858145	63370.000000	3294	5729.321056	32069	13	0.706667	31877	4	0.595128	11708868	0.001294
319870376	64532.000000	3328	5730.657908	31833	11	0.643503	31833	10	0.632143	11691709	0.001019
319860965	63121.000000	3295	5763.093813	31902	10	0.783776	32044	11	0.748361	11674482	0.001096
npatches	nstrain	runtime	dt	init_x	init_y	init_y_blood	init_z	init_S	beta0	beta1	beta2	beta3	mean_beta	B	d	delta	delta_blood	b[0]	mut	m	CTL	c	g	epsilon	k	het	lambda	rho	omega	x_max	patch.dyna	DELTA	A	VA
10000	1	100.000000	0.000100	21900	9499	5000000	0.001000	10000000	3.638245	5.969710	5.965744	3.324060	5	8000000000.000000	0.010000	1.000000	1.000000	800000	0.000050	0.048000	0	0.500000	0.000000	25.000000	8.000000	0.500000	0.001000	0.001000	0.010000	31987	0	10.000000	7.000000	1.000000
sus	inf	inf_blood	z	x[0]	y[0][0]	z[0]	x[1]	y[1][0]	z[1]	S[0]	synchrony
219000000	94990000.000000	5000000	10.000000	21900	9499	0.001000	21900	9499	0.001000	10000000	0.000000
259045187	379551090.000000	19734486	3940.834452	27341	36807	0.394083	24661	38991	0.394083	11132638	0.000000
291895586	145478406.000000	7585003	6324.976263	29932	13806	0.632498	28610	14693	0.632498	12247474	0.000000
314861966	22969514.000000	1198607	7771.013291	31743	2169	0.777101	31523	2414	0.777101	12561241	0.000000
319455058	1884365.000000	98772	8648.068121	32069	193	0.864807	31900	199	0.864807	12586559	0.000000
319862988	95122.000000	4919	9165.857037	31866	8	0.918002	31912	8	0.918002	12570722	0.000000
319868308	63096.000000	3294	2990.067565	31870	2	0.333430	32011	3	0.251903	12551981	0.000000
319846366	104081.000000	5240	5597.716256	32055	6	0.573950	31984	17	0.517760	12533646	0.000000
319844374	46355.000000	2377	5103.049578	32074	4	0.573008	31983	1	0.324091	12515248	0.000000
319851290	73116.000000	3753	4743.320561	31928	4	0.339535	31994	9	0.499127	12496670	0.000000
319863942	56554.000000	2885	5377.647310	31985	5	0.473502	31965	3	0.339533	12478268	0.000000
319859429	62695.000000	3261	4636.161363	32191	7	0.402920	31943	4	0.223417	12459898	0.000000
319846405	59695.000000	3112	5240.717146	32026	3	0.304090	31919	9	0.452214	12441405	0.000000
319857122	59361.000000	3069	4809.858879	32011	8	0.412677	32244	1	0.454583	12423074	0.000000
319842458	60568.000000	3150	4988.092924	32041	4	0.509762	32248	4	0.217943	12404940	0.000000
319844606	59771.000000	3044	4974.317057	32143	5	0.385355	32018	7	0.407332	12386638	0.000000
319834534	60115.000000	3084	4962.116951	31931	7	0.361844	31912	10	0.441016	12368278	0.000000
319862555	60296.000000	3104	4966.112363	31851	8	0.612944	31714	5	0.191609	12350012	0.000000
319891817	59533.000000	3180	4897.996252	31950	3	0.536054	32204	8	0.226522	12331626	0.000000
319859876	59891.000000	3124	4974.151105	32016	12	0.484269	31957	5	0.494733	12313597	0.000000
319883434	60293.000000	3111	4923.840396	32274	4	0.687198	31885	3	0.504321	12295554	0.000000
319868711	59963.000000	2990	4949.638013	32196	3	0.759760	31955	8	0.564800	12277567	0.000000
319865471	60102.000000	3118	4925.711463	31903	7	0.233394	31839	7	0.493016	12259535	0.000000
319848101	59629.000000	3040	4968.805492	32035	2	0.416731	32066	9	0.535228	12241520	0.000000
319860508	61088.000000	3101	4993.151433	31767	3	0.525796	31799	6	0.471095	12223768	0.000000
319871116	59724.000000	3060	5015.463703	31984	7	0.664869	31879	4	0.552225	12205649	0.000000
319855988	61170.000000	3145	4929.006018	32174	6	0.715147	32133	2	0.490940	12187857	0.000000
319840651	58890.000000	3000	4972.029838	32019	4	0.180016	32005	7	0.691243	12170067	0.000000
319856636	61340.000000	3289	4921.418032	31847	7	0.502661	32022	3	0.766068	12152058	0.000000
319852896	59515.000000	3057	5009.550083	32152	7	0.421371	32008	2	0.685321	12134249	0.000000
319860104	60124.000000	3173	4917.494402	31971	5	0.530057	32091	17	0.809140	12116090	0.000000
319850239	60033.000000	3135	4954.067079	31690	8	0.262694	32005	3	0.554058	12098301	0.000000
319866897	59790.000000	3124	4894.846602	31967	3	0.445344	31885	10	0.315687	12080338	0.000000
319843054	60271.000000	3198	5004.859330	32008	4	0.146926	31931	5	0.432638	12062435	0.000000
319850835	59877.000000	3077	4972.329684	32049	5	0.173437	32088	10	0.552689	12044612	0.000000
319882691	59980.000000	3178	4938.301000	31976	4	0.390012	32006	6	0.629086	12026775	0.000000
319846241	59279.000000	3012	4941.356333	32082	3	0.630028	32068	11	0.195375	12009119	0.000000
319876698	59972.000000	3169	4964.174812	31836	7	0.520646	31887	4	0.367278	11991238	0.000000
319852762	59740.000000	3101	4957.559649	31930	4	0.508990	31965	1	0.326682	11973306	0.000000
319859360	59851.000000	3172	4959.015867	32048	7	0.366722	32238	2	0.359064	11955624	0.000000
319867128	59575.000000	3034	4944.501879	31912	5	0.293862	31904	10	0.575348	11938099	-1.#IND00
319865087	60215.000000	3006	4962.389039	31870	3	0.153709	32161	2	0.510375	11920444	-1.#IND00
319852030	60510.000000	3203	4978.105978	31979	8	0.464654	32081	6	0.676695	11902829	-1.#IND00
319868221	59117.000000	3142	4949.361575	32136	6	0.311884	31772	3	0.692142	11885152	0.020401
319852085	60391.000000	3157	4920.346093	32057	6	0.382330	32213	6	0.472753	11867573	0.011154
319872222	59668.000000	3092	5052.159860	32000	11	0.384788	32126	4	0.623602	11850043	0.003508
319860267	58720.000000	3113	4886.924507	31839	3	0.348915	31854	14	0.335564	11832771	0.005652
319833523	61299.000000	3183	4981.997164	32001	11	0.356030	32068	8	0.337585	11815312	0.004496
319845087	58639.000000	3128	4932.650503	31993	7	0.386340	32033	1	0.221097	11797942	0.002877
319867155	61368.000000	3236	4967.263401	31952	11	0.627801	32097	12	0.514131	11780289	0.007929
319868075	59392.000000	3069	4986.297987	31751	11	0.646972	32138	10	0.488818	11762771	0.006322
319848086	60711.000000	3064	4887.907519	31855	5	0.353122	32030	10	0.689956	11745265	0.010292
319875738	59757.000000	3116	5028.957085	31990	6	0.264061	32105	9	0.273489	11727821	0.011378
319853668	60798.000000	3197	4878.871317	31908	5	0.529114	32004	5	0.522603	11710673	0.010109
319848056	59694.000000	3105	5046.749405	31974	2	0.322270	31894	5	0.681537	11693329	0.009728
319859126	58791.000000	3072	4856.721074	31795	4	0.474143	31743	3	0.363853	11675959	0.011283
319855670	60533.000000	3126	4971.806321	32293	7	0.537907	31972	9	0.431136	11658855	0.010928
319849694	60084.000000	3113	4960.662483	31868	8	0.450707	32035	11	0.493381	11641777	0.010374
319865111	59227.000000	3143	4913.899707	31961	5	0.665931	32004	13	0.692724	11624595	0.009543
319849037	60025.000000	3151	5022.742018	31921	4	0.576049	31953	3	0.694968	11607343	0.009881
319868226	60690.000000	3111	4971.539812	31889	5	0.339088	31953	3	0.726439	11590157	0.009386
319835171	59416.000000	3132	4993.319867	32322	1	0.574757	31900	7	0.470237	11572827	0.008185
319848271	59762.000000	3152	4887.528053	31884	4	0.492106	31939	8	0.589961	11555588	0.008419
319846808	60089.000000	3013	4999.797154	31708	6	0.613680	31926	6	0.606904	11538712	0.008646
319865531	59695.000000	3089	4964.382895	31872	11	0.558509	31957	5	0.453932	11521646	0.008042
319868278	60932.000000	3160	4965.755073	32008	8	0.398027	32079	6	0.561114	11504388	0.010976
319864177	59252.000000	3055	4927.966520	31887	7	0.174818	32339	4	0.508703	11487482	0.012032
319831289	60222.000000	3182	4909.267091	31957	6	0.499508	31796	8	0.702017	11470669	0.012458
319872462	60036.000000	3074	4994.652605	32138	4	0.367223	31857	7	0.819266	11453623	0.012078
319869239	60068.000000	3115	4930.026361	31928	5	0.488679	32068	9	0.744167	11436715	0.011948
319861352	59404.000000	3158	4948.959900	31841	2	0.456129	31997	6	0.734852	11419763	0.011660
319855231	59754.000000	3122	4907.786258	31832	9	0.275195	31873	10	0.756807	11403193	0.011579
319874001	59297.000000	3047	4947.670392	31957	6	0.543359	32024	8	0.583711	11386356	0.010781
319837293	59985.000000	3182	4901.294137	32163	3	0.651528	32003	6	0.747511	11369605	0.010936
319852059	60661.000000	3117	5011.241349	31872	8	0.459192	32028	8	0.264893	11352909	0.011349
319847433	59824.000000	3046	4950.731446	32049	9	0.502488	31873	5	0.435675	11336023	0.011148
319854445	60824.000000	3167	4946.552918	32036	8	0.486061	32182	6	0.551469	11319409	0.008986
319849724	58344.000000	3097	4943.351907	32066	2	0.313798	31915	4	0.340579	11302740	0.009380
319855264	61554.000000	3171	4949.480565	32112	8	0.391322	31824	10	0.600046	11286054	0.009332
319869230	59529.000000	2993	5019.566129	31854	3	0.600071	31946	8	0.445788	11269096	0.008944
319860001	59495.000000	3085	4936.088322	31728	7	0.562439	31746	8	0.514847	11252626	0.008304
319887364	60373.000000	3145	4907.874876	32131	6	0.443639	31794	9	0.365823	11235950	0.008893
319864038	59978.000000	3169	4962.899108	31631	5	0.616171	32084	1	0.287395	11219387	0.008458
319876859	59812.000000	3045	4987.009430	31849	5	0.269746	31975	9	0.550726	11202744	0.008818
319857764	60887.000000	3127	4958.458897	31860	4	0.525999	31878	10	0.224483	11186432	0.008352
319855549	59388.000000	3069	4953.081166	31931	4	0.217803	32128	3	0.392127	11169942	0.008678
319843997	60772.000000	3237	5010.191256	31982	5	0.358878	31968	6	0.506844	11153574	0.008622
319865948	59544.000000	3133	4951.353510	32059	5	0.611145	31829	13	0.700889	11137303	0.008481
319857737	61627.000000	3190	5004.734312	32133	9	0.560055	32180	4	0.675749	11120668	0.008114
319849821	59681.000000	3107	4913.673822	31858	8	0.664460	31934	6	0.746177	11104308	0.008230
319862421	60283.000000	3195	4974.288393	31918	5	0.308827	31912	4	0.689876	11087983	0.007918
319881864	59807.000000	3020	5012.914356	32008	7	0.393749	32115	3	0.404727	11071635	0.007823
319874912	60145.000000	3125	4947.361517	32014	5	0.573170	32183	4	0.453866	11055249	0.007701
319867278	60589.000000	3126	4949.621266	31588	8	0.446413	32003	6	0.235796	11039111	0.007319
319848828	60284.000000	3074	4980.994846	32171	1	0.467463	31838	9	0.380358	11023028	0.007126
319856597	59231.000000	3020	4903.439645	31843	6	0.220050	32013	3	0.329345	11006576	0.006554
319861007	59791.000000	3228	4953.121612	32187	5	0.351601	31922	8	0.494316	10990474	0.006451
319854031	60044.000000	3065	4938.325721	31739	8	0.606731	31899	5	0.302326	10974376	0.005876
319892735	60820.000000	3188	5005.722822	31809	3	0.467407	31986	4	0.444339	10958135	0.005490
319859894	58700.000000	3019	4937.516815	31938	16	0.513116	32033	7	0.463443	10942026	0.005059
npatches	nstrain	runtime	dt	init_x	init_y	init_y_blood	init_z	init_S	beta0	beta1	beta2	beta3	mean_beta	B	d	delta	delta_blood	b[0]	mut	m	CTL	c	g	epsilon	k	het	lambda	rho	omega	x_max	patch.dyna	DELTA	A	VA
10000	1	100.000000	0.000100	21900	9499	5000000	0.001000	10000000	6.509573	7.456091	7.229092	5.913952	5	8000000000.000000	0.010000	1.000000	1.000000	800000	0.000050	0.048000	0	0.500000	0.000000	25.000000	9.000000	0.500000	0.001000	0.001000	0.010000	31987	0	10.000000	7.000000	1.000000
sus	inf	inf_blood	z	x[0]	y[0][0]	z[0]	x[1]	y[1][0]	z[1]	S[0]	synchrony
219000000	94990000.000000	5000000	10.000000	21900	9499	0.001000	21900	9499	0.001000	10000000	0.000000
265640191	325418567.000000	16927633	3940.834452	25093	33929	0.394083	24180	34636	0.394083	11074272	0.000000
301540594	89977122.000000	4698492	6324.976263	29530	9464	0.632498	29177	9646	0.632498	11951219	0.000000
318009594	8190094.000000	428841	7771.013291	31553	825	0.777101	31494	899	0.777101	12112102	0.000000
319806847	318724.000000	16620	8648.068121	32029	35	0.864807	31901	29	0.864807	12106912	0.000000
319863813	37379.000000	1933	2375.161657	31729	5	0.142144	32036	3	0.212657	12089120	0.000000
319868253	103150.000000	5323	4662.765375	32015	12	0.473040	31816	11	0.507162	12071350	0.000000
319850020	45231.000000	2218	4845.204298	31977	2	0.394182	31879	4	0.701082	12053627	0.000000
319849178	68847.000000	3473	4181.333541	32139	7	0.439869	31813	9	0.466131	12036005	0.000000
319843902	51821.000000	2684	4734.725161	31975	7	0.589488	31810	3	0.676196	12018368	0.000000
319852286	61175.000000	3261	4229.089862	31839	3	0.409133	32190	8	0.527155	12000649	0.000000
319871143	54775.000000	2873	4590.495639	31869	7	0.641626	31937	7	0.627203	11982792	0.000000
319870503	58385.000000	3074	4263.282138	31941	7	0.527085	31982	8	0.406443	11965106	0.000000
319869501	56571.000000	2894	4551.435664	31856	7	0.344272	31722	5	0.583902	11947604	0.000000
319855767	57352.000000	2890	4302.265062	31996	13	0.183016	31883	2	0.565765	11930122	0.000000
319867339	57847.000000	3056	4511.196978	31943	4	0.351227	31961	2	0.511362	11912684	0.000000
319866344	55877.000000	2859	4339.803750	32131	4	0.573543	32027	6	0.526481	11895049	0.000000
319853607	58781.000000	3028	4494.100575	32014	4	0.394065	31651	3	0.617138	11877478	0.000000
319865173	55523.000000	2975	4352.465140	31536	7	0.482858	31942	2	0.578395	11859928	0.000000
319845187	58297.000000	3083	4442.790977	32009	5	0.168103	31879	7	0.538592	11842546	0.000000
319851940	55987.000000	2948	4400.432756	31999	6	0.492951	32020	5	0.397008	11825035	0.000000
319839892	57656.000000	3010	4420.474554	32038	10	0.692463	32168	7	0.430073	11807554	0.000000
319860268	56653.000000	2921	4391.533024	31829	5	0.557307	31834	8	0.439530	11790004	0.000000
319865484	57219.000000	2942	4427.705378	32097	9	0.489464	31958	6	0.164839	11772518	0.000000
319859114	56966.000000	2957	4415.839181	31948	11	0.537317	31892	7	0.382690	11755223	0.000000
319846889	56780.000000	2966	4349.273439	31902	4	0.514573	31963	4	0.453827	11738022	0.000000
319844338	56538.000000	2943	4430.407869	31875	4	0.474303	31955	5	0.444209	11720488	0.000000
319850392	56318.000000	2965	4448.676135	32045	8	0.646567	31986	4	0.288519	11703047	0.000000
319869578	57218.000000	2991	4363.488641	32200	3	0.682393	32050	5	0.437277	11685724	0.000000
319854377	56390.000000	2974	4406.196885	31852	5	0.543785	32160	4	0.658695	11668232	0.000000
319863772	58108.000000	3126	4467.470478	32020	4	0.572286	31959	6	0.645789	11651151	0.000000
319855559	56930.000000	3001	4369.413597	31896	9	0.273895	31768	8	0.774764	11634007	0.000000
319856979	56630.000000	2904	4418.632704	31839	5	0.289027	31998	3	0.721435	11617057	0.000000
319875885	58103.000000	3043	4446.699440	32195	7	0.371635	31884	6	0.407000	11599961	0.000000
319849815	56775.000000	2953	4394.865999	32003	5	0.311667	31905	6	0.332733	11582856	0.000000
319859291	56834.000000	2912	4418.470365	31810	11	0.334266	31952	6	0.595287	11565916	0.000000
319843470	56980.000000	2943	4399.920877	32067	6	0.399488	31934	5	0.333704	11549047	0.000000
319873229	57334.000000	3057	4415.917069	32074	4	0.635775	31897	9	0.457336	11531935	0.000000
319865296	56640.000000	2927	4458.934010	31972	6	0.466482	31880	6	0.670862	11514800	0.000000
319846503	57048.000000	2990	4385.201846	31975	2	0.547974	32179	7	0.800370	11497713	0.000000
319855024	56730.000000	2866	4466.349748	31964	8	0.661065	31949	5	0.508252	11480674	-1.#IND00
319860489	57832.000000	2939	4371.059723	31807	5	0.312352	31896	6	0.655709	11463644	-1.#IND00
319858805	56512.000000	2896	4511.272613	32112	5	0.535519	32158	6	0.405248	11446617	-0.019885
319859140	56947.000000	2885	4361.195263	32005	5	0.203702	31826	5	0.639269	11429705	-0.014599
319873863	56989.000000	3032	4471.363774	31922	1	0.415026	32246	5	0.201102	11412978	-0.016290
319875818	56047.000000	2955	4344.076251	31975	5	0.318574	31947	13	0.507299	11396195	-0.014800
319877332	56895.000000	3033	4445.097481	31897	5	0.438784	32080	7	0.568022	11379246	-0.007482
319854600	56650.000000	2918	4479.259255	32150	4	0.340123	32110	4	0.368121	11362466	-0.002972
319860581	57613.000000	3044	4439.788684	32069	7	0.519844	32065	6	0.509263	11345825	-0.002805
319861762	56831.000000	2988	4376.412948	31833	9	0.576476	31929	10	0.561904	11329025	-0.002281
319872777	57382.000000	3043	4450.171815	31948	7	0.681714	32064	3	0.287463	11312484	0.000390
319856041	57094.000000	3030	4405.618625	32012	11	0.310290	32101	4	0.466370	11295802	0.002180
319856583	57765.000000	3016	4461.681273	31790	4	0.498653	32048	7	0.281143	11279414	0.001541
319845240	55850.000000	2816	4405.463993	32099	5	0.695921	31885	9	0.533022	11262660	0.002802
319879608	57785.000000	2948	4425.792195	31890	10	0.564597	32001	5	0.493173	11245976	0.001927
319872405	56172.000000	2814	4384.274796	31956	6	0.374785	32078	14	0.324501	11229249	0.001218
319861338	57592.000000	3031	4401.209082	31932	5	0.435348	31931	2	0.380060	11212677	0.000923
319870183	56785.000000	3017	4411.607932	32134	4	0.564450	32089	11	0.541375	11196165	0.001446
319864172	56758.000000	2959	4444.284883	32045	5	0.498453	32107	6	0.449575	11179462	0.002446
319865869	56924.000000	2956	4402.544306	31896	9	0.585994	32047	11	0.666155	11162972	0.002954
319875658	57206.000000	2942	4443.025327	32113	9	0.667886	31950	6	0.480230	11146380	0.004579
319855853	56605.000000	2924	4372.405602	32230	9	0.438557	32160	5	0.684747	11129802	0.003917
319843119	57122.000000	2969	4416.579422	31884	4	0.115580	32005	4	0.363590	11113350	0.003585
319856878	57064.000000	2998	4424.646107	31940	6	0.463579	31798	10	0.439836	11097068	0.002591
319864581	57302.000000	3017	4433.823238	32062	4	0.521152	31959	7	0.660248	11080745	0.001656
319848326	56126.000000	2870	4390.314779	32187	3	0.427433	32095	5	0.600748	11064444	0.002448
319836891	58020.000000	2994	4417.132398	32167	5	0.510571	31865	8	0.473571	11047884	0.002169
319857523	56382.000000	2876	4413.237486	31883	4	0.327125	32050	5	0.430474	11031344	0.001977
319869946	57512.000000	3027	4412.902401	32030	6	0.407402	32060	11	0.325873	11015117	0.001816
319838695	55876.000000	2747	4433.012082	31841	10	0.454587	31924	7	0.271701	10998839	0.000165
319854412	57606.000000	3014	4431.845518	31984	3	0.455399	32015	10	0.558270	10982743	0.000751
319874566	56617.000000	2922	4451.559219	32045	10	0.503049	31772	3	0.569800	10966481	0.000616
319849412	57286.000000	2949	4356.462229	32157	8	0.415975	31932	5	0.374827	10950464	0.000530
319857421	56620.000000	2848	4402.870860	31939	6	0.526267	32108	2	0.448339	10934376	0.001513
319854261	57956.000000	2995	4429.117598	32272	1	0.651334	31939	7	0.495592	10918340	0.001737
319847996	57681.000000	2980	4428.556264	32012	12	0.435406	32044	9	0.503012	10902166	0.001289
319832550	55880.000000	2957	4360.568644	32143	2	0.622848	32001	6	0.462502	10886128	0.001179
319877104	57881.000000	2953	4387.505175	32209	5	0.384519	31964	2	0.437914	10869992	0.001621
319859746	56430.000000	2875	4436.372831	32151	4	0.571330	31899	4	0.170851	10854047	0.001643
319851041	57130.000000	3028	4386.637566	32176	4	0.406300	32048	6	0.443293	10838213	0.001554
319858638	57709.000000	2932	4470.768651	32027	12	0.395270	31834	3	0.627987	10822253	0.001674
319837139	56531.000000	2906	4353.319137	32152	3	0.542809	32042	3	0.522186	10806282	0.001598
319867651	56352.000000	2937	4422.919483	31994	13	0.505060	31929	5	0.503717	10790530	0.001540
319887646	56915.000000	2848	4383.886077	31742	5	0.424498	32249	4	0.419460	10774984	0.001424
319864779	56213.000000	2959	4398.594485	31826	10	0.438459	31859	9	0.438963	10759110	0.001849
319840998	56993.000000	3003	4469.876199	32271	5	0.596356	31894	4	0.659718	10743159	0.001787
319858773	56780.000000	2999	4425.392596	32073	5	0.465020	32047	6	0.449337	10727350	0.001775
319840290	57470.000000	3009	4416.765542	32252	6	0.462866	32136	5	0.445916	10711431	0.001686
319872247	56673.000000	2921	4409.727129	32009	6	0.674216	31966	1	0.639482	10695580	0.001280
319865048	56969.000000	2865	4386.197896	31979	6	0.634037	31876	6	0.427509	10679598	0.001682
319860875	57482.000000	2946	4464.765676	32016	9	0.464998	32012	7	0.580779	10664074	0.001646
319853692	56652.000000	2897	4395.869586	31913	13	0.380109	31870	6	0.647233	10648461	0.001659
319852688	57812.000000	3015	4478.426873	32165	4	0.418145	32045	7	0.244080	10632835	0.001746
319849064	56419.000000	2980	4391.071596	31976	5	0.572348	31861	23	0.320433	10617354	0.001741
319863571	57313.000000	2946	4446.973629	32073	5	0.532352	32076	6	0.499628	10601761	0.001740
319872316	56974.000000	3044	4394.370330	31924	7	0.549968	32018	6	0.506939	10585952	0.001680
319892610	56665.000000	3029	4455.248051	31938	3	0.192237	31985	4	0.700947	10570623	0.001774
319848493	57756.000000	3003	4446.032345	31860	3	0.361729	32124	7	0.515808	10554744	0.000318
319868565	55581.000000	2931	4357.418590	31970	9	0.424139	31738	6	0.350806	10539347	0.000098
319850565	58387.000000	3106	4491.669711	31839	6	0.650727	32258	10	0.412447	10523857	0.000099
npatches	nstrain	runtime	dt	init_x	init_y	init_y_blood	init_z	init_S	beta0	beta1	beta2	beta3	mean_beta	B	d	delta	delta_blood	b[0]	mut	m	CTL	c	g	epsilon	k	het	lambda	rho	omega	x_max	patch.dyna	DELTA	A	VA
10000	1	100.000000	0.000100	21900	9499	5000000	0.001000	10000000	2.912838	3.321117	5.120796	2.703579	5	8000000000.000000	0.010000	1.000000	1.000000	800000	0.000050	0.048000	0	0.500000	0.000000	25.000000	10.000000	0.500000	0.001000	0.001000	0.010000	31987	0	10.000000	7.000000	1.000000
sus	inf	inf_blood	z	x[0]	y[0][0]	z[0]	x[1]	y[1][0]	z[1]	S[0]	synchrony
219000000	94990000.000000	5000000	10.000000	21900	9499	0.001000	21900	9499	0.001000	10000000	0.000000
271570310	279032886.000000	14523194	3940.834452	29143	26198	0.394083	28705	26632	0.394083	11019651	0.000000
308198474	54344418.000000	2839755	6324.976263	31363	5086	0.632498	31217	5073	0.632498	11704358	0.000000
319227000	2742362.000000	143207	7771.013291	31976	261	0.777101	32006	253	0.777101	11780331	0.000000
319849138	51275.000000	2754	8244.333474	31982	5	0.864807	32115	8	0.864807	11766278	0.000000
319859177	79062.000000	4235	2939.341139	31952	5	0.233941	31910	7	0.557095	11749053	0.000000
319849914	60197.000000	3208	5262.568892	32064	7	0.535368	31807	5	0.731368	11732118	0.000000
319846504	57387.000000	3011	3382.886054	31813	3	0.230262	31886	10	0.211224	11714942	0.000000
319861673	54534.000000	2976	4461.417375	31650	6	0.391179	31809	8	0.322268	11697777	0.000000
319856131	56186.000000	2910	3749.560241	31927	7	0.542383	32005	4	0.383316	11680351	0.000000
319866117	53729.000000	2728	4147.024789	32051	1	0.356476	31924	6	0.349883	11663066	0.000000
319852882	55866.000000	2924	3920.551243	31815	3	0.454692	32265	2	0.387281	11645762	0.000000
319853414	53911.000000	2799	4026.225975	31822	8	0.288673	32270	1	0.321642	11628397	0.000000
319851924	54720.000000	2855	3968.370580	31757	1	0.325141	32176	5	0.432166	11611315	0.000000
319848849	54061.000000	2829	3971.974757	32030	5	0.568326	31977	3	0.288204	11594175	0.000000
319871249	54533.000000	2936	3974.473285	32002	5	0.475801	31921	4	0.416712	11577183	0.000000
319853464	54757.000000	2805	4004.430678	31679	9	0.454984	31882	13	0.313602	11560034	0.000000
319871225	54482.000000	2799	3975.154836	31738	6	0.359844	31918	4	0.262961	11543170	0.000000
319848276	54385.000000	2860	4005.127367	32029	3	0.298497	32312	8	0.335279	11526176	0.000000
319866513	54648.000000	2891	4002.809908	31888	3	0.397989	31859	3	0.493122	11509392	0.000000
319846003	54723.000000	2867	3969.108501	31994	5	0.503770	31982	5	0.424853	11492449	0.000000
319874485	54538.000000	2819	3996.302828	32008	4	0.488263	32154	9	0.322275	11475253	0.000000
319868349	55453.000000	2827	3958.700819	32036	8	0.568141	31974	4	0.243106	11458488	0.000000
319859646	54424.000000	2712	3995.258039	31957	2	0.259945	31982	3	0.332666	11441566	0.000000
319865505	54786.000000	2861	3977.835514	32056	6	0.285637	31852	7	0.478076	11424785	0.000000
319872380	55072.000000	2768	3997.898487	32058	1	0.537083	32350	4	0.639172	11408123	0.000000
319850825	54225.000000	2746	3969.870063	32012	5	0.331854	31935	4	0.185928	11391303	0.000000
319861782	54189.000000	2696	3967.654815	31865	6	0.478974	31851	7	0.304680	11374460	0.000000
319843257	54987.000000	2808	4000.505754	32082	4	0.634094	31969	4	0.281729	11357662	0.000000
319868955	54238.000000	2765	3972.790294	32048	7	0.298189	32229	4	0.325585	11340839	0.000000
319861015	55319.000000	2859	3960.260632	32091	8	0.339375	32073	8	0.467705	11324197	0.000000
319875899	54699.000000	2845	3996.008817	32255	5	0.471491	31837	1	0.360267	11307394	0.000000
319858355	54666.000000	2796	4010.058277	31947	5	0.297712	31853	6	0.295930	11290496	0.000000
319851211	54675.000000	2688	3927.381040	31933	5	0.252390	31894	7	0.362915	11273780	0.000000
319859379	54236.000000	2794	4021.687484	31904	6	0.460111	32277	6	0.448191	11257261	0.000000
319868346	55128.000000	2830	3986.267335	31940	11	0.200858	32206	6	0.305574	11240750	0.000000
319863556	54436.000000	2773	4003.029923	32144	3	0.512517	31964	11	0.515084	11224135	0.000000
319865180	54651.000000	2857	3962.350552	31941	2	0.400529	32362	2	0.233675	11207654	0.000000
319850037	54855.000000	2852	3973.405160	31993	12	0.448592	31851	4	0.397662	11191237	0.000000
319873789	54527.000000	2980	4004.794514	31920	7	0.187760	32187	5	0.481276	11174782	0.000000
319877453	54459.000000	2878	3976.271956	31853	4	0.407694	31973	7	0.624264	11158365	-1.#IND00
319874095	54511.000000	2756	3946.656569	31941	13	0.399672	31998	2	0.357830	11141774	-1.#IND00
319858646	55050.000000	2972	3986.004237	32087	6	0.382065	31905	8	0.256868	11125669	0.007305
319845698	54180.000000	2805	3995.344853	32103	5	0.431072	31917	7	0.430729	11109341	-0.001869
319858267	54497.000000	2945	3978.648616	32053	6	0.451947	32011	8	0.415166	11093002	0.001984
319852538	54242.000000	2901	3977.073552	31857	6	0.441869	31947	3	0.515310	11076884	-0.000610
319864130	55501.000000	2976	4005.318513	31893	3	0.439597	31828	3	0.267574	11060478	-0.002572
319847017	53799.000000	2847	3982.261490	32221	5	0.241616	31933	5	0.509003	11044169	-0.003376
319834363	54588.000000	2794	3983.807982	31884	9	0.468430	32027	4	0.180738	11027863	-0.001652
319871556	54235.000000	2825	3913.797396	32183	4	0.194704	32008	4	0.157666	11011490	-0.002210
319854205	54886.000000	2847	4044.853094	31991	5	0.222886	32024	8	0.340246	10995343	0.000452
319866195	54112.000000	2770	3942.160034	31989	7	0.407496	32070	6	0.484269	10979089	0.000635
319852219	54361.000000	2803	3957.775581	32059	4	0.640632	31990	8	0.358464	10963009	-0.003456
319872221	54956.000000	2853	4028.067455	31968	2	0.233980	31951	2	0.500293	10946850	-0.004411
319882458	54140.000000	2860	3987.135376	31948	5	0.186142	32127	8	0.512955	10930779	-0.004514
319863707	55524.000000	2867	4025.306816	32148	9	0.293882	32227	4	0.704596	10914549	-0.004401
319861122	53366.000000	2829	3920.432784	32033	3	0.457492	32046	2	0.241935	10898404	-0.003799
319864910	55343.000000	2872	4039.664936	31888	3	0.555235	31940	5	0.210828	10882289	-0.003227
319858564	54391.000000	2842	3942.599456	32050	6	0.153395	31945	1	0.233573	10866253	-0.003333
319836943	55891.000000	2936	4021.462143	31958	3	0.476170	32077	4	0.509209	10850386	-0.003506
319867904	53771.000000	2734	3959.812992	32108	4	0.423847	31927	4	0.486218	10834200	-0.000805
319851788	55494.000000	2859	3978.004291	31964	5	0.452975	31989	9	0.503015	10818173	0.000068
319870340	54415.000000	2831	4027.218014	31984	7	0.385377	31734	3	0.280846	10802353	-0.000794
319852183	55322.000000	2787	3935.456323	32132	5	0.534199	32119	6	0.521836	10786526	-0.000994
319854446	54018.000000	2837	4053.304124	32158	5	0.583495	31993	3	0.587186	10770678	-0.001093
319863188	55893.000000	2942	4026.778868	31932	5	0.284328	31857	2	0.319973	10754675	-0.001261
319867672	54503.000000	2825	3925.902517	31911	12	0.313486	32116	6	0.348044	10738926	-0.000980
319856448	53971.000000	2799	4002.233273	31918	8	0.504386	32057	8	0.261977	10723166	-0.001859
319856150	55534.000000	2828	4009.473250	31991	9	0.472935	31780	5	0.323097	10707185	-0.003261
319892066	55199.000000	2840	3998.693465	31916	5	0.274043	31989	3	0.452655	10691647	-0.004473
319854105	55136.000000	2990	4013.515480	31993	4	0.316763	31887	4	0.502894	10675849	-0.004592
319845262	53249.000000	2683	3969.263255	31942	5	0.481391	31745	2	0.589722	10660151	-0.004873
319856732	55936.000000	2957	3964.635329	31867	6	0.425633	32024	5	0.546889	10644250	-0.005001
319849480	53616.000000	2859	3940.481844	31796	4	0.245741	32000	5	0.184914	10628515	-0.004981
319848320	54971.000000	2858	4027.010014	31969	2	0.148543	32148	9	0.318878	10612835	-0.004919
319864331	53500.000000	2735	3951.698326	32079	10	0.331643	31936	5	0.421357	10597264	-0.005348
319852847	55215.000000	2856	4018.161576	31939	4	0.404517	31984	4	0.496775	10581601	-0.004521
319862986	54169.000000	2842	3941.682111	31784	3	0.382737	32128	5	0.200102	10566174	-0.004582
319842054	54407.000000	2855	3970.882428	32052	3	0.608919	31872	8	0.290433	10550673	-0.004849
319881417	54781.000000	2786	3971.183029	31900	4	0.626052	31951	5	0.380390	10535025	-0.005080
319858737	54503.000000	2840	3994.794989	31837	4	0.237023	31785	8	0.506624	10519433	-0.005048
319836174	54678.000000	2911	4014.927839	32064	6	0.443412	31959	6	0.266137	10503804	-0.004989
319882471	54872.000000	2867	3974.097926	32195	6	0.647895	31865	7	0.281544	10488209	-0.004906
319869460	54476.000000	2844	4036.388768	32118	4	0.288651	31832	1	0.129665	10472851	-0.004667
319859637	55250.000000	2866	3947.368561	31981	7	0.228710	31883	7	0.413300	10457493	-0.004636
319856670	53941.000000	2787	3994.878026	32033	4	0.243596	32074	1	0.100775	10441965	-0.004867
319884022	55516.000000	2983	3996.006719	32030	3	0.349935	32232	10	0.222309	10426465	-0.004139
319873490	54255.000000	2890	3999.993592	32164	2	0.257551	31848	5	0.285685	10411111	-0.003912
319852225	54598.000000	2850	3932.353454	32131	4	0.549688	32044	4	0.413600	10395831	-0.003480
319861419	54575.000000	2834	4020.397316	32010	3	0.422992	31809	1	0.335517	10380554	-0.003654
319860745	54522.000000	2817	3994.780241	31936	4	0.179655	32194	8	0.276184	10365348	-0.003726
319856241	55475.000000	2815	3983.528473	31938	8	0.336564	31954	3	0.372236	10350112	-0.003259
319865252	54543.000000	2905	3979.964194	32139	3	0.165897	31948	9	0.240812	10334566	-0.002838
319861202	54028.000000	2739	4026.044808	32049	6	0.250002	32110	6	0.522586	10319210	-0.002835
319854141	54945.000000	2903	3922.382601	32093	6	0.291084	31966	9	0.598087	10304037	-0.002640
319853332	54733.000000	3041	4057.169645	32123	4	0.289236	31862	7	0.549406	10288793	-0.002375
319846503	53896.000000	2784	3943.255557	31994	3	0.433976	32022	6	0.373534	10273605	-0.002106
319840965	54928.000000	2831	4024.202644	31968	2	0.502126	32150	1	0.431097	10258329	-0.001883
319868158	54464.000000	2790	3931.171999	32237	4	0.393877	31854	3	0.277711	10243229	-0.002034
319872852	54833.000000	2923	4018.610889	31724	7	0.252713	32107	5	0.377921	10227992	-0.002364
npatches	nstrain	runtime	dt	init_x	init_y	init_y_blood	init_z	init_S	beta0	beta1	beta2	beta3	mean_beta	B	d	delta	delta_blood	b[0]	mut	m	CTL	c	g	epsilon	k	het	lambda	rho	omega	x_max	patch.dyna	DELTA	A	VA
10000	1	100.000000	0.000100	21900	9499	5000000	0.001000	10000000	5.665006	5.672848	4.696650	3.852067	5	8000000000.000000	0.010000	1.000000	1.000000	800000	0.000050	0.048000	0	0.500000	0.000000	25.000000	11.000000	0.500000	0.001000	0.001000	0.010000	31987	0	10.000000	7.000000	1.000000
sus	inf	inf_blood	z	x[0]	y[0][0]	z[0]	x[1]	y[1][0]	z[1]	S[0]	synchrony
219000000	94990000.000000	5000000	10.000000	21900	9499	0.001000	21900	9499	0.001000	10000000	0.000000
277792193	235066974.000000	12240635	3940.834452	27151	23724	0.394083	27021	24319	0.394083	10955726	0.000000
312973276	30962201.000000	1617499	6324.976263	31240	3134	0.632498	31202	3132	0.632498	11472811	0.000000
319668663	816181.000000	42551	7771.013291	32062	72	0.777101	32031	89	0.777101	11501659	0.000000
319848005	28080.000000	1414	1966.372829	31928	2	0.045863	31896	2	0.025937	11485623	0.000000
319857924	89873.000000	4693	3962.640482	32130	12	0.335565	31989	10	0.344475	11468962	0.000000
319862882	41244.000000	2095	3289.638012	32084	4	0.317054	32059	7	0.236291	11452084	0.000000
319866221	61017.000000	3076	3864.099836	32124	14	0.342950	31842	4	0.259434	11435216	0.000000
319861549	48826.000000	2506	3320.088960	32157	9	0.330868	32092	8	0.160190	11418374	0.000000
319857986	53889.000000	2857	3821.280380	32005	5	0.333379	32023	6	0.367642	11401703	0.000000
319847946	52384.000000	2700	3460.336991	32107	12	0.388439	31956	7	0.269953	11384823	0.000000
319865540	51541.000000	2602	3676.415465	31732	7	0.234529	31885	3	0.283468	11368056	0.000000
319845365	53130.000000	2835	3578.335779	32053	7	0.458067	31962	2	0.142078	11351115	0.000000
319866487	51708.000000	2698	3636.105079	32065	8	0.582410	32073	2	0.261906	11334645	0.000000
319849847	52801.000000	2816	3645.765635	32064	3	0.152089	32053	5	0.457604	11317867	0.000000
319886882	51678.000000	2649	3588.278965	32025	9	0.312618	31902	4	0.363464	11301047	0.000000
319848128	53067.000000	2767	3652.584460	31978	2	0.416420	31857	5	0.295781	11284404	0.000000
319854968	52269.000000	2677	3586.057994	31984	2	0.633750	31959	4	0.335593	11267652	0.000000
319856345	52339.000000	2784	3616.979433	32084	2	0.209981	32116	6	0.597022	11250947	0.000000
319877573	52561.000000	2722	3625.078332	32007	10	0.330816	32017	7	0.398388	11234565	0.000000
319845950	52199.000000	2649	3627.607541	31999	2	0.451697	31845	6	0.505760	11217867	0.000000
319873033	52312.000000	2655	3587.507665	31897	3	0.327229	31971	5	0.540719	11201388	0.000000
319860464	51980.000000	2702	3676.548478	32053	6	0.373608	32011	7	0.370305	11184899	0.000000
319851775	51989.000000	2582	3539.771529	32016	8	0.317818	31945	7	0.307177	11168418	0.000000
319893851	52791.000000	2735	3622.858625	31981	5	0.378577	31893	3	0.264277	11151769	0.000000
319853264	52859.000000	2774	3636.324401	31922	4	0.291621	32170	12	0.304164	11135575	0.000000
319878983	52171.000000	2634	3553.768072	32064	3	0.520064	32192	9	0.396743	11119110	0.000000
319852933	52372.000000	2791	3626.602486	31878	4	0.515348	31933	4	0.414005	11102716	0.000000
319844566	52640.000000	2751	3582.285421	32000	5	0.285908	31895	3	0.556551	11086460	0.000000
319873720	52613.000000	2819	3663.135908	32058	6	0.566887	31999	6	0.700386	11069934	0.000000
319839129	52758.000000	2680	3571.499386	31996	3	0.410717	32031	7	0.461763	11053629	0.000000
319840026	51715.000000	2605	3573.630034	32026	5	0.304102	32033	2	0.315732	11037461	0.000000
319844818	52530.000000	2782	3621.996354	31901	5	0.303263	31990	8	0.300594	11021235	0.000000
319874420	52177.000000	2731	3582.858815	32101	7	0.286424	31850	4	0.430199	11004912	0.000000
319852879	52588.000000	2736	3611.450774	31786	4	0.567200	31772	7	0.414945	10988513	0.000000
319862594	51413.000000	2632	3557.715871	31850	8	0.179122	32231	6	0.273954	10972478	0.000000
319869116	52843.000000	2753	3636.336382	32047	4	0.095062	32077	4	0.384052	10956197	0.000000
319857043	52249.000000	2683	3605.713275	32162	6	0.443545	32027	7	0.193128	10939948	0.000000
319866398	53420.000000	2886	3661.027600	31874	4	0.446673	32388	6	0.310146	10923796	0.000000
319837166	51515.000000	2691	3578.349482	32021	2	0.122280	31936	4	0.441584	10907777	0.000000
319870985	52645.000000	2786	3630.393346	31951	5	0.397566	32033	2	0.308575	10891974	-1.#IND00
319873023	51750.000000	2734	3574.033013	31777	0	0.355201	31832	3	0.135431	10875903	-1.#IND00
319874764	52651.000000	2682	3604.358111	31911	7	0.309346	31989	3	0.420625	10859736	-1.#IND00
319838312	51140.000000	2584	3623.744587	31908	2	0.543003	32037	7	0.412649	10843778	0.021267
319880976	52562.000000	2707	3582.146079	32001	7	0.285375	32073	5	0.364901	10827681	0.022007
319877063	53404.000000	2678	3588.022253	32070	6	0.338372	32049	8	0.453613	10811899	0.021995
319871235	52273.000000	2675	3588.162202	32184	3	0.138359	32045	4	0.604117	10796046	0.016523
319872382	52153.000000	2728	3598.205719	32025	9	0.289960	31999	5	0.360093	10779966	0.014116
319865123	52766.000000	2644	3583.589324	31945	5	0.329556	31966	5	0.509811	10764014	0.010434
319859971	52437.000000	2658	3614.761314	31939	2	0.227868	31962	7	0.398785	10748196	0.009412
319864680	52486.000000	2766	3582.687875	32002	5	0.375383	31951	8	0.393696	10732287	0.007777
319865647	52314.000000	2742	3598.834745	32067	3	0.339356	31930	9	0.359461	10716458	0.008806
319865486	52158.000000	2742	3630.619316	32145	5	0.390323	32093	4	0.292903	10700720	0.010349
319855229	52298.000000	2777	3609.014109	32069	5	0.627189	31955	7	0.073729	10684748	0.007413
319899374	52849.000000	2807	3671.069345	31944	2	0.373561	31968	5	0.325654	10668800	0.000937
319883193	52508.000000	2724	3599.361267	31858	3	0.361158	31970	5	0.273115	10653230	0.001302
319864795	52792.000000	2819	3617.546597	32016	8	0.436376	31969	8	0.559128	10637567	-0.000206
319859635	52489.000000	2759	3585.593490	31978	5	0.381243	32073	3	0.442601	10621917	-0.000470
319882990	51556.000000	2547	3615.260724	32131	5	0.216622	31673	6	0.407288	10606355	-0.001843
319865564	52619.000000	2774	3587.438801	32019	1	0.407504	32014	7	0.517746	10590671	-0.001657
319865247	52098.000000	2655	3648.782460	32036	7	0.475874	31965	5	0.405329	10575269	0.000891
319858529	51969.000000	2729	3574.388617	31950	9	0.344872	31936	2	0.370885	10559387	-0.000001
319852454	52202.000000	2758	3597.600474	31927	10	0.500606	32076	5	0.517289	10543841	0.000364
319892164	52550.000000	2742	3630.796127	31973	8	0.332982	32011	7	0.278723	10528278	0.001761
319854155	52247.000000	2668	3597.273947	32023	3	0.510350	32023	9	0.539707	10512966	0.001983
319858283	52417.000000	2697	3626.091765	32038	11	0.559640	32053	6	0.145994	10497289	0.001693
319849975	52264.000000	2764	3573.248982	31893	3	0.609099	32127	1	0.150835	10481975	0.001756
319860613	52357.000000	2686	3606.958552	31959	1	0.417310	31945	5	0.256786	10466723	0.000724
319874517	51576.000000	2707	3547.793186	32135	2	0.303862	31924	1	0.319745	10451173	0.000802
319858791	52956.000000	2770	3670.988003	31873	6	0.296701	31804	4	0.358857	10435789	0.000863
319891435	52402.000000	2652	3530.882061	31954	3	0.471843	32097	5	0.329848	10420147	0.000750
319887149	52831.000000	2642	3707.118553	31924	8	0.323701	32196	6	0.561601	10404805	0.004250
319849868	52723.000000	2739	3557.399246	32183	6	0.418103	32124	6	0.330744	10389521	0.004138
319877655	52216.000000	2798	3631.426445	32210	4	0.213575	31916	2	0.357296	10374379	0.003578
319866362	52498.000000	2674	3602.876889	31794	3	0.471257	32070	6	0.382275	10358978	0.003513
319862590	51841.000000	2737	3600.908204	32207	4	0.210479	32113	1	0.281152	10343837	0.004390
319876530	52344.000000	2786	3621.643004	31778	4	0.456601	31991	10	0.291090	10328777	0.004546
319861684	51904.000000	2654	3598.702910	31879	8	0.545250	31966	10	0.442266	10313621	0.003841
319854084	51559.000000	2795	3632.411102	31956	8	0.724184	31830	6	0.303442	10298421	0.003584
319863786	52621.000000	2776	3611.734277	31901	3	0.391827	31862	8	0.282407	10283304	0.003476
319841398	51965.000000	2752	3547.281747	31909	3	0.577258	31839	1	0.369591	10267905	0.003248
319851462	52483.000000	2734	3627.799300	32188	5	0.325976	31875	10	0.417504	10252692	0.003353
319865290	51847.000000	2759	3568.068195	31899	9	0.377245	32096	5	0.646703	10237720	0.003221
319857180	52555.000000	2639	3630.189927	32103	7	0.538452	31889	1	0.303886	10222774	0.003865
319874335	52008.000000	2701	3597.934221	31911	6	0.645461	31774	3	0.356325	10207668	0.003129
319833760	53075.000000	2761	3597.763787	32296	4	0.081749	31839	7	0.515973	10192539	0.003363
319843898	52083.000000	2751	3584.523540	31937	6	0.195631	32046	4	0.254724	10177524	0.003126
319858397	52869.000000	2753	3662.607818	32134	10	0.357333	32021	10	0.459515	10162783	0.003313
319872774	52294.000000	2808	3588.805161	31832	3	0.425424	32172	4	0.436831	10147485	0.002395
319888731	51566.000000	2748	3599.276016	32200	6	0.310533	32063	10	0.269406	10132243	0.002296
319858380	53044.000000	2741	3588.426658	32215	5	0.201073	31999	6	0.156795	10117204	0.002365
319874106	51830.000000	2709	3602.550590	31981	5	0.263482	31877	5	0.157889	10102313	0.002300
319873178	52241.000000	2729	3617.994269	31869	7	0.359222	31978	7	0.147202	10087549	0.002502
319861798	53720.000000	2819	3616.970460	32021	4	0.507819	31703	5	0.117839	10072739	0.003064
319857797	52702.000000	2836	3603.585624	31792	1	0.412169	32116	6	0.165695	10057936	0.003875
319857513	52073.000000	2689	3620.100472	31881	3	0.445119	31881	5	0.493975	10043119	0.003722
319847503	52655.000000	2729	3609.991860	32085	8	0.404803	31987	4	0.466712	10028375	0.003643
319861820	51977.000000	2672	3650.364672	31980	3	0.220617	32092	9	0.126972	10013743	0.002822
319862880	52940.000000	2691	3576.730267	32079	3	0.494395	32094	9	0.354618	9998991	0.002617
319872586	52108.000000	2726	3625.439536	32022	3	0.227349	31811	4	0.580865	9984139	0.002329
npatches	nstrain	runtime	dt	init_x	init_y	init_y_blood	init_z	init_S	beta0	beta1	beta2	beta3	mean_beta	B	d	delta	delta_blood	b[0]	mut	m	CTL	c	g	epsilon	k	het	lambda	rho	omega	x_max	patch.dyna	DELTA	A	VA
10000	1	100.000000	0.000100	21900	9499	5000000	0.001000	10000000	5.112650	6.974293	4.606862	6.710374	5	8000000000.000000	0.010000	1.000000	1.000000	800000	0.000050	0.048000	0	0.500000	0.000000	25.000000	12.000000	0.500000	0.001000	0.001000	0.010000	31987	0	10.000000	7.000000	1.000000
sus	inf	inf_blood	z	x[0]	y[0][0]	z[0]	x[1]	y[1][0]	z[1]	S[0]	synchrony
219000000	94990000.000000	5000000	10.000000	21900	9499	0.001000	21900	9499	0.001000	10000000	0.000000
283671118	196109621.000000	10215609	3940.834452	28278	19687	0.394083	26883	20752	0.394083	10887688	0.000000
315959332	16914962.000000	887108	6324.976263	31601	1616	0.632498	31203	1863	0.632498	11274675	0.000000
319832758	228032.000000	12051	7771.013291	31924	29	0.777101	32128	24	0.777101	11279594	0.000000
319853291	49572.000000	2581	1695.930481	32031	3	0.147084	31862	8	0.131686	11262784	0.000000
319860785	59641.000000	3079	4348.503957	31921	7	0.482687	31760	4	0.473348	11246216	0.000000
319860889	52600.000000	2679	2779.700468	31921	7	0.108514	32024	7	0.241425	11229438	0.000000
319867249	47824.000000	2501	3539.233806	31912	1	0.350637	31958	6	0.179814	11212849	0.000000
319858740	53174.000000	2792	3253.306618	32012	7	0.381076	31912	3	0.424766	11196213	0.000000
319864185	48392.000000	2539	3198.208767	32018	0	0.118759	31893	5	0.239459	11179550	0.000000
319875379	50675.000000	2630	3302.530255	31857	6	0.112449	31891	7	0.273039	11162993	0.000000
319868475	49906.000000	2575	3263.244512	32092	3	0.198651	31809	13	0.257280	11146418	0.000000
319863093	50656.000000	2625	3332.981772	32290	3	0.214644	32111	6	0.390679	11129917	0.000000
319889667	50481.000000	2771	3228.407729	32194	6	0.276890	32173	4	0.200309	11113595	0.000000
319849344	49817.000000	2637	3285.935636	31963	7	0.310028	31981	13	0.313228	11097085	0.000000
319879051	50318.000000	2489	3306.112900	31715	2	0.265365	31775	8	0.289707	11080747	0.000000
319832049	50482.000000	2558	3294.370921	32132	7	0.411187	32107	3	0.309539	11064382	0.000000
319872066	50389.000000	2637	3244.057412	31896	8	0.350046	32119	0	0.286566	11048161	0.000000
319863897	49689.000000	2539	3280.341155	32020	5	0.351398	32139	4	0.405511	11031819	0.000000
319875155	50301.000000	2595	3298.558056	32016	5	0.267293	31991	6	0.569104	11015710	0.000000
319851705	51119.000000	2676	3263.629806	31809	5	0.127359	32267	3	0.244673	10999476	0.000000
319849729	49312.000000	2659	3280.197884	31991	14	0.305237	31882	3	0.313172	10983245	0.000000
319848496	49607.000000	2580	3283.661800	31949	4	0.288884	31928	10	0.300892	10966928	0.000000
319849990	50415.000000	2678	3273.902881	31973	6	0.311998	31950	2	0.266206	10950764	0.000000
319845922	50466.000000	2653	3236.101445	31874	4	0.310119	32176	5	0.433693	10934722	0.000000
319845304	50242.000000	2682	3314.422787	31949	6	0.250859	32087	4	0.647929	10918627	0.000000
319884904	50590.000000	2584	3249.020174	31998	4	0.462768	32051	9	0.498818	10902534	0.000000
319869257	50085.000000	2604	3291.103755	31805	7	0.563931	32088	5	0.457743	10886277	0.000000
319864837	49912.000000	2660	3281.581095	31997	2	0.680673	32005	6	0.355945	10870136	0.000000
319846176	50515.000000	2661	3313.183054	32155	9	0.467430	31930	9	0.255885	10854083	0.000000
319843062	50680.000000	2621	3265.326522	32076	7	0.329147	32020	3	0.278043	10838189	0.000000
319860241	49677.000000	2652	3249.671434	32256	5	0.187922	31979	7	0.293605	10822352	0.000000
319872947	49989.000000	2556	3278.272561	31848	1	0.221161	31969	4	0.380117	10806310	0.000000
319874043	50402.000000	2672	3295.323031	31923	3	0.300267	31959	3	0.624027	10790354	0.000000
319863574	49956.000000	2603	3292.851915	32143	8	0.369190	32018	5	0.283547	10774219	0.000000
319823571	51091.000000	2775	3286.233716	31936	8	0.435763	31868	11	0.439722	10758396	0.000000
319875546	49826.000000	2596	3251.370749	32057	5	0.560115	31925	2	0.349333	10742639	0.000000
319863659	51159.000000	2709	3355.694226	32196	9	0.432585	32022	1	0.109180	10727002	0.000000
319848470	49635.000000	2619	3234.236470	32014	7	0.436937	32094	8	0.179601	10711085	0.000000
319894435	50689.000000	2634	3278.778776	32042	6	0.546191	31892	5	0.486583	10695294	0.000000
319866612	50018.000000	2619	3319.131686	31959	7	0.405999	31829	6	0.462030	10679625	-1.#IND00
319876323	50369.000000	2600	3266.044693	32165	6	0.259412	32166	5	0.151665	10663743	-1.#IND00
319876499	49967.000000	2593	3287.637392	31926	4	0.206964	32148	4	0.164664	10648046	-1.#IND00
319851330	50531.000000	2575	3305.262387	31788	7	0.137085	31840	7	0.249836	10632472	-0.007793
319891699	50105.000000	2646	3288.097866	31805	11	0.366529	32025	7	0.406169	10616731	-0.009063
319859297	49709.000000	2590	3244.396236	31959	7	0.468261	32024	1	0.151012	10601111	-0.009093
319867250	50356.000000	2528	3309.257209	31969	7	0.151043	31976	3	0.430284	10585613	-0.000100
319872703	49840.000000	2679	3210.557783	31955	4	0.321107	32028	2	0.302277	10569962	0.000462
319872469	50185.000000	2616	3296.699750	31965	14	0.327284	31851	2	0.362207	10554211	0.001410
319883314	50804.000000	2587	3289.329408	31939	3	0.591982	31934	7	0.435886	10539064	-0.000242
319887315	49658.000000	2595	3225.656028	32055	3	0.380697	32053	3	0.321664	10523343	-0.000183
319859275	51136.000000	2583	3330.315730	31972	6	0.443044	32072	5	0.139011	10507825	-0.002455
319859015	49794.000000	2642	3293.223526	32125	4	0.225645	31813	3	0.335146	10492487	-0.003516
319845693	50426.000000	2631	3261.232145	32036	2	0.241924	32060	2	0.358610	10477036	-0.002568
319838273	50492.000000	2549	3302.388227	32195	6	0.148215	31863	2	0.279113	10461538	-0.003427
319859344	50299.000000	2648	3283.027421	31955	2	0.312587	31920	6	0.249744	10446257	-0.003097
319846590	49961.000000	2621	3247.567761	32006	8	0.220975	32250	9	0.192156	10430947	-0.003410
319872771	51063.000000	2578	3331.637316	31942	12	0.267023	32021	6	0.454585	10415396	-0.003027
319873288	49585.000000	2654	3270.720516	31951	2	0.330478	32056	5	0.345430	10400035	-0.002706
319872773	51122.000000	2608	3301.093867	31890	4	0.133000	31753	3	0.435566	10384682	-0.002422
319877019	49986.000000	2591	3238.107756	32150	3	0.376030	32123	4	0.262409	10369307	-0.001958
319861603	50517.000000	2659	3285.682347	32236	5	0.279323	31912	3	0.315346	10354115	-0.002035
319896095	50988.000000	2573	3269.688942	32073	4	0.391081	32119	4	0.453470	10339026	-0.001782
319867985	50123.000000	2525	3296.139139	32182	6	0.297325	32000	4	0.255914	10323680	-0.001931
319853100	50061.000000	2624	3260.587978	31849	6	0.528620	31831	5	0.346603	10308154	-0.002030
319866286	50067.000000	2606	3305.769652	32141	2	0.398667	31929	6	0.537356	10292998	-0.002628
319845351	49830.000000	2558	3291.714000	32048	6	0.345160	31959	6	0.294463	10277825	-0.003460
319853696	50690.000000	2593	3311.745964	31883	1	0.205711	32149	7	0.373290	10262521	-0.003870
319858756	49697.000000	2636	3282.051334	31850	4	0.216641	31932	4	0.282661	10247273	-0.004909
319893250	50284.000000	2683	3265.725218	32009	6	0.166365	31995	13	0.286056	10232174	-0.004896
319858754	50333.000000	2568	3302.013019	31801	3	0.143634	32095	9	0.467399	10216973	-0.004814
319859957	49958.000000	2539	3279.886197	31857	6	0.362732	32117	7	0.460525	10202154	-0.004328
319853637	50411.000000	2613	3298.450426	31983	4	0.297631	32038	3	0.332975	10186954	-0.004025
319843865	50417.000000	2709	3274.981716	32068	6	0.112840	31817	1	0.347638	10171783	-0.003762
319850585	50660.000000	2643	3300.036871	32133	4	0.334769	31999	0	0.213010	10156744	-0.002653
319865820	49816.000000	2602	3232.730413	31854	0	0.215678	31947	4	0.464449	10141999	-0.002545
319846133	50110.000000	2590	3302.325446	32037	9	0.149362	32128	3	0.532493	10126896	-0.002502
319857054	50756.000000	2665	3246.255466	31918	2	0.452284	31900	2	0.403247	10112194	-0.002234
319847829	50114.000000	2579	3284.223923	32186	2	0.261041	32043	2	0.310077	10097538	-0.001109
319842479	50055.000000	2728	3235.023403	32002	2	0.454741	31993	4	0.326964	10082771	-0.000825
319865322	49609.000000	2602	3326.386789	31847	5	0.350941	31913	5	0.430210	10068050	-0.000767
319845710	50292.000000	2665	3271.840862	32031	6	0.513062	31858	4	0.618673	10053199	-0.000747
319849880	50409.000000	2596	3269.960998	31873	2	0.161866	31909	9	0.363684	10038223	-0.000942
319862168	50006.000000	2552	3292.247336	32170	6	0.270081	31990	5	0.425264	10023520	-0.001353
319858497	50765.000000	2613	3322.240358	31773	4	0.215667	32013	9	0.289608	10008722	-0.001290
319861642	49724.000000	2702	3240.144904	31950	3	0.300372	31895	6	0.325605	9993806	-0.001158
319869632	50488.000000	2611	3280.216255	32139	9	0.247089	31951	2	0.125596	9978938	-0.001046
319849633	50866.000000	2642	3280.590448	31904	3	0.135312	31918	7	0.326072	9964247	-0.001041
319886394	50511.000000	2559	3302.030394	31756	2	0.417293	32075	5	0.302794	9949625	-0.000628
319863271	51220.000000	2596	3310.130935	31791	5	0.482038	31923	1	0.169686	9934999	-0.000411
319876095	49494.000000	2536	3262.050503	32287	6	0.580281	32106	6	0.231042	9920338	-0.000215
319864178	50559.000000	2686	3324.527800	31839	5	0.263298	31714	7	0.183497	9905586	0.000009
319847557	50101.000000	2634	3245.216182	32132	4	0.282559	31856	1	0.300117	9891052	-0.000877
319875571	50134.000000	2634	3297.330475	31993	5	0.200253	32093	9	0.300226	9876537	-0.000677
319865040	50737.000000	2575	3278.815390	31950	5	0.357803	32077	4	0.495193	9862211	-0.000953
319862582	50161.000000	2568	3247.500678	31830	10	0.441814	31968	4	0.693823	9847652	-0.001340
319880236	49657.000000	2578	3273.791879	32021	8	0.269535	31934	4	0.349900	9833058	-0.001258
319871153	50114.000000	2777	3277.254427	31906	7	0.171378	31817	7	0.555549	9818715	-0.001734
319840353	50154.000000	2683	3279.977438	31942	4	0.296924	31853	6	0.321461	9804238	-0.001538
319848233	50168.000000	2586	3307.994084	32101	1	0.494192	31849	4	0.401851	9789678	-0.001578
npatches	nstrain	runtime	dt	init_x	init_y	init_y_blood	init_z	init_S	beta0	beta1	beta2	beta3	mean_beta	B	d	delta	delta_blood	b[0]	mut	m	CTL	c	g	epsilon	k	het	lambda	rho	omega	x_max	patch.dyna	DELTA	A	VA
10000	1	100.000000	0.000100	21900	9499	5000000	0.001000	10000000	3.419814	4.902274	6.118064	2.556561	5	8000000000.000000	0.010000	1.000000	1.000000	800000	0.000050	0.048000	0	0.500000	0.000000	25.000000	13.000000	0.500000	0.001000	0.001000	0.010000	31987	0	10.000000	7.000000	1.000000
sus	inf	inf_blood	z	x[0]	y[0][0]	z[0]	x[1]	y[1][0]	z[1]	S[0]	synchrony
219000000	94990000.000000	5000000	10.000000	21900	9499	0.001000	21900	9499	0.001000	10000000	0.000000
288688848	164007918.000000	8557574	3940.834452	29800	15799	0.394083	29058	16142	0.394083	10830078	0.000000
317678032	9118024.000000	477437	6324.976263	31827	842	0.632498	31974	879	0.632498	11117618	0.000000
319847938	62313.000000	3293	7666.780251	31858	7	0.777101	32085	13	0.777101	11110966	0.000000
319873992	68721.000000	3568	2312.183895	32189	7	0.163679	31860	8	0.272829	11094532	0.000000
319863612	40787.000000	2129	3424.428550	31683	8	0.466475	31797	4	0.338829	11078196	0.000000
319854052	54875.000000	2823	3034.271217	32016	5	0.379904	32124	6	0.182880	11061760	0.000000
319864084	45749.000000	2465	2852.385611	32030	2	0.333986	31911	2	0.328380	11045386	0.000000
319843373	49670.000000	2507	3140.697630	31870	2	0.150138	32082	3	0.172529	11029078	0.000000
319849282	48426.000000	2473	2967.778379	31987	1	0.131948	32010	9	0.182193	11012671	0.000000
319867389	49091.000000	2479	2974.718171	31975	5	0.394342	31907	1	0.142353	10996323	0.000000
319863267	47319.000000	2361	2965.627467	31997	3	0.153485	31977	5	0.248140	10980046	0.000000
319865558	48802.000000	2537	3051.599096	31910	2	0.285055	32037	5	0.141212	10963764	0.000000
319840044	49657.000000	2595	3028.099487	31802	1	0.221932	31912	9	0.479125	10947647	0.000000
319843789	48346.000000	2521	2964.552895	32124	5	0.316522	31984	2	0.412734	10931424	0.000000
319859321	48832.000000	2528	3064.324714	32203	4	0.374282	31957	4	0.381044	10915201	0.000000
319865000	48201.000000	2650	2955.610806	32154	5	0.327541	31944	1	0.090119	10899028	0.000000
319848279	48245.000000	2481	3034.478174	31995	3	0.149258	32038	2	0.385464	10882860	0.000000
319872665	48873.000000	2555	2995.338622	31942	8	0.340883	32165	6	0.429455	10866680	0.000000
319850105	48960.000000	2586	3005.589565	31939	5	0.251498	32003	0	0.214154	10850817	0.000000
319881108	48237.000000	2466	2978.391735	32095	6	0.260372	31698	4	0.242640	10834686	0.000000
319899870	48341.000000	2560	3011.438927	32155	3	0.365739	32034	4	0.348891	10818711	0.000000
319867266	48637.000000	2493	3010.478985	32010	6	0.218831	31830	8	0.109795	10802881	0.000000
319863277	49273.000000	2524	3037.637398	31895	2	0.256771	32125	7	0.399560	10786740	0.000000
319874038	47855.000000	2469	2975.410122	32232	7	0.395518	31920	2	0.280826	10771032	0.000000
319844921	47985.000000	2571	2973.486418	31792	7	0.179915	31952	8	0.126120	10755031	0.000000
319867067	48172.000000	2488	3049.774668	32001	3	0.181368	31975	1	0.311147	10739333	0.000000
319880960	49675.000000	2535	3008.346661	31848	8	0.162632	31999	6	0.126802	10723429	0.000000
319822364	47906.000000	2406	3001.784864	31808	4	0.255245	32019	3	0.401478	10707686	0.000000
319853804	48363.000000	2601	3008.550072	32055	6	0.378538	32061	2	0.252491	10691702	0.000000
319853542	48343.000000	2455	2999.510207	32040	5	0.144857	32025	10	0.204865	10675991	0.000000
319876505	48572.000000	2543	3012.480327	31898	3	0.180107	31900	7	0.189143	10660138	0.000000
319844665	49482.000000	2505	3033.942543	31931	2	0.072099	31972	5	0.241487	10644054	0.000000
319868354	47683.000000	2500	2940.057388	32421	5	0.223361	31746	7	0.448812	10628523	0.000000
319858378	47612.000000	2395	3027.089270	32175	1	0.098842	32088	3	0.273087	10612756	0.000000
319860116	49475.000000	2602	3000.576799	31790	5	0.312168	32072	8	0.332309	10597051	0.000000
319858803	48009.000000	2483	2978.979965	32135	3	0.364319	31707	4	0.061336	10581345	0.000000
319879547	49123.000000	2617	3034.349399	32050	4	0.355410	31958	3	0.190899	10565707	0.000000
319866041	49004.000000	2562	3004.017468	31884	5	0.455228	31916	5	0.345030	10550286	0.000000
319868440	47970.000000	2476	2987.583745	32142	7	0.130861	31885	10	0.355090	10534818	0.000000
319889593	49004.000000	2603	3017.840714	31967	1	0.138725	32039	9	0.287407	10519276	-1.#IND00
319861239	48577.000000	2441	3021.913343	31811	5	0.134796	31900	5	0.436308	10503865	-1.#IND00
319856351	49099.000000	2681	3019.966697	32071	4	0.321749	32021	7	0.386939	10488113	-1.#IND00
319853073	48753.000000	2470	2963.216047	32117	7	0.225333	31891	3	0.424443	10472609	0.004393
319867834	48304.000000	2528	3052.177466	31984	5	0.303028	32173	2	0.179736	10457180	0.005854
319856261	49255.000000	2520	3079.582444	32267	1	0.178639	31807	5	0.286056	10441655	0.004735
319867018	48501.000000	2390	2945.211511	31819	4	0.336974	31869	3	0.347221	10426283	0.005582
319826875	48249.000000	2503	3063.297492	31768	3	0.136044	31868	4	0.191720	10411071	0.001764
319854539	48992.000000	2494	2988.444481	31890	2	0.144395	32103	7	0.311135	10395744	0.002167
319863554	47498.000000	2436	2961.384151	31944	3	0.425908	31979	5	0.283076	10380542	0.001200
319883705	49092.000000	2503	3034.118848	32076	4	0.149134	32263	5	0.247013	10365342	-0.000782
319868075	48198.000000	2579	2991.845325	31936	5	0.228471	31995	3	0.224152	10350164	-0.005568
319857809	47604.000000	2504	2924.027817	32166	3	0.420421	31892	5	0.282011	10334916	-0.005526
319862165	49575.000000	2564	3078.671871	32060	1	0.405686	32026	3	0.245903	10319692	-0.004252
319845716	48284.000000	2541	3037.273879	31966	3	0.280167	32235	6	0.406670	10304478	-0.004817
319838308	48556.000000	2584	2988.168576	31971	2	0.227095	31999	5	0.239080	10289345	-0.004545
319865176	48927.000000	2516	3041.013748	31947	2	0.274047	32160	3	0.309968	10274050	-0.005589
319873596	48319.000000	2515	2968.173769	31834	6	0.366907	32058	5	0.454007	10258966	-0.005443
319878900	48684.000000	2517	3043.332946	31917	6	0.184099	31797	7	0.314339	10243551	-0.008901
319856872	48956.000000	2569	3012.329235	31784	3	0.302969	31847	4	0.204621	10228533	-0.008211
319904094	48058.000000	2542	2972.993701	32153	8	0.113032	32027	9	0.383750	10213524	-0.004513
319849991	48002.000000	2480	2983.748056	32057	9	0.102288	32097	3	0.233484	10198336	-0.003937
319833991	48864.000000	2616	2987.956127	31851	6	0.366394	31925	6	0.396309	10183158	-0.003698
319865683	48570.000000	2597	3040.710789	31893	2	0.243944	32054	7	0.379196	10168055	-0.003158
319872848	48688.000000	2536	3026.114903	32027	7	0.297134	32098	3	0.393527	10153176	-0.003196
319856523	48735.000000	2498	3026.190952	32147	5	0.410167	32077	8	0.297745	10138072	0.001020
319891366	48872.000000	2532	3013.068387	31965	5	0.229941	32140	4	0.549819	10123088	0.000631
319859693	48413.000000	2432	3006.845423	31963	1	0.265160	31841	1	0.609879	10108034	0.001598
319875532	49021.000000	2534	3028.044768	31989	10	0.318352	31837	4	0.217850	10093115	0.002364
319866816	47778.000000	2442	2977.080980	31831	1	0.279246	31851	5	0.427743	10078100	0.001715
319873505	48708.000000	2617	3036.632138	32157	5	0.376903	31793	3	0.192221	10063246	0.001474
319855098	48499.000000	2570	2962.172332	32026	3	0.371668	31995	4	0.169588	10048180	0.001184
319854809	48453.000000	2564	3028.753718	32006	6	0.273541	31968	6	0.357391	10033308	0.000996
319844215	48786.000000	2616	3022.933267	32146	1	0.187878	31925	5	0.405203	10018313	0.000874
319866465	47979.000000	2571	2963.019028	31834	5	0.352034	32111	6	0.444258	10003186	0.000933
319862471	48309.000000	2510	3036.838949	32067	2	0.297207	31951	5	0.601537	9988401	0.000721
319850673	49371.000000	2586	3020.396889	32070	5	0.273271	31938	3	0.232033	9973547	0.000045
319838908	48135.000000	2481	3006.677877	31992	3	0.197276	31893	7	0.430952	9959040	0.000326
319872064	48861.000000	2572	3040.747940	31795	2	0.374633	31869	13	0.330176	9944055	0.000584
319852087	47897.000000	2506	2931.127793	31794	4	0.163909	31991	6	0.274364	9929328	0.000124
319856034	48464.000000	2518	3049.964534	32040	5	0.283031	31905	3	0.112586	9914717	0.000057
319870704	48728.000000	2565	3023.453306	32012	4	0.221858	32022	3	0.109245	9899970	0.000217
319849769	48444.000000	2553	3024.660278	31928	3	0.464100	31951	3	0.188507	9885460	0.000004
319877226	48060.000000	2409	2960.218884	31813	4	0.410298	32111	2	0.302386	9870770	-0.000069
319865950	48402.000000	2498	3035.893211	32063	2	0.337717	31988	4	0.413518	9856332	0.000312
319875266	49700.000000	2529	3033.866406	32074	8	0.192826	31979	2	0.392152	9841745	0.000265
319860587	47689.000000	2559	2953.747136	32168	4	0.317405	31927	3	0.499699	9827501	0.000256
319878647	47920.000000	2451	3044.252790	32012	9	0.330615	32288	2	0.414651	9813008	0.000248
319878882	48888.000000	2536	2995.206330	31980	4	0.303060	31880	6	0.291192	9798578	0.000525
319861279	48117.000000	2484	3000.953879	32142	10	0.266419	32030	6	0.329075	9783984	0.001237
319849512	48849.000000	2486	3020.928863	31986	3	0.206980	32058	3	0.327149	9769451	0.000955
319860960	48290.000000	2579	2988.063817	32073	5	0.172267	31893	3	0.183309	9754951	0.000963
319857049	48491.000000	2537	3014.553240	31783	6	0.348915	31723	8	0.255542	9740507	0.001508
319846792	48542.000000	2571	3009.782719	32008	7	0.216500	31644	7	0.201586	9726245	0.001464
319846027	48861.000000	2541	3034.970231	31770	6	0.362502	31996	12	0.341469	9712134	0.002217
319844727	48278.000000	2679	2995.558134	32061	2	0.367282	32136	7	0.104268	9697867	0.002183
319854179	48533.000000	2524	2995.976531	32117	2	0.510485	31855	6	0.142983	9683405	0.002304
319876768	48011.000000	2487	2965.760135	32046	5	0.231971	32135	5	0.211785	9669046	0.002249
319866039	48803.000000	2566	3053.797116	31945	3	0.235769	31859	5	0.509378	9654935	0.002194
319876533	48976.000000	2563	3006.660440	31830	7	0.265144	31939	5	0.258707	9640748	0.001372
npatches	nstrain	runtime	dt	init_x	init_y	init_y_blood	init_z	init_S	beta0	beta1	beta2	beta3	mean_beta	B	d	delta	delta_blood	b[0]	mut	m	CTL	c	g	epsilon	k	het	lambda	rho	omega	x_max	patch.dyna	DELTA	A	VA
10000	1	100.000000	0.000100	21900	9499	5000000	0.001000	10000000	3.396092	4.000401	4.019220	6.221629	5	8000000000.000000	0.010000	1.000000	1.000000	800000	0.000050	0.048000	0	0.500000	0.000000	25.000000	14.000000	0.500000	0.001000	0.001000	0.010000	31987	0	10.000000	7.000000	1.000000
sus	inf	inf_blood	z	x[0]	y[0][0]	z[0]	x[1]	y[1][0]	z[1]	S[0]	synchrony
219000000	94990000.000000	5000000	10.000000	21900	9499	0.001000	21900	9499	0.001000	10000000	0.000000
292511439	139657050.000000	7285910	3940.834452	30358	13335	0.394083	30099	13432	0.394083	10791840	0.000000
318611701	5048784.000000	264668	6324.976263	31906	475	0.632498	32035	467	0.632498	11011706	0.000000
319865468	23152.000000	1272	4213.440778	32029	0	0.101164	31845	2	0.433636	11000398	0.000000
319840753	72471.000000	3809	2843.355926	31856	11	0.254178	31855	9	0.273721	10984204	0.000000
319859065	39338.000000	1964	2402.138409	31994	4	0.394599	32102	6	0.302398	10968075	0.000000
319852137	49923.000000	2610	3099.588584	32042	1	0.134379	31807	6	0.359714	10951990	0.000000
319866957	47558.000000	2474	2691.942000	32105	4	0.289616	31800	3	0.522474	10935647	0.000000
319857229	45163.000000	2447	2795.238317	32008	3	0.111294	32028	7	0.344682	10919328	0.000000
319862141	48314.000000	2515	2828.273235	32050	7	0.257937	31816	3	0.114615	10903043	0.000000
319852992	46506.000000	2404	2766.416047	32114	3	0.190266	32091	3	0.221354	10887110	0.000000
319855863	46707.000000	2489	2797.860799	31889	3	0.207186	31922	3	0.277610	10870850	0.000000
319867845	48089.000000	2457	2836.436714	31832	2	0.141463	31970	7	0.238426	10854877	0.000000
319868539	46920.000000	2366	2781.498744	31922	2	0.181753	31816	10	0.265753	10838755	0.000000
319861216	47160.000000	2429	2787.795174	31984	12	0.221315	31923	6	0.188970	10822623	0.000000
319870442	46952.000000	2476	2824.927474	32021	5	0.434405	31823	5	0.259527	10806808	0.000000
319862764	47439.000000	2420	2776.730132	32354	4	0.257738	32016	4	0.265148	10790781	0.000000
319866596	46633.000000	2458	2812.570773	32076	4	0.134019	32049	6	0.309580	10774845	0.000000
319847221	46579.000000	2454	2758.747394	32165	4	0.396371	31933	9	0.362414	10758888	0.000000
319878461	47161.000000	2367	2817.524179	31995	5	0.349276	31772	7	0.302060	10743023	0.000000
319866887	47379.000000	2401	2826.075379	31987	7	0.152158	32079	3	0.252820	10727133	0.000000
319888349	47451.000000	2498	2781.098366	32094	9	0.223514	31960	4	0.179245	10711526	0.000000
319853776	46640.000000	2418	2795.837842	32076	6	0.406827	32039	6	0.332260	10695625	0.000000
319858563	47037.000000	2480	2798.935818	32033	6	0.195130	32125	8	0.308327	10679676	0.000000
319856284	46900.000000	2325	2801.832708	31953	6	0.415053	31829	5	0.226745	10664035	0.000000
319867355	47380.000000	2426	2798.733261	31940	8	0.141838	31841	5	0.117517	10648158	0.000000
319859252	47284.000000	2534	2852.453016	32044	2	0.280832	31892	2	0.259474	10632629	0.000000
319830291	47381.000000	2402	2800.181831	31976	3	0.456730	31873	7	0.116799	10616646	0.000000
319834250	46915.000000	2424	2776.739705	31768	4	0.174165	32170	5	0.399618	10601018	0.000000
319874595	48027.000000	2475	2814.015021	32161	5	0.165883	31849	7	0.230109	10585385	0.000000
319857939	47238.000000	2436	2791.026458	32234	12	0.218571	31908	2	0.187727	10569692	0.000000
319869297	46693.000000	2430	2773.151818	31907	9	0.361747	32025	3	0.188227	10554149	0.000000
319842184	48153.000000	2560	2844.674065	32004	3	0.192306	31881	5	0.428080	10538718	0.000000
319877627	46812.000000	2410	2729.907984	31915	5	0.219204	31943	6	0.384168	10523003	0.000000
319842030	47753.000000	2552	2837.646029	32163	4	0.089967	31918	3	0.219012	10507520	0.000000
319859676	47060.000000	2434	2791.247093	32041	3	0.291390	31955	6	0.429543	10492154	0.000000
319877291	47011.000000	2525	2799.436298	31924	7	0.242419	31941	9	0.442914	10476532	0.000000
319845481	46526.000000	2359	2808.890277	32003	8	0.410147	32132	3	0.434790	10461049	0.000000
319844342	47126.000000	2448	2801.242306	31964	3	0.289328	32054	10	0.290142	10445742	0.000000
319864545	47611.000000	2490	2774.881365	31997	4	0.244060	31872	4	0.269885	10430109	0.000000
319864029	47119.000000	2404	2786.118181	31839	5	0.289117	31857	5	0.273089	10414767	-1.#IND00
319877099	46880.000000	2388	2807.479528	31846	2	0.277625	31985	5	0.325924	10399413	-1.#IND00
319871789	46743.000000	2397	2791.699482	32167	3	0.407184	31957	4	0.315053	10383980	-0.000103
319862742	47727.000000	2428	2796.456745	31918	5	0.059810	32034	0	0.201690	10368534	-0.002977
319870726	46958.000000	2395	2796.443928	31821	1	0.382393	32186	7	0.316960	10353353	-0.006665
319852559	46576.000000	2425	2783.824888	31785	3	0.196188	31975	5	0.295761	10338098	-0.000147
319866233	46574.000000	2340	2813.043927	32021	9	0.215096	31970	10	0.171068	10323015	0.000994
319854671	47311.000000	2438	2780.467903	32102	1	0.214039	31887	2	0.265303	10307861	-0.001297
319865503	46141.000000	2520	2761.095041	32112	4	0.195432	31891	7	0.154677	10292481	0.002395
319862241	47253.000000	2561	2836.142471	31791	5	0.344034	31762	6	0.384024	10277031	0.004408
319852500	46929.000000	2481	2798.782378	32043	2	0.096432	31950	3	0.362667	10261801	0.002923
319847369	46824.000000	2492	2804.946792	32104	4	0.204650	32155	6	0.400437	10246940	0.006706
319854910	47689.000000	2467	2776.985652	32135	9	0.378821	31918	6	0.164731	10232086	0.005401
319857614	47339.000000	2405	2843.258280	32124	2	0.340251	31818	5	0.421607	10216967	0.003966
319838581	46810.000000	2427	2763.239714	31876	3	0.231904	32088	3	0.188559	10201986	0.001726
319848105	46323.000000	2393	2837.874917	31879	5	0.273183	32109	3	0.301953	10187138	0.001439
319885778	47802.000000	2441	2809.990976	32026	5	0.363600	32169	2	0.055778	10171968	0.001428
319858432	46618.000000	2468	2793.027564	31997	3	0.189244	32276	2	0.190183	10156995	0.001096
319883477	47645.000000	2460	2835.328219	32044	7	0.337313	32048	8	0.135215	10141989	0.001821
319872165	46623.000000	2455	2787.412743	32074	6	0.102708	32023	5	0.359422	10126924	0.002166
319862931	46668.000000	2421	2830.984541	32097	6	0.114231	31634	10	0.355229	10111898	0.002215
319868211	46750.000000	2468	2779.856504	31976	4	0.216305	31814	6	0.152491	10097064	0.002217
319856696	46408.000000	2397	2793.493850	31911	7	0.315469	32230	5	0.216081	10082099	0.003841
319848911	47727.000000	2569	2867.010514	32220	5	0.219742	31994	3	0.380691	10067074	0.003870
319884623	47221.000000	2407	2787.305127	31825	2	0.212931	32197	10	0.332141	10052056	0.003209
319857961	47547.000000	2428	2780.037899	32054	6	0.351538	32044	3	0.149633	10037391	0.003030
319840035	47421.000000	2389	2811.772719	31867	4	0.274966	32135	9	0.185222	10022582	0.003561
319862133	46367.000000	2475	2761.781260	32058	5	0.118776	31924	3	0.214402	10007735	0.003486
319876820	46886.000000	2511	2826.645867	32028	3	0.267028	31948	5	0.344429	9992778	0.004158
319875372	47109.000000	2497	2796.094598	31933	7	0.423622	31898	5	0.399546	9977994	0.003655
319874872	47339.000000	2405	2803.201826	31953	4	0.142502	31923	6	0.334658	9963196	0.004671
319858617	47003.000000	2547	2808.629880	31772	11	0.267647	32104	5	0.259943	9948632	0.004316
319855346	47668.000000	2461	2823.708765	31996	7	0.241247	32012	3	0.382955	9933901	0.000964
319852778	46573.000000	2324	2778.655359	32116	6	0.222831	31979	2	0.429886	9919440	0.000601
319855091	46400.000000	2354	2792.939004	31971	3	0.134539	32092	4	0.068592	9904843	0.000448
319854307	47295.000000	2409	2819.804964	31980	6	0.396956	31938	4	0.123527	9890251	0.000460
319870350	46986.000000	2368	2807.039950	31963	2	0.284461	31991	4	0.211459	9875484	0.000496
319829966	47094.000000	2537	2778.258537	31925	3	0.276877	31967	3	0.237003	9860866	0.000594
319860470	47038.000000	2400	2810.126357	32062	3	0.328681	32022	4	0.244758	9846428	0.001353
319882324	47667.000000	2466	2797.702028	32133	6	0.496253	32132	4	0.303532	9831805	0.000464
319836781	46578.000000	2492	2806.210934	31712	5	0.308819	31980	5	0.372401	9817239	0.000277
319868323	47119.000000	2435	2809.769971	31833	4	0.287775	32180	3	0.203946	9802864	-0.000043
319876827	46609.000000	2495	2779.943636	32156	5	0.205443	31945	5	0.433826	9788235	0.000363
319855436	46970.000000	2395	2807.286016	31852	7	0.282292	32182	7	0.195036	9773820	0.000359
319861313	47692.000000	2552	2824.565669	31943	3	0.296621	31955	4	0.210210	9759474	0.000533
319867625	46702.000000	2441	2777.771344	31838	2	0.188890	32013	1	0.057615	9745201	0.000458
319867932	46239.000000	2420	2833.866147	32006	4	0.324710	31987	8	0.417980	9730698	0.000377
319864219	47527.000000	2429	2794.390979	32053	3	0.140281	32208	3	0.281829	9716255	0.000980
319875095	46699.000000	2517	2816.472380	32125	5	0.228350	32053	4	0.549508	9701985	0.000831
319867133	47241.000000	2426	2764.886445	31968	5	0.266390	31840	1	0.209106	9687882	0.000907
319843644	47083.000000	2506	2785.495001	31974	3	0.215039	31924	12	0.204977	9673599	0.001363
319864719	46894.000000	2485	2817.241995	31996	4	0.320958	31849	6	0.215909	9659341	0.002239
319861490	46377.000000	2434	2817.921539	31961	5	0.352205	31715	5	0.083571	9645023	0.002648
319865365	47895.000000	2457	2830.745545	32067	3	0.247697	31879	2	0.125915	9630876	0.003590
319852954	46678.000000	2404	2779.014840	32046	3	0.152194	32055	3	0.188149	9616932	0.003834
319879689	47035.000000	2344	2818.321637	32121	4	0.389004	31948	1	0.087572	9602807	0.003781
319848397	47515.000000	2383	2778.009900	31782	2	0.330651	31994	5	0.181923	9588753	0.004386
319886652	46495.000000	2488	2798.023379	31802	4	0.229406	31826	2	0.409651	9574342	0.004744
319848551	48051.000000	2420	2799.041684	31932	4	0.256599	32325	3	0.339776	9560365	0.004536
319869835	47093.000000	2471	2833.747503	31936	3	0.075099	31953	11	0.185579	9546163	0.004494
npatches	nstrain	runtime	dt	init_x	init_y	init_y_blood	init_z	init_S	beta0	beta1	beta2	beta3	mean_beta	B	d	delta	delta_blood	b[0]	mut	m	CTL	c	g	epsilon	k	het	lambda	rho	omega	x_max	patch.dyna	DELTA	A	VA
10000	1	100.000000	0.000100	21900	9499	5000000	0.001000	10000000	5.846480	3.826389	6.295282	6.119648	5	8000000000.000000	0.010000	1.000000	1.000000	800000	0.000050	0.048000	0	0.500000	0.000000	25.000000	15.000000	0.500000	0.001000	0.001000	0.010000	31987	0	10.000000	7.000000	1.000000
sus	inf	inf_blood	z	x[0]	y[0][0]	z[0]	x[1]	y[1][0]	z[1]	S[0]	synchrony
219000000	94990000.000000	5000000	10.000000	21900	9499	0.001000	21900	9499	0.001000	10000000	0.000000
296609366	115819367.000000	6047658	3940.834452	29220	11880	0.394083	30198	11196	0.394083	10740959	0.000000
319227333	2612824.000000	137750	6324.976263	32156	281	0.632498	31914	258	0.632498	10902383	0.000000
319866526	21958.000000	1140	1391.889071	32228	0	0.040665	31924	2	0.367605	10888304	0.000000
319858823	61875.000000	3241	3161.680056	31890	5	0.384027	31987	8	0.337246	10872223	0.000000
319831629	44341.000000	2300	2211.561979	32132	1	0.259812	32079	6	0.183722	10856234	0.000000
319866088	43743.000000	2274	2708.476080	32205	1	0.280276	31873	7	0.189895	10840143	0.000000
319858337	46135.000000	2361	2611.966412	32078	4	0.303026	32018	5	0.349236	10823874	0.000000
319839656	45572.000000	2402	2601.925494	31887	4	0.308418	32153	5	0.493260	10808102	0.000000
319860892	45897.000000	2391	2592.479598	32061	1	0.234161	32010	7	0.353654	10792306	0.000000
319862539	45102.000000	2367	2540.608338	31948	9	0.373293	32067	2	0.275301	10776291	0.000000
319885595	45553.000000	2272	2595.672332	31881	4	0.142871	31856	0	0.211307	10760440	0.000000
319844041	45120.000000	2394	2588.757775	32050	6	0.389891	31898	3	0.293903	10744604	0.000000
319874873	45885.000000	2466	2637.177349	31943	9	0.339108	32024	5	0.193576	10728577	0.000000
319882869	45530.000000	2449	2600.679066	32028	5	0.256622	31983	7	0.391684	10712748	0.000000
319865528	45480.000000	2446	2594.259267	32000	7	0.241529	31893	3	0.138972	10697200	0.000000
319868669	45734.000000	2319	2622.444513	31812	3	0.476313	31985	5	0.196096	10681340	0.000000
319851047	45693.000000	2367	2575.300449	31967	5	0.302162	31921	5	0.217826	10665781	0.000000
319856349	44794.000000	2426	2589.810798	31862	4	0.338855	31916	5	0.260653	10650020	0.000000
319860832	45958.000000	2381	2619.560543	31942	7	0.187753	31808	4	0.241982	10634342	0.000000
319871234	45764.000000	2370	2605.738475	31908	1	0.253392	31860	5	0.357499	10618616	0.000000
319864882	45274.000000	2373	2603.459812	31991	3	0.114416	31940	3	0.072100	10602939	0.000000
319863079	45322.000000	2318	2573.050928	32093	8	0.364697	32065	5	0.240751	10587457	0.000000
319870804	45047.000000	2395	2589.429663	32049	6	0.333116	32114	4	0.290598	10571894	0.000000
319897867	45383.000000	2411	2588.206906	31913	9	0.180845	32180	7	0.295230	10556262	0.000000
319856277	45983.000000	2507	2613.731241	31953	1	0.128882	31981	2	0.054767	10540604	0.000000
319836855	46159.000000	2498	2559.809275	32068	10	0.273334	31849	5	0.323455	10525018	0.000000
319845495	45401.000000	2326	2610.534560	31929	11	0.385586	32043	3	0.195949	10509234	0.000000
319877139	45908.000000	2422	2594.251792	31947	4	0.146039	32009	2	0.167904	10493932	0.000000
319853760	45475.000000	2364	2587.765830	31996	6	0.287216	31870	3	0.198706	10478527	0.000000
319870719	45108.000000	2405	2591.255429	31837	3	0.334213	31964	2	0.233937	10463200	0.000000
319880677	46255.000000	2518	2661.397609	32141	2	0.394762	31858	3	0.266615	10447902	0.000000
319855722	45877.000000	2372	2578.553552	32225	5	0.183520	31993	4	0.281965	10432520	0.000000
319858966	44253.000000	2417	2562.183304	32281	3	0.339726	32075	2	0.135336	10416858	0.000000
319863423	45602.000000	2433	2608.080403	31890	3	0.187268	31948	9	0.169940	10401343	0.000000
319863103	45750.000000	2364	2607.211499	32038	5	0.235457	31995	4	0.134975	10385966	0.000000
319863086	45508.000000	2374	2550.810284	32004	2	0.356597	32119	0	0.067895	10370672	0.000000
319873751	46194.000000	2328	2591.026792	32077	3	0.282447	32004	3	0.302986	10355380	0.000000
319860660	45071.000000	2319	2547.865109	31950	6	0.329605	31905	2	0.262853	10340094	0.000000
319855367	45372.000000	2442	2654.439801	31796	6	0.385400	32025	7	0.228015	10324689	0.000000
319872591	45782.000000	2390	2622.075032	32014	6	0.408647	32004	3	0.048790	10309465	-1.#IND00
319865972	46037.000000	2385	2603.471520	32208	3	0.122076	31992	7	0.065010	10294264	-1.#IND00
319840538	45520.000000	2385	2583.737703	31907	8	0.223342	32032	4	0.254465	10278819	-1.#IND00
319848210	46063.000000	2359	2619.485109	31884	1	0.301764	32158	10	0.276010	10263573	0.001241
319883819	45737.000000	2404	2570.295339	31930	7	0.249729	31773	1	0.230765	10248474	0.002659
319888404	45050.000000	2408	2543.195158	31996	0	0.077079	32119	2	0.315536	10233176	0.002293
319854917	45901.000000	2372	2635.885552	32044	4	0.220797	32036	2	0.373812	10217960	0.004185
319861273	46511.000000	2415	2584.244403	32159	10	0.308854	32280	1	0.269612	10202604	0.001431
319852726	45301.000000	2371	2569.735364	31863	6	0.238754	31887	7	0.340302	10187591	0.001994
319854034	45353.000000	2422	2584.180965	31914	2	0.197036	32036	5	0.168840	10172503	0.001281
319863434	45595.000000	2335	2596.303452	32149	5	0.206631	31977	4	0.262178	10157655	0.001550
319848585	44894.000000	2327	2590.672480	31949	9	0.230785	32091	1	0.232645	10142862	0.001848
319871111	45438.000000	2400	2615.843331	31690	6	0.211110	31990	2	0.097008	10128046	0.002566
319854363	45540.000000	2362	2583.580263	31855	2	0.407147	31901	5	0.224085	10113068	0.002294
319858047	44984.000000	2327	2572.674611	31886	2	0.097235	32166	4	0.169026	10098225	0.002626
319845426	45962.000000	2503	2631.001221	32078	1	0.337913	32078	9	0.303519	10083605	0.002421
319845821	45492.000000	2356	2572.214036	32158	5	0.445143	32013	3	0.169272	10068715	0.001204
319870316	45539.000000	2358	2585.218822	31945	3	0.092582	32117	4	0.438393	10053777	0.003019
319863884	45935.000000	2322	2605.812310	32089	11	0.346174	31927	8	0.245704	10038884	0.002184
319861390	45425.000000	2383	2590.019874	32063	10	0.198564	31980	2	0.273267	10024023	0.003184
319872238	45404.000000	2407	2604.513637	31999	7	0.142382	32017	6	0.262460	10009428	0.003069
319850785	46276.000000	2336	2608.783983	31973	4	0.236759	31919	4	0.368392	9994522	0.002313
319860765	45338.000000	2315	2565.776375	31951	6	0.228191	31987	3	0.314434	9979797	0.002557
319870926	45865.000000	2419	2646.525077	32001	4	0.227807	32096	5	0.292391	9965075	0.002557
319873766	45797.000000	2352	2573.638055	32201	2	0.124250	32227	2	0.268706	9950441	0.002181
319861670	45423.000000	2346	2615.863824	32030	1	0.244861	31980	4	0.262241	9935692	0.001929
319860800	45836.000000	2370	2603.748781	32052	4	0.222857	31762	6	0.309270	9920843	0.001871
319872297	45622.000000	2275	2585.574065	32046	6	0.282462	32205	3	0.175777	9905997	0.001783
319885752	45642.000000	2354	2580.422061	31751	6	0.182721	31922	5	0.293451	9891446	0.002645
319837479	45785.000000	2362	2603.308886	32064	4	0.317265	31898	4	0.282928	9876886	0.001916
319863977	45423.000000	2325	2600.635946	31956	0	0.245473	31945	3	0.401640	9862256	0.002444
319868663	45490.000000	2425	2605.657594	31890	2	0.278752	31904	5	0.275194	9847492	0.002615
319875525	45453.000000	2345	2597.332079	31916	6	0.412749	31932	2	0.299849	9833177	0.002482
319865975	46325.000000	2387	2587.095294	31938	3	0.132960	31719	4	0.301904	9818424	0.003064
319844205	44808.000000	2322	2556.699641	31918	5	0.334626	31871	8	0.205272	9803870	0.002184
319872871	45467.000000	2396	2595.601319	31664	5	0.490850	31792	2	0.057607	9789191	0.001893
319888644	45847.000000	2351	2571.098438	31906	8	0.079017	31957	7	0.349278	9774774	0.002322
319867308	45900.000000	2384	2630.331655	31949	7	0.334627	31805	2	0.254356	9760525	0.002298
319851597	45929.000000	2364	2595.669999	31941	6	0.325918	31841	4	0.300528	9746134	0.002352
319863762	45533.000000	2384	2581.365984	32045	2	0.274272	32074	5	0.301663	9731583	0.002157
319863487	45155.000000	2365	2585.071855	31960	7	0.410337	32000	1	0.317188	9717069	0.002409
319875019	44805.000000	2434	2607.482238	31780	6	0.181551	31861	2	0.512746	9702848	0.002739
319862412	46708.000000	2430	2580.259179	32004	5	0.352202	31963	1	0.218606	9688535	0.002703
319882606	45210.000000	2289	2570.581004	32015	1	0.173429	32058	11	0.150689	9674110	0.002536
319871332	45109.000000	2367	2577.187367	31801	7	0.168996	31890	7	0.297938	9659944	0.002309
319863316	45721.000000	2393	2604.058213	31792	4	0.228833	31979	3	0.463534	9645919	0.002083
319863637	45102.000000	2349	2571.505741	31777	7	0.138421	32083	7	0.263223	9631750	0.002309
319871958	45220.000000	2413	2608.915038	31769	7	0.224808	31985	6	0.261447	9617502	0.002345
319864675	45728.000000	2375	2612.900978	31783	3	0.249626	32113	8	0.306755	9603447	0.002433
319839413	45813.000000	2211	2569.040387	31937	0	0.144815	32008	4	0.231086	9589252	0.002399
319856770	46082.000000	2352	2584.807278	32211	7	0.444134	32127	0	0.356629	9575064	0.002485
319849739	45714.000000	2355	2582.108541	31966	7	0.315751	31914	2	0.205386	9560961	0.002445
319879574	44971.000000	2365	2572.469036	31900	4	0.117119	32053	6	0.215894	9547154	0.002578
319857791	45500.000000	2427	2644.108194	31952	2	0.303500	31826	4	0.178436	9533017	0.002906
319849229	45697.000000	2367	2606.685035	32080	7	0.338998	32070	3	0.390522	9518917	0.002698
319867416	45701.000000	2400	2581.040650	32115	4	0.501084	32034	3	0.253014	9504964	0.004700
319866019	44912.000000	2422	2570.819517	31980	0	0.434282	31935	6	0.276662	9490938	0.004531
319865087	45579.000000	2383	2645.132041	31904	4	0.517770	32022	8	0.167061	9477080	0.004740
319854815	45608.000000	2349	2581.246447	31906	5	0.450495	32058	4	0.230053	9462934	0.004636
319888072	45267.000000	2328	2609.278800	32022	4	0.178140	31933	4	0.137144	9448907	0.004310
npatches	nstrain	runtime	dt	init_x	init_y	init_y_blood	init_z	init_S	beta0	beta1	beta2	beta3	mean_beta	B	d	delta	delta_blood	b[0]	mut	m	CTL	c	g	epsilon	k	het	lambda	rho	omega	x_max	patch.dyna	DELTA	A	VA
10000	1	100.000000	0.000100	21900	9499	5000000	0.001000	10000000	3.736647	4.373254	6.103616	4.675789	5	8000000000.000000	0.010000	1.000000	1.000000	800000	0.000050	0.048000	0	0.500000	0.000000	25.000000	16.000000	0.500000	0.001000	0.001000	0.010000	31987	0	10.000000	7.000000	1.000000
sus	inf	inf_blood	z	x[0]	y[0][0]	z[0]	x[1]	y[1][0]	z[1]	S[0]	synchrony
219000000	94990000.000000	5000000	10.000000	21900	9499	0.001000	21900	9499	0.001000	10000000	0.000000
299559178	98323576.000000	5140391	3940.834452	30534	9382	0.394083	30154	9597	0.394083	10706998	0.000000
319486195	1417943.000000	74585	6324.976263	31891	106	0.632498	31846	132	0.632498	10830642	0.000000
319905851	28001.000000	1377	985.883698	32192	4	0.070930	32084	1	0.045929	10815506	0.000000
319860042	50445.000000	2651	3198.736513	31993	4	0.228915	32052	9	0.371451	10799737	0.000000
319877853	47195.000000	2502	2245.616447	31898	4	0.274657	31854	3	0.218128	10783822	0.000000
319847005	42463.000000	2291	2379.750473	32065	4	0.101115	32005	4	0.269942	10767898	0.000000
319873006	44590.000000	2265	2466.992829	31815	4	0.363498	31971	9	0.248839	10752086	0.000000
319866004	43846.000000	2263	2424.982268	31845	3	0.104020	31900	1	0.178105	10736050	0.000000
319864383	44492.000000	2415	2433.222905	31959	5	0.167097	32096	2	0.271892	10720227	0.000000
319859581	44623.000000	2334	2418.906311	32122	1	0.158611	32112	7	0.120866	10704454	0.000000
319885859	44567.000000	2387	2434.454845	32011	3	0.134580	31792	3	0.193434	10688466	0.000000
319886493	44379.000000	2313	2454.623639	31924	6	0.364460	31895	4	0.244933	10672663	0.000000
319835124	44207.000000	2209	2435.538547	31928	6	0.270451	31963	4	0.533398	10656891	0.000000
319848136	44558.000000	2324	2444.210739	32001	4	0.366482	31925	2	0.157578	10641209	0.000000
319844907	44502.000000	2350	2435.715937	31912	3	0.106730	31880	2	0.444583	10625492	0.000000
319870620	44827.000000	2322	2460.557151	32030	6	0.305057	32031	5	0.269914	10609798	0.000000
319861668	43681.000000	2251	2429.625892	32057	1	0.169227	32081	7	0.303420	10594180	0.000000
319839983	44504.000000	2309	2456.007877	31936	10	0.253056	32021	6	0.253762	10578742	0.000000
319875611	45239.000000	2390	2441.535905	32183	10	0.212038	32031	3	0.127774	10563123	0.000000
319844165	44278.000000	2276	2458.867449	31963	5	0.274717	32120	2	0.218247	10547474	0.000000
319877511	44320.000000	2337	2428.375094	32014	1	0.212433	31925	5	0.231624	10531924	0.000000
319858006	44582.000000	2252	2465.955842	31856	6	0.199246	32058	2	0.183787	10516571	0.000000
319849493	44179.000000	2352	2441.565001	31863	1	0.204308	32161	2	0.172465	10501097	0.000000
319865930	44475.000000	2319	2418.171757	31969	5	0.337045	31916	1	0.253634	10485589	0.000000
319861387	44012.000000	2366	2424.825604	32012	8	0.216196	32050	6	0.191792	10469996	0.000000
319863132	44188.000000	2239	2420.910381	32120	6	0.258314	31964	4	0.364504	10454537	0.000000
319845274	44868.000000	2298	2458.455192	31765	2	0.132890	31934	3	0.133470	10439167	0.000000
319844421	44567.000000	2206	2413.175973	31941	5	0.076515	32009	2	0.355055	10423920	0.000000
319871723	44391.000000	2317	2395.408181	32259	2	0.156136	31879	6	0.184615	10408654	0.000000
319852420	44087.000000	2272	2411.324895	31941	3	0.177640	32051	8	0.211259	10393459	0.000000
319867004	44186.000000	2220	2427.200910	32087	6	0.111268	31865	3	0.272377	10378108	0.000000
319864546	44424.000000	2316	2444.153187	31914	6	0.162621	32050	3	0.184402	10362828	0.000000
319863112	44769.000000	2359	2442.294436	31985	3	0.260623	32053	7	0.105931	10347359	0.000000
319865095	44853.000000	2356	2436.215445	32049	1	0.223117	32122	3	0.252247	10332219	0.000000
319849522	43817.000000	2305	2416.317268	31879	2	0.120953	31778	6	0.152051	10317020	0.000000
319870062	43835.000000	2321	2442.377509	31930	6	0.293961	32012	6	0.330073	10301815	0.000000
319876903	44618.000000	2376	2472.128878	32142	8	0.215847	32168	1	0.241124	10286453	0.000000
319873936	44572.000000	2451	2431.275125	32040	4	0.238685	31867	7	0.301383	10271414	0.000000
319871377	43500.000000	2187	2448.989819	31912	6	0.189500	31824	3	0.462941	10256119	0.000000
319882892	44460.000000	2310	2465.878414	31847	2	0.267735	31933	4	0.354739	10241153	-1.#IND00
319844167	44598.000000	2373	2425.360178	31884	5	0.142634	32099	5	0.068832	10225938	-1.#IND00
319860112	44114.000000	2296	2437.501414	32102	4	0.245089	32094	3	0.184677	10210499	-1.#IND00
319868046	44889.000000	2333	2443.114049	32253	3	0.252292	32026	3	0.069969	10195344	-0.004992
319848070	44260.000000	2285	2399.587255	31918	7	0.346631	31983	3	0.176273	10180264	0.002070
319874392	44111.000000	2288	2467.686729	32015	5	0.351301	32160	5	0.278809	10165439	0.001714
319865745	44435.000000	2382	2461.132789	32015	2	0.156964	31764	4	0.181165	10150511	0.003645
319863875	44430.000000	2349	2416.613556	31961	2	0.149917	32033	4	0.167408	10135585	0.002744
319872306	43824.000000	2288	2432.864801	31990	3	0.089021	31963	6	0.210452	10120511	-0.009722
319864395	44549.000000	2328	2448.084044	32003	2	0.300154	31988	3	0.225043	10105712	-0.010207
319848643	44476.000000	2375	2425.164919	31933	5	0.289144	31812	9	0.211328	10090749	-0.009766
319858470	43934.000000	2242	2419.174674	31887	0	0.080962	32144	2	0.085753	10075602	-0.009781
319846232	44561.000000	2348	2452.483454	31950	4	0.125466	31979	1	0.165524	10060760	-0.008146
319860450	44590.000000	2265	2446.047307	32101	3	0.231106	32184	4	0.266708	10045997	-0.007335
319850544	44104.000000	2205	2421.214775	31988	3	0.070508	32020	4	0.148548	10031343	-0.007334
319866571	44401.000000	2295	2410.296336	31820	5	0.269861	32083	2	0.133725	10016610	-0.005333
319864995	44254.000000	2351	2485.328469	31892	2	0.147159	31776	4	0.398081	10001745	-0.000295
319854938	44779.000000	2316	2444.480818	31993	6	0.224081	32012	4	0.301289	9986805	-0.000473
319870965	44619.000000	2269	2437.466713	31806	5	0.237519	32050	4	0.247223	9972063	-0.001004
319840057	44369.000000	2277	2446.387421	32025	3	0.255273	31955	7	0.296983	9957047	-0.001051
319865287	44511.000000	2267	2426.355835	32016	4	0.306488	31895	3	0.135461	9942352	-0.002274
319847480	44289.000000	2305	2453.396087	31941	6	0.379167	31889	4	0.248315	9927756	-0.002198
319852346	44494.000000	2333	2463.495105	32023	4	0.203267	31805	3	0.194678	9913317	0.000136
319866868	44663.000000	2290	2437.104766	31873	2	0.071943	31922	6	0.301764	9898539	-0.000147
319853457	44414.000000	2270	2405.462215	31765	4	0.153387	31767	2	0.095251	9883690	-0.000398
319875373	43906.000000	2205	2415.174954	31952	3	0.285375	31909	2	0.123160	9869049	0.000431
319884441	44917.000000	2189	2455.845103	32089	6	0.218505	31897	6	0.195227	9854414	-0.000317
319860319	43931.000000	2272	2443.264342	31959	5	0.234475	32087	1	0.083748	9840049	0.000098
319883893	43634.000000	2297	2441.459148	31748	1	0.194682	32110	3	0.258096	9825708	-0.000251
319873740	43981.000000	2311	2428.215722	32194	3	0.166136	32125	8	0.398099	9811286	-0.000519
319857096	44551.000000	2333	2454.618695	32005	2	0.359312	31887	6	0.245893	9796913	0.000520
319852520	43460.000000	2305	2404.185848	31814	2	0.203311	31930	9	0.174954	9782567	0.001016
319884473	44239.000000	2305	2450.030458	32051	2	0.165242	31871	2	0.145849	9768331	0.000556
319850020	44135.000000	2295	2468.670127	31688	4	0.184218	31942	3	0.152990	9753684	0.000851
319864092	43935.000000	2363	2444.815951	31872	2	0.190669	31932	4	0.174810	9739301	0.000562
319855398	43986.000000	2296	2415.750434	32203	4	0.289292	31948	3	0.293219	9724871	0.000608
319865123	44525.000000	2269	2446.577942	31870	5	0.456728	32215	5	0.132543	9710530	0.001192
319874200	43669.000000	2332	2442.639375	32106	6	0.232365	31807	5	0.230525	9696187	0.001128
319850443	44728.000000	2308	2468.466421	31949	4	0.224212	31952	2	0.206282	9681833	0.000815
319867726	44555.000000	2339	2440.789217	31898	4	0.216380	32041	5	0.183326	9667464	0.000519
319862974	44301.000000	2347	2438.786307	32203	3	0.079313	32269	3	0.159757	9653136	0.000544
319867331	44364.000000	2332	2445.936932	31909	6	0.249417	32033	6	0.252215	9638908	0.000172
319881181	44812.000000	2307	2423.568916	32107	5	0.165551	32294	2	0.053527	9624529	0.000203
319879805	44266.000000	2466	2432.504728	31962	3	0.187558	31859	9	0.102494	9610436	0.001020
319857778	45055.000000	2395	2463.544851	31702	6	0.234348	31831	2	0.379334	9596202	0.001106
319842856	44872.000000	2364	2418.000388	31839	5	0.345454	31878	3	0.230957	9582183	0.001092
319872368	43590.000000	2268	2418.158235	31842	4	0.192602	31714	1	0.312175	9568149	0.001148
319857191	45234.000000	2370	2501.346238	31991	3	0.299357	31830	2	0.274403	9553961	0.000968
319861087	44665.000000	2261	2428.293741	31830	2	0.303985	32054	2	0.129005	9539845	0.000951
319865245	43853.000000	2292	2424.416808	31911	6	0.253373	31864	9	0.245262	9525612	-0.000277
319868194	43639.000000	2327	2416.915191	32015	5	0.323726	32061	6	0.243501	9511508	-0.000399
319860015	44081.000000	2313	2452.360453	31784	0	0.129481	32186	2	0.234956	9497336	-0.000241
319852083	44376.000000	2292	2433.653751	31963	6	0.218646	32036	3	0.260083	9483395	0.000167
319862745	44132.000000	2295	2436.966311	31959	4	0.388727	32093	3	0.378618	9469706	0.000089
319857746	44006.000000	2253	2437.728104	31921	7	0.134111	32078	1	0.182429	9455785	-0.000109
319871291	44429.000000	2353	2452.217040	32053	3	0.198883	32178	3	0.333137	9441802	-0.000200
319878576	43569.000000	2270	2367.076961	31782	5	0.288632	31850	5	0.287489	9427780	-0.000119
319861591	44630.000000	2351	2490.210231	32025	2	0.253422	32013	1	0.170507	9413889	-0.000305
319850372	44693.000000	2311	2426.862188	32213	5	0.152114	32027	6	0.204761	9399936	0.000126
319867499	44042.000000	2285	2412.430740	31815	0	0.055324	31968	7	0.263291	9386117	0.000185
npatches	nstrain	runtime	dt	init_x	init_y	init_y_blood	init_z	init_S	beta0	beta1	beta2	beta3	mean_beta	B	d	delta	delta_blood	b[0]	mut	m	CTL	c	g	epsilon	k	het	lambda	rho	omega	x_max	patch.dyna	DELTA	A	VA
10000	1	100.000000	0.000100	21900	9499	5000000	0.001000	10000000	3.367362	4.676790	3.165341	7.055952	5	8000000000.000000	0.010000	1.000000	1.000000	800000	0.000050	0.048000	0	0.500000	0.000000	25.000000	17.000000	0.500000	0.001000	0.001000	0.010000	31987	0	10.000000	7.000000	1.000000
sus	inf	inf_blood	z	x[0]	y[0][0]	z[0]	x[1]	y[1][0]	z[1]	S[0]	synchrony
219000000	94990000.000000	5000000	10.000000	21900	9499	0.001000	21900	9499	0.001000	10000000	0.000000
302582041	81751147.000000	4273490	3940.834452	30879	7696	0.394083	30336	8099	0.394083	10665582	0.000000
319704271	731207.000000	38207	6324.976263	32175	53	0.632498	31903	87	0.632498	10756138	0.000000
319875044	35905.000000	1911	1030.073455	31844	5	0.081188	32145	2	0.050164	10740760	0.000000
319877709	41150.000000	2123	2822.859473	31869	1	0.232185	32040	3	0.120994	10725225	0.000000
319864930	46481.000000	2356	2301.835759	31957	7	0.200467	31972	2	0.121054	10709344	0.000000
319851887	42288.000000	2166	2171.154763	31906	6	0.108077	32222	7	0.401468	10693613	0.000000
319842656	42776.000000	2195	2294.881002	32068	2	0.137977	32157	2	0.335167	10677788	0.000000
319915123	43721.000000	2277	2315.836089	31871	3	0.140446	32014	4	0.308860	10661996	0.000000
319836637	42381.000000	2307	2260.920776	31907	2	0.272704	31960	4	0.106821	10646126	0.000000
319867800	43206.000000	2296	2310.406356	31993	10	0.160063	31937	3	0.284111	10630384	0.000000
319864455	43619.000000	2244	2293.175153	31881	3	0.091945	32051	5	0.288622	10614629	0.000000
319849930	42905.000000	2204	2286.306518	31849	2	0.362995	31826	5	0.397557	10598945	0.000000
319855344	43583.000000	2290	2290.616306	31927	6	0.347054	32054	4	0.263863	10583139	0.000000
319874092	42848.000000	2295	2277.339722	31876	5	0.214323	32157	5	0.206706	10567597	0.000000
319848690	42617.000000	2304	2256.517701	31864	3	0.200071	31874	7	0.252755	10552029	0.000000
319886070	43194.000000	2222	2299.298758	32091	4	0.448155	31950	5	0.139671	10536285	0.000000
319861716	42964.000000	2262	2277.097452	31812	2	0.083925	31881	6	0.228608	10520760	0.000000
319865575	43121.000000	2156	2269.680728	32007	7	0.207744	31992	6	0.379854	10505159	0.000000
319850891	42266.000000	2164	2247.664272	31864	9	0.356433	31940	1	0.174139	10489569	0.000000
319869192	43725.000000	2175	2355.195781	31950	5	0.144532	32101	3	0.376669	10474127	0.000000
319859346	43571.000000	2268	2264.330107	32035	1	0.216684	32165	5	0.232424	10458648	0.000000
319849820	42769.000000	2275	2264.765913	32038	1	0.164391	31924	9	0.235557	10443102	0.000000
319854929	42757.000000	2206	2316.440092	31964	4	0.113854	31917	1	0.105376	10427712	0.000000
319868027	43588.000000	2155	2290.800840	32118	3	0.097982	31800	4	0.171482	10412451	0.000000
319859482	43409.000000	2262	2256.730830	31906	5	0.332846	32000	4	0.283761	10397087	0.000000
319842185	43048.000000	2303	2300.481277	31764	3	0.246623	31997	4	0.406586	10381464	0.000000
319873977	43940.000000	2254	2325.035774	32184	4	0.324185	31961	6	0.150196	10366248	0.000000
319864027	43364.000000	2274	2265.185235	32124	4	0.350729	32089	8	0.183374	10351071	0.000000
319845428	43301.000000	2305	2317.538682	31934	11	0.208233	32193	6	0.108753	10335765	0.000000
319850075	43211.000000	2339	2273.790342	31984	1	0.140333	32075	6	0.182093	10320156	0.000000
319870721	43078.000000	2257	2260.355681	32183	7	0.110471	31965	2	0.121240	10305053	0.000000
319843775	42792.000000	2277	2280.372534	31972	3	0.192236	31750	5	0.257731	10289844	0.000000
319847508	42859.000000	2261	2296.143294	32165	1	0.263329	31700	3	0.340751	10274483	0.000000
319851215	43631.000000	2317	2294.981510	31929	4	0.361195	32068	5	0.108630	10259456	0.000000
319856579	42849.000000	2174	2269.231255	32100	3	0.133617	31962	3	0.223224	10244331	0.000000
319849828	42567.000000	2218	2289.701684	32175	4	0.250542	31841	2	0.171157	10229116	0.000000
319870279	42933.000000	2227	2285.622613	31694	7	0.343198	31798	7	0.244076	10213854	0.000000
319844011	43484.000000	2172	2301.216771	32044	4	0.298254	31786	4	0.146676	10198790	0.000000
319880187	42795.000000	2253	2245.587144	31778	3	0.182008	31956	2	0.233495	10183838	0.000000
319862849	43124.000000	2166	2338.323883	32046	5	0.194691	31794	4	0.305770	10168699	-1.#IND00
319861164	43213.000000	2260	2290.201739	32194	3	0.246170	31929	5	0.179341	10153775	-1.#IND00
319850171	42740.000000	2228	2297.008628	32134	3	0.139221	31981	4	0.165392	10138759	-1.#IND00
319871920	43825.000000	2264	2273.061871	32007	3	0.072078	31778	5	0.090159	10123937	0.010109
319871502	42620.000000	2223	2243.579090	31937	11	0.308452	31958	5	0.141578	10108924	0.009975
319867617	42673.000000	2265	2276.752482	31937	2	0.181481	32028	2	0.211296	10094206	0.004144
319865845	43460.000000	2274	2310.936048	31948	5	0.185261	32030	3	0.267749	10079227	0.000436
319875730	43172.000000	2266	2269.947129	31988	3	0.275157	32099	5	0.252958	10064019	0.007371
319856413	43042.000000	2236	2291.000556	31947	2	0.067136	31914	4	0.199459	10049155	0.007963
319865122	43277.000000	2244	2285.852164	31745	3	0.336099	31756	5	0.188370	10034352	0.006583
319843412	43233.000000	2186	2269.608084	31922	2	0.113857	32132	3	0.123427	10019564	0.003523
319861242	42786.000000	2250	2297.105408	31985	3	0.272032	31983	3	0.075456	10004863	0.002895
319859740	43413.000000	2249	2274.434228	32168	4	0.404895	31718	11	0.095110	9990080	0.002617
319837487	42806.000000	2269	2250.881970	31839	5	0.283579	31917	3	0.168815	9975308	0.001982
319847122	42236.000000	2282	2271.011463	32041	1	0.102977	32058	3	0.187351	9960597	0.003254
319868602	43899.000000	2264	2314.778611	32179	4	0.256040	31928	5	0.132110	9945944	0.004140
319859812	42753.000000	2116	2255.911897	31978	4	0.303550	32073	1	0.132355	9931316	0.003806
319845418	43263.000000	2267	2343.104807	31910	5	0.085227	31991	4	0.249673	9916777	0.004532
319856735	43995.000000	2267	2283.946061	31923	5	0.381845	32072	2	0.087025	9902097	0.004135
319850069	42597.000000	2194	2268.462577	31908	2	0.176839	32138	9	0.161182	9887645	0.004727
319872536	43060.000000	2313	2312.142926	31919	6	0.266290	32025	2	0.130308	9873159	0.003960
319850644	43175.000000	2271	2263.794383	31875	4	0.213838	32005	4	0.103988	9858599	0.003766
319868315	42416.000000	2271	2251.043832	32215	5	0.232310	32059	3	0.114350	9844093	0.003490
319839984	43636.000000	2258	2328.809669	31936	4	0.217804	32004	2	0.152551	9829478	0.003854
319878339	42962.000000	2253	2284.300361	32188	6	0.141570	32020	7	0.275339	9815032	0.002627
319866713	43140.000000	2313	2315.501296	32060	3	0.180181	31880	3	0.197137	9800595	0.002332
319859251	42964.000000	2238	2277.541281	31722	6	0.299845	31995	8	0.132042	9786025	0.003158
319836760	43834.000000	2264	2301.968929	31853	4	0.077314	31776	7	0.207296	9771511	0.002870
319860227	42302.000000	2130	2253.406154	31977	2	0.070586	32073	2	0.287919	9757235	0.002280
319824841	42902.000000	2179	2298.628331	31769	4	0.282003	31891	4	0.250549	9742800	0.003168
319871972	42813.000000	2298	2262.233265	32128	2	0.158584	31980	2	0.158299	9728526	0.002834
319852454	42897.000000	2366	2278.903195	31621	2	0.143881	31739	4	0.156779	9714026	0.003778
319851115	43341.000000	2221	2319.666426	31956	5	0.162345	32001	2	0.258186	9699707	0.003640
319876964	43269.000000	2304	2297.122522	32204	2	0.145184	32009	3	0.199578	9685156	0.003283
319866440	43206.000000	2230	2273.327935	31998	3	0.372816	31793	3	0.241087	9670988	0.003225
319887810	43316.000000	2230	2307.963927	32087	3	0.305829	31797	2	0.095996	9656713	0.003337
319843683	43255.000000	2152	2265.072669	31820	2	0.128369	31714	6	0.204430	9642444	0.004453
319859097	42999.000000	2164	2256.677885	31938	2	0.255825	32027	2	0.257445	9628200	0.002575
319886580	42911.000000	2281	2292.184112	32110	2	0.204392	32176	3	0.255670	9614206	0.002281
319875315	43390.000000	2230	2286.728623	32323	9	0.168444	31961	4	0.116284	9599913	0.001617
319861303	43505.000000	2193	2306.857907	31894	3	0.163334	31907	10	0.326961	9585865	0.001564
319844062	43182.000000	2171	2293.539594	31965	3	0.198230	31967	3	0.133159	9571723	0.000968
319861496	43249.000000	2241	2319.974951	32085	7	0.297824	32106	4	0.182696	9557650	0.000828
319875285	44291.000000	2336	2301.509689	31861	5	0.164057	32051	3	0.279537	9543585	0.001127
319872040	43337.000000	2189	2264.950598	32142	3	0.207377	32093	4	0.173553	9529670	0.001248
319865067	42611.000000	2211	2293.638249	32091	4	0.199438	32075	4	0.312681	9515378	0.000630
319857189	42754.000000	2164	2267.934550	31978	4	0.112876	32078	3	0.387486	9501350	0.001102
319848712	43009.000000	2256	2279.202806	32039	3	0.354794	31877	5	0.123433	9487348	0.001023
319865874	43065.000000	2199	2289.348133	32090	2	0.293011	31958	2	0.078345	9473151	0.000358
319886845	42753.000000	2218	2281.096767	31987	6	0.088168	31695	4	0.141978	9459194	0.000321
319854191	43230.000000	2309	2280.515310	32015	4	0.227544	32021	5	0.314055	9445227	0.000258
319865943	43985.000000	2226	2308.038872	32061	5	0.386763	32027	6	0.093905	9431478	0.000456
319864351	43200.000000	2272	2288.092743	31920	4	0.197207	32174	4	0.302339	9417454	0.000584
319865118	43008.000000	2195	2269.102461	32035	1	0.183186	31967	6	0.162764	9403492	0.000492
319843978	43389.000000	2224	2319.571564	31851	4	0.361283	32189	5	0.112063	9389767	0.001033
319883857	43619.000000	2204	2277.325630	31874	4	0.218430	31923	2	0.144402	9375851	0.000947
319851350	42645.000000	2272	2265.929514	32149	2	0.062431	32030	0	0.088368	9362040	0.001238
319876315	42709.000000	2224	2288.516220	32016	3	0.102036	31774	3	0.409682	9348103	0.001228
319870177	43633.000000	2290	2310.275793	32017	4	0.295853	31840	3	0.252050	9334515	0.001311
319883522	43339.000000	2238	2256.386046	32035	1	0.160162	31883	4	0.248489	9320570	0.001213
npatches	nstrain	runtime	dt	init_x	init_y	init_y_blood	init_z	init_S	beta0	beta1	beta2	beta3	mean_beta	B	d	delta	delta_blood	b[0]	mut	m	CTL	c	g	epsilon	k	het	lambda	rho	omega	x_max	patch.dyna	DELTA	A	VA
10000	1	100.000000	0.000100	21900	9499	5000000	0.001000	10000000	4.181867	5.314562	7.461308	5.637743	5	8000000000.000000	0.010000	1.000000	1.000000	800000	0.000050	0.048000	0	0.500000	0.000000	25.000000	18.000000	0.500000	0.001000	0.001000	0.010000	31987	0	10.000000	7.000000	1.000000
sus	inf	inf_blood	z	x[0]	y[0][0]	z[0]	x[1]	y[1][0]	z[1]	S[0]	synchrony
219000000	94990000.000000	5000000	10.000000	21900	9499	0.001000	21900	9499	0.001000	10000000	0.000000
305044534	68412551.000000	3579269	3940.834452	31081	6570	0.394083	30264	6854	0.394083	10629586	0.000000
319755081	379521.000000	20058	6324.976263	31708	47	0.632498	31887	26	0.632498	10696541	0.000000
319855673	43115.000000	2242	1226.612284	31974	2	0.046736	32235	3	0.100845	10680689	0.000000
319856238	35927.000000	1893	2312.794785	31984	3	0.073830	31878	2	0.226509	10664996	0.000000
319861391	44444.000000	2346	2241.284090	31915	2	0.242513	32099	6	0.137622	10649446	0.000000
319878307	41841.000000	2251	2071.403145	31867	5	0.164057	31972	7	0.054442	10633746	0.000000
319874446	41247.000000	2070	2173.956778	31989	1	0.060147	31863	3	0.159428	10618098	0.000000
319851241	42310.000000	2199	2135.982671	31994	4	0.228368	32144	2	0.197265	10602509	0.000000
319865454	41332.000000	2101	2167.326829	31720	2	0.201115	32026	2	0.103905	10586878	0.000000
319845373	42608.000000	2240	2142.468220	32078	4	0.230537	32098	4	0.224175	10571005	0.000000
319867422	41689.000000	2185	2116.667217	32030	3	0.272640	31998	5	0.394638	10555182	0.000000
319859811	41349.000000	2163	2140.835732	31987	5	0.163397	31626	3	0.087843	10539391	0.000000
319865018	42241.000000	2212	2177.012159	31938	2	0.252005	31752	2	0.179232	10523723	0.000000
319871775	42821.000000	2149	2166.340599	31920	5	0.158601	32188	7	0.154231	10508256	0.000000
319851686	42129.000000	2225	2146.443229	31892	4	0.052210	31816	5	0.331952	10492724	0.000000
319859363	41849.000000	2210	2159.387478	32371	5	0.155730	32005	6	0.305374	10477286	0.000000
319890222	41721.000000	2178	2157.355928	32080	2	0.224326	31851	8	0.188966	10461965	0.000000
319865349	42262.000000	2235	2178.268848	32027	2	0.046342	31985	5	0.298591	10446524	0.000000
319863075	41969.000000	2090	2111.533576	32000	4	0.191691	31960	1	0.176438	10431275	0.000000
319870760	42756.000000	2158	2159.552876	32035	8	0.084124	32098	6	0.192973	10415582	0.000000
319856130	41776.000000	2225	2147.364368	32015	1	0.248009	31958	3	0.317596	10400257	0.000000
319872180	42567.000000	2267	2171.290396	31807	2	0.247947	31931	3	0.233862	10384971	0.000000
319857296	41999.000000	2251	2097.897003	32270	3	0.207640	31916	5	0.152786	10369603	0.000000
319875229	41567.000000	2144	2167.008051	32113	6	0.085866	31895	2	0.058736	10354439	0.000000
319838663	41968.000000	2209	2150.509988	31944	4	0.149490	31962	1	0.101225	10339100	0.000000
319878060	42052.000000	2107	2163.558104	31740	6	0.222935	32072	4	0.099728	10323929	0.000000
319884235	42504.000000	2232	2167.364042	32091	4	0.330390	31962	4	0.062123	10308504	0.000000
319858776	41496.000000	2211	2132.392488	32057	6	0.230565	32067	2	0.257907	10293074	0.000000
319863356	42419.000000	2177	2167.060485	32000	9	0.150585	32032	3	0.217557	10278044	0.000000
319847263	41300.000000	2160	2166.237372	32047	6	0.121974	32032	7	0.058810	10262676	0.000000
319873610	42027.000000	2209	2160.158116	32007	1	0.045299	31890	6	0.123299	10247405	0.000000
319869578	42306.000000	2259	2162.976391	32122	6	0.369865	32250	4	0.126681	10232412	0.000000
319867791	42037.000000	2125	2159.734007	32242	3	0.264219	32020	8	0.228199	10217332	0.000000
319858876	42252.000000	2231	2167.566917	32187	5	0.139360	32060	2	0.165357	10202287	0.000000
319875545	41515.000000	2155	2144.914595	32190	4	0.126906	31951	4	0.140311	10187502	0.000000
319855965	42401.000000	2268	2192.839468	32071	6	0.215814	31821	5	0.190193	10172411	0.000000
319866634	42255.000000	2286	2110.779055	32018	8	0.094342	31906	4	0.261090	10157271	0.000000
319870285	41217.000000	2154	2152.001234	31851	2	0.039013	32221	6	0.091862	10142041	0.000000
319869945	41821.000000	2154	2139.676077	32035	2	0.109577	32145	2	0.198514	10127238	0.000000
319858402	41993.000000	2145	2157.570167	31888	3	0.393433	31926	3	0.099941	10112400	-1.#IND00
319860302	42037.000000	2168	2173.175050	31934	5	0.281459	31929	2	0.107607	10097209	-1.#IND00
319839111	42102.000000	2263	2143.253698	31935	6	0.138025	31777	3	0.439047	10082270	-1.#IND00
319852097	41814.000000	2085	2156.374155	32193	4	0.211652	32125	5	0.203237	10067485	-0.004800
319860204	42279.000000	2141	2183.862853	31845	6	0.328099	31712	6	0.233977	10052552	-0.024808
319864122	42196.000000	2201	2165.700649	32269	3	0.387752	31883	4	0.306424	10037538	-0.016292
319865202	41832.000000	2227	2137.128249	32026	4	0.188188	32149	7	0.235451	10022781	-0.011821
319842652	42148.000000	2200	2189.248205	32115	5	0.315913	32091	11	0.183148	10008042	-0.008019
319853272	42224.000000	2166	2126.927941	31976	2	0.244555	31990	2	0.217109	9993275	-0.001988
319855388	42048.000000	2211	2193.734043	31961	2	0.045504	31589	8	0.165738	9978549	-0.000955
319885208	41601.000000	2111	2150.249739	32210	2	0.123342	31854	5	0.350911	9963999	-0.000453
319854275	42565.000000	2267	2160.632161	31853	5	0.206354	32002	6	0.385296	9949185	0.000195
319855258	41635.000000	2107	2163.271610	31971	1	0.176455	32016	3	0.317196	9934433	0.001087
319879526	42196.000000	2241	2168.268252	31807	5	0.152944	32018	4	0.236937	9919605	0.000847
319850467	42659.000000	2219	2159.503478	31977	2	0.298317	31930	8	0.093805	9904918	0.000979
319876904	41476.000000	2154	2125.564441	32060	4	0.306629	31789	6	0.366843	9890306	0.000256
319853777	41514.000000	2188	2142.535187	32055	7	0.211676	31750	3	0.253332	9876012	0.000295
319868077	41609.000000	2254	2138.605312	32043	5	0.445320	31760	2	0.223213	9861527	0.000749
319868852	42315.000000	2135	2140.494428	31887	5	0.260752	32115	4	0.270131	9846952	0.000187
319878384	42032.000000	2220	2155.234165	31939	6	0.327606	31766	2	0.171035	9832522	0.001808
319862844	41422.000000	2186	2111.654778	32113	1	0.147609	32291	4	0.196962	9818061	0.002265
319873060	41454.000000	2178	2153.552076	31785	4	0.246477	32100	8	0.195001	9803503	0.002548
319869008	42305.000000	2241	2156.314813	31737	3	0.108236	31959	3	0.314238	9788818	0.002803
319868912	42509.000000	2215	2147.888716	32156	1	0.059447	32087	5	0.358345	9774436	0.006550
319861254	41615.000000	2185	2133.565928	32005	2	0.145857	32061	1	0.234473	9760006	0.006417
319878591	42266.000000	2190	2156.344465	32121	3	0.260985	32026	5	0.146057	9745613	0.006439
319861667	41756.000000	2169	2118.469510	32106	2	0.211244	32053	2	0.280903	9731123	0.006111
319854449	42457.000000	2221	2191.690349	32090	6	0.191519	32211	6	0.206402	9716713	0.005933
319887762	42147.000000	2140	2156.261359	32029	5	0.049861	31892	2	0.280079	9702632	0.005594
319885299	41834.000000	2178	2150.674989	31757	3	0.140034	31954	5	0.138968	9688290	0.004996
319839810	41564.000000	2101	2120.647966	31860	4	0.372462	31918	6	0.212392	9673828	0.004643
319862466	41660.000000	2218	2161.374264	31911	4	0.308436	31805	6	0.136973	9659485	0.004726
319865966	41782.000000	2209	2151.300692	31871	8	0.098535	32053	5	0.282705	9645183	0.004063
319860748	42717.000000	2246	2163.055780	31914	6	0.080849	31979	5	0.269732	9630825	0.004139
319863958	41926.000000	2159	2157.584392	32141	2	0.129759	31984	4	0.398327	9616318	0.003775
319841164	41630.000000	2251	2160.257718	32031	5	0.374193	31783	3	0.173484	9602168	0.003784
319875387	42509.000000	2117	2165.742110	32216	4	0.162034	31911	4	0.315534	9588001	0.004373
319854397	41720.000000	2079	2142.070652	32054	4	0.255996	32014	5	0.406844	9573710	0.004267
319849931	41800.000000	2172	2180.722101	31741	6	0.224674	32153	3	0.129934	9559522	0.002072
319869213	42388.000000	2253	2165.265436	31946	2	0.184055	32181	4	0.159589	9545472	0.001793
319857658	42656.000000	2208	2139.924379	32231	6	0.246735	31962	6	0.411736	9531450	0.001651
319851340	41906.000000	2214	2172.512316	31966	7	0.234033	31992	2	0.199917	9517301	0.001870
319863008	41854.000000	2268	2168.341090	32110	2	0.105162	32043	6	0.302167	9503421	0.001774
319857432	42713.000000	2171	2167.480337	32104	7	0.188583	32065	6	0.210673	9489474	0.002081
319834399	41414.000000	2249	2129.568188	31961	5	0.171381	31886	4	0.224265	9475661	0.001902
319887767	41803.000000	2149	2163.688778	31942	4	0.382200	32013	6	0.171456	9461751	0.001922
319859389	43053.000000	2227	2181.671752	31535	4	0.424504	31986	5	0.280989	9447875	0.002215
319866567	42316.000000	2164	2178.037396	31758	5	0.286263	31914	3	0.175153	9433907	0.001989
319854198	41617.000000	2202	2134.587652	32023	3	0.085442	31979	4	0.124514	9420059	0.001710
319857723	41843.000000	2185	2146.009955	31920	4	0.095349	31844	3	0.412498	9406419	0.001647
319866214	41555.000000	2062	2140.172271	32124	6	0.185222	31785	7	0.255845	9392369	0.000520
319841197	42851.000000	2177	2163.692069	32170	6	0.224407	32100	4	0.267483	9378396	0.000471
319862120	41410.000000	2141	2136.810941	31893	8	0.308835	31904	4	0.273909	9364521	0.000397
319874348	42707.000000	2304	2171.066801	32011	2	0.147795	31948	2	0.199392	9350714	0.000784
319832180	41649.000000	2150	2145.548466	31734	8	0.243070	31871	4	0.275373	9336856	0.000939
319836241	42673.000000	2237	2178.078799	31974	3	0.127904	31844	6	0.187758	9323008	0.000856
319866133	41376.000000	2151	2133.098288	32119	1	0.057446	31844	1	0.266623	9309404	0.000543
319877723	41841.000000	2205	2194.597441	31884	8	0.266210	31967	4	0.221381	9295671	0.000414
319856156	42687.000000	2191	2160.632679	32044	6	0.156633	31820	2	0.123383	9282080	0.000190
319883547	42129.000000	2163	2160.117438	31941	4	0.227100	32032	2	0.224826	9268577	0.000187
npatches	nstrain	runtime	dt	init_x	init_y	init_y_blood	init_z	init_S	beta0	beta1	beta2	beta3	mean_beta	B	d	delta	delta_blood	b[0]	mut	m	CTL	c	g	epsilon	k	het	lambda	rho	omega	x_max	patch.dyna	DELTA	A	VA
10000	1	100.000000	0.000100	21900	9499	5000000	0.001000	10000000	5.342949	4.225426	7.010372	4.483219	5	8000000000.000000	0.010000	1.000000	1.000000	800000	0.000050	0.048000	0	0.500000	0.000000	25.000000	19.000000	0.500000	0.001000	0.001000	0.010000	31987	0	10.000000	7.000000	1.000000
sus	inf	inf_blood	z	x[0]	y[0][0]	z[0]	x[1]	y[1][0]	z[1]	S[0]	synchrony
219000000	94990000.000000	5000000	10.000000	21900	9499	0.001000	21900	9499	0.001000	10000000	0.000000
306934782	58113077.000000	3041410	3940.834452	30681	5756	0.394083	31097	5639	0.394083	10603592	0.000000
319806086	204191.000000	10709	6324.976263	31916	24	0.632498	31839	19	0.632498	10653553	0.000000
319863012	47695.000000	2526	1431.896724	31898	6	0.175823	32309	5	0.113632	10637811	0.000000
319848260	35889.000000	1805	1956.561451	31861	5	0.137737	32012	2	0.142450	10622117	0.000000
319853460	41644.000000	2182	2165.933422	31948	4	0.298464	31969	1	0.159107	10606414	0.000000
319873070	42151.000000	2182	2063.333556	32125	2	0.196960	31826	5	0.139256	10590969	0.000000
319862762	41546.000000	2111	2036.875500	31902	7	0.369369	31855	1	0.094632	10574930	0.000000
319864812	40370.000000	2185	2040.127899	31740	5	0.144711	31805	5	0.151705	10559222	0.000000
319851971	41654.000000	2217	2075.851884	31943	4	0.157947	32130	4	0.086673	10543639	0.000000
319871696	40996.000000	2202	2039.792526	32266	4	0.298997	31986	4	0.298364	10528063	0.000000
319870523	41406.000000	2155	2060.454938	31920	4	0.358951	32014	5	0.342926	10512563	0.000000
319856712	42117.000000	2140	2088.725071	32140	4	0.176568	32158	4	0.106748	10496959	0.000000
319839358	41371.000000	2175	2013.970469	31907	4	0.105616	31850	7	0.238211	10481454	0.000000
319887172	40737.000000	2136	2028.023344	31993	3	0.191522	31973	6	0.093487	10465995	0.000000
319857230	40800.000000	2118	2047.825650	32071	3	0.126609	31992	9	0.219882	10450577	0.000000
319852184	41202.000000	2222	2044.793873	32144	8	0.268764	31889	2	0.153279	10435170	0.000000
319889372	40877.000000	2160	2041.916587	32053	4	0.148191	32022	1	0.183050	10419924	0.000000
319869876	41248.000000	2171	2058.194887	32020	6	0.379559	31666	3	0.076089	10404488	0.000000
319866309	41320.000000	2141	2039.304095	32114	5	0.206526	32056	8	0.195962	10389104	0.000000
319842097	40669.000000	2149	2037.283011	32107	5	0.117042	32059	2	0.258946	10373841	0.000000
319865526	41236.000000	2133	2054.408094	32027	3	0.176641	31905	7	0.221835	10358478	0.000000
319861888	41195.000000	2107	2072.968160	31851	4	0.140481	31891	3	0.142062	10343100	0.000000
319892173	42263.000000	2160	2062.736029	31592	6	0.306530	32331	3	0.221333	10327837	0.000000
319873114	40770.000000	2076	2043.228695	31858	5	0.390082	31850	6	0.099952	10312485	0.000000
319837620	41005.000000	2117	2043.872304	32243	6	0.109632	32015	4	0.130199	10297099	0.000000
319856031	40617.000000	2038	2023.345723	32015	3	0.209626	31855	7	0.157198	10281949	0.000000
319862122	41528.000000	2166	2071.469901	32005	7	0.436883	32047	1	0.036492	10266823	0.000000
319837544	41606.000000	2133	2041.840312	32052	7	0.308070	31960	6	0.171156	10251784	0.000000
319880641	41601.000000	2210	2047.656395	32060	4	0.230591	32141	1	0.145285	10236395	0.000000
319858762	40274.000000	2124	1994.256435	32125	7	0.165982	32051	2	0.087283	10221292	0.000000
319886730	41420.000000	2122	2087.532626	32114	6	0.193279	32061	8	0.196030	10206005	0.000000
319873494	41727.000000	2233	2040.240593	31891	3	0.090468	31945	4	0.259779	10190808	0.000000
319864083	41564.000000	2134	2070.076779	32012	3	0.291586	31919	6	0.118760	10175638	0.000000
319859188	42144.000000	2201	2046.883250	31965	5	0.292588	32025	4	0.195744	10160666	0.000000
319850192	40582.000000	2084	2012.710950	32018	2	0.207261	32071	4	0.126661	10145765	0.000000
319871533	40780.000000	2044	2079.015476	32061	9	0.190376	32140	3	0.329358	10130775	0.000000
319859914	42009.000000	2135	2074.776657	32018	3	0.247981	31970	3	0.218485	10115778	0.000000
319858373	41028.000000	2132	2038.496214	31999	1	0.064880	31855	0	0.035140	10100793	0.000000
319844842	40618.000000	2126	2039.266658	31853	4	0.354110	31866	8	0.066083	10085734	0.000000
[truncated: 160 more rows]
