# Supplementary material for: Large Variations in HIV-1 Viral Load Explained by Shifting-Mosaic Metapopulation Dynamics
Source: PLoS Biol. 2016 Oct 5;14(10):e1002567. doi: 10.1371/journal.pbio.1002567 (PMC5051940; doi:10.1371/journal.pbio.1002567)
Supplement: S1 Data — Each file gives the output from the simulations indicated by the filename: low migration (ms1, db432); high migration (ms1, db1); very high migration (ms10, db1); number of patches (np); reservoir (storage); no reservoir (nostorage); CTL immigration model (CTLimmig); CTL proliferation model (CTLprolif); β¯ (beta1, beta2, …). Within each file, there are 21 simulations for (k = 0,1,..,20), and data is output each day. For measures of synchrony, the final entry should be used. See Methods and S1 Simulation Code for further details. (ZIP) [file pbio.1002567.s002.zip › S1_Data/ms10_np10000_storage_noPD_CTLimmig_db1_beta6.tsv]

npatches	nstrain	runtime	dt	init_x	init_y	init_y_blood	init_z	init_S	beta0	beta1	beta2	beta3	mean_beta	B	d	delta	delta_blood	b[0]	mut	m	CTL	c	g	epsilon	k	het	lambda	rho	omega	x_max	patch.dyna	DELTA	A	VA
10000	1	100.000000	0.000100	21900	9499	5000000	0.001000	10000000	6.972010	6.125466	3.756733	3.474370	6	8000000000.000000	0.010000	1.000000	1.000000	800000	0.000050	0.048000	0	0.500000	0.000000	25.000000	0.000000	0.500000	0.001000	0.001000	0.010000	31987	0	10.000000	7.000000	1.000000
sus	inf	inf_blood	z	x[0]	y[0][0]	z[0]	x[1]	y[1][0]	z[1]	S[0]	synchrony
219000000	94990000.000000	5000000	10.000000	21900	9499	0.001000	21900	9499	0.001000	10000000	0.000000
144422616	1747515045.000000	90546634	3940.834452	12873	176554	0.394083	13820	176148	0.394083	12478980	0.000000
85512662	3925420026.000000	203848154	6324.976263	7198	394111	0.632498	7975	392677	0.632498	17821422	0.000000
69924267	5128060313.000000	266431576	7771.013291	5899	512759	0.777101	6520	514431	0.777101	23898857	0.000000
64382133	5696850941.000000	296031412	8648.068121	5380	570472	0.864807	5936	569524	0.864807	30191226	0.000000
62150777	5954429109.000000	309453803	9180.022116	5126	597409	0.918002	5682	594892	0.918002	36560646	0.000000
61216676	6069348923.000000	315448197	9502.664490	5098	607358	0.950266	5663	607440	0.950266	42960575	0.000000
60810532	6120183798.000000	318103637	9698.354536	5119	611813	0.969835	5611	612608	0.969835	49364934	0.000000
60629681	6142791626.000000	319260335	9817.045065	5011	614530	0.981705	5601	613386	0.981705	55767101	0.000000
60554559	6152776558.000000	319810515	9889.033609	4987	615926	0.988903	5607	615210	0.988903	62162641	0.000000
60509583	6157248516.000000	320023605	9932.696323	5005	617930	0.993270	5579	616018	0.993270	68553709	0.000000
60493957	6159082847.000000	320128043	9959.178767	5023	615937	0.995918	5682	616220	0.995918	74932357	0.000000
60480149	6159919703.000000	320162470	9975.240980	4953	617027	0.997524	5657	614261	0.997524	81301802	0.000000
60485301	6160392639.000000	320181616	9984.983083	5031	616082	0.998498	5592	615860	0.998498	87661157	0.000000
60479786	6160419068.000000	320183653	9990.891893	5094	617238	0.999089	5665	616632	0.999089	94015459	0.000000
60475566	6160491620.000000	320193679	9994.475723	4962	617294	0.999448	5608	615470	0.999448	100358047	0.000000
60483974	6160553901.000000	320169658	9996.649399	5014	618248	0.999665	5614	616859	0.999665	106688221	0.000000
60481875	6160529862.000000	320189464	9997.967783	4982	616768	0.999797	5555	616467	0.999797	113011668	0.000000
60487028	6160498409.000000	320222671	9998.767413	5004	617229	0.999877	5557	615835	0.999877	119325464	0.000000
60483794	6160541048.000000	320201439	9999.252408	4939	617949	0.999925	5594	617299	0.999925	125628290	0.000000
60491071	6160550657.000000	320211642	9999.546568	5041	617423	0.999955	5550	616492	0.999955	131922079	0.000000
60486260	6160465422.000000	320197619	9999.724983	4944	617927	0.999972	5575	615723	0.999972	138211983	0.000000
60482285	6160613018.000000	320196579	9999.833196	4959	617856	0.999983	5556	615839	0.999983	144482970	0.000000
60472284	6160497602.000000	320218798	9999.898829	5022	615828	0.999990	5569	616729	0.999990	150750733	0.000000
60482072	6160641543.000000	320204285	9999.938638	4976	617284	0.999994	5502	617420	0.999994	157011678	0.000000
60486535	6160703510.000000	320212925	9999.962782	4987	616703	0.999996	5619	615294	0.999996	163253822	0.000000
60487111	6160613951.000000	320232581	9999.977427	5040	616821	0.999998	5558	615641	0.999998	169490861	0.000000
60484742	6160677994.000000	320212067	9999.986309	4987	617151	0.999999	5518	617394	0.999999	175722653	0.000000
60477820	6160717871.000000	320167498	9999.991696	4992	616693	0.999999	5553	616927	0.999999	181937766	0.000000
60486337	6160601377.000000	320175472	9999.994963	4964	617570	0.999999	5592	616990	0.999999	188141180	0.000000
60475252	6160693450.000000	320180166	9999.996945	4966	616855	1.000000	5634	616252	1.000000	194339593	0.000000
60483182	6160544640.000000	320225776	9999.998147	4894	616757	1.000000	5642	616313	1.000000	200532210	0.000000
60493286	6160599818.000000	320188033	9999.998876	5077	617480	1.000000	5597	617313	1.000000	206712593	0.000000
60487316	6160658134.000000	320193207	9999.999318	5019	616159	1.000000	5553	614816	1.000000	212889419	0.000000
60483532	6160687717.000000	320190139	9999.999587	4986	616628	1.000000	5558	616327	1.000000	219056560	0.000000
60488893	6160564576.000000	320176133	9999.999749	4965	617689	1.000000	5643	616144	1.000000	225212683	0.000000
60491199	6160589186.000000	320162053	9999.999848	4955	617571	1.000000	5642	617242	1.000000	231359210	0.000000
60484584	6160580389.000000	320168947	9999.999908	5015	617388	1.000000	5605	616959	1.000000	237498746	0.000000
60487145	6160585184.000000	320205221	9999.999944	4976	616295	1.000000	5656	616423	1.000000	243626594	0.000000
60487084	6160536081.000000	320191565	9999.999966	4828	616793	1.000000	5595	616217	1.000000	249744454	0.000000
60486092	6160399885.000000	320189872	9999.999979	4996	614825	1.000000	5648	617076	1.000000	255849864	-1.#IND00
60488268	6160581242.000000	320196398	9999.999988	5016	617922	1.000000	5713	616324	1.000000	261948077	-0.009600
60488013	6160476865.000000	320190062	9999.999992	5013	616418	1.000000	5557	617983	1.000000	268034863	-0.022836
60490901	6160573279.000000	320176224	9999.999995	5052	616046	1.000000	5629	615804	1.000000	274114342	-0.018888
60479180	6160596899.000000	320181578	9999.999997	5000	618292	1.000000	5665	616843	1.000000	280184804	-0.009899
60488376	6160561722.000000	320183252	9999.999998	5044	616601	1.000000	5684	615634	1.000000	286244627	-0.012989
60471483	6160595802.000000	320189629	9999.999999	5036	615269	1.000000	5564	616272	1.000000	292297133	-0.013014
60489912	6160506789.000000	320191300	9999.999999	5081	616139	1.000000	5497	616918	1.000000	298341163	-0.005370
60483094	6160480210.000000	320172649	10000.000000	5030	616738	1.000000	5610	616919	1.000000	304374540	-0.006859
60491050	6160459888.000000	320208503	10000.000000	4990	617372	1.000000	5624	615487	1.000000	310396788	-0.008314
60488690	6160528286.000000	320207585	10000.000000	5012	618054	1.000000	5687	614746	1.000000	316412764	-0.008074
60494184	6160530148.000000	320194690	10000.000000	4976	616545	1.000000	5614	616909	1.000000	322422952	-0.009088
60481428	6160599385.000000	320231740	10000.000000	5064	617327	1.000000	5546	616057	1.000000	328415498	-0.004401
60479313	6160731838.000000	320200109	10000.000000	4925	616813	1.000000	5581	617237	1.000000	334402180	-0.004378
60489932	6160767100.000000	320189153	10000.000000	5003	617044	1.000000	5582	615946	1.000000	340385409	-0.003909
60474111	6160806603.000000	320215645	10000.000000	4985	617083	1.000000	5512	616011	1.000000	346357960	-0.003230
60483709	6160669636.000000	320187182	10000.000000	4950	617762	1.000000	5596	615295	1.000000	352324201	-0.002852
60473452	6160587738.000000	320181835	10000.000000	5050	616789	1.000000	5588	617107	1.000000	358272496	-0.002482
60489185	6160672645.000000	320189407	10000.000000	5045	618141	1.000000	5585	615881	1.000000	364216716	-0.000429
60481982	6160491083.000000	320211956	10000.000000	5055	618590	1.000000	5581	616623	1.000000	370153190	-0.004044
60482912	6160543566.000000	320175744	10000.000000	5044	616569	1.000000	5603	616058	1.000000	376079974	-0.004096
60489346	6160610660.000000	320161250	10000.000000	4996	617664	1.000000	5660	616674	1.000000	382003908	-0.002333
60491746	6160672880.000000	320211998	10000.000000	5007	618257	1.000000	5561	615488	1.000000	387914509	-0.002460
60490698	6160627498.000000	320192917	10000.000000	5021	616565	1.000000	5701	616476	1.000000	393816351	-0.001198
60472833	6160447916.000000	320193663	10000.000000	5027	618256	1.000000	5518	617779	1.000000	399709556	-0.001248
60483004	6160525134.000000	320202713	10000.000000	5022	617184	1.000000	5650	615700	1.000000	405587377	-0.001173
60482736	6160593450.000000	320181901	10000.000000	4981	618343	1.000000	5581	616306	1.000000	411462172	-0.000866
60484680	6160563099.000000	320187598	10000.000000	4984	617611	1.000000	5660	616045	1.000000	417326989	-0.001232
60491331	6160643271.000000	320207217	10000.000000	5004	616251	1.000000	5657	615926	1.000000	423184789	-0.001867
60478820	6160628461.000000	320231557	10000.000000	5063	615884	1.000000	5602	615950	1.000000	429031724	-0.002204
60499173	6160614951.000000	320198517	10000.000000	4998	617478	1.000000	5575	617212	1.000000	434866601	-0.001188
60481872	6160595582.000000	320213368	10000.000000	5000	618258	1.000000	5587	616553	1.000000	440694556	-0.001110
60482432	6160654775.000000	320217607	10000.000000	4975	616782	1.000000	5567	615983	1.000000	446515851	-0.000914
60484316	6160638032.000000	320219730	10000.000000	4942	617457	1.000000	5593	617153	1.000000	452324993	-0.001345
60484674	6160614994.000000	320197054	10000.000000	5028	617460	1.000000	5641	616037	1.000000	458128852	-0.001379
60484890	6160571990.000000	320210553	10000.000000	4934	618387	1.000000	5560	615540	1.000000	463926448	-0.001622
60484629	6160509774.000000	320200330	10000.000000	5032	616578	1.000000	5624	617528	1.000000	469716810	-0.001336
60488410	6160589902.000000	320209383	10000.000000	4964	616500	1.000000	5603	616556	1.000000	475494013	-0.001349
60478953	6160691993.000000	320204190	10000.000000	5048	615940	1.000000	5633	617268	1.000000	481264641	-0.001832
60480291	6160647321.000000	320185976	10000.000000	5066	618038	1.000000	5549	616940	1.000000	487024055	-0.001979
60486599	6160637008.000000	320226337	10000.000000	4972	616325	1.000000	5647	616498	1.000000	492778286	-0.002040
60497964	6160600402.000000	320197627	10000.000000	5111	616471	1.000000	5557	616507	1.000000	498527835	-0.002576
60481717	6160611336.000000	320202169	10000.000000	4991	617560	1.000000	5635	615903	1.000000	504262652	-0.002247
60487861	6160546182.000000	320181201	10000.000000	5143	617017	1.000000	5610	617072	1.000000	509991518	-0.002075
60482838	6160638311.000000	320201053	10000.000000	4969	616983	1.000000	5566	616973	1.000000	515708347	-0.001555
60484654	6160598843.000000	320203695	10000.000000	5099	617697	1.000000	5513	617344	1.000000	521414510	-0.001476
60476488	6160646963.000000	320193006	10000.000000	4965	617536	1.000000	5623	616869	1.000000	527111920	-0.001954
60484000	6160621151.000000	320200387	10000.000000	5057	616545	1.000000	5512	617346	1.000000	532805418	-0.002054
60489947	6160546067.000000	320196523	10000.000000	4934	616976	1.000000	5616	617931	1.000000	538487495	-0.002030
60483956	6160655226.000000	320187860	10000.000000	4876	617849	1.000000	5567	616974	1.000000	544163790	-0.001970
60484821	6160478099.000000	320254274	10000.000000	4978	616600	1.000000	5507	616905	1.000000	549831090	-0.001993
60484302	6160533555.000000	320205479	10000.000000	5026	618064	1.000000	5577	616815	1.000000	555491011	-0.002016
60480838	6160603838.000000	320195064	10000.000000	5028	618961	1.000000	5577	617172	1.000000	561144152	-0.002055
60488967	6160563320.000000	320201119	10000.000000	4967	616100	1.000000	5649	616594	1.000000	566783970	-0.002112
60496812	6160686949.000000	320200718	10000.000000	4969	617281	1.000000	5586	615883	1.000000	572416507	-0.002887
60492367	6160625499.000000	320195638	10000.000000	5082	616262	1.000000	5566	614853	1.000000	578037956	-0.002958
60481853	6160655674.000000	320183922	10000.000000	5017	616299	1.000000	5653	616145	1.000000	583655871	-0.003103
60483063	6160676786.000000	320204263	10000.000000	5083	617776	1.000000	5539	616699	1.000000	589261209	-0.003231
60480358	6160621496.000000	320200843	10000.000000	4892	618612	1.000000	5527	616599	1.000000	594864528	-0.003218
60484949	6160629879.000000	320191163	10000.000000	5011	617026	1.000000	5656	616667	1.000000	600455544	-0.004561
npatches	nstrain	runtime	dt	init_x	init_y	init_y_blood	init_z	init_S	beta0	beta1	beta2	beta3	mean_beta	B	d	delta	delta_blood	b[0]	mut	m	CTL	c	g	epsilon	k	het	lambda	rho	omega	x_max	patch.dyna	DELTA	A	VA
10000	1	100.000000	0.000100	21900	9499	5000000	0.001000	10000000	3.536076	7.199943	8.396187	5.108610	6	8000000000.000000	0.010000	1.000000	1.000000	800000	0.000050	0.048000	0	0.500000	0.000000	25.000000	1.000000	0.500000	0.001000	0.001000	0.010000	31987	0	10.000000	7.000000	1.000000
sus	inf	inf_blood	z	x[0]	y[0][0]	z[0]	x[1]	y[1][0]	z[1]	S[0]	synchrony
219000000	94990000.000000	5000000	10.000000	21900	9499	0.001000	21900	9499	0.001000	10000000	0.000000
154983212	1524304103.000000	79014621	3940.834452	19510	148972	0.394083	13674	153711	0.394083	12370374	0.000000
108178598	2782328799.000000	144550199	6324.976263	14495	274924	0.632498	9120	280444	0.632498	17279701	0.000000
103113478	2985160749.000000	155168207	7771.013291	13802	295145	0.777101	8723	300305	0.777101	22642640	0.000000
105798440	2869007675.000000	149138494	8648.068121	14241	283371	0.864807	8872	288250	0.864807	27998277	0.000000
109175227	2733513942.000000	142113176	9180.022116	14597	269232	0.918002	9214	275268	0.918002	33259838	0.000000
111736363	2636747388.000000	137071528	9502.664490	14818	260613	0.950266	9367	264382	0.950266	38437548	0.000000
113435795	2575282752.000000	133879295	9698.354536	15082	254537	0.969835	9568	258492	0.969835	43559548	0.000000
114491910	2537753990.000000	131897351	9817.045065	15258	249586	0.981705	9782	254365	0.981705	48637366	0.000000
115138861	2515172124.000000	130739599	9889.033609	15177	248393	0.988903	9714	253067	0.988903	53688664	0.000000
115535509	2501478896.000000	130026465	9932.696323	15218	247282	0.993270	9714	251797	0.993270	58718873	0.000000
115778690	2493258684.000000	129593244	9959.178767	15341	246345	0.995918	9740	252143	0.995918	63734768	0.000000
115895890	2488317782.000000	129326857	9975.240980	15321	244985	0.997524	9856	250193	0.997524	68738888	0.000000
116006818	2485178964.000000	129182487	9984.983083	15459	245166	0.998498	9872	250378	0.998498	73731607	0.000000
116052505	2483396561.000000	129062169	9990.891893	15494	243822	0.999089	9815	249400	0.999089	78720731	0.000000
116072605	2482376389.000000	129041032	9994.475723	15489	244483	0.999448	9762	250057	0.999448	83695452	0.000000
116113451	2481577061.000000	128987522	9996.649399	15439	244018	0.999665	9932	250064	0.999665	88658900	0.000000
116130420	2481210672.000000	128965408	9997.967783	15309	244440	0.999797	9897	249763	0.999797	93621502	0.000000
116124249	2481053581.000000	128971302	9998.767413	15472	244091	0.999877	9767	250061	0.999877	98571743	0.000000
116149027	2480821134.000000	128934570	9999.252408	15436	244120	0.999925	9738	250055	0.999925	103514243	0.000000
116131285	2480818531.000000	128955289	9999.546568	15306	245630	0.999955	9932	250790	0.999955	108449197	0.000000
116144839	2480648853.000000	128934127	9999.724983	15365	244936	0.999972	9727	249727	0.999972	113378763	0.000000
116142364	2480728533.000000	128906479	9999.833196	15542	244983	0.999983	9878	249406	0.999983	118301904	0.000000
116138023	2480687153.000000	128934979	9999.898829	15421	244700	0.999990	9937	249508	0.999990	123212884	0.000000
116139083	2480700840.000000	128929060	9999.938638	15179	245376	0.999994	9800	249473	0.999994	128118825	0.000000
116142349	2480688886.000000	128931329	9999.962782	15289	244451	0.999996	9896	249388	0.999996	133013606	0.000000
116145707	2480687072.000000	128927620	9999.977427	15349	243744	0.999998	9945	249825	0.999998	137907080	0.000000
116136810	2480626083.000000	128928725	9999.986309	15427	244554	0.999999	9872	249046	0.999999	142789172	0.000000
116135807	2480610693.000000	128947191	9999.991696	15281	244601	0.999999	9900	248727	0.999999	147663232	0.000000
116140305	2480631284.000000	128907327	9999.994963	15209	245189	0.999999	9748	249831	0.999999	152534689	0.000000
116145392	2480682954.000000	128913224	9999.996945	15397	244053	1.000000	9913	249199	1.000000	157397732	0.000000
116142795	2480694417.000000	128918137	9999.998147	15319	245124	1.000000	9861	249560	1.000000	162254856	0.000000
116126172	2480650020.000000	128947083	9999.998876	15394	244881	1.000000	9762	249331	1.000000	167103159	0.000000
116147667	2480649297.000000	128918397	9999.999318	15313	244404	1.000000	9805	250431	1.000000	171942003	0.000000
116151121	2480607146.000000	128945429	9999.999587	15390	245162	1.000000	9884	249184	1.000000	176776349	0.000000
116147149	2480575159.000000	128935292	9999.999749	15318	244109	1.000000	9731	250461	1.000000	181597377	0.000000
116135817	2480668331.000000	128932435	9999.999848	15364	244284	1.000000	9790	250273	1.000000	186418285	0.000000
116131681	2480694720.000000	128946278	9999.999908	15355	244605	1.000000	9798	249310	1.000000	191229259	0.000000
116146300	2480707669.000000	128942972	9999.999944	15301	245455	1.000000	9845	249626	1.000000	196036050	0.000000
116137982	2480677336.000000	128936416	9999.999966	15284	245273	1.000000	9802	248880	1.000000	200834136	0.000000
116149394	2480654519.000000	128929840	9999.999979	15218	244787	1.000000	9742	250088	1.000000	205626181	-1.#IND00
116141734	2480568292.000000	128931936	9999.999988	15311	244419	1.000000	9699	249509	1.000000	210410486	-0.019200
116140625	2480638748.000000	128926549	9999.999992	15439	244779	1.000000	9835	249820	1.000000	215189932	-0.009475
116131869	2480692246.000000	128921742	9999.999995	15489	244424	1.000000	9785	249719	1.000000	219957922	0.011915
116150778	2480549283.000000	128945911	9999.999997	15397	244847	1.000000	9770	250440	1.000000	224720903	0.000771
116126533	2480710114.000000	128934543	9999.999998	15406	244090	1.000000	9916	249410	1.000000	229476285	-0.004409
116143968	2480545995.000000	128945744	9999.999999	15417	245201	1.000000	9904	249490	1.000000	234222866	0.001369
116149658	2480584024.000000	128920898	9999.999999	15452	244572	1.000000	9892	249499	1.000000	238967643	0.005638
116128275	2480662303.000000	128934246	10000.000000	15271	244267	1.000000	9848	250071	1.000000	243701212	0.005115
116152117	2480692250.000000	128920299	10000.000000	15387	244402	1.000000	9794	250483	1.000000	248430491	0.002910
116146353	2480669565.000000	128925408	10000.000000	15545	244652	1.000000	9853	249446	1.000000	253151595	0.001468
116149922	2480568005.000000	128940196	10000.000000	15362	244451	1.000000	9876	250203	1.000000	257860805	0.004161
116135026	2480715095.000000	128927487	10000.000000	15348	244927	1.000000	9842	249007	1.000000	262567309	0.009368
116151727	2480664314.000000	128919139	10000.000000	15294	245106	1.000000	9862	249881	1.000000	267267703	0.009146
116125346	2480660097.000000	128937429	10000.000000	15379	244327	1.000000	9780	249034	1.000000	271957214	0.007846
116150161	2480594547.000000	128931564	10000.000000	15410	245114	1.000000	9776	248862	1.000000	276641285	0.007112
116150664	2480689456.000000	128917341	10000.000000	15421	244410	1.000000	9821	250575	1.000000	281317926	0.005442
116143962	2480644716.000000	128919193	10000.000000	15390	244749	1.000000	9739	249351	1.000000	285988624	0.004672
116140206	2480544403.000000	128911233	10000.000000	15469	245629	1.000000	9757	250635	1.000000	290650165	0.005493
116153128	2480605724.000000	128941660	10000.000000	15418	245028	1.000000	9882	248805	1.000000	295308247	0.005706
116136865	2480715894.000000	128931452	10000.000000	15226	244367	1.000000	9831	249398	1.000000	299954729	0.005545
116138784	2480660468.000000	128935977	10000.000000	15295	244486	1.000000	9821	249905	1.000000	304597529	0.003631
116145934	2480634301.000000	128941118	10000.000000	15459	243963	1.000000	9892	249342	1.000000	309233447	0.003599
116138862	2480628614.000000	128940129	10000.000000	15304	244145	1.000000	9750	250043	1.000000	313865620	0.002489
116142026	2480651819.000000	128941158	10000.000000	15319	244829	1.000000	9850	250235	1.000000	318488844	0.001929
116140692	2480629778.000000	128926166	10000.000000	15365	244606	1.000000	9754	249939	1.000000	323102076	0.001394
116153979	2480565292.000000	128935915	10000.000000	15376	245696	1.000000	9776	248711	1.000000	327704214	0.001528
116149629	2480626770.000000	128941185	10000.000000	15513	244414	1.000000	9683	249929	1.000000	332305274	0.001252
116132552	2480589181.000000	128907667	10000.000000	15413	244911	1.000000	9834	248670	1.000000	336897738	0.000270
116140926	2480593739.000000	128923600	10000.000000	15421	244307	1.000000	9959	249641	1.000000	341484605	0.000158
116143890	2480734443.000000	128913723	10000.000000	15407	243763	1.000000	9872	249177	1.000000	346064537	-0.000276
116137230	2480619653.000000	128935924	10000.000000	15246	245357	1.000000	9760	250399	1.000000	350637305	0.000096
116150364	2480644204.000000	128943467	10000.000000	15366	244327	1.000000	9949	248819	1.000000	355206448	0.000129
116143645	2480685197.000000	128948379	10000.000000	15301	245098	1.000000	9811	249996	1.000000	359764633	0.000843
116143347	2480702929.000000	128919081	10000.000000	15496	244257	1.000000	9922	249464	1.000000	364313892	0.000790
116131465	2480622080.000000	128933024	10000.000000	15333	244992	1.000000	9714	249914	1.000000	368859201	0.000674
116146580	2480618081.000000	128918132	10000.000000	15516	244716	1.000000	9859	249160	1.000000	373399967	0.000741
116145406	2480655012.000000	128909698	10000.000000	15358	244713	1.000000	9838	250606	1.000000	377933761	0.000533
116133607	2480526217.000000	128952085	10000.000000	15384	243829	1.000000	9882	248876	1.000000	382459289	0.000348
116137068	2480607138.000000	128945274	10000.000000	15455	244554	1.000000	9784	249676	1.000000	386978417	0.000524
116146469	2480623618.000000	128924781	10000.000000	15338	243304	1.000000	9857	250168	1.000000	391490718	0.000600
116142904	2480642712.000000	128934655	10000.000000	15445	243609	1.000000	9955	250305	1.000000	395991916	0.000897
116143968	2480655541.000000	128922426	10000.000000	15282	244863	1.000000	9904	248940	1.000000	400491870	0.000737
116138214	2480639804.000000	128940763	10000.000000	15325	245529	1.000000	9913	249414	1.000000	404986904	-0.000219
116131204	2480671977.000000	128927681	10000.000000	15287	244455	1.000000	9892	249973	1.000000	409472939	-0.000197
116125207	2480748437.000000	128936661	10000.000000	15398	245101	1.000000	9859	249813	1.000000	413948675	-0.000321
116132350	2480647330.000000	128916880	10000.000000	15453	244593	1.000000	9857	250401	1.000000	418419195	-0.000448
116138370	2480645731.000000	128928501	10000.000000	15412	245256	1.000000	9932	249368	1.000000	422880940	-0.000331
116151883	2480656787.000000	128938530	10000.000000	15586	243625	1.000000	9765	250135	1.000000	427341456	-0.000442
116142843	2480695639.000000	128929188	10000.000000	15358	244496	1.000000	9905	250217	1.000000	431794189	-0.000287
116153070	2480680400.000000	128927988	10000.000000	15412	243711	1.000000	9855	250111	1.000000	436240171	-0.000256
116151632	2480596243.000000	128925092	10000.000000	15283	244817	1.000000	9857	249527	1.000000	440678118	-0.000791
116147450	2480536842.000000	128927526	10000.000000	15470	244771	1.000000	9837	249392	1.000000	445107177	-0.000531
116135576	2480629692.000000	128935413	10000.000000	15458	243866	1.000000	9787	249563	1.000000	449532333	-0.000338
116138816	2480619452.000000	128920770	10000.000000	15463	244961	1.000000	9825	249701	1.000000	453947869	-0.000479
116140285	2480516593.000000	128958390	10000.000000	15369	244666	1.000000	9905	249012	1.000000	458354538	-0.000490
116150726	2480676449.000000	128946012	10000.000000	15252	245435	1.000000	9914	249198	1.000000	462757430	-0.000158
116144274	2480678260.000000	128947522	10000.000000	15461	245218	1.000000	9951	249908	1.000000	467155492	-0.000702
116144383	2480674364.000000	128946723	10000.000000	15338	244609	1.000000	9871	250048	1.000000	471551318	-0.000956
116134353	2480657751.000000	128935466	10000.000000	15325	244456	1.000000	9745	248654	1.000000	475937768	-0.001033
npatches	nstrain	runtime	dt	init_x	init_y	init_y_blood	init_z	init_S	beta0	beta1	beta2	beta3	mean_beta	B	d	delta	delta_blood	b[0]	mut	m	CTL	c	g	epsilon	k	het	lambda	rho	omega	x_max	patch.dyna	DELTA	A	VA
10000	1	100.000000	0.000100	21900	9499	5000000	0.001000	10000000	3.728986	8.438782	6.057323	5.557097	6	8000000000.000000	0.010000	1.000000	1.000000	800000	0.000050	0.048000	0	0.500000	0.000000	25.000000	2.000000	0.500000	0.001000	0.001000	0.010000	31987	0	10.000000	7.000000	1.000000
sus	inf	inf_blood	z	x[0]	y[0][0]	z[0]	x[1]	y[1][0]	z[1]	S[0]	synchrony
219000000	94990000.000000	5000000	10.000000	21900	9499	0.001000	21900	9499	0.001000	10000000	0.000000
165742821	1326787331.000000	68795695	3940.834452	20247	129214	0.394083	13198	135382	0.394083	12263024	0.000000
132265708	1999100257.000000	103912075	6324.976263	16651	196799	0.632498	10268	202530	0.632498	16718971	0.000000
138502840	1836801343.000000	95516318	7771.013291	17403	180716	0.777101	10638	186691	0.777101	21319611	0.000000
148883120	1605788323.000000	83485153	8648.068121	18515	157871	0.864807	11598	164324	0.864807	25677447	0.000000
156787770	1451724080.000000	75478973	9180.022116	19298	142615	0.918002	12443	147843	0.918002	29798556	0.000000
161901907	1360011400.000000	70689317	9502.664490	19592	133031	0.950266	12782	139000	0.950266	33757091	0.000000
165119299	1306038810.000000	67882725	9698.354536	20166	127178	0.969835	13208	133103	0.969835	37607627	0.000000
167057095	1274199692.000000	66243252	9817.045065	20242	124390	0.981705	13470	130187	0.981705	41389742	0.000000
168226855	1255240308.000000	65241445	9889.033609	20380	122254	0.988903	13576	127900	0.988903	45130198	0.000000
168936758	1243945361.000000	64661378	9932.696323	20481	120979	0.993270	13528	127534	0.993270	48844261	0.000000
169379293	1237064422.000000	64293135	9959.178767	20516	120675	0.995918	13810	125966	0.995918	52537808	0.000000
169641078	1232934332.000000	64078886	9975.240980	20575	119469	0.997524	13590	126032	0.997524	56219054	0.000000
169763076	1230559773.000000	63962766	9984.983083	20304	120237	0.998498	13732	125922	0.998498	59883582	0.000000
169899068	1228896645.000000	63880893	9990.891893	20509	120062	0.999089	13916	125417	0.999089	63538757	0.000000
169946429	1228023834.000000	63819747	9994.475723	20486	120037	0.999448	13518	126461	0.999448	67189267	0.000000
169981388	1227472109.000000	63805569	9996.649399	20545	119643	0.999665	13722	125718	0.999665	70834404	0.000000
170023347	1227096246.000000	63767286	9997.967783	20541	119584	0.999797	13727	125430	0.999797	74476499	0.000000
170025554	1226976171.000000	63782186	9998.767413	20566	119240	0.999877	13777	125451	0.999877	78106038	0.000000
170036455	1226866261.000000	63762370	9999.252408	20384	119487	0.999925	13882	125562	0.999925	81736598	0.000000
170030641	1226720447.000000	63765261	9999.546568	20475	119656	0.999955	13869	125413	0.999955	85362966	0.000000
170027921	1226716055.000000	63758250	9999.724983	20569	119438	0.999972	13692	125623	0.999972	88979510	0.000000
170045485	1226667844.000000	63746968	9999.833196	20367	119747	0.999983	13773	126189	0.999983	92590724	0.000000
170028640	1226747688.000000	63761994	9999.898829	20518	119375	0.999990	13734	125594	0.999990	96199174	0.000000
170037736	1226572950.000000	63738392	9999.938638	20445	120226	0.999994	13784	125551	0.999994	99800443	0.000000
170029442	1226600771.000000	63760839	9999.962782	20638	119517	0.999996	13785	125855	0.999996	103396843	0.000000
170030465	1226594984.000000	63752613	9999.977427	20506	119422	0.999998	13860	124551	0.999998	106983454	0.000000
170048825	1226546766.000000	63750205	9999.986309	20570	120356	0.999999	13745	125737	0.999999	110566137	0.000000
170045186	1226636304.000000	63752111	9999.991696	20673	118967	0.999999	13643	125997	0.999999	114145497	0.000000
170051755	1226601119.000000	63754673	9999.994963	20581	119795	0.999999	13780	125666	0.999999	117717823	0.000000
170044772	1226526957.000000	63756088	9999.996945	20737	118978	1.000000	13561	125073	1.000000	121286269	0.000000
170039462	1226642270.000000	63751108	9999.998147	20759	120198	1.000000	13729	125310	1.000000	124848115	0.000000
170037364	1226615106.000000	63759964	9999.998876	20584	119441	1.000000	13600	126620	1.000000	128403673	0.000000
170044732	1226533010.000000	63732393	9999.999318	20655	119786	1.000000	13629	125689	1.000000	131953116	0.000000
170045239	1226571877.000000	63765717	9999.999587	20513	119761	1.000000	13688	125993	1.000000	135497589	0.000000
170033116	1226578194.000000	63773424	9999.999749	20425	119682	1.000000	13782	125472	1.000000	139038033	0.000000
170050942	1226602973.000000	63759758	9999.999848	20649	119863	1.000000	13711	125855	1.000000	142573378	0.000000
170041697	1226618459.000000	63757966	9999.999908	20516	120068	1.000000	13733	125431	1.000000	146106033	0.000000
170049535	1226550563.000000	63744585	9999.999944	20411	119592	1.000000	13808	125864	1.000000	149633419	0.000000
170039628	1226529675.000000	63748494	9999.999966	20565	118716	1.000000	13737	125640	1.000000	153151759	0.000000
170032510	1226579696.000000	63740293	9999.999979	20624	119482	1.000000	13856	125794	1.000000	156670746	-1.#IND00
170039220	1226561065.000000	63746600	9999.999988	20534	119370	1.000000	13842	125466	1.000000	160180101	0.001600
170028087	1226579800.000000	63757215	9999.999992	20675	119080	1.000000	13749	124868	1.000000	163684334	-0.004895
170023753	1226676450.000000	63760624	9999.999995	20370	120031	1.000000	13639	125503	1.000000	167183469	-0.001721
170045019	1226578817.000000	63752080	9999.999997	20379	119860	1.000000	13750	126287	1.000000	170677163	-0.001591
170038429	1226588052.000000	63755631	9999.999998	20457	119234	1.000000	13656	125771	1.000000	174165080	-0.001099
170049078	1226559425.000000	63749260	9999.999999	20403	119816	1.000000	13613	125814	1.000000	177649029	-0.003174
170038148	1226595283.000000	63745487	9999.999999	20535	120032	1.000000	13774	125491	1.000000	181128018	-0.005787
170033047	1226674520.000000	63756385	10000.000000	20587	120505	1.000000	13827	125265	1.000000	184599592	-0.005292
170039708	1226590287.000000	63751491	10000.000000	20527	119301	1.000000	13898	125702	1.000000	188066682	-0.004365
170059547	1226593686.000000	63750798	10000.000000	20538	120077	1.000000	13670	125639	1.000000	191532642	-0.003901
170047927	1226568062.000000	63753609	10000.000000	20534	119250	1.000000	13742	125622	1.000000	194991563	-0.006990
170052731	1226515693.000000	63747534	10000.000000	20507	119785	1.000000	13724	125802	1.000000	198444854	-0.007182
170030918	1226547953.000000	63748908	10000.000000	20550	119754	1.000000	13639	125781	1.000000	201892610	-0.005929
170045581	1226499937.000000	63746283	10000.000000	20596	119975	1.000000	13823	125192	1.000000	205336209	-0.003766
170027145	1226595203.000000	63755720	10000.000000	20563	119257	1.000000	13753	126202	1.000000	208774891	-0.003481
170036424	1226572205.000000	63755037	10000.000000	20263	119727	1.000000	13607	125837	1.000000	212206780	-0.005424
170027450	1226611626.000000	63756968	10000.000000	20819	119416	1.000000	13821	125822	1.000000	215632851	-0.007500
170040317	1226581826.000000	63759215	10000.000000	20376	119950	1.000000	13665	125243	1.000000	219051193	-0.005234
170041889	1226631660.000000	63765539	10000.000000	20581	119914	1.000000	13630	125894	1.000000	222467604	-0.004881
170033936	1226642956.000000	63746750	10000.000000	20391	119388	1.000000	13733	126245	1.000000	225876822	-0.005013
170030796	1226599899.000000	63754451	10000.000000	20585	119378	1.000000	13849	125239	1.000000	229280866	-0.004448
170045387	1226598170.000000	63752163	10000.000000	20593	119560	1.000000	13757	125628	1.000000	232681153	-0.004087
170055995	1226600277.000000	63757468	10000.000000	20584	120018	1.000000	13670	126006	1.000000	236080800	-0.003376
170037758	1226637975.000000	63759714	10000.000000	20521	120045	1.000000	13807	125414	1.000000	239474239	-0.003315
170045433	1226599221.000000	63763315	10000.000000	20535	119426	1.000000	13731	125416	1.000000	242861307	-0.003222
170033311	1226574588.000000	63757775	10000.000000	20687	119629	1.000000	13855	125521	1.000000	246241969	-0.003153
170059832	1226525859.000000	63754731	10000.000000	20489	119996	1.000000	13764	125488	1.000000	249621759	-0.006640
170047751	1226551830.000000	63753761	10000.000000	20487	119335	1.000000	13743	125812	1.000000	252993698	-0.005783
170049945	1226551989.000000	63757596	10000.000000	20645	119198	1.000000	13832	125481	1.000000	256361043	-0.005759
170029378	1226586619.000000	63750088	10000.000000	20402	119853	1.000000	13740	125149	1.000000	259721140	-0.005483
170054493	1226585028.000000	63755057	10000.000000	20639	119068	1.000000	13881	125903	1.000000	263073545	-0.004876
170047839	1226632250.000000	63750664	10000.000000	20428	119601	1.000000	13799	125357	1.000000	266425180	-0.004949
170018512	1226554467.000000	63758798	10000.000000	20570	119707	1.000000	13638	126201	1.000000	269772990	-0.005174
170047906	1226539168.000000	63752649	10000.000000	20431	119394	1.000000	13867	125266	1.000000	273110943	-0.004018
170044019	1226609990.000000	63751791	10000.000000	20509	119348	1.000000	13723	125487	1.000000	276445698	-0.003809
170038643	1226635523.000000	63747741	10000.000000	20490	119338	1.000000	13801	125457	1.000000	279776006	-0.004100
170030668	1226615825.000000	63751564	10000.000000	20709	120167	1.000000	13722	125696	1.000000	283099680	-0.003999
170045173	1226516144.000000	63755434	10000.000000	20494	119436	1.000000	13753	125279	1.000000	286421399	-0.003913
170057588	1226532522.000000	63753360	10000.000000	20379	119460	1.000000	13960	124810	1.000000	289735236	-0.002762
170052749	1226554655.000000	63751122	10000.000000	20571	119285	1.000000	13794	125475	1.000000	293046885	-0.002552
170028561	1226511188.000000	63743576	10000.000000	20552	119185	1.000000	13658	125624	1.000000	296353321	-0.002210
170020958	1226608010.000000	63765048	10000.000000	20591	119675	1.000000	13871	124944	1.000000	299655875	-0.002008
170035438	1226609391.000000	63775645	10000.000000	20604	119131	1.000000	13707	125524	1.000000	302952290	-0.001135
170046603	1226661187.000000	63744090	10000.000000	20434	120185	1.000000	13784	125800	1.000000	306238483	-0.000787
170034285	1226567446.000000	63769993	10000.000000	20540	119881	1.000000	13799	125491	1.000000	309523998	-0.000487
170030783	1226540946.000000	63750414	10000.000000	20558	119482	1.000000	13906	125021	1.000000	312805393	-0.000558
170035034	1226614824.000000	63751752	10000.000000	20584	119462	1.000000	13701	125345	1.000000	316083267	-0.000481
170031716	1226590870.000000	63754711	10000.000000	20544	120172	1.000000	13976	125262	1.000000	319354453	-0.000508
170034702	1226689667.000000	63759662	10000.000000	20719	118595	1.000000	13635	126056	1.000000	322619136	-0.001176
170035645	1226610675.000000	63740342	10000.000000	20457	119802	1.000000	13793	125282	1.000000	325878037	-0.001224
170034044	1226582862.000000	63762214	10000.000000	20406	119801	1.000000	13754	125475	1.000000	329131695	-0.001277
170047101	1226673784.000000	63751948	10000.000000	20554	119231	1.000000	13663	125290	1.000000	332382156	-0.001166
170029117	1226631995.000000	63742649	10000.000000	20554	119352	1.000000	13818	125623	1.000000	335627645	-0.001181
170041125	1226568643.000000	63745268	10000.000000	20663	118975	1.000000	13762	125436	1.000000	338872093	-0.001092
170032700	1226561782.000000	63748030	10000.000000	20430	119581	1.000000	13777	125618	1.000000	342108864	-0.000039
170041542	1226620490.000000	63747572	10000.000000	20596	119562	1.000000	13618	125854	1.000000	345341122	-0.000092
170032160	1226566559.000000	63752719	10000.000000	20317	119796	1.000000	13783	125779	1.000000	348567320	-0.000120
170034011	1226609249.000000	63751202	10000.000000	20571	119060	1.000000	13718	125907	1.000000	351786329	-0.000215
170032222	1226667390.000000	63751679	10000.000000	20492	120162	1.000000	13791	125885	1.000000	355004544	-0.000176
npatches	nstrain	runtime	dt	init_x	init_y	init_y_blood	init_z	init_S	beta0	beta1	beta2	beta3	mean_beta	B	d	delta	delta_blood	b[0]	mut	m	CTL	c	g	epsilon	k	het	lambda	rho	omega	x_max	patch.dyna	DELTA	A	VA
10000	1	100.000000	0.000100	21900	9499	5000000	0.001000	10000000	4.595383	5.144978	5.479652	4.277771	6	8000000000.000000	0.010000	1.000000	1.000000	800000	0.000050	0.048000	0	0.500000	0.000000	25.000000	3.000000	0.500000	0.001000	0.001000	0.010000	31987	0	10.000000	7.000000	1.000000
sus	inf	inf_blood	z	x[0]	y[0][0]	z[0]	x[1]	y[1][0]	z[1]	S[0]	synchrony
219000000	94990000.000000	5000000	10.000000	21900	9499	0.001000	21900	9499	0.001000	10000000	0.000000
175765759	1160845726.000000	60240186	3940.834452	19602	114210	0.394083	18552	115248	0.394083	12170461	0.000000
156521064	1453005782.000000	75545141	6324.976263	17470	143777	0.632498	16650	144640	0.632498	16178529	0.000000
173580385	1163561640.000000	60499062	7771.013291	19260	114507	0.777101	18301	116128	0.777101	20023000	0.000000
190473882	933467814.000000	48544153	8648.068121	20991	91810	0.864807	20206	92648	0.864807	23409662	0.000000
202101065	798685388.000000	41510412	9180.022116	22023	77981	0.918002	21191	78993	0.918002	26442157	0.000000
209474772	721082340.000000	37483902	9502.664490	22622	70822	0.950266	22112	70988	0.950266	29238800	0.000000
214085811	675466847.000000	35117041	9698.354536	23038	65816	0.969835	22419	66914	0.969835	31887456	0.000000
216929338	648417827.000000	33693573	9817.045065	23375	63248	0.981705	22371	64301	0.981705	34439514	0.000000
218678516	632137797.000000	32854522	9889.033609	23376	61391	0.988903	22822	62519	0.988903	36935329	0.000000
219729022	622354961.000000	32353350	9932.696323	23854	60781	0.993270	22939	61402	0.993270	39393798	0.000000
220391210	616353418.000000	32036765	9959.178767	23676	60009	0.995918	23081	60245	0.995918	41827463	0.000000
220787849	612757230.000000	31846053	9975.240980	23734	59250	0.997524	23194	60914	0.997524	44247533	0.000000
221002376	610631470.000000	31734802	9984.983083	23758	59308	0.998498	23093	59794	0.998498	46655291	0.000000
221167671	609232291.000000	31673475	9990.891893	23835	59410	0.999089	22985	59640	0.999089	49052154	0.000000
221283404	608415984.000000	31615737	9994.475723	23656	59534	0.999448	23083	59840	0.999448	51446643	0.000000
221318170	607944334.000000	31602410	9996.649399	23977	58967	0.999665	23090	60452	0.999665	53833046	0.000000
221357969	607614751.000000	31578332	9997.967783	24097	59374	0.999797	23160	60059	0.999797	56214973	0.000000
221358797	607460586.000000	31572536	9998.767413	23861	58581	0.999877	23057	59975	0.999877	58590265	0.000000
221388592	607372550.000000	31566841	9999.252408	23745	59138	0.999925	23117	59905	0.999925	60960752	0.000000
221406593	607236440.000000	31565316	9999.546568	23935	58848	0.999955	23252	59668	0.999955	63331358	0.000000
221403439	607225645.000000	31560255	9999.724983	23772	58897	0.999972	23102	60045	0.999972	65699603	0.000000
221413069	607192168.000000	31562305	9999.833196	23858	59138	0.999983	23188	59786	0.999983	68061402	0.000000
221418596	607160195.000000	31558614	9999.898829	23853	59214	0.999990	23043	60000	0.999990	70421422	0.000000
221393966	607204910.000000	31557237	9999.938638	23754	58976	0.999994	23070	59679	0.999994	72776912	0.000000
221390004	607197366.000000	31563742	9999.962782	23927	59252	0.999996	23107	59666	0.999996	75128908	0.000000
221397623	607252947.000000	31549254	9999.977427	23729	59464	0.999998	23034	59999	0.999998	77477856	0.000000
221390698	607207302.000000	31556233	9999.986309	23886	59316	0.999999	23182	60151	0.999999	79820450	0.000000
221390863	607159315.000000	31557100	9999.991696	23814	59309	0.999999	23055	59874	0.999999	82160323	0.000000
221394402	607216464.000000	31560469	9999.994963	23980	59395	0.999999	23110	59581	0.999999	84496060	0.000000
221385919	607233675.000000	31552162	9999.996945	23898	59206	1.000000	23070	59720	1.000000	86830480	0.000000
221398249	607190029.000000	31556788	9999.998147	23688	59406	1.000000	23250	60202	1.000000	89159855	0.000000
221400372	607171696.000000	31559792	9999.998876	23906	59255	1.000000	23159	59958	1.000000	91487116	0.000000
221396788	607215365.000000	31559309	9999.999318	23899	58527	1.000000	22941	60015	1.000000	93809235	0.000000
221391467	607259583.000000	31556328	9999.999587	23824	59274	1.000000	22992	60189	1.000000	96131959	0.000000
221416622	607197015.000000	31561440	9999.999749	23704	59228	1.000000	23004	59461	1.000000	98450883	0.000000
221410938	607229594.000000	31563672	9999.999848	23679	58778	1.000000	23255	59341	1.000000	100765285	0.000000
221412125	607191246.000000	31558968	9999.999908	23886	59288	1.000000	23313	59745	1.000000	103075511	0.000000
221407209	607224920.000000	31558854	9999.999944	23704	59142	1.000000	23101	59660	1.000000	105381471	0.000000
221413322	607177691.000000	31562729	9999.999966	23794	59246	1.000000	23161	59714	1.000000	107683827	0.000000
221412515	607160967.000000	31562415	9999.999979	23759	59167	1.000000	23118	59870	1.000000	109981007	-1.#IND00
221385780	607193829.000000	31555616	9999.999988	23803	59034	1.000000	23147	60023	1.000000	112275116	0.004800
221411955	607125350.000000	31560644	9999.999992	23760	59193	1.000000	22987	59264	1.000000	114567100	0.001901
221401503	607239551.000000	31555856	9999.999995	23952	59271	1.000000	23103	59874	1.000000	116854781	0.001706
221403380	607221738.000000	31564606	9999.999997	23860	59235	1.000000	23050	59962	1.000000	119139118	0.002940
221394484	607195280.000000	31562035	9999.999998	23803	59362	1.000000	23211	60045	1.000000	121421544	-0.002420
221407693	607190997.000000	31557657	9999.999999	23961	59553	1.000000	22877	60271	1.000000	123699669	-0.003264
221417730	607231001.000000	31559284	9999.999999	23600	59259	1.000000	23097	59632	1.000000	125973299	-0.002871
221402960	607175460.000000	31559188	10000.000000	23722	58721	1.000000	23238	59335	1.000000	128248375	-0.003652
221421739	607182736.000000	31564945	10000.000000	24118	58914	1.000000	23123	60106	1.000000	130514404	-0.004573
221413836	607160802.000000	31550194	10000.000000	23744	59529	1.000000	23039	59912	1.000000	132779738	-0.003878
221416655	607209411.000000	31563077	10000.000000	23900	59128	1.000000	22906	59913	1.000000	135041371	-0.002392
221404819	607170296.000000	31553906	10000.000000	23815	58991	1.000000	23083	60423	1.000000	137298803	-0.002035
221411929	607149890.000000	31564044	10000.000000	23865	59363	1.000000	23282	59881	1.000000	139554712	-0.001730
221408612	607196214.000000	31553750	10000.000000	24036	58870	1.000000	23118	59814	1.000000	141806727	-0.002969
221385708	607236961.000000	31561153	10000.000000	23907	59303	1.000000	23073	59782	1.000000	144056209	-0.003274
221393407	607294975.000000	31559247	10000.000000	23794	59227	1.000000	22943	59704	1.000000	146302583	-0.004387
221395260	607240235.000000	31557004	10000.000000	23880	59216	1.000000	23038	59569	1.000000	148542893	-0.003908
221393946	607202536.000000	31560131	10000.000000	23857	58601	1.000000	22975	59440	1.000000	150780286	-0.003009
221397650	607222973.000000	31552479	10000.000000	23982	59081	1.000000	23137	59975	1.000000	153011725	-0.002606
221444013	607109865.000000	31550416	10000.000000	24057	58712	1.000000	23221	59859	1.000000	155240725	-0.001353
221390531	607170545.000000	31549309	10000.000000	23816	59093	1.000000	23076	59993	1.000000	157466923	-0.001637
221398030	607134916.000000	31553581	10000.000000	23712	59312	1.000000	23089	59630	1.000000	159691470	-0.000987
221408238	607149617.000000	31555780	10000.000000	23836	58928	1.000000	22973	59720	1.000000	161915908	-0.000842
221378445	607206906.000000	31556632	10000.000000	23870	58678	1.000000	23270	59665	1.000000	164136399	-0.000599
221390626	607195442.000000	31554402	10000.000000	23675	59898	1.000000	22935	60172	1.000000	166351240	-0.000042
221422236	607153136.000000	31561787	10000.000000	24035	59029	1.000000	23201	59782	1.000000	168563471	0.000906
221394277	607177687.000000	31555189	10000.000000	23894	59084	1.000000	23183	59828	1.000000	170774637	0.001738
221403386	607172531.000000	31551200	10000.000000	23836	59171	1.000000	23038	59732	1.000000	172976145	0.001113
221393079	607280008.000000	31564701	10000.000000	23716	59235	1.000000	22998	59845	1.000000	175178974	0.000987
221399980	607214749.000000	31558094	10000.000000	23783	59132	1.000000	23139	59983	1.000000	177376916	0.001258
221416709	607130531.000000	31555888	10000.000000	23699	59234	1.000000	23154	59766	1.000000	179571178	0.000933
221399134	607137513.000000	31557573	10000.000000	24174	59433	1.000000	22884	59943	1.000000	181764575	0.000391
221383527	607233678.000000	31566123	10000.000000	23989	58909	1.000000	23098	59908	1.000000	183951672	0.000404
221402601	607263920.000000	31560258	10000.000000	24194	58993	1.000000	23032	60578	1.000000	186134837	-0.000535
221384795	607293721.000000	31562809	10000.000000	23679	59087	1.000000	23215	59125	1.000000	188317956	-0.000493
221397109	607225804.000000	31556576	10000.000000	23948	59441	1.000000	23175	60127	1.000000	190498958	-0.000470
221412741	607194825.000000	31563802	10000.000000	23890	59245	1.000000	23264	60053	1.000000	192673822	-0.000791
221390853	607136162.000000	31559259	10000.000000	23934	59175	1.000000	23172	60190	1.000000	194846769	-0.000679
221407151	607195918.000000	31558163	10000.000000	24039	58728	1.000000	23015	59853	1.000000	197017068	-0.000218
221409919	607237731.000000	31560299	10000.000000	23792	59206	1.000000	23220	60085	1.000000	199182306	0.001441
221397043	607241130.000000	31559169	10000.000000	23765	59520	1.000000	22934	59825	1.000000	201343561	0.001722
221419447	607180889.000000	31558541	10000.000000	23797	59119	1.000000	23079	60224	1.000000	203503144	0.001629
221409353	607245668.000000	31548409	10000.000000	23999	59080	1.000000	23182	59652	1.000000	205659621	0.002230
221381259	607268000.000000	31564808	10000.000000	24008	59133	1.000000	23147	59731	1.000000	207813789	0.002285
221416112	607131615.000000	31560599	10000.000000	23869	59072	1.000000	23172	59577	1.000000	209963489	0.002593
221421212	607173081.000000	31557062	10000.000000	23977	59153	1.000000	23236	60051	1.000000	212107426	0.002515
221411847	607104886.000000	31544371	10000.000000	23907	59148	1.000000	22896	59917	1.000000	214249941	0.002234
221388433	607192540.000000	31558290	10000.000000	23790	59549	1.000000	23108	60354	1.000000	216391033	0.001925
221385653	607200843.000000	31557193	10000.000000	23728	59382	1.000000	23119	59774	1.000000	218527128	0.001943
221395797	607271458.000000	31544289	10000.000000	23719	59273	1.000000	23199	60244	1.000000	220662464	0.001718
221398038	607184013.000000	31567292	10000.000000	24207	59508	1.000000	23176	60311	1.000000	222791673	0.001650
221404416	607193226.000000	31558475	10000.000000	23929	59309	1.000000	23246	59844	1.000000	224918784	0.001663
221418430	607206128.000000	31549269	10000.000000	23930	58967	1.000000	23250	59836	1.000000	227043486	0.001132
221382834	607222025.000000	31554551	10000.000000	24090	59091	1.000000	22890	60043	1.000000	229162935	0.000989
221379496	607165886.000000	31561644	10000.000000	23908	58966	1.000000	22742	60359	1.000000	231277955	0.000773
221406771	607254319.000000	31559404	10000.000000	23794	59266	1.000000	23310	59639	1.000000	233390707	0.000762
221367558	607258615.000000	31555913	10000.000000	23714	59347	1.000000	23146	59808	1.000000	235504075	0.000528
221409128	607204602.000000	31555032	10000.000000	23837	59436	1.000000	23068	60175	1.000000	237611226	-0.000214
221416994	607248550.000000	31557785	10000.000000	23802	59360	1.000000	23317	59616	1.000000	239715498	-0.000128
npatches	nstrain	runtime	dt	init_x	init_y	init_y_blood	init_z	init_S	beta0	beta1	beta2	beta3	mean_beta	B	d	delta	delta_blood	b[0]	mut	m	CTL	c	g	epsilon	k	het	lambda	rho	omega	x_max	patch.dyna	DELTA	A	VA
10000	1	100.000000	0.000100	21900	9499	5000000	0.001000	10000000	4.588057	7.719893	6.901819	4.418398	6	8000000000.000000	0.010000	1.000000	1.000000	800000	0.000050	0.048000	0	0.500000	0.000000	25.000000	4.000000	0.500000	0.001000	0.001000	0.010000	31987	0	10.000000	7.000000	1.000000
sus	inf	inf_blood	z	x[0]	y[0][0]	z[0]	x[1]	y[1][0]	z[1]	S[0]	synchrony
219000000	94990000.000000	5000000	10.000000	21900	9499	0.001000	21900	9499	0.001000	10000000	0.000000
185875772	1013248806.000000	52586753	3940.834452	20537	99790	0.394083	16297	103277	0.394083	12071231	0.000000
180764813	1058117137.000000	55041103	6324.976263	20038	104707	0.632498	15717	107533	0.632498	15629489	0.000000
207297822	737653270.000000	38367654	7771.013291	22423	72310	0.777101	18424	75508	0.777101	18729603	0.000000
229331281	532641460.000000	27698754	8648.068121	24481	52164	0.864807	20935	54933	0.864807	21200515	0.000000
244045244	417746121.000000	21718397	9180.022116	26099	40584	0.918002	22472	43296	0.918002	23218983	0.000000
253483402	351174030.000000	18256303	9502.664490	26688	34090	0.950266	23719	36692	0.950266	24942235	0.000000
259601756	311076976.000000	16167159	9698.354536	27524	29862	0.969835	24389	32369	0.969835	26474981	0.000000
263531840	286168868.000000	14870627	9817.045065	27617	27361	0.981705	24593	30241	0.981705	27885669	0.000000
266104807	270518992.000000	14060776	9889.033609	27742	25874	0.988903	25016	28252	0.988903	29214581	0.000000
267737418	260617371.000000	13550819	9932.696323	28087	25092	0.993270	25415	27062	0.993270	30491156	0.000000
268768889	254389920.000000	13222536	9959.178767	28105	24653	0.995918	25574	26532	0.995918	31734482	0.000000
269413481	250495638.000000	13015856	9975.240980	28122	24038	0.997524	25415	26148	0.997524	32954987	0.000000
269821973	248064583.000000	12889369	9984.983083	28118	23860	0.998498	25534	26126	0.998498	34161395	0.000000
270096214	246500592.000000	12808443	9990.891893	28073	23512	0.999089	25429	25902	0.999089	35354475	0.000000
270259999	245526555.000000	12762220	9994.475723	28138	23675	0.999448	25845	25647	0.999448	36541451	0.000000
270361831	244966496.000000	12737080	9996.649399	28018	23513	0.999665	25701	25797	0.999665	37724873	0.000000
270428746	244647559.000000	12714340	9997.967783	28316	23288	0.999797	25584	25633	0.999797	38905409	0.000000
270447544	244365658.000000	12699187	9998.767413	28032	23509	0.999877	25734	25749	0.999877	40084029	0.000000
270505098	244266766.000000	12698605	9999.252408	28227	23558	0.999925	25723	25558	0.999925	41256604	0.000000
270489698	244181535.000000	12692191	9999.546568	28241	23517	0.999955	25794	25542	0.999955	42430873	0.000000
270539309	244141897.000000	12684207	9999.724983	28056	23472	0.999972	25623	25635	0.999972	43601994	0.000000
270542187	244023297.000000	12679624	9999.833196	28499	23207	0.999983	25885	25647	0.999983	44769732	0.000000
270551708	244063537.000000	12686139	9999.898829	28241	23475	0.999990	25863	25584	0.999990	45935703	0.000000
270510171	244107144.000000	12686225	9999.938638	28268	23601	0.999994	25801	25306	0.999994	47100615	0.000000
270524693	244037656.000000	12682512	9999.962782	27967	23452	0.999996	25698	25475	0.999996	48263402	0.000000
270548545	244024800.000000	12694296	9999.977427	28112	23606	0.999998	25701	25672	0.999998	49421115	0.000000
270523455	244060751.000000	12679061	9999.986309	27928	23516	0.999999	25560	25523	0.999999	50580692	0.000000
270521088	244095632.000000	12686146	9999.991696	28266	23573	0.999999	25642	25327	0.999999	51738918	0.000000
270526170	244131800.000000	12689671	9999.994963	28224	23559	0.999999	25734	25222	0.999999	52895315	0.000000
270522740	244104384.000000	12683930	9999.996945	28343	23289	1.000000	25676	25430	1.000000	54049948	0.000000
270508124	244108580.000000	12686930	9999.998147	27927	23738	1.000000	25422	25512	1.000000	55200862	0.000000
270516203	244067758.000000	12678860	9999.998876	28310	23630	1.000000	25864	25494	1.000000	56350221	0.000000
270529372	244032369.000000	12685355	9999.999318	28211	23380	1.000000	25563	25570	1.000000	57499533	0.000000
270499814	244095196.000000	12685177	9999.999587	28138	23273	1.000000	25612	25432	1.000000	58645409	0.000000
270525321	244086371.000000	12678957	9999.999749	28239	23397	1.000000	25734	25430	1.000000	59789431	0.000000
270479438	244111332.000000	12684940	9999.999848	28150	23213	1.000000	25615	25578	1.000000	60932011	0.000000
270524454	244079475.000000	12684929	9999.999908	28144	23470	1.000000	25793	25421	1.000000	62073700	0.000000
270511345	244077615.000000	12687532	9999.999944	28250	23606	1.000000	25686	25818	1.000000	63212034	0.000000
270508533	244090239.000000	12685128	9999.999966	28183	23332	1.000000	25644	25738	1.000000	64349621	0.000000
270524955	244105542.000000	12689280	9999.999979	28001	23183	1.000000	25694	25764	1.000000	65488118	-1.#IND00
270506697	244066198.000000	12695724	9999.999988	28100	23540	1.000000	25789	25535	1.000000	66622549	0.056000
270522779	244083593.000000	12682307	9999.999992	28188	23523	1.000000	25749	25418	1.000000	67754697	0.028616
270529764	244060205.000000	12681474	9999.999995	28192	23432	1.000000	25688	25596	1.000000	68886109	0.014452
270536853	244044020.000000	12682698	9999.999997	27963	23489	1.000000	25763	25400	1.000000	70018387	0.011789
270526150	244009495.000000	12683773	9999.999998	28302	23839	1.000000	25718	25561	1.000000	71146459	0.013334
270551683	243998847.000000	12684672	9999.999999	28235	23409	1.000000	25758	25462	1.000000	72271523	0.008985
270529331	244087749.000000	12684824	9999.999999	28241	23446	1.000000	25819	25135	1.000000	73396002	0.010210
270523048	244070330.000000	12684964	10000.000000	28440	23262	1.000000	25694	25200	1.000000	74519335	0.007507
270530516	243997782.000000	12685016	10000.000000	27910	23426	1.000000	25677	25465	1.000000	75639698	0.004122
270517206	243992828.000000	12684254	10000.000000	28277	23422	1.000000	25715	25626	1.000000	76761038	0.003757
270524968	244020262.000000	12688201	10000.000000	28169	23341	1.000000	25474	25603	1.000000	77877758	0.003905
270514698	244125757.000000	12685126	10000.000000	28326	23607	1.000000	25554	25506	1.000000	78994703	0.004754
270533315	244088364.000000	12687300	10000.000000	28194	23692	1.000000	25694	25615	1.000000	80111465	0.004964
270519506	244085202.000000	12680997	10000.000000	28228	23343	1.000000	25609	25763	1.000000	81223231	0.004639
270492839	244119351.000000	12689194	10000.000000	28254	23631	1.000000	25593	25693	1.000000	82336268	0.005842
270508380	244132159.000000	12684378	10000.000000	28126	23385	1.000000	25699	25239	1.000000	83448641	0.005272
270503751	244121224.000000	12686472	10000.000000	28242	23329	1.000000	25853	25661	1.000000	84556029	0.003671
270532139	244086571.000000	12689741	10000.000000	27999	23521	1.000000	25695	25909	1.000000	85662042	0.002248
270526991	244024926.000000	12684586	10000.000000	28195	23512	1.000000	25688	25383	1.000000	86766576	0.001551
270539808	244031067.000000	12677013	10000.000000	28158	23433	1.000000	25615	25653	1.000000	87870823	0.001580
270520511	244044984.000000	12682337	10000.000000	28032	23679	1.000000	25650	25428	1.000000	88972709	0.001292
270549654	244046441.000000	12683939	10000.000000	28260	23613	1.000000	25627	25419	1.000000	90071249	0.000997
270531274	244038538.000000	12689234	10000.000000	28044	23704	1.000000	25698	25716	1.000000	91168674	0.000993
270542226	244119391.000000	12685929	10000.000000	28406	23645	1.000000	25425	25378	1.000000	92266062	0.000814
270527640	244110080.000000	12691738	10000.000000	28182	23501	1.000000	25616	25130	1.000000	93362789	0.000712
270518077	244091449.000000	12688490	10000.000000	28301	23057	1.000000	25412	25520	1.000000	94454141	0.000688
270500180	244092600.000000	12680739	10000.000000	28189	23342	1.000000	25483	25578	1.000000	95546601	0.000586
270539894	243997111.000000	12677167	10000.000000	27895	23683	1.000000	25823	25383	1.000000	96634386	0.000687
270541041	244014596.000000	12678322	10000.000000	28282	23342	1.000000	25461	25840	1.000000	97721523	0.000944
270552586	243990211.000000	12680638	10000.000000	28478	23263	1.000000	25681	25530	1.000000	98808417	0.000963
270509146	244072923.000000	12678870	10000.000000	28042	23529	1.000000	25531	25559	1.000000	99891696	-0.000217
270516633	244015707.000000	12684902	10000.000000	28124	23361	1.000000	25476	25579	1.000000	100975401	0.000106
270521730	244065848.000000	12687858	10000.000000	28160	23479	1.000000	25724	25705	1.000000	102058047	-0.000132
270544536	244046339.000000	12683729	10000.000000	28109	23317	1.000000	25662	25917	1.000000	103138131	-0.000165
270543540	244027577.000000	12683721	10000.000000	27984	23222	1.000000	25731	25676	1.000000	104216641	0.000014
270529812	244031464.000000	12679683	10000.000000	28166	23615	1.000000	25764	25124	1.000000	105292957	0.000181
270518633	244073406.000000	12681597	10000.000000	28469	23217	1.000000	25667	25509	1.000000	106366844	-0.000373
270516766	244092217.000000	12684372	10000.000000	28071	23546	1.000000	25517	25747	1.000000	107441050	0.000302
270541633	244050848.000000	12684832	10000.000000	28060	23430	1.000000	25731	25713	1.000000	108513721	0.000400
270523663	244071159.000000	12682797	10000.000000	28233	23189	1.000000	25694	25375	1.000000	109584353	0.001376
270532485	243994797.000000	12685510	10000.000000	28016	23650	1.000000	25802	25226	1.000000	110650087	0.001717
270534182	244046878.000000	12685359	10000.000000	28131	23441	1.000000	25436	25466	1.000000	111718418	0.001885
270529379	244021957.000000	12686186	10000.000000	28116	23594	1.000000	25818	25472	1.000000	112782844	0.002265
270545622	244055277.000000	12684069	10000.000000	28183	23542	1.000000	25703	25450	1.000000	113846039	0.002203
270515927	244074158.000000	12689749	10000.000000	28200	23368	1.000000	25720	25818	1.000000	114909094	0.002145
270538176	244039762.000000	12682941	10000.000000	28080	23495	1.000000	25674	25685	1.000000	115969811	0.001305
270514062	244086376.000000	12689929	10000.000000	28277	23481	1.000000	25700	25365	1.000000	117028094	0.001311
270506059	244061387.000000	12685791	10000.000000	28056	23322	1.000000	25639	25776	1.000000	118085148	0.001283
270544896	244082416.000000	12687163	10000.000000	28388	23285	1.000000	25631	25579	1.000000	119140688	0.001674
270539784	244048734.000000	12681175	10000.000000	27946	23632	1.000000	25722	25471	1.000000	120194996	0.001588
270508238	244079833.000000	12688515	10000.000000	28152	23534	1.000000	25791	25464	1.000000	121245623	0.001505
270526885	244116227.000000	12682693	10000.000000	28103	23552	1.000000	25663	25686	1.000000	122297741	0.002157
270529181	244080979.000000	12687123	10000.000000	28204	23773	1.000000	25840	25530	1.000000	123348219	0.001908
270516701	244128688.000000	12678980	10000.000000	28101	23415	1.000000	25876	25798	1.000000	124397541	0.001606
270524983	244061026.000000	12680924	10000.000000	28352	23633	1.000000	25800	25397	1.000000	125444243	0.001632
270521044	244062697.000000	12686413	10000.000000	28087	23568	1.000000	25564	25373	1.000000	126489820	0.002029
270532241	244064696.000000	12688482	10000.000000	27975	23524	1.000000	25633	25738	1.000000	127531122	0.002084
270505509	244041722.000000	12680636	10000.000000	28219	23805	1.000000	25601	25385	1.000000	128572442	0.002454
270532313	244036314.000000	12678235	10000.000000	28220	23310	1.000000	25651	25376	1.000000	129613890	0.002177
npatches	nstrain	runtime	dt	init_x	init_y	init_y_blood	init_z	init_S	beta0	beta1	beta2	beta3	mean_beta	B	d	delta	delta_blood	b[0]	mut	m	CTL	c	g	epsilon	k	het	lambda	rho	omega	x_max	patch.dyna	DELTA	A	VA
10000	1	100.000000	0.000100	21900	9499	5000000	0.001000	10000000	4.889064	6.720731	4.679540	3.247237	6	8000000000.000000	0.010000	1.000000	1.000000	800000	0.000050	0.048000	0	0.500000	0.000000	25.000000	5.000000	0.500000	0.001000	0.001000	0.010000	31987	0	10.000000	7.000000	1.000000
sus	inf	inf_blood	z	x[0]	y[0][0]	z[0]	x[1]	y[1][0]	z[1]	S[0]	synchrony
219000000	94990000.000000	5000000	10.000000	21900	9499	0.001000	21900	9499	0.001000	10000000	0.000000
195426393	886554851.000000	46041076	3940.834452	20937	87504	0.394083	18387	89539	0.394083	11984460	0.000000
203822347	770784896.000000	40110054	6324.976263	21757	76052	0.632498	19280	78229	0.632498	15111631	0.000000
237863907	459254795.000000	23891626	7771.013291	24858	44486	0.777101	22794	47057	0.777101	17521849	0.000000
263175254	284313938.000000	14786678	8648.068121	27351	27658	0.864807	25833	28728	0.864807	19182963	0.000000
279453778	189782858.000000	9867706	9180.022116	28811	18242	0.918002	27388	19482	0.918002	20337842	0.000000
289916039	135136259.000000	7023704	9502.664490	29463	13230	0.950266	28707	13906	0.950266	21166110	0.000000
296794649	101478408.000000	5273710	9698.354536	30495	9760	0.969835	29567	10391	0.969835	21785469	0.000000
301473066	79631209.000000	4138241	9817.045065	30728	7805	0.981705	29797	8189	0.981705	22262076	0.000000
304735445	64777975.000000	3367299	9889.033609	31010	6078	0.988903	30323	6611	0.988903	22642473	0.000000
307080078	54368685.000000	2825709	9932.696323	30807	5261	0.993270	30639	5595	0.993270	22953383	0.000000
308790939	46791728.000000	2434814	9959.178767	31009	4540	0.995918	30829	4825	0.995918	23215062	0.000000
310084353	41146730.000000	2138863	9975.240980	31200	3912	0.997524	30936	4142	0.997524	23438439	0.000000
311081017	36847454.000000	1916078	9984.983083	31349	3465	0.998498	30991	3712	0.998498	23633055	0.000000
311854346	33494690.000000	1738723	9990.891893	31552	3187	0.999089	30955	3483	0.999089	23805805	0.000000
312482821	30802503.000000	1604141	9994.475723	31637	2985	0.999448	31164	3163	0.999448	23961479	0.000000
312999762	28654851.000000	1490651	9996.649399	31472	2816	0.999665	31284	2962	0.999665	24103284	0.000000
313418268	26887508.000000	1398244	9997.967783	31432	2591	0.999797	31244	2836	0.999797	24233614	0.000000
313759926	25428119.000000	1320910	9998.767413	31359	2403	0.999877	31207	2547	0.999877	24354036	0.000000
314077758	24196718.000000	1257725	9999.252408	31495	2336	0.999925	31332	2529	0.999925	24466615	0.000000
314308933	23151544.000000	1204390	9999.546568	31620	2301	0.999955	31338	2428	0.999955	24571399	0.000000
314505142	22269358.000000	1156696	9999.724983	31511	2131	0.999972	31393	2255	0.999972	24670490	0.000000
314665833	21496408.000000	1118183	9999.833196	31520	2012	0.999983	31180	2235	0.999983	24765379	0.000000
314862596	20811585.000000	1081048	9999.898829	31456	1866	0.999990	31386	2182	0.999990	24856110	0.000000
314999123	20235186.000000	1053515	9999.938638	31439	1989	0.999994	31608	2063	0.999994	24942689	0.000000
315087165	19719714.000000	1024299	9999.962782	31613	1919	0.999996	31540	2030	0.999996	25026172	0.000000
315210414	19282244.000000	1001298	9999.977427	31607	1901	0.999998	31464	1917	0.999998	25106146	0.000000
315320084	18870130.000000	982025	9999.986309	31745	1813	0.999999	31317	1998	0.999999	25183698	0.000000
315381128	18533450.000000	963147	9999.991696	31791	1775	0.999999	31466	1867	0.999999	25258808	0.000000
315468870	18179227.000000	945290	9999.994963	31633	1728	0.999999	31577	1905	0.999999	25331684	0.000000
315550520	17911741.000000	931265	9999.996945	31910	1733	1.000000	31302	1857	1.000000	25403435	0.000000
315590258	17649289.000000	918898	9999.998147	31718	1636	1.000000	31616	1756	1.000000	25472736	0.000000
315667474	17409237.000000	904489	9999.998876	31569	1612	1.000000	31425	1785	1.000000	25540726	0.000000
315727107	17203596.000000	891821	9999.999318	31802	1636	1.000000	31422	1724	1.000000	25606953	0.000000
315767676	17006064.000000	883359	9999.999587	31706	1681	1.000000	31484	1710	1.000000	25672162	0.000000
315798476	16833564.000000	874798	9999.999749	31652	1611	1.000000	31558	1783	1.000000	25735911	0.000000
315820521	16695080.000000	866640	9999.999848	31525	1620	1.000000	31490	1693	1.000000	25799619	0.000000
315866406	16550766.000000	859515	9999.999908	31768	1556	1.000000	31660	1714	1.000000	25861218	0.000000
315895145	16418473.000000	853519	9999.999944	31687	1598	1.000000	31364	1736	1.000000	25922255	0.000000
315936396	16275846.000000	845554	9999.999966	31735	1591	1.000000	31764	1716	1.000000	25982664	0.000000
315938902	16175042.000000	840717	9999.999979	31804	1536	1.000000	31446	1664	1.000000	26041602	-1.#IND00
315987574	16068837.000000	835368	9999.999988	31704	1536	1.000000	31659	1638	1.000000	26099852	-1.#IND00
316014787	15968163.000000	829706	9999.999992	31775	1628	1.000000	31573	1615	1.000000	26157456	0.062935
316025701	15854833.000000	822877	9999.999995	31650	1558	1.000000	31554	1602	1.000000	26214498	0.087716
316041414	15782537.000000	818986	9999.999997	31571	1420	1.000000	31396	1712	1.000000	26271023	0.094466
316049784	15719424.000000	818330	9999.999998	31729	1446	1.000000	31420	1678	1.000000	26327242	0.100698
316099458	15643818.000000	812625	9999.999999	31861	1512	1.000000	31655	1586	1.000000	26382561	0.110013
316093232	15605181.000000	811888	9999.999999	31628	1438	1.000000	31540	1583	1.000000	26437764	0.141799
316115874	15548556.000000	807395	10000.000000	31853	1481	1.000000	31650	1608	1.000000	26492304	0.150387
316102673	15490545.000000	803654	10000.000000	31673	1482	1.000000	31340	1632	1.000000	26546145	0.176214
316135342	15455345.000000	803353	10000.000000	31669	1488	1.000000	31659	1503	1.000000	26600023	0.189709
316117699	15422085.000000	800739	10000.000000	31935	1474	1.000000	31670	1530	1.000000	26653565	0.198142
316152275	15384890.000000	798334	10000.000000	31786	1492	1.000000	31477	1580	1.000000	26707266	0.213139
316156039	15350277.000000	797263	10000.000000	31827	1482	1.000000	31752	1557	1.000000	26759765	0.217681
316151540	15312414.000000	794920	10000.000000	31914	1484	1.000000	31514	1515	1.000000	26812152	0.234515
316171283	15272368.000000	794192	10000.000000	31636	1481	1.000000	31632	1479	1.000000	26864126	0.249967
316177813	15256934.000000	793146	10000.000000	31635	1544	1.000000	31565	1531	1.000000	26916119	0.253539
316175916	15212889.000000	790469	10000.000000	31561	1454	1.000000	31440	1575	1.000000	26968551	0.260305
316194158	15181116.000000	787514	10000.000000	31742	1379	1.000000	31752	1496	1.000000	27020009	0.274227
316186783	15172509.000000	788516	10000.000000	31826	1421	1.000000	31531	1584	1.000000	27071219	0.277001
316200510	15137072.000000	787413	10000.000000	31678	1488	1.000000	31665	1629	1.000000	27121705	0.292085
316217383	15095551.000000	783711	10000.000000	31556	1471	1.000000	31403	1589	1.000000	27172882	0.297121
316216698	15080592.000000	784722	10000.000000	31960	1509	1.000000	31689	1498	1.000000	27223209	0.307528
316200223	15075532.000000	784111	10000.000000	31740	1352	1.000000	31466	1550	1.000000	27273079	0.313378
316223199	15040839.000000	780987	10000.000000	31696	1332	1.000000	31501	1490	1.000000	27323384	0.320074
316242647	15029043.000000	781326	10000.000000	31711	1356	1.000000	31468	1489	1.000000	27373468	0.327866
316230972	15014622.000000	781072	10000.000000	31800	1401	1.000000	31740	1510	1.000000	27423847	0.331643
316256615	14993419.000000	780138	10000.000000	31651	1375	1.000000	31421	1586	1.000000	27473941	0.340397
316224537	14987502.000000	778542	10000.000000	31614	1464	1.000000	31594	1631	1.000000	27522841	0.343852
316243367	14983233.000000	778832	10000.000000	31563	1461	1.000000	31671	1525	1.000000	27572176	0.344181
316224135	14996586.000000	779046	10000.000000	31690	1566	1.000000	31485	1520	1.000000	27621890	0.348391
316221670	14999090.000000	781708	10000.000000	31906	1404	1.000000	31476	1511	1.000000	27671539	0.348575
316231443	14990715.000000	779098	10000.000000	31919	1419	1.000000	31424	1490	1.000000	27720136	0.351130
316261668	14981635.000000	778975	10000.000000	31917	1458	1.000000	31750	1495	1.000000	27769524	0.359441
316224890	14966139.000000	777417	10000.000000	31531	1434	1.000000	31667	1524	1.000000	27818972	0.359054
316227459	14961416.000000	777591	10000.000000	31748	1448	1.000000	31709	1559	1.000000	27867439	0.358303
316252006	14970407.000000	778548	10000.000000	31925	1467	1.000000	31399	1579	1.000000	27915612	0.356688
316255526	14958417.000000	775715	10000.000000	31738	1454	1.000000	31707	1555	1.000000	27963968	0.355845
316267876	14942959.000000	776724	10000.000000	31744	1451	1.000000	31691	1547	1.000000	28012963	0.357310
316274149	14952473.000000	778268	10000.000000	31702	1452	1.000000	31623	1570	1.000000	28061052	0.359920
316222744	14968774.000000	778554	10000.000000	31773	1457	1.000000	31617	1538	1.000000	28109817	0.361939
316265154	14947099.000000	777128	10000.000000	31770	1467	1.000000	31681	1565	1.000000	28158065	0.363796
316243926	14928834.000000	778296	10000.000000	31780	1409	1.000000	31435	1587	1.000000	28206211	0.366482
316229407	14913964.000000	775018	10000.000000	31543	1428	1.000000	31564	1605	1.000000	28253977	0.366157
316260303	14913140.000000	773956	10000.000000	31581	1362	1.000000	31570	1552	1.000000	28302216	0.365841
316269574	14906008.000000	773604	10000.000000	31689	1410	1.000000	31578	1426	1.000000	28349816	0.366875
316270143	14906258.000000	775468	10000.000000	31588	1466	1.000000	31564	1527	1.000000	28397248	0.365535
316250302	14914357.000000	774295	10000.000000	31684	1410	1.000000	31781	1513	1.000000	28444850	0.362786
316274180	14896902.000000	772965	10000.000000	31636	1437	1.000000	31775	1564	1.000000	28492597	0.361547
316252214	14879505.000000	772869	10000.000000	31723	1400	1.000000	31572	1572	1.000000	28539664	0.361832
316259227	14868624.000000	772044	10000.000000	31826	1362	1.000000	31566	1574	1.000000	28587488	0.362163
316289339	14863080.000000	774191	10000.000000	31470	1368	1.000000	31496	1497	1.000000	28634453	0.365544
316271742	14870200.000000	773980	10000.000000	31728	1379	1.000000	31670	1607	1.000000	28681766	0.366658
316255650	14872307.000000	772740	10000.000000	31532	1366	1.000000	31565	1535	1.000000	28728499	0.363805
316272417	14859309.000000	773571	10000.000000	31650	1441	1.000000	31818	1473	1.000000	28774804	0.361428
316275324	14872491.000000	773094	10000.000000	31634	1407	1.000000	31404	1558	1.000000	28821161	0.360728
316276567	14882769.000000	773679	10000.000000	31608	1478	1.000000	31590	1514	1.000000	28867822	0.359274
316251000	14878340.000000	773422	10000.000000	31712	1442	1.000000	31484	1486	1.000000	28914889	0.359005
316270211	14876829.000000	772196	10000.000000	31602	1367	1.000000	31536	1544	1.000000	28961868	0.358261
316266406	14868231.000000	773563	10000.000000	31818	1469	1.000000	31627	1438	1.000000	29008592	0.358469
npatches	nstrain	runtime	dt	init_x	init_y	init_y_blood	init_z	init_S	beta0	beta1	beta2	beta3	mean_beta	B	d	delta	delta_blood	b[0]	mut	m	CTL	c	g	epsilon	k	het	lambda	rho	omega	x_max	patch.dyna	DELTA	A	VA
10000	1	100.000000	0.000100	21900	9499	5000000	0.001000	10000000	7.238883	7.187176	8.531833	8.370912	6	8000000000.000000	0.010000	1.000000	1.000000	800000	0.000050	0.048000	0	0.500000	0.000000	25.000000	6.000000	0.500000	0.001000	0.001000	0.010000	31987	0	10.000000	7.000000	1.000000
sus	inf	inf_blood	z	x[0]	y[0][0]	z[0]	x[1]	y[1][0]	z[1]	S[0]	synchrony
219000000	94990000.000000	5000000	10.000000	21900	9499	0.001000	21900	9499	0.001000	10000000	0.000000
206178305	765220260.000000	39740172	3940.834452	18800	78440	0.394083	18853	78357	0.394083	11870792	0.000000
226721911	550144975.000000	28637377	6324.976263	21055	56309	0.632498	21425	55844	0.632498	14551795	0.000000
265537140	268207984.000000	13960974	7771.013291	25561	27765	0.777101	25532	27709	0.777101	16309183	0.000000
290930033	128707025.000000	6698597	8648.068121	28495	13252	0.864807	28286	13526	0.864807	17271049	0.000000
305173920	61704944.000000	3212714	9180.022116	30082	6564	0.918002	30227	6350	0.918002	17758542	0.000000
312740272	28965388.000000	1506753	9502.664490	31298	3055	0.950266	30916	2931	0.950266	17985939	0.000000
316579466	13208707.000000	687063	9698.354536	31512	1410	0.969835	31448	1486	0.969835	18079715	0.000000
318400463	5837037.000000	304102	9817.045065	31710	598	0.981705	31631	650	0.981705	18107328	0.000000
319223236	2513786.000000	130332	9889.033609	31891	257	0.988903	31955	241	0.988903	18104247	0.000000
319607064	1063039.000000	54907	9932.696323	31871	109	0.993270	31946	106	0.993270	18087361	0.000000
319774928	444867.000000	22920	9959.178767	31968	45	0.995918	32005	46	0.995918	18064512	0.000000
319831099	181534.000000	9474	9975.240980	32050	10	0.997524	32106	26	0.997524	18039070	0.000000
319870036	76053.000000	3941	9722.107081	32125	10	0.998498	32094	9	0.998498	18012708	0.000000
319832816	72785.000000	3681	7356.585468	32205	7	0.649269	32087	6	0.917322	17986195	0.000000
319859825	114131.000000	5881	8083.192816	31945	12	0.787273	32192	17	0.949854	17959719	0.000000
319842860	110964.000000	5872	8787.176913	31841	13	0.870976	31925	12	0.969585	17933560	0.000000
319833867	82045.000000	4317	8930.002944	31714	7	0.921744	31995	6	0.981553	17907352	0.000000
319869508	74503.000000	3807	8140.491372	31931	8	0.952536	32119	3	0.844795	17880844	0.000000
319842842	88462.000000	4673	8185.472616	32013	5	0.971212	31952	8	0.905864	17854644	0.000000
319870660	89475.000000	4603	8530.094509	32123	13	0.982539	31960	3	0.942905	17828499	0.000000
319850220	80576.000000	4091	8500.495422	32133	7	0.973906	32042	6	0.965370	17802021	0.000000
319857532	80818.000000	4192	8325.296681	31836	6	0.676069	31985	11	0.739760	17775973	0.000000
319844523	84156.000000	4268	8314.966257	31961	8	0.803529	31856	13	0.842159	17750009	0.000000
319895906	85707.000000	4508	8413.417257	32127	2	0.875469	32041	9	0.820744	17724148	0.000000
319857580	82276.000000	4229	8461.423329	32042	6	0.911767	31804	18	0.891277	17698014	0.000000
319868664	81765.000000	4189	8317.735784	31970	9	0.946485	31879	12	0.934057	17672031	0.000000
319853834	84207.000000	4395	8341.674137	32089	11	0.967542	31997	6	0.960004	17646114	0.000000
319867612	85627.000000	4342	8451.956600	32131	12	0.980313	31709	6	0.975742	17620214	0.000000
319833934	80682.000000	4196	8429.274209	31979	8	0.988060	31959	4	0.843063	17594624	0.000000
319860417	82886.000000	4257	8320.802657	31834	9	0.922242	31942	7	0.904814	17568679	0.000000
319875580	85004.000000	4501	8399.084917	32003	11	0.819230	31930	7	0.942268	17542776	0.000000
319856308	82871.000000	4319	8445.261333	32099	8	0.890359	32330	11	0.964984	17517340	0.000000
319846822	82390.000000	4248	8388.418708	31956	7	0.933500	31823	5	0.440021	17491444	0.000000
319840188	81353.000000	4193	8323.384907	32157	14	0.959666	31957	10	0.660360	17465701	0.000000
319854654	83582.000000	4380	8324.645470	31725	7	0.890031	31966	16	0.794000	17440097	0.000000
319858334	81900.000000	4344	8352.333772	31709	14	0.933301	32056	3	0.820637	17414436	0.000000
319817382	85016.000000	4442	8388.255266	31905	3	0.956226	32047	13	0.891212	17388881	0.000000
319857701	84398.000000	4334	8419.753097	31968	9	0.706177	32153	11	0.934018	17363335	0.000000
319836313	84354.000000	4333	8437.224028	31707	6	0.646594	32126	9	0.851608	17338000	0.000000
319851722	83617.000000	4334	8418.334667	32013	9	0.785651	32194	11	0.909997	17312439	-1.#IND00
319857410	82956.000000	4262	8407.962114	32050	14	0.869993	31992	13	0.846191	17287026	-1.#IND00
319843091	82772.000000	4338	8373.924867	32102	11	0.921147	32207	15	0.906711	17261327	-1.#IND00
319846471	84139.000000	4328	8412.108236	31960	7	0.890647	31879	10	0.624757	17235799	-0.023871
319843848	84430.000000	4445	8433.826840	31976	9	0.933675	32221	6	0.580903	17210656	-0.018579
319828928	83892.000000	4406	8424.162596	32032	16	0.797223	32048	7	0.530742	17185493	-0.017051
319855289	82536.000000	4212	8384.075958	31982	4	0.877011	31907	11	0.715384	17160332	-0.013091
319846511	82331.000000	4318	8342.305699	31965	8	0.925405	31939	5	0.725314	17135142	-0.010935
319855064	84510.000000	4397	8358.196256	32154	14	0.930421	31973	6	0.569413	17109906	-0.009886
319853006	83969.000000	4292	8418.745588	31787	9	0.957798	31760	9	0.738839	17084845	-0.008571
319826677	82535.000000	4283	8381.224753	31774	3	0.974404	31896	11	0.841600	17059524	-0.003630
319837789	83846.000000	4362	8365.193262	31884	10	0.692785	31820	10	0.773627	17034458	0.000684
319860655	84084.000000	4418	8410.140122	31991	8	0.813667	32022	10	0.624965	17009594	-0.001581
319835916	83590.000000	4261	8447.333453	32077	6	0.886985	32046	8	0.772532	16984762	-0.004792
319821349	82174.000000	4300	8371.402731	31933	9	0.931454	31953	6	0.862036	16959701	-0.003490
319829637	84004.000000	4268	8342.238395	32227	18	0.918691	32048	12	0.642870	16934743	-0.001674
319854004	84616.000000	4432	8393.976030	32023	8	0.849342	31770	5	0.783392	16909806	-0.001968
319845857	83311.000000	4356	8423.865370	31933	14	0.900389	31860	10	0.868622	16884911	-0.000448
319841719	82984.000000	4190	8386.170835	31844	8	0.939584	32123	6	0.920316	16860055	-0.001780
319857745	83925.000000	4384	8371.938256	31970	9	0.801119	32027	9	0.951670	16835229	-0.001640
319843775	83749.000000	4250	8390.579118	31954	7	0.775241	32181	9	0.970687	16810393	-0.001666
319848024	83478.000000	4383	8411.612325	32039	6	0.813151	32057	7	0.982221	16785631	-0.000933
319836093	82854.000000	4336	8411.855415	32154	7	0.886672	31983	7	0.652585	16761032	-0.000866
319861967	82852.000000	4286	8349.638878	31933	8	0.931264	32135	10	0.785238	16736494	0.000392
319854045	84693.000000	4479	8378.549417	32168	7	0.958310	32152	10	0.869742	16712086	0.000772
319848867	82787.000000	4226	8397.618979	32051	9	0.974714	31923	5	0.846159	16687266	0.000487
319857759	82818.000000	4351	8348.529337	31753	10	0.677650	31923	11	0.906692	16662468	0.000497
319839121	83619.000000	4377	8393.065160	32073	8	0.804487	31994	10	0.943406	16638016	0.000642
319840316	84423.000000	4407	8415.052856	31978	8	0.881417	31981	21	0.965675	16613567	0.000998
319870764	83294.000000	4340	8444.703961	31993	13	0.891238	31921	7	0.955898	16588836	0.001182
319852516	81765.000000	4181	8362.923345	32057	9	0.436882	32077	9	0.924481	16564443	0.001577
319851788	82995.000000	4345	8330.542458	31888	8	0.491934	32104	9	0.594576	16540171	0.001722
319856898	82851.000000	4237	8360.841320	31933	11	0.691847	31876	10	0.754101	16515951	0.001844
319854138	84278.000000	4358	8350.627385	31922	17	0.617083	31731	22	0.850857	16491760	0.001702
319833720	84447.000000	4332	8428.481805	31803	10	0.767752	32171	5	0.909541	16467480	0.001771
319845585	83416.000000	4421	8434.818340	31892	5	0.859136	31885	12	0.945135	16442972	0.002903
319829209	81305.000000	4273	8414.520444	31929	15	0.914563	31946	6	0.966723	16418964	0.001868
319831196	82056.000000	4304	8344.223736	31761	8	0.898089	31898	5	0.979817	16394596	0.001759
319850543	84840.000000	4453	8335.816357	32036	12	0.786085	32081	8	0.987758	16370434	0.002318
319847267	85495.000000	4497	8450.705692	31941	13	0.870255	31805	12	0.992575	16346600	0.001896
319846058	82490.000000	4231	8459.827051	31784	6	0.897525	31867	7	0.927203	16322618	0.002331
319851888	82246.000000	4161	8371.746221	32015	9	0.856180	31851	11	0.955847	16298473	0.002344
319862614	83347.000000	4282	8369.439237	31942	7	0.912770	31950	5	0.973220	16274694	0.002220
319852457	83489.000000	4427	8369.201351	31904	6	0.915921	32149	6	0.983757	16250593	0.001987
319844862	85573.000000	4472	8438.165402	31867	6	0.949004	32165	10	0.990148	16226618	0.002320
319868120	82972.000000	4399	8453.263112	32041	12	0.898535	32105	6	0.994025	16202774	0.002241
319844262	82144.000000	4183	8389.615876	31991	13	0.938459	32041	9	0.996376	16178911	0.002783
319839788	82644.000000	4333	8363.011029	32210	8	0.962674	31971	18	0.811799	16154950	0.003381
319836747	84559.000000	4455	8377.573375	31948	7	0.574602	32026	8	0.885852	16131377	0.003662
319863286	83428.000000	4218	8421.756126	31842	9	0.648188	32111	7	0.930766	16107889	0.003362
319834045	82955.000000	4339	8367.285150	31830	9	0.786618	31867	13	0.958008	16084242	0.003592
319857780	83243.000000	4317	8364.530688	31971	8	0.870579	32039	4	0.974531	16060964	0.003612
319834163	85556.000000	4446	8413.754806	31828	5	0.857686	31755	7	0.792137	16037666	0.003606
319876776	82711.000000	4385	8459.551314	32104	11	0.830358	31789	5	0.796338	16014227	0.003801
319866562	82436.000000	4294	8359.153784	32025	9	0.897108	31967	15	0.876474	15990631	0.003688
319829647	84063.000000	4452	8373.792171	31889	9	0.937594	32009	3	0.925079	15967168	0.003384
319845854	83923.000000	4415	8406.390809	32200	8	0.962149	32036	13	0.954559	15943669	0.003093
319855159	84438.000000	4407	8406.278119	31930	11	0.977043	31921	11	0.804770	15920112	0.002906
319833741	83631.000000	4373	8449.793057	31901	4	0.986076	32183	7	0.471762	15896620	0.002268
319853844	81066.000000	4250	8390.626709	32038	13	0.991555	32162	12	0.679611	15873235	0.002135
npatches	nstrain	runtime	dt	init_x	init_y	init_y_blood	init_z	init_S	beta0	beta1	beta2	beta3	mean_beta	B	d	delta	delta_blood	b[0]	mut	m	CTL	c	g	epsilon	k	het	lambda	rho	omega	x_max	patch.dyna	DELTA	A	VA
10000	1	100.000000	0.000100	21900	9499	5000000	0.001000	10000000	6.463479	4.112860	6.174875	4.983914	6	8000000000.000000	0.010000	1.000000	1.000000	800000	0.000050	0.048000	0	0.500000	0.000000	25.000000	7.000000	0.500000	0.001000	0.001000	0.010000	31987	0	10.000000	7.000000	1.000000
sus	inf	inf_blood	z	x[0]	y[0][0]	z[0]	x[1]	y[1][0]	z[1]	S[0]	synchrony
219000000	94990000.000000	5000000	10.000000	21900	9499	0.001000	21900	9499	0.001000	10000000	0.000000
215248749	667614815.000000	34696050	3940.834452	20863	67455	0.394083	24105	64428	0.394083	11787624	0.000000
246513213	391614308.000000	20383985	6324.976263	24290	39738	0.632498	26647	37341	0.632498	14078778	0.000000
286663794	148148322.000000	7710908	7771.013291	28218	15035	0.777101	29635	14134	0.777101	15309991	0.000000
307932455	48657456.000000	2534262	8648.068121	30618	4936	0.864807	31330	4542	0.864807	15795341	0.000000
316406514	13560303.000000	706261	9180.022116	31499	1366	0.918002	31755	1198	0.918002	15936878	0.000000
319039156	3186260.000000	165488	9502.664490	31988	334	0.950266	31858	286	0.950266	15956945	0.000000
319708659	649844.000000	33713	9698.354536	31935	76	0.969835	32087	44	0.969835	15943026	0.000000
319831472	121413.000000	6337	9814.450169	32164	12	0.981705	32203	9	0.981705	15920968	0.000000
319843155	55151.000000	2891	5695.514907	31924	6	0.641847	32102	5	0.732606	15897623	0.000000
319851271	126498.000000	6598	6792.172440	31883	13	0.782772	32037	9	0.783082	15874333	0.000000
319850275	106575.000000	5480	8020.790132	31915	9	0.868246	32211	11	0.868434	15851416	0.000000
319843625	60591.000000	3079	7473.011173	32020	9	0.719798	31919	12	0.576495	15828300	0.000000
319851418	83373.000000	4237	6676.923824	31972	5	0.797384	32183	3	0.467274	15805115	0.000000
319840921	86504.000000	4549	7626.717840	31935	10	0.877109	32026	14	0.676890	15782222	0.000000
319842861	65418.000000	3383	7246.787360	32006	6	0.603070	31909	12	0.691441	15758871	0.000000
319844413	79172.000000	4167	6963.989775	31853	5	0.581025	31897	13	0.498392	15735645	0.000000
319846565	77448.000000	3998	7467.935079	32026	8	0.745882	31823	8	0.695763	15712379	0.000000
319862464	70358.000000	3608	7111.153358	31881	7	0.845871	32153	5	0.571679	15688968	0.000000
319851024	76130.000000	3875	7140.504636	31710	8	0.728124	32056	3	0.600591	15665684	0.000000
319868832	74983.000000	3948	7320.262206	32066	4	0.835101	32076	5	0.272141	15642755	0.000000
319840849	73425.000000	3836	7192.695862	32030	8	0.556540	31758	7	0.558537	15619477	0.000000
319851517	74543.000000	3856	7165.770050	31906	7	0.571473	31871	6	0.684150	15596437	0.000000
319837503	74475.000000	3893	7223.458323	31887	3	0.731045	32069	8	0.808430	15573284	0.000000
319879080	72987.000000	3827	7213.615677	32058	8	0.836873	31981	6	0.530412	15550263	0.000000
319857641	74673.000000	3963	7170.088371	32042	7	0.851760	31875	6	0.715184	15527569	0.000000
319850053	75228.000000	3873	7280.843369	31916	9	0.866075	31957	5	0.827253	15504722	0.000000
319864675	74122.000000	3849	7212.435235	31992	8	0.630259	31803	10	0.895225	15481959	0.000000
319872278	73247.000000	3786	7216.624424	32098	4	0.619642	31768	9	0.936451	15459352	0.000000
319847493	74289.000000	3806	7174.010707	32079	8	0.769304	31792	7	0.961456	15436520	0.000000
319871254	74095.000000	3733	7220.960314	31923	8	0.822589	32029	7	0.795542	15413797	0.000000
319841008	74707.000000	3841	7218.419570	31868	5	0.643190	32018	7	0.874707	15391237	0.000000
319864637	74720.000000	3734	7229.576828	31861	6	0.564859	31961	12	0.510962	15368480	0.000000
319880968	74087.000000	3950	7188.241977	32173	7	0.736077	32015	3	0.580265	15345750	0.000000
319848654	74168.000000	3872	7203.315523	31906	9	0.829472	32157	5	0.745421	15322830	0.000000
319864327	74400.000000	3897	7223.014640	32157	10	0.760685	31956	10	0.845592	15300174	0.000000
319851024	73669.000000	3839	7184.128024	32180	4	0.519283	31833	5	0.523392	15277728	0.000000
319856367	74752.000000	3829	7173.386473	32253	3	0.708434	32009	7	0.426208	15254882	0.000000
319863309	73542.000000	3878	7171.623231	32081	9	0.823159	31882	7	0.443380	15232478	0.000000
319838993	75531.000000	3958	7253.445420	31851	4	0.892742	32123	9	0.643276	15209992	0.000000
319870862	73740.000000	3872	7223.876029	31931	7	0.934945	32011	5	0.500056	15187852	-1.#IND00
319847166	73082.000000	3785	7189.835486	31854	6	0.779514	32075	9	0.696772	15165423	-1.#IND00
319861062	74531.000000	3765	7196.526051	31851	8	0.656607	31848	8	0.629521	15142865	-0.003152
319872567	73141.000000	3761	7241.013860	31839	10	0.774131	32069	6	0.741996	15120636	-0.007975
319852891	72917.000000	3853	7109.679740	31892	5	0.863005	32150	11	0.510236	15098603	-0.004714
319881623	76748.000000	3943	7199.605853	32067	3	0.734022	32079	8	0.506631	15076546	-0.007995
319853335	73027.000000	3739	7298.970109	31956	8	0.656400	31985	9	0.295006	15054588	-0.006311
319848130	74078.000000	3846	7169.517822	32010	10	0.791599	31998	8	0.567836	15032711	-0.005907
319845933	75409.000000	3952	7192.494468	32006	4	0.789293	31946	15	0.737883	15010440	-0.005432
319866533	72854.000000	3846	7235.289489	32067	11	0.763111	32242	7	0.797243	14988392	-0.004111
319853255	74715.000000	3784	7158.519293	31705	4	0.856321	32049	7	0.600862	14966136	-0.003447
319876862	75276.000000	3954	7265.090776	32116	9	0.904693	31979	5	0.467849	14944354	-0.003241
319844997	72417.000000	3860	7155.562167	32037	7	0.940463	32130	8	0.660412	14922349	-0.003748
319846946	74261.000000	3830	7180.720972	31812	9	0.756946	32070	2	0.644034	14900523	0.000186
319858653	75357.000000	3921	7238.095619	31881	9	0.841258	31860	10	0.389179	14878253	0.000703
319848544	74383.000000	3726	7273.939093	32018	12	0.903719	32249	4	0.629523	14856295	0.000704
319851984	72352.000000	3761	7134.743842	32220	6	0.472570	31900	10	0.696487	14834430	-0.000370
319847898	75205.000000	3919	7172.378705	31739	9	0.680102	32017	2	0.615023	14812582	-0.001436
319856748	74343.000000	3818	7276.661846	31885	8	0.805974	32089	3	0.691147	14790927	-0.001621
319867008	72662.000000	3886	7138.643844	32141	8	0.882319	31970	4	0.800205	14769135	-0.002533
319843143	76403.000000	3873	7210.253406	31982	8	0.928624	31793	8	0.878820	14747534	-0.002782
319848250	74393.000000	3803	7268.881217	31882	9	0.745812	32106	4	0.732378	14725858	-0.003555
319859216	72842.000000	3802	7164.059773	32093	3	0.595445	31959	5	0.800714	14704346	-0.002780
319870636	75093.000000	3909	7196.735951	31862	6	0.675208	32016	6	0.879128	14682773	-0.002961
319841685	73216.000000	3836	7226.894591	31965	5	0.730780	31862	8	0.831615	14661290	-0.002333
319851409	73735.000000	3763	7170.209078	31729	7	0.836712	32035	7	0.835982	14639574	-0.002384
319846968	74382.000000	3901	7242.718728	31764	16	0.900962	31903	7	0.900519	14618266	-0.001511
319848003	73690.000000	3755	7206.721671	31839	5	0.725696	31938	3	0.745851	14596647	-0.001339
319884589	74249.000000	3775	7144.384536	31950	3	0.389514	31962	7	0.845853	14575034	-0.004247
319874179	74598.000000	3865	7254.594153	32150	9	0.629726	32190	12	0.451092	14553764	-0.004101
319854043	73365.000000	3863	7204.852657	32242	7	0.775420	31947	4	0.643949	14532459	-0.004336
319847291	74026.000000	3848	7162.970618	31984	8	0.797646	32061	8	0.784047	14511084	-0.003384
319861497	74527.000000	3908	7191.003035	31900	5	0.870763	31833	6	0.522391	14489496	-0.003105
319867909	74009.000000	3808	7199.383294	31973	6	0.432952	31990	12	0.710319	14468333	-0.003737
319869628	74793.000000	3883	7240.263874	31889	8	0.656072	32071	2	0.772724	14447256	-0.003430
319864603	73427.000000	3931	7154.176157	32213	10	0.399889	32066	8	0.447681	14425951	-0.003697
319843213	75204.000000	3978	7211.544918	31688	8	0.567685	31950	6	0.610506	14404760	-0.003585
319869920	73461.000000	3794	7210.085612	31897	15	0.600691	32141	9	0.596144	14383382	-0.003486
319836301	74387.000000	3943	7180.777730	31977	10	0.695367	32062	8	0.607426	14362282	-0.003559
319860908	73879.000000	3871	7229.504616	32025	4	0.764813	32148	9	0.741553	14341310	-0.004233
319851337	74119.000000	3863	7157.045932	32095	5	0.621088	32035	4	0.707389	14320122	-0.004059
319848372	75303.000000	3923	7229.477597	31838	11	0.606279	31995	6	0.778595	14299092	-0.003930
319864295	72720.000000	3813	7223.161129	31992	5	0.761199	32105	6	0.705686	14278070	-0.004459
319861462	74428.000000	3938	7201.883590	31936	7	0.644102	32011	6	0.463748	14256908	-0.004265
319823249	74362.000000	3823	7195.097025	32003	13	0.555759	31851	3	0.674751	14235761	-0.004090
319851443	73278.000000	3758	7173.139592	32108	3	0.700880	32012	5	0.651821	14215169	-0.004087
319847461	74989.000000	3850	7225.988047	32085	9	0.818577	32069	6	0.735272	14194246	-0.003698
319851363	73996.000000	3859	7225.462079	32024	4	0.719065	31978	10	0.755760	14173425	-0.003574
319867878	73988.000000	3916	7180.860306	32121	7	0.401571	32005	5	0.544321	14152473	-0.003157
319855431	74540.000000	3862	7239.157361	31885	6	0.379610	32174	9	0.723620	14131712	-0.003092
319859585	73566.000000	3762	7169.948353	31815	8	0.623719	31791	8	0.492278	14111280	-0.003036
319856737	74548.000000	3941	7165.838530	31725	6	0.771777	32049	6	0.692055	14090512	-0.002969
319858366	73903.000000	3749	7256.566380	32000	8	0.861577	31894	6	0.813224	14069679	-0.002522
319859414	73457.000000	3755	7139.349937	32000	7	0.916044	32101	7	0.826176	14049158	-0.002123
319824116	75778.000000	3932	7244.148897	32135	6	0.949078	31921	10	0.866366	14028454	-0.002088
319866319	73967.000000	3771	7260.569705	31951	15	0.845695	31909	6	0.918948	14008205	-0.002110
319833895	73913.000000	3911	7134.438326	32000	6	0.857166	32072	9	0.801635	13987647	-0.002245
319832402	74485.000000	3763	7208.199938	32118	10	0.848353	32289	6	0.879687	13967046	-0.001923
319845739	73313.000000	3739	7169.352037	32082	12	0.671429	32012	9	0.927027	13946632	-0.001703
319847605	75257.000000	3801	7175.330909	31891	6	0.629098	31999	8	0.632707	13926421	-0.002500
npatches	nstrain	runtime	dt	init_x	init_y	init_y_blood	init_z	init_S	beta0	beta1	beta2	beta3	mean_beta	B	d	delta	delta_blood	b[0]	mut	m	CTL	c	g	epsilon	k	het	lambda	rho	omega	x_max	patch.dyna	DELTA	A	VA
10000	1	100.000000	0.000100	21900	9499	5000000	0.001000	10000000	4.587708	8.232520	8.649795	4.694050	6	8000000000.000000	0.010000	1.000000	1.000000	800000	0.000050	0.048000	0	0.500000	0.000000	25.000000	8.000000	0.500000	0.001000	0.001000	0.010000	31987	0	10.000000	7.000000	1.000000
sus	inf	inf_blood	z	x[0]	y[0][0]	z[0]	x[1]	y[1][0]	z[1]	S[0]	synchrony
219000000	94990000.000000	5000000	10.000000	21900	9499	0.001000	21900	9499	0.001000	10000000	0.000000
225779004	571154041.000000	29688909	3940.834452	24276	55727	0.394083	19932	59740	0.394083	11676814	0.000000
265379424	267030758.000000	13910359	6324.976263	27682	25990	0.632498	24588	28286	0.632498	13566413	0.000000
302650953	71355354.000000	3714512	7771.013291	30615	6759	0.777101	29578	7539	0.777101	14348684	0.000000
316423843	13295197.000000	692973	8648.068121	31735	1254	0.864807	31514	1495	0.864807	14534975	0.000000
319413327	1714242.000000	89193	9180.022116	31798	176	0.918002	32013	190	0.918002	14547915	0.000000
319814829	165303.000000	8774	9502.664490	31951	17	0.950266	31823	16	0.950266	14530358	0.000000
319852101	51582.000000	2697	4236.244113	32080	5	0.216003	31952	2	0.704777	14509115	0.000000
319826914	140147.000000	7202	6063.662433	32061	17	0.509468	32004	16	0.820941	14487848	0.000000
319855822	87832.000000	4624	7537.670167	31940	3	0.686335	31976	18	0.891396	14466696	0.000000
319868518	58353.000000	3018	5394.316621	32000	6	0.508638	32009	6	0.753184	14445266	0.000000
319845656	87153.000000	4532	6402.160462	31881	12	0.701978	32198	14	0.850301	14424176	0.000000
319855437	60789.000000	3116	6578.930351	31861	2	0.819243	31799	4	0.672817	14403104	0.000000
319874512	73284.000000	3759	5889.406279	32342	8	0.633838	32002	7	0.626586	14381943	0.000000
319838826	70785.000000	3622	6586.788413	32016	10	0.241116	32018	3	0.773516	14360941	0.000000
319858471	66048.000000	3403	6075.468348	32011	9	0.358159	31974	6	0.725018	14339876	0.000000
319849464	71015.000000	3646	6322.827220	31913	4	0.524111	31868	8	0.762362	14318813	0.000000
319872860	66203.000000	3451	6272.521475	31840	8	0.510789	31949	8	0.787808	14297934	0.000000
319871147	70197.000000	3675	6192.399902	31834	10	0.412262	31999	7	0.858572	14276729	0.000000
319852507	67111.000000	3466	6306.199858	31925	7	0.562975	32210	9	0.362340	14255820	0.000000
319879492	67697.000000	3460	6220.023746	31752	6	0.734934	32134	9	0.595952	14235139	0.000000
319856365	68783.000000	3594	6316.433296	31849	7	0.628665	31936	4	0.754935	14214160	0.000000
319843965	67665.000000	3563	6219.080727	32128	6	0.489584	31925	12	0.775644	14193441	0.000000
319867471	69040.000000	3655	6222.704470	32051	4	0.690421	31959	1	0.631072	14172517	0.000000
319850172	67108.000000	3512	6243.743118	31972	6	0.812233	31990	9	0.695676	14151584	0.000000
319847836	68742.000000	3563	6228.780177	32210	5	0.754528	32081	13	0.414863	14130508	0.000000
319844832	68329.000000	3526	6291.809401	32169	3	0.773936	32242	8	0.485100	14109669	0.000000
319840008	68817.000000	3536	6216.694902	32022	7	0.729538	32264	4	0.687701	14088979	0.000000
319839481	67644.000000	3437	6293.086788	31858	4	0.707643	32010	13	0.512771	14068267	0.000000
319850170	69510.000000	3551	6236.953505	32027	6	0.638253	31918	7	0.597735	14047340	0.000000
319844748	67090.000000	3543	6280.214267	31937	7	0.629030	32134	6	0.389466	14026772	0.000000
319839891	68970.000000	3671	6247.240501	31993	6	0.774998	32113	8	0.522190	14006012	0.000000
319868391	67720.000000	3433	6279.101611	31944	11	0.653851	31644	8	0.710197	13985516	0.000000
319873887	68654.000000	3621	6223.966136	32008	4	0.358224	32144	8	0.824228	13964957	0.000000
319867121	67910.000000	3555	6260.418108	32053	16	0.364534	32238	10	0.893390	13944309	0.000000
319853850	68680.000000	3583	6200.656850	32024	9	0.567257	32121	5	0.656567	13923897	0.000000
319856362	68552.000000	3600	6271.570903	32064	3	0.737531	32152	11	0.638288	13903528	0.000000
319857038	67908.000000	3581	6271.939097	32062	6	0.785948	31880	10	0.524781	13882919	0.000000
319840851	68017.000000	3520	6171.379232	31917	6	0.870172	31964	7	0.547071	13862634	0.000000
319876283	68220.000000	3486	6306.300051	31772	3	0.771524	32276	5	0.677432	13842128	0.000000
319841240	68512.000000	3492	6213.096389	31865	5	0.788529	32134	8	0.804355	13821891	-1.#IND00
319846171	68575.000000	3652	6289.916328	31805	14	0.790700	31810	6	0.716418	13801735	-1.#IND00
319851399	66745.000000	3452	6208.458972	31963	1	0.411480	32103	9	0.828001	13781579	-1.#IND00
319822712	68741.000000	3589	6243.749138	31885	8	0.635052	31784	3	0.336128	13761387	0.007529
319839443	69078.000000	3559	6292.332081	32047	10	0.598723	31879	17	0.597346	13741382	0.006879
319840827	67036.000000	3509	6234.248914	32094	3	0.756616	31920	3	0.518976	13721135	0.004392
319846436	67946.000000	3605	6257.954273	31889	9	0.569153	31851	8	0.708248	13700951	0.003723
319862681	68050.000000	3563	6285.008893	31870	6	0.738682	32021	3	0.689726	13680805	0.005203
319848906	68445.000000	3561	6235.274816	31930	6	0.754784	32053	10	0.268649	13660760	0.006742
319852296	68512.000000	3540	6276.052014	31908	9	0.620939	31806	8	0.435401	13640766	0.001985
319833484	67805.000000	3553	6270.554410	32061	8	0.607316	31996	2	0.657558	13620589	0.004464
319867056	66594.000000	3506	6191.261262	31876	5	0.296181	32049	8	0.550981	13600418	0.006355
319856604	69505.000000	3621	6238.245999	32072	6	0.573118	31918	7	0.727659	13580490	0.005543
319851512	67324.000000	3586	6271.486244	31976	7	0.741086	32018	14	0.547778	13560405	0.004712
319853401	67776.000000	3500	6159.411026	31893	11	0.576951	31853	6	0.625605	13540519	0.006055
319858644	69023.000000	3581	6258.504747	32030	7	0.464993	31971	3	0.641015	13520827	0.010253
319852223	67269.000000	3585	6298.757478	32165	11	0.449586	32085	3	0.568446	13500715	0.009052
319845545	68831.000000	3565	6197.780374	31926	10	0.277417	31979	9	0.738253	13480940	0.008271
319853145	67358.000000	3457	6268.849827	31992	5	0.561737	32136	5	0.795829	13461473	0.006345
319851334	68142.000000	3494	6280.402194	32130	5	0.516940	31903	8	0.876166	13441855	0.005019
319880185	67919.000000	3585	6214.462598	32076	4	0.268388	32016	7	0.791387	13422038	0.004960
319833826	68583.000000	3567	6269.828410	31913	9	0.486811	31811	3	0.621553	13402148	0.005020
319865710	67630.000000	3529	6196.267698	32022	9	0.651516	31766	9	0.731969	13382566	0.005428
319838323	68528.000000	3612	6285.986111	31962	5	0.709358	32063	12	0.837433	13362913	0.004101
319849038	68210.000000	3555	6202.084111	31932	13	0.533897	32088	12	0.843042	13343433	0.007210
319887138	69155.000000	3447	6289.446837	32083	6	0.505724	32012	10	0.661937	13323771	0.006335
319856433	66064.000000	3338	6249.217674	31869	10	0.700210	31961	6	0.627133	13304092	0.005994
319850361	69253.000000	3605	6201.392100	31965	5	0.818170	31928	9	0.772716	13284657	0.004191
319875014	67046.000000	3425	6246.852441	31878	8	0.778682	31910	2	0.527581	13265312	0.005140
319861058	68961.000000	3629	6232.661449	31999	6	0.459394	32299	11	0.518173	13245896	0.004169
319862285	67856.000000	3554	6307.340031	31954	4	0.576372	31891	8	0.707761	13226733	0.003450
319858256	67728.000000	3544	6199.372047	31970	9	0.648170	32112	9	0.630554	13207466	0.003488
319867093	68378.000000	3566	6310.979230	32005	8	0.755269	31824	10	0.600482	13188182	0.003294
319839853	68032.000000	3536	6186.790635	32070	6	0.788707	31729	3	0.542778	13169110	0.002390
319844602	69346.000000	3607	6283.484475	32177	7	0.799235	32081	4	0.706644	13149868	0.002514
319857197	67858.000000	3531	6261.938624	32200	5	0.684198	32049	9	0.622519	13130499	0.002464
319838405	67624.000000	3608	6238.767776	31956	6	0.730128	32021	9	0.279467	13111035	0.002451
319866245	68183.000000	3501	6168.683180	31967	8	0.639813	31848	7	0.500752	13091843	0.002205
319857894	69145.000000	3598	6281.834512	31916	8	0.708879	32131	15	0.483239	13072468	0.002059
319859642	67396.000000	3521	6233.851302	32207	6	0.351395	31873	12	0.686573	13053368	0.002897
319840443	68171.000000	3478	6262.574263	31886	9	0.606606	32121	9	0.800654	13034231	0.002870
319874038	69369.000000	3645	6306.516858	32025	5	0.466676	32063	4	0.544580	13015104	0.002262
319862270	66588.000000	3497	6183.911627	32058	8	0.676527	31781	7	0.723778	12995878	0.002450
319856647	69518.000000	3569	6243.831820	31896	3	0.727429	31634	6	0.710586	12976750	0.002530
319834335	66347.000000	3443	6200.126678	31878	9	0.611504	31912	4	0.606161	12957858	0.002083
319867657	70024.000000	3658	6246.095187	32186	7	0.528046	31984	5	0.403996	12938759	0.001458
319853819	67707.000000	3548	6251.867492	32319	7	0.706407	31986	9	0.524534	12919783	0.001560
319878809	68730.000000	3580	6292.091824	31964	7	0.769209	32165	10	0.711619	12900979	0.001330
319872836	66751.000000	3517	6215.779204	32164	5	0.764841	31851	5	0.825090	12881760	0.001466
319862877	68781.000000	3669	6229.819229	31949	10	0.532349	31951	10	0.855944	12862681	0.001043
319847638	68594.000000	3646	6278.318029	32121	6	0.576894	32157	8	0.779182	12843882	0.001444
319851531	68042.000000	3547	6292.855463	31827	7	0.600156	31753	18	0.708621	12825049	0.001242
319872762	68139.000000	3485	6192.047371	32228	4	0.737005	32021	8	0.752897	12806235	0.001492
319860021	68501.000000	3648	6338.321312	32264	3	0.769327	32084	13	0.850127	12787516	0.001276
319870571	66916.000000	3493	6186.562218	31884	7	0.533669	32088	7	0.546542	12768829	0.001250
319859140	69304.000000	3554	6257.167550	31730	9	0.687386	32147	2	0.569327	12750096	0.000969
319855764	68958.000000	3669	6300.894164	31853	4	0.758582	31933	3	0.702527	12731423	0.000777
319832262	67610.000000	3458	6256.548381	32085	6	0.522129	31790	9	0.561346	12712918	0.000352
319862528	69639.000000	3630	6143.510272	31852	8	0.331076	32109	7	0.622487	12694212	0.000413
319894302	67904.000000	3552	6363.015469	31928	6	0.440396	31946	14	0.350704	12675489	0.000941
npatches	nstrain	runtime	dt	init_x	init_y	init_y_blood	init_z	init_S	beta0	beta1	beta2	beta3	mean_beta	B	d	delta	delta_blood	b[0]	mut	m	CTL	c	g	epsilon	k	het	lambda	rho	omega	x_max	patch.dyna	DELTA	A	VA
10000	1	100.000000	0.000100	21900	9499	5000000	0.001000	10000000	4.372808	6.585184	7.112664	5.021682	6	8000000000.000000	0.010000	1.000000	1.000000	800000	0.000050	0.048000	0	0.500000	0.000000	25.000000	9.000000	0.500000	0.001000	0.001000	0.010000	31987	0	10.000000	7.000000	1.000000
sus	inf	inf_blood	z	x[0]	y[0][0]	z[0]	x[1]	y[1][0]	z[1]	S[0]	synchrony
219000000	94990000.000000	5000000	10.000000	21900	9499	0.001000	21900	9499	0.001000	10000000	0.000000
233888785	497548947.000000	25883597	3940.834452	25342	48247	0.394083	22675	50022	0.394083	11600519	0.000000
279792222	182234295.000000	9495038	6324.976263	29127	17208	0.632498	27673	18555	0.632498	13171994	0.000000
311616456	32202382.000000	1682175	7771.013291	31384	3120	0.777101	31324	3382	0.777101	13653630	0.000000
319044443	3114912.000000	162112	8648.068121	32014	294	0.864807	32043	333	0.864807	13711126	0.000000
319815241	178266.000000	9357	9180.022116	32042	16	0.918002	32275	23	0.918002	13697397	0.000000
319858123	55389.000000	2843	3341.190069	32165	3	0.158968	32122	2	0.369362	13677218	0.000000
319842754	143248.000000	7379	5749.598392	32091	22	0.489895	32042	20	0.617504	13657578	0.000000
319862612	62006.000000	3224	6976.218573	32127	9	0.690609	32076	11	0.768007	13637815	0.000000
319839751	71972.000000	3758	4692.381525	32055	9	0.463099	31999	8	0.390537	13617727	0.000000
319855193	74331.000000	3899	6293.279033	31775	11	0.419756	31743	6	0.630347	13597908	0.000000
319885272	59573.000000	3031	5008.038540	31931	4	0.488147	32186	5	0.775797	13577762	0.000000
319874201	72240.000000	3733	5869.490369	31967	6	0.603663	31743	11	0.864015	13557850	0.000000
319841831	59048.000000	3029	5399.780173	32118	10	0.424866	31911	8	0.278378	13538275	0.000000
319847565	69568.000000	3667	5607.719898	31934	8	0.651168	31931	4	0.562319	13518247	0.000000
319849203	61446.000000	3208	5572.661524	32068	6	0.545309	32289	10	0.681546	13498473	0.000000
319867609	66504.000000	3470	5559.041900	31914	3	0.211115	31915	5	0.338306	13478785	0.000000
319840770	63778.000000	3366	5586.612431	31991	3	0.394825	32036	3	0.404493	13458661	0.000000
319856167	63899.000000	3277	5507.123063	32285	1	0.519478	32167	5	0.408695	13438784	0.000000
319843570	64807.000000	3362	5534.744189	32071	5	0.470775	31854	8	0.641360	13419165	0.000000
319895312	64793.000000	3323	5585.159943	32221	4	0.469969	32049	5	0.782477	13399443	0.000000
319863385	65208.000000	3357	5555.886247	32005	2	0.339571	31934	6	0.868067	13379835	0.000000
319865881	63588.000000	3286	5603.425027	32110	4	0.546569	32016	7	0.643196	13360190	0.000000
319844081	64474.000000	3298	5539.700771	31953	11	0.554203	32015	5	0.759546	13340686	0.000000
319863200	63557.000000	3312	5563.187675	32068	8	0.538458	32069	4	0.854159	13320963	0.000000
319855482	64040.000000	3424	5525.548775	31921	7	0.419176	31974	4	0.911544	13301309	0.000000
319857919	64364.000000	3342	5600.405860	31869	6	0.477433	32041	10	0.946349	13281491	0.000000
319864377	64256.000000	3290	5484.805321	31760	4	0.383562	31908	9	0.651631	13261797	0.000000
319835040	63768.000000	3360	5586.320373	32048	1	0.299801	32269	8	0.788706	13242428	0.000000
319877160	64699.000000	3269	5524.780782	32011	5	0.535059	32036	6	0.648040	13223189	0.000000
319849381	63946.000000	3386	5596.270164	32052	4	0.471158	32021	4	0.477529	13203948	0.000000
319837039	65107.000000	3410	5524.841281	31968	7	0.474903	31818	9	0.461841	13184589	0.000000
319849498	64004.000000	3327	5578.431411	31927	9	0.500490	31897	4	0.673594	13165199	0.000000
319872733	64684.000000	3280	5523.439117	31874	10	0.697036	31785	12	0.560064	13146033	0.000000
319844194	64218.000000	3398	5631.875884	32132	2	0.332347	31859	2	0.335729	13126468	0.000000
319858507	63252.000000	3309	5451.944921	32281	9	0.415593	32248	5	0.366952	13107091	0.000000
319852866	67056.000000	3509	5600.975794	32073	3	0.436223	32262	5	0.518415	13087781	0.000000
319869782	62840.000000	3273	5580.003969	32189	5	0.602712	31785	4	0.659128	13068607	0.000000
319846916	64340.000000	3412	5555.246097	31951	10	0.643609	31979	7	0.703777	13049454	0.000000
319852541	64127.000000	3394	5560.740693	31885	5	0.352265	32042	9	0.820334	13030521	0.000000
319859940	64892.000000	3319	5493.474213	32079	3	0.607134	32064	7	0.844936	13011495	-1.#IND00
319840117	64023.000000	3377	5594.917427	31966	8	0.540152	32002	2	0.584439	12992320	-1.#IND00
319864940	65110.000000	3387	5518.061343	31863	3	0.513325	32007	10	0.630643	12973450	-1.#IND00
319838262	63538.000000	3351	5609.723621	32092	4	0.448176	32061	4	0.327257	12954396	0.000583
319859791	65880.000000	3433	5545.123655	32144	8	0.422812	31760	11	0.256485	12935236	-0.004814
319825282	62317.000000	3320	5607.004327	31988	1	0.615736	31825	8	0.549041	12916013	-0.001914
319847585	65701.000000	3416	5539.864747	32050	3	0.696891	31969	8	0.540434	12897022	-0.005857
319864010	64011.000000	3291	5632.117805	32036	7	0.327012	31890	3	0.721263	12877885	-0.008298
319854632	64581.000000	3301	5531.948576	31779	5	0.484168	31817	4	0.830939	12858817	-0.008873
319855093	63853.000000	3438	5589.653640	32097	6	0.492659	31986	7	0.897461	12839782	-0.009262
319845640	63830.000000	3349	5561.202329	31990	6	0.505149	32011	7	0.707943	12821059	-0.008919
319852480	64908.000000	3273	5568.510467	32109	5	0.699861	31924	13	0.444277	12802068	-0.006984
319865850	64456.000000	3393	5525.516180	32009	6	0.313228	32177	4	0.662941	12783614	-0.006636
319873161	64370.000000	3301	5546.115292	31962	3	0.555902	32065	5	0.708272	12764898	-0.006393
319847125	63704.000000	3364	5615.498231	32037	7	0.590874	31949	5	0.823060	12745935	-0.006062
319851005	65366.000000	3386	5544.499427	32157	2	0.473672	32049	8	0.823472	12727219	-0.005276
319843150	64539.000000	3463	5594.305249	32022	8	0.665512	32009	3	0.582296	12708386	-0.005769
319876624	63663.000000	3375	5541.180233	32030	5	0.509871	31868	10	0.482813	12689889	-0.005427
319873956	65256.000000	3447	5568.101848	31894	2	0.692965	32194	8	0.570044	12671086	-0.004387
319871679	63429.000000	3290	5527.793531	32083	5	0.263367	32024	4	0.280887	12652598	-0.004186
319870119	66397.000000	3387	5623.499774	32203	7	0.345108	32053	5	0.549588	12633965	-0.003769
319848206	62779.000000	3282	5479.454349	32071	8	0.418587	32030	8	0.650083	12615513	-0.004066
319832600	66516.000000	3418	5638.397093	31918	10	0.614615	31945	10	0.503480	12596815	-0.001987
319834484	62788.000000	3274	5429.721404	32002	8	0.329805	31879	7	0.519127	12578327	-0.002320
319839025	66093.000000	3511	5684.639340	31780	10	0.479612	31943	5	0.638109	12559887	-0.001761
319841228	62815.000000	3217	5451.779667	31913	6	0.348161	31917	6	0.172135	12541502	-0.000937
319854281	65915.000000	3406	5614.826784	32158	5	0.321130	31889	5	0.497881	12523124	-0.001446
319878967	62876.000000	3240	5477.228897	32036	6	0.588250	32074	4	0.645666	12504760	-0.000767
319852802	65411.000000	3420	5572.843088	31899	5	0.600521	31996	6	0.689862	12486509	-0.000927
319840204	64514.000000	3300	5616.342650	32279	2	0.373465	31777	5	0.439121	12468279	-0.001080
319865790	65130.000000	3394	5550.870083	32149	5	0.377045	31828	4	0.411326	12450138	-0.001389
319866969	63600.000000	3337	5577.795050	31914	2	0.500182	31839	11	0.642955	12431657	-0.001136
319860437	63800.000000	3308	5529.600510	32095	4	0.455265	31909	13	0.783444	12413415	-0.000734
319851914	65474.000000	3434	5591.206252	31944	4	0.575557	31806	8	0.585427	12395266	-0.000938
319850270	63816.000000	3233	5537.433476	31931	6	0.493134	31924	10	0.399253	12377024	-0.000955
319846269	65114.000000	3401	5566.687128	32208	3	0.635106	31979	2	0.635633	12358712	-0.000787
319849601	64098.000000	3282	5595.487952	31968	5	0.572250	31648	4	0.670176	12340647	-0.000730
319868875	65551.000000	3398	5545.504775	31982	7	0.393022	31952	5	0.641559	12322574	0.000224
319842135	63465.000000	3256	5546.589463	32021	6	0.631854	31886	3	0.781020	12304505	0.000541
319842418	65153.000000	3193	5544.064673	32021	7	0.567949	32268	5	0.715377	12286720	-0.000494
319860951	63446.000000	3328	5632.478413	32183	2	0.538215	32047	4	0.628557	12268856	-0.000319
319867952	64864.000000	3391	5495.306612	32205	3	0.350710	31944	12	0.721470	12250728	-0.000277
319838846	64066.000000	3350	5602.914147	32038	6	0.394187	31903	2	0.196362	12232854	-0.000099
319870051	64262.000000	3320	5554.342021	32028	8	0.601073	31946	4	0.407377	12214910	0.000065
319859798	63896.000000	3328	5502.242544	32056	8	0.254716	31936	3	0.426948	12197077	0.000169
319829465	64583.000000	3267	5614.744980	32037	5	0.359210	31990	2	0.262381	12179303	0.000578
319855187	63985.000000	3351	5545.540172	31749	6	0.611346	31899	4	0.552617	12161354	0.000318
319862028	65473.000000	3369	5629.378017	32285	6	0.728573	31876	5	0.320477	12143737	0.000288
319850733	63240.000000	3153	5499.511533	32072	9	0.752313	32225	11	0.587854	12125830	0.000228
319849818	66782.000000	3364	5573.291851	32128	6	0.527829	31776	11	0.570344	12108127	-0.000184
319847771	63367.000000	3335	5570.488419	31922	7	0.404220	31897	6	0.739404	12090465	0.000283
319846915	64376.000000	3328	5547.470633	31921	8	0.446824	31938	14	0.322533	12072804	0.000327
319838601	64183.000000	3358	5593.174126	31935	4	0.660715	32022	9	0.295650	12055075	0.000186
319853175	64627.000000	3394	5594.833828	32194	6	0.331010	32273	6	0.492846	12037315	0.000242
319859000	64680.000000	3390	5543.890255	31913	5	0.594242	31861	4	0.562881	12019365	0.000230
319856710	64107.000000	3313	5540.724516	31935	5	0.429142	31804	8	0.624165	12001837	0.000232
319838071	65623.000000	3357	5599.393267	31906	2	0.390724	32007	11	0.391119	11984362	0.000184
319866484	64233.000000	3371	5568.271599	31880	2	0.490331	31958	9	0.400309	11966921	0.000020
319830340	64547.000000	3360	5533.822023	32005	5	0.348543	32339	10	0.418621	11949456	0.000379
319849894	63817.000000	3223	5535.144787	32117	5	0.604876	32142	3	0.494384	11931935	0.000327
npatches	nstrain	runtime	dt	init_x	init_y	init_y_blood	init_z	init_S	beta0	beta1	beta2	beta3	mean_beta	B	d	delta	delta_blood	b[0]	mut	m	CTL	c	g	epsilon	k	het	lambda	rho	omega	x_max	patch.dyna	DELTA	A	VA
10000	1	100.000000	0.000100	21900	9499	5000000	0.001000	10000000	8.781104	5.098867	5.092738	6.407049	6	8000000000.000000	0.010000	1.000000	1.000000	800000	0.000050	0.048000	0	0.500000	0.000000	25.000000	10.000000	0.500000	0.001000	0.001000	0.010000	31987	0	10.000000	7.000000	1.000000
sus	inf	inf_blood	z	x[0]	y[0][0]	z[0]	x[1]	y[1][0]	z[1]	S[0]	synchrony
219000000	94990000.000000	5000000	10.000000	21900	9499	0.001000	21900	9499	0.001000	10000000	0.000000
242148883	430171765.000000	22380037	3940.834452	21308	45554	0.394083	25273	42270	0.394083	11520123	0.000000
291746088	120044804.000000	6259845	6324.976263	27626	13184	0.632498	29661	11657	0.632498	12801353	0.000000
316388849	12912374.000000	674069	7771.013291	31336	1505	0.777101	31818	1299	0.777101	13076880	0.000000
319691441	601026.000000	31546	8648.068121	31935	82	0.864807	31942	60	0.864807	13083056	0.000000
319859439	32733.000000	1693	3832.782365	32219	2	0.352701	32005	2	0.854590	13064386	0.000000
319836450	130041.000000	6825	4751.430831	32109	12	0.407473	31956	9	0.791787	13045294	0.000000
319849777	61150.000000	3159	6413.938176	31991	7	0.640619	31796	5	0.873714	13026515	0.000000
319850784	72291.000000	3714	4308.010208	31995	9	0.314646	31719	4	0.227279	13007218	0.000000
319871982	61724.000000	3224	5712.420119	31856	3	0.584317	31971	7	0.488276	12988520	0.000000
319850050	64893.000000	3370	4530.736936	31986	10	0.380393	31904	4	0.442749	12969217	0.000000
319896226	60217.000000	3144	5418.741095	31847	4	0.624194	32026	7	0.427539	12950139	0.000000
319882258	63269.000000	3254	4719.819264	32147	4	0.455061	32183	5	0.512356	12931193	0.000000
319854511	60391.000000	3148	5190.739907	31942	3	0.602149	31959	5	0.488648	12912334	0.000000
319863659	62125.000000	3195	4853.579187	31859	17	0.564179	32393	11	0.484569	12893291	0.000000
319880478	60910.000000	3223	5101.379652	31985	9	0.717306	31992	4	0.313116	12874402	0.000000
319870086	61035.000000	3128	4924.951533	31806	5	0.421039	32182	1	0.342120	12855070	0.000000
319858794	62098.000000	3142	5075.076954	32006	5	0.612320	32004	7	0.460459	12836010	0.000000
319839012	61042.000000	3157	4927.476476	32035	6	0.733707	31990	4	0.609653	12816943	0.000000
319872475	62450.000000	3202	5086.970407	31987	8	0.649409	32004	6	0.712413	12798352	0.000000
319861831	61904.000000	3169	4915.821924	32186	4	0.602980	32098	5	0.410345	12779754	0.000000
319836764	61029.000000	3207	5042.919089	31813	4	0.286388	32183	5	0.642361	12760856	0.000000
319855750	62277.000000	3202	4977.172801	31831	4	0.567178	31837	2	0.319965	12741925	0.000000
319862795	59410.000000	3142	4979.709025	32088	8	0.609724	31996	5	0.492241	12723197	0.000000
319841329	61623.000000	3320	5008.481164	32217	11	0.663516	32103	4	0.622114	12704708	0.000000
319855336	61475.000000	3140	4993.362442	31934	9	0.407833	31999	10	0.468301	12686034	0.000000
319851490	60867.000000	3149	4996.972987	32068	3	0.373705	31960	5	0.524339	12667413	0.000000
319836045	60882.000000	3181	5055.304757	32065	8	0.225642	32124	1	0.177400	12648774	0.000000
319854822	61539.000000	3229	4955.482573	31927	9	0.473214	31930	2	0.412000	12630261	0.000000
319836187	60357.000000	3128	5012.061087	32119	4	0.287154	32056	7	0.282171	12611684	0.000000
319869903	62102.000000	3120	5017.373251	31979	6	0.363373	31906	4	0.564620	12593145	0.000000
319853663	60744.000000	3203	4985.831158	31908	5	0.294643	32096	7	0.342833	12574532	0.000000
319839970	61451.000000	3128	5018.562063	31881	2	0.334568	31959	7	0.479397	12556272	0.000000
319848307	61513.000000	3171	4985.859446	31904	4	0.596400	31953	6	0.675247	12537505	0.000000
319854973	60386.000000	3157	5001.027692	32095	10	0.515669	31848	6	0.544471	12518994	0.000000
319862967	60491.000000	3172	4994.216884	32029	10	0.674651	31522	5	0.682413	12500349	0.000000
319865153	61482.000000	3259	4962.686335	32024	2	0.277944	31985	1	0.497514	12481874	0.000000
319858049	61611.000000	3266	5051.726675	31979	3	0.468973	31798	6	0.174294	12463533	0.000000
319843962	61021.000000	3096	4964.901135	32089	4	0.677920	31884	4	0.276165	12445392	0.000000
319854793	61479.000000	3179	4975.951156	31741	3	0.621768	32017	8	0.500193	12427266	0.000000
319867800	61465.000000	3112	5074.267685	32085	9	0.525044	32072	8	0.459519	12409033	-1.#IND00
319884262	61494.000000	3182	4971.001149	32081	3	0.395150	32154	2	0.418227	12391021	-1.#IND00
319834349	61320.000000	3226	5057.239280	31778	6	0.250631	31967	8	0.409827	12372653	-1.#IND00
319849530	61081.000000	3120	4990.762194	31904	4	0.545491	32026	8	0.550062	12354549	0.018671
319848817	61327.000000	3165	4976.808861	32040	5	0.595098	31784	3	0.598570	12336553	-0.005474
319864894	61965.000000	3185	4968.395288	31962	10	0.572953	31931	9	0.435024	12318678	0.003741
319879392	61597.000000	3213	5118.582558	31997	7	0.577551	31902	4	0.363173	12300699	0.021726
319859616	61264.000000	3164	4944.453750	31719	7	0.616994	32085	5	0.402483	12282761	0.018517
319855619	60941.000000	3118	5022.153475	32055	7	0.544925	31853	4	0.322738	12264483	0.015628
319851663	60801.000000	3211	4946.449701	32135	9	0.497126	31755	12	0.399735	12246279	0.011544
319839924	61840.000000	3277	5080.306283	31923	7	0.496284	32058	0	0.464713	12228434	0.012490
319844164	61871.000000	3103	4934.483866	32063	6	0.694485	32087	4	0.310706	12210464	0.010536
319865851	61381.000000	3157	5058.971969	31944	3	0.511167	31953	9	0.447896	12192721	0.012107
319833166	60455.000000	3220	4983.038370	31835	7	0.676804	31739	9	0.524260	12174869	0.012956
319865540	61149.000000	3222	4962.391320	31963	2	0.472036	32020	6	0.316559	12156958	0.011810
319857294	61019.000000	3120	5066.449843	31929	10	0.518190	32126	6	0.565193	12138968	0.010409
319850887	61945.000000	3236	4949.580966	32008	2	0.707771	31968	3	0.392524	12121139	0.009398
319866450	61175.000000	3115	5019.676524	32068	7	0.481354	31829	12	0.507405	12103186	0.008916
319862483	60856.000000	3257	4983.298182	31932	11	0.685429	31924	8	0.382019	12085397	0.006879
319860485	61453.000000	3201	5000.128610	31998	6	0.809206	31832	6	0.281247	12067562	0.005698
319860325	61509.000000	3240	4986.406154	32086	4	0.680660	31942	7	0.354692	12049769	0.006335
319856060	60958.000000	3073	4995.952896	31927	8	0.560683	32093	5	0.463656	12032335	0.006060
319867035	61839.000000	3228	5013.751441	32147	10	0.733544	32068	4	0.433833	12014644	0.005352
319835216	62008.000000	3300	4984.056667	31889	7	0.698910	32005	5	0.233348	11996998	0.004404
319853564	60940.000000	3143	4956.318290	31786	5	0.537606	32141	2	0.416567	11979441	0.004263
319843194	61214.000000	3205	5019.038526	31937	6	0.508524	32092	7	0.530838	11961819	0.005522
319864956	61623.000000	3176	4990.259565	32046	4	0.474184	31908	8	0.407798	11944507	0.005696
319853092	61518.000000	3190	5003.318211	32155	10	0.496582	31673	2	0.541730	11927081	0.005230
319845147	61152.000000	3260	5017.656158	31875	13	0.410730	32019	9	0.615864	11909644	0.004785
319867191	61512.000000	3184	4970.168207	31808	2	0.232088	32013	5	0.398528	11892207	0.005052
319884255	61563.000000	3179	5006.971944	31773	7	0.476565	31941	0	0.423428	11874793	0.001019
319867404	61005.000000	3198	4980.882839	31997	5	0.602418	32002	10	0.186239	11857405	0.001245
319843090	62156.000000	3214	5024.865255	31927	2	0.283440	32040	13	0.498493	11840063	0.001126
319872634	61097.000000	3156	4970.417968	32242	10	0.565390	31994	8	0.457331	11822610	0.001135
319839994	61642.000000	3167	5005.101581	32039	4	0.736399	32052	9	0.277457	11805373	0.001092
319846770	61697.000000	3332	5025.905012	31799	6	0.431714	31951	6	0.561761	11787781	0.001429
319872186	60871.000000	3082	4959.416341	32014	7	0.452539	31925	6	0.333336	11770532	0.001072
319864347	61825.000000	3204	5047.651527	32085	9	0.446109	31934	4	0.390128	11753196	0.001266
319872797	60782.000000	3171	4953.299593	31958	5	0.310755	32059	5	0.521120	11736004	0.001397
319858812	62289.000000	3159	5027.669876	32049	6	0.474409	32221	4	0.678182	11718865	0.000973
319847711	60429.000000	3041	4960.528645	31961	4	0.654056	31855	5	0.471712	11701645	0.001425
319865524	61235.000000	3210	5073.576143	32158	4	0.790177	32292	8	0.530154	11684338	0.001918
319850195	61367.000000	3166	4959.008881	31947	4	0.604515	31837	5	0.540170	11667399	0.002746
319856665	60967.000000	3114	5038.782551	31875	3	0.552042	31881	4	0.369681	11650136	0.002247
319870940	60817.000000	3172	4942.782170	31967	13	0.605588	31849	4	0.451395	11632972	0.002436
319857113	61791.000000	3160	5034.198169	32177	12	0.698302	31870	11	0.397351	11616165	0.001264
319858526	61267.000000	3180	4998.783612	32081	10	0.817013	32001	5	0.247939	11599089	0.001607
319854341	60859.000000	3135	4957.476559	31709	8	0.503043	31882	5	0.543858	11581922	0.001510
319865856	62233.000000	3237	5001.370608	31933	11	0.529793	32022	5	0.524499	11564973	0.001972
319869081	60795.000000	3130	4970.903412	32209	4	0.484260	31780	4	0.475809	11547981	0.001919
319842519	61642.000000	3155	5024.434949	32013	4	0.303577	31964	5	0.374682	11531204	0.001890
319835638	61049.000000	3174	5020.877056	31741	5	0.346777	32172	5	0.284985	11513942	0.001616
319877100	61240.000000	3050	4995.626884	32104	4	0.603805	32002	2	0.499431	11496948	0.002724
319859712	60976.000000	3208	5006.200511	32043	9	0.663885	32013	8	0.614648	11480190	0.002288
319846502	61542.000000	3065	4982.933677	31929	7	0.792664	32145	6	0.728647	11463329	0.002052
319868208	61413.000000	3165	4913.841237	31886	7	0.684330	32065	3	0.569057	11446583	0.002246
319837470	61918.000000	3219	5095.855449	32061	1	0.409593	32114	12	0.506947	11429601	0.002341
319880032	61365.000000	3143	4921.427405	32143	3	0.274833	32049	6	0.581641	11412897	0.002601
319854764	61040.000000	3183	5048.875651	31829	1	0.316496	31969	3	0.681096	11395978	0.002432
319857278	61763.000000	3288	4990.729761	31844	5	0.514801	32146	4	0.256431	11379051	0.002466
npatches	nstrain	runtime	dt	init_x	init_y	init_y_blood	init_z	init_S	beta0	beta1	beta2	beta3	mean_beta	B	d	delta	delta_blood	b[0]	mut	m	CTL	c	g	epsilon	k	het	lambda	rho	omega	x_max	patch.dyna	DELTA	A	VA
10000	1	100.000000	0.000100	21900	9499	5000000	0.001000	10000000	6.349840	8.075674	4.056748	7.438639	6	8000000000.000000	0.010000	1.000000	1.000000	800000	0.000050	0.048000	0	0.500000	0.000000	25.000000	11.000000	0.500000	0.001000	0.001000	0.010000	31987	0	10.000000	7.000000	1.000000
sus	inf	inf_blood	z	x[0]	y[0][0]	z[0]	x[1]	y[1][0]	z[1]	S[0]	synchrony
219000000	94990000.000000	5000000	10.000000	21900	9499	0.001000	21900	9499	0.001000	10000000	0.000000
249601897	372700097.000000	19403416	3940.834452	24676	37404	0.394083	22653	39107	0.394083	11443863	0.000000
300724697	77323599.000000	4037902	6324.976263	29958	7754	0.632498	29184	8425	0.632498	12484872	0.000000
318520900	4791137.000000	251114	7771.013291	32070	448	0.777101	31751	520	0.777101	12633085	0.000000
319833385	105152.000000	5598	8644.425221	32112	8	0.864807	31892	9	0.864807	12622026	0.000000
319834591	83550.000000	4294	3068.246043	32185	7	0.404197	32028	5	0.235972	12603360	0.000000
319847024	92818.000000	4874	5734.927515	32003	9	0.618732	32087	4	0.536599	12585082	0.000000
319852380	53617.000000	2757	3543.134181	32089	6	0.190793	31924	7	0.374429	12566537	0.000000
319860090	68301.000000	3617	5201.637187	32112	12	0.361926	31894	8	0.620577	12548066	0.000000
319867709	57202.000000	2988	4085.177892	31896	7	0.541935	31947	4	0.459548	12529559	0.000000
319840394	60334.000000	3232	4894.384466	31969	7	0.488641	31796	4	0.672203	12511156	0.000000
319859081	60485.000000	2972	4336.496746	32166	7	0.577685	32037	6	0.610503	12492709	0.000000
319855707	56442.000000	2979	4636.197606	32105	1	0.476297	31866	11	0.383435	12474418	0.000000
319865785	61589.000000	3176	4586.607401	31974	6	0.548318	32176	7	0.592662	12455962	0.000000
319846078	57378.000000	3039	4482.225701	32162	5	0.514565	32030	3	0.519475	12437652	0.000000
319844844	58781.000000	3123	4617.556051	31974	7	0.450036	31770	7	0.471660	12419434	0.000000
319848550	59530.000000	3100	4504.423637	31758	8	0.562818	32051	6	0.677297	12401204	0.000000
319850897	58818.000000	3051	4545.055905	31923	7	0.486663	32145	5	0.411890	12383016	0.000000
319870611	58348.000000	3043	4519.902879	32059	6	0.688649	31849	9	0.570725	12364762	0.000000
319873244	59494.000000	3142	4567.972059	32064	4	0.635249	32184	8	0.563282	12346410	0.000000
319852020	58739.000000	3039	4531.395581	32034	7	0.600720	31811	1	0.344751	12328205	0.000000
319857822	59251.000000	3102	4563.723821	32144	7	0.528539	31948	6	0.448677	12309970	0.000000
319849736	58911.000000	3048	4581.894182	31899	3	0.714048	31827	2	0.274764	12291957	0.000000
319878518	58853.000000	3043	4567.541894	32047	6	0.497077	31986	4	0.284148	12273631	0.000000
319860073	57494.000000	2932	4527.849584	31905	7	0.211613	32158	7	0.468496	12255679	0.000000
319867306	60106.000000	3069	4601.107894	31914	7	0.521825	32144	1	0.274925	12237863	0.000000
319876868	58240.000000	2917	4468.887665	32093	8	0.426289	31959	4	0.492063	12219786	0.000000
319841950	58713.000000	3026	4646.153955	31885	4	0.274399	31773	4	0.646894	12201689	0.000000
319846815	59579.000000	3102	4448.766460	32056	2	0.449288	31763	16	0.389022	12183712	0.000000
319857484	59210.000000	3073	4615.989008	31959	6	0.519453	31978	4	0.439235	12166065	0.000000
319847253	58566.000000	3118	4503.683509	32227	6	0.708537	31680	6	0.561988	12148127	0.000000
319863062	58221.000000	3047	4576.849566	31811	2	0.301616	31916	9	0.474102	12130358	0.000000
319875122	59566.000000	3058	4536.821476	32010	6	0.503089	31853	5	0.681031	12112445	0.000000
319857655	57029.000000	3038	4537.025724	31996	2	0.505934	32001	6	0.666946	12094432	0.000000
319851839	59539.000000	3098	4568.351053	31960	9	0.543788	32077	9	0.474458	12076583	0.000000
319870060	58584.000000	2992	4556.796109	31953	7	0.723297	32114	3	0.651275	12059056	0.000000
319883000	58252.000000	3107	4553.824451	31881	5	0.832173	31863	7	0.631003	12041273	0.000000
319841631	59912.000000	3135	4513.049067	31569	6	0.286957	31978	6	0.319210	12023653	0.000000
319847047	58527.000000	2987	4508.044024	31871	7	0.483228	31935	6	0.495787	12005928	0.000000
319862353	58366.000000	2966	4580.943308	32095	4	0.429611	31922	7	0.231049	11988334	0.000000
319869370	59126.000000	3029	4500.910853	32238	10	0.615388	31921	5	0.402263	11970825	-1.#IND00
319863493	58684.000000	2965	4513.361883	31864	3	0.442282	31842	3	0.462167	11952873	-1.#IND00
319874639	58401.000000	3041	4582.797793	32057	7	0.461392	32026	6	0.593883	11935259	-1.#IND00
319862293	59415.000000	3105	4558.173876	32026	9	0.625046	31942	6	0.440091	11917718	-0.006681
319842225	59306.000000	3009	4524.677386	31931	7	0.473877	32032	9	0.261879	11900293	0.000342
319841171	58976.000000	3001	4639.253159	31923	3	0.680895	32041	4	0.362445	11882626	-0.004322
319839498	58755.000000	3011	4522.896204	31875	5	0.738794	31994	7	0.418988	11865149	-0.000985
319844671	59705.000000	3150	4584.406672	31756	7	0.841572	32211	10	0.585207	11847546	0.000367
319863568	57874.000000	3013	4505.048266	31943	4	0.612397	31951	8	0.678626	11830119	-0.004203
319849284	59063.000000	3015	4582.374429	31883	2	0.660013	32056	7	0.714386	11812699	-0.002966
319865793	59546.000000	3155	4519.460189	31843	4	0.367307	31939	3	0.245211	11795664	-0.008470
319839709	58838.000000	3048	4581.931752	31970	7	0.240849	31721	6	0.402580	11778313	-0.007493
319848667	59234.000000	3001	4547.621950	31991	2	0.496264	31734	2	0.485773	11761039	-0.002509
319857746	57951.000000	3033	4522.784227	31811	8	0.403303	31900	4	0.293339	11743820	-0.001601
319855551	59080.000000	3138	4603.952526	31955	9	0.638089	31830	9	0.351608	11726419	0.003622
319861537	58074.000000	2975	4526.902624	32092	10	0.481328	31881	12	0.444483	11709154	0.002298
319879772	58397.000000	3122	4565.083367	32059	5	0.241330	31895	7	0.663066	11691996	0.003256
319840944	58779.000000	3039	4582.557168	32014	2	0.414242	32015	7	0.671311	11675037	0.002156
319870094	58621.000000	3080	4511.923093	32053	2	0.518269	32024	9	0.482667	11657764	-0.000327
319836232	57662.000000	2995	4558.629828	31918	7	0.616274	32100	3	0.634705	11640639	-0.000888
319855815	59367.000000	3088	4551.961026	32103	1	0.283788	32093	14	0.280041	11623440	-0.000187
319851660	58291.000000	3018	4590.782380	31885	6	0.271301	31991	4	0.454131	11606419	-0.001338
319860249	59653.000000	3074	4496.933481	32152	9	0.317598	32087	4	0.383712	11589420	-0.001525
319869492	58010.000000	3059	4575.993962	32169	16	0.352060	31877	11	0.480264	11572282	-0.001995
319857168	59233.000000	3142	4530.700603	31782	4	0.502746	31907	4	0.443250	11555401	-0.001996
319847817	58988.000000	3126	4524.823832	31818	7	0.378672	32118	7	0.621234	11538468	-0.003604
319881346	57603.000000	2980	4552.061527	31701	11	0.623150	32008	6	0.707439	11521587	-0.002458
319841950	59215.000000	3149	4494.686366	32021	5	0.658234	31987	6	0.822555	11504754	-0.002641
319854171	58989.000000	3025	4638.512720	32070	10	0.792711	31799	10	0.784186	11487839	-0.000515
319859368	58851.000000	3091	4498.071364	32055	7	0.456083	31839	5	0.667623	11470770	0.001382
319843642	58557.000000	3041	4570.828513	31954	8	0.523869	31870	1	0.237562	11453626	0.001181
319866342	59475.000000	3038	4545.383171	31901	9	0.487569	31920	5	0.302687	11436802	0.001673
319842409	58208.000000	3024	4533.412696	31798	7	0.562275	31797	6	0.530922	11419940	0.002236
319852158	60036.000000	3184	4544.395980	31827	9	0.516260	31958	8	0.500043	11403452	0.002261
319867513	57992.000000	3057	4528.802597	32055	4	0.285605	32146	6	0.296042	11386576	0.002329
319854277	58447.000000	3143	4561.049138	31855	6	0.203516	32160	4	0.573033	11369817	0.001521
319846087	59453.000000	3079	4538.059403	32162	7	0.436181	31926	6	0.374640	11353238	0.001263
319868342	58452.000000	2986	4554.866793	31870	4	0.333118	31668	5	0.588838	11336652	0.000303
319859669	58729.000000	3092	4590.708445	31990	5	0.453925	31789	8	0.464253	11319832	0.000233
319829424	58881.000000	3076	4508.459034	31908	5	0.559436	32185	4	0.596869	11303061	-0.000151
319872409	58801.000000	3072	4592.698209	31957	8	0.448935	31805	2	0.518943	11286639	0.000059
319837894	59139.000000	3118	4522.009657	31803	4	0.510022	31974	10	0.588492	11270102	0.000057
319865535	58411.000000	2937	4572.528492	32099	4	0.232219	31880	9	0.596255	11253562	0.000506
319843268	58708.000000	3052	4532.730288	32059	12	0.379144	31912	6	0.451253	11237056	0.000193
319847236	59008.000000	3012	4578.047386	32121	4	0.332271	32107	9	0.642082	11220731	0.000054
319826147	59344.000000	3101	4501.277087	31919	4	0.595007	32057	5	0.599687	11204370	-0.000111
319860286	57252.000000	2973	4579.308953	31605	3	0.530072	31970	5	0.612024	11187916	-0.000364
319848959	59474.000000	3126	4584.716365	31988	7	0.612210	31903	6	0.453755	11171588	-0.000454
319857041	58665.000000	3081	4515.155759	31886	5	0.416407	31960	4	0.507983	11155136	-0.000421
319856012	59631.000000	3125	4571.704218	32339	4	0.514824	31912	17	0.559675	11138765	-0.000441
319860069	58091.000000	2977	4525.816338	32029	6	0.626637	31930	5	0.226490	11122383	-0.000103
319857317	59276.000000	3091	4532.875659	31802	7	0.462503	31935	9	0.136148	11106076	-0.000483
319865856	57484.000000	3024	4525.961524	31895	7	0.465385	31757	7	0.297616	11089772	0.000010
319835729	60102.000000	3101	4564.455180	32061	4	0.315688	31947	7	0.392589	11073433	-0.000217
319849092	59089.000000	2993	4533.376670	32036	12	0.512487	31965	10	0.503450	11057184	-0.000332
319867480	57741.000000	3051	4578.049012	32082	4	0.225084	32050	8	0.283438	11040800	-0.001733
319856120	59294.000000	3092	4464.128161	32022	3	0.345786	31890	9	0.504046	11024468	-0.001436
319842618	58135.000000	3057	4611.579460	32029	6	0.572689	31941	11	0.633594	11008460	-0.001243
319881977	60212.000000	3047	4544.462561	32029	5	0.619904	31906	5	0.470685	10992408	-0.001746
319875663	58502.000000	2980	4526.232021	32025	2	0.516742	32035	4	0.678958	10976450	-0.001834
npatches	nstrain	runtime	dt	init_x	init_y	init_y_blood	init_z	init_S	beta0	beta1	beta2	beta3	mean_beta	B	d	delta	delta_blood	b[0]	mut	m	CTL	c	g	epsilon	k	het	lambda	rho	omega	x_max	patch.dyna	DELTA	A	VA
10000	1	100.000000	0.000100	21900	9499	5000000	0.001000	10000000	4.114254	5.367654	5.544155	3.237399	6	8000000000.000000	0.010000	1.000000	1.000000	800000	0.000050	0.048000	0	0.500000	0.000000	25.000000	12.000000	0.500000	0.001000	0.001000	0.010000	31987	0	10.000000	7.000000	1.000000
sus	inf	inf_blood	z	x[0]	y[0][0]	z[0]	x[1]	y[1][0]	z[1]	S[0]	synchrony
219000000	94990000.000000	5000000	10.000000	21900	9499	0.001000	21900	9499	0.001000	10000000	0.000000
256878060	320985699.000000	16717006	3940.834452	27621	31046	0.394083	26092	31979	0.394083	11371894	0.000000
307414110	48003338.000000	2510383	6324.976263	31097	4462	0.632498	30754	4757	0.632498	12204019	0.000000
319420765	1627074.000000	85469	7771.013291	31866	162	0.777101	31931	139	0.777101	12275674	0.000000
319883671	27223.000000	1396	4096.253513	32027	3	0.271364	32019	1	0.284379	12259373	0.000000
319876519	118623.000000	6266	4048.380636	32055	12	0.407318	32115	12	0.358314	12241515	0.000000
319867364	43513.000000	2206	4754.558456	32125	3	0.602693	32069	0	0.287517	12223950	0.000000
319840176	74836.000000	3875	4127.133934	31879	3	0.437584	31887	5	0.183931	12205929	0.000000
319859188	48692.000000	2447	4037.150503	31865	2	0.226409	32286	9	0.420073	12188054	0.000000
319869804	62968.000000	3306	4359.523199	32130	7	0.303774	32076	6	0.303374	12169999	0.000000
319866396	54402.000000	2833	3958.619011	31895	8	0.214624	31974	7	0.309029	12152085	0.000000
319866873	57579.000000	3081	4366.438295	32119	3	0.320711	31883	1	0.260209	12134436	0.000000
319836829	57532.000000	3066	4086.433197	32036	3	0.381969	31945	4	0.405681	12116556	0.000000
319842047	55471.000000	2890	4206.750519	31997	4	0.294977	31973	7	0.434578	12098765	0.000000
319842088	57988.000000	3075	4162.879444	32122	7	0.447894	31914	4	0.605387	12080868	0.000000
319852775	55440.000000	2803	4148.924202	31963	6	0.347994	31795	6	0.440067	12063119	0.000000
319846675	57863.000000	2979	4190.636871	32059	5	0.505077	32039	14	0.660388	12045503	0.000000
319842911	56251.000000	2886	4156.743214	32117	2	0.430937	31897	5	0.619686	12027781	0.000000
319866396	56204.000000	2894	4166.650323	32070	6	0.372794	32026	7	0.214792	12009924	0.000000
319858418	56836.000000	2935	4166.254151	31806	5	0.422942	32039	6	0.261982	11992432	0.000000
319878918	56991.000000	3073	4169.819564	32119	1	0.437293	32200	7	0.300512	11974890	0.000000
319849955	56030.000000	2930	4148.548502	31877	5	0.174837	31968	3	0.435161	11957179	0.000000
319841669	56881.000000	2949	4175.730103	31742	5	0.303052	32000	10	0.471701	11939757	0.000000
319866814	56877.000000	2872	4194.745429	32064	3	0.312917	31996	1	0.362261	11922328	0.000000
319862928	57005.000000	2865	4185.942414	32219	3	0.445943	32049	13	0.313737	11904690	0.000000
319848848	56697.000000	2941	4104.715985	31838	6	0.247964	31867	3	0.407287	11887149	0.000000
319842749	55392.000000	2769	4164.048745	31919	6	0.274541	31736	4	0.154885	11869770	0.000000
319862534	57225.000000	2959	4160.050201	32006	3	0.125470	32108	6	0.487418	11852348	0.000000
319869711	55902.000000	2819	4151.212708	31874	2	0.150704	31949	4	0.308725	11835104	0.000000
319884657	57954.000000	2996	4189.351705	31905	4	0.389609	31890	2	0.195235	11817816	0.000000
319859361	55295.000000	2849	4139.207040	31931	6	0.246267	31979	6	0.317992	11800406	0.000000
319853208	57022.000000	3004	4154.348628	31730	6	0.203403	31908	6	0.305184	11783057	0.000000
319850934	56400.000000	3070	4191.309881	31838	4	0.241462	32137	6	0.341891	11765641	0.000000
319854927	55922.000000	2893	4145.323842	32158	3	0.433295	32115	7	0.220710	11748333	0.000000
319866656	57706.000000	3020	4190.540485	31926	5	0.368810	32133	8	0.527343	11731195	0.000000
319859163	56481.000000	2917	4192.350788	31939	6	0.417869	31898	1	0.498697	11714057	0.000000
319870537	57239.000000	3054	4163.700179	31989	4	0.409692	31761	10	0.414287	11696839	0.000000
319865079	56276.000000	2983	4162.062810	32052	6	0.323267	32154	10	0.298913	11679313	0.000000
319854308	57151.000000	2989	4155.587050	31909	7	0.415095	32051	9	0.262967	11662142	0.000000
319828371	55586.000000	2938	4145.026562	31919	3	0.231067	31811	4	0.398462	11644839	0.000000
319845418	56742.000000	3020	4215.400491	32222	2	0.504043	31794	10	0.389567	11627795	-1.#IND00
319858350	56706.000000	2901	4072.873833	32209	7	0.335180	32011	4	0.381978	11610954	-1.#IND00
319842943	56003.000000	2872	4240.647414	31931	4	0.437915	32092	3	0.532972	11593836	-0.000260
319860115	57208.000000	2932	4112.491707	31982	8	0.623099	32010	2	0.266330	11576788	0.001831
319855062	56290.000000	2916	4161.034449	31924	6	0.375084	32045	6	0.215839	11559741	-0.005521
319873054	56652.000000	2956	4103.138765	32096	5	0.548516	31997	6	0.381575	11543051	0.004265
319866970	55544.000000	2957	4183.725091	32001	9	0.515935	31816	3	0.353453	11526116	0.001269
319860449	57121.000000	2937	4185.344608	32008	4	0.456680	31782	7	0.604261	11509207	0.007514
319851400	56278.000000	2921	4115.711711	32306	4	0.382374	32029	6	0.373333	11492104	0.009245
319844868	57256.000000	2906	4204.091920	31961	3	0.427082	32133	3	0.595872	11475259	0.006401
319864108	56378.000000	2950	4093.144952	31768	5	0.222094	31641	1	0.205526	11458377	0.005600
319846481	56583.000000	2976	4176.848171	31943	9	0.528182	32002	6	0.295883	11441578	0.009632
319852621	56560.000000	2932	4147.666049	32005	7	0.443392	31806	12	0.244161	11424774	0.012087
319880808	57496.000000	2966	4165.182571	31964	3	0.293099	31937	1	0.452139	11408084	0.010359
319859477	56862.000000	2875	4160.537899	32074	4	0.502427	31821	5	0.635802	11391192	0.011072
319877940	56518.000000	2974	4163.339384	31962	6	0.272120	32053	8	0.358704	11374577	0.009998
319860511	56296.000000	3010	4151.788426	32037	4	0.501789	32055	8	0.387050	11357735	0.008711
319864468	56071.000000	3021	4190.606428	32111	10	0.393780	31739	4	0.574373	11341149	0.008323
319859526	56896.000000	3025	4131.529312	31985	8	0.466088	32007	9	0.270272	11324551	0.007569
319853436	56753.000000	3020	4154.862291	32032	7	0.513245	32068	5	0.104163	11307887	0.006901
319864431	56662.000000	2909	4180.192108	32025	2	0.362157	31890	6	0.456654	11291340	0.006681
319838488	56691.000000	2932	4180.837636	32065	2	0.408629	31769	3	0.177601	11274756	0.006183
319867780	56831.000000	2958	4180.219710	32018	9	0.542885	32404	10	0.197918	11258369	0.005798
319846685	56709.000000	2865	4176.386122	31871	3	0.251361	31946	8	0.177744	11241584	0.005396
319866573	55764.000000	2933	4117.646893	32040	6	0.239959	31830	7	0.208346	11224937	0.004908
319836137	57499.000000	3055	4182.550002	32115	8	0.499274	31819	5	0.503151	11208500	0.006298
319842412	55800.000000	2843	4095.068216	31897	4	0.425486	31794	10	0.471413	11191919	0.006446
319847495	57404.000000	2955	4208.913066	31917	8	0.651544	31839	7	0.620619	11175539	0.005688
319848763	55769.000000	2993	4095.710781	32081	5	0.590385	32090	5	0.649305	11158848	0.005983
319853120	57163.000000	2981	4231.932871	32100	7	0.531511	31908	3	0.293323	11142461	0.005127
319877880	56803.000000	3005	4134.154046	31727	4	0.411073	32064	3	0.258898	11125897	0.005326
319893925	55995.000000	2909	4139.635688	32118	6	0.498640	31915	5	0.237714	11109431	0.004891
319849244	59410.000000	3095	4223.609163	32027	10	0.275818	31983	4	0.423122	11093206	0.004800
319872952	55303.000000	2875	4135.842338	31774	11	0.307734	32107	7	0.493027	11077074	0.004685
319849231	56900.000000	2913	4214.162884	31846	5	0.447525	31986	5	0.610701	11060749	0.003926
319858236	56242.000000	3005	4158.446142	32112	6	0.274171	32234	3	0.577165	11044499	0.003761
319865988	56316.000000	2940	4150.655121	31869	6	0.301358	31864	4	0.430235	11028545	0.003415
319869156	57191.000000	3070	4197.791736	31904	6	0.440442	32037	5	0.514784	11012282	0.003380
319832285	56114.000000	2943	4125.682840	32132	8	0.389496	31994	7	0.177722	10996047	0.002911
319855622	56914.000000	2875	4216.816515	31775	2	0.161517	31906	5	0.397811	10979944	0.002392
319853352	56959.000000	2912	4133.003367	31992	8	0.384798	32068	3	0.543176	10963771	0.003116
319850843	56159.000000	2935	4187.878497	32022	7	0.434246	32034	4	0.617917	10947788	0.003163
319850071	57499.000000	2926	4165.315981	31597	6	0.324686	32088	6	0.702128	10931761	0.003417
319876474	56394.000000	2919	4150.508007	31910	7	0.490952	31907	7	0.361782	10915566	0.003242
319870221	56345.000000	2868	4186.341191	32059	11	0.586441	31965	7	0.368064	10899402	0.003388
319882140	56558.000000	2960	4162.474029	32054	0	0.334834	32101	3	0.506198	10883563	0.002572
319869351	56378.000000	2880	4188.995621	32034	6	0.266519	31840	6	0.469155	10867480	0.002345
319843799	57171.000000	2961	4164.072511	32211	3	0.403653	32170	2	0.388007	10851572	0.002758
319839315	56216.000000	2963	4097.781936	31977	6	0.420888	31948	3	0.365325	10835621	0.003437
319875620	56481.000000	3015	4193.655388	32099	3	0.331000	32080	8	0.599779	10819756	0.003414
319849762	56516.000000	2869	4148.509173	31862	3	0.366432	31970	2	0.186629	10803944	0.003371
319875566	56272.000000	3011	4127.697815	32060	3	0.447684	31989	9	0.441293	10787942	0.003048
319856693	56170.000000	2907	4166.255444	32196	3	0.371385	31889	11	0.359929	10772219	0.003121
319840344	57917.000000	3011	4148.700532	31838	8	0.269168	32050	7	0.589635	10756582	0.003024
319859839	56059.000000	2968	4221.266789	32062	3	0.336400	32265	5	0.666838	10740575	0.003387
319877905	58268.000000	3033	4155.894185	31901	8	0.352031	31875	1	0.617354	10724938	0.003397
319826110	54500.000000	2822	4151.006026	31974	10	0.411481	32120	9	0.602317	10709443	0.003745
319846179	58666.000000	3065	4213.802063	31908	15	0.317481	31774	7	0.758796	10693648	0.004110
319867943	55992.000000	2895	4070.375092	32044	5	0.502147	31867	3	0.328952	10678037	0.004081
319877618	56889.000000	2953	4198.469082	31986	5	0.698040	32002	5	0.479541	10662325	0.004012
npatches	nstrain	runtime	dt	init_x	init_y	init_y_blood	init_z	init_S	beta0	beta1	beta2	beta3	mean_beta	B	d	delta	delta_blood	b[0]	mut	m	CTL	c	g	epsilon	k	het	lambda	rho	omega	x_max	patch.dyna	DELTA	A	VA
10000	1	100.000000	0.000100	21900	9499	5000000	0.001000	10000000	4.944176	3.736932	3.672076	8.774199	6	8000000000.000000	0.010000	1.000000	1.000000	800000	0.000050	0.048000	0	0.500000	0.000000	25.000000	13.000000	0.500000	0.001000	0.001000	0.010000	31987	0	10.000000	7.000000	1.000000
sus	inf	inf_blood	z	x[0]	y[0][0]	z[0]	x[1]	y[1][0]	z[1]	S[0]	synchrony
219000000	94990000.000000	5000000	10.000000	21900	9499	0.001000	21900	9499	0.001000	10000000	0.000000
264353264	272909681.000000	14216086	3940.834452	27439	26663	0.394083	28515	25575	0.394083	11286618	0.000000
312264247	28303569.000000	1480987	6324.976263	31644	2687	0.632498	31564	2607	0.632498	11935019	0.000000
319756359	496687.000000	25948	7771.013291	32044	38	0.777101	32033	40	0.777101	11963640	0.000000
319859024	44225.000000	2250	1845.350139	32163	6	0.181526	31943	3	0.310149	11946313	0.000000
319835643	89963.000000	4719	4755.163135	31974	14	0.503577	31907	7	0.581589	11929025	0.000000
319858967	50916.000000	2603	2957.139032	32121	4	0.210338	31913	1	0.359357	11911652	0.000000
319854265	55645.000000	2855	4434.118940	32128	6	0.376380	31930	2	0.449389	11894215	0.000000
319857077	60379.000000	3082	3629.824950	31779	4	0.227987	32061	4	0.222698	11876723	0.000000
319859137	50305.000000	2670	3827.542866	32141	10	0.528177	32047	5	0.522685	11859013	0.000000
319853541	58096.000000	3033	3929.862540	31803	4	0.507619	31704	4	0.386963	11841718	0.000000
319850177	54552.000000	2824	3728.678609	31901	4	0.349365	31794	4	0.191198	11824483	0.000000
319874397	54346.000000	2870	3895.285073	31908	4	0.250902	32297	12	0.221564	11807024	0.000000
319833097	55607.000000	2944	3783.716769	31964	2	0.312810	31989	4	0.160084	11789606	0.000000
319871837	53279.000000	2729	3793.745365	32060	5	0.311455	31847	1	0.272482	11772182	0.000000
319877973	54955.000000	2871	3877.377827	31986	7	0.393104	31896	4	0.196063	11755127	0.000000
319861767	54376.000000	2815	3771.351313	31913	5	0.265836	32058	10	0.320559	11737786	0.000000
319836481	54553.000000	2818	3824.921399	32058	5	0.243194	32076	9	0.254767	11720510	0.000000
319839236	54731.000000	2917	3826.467907	31929	4	0.439722	32070	3	0.245373	11703257	0.000000
319830597	53992.000000	2762	3733.445516	31821	6	0.293649	31964	9	0.243306	11686013	0.000000
319880398	54086.000000	2771	3873.785741	32000	7	0.404266	31976	1	0.484658	11668753	0.000000
319855151	55818.000000	2803	3786.797877	32091	10	0.612382	31783	5	0.466780	11651355	0.000000
319843971	53176.000000	2775	3829.612547	32136	4	0.435553	32189	9	0.224669	11634264	0.000000
319844605	55276.000000	2917	3807.790338	31984	4	0.110839	31767	7	0.365643	11617069	0.000000
319852036	54329.000000	2702	3836.835914	32121	4	0.449658	32044	2	0.539092	11599821	0.000000
319874271	54664.000000	2717	3807.355309	32070	10	0.432690	31949	6	0.438411	11582758	0.000000
319878910	54615.000000	2914	3815.171399	32170	8	0.355764	31833	3	0.395833	11565726	0.000000
319853430	54442.000000	2832	3841.076269	31905	8	0.375092	32002	7	0.215359	11548565	0.000000
319847380	54929.000000	2854	3794.620035	31922	7	0.257793	31982	2	0.177735	11531615	0.000000
319848323	53737.000000	2815	3802.980717	32038	3	0.214209	32072	6	0.284396	11514627	0.000000
319852689	55528.000000	2797	3843.301015	32002	12	0.253893	32156	8	0.264319	11497614	0.000000
319856454	54225.000000	2815	3784.335838	32204	6	0.438614	32101	8	0.400724	11480622	0.000000
319845935	54460.000000	2908	3813.386864	31874	4	0.197316	31870	6	0.364285	11463792	0.000000
319854788	54359.000000	2735	3797.074622	32090	7	0.513154	31886	6	0.106456	11447088	0.000000
319858751	55576.000000	2860	3863.633812	32005	8	0.335788	31846	5	0.251933	11430147	0.000000
319860164	54338.000000	2753	3786.522994	32071	13	0.517476	31954	4	0.344843	11413322	0.000000
319845489	54045.000000	2832	3847.731120	31958	6	0.427847	31969	3	0.539107	11396403	0.000000
319855301	54957.000000	2901	3799.434407	32068	5	0.582225	31896	7	0.431026	11379516	0.000000
319846986	54642.000000	2841	3820.827072	32030	1	0.370581	31786	7	0.295499	11362676	0.000000
319859967	54701.000000	2916	3847.645583	31993	5	0.394751	31850	3	0.572704	11345908	0.000000
319862661	54785.000000	2802	3848.067239	31906	1	0.318170	31903	8	0.366583	11329198	-1.#IND00
319864484	54963.000000	2776	3811.346313	32230	5	0.447622	32094	7	0.121186	11312267	-1.#IND00
319869778	54143.000000	2874	3828.293555	31807	4	0.198451	32042	5	0.313329	11295756	-0.001465
319855603	55000.000000	2879	3802.325874	32015	6	0.373524	31917	5	0.289245	11279326	0.003549
319847246	54326.000000	2840	3828.301365	32121	6	0.245142	31866	4	0.411852	11262581	0.002679
319855424	54328.000000	2839	3860.757724	31854	5	0.513950	31836	4	0.349030	11246125	-0.001608
319855020	54378.000000	2830	3739.601656	32089	1	0.410268	32149	8	0.151364	11229254	-0.005104
319845283	53981.000000	2818	3857.509312	32121	8	0.237244	32129	2	0.433890	11212748	-0.005542
319856069	55538.000000	2897	3792.084907	31646	1	0.278705	31840	14	0.110740	11196410	-0.002888
319846548	54006.000000	2799	3816.801695	31939	7	0.233420	32038	6	0.443642	11180059	-0.001847
319863073	54883.000000	2880	3845.771013	31860	5	0.369449	32218	5	0.420263	11163657	-0.003633
319853418	52888.000000	2723	3768.904351	31855	4	0.591054	32029	3	0.371498	11147131	-0.003037
319850326	56053.000000	3037	3898.822936	32073	5	0.395783	32034	6	0.321027	11130742	-0.001749
319849523	54162.000000	2769	3742.165600	31843	3	0.466145	31970	3	0.273619	11114470	-0.003719
319886425	54026.000000	2870	3830.546534	32062	3	0.145630	32024	12	0.293371	11097904	-0.001214
319846803	55175.000000	2829	3815.709505	32014	3	0.424929	32238	4	0.383212	11081643	-0.001332
319887954	53955.000000	2774	3796.038388	31944	8	0.411409	32229	4	0.343500	11065544	-0.002102
319858545	55320.000000	2999	3827.124636	32064	4	0.480226	32076	5	0.275238	11049047	-0.001643
319868523	54776.000000	2835	3810.545169	32085	11	0.655608	32057	8	0.362875	11032681	-0.000888
319844218	53924.000000	2870	3778.498648	31832	7	0.270397	31928	4	0.459417	11016639	0.000796
319853956	54369.000000	2869	3806.127634	31899	7	0.158205	32053	4	0.272536	11000426	0.000489
319836562	53936.000000	2850	3816.700982	32022	3	0.175198	31920	6	0.460998	10984383	-0.000945
319876280	54697.000000	2810	3816.782581	31988	11	0.356232	32211	6	0.323883	10968122	-0.000786
319857680	55058.000000	2826	3872.343630	31874	12	0.194976	31953	5	0.315606	10952028	-0.000576
319885799	55134.000000	2890	3787.639174	31865	5	0.249146	31901	10	0.420453	10936169	-0.000567
319863124	53995.000000	2721	3808.022113	31638	3	0.259762	31808	1	0.360467	10920076	-0.001904
319875454	55104.000000	2775	3845.465924	32032	7	0.483621	31863	6	0.393453	10903934	-0.001812
319875152	54722.000000	2785	3815.934419	32074	3	0.350706	32236	5	0.297653	10887794	-0.002086
319845996	54370.000000	2910	3805.158477	32001	6	0.379432	32040	4	0.236265	10871740	-0.002622
319883056	54263.000000	2797	3821.188770	32000	7	0.336238	31915	4	0.418141	10855971	-0.002679
319857399	54710.000000	2817	3833.039902	31975	2	0.298729	31956	3	0.432765	10840211	-0.002887
319856755	54731.000000	2832	3784.803093	31833	6	0.389228	32121	2	0.498833	10824417	-0.001395
319852787	55003.000000	2852	3821.498435	31914	8	0.366859	31995	2	0.467623	10808452	-0.001670
319868132	54577.000000	2818	3832.808466	31838	7	0.434259	31986	5	0.241581	10792435	-0.001981
319863130	54976.000000	2804	3779.098363	32001	3	0.242784	32115	2	0.339469	10776638	-0.001777
319839358	53844.000000	2793	3830.768655	32070	4	0.375019	32047	6	0.377122	10760976	-0.001539
319849963	55159.000000	2827	3827.542078	31949	3	0.383736	32171	4	0.355561	10745127	-0.001089
319847022	53863.000000	2859	3813.295034	32010	1	0.249829	32033	2	0.190750	10729297	-0.000952
319859575	54226.000000	2873	3835.503802	31938	7	0.471449	31832	4	0.187570	10713516	-0.000422
319851248	54928.000000	2887	3791.156532	32081	7	0.514071	31933	3	0.303886	10697610	-0.000491
319874061	54605.000000	2743	3802.817488	31948	3	0.211574	31754	5	0.368779	10682059	-0.002112
319859403	54991.000000	2804	3820.249440	31776	8	0.327794	31873	9	0.433334	10666283	-0.002463
319873726	53131.000000	2719	3801.819951	31968	4	0.325926	31939	4	0.292653	10650616	-0.002102
319852555	56226.000000	2925	3869.508970	32238	3	0.455365	31942	10	0.429665	10635109	-0.002175
319873364	54007.000000	2845	3774.199607	32240	3	0.227956	32060	2	0.212329	10619518	-0.001967
319856587	54118.000000	2739	3811.878304	31857	4	0.343677	31857	1	0.226016	10604146	-0.002923
319858568	55644.000000	2886	3882.670412	31841	1	0.469642	31971	6	0.431169	10588558	-0.002938
319897884	54539.000000	2887	3721.953360	31892	7	0.451115	32236	7	0.254172	10572931	-0.002668
319867585	54220.000000	2865	3865.161892	32033	7	0.499123	32154	2	0.407518	10557311	-0.002317
319846507	56298.000000	2943	3845.082488	32177	4	0.323567	31931	4	0.407869	10541813	-0.002282
319839273	54103.000000	2834	3806.166139	31980	7	0.437980	32106	6	0.369182	10526402	-0.002017
319845499	53967.000000	2765	3828.178913	31808	2	0.496648	31736	8	0.542599	10510984	-0.002276
319874385	55122.000000	2713	3832.896564	31936	4	0.394074	31893	6	0.200376	10495545	-0.002141
319843007	54022.000000	2782	3792.595554	31897	3	0.277084	32003	6	0.515010	10480163	-0.002196
319858175	55348.000000	2908	3825.012134	32037	4	0.499082	31975	3	0.213050	10464667	-0.002249
319842238	54335.000000	2804	3808.303195	31729	11	0.329462	31871	12	0.228707	10449460	-0.002162
319845301	55125.000000	2920	3858.865215	31998	2	0.313291	31969	5	0.531420	10434131	-0.003044
319893275	55009.000000	2878	3771.361412	31861	6	0.378293	31994	9	0.371882	10418591	-0.002632
319871400	53989.000000	2884	3812.517285	31707	10	0.448477	32118	6	0.327071	10403312	-0.002594
319871938	53694.000000	2845	3845.813432	31983	4	0.268226	32078	5	0.352448	10387724	-0.002570
npatches	nstrain	runtime	dt	init_x	init_y	init_y_blood	init_z	init_S	beta0	beta1	beta2	beta3	mean_beta	B	d	delta	delta_blood	b[0]	mut	m	CTL	c	g	epsilon	k	het	lambda	rho	omega	x_max	patch.dyna	DELTA	A	VA
10000	1	100.000000	0.000100	21900	9499	5000000	0.001000	10000000	4.357104	7.227121	5.081193	6.811597	6	8000000000.000000	0.010000	1.000000	1.000000	800000	0.000050	0.048000	0	0.500000	0.000000	25.000000	14.000000	0.500000	0.001000	0.001000	0.010000	31987	0	10.000000	7.000000	1.000000
sus	inf	inf_blood	z	x[0]	y[0][0]	z[0]	x[1]	y[1][0]	z[1]	S[0]	synchrony
219000000	94990000.000000	5000000	10.000000	21900	9499	0.001000	21900	9499	0.001000	10000000	0.000000
269813940	237076766.000000	12356070	3940.834452	28293	22823	0.394083	25869	24622	0.394083	11232697	0.000000
315087524	17088821.000000	895637	6324.976263	31371	1555	0.632498	31289	1798	0.632498	11752339	0.000000
319806261	160083.000000	8172	7770.969861	31841	20	0.777101	31726	16	0.777101	11759404	0.000000
319848995	74984.000000	3794	2297.343183	31984	2	0.287264	31850	10	0.098243	11742045	0.000000
319854567	55562.000000	2958	4861.797437	32032	9	0.522831	32058	5	0.380970	11725018	0.000000
319863285	64534.000000	3371	3249.771574	31721	4	0.550615	31947	11	0.245678	11707729	0.000000
319841628	46681.000000	2396	3557.632779	32040	4	0.377727	31853	5	0.542486	11690509	0.000000
319870026	57349.000000	3008	3744.535788	31761	5	0.421517	31810	5	0.218648	11673306	0.000000
319862867	52829.000000	2746	3438.761842	31920	5	0.401349	32035	4	0.151205	11656091	0.000000
319857806	52099.000000	2677	3650.394032	32140	4	0.273236	31942	11	0.164813	11638980	0.000000
319855101	54571.000000	2862	3572.785541	32093	4	0.313354	31943	5	0.275038	11621973	0.000000
319877491	52087.000000	2776	3538.039775	31813	2	0.175510	32192	7	0.560294	11605042	0.000000
319875210	52834.000000	2815	3622.973187	32267	8	0.281627	32137	9	0.383895	11587735	0.000000
319852257	54212.000000	2794	3574.139201	31807	7	0.197313	32085	7	0.479767	11570955	0.000000
319868210	52147.000000	2740	3525.011420	31892	8	0.193824	31976	4	0.425835	11553917	0.000000
319848796	52686.000000	2796	3590.688244	32044	6	0.299252	31816	3	0.642907	11537052	0.000000
319841044	53839.000000	2841	3525.891618	32061	5	0.269049	32169	9	0.242414	11520000	0.000000
319865134	53179.000000	2693	3571.303420	32016	14	0.328688	32057	3	0.269887	11503080	0.000000
319851873	53339.000000	2878	3572.248080	32005	4	0.335309	31837	4	0.299473	11486189	0.000000
319860808	52896.000000	2807	3580.260593	32082	6	0.261533	31766	4	0.314143	11469474	0.000000
319871704	53094.000000	2790	3566.810235	32129	6	0.212599	31821	8	0.403532	11452613	0.000000
319847010	53029.000000	2808	3579.572561	32131	3	0.306431	32072	5	0.469781	11435670	0.000000
319861216	53486.000000	2736	3541.543989	32012	3	0.100342	31979	4	0.425463	11419027	0.000000
319861491	53221.000000	2789	3560.556897	32094	2	0.265672	31952	5	0.507582	11402142	0.000000
319861947	52714.000000	2754	3578.033012	31869	5	0.238986	32021	6	0.305421	11385442	0.000000
319865603	54965.000000	2735	3618.405847	32182	11	0.400138	31874	5	0.244727	11368684	0.000000
319857823	52436.000000	2733	3456.581280	31953	4	0.536175	31951	7	0.240515	11352092	0.000000
319870868	52179.000000	2720	3596.067923	32022	6	0.250247	31935	8	0.286311	11335372	0.000000
319861482	53976.000000	2741	3541.627765	31937	4	0.545258	32001	12	0.399269	11318581	0.000000
319829784	52342.000000	2778	3539.006398	31804	5	0.506973	32134	5	0.223621	11302051	0.000000
319878100	53417.000000	2798	3600.182043	31917	2	0.200142	32057	3	0.343101	11285353	0.000000
319861081	53272.000000	2856	3551.846253	32085	5	0.343852	31884	6	0.279742	11268668	0.000000
319867241	52751.000000	2760	3589.211024	32005	4	0.419439	31929	5	0.524577	11252200	0.000000
319840869	52206.000000	2758	3540.505283	32028	3	0.425464	32050	1	0.237533	11235783	0.000000
319839811	53382.000000	2769	3586.597721	31875	3	0.404358	31973	7	0.320633	11219365	0.000000
319873254	53499.000000	2812	3520.119321	31977	3	0.380985	31698	3	0.261771	11202579	0.000000
319852467	52124.000000	2716	3559.618542	31973	4	0.402244	31706	6	0.241376	11186107	0.000000
319839928	53733.000000	2721	3593.577372	32098	3	0.397814	32159	2	0.384849	11169393	0.000000
319849834	52437.000000	2703	3513.637807	31989	7	0.118270	31857	6	0.452761	11153006	0.000000
319857977	53137.000000	2751	3621.955098	31980	3	0.392830	31995	10	0.352807	11136628	-1.#IND00
319856907	53424.000000	2768	3550.661423	32044	7	0.408144	31740	8	0.276516	11120280	-1.#IND00
319863498	53109.000000	2684	3546.713726	31882	7	0.421178	32137	7	0.448158	11103657	-1.#IND00
319868824	51930.000000	2788	3530.773407	32051	6	0.338980	31925	4	0.238519	11087231	0.039702
319877555	52873.000000	2716	3578.892008	32276	6	0.562973	31797	5	0.450200	11071059	0.034508
319856037	52952.000000	2795	3526.134528	32144	4	0.298466	31911	9	0.151343	11054794	0.023636
319875740	52370.000000	2750	3596.710381	31933	1	0.279085	31885	4	0.485270	11038602	0.019276
319861780	52599.000000	2639	3542.637815	31980	0	0.280644	32129	2	0.166528	11022100	0.013603
319853265	52703.000000	2760	3594.393510	32008	1	0.114310	31849	4	0.244804	11006049	0.015262
319856966	53133.000000	2766	3522.245323	31885	5	0.307400	32092	8	0.343558	10989587	0.012787
319850568	52775.000000	2696	3561.017371	32075	3	0.240128	31818	6	0.326332	10973325	0.011165
319853219	53870.000000	2779	3585.614825	31921	3	0.537225	32164	9	0.360856	10957269	0.010677
319837650	53726.000000	2824	3533.581705	32093	1	0.121549	31806	3	0.398204	10941195	0.015271
319831644	51167.000000	2680	3516.492059	32151	10	0.170134	31981	2	0.427278	10924972	0.018015
319832071	53501.000000	2746	3638.972469	31972	3	0.279770	31914	5	0.552080	10908961	0.016867
319857688	54049.000000	2783	3536.030928	31948	5	0.349386	32102	3	0.580499	10893028	0.020477
319865756	53059.000000	2708	3525.758780	31828	6	0.470891	32129	4	0.463507	10877038	0.020145
319841226	53365.000000	2716	3573.815734	31873	5	0.175429	31917	7	0.312500	10861109	0.019990
319855120	52640.000000	2692	3573.969832	31887	4	0.221480	31751	6	0.272546	10845151	0.021636
319849091	53130.000000	2721	3505.960254	31985	6	0.476596	31872	5	0.407806	10829362	0.020172
319857678	52572.000000	2705	3609.017856	31724	8	0.276843	32033	5	0.133774	10813460	0.017437
319872114	53025.000000	2724	3537.940185	32092	3	0.314611	32067	3	0.344403	10797590	0.016303
319861105	52678.000000	2669	3540.154924	31915	7	0.525849	32036	11	0.459628	10781832	0.013991
319871539	52890.000000	2807	3614.688267	31924	3	0.338758	32237	7	0.394717	10766075	0.012531
319848277	53177.000000	2793	3553.068880	32237	6	0.507721	31989	9	0.478945	10750369	0.011666
319872535	52638.000000	2746	3568.295563	32088	6	0.343032	32143	3	0.318919	10734761	0.011113
319872720	53006.000000	2729	3551.881926	32037	9	0.288070	32329	3	0.126471	10719237	0.009637
319860487	52825.000000	2707	3580.940730	31924	2	0.215437	32063	5	0.429836	10703517	0.009342
319848016	54237.000000	2934	3579.809046	32007	4	0.409829	32084	5	0.448078	10687878	0.008193
319861404	53718.000000	2775	3553.070591	32136	5	0.347324	31805	6	0.434541	10672114	0.008688
319856617	52448.000000	2728	3569.999107	31823	8	0.419691	31808	8	0.285762	10656487	0.007491
319860806	54280.000000	2826	3565.538049	31857	10	0.381579	32200	3	0.398209	10640788	0.006527
319852078	51733.000000	2802	3525.782339	31822	3	0.086003	31996	2	0.350713	10625194	0.006361
319874592	53528.000000	2770	3596.256218	31931	8	0.439209	31803	4	0.587298	10609681	0.006093
319864682	53186.000000	2741	3534.832010	32179	5	0.659868	32128	2	0.665874	10593982	0.006003
319860090	53094.000000	2714	3567.366516	31980	3	0.344993	31952	3	0.386265	10578543	0.006041
319845330	54092.000000	2833	3556.985082	32086	5	0.461576	31959	7	0.627755	10563189	0.006399
319857655	53027.000000	2803	3572.517663	31953	3	0.578282	32118	5	0.517752	10547640	0.005044
319870255	52348.000000	2746	3584.611022	32049	9	0.393960	32062	6	0.317955	10532125	0.004153
319845298	53478.000000	2816	3585.474880	31889	6	0.367691	32058	6	0.370485	10516675	0.003084
319867029	53144.000000	2652	3533.882841	31894	9	0.576479	32140	6	0.293044	10501316	0.002989
319850292	52323.000000	2736	3552.796815	31788	3	0.604014	31684	4	0.571215	10485916	0.003098
319862343	52689.000000	2773	3563.805340	31967	0	0.081956	31995	5	0.344996	10470470	0.003748
319850528	53179.000000	2750	3545.800500	31960	3	0.219879	31980	3	0.476462	10454984	0.004096
319846104	53023.000000	2699	3586.929445	32191	3	0.235376	31943	9	0.453866	10439752	0.004058
319864405	54234.000000	2840	3563.148072	32203	4	0.466803	31692	6	0.505383	10424397	0.004090
319835105	52170.000000	2622	3514.915525	31925	10	0.145079	31857	9	0.243103	10408956	0.004306
319855756	52203.000000	2661	3630.580438	31959	2	0.481471	31818	10	0.428324	10393990	0.004318
319874388	54852.000000	2772	3567.599701	31889	1	0.229225	32266	5	0.193710	10378866	0.004248
319854584	52492.000000	2800	3549.110721	31786	7	0.178176	32097	5	0.261863	10363806	0.004307
319838889	52901.000000	2731	3554.669854	31872	7	0.268563	32073	4	0.483770	10348713	0.004050
319846773	52780.000000	2692	3550.082552	31874	5	0.214853	31957	4	0.357512	10333479	0.004290
319835629	53474.000000	2798	3579.445393	31821	4	0.390150	32023	2	0.408596	10318376	0.004478
319869297	52559.000000	2807	3500.265338	31699	7	0.159648	31929	9	0.353192	10303239	0.004855
319865845	53763.000000	2841	3586.024232	32171	6	0.462679	32002	5	0.321241	10288238	0.004484
319846216	52725.000000	2719	3539.064673	32090	5	0.319541	32117	8	0.546701	10273106	0.004852
319854628	52952.000000	2736	3599.058279	31952	7	0.310912	32230	9	0.408247	10258026	0.004659
319858910	52950.000000	2738	3561.315352	32019	3	0.199099	31786	11	0.405448	10242793	0.004674
319859838	52237.000000	2741	3527.370344	31880	3	0.278230	31867	4	0.306704	10227820	0.004688
319860316	53291.000000	2729	3565.098186	32016	7	0.469872	31927	9	0.481199	10212644	0.004847
npatches	nstrain	runtime	dt	init_x	init_y	init_y_blood	init_z	init_S	beta0	beta1	beta2	beta3	mean_beta	B	d	delta	delta_blood	b[0]	mut	m	CTL	c	g	epsilon	k	het	lambda	rho	omega	x_max	patch.dyna	DELTA	A	VA
10000	1	100.000000	0.000100	21900	9499	5000000	0.001000	10000000	8.118461	3.847348	6.663924	7.269694	6	8000000000.000000	0.010000	1.000000	1.000000	800000	0.000050	0.048000	0	0.500000	0.000000	25.000000	15.000000	0.500000	0.001000	0.001000	0.010000	31987	0	10.000000	7.000000	1.000000
sus	inf	inf_blood	z	x[0]	y[0][0]	z[0]	x[1]	y[1][0]	z[1]	S[0]	synchrony
219000000	94990000.000000	5000000	10.000000	21900	9499	0.001000	21900	9499	0.001000	10000000	0.000000
275950977	201291095.000000	10497680	3940.834452	25979	21239	0.394083	29007	18906	0.394083	11162619	0.000000
317102964	9611564.000000	504229	6324.976263	31554	970	0.632498	31952	901	0.632498	11564389	0.000000
319858250	45863.000000	2373	7336.118087	31918	2	0.669778	31762	5	0.777101	11559329	0.000000
319874515	97166.000000	5133	2956.134749	31902	10	0.306490	32026	4	0.348087	11542608	0.000000
319845023	37624.000000	1991	3296.943225	31915	2	0.312551	31977	4	0.378949	11525470	0.000000
319857016	62667.000000	3328	3674.607707	32016	11	0.486878	31998	3	0.461436	11508369	0.000000
319857325	51710.000000	2714	2988.374794	32005	8	0.371809	32013	4	0.143824	11491396	0.000000
319876751	48089.000000	2539	3369.750438	31950	2	0.241252	31956	2	0.283212	11474861	0.000000
319877213	53179.000000	2746	3389.388450	32005	6	0.406474	32099	6	0.338524	11458053	0.000000
319881123	52513.000000	2738	3288.357748	31917	7	0.415852	31878	7	0.143868	11441361	0.000000
319876965	51152.000000	2579	3300.144669	31950	6	0.611485	32012	2	0.067549	11424392	0.000000
319863626	51658.000000	2663	3326.188790	32449	4	0.373811	31916	3	0.269261	11407338	0.000000
319867877	51584.000000	2792	3306.393838	31820	3	0.421586	32082	5	0.108038	11390549	0.000000
319855461	51778.000000	2658	3309.865441	31947	6	0.348336	31830	8	0.319316	11373717	0.000000
319861677	50135.000000	2595	3243.234916	31913	10	0.354421	32000	4	0.305673	11356896	0.000000
319863781	51600.000000	2565	3335.178843	31874	6	0.412733	32098	2	0.154271	11339991	0.000000
319841977	50456.000000	2649	3297.456798	31987	6	0.576260	31883	11	0.304057	11323275	0.000000
319867670	51355.000000	2728	3327.143639	32113	10	0.410107	31962	5	0.268362	11306838	0.000000
319861389	51015.000000	2702	3315.454514	31943	6	0.160534	32077	2	0.359542	11290107	0.000000
319859239	52314.000000	2671	3326.794668	31853	3	0.490845	32079	5	0.441946	11273626	0.000000
319864901	51622.000000	2789	3282.832900	32019	5	0.216523	32008	3	0.247869	11257282	0.000000
319859739	51018.000000	2730	3274.312023	31922	8	0.463247	31810	6	0.310448	11240790	0.000000
319875376	51043.000000	2712	3290.049522	32129	9	0.448587	31837	2	0.375685	11224399	0.000000
319871393	50851.000000	2652	3322.738426	32128	4	0.201506	32196	7	0.210499	11207786	0.000000
319848679	51739.000000	2641	3342.903145	32000	7	0.445881	32008	3	0.391433	11191221	0.000000
319863898	52572.000000	2731	3248.590029	31868	11	0.253865	32186	9	0.231393	11174796	0.000000
319848149	49661.000000	2574	3300.755370	31807	6	0.336005	32135	3	0.218206	11158447	0.000000
319857045	52371.000000	2707	3390.328188	31965	6	0.174675	31996	3	0.326821	11142085	0.000000
319880678	50734.000000	2656	3247.480189	31953	3	0.329558	31878	7	0.285824	11125605	0.000000
319857573	51660.000000	2651	3345.434625	32090	3	0.457020	31917	6	0.181484	11109014	0.000000
319842917	51888.000000	2666	3301.204075	31876	9	0.353977	31900	4	0.502305	11092598	0.000000
319842522	52215.000000	2627	3313.560302	32001	4	0.570072	31831	4	0.420930	11076222	0.000000
319856638	50680.000000	2652	3309.904458	31879	8	0.476143	32088	6	0.327330	11059845	0.000000
319844560	51751.000000	2681	3314.669737	32141	3	0.260454	32081	6	0.117193	11043477	0.000000
319857945	51990.000000	2598	3307.243767	31934	8	0.432622	31964	5	0.193280	11027121	0.000000
319869328	50605.000000	2621	3311.695250	32042	2	0.313316	31752	7	0.471978	11010565	0.000000
319860360	51293.000000	2803	3286.569176	31960	10	0.409872	32191	9	0.302015	10994325	0.000000
319870336	51908.000000	2726	3335.311184	31885	9	0.195682	32004	2	0.307160	10978340	0.000000
319858622	51115.000000	2597	3299.689363	32068	2	0.099697	32003	3	0.115307	10962108	0.000000
319863744	51680.000000	2774	3326.306599	32325	6	0.192475	32018	2	0.303333	10945952	-1.#IND00
319838660	51895.000000	2593	3279.418686	31931	1	0.177058	32172	4	0.394203	10929707	-1.#IND00
319856686	51803.000000	2749	3308.883461	31910	7	0.356695	31955	7	0.351027	10913722	-0.017876
319864560	51047.000000	2772	3330.602651	31978	4	0.371783	32080	10	0.255901	10897484	-0.013257
319861834	51648.000000	2657	3319.773066	32253	6	0.373030	31882	4	0.217408	10881505	-0.007828
319863190	52072.000000	2621	3290.607145	31828	7	0.453964	32260	6	0.139484	10865586	-0.005374
319868471	50610.000000	2604	3287.249194	32177	1	0.111247	32035	3	0.092352	10849580	-0.002638
319867406	51254.000000	2665	3369.286046	31940	8	0.368578	32099	8	0.442139	10833712	-0.003645
319878204	51519.000000	2594	3241.289619	32150	5	0.280039	32202	6	0.175093	10817616	-0.002635
319853579	50716.000000	2631	3337.461281	32093	3	0.300037	31837	6	0.437311	10801866	0.000334
319874172	51493.000000	2686	3289.182553	31883	2	0.216053	31948	6	0.292712	10785950	0.000959
319862211	50549.000000	2689	3303.462053	31901	7	0.275289	31887	5	0.191646	10770307	0.000470
319861416	51902.000000	2720	3344.815930	32075	9	0.358569	32186	2	0.415699	10754618	0.001033
319856761	51230.000000	2697	3292.505845	32030	4	0.250805	32006	4	0.284836	10738531	0.002522
319861879	51384.000000	2708	3302.606051	31643	4	0.444829	31705	3	0.205648	10722751	0.005385
319845757	51040.000000	2624	3258.364143	32142	6	0.317900	31893	6	0.316907	10706963	0.005135
319850372	51475.000000	2643	3332.025943	31968	2	0.267429	31955	5	0.267294	10691233	0.003453
319854097	51189.000000	2612	3295.425967	32165	7	0.173240	32116	4	0.337597	10675308	0.003376
319841857	51747.000000	2711	3318.912023	31983	6	0.378418	31817	6	0.245435	10659728	0.000020
319854641	51951.000000	2708	3322.342939	31985	7	0.595987	31851	3	0.356698	10644077	0.000592
319840133	51022.000000	2696	3257.361486	31997	5	0.340689	32071	6	0.240970	10628360	0.001013
319863794	50302.000000	2572	3329.206307	31954	4	0.479412	32140	4	0.212951	10612805	0.001906
319864335	51135.000000	2713	3340.708038	31907	9	0.405970	31909	2	0.262686	10597245	0.001379
319853052	51903.000000	2699	3276.914129	31928	6	0.266581	31976	6	0.113536	10581744	0.001625
319862481	50787.000000	2595	3282.679619	32112	5	0.445278	32029	5	0.159902	10566342	0.002057
319872233	51297.000000	2664	3321.086412	32178	4	0.199107	31867	6	0.249066	10550759	0.002024
319867199	51212.000000	2720	3281.433933	31928	6	0.343559	31907	4	0.266037	10535433	0.001486
319874167	51494.000000	2662	3311.602428	32036	6	0.445046	31919	6	0.154009	10519882	0.002153
319850882	51585.000000	2724	3276.126209	31922	8	0.356178	31922	1	0.238625	10504329	0.001981
319852360	50838.000000	2566	3326.871856	31989	7	0.327177	32231	3	0.292901	10488730	0.001659
319854187	52201.000000	2726	3352.203863	31839	7	0.221853	32164	8	0.159694	10473442	0.002797
319874496	50484.000000	2551	3239.740115	31669	7	0.384193	31856	5	0.448271	10457953	0.003144
319851595	51766.000000	2708	3367.808130	31788	6	0.257121	31998	3	0.465041	10442531	0.002780
319851044	51221.000000	2622	3276.507362	32118	8	0.209050	31811	6	0.346579	10427158	0.003145
319865077	51266.000000	2691	3298.831152	31861	8	0.368303	31908	6	0.603685	10411846	0.002684
319883690	50787.000000	2717	3251.541727	31944	4	0.211051	31853	6	0.384288	10396625	0.002726
319860181	50865.000000	2652	3311.422080	31944	6	0.513245	32184	1	0.291101	10381442	0.003293
319839594	52825.000000	2729	3333.232461	32077	5	0.449355	32080	5	0.394204	10366165	0.003249
319869024	50655.000000	2688	3276.296908	31809	5	0.382674	31957	4	0.308994	10350968	0.003062
319873038	51542.000000	2621	3351.401558	31639	2	0.333923	31847	6	0.265510	10336057	0.002936
319860356	51931.000000	2630	3330.220125	32103	8	0.596009	32274	2	0.317759	10320693	0.002691
319877449	50844.000000	2637	3278.294838	32093	4	0.452920	31972	4	0.505700	10305842	0.002714
319865620	51190.000000	2876	3300.030541	32003	9	0.124830	31991	5	0.253276	10290569	0.002799
319873703	51712.000000	2647	3345.101439	31991	3	0.115104	31908	2	0.311711	10275201	0.002212
319861887	52014.000000	2709	3299.985453	32065	7	0.447906	32042	10	0.286922	10260110	0.002016
319855189	51260.000000	2656	3290.423369	31994	6	0.276770	32121	4	0.342247	10245368	0.001736
319856681	50610.000000	2672	3291.080315	31909	7	0.324798	31907	3	0.202317	10230373	0.002128
319858204	50940.000000	2584	3323.010373	32065	7	0.383409	31976	6	0.106500	10215466	0.002299
319871971	51005.000000	2720	3320.856584	31976	3	0.204643	32202	1	0.063167	10200490	0.002249
319847014	52077.000000	2668	3305.568919	32023	2	0.331810	31734	3	0.284731	10185314	0.002241
319855938	50391.000000	2568	3271.922100	31975	13	0.275766	31948	5	0.516529	10170291	0.002229
319888524	51737.000000	2750	3365.105449	31906	6	0.293068	31977	9	0.324341	10155271	0.002591
319877684	51896.000000	2711	3270.304202	31898	4	0.391268	32053	4	0.436487	10140262	0.002615
319861412	50096.000000	2673	3303.204612	31842	6	0.569808	31960	1	0.307615	10125456	0.002414
319862834	52699.000000	2699	3323.247340	31951	7	0.427863	32015	7	0.483962	10110559	0.002598
319849641	50318.000000	2631	3300.936714	31939	5	0.221015	32250	8	0.291419	10095672	0.002453
319868153	51515.000000	2616	3317.045267	31727	3	0.216760	31864	7	0.437582	10080859	0.002297
319847765	51017.000000	2561	3208.805992	31978	3	0.381829	32202	5	0.476382	10066257	0.001956
319851913	51805.000000	2677	3371.906169	31746	2	0.224861	31979	10	0.364696	10051489	0.001833
319864149	52177.000000	2708	3262.155272	32016	1	0.162948	31932	7	0.435604	10036777	0.001682
npatches	nstrain	runtime	dt	init_x	init_y	init_y_blood	init_z	init_S	beta0	beta1	beta2	beta3	mean_beta	B	d	delta	delta_blood	b[0]	mut	m	CTL	c	g	epsilon	k	het	lambda	rho	omega	x_max	patch.dyna	DELTA	A	VA
10000	1	100.000000	0.000100	21900	9499	5000000	0.001000	10000000	3.654465	3.034591	3.053759	7.965002	6	8000000000.000000	0.010000	1.000000	1.000000	800000	0.000050	0.048000	0	0.500000	0.000000	25.000000	16.000000	0.500000	0.001000	0.001000	0.010000	31987	0	10.000000	7.000000	1.000000
sus	inf	inf_blood	z	x[0]	y[0][0]	z[0]	x[1]	y[1][0]	z[1]	S[0]	synchrony
219000000	94990000.000000	5000000	10.000000	21900	9499	0.001000	21900	9499	0.001000	10000000	0.000000
280821176	173218908.000000	9040558	3940.834452	29683	15963	0.394083	30052	15690	0.394083	11111896	0.000000
318222648	5510771.000000	289691	6324.976263	31942	475	0.632498	32065	503	0.632498	11430432	0.000000
319872674	22000.000000	1182	3439.972772	31945	1	0.039492	31970	4	0.777101	11419665	0.000000
319826980	90055.000000	4729	3429.613017	32052	9	0.352232	31983	7	0.316968	11402868	0.000000
319833785	43388.000000	2266	2398.113080	31927	7	0.318393	31898	2	0.140713	11385712	0.000000
319855349	48387.000000	2518	3518.301612	31889	1	0.285052	31994	4	0.274412	11368993	0.000000
319866809	54799.000000	2905	3112.256736	32167	5	0.348802	32156	2	0.191056	11352199	0.000000
319855558	48094.000000	2542	2975.213726	32050	4	0.210447	31778	6	0.332940	11335445	0.000000
319869032	49623.000000	2587	3171.303702	32076	4	0.325672	32011	2	0.213374	11318773	0.000000
319864244	51587.000000	2695	3122.660943	31889	4	0.557000	32116	2	0.363293	11302146	0.000000
319859096	49026.000000	2526	3038.867593	31865	2	0.385887	31783	3	0.305503	11285687	0.000000
319851606	49497.000000	2559	3159.978246	32153	4	0.270913	31877	6	0.177209	11269159	0.000000
319872242	51818.000000	2660	3094.457862	32033	3	0.416640	31979	6	0.424661	11252520	0.000000
319853543	48738.000000	2558	3123.657617	32097	6	0.175258	32122	4	0.210203	11236095	0.000000
319876021	51155.000000	2639	3156.827914	31995	3	0.160226	32030	6	0.200196	11219631	0.000000
319857375	49070.000000	2599	3009.767624	32233	6	0.218955	31929	3	0.382397	11203266	0.000000
319853482	49127.000000	2513	3106.040378	32206	6	0.221211	32021	5	0.168203	11186592	0.000000
319861541	49887.000000	2532	3137.788815	31972	7	0.370332	31951	5	0.324439	11170084	0.000000
319849429	50791.000000	2552	3097.939537	31916	6	0.562598	31887	7	0.177397	11153586	0.000000
319861414	49554.000000	2625	3057.242244	32152	7	0.364548	31933	3	0.315113	11137362	0.000000
319878922	49589.000000	2550	3150.843529	32073	4	0.486993	32097	4	0.387851	11121062	0.000000
319860515	51099.000000	2642	3155.142484	32068	0	0.244916	32023	8	0.203326	11104875	0.000000
319876851	50828.000000	2663	3070.985449	31968	6	0.255518	32173	4	0.446447	11088478	0.000000
319867965	48652.000000	2566	3049.488153	32211	1	0.313386	32082	8	0.434097	11072196	0.000000
319873552	50363.000000	2590	3175.797222	31923	8	0.078731	32072	8	0.334741	11055734	0.000000
319850573	51581.000000	2740	3090.933031	32178	2	0.280056	32059	5	0.266484	11039570	0.000000
319857577	49118.000000	2474	3070.228507	31775	5	0.262764	31826	11	0.112683	11023430	0.000000
319827632	49938.000000	2582	3118.760386	31916	12	0.362046	32206	5	0.393510	11007230	0.000000
319851648	50098.000000	2623	3152.487581	31924	2	0.276344	31682	8	0.183310	10991315	0.000000
319852426	50559.000000	2619	3110.939816	31971	3	0.367090	31709	2	0.189572	10975331	0.000000
319873341	49789.000000	2704	3084.673721	32021	2	0.328327	31912	3	0.267154	10959362	0.000000
319846782	50306.000000	2699	3112.531176	32051	3	0.408840	32042	6	0.297025	10942996	0.000000
319839092	49629.000000	2564	3088.084289	31660	4	0.082293	31648	5	0.210780	10926850	0.000000
319873178	50520.000000	2593	3128.809465	32094	4	0.189487	32076	5	0.166165	10910778	0.000000
319851705	50373.000000	2614	3108.229460	31837	7	0.301535	32164	3	0.218973	10894720	0.000000
319834765	50878.000000	2661	3156.499680	31891	1	0.378500	31875	3	0.303797	10878520	0.000000
319862906	50598.000000	2615	3113.025989	32029	3	0.131205	31977	7	0.181843	10862478	0.000000
319863431	49943.000000	2665	3123.749230	31837	5	0.096008	32026	0	0.197282	10846367	0.000000
319857711	49749.000000	2618	3108.350215	32088	2	0.236033	32091	3	0.297405	10830558	0.000000
319859823	50282.000000	2567	3073.625951	31712	6	0.474134	32013	2	0.386792	10814399	-1.#IND00
319859688	50255.000000	2616	3093.958148	31935	5	0.328953	32084	3	0.555089	10798578	-1.#IND00
319848266	49984.000000	2514	3128.441831	31973	1	0.394069	32072	9	0.310771	10782482	-0.007959
319847715	51111.000000	2709	3119.933919	32104	3	0.490694	31949	2	0.327520	10766647	-0.014497
319856667	48807.000000	2509	3096.033636	32087	2	0.200488	31953	6	0.324741	10750915	-0.010486
319862034	50112.000000	2679	3155.977902	32155	2	0.166858	32019	11	0.375067	10735050	-0.006794
319879898	49954.000000	2605	3058.345664	31981	5	0.237750	31995	4	0.225700	10719264	-0.005945
319879779	49938.000000	2610	3115.821068	31998	3	0.254699	31980	2	0.450032	10703577	-0.003594
319850747	50063.000000	2603	3117.685493	31986	3	0.176033	31890	8	0.258130	10687823	-0.003750
319869986	50074.000000	2568	3083.673698	31988	3	0.458062	32035	2	0.467860	10671979	-0.004512
319856157	49793.000000	2539	3096.994547	31902	1	0.173276	32178	7	0.315869	10656404	-0.002863
319844866	50602.000000	2706	3125.236863	31985	4	0.367104	32074	5	0.291876	10640647	-0.002256
319875421	50098.000000	2655	3076.859609	31725	4	0.562782	31754	6	0.219326	10625023	-0.000724
319851241	49682.000000	2615	3122.781306	31952	3	0.288618	31880	2	0.278020	10609079	-0.001733
319859678	50611.000000	2618	3113.341970	31990	7	0.355022	32052	5	0.375461	10593463	-0.003305
319860668	50191.000000	2487	3068.415337	32163	2	0.241606	31980	6	0.208502	10578231	-0.002062
319861958	49837.000000	2620	3121.981960	31995	7	0.296066	31909	5	0.166743	10562689	-0.003195
319870854	50312.000000	2570	3091.268680	31762	6	0.274748	31973	3	0.054077	10547363	-0.003427
319854959	49982.000000	2640	3121.195724	32154	1	0.184375	32062	2	0.268026	10532062	-0.003278
319846288	50963.000000	2648	3126.027449	31849	9	0.346651	32106	2	0.288262	10516478	-0.003330
319874376	49544.000000	2628	3088.274527	31954	7	0.300676	32072	7	0.308871	10500990	-0.002945
319872465	49586.000000	2562	3150.612301	31903	7	0.311421	32270	4	0.364322	10485555	-0.003116
319865459	52044.000000	2714	3107.428180	31855	6	0.111560	31769	7	0.255616	10470223	-0.004233
319861113	49718.000000	2550	3065.673980	32121	2	0.094229	32013	5	0.414547	10454553	-0.003830
319842820	50031.000000	2595	3095.678409	31996	2	0.379208	31799	7	0.426399	10438981	-0.003754
319843548	49450.000000	2538	3141.409305	32220	6	0.284037	31740	2	0.333730	10423834	-0.004874
319857404	51056.000000	2643	3129.542348	31938	4	0.129318	32401	7	0.199343	10408485	-0.004375
319866818	49688.000000	2583	3054.267734	32099	4	0.140470	32325	4	0.388439	10393416	-0.003217
319858504	50191.000000	2594	3106.661309	31953	4	0.366654	31964	7	0.536092	10378048	-0.001646
319853041	50721.000000	2563	3116.686129	31960	5	0.270358	31926	4	0.169228	10362651	-0.001201
319852990	50006.000000	2504	3113.554732	31954	6	0.411012	31964	10	0.278602	10347274	-0.001261
319865278	49656.000000	2637	3125.328923	31948	2	0.266003	31960	1	0.182243	10332119	-0.001135
319882441	50490.000000	2591	3148.942791	31987	7	0.330034	32016	2	0.267083	10316840	-0.001495
319858332	50247.000000	2524	3095.590868	31932	8	0.359203	31811	4	0.487509	10301823	-0.000490
319869019	49929.000000	2581	3085.663628	32240	4	0.226897	31993	1	0.090192	10286738	-0.000431
319889163	49181.000000	2528	3117.469242	31920	8	0.228328	31735	10	0.383090	10271528	-0.001165
319858101	50885.000000	2677	3129.445626	31994	5	0.225857	32151	4	0.370890	10256511	-0.001075
319849877	50349.000000	2586	3080.054601	32184	6	0.229661	32047	9	0.352420	10241520	0.000036
319871995	50284.000000	2651	3111.383067	31843	5	0.260953	32027	8	0.358826	10226512	-0.000715
319860075	50288.000000	2606	3139.481163	31818	3	0.206621	32001	1	0.317358	10211378	-0.000324
319850523	49909.000000	2666	3107.817542	31978	6	0.367744	31783	5	0.383707	10196541	-0.000300
319878346	49742.000000	2561	3123.874477	31952	0	0.076735	32045	5	0.221220	10181541	-0.000424
319839655	49721.000000	2636	3100.241183	32099	8	0.195336	32030	4	0.281104	10166584	-0.000643
319875001	49815.000000	2604	3103.080142	31918	4	0.465965	31947	1	0.329908	10151432	-0.000560
319860074	50326.000000	2600	3087.869080	32238	4	0.279519	31958	8	0.397135	10136486	-0.000562
319814501	49243.000000	2593	3076.503637	31878	5	0.230049	32017	2	0.302667	10121496	0.000071
319862411	49199.000000	2549	3110.295229	32023	9	0.108232	32016	7	0.137784	10106540	0.000223
319841438	49821.000000	2524	3123.279815	32049	4	0.221238	31915	8	0.264848	10091713	0.000312
319867258	51369.000000	2619	3078.521459	31636	5	0.310501	31898	3	0.253485	10076849	0.000074
319877425	49272.000000	2587	3100.167922	31848	4	0.420325	31842	3	0.261680	10062199	0.000085
319881452	50996.000000	2726	3154.263354	31822	3	0.247294	31847	3	0.211984	10047431	0.000004
319877278	49569.000000	2578	3085.142760	32007	3	0.392117	32013	3	0.224832	10032563	0.000153
319862640	50507.000000	2585	3121.330596	32255	3	0.431427	31826	3	0.239481	10017677	0.000200
319845181	50997.000000	2660	3071.199052	32176	3	0.389702	32065	8	0.312721	10002993	-0.000169
319866722	49913.000000	2638	3099.660144	32036	4	0.409984	31857	6	0.162034	9988573	-0.000126
319874009	48818.000000	2574	3109.331264	32145	6	0.358499	32202	1	0.365286	9973881	0.000319
319846151	51930.000000	2707	3152.584990	31946	5	0.291386	31963	6	0.301045	9959191	-0.000081
319862129	49449.000000	2684	3042.883329	32318	4	0.248271	32033	7	0.073431	9944829	-0.000042
319848931	48880.000000	2462	3090.767717	31926	6	0.424980	31942	5	0.157439	9930230	0.000509
319856238	49848.000000	2572	3171.594997	31873	1	0.334176	31815	7	0.171955	9915699	0.000910
npatches	nstrain	runtime	dt	init_x	init_y	init_y_blood	init_z	init_S	beta0	beta1	beta2	beta3	mean_beta	B	d	delta	delta_blood	b[0]	mut	m	CTL	c	g	epsilon	k	het	lambda	rho	omega	x_max	patch.dyna	DELTA	A	VA
10000	1	100.000000	0.000100	21900	9499	5000000	0.001000	10000000	3.523945	5.686183	5.572663	7.291036	6	8000000000.000000	0.010000	1.000000	1.000000	800000	0.000050	0.048000	0	0.500000	0.000000	25.000000	17.000000	0.500000	0.001000	0.001000	0.010000	31987	0	10.000000	7.000000	1.000000
sus	inf	inf_blood	z	x[0]	y[0][0]	z[0]	x[1]	y[1][0]	z[1]	S[0]	synchrony
219000000	94990000.000000	5000000	10.000000	21900	9499	0.001000	21900	9499	0.001000	10000000	0.000000
285831840	146668382.000000	7657981	3940.834452	29986	13662	0.394083	28915	14514	0.394083	11048222	0.000000
318948731	2996747.000000	158892	6324.976263	31832	263	0.632498	32110	281	0.632498	11293457	0.000000
319849291	24437.000000	1209	1397.392492	32055	1	0.093245	31971	3	0.173528	11279871	0.000000
319831148	72101.000000	3759	3761.976302	32050	8	0.385357	31894	9	0.382172	11263243	0.000000
319875637	52648.000000	2739	2467.223488	32076	6	0.171240	32127	6	0.144634	11246447	0.000000
319871439	43333.000000	2212	2908.279258	31639	2	0.323019	31918	3	0.338124	11230078	0.000000
319864796	50519.000000	2678	3076.381515	32213	3	0.071841	31870	4	0.484290	11213746	0.000000
319864963	50541.000000	2662	2853.773246	31944	3	0.093200	32045	4	0.230744	11197394	0.000000
319848797	47934.000000	2549	2857.272613	31953	5	0.102158	32003	4	0.403836	11180862	0.000000
319839524	48251.000000	2536	2943.975297	31938	8	0.068532	32255	10	0.376010	11164431	0.000000
319826800	49274.000000	2569	2906.250040	32104	6	0.085498	31962	1	0.202499	11148005	0.000000
319850774	49171.000000	2529	2906.950234	31803	5	0.110578	31892	5	0.181672	11131473	0.000000
319875382	48808.000000	2495	2928.610018	31912	3	0.135623	32187	5	0.418228	11115065	0.000000
319854684	47645.000000	2443	2867.520327	31907	4	0.124510	32206	2	0.573207	11098648	0.000000
319874017	48953.000000	2592	2973.066166	31933	2	0.230956	31997	5	0.286403	11082326	0.000000
319848567	49290.000000	2643	2920.090559	31909	6	0.140041	32214	5	0.191290	11066089	0.000000
319836101	48813.000000	2554	2920.206517	31654	4	0.238660	31959	5	0.299266	11049859	0.000000
319843048	48665.000000	2394	2886.152050	31794	5	0.338808	31925	4	0.292272	11033602	0.000000
319846811	49757.000000	2448	2910.128048	31906	2	0.252446	32047	4	0.305499	11017128	0.000000
319868447	48204.000000	2491	2875.249163	32256	3	0.207297	32088	7	0.238288	11000956	0.000000
319851174	47701.000000	2522	2876.090828	32086	3	0.350835	31832	2	0.221712	10984729	0.000000
319857209	49217.000000	2638	2948.975663	32070	7	0.180668	31988	2	0.355681	10968369	0.000000
319866754	48451.000000	2523	2893.434972	31917	4	0.164615	31751	3	0.545002	10952278	0.000000
319845474	49575.000000	2614	2905.206996	31889	5	0.328068	32003	8	0.469131	10935987	0.000000
319880534	48033.000000	2550	2830.050523	32106	7	0.287473	31719	4	0.362773	10919906	0.000000
319855719	48138.000000	2496	2982.128419	31937	5	0.254270	31961	9	0.362727	10903663	0.000000
319858897	50101.000000	2588	2939.140272	32193	5	0.328266	31842	7	0.285407	10887605	0.000000
319876496	48630.000000	2551	2840.011105	32103	5	0.363708	32054	3	0.212411	10871593	0.000000
319875240	47725.000000	2506	2918.639276	32088	3	0.494397	31897	7	0.207833	10855563	0.000000
319856475	48957.000000	2603	2960.018188	32281	5	0.341733	32148	5	0.303426	10839499	0.000000
319837879	48620.000000	2606	2888.875090	32030	7	0.246682	31909	5	0.195462	10823643	0.000000
319857450	49679.000000	2538	2934.153468	31749	4	0.249485	31850	3	0.232418	10807741	0.000000
319862977	48469.000000	2568	2880.855308	31846	4	0.294183	31933	5	0.311539	10791772	0.000000
319840623	48609.000000	2427	2919.367137	31855	3	0.478065	32152	5	0.383206	10775741	0.000000
319849360	49663.000000	2590	2920.485191	31920	4	0.264660	31944	8	0.336529	10759917	0.000000
319868198	48106.000000	2506	2893.831718	32233	9	0.123927	32129	3	0.442646	10743974	0.000000
319853744	49118.000000	2662	2966.591144	32136	6	0.193686	31980	7	0.507751	10728257	0.000000
319840025	50588.000000	2639	2960.891459	32044	4	0.297952	31849	8	0.188375	10712661	0.000000
319858129	49469.000000	2543	2854.463963	31968	3	0.301573	32107	9	0.272539	10696916	0.000000
319867225	48391.000000	2582	2920.304165	31948	7	0.279182	31980	5	0.176507	10681076	-1.#IND00
319860324	47998.000000	2530	2883.917014	32101	3	0.113426	31687	7	0.174223	10665165	-1.#IND00
319871536	48565.000000	2563	2964.565428	31839	3	0.298547	32161	8	0.285704	10649529	0.012418
319832035	49595.000000	2539	2952.282603	32131	6	0.201434	32067	3	0.277828	10633709	0.012710
319875519	48647.000000	2589	2867.748612	32210	8	0.282577	31794	7	0.298518	10618107	0.007688
319835338	48638.000000	2490	2959.745029	31955	4	0.282373	31743	3	0.164635	10602503	0.005327
319855733	50931.000000	2539	2917.779439	31951	4	0.306434	32218	8	0.403457	10586879	0.010876
319861102	47974.000000	2421	2872.673841	31937	5	0.429176	31797	2	0.471011	10571361	0.009319
319845725	48119.000000	2577	2910.220143	31876	4	0.337394	32105	4	0.080156	10555734	0.007605
319868842	48831.000000	2557	2908.995408	31739	6	0.365838	32123	3	0.260129	10540321	0.005739
319871153	49064.000000	2574	2931.289991	31956	6	0.348297	31968	6	0.223999	10524834	0.005333
319861209	49594.000000	2540	2953.415989	31743	4	0.341915	32210	2	0.160588	10509343	0.004158
319854984	49367.000000	2503	2889.854861	32081	2	0.115912	31953	7	0.378683	10493961	0.004109
319876937	48645.000000	2557	2932.211723	32434	2	0.292519	32046	5	0.333513	10478663	0.003632
319857087	48261.000000	2527	2902.920562	31930	5	0.324227	32066	2	0.232532	10463553	0.002253
319884170	48668.000000	2574	2936.414957	31729	3	0.284453	31970	6	0.350637	10448351	0.001840
319860888	48837.000000	2535	2909.312630	32127	5	0.204183	32054	9	0.166865	10433044	0.000926
319872238	48582.000000	2568	2875.411832	31885	6	0.204112	31721	10	0.253565	10417602	-0.000287
319846414	48859.000000	2478	2922.850865	31965	3	0.132620	32154	11	0.166259	10402379	-0.000049
319863271	48338.000000	2495	2906.010103	31933	5	0.150734	32249	5	0.426476	10387026	-0.000186
319847296	48673.000000	2610	2907.502151	31988	2	0.444537	32006	3	0.263676	10371555	-0.000762
319839937	48589.000000	2592	2925.249421	32024	7	0.106115	32031	5	0.415227	10356204	-0.000481
319864721	49094.000000	2637	2926.104667	31929	2	0.239421	31633	5	0.325112	10341134	-0.000862
319821984	48119.000000	2387	2908.720079	31891	4	0.274684	32022	4	0.127856	10325961	-0.003709
319855297	48058.000000	2545	2907.325763	31892	9	0.147582	32077	4	0.128288	10310830	-0.003204
319856895	49684.000000	2470	2909.256121	31884	7	0.232289	32191	5	0.207267	10295723	-0.003174
319857959	47880.000000	2516	2855.063874	32099	4	0.182397	32037	1	0.246696	10280390	-0.005557
319850306	48427.000000	2580	2927.461407	32047	4	0.259925	32087	7	0.289736	10265349	-0.005404
319854985	48759.000000	2572	2887.506267	31858	7	0.287911	31990	2	0.132080	10250038	-0.004567
319884803	48762.000000	2493	2919.974129	32067	2	0.218245	31944	4	0.290515	10235042	-0.004324
319864205	48590.000000	2550	2895.385273	32011	3	0.173054	31997	7	0.216615	10220092	-0.004159
319873900	48797.000000	2513	2917.768855	31954	2	0.238612	32045	4	0.329398	10205288	-0.004043
319857673	49040.000000	2611	2935.829553	31887	9	0.291685	31900	1	0.289795	10190233	-0.004810
319855547	48454.000000	2538	2914.413107	31893	3	0.202893	32031	3	0.059595	10175294	-0.004848
319867275	49263.000000	2526	2898.238338	32088	3	0.272207	31968	9	0.135868	10160300	-0.004469
319883351	48358.000000	2593	2888.689916	31937	3	0.272646	31989	4	0.308385	10145258	-0.004120
319873620	48642.000000	2593	2874.463172	31932	7	0.244684	32033	3	0.439279	10130114	-0.004006
319855149	48293.000000	2531	2905.108346	31996	4	0.159050	31893	7	0.363754	10115393	-0.003740
319863068	49491.000000	2641	2919.167825	31929	4	0.262812	32057	5	0.127477	10100552	-0.003918
319857879	48220.000000	2503	2886.290367	31776	4	0.144370	32252	2	0.310741	10085519	-0.004005
319834763	48849.000000	2534	2943.727198	32041	1	0.250387	31661	5	0.421749	10070596	-0.003945
319854291	48310.000000	2551	2890.050244	32170	6	0.397692	31969	2	0.200340	10056181	-0.003830
319861118	48871.000000	2535	2915.983907	32167	8	0.302434	32064	3	0.267285	10041488	-0.003891
319866008	48779.000000	2593	2886.584849	31884	4	0.368476	31816	6	0.190064	10026929	-0.004267
319857285	48324.000000	2540	2914.642587	32144	7	0.242889	31754	4	0.355999	10012142	-0.004140
319864927	48497.000000	2582	2904.978311	32048	2	0.174590	31963	3	0.360391	9997211	-0.004075
319867280	48316.000000	2507	2912.798359	32056	5	0.240963	32089	5	0.498501	9982487	-0.003793
319856050	49073.000000	2582	2918.743419	32058	6	0.241923	32039	6	0.222583	9967704	-0.003505
319847689	48478.000000	2535	2925.557856	32174	5	0.244115	31849	8	0.362251	9953047	-0.003379
319847278	48738.000000	2617	2907.819101	31820	1	0.154207	31988	6	0.121404	9938322	-0.003564
319852678	49568.000000	2515	2941.532344	32095	3	0.363593	31971	4	0.262651	9923842	-0.003755
319854511	47796.000000	2497	2895.306472	31997	3	0.387280	31936	5	0.207743	9909131	-0.003290
319840752	48854.000000	2595	2965.286460	32022	2	0.217106	32111	3	0.189452	9894568	-0.004828
319872064	49377.000000	2585	2907.241085	32020	3	0.239019	32074	5	0.303622	9880202	-0.005133
319854406	48785.000000	2469	2918.042761	32289	1	0.224850	32028	4	0.126585	9865674	-0.004771
319839837	48644.000000	2588	2894.378948	31835	5	0.442032	31982	9	0.352410	9851122	-0.004581
319855646	48146.000000	2484	2917.572361	32145	2	0.423104	31983	6	0.269178	9836574	-0.005537
319837827	49848.000000	2534	2955.040176	31984	3	0.262992	31976	9	0.250108	9821934	-0.005435
319865273	49239.000000	2519	2881.607148	32091	6	0.438011	32090	9	0.263230	9807648	-0.005941
319854220	48574.000000	2419	2902.774978	31876	2	0.274936	32041	6	0.301448	9793247	-0.005611
npatches	nstrain	runtime	dt	init_x	init_y	init_y_blood	init_z	init_S	beta0	beta1	beta2	beta3	mean_beta	B	d	delta	delta_blood	b[0]	mut	m	CTL	c	g	epsilon	k	het	lambda	rho	omega	x_max	patch.dyna	DELTA	A	VA
10000	1	100.000000	0.000100	21900	9499	5000000	0.001000	10000000	4.911402	7.671895	6.746464	7.933138	6	8000000000.000000	0.010000	1.000000	1.000000	800000	0.000050	0.048000	0	0.500000	0.000000	25.000000	18.000000	0.500000	0.001000	0.001000	0.010000	31987	0	10.000000	7.000000	1.000000
sus	inf	inf_blood	z	x[0]	y[0][0]	z[0]	x[1]	y[1][0]	z[1]	S[0]	synchrony
219000000	94990000.000000	5000000	10.000000	21900	9499	0.001000	21900	9499	0.001000	10000000	0.000000
289863671	125435878.000000	6555635	3940.834452	29863	12114	0.394083	28144	13088	0.394083	10999839	0.000000
319347817	1655503.000000	86402	6324.976263	31809	142	0.632498	31970	159	0.632498	11191007	0.000000
319857779	33939.000000	1719	1136.214250	31912	2	0.165851	31815	4	0.084052	11176069	0.000000
319851382	52474.000000	2721	3751.383904	31857	4	0.213611	31988	4	0.340327	11159786	0.000000
319867062	56136.000000	2940	2657.105921	31947	3	0.216596	32189	6	0.231430	11143435	0.000000
319872312	45076.000000	2380	2533.068824	32257	7	0.124327	31937	9	0.421984	11126790	0.000000
319840490	47078.000000	2358	2807.153670	32047	4	0.217493	31935	6	0.286902	11110188	0.000000
319872578	48723.000000	2620	2803.971770	31672	1	0.296727	32037	12	0.244650	11093846	0.000000
319871204	47841.000000	2527	2706.524181	31952	3	0.087910	32092	6	0.244522	11077364	0.000000
319847132	47039.000000	2478	2731.532468	32002	2	0.226088	31885	1	0.114650	11060900	0.000000
319863741	48293.000000	2432	2813.297287	32000	5	0.172736	31798	2	0.070162	11044721	0.000000
319860759	47973.000000	2451	2689.481529	31854	10	0.318065	31983	1	0.200716	11028524	0.000000
319844671	46749.000000	2345	2748.444101	31860	6	0.097358	31972	9	0.406520	11012371	0.000000
319856280	47797.000000	2473	2761.190997	31959	5	0.333342	32168	4	0.181412	10996103	0.000000
319845834	47859.000000	2484	2740.262316	31929	3	0.301753	31947	3	0.225749	10979905	0.000000
319854049	47775.000000	2458	2746.987268	31874	1	0.181833	32010	5	0.319809	10963755	0.000000
319864022	47142.000000	2456	2738.556599	31942	4	0.242666	31799	4	0.191113	10947593	0.000000
319863346	48245.000000	2565	2761.382233	31978	2	0.179887	31972	3	0.139500	10931385	0.000000
319868009	46233.000000	2414	2718.619552	32045	3	0.163233	31904	3	0.177259	10915392	0.000000
319849122	47619.000000	2459	2784.368355	31710	4	0.342639	31944	8	0.344598	10899290	0.000000
319849205	48511.000000	2423	2773.010457	32023	2	0.399930	32135	4	0.236480	10883402	0.000000
319852316	47809.000000	2527	2732.028219	31831	4	0.218285	31804	3	0.200198	10867403	0.000000
319861865	47363.000000	2393	2753.727745	32008	4	0.122429	32189	3	0.267013	10851147	0.000000
319886061	48120.000000	2549	2779.333820	31892	5	0.445615	31835	1	0.087706	10835227	0.000000
319864124	47814.000000	2469	2727.566644	32131	5	0.251114	32193	4	0.220130	10819390	0.000000
319859035	47725.000000	2507	2749.493654	32035	2	0.146036	32084	2	0.339017	10803457	0.000000
319855030	48141.000000	2520	2733.682846	32069	3	0.280134	31996	10	0.426863	10787343	0.000000
319846398	47182.000000	2453	2716.944375	31944	4	0.262382	31795	15	0.164833	10771538	0.000000
319881539	47163.000000	2419	2764.478494	32051	8	0.245798	31980	2	0.252106	10755608	0.000000
319843453	47626.000000	2499	2762.008484	31908	2	0.176876	32092	5	0.253470	10739674	0.000000
319878362	47730.000000	2597	2762.105323	32118	5	0.285761	32032	1	0.057939	10723965	0.000000
319868239	47627.000000	2494	2790.825804	32152	7	0.455507	32227	3	0.423086	10707995	0.000000
319861405	47267.000000	2465	2753.109452	32147	8	0.363428	31934	2	0.452612	10691886	0.000000
319872612	47397.000000	2509	2753.819559	31955	5	0.422084	32044	4	0.164982	10676254	0.000000
319838423	48288.000000	2469	2797.964625	31906	2	0.351590	31798	4	0.264823	10660569	0.000000
319854707	48293.000000	2597	2766.658231	32100	3	0.110217	32235	2	0.271462	10644767	0.000000
319858394	47500.000000	2433	2757.659378	32158	5	0.241342	32033	1	0.151074	10629051	0.000000
319863905	47579.000000	2479	2774.990995	31960	4	0.231407	32158	4	0.249022	10613643	0.000000
319849712	47443.000000	2548	2770.346081	31936	4	0.299401	31891	5	0.255206	10551041	-1.#IND00
319866424	48060.000000	2407	2759.964135	31961	10	0.190438	31902	4	0.294671	10535442	0.003111
319869580	47802.000000	2483	2714.829272	31952	4	0.212363	32137	2	0.489312	10519835	0.002305
319871485	47151.000000	2448	2719.202530	31598	4	0.258610	31947	9	0.256794	10504140	-0.001832
319863884	47407.000000	2480	2758.825104	31954	1	0.271141	31997	4	0.360777	10488648	-0.006215
319856606	48393.000000	2569	2735.287991	31828	5	0.206408	31991	4	0.271763	10473038	-0.004693
319871329	47326.000000	2550	2721.999740	31908	4	0.187743	32041	6	0.267427	10457701	-0.004231
319838053	48380.000000	2423	2779.992377	32290	7	0.140617	32048	6	0.497510	10442308	-0.003293
319840293	47211.000000	2479	2711.338568	31910	6	0.269997	32073	2	0.303219	10426909	-0.003190
319833239	47586.000000	2597	2796.186451	31741	5	0.367595	31868	12	0.421226	10411651	-0.000104
319859894	48194.000000	2431	2758.982728	31764	7	0.296733	31907	2	0.296530	10396388	-0.004132
319890962	47012.000000	2428	2736.040672	31918	6	0.241280	32210	4	0.276977	10381118	-0.003712
319828937	48244.000000	2441	2778.040699	32060	3	0.293613	31870	3	0.302879	10365750	-0.004373
319854187	47669.000000	2409	2761.130850	32107	3	0.345514	31980	5	0.281304	10350415	-0.003994
319883032	48318.000000	2540	2791.013567	31993	4	0.312986	32071	8	0.148268	10335212	-0.003448
319839700	48067.000000	2558	2712.796614	32135	6	0.431871	31991	4	0.105871	10319974	-0.003221
319864695	47916.000000	2560	2762.937817	31785	3	0.062398	31887	6	0.234322	10304776	-0.003081
319845074	47747.000000	2478	2764.017371	31765	7	0.407593	31950	12	0.340610	10289706	-0.004080
319858192	47692.000000	2531	2732.481543	31675	6	0.365754	31955	4	0.500579	10274537	-0.004349
319870903	46548.000000	2435	2754.380781	31893	4	0.335911	32034	8	0.199773	10259471	-0.004285
319869419	47632.000000	2479	2772.320347	32182	3	0.202132	31793	4	0.309338	10244314	-0.003912
319877877	48240.000000	2511	2744.020290	31917	6	0.358375	31929	3	0.156509	10229536	0.000565
319861463	47346.000000	2399	2729.434818	31840	2	0.210781	31944	3	0.234770	10214585	-0.002664
319879587	47450.000000	2483	2784.854096	31906	7	0.223349	32155	8	0.136332	10199690	-0.002397
319855365	47286.000000	2459	2751.696744	31769	4	0.257984	32005	9	0.228625	10184665	-0.001015
319886128	48432.000000	2420	2778.024661	31736	3	0.430695	31991	7	0.295979	10169739	-0.001007
319853894	47467.000000	2434	2743.047378	31864	5	0.282264	32114	6	0.460123	10154853	-0.000945
319855192	46678.000000	2483	2715.737778	31931	7	0.182652	31923	1	0.223208	10139902	-0.003066
319849356	47657.000000	2429	2766.218986	31962	3	0.293114	32079	8	0.352905	10125108	-0.003227
319872005	47025.000000	2364	2762.323086	31958	4	0.478685	32126	4	0.405989	10110101	-0.003628
319848450	47327.000000	2430	2754.855437	32248	2	0.244760	32031	2	0.495167	10095308	-0.003344
319866784	47933.000000	2547	2781.678819	31970	2	0.297694	32004	6	0.236728	10080597	-0.002787
319857524	47694.000000	2522	2733.681521	32240	7	0.049469	31875	0	0.446638	10065786	-0.002614
319878519	47528.000000	2470	2763.712200	31939	5	0.077146	32000	7	0.311135	10050966	-0.002395
319864488	48290.000000	2511	2797.613751	32076	6	0.291355	31794	5	0.241804	10036001	0.000460
319848277	47653.000000	2456	2739.215066	32065	4	0.121384	32026	3	0.427770	10021382	0.000487
319865585	47412.000000	2418	2757.611286	31952	6	0.252688	32220	7	0.188221	10006544	0.000588
319861617	47624.000000	2471	2728.576228	31992	4	0.170366	32098	4	0.430116	9991786	0.000524
319848125	47401.000000	2529	2749.897278	32100	7	0.223427	31860	1	0.131126	9977190	0.000791
319869042	46887.000000	2452	2774.202330	32183	3	0.344960	31782	16	0.362964	9962680	0.000600
319856311	48251.000000	2562	2781.226261	32005	4	0.235752	32079	10	0.222554	9947941	0.000747
319870121	47517.000000	2477	2750.641828	32020	1	0.112389	31946	5	0.258517	9933211	0.000481
319860405	47498.000000	2484	2733.926743	31835	5	0.398381	31820	6	0.270690	9918836	0.000620
319854643	47723.000000	2406	2755.286576	32002	7	0.422231	31936	3	0.086413	9904191	0.000508
319855151	48080.000000	2461	2720.600683	31838	2	0.128350	31863	7	0.403338	9889709	0.000045
319852905	46656.000000	2410	2741.137101	31869	5	0.275867	32049	3	0.220370	9875268	-0.000280
319875482	47957.000000	2461	2798.016028	32136	9	0.249625	31850	5	0.263911	9860811	-0.000295
319858843	47632.000000	2453	2759.568121	31881	8	0.140214	32003	3	0.473226	9846501	-0.000579
319864999	47395.000000	2500	2723.355293	31936	5	0.293480	31959	3	0.282433	9831985	-0.000461
319867250	47314.000000	2444	2761.748170	32040	5	0.120204	32026	8	0.339322	9817639	-0.000409
319870491	48155.000000	2511	2777.210216	31965	3	0.258517	31957	2	0.462291	9803235	-0.001022
319861844	47568.000000	2461	2742.967318	32228	6	0.294824	31933	1	0.135770	9788961	-0.000628
319860108	47298.000000	2559	2754.531940	32363	3	0.344077	31767	6	0.271542	9774587	-0.000229
319857213	47143.000000	2522	2754.871126	31925	4	0.279470	32059	4	0.214601	9760072	-0.000448
319868117	47725.000000	2508	2719.694053	32147	2	0.136280	32109	3	0.335735	9745718	-0.000512
319866365	46997.000000	2523	2727.187537	31952	6	0.209762	32240	11	0.437473	9731451	-0.000500
319870530	46648.000000	2504	2767.029439	31955	4	0.183131	32071	5	0.328236	9717218	-0.000524
319893653	47561.000000	2371	2780.323133	32206	3	0.327893	32162	5	0.448529	9702977	-0.001114
npatches	nstrain	runtime	dt	init_x	init_y	init_y_blood	init_z	init_S	beta0	beta1	beta2	beta3	mean_beta	B	d	delta	delta_blood	b[0]	mut	m	CTL	c	g	epsilon	k	het	lambda	rho	omega	x_max	patch.dyna	DELTA	A	VA
10000	1	100.000000	0.000100	21900	9499	5000000	0.001000	10000000	7.766918	3.098450	8.512131	3.771942	6	8000000000.000000	0.010000	1.000000	1.000000	800000	0.000050	0.048000	0	0.500000	0.000000	25.000000	19.000000	0.500000	0.001000	0.001000	0.010000	31987	0	10.000000	7.000000	1.000000
sus	inf	inf_blood	z	x[0]	y[0][0]	z[0]	x[1]	y[1][0]	z[1]	S[0]	synchrony
219000000	94990000.000000	5000000	10.000000	21900	9499	0.001000	21900	9499	0.001000	10000000	0.000000
293857535	105934173.000000	5534535	3940.834452	28615	11292	0.394083	30589	9529	0.394083	10945429	0.000000
319586796	881812.000000	46452	6324.976263	32004	96	0.632498	32009	70	0.632498	11091598	0.000000
319873225	45298.000000	2398	1268.865809	32011	5	0.123421	32100	6	0.171999	11075752	0.000000
319889192	39312.000000	2078	3171.068730	31877	12	0.436663	32027	1	0.254192	11059365	0.000000
319855259	54160.000000	2734	2801.953015	32423	2	0.125083	32083	6	0.205502	11043178	0.000000
319875682	46862.000000	2385	2415.813636	32153	7	0.271403	31787	6	0.261689	11027002	0.000000
319837687	44161.000000	2313	2583.896337	32087	5	0.158271	31754	2	0.132532	11010519	0.000000
319833821	47117.000000	2376	2634.858019	32063	6	0.152756	31901	7	0.237900	10994278	0.000000
319859422	46105.000000	2411	2569.471652	32045	4	0.310998	32002	5	0.304038	10978261	0.000000
319841229	45801.000000	2449	2584.966671	31959	7	0.302225	31976	5	0.290452	10962261	0.000000
319844701	47162.000000	2377	2614.068887	32054	4	0.188805	31930	5	0.374278	10946241	0.000000
319848865	45806.000000	2447	2558.843248	31964	11	0.265182	32004	4	0.173384	10930028	0.000000
319848874	46079.000000	2455	2633.522723	31997	2	0.370358	32075	4	0.286653	10914086	0.000000
319864705	46364.000000	2397	2577.431170	31945	7	0.234326	31992	4	0.248651	10898058	0.000000
319852314	46115.000000	2346	2570.862961	32059	1	0.253777	32078	2	0.186171	10882214	0.000000
319890668	46667.000000	2472	2639.534920	31821	7	0.123734	31886	8	0.303267	10866160	0.000000
319864436	46545.000000	2443	2582.455752	32094	3	0.258098	32106	4	0.307620	10850268	0.000000
319835757	46255.000000	2435	2596.335541	32024	7	0.286215	31700	2	0.317761	10834043	0.000000
319856670	45977.000000	2380	2596.013047	31976	2	0.324362	31856	2	0.268530	10818152	0.000000
319855759	46154.000000	2444	2608.704567	31795	5	0.590210	32097	2	0.167118	10802353	0.000000
319849314	46541.000000	2370	2621.724965	32139	7	0.350583	31910	5	0.189623	10786441	0.000000
319839767	47323.000000	2400	2589.454517	31963	6	0.198508	31947	3	0.307112	10770686	0.000000
319860381	46367.000000	2373	2566.435971	32087	5	0.204002	31910	5	0.190559	10754782	0.000000
319868139	46213.000000	2477	2581.329969	32003	4	0.251003	32182	6	0.221707	10739092	0.000000
319863763	46802.000000	2369	2624.435931	32018	1	0.106653	31982	2	0.350063	10723279	0.000000
319880658	45938.000000	2376	2546.585974	31954	4	0.208165	31959	2	0.313958	10707631	0.000000
319883043	46136.000000	2360	2601.010959	31793	8	0.327520	31983	4	0.241034	10691701	0.000000
319859048	46435.000000	2483	2601.107286	31796	2	0.131794	32049	4	0.272969	10676058	0.000000
319850611	45672.000000	2301	2595.213626	32309	5	0.228694	32029	4	0.220073	10660441	0.000000
319835631	46699.000000	2257	2635.453119	31999	5	0.172020	31903	4	0.080036	10644820	0.000000
319862678	46869.000000	2470	2645.771743	31822	6	0.255604	32099	4	0.202135	10629072	0.000000
319863268	46164.000000	2365	2586.570317	32267	4	0.195033	32155	6	0.256607	10613270	0.000000
319853759	46692.000000	2476	2622.234667	32008	5	0.262656	31997	4	0.214932	10597697	0.000000
319846128	47743.000000	2510	2596.870640	32079	5	0.399450	31835	3	0.156373	10582076	0.000000
319873568	46172.000000	2422	2561.803019	31705	3	0.435799	31976	2	0.088169	10566574	0.000000
319858000	46349.000000	2412	2593.531247	31951	9	0.369099	32113	1	0.044945	10550767	0.000000
319860628	47015.000000	2503	2634.359248	31774	8	0.284247	32059	1	0.202070	10535230	0.000000
319859251	46632.000000	2482	2580.480353	31920	2	0.110110	32053	0	0.333669	10519683	0.000000
319871104	47249.000000	2485	2613.296864	32005	1	0.318041	32134	5	0.169014	10504073	0.000000
319872663	46096.000000	2390	2561.510846	31922	2	0.239303	32164	3	0.295067	10488486	-1.#IND00
319837125	46470.000000	2439	2604.972133	32052	2	0.166469	32107	2	0.128657	10473155	-1.#IND00
319882311	46290.000000	2399	2593.926797	32026	5	0.393154	31954	2	0.102431	10457790	-1.#IND00
[truncated: 160 more rows]
