# Supplementary material for: Large Variations in HIV-1 Viral Load Explained by Shifting-Mosaic Metapopulation Dynamics
Source: PLoS Biol. 2016 Oct 5;14(10):e1002567. doi: 10.1371/journal.pbio.1002567 (PMC5051940; doi:10.1371/journal.pbio.1002567)
Supplement: S1 Data — Each file gives the output from the simulations indicated by the filename: low migration (ms1, db432); high migration (ms1, db1); very high migration (ms10, db1); number of patches (np); reservoir (storage); no reservoir (nostorage); CTL immigration model (CTLimmig); CTL proliferation model (CTLprolif); β¯ (beta1, beta2, …). Within each file, there are 21 simulations for (k = 0,1,..,20), and data is output each day. For measures of synchrony, the final entry should be used. See Methods and S1 Simulation Code for further details. (ZIP) [file pbio.1002567.s002.zip › S1_Data/ms10_np10000_storage_noPD_CTLimmig_db1_beta7.tsv]

npatches	nstrain	runtime	dt	init_x	init_y	init_y_blood	init_z	init_S	beta0	beta1	beta2	beta3	mean_beta	B	d	delta	delta_blood	b[0]	mut	m	CTL	c	g	epsilon	k	het	lambda	rho	omega	x_max	patch.dyna	DELTA	A	VA
10000	1	100.000000	0.000100	21900	9499	5000000	0.001000	10000000	10.132108	9.172605	8.257603	5.604762	7	8000000000.000000	0.010000	1.000000	1.000000	800000	0.000050	0.048000	0	0.500000	0.000000	25.000000	0.000000	0.500000	0.001000	0.001000	0.010000	31987	0	10.000000	7.000000	1.000000
sus	inf	inf_blood	z	x[0]	y[0][0]	z[0]	x[1]	y[1][0]	z[1]	S[0]	synchrony
219000000	94990000.000000	5000000	10.000000	21900	9499	0.001000	21900	9499	0.001000	10000000	0.000000
118339003	2108097157.000000	109269868	3940.834452	8728	213437	0.394083	9454	213050	0.394083	13029659	0.000000
71013693	4326892475.000000	224727037	6324.976263	4977	434635	0.632498	5317	435074	0.632498	18840801	0.000000
59087000	5454609087.000000	283456823	7771.013291	4019	549280	0.777101	4333	546606	0.777101	25218296	0.000000
54927793	5965139004.000000	309977989	8648.068121	3758	598497	0.864807	4030	597766	0.864807	31761163	0.000000
53290998	6189105396.000000	321646611	9180.022116	3593	621979	0.918002	3938	621058	0.918002	38357240	0.000000
52599320	6286131667.000000	326718243	9502.664490	3536	629565	0.950266	3875	630138	0.950266	44971698	0.000000
52318206	6328087566.000000	328891028	9698.354536	3503	634384	0.969835	3895	634345	0.969835	51589232	0.000000
52194590	6346139820.000000	329833254	9817.045065	3549	634585	0.981705	3871	636061	0.981705	58201584	0.000000
52133511	6353911977.000000	330222187	9889.033609	3563	636810	0.988903	3888	637003	0.988903	64805007	0.000000
52110436	6357076845.000000	330425847	9932.696323	3565	637466	0.993270	3812	636357	0.993270	71403801	0.000000
52105990	6358566526.000000	330479520	9959.178767	3554	638020	0.995918	3765	637172	0.995918	77986407	0.000000
52101471	6359210606.000000	330509214	9975.240980	3530	636562	0.997524	3829	637634	0.997524	84562268	0.000000
52102735	6359514859.000000	330560712	9984.983083	3535	637016	0.998498	3836	637149	0.998498	91128346	0.000000
52101582	6359696542.000000	330537562	9990.891893	3548	638155	0.999089	3836	637767	0.999089	97681912	0.000000
52102778	6359722669.000000	330574190	9994.475723	3566	638246	0.999448	3868	636279	0.999448	104228410	0.000000
52104609	6359615787.000000	330532399	9996.649399	3521	637236	0.999665	3792	637524	0.999665	110761841	0.000000
52099226	6359696280.000000	330518709	9997.967783	3474	639173	0.999797	3924	638361	0.999797	117287865	0.000000
52108039	6359710786.000000	330538654	9998.767413	3560	638371	0.999877	3804	638104	0.999877	123807149	0.000000
52093847	6359707590.000000	330562370	9999.252408	3521	637088	0.999925	3819	637364	0.999925	130316647	0.000000
52094886	6359788158.000000	330527815	9999.546568	3571	638570	0.999955	3919	636610	0.999955	136812312	0.000000
52102484	6359715988.000000	330527834	9999.724983	3454	636799	0.999972	3799	636728	0.999972	143300229	0.000000
52105287	6359604931.000000	330536535	9999.833196	3491	636714	0.999983	3853	637185	0.999983	149777916	0.000000
52096073	6359742075.000000	330549751	9999.898829	3473	638077	0.999990	3827	638331	0.999990	156240737	0.000000
52100277	6359711426.000000	330548733	9999.938638	3572	637389	0.999994	3818	637049	0.999994	162698500	0.000000
52103433	6359695741.000000	330562055	9999.962782	3552	638660	0.999996	3842	636869	0.999996	169148226	0.000000
52097813	6359757863.000000	330534173	9999.977427	3532	637670	0.999998	3811	638243	0.999998	175588371	0.000000
52102188	6359697273.000000	330554436	9999.986309	3585	637894	0.999999	3891	635645	0.999999	182014717	0.000000
52104364	6359722380.000000	330554278	9999.991696	3569	637298	0.999999	3862	637388	0.999999	188434528	0.000000
52098507	6359783183.000000	330567902	9999.994963	3525	637064	0.999999	3816	636497	0.999999	194837122	0.000000
52098665	6359740860.000000	330564959	9999.996945	3582	638335	1.000000	3847	636972	1.000000	201235463	0.000000
52104510	6359736037.000000	330545765	9999.998147	3504	637197	1.000000	3850	638868	1.000000	207625550	0.000000
52097445	6359765794.000000	330565581	9999.998876	3538	638121	1.000000	3859	638387	1.000000	214006217	0.000000
52106887	6359733463.000000	330550314	9999.999318	3484	638106	1.000000	3863	637186	1.000000	220378152	0.000000
52087803	6359847486.000000	330536484	9999.999587	3506	638151	1.000000	3821	636805	1.000000	226737989	0.000000
52102404	6359670608.000000	330533228	9999.999749	3524	637422	1.000000	3874	636892	1.000000	233091646	0.000000
52104442	6359634262.000000	330536872	9999.999848	3522	637351	1.000000	3870	638537	1.000000	239434194	0.000000
52101075	6359635894.000000	330525295	9999.999908	3570	637804	1.000000	3819	636496	1.000000	245765134	0.000000
52107488	6359723235.000000	330535491	9999.999944	3499	637729	1.000000	3875	637281	1.000000	252089723	0.000000
52093276	6359679920.000000	330565005	9999.999966	3502	638204	1.000000	3789	637238	1.000000	258400473	0.000000
52101948	6359591225.000000	330547840	9999.999979	3474	637883	1.000000	3803	637042	1.000000	264706843	-1.#IND00
52112042	6359573689.000000	330553302	9999.999988	3531	638115	1.000000	3815	637739	1.000000	271002756	0.000000
52097096	6359659523.000000	330539148	9999.999992	3512	637227	1.000000	3843	637447	1.000000	277286973	-0.001969
52093792	6359714899.000000	330524685	9999.999995	3550	636498	1.000000	3770	636986	1.000000	283562754	0.004026
52110749	6359673132.000000	330541222	9999.999997	3541	636680	1.000000	3901	637277	1.000000	289826947	0.003700
52098775	6359725419.000000	330515943	9999.999998	3563	636063	1.000000	3932	636889	1.000000	296085572	0.001370
52092714	6359738270.000000	330537897	9999.999999	3518	635366	1.000000	3849	637308	1.000000	302333239	0.003209
52102682	6359789404.000000	330530812	9999.999999	3521	636569	1.000000	3947	635989	1.000000	308575269	0.003637
52105260	6359733469.000000	330522353	10000.000000	3493	637193	1.000000	3869	637538	1.000000	314805540	0.004599
52100708	6359700036.000000	330567394	10000.000000	3519	638285	1.000000	3866	636832	1.000000	321024134	0.001192
52088746	6359776460.000000	330572927	10000.000000	3545	636943	1.000000	3833	637266	1.000000	327234301	0.000779
52095526	6359800145.000000	330556209	10000.000000	3584	638062	1.000000	3835	636900	1.000000	333433675	0.000208
52108657	6359737177.000000	330578548	10000.000000	3531	637248	1.000000	3778	637015	1.000000	339627564	-0.000480
52101197	6359802927.000000	330530151	10000.000000	3524	637643	1.000000	3831	637129	1.000000	345812647	-0.000574
52097889	6359753662.000000	330532552	10000.000000	3549	635853	1.000000	3893	637170	1.000000	351984217	-0.001357
52100866	6359685872.000000	330584393	10000.000000	3564	637185	1.000000	3902	637157	1.000000	358148787	-0.001129
52102134	6359713961.000000	330540639	10000.000000	3520	636443	1.000000	3786	636374	1.000000	364305545	-0.000200
52103168	6359718001.000000	330503582	10000.000000	3549	638095	1.000000	3822	636447	1.000000	370448935	0.001923
52105963	6359768284.000000	330556779	10000.000000	3482	637177	1.000000	3878	637898	1.000000	376592963	0.002302
52100106	6359816526.000000	330561624	10000.000000	3499	637425	1.000000	3864	638181	1.000000	382720413	0.001706
52097104	6359866969.000000	330524440	10000.000000	3486	637411	1.000000	3829	636633	1.000000	388838647	0.001602
52098585	6359815419.000000	330537529	10000.000000	3490	637288	1.000000	3875	638405	1.000000	394946764	0.001821
52105669	6359784655.000000	330523890	10000.000000	3544	637318	1.000000	3888	638290	1.000000	401043122	0.001628
52101851	6359698408.000000	330521947	10000.000000	3528	636949	1.000000	3840	637984	1.000000	407140274	0.001642
52096542	6359609765.000000	330542195	10000.000000	3452	639356	1.000000	3828	636404	1.000000	413224806	0.001673
52092513	6359765279.000000	330546377	10000.000000	3544	638758	1.000000	3884	637442	1.000000	419293658	0.002732
52097004	6359870367.000000	330542269	10000.000000	3572	637278	1.000000	3892	637438	1.000000	425357247	0.002915
52105801	6359644216.000000	330520795	10000.000000	3522	638885	1.000000	3881	637456	1.000000	431411157	0.002582
52094435	6359775774.000000	330577219	10000.000000	3469	637189	1.000000	3824	637893	1.000000	437461498	0.002164
52099111	6359911313.000000	330570837	10000.000000	3552	637750	1.000000	3869	638295	1.000000	443499446	0.001888
52093466	6359701557.000000	330553240	10000.000000	3580	637132	1.000000	3814	638632	1.000000	449524211	0.001362
52096993	6359713232.000000	330545748	10000.000000	3548	636965	1.000000	3905	637666	1.000000	455541210	0.001323
52092853	6359658760.000000	330522203	10000.000000	3530	637365	1.000000	3848	637374	1.000000	461551497	0.001053
52097509	6359724401.000000	330568450	10000.000000	3535	636409	1.000000	3928	637285	1.000000	467547873	0.000647
52102591	6359829431.000000	330518451	10000.000000	3524	637504	1.000000	3913	639122	1.000000	473543960	0.000433
52102243	6359801910.000000	330598922	10000.000000	3496	636474	1.000000	3818	636811	1.000000	479525849	0.000493
52092132	6359705692.000000	330547876	10000.000000	3546	636725	1.000000	3888	638293	1.000000	485503708	0.000173
52101368	6359826725.000000	330544139	10000.000000	3514	637748	1.000000	3869	637938	1.000000	491471285	0.000141
52094827	6359685113.000000	330552397	10000.000000	3577	637722	1.000000	3922	638005	1.000000	497427055	-0.000148
52096596	6359716581.000000	330571567	10000.000000	3503	638540	1.000000	3809	637414	1.000000	503370659	-0.000104
52104908	6359768002.000000	330536595	10000.000000	3478	637873	1.000000	3830	637454	1.000000	509306714	0.000169
52093542	6359808928.000000	330527146	10000.000000	3515	636817	1.000000	3794	638400	1.000000	515238058	-0.000017
52096262	6359761075.000000	330530834	10000.000000	3570	637958	1.000000	3849	637501	1.000000	521156755	0.000263
52098275	6359803260.000000	330549872	10000.000000	3480	637805	1.000000	3903	637262	1.000000	527069294	0.000203
52094121	6359837036.000000	330555030	10000.000000	3476	638737	1.000000	3859	635609	1.000000	532971355	0.000188
52104751	6359819263.000000	330511594	10000.000000	3563	638113	1.000000	3922	636234	1.000000	538864811	-0.000477
52095957	6359784933.000000	330563435	10000.000000	3553	638797	1.000000	3829	638445	1.000000	544748938	-0.000038
52091195	6359769915.000000	330544044	10000.000000	3508	637979	1.000000	3852	637663	1.000000	550626197	0.000039
52100731	6359576188.000000	330545725	10000.000000	3636	636645	1.000000	3919	636396	1.000000	556491176	0.000434
52103130	6359703624.000000	330514659	10000.000000	3614	637376	1.000000	3852	636631	1.000000	562354285	0.000356
52102928	6359635561.000000	330553047	10000.000000	3519	637468	1.000000	3858	637098	1.000000	568199989	0.000293
52120027	6359759031.000000	330540475	10000.000000	3518	638364	1.000000	3837	637536	1.000000	574043429	0.000307
52095931	6359812666.000000	330545980	10000.000000	3481	637699	1.000000	3864	638180	1.000000	579868876	0.000340
52097585	6359739933.000000	330540479	10000.000000	3541	638051	1.000000	3934	636031	1.000000	585691363	0.000170
52095056	6359832845.000000	330531558	10000.000000	3518	638128	1.000000	3862	636860	1.000000	591506285	0.000185
52102391	6359754215.000000	330525601	10000.000000	3574	637967	1.000000	3903	637814	1.000000	597309332	0.000192
52097460	6359725407.000000	330555663	10000.000000	3502	637024	1.000000	3851	637021	1.000000	603101738	0.001189
52093863	6359770712.000000	330540674	10000.000000	3542	639426	1.000000	3865	637396	1.000000	608887186	0.001463
52099107	6359716164.000000	330541502	10000.000000	3488	637118	1.000000	3868	635798	1.000000	614666046	0.001339
52093464	6359818641.000000	330541904	10000.000000	3584	636907	1.000000	3748	639677	1.000000	620430280	0.001276
npatches	nstrain	runtime	dt	init_x	init_y	init_y_blood	init_z	init_S	beta0	beta1	beta2	beta3	mean_beta	B	d	delta	delta_blood	b[0]	mut	m	CTL	c	g	epsilon	k	het	lambda	rho	omega	x_max	patch.dyna	DELTA	A	VA
10000	1	100.000000	0.000100	21900	9499	5000000	0.001000	10000000	4.772524	3.650428	8.848928	7.561323	7	8000000000.000000	0.010000	1.000000	1.000000	800000	0.000050	0.048000	0	0.500000	0.000000	25.000000	1.000000	0.500000	0.001000	0.001000	0.010000	31987	0	10.000000	7.000000	1.000000
sus	inf	inf_blood	z	x[0]	y[0][0]	z[0]	x[1]	y[1][0]	z[1]	S[0]	synchrony
219000000	94990000.000000	5000000	10.000000	21900	9499	0.001000	21900	9499	0.001000	10000000	0.000000
128041220	1851799567.000000	96018476	3940.834452	15408	182065	0.394083	17713	180020	0.394083	12926126	0.000000
90968034	3093722709.000000	160748550	6324.976263	11309	307104	0.632498	13334	305617	0.632498	18353002	0.000000
88339356	3217671368.000000	167255383	7771.013291	10965	320149	0.777101	13027	319047	0.777101	24105002	0.000000
91354660	3067168754.000000	159455701	8648.068121	11339	304189	0.864807	13360	302913	0.864807	29821906	0.000000
94502559	2921899480.000000	151896769	9180.022116	11695	290252	0.918002	13804	288257	0.918002	35446409	0.000000
96762339	2823692388.000000	146756417	9502.664490	12053	279223	0.950266	14231	277913	0.950266	40993057	0.000000
98217489	2762961159.000000	143631789	9698.354536	12159	274237	0.969835	14500	271751	0.969835	46487423	0.000000
99091920	2726461005.000000	141710512	9817.045065	12197	270213	0.981705	14366	268323	0.981705	51938141	0.000000
99649411	2704450080.000000	140572202	9889.033609	12411	268132	0.988903	14353	266983	0.988903	57369964	0.000000
99976356	2691394338.000000	139876242	9932.696323	12425	267231	0.993270	14532	265080	0.993270	62782845	0.000000
100183223	2683491367.000000	139482944	9959.178767	12323	265604	0.995918	14520	263601	0.995918	68177813	0.000000
100292618	2678677242.000000	139248614	9975.240980	12351	265399	0.997524	14483	263416	0.997524	73565468	0.000000
100367925	2675737447.000000	139064773	9984.983083	12481	265178	0.998498	14580	262709	0.998498	78944625	0.000000
100411221	2674022991.000000	138968607	9990.891893	12311	265607	0.999089	14487	263384	0.999089	84317050	0.000000
100424648	2672909765.000000	138943755	9994.475723	12454	264683	0.999448	14342	263097	0.999448	89673883	0.000000
100464348	2672242635.000000	138894159	9996.649399	12327	265639	0.999665	14632	262829	0.999665	95022462	0.000000
100478861	2671795426.000000	138858032	9997.967783	12449	265036	0.999797	14535	262921	0.999797	100363880	0.000000
100471624	2671751429.000000	138840226	9998.767413	12440	265268	0.999877	14510	263453	0.999877	105697626	0.000000
100483982	2671580202.000000	138843610	9999.252408	12352	265655	0.999925	14512	263239	0.999925	111020614	0.000000
100480747	2671486308.000000	138857690	9999.546568	12418	265384	0.999955	14448	262813	0.999955	116336061	0.000000
100477019	2671472555.000000	138853963	9999.724983	12438	265590	0.999972	14504	262493	0.999972	121641752	0.000000
100477692	2671369500.000000	138835211	9999.833196	12418	264081	0.999983	14463	263076	0.999983	126940649	0.000000
100478980	2671318703.000000	138846920	9999.898829	12545	264977	0.999990	14607	262710	0.999990	132233099	0.000000
100480097	2671341668.000000	138852174	9999.938638	12344	264916	0.999994	14546	262871	0.999994	137519399	0.000000
100480983	2671269865.000000	138847728	9999.962782	12398	264550	0.999996	14550	262832	0.999996	142796572	0.000000
100479460	2671340904.000000	138829256	9999.977427	12309	265820	0.999998	14515	262201	0.999998	148064489	0.000000
100492113	2671188809.000000	138858417	9999.986309	12391	264364	0.999999	14608	263915	0.999999	153324720	0.000000
100492164	2671190999.000000	138835818	9999.991696	12431	264528	0.999999	14417	261906	0.999999	158577342	0.000000
100473002	2671354517.000000	138826049	9999.994963	12391	265787	0.999999	14590	262642	0.999999	163822515	0.000000
100475340	2671311692.000000	138828739	9999.996945	12470	265259	1.000000	14521	263318	1.000000	169058082	0.000000
100482026	2671262793.000000	138837714	9999.998147	12348	265797	1.000000	14451	263209	1.000000	174289650	0.000000
100475200	2671265974.000000	138851400	9999.998876	12447	266253	1.000000	14667	262667	1.000000	179508271	0.000000
100496450	2671273117.000000	138846437	9999.999318	12321	265507	1.000000	14612	263096	1.000000	184722294	0.000000
100483650	2671325753.000000	138853265	9999.999587	12451	264697	1.000000	14621	263076	1.000000	189925826	0.000000
100485736	2671275346.000000	138844032	9999.999749	12436	264708	1.000000	14369	263696	1.000000	195121275	0.000000
100498422	2671332948.000000	138848151	9999.999848	12315	265141	1.000000	14463	262646	1.000000	200313977	0.000000
100474585	2671383264.000000	138832815	9999.999908	12252	265210	1.000000	14362	263368	1.000000	205499111	0.000000
100490196	2671269060.000000	138825821	9999.999944	12394	265506	1.000000	14660	262593	1.000000	210672454	0.000000
100487146	2671206720.000000	138852183	9999.999966	12302	265917	1.000000	14599	262668	1.000000	215838380	0.000000
100474016	2671230437.000000	138854973	9999.999979	12315	264250	1.000000	14557	262614	1.000000	220999113	-1.#IND00
100481583	2671238589.000000	138833544	9999.999988	12441	264574	1.000000	14653	262317	1.000000	226152273	0.000000
100479395	2671360557.000000	138837690	9999.999992	12453	264812	1.000000	14416	264375	1.000000	231295919	0.000770
100490899	2671230226.000000	138831910	9999.999995	12577	265719	1.000000	14511	262914	1.000000	236432569	-0.000038
100479613	2671222815.000000	138837274	9999.999997	12471	264738	1.000000	14525	262563	1.000000	241562472	-0.000199
100492954	2671225537.000000	138842776	9999.999998	12370	264886	1.000000	14437	263611	1.000000	246679970	0.001034
100484817	2671194616.000000	138847663	9999.999999	12406	264934	1.000000	14598	262458	1.000000	251793047	-0.000091
100485499	2671353145.000000	138840927	9999.999999	12325	264592	1.000000	14459	263518	1.000000	256898450	0.000898
100482158	2671334626.000000	138835067	10000.000000	12455	265772	1.000000	14578	263395	1.000000	261997674	0.002854
100488179	2671216144.000000	138844488	10000.000000	12240	265508	1.000000	14514	263694	1.000000	267088462	-0.000049
100475677	2671282593.000000	138857717	10000.000000	12464	265364	1.000000	14390	262874	1.000000	272164676	0.001555
100479696	2671383673.000000	138835024	10000.000000	12459	263583	1.000000	14549	263015	1.000000	277235448	0.003830
100477799	2671253112.000000	138812006	10000.000000	12393	264646	1.000000	14420	264005	1.000000	282306842	0.004240
100475778	2671284291.000000	138854176	10000.000000	12338	266081	1.000000	14478	262917	1.000000	287364965	0.002518
100478594	2671233856.000000	138853974	10000.000000	12366	264750	1.000000	14461	262448	1.000000	292410211	-0.002152
100486051	2671323779.000000	138843104	10000.000000	12380	264871	1.000000	14503	262949	1.000000	297452286	-0.001729
100489519	2671340705.000000	138833469	10000.000000	12416	263954	1.000000	14566	262916	1.000000	302493863	-0.000438
100496973	2671290383.000000	138829570	10000.000000	12537	264608	1.000000	14521	261538	1.000000	307524509	-0.006465
100479988	2671319428.000000	138850500	10000.000000	12433	265328	1.000000	14508	262939	1.000000	312548290	-0.007404
100490348	2671267912.000000	138829438	10000.000000	12445	264847	1.000000	14547	262590	1.000000	317563128	-0.007106
100485711	2671326598.000000	138855340	10000.000000	12368	265551	1.000000	14476	263792	1.000000	322567656	-0.005766
100482396	2671355874.000000	138840755	10000.000000	12337	264273	1.000000	14575	262759	1.000000	327563545	-0.006349
100483167	2671295212.000000	138849743	10000.000000	12366	265500	1.000000	14581	263565	1.000000	332557595	-0.007838
100478872	2671263796.000000	138829469	10000.000000	12246	265465	1.000000	14415	262067	1.000000	337545861	-0.007116
100477656	2671301333.000000	138853615	10000.000000	12384	265076	1.000000	14522	262572	1.000000	342521066	-0.006859
100478946	2671289489.000000	138853323	10000.000000	12436	265258	1.000000	14757	262159	1.000000	347489476	-0.006770
100488362	2671311612.000000	138856623	10000.000000	12437	265286	1.000000	14417	263199	1.000000	352447672	-0.006776
100493980	2671264957.000000	138848813	10000.000000	12313	265883	1.000000	14552	263928	1.000000	357398565	-0.006708
100490495	2671254303.000000	138817922	10000.000000	12406	264943	1.000000	14595	263174	1.000000	362346743	-0.006366
100486411	2671197218.000000	138849637	10000.000000	12398	265147	1.000000	14626	263381	1.000000	367291114	-0.006689
100480449	2671231148.000000	138846382	10000.000000	12315	265633	1.000000	14499	263310	1.000000	372222384	-0.007683
100476292	2671225983.000000	138829567	10000.000000	12398	264828	1.000000	14341	263602	1.000000	377146178	-0.007364
100485967	2671296431.000000	138818270	10000.000000	12324	265345	1.000000	14643	262967	1.000000	382063997	-0.006742
100483010	2671321068.000000	138840816	10000.000000	12349	264867	1.000000	14721	262239	1.000000	386977103	-0.006483
100479266	2671342108.000000	138858020	10000.000000	12466	265479	1.000000	14589	263902	1.000000	391877585	-0.005645
100483685	2671262551.000000	138841875	10000.000000	12407	265164	1.000000	14551	263431	1.000000	396774061	-0.005103
100491481	2671299996.000000	138838599	10000.000000	12403	264067	1.000000	14605	262932	1.000000	401661992	-0.005030
100483762	2671321515.000000	138852465	10000.000000	12437	264602	1.000000	14499	263180	1.000000	406544686	-0.004949
100480892	2671280638.000000	138840592	10000.000000	12356	264682	1.000000	14562	262917	1.000000	411415901	-0.004944
100478537	2671405607.000000	138817965	10000.000000	12254	265290	1.000000	14582	262894	1.000000	416280729	-0.004716
100490303	2671276534.000000	138821182	10000.000000	12454	265180	1.000000	14717	262974	1.000000	421139122	-0.004894
100487438	2671303358.000000	138836859	10000.000000	12235	265021	1.000000	14540	263698	1.000000	425984207	-0.004626
100474167	2671328321.000000	138852781	10000.000000	12270	264619	1.000000	14767	262928	1.000000	430832118	-0.004427
100468975	2671241637.000000	138838663	10000.000000	12428	264755	1.000000	14655	263641	1.000000	435671863	-0.004093
100493055	2671208150.000000	138860110	10000.000000	12431	264729	1.000000	14649	262995	1.000000	440502248	-0.004509
100492071	2671250400.000000	138826984	10000.000000	12348	264938	1.000000	14613	263491	1.000000	445327030	-0.004615
100478772	2671301637.000000	138850530	10000.000000	12372	265179	1.000000	14493	262184	1.000000	450140795	-0.004540
100488882	2671253793.000000	138820606	10000.000000	12426	264109	1.000000	14585	263354	1.000000	454947516	-0.004897
100471471	2671289543.000000	138811832	10000.000000	12394	265186	1.000000	14597	263691	1.000000	459749992	-0.004770
100486935	2671265440.000000	138838164	10000.000000	12440	265363	1.000000	14639	261834	1.000000	464539634	-0.004573
100487735	2671320763.000000	138853597	10000.000000	12253	264516	1.000000	14462	263152	1.000000	469326845	-0.004347
100485669	2671268552.000000	138842162	10000.000000	12362	265615	1.000000	14524	262630	1.000000	474109079	-0.003566
100481397	2671296726.000000	138849277	10000.000000	12440	265396	1.000000	14701	261801	1.000000	478878673	-0.003477
100487676	2671244803.000000	138829277	10000.000000	12379	264661	1.000000	14480	262833	1.000000	483644670	-0.004346
100484734	2671321241.000000	138841539	10000.000000	12443	264665	1.000000	14540	262612	1.000000	488401054	-0.004599
100475207	2671314165.000000	138826449	10000.000000	12359	265664	1.000000	14617	262081	1.000000	493152141	-0.004589
100483723	2671210035.000000	138848494	10000.000000	12412	265055	1.000000	14456	263345	1.000000	497897335	-0.004513
100479658	2671293251.000000	138831912	10000.000000	12403	265000	1.000000	14539	263337	1.000000	502630820	-0.004398
100485938	2671257272.000000	138845384	10000.000000	12366	265108	1.000000	14703	261818	1.000000	507359326	-0.004584
100485691	2671232495.000000	138836417	10000.000000	12402	265416	1.000000	14581	263115	1.000000	512087096	-0.004427
npatches	nstrain	runtime	dt	init_x	init_y	init_y_blood	init_z	init_S	beta0	beta1	beta2	beta3	mean_beta	B	d	delta	delta_blood	b[0]	mut	m	CTL	c	g	epsilon	k	het	lambda	rho	omega	x_max	patch.dyna	DELTA	A	VA
10000	1	100.000000	0.000100	21900	9499	5000000	0.001000	10000000	3.594014	3.652535	7.942567	5.950669	7	8000000000.000000	0.010000	1.000000	1.000000	800000	0.000050	0.048000	0	0.500000	0.000000	25.000000	2.000000	0.500000	0.001000	0.001000	0.010000	31987	0	10.000000	7.000000	1.000000
sus	inf	inf_blood	z	x[0]	y[0][0]	z[0]	x[1]	y[1][0]	z[1]	S[0]	synchrony
219000000	94990000.000000	5000000	10.000000	21900	9499	0.001000	21900	9499	0.001000	10000000	0.000000
137132547	1634834691.000000	84792684	3940.834452	19016	158853	0.394083	18645	158786	0.394083	12828705	0.000000
111784134	2262106163.000000	117578577	6324.976263	16111	221221	0.632498	15822	222442	0.632498	17865522	0.000000
119268164	2035020417.000000	105804153	7771.013291	16789	199480	0.777101	16740	199118	0.777101	22957285	0.000000
128916883	1787424300.000000	92923573	8648.068121	18082	173552	0.864807	17839	173750	0.864807	27806967	0.000000
135823442	1632845164.000000	84873721	9180.022116	18611	158941	0.918002	18497	158421	0.918002	32441858	0.000000
140155250	1543554389.000000	80241625	9502.664490	19111	149647	0.950266	18982	150265	0.950266	36932133	0.000000
142790950	1491976771.000000	77533461	9698.354536	19385	144630	0.969835	19305	144330	0.969835	41330118	0.000000
144390361	1461620679.000000	75978433	9817.045065	19503	141146	0.981705	19415	141457	0.981705	45671670	0.000000
145344118	1443664128.000000	75039665	9889.033609	19580	140526	0.988903	19534	140110	0.988903	49974580	0.000000
145950181	1432895007.000000	74467232	9932.696323	19681	138827	0.993270	19487	139223	0.993270	54252113	0.000000
146301767	1426336281.000000	74149779	9959.178767	19853	137249	0.995918	19478	138662	0.995918	58512741	0.000000
146512746	1422522486.000000	73925087	9975.240980	19828	137381	0.997524	19449	137591	0.997524	62757406	0.000000
146645876	1420114388.000000	73814041	9984.983083	19774	136687	0.998498	19771	137443	0.998498	66998368	0.000000
146728048	1418740907.000000	73736945	9990.891893	19726	137954	0.999089	19642	137070	0.999089	71228170	0.000000
146768260	1417848449.000000	73683983	9994.475723	19780	137291	0.999448	19662	137652	0.999448	75446803	0.000000
146779561	1417375027.000000	73672503	9996.649399	19691	136613	0.999665	19754	137613	0.999665	79660322	0.000000
146823508	1416930954.000000	73655540	9997.967783	19727	137605	0.999797	19738	136444	0.999797	83863044	0.000000
146824478	1416725057.000000	73631228	9998.767413	19893	137405	0.999877	19626	137557	0.999877	88060010	0.000000
146838783	1416673044.000000	73631230	9999.252408	19617	137450	0.999925	19835	136935	0.999925	92249847	0.000000
146827934	1416636080.000000	73629479	9999.546568	19747	136810	0.999955	19827	137341	0.999955	96437597	0.000000
146839715	1416542949.000000	73631307	9999.724983	19703	136930	0.999972	19755	137452	0.999972	100621414	0.000000
146828222	1416453763.000000	73625694	9999.833196	19808	136774	0.999983	19704	136620	0.999983	104793080	0.000000
146850321	1416459581.000000	73621365	9999.898829	19763	137134	0.999990	19710	137286	0.999990	108958382	0.000000
146829207	1416475977.000000	73623782	9999.938638	19817	136550	0.999994	19881	137529	0.999994	113122514	0.000000
146841097	1416513956.000000	73607150	9999.962782	19890	137534	0.999996	19736	137161	0.999996	117280267	0.000000
146857785	1416462360.000000	73605888	9999.977427	20034	137303	0.999998	19585	137364	0.999998	121424746	0.000000
146857782	1416454049.000000	73618025	9999.986309	19746	136825	0.999999	19795	137120	0.999999	125571027	0.000000
146840215	1416543420.000000	73625577	9999.991696	19654	137555	0.999999	19650	137378	0.999999	129706694	0.000000
146840854	1416509430.000000	73629934	9999.994963	19741	136794	0.999999	19575	137001	0.999999	133836504	0.000000
146846096	1416533549.000000	73630962	9999.996945	19791	136838	1.000000	19803	136923	1.000000	137962875	0.000000
146820666	1416533587.000000	73630291	9999.998147	19901	137448	1.000000	19734	137206	1.000000	142083965	0.000000
146840262	1416491355.000000	73620007	9999.998876	19718	136884	1.000000	19625	137857	1.000000	146192561	0.000000
146853503	1416464945.000000	73611361	9999.999318	19830	137378	1.000000	19774	136743	1.000000	150298717	0.000000
146833848	1416523812.000000	73638363	9999.999587	19697	136582	1.000000	19659	136845	1.000000	154396623	0.000000
146849939	1416514535.000000	73626321	9999.999749	19722	137178	1.000000	19710	137888	1.000000	158490138	0.000000
146844328	1416458905.000000	73615899	9999.999848	19624	137133	1.000000	19774	136943	1.000000	162572922	0.000000
146821618	1416451259.000000	73622503	9999.999908	19861	137421	1.000000	19565	137206	1.000000	166655490	0.000000
146849754	1416459746.000000	73607463	9999.999944	19711	136552	1.000000	19597	136818	1.000000	170725741	0.000000
146859422	1416488470.000000	73613685	9999.999966	19749	137376	1.000000	19651	137579	1.000000	174791523	0.000000
146842925	1416575916.000000	73626262	9999.999979	19705	136774	1.000000	19739	137621	1.000000	178856815	-1.#IND00
146854087	1416460154.000000	73637309	9999.999988	19864	137376	1.000000	19784	137063	1.000000	182913412	-0.025600
146837579	1416516557.000000	73618488	9999.999992	19834	137267	1.000000	19735	136893	1.000000	186960425	-0.002082
146847762	1416449794.000000	73626848	9999.999995	19765	136971	1.000000	19711	137093	1.000000	191001584	-0.004878
146849089	1416442278.000000	73613332	9999.999997	19795	137027	1.000000	19668	136783	1.000000	195041282	-0.002338
146855151	1416470666.000000	73606200	9999.999998	19843	137171	1.000000	19821	137251	1.000000	199077961	-0.003369
146857457	1416472069.000000	73610549	9999.999999	19700	136979	1.000000	19583	137147	1.000000	203105294	-0.000880
146845770	1416420983.000000	73625964	9999.999999	19850	137183	1.000000	19585	137368	1.000000	207123989	-0.009724
146840702	1416466106.000000	73633846	10000.000000	19831	137148	1.000000	19828	136923	1.000000	211137916	-0.010933
146842536	1416545158.000000	73615037	10000.000000	19898	136454	1.000000	19785	137546	1.000000	215144667	-0.010771
146845593	1416523965.000000	73620826	10000.000000	19786	137055	1.000000	19747	137112	1.000000	219145673	-0.010167
146848702	1416425423.000000	73631337	10000.000000	19869	136803	1.000000	19562	137551	1.000000	223137436	-0.008190
146837551	1416440081.000000	73620234	10000.000000	19715	136961	1.000000	19748	137048	1.000000	227121930	-0.006219
146842197	1416535686.000000	73616202	10000.000000	19719	136876	1.000000	19651	137644	1.000000	231105080	-0.006000
146840702	1416504793.000000	73624536	10000.000000	19825	136628	1.000000	19761	137206	1.000000	235082586	-0.005321
146837868	1416473096.000000	73621132	10000.000000	19941	136996	1.000000	19657	136623	1.000000	239052302	-0.005513
146843308	1416504732.000000	73619461	10000.000000	19831	137915	1.000000	19669	136941	1.000000	243019887	-0.005475
146840706	1416485598.000000	73634250	10000.000000	19814	137186	1.000000	19707	136440	1.000000	246981581	-0.005946
146846516	1416485138.000000	73621233	10000.000000	19785	137657	1.000000	19586	137896	1.000000	250934547	-0.007256
146844630	1416521920.000000	73618788	10000.000000	19792	137303	1.000000	19489	136694	1.000000	254878383	-0.008151
146857563	1416519682.000000	73630334	10000.000000	19768	137387	1.000000	19571	136762	1.000000	258820737	-0.008626
146845208	1416445534.000000	73627924	10000.000000	19990	137276	1.000000	19506	137123	1.000000	262758970	-0.009036
146857974	1416528245.000000	73616056	10000.000000	19745	136539	1.000000	19668	137650	1.000000	266692301	-0.009730
146839503	1416461544.000000	73637442	10000.000000	19778	137035	1.000000	19668	136832	1.000000	270617243	-0.010067
146847452	1416459991.000000	73616629	10000.000000	19782	136555	1.000000	19503	137327	1.000000	274534602	-0.009726
146856177	1416436511.000000	73622779	10000.000000	19828	136988	1.000000	19716	137467	1.000000	278446953	-0.009383
146850214	1416468494.000000	73612560	10000.000000	19732	137427	1.000000	19633	137250	1.000000	282357061	-0.008992
146837376	1416522669.000000	73623993	10000.000000	19770	137894	1.000000	19662	137357	1.000000	286255982	-0.008086
146836193	1416507858.000000	73620042	10000.000000	19783	137282	1.000000	19707	137336	1.000000	290151801	-0.007272
146859522	1416500404.000000	73622747	10000.000000	19775	136985	1.000000	19662	137337	1.000000	294040601	-0.007258
146857034	1416465301.000000	73620488	10000.000000	19917	138122	1.000000	19540	137263	1.000000	297926223	-0.007120
146844017	1416510309.000000	73611717	10000.000000	19768	137032	1.000000	19751	137342	1.000000	301801356	-0.007144
146830613	1416494733.000000	73619293	10000.000000	19770	137034	1.000000	19663	137514	1.000000	305674752	-0.006741
146849585	1416491525.000000	73613610	10000.000000	19663	137249	1.000000	19924	137106	1.000000	309539593	-0.006293
146839507	1416458647.000000	73590207	10000.000000	19769	137118	1.000000	19618	136863	1.000000	313398488	-0.006025
146847231	1416431486.000000	73614276	10000.000000	19826	137157	1.000000	19653	136283	1.000000	317252010	-0.006593
146851277	1416470712.000000	73615476	10000.000000	19679	136718	1.000000	19720	136660	1.000000	321099565	-0.006016
146833133	1416513910.000000	73629853	10000.000000	19932	137312	1.000000	19523	137295	1.000000	324941547	-0.005991
146830222	1416490418.000000	73615708	10000.000000	19727	136887	1.000000	19596	136994	1.000000	328778222	-0.006073
146845567	1416474895.000000	73619813	10000.000000	19709	137231	1.000000	19801	137420	1.000000	332609508	-0.005969
146837374	1416524475.000000	73615600	10000.000000	19733	136797	1.000000	19620	137471	1.000000	336437978	-0.005776
146852519	1416509249.000000	73605769	10000.000000	19722	136991	1.000000	19715	136846	1.000000	340257936	-0.005488
146859670	1416440009.000000	73615110	10000.000000	19559	137788	1.000000	19650	136592	1.000000	344072246	-0.005196
146846825	1416499009.000000	73635424	10000.000000	19652	137408	1.000000	19599	137957	1.000000	347877634	-0.004992
146830528	1416470178.000000	73616720	10000.000000	19598	136852	1.000000	19731	137041	1.000000	351677521	-0.004759
146835855	1416520566.000000	73619311	10000.000000	19806	136934	1.000000	19748	136861	1.000000	355471613	-0.004543
146841344	1416457156.000000	73625574	10000.000000	19669	137067	1.000000	19506	137641	1.000000	359261241	-0.007039
146836311	1416517859.000000	73636550	10000.000000	19764	136751	1.000000	19582	137187	1.000000	363048984	-0.006845
146848625	1416521348.000000	73628105	10000.000000	19720	137583	1.000000	19746	136953	1.000000	366825025	-0.005973
146834118	1416573108.000000	73624718	10000.000000	19994	136989	1.000000	19603	137047	1.000000	370595265	-0.005785
146844768	1416504675.000000	73623873	10000.000000	19765	136792	1.000000	19659	136562	1.000000	374362386	-0.005552
146852098	1416495244.000000	73629706	10000.000000	19817	137056	1.000000	19645	136784	1.000000	378125204	-0.004145
146843036	1416565034.000000	73620953	10000.000000	20063	137171	1.000000	19731	137008	1.000000	381884618	-0.004005
146846497	1416553924.000000	73633018	10000.000000	19814	137542	1.000000	19694	137375	1.000000	385636309	-0.003993
146828191	1416514721.000000	73623330	10000.000000	19767	137252	1.000000	19735	137892	1.000000	389383508	-0.003837
146843771	1416540457.000000	73627216	10000.000000	19942	136697	1.000000	19684	137370	1.000000	393123020	-0.003731
146846983	1416488339.000000	73639083	10000.000000	19725	136814	1.000000	19606	136821	1.000000	396863134	-0.003575
146839561	1416500249.000000	73619107	10000.000000	19646	137207	1.000000	19544	137635	1.000000	400585947	-0.003260
146848540	1416471884.000000	73624578	10000.000000	19778	136755	1.000000	19569	137366	1.000000	404309452	-0.003173
146838750	1416444397.000000	73625548	10000.000000	19825	137118	1.000000	19654	137764	1.000000	408025822	-0.003009
npatches	nstrain	runtime	dt	init_x	init_y	init_y_blood	init_z	init_S	beta0	beta1	beta2	beta3	mean_beta	B	d	delta	delta_blood	b[0]	mut	m	CTL	c	g	epsilon	k	het	lambda	rho	omega	x_max	patch.dyna	DELTA	A	VA
10000	1	100.000000	0.000100	21900	9499	5000000	0.001000	10000000	10.258289	4.785381	8.005063	5.101932	7	8000000000.000000	0.010000	1.000000	1.000000	800000	0.000050	0.048000	0	0.500000	0.000000	25.000000	3.000000	0.500000	0.001000	0.001000	0.010000	31987	0	10.000000	7.000000	1.000000
sus	inf	inf_blood	z	x[0]	y[0][0]	z[0]	x[1]	y[1][0]	z[1]	S[0]	synchrony
219000000	94990000.000000	5000000	10.000000	21900	9499	0.001000	21900	9499	0.001000	10000000	0.000000
145374981	1454080049.000000	75453146	3940.834452	11081	147899	0.394083	17459	142921	0.394083	12758750	0.000000
132730233	1684759848.000000	87612458	6324.976263	9975	170667	0.632498	15987	165849	0.632498	17419023	0.000000
149919428	1345109115.000000	69956878	7771.013291	11559	137256	0.777101	17942	132386	0.777101	21851906	0.000000
165139769	1107576665.000000	57582393	8648.068121	13032	113596	0.864807	19309	108488	0.864807	25853897	0.000000
175050198	975331958.000000	50711893	9180.022116	13999	100260	0.918002	20404	95271	0.918002	29541299	0.000000
181192033	901423639.000000	46866580	9502.664490	14434	93435	0.950266	20921	87542	0.950266	33023440	0.000000
184899673	859050128.000000	44658362	9698.354536	14857	89530	0.969835	21203	83902	0.969835	36387055	0.000000
187164045	834102572.000000	43341618	9817.045065	14998	86570	0.981705	21485	80775	0.981705	39672433	0.000000
188528126	819187551.000000	42573180	9889.033609	15205	85384	0.988903	21750	79500	0.988903	42908872	0.000000
189374661	810426866.000000	42123905	9932.696323	15442	84379	0.993270	21851	78272	0.993270	46116421	0.000000
189874937	805022859.000000	41848951	9959.178767	15412	83765	0.995918	21936	78123	0.995918	49303825	0.000000
190168608	801785948.000000	41680632	9975.240980	15534	83698	0.997524	21839	77653	0.997524	52473312	0.000000
190345275	799794948.000000	41569066	9984.983083	15516	83193	0.998498	21858	77258	0.998498	55632581	0.000000
190461596	798641349.000000	41508719	9990.891893	15443	83180	0.999089	21949	77914	0.999089	58784550	0.000000
190523633	797994554.000000	41479936	9994.475723	15550	82800	0.999448	21767	77130	0.999448	61930064	0.000000
190560548	797530188.000000	41456803	9996.649399	15559	82829	0.999665	22072	77404	0.999665	65067036	0.000000
190611164	797213731.000000	41437189	9997.967783	15658	82370	0.999797	21776	77728	0.999797	68200365	0.000000
190628225	797041536.000000	41429911	9998.767413	15638	82850	0.999877	21876	77482	0.999877	71328356	0.000000
190626708	797007025.000000	41430164	9999.252408	15502	82454	0.999925	21884	77695	0.999925	74452338	0.000000
190637539	796876140.000000	41421902	9999.546568	15598	82760	0.999955	21889	77073	0.999955	77570449	0.000000
190658676	796816968.000000	41418593	9999.724983	15479	82837	0.999972	21654	77146	0.999972	80682311	0.000000
190627782	796849145.000000	41417801	9999.833196	15502	82877	0.999983	22073	77498	0.999983	83790582	0.000000
190651362	796795922.000000	41409971	9999.898829	15702	82005	0.999990	21829	77398	0.999990	86895212	0.000000
190646400	796847969.000000	41409746	9999.938638	15583	82503	0.999994	21711	77608	0.999994	89995753	0.000000
190649650	796844285.000000	41406484	9999.962782	15519	82857	0.999996	21805	77428	0.999996	93092756	0.000000
190637528	796795667.000000	41416803	9999.977427	15392	82974	0.999998	21871	77479	0.999998	96185957	0.000000
190645574	796906063.000000	41418903	9999.986309	15530	82828	0.999999	21675	77768	0.999999	99270711	0.000000
190631255	796829633.000000	41407015	9999.991696	15495	83168	0.999999	21933	77172	0.999999	102353178	0.000000
190651625	796782906.000000	41419599	9999.994963	15485	82565	0.999999	21960	76591	0.999999	105428868	0.000000
190649083	796750530.000000	41413291	9999.996945	15481	83121	1.000000	21942	77267	1.000000	108499044	0.000000
190648603	796783481.000000	41407816	9999.998147	15741	82531	1.000000	21699	77351	1.000000	111563710	0.000000
190652005	796838663.000000	41414218	9999.998876	15576	82870	1.000000	21982	76947	1.000000	114626501	0.000000
190634618	796805494.000000	41424731	9999.999318	15628	82680	1.000000	21867	77038	1.000000	117683848	0.000000
190650881	796786116.000000	41410324	9999.999587	15484	82997	1.000000	21961	77025	1.000000	120736700	0.000000
190647011	796818366.000000	41418733	9999.999749	15557	82733	1.000000	21955	77477	1.000000	123788172	0.000000
190629351	796846037.000000	41426240	9999.999848	15586	83132	1.000000	21813	77111	1.000000	126830421	0.000000
190649939	796837220.000000	41406240	9999.999908	15575	83228	1.000000	21720	77355	1.000000	129865590	0.000000
190645242	796844051.000000	41408719	9999.999944	15632	83224	1.000000	21986	77422	1.000000	132899342	0.000000
190656914	796851830.000000	41415643	9999.999966	15510	82817	1.000000	21879	77522	1.000000	135931918	0.000000
190644681	796934827.000000	41423166	9999.999979	15450	82771	1.000000	21816	77149	1.000000	138957749	-1.#IND00
190662681	796773365.000000	41407744	9999.999988	15588	82617	1.000000	21862	76945	1.000000	141977257	0.009600
190647573	796808280.000000	41410105	9999.999992	15520	82946	1.000000	21803	77012	1.000000	144996322	0.022226
190640162	796794664.000000	41413460	9999.999995	15516	82875	1.000000	21905	77232	1.000000	148010006	0.009363
190639511	796822144.000000	41413558	9999.999997	15586	82731	1.000000	22031	77320	1.000000	151019893	0.012607
190648829	796757794.000000	41402215	9999.999998	15603	82746	1.000000	21794	77191	1.000000	154023182	0.009279
190666518	796837601.000000	41420984	9999.999999	15465	82724	1.000000	21925	77137	1.000000	157025265	0.006321
190642044	796833902.000000	41411150	9999.999999	15637	82437	1.000000	21835	76970	1.000000	160019785	0.002418
190644597	796847683.000000	41413848	10000.000000	15443	82577	1.000000	21930	77043	1.000000	163008150	0.003487
190653172	796806691.000000	41418201	10000.000000	15517	83039	1.000000	21884	77134	1.000000	165993973	0.004672
190656629	796794154.000000	41423825	10000.000000	15517	83202	1.000000	21948	77342	1.000000	168978632	0.007357
190633188	796838329.000000	41414915	10000.000000	15557	82735	1.000000	21866	77405	1.000000	171956669	0.006469
190661925	796767500.000000	41407284	10000.000000	15643	82441	1.000000	21796	77520	1.000000	174930465	0.005981
190637976	796796427.000000	41408220	10000.000000	15508	82702	1.000000	21642	77523	1.000000	177893746	0.005665
190650523	796844724.000000	41423656	10000.000000	15522	82684	1.000000	21914	77732	1.000000	180855093	0.005100
190641220	796800571.000000	41409089	10000.000000	15447	82882	1.000000	21730	77087	1.000000	183812908	0.005157
190634838	796749644.000000	41418836	10000.000000	15579	83168	1.000000	21803	77239	1.000000	186765652	0.004413
190652849	796779947.000000	41405257	10000.000000	15533	83502	1.000000	21714	77097	1.000000	189715835	0.003146
190634024	796778240.000000	41413496	10000.000000	15470	82629	1.000000	21954	76951	1.000000	192661419	0.003822
190650829	796751937.000000	41419193	10000.000000	15511	83054	1.000000	21896	77053	1.000000	195600628	0.004903
190653378	796798931.000000	41410100	10000.000000	15686	82668	1.000000	21865	76960	1.000000	198535851	0.002836
190637202	796775411.000000	41419119	10000.000000	15610	82926	1.000000	21723	77735	1.000000	201467134	0.002849
190657844	796787265.000000	41430643	10000.000000	15425	83150	1.000000	21690	76961	1.000000	204395699	0.002069
190660024	796819217.000000	41413034	10000.000000	15648	82980	1.000000	22115	76772	1.000000	207317425	0.000457
190646062	796831536.000000	41404712	10000.000000	15608	82538	1.000000	21788	76847	1.000000	210238623	-0.000148
190645245	796803895.000000	41419981	10000.000000	15637	82444	1.000000	21836	77526	1.000000	213154638	0.002191
190649224	796900268.000000	41409104	10000.000000	15411	82809	1.000000	21894	76988	1.000000	216065773	0.002597
190632663	796923445.000000	41403188	10000.000000	15311	83185	1.000000	21742	77173	1.000000	218968829	0.004536
190646004	796868110.000000	41418538	10000.000000	15590	82397	1.000000	21844	77340	1.000000	221867866	0.004050
190631151	796853211.000000	41414838	10000.000000	15499	82609	1.000000	21881	77463	1.000000	224763940	0.003197
190639258	796839903.000000	41424255	10000.000000	15349	82850	1.000000	21823	76826	1.000000	227658252	0.002834
190633109	796860985.000000	41423314	10000.000000	15596	83017	1.000000	21819	76841	1.000000	230541504	0.002681
190642098	796864516.000000	41417396	10000.000000	15634	82025	1.000000	21761	77302	1.000000	233424849	0.002386
190630850	796844440.000000	41418879	10000.000000	15579	82935	1.000000	21919	76981	1.000000	236303139	0.002502
190631280	796837599.000000	41419297	10000.000000	15431	83052	1.000000	21973	76817	1.000000	239177910	0.002718
190634122	796860159.000000	41413898	10000.000000	15459	82497	1.000000	21849	77165	1.000000	242044974	0.002016
190637782	796830428.000000	41420638	10000.000000	15478	82674	1.000000	21661	77887	1.000000	244912233	0.001297
190640422	796859677.000000	41420074	10000.000000	15559	82643	1.000000	22024	77144	1.000000	247774502	0.001648
190627180	796907540.000000	41405946	10000.000000	15459	83009	1.000000	22085	77209	1.000000	250638089	0.001955
190644126	796852396.000000	41406869	10000.000000	15546	82736	1.000000	21735	77415	1.000000	253491881	0.002691
190640031	796849888.000000	41421589	10000.000000	15624	82567	1.000000	21727	77709	1.000000	256338682	0.002184
190629358	796825655.000000	41424447	10000.000000	15511	83296	1.000000	21867	77451	1.000000	259181114	0.001851
190635319	796896756.000000	41414749	10000.000000	15491	82820	1.000000	21819	77705	1.000000	262019987	0.002113
190653165	796821531.000000	41411955	10000.000000	15569	82479	1.000000	21828	77364	1.000000	264857381	0.002024
190651448	796800279.000000	41428926	10000.000000	15665	82082	1.000000	21898	76876	1.000000	267691920	0.001850
190632846	796867320.000000	41418624	10000.000000	15566	82384	1.000000	21995	77418	1.000000	270517733	0.001786
190667224	796739026.000000	41419751	10000.000000	15459	82844	1.000000	21935	77580	1.000000	273341626	0.001832
190655380	796818728.000000	41406236	10000.000000	15530	82595	1.000000	21944	77572	1.000000	276161167	0.001837
190652778	796787823.000000	41412208	10000.000000	15541	82942	1.000000	21932	76937	1.000000	278976857	0.001878
190640341	796791971.000000	41423305	10000.000000	15584	82546	1.000000	21747	77139	1.000000	281788728	0.002127
190612187	796849224.000000	41411043	10000.000000	15550	82942	1.000000	21983	77253	1.000000	284596150	0.002125
190652296	796779972.000000	41425365	10000.000000	15514	82135	1.000000	21956	77210	1.000000	287403373	0.002192
190647308	796844381.000000	41413786	10000.000000	15567	82376	1.000000	21984	76769	1.000000	290200010	0.001821
190635983	796826665.000000	41402391	10000.000000	15490	82549	1.000000	21827	76863	1.000000	292993096	0.001821
190648734	796799149.000000	41413448	10000.000000	15429	82508	1.000000	21938	76910	1.000000	295785020	0.001814
190620834	796833368.000000	41412584	10000.000000	15434	82566	1.000000	22054	76965	1.000000	298569603	0.002258
190634071	796913639.000000	41417526	10000.000000	15364	83076	1.000000	21879	77194	1.000000	301353849	0.002372
190658972	796796275.000000	41406341	10000.000000	15597	82559	1.000000	21796	77302	1.000000	304131011	0.002402
190647070	796818525.000000	41417515	10000.000000	15685	82585	1.000000	21526	77448	1.000000	306907034	0.002268
190643677	796777202.000000	41413421	10000.000000	15543	82814	1.000000	21914	77598	1.000000	309676306	0.001451
npatches	nstrain	runtime	dt	init_x	init_y	init_y_blood	init_z	init_S	beta0	beta1	beta2	beta3	mean_beta	B	d	delta	delta_blood	b[0]	mut	m	CTL	c	g	epsilon	k	het	lambda	rho	omega	x_max	patch.dyna	DELTA	A	VA
10000	1	100.000000	0.000100	21900	9499	5000000	0.001000	10000000	10.394081	4.503514	7.891898	6.910793	7	8000000000.000000	0.010000	1.000000	1.000000	800000	0.000050	0.048000	0	0.500000	0.000000	25.000000	4.000000	0.500000	0.001000	0.001000	0.010000	31987	0	10.000000	7.000000	1.000000
sus	inf	inf_blood	z	x[0]	y[0][0]	z[0]	x[1]	y[1][0]	z[1]	S[0]	synchrony
219000000	94990000.000000	5000000	10.000000	21900	9499	0.001000	21900	9499	0.001000	10000000	0.000000
155495892	1276688387.000000	66272644	3940.834452	11840	130383	0.394083	18976	124882	0.394083	12651674	0.000000
155271659	1256796038.000000	65373816	6324.976263	11800	129028	0.632498	18771	122439	0.632498	16889226	0.000000
181229673	898155768.000000	46705537	7771.013291	14390	93198	0.777101	21186	87030	0.777101	20624977	0.000000
201263731	688425075.000000	35791761	8648.068121	16444	71690	0.864807	23166	66202	0.864807	23773114	0.000000
214009839	576137555.000000	29957570	9180.022116	17897	60751	0.918002	24320	55448	0.918002	26516234	0.000000
221908302	513260509.000000	26679319	9502.664490	18784	53854	0.950266	25104	48819	0.950266	29007915	0.000000
226780293	476804711.000000	24785179	9698.354536	19220	50540	0.969835	25206	45442	0.969835	31340888	0.000000
229795522	455055355.000000	23651944	9817.045065	19431	48147	0.981705	25820	43057	0.981705	33577283	0.000000
231674079	441968219.000000	22973150	9889.033609	19865	47087	0.988903	25873	42132	0.988903	35751279	0.000000
232790327	434093856.000000	22567198	9932.696323	19878	46178	0.993270	25868	41590	0.993270	37884468	0.000000
233470914	429359643.000000	22309093	9959.178767	20041	45760	0.995918	26147	40211	0.995918	39996218	0.000000
233897409	426414484.000000	22160301	9975.240980	20094	45252	0.997524	26084	40496	0.997524	42089119	0.000000
234169906	424665928.000000	22074656	9984.983083	20307	45033	0.998498	26063	40043	0.998498	44171297	0.000000
234324231	423567826.000000	22013924	9990.891893	20277	45293	0.999089	25984	40054	0.999089	46242286	0.000000
234402006	422977257.000000	21987974	9994.475723	20109	45256	0.999448	25966	39809	0.999448	48308695	0.000000
234463426	422593518.000000	21954853	9996.649399	20264	45044	0.999665	26164	40127	0.999665	50370473	0.000000
234496676	422368288.000000	21947828	9997.967783	20208	44962	0.999797	26151	39699	0.999797	52428297	0.000000
234526201	422210901.000000	21942041	9998.767413	20107	44578	0.999877	26165	40208	0.999877	54484477	0.000000
234533105	422128937.000000	21947217	9999.252408	20176	44751	0.999925	26167	39937	0.999925	56536201	0.000000
234542678	422045755.000000	21933810	9999.546568	20158	45145	0.999955	25944	40364	0.999955	58583967	0.000000
234548296	422021809.000000	21926017	9999.724983	20321	44609	0.999972	26091	40218	0.999972	60630748	0.000000
234547923	421985997.000000	21921068	9999.833196	20338	44833	0.999983	26115	40241	0.999983	62672552	0.000000
234543501	421960136.000000	21932273	9999.898829	20144	44867	0.999990	26160	39933	0.999990	64710994	0.000000
234541470	421992053.000000	21931488	9999.938638	20015	44898	0.999994	26201	39821	0.999994	66747336	0.000000
234557213	421978774.000000	21925492	9999.962782	20305	44851	0.999996	26222	39790	0.999996	68777444	0.000000
234536231	422030799.000000	21934343	9999.977427	20126	45088	0.999998	26067	39810	0.999998	70808667	0.000000
234550174	421965476.000000	21928503	9999.986309	20063	45094	0.999999	26142	40347	0.999999	72833304	0.000000
234556602	421945464.000000	21930373	9999.991696	20164	44989	0.999999	26162	39863	0.999999	74855073	0.000000
234576025	421982535.000000	21927939	9999.994963	20301	44811	0.999999	26116	40258	0.999999	76875825	0.000000
234535604	421969567.000000	21933805	9999.996945	20188	45153	1.000000	26102	40256	1.000000	78890260	0.000000
234535921	422012303.000000	21935723	9999.998147	19928	44989	1.000000	26086	40076	1.000000	80901484	0.000000
234555028	421968369.000000	21925010	9999.998876	20229	44739	1.000000	26241	39816	1.000000	82912308	0.000000
234558562	421891034.000000	21930846	9999.999318	20270	44775	1.000000	26159	39987	1.000000	84918301	0.000000
234551046	421954599.000000	21923904	9999.999587	20139	45111	1.000000	26121	39945	1.000000	86925358	0.000000
234554428	422017503.000000	21928460	9999.999749	20249	44894	1.000000	26174	40071	1.000000	88927515	0.000000
234565807	421949480.000000	21933637	9999.999848	20199	44847	1.000000	26331	39563	1.000000	90926764	0.000000
234540718	422041044.000000	21938525	9999.999908	20276	45159	1.000000	26134	40303	1.000000	92923509	0.000000
234583581	421951181.000000	21928152	9999.999944	20401	44654	1.000000	26145	39905	1.000000	94916212	0.000000
234538571	421973593.000000	21929065	9999.999966	20115	44981	1.000000	26080	40106	1.000000	96904024	0.000000
234556854	421979882.000000	21934284	9999.999979	20192	45309	1.000000	26016	40270	1.000000	98889504	-1.#IND00
234551617	421946966.000000	21922937	9999.999988	20250	45143	1.000000	26089	39826	1.000000	100871815	-0.008000
234547064	421959083.000000	21938231	9999.999992	20166	44835	1.000000	26205	39814	1.000000	102852789	-0.002264
234540737	422015309.000000	21926689	9999.999995	20291	45120	1.000000	26204	39733	1.000000	104833652	0.000237
234542494	421914599.000000	21923942	9999.999997	20171	44835	1.000000	26162	39537	1.000000	106809261	-0.002615
234562373	421929583.000000	21929873	9999.999998	20169	45053	1.000000	26138	39977	1.000000	108782814	0.002932
234522823	421994487.000000	21929786	9999.999999	20163	45032	1.000000	26295	39806	1.000000	110753111	0.000554
234547454	421932092.000000	21932061	9999.999999	20085	44964	1.000000	26021	40139	1.000000	112717914	-0.002408
234559509	421893280.000000	21925843	10000.000000	20198	44734	1.000000	26235	40022	1.000000	114679760	-0.004829
234564158	421916689.000000	21932139	10000.000000	20124	44822	1.000000	26291	39988	1.000000	116639790	0.000554
234546216	421984766.000000	21939510	10000.000000	20057	44718	1.000000	26239	40154	1.000000	118598198	0.002697
234542314	421993648.000000	21934923	10000.000000	20136	44759	1.000000	26127	40014	1.000000	120553821	-0.000138
234540573	422002087.000000	21930331	10000.000000	20182	45056	1.000000	26051	40059	1.000000	122506627	0.001937
234547560	421974378.000000	21933292	10000.000000	20367	44848	1.000000	26139	40099	1.000000	124453789	0.002098
234559669	421922094.000000	21928655	10000.000000	20199	45090	1.000000	26045	39937	1.000000	126404557	0.001922
234558108	421949484.000000	21926606	10000.000000	20381	44857	1.000000	26337	39887	1.000000	128348075	0.001988
234530504	421994051.000000	21934130	10000.000000	20266	44584	1.000000	26123	40159	1.000000	130287691	0.001503
234581311	421933221.000000	21922846	10000.000000	20268	44635	1.000000	26136	40184	1.000000	132223485	0.001544
234555462	421930571.000000	21937827	10000.000000	20168	44803	1.000000	26014	40025	1.000000	134157866	0.002267
234527787	421982590.000000	21933677	10000.000000	20098	45078	1.000000	25934	39951	1.000000	136091051	0.001307
234531211	421966084.000000	21936542	10000.000000	20360	44627	1.000000	25879	39941	1.000000	138019441	-0.000336
234549185	421932275.000000	21935350	10000.000000	20088	45027	1.000000	26212	39846	1.000000	139941413	-0.000674
234552261	421906996.000000	21929600	10000.000000	20319	45178	1.000000	25961	40006	1.000000	141864163	-0.000572
234540682	421950128.000000	21933209	10000.000000	20065	45082	1.000000	26165	40060	1.000000	143779748	-0.004790
234540950	421983067.000000	21928747	10000.000000	20168	44680	1.000000	26237	39683	1.000000	145698311	-0.004935
234531537	421998936.000000	21938222	10000.000000	20268	44748	1.000000	26146	39632	1.000000	147613300	-0.004603
234534169	422036692.000000	21941656	10000.000000	20278	45041	1.000000	25925	39825	1.000000	149523220	-0.004641
234546796	421996118.000000	21928526	10000.000000	20048	45118	1.000000	26162	39976	1.000000	151431681	-0.004602
234561857	421961133.000000	21932851	10000.000000	20245	44354	1.000000	26016	39854	1.000000	153336861	-0.005030
234542692	421987763.000000	21932156	10000.000000	20208	44748	1.000000	26099	40310	1.000000	155238339	-0.005660
234549544	422017374.000000	21934293	10000.000000	20278	44480	1.000000	26297	40266	1.000000	157138340	-0.005346
234567112	421958723.000000	21928260	10000.000000	20186	44939	1.000000	26150	40116	1.000000	159031625	-0.004614
234563839	421898398.000000	21930873	10000.000000	20187	44882	1.000000	26136	39704	1.000000	160926173	-0.003928
234551668	421952239.000000	21928241	10000.000000	20463	44652	1.000000	26177	40107	1.000000	162820462	-0.004029
234561639	421921712.000000	21928998	10000.000000	20180	44960	1.000000	25925	39970	1.000000	164712423	-0.005520
234542051	422003412.000000	21937834	10000.000000	19992	44700	1.000000	26111	39793	1.000000	166596627	-0.006384
234542485	421977920.000000	21927073	10000.000000	20343	44772	1.000000	26042	39995	1.000000	168478386	-0.006115
234535917	422002222.000000	21938400	10000.000000	20145	45142	1.000000	26283	39968	1.000000	170357487	-0.006604
234563578	421977370.000000	21930780	10000.000000	20208	45010	1.000000	26089	40056	1.000000	172236378	-0.005975
234528470	421981306.000000	21941629	10000.000000	20230	45009	1.000000	25931	40376	1.000000	174107898	-0.005760
234539489	421971043.000000	21934067	10000.000000	20048	44904	1.000000	26100	40285	1.000000	175977203	-0.005372
234557759	421967430.000000	21932528	10000.000000	20267	44689	1.000000	25973	39906	1.000000	177844726	-0.005055
234553684	421953629.000000	21928718	10000.000000	20225	44814	1.000000	26282	40019	1.000000	179709412	-0.004956
234560539	421961246.000000	21927411	10000.000000	20368	44549	1.000000	26324	39714	1.000000	181575212	-0.004976
234571089	421917305.000000	21924637	10000.000000	20244	44744	1.000000	26170	40592	1.000000	183436121	-0.005294
234543420	422001440.000000	21930740	10000.000000	20433	44742	1.000000	26237	39964	1.000000	185295712	-0.006629
234540065	422029750.000000	21941075	10000.000000	20281	44628	1.000000	26181	39978	1.000000	187151294	-0.005959
234549830	421973915.000000	21933513	10000.000000	19986	44516	1.000000	26434	39889	1.000000	189003546	-0.005894
234566466	421979667.000000	21936346	10000.000000	20379	44861	1.000000	25983	40318	1.000000	190847819	-0.005873
234539173	421944801.000000	21929685	10000.000000	20096	44987	1.000000	25966	40488	1.000000	192693368	-0.006533
234539611	421948588.000000	21924011	10000.000000	20168	44856	1.000000	26206	39726	1.000000	194537399	-0.006273
234556792	421963036.000000	21928296	10000.000000	20338	44557	1.000000	26013	39917	1.000000	196378381	-0.006125
234549434	421974341.000000	21932995	10000.000000	20118	44676	1.000000	25983	39828	1.000000	198215329	-0.005849
234536832	421943395.000000	21925458	10000.000000	19997	44839	1.000000	25984	40006	1.000000	200053220	-0.005673
234542036	421978409.000000	21933284	10000.000000	20195	44971	1.000000	25999	39933	1.000000	201883459	-0.005894
234540043	421984857.000000	21933033	10000.000000	20067	45193	1.000000	26378	39904	1.000000	203711836	-0.005963
234525408	422087552.000000	21946538	10000.000000	20275	44735	1.000000	26001	39968	1.000000	205536346	-0.005309
234555901	422016606.000000	21939190	10000.000000	20304	44759	1.000000	26085	39930	1.000000	207359031	-0.005129
234571058	421989157.000000	21922199	10000.000000	20107	45286	1.000000	26105	40089	1.000000	209178722	-0.005074
234570843	421938295.000000	21929520	10000.000000	20181	44721	1.000000	25991	40306	1.000000	210998545	-0.005127
npatches	nstrain	runtime	dt	init_x	init_y	init_y_blood	init_z	init_S	beta0	beta1	beta2	beta3	mean_beta	B	d	delta	delta_blood	b[0]	mut	m	CTL	c	g	epsilon	k	het	lambda	rho	omega	x_max	patch.dyna	DELTA	A	VA
10000	1	100.000000	0.000100	21900	9499	5000000	0.001000	10000000	6.702972	4.971040	4.511928	8.090432	7	8000000000.000000	0.010000	1.000000	1.000000	800000	0.000050	0.048000	0	0.500000	0.000000	25.000000	5.000000	0.500000	0.001000	0.001000	0.010000	31987	0	10.000000	7.000000	1.000000
sus	inf	inf_blood	z	x[0]	y[0][0]	z[0]	x[1]	y[1][0]	z[1]	S[0]	synchrony
219000000	94990000.000000	5000000	10.000000	21900	9499	0.001000	21900	9499	0.001000	10000000	0.000000
166133025	1117009750.000000	57999808	3940.834452	16638	110961	0.394083	19344	109026	0.394083	12529287	0.000000
178150295	937554297.000000	48764005	6324.976263	17834	94079	0.632498	20275	91803	0.632498	16329715	0.000000
211631547	594907919.000000	30952953	7771.013291	21111	59755	0.777101	23727	57326	0.777101	19382729	0.000000
235535124	413552048.000000	21498005	8648.068121	23811	41082	0.864807	25641	40041	0.864807	21712675	0.000000
250674489	317491931.000000	16508856	9180.022116	25170	31418	0.918002	27004	30248	0.918002	23569827	0.000000
260243468	262929952.000000	13667755	9502.664490	26351	26248	0.950266	27853	24890	0.950266	25122064	0.000000
266345872	230305102.000000	11971337	9698.354536	26974	22961	0.969835	28283	21761	0.969835	26486906	0.000000
270296010	210084198.000000	10918723	9817.045065	27458	21002	0.981705	28379	20261	0.981705	27729058	0.000000
272823826	197405403.000000	10261162	9889.033609	27380	19628	0.988903	28779	18741	0.988903	28891206	0.000000
274444202	189401510.000000	9843865	9932.696323	27536	18857	0.993270	28695	17940	0.993270	30000839	0.000000
275494932	184409467.000000	9585111	9959.178767	27811	18342	0.995918	28725	17302	0.995918	31077349	0.000000
276147635	181225825.000000	9421607	9975.240980	27628	18113	0.997524	28771	17122	0.997524	32131370	0.000000
276578059	179247038.000000	9315311	9984.983083	27822	17958	0.998498	29122	16894	0.998498	33169107	0.000000
276828133	178002826.000000	9250396	9990.891893	27650	17879	0.999089	29002	16901	0.999089	34196756	0.000000
276982602	177203703.000000	9210658	9994.475723	27796	17364	0.999448	29091	16476	0.999448	35220540	0.000000
277066577	176721591.000000	9191696	9996.649399	28079	17742	0.999665	28869	16637	0.999665	36238886	0.000000
277151636	176429817.000000	9174799	9997.967783	27869	17375	0.999797	29036	16544	0.999797	37251508	0.000000
277178484	176271357.000000	9162682	9998.767413	27985	17470	0.999877	28867	16503	0.999877	38262063	0.000000
277189249	176176122.000000	9158677	9999.252408	27897	17311	0.999925	28958	16528	0.999925	39269932	0.000000
277204943	176082870.000000	9154777	9999.546568	27869	17653	0.999955	28999	16544	0.999955	40277263	0.000000
277228981	175998547.000000	9146235	9999.724983	27888	17508	0.999972	29112	16511	0.999972	41283844	0.000000
277229148	176101604.000000	9148100	9999.833196	27812	17350	0.999983	28961	16396	0.999983	42289046	0.000000
277219951	176043723.000000	9151103	9999.898829	27907	17684	0.999990	28923	16639	0.999990	43291770	0.000000
277225062	176068600.000000	9150705	9999.938638	28031	17563	0.999994	29093	16819	0.999994	44293637	0.000000
277228200	176037826.000000	9153309	9999.962782	27786	17390	0.999996	28874	16574	0.999996	45291791	0.000000
277221927	176096382.000000	9148626	9999.977427	27835	17726	0.999998	29159	16413	0.999998	46287975	0.000000
277242791	176058630.000000	9146879	9999.986309	27722	17280	0.999999	28958	16512	0.999999	47284643	0.000000
277228428	176063854.000000	9150829	9999.991696	27819	17245	0.999999	29163	16428	0.999999	48281198	0.000000
277228838	176042160.000000	9150447	9999.994963	28106	17449	0.999999	29039	16755	0.999999	49273733	0.000000
277218656	176055438.000000	9147710	9999.996945	27905	17407	1.000000	29090	16492	1.000000	50265099	0.000000
277240025	176023576.000000	9140489	9999.998147	28073	17350	1.000000	29121	16722	1.000000	51256042	0.000000
277239305	176031538.000000	9147116	9999.998876	27814	17461	1.000000	29127	16367	1.000000	52244555	0.000000
277253546	176021522.000000	9151025	9999.999318	28008	17203	1.000000	29290	16546	1.000000	53231715	0.000000
277238781	175989611.000000	9145444	9999.999587	28030	17567	1.000000	28767	16650	1.000000	54219153	0.000000
277248583	175992852.000000	9150762	9999.999749	27836	17276	1.000000	28954	16619	1.000000	55202962	0.000000
277251824	175983094.000000	9146506	9999.999848	28157	17165	1.000000	29176	16498	1.000000	56184871	0.000000
277241229	175965843.000000	9151088	9999.999908	27740	17457	1.000000	29083	16292	1.000000	57166791	0.000000
277250154	175951313.000000	9145841	9999.999944	27734	17458	1.000000	28912	16723	1.000000	58147412	0.000000
277222561	176017243.000000	9146782	9999.999966	27929	17371	1.000000	28949	16428	1.000000	59126186	0.000000
277212921	176081153.000000	9152699	9999.999979	27952	17539	1.000000	28897	16680	1.000000	60102953	-1.#IND00
277223368	175975934.000000	9143132	9999.999988	27895	17418	1.000000	28973	16522	1.000000	61077158	0.022400
277231847	176024069.000000	9149503	9999.999992	27983	17616	1.000000	29014	16457	1.000000	62050468	0.006034
277253626	175995982.000000	9150827	9999.999995	27860	17562	1.000000	29095	16609	1.000000	63022103	0.000202
277251344	175998091.000000	9147683	9999.999997	27968	17443	1.000000	28919	16634	1.000000	63991350	-0.005111
277245411	175986880.000000	9145358	9999.999998	27792	17445	1.000000	28763	16820	1.000000	64960317	-0.003771
277238396	175970578.000000	9147445	9999.999999	27873	17570	1.000000	28978	16358	1.000000	65929544	0.000418
277229028	175997942.000000	9145014	9999.999999	27998	17513	1.000000	29135	16665	1.000000	66896168	0.000547
277237617	176008246.000000	9146263	10000.000000	27946	17537	1.000000	28991	16886	1.000000	67861058	0.001051
277256348	175995299.000000	9147055	10000.000000	27910	17626	1.000000	28814	16486	1.000000	68826512	-0.001006
277247034	176033858.000000	9150296	10000.000000	27989	17658	1.000000	28937	16417	1.000000	69788387	-0.003217
277258340	176031172.000000	9147971	10000.000000	27987	17502	1.000000	28976	16573	1.000000	70750162	-0.002967
277236776	176021224.000000	9146446	10000.000000	27894	17356	1.000000	28959	16891	1.000000	71709560	-0.002568
277236612	176041041.000000	9147577	10000.000000	27804	17277	1.000000	28874	16570	1.000000	72668155	-0.003310
277216079	176003550.000000	9150743	10000.000000	27855	17423	1.000000	28858	16392	1.000000	73624160	-0.003703
277232026	175990859.000000	9150813	10000.000000	27803	17480	1.000000	28978	16563	1.000000	74576025	-0.002915
277230597	176013571.000000	9152292	10000.000000	27915	17436	1.000000	28945	16647	1.000000	75530441	-0.003223
277213944	176034073.000000	9151228	10000.000000	27811	17537	1.000000	28986	16516	1.000000	76482126	-0.002149
277228023	176030491.000000	9144336	10000.000000	27937	17347	1.000000	29002	16703	1.000000	77432099	-0.003064
277222526	176049920.000000	9149534	10000.000000	27699	17647	1.000000	28899	16604	1.000000	78380124	-0.006003
277229138	175996633.000000	9150623	10000.000000	27931	17547	1.000000	29005	16322	1.000000	79329654	-0.004736
277258764	175985984.000000	9148185	10000.000000	27966	17489	1.000000	28812	16485	1.000000	80274489	-0.004455
277254106	175987332.000000	9148817	10000.000000	27852	17387	1.000000	28726	16557	1.000000	81219162	-0.003127
277233448	175998902.000000	9145442	10000.000000	27886	17567	1.000000	28876	16566	1.000000	82162883	-0.000706
277230376	175991030.000000	9141755	10000.000000	27923	17334	1.000000	29127	16835	1.000000	83103926	0.000380
277231510	176030936.000000	9147290	10000.000000	27908	17504	1.000000	29185	16479	1.000000	84046196	0.000144
277211959	176038421.000000	9147467	10000.000000	28123	17409	1.000000	29094	16387	1.000000	84986101	-0.002636
277235991	176012323.000000	9150207	10000.000000	28016	17304	1.000000	28916	16543	1.000000	85923437	-0.003109
277223622	176029187.000000	9150473	10000.000000	27794	17318	1.000000	28975	16707	1.000000	86859296	-0.003376
277234390	176044561.000000	9150089	10000.000000	27918	17468	1.000000	29213	16532	1.000000	87794050	-0.003449
277226053	176026768.000000	9154474	10000.000000	27979	17711	1.000000	28990	16701	1.000000	88728232	-0.002786
277232769	176009855.000000	9149291	10000.000000	27963	17468	1.000000	28898	16634	1.000000	89660486	-0.002863
277224063	176020722.000000	9146091	10000.000000	27872	17447	1.000000	28827	16949	1.000000	90592026	-0.002760
277247472	176034119.000000	9150093	10000.000000	28079	17271	1.000000	29168	16638	1.000000	91522475	-0.002760
277222882	176008785.000000	9154927	10000.000000	27810	17428	1.000000	29124	16625	1.000000	92450166	-0.002633
277235015	175994164.000000	9143941	10000.000000	27973	17445	1.000000	29029	16646	1.000000	93376747	-0.002514
277255105	175973396.000000	9143703	10000.000000	27877	17331	1.000000	28980	16369	1.000000	94302334	-0.002102
277256493	175958382.000000	9141629	10000.000000	27693	17501	1.000000	28771	16789	1.000000	95226241	-0.002025
277272275	175952805.000000	9143679	10000.000000	27960	17339	1.000000	29060	16998	1.000000	96148122	-0.001935
277208838	176026408.000000	9149127	10000.000000	27754	17588	1.000000	29035	16754	1.000000	97067943	-0.001288
277229493	176001512.000000	9143890	10000.000000	27983	17251	1.000000	29136	16201	1.000000	97986506	-0.001114
277218985	176021363.000000	9152208	10000.000000	27806	17461	1.000000	29162	16530	1.000000	98905954	-0.001675
277234042	176037054.000000	9147449	10000.000000	27602	17493	1.000000	29053	16431	1.000000	99822606	-0.000401
277220488	176000032.000000	9148113	10000.000000	27863	17203	1.000000	28965	16499	1.000000	100739517	-0.000310
277257105	176021112.000000	9145402	10000.000000	27920	17476	1.000000	29082	16536	1.000000	101652452	-0.000411
277213880	176031374.000000	9148333	10000.000000	27883	17386	1.000000	28960	16645	1.000000	102564489	-0.000437
277227941	176019020.000000	9147594	10000.000000	27984	17195	1.000000	29001	16476	1.000000	103477476	-0.000371
277258094	175990710.000000	9148362	10000.000000	27853	17750	1.000000	29162	16539	1.000000	104388723	-0.000237
277223624	176000294.000000	9146894	10000.000000	27859	17630	1.000000	28974	16589	1.000000	105296649	-0.000103
277240329	176021213.000000	9152681	10000.000000	28182	17339	1.000000	28892	16888	1.000000	106203932	-0.000679
277241114	175985929.000000	9145567	10000.000000	28065	17525	1.000000	28919	16634	1.000000	107108918	-0.000490
277249466	176031090.000000	9148216	10000.000000	28037	17526	1.000000	28953	16399	1.000000	108013569	-0.000564
277254666	176011360.000000	9149214	10000.000000	28008	17299	1.000000	29014	16623	1.000000	108916708	-0.000307
277226593	176037467.000000	9148330	10000.000000	27972	17475	1.000000	29101	16576	1.000000	109818592	-0.000816
277235276	176039439.000000	9146727	10000.000000	27896	17329	1.000000	29077	16567	1.000000	110719746	-0.001252
277263323	175985227.000000	9149341	10000.000000	27962	17497	1.000000	28892	16756	1.000000	111619823	-0.000719
277232972	175973138.000000	9147496	10000.000000	27924	17528	1.000000	29017	16725	1.000000	112519106	-0.001714
277213723	176020558.000000	9150711	10000.000000	28038	17535	1.000000	29226	16530	1.000000	113418303	-0.001640
277239004	176030516.000000	9151047	10000.000000	27972	17619	1.000000	28974	16720	1.000000	114314018	-0.001522
277217696	176002462.000000	9154019	10000.000000	27946	17468	1.000000	28832	16904	1.000000	115207234	-0.001566
npatches	nstrain	runtime	dt	init_x	init_y	init_y_blood	init_z	init_S	beta0	beta1	beta2	beta3	mean_beta	B	d	delta	delta_blood	b[0]	mut	m	CTL	c	g	epsilon	k	het	lambda	rho	omega	x_max	patch.dyna	DELTA	A	VA
10000	1	100.000000	0.000100	21900	9499	5000000	0.001000	10000000	8.890904	6.551479	7.659677	7.952758	7	8000000000.000000	0.010000	1.000000	1.000000	800000	0.000050	0.048000	0	0.500000	0.000000	25.000000	6.000000	0.500000	0.001000	0.001000	0.010000	31987	0	10.000000	7.000000	1.000000
sus	inf	inf_blood	z	x[0]	y[0][0]	z[0]	x[1]	y[1][0]	z[1]	S[0]	synchrony
219000000	94990000.000000	5000000	10.000000	21900	9499	0.001000	21900	9499	0.001000	10000000	0.000000
174989922	989166799.000000	51380669	3940.834452	15032	100871	0.394083	17857	99300	0.394083	12449269	0.000000
198812925	706312693.000000	36753274	6324.976263	17680	72455	0.632498	20094	70504	0.632498	15860526	0.000000
238164424	391356742.000000	20361575	7771.013291	21856	40580	0.777101	24209	38955	0.777101	18309802	0.000000
264491916	236571853.000000	12304620	8648.068121	25029	24840	0.864807	26830	23562	0.864807	19942570	0.000000
280794353	156270458.000000	8126691	9180.022116	27004	16487	0.918002	28213	15433	0.918002	21058202	0.000000
291131422	110616057.000000	5749598	9502.664490	28264	11831	0.950266	29375	10913	0.950266	21853970	0.000000
297841734	82728861.000000	4298773	9698.354536	29106	8993	0.969835	30076	8183	0.969835	22442566	0.000000
302327463	64799661.000000	3370842	9817.045065	29573	6767	0.981705	30307	6344	0.981705	22894681	0.000000
305434012	52769045.000000	2743826	9889.033609	30210	5626	0.988903	30690	5323	0.988903	23253663	0.000000
307632914	44343031.000000	2306261	9932.696323	30386	4705	0.993270	30755	4361	0.993270	23548460	0.000000
309256028	38288991.000000	1990607	9959.178767	30462	4067	0.995918	30770	3787	0.995918	23795814	0.000000
310462139	33818987.000000	1757473	9975.240980	30655	3619	0.997524	31062	3174	0.997524	24008392	0.000000
311394346	30438916.000000	1582029	9984.983083	30667	3216	0.998498	31247	2975	0.998498	24193771	0.000000
312114512	27833742.000000	1445174	9990.891893	31008	2974	0.999089	31363	2677	0.999089	24359337	0.000000
312662847	25759343.000000	1339402	9994.475723	30937	2649	0.999448	31321	2464	0.999448	24509531	0.000000
313118524	24099345.000000	1252405	9996.649399	31135	2606	0.999665	31226	2297	0.999665	24647491	0.000000
313481327	22738331.000000	1181496	9997.967783	31209	2449	0.999797	31376	2232	0.999797	24774105	0.000000
313790417	21650058.000000	1123326	9998.767413	31393	2380	0.999877	31564	2110	0.999877	24891644	0.000000
314031440	20760600.000000	1079020	9999.252408	31013	2185	0.999925	31431	2042	0.999925	25002532	0.000000
314263938	20002745.000000	1039061	9999.546568	31139	2167	0.999955	31542	2001	0.999955	25107695	0.000000
314425424	19362469.000000	1007900	9999.724983	31034	2162	0.999972	31667	1905	0.999972	25208954	0.000000
314569984	18798156.000000	977096	9999.833196	31282	2085	0.999983	31657	1814	0.999983	25305333	0.000000
314715665	18321587.000000	951811	9999.898829	31179	1968	0.999990	31433	1830	0.999990	25397237	0.000000
314831624	17926227.000000	931989	9999.938638	31192	1862	0.999994	31467	1798	0.999994	25485836	0.000000
314918030	17607464.000000	916422	9999.962782	31278	1932	0.999996	31643	1695	0.999996	25572559	0.000000
315025149	17287007.000000	899922	9999.977427	31415	1780	0.999998	31289	1640	0.999998	25657173	0.000000
315078231	17034536.000000	886386	9999.986309	31399	1974	0.999999	31463	1690	0.999999	25739699	0.000000
315135936	16823966.000000	874177	9999.991696	31465	1738	0.999999	31845	1568	0.999999	25820646	0.000000
315180039	16622602.000000	863436	9999.994963	31222	1770	0.999999	31640	1711	0.999999	25899673	0.000000
315240010	16444101.000000	855328	9999.996945	31413	1852	1.000000	31447	1644	1.000000	25977197	0.000000
315277778	16313595.000000	846357	9999.998147	31421	1728	1.000000	31533	1608	1.000000	26053599	0.000000
315315451	16163990.000000	840600	9999.998876	31559	1688	1.000000	31512	1611	1.000000	26129076	0.000000
315350224	16059123.000000	834913	9999.999318	31139	1793	1.000000	31466	1591	1.000000	26203031	0.000000
315377860	15909663.000000	826248	9999.999587	31277	1650	1.000000	31780	1561	1.000000	26275867	0.000000
315429577	15804434.000000	819693	9999.999749	31322	1707	1.000000	31379	1652	1.000000	26347768	0.000000
315432381	15703407.000000	816085	9999.999848	31423	1678	1.000000	31628	1504	1.000000	26419208	0.000000
315488538	15636321.000000	813310	9999.999908	31304	1646	1.000000	31517	1520	1.000000	26489889	0.000000
315490781	15579066.000000	809493	9999.999944	31287	1606	1.000000	31655	1498	1.000000	26560494	0.000000
315494545	15501775.000000	804129	9999.999966	31340	1690	1.000000	31484	1508	1.000000	26630699	0.000000
315502984	15471268.000000	804374	9999.999979	31496	1663	1.000000	31635	1506	1.000000	26700116	-1.#IND00
315513614	15424864.000000	803789	9999.999988	31374	1683	1.000000	31548	1449	1.000000	26768861	-1.#IND00
315519037	15386191.000000	799522	9999.999992	31406	1610	1.000000	31535	1467	1.000000	26838249	0.022485
315542656	15323982.000000	796936	9999.999995	31336	1667	1.000000	31630	1492	1.000000	26905619	0.025224
315549539	15321049.000000	796901	9999.999997	31312	1648	1.000000	31523	1482	1.000000	26973474	0.014568
315557004	15307724.000000	796599	9999.999998	31452	1620	1.000000	31579	1436	1.000000	27041448	0.013986
315567359	15280436.000000	794231	9999.999999	31421	1682	1.000000	31607	1514	1.000000	27109229	0.012584
315574053	15260697.000000	792791	9999.999999	31608	1596	1.000000	31553	1455	1.000000	27176487	0.010962
315582179	15226767.000000	791033	10000.000000	31448	1630	1.000000	31559	1497	1.000000	27243376	0.025819
315554957	15214700.000000	789761	10000.000000	31487	1669	1.000000	31546	1475	1.000000	27310013	0.027129
315561108	15196063.000000	789135	10000.000000	31586	1673	1.000000	31464	1412	1.000000	27376477	0.027836
315601820	15191026.000000	789253	10000.000000	31558	1640	1.000000	31747	1415	1.000000	27442464	0.037197
315571558	15155806.000000	789317	10000.000000	31307	1615	1.000000	31566	1448	1.000000	27509106	0.045617
315617452	15129731.000000	786990	10000.000000	31326	1569	1.000000	31402	1508	1.000000	27574470	0.046932
315586519	15147458.000000	788201	10000.000000	31424	1546	1.000000	31545	1547	1.000000	27640011	0.045738
315605699	15118721.000000	786533	10000.000000	31451	1724	1.000000	31604	1473	1.000000	27705459	0.048080
315615222	15121824.000000	787581	10000.000000	31348	1603	1.000000	31558	1488	1.000000	27770846	0.047647
315598358	15131170.000000	785376	10000.000000	31444	1723	1.000000	31627	1488	1.000000	27836311	0.046639
315628280	15109288.000000	784072	10000.000000	31432	1600	1.000000	31604	1482	1.000000	27901290	0.048096
315601375	15119788.000000	785927	10000.000000	31357	1570	1.000000	31630	1438	1.000000	27965633	0.046577
315601345	15102109.000000	786166	10000.000000	31400	1612	1.000000	31689	1517	1.000000	28030460	0.047765
315617544	15073950.000000	782800	10000.000000	31292	1601	1.000000	31597	1544	1.000000	28093829	0.050855
315610140	15076761.000000	784930	10000.000000	31535	1646	1.000000	31623	1424	1.000000	28158374	0.051742
315613983	15075653.000000	784569	10000.000000	31567	1634	1.000000	31844	1466	1.000000	28223619	0.059259
315622525	15064327.000000	783337	10000.000000	31424	1587	1.000000	31545	1410	1.000000	28287838	0.065838
315623784	15033846.000000	780848	10000.000000	31242	1562	1.000000	31705	1453	1.000000	28352169	0.073041
315632287	15033604.000000	781187	10000.000000	31524	1605	1.000000	31899	1493	1.000000	28416092	0.073046
315644026	15017479.000000	781292	10000.000000	31497	1608	1.000000	31724	1492	1.000000	28480077	0.085199
315649843	15007713.000000	780132	10000.000000	31268	1615	1.000000	31473	1514	1.000000	28543011	0.086747
315619800	15027378.000000	782068	10000.000000	31588	1587	1.000000	31642	1449	1.000000	28606156	0.089955
315629861	15026996.000000	780870	10000.000000	31432	1569	1.000000	31556	1514	1.000000	28669447	0.088001
315620507	15032112.000000	780130	10000.000000	31340	1620	1.000000	31563	1524	1.000000	28732715	0.088201
315625880	15012309.000000	779074	10000.000000	31284	1522	1.000000	31606	1521	1.000000	28795469	0.085215
315642805	15012701.000000	781136	10000.000000	31445	1567	1.000000	31833	1423	1.000000	28858241	0.084102
315648811	15005968.000000	781245	10000.000000	31504	1565	1.000000	31801	1410	1.000000	28920837	0.083606
315628573	15019362.000000	780541	10000.000000	31294	1636	1.000000	31687	1440	1.000000	28982123	0.081534
315644516	15012269.000000	778845	10000.000000	31334	1561	1.000000	31742	1459	1.000000	29044132	0.080768
315637744	15000162.000000	781504	10000.000000	31615	1666	1.000000	31783	1389	1.000000	29106087	0.082048
315652095	15012934.000000	780959	10000.000000	31747	1582	1.000000	31481	1542	1.000000	29168740	0.085759
315628516	15026479.000000	781327	10000.000000	31181	1683	1.000000	31662	1480	1.000000	29231109	0.084717
315627639	14988885.000000	778653	10000.000000	31449	1593	1.000000	31718	1497	1.000000	29293630	0.086044
315644294	14985231.000000	780175	10000.000000	31409	1573	1.000000	31632	1456	1.000000	29356248	0.086215
315632318	14994344.000000	779119	10000.000000	31401	1632	1.000000	31737	1443	1.000000	29417814	0.084323
315653718	14977506.000000	778572	10000.000000	31371	1586	1.000000	31718	1438	1.000000	29479600	0.084504
315641144	14969788.000000	777335	10000.000000	31278	1540	1.000000	31646	1468	1.000000	29541455	0.086695
315661153	14968045.000000	777218	10000.000000	31478	1565	1.000000	31688	1462	1.000000	29602746	0.085459
315668039	14964027.000000	778465	10000.000000	31411	1678	1.000000	31496	1464	1.000000	29663487	0.083817
315655474	14956280.000000	777105	10000.000000	31242	1647	1.000000	31805	1426	1.000000	29725236	0.083241
315650897	14992229.000000	777762	10000.000000	31354	1638	1.000000	31507	1488	1.000000	29786148	0.084871
315638412	14992119.000000	779902	10000.000000	31278	1653	1.000000	31737	1504	1.000000	29847477	0.083576
315633506	15018591.000000	779717	10000.000000	31414	1510	1.000000	31497	1602	1.000000	29909179	0.082023
315639689	15031332.000000	781646	10000.000000	31549	1657	1.000000	31682	1461	1.000000	29970181	0.080562
315650118	15024512.000000	781529	10000.000000	31488	1657	1.000000	31715	1469	1.000000	30031380	0.079170
315640194	15028884.000000	781609	10000.000000	31304	1645	1.000000	31696	1373	1.000000	30092512	0.078733
315644044	15052954.000000	782807	10000.000000	31257	1680	1.000000	31438	1500	1.000000	30153102	0.077852
315618145	15044220.000000	782320	10000.000000	31818	1642	1.000000	31506	1567	1.000000	30213722	0.076333
315613085	15026752.000000	782868	10000.000000	31430	1586	1.000000	31604	1434	1.000000	30274313	0.075595
315646681	15010393.000000	779855	10000.000000	31657	1536	1.000000	31630	1445	1.000000	30334393	0.074071
315645136	15026298.000000	780223	10000.000000	31469	1589	1.000000	31738	1452	1.000000	30395181	0.073138
315622192	15026738.000000	782143	10000.000000	31328	1589	1.000000	31662	1436	1.000000	30455535	0.072292
npatches	nstrain	runtime	dt	init_x	init_y	init_y_blood	init_z	init_S	beta0	beta1	beta2	beta3	mean_beta	B	d	delta	delta_blood	b[0]	mut	m	CTL	c	g	epsilon	k	het	lambda	rho	omega	x_max	patch.dyna	DELTA	A	VA
10000	1	100.000000	0.000100	21900	9499	5000000	0.001000	10000000	7.123571	6.391506	9.088767	8.544690	7	8000000000.000000	0.010000	1.000000	1.000000	800000	0.000050	0.048000	0	0.500000	0.000000	25.000000	7.000000	0.500000	0.001000	0.001000	0.010000	31987	0	10.000000	7.000000	1.000000
sus	inf	inf_blood	z	x[0]	y[0][0]	z[0]	x[1]	y[1][0]	z[1]	S[0]	synchrony
219000000	94990000.000000	5000000	10.000000	21900	9499	0.001000	21900	9499	0.001000	10000000	0.000000
185076405	866902723.000000	45039855	3940.834452	17936	87647	0.394083	18920	85950	0.394083	12340916	0.000000
219599620	524061647.000000	27281254	6324.976263	21510	52666	0.632498	22378	52682	0.632498	15339607	0.000000
262755104	244112244.000000	12711090	7771.013291	26311	24495	0.777101	26644	24144	0.777101	17203627	0.000000
289103084	117902342.000000	6136513	8648.068121	28969	11558	0.864807	29293	11545	0.864807	18218338	0.000000
303825680	57983690.000000	3018007	9180.022116	30358	5787	0.918002	30585	5531	0.918002	18743890	0.000000
311790892	28245709.000000	1470736	9502.664490	31223	2735	0.950266	31096	2727	0.950266	18999136	0.000000
315977434	13469457.000000	700125	9698.354536	31538	1336	0.969835	31637	1325	0.969835	19110129	0.000000
318074004	6229313.000000	324615	9817.045065	31811	611	0.981705	32043	670	0.981705	19148367	0.000000
319021378	2823802.000000	146534	9889.033609	31812	300	0.988903	32057	255	0.988903	19150261	0.000000
319512144	1246964.000000	65023	9932.696323	31996	127	0.993270	32073	134	0.993270	19135075	0.000000
319702977	545182.000000	28497	9959.178767	31966	56	0.995918	31996	39	0.995918	19112587	0.000000
319789079	235710.000000	12235	9975.240980	32196	28	0.997524	31977	20	0.997524	19086460	0.000000
319809029	102527.000000	5360	9949.179682	32163	5	0.998498	31862	18	0.998498	19058870	0.000000
319855207	66898.000000	3501	8133.808222	32114	12	0.599628	32069	10	0.864063	19030878	0.000000
319843642	112168.000000	5854	8191.472785	31789	8	0.757165	32110	10	0.875936	19003049	0.000000
319825940	124535.000000	6550	8867.199608	31965	13	0.852715	31902	11	0.924752	18975739	0.000000
319825045	97212.000000	5084	9208.661595	31904	7	0.886590	31904	10	0.954361	18948014	0.000000
319861063	74480.000000	3867	8677.360427	31910	5	0.931214	32135	11	0.440783	18920258	0.000000
319871105	89837.000000	4672	8344.721836	31822	14	0.892101	32131	13	0.581476	18892728	0.000000
319828504	100102.000000	5306	8751.127641	31821	14	0.934557	31972	8	0.746155	18865148	0.000000
319863778	88379.000000	4475	8884.930169	31763	5	0.786967	32178	14	0.765131	18837361	0.000000
319851210	83159.000000	4305	8609.140829	31847	6	0.697803	32149	9	0.857546	18809774	0.000000
319847314	89895.000000	4624	8583.515692	32165	8	0.816711	31921	8	0.890120	18782161	0.000000
319843290	90312.000000	4671	8770.076369	32097	18	0.888831	32154	8	0.933355	18754481	0.000000
319852441	84552.000000	4509	8696.999264	31767	7	0.932573	32220	9	0.959578	18727065	0.000000
319853833	87625.000000	4537	8632.162613	32162	6	0.889129	31813	2	0.854294	18699766	0.000000
319840366	89442.000000	4550	8677.294421	31763	9	0.778038	32110	22	0.767270	18672232	0.000000
319857453	88416.000000	4595	8705.757260	32103	12	0.865375	32017	7	0.858844	18644993	0.000000
319848692	87363.000000	4636	8709.028599	32130	6	0.918347	31896	8	0.843751	18617769	0.000000
319854803	87220.000000	4539	8662.364553	31947	6	0.811858	31800	6	0.905232	18590629	0.000000
319860194	88074.000000	4489	8676.375181	32181	9	0.781746	31915	5	0.942521	18563703	0.000000
319831334	88955.000000	4631	8697.826878	31928	6	0.737704	31894	9	0.965138	18536595	0.000000
319841567	88868.000000	4625	8716.063747	31828	10	0.836659	31742	7	0.978855	18509769	0.000000
319810431	87993.000000	4490	8705.900548	32077	14	0.900930	32082	7	0.987175	18482423	0.000000
319870502	86492.000000	4592	8653.113617	32080	6	0.939912	31852	7	0.865017	18455550	0.000000
319842602	89314.000000	4655	8702.488001	31994	9	0.963555	31886	9	0.918130	18428458	0.000000
319878109	87122.000000	4597	8732.088500	31791	7	0.705876	32142	9	0.932322	18401524	0.000000
319852500	86061.000000	4342	8658.125583	32036	10	0.821607	31790	8	0.713994	18374517	0.000000
319834427	90364.000000	4807	8665.055170	31909	9	0.891801	31895	12	0.784632	18347211	0.000000
319854549	88146.000000	4558	8743.695697	31978	6	0.916305	32038	6	0.869374	18320198	-1.#IND00
319856078	85504.000000	4392	8655.832915	31768	12	0.718014	31923	6	0.920773	18293450	-1.#IND00
319843300	88257.000000	4670	8626.773180	31904	6	0.668596	31895	9	0.892569	18266637	-1.#IND00
319840151	90435.000000	4719	8726.878583	31875	7	0.798996	31941	8	0.930448	18239681	0.015836
319836974	86411.000000	4499	8698.965079	31953	6	0.878086	31942	4	0.957815	18213031	0.008830
319854721	88295.000000	4628	8646.333529	31897	11	0.861564	31802	6	0.974414	18186178	-0.001649
319843544	86722.000000	4549	8663.512257	31927	9	0.848096	32058	8	0.984481	18159728	-0.004598
319834427	87270.000000	4587	8664.363568	32046	10	0.907867	32186	9	0.899101	18133202	-0.004042
319873976	87928.000000	4504	8690.273345	32030	9	0.910611	31994	9	0.938802	18106505	-0.003127
319830469	88666.000000	4606	8699.209374	31965	5	0.945784	31978	14	0.844064	18080066	-0.001653
319849358	87855.000000	4556	8696.076292	32085	9	0.967117	32164	11	0.801962	18053643	-0.001203
319862809	87101.000000	4490	8641.677337	32068	6	0.918131	32176	5	0.788339	18027039	-0.000626
319860987	89198.000000	4458	8657.493575	31990	15	0.950344	31924	7	0.871623	18000915	0.000796
319837825	88809.000000	4721	8725.856441	31965	7	0.969883	31900	11	0.922136	17974632	0.000753
319836801	86821.000000	4536	8696.092889	31961	11	0.981733	31999	3	0.897089	17948279	0.000886
319845335	88310.000000	4546	8664.069353	32205	7	0.918854	32081	10	0.830549	17922129	0.001019
319836837	89242.000000	4611	8699.971391	32176	5	0.950783	32112	15	0.542904	17895929	0.000402
319849294	86661.000000	4499	8685.122699	32186	12	0.970149	32043	6	0.722761	17869722	0.000830
319837442	89242.000000	4560	8693.556103	31893	9	0.947092	32125	3	0.691407	17843787	0.007949
319855150	88040.000000	4381	8686.069290	32059	5	0.967910	31880	6	0.749875	17817784	0.007309
319846733	87695.000000	4638	8658.450030	32010	4	0.980537	32130	4	0.848294	17791887	0.008081
319852661	89529.000000	4730	8692.277855	31927	14	0.988195	32194	8	0.907987	17765813	0.009461
319870658	88677.000000	4536	8737.812575	31898	16	0.992840	31833	7	0.944192	17739767	0.012352
319820168	87230.000000	4440	8706.310808	32038	8	0.995657	32040	13	0.966151	17713846	0.011711
319826642	87095.000000	4464	8641.450602	32061	11	0.820480	31974	6	0.973322	17687817	0.011471
319858908	88981.000000	4764	8671.609378	32197	6	0.750667	32016	10	0.983819	17661998	0.010533
319823279	89336.000000	4549	8712.611103	31904	8	0.848774	31879	6	0.770517	17636105	0.010030
319848262	88432.000000	4632	8758.094096	31880	5	0.908278	32030	6	0.860813	17610310	0.009719
319830252	85024.000000	4345	8686.949135	31879	8	0.944368	32015	3	0.915580	17584240	0.009206
319828081	87889.000000	4603	8646.087434	31855	9	0.966258	31928	10	0.948797	17558306	0.008607
319843541	88255.000000	4507	8685.397256	31921	11	0.942523	32156	11	0.968944	17532691	0.008325
319836165	86410.000000	4466	8633.841935	31828	7	0.965139	32066	9	0.981164	17507135	0.008274
319851994	87827.000000	4517	8585.946499	31835	8	0.572543	32006	13	0.606202	17481302	0.007936
319833069	89928.000000	4644	8664.575545	31970	14	0.698890	31856	6	0.761152	17455724	0.007886
319854848	87907.000000	4603	8732.036632	32060	5	0.817370	31961	10	0.855133	17430360	0.007799
319829790	85530.000000	4465	8636.245104	32137	12	0.889231	32153	8	0.912135	17404780	0.006870
319851018	88905.000000	4547	8625.797569	31846	7	0.932816	31941	9	0.773154	17379381	0.006568
319840917	89699.000000	4706	8743.481417	31909	12	0.959251	31939	12	0.681497	17354267	0.006648
319856453	86361.000000	4427	8707.051069	31905	13	0.975285	32026	5	0.798882	17328903	0.006207
319858145	88094.000000	4474	8654.801947	31878	7	0.985010	32020	6	0.790559	17303737	0.006134
319828302	88114.000000	4754	8697.817156	31996	7	0.990908	32221	11	0.872969	17278501	0.006098
319842568	86181.000000	4412	8652.054910	31996	9	0.892151	31957	5	0.922953	17253215	0.005380
319838211	88025.000000	4575	8600.197172	31835	3	0.896989	31873	11	0.843888	17228108	0.005378
319833869	89775.000000	4771	8678.972625	31918	4	0.937522	31890	8	0.863893	17203098	0.005254
319841768	86649.000000	4442	8715.445176	31942	9	0.962105	31911	10	0.917448	17178132	0.005249
319855396	87176.000000	4658	8642.240500	31937	8	0.977016	31936	15	0.919526	17152897	0.006040
319864730	88491.000000	4583	8680.231316	32218	7	0.986060	32199	6	0.951190	17127805	0.005901
319856189	88599.000000	4580	8688.872419	31779	20	0.765710	32096	5	0.970396	17102819	0.006194
319831421	88352.000000	4620	8685.612976	32022	9	0.857898	32232	8	0.982044	17078048	0.005352
319839305	88387.000000	4658	8704.899504	31894	11	0.913812	31699	7	0.989110	17053137	0.005183
319867134	87982.000000	4586	8704.950755	31890	4	0.900765	31962	5	0.869476	17028478	0.005166
319854217	86454.000000	4529	8652.037886	31989	7	0.939811	31818	7	0.920834	17003570	0.005409
319835660	88069.000000	4581	8631.233774	32182	8	0.777088	31960	10	0.951984	16978646	0.003781
319845509	89534.000000	4574	8710.577452	32061	13	0.864799	32058	8	0.970877	16953690	0.003631
319848629	86285.000000	4437	8697.629776	31920	8	0.651670	31880	5	0.982336	16928795	0.003502
319833536	88713.000000	4609	8665.837148	31947	5	0.745593	31877	13	0.793226	16904077	0.003649
319834081	88604.000000	4668	8713.919779	32139	5	0.780007	31907	5	0.736357	16879492	0.003425
319860862	87913.000000	4617	8704.129320	31980	7	0.866569	31897	3	0.704790	16854928	0.003430
319829199	87792.000000	4562	8705.134849	31936	10	0.919071	32170	6	0.820948	16830212	0.003381
319855211	87521.000000	4529	8705.903494	32032	11	0.913691	31919	6	0.765705	16805726	0.002797
npatches	nstrain	runtime	dt	init_x	init_y	init_y_blood	init_z	init_S	beta0	beta1	beta2	beta3	mean_beta	B	d	delta	delta_blood	b[0]	mut	m	CTL	c	g	epsilon	k	het	lambda	rho	omega	x_max	patch.dyna	DELTA	A	VA
10000	1	100.000000	0.000100	21900	9499	5000000	0.001000	10000000	3.505817	9.119360	10.490099	9.804182	7	8000000000.000000	0.010000	1.000000	1.000000	800000	0.000050	0.048000	0	0.500000	0.000000	25.000000	8.000000	0.500000	0.001000	0.001000	0.010000	31987	0	10.000000	7.000000	1.000000
sus	inf	inf_blood	z	x[0]	y[0][0]	z[0]	x[1]	y[1][0]	z[1]	S[0]	synchrony
219000000	94990000.000000	5000000	10.000000	21900	9499	0.001000	21900	9499	0.001000	10000000	0.000000
195589856	754984210.000000	39246925	3940.834452	24325	71671	0.394083	16972	78038	0.394083	12220220	0.000000
239449309	382048316.000000	19906998	6324.976263	27617	35354	0.632498	21742	39892	0.632498	14812227	0.000000
283652002	141133149.000000	7350746	7771.013291	30304	12739	0.777101	27289	14973	0.777101	16155136	0.000000
306433461	47516366.000000	2473322	8648.068121	31303	4232	0.864807	30116	5098	0.864807	16690452	0.000000
315825482	13750934.000000	718070	9180.022116	31554	1166	0.918002	31499	1461	0.918002	16856040	0.000000
318892690	3337274.000000	174070	9502.664490	31861	321	0.950266	31809	358	0.950266	16883691	0.000000
319653956	700874.000000	36755	9698.354536	32017	60	0.969835	32042	90	0.969835	16870392	0.000000
319811817	131476.000000	6959	9815.578802	31872	8	0.981705	32013	15	0.981705	16847514	0.000000
319852538	58153.000000	2914	6051.884394	31796	7	0.497435	32165	2	0.643346	16822748	0.000000
319830070	144846.000000	7495	7138.525178	31963	9	0.474939	31954	15	0.639404	16798362	0.000000
319848006	126226.000000	6577	8257.604970	32065	13	0.681538	31997	10	0.781290	16773937	0.000000
319859707	64354.000000	3363	8062.327530	31992	6	0.636418	31948	8	0.867347	16749153	0.000000
319870838	86210.000000	4462	6908.440976	31843	11	0.280079	32034	5	0.919543	16724721	0.000000
319846895	95857.000000	4936	7892.199126	32158	4	0.563351	32183	7	0.951201	16699971	0.000000
319852600	68736.000000	3533	7707.149936	32065	6	0.735162	32129	5	0.707475	16675338	0.000000
319845318	82166.000000	4274	7250.024366	31934	7	0.718901	31956	8	0.822577	16650802	0.000000
319841380	82270.000000	4290	7796.331768	31905	3	0.829507	31863	12	0.892389	16626444	0.000000
319855015	72314.000000	3749	7418.534163	31827	4	0.811938	32045	1	0.759682	16602087	0.000000
319841963	81970.000000	4240	7424.955506	32089	6	0.885936	31870	12	0.766616	16577619	0.000000
319842380	79297.000000	4184	7706.231826	32018	7	0.732261	31677	18	0.858447	16553424	0.000000
319849080	73446.000000	3797	7437.445191	31744	10	0.642121	32014	6	0.914145	16529407	0.000000
319848902	81350.000000	4267	7463.896113	32154	7	0.549085	32045	9	0.947927	16504973	0.000000
319841699	77432.000000	3961	7649.612912	31846	5	0.693443	31778	4	0.951797	16480841	0.000000
319847704	77781.000000	4020	7471.623778	32174	11	0.625098	31963	11	0.970763	16456630	0.000000
319833824	79221.000000	4150	7581.224550	32045	5	0.734792	32158	9	0.934237	16432279	0.000000
319861303	75769.000000	3941	7517.932330	32065	4	0.829003	32181	9	0.960113	16407967	0.000000
319855905	78122.000000	4117	7494.593946	32235	6	0.680534	31825	8	0.975808	16383983	0.000000
319845692	78695.000000	4018	7574.926115	31798	4	0.651266	31976	10	0.808325	16360030	0.000000
319853653	76430.000000	3922	7518.877682	32066	6	0.325518	32013	9	0.550356	16336076	0.000000
319848925	78435.000000	4080	7500.216973	32020	7	0.590911	32028	11	0.727280	16312334	0.000000
319846946	77941.000000	4075	7608.325626	31999	6	0.751878	31860	11	0.834589	16288336	0.000000
319873748	74593.000000	3912	7491.720557	31947	8	0.849508	32106	9	0.899675	16264618	0.000000
319845839	79801.000000	4081	7454.328773	31898	12	0.908723	31838	11	0.939150	16240862	0.000000
319858395	78212.000000	4013	7630.784676	31911	4	0.944639	31970	5	0.963093	16217460	0.000000
319886028	75562.000000	3942	7429.637671	32002	8	0.966422	32254	16	0.977615	16193710	0.000000
319849043	79937.000000	4296	7553.140802	31915	10	0.769526	32114	12	0.957519	16169977	0.000000
319853232	76177.000000	3852	7571.624804	32051	11	0.860212	32016	7	0.879856	16146375	0.000000
319853879	78851.000000	4112	7458.607014	31773	6	0.676227	31775	8	0.927130	16122760	0.000000
319853186	79301.000000	4139	7645.203016	31905	14	0.757351	32021	10	0.761162	16099212	0.000000
319836160	75733.000000	4004	7514.064639	31942	4	0.659737	32165	9	0.855139	16075389	-1.#IND00
319855323	77781.000000	4020	7482.395424	31993	6	0.472052	32003	5	0.909443	16051901	-1.#IND00
319858631	79100.000000	4083	7570.219850	31933	7	0.558095	31851	10	0.945075	16028154	-1.#IND00
319855505	76431.000000	4069	7540.864645	31879	8	0.714681	31932	8	0.966687	16004779	-0.004736
319848087	77710.000000	4156	7480.181062	32206	4	0.652669	32059	8	0.783024	15981321	0.000938
319850907	77359.000000	3953	7553.126175	32093	8	0.690525	31790	14	0.849389	15958038	0.010613
319849670	77509.000000	3852	7549.504512	32147	6	0.812296	31969	12	0.795387	15934717	0.011533
319830467	76845.000000	3958	7536.785682	31783	1	0.323884	31727	14	0.875898	15911433	0.010410
319861047	78262.000000	4030	7515.206842	32020	10	0.484245	32075	10	0.924729	15888254	0.004905
319848684	77324.000000	4050	7563.645230	32185	6	0.687183	31963	3	0.876092	15865326	0.008896
319865367	76506.000000	3880	7486.104956	32025	5	0.569736	31902	14	0.924847	15842093	0.006230
319857824	79201.000000	4136	7512.457533	32060	7	0.739035	31982	6	0.954418	15818716	0.006092
319879288	76554.000000	4123	7550.579623	32164	3	0.818854	32152	12	0.697091	15795359	0.006217
319857754	78390.000000	4096	7552.344396	32077	8	0.662019	32141	10	0.669231	15771882	0.005293
319842836	76197.000000	3934	7551.308581	31765	12	0.727857	31991	7	0.650248	15749041	0.004484
319847302	76578.000000	4125	7513.239397	31961	12	0.834939	32093	13	0.787867	15725703	0.001619
319812946	78632.000000	4082	7560.270045	31977	6	0.806175	31897	14	0.847427	15702486	0.001467
319862535	75822.000000	3960	7521.565950	31908	5	0.846592	31970	12	0.907461	15679538	0.001024
319853139	77752.000000	4075	7496.083459	31729	5	0.742020	32019	6	0.824093	15656495	0.001235
319854587	78414.000000	4074	7555.625262	31998	11	0.778108	32077	12	0.893308	15633571	0.001455
319854672	75780.000000	3916	7487.441025	32089	8	0.850250	31757	8	0.935289	15610661	0.000402
319842210	77864.000000	4037	7475.394334	31971	2	0.906901	32041	10	0.960751	15587752	-0.002009
319849923	77788.000000	4008	7575.931546	31877	7	0.674640	32143	14	0.723648	15565011	-0.002187
319836848	77220.000000	3971	7490.426990	32004	7	0.788095	31996	6	0.832386	15542050	-0.002142
319848989	79170.000000	4048	7542.669120	31838	11	0.688370	31898	13	0.644960	15519226	-0.001909
319856948	77215.000000	4032	7561.907753	31817	9	0.713222	32074	9	0.783496	15496523	-0.002018
319848430	78089.000000	3869	7487.593489	31872	5	0.328422	32022	4	0.830276	15473772	-0.001846
319844169	76861.000000	4085	7545.229601	31831	12	0.542292	31796	2	0.774323	15451124	-0.001641
319844010	78739.000000	4041	7546.317585	32176	5	0.707338	32035	13	0.769972	15428342	0.000138
319875705	77290.000000	4017	7566.967511	32211	9	0.819008	32053	10	0.700334	15405469	-0.000812
319847143	77445.000000	4009	7522.976750	32085	8	0.890224	31887	7	0.775051	15383011	-0.000241
319843579	78224.000000	4123	7522.378607	32230	6	0.908609	32217	6	0.682536	15360520	0.000122
319858944	76894.000000	4044	7561.175997	32104	11	0.898379	32034	8	0.744080	15337873	0.000509
319866285	77111.000000	4079	7465.114832	32027	4	0.715916	31930	8	0.844779	15315283	0.001145
319836425	79319.000000	4041	7551.131976	31984	6	0.827697	31906	7	0.905855	15293123	0.001681
319855179	75652.000000	3930	7525.250144	32131	8	0.813615	31932	15	0.942899	15270912	0.001167
319858858	76932.000000	3927	7456.104860	31954	9	0.497480	31915	18	0.830326	15248485	0.000768
319859221	79492.000000	4122	7544.212001	31837	1	0.366084	31957	4	0.897089	15226265	-0.000933
319844074	75896.000000	3859	7556.578914	31840	4	0.592288	31980	6	0.880645	15204214	-0.000783
319856759	77272.000000	4092	7516.583350	31936	11	0.571927	31682	13	0.892744	15181832	-0.000819
319866516	78360.000000	4017	7547.492170	32000	12	0.326576	32099	10	0.934947	15159731	-0.000722
319845625	77744.000000	4105	7573.124783	32029	2	0.578598	32124	15	0.911223	15137663	-0.000214
319845630	76479.000000	4071	7508.430646	32067	4	0.744410	31909	5	0.946154	15115341	0.000170
319852346	79554.000000	4205	7542.274686	31614	6	0.737330	31911	5	0.738028	15093384	0.002366
319850027	77725.000000	4106	7572.792018	32189	5	0.840685	32242	7	0.762653	15071202	0.002339
319859667	76651.000000	3875	7500.418025	31851	6	0.696846	32071	6	0.497616	15048952	0.002004
319842447	78281.000000	4080	7494.719199	32089	15	0.494355	32116	7	0.695292	15027144	0.001835
319842748	77200.000000	4070	7623.260560	32289	12	0.632816	32028	10	0.815188	15005088	0.001040
319864199	77334.000000	4020	7470.198927	32138	9	0.716498	32014	11	0.836995	14983166	0.001599
319847913	78210.000000	4113	7555.498095	32033	6	0.828049	31862	11	0.901134	14961236	0.001596
319829639	75866.000000	4047	7511.909464	32069	12	0.749387	31820	4	0.853114	14939594	0.001517
319845478	78406.000000	4085	7477.244382	31880	6	0.619660	32180	9	0.910910	14917508	0.001183
319838588	78282.000000	4095	7572.657764	31909	2	0.545684	32050	10	0.755912	14895449	0.001377
319857469	77457.000000	3946	7567.497723	31891	7	0.410030	32141	2	0.845593	14873471	0.001433
319875138	75611.000000	3854	7486.134951	31796	5	0.642170	31953	5	0.886208	14851885	0.001267
319831414	78552.000000	4184	7508.577881	32047	9	0.711551	32097	13	0.879726	14829988	0.001356
319869185	78734.000000	4125	7575.173567	31992	8	0.764852	32057	8	0.927051	14808310	0.001282
319845494	76578.000000	3984	7559.141531	31921	2	0.758511	31870	9	0.864949	14786770	0.001310
319861668	75549.000000	3966	7482.672742	32133	6	0.723179	32222	15	0.635446	14765020	0.001296
319860334	79266.000000	4157	7498.613788	32200	7	0.593298	32054	11	0.778890	14743526	0.001324
npatches	nstrain	runtime	dt	init_x	init_y	init_y_blood	init_z	init_S	beta0	beta1	beta2	beta3	mean_beta	B	d	delta	delta_blood	b[0]	mut	m	CTL	c	g	epsilon	k	het	lambda	rho	omega	x_max	patch.dyna	DELTA	A	VA
10000	1	100.000000	0.000100	21900	9499	5000000	0.001000	10000000	7.478877	5.397731	5.081794	7.451770	7	8000000000.000000	0.010000	1.000000	1.000000	800000	0.000050	0.048000	0	0.500000	0.000000	25.000000	9.000000	0.500000	0.001000	0.001000	0.010000	31987	0	10.000000	7.000000	1.000000
sus	inf	inf_blood	z	x[0]	y[0][0]	z[0]	x[1]	y[1][0]	z[1]	S[0]	synchrony
219000000	94990000.000000	5000000	10.000000	21900	9499	0.001000	21900	9499	0.001000	10000000	0.000000
202971779	673174506.000000	35009112	3940.834452	19659	68025	0.394083	22098	65638	0.394083	12162448	0.000000
254918565	283007576.000000	14744683	6324.976263	25122	28389	0.632498	26573	27211	0.632498	14439825	0.000000
297722743	79825722.000000	4162868	7771.013291	29731	8001	0.777101	30321	7650	0.777101	15399200	0.000000
314722044	17045965.000000	888766	8648.068121	31810	1737	0.864807	31554	1591	0.864807	15659791	0.000000
319083726	2557460.000000	133443	9180.022116	32001	267	0.918002	31932	238	0.918002	15691465	0.000000
319774034	283139.000000	14789	9502.664490	32065	24	0.950266	31840	24	0.950266	15675961	0.000000
319841828	43294.000000	2234	5892.200635	32050	2	0.688852	31988	3	0.931878	15653111	0.000000
319831538	146297.000000	7586	6195.655716	32059	19	0.743183	31924	11	0.703276	15630134	0.000000
319825051	122995.000000	6316	7686.043889	31855	12	0.844234	31966	5	0.820030	15607859	0.000000
319858871	54577.000000	2791	6571.940333	31941	8	0.594250	31974	7	0.890844	15585079	0.000000
319831806	97533.000000	4986	6560.023687	31967	11	0.753903	31864	8	0.601156	15562260	0.000000
319851664	73455.000000	3821	7461.763728	32125	8	0.850737	31827	7	0.634094	15539685	0.000000
319853782	71163.000000	3698	6234.113213	32088	8	0.909468	32114	1	0.418391	15516806	0.000000
319839646	83832.000000	4390	7069.900237	32136	7	0.945090	31946	7	0.576644	15494174	0.000000
319839933	65261.000000	3446	6610.542962	32029	3	0.689146	31956	5	0.379674	15471567	0.000000
319849346	79786.000000	4098	6807.779701	32011	6	0.774160	32181	9	0.623758	15449005	0.000000
319822640	68375.000000	3471	6870.916788	32100	5	0.618524	31869	5	0.651052	15426298	0.000000
319831835	75342.000000	3873	6612.756041	32185	4	0.502467	32048	6	0.472427	15403519	0.000000
319853509	72667.000000	3715	6842.550016	31945	11	0.698235	32088	4	0.680015	15381014	0.000000
319850970	72105.000000	3692	6662.261742	31875	11	0.816972	32072	14	0.805921	15358425	0.000000
319877997	75132.000000	3806	6848.354586	32200	9	0.874407	31984	8	0.854449	15335837	0.000000
319853133	70587.000000	3698	6768.120667	31770	8	0.353415	32032	9	0.670688	15313159	0.000000
319846453	71763.000000	3776	6739.676772	31811	10	0.607831	32030	7	0.724718	15290930	0.000000
319849213	72103.000000	3749	6743.360500	31944	9	0.762141	32406	5	0.699258	15268756	0.000000
319843729	72789.000000	3796	6751.377704	31998	10	0.834447	32126	17	0.511825	15246407	0.000000
319873193	71825.000000	3671	6716.107607	32058	5	0.899588	31927	7	0.678906	15223867	0.000000
319845742	73303.000000	3786	6765.917608	32110	10	0.816660	31729	7	0.571391	15201775	0.000000
319854618	72360.000000	3773	6749.771355	32051	9	0.888800	31905	9	0.740039	15179310	0.000000
319859109	73242.000000	3776	6737.073586	31967	12	0.704072	32001	7	0.624951	15157261	0.000000
319864044	72406.000000	3800	6748.699846	31998	9	0.764513	32078	5	0.772524	15135329	0.000000
319856139	72170.000000	3758	6737.100979	32065	9	0.857172	31883	8	0.645918	15113315	0.000000
319858989	73728.000000	3814	6818.558209	32103	7	0.823268	32102	12	0.785241	15091107	0.000000
319853707	72476.000000	3754	6705.929352	32267	7	0.884073	31865	7	0.756098	15068767	0.000000
319851987	73574.000000	3857	6810.813228	32052	7	0.926884	32131	11	0.601492	15046771	0.000000
319846703	71898.000000	3759	6719.475416	31950	6	0.615249	31965	5	0.463064	15024760	0.000000
319856623	72853.000000	3725	6776.005561	31975	5	0.594596	31723	6	0.388865	15002558	0.000000
319875230	72084.000000	3780	6784.507514	31827	8	0.722531	32122	5	0.596943	14980521	0.000000
319857879	73050.000000	3795	6693.424906	31881	8	0.831709	31947	9	0.755537	14958592	0.000000
319844759	72170.000000	3551	6859.148583	32037	8	0.897928	32051	7	0.851727	14936825	0.000000
319844016	72918.000000	3905	6666.839384	32171	7	0.638148	32180	6	0.642182	14915177	-1.#IND00
319873480	72556.000000	3719	6820.437466	32199	2	0.464695	32001	8	0.782975	14893388	-1.#IND00
319873920	71161.000000	3765	6702.250936	31954	6	0.511762	32174	8	0.692049	14871316	-1.#IND00
319849614	74636.000000	3936	6755.315153	32101	6	0.686384	31888	3	0.492169	14849502	0.007088
319875881	71310.000000	3736	6812.425674	31872	4	0.751688	32113	7	0.617519	14827913	0.004584
319843700	72878.000000	3811	6721.134740	32119	11	0.550635	31896	6	0.759422	14806105	0.004566
319850859	73040.000000	3874	6796.756403	31953	14	0.727450	31931	10	0.670442	14784538	0.007202
319860472	71257.000000	3794	6742.838054	31961	9	0.270184	31972	4	0.794416	14762813	0.013929
319853823	72473.000000	3717	6716.259828	31902	4	0.557350	31810	2	0.811816	14741080	0.013771
319844431	74166.000000	3899	6815.194278	31699	12	0.729293	32117	2	0.485346	14719623	0.011674
319843676	71161.000000	3710	6755.815152	31768	7	0.835810	32029	4	0.609720	14698446	0.010528
319815129	73282.000000	3933	6800.742211	31777	8	0.897581	31930	7	0.763286	14676954	0.008095
319867883	72239.000000	3780	6707.656855	31929	10	0.641866	31812	6	0.484831	14655508	0.007619
319858276	74382.000000	3851	6791.560127	32128	3	0.749768	31881	8	0.653450	14634086	0.006912
319859940	70642.000000	3673	6732.552205	32030	9	0.809685	32071	7	0.777947	14612866	0.005761
319840635	73682.000000	3822	6751.165271	31810	11	0.819228	31971	7	0.679715	14591469	0.005207
319844115	71769.000000	3772	6720.295532	31955	11	0.876216	31715	9	0.701432	14570016	0.002759
319865012	72884.000000	3756	6750.998416	31779	2	0.924922	32148	11	0.798867	14548996	0.002181
319850370	72501.000000	3784	6762.354583	32010	6	0.871134	31881	9	0.709276	14527668	0.002885
319862667	73880.000000	3884	6767.338455	31801	10	0.799784	32041	3	0.823669	14506641	0.002393
319855117	71484.000000	3659	6713.660931	31893	7	0.878564	32023	2	0.893051	14485395	0.002212
319861938	73558.000000	3778	6776.388511	31904	9	0.926346	31961	9	0.877061	14464091	0.004364
319846628	71458.000000	3808	6739.633625	32122	10	0.508572	31926	3	0.736992	14442934	0.003501
319855407	73363.000000	3948	6776.787092	31914	10	0.701938	32278	6	0.569615	14421735	0.003989
319862302	70609.000000	3728	6695.891200	31851	11	0.819218	31925	3	0.738961	14400539	0.004575
319848276	73995.000000	3813	6783.122183	32133	9	0.885123	32067	5	0.647796	14379386	0.004845
319869878	70907.000000	3720	6793.179049	31930	10	0.278301	31962	8	0.689578	14358622	0.004673
319838860	73623.000000	3798	6690.595976	31902	7	0.562273	31943	11	0.383584	14337526	0.004758
319871290	71945.000000	3784	6794.869867	31960	10	0.734508	32003	6	0.626129	14316770	0.004906
319859369	71423.000000	3731	6723.553197	31823	5	0.838973	31943	3	0.669797	14295774	0.004709
319859825	73664.000000	3798	6778.330815	31998	10	0.605372	31729	3	0.657419	14274861	0.003564
319854830	71032.000000	3566	6733.979901	31828	3	0.700655	32171	10	0.727090	14253913	0.003327
319830692	74553.000000	3955	6730.416752	31803	10	0.731535	31956	1	0.826161	14233131	0.003200
319856904	72026.000000	3738	6844.754290	31834	6	0.837170	31931	9	0.807964	14212457	0.003057
319864364	70696.000000	3741	6666.970534	31997	10	0.866635	31938	6	0.883526	14191676	0.002946
319877118	73952.000000	3770	6743.716985	32026	8	0.919111	31957	2	0.901425	14171002	0.003148
319844848	71958.000000	3753	6771.273333	32075	3	0.514648	32147	7	0.479350	14150275	0.002424
319848398	72949.000000	3895	6758.124558	32128	9	0.646668	31735	3	0.604741	14129247	0.002750
319856492	72332.000000	3826	6734.793479	31956	15	0.785696	32067	5	0.455591	14108555	0.002950
319849247	73338.000000	3855	6787.288858	32077	5	0.789233	31955	2	0.469367	14088078	0.002821
319853852	69993.000000	3701	6656.658818	32000	9	0.567487	31941	9	0.678159	14067513	0.002634
319855236	74623.000000	3752	6783.035311	31892	12	0.402711	32198	5	0.645686	14047102	0.002583
319843489	72250.000000	3766	6813.438614	32100	8	0.637730	32029	12	0.785100	14026648	0.002783
319831858	71224.000000	3726	6702.967900	31952	8	0.748342	32044	2	0.825285	14006136	0.003106
319862333	72771.000000	3666	6790.468414	32003	8	0.594431	31952	6	0.884134	13985443	0.003517
319841738	71433.000000	3624	6740.413174	32060	7	0.754013	32061	6	0.387251	13964762	0.003447
319851850	72494.000000	3756	6693.284852	32163	3	0.850803	31901	10	0.628354	13944303	0.002730
319849560	72467.000000	3755	6820.421948	32114	7	0.759083	31764	3	0.544276	13923734	0.002542
319846661	71971.000000	3775	6707.037152	31897	10	0.853878	31912	10	0.700598	13903445	0.002549
319864467	72832.000000	3820	6780.756576	32116	4	0.842620	32028	4	0.810543	13883082	0.002619
319839492	72545.000000	3754	6771.057707	31893	8	0.782866	31920	8	0.885090	13863145	0.002373
319838534	71308.000000	3738	6765.101312	31906	10	0.738614	31780	5	0.839843	13842784	0.002372
319874564	72526.000000	3816	6736.118719	31916	13	0.841463	31751	9	0.690628	13822444	0.002725
319849610	72878.000000	3785	6806.173130	32144	9	0.887493	32103	7	0.591310	13802597	0.002575
319846315	72087.000000	3809	6623.200541	31771	5	0.843899	31862	15	0.533045	13782467	0.002494
319841536	74056.000000	3868	6817.676543	31845	5	0.892439	31898	11	0.648027	13762473	0.002672
319858669	70983.000000	3700	6732.373361	32110	6	0.891891	31948	3	0.591426	13742144	0.002632
319850134	75298.000000	3909	6779.956681	32111	8	0.730619	31904	2	0.749771	13721938	0.002473
319860175	69894.000000	3619	6781.917111	32110	2	0.773673	31985	8	0.848230	13701854	0.002542
319873422	74114.000000	3846	6692.692203	31977	10	0.862727	31929	5	0.426857	13681746	0.002792
npatches	nstrain	runtime	dt	init_x	init_y	init_y_blood	init_z	init_S	beta0	beta1	beta2	beta3	mean_beta	B	d	delta	delta_blood	b[0]	mut	m	CTL	c	g	epsilon	k	het	lambda	rho	omega	x_max	patch.dyna	DELTA	A	VA
10000	1	100.000000	0.000100	21900	9499	5000000	0.001000	10000000	6.967147	4.775758	5.570296	6.195789	7	8000000000.000000	0.010000	1.000000	1.000000	800000	0.000050	0.048000	0	0.500000	0.000000	25.000000	10.000000	0.500000	0.001000	0.001000	0.010000	31987	0	10.000000	7.000000	1.000000
sus	inf	inf_blood	z	x[0]	y[0][0]	z[0]	x[1]	y[1][0]	z[1]	S[0]	synchrony
219000000	94990000.000000	5000000	10.000000	21900	9499	0.001000	21900	9499	0.001000	10000000	0.000000
211138054	594927449.000000	30955412	3940.834452	20947	59533	0.394083	23653	57396	0.394083	12087109	0.000000
269317241	204295633.000000	10650942	6324.976263	27069	20318	0.632498	28577	19475	0.632498	14049418	0.000000
307814558	40790552.000000	2128809	7771.013291	30585	4089	0.777101	31170	3708	0.777101	14694836	0.000000
318358063	4838492.000000	252365	8648.068121	31806	492	0.864807	31950	424	0.864807	14796550	0.000000
319745435	335087.000000	17513	9180.022116	32178	34	0.918002	31868	30	0.918002	14786808	0.000000
319872552	42868.000000	2230	4376.675867	32118	4	0.422481	32053	2	0.527965	14765853	0.000000
319829059	166418.000000	8584	5815.616227	31937	23	0.616259	32180	5	0.629548	14744515	0.000000
319856016	97134.000000	4975	7431.159639	32094	12	0.767253	31797	8	0.775312	14723521	0.000000
319857921	62464.000000	3196	5105.531311	32070	4	0.858833	32181	13	0.265984	14702015	0.000000
319834590	92368.000000	4783	6525.302930	32177	9	0.642116	32136	10	0.554802	14680612	0.000000
319852978	57219.000000	3002	5911.797924	32011	5	0.723974	31881	5	0.678190	14659224	0.000000
319859964	81598.000000	4354	6134.731112	32216	8	0.636133	31824	4	0.646041	14637762	0.000000
319868918	60777.000000	3166	6143.816841	32103	4	0.723745	32075	3	0.361601	14616324	0.000000
319832573	75575.000000	3930	6049.277155	32196	1	0.739103	31686	7	0.514419	14594679	0.000000
319863312	64605.000000	3268	6274.945487	31965	11	0.635495	32075	7	0.705484	14573318	0.000000
319852069	73477.000000	3717	5955.013650	31908	8	0.494254	31968	2	0.764604	14552172	0.000000
319857595	65878.000000	3391	6271.946588	31943	2	0.624369	31985	9	0.366465	14530873	0.000000
319851371	70430.000000	3652	5933.431990	31856	13	0.383837	31902	7	0.520815	14509465	0.000000
319850979	69181.000000	3633	6320.891187	31864	11	0.604627	31936	10	0.429039	14488113	0.000000
319825642	69728.000000	3602	5959.675205	32018	2	0.593454	31921	3	0.262547	14466918	0.000000
319849849	69202.000000	3675	6290.538570	31962	5	0.709666	32031	11	0.496231	14445919	0.000000
319837460	68462.000000	3516	5993.550685	31724	14	0.823906	32034	6	0.424144	14424875	0.000000
319863139	68136.000000	3534	6212.123820	32044	4	0.608640	32052	4	0.650730	14403570	0.000000
319832117	70573.000000	3582	5991.198944	32032	5	0.762631	31989	1	0.571902	14382276	0.000000
319841707	68117.000000	3579	6275.981533	31810	3	0.856030	31946	2	0.498017	14361012	0.000000
319854821	67511.000000	3577	5899.931389	31940	3	0.686404	31987	5	0.430780	14340003	0.000000
319860855	71147.000000	3762	6240.815412	32183	9	0.809797	32116	5	0.462254	14318847	0.000000
319857200	66739.000000	3368	6038.148087	32180	6	0.525711	31984	2	0.627705	14297626	0.000000
319843996	71836.000000	3844	6180.326650	32132	9	0.580834	31852	5	0.624100	14276811	0.000000
319860690	66176.000000	3425	6099.110032	31959	7	0.571772	32094	5	0.516765	14256102	0.000000
319829559	70566.000000	3634	6114.012893	31898	5	0.650689	32034	9	0.491472	14235310	0.000000
319835273	67480.000000	3462	6118.208779	31979	7	0.586272	32265	3	0.464816	14214408	0.000000
319847110	68449.000000	3540	6079.136868	31944	6	0.732986	31869	4	0.633978	14193482	0.000000
319849291	69858.000000	3721	6097.868295	31866	6	0.680797	31946	4	0.765837	14172697	0.000000
319845237	68690.000000	3742	6122.387974	31931	6	0.593217	31879	10	0.610484	14152001	0.000000
319851601	68174.000000	3520	6015.105552	32082	12	0.597243	32205	5	0.485988	14131279	0.000000
319858850	69532.000000	3677	6195.565664	31899	8	0.504178	32005	10	0.602472	14110583	0.000000
319829145	67283.000000	3489	6032.726267	32116	8	0.693032	32049	11	0.582866	14089906	0.000000
319867704	71178.000000	3697	6163.555254	32023	6	0.630382	32112	10	0.548380	14069303	0.000000
319844852	66691.000000	3578	6115.260811	31888	5	0.775818	32042	7	0.401209	14048751	-1.#IND00
319867056	69973.000000	3681	6113.034284	32158	2	0.639693	31933	3	0.560764	14028206	-1.#IND00
319854635	67284.000000	3582	6126.126964	32034	3	0.319638	31905	0	0.244447	14007708	-0.002067
319870960	69390.000000	3664	6117.948252	32047	9	0.560708	31824	6	0.475170	13987528	-0.005915
319838695	66887.000000	3458	6096.572674	32002	16	0.733559	32024	5	0.450272	13966981	-0.005778
319852742	70482.000000	3608	6097.448451	31829	7	0.539274	31932	7	0.613544	13946491	-0.004310
319834120	66999.000000	3475	6121.995347	31990	4	0.524440	32022	7	0.765606	13926136	-0.002635
319855656	69956.000000	3649	6049.911686	31928	8	0.711562	31919	6	0.732000	13905741	-0.002969
319856896	68292.000000	3511	6155.696817	32111	7	0.664605	32011	1	0.718201	13885603	-0.005189
319861074	68721.000000	3701	6128.968744	32186	7	0.796575	31960	4	0.787520	13865491	-0.004839
319852733	68792.000000	3556	6116.626326	31946	12	0.637584	32184	10	0.280810	13845463	-0.005372
319832468	69161.000000	3515	6083.538060	31958	7	0.761249	32182	7	0.456927	13825294	-0.005290
319855021	67781.000000	3538	6078.129356	32008	4	0.683701	31956	6	0.547865	13805326	-0.001194
319851582	69161.000000	3440	6141.366581	31921	4	0.808157	32017	6	0.469992	13785281	-0.000355
319857570	68820.000000	3616	6074.991104	32026	4	0.343605	32009	6	0.289604	13765015	0.000117
319864111	69084.000000	3577	6130.390661	31873	7	0.575241	32043	8	0.500726	13744850	-0.000635
319869041	68913.000000	3622	6076.437203	31826	11	0.622897	31929	6	0.513435	13724672	-0.000365
319844506	68219.000000	3643	6110.900082	31923	2	0.662475	31678	6	0.476131	13704548	-0.001741
319858659	68327.000000	3507	6136.745688	31919	6	0.508974	32024	11	0.489500	13684417	-0.001631
319850064	68321.000000	3506	6112.824960	31841	7	0.619951	32255	5	0.690370	13664406	-0.001290
319835037	69428.000000	3670	6083.110343	32200	2	0.498102	31994	14	0.666558	13644331	-0.000995
319837307	68380.000000	3642	6117.119298	32058	7	0.695587	32099	2	0.650312	13624310	-0.001138
319850011	68989.000000	3575	6059.955532	31910	5	0.603291	32176	9	0.360899	13604539	-0.001727
319872312	67774.000000	3516	6147.849643	32036	5	0.719292	31987	3	0.612370	13584745	-0.001991
319859621	69017.000000	3611	6061.370059	32137	9	0.399974	32061	5	0.543516	13564685	-0.000798
319861727	68305.000000	3568	6108.508140	32097	4	0.276229	31920	5	0.546824	13544776	-0.000540
319859620	67934.000000	3583	6121.824615	32102	2	0.406478	32025	15	0.600040	13525033	0.000635
319862457	69110.000000	3559	6090.504248	31951	3	0.640015	31947	9	0.609748	13505145	0.000487
319842592	67712.000000	3446	6099.268936	31860	7	0.632153	31891	6	0.677734	13485389	0.000397
319852748	69149.000000	3576	6140.927530	31895	7	0.776893	32254	4	0.718463	13465861	0.000291
319846488	67519.000000	3532	6038.214592	32036	6	0.471754	31797	4	0.362029	13446033	0.000594
319820826	69104.000000	3567	6157.189729	31818	12	0.574014	32145	6	0.373127	13426488	0.000414
319834852	68389.000000	3538	6113.386982	31914	4	0.637987	32046	5	0.548640	13406933	0.000351
319848305	68136.000000	3474	6075.354261	31890	4	0.612153	31908	14	0.511638	13387336	-0.000615
319866039	69129.000000	3677	6141.142783	32081	6	0.288673	32117	10	0.674249	13367562	0.000827
319860148	68236.000000	3379	6032.437242	31877	7	0.568564	31708	6	0.643486	13348175	0.000382
319837320	70082.000000	3636	6156.690193	31928	8	0.724014	31870	5	0.767140	13328679	-0.000247
319870127	68343.000000	3498	6073.937610	31936	4	0.737201	32078	5	0.606446	13309301	-0.000296
319830362	68720.000000	3722	6130.899687	31998	5	0.840606	32188	3	0.756306	13289954	-0.000007
319842425	68190.000000	3533	6085.352672	32042	5	0.536450	32018	2	0.798618	13270552	0.000780
319846858	69136.000000	3615	6094.166736	31923	12	0.564168	31847	8	0.819590	13251194	0.000575
319854314	67845.000000	3597	6109.840763	32099	13	0.735658	31692	3	0.619323	13231918	0.000098
319849284	68854.000000	3611	6097.589312	31866	8	0.826172	31981	12	0.464686	13212361	0.000174
319851963	67894.000000	3458	6101.050720	32102	5	0.807683	31793	3	0.407264	13192999	-0.000081
319859820	70126.000000	3569	6114.703350	32045	5	0.689786	31934	3	0.640492	13173627	0.000288
319856069	68800.000000	3546	6148.349236	31969	9	0.811848	31958	5	0.448256	13154298	0.001199
319863917	67662.000000	3661	6043.497366	31993	9	0.526947	32153	2	0.359000	13134907	0.001044
319854167	69432.000000	3662	6215.419985	32065	5	0.647279	32026	9	0.549740	13116017	0.001064
319863101	68652.000000	3581	6004.571405	31954	10	0.479543	31950	5	0.528404	13096815	0.000864
319873667	68492.000000	3613	6138.102039	32145	3	0.341425	32016	6	0.380724	13077400	0.001025
319874788	68541.000000	3526	6064.961187	32131	8	0.444920	31969	9	0.432380	13058318	0.001073
319872508	68322.000000	3581	6076.563588	31874	6	0.663331	31797	7	0.556116	13039325	0.000821
319824337	69864.000000	3703	6094.893259	32028	11	0.573990	31792	4	0.635792	13020235	0.000540
319854082	68148.000000	3510	6138.897437	31827	8	0.567565	32086	7	0.368910	13001385	0.000810
319834449	69289.000000	3662	6111.577988	31966	7	0.608687	31980	8	0.617229	12982480	0.000851
319858683	67562.000000	3474	6142.148304	32215	11	0.332152	32000	12	0.547155	12963536	-0.000509
319867343	69376.000000	3688	6053.179822	32062	6	0.594935	31730	7	0.691413	12944348	-0.000491
319862065	68508.000000	3586	6140.475420	32067	9	0.640601	32035	5	0.812835	12925413	-0.000416
319843221	69575.000000	3703	6110.021410	32096	12	0.373949	31704	6	0.652063	12906610	-0.000757
319849059	68026.000000	3513	6130.475450	32001	6	0.468910	32015	6	0.484797	12887846	-0.001683
npatches	nstrain	runtime	dt	init_x	init_y	init_y_blood	init_z	init_S	beta0	beta1	beta2	beta3	mean_beta	B	d	delta	delta_blood	b[0]	mut	m	CTL	c	g	epsilon	k	het	lambda	rho	omega	x_max	patch.dyna	DELTA	A	VA
10000	1	100.000000	0.000100	21900	9499	5000000	0.001000	10000000	6.714121	5.686854	7.776506	3.698650	7	8000000000.000000	0.010000	1.000000	1.000000	800000	0.000050	0.048000	0	0.500000	0.000000	25.000000	11.000000	0.500000	0.001000	0.001000	0.010000	31987	0	10.000000	7.000000	1.000000
sus	inf	inf_blood	z	x[0]	y[0][0]	z[0]	x[1]	y[1][0]	z[1]	S[0]	synchrony
219000000	94990000.000000	5000000	10.000000	21900	9499	0.001000	21900	9499	0.001000	10000000	0.000000
221166445	514689298.000000	26787040	3940.834452	22387	51189	0.394083	23417	50514	0.394083	11970134	0.000000
283082733	139564276.000000	7285127	6324.976263	28389	13915	0.632498	29266	13408	0.632498	13603727	0.000000
314465947	17495681.000000	914557	7771.013291	31465	1686	0.777101	31680	1683	0.777101	13990331	0.000000
319558689	985008.000000	52000	8648.068121	31680	93	0.864807	31937	99	0.864807	14012718	0.000000
319876502	35008.000000	1834	6302.079635	32120	6	0.677024	32065	1	0.175345	13993738	0.000000
319818333	152523.000000	7829	4880.724558	31950	14	0.375403	31755	14	0.461249	13973084	0.000000
319824349	99345.000000	5346	6875.164190	31971	8	0.621167	31873	9	0.673235	13953282	0.000000
319862391	61603.000000	3229	4348.164105	31915	3	0.421987	31977	5	0.769621	13932726	0.000000
319867098	86523.000000	4498	6143.111254	31939	8	0.646831	32046	4	0.856608	13912375	0.000000
319866415	57692.000000	3009	4907.167172	32000	4	0.785795	32083	9	0.462943	13891857	0.000000
319847795	75069.000000	4036	5928.664831	31869	3	0.853631	32185	5	0.429402	13871641	0.000000
319841873	60582.000000	3135	5115.429489	31958	5	0.554529	31945	8	0.500599	13851272	0.000000
319858106	69392.000000	3678	5788.112149	31694	3	0.592754	32181	12	0.604671	13831244	0.000000
319875162	63917.000000	3377	5277.580605	32045	12	0.752996	32197	10	0.267189	13811093	0.000000
319839886	66137.000000	3360	5713.041826	32033	15	0.787333	32148	6	0.327824	13791099	0.000000
319867992	64732.000000	3413	5337.320437	32109	7	0.267474	32004	4	0.562107	13770733	0.000000
319851022	65988.000000	3428	5629.948383	32035	6	0.555706	31806	5	0.626047	13750607	0.000000
319857977	64114.000000	3359	5393.982210	31906	7	0.626261	31925	7	0.609134	13730582	0.000000
319875913	66635.000000	3434	5554.901681	31943	5	0.671031	31917	4	0.554944	13710728	0.000000
319855194	64538.000000	3406	5454.548364	31950	8	0.416727	31783	13	0.372191	13690747	0.000000
319871903	65785.000000	3416	5569.054596	32023	6	0.331330	31976	11	0.575775	13670599	0.000000
319853837	66272.000000	3509	5437.283019	32220	11	0.464171	32125	3	0.707383	13650643	0.000000
319863320	64639.000000	3308	5488.241661	32050	1	0.669958	32094	9	0.608232	13630779	0.000000
319832418	65885.000000	3411	5486.582981	32115	3	0.644640	32024	6	0.755955	13611022	0.000000
319864905	65512.000000	3292	5515.862495	32022	4	0.763925	31857	3	0.726300	13590958	0.000000
319865674	65631.000000	3458	5495.232889	32062	4	0.731359	31983	6	0.413629	13570793	0.000000
319855398	64843.000000	3509	5519.336878	32184	4	0.837063	32043	9	0.597772	13550845	0.000000
319867764	65810.000000	3496	5481.579489	31843	6	0.566814	32141	4	0.733561	13530917	0.000000
319855139	63571.000000	3252	5506.064531	32049	7	0.735122	31956	5	0.838399	13511054	0.000000
319861940	67768.000000	3518	5460.304769	32161	9	0.402797	32063	4	0.386035	13491294	0.000000
319839986	63248.000000	3368	5542.141939	31811	9	0.592151	32121	6	0.533044	13471228	0.000000
319843099	65948.000000	3385	5422.779816	32146	10	0.646499	32136	4	0.447642	13451807	0.000000
319856556	65916.000000	3404	5552.594298	32044	5	0.687582	32202	9	0.510983	13431865	0.000000
319845262	64767.000000	3408	5497.511258	32062	10	0.796503	31681	3	0.544468	13412504	0.000000
319852489	64886.000000	3304	5505.872166	31893	8	0.261624	31892	4	0.454972	13392926	0.000000
319848427	65783.000000	3235	5516.106712	31923	5	0.305348	31855	5	0.570659	13373242	0.000000
319835710	64504.000000	3298	5522.830254	32079	4	0.485587	31979	5	0.550330	13353646	0.000000
319860976	65059.000000	3415	5484.896362	32198	6	0.476544	31928	11	0.596306	13334103	0.000000
319877398	64739.000000	3305	5531.776896	32039	11	0.659101	31742	7	0.366593	13314698	0.000000
319855591	64988.000000	3322	5457.888313	31887	15	0.759926	32068	3	0.463709	13295063	-1.#IND00
319848275	66390.000000	3384	5519.846107	31916	10	0.492050	32113	3	0.471175	13275745	-1.#IND00
319838357	65657.000000	3466	5526.447895	32162	5	0.546881	31942	9	0.442595	13256334	-1.#IND00
319863020	63913.000000	3349	5433.055125	31923	4	0.489377	31850	2	0.521108	13237014	0.010124
319847349	66385.000000	3561	5563.345636	32173	8	0.639833	31880	3	0.573381	13217767	0.010834
319846108	64530.000000	3314	5494.305122	31874	9	0.640214	31954	7	0.513849	13198475	0.006826
319871529	65541.000000	3471	5503.690479	32021	4	0.247166	32079	8	0.651986	13179106	-0.007538
319856534	65111.000000	3386	5509.075714	32049	5	0.501146	31818	7	0.546074	13159704	-0.006162
319841624	64806.000000	3383	5504.463911	32066	3	0.697434	31869	6	0.624261	13140209	-0.004296
319868148	64378.000000	3356	5539.583119	31896	4	0.181041	31734	2	0.580192	13120810	-0.003094
319846167	66279.000000	3343	5416.352437	31859	13	0.446519	31844	7	0.293990	13101658	-0.001035
319857747	64889.000000	3276	5579.722169	31680	5	0.556435	32202	2	0.497213	13082724	-0.005737
319863205	65278.000000	3361	5441.589830	31918	2	0.546966	31983	8	0.489141	13063741	-0.005234
319851060	64603.000000	3302	5567.688276	31795	7	0.468410	31992	5	0.690152	13044599	-0.002374
319852185	64610.000000	3265	5439.286256	32082	13	0.471630	31891	4	0.739395	13025337	-0.001612
319873474	65094.000000	3351	5490.847588	32152	6	0.631761	31863	6	0.647181	13006276	-0.000802
319873764	66078.000000	3462	5529.645844	31788	5	0.583103	32088	5	0.536082	12987193	0.000125
319853680	64653.000000	3383	5494.331827	32037	10	0.401512	32039	5	0.435385	12968288	0.000378
319855755	67419.000000	3390	5554.325129	31944	7	0.637003	32084	4	0.609270	12949278	0.000098
319870253	63044.000000	3251	5437.391415	32011	3	0.396161	32128	9	0.713367	12930462	0.000446
319840516	66951.000000	3422	5612.913285	31908	4	0.538406	32017	6	0.826150	12911524	-0.000304
319819285	63210.000000	3191	5417.605830	31942	5	0.682223	31870	2	0.466452	12892641	-0.001370
319836217	66993.000000	3427	5602.310959	31924	3	0.807261	31977	6	0.676391	12873950	-0.002928
319871995	64699.000000	3504	5408.318315	31977	1	0.523923	31919	5	0.641408	12855169	-0.002442
319837545	65508.000000	3262	5529.272605	31992	12	0.385840	31872	4	0.733342	12836633	-0.002898
319871972	65835.000000	3313	5486.312743	32054	3	0.390914	31912	2	0.621628	12817748	-0.002330
319858969	64765.000000	3360	5506.795425	31990	9	0.298709	31985	9	0.481157	12798912	-0.002519
319870225	65841.000000	3446	5487.880108	32009	6	0.322470	32003	6	0.679439	12780341	-0.002381
319859828	65857.000000	3366	5512.178782	31998	5	0.339302	31983	12	0.598387	12761640	-0.002342
319864982	64695.000000	3354	5440.227649	31994	2	0.581432	31715	6	0.600281	12742926	-0.002572
319853506	66561.000000	3450	5586.662742	31981	4	0.746129	32151	5	0.299396	12724331	-0.002097
319869141	64513.000000	3404	5434.573431	31904	7	0.270553	31977	8	0.513605	12705550	-0.001953
319866137	65145.000000	3450	5561.700316	31923	4	0.552462	32048	10	0.605557	12687234	-0.001769
319861137	65499.000000	3437	5445.131586	32001	9	0.724149	31914	4	0.372172	12668775	-0.001224
319868378	65641.000000	3438	5499.765934	32110	8	0.328829	31891	6	0.619208	12650291	-0.001359
319884316	64233.000000	3362	5460.925496	32104	8	0.398497	31841	6	0.769041	12632125	0.000499
319857462	66067.000000	3504	5477.369407	31878	6	0.317310	32070	4	0.392455	12613490	0.000854
319838023	65975.000000	3468	5529.388090	31778	3	0.337945	32005	6	0.631510	12594762	0.000479
319841434	63319.000000	3450	5403.536574	31975	4	0.512524	31948	10	0.451117	12576286	0.000423
319852853	66960.000000	3479	5560.912763	32048	4	0.395054	32061	12	0.667090	12557819	0.000370
319877120	64742.000000	3363	5422.066008	32023	7	0.633086	31829	0	0.629658	12539621	0.000412
319850452	65593.000000	3400	5589.679184	31993	4	0.647035	31953	10	0.471262	12521543	0.000323
319841479	65793.000000	3419	5447.616217	32144	7	0.320670	32022	8	0.576043	12503468	0.000272
319856875	64871.000000	3343	5531.586983	31953	13	0.587971	31761	4	0.571437	12485331	-0.000172
319837552	66450.000000	3417	5480.345547	32143	10	0.475280	32022	7	0.740067	12466967	-0.001970
319852582	63974.000000	3321	5521.892791	31893	4	0.554336	31971	3	0.663178	12448695	-0.002303
319869336	66889.000000	3525	5500.043607	32056	4	0.491976	32153	7	0.747838	12430635	-0.002349
319856863	64104.000000	3399	5489.989762	31675	12	0.385136	31983	10	0.509811	12412422	-0.002171
319874680	65505.000000	3464	5506.239442	31986	2	0.410060	32026	6	0.262992	12394281	-0.001600
319843610	64154.000000	3230	5466.205505	31980	5	0.416847	32165	6	0.403238	12376214	-0.001718
319828871	67600.000000	3478	5578.309369	32193	7	0.597002	31954	1	0.349891	12358014	-0.001688
319841313	62823.000000	3218	5383.454870	32181	1	0.527326	31951	5	0.587848	12339952	-0.001661
319857631	67124.000000	3424	5531.262182	31870	5	0.596231	31705	3	0.613376	12321984	-0.001393
319849961	63978.000000	3338	5465.891852	32148	5	0.729584	31834	4	0.554341	12304248	-0.001463
319868357	66832.000000	3486	5568.519386	31908	7	0.496613	32039	11	0.585812	12286523	-0.000752
319883830	64850.000000	3389	5464.609911	31956	2	0.475339	31884	9	0.658001	12268611	-0.001131
319873785	64936.000000	3399	5500.263337	31843	7	0.486471	31895	3	0.401778	12250642	-0.001153
319864921	64854.000000	3365	5526.743984	31976	4	0.688533	32084	4	0.617368	12232634	-0.001388
319861911	65566.000000	3394	5465.624900	31913	6	0.811088	32137	10	0.387031	12214764	-0.001569
319849239	65397.000000	3440	5490.360570	31847	9	0.682952	32223	4	0.391153	12197024	-0.002021
npatches	nstrain	runtime	dt	init_x	init_y	init_y_blood	init_z	init_S	beta0	beta1	beta2	beta3	mean_beta	B	d	delta	delta_blood	b[0]	mut	m	CTL	c	g	epsilon	k	het	lambda	rho	omega	x_max	patch.dyna	DELTA	A	VA
10000	1	100.000000	0.000100	21900	9499	5000000	0.001000	10000000	5.823495	6.079346	9.021356	3.705530	7	8000000000.000000	0.010000	1.000000	1.000000	800000	0.000050	0.048000	0	0.500000	0.000000	25.000000	12.000000	0.500000	0.001000	0.001000	0.010000	31987	0	10.000000	7.000000	1.000000
sus	inf	inf_blood	z	x[0]	y[0][0]	z[0]	x[1]	y[1][0]	z[1]	S[0]	synchrony
219000000	94990000.000000	5000000	10.000000	21900	9499	0.001000	21900	9499	0.001000	10000000	0.000000
229512200	450032920.000000	23428393	3940.834452	24103	44263	0.394083	23511	44514	0.394083	11881028	0.000000
293474381	94705310.000000	4942745	6324.976263	29738	8951	0.632498	29863	9108	0.632498	13243662	0.000000
317567247	7126375.000000	372962	7771.013291	32064	669	0.777101	31989	648	0.777101	13471736	0.000000
319802288	188239.000000	9879	8648.068121	31891	13	0.864807	31675	17	0.864807	13466182	0.000000
319868195	78378.000000	4028	3199.636223	32136	7	0.229527	32246	7	0.203794	13446426	0.000000
319842798	137132.000000	7123	5839.769579	31938	12	0.532691	32222	10	0.517083	13427604	0.000000
319875657	45950.000000	2369	4282.576535	31993	4	0.448264	32042	4	0.118178	13407877	0.000000
319881687	88838.000000	4599	5434.498233	32081	16	0.665360	31906	8	0.425195	13388001	0.000000
319854701	53763.000000	2727	4495.357611	31995	2	0.150212	32118	10	0.345088	13368441	0.000000
319838103	70823.000000	3711	5420.320450	32052	9	0.484584	31792	10	0.442571	13348921	0.000000
319839215	60589.000000	3204	4714.434073	31916	7	0.461141	32041	5	0.457319	13329316	0.000000
319862422	64259.000000	3320	5276.130674	31861	3	0.562179	31963	13	0.670852	13309899	0.000000
319861821	64560.000000	3332	4841.837051	32131	6	0.415344	31842	5	0.800364	13290313	0.000000
319853073	60768.000000	3216	5135.537594	31846	1	0.464748	31935	5	0.674422	13270767	0.000000
319836363	64954.000000	3417	4948.490074	31912	6	0.401885	32125	5	0.782306	13251321	0.000000
319842234	60018.000000	3164	5064.833079	31956	5	0.435364	31940	10	0.270529	13232003	0.000000
319862563	64585.000000	3259	5114.787714	32000	10	0.276074	32095	4	0.208160	13212395	0.000000
319853651	61387.000000	3184	4965.013374	31839	13	0.524509	31929	5	0.519731	13193182	0.000000
319849188	64288.000000	3406	5129.747209	31974	3	0.692947	31803	8	0.695073	13174034	0.000000
319857362	63134.000000	3248	5004.898682	32092	5	0.757441	31905	5	0.403287	13154764	0.000000
319854135	62754.000000	3294	5040.130594	32072	7	0.165509	31995	9	0.417360	13135366	0.000000
319835098	62901.000000	3177	4974.403959	32126	7	0.282542	31790	2	0.196437	13116514	0.000000
319839498	60835.000000	3169	5057.215450	31955	6	0.356238	32001	9	0.424142	13097223	0.000000
319846750	63773.000000	3274	5072.324428	32113	3	0.390543	32157	3	0.555825	13078117	0.000000
319887654	61763.000000	3255	4963.280348	31800	6	0.505251	32103	3	0.543537	13059059	0.000000
319861863	62757.000000	3331	5081.747281	32102	4	0.652402	32043	7	0.460659	13039872	0.000000
319863324	61821.000000	3156	5014.817332	31983	8	0.611033	31812	7	0.550703	13021007	0.000000
319847589	63832.000000	3247	5072.549577	32100	4	0.636191	31820	7	0.538899	13001982	0.000000
319855981	62505.000000	3279	4994.912411	32092	8	0.440381	31920	8	0.452133	12982860	0.000000
319871740	61770.000000	3102	5090.156264	31993	5	0.485966	32067	5	0.623710	12963996	0.000000
319890936	62424.000000	3296	4995.971681	32166	1	0.404525	31869	3	0.590041	12944994	0.000000
319846067	62270.000000	3205	5059.830947	31706	5	0.529169	31894	9	0.495760	12926022	0.000000
319853304	63184.000000	3237	4962.945778	31766	3	0.601147	32073	3	0.653540	12907124	0.000000
319845466	62607.000000	3269	5123.130958	32146	5	0.758086	31946	1	0.327179	12888198	0.000000
319827765	63377.000000	3306	4981.813311	32052	7	0.853274	31990	5	0.333801	12869282	0.000000
319851647	63291.000000	3233	5062.018600	31983	4	0.474008	32067	6	0.519977	12850425	0.000000
319859274	61381.000000	3148	4950.734643	31812	10	0.680974	32128	4	0.389745	12831569	0.000000
319855710	62403.000000	3168	5008.281736	31780	5	0.420900	31966	7	0.601633	12813020	0.000000
319841299	63590.000000	3254	5041.345513	32121	8	0.463758	32225	4	0.556447	12794095	0.000000
319855892	62960.000000	3229	5010.221654	31919	4	0.457384	32208	5	0.509902	12775356	-1.#IND00
319857787	61316.000000	3263	5060.772810	31887	6	0.665865	32057	3	0.542921	12756789	-1.#IND00
319847126	63328.000000	3215	5051.140028	31888	6	0.273722	31805	7	0.306765	12738195	-0.000494
319861836	60628.000000	3059	4995.281251	31799	3	0.475925	32045	9	0.266635	12719332	0.002134
319842583	63185.000000	3383	5111.799292	31990	4	0.474585	31834	7	0.555197	12700723	-0.000243
319837613	62213.000000	3241	4984.862702	31754	10	0.574067	31991	8	0.369541	12682037	-0.006841
319836850	63164.000000	3245	5029.054989	32065	7	0.419877	31970	10	0.552688	12663490	-0.002504
319844481	61726.000000	3127	5009.247111	31965	5	0.648142	31636	11	0.372335	12645090	0.002540
319861683	62711.000000	3119	4996.785596	31776	3	0.642346	31835	7	0.606046	12626772	-0.000053
319849045	62667.000000	3332	5072.771411	31955	5	0.576226	31994	11	0.474289	12608317	0.000424
319858289	61738.000000	3307	4994.229851	32068	6	0.711794	32063	11	0.389639	12589636	-0.003594
319859572	63227.000000	3358	5034.990383	31881	3	0.578370	31907	5	0.299983	12571238	-0.004049
319864364	61474.000000	3123	5040.653025	32102	7	0.292672	31864	6	0.478737	12552866	-0.006910
319853311	63190.000000	3345	5024.523427	32123	3	0.424769	31713	10	0.333798	12534547	-0.006881
319870744	60683.000000	3140	4997.629684	32002	5	0.497444	32136	6	0.309753	12516066	-0.007080
319834961	64715.000000	3342	5035.157443	32105	6	0.531834	31903	10	0.581349	12497838	-0.006154
319851501	61546.000000	3218	5022.786218	32167	2	0.596996	32076	5	0.447352	12479406	-0.005770
319842634	64039.000000	3296	5046.311702	31995	16	0.528934	32019	6	0.405095	12461318	-0.005191
319853827	61776.000000	3188	5023.503162	32081	7	0.678630	31999	5	0.165743	12443123	-0.008497
319844848	62392.000000	3204	5019.388285	32089	7	0.659530	32010	5	0.467387	12424829	-0.005852
319871920	63079.000000	3267	5057.036789	32057	5	0.481291	31940	10	0.462893	12406731	-0.006064
319861967	61878.000000	3230	5046.951384	32003	4	0.168033	31697	5	0.474749	12388621	-0.005566
319878535	63819.000000	3314	5112.774056	31941	11	0.495393	31926	5	0.627080	12370510	-0.005904
319834275	62694.000000	3228	4976.840098	32140	4	0.693944	32058	5	0.545300	12352411	-0.004186
319856616	61298.000000	3157	5020.963446	32016	5	0.757601	31962	6	0.458667	12334311	-0.003853
319863487	64196.000000	3307	5055.653333	31942	7	0.636721	31943	4	0.322066	12316174	-0.003598
319850545	61704.000000	3123	5078.193369	32102	2	0.361458	32040	3	0.466778	12298027	-0.003979
319872058	64444.000000	3381	5031.194853	31937	9	0.400163	32166	8	0.241120	12279873	-0.003008
319853888	61460.000000	3252	5050.591989	31846	6	0.362559	32028	7	0.518386	12261891	-0.002631
319857319	64541.000000	3220	5004.345051	31907	11	0.428786	31767	7	0.571158	12243866	-0.002713
319858814	60278.000000	3114	5070.061197	31974	10	0.581653	31939	9	0.728872	12226169	-0.002674
319856084	64031.000000	3301	4999.273027	31965	7	0.510137	32016	12	0.572940	12208217	-0.002643
319847891	61889.000000	3270	4999.977046	31928	5	0.394202	31781	3	0.478070	12190452	-0.002042
319852766	63787.000000	3429	5088.983534	31979	5	0.455786	32029	5	0.276380	12172859	-0.000956
319850537	63182.000000	3310	5027.851358	31818	9	0.246317	31774	7	0.435324	12155140	-0.000303
319884335	62691.000000	3254	5069.837908	32186	5	0.542874	32131	7	0.469424	12137218	-0.001212
319847637	63080.000000	3251	5020.526483	31912	7	0.494585	31860	3	0.444577	12119468	0.000860
319881068	62243.000000	3082	4959.070074	31960	4	0.685267	31693	10	0.389817	12101532	0.000727
319833144	62482.000000	3211	5108.968884	32034	5	0.498442	32106	12	0.629910	12083892	0.000758
319864891	64229.000000	3382	5019.742965	32087	6	0.174141	31989	7	0.456998	12065839	0.000787
319850440	62180.000000	3249	5071.546519	31883	5	0.452063	32084	8	0.498347	12048204	0.000383
319833008	62864.000000	3304	5064.510975	32126	11	0.405320	32142	2	0.589803	12030794	0.000288
319859031	62469.000000	3186	4988.718891	32011	7	0.443388	31957	10	0.411582	12013244	0.000189
319830866	63995.000000	3305	5105.550412	31799	7	0.390020	32108	10	0.440650	11995598	0.000606
319873462	61708.000000	3189	4953.791570	32051	5	0.298794	32043	7	0.246901	11978053	0.000466
319860781	63200.000000	3271	5095.681887	32081	6	0.459630	31780	5	0.543228	11960490	0.000421
319834171	62142.000000	3058	5000.187442	31988	3	0.497002	32051	12	0.719654	11943139	0.000384
319832874	62946.000000	3231	5083.470422	32126	6	0.573624	31839	14	0.347406	11925593	0.000497
319839726	62379.000000	3378	5032.708909	32137	8	0.590679	31866	6	0.459166	11908447	0.000544
319852232	63712.000000	3384	5034.750701	31992	7	0.390695	31913	6	0.497345	11890911	0.000401
319852174	62424.000000	3177	5036.796221	31874	5	0.603138	31850	11	0.546189	11873551	0.000139
319844218	62688.000000	3161	5006.879526	31889	5	0.494115	31999	8	0.289401	11856038	0.000443
319859300	62446.000000	3190	5077.619043	32159	6	0.693169	31843	8	0.569005	11838742	0.000409
319862858	62712.000000	3294	5075.951698	32008	8	0.356296	31968	5	0.698476	11821511	0.000241
319846833	63205.000000	3165	5028.712977	31929	7	0.513149	31939	6	0.457171	11804117	0.000266
319872946	61273.000000	3123	5045.518021	32001	4	0.449538	31910	10	0.462393	11786958	0.000277
319846240	64252.000000	3370	5096.964638	31981	8	0.652776	31831	11	0.539388	11769565	0.000050
319849452	62485.000000	3271	4965.960287	32036	0	0.300194	32135	8	0.720628	11752275	0.000071
319846881	62420.000000	3232	5053.166016	32008	9	0.560655	32095	10	0.772742	11735283	0.000037
319859126	62850.000000	3307	5025.190120	32090	6	0.520740	31814	5	0.551522	11718010	0.000044
npatches	nstrain	runtime	dt	init_x	init_y	init_y_blood	init_z	init_S	beta0	beta1	beta2	beta3	mean_beta	B	d	delta	delta_blood	b[0]	mut	m	CTL	c	g	epsilon	k	het	lambda	rho	omega	x_max	patch.dyna	DELTA	A	VA
10000	1	100.000000	0.000100	21900	9499	5000000	0.001000	10000000	4.127155	4.605097	7.436025	5.782212	7	8000000000.000000	0.010000	1.000000	1.000000	800000	0.000050	0.048000	0	0.500000	0.000000	25.000000	13.000000	0.500000	0.001000	0.001000	0.010000	31987	0	10.000000	7.000000	1.000000
sus	inf	inf_blood	z	x[0]	y[0][0]	z[0]	x[1]	y[1][0]	z[1]	S[0]	synchrony
219000000	94990000.000000	5000000	10.000000	21900	9499	0.001000	21900	9499	0.001000	10000000	0.000000
236830374	395824580.000000	20612790	3940.834452	26727	37191	0.394083	26136	37417	0.394083	11809508	0.000000
301246077	63437292.000000	3314051	6324.976263	31035	5675	0.632498	30906	5895	0.632498	12946328	0.000000
318946816	2749773.000000	143994	7771.013291	31927	207	0.777101	32059	248	0.777101	13074521	0.000000
319875552	37187.000000	1984	7117.820304	31851	5	0.569672	32142	0	0.416535	13059613	0.000000
319821736	143350.000000	7323	4119.782800	32032	11	0.567187	31967	14	0.288201	13040664	0.000000
319859771	63768.000000	3319	6174.388463	32074	6	0.449608	31993	6	0.568278	13021976	0.000000
319848799	81402.000000	4231	4130.960589	31953	10	0.297685	32036	5	0.619998	13002808	0.000000
319851241	51382.000000	2683	5134.920503	32014	5	0.562724	32062	5	0.511262	12983656	0.000000
319872275	74346.000000	3910	4651.347876	32033	5	0.392917	31980	5	0.483861	12964764	0.000000
319862081	52696.000000	2676	4432.008024	31927	7	0.340814	32057	6	0.408704	12945826	0.000000
319845243	65334.000000	3378	4927.401526	32006	9	0.472283	32069	5	0.595651	12926823	0.000000
319861630	59186.000000	3172	4400.730208	31833	0	0.228817	32071	5	0.593547	12907963	0.000000
319855481	59808.000000	3137	4859.944907	31883	3	0.419212	32072	5	0.398129	12888928	0.000000
319844411	61457.000000	3147	4567.695789	31852	4	0.364003	31925	5	0.184516	12869909	0.000000
319853673	59541.000000	3049	4696.751796	31962	6	0.333847	31662	5	0.255610	12850841	0.000000
319857588	61092.000000	3129	4685.880722	31825	3	0.507858	31962	7	0.372896	12831948	0.000000
319858306	59198.000000	3109	4577.994123	32109	6	0.364742	32055	1	0.511123	12812971	0.000000
319842835	60816.000000	3168	4704.600811	32124	3	0.319949	31968	11	0.338049	12794164	0.000000
319868950	60404.000000	3145	4642.756393	32088	7	0.348400	32130	7	0.342892	12775336	0.000000
319838261	60653.000000	3104	4625.619088	31828	2	0.296798	31873	1	0.527969	12756487	0.000000
319849884	59742.000000	3033	4650.454962	32280	5	0.330312	32105	4	0.425157	12737701	0.000000
319850495	61609.000000	3224	4678.861966	32126	10	0.555928	32076	7	0.404997	12719046	0.000000
319849110	59769.000000	3160	4648.334323	31932	4	0.220966	31945	5	0.525561	12700216	0.000000
319867897	60510.000000	3152	4669.425111	32131	4	0.363832	31835	4	0.523652	12681657	0.000000
319848686	61137.000000	3210	4688.935697	32204	2	0.533277	31994	7	0.351255	12663428	0.000000
319862682	60484.000000	3088	4635.625984	31998	7	0.370491	32067	4	0.347117	12645023	0.000000
319832216	61991.000000	3331	4659.774140	31993	4	0.352272	32036	6	0.572715	12626492	0.000000
319847970	59016.000000	3061	4609.951577	31892	3	0.522548	31886	4	0.248960	12608010	0.000000
319860374	61543.000000	3185	4718.756044	32189	5	0.508067	32026	7	0.486755	12589731	0.000000
319848511	60274.000000	3119	4598.532657	32072	1	0.200331	32173	5	0.560527	12571204	0.000000
319847579	60830.000000	3131	4693.422232	31977	0	0.214596	31911	9	0.419107	12552544	0.000000
319845694	60330.000000	3100	4624.465796	32006	5	0.377986	31743	7	0.267591	12533978	0.000000
319848607	60416.000000	3068	4655.052916	31916	5	0.493519	32037	9	0.555777	12515587	0.000000
319859535	60841.000000	3264	4678.046929	32181	4	0.587626	31968	4	0.504851	12497393	0.000000
319862697	59876.000000	3095	4632.042834	31994	5	0.676330	31874	4	0.241289	12479219	0.000000
319842149	61404.000000	3288	4694.250980	31995	3	0.595012	31925	8	0.339826	12460953	0.000000
319845090	59564.000000	3069	4603.240481	32116	7	0.542265	31935	2	0.496040	12442748	0.000000
319860679	61586.000000	3204	4725.713338	32042	8	0.492516	32044	5	0.352423	12424194	0.000000
319844447	60456.000000	3198	4641.815722	31847	2	0.084904	32008	6	0.235733	12406129	0.000000
319850813	60585.000000	3124	4633.878233	32054	2	0.364052	31761	8	0.533792	12388196	-1.#IND00
319847138	60506.000000	3098	4707.229260	31976	4	0.502708	32123	5	0.486175	12369975	-1.#IND00
319856545	61901.000000	3175	4652.026489	32091	5	0.325902	31825	5	0.537181	12351759	-1.#IND00
319858728	59827.000000	3129	4651.082418	31975	10	0.408248	32054	4	0.591403	12333705	-0.004342
319836770	61136.000000	3137	4682.637408	32197	3	0.441223	31958	7	0.223653	12315452	0.000670
319837792	60172.000000	3117	4627.218805	32044	2	0.290695	31892	3	0.336780	12297276	-0.008427
319876510	59892.000000	3059	4709.439966	32159	2	0.289693	31948	9	0.439721	12279107	-0.003380
319863748	62468.000000	3093	4636.549396	31926	9	0.409883	31821	8	0.608202	12261057	-0.001498
319851405	58728.000000	3106	4616.679039	31898	4	0.642080	32128	3	0.563170	12242990	0.000818
319864333	62554.000000	3188	4737.476603	32338	8	0.472288	32013	10	0.463754	12225079	0.000754
319894950	59894.000000	3221	4522.749412	32046	6	0.517998	31872	5	0.457018	12207080	0.000039
319866395	59546.000000	3030	4730.997656	31877	9	0.602042	32101	2	0.368789	12189142	0.004183
319843830	62040.000000	3050	4629.897928	31886	9	0.511069	32020	1	0.225175	12171314	0.006245
319843428	59344.000000	3022	4649.048020	32141	4	0.703452	31965	3	0.415642	12153709	0.006063
319830033	62026.000000	3262	4706.821509	32144	2	0.322717	32358	1	0.337755	12135863	0.004340
319854362	61239.000000	3140	4623.431614	31974	8	0.538732	32060	1	0.309990	12117930	0.003531
319860833	59755.000000	3130	4656.853174	32013	8	0.352438	32399	7	0.373118	12100065	0.003331
319830641	61007.000000	3130	4697.859026	31938	5	0.260225	32024	1	0.509012	12082284	0.002296
319853479	59608.000000	3119	4606.948918	32010	3	0.398426	32183	9	0.378155	12064639	0.001835
319852785	62215.000000	3109	4717.334308	31990	6	0.481131	31959	8	0.376653	12046963	0.001017
319860547	60412.000000	3196	4615.180337	32167	6	0.496293	31999	7	0.544616	12029327	0.001598
319860160	60442.000000	3132	4652.667395	32006	6	0.460695	31947	5	0.360981	12011651	0.001019
319852010	61547.000000	3229	4720.765773	32029	6	0.145428	31987	3	0.425901	11994164	0.001222
319869225	60993.000000	3107	4585.088041	31891	3	0.434189	32029	6	0.399974	11976741	0.000380
319831617	60001.000000	3044	4710.598262	31864	3	0.300217	32119	15	0.334393	11959159	0.000026
319856684	61670.000000	3212	4643.794727	31959	10	0.466676	32047	2	0.512362	11941740	0.000262
319874228	60718.000000	3125	4649.954161	32025	9	0.446237	31907	5	0.251928	11924295	0.001482
319867637	60846.000000	3181	4657.456337	32207	8	0.270072	32227	4	0.315987	11906876	0.002111
319824101	61063.000000	3188	4675.924182	32044	0	0.152847	32170	7	0.351959	11889357	0.002273
319852553	60483.000000	3133	4633.244280	32089	8	0.347383	31984	6	0.588746	11871942	0.002255
319870157	60831.000000	3144	4662.528608	32075	5	0.488049	31950	9	0.378984	11854578	0.002231
319849649	60844.000000	3064	4636.530739	31954	8	0.513506	31993	6	0.426696	11837222	0.002211
319853066	61181.000000	3174	4691.734113	32098	6	0.245319	32123	8	0.642053	11819934	0.001219
319855666	60854.000000	3259	4629.069119	31955	4	0.205603	32001	10	0.335269	11802863	0.001225
319848919	59524.000000	3020	4636.885544	32021	5	0.393465	32278	6	0.510564	11785282	0.002596
319857383	61506.000000	3132	4712.439813	31992	2	0.570793	32079	4	0.378456	11768086	0.002400
319856285	60593.000000	3160	4640.260492	32024	4	0.296144	31897	4	0.540764	11750946	0.002426
319862939	60122.000000	3036	4667.201053	32128	4	0.288554	32061	8	0.470030	11733603	0.002285
319838290	61376.000000	3088	4694.125014	31744	1	0.377775	31889	4	0.590526	11716530	0.000695
319872363	60614.000000	3106	4623.781354	32124	6	0.536612	31894	9	0.504150	11699516	0.000373
319847477	59168.000000	3121	4643.202776	31780	8	0.272236	31847	10	0.445874	11682481	0.000278
319865739	61808.000000	3177	4659.004268	31832	3	0.522430	31890	5	0.215848	11665577	0.000277
319843108	60127.000000	3105	4627.247204	31935	5	0.625334	31858	4	0.524394	11648470	0.000103
319840580	60197.000000	3177	4662.809815	32101	1	0.502563	32134	3	0.204148	11631313	-0.000083
319854887	60816.000000	3141	4629.460967	31904	3	0.656100	32048	4	0.517297	11614454	0.000864
319839947	61523.000000	3255	4738.073628	32094	3	0.416100	31823	12	0.290154	11597486	0.000865
319871894	61288.000000	3227	4626.138124	32023	2	0.525690	32040	10	0.236694	11580696	-0.000188
319838416	59281.000000	3072	4705.283395	31976	10	0.643929	31847	9	0.337900	11563956	-0.000808
319858452	60852.000000	3183	4585.556145	31922	4	0.622017	31969	7	0.459937	11547086	-0.000890
319831212	58114.000000	3115	4670.682518	32025	2	0.239506	32166	5	0.520469	11529973	0.000152
319869493	62661.000000	3280	4660.297075	31923	5	0.345593	31958	7	0.417831	11513110	0.000111
319866216	59425.000000	3064	4563.247548	32046	7	0.262137	31894	8	0.287713	11496220	0.000991
319846810	60399.000000	3149	4762.062377	31802	8	0.406172	31796	5	0.288825	11479460	0.001462
319850705	60729.000000	3229	4581.691909	31954	4	0.480438	32192	8	0.426522	11462715	0.001457
319855154	60366.000000	3118	4728.172714	31898	8	0.292603	32057	6	0.277425	11445956	0.001339
319847946	61914.000000	3242	4567.238294	31894	12	0.499401	32017	7	0.306725	11429202	0.001696
319858827	58255.000000	3005	4699.225079	31929	6	0.532300	31976	3	0.139881	11412451	0.001508
319839194	63994.000000	3357	4695.830665	31906	10	0.340943	32126	5	0.475212	11395684	0.001757
319857240	58644.000000	3041	4557.701250	32140	4	0.600267	31902	4	0.520398	11379016	0.001761
319866214	60622.000000	3109	4747.753732	32152	5	0.085113	32112	5	0.210404	11362466	0.001912
npatches	nstrain	runtime	dt	init_x	init_y	init_y_blood	init_z	init_S	beta0	beta1	beta2	beta3	mean_beta	B	d	delta	delta_blood	b[0]	mut	m	CTL	c	g	epsilon	k	het	lambda	rho	omega	x_max	patch.dyna	DELTA	A	VA
10000	1	100.000000	0.000100	21900	9499	5000000	0.001000	10000000	4.418760	4.258492	9.758812	4.422329	7	8000000000.000000	0.010000	1.000000	1.000000	800000	0.000050	0.048000	0	0.500000	0.000000	25.000000	14.000000	0.500000	0.001000	0.001000	0.010000	31987	0	10.000000	7.000000	1.000000
sus	inf	inf_blood	z	x[0]	y[0][0]	z[0]	x[1]	y[1][0]	z[1]	S[0]	synchrony
219000000	94990000.000000	5000000	10.000000	21900	9499	0.001000	21900	9499	0.001000	10000000	0.000000
244311049	345539332.000000	18004675	3940.834452	27099	32213	0.394083	27363	32292	0.394083	11728102	0.000000
307334961	40902834.000000	2138095	6324.976263	31391	3605	0.632498	31305	3706	0.632498	12664173	0.000000
319548712	971104.000000	50897	7771.013291	31837	70	0.777101	32120	97	0.777101	12729177	0.000000
319851607	36262.000000	1849	2207.025861	32072	2	0.135124	31868	4	0.373615	12711904	0.000000
319846357	146519.000000	7620	4788.679405	31918	13	0.475433	32066	18	0.487793	12693658	0.000000
319839700	40835.000000	2160	3738.228843	31989	6	0.424723	31978	6	0.223807	12675246	0.000000
319839068	80685.000000	4109	4848.430083	32099	7	0.554966	32038	12	0.472669	12656879	0.000000
319866713	56218.000000	2873	3716.207613	31984	2	0.337488	31986	5	0.281265	12638272	0.000000
319860915	57801.000000	3000	4772.098833	32055	8	0.353276	31830	12	0.355210	12619686	0.000000
319822237	63604.000000	3318	4149.096583	31913	10	0.197168	31845	6	0.424738	12601303	0.000000
319829840	54066.000000	2826	4334.943864	31826	4	0.312209	32050	8	0.458951	12582783	0.000000
319854847	61635.000000	3141	4422.961852	32006	7	0.493116	32092	5	0.671841	12564323	0.000000
319860278	58149.000000	3013	4221.201836	31820	9	0.420265	31828	2	0.500794	12546186	0.000000
319830677	58526.000000	3040	4431.930523	32050	5	0.446129	32117	9	0.406612	12527700	0.000000
319875243	58975.000000	3033	4296.329001	31812	11	0.571510	32153	5	0.318526	12509540	0.000000
319841201	58049.000000	2973	4317.790331	31984	5	0.422838	31842	8	0.382691	12491304	0.000000
319862656	59338.000000	3216	4359.912262	32119	7	0.560610	32013	6	0.509494	12473129	0.000000
319851462	58936.000000	3043	4274.542123	32087	4	0.396594	31945	8	0.525308	12454919	0.000000
319847553	59374.000000	3068	4341.228398	31823	3	0.505292	31760	5	0.623154	12436875	0.000000
319858147	58175.000000	2973	4324.140811	31862	6	0.445097	31865	10	0.192022	12418759	0.000000
319864044	58695.000000	3076	4323.374685	31858	3	0.303832	31815	1	0.356118	12400506	0.000000
319849465	59685.000000	3074	4325.047965	31997	1	0.340329	31777	6	0.374012	12382296	0.000000
319870342	59031.000000	3081	4304.632277	31963	5	0.437595	31885	4	0.258095	12364202	0.000000
319842550	58341.000000	2959	4293.687013	31979	6	0.551814	31945	10	0.251608	12346162	0.000000
319859475	58824.000000	3092	4341.292514	31845	2	0.407052	31943	4	0.285753	12328041	0.000000
319863838	59138.000000	3081	4333.137850	32177	3	0.338056	31926	5	0.325276	12309822	0.000000
319866137	58418.000000	2979	4333.090383	31814	6	0.444709	32186	3	0.292707	12291845	0.000000
319871723	58868.000000	2956	4315.443624	31946	13	0.360008	31800	8	0.338823	12273797	0.000000
319859642	58769.000000	3033	4384.632826	31898	4	0.372496	31822	6	0.442182	12255891	0.000000
319846280	58710.000000	3128	4284.309997	32006	1	0.420145	31947	3	0.381502	12237865	0.000000
319848557	57744.000000	3004	4366.755447	31979	7	0.472292	32023	3	0.193314	12220110	0.000000
319858171	59440.000000	3075	4310.512237	32026	6	0.218808	32073	8	0.491472	12202201	0.000000
319873258	57436.000000	2968	4287.635335	31986	7	0.331226	31940	5	0.435770	12184151	0.000000
319850412	59656.000000	3093	4399.335565	31987	6	0.484899	32147	4	0.635680	12166536	0.000000
319854996	58866.000000	2998	4279.097917	32087	11	0.380732	32024	4	0.317755	12148670	0.000000
319880869	57230.000000	3064	4331.667472	31993	4	0.307128	32191	12	0.392925	12131020	0.000000
319861071	59996.000000	3051	4310.615473	32054	4	0.459929	32099	2	0.179042	12113362	0.000000
319854906	57806.000000	3090	4310.812291	31999	2	0.142005	32097	9	0.287508	12095606	0.000000
319861686	58821.000000	3087	4303.526246	31894	5	0.451213	31750	6	0.505488	12078041	0.000000
319833937	58829.000000	2990	4379.441537	31907	9	0.502878	31969	7	0.504587	12060511	-1.#IND00
319859151	59652.000000	3200	4286.889527	32141	6	0.430744	32047	5	0.446562	12042775	-1.#IND00
319862905	56901.000000	2994	4314.526202	31930	4	0.599487	32150	4	0.489989	12025119	-1.#IND00
319845561	60018.000000	3160	4352.997451	32188	3	0.428341	32058	7	0.387307	12007504	-0.026163
319850280	58071.000000	2974	4283.841265	32068	4	0.548557	31972	4	0.313175	11989947	-0.014524
319850402	57789.000000	3066	4365.350506	31905	6	0.465449	31851	10	0.391441	11972511	-0.019390
319836746	59478.000000	3096	4322.665785	32212	9	0.320825	31917	5	0.345693	11954841	-0.017025
319858255	58303.000000	2909	4242.259875	32253	11	0.478618	31870	6	0.357908	11937352	-0.015500
319860739	58331.000000	3073	4372.856005	31966	4	0.399785	31900	5	0.441067	11919788	-0.012267
319851206	59007.000000	3151	4310.169731	31946	8	0.486046	31998	5	0.343020	11902290	-0.013274
319878508	58734.000000	3004	4331.531734	31952	3	0.498373	32039	4	0.087561	11884597	-0.008599
319861168	58369.000000	3110	4340.574342	31990	4	0.300677	32020	5	0.374126	11867079	-0.008114
319850450	58908.000000	2965	4328.828065	32029	2	0.211967	32093	2	0.464282	11849822	-0.009647
319831821	57486.000000	3087	4297.884670	31760	4	0.470352	31828	1	0.254275	11832391	-0.010133
319861021	59926.000000	3265	4339.100174	32083	4	0.295631	32140	5	0.359208	11814924	-0.009257
319838772	58115.000000	3036	4278.733672	32159	8	0.288774	32236	5	0.469331	11797511	-0.008630
319848747	57940.000000	2985	4350.930232	31937	9	0.359188	32155	3	0.356194	11780323	-0.006904
319833354	60628.000000	3091	4302.929862	32019	5	0.306349	31881	5	0.592702	11763201	-0.007139
319863309	56645.000000	2980	4280.041476	31786	6	0.323401	31952	7	0.596506	11746058	-0.005931
319852439	59668.000000	3052	4387.803757	32020	7	0.407333	31881	5	0.544020	11728968	-0.003638
319845349	58923.000000	3153	4315.956605	32158	2	0.239309	32086	3	0.643159	11711857	-0.003707
319852856	58118.000000	2975	4341.853217	31859	7	0.475448	32015	6	0.376589	11694664	-0.003527
319877504	59012.000000	3099	4341.627615	31802	7	0.476682	32034	6	0.180603	11677485	-0.003523
319846248	59138.000000	3091	4311.280086	32139	2	0.307892	31945	8	0.217210	11660844	-0.003024
319847171	56755.000000	2870	4301.813574	31921	5	0.453309	32050	12	0.264501	11643607	-0.003288
319849679	60029.000000	3105	4365.477504	32098	4	0.591682	31977	5	0.399950	11626605	-0.001180
319870337	58135.000000	2881	4274.976832	31977	2	0.081423	31970	7	0.263612	11609585	-0.000606
319874505	58013.000000	2972	4318.625610	31918	6	0.308603	31851	7	0.518966	11592662	-0.000706
319849698	58156.000000	3004	4326.868975	32094	8	0.340300	32105	4	0.482183	11575716	0.000879
319848653	58480.000000	3056	4335.074689	32045	3	0.338429	31930	5	0.585749	11558747	0.002485
319846648	57887.000000	3029	4299.759212	32024	5	0.571477	31813	5	0.466504	11541806	0.002299
319843279	58110.000000	3156	4348.008109	32255	4	0.318782	31857	10	0.538831	11524891	0.002306
319850356	59442.000000	3122	4314.996941	32180	9	0.410941	31791	2	0.307306	11508172	0.003162
319861903	57697.000000	2902	4319.447305	31906	1	0.353568	32065	3	0.461883	11491338	0.002841
319854082	58798.000000	2982	4353.652120	31916	5	0.343823	31816	6	0.333994	11474498	0.003228
319874859	58881.000000	3114	4302.149438	31885	9	0.291882	31911	2	0.402825	11457790	0.003072
319853413	57810.000000	3041	4303.932950	31956	5	0.298427	32064	10	0.241228	11440960	0.003495
319833241	57814.000000	3114	4295.068933	32118	8	0.291362	31831	8	0.246078	11424306	0.003000
319834185	59206.000000	3151	4346.799282	32011	6	0.388262	32054	4	0.531538	11407740	0.003410
319858167	58649.000000	3043	4322.011807	31856	2	0.178593	31892	2	0.425944	11391049	0.003136
319859367	58988.000000	3088	4299.427069	32158	4	0.155029	31943	1	0.381139	11374380	0.002254
319872620	57871.000000	2994	4303.118486	31748	9	0.243380	31921	8	0.493817	11357611	0.002229
319867807	59459.000000	3093	4325.293827	32079	10	0.381487	31831	14	0.353137	11341051	0.003125
319869691	57848.000000	3003	4269.681845	31870	8	0.332326	32002	7	0.318282	11324498	0.002360
319858574	58088.000000	2956	4347.981469	31977	6	0.582082	32164	10	0.393504	11308173	0.002453
319851940	59326.000000	3140	4359.074571	32053	5	0.739303	32053	2	0.226382	11291579	0.002424
319845860	57644.000000	3001	4278.461903	32026	4	0.393409	32047	8	0.380454	11274954	0.002565
319849313	59671.000000	3113	4373.827098	32016	4	0.349375	31982	5	0.318342	11258644	0.003047
319834093	58436.000000	3064	4291.661494	32024	5	0.351398	32059	6	0.544157	11242249	0.003034
319862724	57361.000000	2870	4296.041107	31843	4	0.393981	31871	4	0.467042	11225728	0.003323
319846480	59126.000000	3144	4339.827294	31945	4	0.465654	32230	9	0.511756	11209504	0.003520
319864413	58502.000000	3046	4284.940238	31936	3	0.566605	31897	4	0.384730	11193192	0.003730
319859761	58295.000000	2988	4361.931815	31971	3	0.297268	31803	10	0.334397	11176737	0.003640
319876109	58210.000000	2983	4300.800420	32138	4	0.479613	31951	4	0.146769	11160518	0.003762
319853919	57957.000000	3049	4338.410770	31906	1	0.232906	32087	8	0.465746	11144012	0.003682
319851017	58855.000000	3129	4296.651248	31994	4	0.422832	31674	4	0.565407	11127799	0.003812
319861623	57509.000000	3011	4332.111429	31844	7	0.324118	32079	3	0.651149	11111509	0.004101
319845065	59005.000000	3088	4369.695283	31824	5	0.406245	32006	9	0.509158	11095200	0.004253
319839240	59424.000000	3048	4211.774847	31923	10	0.489341	31781	5	0.657535	11079104	0.004202
319855978	56772.000000	3000	4404.283060	32134	3	0.454516	32056	2	0.441609	11063061	0.004068
npatches	nstrain	runtime	dt	init_x	init_y	init_y_blood	init_z	init_S	beta0	beta1	beta2	beta3	mean_beta	B	d	delta	delta_blood	b[0]	mut	m	CTL	c	g	epsilon	k	het	lambda	rho	omega	x_max	patch.dyna	DELTA	A	VA
10000	1	100.000000	0.000100	21900	9499	5000000	0.001000	10000000	8.007114	6.767369	9.966528	5.456504	7	8000000000.000000	0.010000	1.000000	1.000000	800000	0.000050	0.048000	0	0.500000	0.000000	25.000000	15.000000	0.500000	0.001000	0.001000	0.010000	31987	0	10.000000	7.000000	1.000000
sus	inf	inf_blood	z	x[0]	y[0][0]	z[0]	x[1]	y[1][0]	z[1]	S[0]	synchrony
219000000	94990000.000000	5000000	10.000000	21900	9499	0.001000	21900	9499	0.001000	10000000	0.000000
251134555	302052982.000000	15739841	3940.834452	24078	31122	0.394083	25418	30291	0.394083	11654370	0.000000
311627492	25837644.000000	1351048	6324.976263	31059	2610	0.632498	31313	2589	0.632498	12422242	0.000000
319747573	329267.000000	17299	7771.013291	32053	24	0.777101	32153	21	0.777101	12450797	0.000000
319858344	74046.000000	3775	2351.460464	32127	5	0.096392	31927	4	0.351214	12432846	0.000000
319828629	93823.000000	4868	5309.263404	32165	6	0.451941	32167	8	0.596580	12415145	0.000000
319871818	64737.000000	3346	3245.161706	32042	16	0.332193	32052	7	0.395744	12396994	0.000000
319882562	50019.000000	2591	4545.519238	31993	2	0.356739	32060	6	0.298713	12378852	0.000000
319851412	67671.000000	3541	4069.626316	32010	8	0.487706	32221	5	0.490974	12360785	0.000000
319884356	52458.000000	2670	3750.777061	32108	3	0.689282	31985	4	0.459370	12342479	0.000000
319834153	57103.000000	2992	4254.601393	32018	8	0.425886	31879	5	0.672096	12324609	0.000000
319844347	59505.000000	3050	3921.639587	32148	6	0.129296	32117	4	0.427742	12306548	0.000000
319872329	53828.000000	2967	3987.208429	31893	0	0.176954	32187	3	0.346615	12288597	0.000000
319859899	58292.000000	2973	4163.098638	32039	4	0.467930	32114	5	0.258933	12270565	0.000000
319853846	58605.000000	3010	3930.653685	32194	4	0.494359	32050	6	0.246290	12252680	0.000000
319852837	56033.000000	2974	4035.726470	31781	5	0.543006	32065	7	0.510662	12234783	0.000000
319877399	56930.000000	3038	4081.013583	32038	2	0.529444	31833	5	0.195913	12216926	0.000000
319843706	58134.000000	2852	4021.365732	31933	10	0.476869	32039	9	0.346520	12198933	0.000000
319852345	56473.000000	2993	4009.526574	32112	3	0.433813	32110	5	0.165062	12181071	0.000000
319859666	56875.000000	2971	4065.181934	32108	8	0.477334	32299	10	0.262077	12163545	0.000000
319838720	57352.000000	3007	4031.525220	32162	8	0.286073	31984	6	0.277852	12145695	0.000000
319867083	56896.000000	2895	4054.125839	32038	8	0.479071	31974	4	0.541891	12127776	0.000000
319884727	57274.000000	3074	4044.726922	32132	4	0.522897	31880	4	0.221665	12109863	0.000000
319874427	57839.000000	2967	4046.496790	31919	8	0.318594	32244	11	0.467330	12092158	0.000000
319853333	56594.000000	3040	4033.709076	32102	9	0.407914	32110	1	0.350961	12074358	0.000000
319860898	57125.000000	2930	4099.422229	32094	5	0.511339	32298	3	0.342849	12056911	0.000000
319854064	57169.000000	2913	3998.246662	31957	8	0.448295	31926	6	0.219722	12039209	0.000000
319869690	55590.000000	2892	3999.072787	32083	1	0.552873	31862	6	0.443179	12021580	0.000000
319854262	56765.000000	2983	4059.691385	31922	5	0.565557	31963	4	0.540311	12003921	0.000000
319869921	57375.000000	2940	4055.259299	32035	2	0.736500	31961	5	0.416516	11986538	0.000000
319841268	57292.000000	3054	4060.725261	31801	4	0.467063	31957	5	0.594001	11969207	0.000000
319865411	56622.000000	2920	3977.519412	32024	12	0.345851	32113	3	0.583864	11951714	0.000000
319869478	55848.000000	2991	4060.885997	31698	5	0.435852	31887	3	0.268464	11934282	0.000000
319856296	57600.000000	2951	4057.233589	31884	3	0.489439	31914	6	0.496818	11916743	0.000000
319887701	58117.000000	2914	4057.464099	31895	3	0.497986	31764	3	0.557211	11899370	0.000000
319847734	56856.000000	2837	3970.367228	32039	4	0.487878	31947	7	0.543063	11882067	0.000000
319833205	55580.000000	2947	4096.982680	32098	11	0.580945	31964	6	0.225524	11864605	0.000000
319863961	58588.000000	3008	4050.698419	31931	5	0.456830	31950	7	0.359624	11847335	0.000000
319843315	56925.000000	2825	3983.270532	32029	5	0.397142	31889	3	0.426634	11830076	0.000000
319852460	56912.000000	2980	4057.532994	32134	5	0.328526	32018	6	0.636719	11812822	0.000000
319857564	57090.000000	2903	4044.566949	32089	4	0.122214	31721	8	0.483349	11795373	-1.#IND00
319856909	57374.000000	2890	4046.259905	31887	3	0.467603	32012	4	0.523053	11778074	-1.#IND00
319834052	57162.000000	3029	4042.605385	31896	6	0.434704	32006	5	0.149288	11760912	-1.#IND00
319848846	57271.000000	3019	4058.274180	32049	4	0.440021	32051	3	0.280062	11743855	-0.020467
319864773	56999.000000	2920	4000.830795	31930	5	0.593395	31947	6	0.378867	11726469	-0.020524
319845339	56021.000000	2926	4057.767220	32177	6	0.487314	31829	3	0.296884	11709303	-0.013457
319848384	58657.000000	2973	4056.758974	32011	3	0.429598	31823	9	0.394896	11692047	-0.009211
319855690	56473.000000	3023	3966.934142	31966	9	0.362799	31969	4	0.381722	11675016	-0.006741
319838395	56571.000000	2925	4127.325115	31773	6	0.478273	32035	4	0.625000	11658214	-0.000525
319861298	58276.000000	3002	4035.834153	32302	4	0.526175	32010	4	0.400385	11641138	0.000324
319886069	56051.000000	2909	4058.183585	32046	6	0.424196	32086	7	0.376140	11624159	-0.000058
319873071	56924.000000	2963	4040.458012	32019	7	0.350209	31841	3	0.468773	11607191	0.001973
319843536	57600.000000	2923	4048.483452	32089	7	0.521106	31913	4	0.579945	11590399	0.001580
319841622	56931.000000	3032	4010.998939	32147	8	0.499424	31802	3	0.360437	11573464	-0.001360
319849022	57177.000000	2928	4035.672173	32026	15	0.355449	31963	4	0.524924	11556492	-0.003647
319852445	57526.000000	3011	4047.023280	31890	4	0.315780	32086	7	0.504586	11539826	-0.003885
319862383	57229.000000	2953	4051.586240	32063	5	0.470151	31886	5	0.427610	11522942	-0.003499
319858000	56015.000000	2976	4003.494681	32029	4	0.518841	31976	6	0.591238	11506083	-0.004110
319857792	56472.000000	2948	4100.690471	31862	4	0.344055	31968	2	0.464637	11489412	-0.003374
319864884	57633.000000	3054	4040.994004	31917	9	0.110979	32074	8	0.118343	11472628	-0.001342
319866370	57159.000000	2993	4029.562842	32332	8	0.304705	32135	5	0.285927	11456102	-0.000313
319866000	57116.000000	3087	4020.348322	32048	8	0.485869	31926	5	0.149672	11439437	-0.000189
319845008	57420.000000	2960	4064.888564	31842	6	0.422324	31946	4	0.282297	11422773	0.002001
319850345	56445.000000	2947	4058.167173	32172	3	0.352191	32091	1	0.370161	11405873	0.002256
319877789	57756.000000	2927	4096.083327	31830	10	0.607089	32092	5	0.558460	11389351	-0.000749
319887710	56778.000000	2940	3976.780778	32067	3	0.135142	32004	4	0.404645	11372802	-0.000031
319833069	57128.000000	2894	4060.048530	32142	13	0.396237	32013	2	0.572255	11356190	0.000177
319853524	56886.000000	2998	4016.353417	32222	5	0.317637	31896	2	0.259216	11339716	0.000095
319848757	57730.000000	3152	4036.498111	31971	7	0.354055	31972	5	0.185793	11323175	-0.000118
319842108	57077.000000	3040	4061.129704	31945	7	0.572746	31985	9	0.402801	11306554	-0.000525
319854580	56631.000000	2887	4031.885636	31970	6	0.496781	31883	8	0.399473	11290166	-0.000470
319870106	56361.000000	2865	4069.701837	32144	8	0.639869	31911	5	0.320712	11273507	-0.000483
319888464	57104.000000	2905	4046.583426	31925	6	0.537311	31884	8	0.412278	11256951	-0.000281
319887700	58198.000000	2926	4016.467376	32178	10	0.679412	32136	8	0.338219	11240318	0.000549
319844829	55919.000000	2888	4000.458159	32075	12	0.608224	31847	5	0.395870	11223815	0.000964
319853791	57001.000000	2924	4050.509321	31805	4	0.359459	31875	5	0.572964	11207335	0.000889
319854837	57332.000000	2962	4085.883075	32060	5	0.323119	31667	3	0.320661	11190869	0.001016
319873356	57396.000000	3061	3961.493191	31967	4	0.148571	32010	9	0.360438	11174244	0.001453
319845966	55628.000000	2863	4034.408395	31969	3	0.389516	31888	9	0.429518	11157814	0.002083
319850269	57680.000000	2982	4085.788266	31929	5	0.614822	32132	11	0.300199	11141516	0.002096
319841709	56893.000000	2993	4066.590201	31927	5	0.505438	31794	4	0.319538	11125251	0.001415
319859290	57815.000000	2995	4029.071833	31951	6	0.524589	32015	4	0.481742	11109089	0.001263
319841428	57380.000000	3016	4067.012659	32032	10	0.454250	31996	3	0.573691	11092867	0.001505
319844050	57222.000000	2945	4007.343842	31938	3	0.308312	32070	1	0.467225	11076636	0.001471
319847389	55738.000000	2877	3998.000955	31805	6	0.346745	31859	7	0.562816	11060333	0.001596
319861935	56638.000000	2875	4065.609009	32252	9	0.414773	32037	11	0.572322	11044197	0.001177
319872900	56983.000000	2996	3991.322925	31894	4	0.455235	31986	7	0.316376	11028024	0.001291
319849546	56623.000000	3000	4016.768053	31955	3	0.165340	31987	5	0.446735	11011896	0.001217
319842073	56863.000000	2977	4014.683090	31933	7	0.421010	31874	6	0.334002	10995862	0.000274
319850489	56626.000000	2977	4055.714766	32048	5	0.548843	31926	2	0.410621	10979903	-0.000676
319832847	57803.000000	3008	4054.360328	32141	7	0.259974	31716	6	0.409003	10963845	-0.000856
319860430	57207.000000	3055	3987.084231	31892	4	0.271124	31839	7	0.596911	10947833	-0.000956
319866260	56383.000000	2920	3996.110147	32031	10	0.557920	32153	3	0.272747	10931869	-0.001116
319858708	57234.000000	2894	4064.690748	32041	7	0.181958	32025	4	0.212629	10915971	-0.001088
319869145	56959.000000	2935	4045.682285	32034	10	0.155242	31916	2	0.298400	10899917	-0.001110
319841983	58173.000000	3047	4040.617329	31912	5	0.406885	32213	8	0.417103	10884018	-0.001131
319867882	55505.000000	2899	4010.036714	32031	4	0.454272	31929	3	0.572003	10868129	-0.000853
319841339	57731.000000	2939	4095.321265	31997	2	0.540751	32059	8	0.500709	10852191	-0.000477
319839435	57543.000000	3006	4017.265215	32170	6	0.554420	31942	9	0.418253	10836245	-0.000456
319850201	56450.000000	2861	4044.385566	31807	5	0.729746	32042	3	0.288942	10820462	-0.000155
npatches	nstrain	runtime	dt	init_x	init_y	init_y_blood	init_z	init_S	beta0	beta1	beta2	beta3	mean_beta	B	d	delta	delta_blood	b[0]	mut	m	CTL	c	g	epsilon	k	het	lambda	rho	omega	x_max	patch.dyna	DELTA	A	VA
10000	1	100.000000	0.000100	21900	9499	5000000	0.001000	10000000	9.391635	8.861070	8.247840	9.995445	7	8000000000.000000	0.010000	1.000000	1.000000	800000	0.000050	0.048000	0	0.500000	0.000000	25.000000	16.000000	0.500000	0.001000	0.001000	0.010000	31987	0	10.000000	7.000000	1.000000
sus	inf	inf_blood	z	x[0]	y[0][0]	z[0]	x[1]	y[1][0]	z[1]	S[0]	synchrony
219000000	94990000.000000	5000000	10.000000	21900	9499	0.001000	21900	9499	0.001000	10000000	0.000000
257996650	261890339.000000	13655514	3940.834452	23888	27252	0.394083	24339	27326	0.394083	11577229	0.000000
314668321	15648218.000000	819885	6324.976263	31193	1724	0.632498	31159	1683	0.632498	12197719	0.000000
319822615	103390.000000	5430	7768.268344	32011	16	0.777101	32246	8	0.777101	12204593	0.000000
319845490	111217.000000	5824	2988.567932	32065	7	0.465947	31821	16	0.313262	12186930	0.000000
319869248	46098.000000	2366	4889.649377	32082	6	0.481455	32072	4	0.583478	12169514	0.000000
319878353	77876.000000	4030	3881.568543	32127	3	0.346295	31605	5	0.535553	12152142	0.000000
319858869	49414.000000	2479	3263.489965	32130	8	0.584197	31861	8	0.412000	12134394	0.000000
319864869	54064.000000	2793	4164.655185	31854	8	0.408770	31805	8	0.291293	12116574	0.000000
319854742	61214.000000	3165	3726.288689	31816	2	0.313418	31744	4	0.518065	12098718	0.000000
319845177	52320.000000	2670	3617.652776	32072	7	0.327768	32169	5	0.555097	12081276	0.000000
319878953	54566.000000	2821	3926.361266	32393	5	0.261304	32105	3	0.730156	12063569	0.000000
319844352	57894.000000	3127	3801.873018	31956	3	0.439452	32049	7	0.273471	12046098	0.000000
319861138	54450.000000	2783	3712.589132	31902	7	0.478569	32033	6	0.525133	12028554	0.000000
319852482	55336.000000	2838	3831.116588	32002	4	0.274667	32067	8	0.205680	12010952	0.000000
319867120	55877.000000	2965	3737.935782	31916	7	0.216579	32129	5	0.486104	11993427	0.000000
319868583	54843.000000	2850	3715.955904	32092	4	0.303083	31938	8	0.600895	11975669	0.000000
319872312	55487.000000	2917	3778.263016	31922	2	0.249706	32200	8	0.389321	11958248	0.000000
319851873	54054.000000	2775	3706.354748	31933	11	0.480243	32072	7	0.254553	11940653	0.000000
319851773	54201.000000	2797	3818.587600	32040	5	0.441956	32191	3	0.340335	11923381	0.000000
319861193	55902.000000	2920	3777.771400	31884	11	0.305885	31747	3	0.515920	11905842	0.000000
319844817	54240.000000	2785	3791.840837	31903	6	0.300869	31788	4	0.511398	11888352	0.000000
319849826	56697.000000	2976	3753.954008	31774	4	0.287724	31984	8	0.569498	11870812	0.000000
319850621	54402.000000	2909	3723.097288	32092	3	0.146472	31864	5	0.492065	11853440	0.000000
319873481	55364.000000	2870	3803.778945	32101	2	0.141145	32090	8	0.540002	11835904	0.000000
319846306	54557.000000	2718	3753.333436	31938	7	0.356052	31786	8	0.379491	11818459	0.000000
319849252	55305.000000	2928	3800.274602	32183	9	0.310402	31878	7	0.571297	11801347	0.000000
319859648	55279.000000	2826	3791.173034	31798	6	0.408030	32019	2	0.083913	11783867	0.000000
319851470	55314.000000	2993	3766.939561	31728	3	0.221971	32095	15	0.289326	11766934	0.000000
319845740	55210.000000	2943	3770.411776	32067	9	0.298879	32049	3	0.380151	11749843	0.000000
319870318	55912.000000	2931	3764.466194	32141	3	0.462220	31985	7	0.395920	11732725	0.000000
319853896	54613.000000	2794	3740.155050	31844	7	0.251117	32149	6	0.532712	11715508	0.000000
319859952	54119.000000	2832	3801.371268	32265	4	0.545785	32057	6	0.340893	11698338	0.000000
319879058	57512.000000	3017	3795.305371	32061	4	0.315378	32126	6	0.194400	11681426	0.000000
319849719	54808.000000	2837	3714.697169	31955	2	0.367808	31785	6	0.415465	11664139	0.000000
319849099	54204.000000	2793	3778.884032	31972	2	0.280224	31958	2	0.442792	11647069	0.000000
319836617	55361.000000	2843	3831.571027	31961	7	0.384929	32060	2	0.412955	11630145	0.000000
319849849	55049.000000	2882	3721.069468	31878	6	0.278103	32118	0	0.245288	11612932	0.000000
319864563	56037.000000	2823	3841.647287	32005	4	0.066554	32172	7	0.221866	11596034	0.000000
319864362	55866.000000	2941	3733.401588	31903	4	0.265701	32157	4	0.362541	11579221	0.000000
319845363	54240.000000	2780	3766.294222	32263	4	0.233480	31855	2	0.446011	11562253	-1.#IND00
319852555	56306.000000	2920	3823.623791	32020	7	0.535088	31913	3	0.503983	11545152	-1.#IND00
319865184	55924.000000	2934	3727.090506	32025	14	0.647023	31834	7	0.307759	11528295	-1.#IND00
319843303	54096.000000	2752	3758.905826	31992	3	0.601670	31993	8	0.460629	11511285	-0.024483
319852292	54453.000000	2848	3820.078779	31979	7	0.360186	32136	11	0.421456	11494581	-0.012251
319861297	56929.000000	2908	3788.942569	31775	7	0.376010	32004	6	0.488165	11477653	-0.013099
319845887	54225.000000	2757	3747.239996	31731	3	0.415121	32044	5	0.399372	11460946	-0.009078
319848281	55806.000000	2934	3840.035394	31864	2	0.401077	31970	4	0.169162	11444011	-0.008122
319854140	55899.000000	2946	3782.337484	31965	9	0.340114	32011	3	0.359202	11427089	-0.009719
319874510	54839.000000	2913	3768.910770	31976	3	0.233420	31888	2	0.548587	11410513	-0.011198
319842691	55378.000000	2876	3826.344354	32026	3	0.468565	31993	6	0.659679	11393921	-0.005876
319843362	56579.000000	2853	3763.697110	32113	10	0.520783	32031	3	0.432205	11377166	-0.003563
319856210	54395.000000	2864	3788.012030	31926	6	0.376639	31872	1	0.371495	11360586	-0.007811
319849631	56567.000000	2934	3790.877826	31930	6	0.390148	31951	5	0.426029	11343993	-0.006985
319855579	54747.000000	2917	3761.492478	31939	8	0.433241	31793	7	0.424460	11327338	-0.008237
319845004	55139.000000	2938	3791.384936	32313	8	0.486397	31837	8	0.403444	11310825	-0.006656
319857783	55219.000000	2917	3795.363292	32312	5	0.448433	32051	4	0.611961	11294502	-0.005871
319835926	55665.000000	2962	3767.403466	31864	5	0.500887	31956	7	0.505320	11277899	-0.004795
319835044	53870.000000	2692	3763.679803	32055	7	0.406914	31961	3	0.275478	11261651	-0.003573
319813183	56261.000000	2898	3816.291831	32219	5	0.439543	32063	4	0.328718	11245036	-0.003223
319857071	54649.000000	2851	3709.942900	31971	15	0.197131	32106	7	0.161257	11228533	-0.004275
319858783	55990.000000	2922	3855.752528	32032	13	0.513042	32171	6	0.491283	11212027	-0.004023
319835475	56906.000000	2854	3754.404887	32257	2	0.589202	31803	3	0.501502	11195621	-0.002879
319859122	54904.000000	2897	3755.897436	32067	5	0.588744	31943	4	0.312545	11179251	-0.001488
319885483	54234.000000	2767	3756.716368	32014	2	0.231128	32056	5	0.369220	11162906	-0.000394
319866285	55621.000000	2861	3797.597673	31845	4	0.335533	31898	10	0.554127	11146554	-0.000223
319860514	55974.000000	2981	3776.202170	31949	4	0.457037	31986	6	0.563584	11130409	-0.000629
319851786	54415.000000	2843	3724.500215	32186	3	0.394867	31812	3	0.542468	11114098	-0.000704
319854848	54638.000000	2896	3813.025440	32097	8	0.440997	32197	0	0.257410	11097777	0.000430
319845801	55381.000000	2925	3781.244783	32057	7	0.209518	31896	19	0.468303	11081680	-0.000329
319866809	54954.000000	2782	3765.871556	32020	3	0.351826	32064	3	0.673308	11065589	-0.000310
319835451	56349.000000	2938	3769.142327	31972	2	0.428367	32011	4	0.253833	11049653	-0.000415
319849925	56315.000000	2875	3716.394554	32100	9	0.473809	31967	6	0.419708	11033438	-0.002499
319853374	53422.000000	2823	3744.324008	31993	4	0.649604	32007	3	0.399488	11017183	-0.002313
319861145	56887.000000	3011	3832.831996	31935	7	0.176594	31896	5	0.596967	11001144	-0.002151
319849723	56041.000000	2940	3719.191708	31953	7	0.295111	32192	5	0.354540	10984864	-0.002145
319843705	53457.000000	2821	3788.728368	31935	5	0.320903	32046	3	0.514546	10968909	-0.002791
319848539	56158.000000	2883	3805.773667	31898	6	0.555228	32084	8	0.269442	10952705	-0.002483
319861703	56039.000000	2908	3715.596757	31902	11	0.318310	32126	8	0.327399	10936722	-0.002382
319862774	55561.000000	2977	3817.809013	31986	3	0.457645	31995	11	0.293000	10920824	-0.002512
319849169	56671.000000	2925	3791.670955	32100	2	0.374869	31938	10	0.259829	10904766	-0.003325
319862909	54045.000000	2849	3709.627828	32088	6	0.570185	31816	14	0.551069	10888741	-0.002917
319855224	55336.000000	2821	3853.136707	32020	6	0.652839	32163	10	0.679676	10872635	-0.002092
319837916	56183.000000	2943	3799.053380	32152	3	0.406762	32188	4	0.224704	10856826	-0.002204
319844042	56380.000000	2867	3746.420423	31907	5	0.537910	32165	5	0.499996	10840924	-0.002385
319867027	54099.000000	2785	3748.791572	32210	3	0.719732	32209	2	0.487897	10825042	-0.002087
319888756	56270.000000	2985	3854.432836	32103	10	0.192632	31910	6	0.520796	10809554	-0.001458
319849209	55927.000000	2967	3766.730118	31984	3	0.464350	32008	6	0.390595	10793666	-0.001280
319878264	54803.000000	2849	3777.547329	31904	4	0.115369	32009	8	0.405284	10778014	-0.001032
319849648	55356.000000	2824	3775.248837	32042	5	0.352613	32044	6	0.238472	10762019	-0.001039
319847349	55295.000000	2907	3818.865495	31851	10	0.442973	32110	4	0.474828	10746264	-0.000945
319847562	56394.000000	2935	3823.729388	32235	9	0.507478	32036	7	0.586688	10730729	-0.000901
319867809	55773.000000	2939	3749.985344	31945	6	0.312653	32023	6	0.393680	10715154	-0.001527
319854930	54402.000000	2769	3795.773003	32080	1	0.437018	31782	5	0.452902	10699532	-0.001582
319872602	56104.000000	2921	3827.481438	31936	2	0.374533	32053	3	0.340083	10683822	-0.001510
319858267	55540.000000	2875	3717.439930	31848	7	0.278946	31968	2	0.422480	10668265	-0.001246
319862651	54161.000000	2824	3780.125935	32040	7	0.226470	32280	2	0.292505	10652605	-0.000740
319864481	56856.000000	2970	3802.542795	32133	0	0.228625	31947	3	0.361567	10637044	-0.001488
319847167	54992.000000	2823	3730.053275	32089	2	0.237637	31657	6	0.307934	10621280	-0.001264
319868147	55039.000000	2820	3805.211670	31882	6	0.379067	31703	8	0.580246	10605937	-0.001049
npatches	nstrain	runtime	dt	init_x	init_y	init_y_blood	init_z	init_S	beta0	beta1	beta2	beta3	mean_beta	B	d	delta	delta_blood	b[0]	mut	m	CTL	c	g	epsilon	k	het	lambda	rho	omega	x_max	patch.dyna	DELTA	A	VA
10000	1	100.000000	0.000100	21900	9499	5000000	0.001000	10000000	8.095879	6.779128	3.821281	6.334983	7	8000000000.000000	0.010000	1.000000	1.000000	800000	0.000050	0.048000	0	0.500000	0.000000	25.000000	17.000000	0.500000	0.001000	0.001000	0.010000	31987	0	10.000000	7.000000	1.000000
sus	inf	inf_blood	z	x[0]	y[0][0]	z[0]	x[1]	y[1][0]	z[1]	S[0]	synchrony
219000000	94990000.000000	5000000	10.000000	21900	9499	0.001000	21900	9499	0.001000	10000000	0.000000
264767538	225306425.000000	11754880	3940.834452	25540	22971	0.394083	26430	22564	0.394083	11494531	0.000000
316756496	9123954.000000	478175	6324.976263	31724	969	0.632498	31617	892	0.632498	11987622	0.000000
319864083	32351.000000	1681	6296.652349	32140	4	0.777101	31736	1	0.589225	11982805	0.000000
319838779	124106.000000	6601	3513.160418	32253	20	0.324420	31990	9	0.307707	11965278	0.000000
319874216	37805.000000	1945	2938.708112	31743	0	0.113504	32088	1	0.240715	11947971	0.000000
319829629	63995.000000	3348	4229.321852	31799	3	0.294810	31888	11	0.396680	11930624	0.000000
319865831	61025.000000	3116	3259.271154	31945	5	0.475580	32022	5	0.559036	11913001	0.000000
319871561	49155.000000	2609	3450.451114	32191	10	0.442435	31924	2	0.214684	11895428	0.000000
319866802	55890.000000	2878	3707.288022	31724	8	0.397164	31914	3	0.371644	11877962	0.000000
319864710	54355.000000	2793	3469.464947	31893	6	0.416830	32001	3	0.107577	11860528	0.000000
319883712	52246.000000	2639	3535.782716	31997	6	0.541232	32109	6	0.413201	11843226	0.000000
319868534	54016.000000	2830	3573.260927	32121	8	0.505613	32107	9	0.421131	11825898	0.000000
319845819	55024.000000	2819	3504.123422	31919	9	0.700143	31976	8	0.291578	11808633	0.000000
319850978	53497.000000	2685	3521.934963	32040	8	0.440528	31870	4	0.408556	11791265	0.000000
319834643	54171.000000	2778	3562.555055	31860	6	0.368532	31861	9	0.344552	11773904	0.000000
319843042	54494.000000	2796	3490.835234	31978	0	0.087405	31982	5	0.450231	11756652	0.000000
319839602	52901.000000	2730	3518.857935	31930	6	0.360858	31994	7	0.333690	11739462	0.000000
319859748	54340.000000	2908	3559.341472	31969	3	0.499969	31987	10	0.441299	11722359	0.000000
319863754	53264.000000	2925	3542.878169	31876	4	0.439141	31962	6	0.445924	11705120	0.000000
319865872	54340.000000	2817	3551.933122	32283	3	0.396139	31832	5	0.640235	11687973	0.000000
319858221	53678.000000	2760	3524.696885	32086	8	0.318816	32011	5	0.504962	11670796	0.000000
319838247	54877.000000	2884	3595.262726	31955	2	0.342966	31830	5	0.660432	11653443	0.000000
319842975	54623.000000	2720	3491.360867	31808	3	0.365192	31937	10	0.206032	11636359	0.000000
319882562	53652.000000	2838	3539.189283	32116	7	0.236031	32048	5	0.511512	11568150	0.000000
319824068	54400.000000	2880	3519.439600	32068	11	0.338399	32009	7	0.259533	11551099	0.000000
319843300	54249.000000	2802	3480.771238	31953	7	0.285568	31666	7	0.246541	11534167	0.000000
319852485	52193.000000	2814	3543.636135	32137	5	0.411410	31788	4	0.543009	11517086	0.000000
319847945	54315.000000	2806	3654.026492	31923	3	0.506848	32070	2	0.215836	11500244	0.000000
319853250	55289.000000	2843	3506.135404	31941	2	0.463920	31938	6	0.241510	11483248	0.000000
319856624	52634.000000	2867	3478.245029	31836	17	0.415448	32192	5	0.539958	11466418	0.000000
319855437	54544.000000	2930	3579.078554	31987	3	0.397725	31733	4	0.239192	11449705	0.000000
319840332	54163.000000	2786	3465.666933	31939	7	0.553822	32268	9	0.460470	11432840	0.000000
319852317	52794.000000	2772	3581.560034	32186	3	0.375923	32476	1	0.218563	11416127	0.000000
319839080	54021.000000	2803	3588.910583	31854	5	0.433732	32042	4	0.370621	11399226	0.000000
319885029	54124.000000	2800	3541.962995	31873	7	0.144726	31924	6	0.129460	11382502	0.000000
319854678	53705.000000	2732	3511.835179	31876	4	0.283091	32191	4	0.226690	11365773	0.000000
319865558	52986.000000	2642	3519.576356	31865	5	0.325313	31929	2	0.265242	11349392	-1.#IND00
319860334	54318.000000	2820	3548.603199	31922	7	0.453734	32062	6	0.307241	11332787	-1.#IND00
319848243	53201.000000	2773	3489.646446	32057	9	0.427135	31946	2	0.291065	11316231	-1.#IND00
319854536	53499.000000	2829	3557.754025	31956	7	0.207488	31987	6	0.426266	11299883	0.002745
319866002	54769.000000	2717	3557.526902	32024	10	0.344235	32164	3	0.366916	11283272	0.015166
319845076	55086.000000	2778	3476.858526	32023	9	0.270699	31948	7	0.211397	11266635	0.011897
319868584	53183.000000	2776	3520.681780	31852	5	0.112435	31857	5	0.427205	11250130	0.009812
319849154	53978.000000	2826	3537.538433	31967	8	0.391253	31964	3	0.448045	11233649	0.010043
319847751	54708.000000	2761	3550.686980	31846	6	0.237358	31756	7	0.353638	11217157	0.008015
319846818	53459.000000	2742	3482.137430	31980	3	0.334874	31986	2	0.481333	11200785	0.007194
319860368	53894.000000	2797	3608.647035	31873	8	0.537497	32008	7	0.315895	11184300	0.005394
319849844	55351.000000	2860	3558.766138	31932	5	0.465792	32003	3	0.358714	11167706	0.005788
319863000	53730.000000	2786	3504.812995	32095	6	0.379107	31972	6	0.393811	11151388	0.004969
319845326	54427.000000	2804	3563.229869	31960	4	0.569330	32144	8	0.399479	11134975	0.006330
319836801	53999.000000	2828	3489.782178	32103	3	0.335610	31839	4	0.469941	11118728	0.005466
319877479	53871.000000	2743	3541.424215	32013	8	0.247484	31821	4	0.231660	11102367	0.005621
319850588	54392.000000	2797	3525.678438	31948	7	0.313362	31956	3	0.259520	11085850	0.005402
319851730	53645.000000	2802	3520.605128	32088	4	0.334776	31937	1	0.365943	11069838	0.004680
319859547	54289.000000	2886	3541.000558	31884	6	0.146251	31995	7	0.357897	11053461	0.004953
319858015	54084.000000	2715	3483.123861	32324	10	0.436403	32083	4	0.280441	11037582	0.006673
319851461	53584.000000	2800	3553.432997	32012	2	0.244188	32098	2	0.258949	11021354	0.006431
319853621	53576.000000	2813	3559.794691	31937	6	0.413721	32182	4	0.368869	11005246	0.006264
319859860	54425.000000	2791	3531.964311	32090	4	0.460520	31882	7	0.365199	10989052	0.006518
319843409	53639.000000	2847	3500.041644	32003	3	0.280936	31798	1	0.452847	10972814	0.006862
319856347	53830.000000	2884	3599.187001	31956	5	0.355841	32184	3	0.466061	10956866	0.007632
319841466	53672.000000	2780	3577.109425	32106	10	0.422437	31981	5	0.479304	10941030	0.007565
319850407	55064.000000	2921	3521.365617	31851	3	0.361977	32144	3	0.454500	10924876	0.007606
319851712	53649.000000	2841	3469.269113	32059	3	0.369214	31969	5	0.295644	10908659	0.007355
319851843	52760.000000	2795	3550.324542	32189	7	0.320716	32204	3	0.547119	10892676	0.007023
319831228	53323.000000	2694	3538.294314	31887	4	0.478639	32150	5	0.259409	10876401	0.006821
319844064	54437.000000	2932	3566.587288	32057	6	0.213020	31990	7	0.391131	10860308	0.006586
319859290	54822.000000	2992	3505.023812	31977	2	0.439186	31939	6	0.413501	10844456	0.006369
319860792	52324.000000	2633	3509.433706	32188	9	0.437941	32011	3	0.521342	10828670	0.005392
319863041	53695.000000	2818	3577.145048	31960	9	0.358037	32175	3	0.232769	10812788	0.005185
319872731	54262.000000	2825	3512.271423	32011	3	0.358376	31992	8	0.249877	10796946	0.004864
319861947	53086.000000	2674	3538.922824	31921	10	0.503367	31572	4	0.267794	10781006	0.004035
319827487	54427.000000	2713	3580.168626	31949	9	0.566609	31872	5	0.226796	10765172	0.004026
319834940	54108.000000	2865	3482.345451	31905	8	0.391359	32147	2	0.505954	10749315	0.003695
319858910	52614.000000	2689	3505.012315	31998	4	0.384224	31790	5	0.419321	10733499	0.004170
319853269	53480.000000	2775	3559.267514	32025	6	0.333640	32090	5	0.349175	10717745	0.003536
319876943	54369.000000	2862	3560.129161	32007	4	0.441758	32171	5	0.209238	10702047	0.003417
319848628	53677.000000	2795	3507.863633	32044	5	0.256412	31776	4	0.361636	10686559	0.003822
319851895	53901.000000	2782	3625.807456	31930	7	0.336798	31988	12	0.261054	10670879	0.003606
319844779	55313.000000	2872	3536.510022	31870	6	0.521614	31914	7	0.399421	10655396	0.004072
319869475	53718.000000	2786	3466.596661	31891	3	0.528039	32050	7	0.635735	10639736	0.003649
319855428	53578.000000	2803	3575.512526	32068	10	0.618775	32056	7	0.472509	10624152	0.003444
319839391	54601.000000	2788	3560.785072	31842	9	0.379991	32046	5	0.249256	10608732	0.004263
319861110	52950.000000	2710	3544.564244	32001	7	0.398813	32059	7	0.521744	10593239	0.004288
319861695	53930.000000	2777	3591.358037	31910	7	0.461969	31755	7	0.452223	10578080	0.004179
319852788	54817.000000	2849	3541.810528	31981	3	0.462310	31888	5	0.466344	10562552	0.003907
319865986	52861.000000	2803	3497.726692	31867	5	0.623705	31834	5	0.640732	10546931	0.004602
319866045	52281.000000	2789	3522.134711	32136	5	0.411006	32339	4	0.380886	10531309	0.004516
319861137	54572.000000	2821	3538.562022	31868	5	0.642761	31919	3	0.359926	10515991	0.004456
319846543	53294.000000	2840	3510.145795	32098	5	0.250146	31952	3	0.433726	10500663	0.004343
319860102	53845.000000	2827	3555.830467	32083	6	0.236927	31855	3	0.275985	10485360	0.004442
319840733	53614.000000	2778	3508.318771	31909	5	0.310690	31952	4	0.433346	10469957	0.004168
319837840	54494.000000	2883	3592.075985	32027	6	0.449200	32124	6	0.446216	10454813	0.004150
319874517	54308.000000	2863	3484.749119	31877	7	0.292460	31901	7	0.500904	10439555	0.003870
319835100	53042.000000	2820	3525.770718	32038	2	0.238682	31982	7	0.358590	10424316	0.004173
319851635	54171.000000	2891	3569.931399	32028	2	0.233508	31910	6	0.444577	10409036	0.003353
npatches	nstrain	runtime	dt	init_x	init_y	init_y_blood	init_z	init_S	beta0	beta1	beta2	beta3	mean_beta	B	d	delta	delta_blood	b[0]	mut	m	CTL	c	g	epsilon	k	het	lambda	rho	omega	x_max	patch.dyna	DELTA	A	VA
10000	1	100.000000	0.000100	21900	9499	5000000	0.001000	10000000	6.576813	7.438529	10.275613	8.873594	7	8000000000.000000	0.010000	1.000000	1.000000	800000	0.000050	0.048000	0	0.500000	0.000000	25.000000	18.000000	0.500000	0.001000	0.001000	0.010000	31987	0	10.000000	7.000000	1.000000
sus	inf	inf_blood	z	x[0]	y[0][0]	z[0]	x[1]	y[1][0]	z[1]	S[0]	synchrony
219000000	94990000.000000	5000000	10.000000	21900	9499	0.001000	21900	9499	0.001000	10000000	0.000000
270361463	195607676.000000	10212015	3940.834452	27184	19385	0.394083	26563	19697	0.394083	11429091	0.000000
317980690	5357540.000000	281281	6324.976263	31756	538	0.632498	31901	534	0.632498	11827516	0.000000
319872189	22163.000000	1172	2538.031918	32115	3	0.729712	32048	0	0.120170	11816608	0.000000
319823360	108179.000000	5709	3920.653463	32087	13	0.352163	31902	13	0.361435	11799601	0.000000
319856427	51067.000000	2626	2487.004395	32061	3	0.336203	31872	2	0.123785	11782545	0.000000
319838857	45545.000000	2395	3702.882654	31826	3	0.301419	32122	2	0.358111	11765381	0.000000
319869097	59819.000000	3008	3535.810055	31921	3	0.280757	31992	1	0.218275	11748084	0.000000
319847585	53701.000000	2845	3183.623572	32135	0	0.165643	32128	8	0.329634	11730831	0.000000
319862947	50142.000000	2633	3272.067245	32069	4	0.351889	31608	7	0.281791	11713905	0.000000
319855642	52110.000000	2701	3413.034891	32104	4	0.264744	32075	2	0.350552	11696877	0.000000
319850565	54105.000000	2800	3352.853194	31787	5	0.206540	32024	10	0.164710	11679566	0.000000
319888658	52376.000000	2832	3313.040050	31969	1	0.162118	31826	7	0.254108	11662346	0.000000
319853214	51794.000000	2617	3342.322554	32017	5	0.474789	31819	3	0.344176	11645307	0.000000
319875902	52967.000000	2735	3349.712879	32061	9	0.318274	31934	4	0.503855	11628086	0.000000
319870351	52221.000000	2657	3306.966057	31970	7	0.392649	31931	8	0.501854	11611036	0.000000
319881700	53156.000000	2768	3355.592378	32010	6	0.175381	31814	7	0.239112	11594072	0.000000
319861437	51809.000000	2791	3279.139218	32150	10	0.277919	32196	5	0.236532	11577223	0.000000
319834062	51704.000000	2665	3318.855430	31971	1	0.315770	31654	6	0.160662	11560585	0.000000
319860607	52614.000000	2730	3385.791744	32059	8	0.378972	31674	3	0.270571	11543702	0.000000
319871596	54029.000000	2748	3391.642764	31893	4	0.195135	31992	3	0.455752	11526946	0.000000
319834216	53399.000000	2697	3275.597094	32071	2	0.284830	31991	6	0.608980	11510124	0.000000
319865883	50887.000000	2682	3287.872643	31950	6	0.371322	31961	3	0.324438	11492958	0.000000
319853967	52155.000000	2746	3405.546301	32041	8	0.198473	31922	3	0.344546	11476158	0.000000
319855188	53530.000000	2798	3346.646420	31988	4	0.249106	32041	8	0.516125	11459462	0.000000
319857940	52897.000000	2781	3276.763939	32069	5	0.433531	31696	8	0.306113	11442808	0.000000
319846810	51758.000000	2655	3352.341390	31819	4	0.450025	31962	3	0.287165	11425974	0.000000
319838018	52192.000000	2630	3282.184985	31806	8	0.222538	32106	9	0.441727	11409327	0.000000
319863087	51753.000000	2659	3314.166617	31879	3	0.163011	31798	3	0.289914	11392498	0.000000
319882034	52470.000000	2669	3376.418835	31792	5	0.349813	32099	2	0.223393	11375652	0.000000
319855221	53758.000000	2746	3355.202117	32108	7	0.244794	31896	5	0.253538	11359112	0.000000
319866894	52650.000000	2762	3313.177842	32012	8	0.262213	32102	5	0.353005	11342552	0.000000
319865691	51529.000000	2602	3341.537377	32096	7	0.521208	31992	4	0.174097	11326147	0.000000
319865812	52961.000000	2793	3359.353385	31776	8	0.230275	31686	4	0.347012	11309525	0.000000
319860734	51971.000000	2753	3351.344451	31881	6	0.464707	31956	10	0.358868	11292772	0.000000
319859012	52638.000000	2782	3337.032194	32020	2	0.298936	32009	3	0.382097	11276337	0.000000
319855957	54448.000000	2774	3364.619816	31973	2	0.516282	32063	6	0.230991	11259887	0.000000
319858181	53515.000000	2790	3279.060065	31842	3	0.324907	31767	3	0.407665	11243234	0.000000
319848914	52291.000000	2726	3333.359565	32022	3	0.182793	32048	8	0.393067	11226623	0.000000
319871568	53039.000000	2698	3334.894076	31881	7	0.410208	31943	6	0.461783	11210091	0.000000
319856360	51491.000000	2684	3293.818496	32004	5	0.336161	31899	2	0.327424	11193639	-1.#IND00
319849690	52797.000000	2683	3411.715677	32036	3	0.486238	32017	6	0.101861	11177375	-1.#IND00
319828345	52505.000000	2711	3334.892648	31980	3	0.220521	31910	9	0.191686	11161106	0.042762
319865824	52527.000000	2722	3338.931385	31957	5	0.139335	32089	7	0.101179	11144740	0.025291
319859073	53448.000000	2773	3337.543129	31869	5	0.264515	32050	8	0.195090	11128394	0.027158
319869870	52093.000000	2669	3312.514076	32207	5	0.220039	31750	11	0.384943	11112217	0.022110
319844540	52253.000000	2796	3362.181037	31912	8	0.419663	31965	5	0.315833	11095940	0.023173
319849507	53215.000000	2664	3319.102335	32157	6	0.364353	32018	3	0.473511	11079551	0.018012
319869785	52945.000000	2778	3302.066459	32328	4	0.411874	31826	5	0.354845	11063107	0.015921
319868018	51896.000000	2665	3352.308907	32133	5	0.254946	32137	3	0.336631	11046844	0.012120
319860227	52660.000000	2706	3384.282345	32183	2	0.098646	31861	6	0.285942	11030535	0.012208
319873931	52825.000000	2719	3299.216272	32258	4	0.206548	31893	5	0.256555	11014353	0.009801
319875080	51950.000000	2752	3329.168300	32076	3	0.324662	32156	5	0.236537	10998248	0.009027
319849009	52480.000000	2716	3339.903651	31806	3	0.163746	31975	8	0.306045	10981983	0.007561
319875976	52248.000000	2796	3304.146740	31956	10	0.155106	32052	8	0.308783	10965696	0.006719
319867402	51911.000000	2690	3365.684702	31872	7	0.479291	32188	8	0.468056	10949755	0.007302
319850262	53401.000000	2764	3366.453945	31868	6	0.357247	31926	3	0.333581	10933743	0.008143
319849650	51062.000000	2547	3304.089102	31930	3	0.440235	31979	3	0.503795	10917844	0.006924
319845942	52731.000000	2713	3378.136586	31831	1	0.254260	32059	4	0.428777	10901673	0.005268
319864339	53277.000000	2817	3341.683742	31926	8	0.470215	31839	4	0.559010	10885863	0.003641
319870325	51974.000000	2645	3362.529238	32040	3	0.308285	31857	2	0.653935	10869735	0.003575
319854280	53203.000000	2763	3344.380996	32028	13	0.296100	32012	6	0.362858	10853965	0.003441
319828468	51673.000000	2626	3299.219197	31985	3	0.141981	32005	3	0.514333	10838191	0.004245
319866846	51766.000000	2745	3306.800033	32010	7	0.451368	31836	5	0.586277	10822157	0.004044
319839141	52489.000000	2697	3371.796840	32049	2	0.463102	32014	6	0.489283	10806073	0.004651
319869679	52794.000000	2723	3324.191359	32018	2	0.108026	31863	1	0.297028	10790326	0.004191
319867974	53116.000000	2751	3330.105526	32071	3	0.386945	32091	9	0.327389	10774437	0.003681
319844831	51976.000000	2574	3315.132499	31858	4	0.233528	32030	4	0.412135	10758794	0.003967
319883598	52074.000000	2671	3353.267564	32053	6	0.509310	31783	3	0.249065	10742867	0.002967
319866311	53454.000000	2869	3358.303095	32101	4	0.231502	32016	11	0.231862	10727011	0.002710
319858493	52691.000000	2805	3309.595499	32000	3	0.235339	31880	5	0.430044	10711278	0.002600
319850361	52209.000000	2688	3357.433335	31933	3	0.186077	31836	5	0.383042	10695461	0.002607
319846672	52365.000000	2732	3332.708787	32143	12	0.336276	31902	1	0.358285	10679822	0.003258
319876825	53428.000000	2734	3415.460673	32007	8	0.518456	32128	9	0.368737	10663926	0.002799
319829870	53542.000000	2741	3302.083654	32038	6	0.306542	31938	8	0.142585	10648184	0.002699
319846759	51655.000000	2624	3289.712200	31890	4	0.381247	32089	5	0.278873	10632639	0.003439
319863433	52288.000000	2732	3369.522143	31787	1	0.124002	32130	3	0.309533	10617119	0.004349
319894702	52010.000000	2649	3374.531277	32061	8	0.316101	31936	7	0.247270	10601531	0.003901
319861346	53555.000000	2769	3324.659237	31872	4	0.394224	31861	12	0.430888	10585919	0.005329
319844291	51506.000000	2711	3322.737594	31909	1	0.265537	32072	3	0.447707	10570148	0.005780
319862254	52242.000000	2717	3347.662333	31866	7	0.436554	31738	10	0.295523	10554891	0.004942
319865990	52867.000000	2698	3378.549965	32075	5	0.225030	31970	3	0.199456	10539434	0.004667
319846102	52398.000000	2708	3351.436063	31998	4	0.297108	32090	5	0.449834	10523985	0.004891
319861676	52611.000000	2736	3332.375655	31750	1	0.090746	32106	6	0.397087	10508587	0.005018
319871042	52594.000000	2764	3326.029198	31928	5	0.355711	31968	7	0.335943	10493151	0.004941
319872678	53123.000000	2785	3371.901502	32018	2	0.183135	32027	5	0.365400	10477856	0.005084
319840181	52725.000000	2699	3298.937184	32079	4	0.450081	32153	2	0.451033	10462492	0.004882
319847453	51722.000000	2639	3285.666771	31947	9	0.295383	31941	6	0.321478	10447253	0.004702
319841345	50937.000000	2679	3366.162163	31953	4	0.269269	32028	6	0.352333	10431962	0.004785
319855933	53643.000000	2744	3422.455117	31880	5	0.172951	31959	8	0.304421	10416593	0.004635
319848275	53747.000000	2910	3319.566334	31998	8	0.389289	31873	2	0.301585	10401461	0.004935
319847074	51977.000000	2685	3286.949418	32155	6	0.431205	31993	9	0.382096	10386394	0.004371
319865305	52097.000000	2756	3375.057133	32238	5	0.432911	32073	1	0.442321	10371191	0.004006
319861214	53283.000000	2767	3359.302637	32038	4	0.295703	31870	1	0.132415	10355944	0.004011
319869650	52237.000000	2743	3280.375143	32138	6	0.143495	31772	8	0.336718	10340685	0.004121
319872186	50867.000000	2592	3300.965231	31929	2	0.331852	32046	7	0.422282	10325540	0.004000
319860988	52839.000000	2784	3405.717488	32063	10	0.276168	32003	6	0.328909	10310440	0.003866
319857141	52682.000000	2671	3369.515620	31993	6	0.327712	32021	1	0.317639	10295508	0.003764
319843347	54275.000000	2751	3346.935924	31938	8	0.341587	32108	6	0.322221	10280426	0.003754
319847890	52461.000000	2770	3330.897502	32124	4	0.423352	31890	3	0.262286	10265334	0.003433
npatches	nstrain	runtime	dt	init_x	init_y	init_y_blood	init_z	init_S	beta0	beta1	beta2	beta3	mean_beta	B	d	delta	delta_blood	b[0]	mut	m	CTL	c	g	epsilon	k	het	lambda	rho	omega	x_max	patch.dyna	DELTA	A	VA
10000	1	100.000000	0.000100	21900	9499	5000000	0.001000	10000000	8.012862	5.818685	6.643721	10.443258	7	8000000000.000000	0.010000	1.000000	1.000000	800000	0.000050	0.048000	0	0.500000	0.000000	25.000000	19.000000	0.500000	0.001000	0.001000	0.010000	31987	0	10.000000	7.000000	1.000000
sus	inf	inf_blood	z	x[0]	y[0][0]	z[0]	x[1]	y[1][0]	z[1]	S[0]	synchrony
219000000	94990000.000000	5000000	10.000000	21900	9499	0.001000	21900	9499	0.001000	10000000	0.000000
276363828	166703148.000000	8709436	3940.834452	26731	17284	0.394083	28311	16044	0.394083	11349585	0.000000
318813825	2959998.000000	156086	6324.976263	31744	311	0.632498	31989	292	0.632498	11661584	0.000000
319873099	29480.000000	1488	1352.907789	31863	1	0.068671	31931	5	0.108556	11647660	0.000000
319857182	79694.000000	4115	4207.397636	31992	5	0.395911	32025	14	0.412970	11630752	0.000000
319848111	64053.000000	3410	2757.919725	32102	9	0.362705	32192	6	0.167010	11613451	0.000000
319845542	43485.000000	2273	2843.934140	32104	4	0.201317	32234	5	0.204635	11596483	0.000000
319862895	49590.000000	2647	3399.637442	31682	0	0.167220	31858	5	0.504659	11579432	0.000000
319853156	54568.000000	2829	3185.071248	32165	5	0.275940	31841	1	0.293183	11562494	0.000000
319859325	51685.000000	2705	3069.559362	32040	1	0.250182	32042	6	0.427957	11545287	0.000000
319859637	49833.000000	2586	3139.445214	31837	5	0.367753	32040	1	0.516379	11528339	0.000000
319877198	51008.000000	2624	3169.890319	31891	3	0.289683	31936	9	0.330369	11511398	0.000000
319849738	51818.000000	2749	3129.138430	31935	12	0.399036	32004	5	0.338662	11494505	0.000000
319863084	50259.000000	2628	3107.368890	32024	8	0.428153	31850	2	0.258526	11477522	0.000000
319856884	51259.000000	2702	3150.027081	32078	6	0.233202	32028	9	0.247682	11460661	0.000000
319868557	51516.000000	2699	3166.725911	31922	3	0.401219	31815	3	0.450077	11443840	0.000000
319855673	51850.000000	2648	3110.798506	31971	8	0.360142	32179	5	0.230570	11427191	0.000000
319877425	50593.000000	2533	3063.510520	32094	5	0.365748	31915	5	0.210111	11410396	0.000000
319859737	51175.000000	2630	3186.421736	31801	3	0.540256	31943	4	0.400367	11393827	0.000000
319863383	52169.000000	2729	3188.904835	31985	4	0.168171	31823	6	0.308450	11377236	0.000000
319865469	51090.000000	2696	3124.563321	31944	4	0.303580	31955	5	0.252759	11360652	0.000000
319833593	51743.000000	2629	3197.782125	31804	8	0.213678	31803	4	0.112739	11343912	0.000000
319845942	51368.000000	2751	3118.764304	32033	5	0.361976	32100	4	0.373107	11327150	0.000000
319884561	49893.000000	2629	3154.235382	31912	6	0.428896	32297	0	0.161791	11310589	0.000000
319832844	51564.000000	2658	3169.458176	32168	4	0.219324	31908	2	0.205287	11293818	0.000000
319855976	51666.000000	2683	3132.812762	31984	8	0.221978	32041	3	0.254226	11277191	0.000000
319827281	51147.000000	2611	3129.518035	32008	4	0.330738	31802	6	0.485620	11260631	0.000000
319844895	51446.000000	2656	3152.013512	31808	11	0.594077	31870	8	0.121386	11243764	0.000000
319872301	51098.000000	2661	3097.527566	32110	5	0.328193	32142	7	0.467100	11227213	0.000000
319870758	50680.000000	2631	3191.982270	32115	2	0.519099	32134	7	0.314548	11210704	0.000000
319875177	52542.000000	2875	3206.002758	32058	5	0.515227	31865	4	0.562653	11194506	0.000000
319846724	51555.000000	2738	3103.271572	32037	3	0.399540	31936	7	0.414827	11178058	0.000000
319848384	51242.000000	2604	3194.914114	31855	7	0.399972	31990	6	0.184330	11161591	0.000000
319850690	52558.000000	2802	3171.509157	32073	3	0.354649	32142	6	0.220397	11145348	0.000000
319866412	51458.000000	2604	3130.871533	31971	8	0.400029	32105	2	0.400077	11128878	0.000000
319861322	51090.000000	2670	3136.850635	32013	9	0.212708	32021	2	0.236211	11112513	0.000000
319860923	50915.000000	2669	3133.084746	32267	5	0.289938	31981	3	0.192498	11096395	0.000000
319874848	50906.000000	2587	3144.205891	31858	5	0.213018	32039	1	0.137882	11080068	0.000000
319837930	51450.000000	2660	3163.020005	31974	3	0.108053	32055	6	0.291722	11063874	0.000000
319863211	51732.000000	2622	3135.586540	32181	1	0.377004	32086	5	0.215688	11047931	0.000000
319870305	50778.000000	2634	3136.648666	32112	3	0.333470	32001	5	0.236646	11031828	-1.#IND00
319861400	51560.000000	2715	3204.419684	31920	6	0.266867	32003	2	0.276093	11015716	-1.#IND00
319850501	51456.000000	2642	3116.482419	32031	7	0.482274	32109	5	0.274445	10999594	-0.006414
[truncated: 160 more rows]
