# Supplementary material for: Large Variations in HIV-1 Viral Load Explained by Shifting-Mosaic Metapopulation Dynamics
Source: PLoS Biol. 2016 Oct 5;14(10):e1002567. doi: 10.1371/journal.pbio.1002567 (PMC5051940; doi:10.1371/journal.pbio.1002567)
Supplement: S1 Data — Each file gives the output from the simulations indicated by the filename: low migration (ms1, db432); high migration (ms1, db1); very high migration (ms10, db1); number of patches (np); reservoir (storage); no reservoir (nostorage); CTL immigration model (CTLimmig); CTL proliferation model (CTLprolif); β¯ (beta1, beta2, …). Within each file, there are 21 simulations for (k = 0,1,..,20), and data is output each day. For measures of synchrony, the final entry should be used. See Methods and S1 Simulation Code for further details. (ZIP) [file pbio.1002567.s002.zip › S1_Data/ms10_np10000_storage_noPD_CTLimmig_db1_beta8.tsv]

npatches	nstrain	runtime	dt	init_x	init_y	init_y_blood	init_z	init_S	beta0	beta1	beta2	beta3	mean_beta	B	d	delta	delta_blood	b[0]	mut	m	CTL	c	g	epsilon	k	het	lambda	rho	omega	x_max	patch.dyna	DELTA	A	VA
10000	1	100.000000	0.000100	21900	9499	5000000	0.001000	10000000	11.579551	10.482977	9.437260	6.405442	8	8000000000.000000	0.010000	1.000000	1.000000	800000	0.000050	0.048000	0	0.500000	0.000000	25.000000	0.000000	0.500000	0.001000	0.001000	0.010000	31987	0	10.000000	7.000000	1.000000
sus	inf	inf_blood	z	x[0]	y[0][0]	z[0]	x[1]	y[1][0]	z[1]	S[0]	synchrony
219000000	94990000.000000	5000000	10.000000	21900	9499	0.001000	21900	9499	0.001000	10000000	0.000000
99169827	2414128851.000000	125155269	3940.834452	7079	244779	0.394083	7632	243454	0.394083	13513352	0.000000
60622176	4631600894.000000	240547284	6324.976263	4140	464419	0.632498	4440	464008	0.632498	19657459	0.000000
51125462	5697093269.000000	296010872	7771.013291	3418	570908	0.777101	3815	571704	0.777101	26249793	0.000000
47854918	6164804897.000000	320385927	8648.068121	3226	618939	0.864807	3499	616749	0.864807	32979652	0.000000
46573577	6365151065.000000	330807095	9180.022116	3085	637516	0.918002	3407	638840	0.918002	39751049	0.000000
46060639	6450020583.000000	335239228	9502.664490	3046	646946	0.950266	3396	646365	0.950266	46527260	0.000000
45836994	6486063949.000000	337085332	9698.354536	3083	649958	0.969835	3432	647425	0.969835	53304083	0.000000
45745304	6501092043.000000	337915565	9817.045065	3137	650488	0.981705	3342	651396	0.981705	60073014	0.000000
45701373	6507580820.000000	338254657	9889.033609	3119	651930	0.988903	3335	651368	0.988903	66834486	0.000000
45690874	6510284637.000000	338374136	9932.696323	3033	652708	0.993270	3340	652365	0.993270	73587707	0.000000
45678550	6511430503.000000	338421659	9959.178767	3061	652822	0.995918	3449	651631	0.995918	80325202	0.000000
45697136	6511803656.000000	338461434	9975.240980	3066	652731	0.997524	3391	651618	0.997524	87057659	0.000000
45671286	6512021379.000000	338460476	9984.983083	3044	652738	0.998498	3364	651956	0.998498	93775592	0.000000
45674451	6512220978.000000	338460553	9990.891893	3056	652433	0.999089	3338	651024	0.999089	100486198	0.000000
45679875	6512229410.000000	338452182	9994.475723	3002	651897	0.999448	3391	653457	0.999448	107188531	0.000000
45673515	6512227454.000000	338480005	9996.649399	3055	651741	0.999665	3340	650934	0.999665	113885035	0.000000
45674052	6512251448.000000	338467602	9997.967783	3074	653552	0.999797	3380	653741	0.999797	120570759	0.000000
45680986	6512275019.000000	338480705	9998.767413	3069	652195	0.999877	3388	652392	0.999877	127247268	0.000000
45683426	6512330983.000000	338486521	9999.252408	3035	652762	0.999925	3373	652247	0.999925	133907093	0.000000
45683451	6512285891.000000	338489306	9999.546568	3112	651963	0.999955	3348	653160	0.999955	140558489	0.000000
45674891	6512262671.000000	338485324	9999.724983	3122	651388	0.999972	3320	652301	0.999972	147202841	0.000000
45683912	6512334298.000000	338442884	9999.833196	3055	653179	0.999983	3338	651730	0.999983	153835858	0.000000
45680599	6512247690.000000	338459203	9999.898829	3057	653369	0.999990	3355	652025	0.999990	160457291	0.000000
45674292	6512290270.000000	338474396	9999.938638	3002	652554	0.999994	3365	652128	0.999994	167070110	0.000000
45673992	6512401934.000000	338479001	9999.962782	3048	653107	0.999996	3376	653617	0.999996	173674770	0.000000
45679957	6512344609.000000	338479073	9999.977427	3121	652256	0.999998	3326	653453	0.999998	180270373	0.000000
45677968	6512268148.000000	338486012	9999.986309	3111	651548	0.999999	3383	653251	0.999999	186854459	0.000000
45683972	6512190960.000000	338508857	9999.991696	3092	653299	0.999999	3293	651612	0.999999	193427675	0.000000
45682717	6512301221.000000	338478912	9999.994963	3073	652420	0.999999	3246	652821	0.999999	199992729	0.000000
45676071	6512312999.000000	338512022	9999.996945	3039	653471	1.000000	3302	652446	1.000000	206544505	0.000000
45684443	6512333576.000000	338462514	9999.998147	3013	652117	1.000000	3436	651048	1.000000	213087999	0.000000
45675438	6512306823.000000	338496146	9999.998876	3076	654491	1.000000	3368	652127	1.000000	219620247	0.000000
45675670	6512342732.000000	338479209	9999.999318	3117	652275	1.000000	3346	652968	1.000000	226146947	0.000000
45679337	6512294767.000000	338484860	9999.999587	3095	652627	1.000000	3329	651315	1.000000	232659588	0.000000
45689038	6512237687.000000	338496606	9999.999749	3050	652361	1.000000	3374	652220	1.000000	239164210	0.000000
45675065	6512322266.000000	338485557	9999.999848	3108	653546	1.000000	3304	652758	1.000000	245656584	0.000000
45672448	6512322117.000000	338479405	9999.999908	3090	652414	1.000000	3394	652790	1.000000	252138411	0.000000
45677229	6512360942.000000	338451528	9999.999944	3061	653675	1.000000	3331	652083	1.000000	258611603	0.000000
45674899	6512299255.000000	338482922	9999.999966	2997	653158	1.000000	3359	650800	1.000000	265074186	0.000000
45674369	6512358205.000000	338457621	9999.999979	3050	652488	1.000000	3303	653383	1.000000	271528179	-1.#IND00
45674652	6512312273.000000	338511285	9999.999988	3037	652135	1.000000	3343	652105	1.000000	277964321	-0.033600
45679697	6512331262.000000	338496249	9999.999992	3028	652172	1.000000	3319	653376	1.000000	284396130	-0.019320
45680548	6512236955.000000	338472415	9999.999995	3081	652874	1.000000	3366	651734	1.000000	290826146	-0.025575
45674314	6512174386.000000	338481488	9999.999997	3027	653529	1.000000	3337	653127	1.000000	297240065	-0.002560
45684635	6512214733.000000	338472423	9999.999998	3045	651590	1.000000	3365	653320	1.000000	303647353	-0.008688
45677200	6512255951.000000	338494383	9999.999999	3078	652515	1.000000	3326	653182	1.000000	310048926	-0.004126
45678353	6512137234.000000	338502599	9999.999999	3004	653048	1.000000	3380	652393	1.000000	316430042	-0.000115
45685596	6512249284.000000	338468405	10000.000000	2990	652245	1.000000	3338	651832	1.000000	322810328	-0.000054
45679163	6512316366.000000	338459528	10000.000000	3060	653324	1.000000	3363	652093	1.000000	329179266	-0.002506
45685267	6512309818.000000	338471796	10000.000000	3018	653380	1.000000	3341	652370	1.000000	335540253	-0.003345
45680957	6512296035.000000	338478301	10000.000000	3074	652436	1.000000	3330	651896	1.000000	341890862	-0.001465
45682337	6512286061.000000	338439905	10000.000000	3000	652524	1.000000	3326	652708	1.000000	348233225	0.000491
45675903	6512271588.000000	338475759	10000.000000	3029	652259	1.000000	3328	653605	1.000000	354567149	-0.000607
45680759	6512265761.000000	338472387	10000.000000	3044	652295	1.000000	3360	653425	1.000000	360890423	-0.000886
45676007	6512281607.000000	338483738	10000.000000	3100	651090	1.000000	3385	653493	1.000000	367201029	-0.000898
45670117	6512302913.000000	338488450	10000.000000	3068	652956	1.000000	3314	651910	1.000000	373502863	0.001042
45673038	6512322163.000000	338478641	10000.000000	3011	653175	1.000000	3350	653942	1.000000	379798809	-0.001843
45674819	6512244056.000000	338487735	10000.000000	3061	654201	1.000000	3351	653439	1.000000	386084036	-0.002190
45683778	6512213657.000000	338478902	10000.000000	3095	653926	1.000000	3356	653300	1.000000	392354967	-0.001913
45675835	6512326580.000000	338485344	10000.000000	3073	652222	1.000000	3350	651606	1.000000	398624233	-0.000922
45678925	6512298612.000000	338476947	10000.000000	3095	652512	1.000000	3365	651684	1.000000	404878043	-0.000917
45683940	6512269811.000000	338468750	10000.000000	2973	652570	1.000000	3327	652899	1.000000	411125473	-0.000170
45680216	6512201360.000000	338456022	10000.000000	3072	652599	1.000000	3374	651220	1.000000	417358118	-0.000725
45674316	6512203795.000000	338448614	10000.000000	3064	652300	1.000000	3416	651910	1.000000	423581011	-0.000734
45677687	6512195274.000000	338491772	10000.000000	3077	653085	1.000000	3360	650833	1.000000	429798297	-0.001487
45680543	6512166885.000000	338474799	10000.000000	3074	653543	1.000000	3384	652494	1.000000	436010826	-0.001608
45684188	6512215856.000000	338478753	10000.000000	3063	652448	1.000000	3334	652371	1.000000	442207078	-0.001430
45683443	6512258714.000000	338490206	10000.000000	3038	652810	1.000000	3390	651121	1.000000	448396149	-0.002076
45675599	6512360628.000000	338449784	10000.000000	3085	651682	1.000000	3358	653195	1.000000	454577079	-0.001210
45673596	6512391404.000000	338517835	10000.000000	3087	651815	1.000000	3331	652383	1.000000	460749029	-0.000855
45678797	6512298269.000000	338474577	10000.000000	3017	652974	1.000000	3350	653778	1.000000	466911919	-0.000747
45670346	6512295006.000000	338480026	10000.000000	3067	651861	1.000000	3298	651723	1.000000	473068112	-0.000720
45674702	6512389879.000000	338457969	10000.000000	3018	652975	1.000000	3281	654289	1.000000	479205680	-0.000155
45681591	6512265980.000000	338524035	10000.000000	3030	652925	1.000000	3352	652597	1.000000	485342208	-0.000111
45666555	6512244227.000000	338469417	10000.000000	3079	652486	1.000000	3329	651507	1.000000	491465694	-0.000346
45681090	6512104871.000000	338503248	10000.000000	3095	651352	1.000000	3336	652417	1.000000	497582498	-0.000652
45677843	6512266937.000000	338473552	10000.000000	3101	653521	1.000000	3425	650711	1.000000	503688597	-0.000928
45686606	6512256773.000000	338469793	10000.000000	3110	652411	1.000000	3287	653323	1.000000	509785556	-0.000911
45686545	6512086683.000000	338483005	10000.000000	3000	652683	1.000000	3339	651720	1.000000	515874190	-0.000111
45669738	6512231759.000000	338459479	10000.000000	3077	652573	1.000000	3360	652683	1.000000	521956222	-0.000357
45677832	6512297703.000000	338485437	10000.000000	3096	653876	1.000000	3302	652629	1.000000	528026892	-0.000439
45678618	6512235334.000000	338486446	10000.000000	3116	653157	1.000000	3329	652893	1.000000	534088190	-0.000407
45675877	6512227702.000000	338457791	10000.000000	3067	653440	1.000000	3360	652336	1.000000	540143449	-0.000818
45671238	6512224347.000000	338490458	10000.000000	3098	651850	1.000000	3420	654045	1.000000	546184743	-0.000932
45673657	6512319374.000000	338455754	10000.000000	3070	652087	1.000000	3270	652870	1.000000	552220946	-0.001111
45675455	6512242516.000000	338446997	10000.000000	3072	653291	1.000000	3400	653711	1.000000	558243456	-0.000932
45674631	6512319151.000000	338491778	10000.000000	3038	652868	1.000000	3328	653124	1.000000	564260116	-0.000970
45676104	6512346570.000000	338457321	10000.000000	3037	651842	1.000000	3292	652115	1.000000	570265896	-0.000900
45672914	6512300186.000000	338473900	10000.000000	3053	653701	1.000000	3409	651846	1.000000	576263717	-0.001303
45683570	6512211550.000000	338492506	10000.000000	3057	653955	1.000000	3359	652957	1.000000	582254202	-0.000904
45684319	6512211225.000000	338485848	10000.000000	3110	652381	1.000000	3339	652791	1.000000	588235671	-0.001334
45679881	6512272345.000000	338446790	10000.000000	3034	652056	1.000000	3326	652617	1.000000	594206065	-0.001132
45672550	6512322779.000000	338463371	10000.000000	3025	653614	1.000000	3316	652122	1.000000	600167595	-0.001004
45669128	6512406406.000000	338492769	10000.000000	3083	653066	1.000000	3368	652438	1.000000	606123668	-0.000886
45679743	6512255884.000000	338490989	10000.000000	2968	652517	1.000000	3318	653524	1.000000	612068244	-0.000368
45683085	6512198364.000000	338466763	10000.000000	3088	652583	1.000000	3355	652224	1.000000	618004389	-0.000387
45674686	6512218034.000000	338460151	10000.000000	3027	653236	1.000000	3394	651576	1.000000	623929503	-0.000076
45667048	6512167522.000000	338471734	10000.000000	3032	652923	1.000000	3336	652868	1.000000	629844308	-0.000398
45668475	6512149182.000000	338463566	10000.000000	3034	654138	1.000000	3390	652507	1.000000	635752329	-0.000676
npatches	nstrain	runtime	dt	init_x	init_y	init_y_blood	init_z	init_S	beta0	beta1	beta2	beta3	mean_beta	B	d	delta	delta_blood	b[0]	mut	m	CTL	c	g	epsilon	k	het	lambda	rho	omega	x_max	patch.dyna	DELTA	A	VA
10000	1	100.000000	0.000100	21900	9499	5000000	0.001000	10000000	4.420067	9.955235	11.774182	5.356382	8	8000000000.000000	0.010000	1.000000	1.000000	800000	0.000050	0.048000	0	0.500000	0.000000	25.000000	1.000000	0.500000	0.001000	0.001000	0.010000	31987	0	10.000000	7.000000	1.000000
sus	inf	inf_blood	z	x[0]	y[0][0]	z[0]	x[1]	y[1][0]	z[1]	S[0]	synchrony
219000000	94990000.000000	5000000	10.000000	21900	9499	0.001000	21900	9499	0.001000	10000000	0.000000
107178842	2140000216.000000	110983503	3940.834452	15023	209909	0.394083	8694	215838	0.394083	13429379	0.000000
77852255	3338513699.000000	173465282	6324.976263	11297	330482	0.632498	6138	335059	0.632498	19244593	0.000000
76705804	3399574466.000000	176704662	7771.013291	11260	336524	0.777101	6077	342102	0.777101	25300165	0.000000
79736149	3225225545.000000	167635943	8648.068121	11605	319862	0.864807	6480	324022	0.864807	31298229	0.000000
82611251	3073960197.000000	159782587	9180.022116	11957	303361	0.918002	6547	309164	0.918002	37214568	0.000000
84596012	2975278827.000000	154653621	9502.664490	12238	294040	0.950266	6844	299000	0.950266	43058451	0.000000
85860029	2915294747.000000	151550267	9698.354536	12344	288635	0.969835	6977	292698	0.969835	48855555	0.000000
86615654	2879446645.000000	149658314	9817.045065	12472	284429	0.981705	6862	289648	0.981705	54615748	0.000000
87095346	2857990931.000000	148549036	9889.033609	12341	282073	0.988903	6998	287367	0.988903	60355160	0.000000
87367564	2845146013.000000	147869988	9932.696323	12585	281204	0.993270	6871	286398	0.993270	66077383	0.000000
87549882	2837451718.000000	147481652	9959.178767	12707	280657	0.995918	7023	285771	0.995918	71785945	0.000000
87635404	2832834042.000000	147248338	9975.240980	12385	279969	0.997524	7047	285383	0.997524	77483691	0.000000
87701108	2829929801.000000	147111426	9984.983083	12406	278116	0.998498	7009	284440	0.998498	83172088	0.000000
87757677	2828204376.000000	147007402	9990.891893	12496	279945	0.999089	7046	283778	0.999089	88846712	0.000000
87773103	2827199136.000000	146951078	9994.475723	12453	280369	0.999448	7012	284504	0.999448	94512958	0.000000
87780728	2826661789.000000	146926157	9996.649399	12586	278647	0.999665	7026	284576	0.999665	100170104	0.000000
87788207	2826273265.000000	146882988	9997.967783	12617	278738	0.999797	7083	284122	0.999797	105823026	0.000000
87801687	2825964587.000000	146876043	9998.767413	12677	279150	0.999877	7052	284505	0.999877	111457602	0.000000
87809163	2825894790.000000	146852653	9999.252408	12662	279981	0.999925	7008	284497	0.999925	117089022	0.000000
87812342	2825803160.000000	146868500	9999.546568	12619	279283	0.999955	6986	284906	0.999955	122715864	0.000000
87810769	2825710747.000000	146881988	9999.724983	12585	279071	0.999972	7184	283345	0.999972	128332210	0.000000
87800629	2825711760.000000	146847161	9999.833196	12542	279475	0.999983	7058	284142	0.999983	133941647	0.000000
87809374	2825687330.000000	146868467	9999.898829	12535	278283	0.999990	7000	284670	0.999990	139541296	0.000000
87790640	2825643713.000000	146871018	9999.938638	12607	278189	0.999994	7166	283410	0.999994	145128443	0.000000
87807371	2825659546.000000	146880268	9999.962782	12446	278911	0.999996	7003	284433	0.999996	150712821	0.000000
87803017	2825728860.000000	146847437	9999.977427	12625	280026	0.999998	7057	284961	0.999998	156288308	0.000000
87811607	2825656514.000000	146850542	9999.986309	12634	279688	0.999999	7042	283607	0.999999	161859823	0.000000
87805677	2825624380.000000	146872548	9999.991696	12520	279204	0.999999	7005	285262	0.999999	167414450	0.000000
87805479	2825584827.000000	146874419	9999.994963	12606	280113	0.999999	6926	283972	0.999999	172962085	0.000000
87804704	2825614822.000000	146857189	9999.996945	12694	278156	1.000000	7026	283966	1.000000	178498358	0.000000
87808132	2825605689.000000	146855064	9999.998147	12664	278270	1.000000	7054	283521	1.000000	184029849	0.000000
87809330	2825662848.000000	146858704	9999.998876	12552	278894	1.000000	6970	284592	1.000000	189554145	0.000000
87801129	2825612765.000000	146869049	9999.999318	12498	278829	1.000000	6933	285417	1.000000	195067563	0.000000
87805782	2825619509.000000	146872702	9999.999587	12686	278598	1.000000	6966	284539	1.000000	200576823	0.000000
87808039	2825695422.000000	146859383	9999.999749	12467	278819	1.000000	7069	284212	1.000000	206076861	0.000000
87808048	2825630891.000000	146860344	9999.999848	12677	279034	1.000000	7032	284048	1.000000	211562524	0.000000
87815783	2825659927.000000	146886649	9999.999908	12608	278592	1.000000	7127	284143	1.000000	217043630	0.000000
87813754	2825645601.000000	146868227	9999.999944	12564	277952	1.000000	7063	283885	1.000000	222523569	0.000000
87801484	2825752964.000000	146853527	9999.999966	12442	279170	1.000000	7100	283789	1.000000	227993612	0.000000
87804718	2825736733.000000	146872614	9999.999979	12666	278599	1.000000	7083	284160	1.000000	233451991	-1.#IND00
87809150	2825705207.000000	146882260	9999.999988	12436	279568	1.000000	7021	285077	1.000000	238898139	0.011200
87803831	2825590561.000000	146885352	9999.999992	12631	278610	1.000000	7043	284353	1.000000	244340431	0.006987
87808929	2825697622.000000	146826032	9999.999995	12594	278507	1.000000	7051	283098	1.000000	249771398	0.006279
87804841	2825694413.000000	146864603	9999.999997	12639	278561	1.000000	7087	283772	1.000000	255199261	0.005651
87806493	2825621938.000000	146872986	9999.999998	12689	278627	1.000000	6971	283726	1.000000	260613332	0.000729
87793709	2825697931.000000	146869831	9999.999999	12514	278871	1.000000	7082	283275	1.000000	266019681	-0.000900
87815361	2825658243.000000	146864623	9999.999999	12610	279684	1.000000	7088	284836	1.000000	271416531	-0.001616
87803060	2825591668.000000	146860972	10000.000000	12623	278520	1.000000	7061	283005	1.000000	276807441	-0.005204
87792115	2825702780.000000	146868172	10000.000000	12523	279785	1.000000	6995	284045	1.000000	282190432	-0.002883
87798286	2825738671.000000	146881986	10000.000000	12455	278148	1.000000	7042	285314	1.000000	287568108	-0.005341
87806680	2825733508.000000	146872590	10000.000000	12644	279137	1.000000	6984	285015	1.000000	292934243	-0.009901
87797959	2825677715.000000	146874700	10000.000000	12681	278565	1.000000	7055	284145	1.000000	298294146	-0.008995
87799371	2825644657.000000	146859505	10000.000000	12521	278993	1.000000	6982	284667	1.000000	303646710	-0.006739
87810412	2825613648.000000	146862529	10000.000000	12669	278639	1.000000	7073	283410	1.000000	308991965	-0.006447
87807193	2825612940.000000	146846682	10000.000000	12556	279217	1.000000	7111	283611	1.000000	314330046	-0.006402
87817278	2825699096.000000	146857446	10000.000000	12681	279170	1.000000	7076	284433	1.000000	319659105	-0.007068
87799115	2825797673.000000	146839622	10000.000000	12552	278348	1.000000	7001	282965	1.000000	324985540	-0.006126
87806943	2825730467.000000	146875212	10000.000000	12610	280431	1.000000	7055	284855	1.000000	330299108	-0.005461
87802184	2825744736.000000	146877473	10000.000000	12519	278589	1.000000	7008	283728	1.000000	335602001	-0.005382
87804999	2825707856.000000	146845680	10000.000000	12528	280621	1.000000	7069	284365	1.000000	340898900	-0.004653
87802372	2825649249.000000	146878101	10000.000000	12504	279054	1.000000	6993	284157	1.000000	346187602	-0.004089
87796252	2825716067.000000	146869274	10000.000000	12441	279157	1.000000	7145	283681	1.000000	351470853	-0.003052
87799382	2825724396.000000	146872200	10000.000000	12530	279064	1.000000	7014	283735	1.000000	356744465	-0.001972
87804226	2825624828.000000	146869243	10000.000000	12727	278615	1.000000	7090	283312	1.000000	362010309	-0.000746
87803835	2825544474.000000	146879129	10000.000000	12425	279321	1.000000	7092	284211	1.000000	367264481	-0.001175
87802312	2825604819.000000	146861000	10000.000000	12636	279509	1.000000	7052	284888	1.000000	372511531	-0.001569
87821839	2825561441.000000	146855779	10000.000000	12613	278584	1.000000	7036	284312	1.000000	377747520	-0.001387
87806006	2825642601.000000	146865340	10000.000000	12503	278602	1.000000	7115	284528	1.000000	382982052	-0.001236
87797866	2825620889.000000	146863593	10000.000000	12575	278831	1.000000	7112	283745	1.000000	388209481	-0.000742
87809626	2825611154.000000	146850186	10000.000000	12798	279296	1.000000	6960	284110	1.000000	393426081	-0.000724
87805020	2825653177.000000	146862322	10000.000000	12629	278763	1.000000	7056	284225	1.000000	398635041	-0.001639
87809350	2825667134.000000	146864305	10000.000000	12405	278606	1.000000	7053	283622	1.000000	403837357	-0.001511
87800515	2825689158.000000	146882352	10000.000000	12547	279215	1.000000	6953	283241	1.000000	409035600	-0.001278
87814919	2825700466.000000	146856023	10000.000000	12481	279462	1.000000	7015	284697	1.000000	414225081	-0.001061
87813338	2825687436.000000	146866793	10000.000000	12563	279968	1.000000	7114	284012	1.000000	419404660	-0.000424
87806768	2825617336.000000	146885124	10000.000000	12617	279935	1.000000	7071	284866	1.000000	424577715	-0.000219
87811124	2825672637.000000	146850475	10000.000000	12531	279210	1.000000	7056	284389	1.000000	429740626	-0.000045
87809830	2825661535.000000	146857485	10000.000000	12606	278962	1.000000	7019	285526	1.000000	434892162	-0.000060
87813142	2825578310.000000	146863737	10000.000000	12692	278960	1.000000	7049	284018	1.000000	440039637	0.000270
87804881	2825652149.000000	146870042	10000.000000	12556	279171	1.000000	7119	283568	1.000000	445176589	0.000144
87819605	2825650564.000000	146849729	10000.000000	12697	280100	1.000000	7068	283672	1.000000	450309603	0.000691
87806011	2825695075.000000	146861139	10000.000000	12641	278286	1.000000	6935	284625	1.000000	455430454	0.000558
87799835	2825698545.000000	146852336	10000.000000	12406	280285	1.000000	7160	284767	1.000000	460542478	0.000394
87792211	2825710862.000000	146863240	10000.000000	12637	278997	1.000000	7165	284463	1.000000	465655086	0.000767
87811364	2825528772.000000	146862629	10000.000000	12614	279008	1.000000	7039	283863	1.000000	470757080	0.000486
87808490	2825644481.000000	146847263	10000.000000	12466	278939	1.000000	7033	283931	1.000000	475848184	0.000420
87800578	2825555178.000000	146853346	10000.000000	12603	278769	1.000000	7033	283963	1.000000	480939209	0.000242
87803598	2825632783.000000	146867548	10000.000000	12631	277170	1.000000	7067	283862	1.000000	486013218	-0.000489
87807011	2825574489.000000	146855649	10000.000000	12536	279329	1.000000	6994	284573	1.000000	491085114	0.000170
87805554	2825601570.000000	146859890	10000.000000	12571	279129	1.000000	6998	284917	1.000000	496144122	0.000105
87809837	2825701395.000000	146854437	10000.000000	12665	278538	1.000000	6957	283339	1.000000	501201413	0.000186
87805039	2825681789.000000	146858735	10000.000000	12517	279156	1.000000	7034	283703	1.000000	506250557	0.000404
87806678	2825752729.000000	146854294	10000.000000	12735	278850	1.000000	7159	283212	1.000000	511291089	0.000374
87798954	2825823750.000000	146859605	10000.000000	12565	279353	1.000000	7130	283806	1.000000	516325547	0.000551
87805421	2825633357.000000	146843553	10000.000000	12649	278428	1.000000	7061	284808	1.000000	521356497	0.000557
87802979	2825621280.000000	146870042	10000.000000	12645	278558	1.000000	7161	283759	1.000000	526376029	0.000617
87819555	2825572960.000000	146842276	10000.000000	12574	278020	1.000000	7015	284152	1.000000	531387859	0.000798
87802535	2825547700.000000	146870965	10000.000000	12574	278776	1.000000	7137	283788	1.000000	536389975	0.000741
87815111	2825651258.000000	146876075	10000.000000	12601	278860	1.000000	7039	283942	1.000000	541387434	0.000674
npatches	nstrain	runtime	dt	init_x	init_y	init_y_blood	init_z	init_S	beta0	beta1	beta2	beta3	mean_beta	B	d	delta	delta_blood	b[0]	mut	m	CTL	c	g	epsilon	k	het	lambda	rho	omega	x_max	patch.dyna	DELTA	A	VA
10000	1	100.000000	0.000100	21900	9499	5000000	0.001000	10000000	8.362415	7.080218	6.367396	11.477756	8	8000000000.000000	0.010000	1.000000	1.000000	800000	0.000050	0.048000	0	0.500000	0.000000	25.000000	2.000000	0.500000	0.001000	0.001000	0.010000	31987	0	10.000000	7.000000	1.000000
sus	inf	inf_blood	z	x[0]	y[0][0]	z[0]	x[1]	y[1][0]	z[1]	S[0]	synchrony
219000000	94990000.000000	5000000	10.000000	21900	9499	0.001000	21900	9499	0.001000	10000000	0.000000
115404573	1898845903.000000	98522557	3940.834452	10593	190310	0.394083	11969	189882	0.394083	13342970	0.000000
96523779	2461453609.000000	127949881	6324.976263	8902	247185	0.632498	10071	245839	0.632498	18813154	0.000000
104405735	2186644624.000000	113665841	7771.013291	9664	219009	0.777101	10936	217938	0.777101	24272552	0.000000
113237470	1929344671.000000	100298740	8648.068121	10654	193561	0.864807	11759	192189	0.864807	29498616	0.000000
119281879	1775381746.000000	92290444	9180.022116	11314	177536	0.918002	12385	176910	0.918002	34532249	0.000000
123016374	1688063368.000000	87747607	9502.664490	11511	169866	0.950266	12777	167711	0.950266	39439614	0.000000
125304588	1637794782.000000	85146960	9698.354536	11506	165206	0.969835	13046	163478	0.969835	44268458	0.000000
126636849	1608547001.000000	83624239	9817.045065	11947	161125	0.981705	13258	160227	0.981705	49043530	0.000000
127448441	1591154090.000000	82710067	9889.033609	12114	159793	0.988903	13403	158164	0.988903	53788563	0.000000
127940113	1580801198.000000	82154610	9932.696323	12208	159277	0.993270	13414	157431	0.993270	58511736	0.000000
128244377	1574508631.000000	81831219	9959.178767	12159	157725	0.995918	13238	157015	0.995918	63220452	0.000000
128438468	1570721449.000000	81664965	9975.240980	12001	158810	0.997524	13417	156713	0.997524	67914172	0.000000
128527645	1568415386.000000	81501222	9984.983083	12110	157530	0.998498	13328	156943	0.998498	72591777	0.000000
128615627	1567042228.000000	81444334	9990.891893	12015	157504	0.999089	13380	156089	0.999089	77265046	0.000000
128651825	1566222198.000000	81411752	9994.475723	12024	156974	0.999448	13399	156240	0.999448	81929424	0.000000
128675889	1565708858.000000	81378775	9996.649399	12184	157680	0.999665	13473	155785	0.999665	86582900	0.000000
128686668	1565428024.000000	81344006	9997.967783	12277	157735	0.999797	13370	155815	0.999797	91232866	0.000000
128690520	1565237001.000000	81369218	9998.767413	12152	157291	0.999877	13489	155592	0.999877	95875232	0.000000
128720163	1565024934.000000	81328524	9999.252408	11979	157168	0.999925	13475	156207	0.999925	100512068	0.000000
128717089	1564984102.000000	81330528	9999.546568	11935	157538	0.999955	13522	155924	0.999955	105139797	0.000000
128711735	1564954528.000000	81339379	9999.724983	12146	156967	0.999972	13213	156853	0.999972	109758303	0.000000
128700605	1564976619.000000	81335850	9999.833196	12096	156416	0.999983	13486	155993	0.999983	114365253	0.000000
128722159	1564971209.000000	81338845	9999.898829	11933	157233	0.999990	13322	156504	0.999990	118970611	0.000000
128705690	1564962442.000000	81358519	9999.938638	11996	157245	0.999994	13349	155299	0.999994	123568402	0.000000
128709173	1564939680.000000	81343689	9999.962782	11905	157851	0.999996	13451	156150	0.999996	128162842	0.000000
128714991	1564896386.000000	81349596	9999.977427	12000	157125	0.999998	13685	155635	0.999998	132746246	0.000000
128721538	1564997522.000000	81345609	9999.986309	12147	157658	0.999999	13339	156518	0.999999	137321854	0.000000
128725102	1564881765.000000	81335362	9999.991696	12148	157265	0.999999	13369	155635	0.999999	141890560	0.000000
128704528	1564962090.000000	81332496	9999.994963	12093	157580	0.999999	13388	155974	0.999999	146453859	0.000000
128725949	1564924865.000000	81331045	9999.996945	12244	156917	1.000000	13438	155960	1.000000	151010026	0.000000
128720683	1564910000.000000	81326896	9999.998147	12042	157179	1.000000	13550	156030	1.000000	155558200	0.000000
128727094	1564974739.000000	81332745	9999.998876	12058	156972	1.000000	13477	155946	1.000000	160102894	0.000000
128722805	1564970409.000000	81338899	9999.999318	12083	157253	1.000000	13269	156039	1.000000	164640221	0.000000
128712195	1564912057.000000	81323733	9999.999587	11891	157706	1.000000	13460	156085	1.000000	169168182	0.000000
128711336	1564925110.000000	81334779	9999.999749	12254	157378	1.000000	13417	156271	1.000000	173689932	0.000000
128721290	1564978424.000000	81344929	9999.999848	12114	156826	1.000000	13451	156151	1.000000	178205849	0.000000
128726103	1564958032.000000	81339690	9999.999908	12098	157201	1.000000	13327	156226	1.000000	182717752	0.000000
128721622	1564912298.000000	81340646	9999.999944	12125	156888	1.000000	13354	156166	1.000000	187220467	0.000000
128708492	1564900370.000000	81347222	9999.999966	11964	157517	1.000000	13580	155880	1.000000	191715269	0.000000
128714074	1564821985.000000	81342075	9999.999979	12142	157119	1.000000	13358	155898	1.000000	196206603	-1.#IND00
128717656	1564890526.000000	81336579	9999.999988	12044	157392	1.000000	13449	156304	1.000000	200692156	0.004800
128718847	1564872828.000000	81326075	9999.999992	12086	157121	1.000000	13668	156193	1.000000	205169207	-0.009920
128715424	1564871249.000000	81358772	9999.999995	11997	157591	1.000000	13505	155491	1.000000	209637630	0.002938
128706345	1564940443.000000	81335951	9999.999997	12190	156778	1.000000	13455	156139	1.000000	214101629	-0.020445
128722420	1564875788.000000	81339538	9999.999998	12121	157343	1.000000	13377	156606	1.000000	218557477	-0.008334
128709006	1564938939.000000	81333080	9999.999999	12142	157005	1.000000	13320	156594	1.000000	223005884	-0.005788
128705455	1564974739.000000	81342540	9999.999999	12039	157177	1.000000	13357	155961	1.000000	227452119	-0.005129
128722588	1564909390.000000	81329377	10000.000000	12104	157021	1.000000	13432	156258	1.000000	231888177	-0.003858
128717419	1564929746.000000	81333150	10000.000000	12096	156913	1.000000	13480	156008	1.000000	236318274	-0.005293
128712183	1564922962.000000	81325243	10000.000000	12065	157506	1.000000	13422	155665	1.000000	240743094	-0.005092
128727137	1564907349.000000	81326387	10000.000000	12114	157440	1.000000	13490	155972	1.000000	245160050	-0.005083
128723844	1564916148.000000	81312119	10000.000000	12137	157097	1.000000	13356	156321	1.000000	249569825	-0.005003
128716170	1564951571.000000	81327979	10000.000000	12119	156697	1.000000	13637	155636	1.000000	253971713	-0.004470
128726391	1564922217.000000	81323961	10000.000000	12143	157012	1.000000	13379	156015	1.000000	258367020	-0.004506
128711430	1565001894.000000	81354589	10000.000000	12071	156960	1.000000	13304	156491	1.000000	262756576	-0.002404
128703593	1564937787.000000	81326465	10000.000000	11993	157250	1.000000	13430	155815	1.000000	267143042	-0.002285
128724960	1564892262.000000	81321473	10000.000000	12125	156394	1.000000	13470	155785	1.000000	271519797	-0.000193
128724666	1564856319.000000	81332577	10000.000000	12135	157549	1.000000	13557	156083	1.000000	275890914	-0.000175
128698288	1564899851.000000	81342701	10000.000000	12184	156585	1.000000	13451	155427	1.000000	280252614	0.002141
128709252	1564960950.000000	81337184	10000.000000	12146	157538	1.000000	13473	156014	1.000000	284607214	-0.001493
128713973	1564888190.000000	81338114	10000.000000	12161	157225	1.000000	13571	155756	1.000000	288959022	-0.001892
128715190	1564905549.000000	81330378	10000.000000	12156	157530	1.000000	13398	155808	1.000000	293302172	-0.000711
128703413	1564919842.000000	81338731	10000.000000	12197	157031	1.000000	13674	155454	1.000000	297641036	-0.000586
128718344	1564959724.000000	81345397	10000.000000	12174	157240	1.000000	13485	156257	1.000000	301968321	-0.000652
128706980	1564916898.000000	81325793	10000.000000	12081	157506	1.000000	13237	156332	1.000000	306292217	-0.002235
128708381	1564886205.000000	81346569	10000.000000	12078	156944	1.000000	13360	156422	1.000000	310609172	-0.003016
128705664	1564954927.000000	81336779	10000.000000	12215	157453	1.000000	13389	155529	1.000000	314918349	-0.003351
128728211	1564934024.000000	81340857	10000.000000	12172	157647	1.000000	13324	155425	1.000000	319221380	-0.003015
128716638	1564936372.000000	81355635	10000.000000	12093	157271	1.000000	13300	156901	1.000000	323517721	-0.003171
128696277	1564972377.000000	81343421	10000.000000	12000	157634	1.000000	13447	155782	1.000000	327812771	-0.002346
128711077	1565017053.000000	81348478	10000.000000	12011	157471	1.000000	13491	155511	1.000000	332103038	-0.002553
128706314	1564998418.000000	81346159	10000.000000	12259	157794	1.000000	13476	155879	1.000000	336385793	-0.003271
128713315	1564998646.000000	81345608	10000.000000	12031	157347	1.000000	13419	155178	1.000000	340655722	-0.003466
128720001	1564906752.000000	81344045	10000.000000	12255	157443	1.000000	13358	156112	1.000000	344920483	-0.003575
128711305	1564980068.000000	81324178	10000.000000	12177	157016	1.000000	13466	156180	1.000000	349180707	-0.003583
128705612	1564888708.000000	81327593	10000.000000	12028	157449	1.000000	13411	156005	1.000000	353431896	-0.003901
128721639	1564897076.000000	81318226	10000.000000	12030	156974	1.000000	13430	156116	1.000000	357678479	-0.003748
128703149	1564931327.000000	81343425	10000.000000	12053	156949	1.000000	13609	155911	1.000000	361917160	-0.003692
128710036	1564946906.000000	81344149	10000.000000	12073	156778	1.000000	13441	157002	1.000000	366154058	-0.003754
128712869	1565009918.000000	81337931	10000.000000	12065	156796	1.000000	13439	155669	1.000000	370384485	-0.003689
128704837	1564885984.000000	81344318	10000.000000	11967	157368	1.000000	13611	155782	1.000000	374604626	-0.003575
128710557	1564851745.000000	81337352	10000.000000	12041	157495	1.000000	13453	155738	1.000000	378820539	-0.003168
128708749	1564873545.000000	81331782	10000.000000	12105	157566	1.000000	13414	155934	1.000000	383030233	-0.004044
128719182	1564868089.000000	81339249	10000.000000	12054	156841	1.000000	13416	156366	1.000000	387232492	-0.003935
128706781	1564986265.000000	81341407	10000.000000	12130	156254	1.000000	13516	156169	1.000000	391428437	-0.003929
128716043	1564884640.000000	81345301	10000.000000	12123	157532	1.000000	13443	155949	1.000000	395617085	-0.002687
128727399	1564897275.000000	81341682	10000.000000	12125	157604	1.000000	13350	156396	1.000000	399805008	-0.002247
128696623	1564948193.000000	81352165	10000.000000	12228	156637	1.000000	13550	154659	1.000000	403985505	-0.002141
128716238	1564905908.000000	81339420	10000.000000	11984	156727	1.000000	13351	156373	1.000000	408155633	-0.002041
128714396	1564890739.000000	81343304	10000.000000	11958	157026	1.000000	13479	155686	1.000000	412323704	-0.002190
128708768	1564895631.000000	81340476	10000.000000	12190	156611	1.000000	13349	156062	1.000000	416483892	-0.001928
128729320	1564923418.000000	81337927	10000.000000	12234	156913	1.000000	13358	156526	1.000000	420633803	-0.002308
128710047	1564955380.000000	81336222	10000.000000	12030	157196	1.000000	13279	156188	1.000000	424780022	-0.002221
128706323	1564914216.000000	81338363	10000.000000	11885	157078	1.000000	13410	155335	1.000000	428914481	-0.002298
128713547	1564950787.000000	81355106	10000.000000	12120	157106	1.000000	13484	155734	1.000000	433049731	-0.002338
128704986	1564981932.000000	81325467	10000.000000	12245	157433	1.000000	13378	155920	1.000000	437173394	-0.002688
128721509	1564956195.000000	81338105	10000.000000	12003	157829	1.000000	13330	155794	1.000000	441295210	-0.002613
128703946	1565011089.000000	81331107	10000.000000	12120	156636	1.000000	13498	155704	1.000000	445411581	-0.002644
128721948	1564936981.000000	81347999	10000.000000	12129	157355	1.000000	13454	155737	1.000000	449522253	-0.002219
npatches	nstrain	runtime	dt	init_x	init_y	init_y_blood	init_z	init_S	beta0	beta1	beta2	beta3	mean_beta	B	d	delta	delta_blood	b[0]	mut	m	CTL	c	g	epsilon	k	het	lambda	rho	omega	x_max	patch.dyna	DELTA	A	VA
10000	1	100.000000	0.000100	21900	9499	5000000	0.001000	10000000	10.506329	11.100849	5.302409	7.960903	8	8000000000.000000	0.010000	1.000000	1.000000	800000	0.000050	0.048000	0	0.500000	0.000000	25.000000	3.000000	0.500000	0.001000	0.001000	0.010000	31987	0	10.000000	7.000000	1.000000
sus	inf	inf_blood	z	x[0]	y[0][0]	z[0]	x[1]	y[1][0]	z[1]	S[0]	synchrony
219000000	94990000.000000	5000000	10.000000	21900	9499	0.001000	21900	9499	0.001000	10000000	0.000000
124551701	1678521238.000000	87108086	3940.834452	9926	170161	0.394083	9590	171163	0.394083	13237396	0.000000
116699309	1842280114.000000	95782453	6324.976263	9295	187173	0.632498	8906	186613	0.632498	18333880	0.000000
133338209	1471191782.000000	76489575	7771.013291	10596	149353	0.777101	10419	149593	0.777101	23162779	0.000000
147085409	1231078802.000000	64013602	8648.068121	12044	125440	0.864807	11665	125545	0.864807	27592986	0.000000
155804635	1101316586.000000	57247123	9180.022116	12841	112483	0.918002	12571	113150	0.918002	31746380	0.000000
161092027	1029788366.000000	53519132	9502.664490	13355	104979	0.950266	12982	105716	0.950266	35720279	0.000000
164286792	988939269.000000	51410972	9698.354536	13524	101640	0.969835	13292	101351	0.969835	39586488	0.000000
166199391	965057258.000000	50144861	9817.045065	14104	98343	0.981705	13443	99546	0.981705	43389163	0.000000
167370389	950849525.000000	49423045	9889.033609	14088	97064	0.988903	13607	97768	0.988903	47148241	0.000000
168068014	942373953.000000	48977333	9932.696323	13943	96657	0.993270	13589	97366	0.993270	50879760	0.000000
168505774	937239592.000000	48712743	9959.178767	14053	95790	0.995918	13522	96340	0.995918	54589408	0.000000
168746940	934201503.000000	48557711	9975.240980	14087	95874	0.997524	13664	96036	0.997524	58290467	0.000000
168892390	932322597.000000	48460309	9984.983083	14082	95619	0.998498	13886	95397	0.998498	61983389	0.000000
168993316	931198902.000000	48400597	9990.891893	14141	95493	0.999089	13671	95423	0.999089	65659271	0.000000
169052621	930442606.000000	48364440	9994.475723	13999	95659	0.999448	13823	95768	0.999448	69330907	0.000000
169083557	930054875.000000	48340610	9996.649399	14190	94734	0.999665	13686	95388	0.999665	72996707	0.000000
169115153	929861858.000000	48323549	9997.967783	14094	95263	0.999797	13734	95299	0.999797	76655024	0.000000
169133192	929716414.000000	48317510	9998.767413	14172	95129	0.999877	13559	95871	0.999877	80309454	0.000000
169133858	929547654.000000	48313780	9999.252408	14191	95024	0.999925	13698	96538	0.999925	83955424	0.000000
169142802	929443860.000000	48311057	9999.546568	14076	94861	0.999955	13776	95997	0.999955	87595341	0.000000
169139424	929394190.000000	48313604	9999.724983	14403	95093	0.999972	13854	95591	0.999972	91229686	0.000000
169134767	929411755.000000	48308059	9999.833196	14300	94871	0.999983	13728	96022	0.999983	94858128	0.000000
169150620	929405955.000000	48314836	9999.898829	14173	95110	0.999990	13830	95613	0.999990	98479404	0.000000
169152213	929415170.000000	48295940	9999.938638	14245	95617	0.999994	13754	95217	0.999994	102094706	0.000000
169148590	929410431.000000	48302795	9999.962782	14302	94706	0.999996	13674	96249	0.999996	105709739	0.000000
169143120	929400263.000000	48301682	9999.977427	14170	95744	0.999998	13735	95727	0.999998	109319264	0.000000
169149941	929421240.000000	48314065	9999.986309	14115	95692	0.999999	13680	95522	0.999999	112922803	0.000000
169155679	929355960.000000	48309748	9999.991696	14225	95176	0.999999	13625	95963	0.999999	116521036	0.000000
169145243	929410716.000000	48304929	9999.994963	14376	95243	0.999999	13760	95476	0.999999	120109772	0.000000
169137121	929390449.000000	48307330	9999.996945	14260	95242	1.000000	13739	95826	1.000000	123697278	0.000000
169139542	929418497.000000	48299138	9999.998147	14260	95587	1.000000	13729	95700	1.000000	127277236	0.000000
169146357	929467678.000000	48300789	9999.998876	14274	95328	1.000000	13852	95725	1.000000	130853157	0.000000
169149116	929374330.000000	48306995	9999.999318	14208	95519	1.000000	13815	95600	1.000000	134424676	0.000000
169144584	929420585.000000	48305045	9999.999587	14307	95461	1.000000	13781	95255	1.000000	137989273	0.000000
169150648	929393436.000000	48288852	9999.999749	14151	95039	1.000000	13753	95540	1.000000	141550876	0.000000
169154382	929351309.000000	48297051	9999.999848	14133	95007	1.000000	13787	95424	1.000000	145106579	0.000000
169155868	929349629.000000	48310337	9999.999908	14212	95728	1.000000	13772	95333	1.000000	148656708	0.000000
169144973	929404243.000000	48310219	9999.999944	14205	94755	1.000000	13683	95756	1.000000	152206341	0.000000
169153081	929365928.000000	48307784	9999.999966	14213	95847	1.000000	13767	95289	1.000000	155747882	0.000000
169141169	929446918.000000	48302178	9999.999979	14265	95510	1.000000	13750	95973	1.000000	159277652	-1.#IND00
169151252	929415411.000000	48305634	9999.999988	14099	95212	1.000000	13763	95461	1.000000	162804743	0.000000
169161270	929377723.000000	48313656	9999.999992	14079	95822	1.000000	13834	96273	1.000000	166327475	-0.007499
169158871	929346949.000000	48304811	9999.999995	14301	95329	1.000000	13753	95581	1.000000	169845682	-0.016870
169154486	929388464.000000	48311019	9999.999997	14324	95288	1.000000	13878	95235	1.000000	173356631	0.000037
169140693	929392888.000000	48311840	9999.999998	14211	94965	1.000000	13860	95451	1.000000	176863153	-0.000690
169147235	929449690.000000	48306711	9999.999999	14238	94732	1.000000	13713	95729	1.000000	180365155	-0.003114
169138490	929401487.000000	48309970	9999.999999	14412	94832	1.000000	13834	95672	1.000000	183860692	-0.002176
169147428	929402687.000000	48299404	10000.000000	14246	95369	1.000000	13684	95849	1.000000	187350885	-0.003243
169130896	929461950.000000	48305305	10000.000000	14185	95145	1.000000	13906	96221	1.000000	190837446	0.000411
169137533	929437155.000000	48313569	10000.000000	14252	95207	1.000000	13664	96116	1.000000	194319030	0.000466
169143875	929393041.000000	48300108	10000.000000	14177	95442	1.000000	13801	95297	1.000000	197794274	0.000808
169149587	929329189.000000	48298826	10000.000000	14363	95255	1.000000	13807	95884	1.000000	201266825	0.001030
169147396	929415009.000000	48304505	10000.000000	14350	94709	1.000000	13724	95660	1.000000	204735357	0.000564
169153127	929355542.000000	48299522	10000.000000	14483	94554	1.000000	13702	95727	1.000000	208195388	0.000492
169136787	929417500.000000	48299099	10000.000000	14356	95084	1.000000	13794	95490	1.000000	211649688	0.001376
169130020	929428975.000000	48302352	10000.000000	14341	94772	1.000000	13704	96111	1.000000	215097999	0.003443
169130367	929432884.000000	48319843	10000.000000	14195	94695	1.000000	13755	95447	1.000000	218544361	0.003398
169151599	929345751.000000	48294812	10000.000000	14137	95711	1.000000	13890	95930	1.000000	221981339	0.003264
169152611	929409680.000000	48301875	10000.000000	14104	95505	1.000000	13792	95078	1.000000	225419073	0.000336
169156873	929326072.000000	48308917	10000.000000	14012	95379	1.000000	13663	95190	1.000000	228850008	-0.002749
169154975	929346981.000000	48306925	10000.000000	14251	95419	1.000000	13742	94945	1.000000	232276979	-0.002878
169152237	929369579.000000	48299864	10000.000000	14134	95602	1.000000	13720	95620	1.000000	235696273	-0.001924
169146388	929383091.000000	48304358	10000.000000	14197	95444	1.000000	13688	95328	1.000000	239106117	-0.002011
169131371	929394167.000000	48307391	10000.000000	14248	95439	1.000000	13689	96406	1.000000	242515430	-0.001717
169138348	929464056.000000	48305671	10000.000000	14136	94881	1.000000	13662	96256	1.000000	245918616	-0.001728
169136293	929482405.000000	48306250	10000.000000	14248	96224	1.000000	13791	95964	1.000000	249319451	-0.001636
169132151	929404719.000000	48307409	10000.000000	14085	95432	1.000000	13701	95909	1.000000	252713825	-0.001633
169143429	929454506.000000	48320342	10000.000000	14171	95523	1.000000	13677	96001	1.000000	256100232	-0.001183
169132978	929487363.000000	48314921	10000.000000	14163	95625	1.000000	13804	95856	1.000000	259483130	-0.003156
169145960	929411891.000000	48300720	10000.000000	14242	94764	1.000000	13697	96418	1.000000	262855133	-0.003147
169135656	929429131.000000	48316812	10000.000000	13943	95456	1.000000	13821	95304	1.000000	266225995	-0.001765
169163115	929361846.000000	48304017	10000.000000	14454	94654	1.000000	13891	95512	1.000000	269589428	-0.001639
169160468	929366188.000000	48308447	10000.000000	14250	95807	1.000000	13723	95559	1.000000	272954257	-0.000974
169134064	929381030.000000	48309717	10000.000000	14150	95360	1.000000	13753	95371	1.000000	276310345	0.000517
169140083	929387766.000000	48310884	10000.000000	14145	95818	1.000000	13777	96055	1.000000	279663564	0.000291
169166389	929370015.000000	48292700	10000.000000	14179	95503	1.000000	13785	95244	1.000000	283014082	0.000583
169147926	929349982.000000	48299875	10000.000000	14172	95778	1.000000	13714	96022	1.000000	286356420	0.000918
169149402	929388288.000000	48303754	10000.000000	14326	95082	1.000000	13763	95554	1.000000	289697765	0.001144
169156008	929377668.000000	48306125	10000.000000	14189	95450	1.000000	13653	95325	1.000000	293034859	0.001724
169146801	929462553.000000	48299842	10000.000000	14224	95124	1.000000	13743	96038	1.000000	296363064	0.001341
169147695	929364463.000000	48306594	10000.000000	14153	95568	1.000000	13759	95835	1.000000	299685939	0.001177
169142918	929373627.000000	48313683	10000.000000	14372	95615	1.000000	13716	95448	1.000000	303004460	0.001048
169145962	929494290.000000	48310378	10000.000000	14276	94869	1.000000	13699	95618	1.000000	306315276	0.001011
169149166	929414998.000000	48305698	10000.000000	14234	95076	1.000000	13880	95708	1.000000	309626515	0.001170
169137698	929412567.000000	48323022	10000.000000	14300	95005	1.000000	13724	95883	1.000000	312927305	0.001185
169128538	929444365.000000	48316871	10000.000000	14077	95553	1.000000	13742	96081	1.000000	316225354	0.001080
169152547	929375692.000000	48306335	10000.000000	14229	95250	1.000000	13703	95503	1.000000	319520793	0.000934
169141322	929375894.000000	48308046	10000.000000	14242	94862	1.000000	13624	96031	1.000000	322806633	0.000630
169157536	929388001.000000	48304659	10000.000000	14270	94819	1.000000	13708	95343	1.000000	326089723	-0.000197
169130956	929402690.000000	48301222	10000.000000	14156	94970	1.000000	13665	95970	1.000000	329367343	-0.000281
169139034	929408033.000000	48315467	10000.000000	14293	94976	1.000000	13731	95813	1.000000	332642795	-0.000309
169146363	929403557.000000	48295588	10000.000000	14180	95215	1.000000	13675	95577	1.000000	335909208	-0.000464
169164116	929376503.000000	48308517	10000.000000	14133	95699	1.000000	13786	96275	1.000000	339174054	-0.000423
169151134	929428009.000000	48302335	10000.000000	14097	95416	1.000000	13661	95530	1.000000	342433656	-0.000137
169156285	929360679.000000	48300514	10000.000000	14133	96005	1.000000	13658	95672	1.000000	345685314	-0.000044
169127251	929446153.000000	48301754	10000.000000	14322	94604	1.000000	13664	95978	1.000000	348935497	0.000176
169140001	929417982.000000	48309624	10000.000000	14226	95075	1.000000	13767	96114	1.000000	352182547	-0.000304
169145149	929379758.000000	48307947	10000.000000	14179	94688	1.000000	13818	95443	1.000000	355424255	-0.000176
169153058	929369934.000000	48308911	10000.000000	14346	95098	1.000000	13793	96129	1.000000	358655649	-0.000211
npatches	nstrain	runtime	dt	init_x	init_y	init_y_blood	init_z	init_S	beta0	beta1	beta2	beta3	mean_beta	B	d	delta	delta_blood	b[0]	mut	m	CTL	c	g	epsilon	k	het	lambda	rho	omega	x_max	patch.dyna	DELTA	A	VA
10000	1	100.000000	0.000100	21900	9499	5000000	0.001000	10000000	11.075180	4.940092	4.024890	5.871089	8	8000000000.000000	0.010000	1.000000	1.000000	800000	0.000050	0.048000	0	0.500000	0.000000	25.000000	4.000000	0.500000	0.001000	0.001000	0.010000	31987	0	10.000000	7.000000	1.000000
sus	inf	inf_blood	z	x[0]	y[0][0]	z[0]	x[1]	y[1][0]	z[1]	S[0]	synchrony
219000000	94990000.000000	5000000	10.000000	21900	9499	0.001000	21900	9499	0.001000	10000000	0.000000
133378524	1488850456.000000	77300123	3940.834452	10318	151713	0.394083	17002	145533	0.394083	13139692	0.000000
136983643	1399316393.000000	72776480	6324.976263	10819	142489	0.632498	17198	137135	0.632498	17856764	0.000000
161623036	1017739641.000000	52919034	7771.013291	12872	104864	0.777101	19628	98717	0.777101	22062465	0.000000
179612266	808130809.000000	42011633	8648.068121	14843	83901	0.864807	21403	77647	0.864807	25725633	0.000000
190737636	698901545.000000	36329250	9180.022116	16100	72283	0.918002	22603	66812	0.918002	29030221	0.000000
197493649	638729418.000000	33204900	9502.664490	16726	66742	0.950266	23193	61149	0.950266	32116080	0.000000
201569772	604325655.000000	31407454	9698.354536	17102	63059	0.969835	23425	57438	0.969835	35062433	0.000000
204055882	584036767.000000	30359587	9817.045065	17348	60980	0.981705	23921	55551	0.981705	37928318	0.000000
205583104	571944163.000000	29726016	9889.033609	17436	59591	0.988903	24037	54335	0.988903	40746056	0.000000
206498315	564659714.000000	29350447	9932.696323	17587	58670	0.993270	24001	53744	0.993270	43527398	0.000000
207090921	560264614.000000	29112783	9959.178767	17852	58390	0.995918	23887	53016	0.995918	46286202	0.000000
207402417	557601388.000000	28990291	9975.240980	17757	58154	0.997524	24144	52577	0.997524	49032847	0.000000
207615525	556050529.000000	28902048	9984.983083	17778	58222	0.998498	24132	53010	0.998498	51765958	0.000000
207746562	555063580.000000	28843097	9990.891893	17843	58096	0.999089	24187	52909	0.999089	54490338	0.000000
207828762	554537947.000000	28823061	9994.475723	17763	57991	0.999448	24282	52594	0.999448	57211360	0.000000
207877812	554184298.000000	28795431	9996.649399	17901	57793	0.999665	24017	52680	0.999665	59927860	0.000000
207881731	553911764.000000	28790348	9997.967783	17720	57460	0.999797	24078	52472	0.999797	62637065	0.000000
207904683	553852111.000000	28783365	9998.767413	17611	58216	0.999877	24095	52671	0.999877	65341980	0.000000
207909534	553700462.000000	28779843	9999.252408	17766	57979	0.999925	24250	52042	0.999925	68043325	0.000000
207928635	553650321.000000	28771266	9999.546568	17647	57395	0.999955	24090	52719	0.999955	70739528	0.000000
207924719	553665541.000000	28774340	9999.724983	17675	57988	0.999972	24317	52466	0.999972	73433900	0.000000
207919807	553632456.000000	28783862	9999.833196	17827	57926	0.999983	24049	52768	0.999983	76121214	0.000000
207941328	553647921.000000	28772012	9999.898829	17783	58101	0.999990	24209	52544	0.999990	78805635	0.000000
207934850	553609127.000000	28776201	9999.938638	17728	57724	0.999994	24215	52404	0.999994	81483521	0.000000
207910865	553601688.000000	28779313	9999.962782	17859	57806	0.999996	24210	52385	0.999996	84157509	0.000000
207930309	553580806.000000	28763422	9999.977427	17744	58026	0.999998	23962	52686	0.999998	86830115	0.000000
207913023	553586486.000000	28778214	9999.986309	17827	57963	0.999999	24015	52502	0.999999	89497572	0.000000
207899925	553658029.000000	28766810	9999.991696	17649	57739	0.999999	24173	52840	0.999999	92161359	0.000000
207921127	553635875.000000	28781154	9999.994963	17521	57761	0.999999	24091	52383	0.999999	94821336	0.000000
207938136	553576685.000000	28772632	9999.996945	17662	57972	1.000000	24124	52655	1.000000	97476825	0.000000
207946762	553624200.000000	28778594	9999.998147	17668	58073	1.000000	24151	52629	1.000000	100129106	0.000000
207936856	553642631.000000	28771436	9999.998876	17596	57635	1.000000	24182	52855	1.000000	102778991	0.000000
207934413	553587830.000000	28774970	9999.999318	17681	57668	1.000000	24008	52500	1.000000	105419662	0.000000
207944785	553511397.000000	28773568	9999.999587	17598	58547	1.000000	24231	52585	1.000000	108057111	0.000000
207916006	553640565.000000	28769320	9999.999749	17617	58797	1.000000	24055	52587	1.000000	110691525	0.000000
207940818	553579642.000000	28774053	9999.999848	17693	57686	1.000000	24119	52345	1.000000	113322625	0.000000
207937003	553535277.000000	28768601	9999.999908	17710	57739	1.000000	24090	52646	1.000000	115950960	0.000000
207932265	553621631.000000	28769183	9999.999944	17667	58190	1.000000	24113	52304	1.000000	118573891	0.000000
207916775	553653514.000000	28786682	9999.999966	17642	57685	1.000000	24182	52446	1.000000	121194284	0.000000
207925602	553574498.000000	28782140	9999.999979	17547	57866	1.000000	24141	52771	1.000000	123811460	-1.#IND00
207945744	553589889.000000	28780611	9999.999988	17864	57944	1.000000	24040	52840	1.000000	126422196	0.000000
207923904	553625020.000000	28776665	9999.999992	17938	57769	1.000000	24222	52617	1.000000	129026232	0.001649
207921003	553582000.000000	28775971	9999.999995	17630	58065	1.000000	24189	52524	1.000000	131631408	-0.015251
207935919	553618852.000000	28774826	9999.999997	17763	57834	1.000000	24036	52293	1.000000	134232670	-0.009956
207929633	553618774.000000	28780251	9999.999998	17692	57920	1.000000	24151	52574	1.000000	136828059	-0.004228
207926435	553676081.000000	28778565	9999.999999	17770	58069	1.000000	24055	52279	1.000000	139419006	-0.006742
207935175	553601182.000000	28772662	9999.999999	17779	58038	1.000000	24101	52689	1.000000	142005927	-0.003373
207929419	553573129.000000	28766099	10000.000000	17754	57596	1.000000	24196	52547	1.000000	144591225	-0.003502
207933611	553603550.000000	28772556	10000.000000	17832	57716	1.000000	24099	52588	1.000000	147170744	-0.005561
207935014	553623208.000000	28770866	10000.000000	17762	57841	1.000000	24141	53012	1.000000	149748396	-0.004851
207940521	553569564.000000	28763581	10000.000000	17775	58002	1.000000	24292	52372	1.000000	152320326	-0.005508
207944333	553567883.000000	28768355	10000.000000	17905	57800	1.000000	24002	52906	1.000000	154894279	-0.004076
207946819	553591243.000000	28772270	10000.000000	17905	57804	1.000000	24373	52211	1.000000	157459524	-0.004390
207925977	553576521.000000	28762128	10000.000000	17713	57707	1.000000	24058	52824	1.000000	160018955	-0.002994
207925826	553562245.000000	28774928	10000.000000	17836	57860	1.000000	24022	52711	1.000000	162578202	-0.003571
207914416	553608554.000000	28771838	10000.000000	17646	58088	1.000000	24263	52495	1.000000	165132923	-0.000563
207922816	553614282.000000	28771717	10000.000000	17678	58171	1.000000	24098	52705	1.000000	167682838	-0.000627
207929360	553571767.000000	28776697	10000.000000	17655	58192	1.000000	24124	52752	1.000000	170230071	-0.000859
207940409	553536345.000000	28775150	10000.000000	17809	57665	1.000000	24107	52576	1.000000	172772835	-0.000608
207939675	553573745.000000	28773109	10000.000000	17687	57766	1.000000	24368	52351	1.000000	175312707	-0.000712
207935297	553597052.000000	28774544	10000.000000	17684	58087	1.000000	24201	52290	1.000000	177847614	-0.001146
207944898	553648473.000000	28777144	10000.000000	17670	57735	1.000000	24035	52761	1.000000	180376943	-0.003924
207923552	553621185.000000	28771556	10000.000000	17701	57976	1.000000	24152	52446	1.000000	182904370	-0.003839
207934292	553604758.000000	28752907	10000.000000	17758	57331	1.000000	24133	52604	1.000000	185427239	-0.002762
207942321	553658614.000000	28770878	10000.000000	17715	58061	1.000000	24178	52513	1.000000	187945809	-0.002479
207954294	553572794.000000	28778626	10000.000000	17850	58124	1.000000	24393	52033	1.000000	190460141	-0.001613
207935519	553592350.000000	28776026	10000.000000	17639	58242	1.000000	23970	52400	1.000000	192969892	-0.001214
207940984	553591997.000000	28770430	10000.000000	17750	58232	1.000000	24178	52329	1.000000	195479204	-0.001250
207926887	553599354.000000	28765780	10000.000000	17701	57941	1.000000	24111	52453	1.000000	197982002	-0.001194
207947248	553618410.000000	28772123	10000.000000	17559	57739	1.000000	24370	52249	1.000000	200482212	-0.001377
207937272	553588407.000000	28776244	10000.000000	17798	57939	1.000000	24098	52708	1.000000	202976951	-0.001323
207956497	553575039.000000	28773248	10000.000000	17309	58387	1.000000	24061	52692	1.000000	205468861	-0.000943
207946312	553579499.000000	28764853	10000.000000	17714	57553	1.000000	24086	52406	1.000000	207956665	-0.001190
207919446	553598743.000000	28769700	10000.000000	17815	58081	1.000000	24169	52839	1.000000	210443941	-0.001484
207929192	553604145.000000	28769686	10000.000000	17672	58116	1.000000	24201	52401	1.000000	212926789	-0.001578
207942617	553620913.000000	28779074	10000.000000	17745	58058	1.000000	24248	52766	1.000000	215405067	-0.002366
207944422	553604417.000000	28764252	10000.000000	17522	58707	1.000000	24210	53046	1.000000	217879246	-0.002424
207923333	553573600.000000	28780897	10000.000000	17682	58141	1.000000	23988	52511	1.000000	220353953	-0.002480
207960028	553616045.000000	28778000	10000.000000	17804	57818	1.000000	24137	52593	1.000000	222819445	-0.001927
207944090	553538798.000000	28780446	10000.000000	17691	58048	1.000000	23985	52808	1.000000	225279620	-0.001883
207952542	553599423.000000	28775419	10000.000000	17854	57976	1.000000	24170	52753	1.000000	227736437	-0.002420
207924930	553588798.000000	28775230	10000.000000	17861	57392	1.000000	24161	52401	1.000000	230190270	-0.001145
207943896	553568608.000000	28764525	10000.000000	17951	57804	1.000000	24263	52282	1.000000	232640198	0.000227
207937433	553583779.000000	28761098	10000.000000	17756	57781	1.000000	24056	52871	1.000000	235086383	-0.000813
207916507	553640302.000000	28783358	10000.000000	17583	57791	1.000000	23902	52647	1.000000	237530976	-0.000730
207925719	553601812.000000	28770990	10000.000000	17814	57985	1.000000	24188	52393	1.000000	239973031	-0.000834
207936852	553544735.000000	28766607	10000.000000	17834	58002	1.000000	24111	52950	1.000000	242410531	-0.000638
207937770	553525500.000000	28771401	10000.000000	17775	58278	1.000000	24237	52063	1.000000	244842810	-0.000264
207936347	553546918.000000	28774152	10000.000000	17861	57777	1.000000	24257	52334	1.000000	247270994	0.000492
207972150	553492011.000000	28766468	10000.000000	17743	57967	1.000000	24070	52626	1.000000	249694661	-0.000626
207932511	553588145.000000	28774259	10000.000000	17561	58213	1.000000	24196	52688	1.000000	252118835	-0.000749
207932477	553624665.000000	28776368	10000.000000	17882	57675	1.000000	24159	52531	1.000000	254535345	-0.001068
207947577	553609075.000000	28767399	10000.000000	17749	57668	1.000000	24308	52850	1.000000	256953928	-0.001078
207930784	553614454.000000	28770558	10000.000000	17842	57900	1.000000	24127	52582	1.000000	259366762	-0.000343
207931651	553602326.000000	28776536	10000.000000	17784	57841	1.000000	24093	52804	1.000000	261776293	0.000797
207922358	553611044.000000	28777149	10000.000000	17905	57931	1.000000	24194	52485	1.000000	264180718	0.001168
207948964	553643274.000000	28765448	10000.000000	17738	57797	1.000000	23922	52687	1.000000	266582161	0.001411
207936350	553642193.000000	28762428	10000.000000	17822	57913	1.000000	23906	52377	1.000000	268980344	0.001570
207923050	553589143.000000	28778056	10000.000000	17723	57489	1.000000	24074	52734	1.000000	271375951	0.000551
npatches	nstrain	runtime	dt	init_x	init_y	init_y_blood	init_z	init_S	beta0	beta1	beta2	beta3	mean_beta	B	d	delta	delta_blood	b[0]	mut	m	CTL	c	g	epsilon	k	het	lambda	rho	omega	x_max	patch.dyna	DELTA	A	VA
10000	1	100.000000	0.000100	21900	9499	5000000	0.001000	10000000	8.075329	7.575696	5.876226	8.302364	8	8000000000.000000	0.010000	1.000000	1.000000	800000	0.000050	0.048000	0	0.500000	0.000000	25.000000	5.000000	0.500000	0.001000	0.001000	0.010000	31987	0	10.000000	7.000000	1.000000
sus	inf	inf_blood	z	x[0]	y[0][0]	z[0]	x[1]	y[1][0]	z[1]	S[0]	synchrony
219000000	94990000.000000	5000000	10.000000	21900	9499	0.001000	21900	9499	0.001000	10000000	0.000000
142347838	1321172583.000000	68630883	3940.834452	13673	132715	0.394083	14187	132627	0.394083	13043820	0.000000
157359990	1071893321.000000	55756287	6324.976263	15374	107611	0.632498	15657	106920	0.632498	17378453	0.000000
189051487	710581478.000000	36967597	7771.013291	18468	71429	0.777101	19242	71247	0.777101	20970414	0.000000
210687009	529040121.000000	27515834	8648.068121	20904	52663	0.864807	21353	52714	0.864807	23896168	0.000000
224012133	435359720.000000	22635308	9180.022116	22289	43611	0.918002	22484	43284	0.918002	26395400	0.000000
232209169	383317501.000000	19924254	9502.664490	23145	38629	0.950266	23339	37774	0.950266	28630580	0.000000
237271564	353148298.000000	18352898	9698.354536	23560	35585	0.969835	24007	35063	0.969835	30703696	0.000000
240380327	335223948.000000	17414189	9817.045065	23784	33744	0.981705	24187	33125	0.981705	32677581	0.000000
242317203	324342592.000000	16858090	9889.033609	24019	32644	0.988903	24512	31981	0.988903	34587461	0.000000
243521620	317776699.000000	16517853	9932.696323	24202	31454	0.993270	24603	31689	0.993270	36455872	0.000000
244239033	313832045.000000	16312718	9959.178767	24125	31599	0.995918	25002	30730	0.995918	38300931	0.000000
244665894	311470863.000000	16188327	9975.240980	24203	31112	0.997524	24791	30929	0.997524	40129415	0.000000
244936489	309957029.000000	16108436	9984.983083	24384	31507	0.998498	24702	30653	0.998498	41945766	0.000000
245092886	309100003.000000	16066622	9990.891893	24483	31039	0.999089	24647	30535	0.999089	43753767	0.000000
245194316	308562057.000000	16031931	9994.475723	24307	30956	0.999448	25013	30605	0.999448	45556796	0.000000
245242402	308190965.000000	16021780	9996.649399	24340	30860	0.999665	24912	30730	0.999665	47354879	0.000000
245280593	307988887.000000	16012674	9997.967783	24440	31006	0.999797	24866	30251	0.999797	49147832	0.000000
245329607	307844063.000000	16000521	9998.767413	24509	30688	0.999877	24624	30538	0.999877	50937394	0.000000
245324475	307786888.000000	16004261	9999.252408	24269	31101	0.999925	24795	30183	0.999925	52725051	0.000000
245320346	307759605.000000	15993467	9999.546568	24436	30836	0.999955	24621	30737	0.999955	54510491	0.000000
245324663	307736497.000000	15999022	9999.724983	24571	30784	0.999972	24711	30481	0.999972	56291353	0.000000
245350216	307696165.000000	15991258	9999.833196	24234	30552	0.999983	24980	30619	0.999983	58069957	0.000000
245343624	307660655.000000	15994448	9999.898829	24391	30802	0.999990	24739	30730	0.999990	59844818	0.000000
245331143	307654683.000000	15987834	9999.938638	24421	30628	0.999994	24704	30944	0.999994	61615880	0.000000
245361575	307698101.000000	15991968	9999.962782	24361	30985	0.999996	24858	30451	0.999996	63385294	0.000000
245336542	307765909.000000	15994463	9999.977427	24388	31212	0.999998	24857	30349	0.999998	65153520	0.000000
245334203	307671831.000000	15992293	9999.986309	24415	31038	0.999999	24798	30763	0.999999	66917438	0.000000
245352947	307684050.000000	15990835	9999.991696	24701	30677	0.999999	24831	30381	0.999999	68678888	0.000000
245344167	307692583.000000	15990618	9999.994963	24439	31071	0.999999	24667	30646	0.999999	70437912	0.000000
245343707	307706560.000000	15988446	9999.996945	24466	30880	1.000000	24836	30324	1.000000	72194118	0.000000
245334994	307669502.000000	15992455	9999.998147	24378	31021	1.000000	24728	30709	1.000000	73947617	0.000000
245346434	307640015.000000	15995466	9999.998876	24202	31073	1.000000	24886	30503	1.000000	75698282	0.000000
245323987	307729704.000000	15991634	9999.999318	24401	30740	1.000000	24875	30465	1.000000	77448339	0.000000
245335487	307745885.000000	15986044	9999.999587	24197	31397	1.000000	24824	30376	1.000000	79194920	0.000000
245349506	307689515.000000	15991805	9999.999749	24337	30719	1.000000	24793	30496	1.000000	80939795	0.000000
245339582	307689130.000000	16001520	9999.999848	24392	31076	1.000000	24838	30589	1.000000	82685131	0.000000
245345211	307681281.000000	15992107	9999.999908	24335	30818	1.000000	24906	30305	1.000000	84424964	0.000000
245333138	307677490.000000	15990030	9999.999944	24320	30834	1.000000	24743	30555	1.000000	86159906	0.000000
245329617	307670897.000000	15992277	9999.999966	24410	30695	1.000000	24882	30295	1.000000	87893442	0.000000
245350732	307694739.000000	15991125	9999.999979	24166	30779	1.000000	24804	30559	1.000000	89623439	-1.#IND00
245332394	307701402.000000	15993957	9999.999988	24159	30900	1.000000	24609	30577	1.000000	91349923	0.014400
245342090	307725273.000000	15994454	9999.999992	24548	30744	1.000000	24884	30439	1.000000	93071327	0.009588
245347471	307694723.000000	15988395	9999.999995	24073	31115	1.000000	24745	30701	1.000000	94793363	0.011898
245350753	307763630.000000	15997379	9999.999997	24398	30689	1.000000	24784	30487	1.000000	96514591	0.010556
245323960	307711470.000000	15990221	9999.999998	24508	31160	1.000000	24660	30684	1.000000	98229135	0.011693
245323303	307691354.000000	15997698	9999.999999	24225	30960	1.000000	24840	30741	1.000000	99945090	0.009909
245349381	307672260.000000	15990414	9999.999999	24307	30503	1.000000	24850	30514	1.000000	101657381	0.008000
245341434	307679893.000000	15988464	10000.000000	24209	31022	1.000000	24750	30379	1.000000	103369565	0.007679
245371199	307624305.000000	15993633	10000.000000	24498	30672	1.000000	24736	30645	1.000000	105081071	0.005387
245358038	307611702.000000	15998788	10000.000000	24441	30953	1.000000	25050	30490	1.000000	106783411	0.003197
245337787	307675082.000000	15988836	10000.000000	24386	30808	1.000000	24896	30443	1.000000	108484805	0.002149
245351033	307682373.000000	15992872	10000.000000	24409	30555	1.000000	24694	30694	1.000000	110184098	0.002241
245331660	307695508.000000	15991948	10000.000000	24542	30846	1.000000	24675	30612	1.000000	111879595	0.002786
245358745	307641589.000000	15991895	10000.000000	24363	30944	1.000000	24941	30668	1.000000	113574209	0.000984
245349958	307649299.000000	15988890	10000.000000	24335	31099	1.000000	24738	30942	1.000000	115266037	0.000312
245344454	307674257.000000	15983247	10000.000000	24448	30867	1.000000	24846	30500	1.000000	116954587	0.000320
245330344	307684482.000000	15985641	10000.000000	24487	31141	1.000000	24893	30744	1.000000	118642248	0.000702
245349399	307655465.000000	15996059	10000.000000	24348	30686	1.000000	24753	30735	1.000000	120327039	-0.000366
245367582	307688489.000000	15986255	10000.000000	24427	31267	1.000000	24771	30349	1.000000	122009589	-0.000496
245348238	307654496.000000	15980634	10000.000000	24283	31108	1.000000	24718	30996	1.000000	123690880	-0.000139
245338283	307682190.000000	15992495	10000.000000	24498	30742	1.000000	24629	30952	1.000000	125369940	0.000670
245344762	307704543.000000	15991667	10000.000000	24511	30542	1.000000	24793	30794	1.000000	127044613	0.000889
245340232	307742379.000000	15994023	10000.000000	24268	31226	1.000000	24874	30408	1.000000	128715513	0.002316
245331209	307729212.000000	15994554	10000.000000	24126	30920	1.000000	24740	30697	1.000000	130386723	0.001020
245342080	307706241.000000	15992412	10000.000000	24334	30859	1.000000	25055	30476	1.000000	132056138	0.002416
245353939	307679649.000000	15993269	10000.000000	24366	30934	1.000000	24899	30526	1.000000	133719736	0.002239
245337749	307681636.000000	15991901	10000.000000	24344	30912	1.000000	24869	30557	1.000000	135382925	0.001476
245352804	307695537.000000	15990622	10000.000000	24533	30661	1.000000	24922	30343	1.000000	137041131	0.001505
245322006	307743676.000000	15997401	10000.000000	24342	31089	1.000000	24808	30344	1.000000	138697390	0.000432
245335986	307685292.000000	15999122	10000.000000	24160	30752	1.000000	25044	30247	1.000000	140353776	-0.000284
245328719	307737272.000000	15992690	10000.000000	24403	31033	1.000000	24743	30679	1.000000	142005326	-0.000258
245321590	307714866.000000	15994410	10000.000000	24296	30886	1.000000	25032	30539	1.000000	143656039	-0.000328
245350992	307652179.000000	15990665	10000.000000	24542	30740	1.000000	25074	30331	1.000000	145301116	-0.000451
245349760	307740093.000000	15997837	10000.000000	24394	30796	1.000000	24885	30417	1.000000	146944753	0.000251
245368675	307671161.000000	15994391	10000.000000	24415	30770	1.000000	24958	30621	1.000000	148589197	0.000349
245328673	307696554.000000	15987692	10000.000000	24283	30826	1.000000	24723	30929	1.000000	150229929	0.000389
245334008	307671650.000000	15989990	10000.000000	24270	31253	1.000000	24919	30494	1.000000	151869354	-0.000881
245336705	307695916.000000	15990044	10000.000000	24473	31025	1.000000	24856	30552	1.000000	153505765	-0.001018
245345593	307699105.000000	15994177	10000.000000	24423	30784	1.000000	24753	30383	1.000000	155139587	-0.000904
245343132	307726034.000000	15988343	10000.000000	24462	30591	1.000000	24540	30852	1.000000	156769973	-0.001113
245356811	307637788.000000	15988690	10000.000000	24315	31135	1.000000	24910	30781	1.000000	158396495	-0.001115
245350153	307649663.000000	15989389	10000.000000	24372	31024	1.000000	24942	30559	1.000000	160021380	-0.001280
245334394	307672312.000000	15993249	10000.000000	24525	31072	1.000000	24741	30547	1.000000	161643815	-0.001256
245339462	307666859.000000	15992891	10000.000000	24215	31049	1.000000	25063	30378	1.000000	163263496	-0.001886
245330428	307676993.000000	15992536	10000.000000	24197	30762	1.000000	24791	30535	1.000000	164882756	-0.001823
245349325	307679846.000000	15995700	10000.000000	24384	30956	1.000000	24880	30371	1.000000	166497100	-0.001882
245325865	307668355.000000	15989058	10000.000000	24358	30792	1.000000	24816	30556	1.000000	168110140	-0.001570
245343210	307716549.000000	15994621	10000.000000	24276	31009	1.000000	24798	30672	1.000000	169722222	-0.001100
245332283	307714734.000000	15991027	10000.000000	24416	30626	1.000000	24840	30642	1.000000	171331060	-0.001134
245359138	307708842.000000	15996516	10000.000000	24394	31374	1.000000	24785	30602	1.000000	172937289	-0.001166
245330617	307717722.000000	15988266	10000.000000	24446	31014	1.000000	24861	30567	1.000000	174542812	-0.001099
245339472	307686424.000000	15997424	10000.000000	24372	30835	1.000000	24796	30793	1.000000	176142784	-0.001253
245329394	307677238.000000	15997252	10000.000000	24424	30997	1.000000	24740	30794	1.000000	177740854	-0.001227
245334193	307678862.000000	15993820	10000.000000	24383	31054	1.000000	24859	30281	1.000000	179340880	-0.001587
245343764	307673700.000000	15988589	10000.000000	24478	30790	1.000000	25026	30380	1.000000	180935778	-0.001441
245356578	307644501.000000	15991643	10000.000000	24167	30776	1.000000	24764	30145	1.000000	182525510	-0.001590
245351870	307654736.000000	15987876	10000.000000	24343	30928	1.000000	24953	30237	1.000000	184113228	-0.001356
245343854	307692243.000000	15994541	10000.000000	24253	31225	1.000000	24750	30445	1.000000	185700333	-0.002085
245347888	307692709.000000	15987677	10000.000000	24458	30814	1.000000	24828	30475	1.000000	187283787	-0.001938
npatches	nstrain	runtime	dt	init_x	init_y	init_y_blood	init_z	init_S	beta0	beta1	beta2	beta3	mean_beta	B	d	delta	delta_blood	b[0]	mut	m	CTL	c	g	epsilon	k	het	lambda	rho	omega	x_max	patch.dyna	DELTA	A	VA
10000	1	100.000000	0.000100	21900	9499	5000000	0.001000	10000000	11.364921	5.227895	11.003785	7.721167	8	8000000000.000000	0.010000	1.000000	1.000000	800000	0.000050	0.048000	0	0.500000	0.000000	25.000000	6.000000	0.500000	0.001000	0.001000	0.010000	31987	0	10.000000	7.000000	1.000000
sus	inf	inf_blood	z	x[0]	y[0][0]	z[0]	x[1]	y[1][0]	z[1]	S[0]	synchrony
219000000	94990000.000000	5000000	10.000000	21900	9499	0.001000	21900	9499	0.001000	10000000	0.000000
151155980	1174428146.000000	61012637	3940.834452	11916	119792	0.394083	18221	114560	0.394083	12954065	0.000000
177243684	825570703.000000	42961083	6324.976263	14297	85133	0.632498	20985	79434	0.632498	16911203	0.000000
214919909	494337445.000000	25714600	7771.013291	18335	51726	0.777101	24360	46913	0.777101	19914625	0.000000
239551887	336888790.000000	17519784	8648.068121	21321	35953	0.864807	26448	31878	0.864807	22149866	0.000000
254739724	255736448.000000	13294192	9180.022116	22828	27816	0.918002	27495	23755	0.918002	23903417	0.000000
264283036	210025171.000000	10919687	9502.664490	24198	22753	0.950266	28110	19693	0.950266	25356196	0.000000
270301674	182788427.000000	9510987	9698.354536	24626	20159	0.969835	28731	16807	0.969835	26620737	0.000000
274169709	166010282.000000	8627882	9817.045065	25492	18113	0.981705	29101	15383	0.981705	27762143	0.000000
276656310	155537016.000000	8088678	9889.033609	25605	16995	0.988903	29074	14412	0.988903	28827539	0.000000
278241629	148937390.000000	7743535	9932.696323	25951	16248	0.993270	29300	13669	0.993270	29840088	0.000000
279257892	144751700.000000	7528070	9959.178767	26248	15746	0.995918	29487	13516	0.995918	30820834	0.000000
279897062	142143238.000000	7388192	9975.240980	26058	15724	0.997524	29459	13045	0.997524	31779222	0.000000
280304740	140541134.000000	7305778	9984.983083	26247	15535	0.998498	29354	12902	0.998498	32724929	0.000000
280556932	139516717.000000	7253989	9990.891893	26026	15400	0.999089	29458	12458	0.999089	33659935	0.000000
280697447	138884077.000000	7221466	9994.475723	26357	15111	0.999448	29608	12677	0.999448	34588757	0.000000
280794047	138534656.000000	7204343	9996.649399	26422	15114	0.999665	29335	12727	0.999665	35513230	0.000000
280879922	138226999.000000	7187704	9997.967783	26353	15190	0.999797	29637	12612	0.999797	36435434	0.000000
280904007	138105143.000000	7176805	9998.767413	26352	15516	0.999877	29601	12759	0.999877	37354676	0.000000
280921068	138024184.000000	7171738	9999.252408	26365	15126	0.999925	29488	12527	0.999925	38273692	0.000000
280935305	137996551.000000	7172734	9999.546568	26298	15182	0.999955	29742	12558	0.999955	39188008	0.000000
280931918	137949595.000000	7165430	9999.724983	26450	15130	0.999972	29342	12532	0.999972	40104180	0.000000
280922622	137915255.000000	7170582	9999.833196	26283	15161	0.999983	29491	12795	0.999983	41017105	0.000000
280962204	137933485.000000	7166910	9999.898829	26485	15044	0.999990	29220	12854	0.999990	41928073	0.000000
280935318	137891286.000000	7172009	9999.938638	26447	14911	0.999994	29621	12720	0.999994	42838242	0.000000
280947124	137909325.000000	7171510	9999.962782	26241	15037	0.999996	29298	12668	0.999996	43748023	0.000000
280912852	137979016.000000	7171094	9999.977427	26329	15296	0.999998	29462	12802	0.999998	44654025	0.000000
280939605	137912836.000000	7166223	9999.986309	26375	15176	0.999999	29663	12443	0.999999	45561031	0.000000
280951251	137910495.000000	7163247	9999.991696	26397	15084	0.999999	29596	12444	0.999999	46464850	0.000000
280957592	137894577.000000	7170279	9999.994963	26495	15014	0.999999	29515	12607	0.999999	47368867	0.000000
280935814	137903386.000000	7166137	9999.996945	26306	15108	1.000000	29523	12459	1.000000	48270502	0.000000
280938835	137933742.000000	7162971	9999.998147	26277	15066	1.000000	29463	12449	1.000000	49171194	0.000000
280950201	137924353.000000	7168518	9999.998876	26415	14961	1.000000	29659	12536	1.000000	50069863	0.000000
280946227	137913171.000000	7166384	9999.999318	26299	15272	1.000000	29467	12691	1.000000	50969620	0.000000
280970090	137853182.000000	7168008	9999.999587	26182	15323	1.000000	29514	12795	1.000000	51865948	0.000000
280958180	137928649.000000	7169713	9999.999749	26224	15134	1.000000	29460	12739	1.000000	52759813	0.000000
280922009	137941360.000000	7171877	9999.999848	26189	15426	1.000000	29631	12685	1.000000	53655458	0.000000
280931595	137947303.000000	7163543	9999.999908	26285	15029	1.000000	29715	12630	1.000000	54548000	0.000000
280916894	137983998.000000	7175766	9999.999944	26212	15362	1.000000	29637	12821	1.000000	55439719	0.000000
280938490	137944962.000000	7169403	9999.999966	26327	15020	1.000000	29632	12521	1.000000	56327989	0.000000
280938230	137933307.000000	7170061	9999.999979	26344	15215	1.000000	29481	12767	1.000000	57216375	-1.#IND00
280960324	137900755.000000	7167053	9999.999988	26427	15191	1.000000	29440	12740	1.000000	58102170	0.000000
280957145	137837379.000000	7167545	9999.999992	26296	15155	1.000000	29433	12548	1.000000	58987588	0.011387
280948910	137852922.000000	7166300	9999.999995	26387	15257	1.000000	29321	12736	1.000000	59873864	0.001412
280961386	137872043.000000	7167022	9999.999997	26217	15279	1.000000	29451	12772	1.000000	60755978	-0.001439
280955120	137871118.000000	7167915	9999.999998	26462	15094	1.000000	29464	12850	1.000000	61636935	-0.002221
280948155	137874653.000000	7167830	9999.999999	26229	15033	1.000000	29293	12872	1.000000	62516364	0.000171
280955438	137915641.000000	7167629	9999.999999	26408	15093	1.000000	29510	12716	1.000000	63394999	0.002183
280929881	137919441.000000	7169627	10000.000000	26356	15263	1.000000	29492	12594	1.000000	64273010	0.001341
280947427	137945510.000000	7169749	10000.000000	26519	15138	1.000000	29561	12603	1.000000	65149604	-0.001770
280937312	137970680.000000	7170509	10000.000000	26301	15224	1.000000	29626	12602	1.000000	66026037	-0.001886
280962890	137892461.000000	7165702	10000.000000	26270	15147	1.000000	29614	12660	1.000000	66900104	-0.000600
280948279	137916316.000000	7167992	10000.000000	26465	15159	1.000000	29481	12676	1.000000	67771834	-0.000874
280986572	137841915.000000	7165986	10000.000000	26290	15211	1.000000	29616	12847	1.000000	68643841	-0.000978
280958644	137881250.000000	7169520	10000.000000	26195	15105	1.000000	29489	12598	1.000000	69513798	-0.001742
280953011	137911954.000000	7169435	10000.000000	26322	15208	1.000000	29544	12443	1.000000	70382315	-0.001076
280949891	137943181.000000	7166992	10000.000000	26445	15194	1.000000	29776	12594	1.000000	71247277	-0.000549
280966848	137958208.000000	7170853	10000.000000	26321	15079	1.000000	29482	12671	1.000000	72113810	-0.001196
280929156	137909191.000000	7171382	10000.000000	26296	15102	1.000000	29537	12615	1.000000	72977567	-0.001062
280943069	137904940.000000	7172998	10000.000000	26382	14950	1.000000	29428	12624	1.000000	73842862	-0.005546
280954656	137881035.000000	7164890	10000.000000	26307	15061	1.000000	29682	12677	1.000000	74703930	-0.004398
280920784	137927090.000000	7167188	10000.000000	26217	15359	1.000000	29419	12749	1.000000	75566375	-0.003798
280935931	137930053.000000	7167196	10000.000000	26241	14949	1.000000	29571	12685	1.000000	76426173	-0.003363
280965260	137880436.000000	7163706	10000.000000	26461	15244	1.000000	29577	12565	1.000000	77284450	-0.001546
280949579	137906228.000000	7167221	10000.000000	26499	15160	1.000000	29446	12446	1.000000	78141684	-0.001716
280941772	137927037.000000	7165159	10000.000000	26402	15155	1.000000	29629	12691	1.000000	78997715	-0.001717
280943359	137936802.000000	7169630	10000.000000	26333	15430	1.000000	29506	12558	1.000000	79852865	-0.002261
280943037	137934930.000000	7169605	10000.000000	26473	15214	1.000000	29630	12585	1.000000	80705190	-0.001746
280950776	137901116.000000	7168816	10000.000000	26398	14930	1.000000	29546	12648	1.000000	81556033	-0.002548
280958847	137922114.000000	7172573	10000.000000	26202	15472	1.000000	29562	12940	1.000000	82407436	-0.002551
280954073	137891522.000000	7166540	10000.000000	26376	15220	1.000000	29598	12595	1.000000	83255382	-0.002607
280927349	137887950.000000	7171212	10000.000000	26308	14978	1.000000	29495	12565	1.000000	84104943	-0.002452
280961469	137887377.000000	7165635	10000.000000	26402	15212	1.000000	29324	12775	1.000000	84951850	-0.002420
280963699	137894788.000000	7169428	10000.000000	26142	15135	1.000000	29364	12797	1.000000	85798060	-0.002149
280929769	137944616.000000	7173286	10000.000000	26331	15137	1.000000	29527	12678	1.000000	86644014	-0.001907
280933326	137964304.000000	7172013	10000.000000	26166	15438	1.000000	29595	12519	1.000000	87486986	-0.000509
280937005	137916143.000000	7166874	10000.000000	26220	15016	1.000000	29578	12432	1.000000	88328867	-0.000505
280974096	137924455.000000	7166691	10000.000000	26083	15144	1.000000	29679	12413	1.000000	89168820	0.000071
280945816	137910454.000000	7168449	10000.000000	26260	15098	1.000000	29459	12586	1.000000	90009455	0.000469
280943155	137906510.000000	7170975	10000.000000	26347	15042	1.000000	29566	12480	1.000000	90847856	0.000630
280966319	137872871.000000	7165545	10000.000000	26204	15041	1.000000	29600	12528	1.000000	91684475	0.000868
280939413	137934549.000000	7170479	10000.000000	26222	15130	1.000000	29518	12597	1.000000	92521144	0.000511
280942239	137942339.000000	7165886	10000.000000	26443	15263	1.000000	29711	12619	1.000000	93355171	0.000681
280960877	137908893.000000	7166071	10000.000000	26299	15214	1.000000	29792	12751	1.000000	94189868	0.000812
280929908	137919407.000000	7170596	10000.000000	26438	15063	1.000000	29657	12753	1.000000	95019851	0.001071
280928418	137933349.000000	7168423	10000.000000	26209	15270	1.000000	29562	12700	1.000000	95849916	0.000448
280917456	137957555.000000	7168524	10000.000000	26419	15220	1.000000	29419	12720	1.000000	96678284	0.001053
280939311	137897216.000000	7168684	10000.000000	26281	15102	1.000000	29557	12599	1.000000	97506094	0.000807
280961911	137886440.000000	7162550	10000.000000	26108	15327	1.000000	29787	12674	1.000000	98332563	0.000621
280927617	137901244.000000	7169107	10000.000000	26442	15063	1.000000	29428	12584	1.000000	99159770	0.001058
280944129	137950187.000000	7166679	10000.000000	26218	15105	1.000000	29549	12606	1.000000	99982903	0.000238
280922644	137986270.000000	7171388	10000.000000	26259	15364	1.000000	29740	12482	1.000000	100806643	0.000370
280949898	137948966.000000	7167744	10000.000000	26337	15175	1.000000	29265	12649	1.000000	101628647	0.000473
280951960	137887910.000000	7168680	10000.000000	26465	15339	1.000000	29392	12654	1.000000	102448515	0.000184
280952137	137902231.000000	7172928	10000.000000	26415	15269	1.000000	29616	12600	1.000000	103267803	0.000330
280963284	137893752.000000	7168245	10000.000000	26384	15303	1.000000	29691	12692	1.000000	104087562	0.001046
280939702	137908173.000000	7163999	10000.000000	26291	15443	1.000000	29301	12697	1.000000	104903560	0.000486
280929615	137901678.000000	7165309	10000.000000	26222	15351	1.000000	29572	12653	1.000000	105718978	-0.000001
280937636	137933914.000000	7169375	10000.000000	26216	15228	1.000000	29560	12585	1.000000	106533161	-0.000027
280959502	137890195.000000	7165999	10000.000000	26238	15027	1.000000	29587	12586	1.000000	107346360	0.000573
npatches	nstrain	runtime	dt	init_x	init_y	init_y_blood	init_z	init_S	beta0	beta1	beta2	beta3	mean_beta	B	d	delta	delta_blood	b[0]	mut	m	CTL	c	g	epsilon	k	het	lambda	rho	omega	x_max	patch.dyna	DELTA	A	VA
10000	1	100.000000	0.000100	21900	9499	5000000	0.001000	10000000	8.081028	11.027296	11.630718	7.643535	8	8000000000.000000	0.010000	1.000000	1.000000	800000	0.000050	0.048000	0	0.500000	0.000000	25.000000	7.000000	0.500000	0.001000	0.001000	0.010000	31987	0	10.000000	7.000000	1.000000
sus	inf	inf_blood	z	x[0]	y[0][0]	z[0]	x[1]	y[1][0]	z[1]	S[0]	synchrony
219000000	94990000.000000	5000000	10.000000	21900	9499	0.001000	21900	9499	0.001000	10000000	0.000000
160766280	1038548443.000000	53974472	3940.834452	15527	104191	0.394083	12973	106483	0.394083	12846572	0.000000
197248669	632574344.000000	32930194	6324.976263	19336	63662	0.632498	16825	65486	0.632498	16413172	0.000000
239667002	334653754.000000	17415935	7771.013291	23737	33523	0.777101	21530	35474	0.777101	18846795	0.000000
266252151	199404983.000000	10375681	8648.068121	26714	19886	0.864807	24575	21617	0.864807	20435094	0.000000
282400215	130573023.000000	6794077	9180.022116	28128	13097	0.918002	26594	14254	0.918002	21510999	0.000000
292502125	91761154.000000	4770591	9502.664490	29342	9101	0.950266	28232	10054	0.950266	22269704	0.000000
299006781	68237609.000000	3547600	9698.354536	30147	6928	0.969835	28926	7609	0.969835	22826199	0.000000
303372267	53172987.000000	2764012	9817.045065	30260	5305	0.981705	29515	5783	0.981705	23251178	0.000000
306347396	43174140.000000	2242914	9889.033609	30606	4446	0.988903	29981	4841	0.988903	23586426	0.000000
308436096	36266319.000000	1883537	9932.696323	30912	3562	0.993270	30203	3951	0.993270	23859578	0.000000
309946283	31324017.000000	1626793	9959.178767	30919	3120	0.995918	30617	3449	0.995918	24088335	0.000000
311072873	27687179.000000	1440676	9975.240980	31108	2753	0.997524	30454	3060	0.997524	24284315	0.000000
311914505	24930290.000000	1296384	9984.983083	31137	2323	0.998498	30587	2754	0.998498	24456725	0.000000
312545251	22869031.000000	1188564	9990.891893	31247	2296	0.999089	30982	2548	0.999089	24610043	0.000000
313067631	21241442.000000	1105315	9994.475723	31054	2093	0.999448	31099	2393	0.999448	24748669	0.000000
313491594	19929412.000000	1035179	9996.649399	31112	2034	0.999665	31065	2277	0.999665	24876734	0.000000
313794595	18888494.000000	981302	9997.967783	31352	1784	0.999797	31135	2069	0.999797	24994893	0.000000
314070562	18052508.000000	939250	9998.767413	31487	1812	0.999877	31129	2089	0.999877	25106126	0.000000
314301763	17355451.000000	901079	9999.252408	31446	1795	0.999925	31316	1945	0.999925	25209795	0.000000
314474677	16791853.000000	874096	9999.546568	31580	1619	0.999955	31384	1812	0.999955	25308516	0.000000
314624241	16312319.000000	849188	9999.724983	31632	1609	0.999972	31229	1875	0.999972	25403855	0.000000
314769403	15896510.000000	825987	9999.833196	31561	1594	0.999983	31338	1851	0.999983	25495399	0.000000
314850876	15546988.000000	807626	9999.898829	31642	1501	0.999990	31258	1705	0.999990	25583284	0.000000
314966263	15249479.000000	791380	9999.938638	31546	1460	0.999994	31211	1681	0.999994	25668914	0.000000
315020999	15010542.000000	781107	9999.962782	31399	1488	0.999996	31153	1675	0.999996	25752028	0.000000
315087228	14778559.000000	767792	9999.977427	31495	1530	0.999998	31383	1597	0.999998	25833184	0.000000
315147379	14593252.000000	759235	9999.986309	31407	1443	0.999999	31270	1636	0.999999	25912620	0.000000
315229168	14415797.000000	748098	9999.991696	31520	1353	0.999999	31267	1616	0.999999	25990120	0.000000
315275171	14281984.000000	742846	9999.994963	31605	1519	0.999999	31291	1642	0.999999	26066711	0.000000
315303242	14165215.000000	736727	9999.996945	31434	1447	1.000000	31123	1549	1.000000	26142087	0.000000
315333430	14054587.000000	731576	9999.998147	31466	1324	1.000000	31219	1574	1.000000	26216413	0.000000
315373469	13963744.000000	727443	9999.998876	31617	1422	1.000000	31127	1527	1.000000	26289922	0.000000
315416848	13867943.000000	721246	9999.999318	31808	1376	1.000000	31285	1638	1.000000	26362200	0.000000
315434649	13795014.000000	718409	9999.999587	31672	1378	1.000000	31238	1663	1.000000	26433872	0.000000
315438421	13734101.000000	715456	9999.999749	31675	1376	1.000000	31322	1536	1.000000	26505346	0.000000
315456336	13699668.000000	711224	9999.999848	31549	1364	1.000000	31371	1498	1.000000	26576513	0.000000
315479417	13649568.000000	709184	9999.999908	31682	1449	1.000000	31165	1578	1.000000	26646648	0.000000
315500870	13607304.000000	705182	9999.999944	31583	1353	1.000000	31371	1508	1.000000	26717029	0.000000
315489973	13567251.000000	704256	9999.999966	31559	1407	1.000000	31533	1461	1.000000	26786605	0.000000
315485311	13531742.000000	702835	9999.999979	31520	1335	1.000000	31398	1532	1.000000	26856106	-1.#IND00
315501225	13495026.000000	701812	9999.999988	31678	1329	1.000000	31460	1521	1.000000	26924524	0.003200
315531684	13479201.000000	699538	9999.999992	31459	1339	1.000000	31445	1512	1.000000	26993181	-0.015790
315524385	13472666.000000	700912	9999.999995	31504	1323	1.000000	31462	1589	1.000000	27061469	-0.009531
315521531	13489021.000000	700113	9999.999997	31674	1339	1.000000	31590	1476	1.000000	27129326	-0.006899
315518455	13468152.000000	700773	9999.999998	31661	1311	1.000000	31239	1487	1.000000	27196482	-0.003333
315530055	13474879.000000	700236	9999.999999	31410	1453	1.000000	31132	1560	1.000000	27264149	0.005209
315528896	13460372.000000	698375	9999.999999	31689	1313	1.000000	31571	1384	1.000000	27332147	0.008148
315551289	13447575.000000	701714	10000.000000	31399	1395	1.000000	31407	1531	1.000000	27399140	0.009411
315551154	13437572.000000	698244	10000.000000	31625	1327	1.000000	31339	1497	1.000000	27466273	0.007369
315541901	13439090.000000	697258	10000.000000	31357	1365	1.000000	31297	1510	1.000000	27532978	0.004978
315540888	13439124.000000	697397	10000.000000	31504	1333	1.000000	31396	1420	1.000000	27600117	0.007083
315566553	13420436.000000	697131	10000.000000	31764	1372	1.000000	31355	1624	1.000000	27667073	0.006954
315573993	13378841.000000	696749	10000.000000	31428	1281	1.000000	31290	1541	1.000000	27733853	0.015136
315584849	13394926.000000	696924	10000.000000	31413	1316	1.000000	31549	1438	1.000000	27799924	0.015935
315561638	13377594.000000	695227	10000.000000	31794	1369	1.000000	31339	1518	1.000000	27865957	0.018960
315584524	13374255.000000	695913	10000.000000	31624	1374	1.000000	31419	1478	1.000000	27932082	0.015076
315557504	13347070.000000	694249	10000.000000	31713	1284	1.000000	31300	1546	1.000000	27997946	0.013796
315550898	13365422.000000	694849	10000.000000	31333	1344	1.000000	31323	1602	1.000000	28063780	0.015369
315566313	13371237.000000	694855	10000.000000	31559	1367	1.000000	31281	1511	1.000000	28129942	0.016588
315581223	13389509.000000	696884	10000.000000	31630	1320	1.000000	31462	1549	1.000000	28195491	0.015582
315551552	13346420.000000	694941	10000.000000	31547	1298	1.000000	31258	1536	1.000000	28260535	0.016130
315598133	13341043.000000	693405	10000.000000	31529	1257	1.000000	31493	1467	1.000000	28325351	0.017933
315560829	13354344.000000	694658	10000.000000	31463	1401	1.000000	31311	1497	1.000000	28390578	0.017147
315568186	13339238.000000	692467	10000.000000	31516	1249	1.000000	31275	1554	1.000000	28455301	0.018991
315576120	13326519.000000	693355	10000.000000	31490	1273	1.000000	31251	1504	1.000000	28519888	0.018182
315582682	13290822.000000	689451	10000.000000	31408	1323	1.000000	31551	1367	1.000000	28584781	0.021952
315593244	13306706.000000	691179	10000.000000	31400	1297	1.000000	31413	1478	1.000000	28649118	0.021676
315590662	13315422.000000	692482	10000.000000	31596	1287	1.000000	31401	1414	1.000000	28713850	0.022004
315579412	13317999.000000	692795	10000.000000	31410	1373	1.000000	31280	1449	1.000000	28777268	0.021257
315592987	13318522.000000	692644	10000.000000	31634	1363	1.000000	31502	1459	1.000000	28842781	0.022913
315584700	13320748.000000	691142	10000.000000	31369	1275	1.000000	31364	1546	1.000000	28907298	0.022426
315582838	13324955.000000	692637	10000.000000	31707	1216	1.000000	31195	1497	1.000000	28971003	0.021824
315576851	13292759.000000	691735	10000.000000	31567	1383	1.000000	31466	1532	1.000000	29034807	0.025456
315610318	13306130.000000	692045	10000.000000	31484	1345	1.000000	31243	1496	1.000000	29098606	0.025690
315581379	13315356.000000	693338	10000.000000	31591	1286	1.000000	31440	1546	1.000000	29161787	0.024808
315583302	13349812.000000	693886	10000.000000	31700	1318	1.000000	31114	1527	1.000000	29224895	0.024179
315571090	13342058.000000	694625	10000.000000	31373	1318	1.000000	31337	1481	1.000000	29288564	0.023744
315567263	13348064.000000	692871	10000.000000	31689	1331	1.000000	31272	1553	1.000000	29352533	0.022842
315576260	13351664.000000	692943	10000.000000	31571	1380	1.000000	31553	1469	1.000000	29416188	0.021810
315574341	13360435.000000	695641	10000.000000	31537	1348	1.000000	31323	1655	1.000000	29479821	0.021413
315561788	13359110.000000	695049	10000.000000	31455	1332	1.000000	31283	1557	1.000000	29543266	0.020696
315552163	13370066.000000	694913	10000.000000	31627	1400	1.000000	31268	1502	1.000000	29607057	0.021176
315554736	13373551.000000	696353	10000.000000	31668	1345	1.000000	31343	1520	1.000000	29670463	0.020648
315567092	13364923.000000	693327	10000.000000	31482	1355	1.000000	31473	1458	1.000000	29734262	0.020116
315545066	13375073.000000	695313	10000.000000	31699	1353	1.000000	31214	1498	1.000000	29796525	0.019825
315552136	13347631.000000	693943	10000.000000	31498	1326	1.000000	31322	1571	1.000000	29859950	0.020092
315575259	13355755.000000	695211	10000.000000	31714	1304	1.000000	31363	1484	1.000000	29922891	0.019469
315566244	13356550.000000	695406	10000.000000	31552	1411	1.000000	31492	1512	1.000000	29985637	0.018891
315582165	13359722.000000	694986	10000.000000	31480	1360	1.000000	31180	1392	1.000000	30048455	0.018718
315561494	13335149.000000	692352	10000.000000	31565	1255	1.000000	31467	1527	1.000000	30111099	0.018363
315566318	13371839.000000	694062	10000.000000	31847	1336	1.000000	31137	1493	1.000000	30173603	0.017726
315560490	13384072.000000	695702	10000.000000	31532	1323	1.000000	31404	1519	1.000000	30235638	0.017664
315563556	13359741.000000	695455	10000.000000	31319	1384	1.000000	31205	1590	1.000000	30297560	0.017025
315561869	13348920.000000	693963	10000.000000	31430	1306	1.000000	31053	1446	1.000000	30360170	0.017017
315573464	13344926.000000	692381	10000.000000	31545	1311	1.000000	31273	1453	1.000000	30422441	0.017224
315588015	13340416.000000	693840	10000.000000	31516	1383	1.000000	31401	1519	1.000000	30484104	0.016906
315567764	13342403.000000	693109	10000.000000	31622	1399	1.000000	31203	1485	1.000000	30545677	0.017085
315551384	13365739.000000	693879	10000.000000	31558	1367	1.000000	31389	1461	1.000000	30607853	0.016229
315556270	13335065.000000	692589	10000.000000	31699	1427	1.000000	31078	1467	1.000000	30668893	0.016002
npatches	nstrain	runtime	dt	init_x	init_y	init_y_blood	init_z	init_S	beta0	beta1	beta2	beta3	mean_beta	B	d	delta	delta_blood	b[0]	mut	m	CTL	c	g	epsilon	k	het	lambda	rho	omega	x_max	patch.dyna	DELTA	A	VA
10000	1	100.000000	0.000100	21900	9499	5000000	0.001000	10000000	6.415294	7.491596	8.614613	7.585831	8	8000000000.000000	0.010000	1.000000	1.000000	800000	0.000050	0.048000	0	0.500000	0.000000	25.000000	8.000000	0.500000	0.001000	0.001000	0.010000	31987	0	10.000000	7.000000	1.000000
sus	inf	inf_blood	z	x[0]	y[0][0]	z[0]	x[1]	y[1][0]	z[1]	S[0]	synchrony
219000000	94990000.000000	5000000	10.000000	21900	9499	0.001000	21900	9499	0.001000	10000000	0.000000
169026890	926686456.000000	48180522	3940.834452	18336	91626	0.394083	17103	92661	0.394083	12763953	0.000000
215146525	487516970.000000	25379371	6324.976263	23106	47451	0.632498	22002	48744	0.632498	15980956	0.000000
260733710	222400577.000000	11577421	7771.013291	27271	21300	0.777101	26557	21655	0.777101	17914992	0.000000
287460203	109069391.000000	5676815	8648.068121	29443	10438	0.864807	28923	10663	0.864807	18973889	0.000000
302472599	55177665.000000	2871623	9180.022116	30727	5327	0.918002	30540	5265	0.918002	19533700	0.000000
310768160	27933507.000000	1454682	9502.664490	31224	2655	0.950266	31321	2653	0.950266	19817377	0.000000
315220084	13941089.000000	725180	9698.354536	31547	1293	0.969835	31559	1341	0.969835	19948880	0.000000
317575043	6801065.000000	354708	9817.045065	31789	611	0.981705	31889	700	0.981705	19999885	0.000000
318790139	3250998.000000	168501	9889.033609	31894	250	0.988903	31989	317	0.988903	20009237	0.000000
319342528	1525118.000000	79147	9932.696323	31970	157	0.993270	32036	144	0.993270	19998030	0.000000
319655589	705169.000000	36974	9959.178767	31863	75	0.995918	32071	67	0.995918	19976370	0.000000
319760146	325982.000000	16806	9975.240980	32065	26	0.997524	31901	22	0.997524	19950430	0.000000
319827449	150275.000000	7779	9984.259904	32068	14	0.998498	31829	8	0.998498	19922161	0.000000
319822539	72583.000000	3768	9398.604200	31894	8	0.857148	31957	7	0.999089	19893092	0.000000
319823793	94663.000000	4938	8279.241219	31903	5	0.817632	31783	6	0.921539	19863944	0.000000
319827770	125277.000000	6348	8863.445941	31990	13	0.889390	32043	4	0.864033	19835332	0.000000
319834363	111644.000000	5761	9253.136816	32007	15	0.932912	32168	15	0.917533	19806687	0.000000
319850563	87078.000000	4497	9183.425163	31924	2	0.730552	32003	11	0.949982	19777723	0.000000
319834704	85774.000000	4509	8686.524153	32079	17	0.834606	31898	7	0.726337	19748880	0.000000
319839624	99626.000000	5227	8830.418202	32091	10	0.858959	31621	10	0.834017	19720165	0.000000
319841944	95643.000000	5058	9021.546414	32082	6	0.914456	32031	12	0.897426	19691575	0.000000
319872181	90195.000000	4856	8950.402310	31931	8	0.772402	32136	7	0.937787	19662612	0.000000
319841184	91126.000000	4776	8881.676169	32006	6	0.861956	31914	12	0.962266	19633850	0.000000
319839849	93366.000000	4821	8906.343620	32019	16	0.916273	32004	8	0.818150	19605137	0.000000
319844106	91717.000000	4734	8930.666783	31931	14	0.870321	31948	5	0.889704	19576497	0.000000
319846514	91492.000000	4766	8902.055782	31950	7	0.903149	31950	9	0.933103	19547667	0.000000
319834433	93018.000000	4770	8923.722166	31817	9	0.941257	32218	10	0.959425	19519332	0.000000
319838965	92576.000000	4853	8924.757173	31780	6	0.964371	31821	12	0.975390	19490939	0.000000
319848010	92020.000000	4737	8917.969800	31930	8	0.956609	31806	6	0.943444	19462641	0.000000
319813291	92088.000000	4808	8879.691442	32051	7	0.973682	32074	5	0.965697	19434346	0.000000
319836082	93079.000000	4788	8903.305036	31919	4	0.912856	31982	14	0.979195	19406356	0.000000
319825181	92999.000000	4876	8935.360463	32336	10	0.947145	32158	8	0.728420	19378283	0.000000
319821000	91690.000000	4814	8903.601131	31826	10	0.967942	31920	9	0.835281	19350073	0.000000
319848647	93029.000000	4828	8908.330433	31948	8	0.980556	31870	1	0.717501	19321981	0.000000
319855441	92549.000000	4847	8951.618888	31945	6	0.594286	31928	14	0.741468	19293858	0.000000
319823239	90226.000000	4731	8877.943094	31940	10	0.753925	31819	10	0.843194	19265742	0.000000
319872935	95150.000000	4913	8917.307354	31869	13	0.814248	31913	7	0.904894	19237653	0.000000
319823004	92861.000000	4833	8971.498649	31680	5	0.887337	31909	10	0.942316	19209922	0.000000
319837099	90581.000000	4704	8914.568402	31785	12	0.931668	32046	5	0.965013	19181724	0.000000
319860576	91779.000000	4812	8864.052374	32183	9	0.882516	32055	11	0.978780	19153443	-1.#IND00
319823056	94795.000000	4978	8941.576957	31823	7	0.928743	32043	10	0.973544	19125435	-1.#IND00
319852603	90421.000000	4744	8899.343274	31973	9	0.956781	32113	9	0.922000	19097567	-0.053199
319856420	94455.000000	4928	8926.628850	32170	7	0.904043	31872	13	0.952691	19069848	-0.033006
319850928	90379.000000	4695	8921.924780	32032	10	0.880053	31773	10	0.971306	19041850	-0.025853
319828364	92012.000000	4853	8848.886050	31929	7	0.924089	32115	12	0.982596	19014113	-0.024183
319836679	93651.000000	4888	8921.079768	32145	7	0.718917	31941	11	0.989444	18986454	-0.021685
319845566	92902.000000	4794	8942.511722	31977	11	0.829517	31937	6	0.993598	18958899	-0.016494
319828021	91968.000000	4799	8930.273647	31834	13	0.868708	31836	15	0.996117	18931005	-0.015383
319842726	92386.000000	4837	8915.840698	32103	11	0.920368	31877	16	0.992862	18903618	-0.006830
319831892	92508.000000	4799	8912.203033	31923	6	0.867582	32178	9	0.995671	18876258	-0.006758
319837974	93020.000000	4941	8910.124728	31909	12	0.918221	32211	7	0.779271	18848797	-0.005519
319831988	91559.000000	4722	8905.562587	32276	7	0.950399	32039	11	0.760092	18821335	-0.007797
319834963	94639.000000	4906	8942.758481	31975	14	0.962368	31950	6	0.854490	18793809	-0.005729
319836726	90847.000000	4790	8962.662496	31831	8	0.977175	31871	12	0.781059	18766347	-0.005843
319848111	91334.000000	4776	8901.154933	31875	9	0.695922	32236	7	0.867207	18739215	-0.006364
319839896	94490.000000	4819	8903.822521	31922	12	0.726269	32026	7	0.521443	18711835	-0.004350
319855341	92738.000000	4887	8932.815584	32052	7	0.741773	32011	6	0.709744	18684478	-0.004314
319845652	90353.000000	4667	8875.007289	31984	3	0.636607	31907	7	0.823953	18657138	-0.000648
319829617	92358.000000	4830	8864.197877	32166	7	0.779594	31856	8	0.893224	18629794	-0.000333
319861678	93861.000000	4870	8924.707799	31837	4	0.513707	32009	3	0.935238	18602605	0.000574
319848677	93718.000000	4934	8949.789499	32029	11	0.665602	32027	6	0.960720	18575380	0.000310
319811996	91485.000000	4783	8932.568423	32024	13	0.797180	32188	6	0.976176	18548382	0.001484
319862835	92187.000000	4748	8889.512601	31939	5	0.822720	32152	13	0.867456	18521423	0.003649
319834375	92832.000000	4926	8913.500269	31981	9	0.878745	31917	8	0.793154	18494619	0.004059
319831744	94648.000000	4843	8943.318021	31937	5	0.869936	31792	13	0.874543	18467477	0.003496
319852269	90480.000000	4901	8931.721077	32065	1	0.781086	31710	8	0.923908	18440369	0.003879
319825941	93475.000000	4862	8894.668304	31983	10	0.821847	31904	8	0.953848	18413418	0.003627
319839214	92548.000000	4802	8939.202612	32001	13	0.802348	31959	10	0.972008	18386569	0.004192
319845143	90764.000000	4732	8915.819479	31878	18	0.417952	31945	7	0.983022	18359879	0.004232
319831703	93564.000000	4715	8881.660300	32019	8	0.646975	32035	8	0.989703	18332927	0.004181
319844375	93856.000000	4962	8938.772111	31931	10	0.785882	32227	7	0.842235	18306426	0.004358
319842297	91966.000000	4668	8934.040181	31881	4	0.870132	32006	10	0.904312	18279990	0.006198
319846421	92660.000000	4800	8941.952793	31888	5	0.921232	32016	7	0.941963	18253180	0.006091
319827966	92345.000000	4841	8932.119495	31962	13	0.871251	32153	5	0.964799	18226620	0.006555
319846211	92180.000000	4831	8917.568981	31934	5	0.608484	32000	13	0.801489	18200197	0.006285
319853518	94768.000000	4877	8945.471755	31941	10	0.762536	31945	10	0.879599	18173719	0.005717
319829542	91521.000000	4816	8958.331242	31926	17	0.855973	31965	13	0.926974	18147387	0.006001
319861578	90210.000000	4630	8866.698707	31932	13	0.912644	32104	11	0.647533	18120707	0.006439
319872486	94160.000000	4876	8917.997592	32146	7	0.837145	31829	14	0.786221	18094332	0.007955
319848302	91775.000000	4766	8953.168059	32138	14	0.814687	32115	4	0.870338	18067736	0.007967
319831500	91647.000000	4852	8871.373705	32035	10	0.887604	31913	6	0.921357	18041165	0.007706
319820534	93242.000000	4762	8889.919797	32136	12	0.931829	32097	2	0.708382	18015179	0.007627
319826717	93536.000000	4859	8934.496261	32133	5	0.958653	31796	7	0.649722	17988856	0.007358
319835741	89701.000000	4602	8901.707346	31991	6	0.868315	31866	10	0.787548	17962789	0.008811
319843007	93769.000000	4748	8872.957635	32052	14	0.920130	31905	9	0.871143	17936750	0.008613
319819220	93885.000000	4855	8923.409263	31924	5	0.951557	32116	10	0.921845	17910737	0.008287
319847123	92310.000000	4835	8945.056596	31819	12	0.908632	31728	7	0.952597	17884489	0.007070
319836524	91687.000000	4694	8881.374070	31845	7	0.818995	32044	5	0.971249	17858364	0.007228
319848846	92986.000000	4790	8878.706345	31826	7	0.890216	31769	9	0.982562	17832445	0.007207
319832988	93613.000000	4782	8924.445327	31974	10	0.933414	31890	12	0.989423	17806141	0.006978
319839917	92866.000000	4615	8945.661667	31797	6	0.926249	31918	9	0.993585	17780055	0.007524
319858405	90981.000000	4742	8895.748304	32088	13	0.831042	31960	9	0.843338	17754400	0.007149
319838588	92776.000000	4684	8897.453003	31940	9	0.897523	31896	6	0.904981	17728600	0.007043
319850366	94334.000000	4780	8941.143022	31906	8	0.937845	31881	5	0.942369	17702826	0.006894
319851104	91508.000000	4835	8932.942382	32121	14	0.962302	32185	12	0.965045	17677025	0.006782
319839579	90428.000000	4681	8879.834239	31770	8	0.977135	32100	10	0.978799	17651112	0.006638
319837723	93626.000000	5000	8879.951798	31805	8	0.986132	31901	6	0.987141	17625369	0.006700
319836351	92599.000000	4663	8926.271364	32065	12	0.991589	31918	6	0.992201	17599744	0.006934
319836686	91004.000000	4659	8897.524386	32079	6	0.994898	31821	10	0.995270	17574078	0.006961
npatches	nstrain	runtime	dt	init_x	init_y	init_y_blood	init_z	init_S	beta0	beta1	beta2	beta3	mean_beta	B	d	delta	delta_blood	b[0]	mut	m	CTL	c	g	epsilon	k	het	lambda	rho	omega	x_max	patch.dyna	DELTA	A	VA
10000	1	100.000000	0.000100	21900	9499	5000000	0.001000	10000000	7.641748	8.788721	10.708692	9.079483	8	8000000000.000000	0.010000	1.000000	1.000000	800000	0.000050	0.048000	0	0.500000	0.000000	25.000000	9.000000	0.500000	0.001000	0.001000	0.010000	31987	0	10.000000	7.000000	1.000000
sus	inf	inf_blood	z	x[0]	y[0][0]	z[0]	x[1]	y[1][0]	z[1]	S[0]	synchrony
219000000	94990000.000000	5000000	10.000000	21900	9499	0.001000	21900	9499	0.001000	10000000	0.000000
178800985	817607491.000000	42525018	3940.834452	17932	81770	0.394083	16760	82668	0.394083	12651928	0.000000
233331060	367976185.000000	19160662	6324.976263	23787	36192	0.632498	22286	37420	0.632498	15495659	0.000000
279995405	137411457.000000	7157608	7771.013291	28250	13590	0.777101	27288	14015	0.777101	16951761	0.000000
304056472	49257028.000000	2565207	8648.068121	30542	4907	0.864807	30098	5007	0.864807	17560821	0.000000
314620416	15597124.000000	812327	9180.022116	31497	1508	0.918002	31163	1559	0.918002	17767499	0.000000
318410613	4201843.000000	218903	9502.664490	31847	419	0.950266	31874	464	0.950266	17812280	0.000000
319543954	967945.000000	51041	9698.354536	31929	100	0.969835	31939	99	0.969835	17804019	0.000000
319777682	197890.000000	10359	9817.045065	32007	23	0.981705	31943	15	0.981705	17781431	0.000000
319872677	53255.000000	2724	7565.510393	32019	4	0.919926	31766	4	0.612529	17755695	0.000000
319815072	136692.000000	7070	7264.368544	32113	7	0.639090	32022	17	0.756159	17730122	0.000000
319803409	145992.000000	7501	8337.063315	31600	19	0.781100	32157	11	0.852105	17704686	0.000000
319828970	78500.000000	4029	8717.809172	31921	11	0.867232	31933	12	0.910298	17678985	0.000000
319857934	81295.000000	4273	7215.967182	32187	6	0.842150	32022	15	0.849290	17652696	0.000000
319844049	104123.000000	5349	8042.290150	31787	9	0.904260	32002	9	0.908591	17626977	0.000000
319830478	75648.000000	3885	8220.297806	32062	8	0.835395	31893	9	0.944558	17601030	0.000000
319870126	83555.000000	4308	7541.363049	32047	5	0.900163	31891	11	0.966373	17575265	0.000000
319849154	90521.000000	4807	8070.486140	31862	5	0.939447	31896	12	0.847920	17549584	0.000000
319845724	75798.000000	4003	7922.439362	32034	9	0.712259	31981	6	0.807412	17524056	0.000000
319860998	84112.000000	4451	7742.655753	31848	4	0.825478	32145	11	0.702496	17498597	0.000000
319842570	84139.000000	4335	8008.379909	32149	4	0.537872	32111	6	0.819557	17472859	0.000000
319848845	77711.000000	4055	7799.810645	32009	10	0.719709	32009	12	0.888713	17447441	0.000000
319866469	86138.000000	4386	7855.843671	32057	11	0.650557	32139	14	0.353347	17421878	0.000000
319828604	81335.000000	4180	7988.724410	31864	7	0.788055	31827	9	0.426135	17396404	0.000000
319854671	79883.000000	4198	7805.257108	32068	5	0.871450	31997	9	0.651938	17371079	0.000000
319855835	85289.000000	4445	7916.384837	32106	3	0.861778	32148	14	0.788892	17346097	0.000000
319869180	79476.000000	4111	7960.509820	32145	9	0.783796	32071	5	0.871958	17320930	0.000000
319853161	81365.000000	4344	7738.364287	32055	7	0.868867	32012	10	0.716167	17295313	0.000000
319845778	83523.000000	4223	7965.765244	31916	8	0.920465	31958	10	0.827848	17269941	0.000000
319873673	78586.000000	4001	7857.661517	32032	14	0.599230	32001	4	0.895586	17244735	0.000000
319841742	83859.000000	4355	7805.286229	31832	7	0.756924	32153	14	0.936671	17219400	0.000000
319815683	80102.000000	4187	7930.973256	32166	8	0.770610	32210	6	0.697257	17194359	0.000000
319838162	82382.000000	4267	7813.613325	31966	14	0.860870	31707	11	0.733495	17169516	0.000000
319877064	83158.000000	4297	7939.686084	31986	11	0.581272	31930	12	0.838358	17144327	0.000000
319859896	80051.000000	4142	7869.887151	31900	3	0.746032	31912	10	0.586783	17119201	0.000000
319840135	82829.000000	4378	7890.224648	31721	12	0.845962	31951	7	0.749374	17094112	0.000000
319823060	81731.000000	4157	7905.410949	31769	4	0.906573	32113	8	0.835024	17069123	0.000000
319819870	80476.000000	4048	7839.759332	32068	9	0.558492	32077	4	0.899938	17044159	0.000000
319851980	83284.000000	4296	7895.513847	31899	7	0.732215	32013	14	0.939310	17019420	0.000000
319850864	81317.000000	4193	7882.203498	32178	9	0.769780	32092	4	0.453212	16994464	0.000000
319852964	82859.000000	4240	7860.573667	31862	7	0.846380	32100	11	0.425349	16969626	-1.#IND00
319831076	81366.000000	4130	7936.543296	31833	14	0.737491	31845	13	0.651461	16945013	-1.#IND00
319825869	80882.000000	4064	7797.699012	32183	14	0.827034	32278	6	0.788603	16920022	-1.#IND00
319844810	83557.000000	4161	7906.848142	32005	8	0.895092	31988	9	0.871783	16895139	-1.#IND00
319831277	79669.000000	4123	7933.417329	32156	5	0.857339	32009	13	0.811197	16870519	0.002212
319856262	82116.000000	4195	7816.204894	31940	9	0.552236	31815	8	0.885487	16845667	-0.000245
319857112	81278.000000	4179	7931.901472	31802	8	0.728421	32023	6	0.875519	16821348	-0.000411
319831237	80574.000000	4208	7817.675781	32010	4	0.835281	32033	4	0.726662	16796755	0.000639
319843895	82429.000000	4332	7842.569136	31945	7	0.893033	31871	5	0.834214	16772107	-0.002092
319847160	81702.000000	4278	7910.217054	32137	2	0.906336	31855	6	0.899447	16747459	0.001120
319855243	81116.000000	4196	7889.364621	32037	7	0.541470	31986	6	0.673775	16722908	0.001057
319845150	81672.000000	4245	7868.113122	32111	14	0.721891	32118	19	0.802137	16698536	0.001648
319842150	82690.000000	4313	7912.956869	32183	7	0.621792	31801	9	0.879991	16674114	0.002372
319857191	80150.000000	4136	7873.606022	32100	19	0.770608	31698	18	0.907688	16649675	0.002388
319842309	82794.000000	4275	7861.961558	32294	4	0.564797	31894	7	0.944011	16625596	0.002743
319857473	81179.000000	4413	7926.992388	31744	6	0.729949	32001	10	0.855812	16601627	0.003720
319821793	80646.000000	4146	7847.812574	32088	9	0.836208	31858	7	0.912547	16577228	0.003945
319840999	82234.000000	4260	7881.115321	32149	7	0.691120	32126	9	0.946958	16552840	0.003977
319830386	82783.000000	4302	7895.600332	32045	8	0.662923	32144	7	0.394586	16528406	0.004386
319815599	81854.000000	4233	7909.218426	31804	11	0.795555	31998	6	0.632802	16503971	0.004337
319852349	81018.000000	4240	7874.042416	32071	10	0.875999	32158	8	0.777286	16479957	0.003808
319860688	83168.000000	4223	7928.818978	32070	9	0.899901	31915	9	0.864919	16455671	0.002749
319836914	79251.000000	4221	7861.776796	31944	11	0.721019	32007	5	0.918070	16431581	0.003014
319849596	83592.000000	4329	7873.189150	32146	8	0.830792	31881	8	0.916756	16407350	0.002219
319838724	80771.000000	4169	7945.471251	32090	6	0.808397	31829	7	0.893730	16383527	0.001688
319806627	80257.000000	4074	7796.715609	32116	8	0.883788	32068	15	0.502291	16359806	0.001643
319862939	83913.000000	4316	7913.833219	32179	8	0.379863	32219	9	0.698128	16336114	0.001384
319843922	78143.000000	4053	7847.007387	32048	5	0.623873	32147	9	0.816908	16312057	0.000455
319844654	82202.000000	4492	7822.067363	32047	18	0.685785	31926	11	0.888950	16288189	0.000584
319864749	81367.000000	4235	7947.814684	31976	14	0.809421	32254	2	0.667582	16264414	0.000626
319853684	79127.000000	4120	7789.070926	31854	8	0.878618	31969	9	0.741556	16240763	0.000956
319833368	83279.000000	4274	7871.927969	32017	9	0.528010	31821	4	0.796830	16217069	0.001210
319834795	81802.000000	4330	7945.177954	31956	8	0.713727	32029	11	0.798261	16193887	0.000669
319866187	80694.000000	4217	7900.755501	31992	9	0.826369	32066	11	0.526662	16170104	0.001083
319822989	80760.000000	4211	7862.229485	31891	8	0.887693	31997	9	0.712910	16146765	0.001037
319857586	82950.000000	4247	7868.517113	32065	6	0.432512	32029	11	0.825873	16123152	0.000628
319845435	80159.000000	4158	7875.264667	32169	6	0.655805	32213	13	0.894388	16100127	0.000659
319853959	81526.000000	4180	7869.147738	31770	10	0.791238	32097	8	0.847318	16076673	0.000581
319851322	80255.000000	4289	7853.726056	31994	4	0.810599	31936	6	0.907395	16053256	0.000674
319853350	82937.000000	4246	7869.745884	31840	9	0.885124	31878	8	0.943833	16029859	0.000841
319828310	82689.000000	4199	7907.805475	31900	4	0.930325	31947	7	0.950347	16006251	0.000736
319842897	80730.000000	4160	7909.596145	31830	9	0.794843	31856	4	0.969884	15982959	0.000845
319847810	81472.000000	4116	7852.700672	32035	1	0.616497	31991	9	0.945363	15959705	-0.000427
319852605	83452.000000	4360	7896.607261	32175	8	0.639940	32083	6	0.549655	15936469	-0.000561
319852859	80720.000000	4124	7908.200952	32013	13	0.781615	31811	6	0.726855	15912969	0.000338
319823371	82227.000000	4161	7832.461133	32014	6	0.867545	32088	2	0.834331	15889728	0.000352
319832152	83745.000000	4328	7924.356675	32094	8	0.811086	31841	13	0.650182	15866604	0.000378
319853798	80698.000000	4289	7912.946434	31966	7	0.885419	32069	12	0.695055	15843645	0.000324
319834230	82374.000000	4305	7871.379825	32160	8	0.712826	32138	6	0.815044	15820481	0.000473
319848251	82525.000000	4184	7877.008056	32071	4	0.825823	31907	5	0.545952	15797644	0.000540
319865119	81378.000000	4316	7869.632173	31903	8	0.406403	32191	4	0.724609	15774739	0.000465
319853893	82309.000000	4264	7895.663896	32060	7	0.584179	31895	11	0.802570	15751770	0.000570
319850364	81161.000000	4137	7905.659609	31985	6	0.747795	32060	8	0.696824	15728952	0.000728
319837127	81424.000000	4239	7896.026903	32012	5	0.847032	32155	9	0.804655	15705981	0.000383
319848578	81318.000000	4208	7851.690181	31700	12	0.907221	32125	9	0.881519	15683217	0.000454
319853735	82234.000000	4315	7893.867018	32092	5	0.937092	32133	11	0.867840	15660464	0.000353
319850880	82683.000000	4206	7910.136965	32282	12	0.334468	32100	7	0.879827	15637399	0.000357
319850465	80710.000000	4050	7896.316274	32001	10	0.596339	32080	6	0.810506	15614527	0.000331
319822061	82057.000000	4198	7845.656972	31913	12	0.744084	31739	7	0.885068	15591845	0.000315
319836365	81818.000000	4233	7930.429518	31868	11	0.834281	32112	7	0.930291	15569012	0.000900
npatches	nstrain	runtime	dt	init_x	init_y	init_y_blood	init_z	init_S	beta0	beta1	beta2	beta3	mean_beta	B	d	delta	delta_blood	b[0]	mut	m	CTL	c	g	epsilon	k	het	lambda	rho	omega	x_max	patch.dyna	DELTA	A	VA
10000	1	100.000000	0.000100	21900	9499	5000000	0.001000	10000000	8.789373	10.137287	9.500686	10.194307	8	8000000000.000000	0.010000	1.000000	1.000000	800000	0.000050	0.048000	0	0.500000	0.000000	25.000000	10.000000	0.500000	0.001000	0.001000	0.010000	31987	0	10.000000	7.000000	1.000000
sus	inf	inf_blood	z	x[0]	y[0][0]	z[0]	x[1]	y[1][0]	z[1]	S[0]	synchrony
219000000	94990000.000000	5000000	10.000000	21900	9499	0.001000	21900	9499	0.001000	10000000	0.000000
186449314	731716794.000000	38063592	3940.834452	17481	74038	0.394083	16387	75108	0.394083	12583725	0.000000
248336995	280147954.000000	14595829	6324.976263	24213	28570	0.632498	23190	29175	0.632498	15112562	0.000000
294075328	82455302.000000	4296996	7771.013291	29247	8268	0.777101	28717	8848	0.777101	16193583	0.000000
313178614	19550300.000000	1020220	8648.068121	31239	1964	0.864807	31054	2102	0.864807	16513612	0.000000
318712604	3322378.000000	173743	9180.022116	31949	324	0.918002	31789	355	0.918002	16564441	0.000000
319739185	411617.000000	21300	9502.664490	31971	53	0.950266	31962	52	0.950266	16551082	0.000000
319849288	46766.000000	2464	7941.891910	31934	1	0.964992	32051	10	0.674525	16527799	0.000000
319807988	146144.000000	7624	6319.282274	31767	22	0.366177	32130	17	0.648447	16503789	0.000000
319806897	157440.000000	8239	7766.461247	32208	21	0.615572	32038	25	0.786775	16480395	0.000000
319841866	62137.000000	3173	7872.145590	32150	6	0.766835	32181	4	0.870674	16456780	0.000000
319841718	93246.000000	4853	6603.979152	31975	5	0.858580	32255	6	0.921561	16432684	0.000000
319838835	90740.000000	4708	7733.543107	32072	9	0.914226	32005	17	0.952425	16408569	0.000000
319837919	66592.000000	3534	6686.251040	32130	10	0.753162	31896	3	0.971145	16384536	0.000000
319846397	92793.000000	4965	7242.616749	32018	9	0.850287	31994	1	0.851716	16360442	0.000000
319841225	68471.000000	3564	7276.139743	32077	7	0.620224	32103	11	0.857118	16336736	0.000000
319847617	82021.000000	4383	6953.762223	32105	8	0.717152	31995	9	0.507324	16312844	0.000000
319850920	75682.000000	3878	7362.731256	32002	7	0.813583	32146	9	0.701181	16288912	0.000000
319838284	74317.000000	3914	6956.700387	31987	6	0.886934	31944	9	0.818759	16265132	0.000000
319846064	79197.000000	4169	7237.489326	31969	9	0.931423	32173	5	0.260823	16241314	0.000000
319822245	73260.000000	3832	7113.201964	31894	7	0.637626	32094	9	0.551672	16217636	0.000000
319841292	79282.000000	4176	7128.654499	31897	10	0.686498	32004	5	0.728079	16194166	0.000000
319861873	73648.000000	3876	7171.752465	31911	17	0.808746	31849	13	0.558713	16170592	0.000000
319856310	76672.000000	3974	7116.283479	32149	14	0.775157	31871	8	0.709080	16146906	0.000000
319851701	75734.000000	3954	7159.090097	32018	8	0.863627	31890	9	0.778679	16123383	0.000000
319827899	75420.000000	3847	7084.071229	32001	10	0.680240	32111	10	0.723861	16099649	0.000000
319827291	78019.000000	3983	7143.277249	32013	3	0.806058	32003	4	0.832516	16076083	0.000000
319859282	75346.000000	3837	7182.981614	31874	11	0.882370	32047	9	0.740131	16052538	0.000000
319829719	76395.000000	3961	7039.032530	32151	9	0.928655	31974	9	0.791317	16029053	0.000000
319851249	77058.000000	4036	7190.393672	32034	5	0.892774	32045	11	0.590477	16005700	0.000000
319851773	76022.000000	3954	7125.854337	32176	8	0.711753	32292	14	0.751615	15982392	0.000000
319834607	75682.000000	3918	7176.975631	31907	8	0.692916	31932	4	0.849349	15958979	0.000000
319850637	75300.000000	3896	7069.489436	31869	12	0.626442	31804	6	0.697927	15935772	0.000000
319839709	77696.000000	4089	7186.144823	32055	3	0.773429	31848	1	0.492545	15912227	0.000000
319854642	74856.000000	3914	7073.984068	32030	9	0.862579	31872	8	0.590089	15889386	0.000000
319856162	77738.000000	3994	7187.461610	32039	6	0.817431	31974	20	0.632246	15866004	0.000000
319841938	74194.000000	3810	7088.769670	32115	9	0.830305	32132	7	0.776948	15842646	0.000000
319838900	78482.000000	4046	7146.391835	32386	8	0.625659	32184	12	0.715647	15819513	0.000000
319851903	75166.000000	3932	7119.586186	31971	7	0.620704	32268	10	0.827533	15796391	0.000000
319852541	76280.000000	4103	7141.767045	31832	8	0.607160	32035	9	0.757363	15773378	0.000000
319843685	76682.000000	4130	7102.345524	32189	2	0.761733	31916	8	0.621654	15750301	-1.#IND00
319863771	77049.000000	3989	7176.133078	31898	9	0.745270	31878	7	0.770524	15727478	-1.#IND00
319830514	75199.000000	3887	7123.334357	31819	8	0.845500	32180	9	0.710112	15704459	-0.000594
319842245	78055.000000	4089	7114.426358	31924	6	0.597485	31810	11	0.824176	15681472	-0.005036
319845264	75729.000000	3950	7212.872109	31875	9	0.689338	31945	1	0.697216	15658526	-0.004224
319865033	75117.000000	3934	7072.790745	31954	9	0.586430	31950	4	0.603150	15635706	-0.003353
319845463	80037.000000	4082	7183.034181	31983	10	0.749160	31864	11	0.745814	15612869	0.001466
319856888	73501.000000	3819	7138.457403	32018	9	0.847860	32051	7	0.302470	15590204	0.002610
319862717	78098.000000	4045	7072.150427	32005	8	0.538366	31959	13	0.576932	15567552	0.002240
319855889	75872.000000	3988	7221.215128	31961	6	0.465076	32042	12	0.733163	15544932	0.002462
319847226	75417.000000	3995	7067.127278	32205	12	0.675556	31917	10	0.637393	15522206	0.001343
319856823	77660.000000	4137	7147.396848	32116	9	0.645834	31873	6	0.555152	15499632	-0.000820
319829610	74586.000000	3901	7134.753695	32005	8	0.785190	32024	10	0.730189	15476931	-0.005464
319867344	76651.000000	3950	7094.144966	32001	7	0.545925	32057	11	0.779130	15454506	-0.006121
319856443	78169.000000	4060	7121.749235	32060	2	0.724593	31971	7	0.858361	15431718	-0.004995
319844652	73535.000000	3771	7135.551512	31807	7	0.591762	32081	5	0.842312	15409168	-0.004470
319860692	79249.000000	4101	7106.911594	31870	6	0.483100	31915	15	0.700996	15386494	-0.004565
319837815	74869.000000	3847	7250.112983	31864	2	0.686488	32159	13	0.818647	15364231	-0.005829
319856550	76786.000000	4022	7015.192607	32005	9	0.699237	32105	9	0.890005	15341697	-0.005915
319828451	77372.000000	4007	7286.930748	31720	10	0.817580	32084	6	0.933286	15319481	-0.006080
319858684	74908.000000	3881	7070.518120	31878	6	0.508226	31961	14	0.362084	15297265	-0.006877
319821592	77845.000000	4098	7185.141054	31816	6	0.701728	32079	9	0.613089	15274770	-0.005899
319847035	75114.000000	3969	7134.625884	32007	9	0.619348	31719	14	0.644345	15252541	-0.005566
319847684	76868.000000	4021	7148.092494	31688	8	0.651162	32076	11	0.784287	15230662	-0.006457
319845037	75432.000000	3943	7086.129411	32082	3	0.432761	31940	7	0.869165	15208541	-0.006584
319853460	77778.000000	4057	7149.593647	32094	20	0.600971	31865	7	0.920646	15186394	-0.004927
319868056	74540.000000	3960	7092.481759	32012	9	0.488452	32103	7	0.901878	15164367	-0.003753
319839764	78122.000000	4045	7130.832502	32006	15	0.677170	31939	4	0.818354	15142236	0.000114
319834407	75730.000000	3899	7140.785094	31910	5	0.804196	32126	8	0.797394	15120381	-0.000095
319856225	76458.000000	3883	7169.461597	31872	2	0.799428	31959	6	0.877115	15098329	0.000589
319841546	76301.000000	3926	7121.741191	31878	8	0.862283	31800	7	0.925467	15076167	0.001287
319842590	76064.000000	3995	7144.907732	31769	1	0.905079	31984	8	0.939844	15054226	0.001420
319829543	76570.000000	3927	7159.396143	31836	9	0.783773	32072	9	0.836235	15032158	-0.000496
319845348	75437.000000	3877	7152.760380	31972	7	0.868853	31951	3	0.787717	15010351	0.001171
319845688	75803.000000	3930	7095.768041	32191	9	0.920457	31795	10	0.760483	14988434	0.000830
319826947	78653.000000	4005	7197.699443	32304	3	0.951755	32002	10	0.854728	14966947	0.000496
319838106	73107.000000	3802	7110.623379	32024	15	0.897063	32041	16	0.909707	14945266	0.000529
319838280	78865.000000	4087	7108.630957	31916	9	0.666778	31922	6	0.770445	14923668	0.000921
319846809	74165.000000	3845	7174.807039	31869	10	0.390795	31852	10	0.764820	14901847	0.001070
319829110	77649.000000	4092	7099.747398	31999	5	0.630503	31857	8	0.767902	14879916	0.001082
319866959	75604.000000	3909	7141.014860	31733	10	0.727286	32091	8	0.792320	14858121	0.001643
319840754	76648.000000	4062	7079.821552	32075	12	0.834592	32090	6	0.622200	14836470	0.001473
319856570	76492.000000	4028	7182.060205	31924	3	0.703106	31955	7	0.537086	14814682	0.001011
319845828	75469.000000	3879	7077.972958	32107	5	0.400807	32189	8	0.719232	14793323	0.001133
319850523	77788.000000	3976	7146.425876	31884	6	0.636576	31889	9	0.829708	14772040	0.001093
319825360	73587.000000	3858	7109.697927	31924	13	0.611538	32009	6	0.896714	14750194	0.001159
319853941	78633.000000	4076	7090.211456	32055	10	0.764389	31794	5	0.937355	14728902	0.002107
319850676	73388.000000	3819	7192.647259	32114	7	0.857096	32010	5	0.577921	14707257	0.002277
319858864	77493.000000	4100	7091.430270	32045	4	0.884071	32121	12	0.625679	14685643	0.003183
319845620	76026.000000	4004	7209.261033	32207	5	0.619257	31953	6	0.772965	14664320	0.003084
319845583	75432.000000	3866	7039.900790	32096	2	0.737108	32072	8	0.862298	14643213	0.002774
319850307	76914.000000	3978	7166.268744	32033	12	0.808165	32103	10	0.862870	14622037	0.002755
319835070	75691.000000	3998	7138.271196	31987	10	0.468873	32065	9	0.916827	14600804	0.002738
319850551	76247.000000	4054	7100.993741	31887	10	0.571758	32050	7	0.907974	14579652	0.001722
319823113	75753.000000	3780	7118.025485	31953	5	0.740262	31974	8	0.554790	14558397	0.001967
319855966	75849.000000	3888	7068.202861	31598	7	0.842463	32024	17	0.389238	14537407	0.002285
319821345	76449.000000	3983	7194.144039	31985	10	0.796673	31743	20	0.407065	14516487	0.002171
319849280	74814.000000	3953	7123.816224	31796	5	0.876677	31988	13	0.640371	14495510	0.001950
319841551	76772.000000	3894	7140.077036	31654	3	0.888420	31994	6	0.781877	14474422	0.002335
319837695	76334.000000	3894	7125.938863	32044	7	0.838971	32008	11	0.867703	14453585	0.002359
npatches	nstrain	runtime	dt	init_x	init_y	init_y_blood	init_z	init_S	beta0	beta1	beta2	beta3	mean_beta	B	d	delta	delta_blood	b[0]	mut	m	CTL	c	g	epsilon	k	het	lambda	rho	omega	x_max	patch.dyna	DELTA	A	VA
10000	1	100.000000	0.000100	21900	9499	5000000	0.001000	10000000	7.394822	8.261172	5.594106	4.088435	8	8000000000.000000	0.010000	1.000000	1.000000	800000	0.000050	0.048000	0	0.500000	0.000000	25.000000	11.000000	0.500000	0.001000	0.001000	0.010000	31987	0	10.000000	7.000000	1.000000
sus	inf	inf_blood	z	x[0]	y[0][0]	z[0]	x[1]	y[1][0]	z[1]	S[0]	synchrony
219000000	94990000.000000	5000000	10.000000	21900	9499	0.001000	21900	9499	0.001000	10000000	0.000000
196073143	644102097.000000	33517786	3940.834452	19970	63910	0.394083	19182	64767	0.394083	12474854	0.000000
263575944	205263203.000000	10701332	6324.976263	26562	20077	0.632498	25952	20780	0.632498	14665865	0.000000
305453208	43450482.000000	2266638	7771.013291	30945	4289	0.777101	30554	4297	0.777101	15403936	0.000000
317816256	5703492.000000	298320	8648.068121	31884	564	0.864807	31788	602	0.864807	15534689	0.000000
319734455	430826.000000	22649	9180.022116	31844	39	0.918002	31844	44	0.918002	15528496	0.000000
319876335	41369.000000	2231	5366.892641	32096	3	0.085115	31912	4	0.476972	15506243	0.000000
319830408	183276.000000	9440	6030.626036	32072	16	0.419683	32143	10	0.682771	15483835	0.000000
319819458	122585.000000	6372	7586.906512	31925	19	0.648024	32081	8	0.807593	15462050	0.000000
319852007	57989.000000	3092	5472.953432	31831	4	0.365244	32068	7	0.463675	15439282	0.000000
319836250	108202.000000	5606	6704.698801	31799	6	0.576701	31975	10	0.556293	15417161	0.000000
319848901	57327.000000	3025	6515.454406	31951	3	0.680670	32122	4	0.506296	15394825	0.000000
319839750	93213.000000	4764	6390.132832	31963	6	0.721877	31952	9	0.700557	15372317	0.000000
319861604	63131.000000	3245	6701.140406	32102	4	0.746353	32081	10	0.524866	15349944	0.000000
319845991	81869.000000	4351	6300.056051	31923	9	0.832812	32125	9	0.521807	15327714	0.000000
319859292	65679.000000	3339	6642.729452	32032	7	0.898597	31842	5	0.625637	15305295	0.000000
319833008	77921.000000	3982	6316.500675	32337	11	0.721829	31969	3	0.594958	15282708	0.000000
319843954	67155.000000	3440	6572.403505	32053	14	0.754589	32051	7	0.495273	15260537	0.000000
319818100	75579.000000	3986	6382.741163	31904	11	0.718577	32077	12	0.693871	15238471	0.000000
319844249	69444.000000	3617	6541.086847	32214	5	0.825372	31994	9	0.568079	15216552	0.000000
319844947	73449.000000	3841	6396.486932	32016	9	0.570318	32146	11	0.711809	15194209	0.000000
319849590	71198.000000	3780	6523.420419	32102	7	0.739388	32037	7	0.807792	15171980	0.000000
319851540	72255.000000	3739	6387.529384	32045	9	0.744568	31918	4	0.749176	15149634	0.000000
319849527	71984.000000	3685	6461.729699	31771	7	0.799372	32037	5	0.770424	15127697	0.000000
319847791	70678.000000	3684	6412.824675	31888	9	0.812721	32015	7	0.860757	15105630	0.000000
319856870	73032.000000	3889	6469.178690	32162	3	0.693279	32015	5	0.360050	15083623	0.000000
319846342	70278.000000	3678	6404.505292	32055	3	0.743265	32113	5	0.574400	15061779	0.000000
319858363	73076.000000	3801	6467.043618	31891	7	0.616171	32218	4	0.741864	15040018	0.000000
319848540	71867.000000	3732	6466.645618	31891	8	0.665498	31780	9	0.710157	15017824	0.000000
319850647	72357.000000	3768	6445.714272	31940	4	0.687874	32057	9	0.310667	14995811	0.000000
319845243	70838.000000	3769	6462.744096	31862	9	0.810688	31988	9	0.570031	14973928	0.000000
319845440	72823.000000	3861	6394.227802	32008	11	0.782056	32061	8	0.739214	14952261	0.000000
319836734	70740.000000	3672	6501.425426	31910	13	0.521841	31893	8	0.335506	14930566	0.000000
319829204	72255.000000	3788	6431.601804	31780	3	0.709986	31842	10	0.596969	14908569	0.000000
319847417	70578.000000	3702	6445.843731	32005	5	0.817361	32041	13	0.562609	14886952	0.000000
319848501	71881.000000	3673	6466.101304	31818	8	0.536356	31790	14	0.565948	14865280	0.000000
319846407	72270.000000	3788	6424.821923	31894	4	0.642890	31915	9	0.736738	14843321	0.000000
319842903	73107.000000	3807	6480.338798	31989	5	0.571560	32101	6	0.840325	14821685	0.000000
319848108	69003.000000	3592	6486.754297	31954	7	0.740141	31903	4	0.575357	14799899	0.000000
319847546	74921.000000	3750	6385.556277	32038	6	0.462508	31835	9	0.605033	14778308	0.000000
319813121	69816.000000	3651	6530.078632	32061	4	0.539529	32078	5	0.109343	14756635	-1.#IND00
319848630	74611.000000	3871	6400.821298	32009	9	0.684915	31998	3	0.446393	14735297	-1.#IND00
319871121	70062.000000	3624	6486.787532	31911	7	0.563576	31742	7	0.607821	14714113	0.024007
319840532	72576.000000	3736	6378.754762	31926	9	0.571630	32063	11	0.663564	14692478	0.009873
319838500	72010.000000	3642	6526.699803	32159	6	0.581254	31872	4	0.734941	14671155	0.010828
319863983	71370.000000	3615	6339.836547	31904	6	0.333897	31877	7	0.839236	14649672	0.008275
319830338	72190.000000	3757	6520.685870	31956	9	0.412084	31947	9	0.902493	14628287	0.007546
319840952	71561.000000	3754	6370.811502	31939	9	0.387021	32048	5	0.851512	14606914	0.004374
319880631	73677.000000	3870	6562.352643	32055	7	0.492521	32047	8	0.847276	14585516	0.007863
319852608	71005.000000	3738	6357.547412	32234	9	0.462081	31912	11	0.416224	14564107	0.003614
319821768	73575.000000	3835	6513.390631	31965	9	0.621121	31761	9	0.256875	14542924	0.004816
319850225	70814.000000	3615	6408.565645	32022	15	0.365500	32061	13	0.506646	14521986	0.004397
319826069	73867.000000	3894	6474.903262	31985	8	0.516741	32111	3	0.635342	14501043	0.001088
319849387	70244.000000	3682	6492.181718	31854	6	0.706893	32180	7	0.521941	14480007	0.000304
319852707	73422.000000	3730	6451.062044	31971	11	0.723727	32149	9	0.592654	14458980	0.000238
319812783	70393.000000	3626	6466.446958	32162	7	0.832434	32276	12	0.593568	14437822	-0.000559
319848912	71410.000000	3735	6452.005205	32100	5	0.664560	32035	4	0.638184	14416695	-0.000308
319877601	72948.000000	3795	6477.553956	32133	7	0.649401	31900	2	0.726400	14395672	-0.000259
319852318	70336.000000	3700	6398.702112	31870	6	0.582560	31860	12	0.792999	14374432	-0.001237
319851740	73035.000000	3878	6520.594868	31998	5	0.746813	31944	9	0.848217	14353511	-0.002582
319868485	70905.000000	3648	6359.398121	32084	8	0.568761	31947	5	0.620959	14332623	-0.002466
319822115	73696.000000	3764	6555.242189	32109	6	0.501037	32016	6	0.762802	14311846	-0.001941
319859727	70656.000000	3594	6402.560956	32168	6	0.685133	31971	21	0.510451	14291186	-0.001870
319846215	73287.000000	3726	6519.202958	32240	7	0.580582	31949	13	0.703077	14270487	-0.001987
319867172	70758.000000	3552	6323.731810	31924	7	0.745613	31848	7	0.819910	14249940	-0.002225
319823578	74023.000000	3800	6535.114426	32022	4	0.845708	32023	6	0.753129	14229427	-0.002794
319831955	70227.000000	3707	6372.878282	31677	5	0.777599	32138	7	0.829177	14208782	-0.002856
319810285	74108.000000	3802	6539.091084	31963	9	0.586573	31922	9	0.881506	14188186	-0.002288
319864062	69601.000000	3687	6354.345770	31783	5	0.749247	32186	3	0.928131	14167567	-0.001889
319854071	73105.000000	3854	6519.549986	32182	11	0.795784	31863	5	0.797247	14146927	-0.002006
319842819	71448.000000	3753	6405.652095	31929	11	0.539446	31907	6	0.566260	14126483	-0.001951
319829401	72496.000000	3873	6446.287116	31909	6	0.715816	31888	5	0.583833	14105845	-0.001797
319832100	71155.000000	3764	6458.167648	32139	7	0.489358	32119	7	0.644607	14085442	-0.002313
319843491	73044.000000	3837	6469.475435	31797	9	0.636292	31998	8	0.461165	14065021	-0.001331
319844547	71635.000000	3700	6463.783656	31783	8	0.435169	31841	7	0.673184	14044898	-0.001262
319847834	71421.000000	3787	6453.879152	32060	13	0.472370	32095	9	0.518887	14024470	-0.001416
319840479	72104.000000	3847	6482.696410	31921	7	0.679980	31959	8	0.614319	14004194	-0.001817
319868132	72173.000000	3786	6439.061730	31954	10	0.717128	31979	12	0.289342	13983793	-0.001832
319839304	71419.000000	3817	6439.623548	31930	5	0.754793	31869	9	0.568969	13963241	-0.001345
319825206	73516.000000	3777	6424.102144	31900	2	0.818705	32105	8	0.503374	13942945	-0.001559
319828113	71888.000000	3696	6495.569374	31823	7	0.814904	31900	7	0.698785	13922635	-0.001600
319856230	71899.000000	3664	6398.770866	31860	3	0.853228	31764	2	0.559960	13902357	-0.001368
319840269	71556.000000	3808	6467.711085	32135	5	0.385031	32042	6	0.568863	13882232	-0.001222
319849131	71981.000000	3739	6414.757813	31923	5	0.627007	32052	7	0.480720	13862060	-0.001427
319857175	71531.000000	3736	6548.084668	32000	6	0.396484	32128	8	0.685045	13841936	-0.001306
319832699	71424.000000	3682	6370.254128	32032	8	0.590198	32189	7	0.808972	13821624	-0.001347
319860428	72603.000000	3754	6490.784939	32238	9	0.335755	32169	8	0.560832	13801574	0.000163
319821224	72145.000000	3774	6461.241917	31927	12	0.597120	32032	8	0.733635	13781278	-0.000580
319843411	71450.000000	3640	6431.023650	31938	6	0.755644	31887	8	0.637664	13761311	-0.000538
319853255	72220.000000	3858	6493.456424	32033	7	0.637301	32058	6	0.729843	13741497	-0.001853
319834052	72047.000000	3939	6448.761413	31988	8	0.585518	31986	10	0.643087	13721729	-0.001545
319874696	71820.000000	3741	6424.441608	32200	7	0.415047	31905	8	0.783524	13701618	-0.000433
319853371	72193.000000	3846	6497.742266	32056	11	0.645213	31919	10	0.657300	13681618	-0.000347
319869035	69874.000000	3609	6396.358117	31919	4	0.703209	32206	5	0.624967	13661453	-0.000366
319844085	72757.000000	3764	6479.034532	32068	3	0.357220	32079	5	0.749589	13641545	-0.000169
319851358	71748.000000	3681	6493.790975	31956	7	0.610139	31798	3	0.612545	13621709	-0.000048
319868993	72175.000000	3744	6425.982495	32062	2	0.555195	32069	12	0.671765	13601955	-0.000069
319847907	72053.000000	3744	6483.775491	31947	10	0.589109	32155	9	0.650106	13582014	-0.000516
319830037	70794.000000	3695	6358.583068	31803	3	0.673974	31927	4	0.787781	13562515	-0.000330
319839438	70997.000000	3803	6506.323413	31889	5	0.802258	32091	9	0.871284	13542786	-0.000305
npatches	nstrain	runtime	dt	init_x	init_y	init_y_blood	init_z	init_S	beta0	beta1	beta2	beta3	mean_beta	B	d	delta	delta_blood	b[0]	mut	m	CTL	c	g	epsilon	k	het	lambda	rho	omega	x_max	patch.dyna	DELTA	A	VA
10000	1	100.000000	0.000100	21900	9499	5000000	0.001000	10000000	11.046918	11.432934	9.454375	4.072819	8	8000000000.000000	0.010000	1.000000	1.000000	800000	0.000050	0.048000	0	0.500000	0.000000	25.000000	12.000000	0.500000	0.001000	0.001000	0.010000	31987	0	10.000000	7.000000	1.000000
sus	inf	inf_blood	z	x[0]	y[0][0]	z[0]	x[1]	y[1][0]	z[1]	S[0]	synchrony
219000000	94990000.000000	5000000	10.000000	21900	9499	0.001000	21900	9499	0.001000	10000000	0.000000
204319697	571658763.000000	29758132	3940.834452	17563	58833	0.394083	17142	59635	0.394083	12385655	0.000000
276098347	149642754.000000	7805101	6324.976263	25947	16361	0.632498	25714	16606	0.632498	14287284	0.000000
312399707	21417932.000000	1118298	7771.013291	30977	2409	0.777101	30746	2370	0.777101	14777332	0.000000
319360462	1437802.000000	75324	8648.068121	32122	180	0.864807	31751	174	0.864807	14818008	0.000000
319862197	49651.000000	2654	8473.583140	31972	6	0.918002	31771	10	0.731068	14799184	0.000000
319813261	162975.000000	8424	4959.280627	32286	18	0.371535	31732	9	0.684576	14777503	0.000000
319813116	153359.000000	8017	6942.355459	31993	15	0.618822	32257	15	0.808688	14756684	0.000000
319846734	50748.000000	2636	5133.239961	32110	9	0.696688	32023	5	0.511190	14735213	0.000000
319836659	105331.000000	5569	6195.109797	32165	11	0.745077	31905	10	0.542047	14714223	0.000000
319863767	54897.000000	2867	5769.676230	32199	7	0.515524	32227	9	0.540654	14692721	0.000000
319824090	88526.000000	4681	6068.020617	31947	12	0.647818	31933	12	0.577721	14671127	0.000000
319837362	59242.000000	3068	5756.515823	31946	6	0.578015	31859	13	0.709150	14649824	0.000000
319853351	77529.000000	3905	6087.795845	31859	7	0.728231	32070	9	0.823593	14628371	0.000000
319868872	64484.000000	3297	5707.338843	31792	4	0.835166	32161	5	0.890910	14607020	0.000000
319868150	72626.000000	3748	6077.442739	31990	6	0.583569	31927	7	0.720596	14585734	0.000000
319835848	66585.000000	3420	5766.883868	32045	12	0.747425	31871	7	0.597682	14564480	0.000000
319866984	71472.000000	3618	6040.822524	31971	6	0.751536	32122	6	0.755985	14543314	0.000000
319842477	66094.000000	3397	5781.783459	31913	15	0.655316	31996	4	0.851999	14522144	0.000000
319845983	70729.000000	3655	6048.007305	31877	3	0.790941	31889	7	0.743081	14500883	0.000000
319833749	66309.000000	3539	5731.623170	31796	17	0.793260	32153	10	0.803564	14479642	0.000000
319851070	70042.000000	3711	6071.766816	32062	10	0.874607	31967	3	0.880857	14458350	0.000000
319858071	68845.000000	3609	5750.620172	32186	16	0.923946	32164	9	0.550177	14437191	0.000000
319860102	68877.000000	3564	6048.384461	32167	7	0.953872	31787	4	0.727172	14416046	0.000000
319848850	69554.000000	3615	5847.843783	31723	9	0.966780	32212	9	0.710342	14395014	0.000000
319844837	68003.000000	3560	5973.458220	31950	3	0.726473	32180	3	0.824316	14374176	0.000000
319847289	70933.000000	3648	5872.584251	32146	3	0.834100	32048	3	0.759862	14353154	0.000000
319859789	66598.000000	3378	5965.794279	31926	10	0.883810	31986	7	0.464063	14332354	0.000000
319840549	71136.000000	3686	5904.897355	31956	14	0.644337	32001	9	0.657006	14311540	0.000000
319839701	66598.000000	3507	5920.310964	32014	3	0.784282	32076	8	0.625399	14290298	0.000000
319848345	70684.000000	3662	5943.615161	31768	9	0.770571	31921	7	0.510569	14269167	0.000000
319847972	67486.000000	3419	5870.079157	31822	7	0.749006	31876	11	0.429969	14248355	0.000000
319859054	68849.000000	3576	5972.764381	32027	6	0.389100	31841	4	0.584836	14227599	0.000000
319853776	68535.000000	3612	5846.740712	32002	2	0.442745	31893	9	0.748194	14206763	0.000000
319865411	68159.000000	3613	5975.243203	32251	9	0.662012	32036	7	0.832946	14185980	0.000000
319843413	69588.000000	3583	5885.203482	31873	12	0.795002	32189	9	0.865516	14165300	0.000000
319858750	67417.000000	3507	5965.917576	31831	6	0.875664	31807	8	0.918432	14144414	0.000000
319855707	70199.000000	3621	5922.940984	32114	5	0.391922	31942	6	0.695291	14123923	0.000000
319855406	68054.000000	3612	5879.293649	31907	2	0.631187	32057	3	0.803767	14103277	0.000000
319840514	69646.000000	3636	5926.331875	32158	9	0.552353	31864	3	0.672550	14082684	0.000000
319830145	67432.000000	3414	5903.326538	32043	9	0.728492	32128	8	0.738621	14062264	-1.#IND00
319834876	70069.000000	3660	5932.650143	31876	9	0.521078	32001	7	0.453564	14042066	-1.#IND00
319853256	67237.000000	3525	5867.631519	31860	6	0.668280	31981	12	0.543864	14021681	-1.#IND00
319855901	69359.000000	3513	5978.180980	31844	13	0.329085	32194	8	0.561372	14000924	0.000939
319839097	67925.000000	3464	5873.430273	31953	17	0.592449	32060	7	0.728010	13980671	0.003824
319842098	69585.000000	3532	5982.034552	32002	10	0.595417	31828	2	0.615702	13960385	0.000571
319855115	68406.000000	3542	5851.033498	32054	7	0.578044	31899	9	0.759458	13940020	0.002872
319853731	67584.000000	3505	6014.827298	31920	5	0.744074	31924	3	0.372334	13919512	0.001561
319839800	69545.000000	3588	5810.482296	31900	8	0.629552	31842	13	0.409756	13899114	0.001337
319852956	67349.000000	3517	5998.580324	32042	7	0.672414	32024	4	0.341193	13878734	0.002415
319832627	70341.000000	3702	5862.628652	31881	10	0.483170	31999	5	0.600418	13858413	0.005051
319836972	66426.000000	3534	5984.398692	31954	11	0.609123	31949	12	0.549080	13838193	0.008321
319845399	70101.000000	3571	5889.187714	31881	13	0.604971	32000	10	0.726507	13817883	0.007587
319854165	68523.000000	3552	5907.703040	31813	5	0.668642	31887	5	0.721607	13797835	0.005736
319861747	68693.000000	3577	5960.503700	32026	8	0.799024	31930	6	0.658142	13777673	0.005133
319854542	68798.000000	3646	5898.933438	32144	5	0.570407	31814	7	0.792655	13757577	0.005385
319854311	67689.000000	3462	5941.344444	31970	10	0.595081	32034	11	0.647744	13737440	0.005080
319853263	69390.000000	3582	5880.559313	31876	8	0.754407	31985	7	0.417185	13717590	0.004620
319849979	67710.000000	3537	5925.722416	31872	8	0.611237	31774	5	0.603447	13697465	0.004295
319861683	68359.000000	3565	5810.061469	32173	2	0.681518	31981	9	0.759481	13677350	0.004494
319854364	68391.000000	3472	5943.285098	31995	8	0.467539	32066	3	0.589889	13657330	0.005464
319859935	68390.000000	3473	5860.317397	31763	5	0.677050	32116	6	0.702562	13637464	0.006908
319846379	68752.000000	3505	5934.234310	32083	9	0.442205	32126	6	0.631949	13617580	0.006064
319853844	68430.000000	3551	5876.497170	32185	4	0.383079	31851	8	0.731388	13597819	0.006381
319844470	69110.000000	3495	5947.895024	32084	17	0.625823	31992	5	0.632250	13578294	0.005066
319850881	68255.000000	3577	5900.214887	31827	8	0.466674	31972	8	0.536211	13558449	0.004208
319854390	68398.000000	3509	5894.015071	32068	10	0.562585	31776	6	0.676271	13538529	0.004128
319855385	68844.000000	3619	5957.557986	31944	4	0.644690	31876	3	0.646733	13518777	0.004086
319838748	69419.000000	3570	5879.549784	32038	2	0.461202	32048	6	0.680631	13499175	0.003386
319837598	69539.000000	3645	5941.831168	31723	1	0.658215	32116	12	0.281162	13479199	0.003051
319873062	68185.000000	3542	5877.039650	32015	4	0.454570	31981	7	0.499789	13459586	0.002741
319848494	69326.000000	3693	5971.922982	32068	13	0.669184	31775	8	0.696611	13440046	0.002248
319857460	68966.000000	3541	5809.537245	31913	9	0.184423	31853	10	0.491612	13420453	0.002243
319862798	67692.000000	3467	5960.070875	31830	15	0.459510	31955	5	0.691651	13401213	0.002070
319861751	70650.000000	3785	5894.496558	31888	9	0.672180	31998	11	0.543832	13381717	0.001760
319856670	67495.000000	3552	5914.161544	31973	11	0.594035	31840	7	0.723324	13362202	0.002156
319846972	70238.000000	3623	5946.706339	32011	8	0.563050	31762	12	0.559231	13342708	0.003202
319848234	69108.000000	3517	5890.900868	32133	4	0.734979	31772	2	0.639760	13323272	0.002758
319855171	69524.000000	3615	5921.197649	31987	7	0.632747	31939	6	0.492585	13303846	0.002792
319850316	67955.000000	3452	5911.301044	32085	5	0.698333	31849	0	0.465500	13284358	0.002873
319846543	70249.000000	3633	5944.155601	31981	10	0.817032	31732	11	0.596294	13264831	0.002288
319867030	67047.000000	3538	5804.345587	31793	6	0.889026	31978	10	0.755143	13245496	0.001708
319858086	70645.000000	3768	5994.467865	31866	6	0.821732	31916	7	0.719677	13226069	0.001635
319847735	67493.000000	3472	5813.806064	31979	1	0.811035	32040	9	0.829978	13206904	0.001673
319843954	67970.000000	3517	6042.016542	31924	5	0.757259	32039	8	0.873201	13187768	0.001769
319856148	70573.000000	3709	5833.482099	32032	4	0.826583	31967	3	0.694674	13168628	0.002868
319836223	66531.000000	3402	6027.391216	32192	3	0.681047	31988	3	0.474975	13149731	0.004221
319840510	71474.000000	3727	5870.471622	31983	5	0.806548	32047	12	0.426498	13130618	0.004473
319829182	65078.000000	3326	5905.108863	31992	2	0.338780	31891	7	0.652158	13111422	0.004327
319845190	71326.000000	3800	5929.456395	31859	8	0.556325	31876	10	0.789026	13092382	0.004215
319847933	65433.000000	3411	5854.157810	31971	7	0.730901	31941	7	0.872039	13073495	0.004386
319850248	71145.000000	3767	5960.677563	32097	4	0.673663	31840	7	0.682935	13054514	0.004875
319834415	67842.000000	3520	5854.843821	31915	6	0.756692	31946	8	0.807693	13035649	0.004850
319823501	67604.000000	3607	5871.574150	32145	9	0.531245	31827	8	0.614307	13016655	0.004600
319873597	69850.000000	3564	5926.143999	31955	10	0.715689	31913	6	0.379869	12997803	0.004466
319847469	65959.000000	3413	5911.603919	31942	13	0.827559	31944	12	0.623876	12978826	0.004459
319851452	71426.000000	3627	5928.921622	31782	9	0.296613	31979	14	0.771872	12959907	0.004291
319861496	66597.000000	3540	5856.853701	31982	5	0.573379	31738	11	0.861635	12940910	0.003926
319851080	69850.000000	3694	6042.885753	32001	2	0.716457	32205	6	0.916079	12921940	0.003786
319849354	68836.000000	3639	5833.018884	31834	9	0.439226	32100	9	0.823263	12902868	0.003414
npatches	nstrain	runtime	dt	init_x	init_y	init_y_blood	init_z	init_S	beta0	beta1	beta2	beta3	mean_beta	B	d	delta	delta_blood	b[0]	mut	m	CTL	c	g	epsilon	k	het	lambda	rho	omega	x_max	patch.dyna	DELTA	A	VA
10000	1	100.000000	0.000100	21900	9499	5000000	0.001000	10000000	5.248549	9.418430	6.399161	9.154893	8	8000000000.000000	0.010000	1.000000	1.000000	800000	0.000050	0.048000	0	0.500000	0.000000	25.000000	13.000000	0.500000	0.001000	0.001000	0.010000	31987	0	10.000000	7.000000	1.000000
sus	inf	inf_blood	z	x[0]	y[0][0]	z[0]	x[1]	y[1][0]	z[1]	S[0]	synchrony
219000000	94990000.000000	5000000	10.000000	21900	9499	0.001000	21900	9499	0.001000	10000000	0.000000
212421477	506837886.000000	26397695	3940.834452	24123	48404	0.394083	19751	51826	0.394083	12300920	0.000000
286680531	107047678.000000	5592687	6324.976263	29951	9729	0.632498	27987	11092	0.632498	13934740	0.000000
316285296	9766433.000000	511354	7771.013291	31686	850	0.777101	31620	976	0.777101	14247183	0.000000
319743917	320082.000000	16805	8648.068121	31896	28	0.864807	32069	31	0.864807	14249910	0.000000
319855450	67114.000000	3587	3347.070731	32138	8	0.278547	31964	7	0.257544	14229442	0.000000
319805840	197871.000000	10205	5894.069608	32143	25	0.562422	31787	16	0.549683	14209508	0.000000
319870099	48086.000000	2466	6243.856716	32012	5	0.703724	32087	12	0.726872	14189042	0.000000
319833330	108976.000000	5596	5348.860047	32159	9	0.355379	31844	12	0.755228	14168096	0.000000
319818840	52987.000000	2788	5853.776728	32121	6	0.606715	32148	7	0.806422	14147344	0.000000
319827933	87284.000000	4578	5449.644908	32013	4	0.636528	31987	8	0.393133	14126679	0.000000
319835965	55837.000000	2832	5401.199650	32148	10	0.646841	32212	8	0.612333	14105944	0.000000
319841181	77688.000000	4074	5648.537333	31978	8	0.492481	31825	7	0.495912	14085268	0.000000
319837499	60963.000000	3053	5240.245100	32160	5	0.402167	32038	8	0.684651	14064794	0.000000
319840561	69418.000000	3475	5644.210513	32040	2	0.617350	31902	7	0.808733	14044230	0.000000
319841637	65565.000000	3425	5361.359474	32058	6	0.681471	31864	1	0.438095	14023869	0.000000
319859720	65674.000000	3403	5569.615321	31993	6	0.727239	32002	10	0.646202	14003572	0.000000
319844599	67558.000000	3561	5384.950515	31963	8	0.564690	31883	6	0.450321	13982970	0.000000
319880161	65734.000000	3357	5495.136570	31988	4	0.640506	32071	10	0.395587	13962493	0.000000
319854547	67881.000000	3423	5476.502802	32064	10	0.478503	32064	4	0.525319	13941932	0.000000
319846475	65474.000000	3354	5454.557650	31885	2	0.321798	31867	7	0.451800	13921496	0.000000
319864946	66067.000000	3506	5487.869803	32031	9	0.359487	31937	11	0.527659	13901274	0.000000
319845479	66895.000000	3357	5466.976979	31990	5	0.472482	31998	6	0.634084	13881010	0.000000
319828605	65499.000000	3425	5480.776512	32046	2	0.643541	32075	10	0.499705	13860711	0.000000
319878514	65984.000000	3520	5463.583484	31991	8	0.643342	32080	10	0.696560	13840450	0.000000
319837653	65895.000000	3482	5421.511234	31829	3	0.584909	31852	4	0.815957	13820094	0.000000
319854295	65909.000000	3532	5567.537077	32072	7	0.626391	31911	10	0.583058	13799521	0.000000
319873183	67757.000000	3530	5421.966898	31941	6	0.296022	31935	8	0.394901	13779235	0.000000
319848395	64227.000000	3401	5474.496041	32126	5	0.573021	32043	4	0.632993	13758864	0.000000
319832956	67765.000000	3518	5510.733967	32088	10	0.484434	32058	5	0.553837	13738929	0.000000
319840432	65148.000000	3413	5449.555429	32000	2	0.536612	32005	6	0.424894	13718962	0.000000
319853058	67470.000000	3474	5504.913783	31903	5	0.433106	32219	6	0.651185	13698961	0.000000
319853590	64883.000000	3303	5384.570009	32174	8	0.292391	31818	9	0.377869	13678933	0.000000
319877882	67323.000000	3610	5531.577686	31958	4	0.394533	32064	7	0.622663	13659011	0.000000
319849644	65927.000000	3443	5385.557252	31832	4	0.313857	32119	7	0.627672	13639223	0.000000
319837225	66006.000000	3454	5524.225122	32042	5	0.564949	32217	13	0.607709	13619338	0.000000
319857898	67310.000000	3515	5382.376453	31964	10	0.407815	31944	14	0.635664	13599379	0.000000
319835024	65158.000000	3449	5511.940612	31943	5	0.511838	32228	3	0.427891	13579471	0.000000
319833470	67772.000000	3530	5445.204749	32060	9	0.551554	32130	9	0.575778	13559691	0.000000
319862808	65252.000000	3447	5502.143288	31967	13	0.609283	31942	10	0.674451	13539835	0.000000
319872441	66780.000000	3469	5427.880251	32130	8	0.349518	32114	4	0.685844	13520052	-1.#IND00
319840810	64577.000000	3433	5432.075632	31790	13	0.473631	31947	14	0.632385	13500067	-1.#IND00
319843955	66413.000000	3443	5503.845643	31934	7	0.164915	31867	4	0.515676	13480384	-1.#IND00
319859940	65537.000000	3399	5490.718663	32089	6	0.417805	32155	4	0.694952	13460646	0.000499
319850539	66246.000000	3505	5428.308279	32023	5	0.537761	31880	1	0.637848	13441037	-0.000922
319836709	65831.000000	3397	5438.218996	32270	3	0.640011	31911	8	0.669576	13421478	0.000417
319833455	65026.000000	3347	5525.842767	32008	6	0.287020	31948	4	0.762197	13401795	-0.001494
319847744	66159.000000	3429	5387.544795	31891	5	0.430654	32150	9	0.525357	13382007	-0.005398
319860977	65647.000000	3439	5536.284498	31816	8	0.565517	31939	5	0.712118	13362518	-0.003609
319854688	68355.000000	3468	5461.217067	32083	7	0.517217	32015	3	0.577771	13342967	0.003866
319873010	65364.000000	3373	5410.101447	32072	8	0.331300	31954	6	0.590883	13323519	0.001352
319845209	65681.000000	3390	5502.013174	31919	5	0.339892	31822	6	0.674456	13304368	0.002190
319845424	67622.000000	3528	5436.475225	31989	4	0.424897	31813	7	0.491471	13285131	0.002552
319857086	64699.000000	3413	5469.196882	31797	11	0.425454	32217	14	0.638654	13265813	0.003826
319827810	67187.000000	3597	5454.169297	32185	13	0.336058	32009	5	0.623434	13246378	0.004368
319841074	66197.000000	3467	5504.184936	31979	8	0.409542	31968	2	0.313945	13227082	0.004096
319838060	66521.000000	3480	5475.271392	32147	3	0.517824	31987	9	0.346264	13207774	0.003225
319837548	66180.000000	3554	5486.801610	31856	4	0.314695	32119	3	0.603494	13188623	0.002810
319848371	65418.000000	3387	5475.621355	31811	8	0.539236	31687	9	0.613834	13169574	0.002457
319859703	66496.000000	3478	5479.594216	32103	7	0.690349	32134	4	0.464669	13150302	0.002034
319844794	67124.000000	3448	5462.956231	31857	8	0.482749	31852	8	0.553791	13130908	0.002298
319849235	65168.000000	3293	5474.014552	31967	6	0.619645	31755	6	0.503094	13112034	0.002069
319833273	64365.000000	3492	5463.809071	31960	5	0.470729	32073	8	0.638487	13093042	0.000560
319849927	67651.000000	3470	5489.189408	31811	5	0.521337	31889	2	0.329002	13074237	0.000346
319868650	65865.000000	3378	5443.758833	32237	5	0.709680	31992	2	0.424123	13055267	0.001801
319842788	65390.000000	3504	5471.093562	31867	2	0.675661	31805	7	0.249194	13036356	0.001605
319850111	65046.000000	3404	5432.509493	31859	7	0.573039	31914	9	0.544619	13017304	0.001777
319858556	65320.000000	3417	5477.278857	32216	12	0.328957	31865	9	0.723801	12998253	0.001519
319875463	68056.000000	3574	5378.596577	32101	5	0.508745	32180	9	0.358373	12979382	0.002177
319849451	64041.000000	3379	5502.012906	31903	5	0.592038	32067	8	0.577790	12960488	0.002475
319860517	69795.000000	3526	5497.997937	31848	8	0.601204	32110	4	0.678022	12941516	0.002313
319830493	64551.000000	3362	5388.491412	31984	11	0.717193	32035	9	0.579448	12922709	0.002095
319840575	67029.000000	3510	5526.824142	31968	9	0.676709	31900	11	0.744926	12904089	0.001982
319851945	65482.000000	3335	5392.551407	31984	9	0.588813	32134	6	0.431881	12885082	0.001956
319836746	65273.000000	3507	5531.684381	31955	5	0.362026	32180	3	0.572651	12866212	0.002261
319869052	67203.000000	3579	5378.562917	31872	3	0.462886	31986	4	0.722845	12847210	0.002961
319843472	65622.000000	3410	5528.592859	31787	2	0.459755	31818	7	0.724220	12828646	0.002926
319851269	67596.000000	3591	5441.628912	31901	7	0.456520	31902	5	0.832733	12810032	0.002631
319852665	64556.000000	3327	5460.563637	32023	9	0.241320	32168	8	0.571755	12791543	0.004915
319860583	67698.000000	3541	5494.919113	31752	10	0.212575	31813	18	0.740260	12773132	0.004403
319841319	65539.000000	3504	5500.852126	31884	7	0.522409	32031	11	0.488095	12754543	0.003805
319839688	68133.000000	3556	5439.724692	31907	5	0.595331	32047	5	0.508098	12736009	0.003870
319826185	64846.000000	3278	5439.096345	32010	2	0.659450	32083	3	0.538401	12717772	0.003430
319847567	68360.000000	3538	5524.252382	31934	8	0.510177	32348	11	0.552094	12699340	0.005434
319846323	65891.000000	3445	5349.639124	31860	8	0.417817	31874	8	0.624271	12680822	0.005223
319851781	65271.000000	3450	5557.585757	31981	6	0.646893	32054	3	0.715087	12662321	0.005614
319861383	67661.000000	3459	5398.408317	31821	7	0.625180	31713	4	0.636942	12643854	0.004803
319852447	65834.000000	3356	5494.151384	31661	5	0.680388	31961	10	0.779797	12625319	0.004108
319844825	67035.000000	3417	5414.690119	31975	2	0.302058	31889	9	0.508091	12607120	0.004153
319866064	64674.000000	3329	5469.831051	31876	5	0.384147	31961	13	0.652348	12588569	0.004287
319834407	67849.000000	3422	5518.764061	32030	7	0.502174	31970	3	0.645276	12570245	0.005382
319836823	64926.000000	3465	5387.066321	32039	12	0.232823	31851	5	0.315988	12551746	0.005710
319857411	66526.000000	3449	5518.631233	32018	7	0.310950	31985	2	0.253691	12533468	0.005662
319849731	67439.000000	3478	5438.161084	32239	4	0.229802	32142	4	0.535596	12515285	0.006275
319850135	64965.000000	3332	5469.544722	31991	2	0.454024	32012	3	0.347029	12497002	0.006108
319860050	66879.000000	3475	5437.001962	32000	9	0.508360	32090	6	0.534294	12478929	0.005684
319865020	65298.000000	3356	5504.782537	32083	8	0.275580	32028	6	0.602928	12460824	0.005836
319867176	65916.000000	3424	5425.360353	32083	3	0.527020	31802	5	0.602756	12442626	0.006024
319835385	67406.000000	3554	5488.824496	31978	13	0.528057	32101	7	0.461782	12424534	0.006161
319832944	64918.000000	3275	5460.648302	31960	6	0.433912	31885	3	0.673558	12406147	0.006208
npatches	nstrain	runtime	dt	init_x	init_y	init_y_blood	init_z	init_S	beta0	beta1	beta2	beta3	mean_beta	B	d	delta	delta_blood	b[0]	mut	m	CTL	c	g	epsilon	k	het	lambda	rho	omega	x_max	patch.dyna	DELTA	A	VA
10000	1	100.000000	0.000100	21900	9499	5000000	0.001000	10000000	7.488310	6.072909	5.535012	6.814808	8	8000000000.000000	0.010000	1.000000	1.000000	800000	0.000050	0.048000	0	0.500000	0.000000	25.000000	14.000000	0.500000	0.001000	0.001000	0.010000	31987	0	10.000000	7.000000	1.000000
sus	inf	inf_blood	z	x[0]	y[0][0]	z[0]	x[1]	y[1][0]	z[1]	S[0]	synchrony
219000000	94990000.000000	5000000	10.000000	21900	9499	0.001000	21900	9499	0.001000	10000000	0.000000
220451819	447877625.000000	23336426	3940.834452	22183	44730	0.394083	24049	43139	0.394083	12210845	0.000000
295642354	74307441.000000	3880736	6324.976263	29866	7252	0.632498	30374	7043	0.632498	13600478	0.000000
318363784	3990277.000000	208874	7771.013291	31988	410	0.777101	31709	348	0.777101	13786472	0.000000
319839178	61046.000000	3292	8451.737093	31946	3	0.864807	32232	7	0.864807	13774270	0.000000
319813471	158385.000000	8201	4202.922546	32077	12	0.262782	32171	23	0.397405	13754233	0.000000
319840553	105727.000000	5474	6473.809401	31959	3	0.552860	31956	11	0.634512	13734829	0.000000
319876543	73578.000000	3737	4028.745436	32097	7	0.356185	31809	6	0.311386	13714778	0.000000
319848881	71591.000000	3704	6029.534417	32043	8	0.609511	32224	11	0.538639	13694997	0.000000
319863423	76187.000000	3922	4584.679960	31895	10	0.270375	32122	8	0.413332	13675002	0.000000
319865710	55354.000000	2807	5378.818357	31990	7	0.345566	32004	4	0.644172	13654998	0.000000
319824722	73766.000000	3889	5087.363040	31956	8	0.552842	31981	3	0.497926	13635021	0.000000
319873327	58240.000000	3006	4915.703564	32076	3	0.562840	31804	4	0.472711	13615155	0.000000
319840026	66788.000000	3432	5259.195537	31962	1	0.470095	31805	8	0.668680	13595314	0.000000
319850187	63850.000000	3332	4918.241795	31767	2	0.635025	31996	5	0.459107	13575310	0.000000
319838691	61936.000000	3239	5130.761221	31919	7	0.554842	31988	7	0.269123	13555925	0.000000
319868815	66196.000000	3482	5065.043065	31809	11	0.487529	31972	11	0.423622	13535982	0.000000
319853809	62279.000000	3304	5035.422345	32324	11	0.550250	31980	7	0.543118	13516403	0.000000
319854483	64532.000000	3352	5071.808235	31997	4	0.685280	32047	8	0.238588	13496593	0.000000
319843196	64246.000000	3320	5088.456936	31887	9	0.318704	31933	3	0.538186	13476859	0.000000
319869665	64343.000000	3372	5033.819112	32321	7	0.586778	31858	3	0.300986	13457404	0.000000
319835813	63605.000000	3294	5036.901387	31902	1	0.349642	31979	6	0.528186	13437560	0.000000
319836181	65304.000000	3379	5085.263535	31904	13	0.460765	32059	10	0.434026	13418015	0.000000
319858047	62612.000000	3291	5045.857687	32037	5	0.576229	32021	2	0.339875	13398223	0.000000
319848695	64880.000000	3431	5109.784650	32060	7	0.407802	31797	5	0.361178	13378686	0.000000
319842268	64854.000000	3384	5041.830185	31902	10	0.640818	32110	10	0.205660	13359166	0.000000
319856581	63226.000000	3317	5022.608940	32051	5	0.600984	32069	5	0.518215	13339435	0.000000
319851726	63098.000000	3242	5098.645226	32170	7	0.328306	31911	1	0.091495	13319518	0.000000
319831301	63652.000000	3374	5059.719757	31884	6	0.465349	32113	4	0.402612	13300139	0.000000
319847246	64573.000000	3239	5122.137697	31956	9	0.351239	31979	5	0.378097	13280648	0.000000
319860535	65507.000000	3315	5039.956946	31758	8	0.462419	32035	10	0.566186	13261125	0.000000
319857985	63478.000000	3331	5088.236417	32078	4	0.673945	31894	6	0.571539	13242008	0.000000
319839458	64499.000000	3406	5043.784693	31844	4	0.733346	31897	4	0.535729	13222429	0.000000
319861649	63283.000000	3336	5045.171191	32127	8	0.519506	31906	3	0.462244	13202963	0.000000
319848281	64295.000000	3419	5081.397696	31973	1	0.516878	32167	2	0.379051	13183663	0.000000
319848127	65096.000000	3400	5078.124072	31915	5	0.624881	31870	7	0.491170	13164073	0.000000
319873470	64062.000000	3397	5046.287465	31835	1	0.623046	32008	11	0.179859	13144972	0.000000
319874037	64658.000000	3327	5118.468608	32162	12	0.466327	31955	2	0.254375	13125965	0.000000
319841965	61792.000000	3183	5028.801407	31799	3	0.676315	31982	10	0.404637	13106829	0.000000
319841568	64112.000000	3308	5079.683285	32076	8	0.752130	32124	7	0.638899	13087633	0.000000
319855227	64470.000000	3398	5057.738100	32083	8	0.444217	32042	6	0.458401	13068649	-1.#IND00
319861280	63653.000000	3354	5075.147720	32046	7	0.657778	31853	3	0.502625	13049573	-1.#IND00
319834396	64716.000000	3489	5112.094273	31847	9	0.427305	31974	2	0.573236	13030386	-1.#IND00
319846435	63587.000000	3274	4995.770565	32074	6	0.623783	32004	5	0.544675	13011364	-0.018463
319864355	64214.000000	3290	5135.398620	32024	5	0.533531	32153	5	0.457569	12992145	-0.025776
319851420	64811.000000	3222	5051.595531	31984	15	0.517442	32051	2	0.642088	12973305	-0.010840
319839901	62819.000000	3303	5072.555990	31994	6	0.503948	32027	4	0.313927	12954264	-0.009758
319854407	63545.000000	3339	5094.234098	32139	3	0.315014	32105	8	0.416603	12935439	-0.006024
319847309	65871.000000	3374	5044.231499	31889	4	0.175449	32059	1	0.646156	12916655	-0.005038
319853120	63223.000000	3290	5037.035655	31771	9	0.457866	32114	9	0.471174	12897684	-0.003183
319849313	65741.000000	3431	5059.309362	31896	7	0.596270	31637	5	0.511757	12878787	-0.001678
319863888	62962.000000	3294	5109.880350	32008	3	0.578458	31988	4	0.543973	12860405	-0.002688
319838199	65273.000000	3504	5094.446323	32071	2	0.413001	31973	9	0.631247	12841562	0.000002
319861042	62925.000000	3280	5097.365254	31998	5	0.643972	31958	7	0.474037	12822719	0.000094
319864186	65900.000000	3375	5088.047031	32239	5	0.649066	31877	5	0.315441	12804151	-0.000327
319825544	64587.000000	3330	5035.703626	32276	4	0.629403	32188	2	0.357079	12785535	-0.000511
319853661	62832.000000	3202	5082.745171	31924	10	0.572683	31982	8	0.429255	12766871	-0.001056
319866933	66578.000000	3473	5141.110854	32076	5	0.619718	31875	9	0.333205	12748106	-0.001919
319847486	63667.000000	3316	4986.434536	32107	4	0.540352	32052	7	0.534614	12729462	-0.002087
319865905	63727.000000	3367	5172.809293	31977	10	0.605884	32008	11	0.457836	12710850	-0.001566
319848607	64991.000000	3363	5010.061689	31969	8	0.418187	31989	12	0.412897	12692160	-0.001559
319886769	62012.000000	3226	5080.286088	31875	8	0.563648	32201	5	0.499591	12673319	-0.002819
319866031	65951.000000	3485	5080.097711	31985	7	0.469896	31852	9	0.472488	12654627	-0.002169
319871395	62153.000000	3232	5039.198916	32006	7	0.472052	31826	7	0.629805	12636221	-0.000098
319844231	65394.000000	3355	5109.682359	32046	7	0.570626	31898	9	0.255013	12617842	-0.000111
319860810	64150.000000	3338	5021.466016	32033	3	0.407142	31879	5	0.538366	12599494	0.000323
319834593	63295.000000	3294	5146.393736	31968	6	0.636899	31969	3	0.571646	12580879	0.000420
319856688	64738.000000	3286	5014.655651	31943	7	0.779771	32198	7	0.572971	12562840	-0.002603
319838549	62930.000000	3233	5115.696759	32147	4	0.352647	31886	5	0.666920	12544355	-0.003004
319848278	65260.000000	3403	5072.960856	31840	5	0.464060	32004	1	0.362408	12526129	-0.003145
319855605	63418.000000	3361	5041.990816	31907	9	0.410069	32126	3	0.524455	12507745	-0.003288
319833132	65559.000000	3384	5065.638655	31966	2	0.460675	32041	2	0.508273	12489839	-0.002134
319849865	63413.000000	3307	5035.620012	31935	3	0.645980	31879	9	0.688643	12471669	-0.002732
319870332	63386.000000	3217	4997.299639	31955	6	0.365792	32073	5	0.523244	12453559	-0.002757
319845387	64649.000000	3334	5087.616757	31976	2	0.600591	32172	6	0.710837	12435404	-0.002393
319844846	65206.000000	3360	5046.086102	32051	5	0.479784	31820	5	0.636817	12417320	-0.003308
319839766	61807.000000	3205	5017.000662	32038	6	0.444172	31849	8	0.583026	12399077	-0.003031
319855163	64467.000000	3299	5067.773707	31903	6	0.653544	32052	6	0.437447	12380858	-0.003143
319853332	64507.000000	3343	5089.732695	31938	14	0.789866	32030	8	0.457014	12363015	-0.003199
319835262	63839.000000	3281	5085.487181	31937	5	0.458817	31950	4	0.577841	12344998	-0.003216
319835164	65140.000000	3387	5053.928250	31918	6	0.511042	32145	14	0.295142	12327182	-0.004028
319845661	63392.000000	3297	5096.551918	32014	6	0.498528	31848	3	0.453978	12309236	-0.004395
319846305	64344.000000	3419	5005.192266	32133	10	0.486854	32032	5	0.373133	12291262	-0.004401
319854072	62319.000000	3251	5012.184259	31791	7	0.378259	31789	5	0.619791	12273169	-0.004521
319843422	64511.000000	3402	5151.338798	32055	10	0.557355	32222	4	0.393578	12255045	-0.004423
319845132	64128.000000	3327	4984.830494	31973	3	0.179541	31822	4	0.606668	12236999	-0.004876
319843588	61609.000000	3289	5126.069333	32012	4	0.334219	31970	3	0.547167	12219428	-0.004405
319836858	66479.000000	3367	5073.592187	32310	2	0.585920	32034	8	0.479920	12201725	-0.004446
319840433	62681.000000	3301	5029.593832	32100	9	0.514972	32042	6	0.495223	12183897	-0.004867
319844513	63376.000000	3204	5048.369942	31821	2	0.324979	32202	6	0.580689	12166088	-0.004909
319848091	63876.000000	3380	5122.965607	31941	4	0.458560	31913	10	0.468310	12148442	-0.004959
319838398	65372.000000	3424	5038.182963	32027	9	0.427112	32014	6	0.443385	12130608	-0.005107
319862686	61145.000000	3172	5060.224168	32005	4	0.407849	31950	5	0.550548	12112997	-0.003858
319842369	66687.000000	3542	5107.588465	31927	8	0.380002	32122	8	0.276793	12095407	-0.003769
319827518	63972.000000	3319	4975.720526	31838	7	0.230584	32030	2	0.405808	12077779	-0.003795
319844023	63242.000000	3183	5119.099436	31995	7	0.447625	32013	8	0.233680	12060498	-0.003752
319831781	64664.000000	3305	5035.758430	32079	10	0.504723	32074	4	0.468152	12042636	-0.003666
319853906	63259.000000	3285	5090.486190	32042	12	0.337174	31919	6	0.550394	12024892	-0.003662
319829837	63994.000000	3359	5090.208282	32120	7	0.597980	31994	2	0.727303	12007407	-0.003786
319851788	64583.000000	3466	5025.854547	32162	5	0.735448	31979	1	0.730642	11989898	-0.004046
npatches	nstrain	runtime	dt	init_x	init_y	init_y_blood	init_z	init_S	beta0	beta1	beta2	beta3	mean_beta	B	d	delta	delta_blood	b[0]	mut	m	CTL	c	g	epsilon	k	het	lambda	rho	omega	x_max	patch.dyna	DELTA	A	VA
10000	1	100.000000	0.000100	21900	9499	5000000	0.001000	10000000	5.279553	9.895543	9.532336	7.723465	8	8000000000.000000	0.010000	1.000000	1.000000	800000	0.000050	0.048000	0	0.500000	0.000000	25.000000	15.000000	0.500000	0.001000	0.001000	0.010000	31987	0	10.000000	7.000000	1.000000
sus	inf	inf_blood	z	x[0]	y[0][0]	z[0]	x[1]	y[1][0]	z[1]	S[0]	synchrony
219000000	94990000.000000	5000000	10.000000	21900	9499	0.001000	21900	9499	0.001000	10000000	0.000000
228675898	393534305.000000	20503130	3940.834452	25330	37268	0.394083	21018	40808	0.394083	12115310	0.000000
302890416	49812512.000000	2603781	6324.976263	31125	4668	0.632498	29963	5352	0.632498	13278272	0.000000
319294132	1490914.000000	78413	7771.013291	31922	132	0.777101	31970	137	0.777101	13380591	0.000000
319857378	31550.000000	1646	3141.054174	32023	5	0.211483	31955	2	0.384797	13363092	0.000000
319814289	187776.000000	9686	4879.577414	31754	15	0.405595	32005	19	0.392360	13344288	0.000000
319876155	42331.000000	2120	5167.832491	31926	3	0.537833	32057	7	0.631452	13325310	0.000000
319853737	99567.000000	5115	4882.843166	32037	9	0.719685	31829	8	0.575649	13306032	0.000000
319868205	50153.000000	2662	4103.973482	32189	2	0.298931	31962	4	0.515786	13286468	0.000000
319866619	72029.000000	3806	5290.460869	32052	8	0.375817	31763	4	0.565695	13267177	0.000000
319841296	68032.000000	3525	4298.045699	31988	5	0.555480	31931	9	0.560337	13247404	0.000000
319849552	54416.000000	2746	4914.451005	31982	8	0.730388	31913	2	0.322203	13228009	0.000000
319853539	71682.000000	3666	4826.820310	32038	10	0.415546	32090	14	0.491346	13208852	0.000000
319863602	58584.000000	2928	4420.770393	31860	2	0.408229	32012	10	0.323955	13189560	0.000000
319853343	61524.000000	3321	4991.065738	32140	6	0.555228	31770	9	0.375784	13170370	0.000000
319843679	67220.000000	3503	4629.245475	32175	3	0.613480	32041	4	0.207210	13151049	0.000000
319826936	56818.000000	2949	4616.778114	32089	4	0.491316	32052	4	0.308811	13131829	0.000000
319852590	66471.000000	3362	4899.831975	32132	7	0.304077	32016	2	0.399478	13112731	0.000000
319844259	63281.000000	3167	4584.750951	31838	1	0.114478	31821	4	0.492795	13093318	0.000000
319835929	60208.000000	3139	4766.656626	32357	3	0.370249	31932	5	0.233886	13074153	0.000000
319844946	62750.000000	3362	4681.903909	31987	2	0.216388	31939	7	0.484074	13055257	0.000000
319838713	61966.000000	3098	4702.162619	31998	7	0.375832	31889	10	0.472457	13036153	0.000000
319829158	61783.000000	3272	4769.801353	31880	7	0.611416	31849	5	0.457548	13016993	0.000000
319841344	64473.000000	3375	4764.715454	31860	4	0.647263	32088	3	0.377372	12998079	0.000000
319848043	61887.000000	3076	4610.025950	31870	5	0.653829	32052	6	0.303514	12979125	0.000000
319859093	60399.000000	3276	4728.686939	31904	5	0.390846	32097	4	0.470869	12960114	0.000000
319841780	63103.000000	3293	4724.340063	31864	9	0.457942	32179	7	0.529077	12941191	0.000000
319861292	62087.000000	3271	4675.636316	31886	5	0.671230	31990	3	0.543203	12922267	0.000000
319849446	60883.000000	3158	4778.826773	32237	6	0.550367	32001	8	0.553841	12903279	0.000000
319864087	62676.000000	3368	4730.641930	31963	7	0.467321	31784	6	0.630399	12884516	0.000000
319845836	62019.000000	3283	4713.957773	32388	7	0.283762	31915	3	0.476155	12865543	0.000000
319856592	63139.000000	3253	4731.755841	32001	6	0.320978	32217	3	0.682276	12846572	0.000000
319852898	61836.000000	3182	4657.281611	32102	7	0.394066	32058	5	0.697953	12827843	0.000000
319852301	61715.000000	3187	4735.645888	32066	2	0.264348	32188	7	0.480579	12809055	0.000000
319846183	62409.000000	3231	4722.962896	31993	9	0.455121	31948	8	0.383355	12790295	0.000000
319855633	61396.000000	3137	4690.828573	31947	6	0.454091	32140	5	0.453212	12771914	0.000000
319856820	61345.000000	3328	4723.247829	32061	5	0.250739	31996	8	0.589558	12752970	0.000000
319874852	61746.000000	3198	4698.196514	32187	6	0.380024	31853	7	0.217787	12734510	0.000000
319867308	61794.000000	3171	4746.420665	31915	6	0.448194	31851	3	0.338587	12715779	0.000000
319836738	61309.000000	3258	4726.843408	31838	7	0.424151	32081	2	0.547425	12696916	0.000000
319857354	61491.000000	3137	4717.861485	32124	3	0.438707	32073	9	0.472126	12678623	-1.#IND00
319861865	62753.000000	3243	4768.309693	31860	5	0.246229	31731	4	0.536237	12660203	-1.#IND00
319854995	63393.000000	3282	4708.491655	31985	6	0.499425	31903	5	0.456691	12641799	-1.#IND00
319844068	61041.000000	3168	4704.095177	31921	4	0.537200	31950	5	0.670470	12623256	0.002203
319864049	63375.000000	3250	4755.437748	32051	7	0.613639	32126	5	0.279262	12604849	-0.000099
319858816	61715.000000	3153	4633.128492	31977	6	0.545265	32282	6	0.226425	12586227	0.001764
319841149	62253.000000	3217	4771.118514	31996	5	0.592860	31942	5	0.464131	12567908	0.004629
319858773	62388.000000	3259	4680.580326	32098	5	0.563004	32097	8	0.447590	12549682	0.006975
319839965	61010.000000	3205	4736.699995	32195	4	0.449422	31849	6	0.664951	12531449	0.007030
319847554	62041.000000	3190	4763.487446	31996	1	0.327040	31983	10	0.383322	12513270	0.004071
319845851	62851.000000	3211	4695.049599	32018	3	0.158490	31751	9	0.576439	12494782	0.002723
319839384	61387.000000	3148	4706.887869	31877	4	0.270328	31950	6	0.561499	12476799	0.002918
319863156	61933.000000	3150	4726.232193	31840	14	0.374154	32123	3	0.531553	12458648	0.001506
319838966	61768.000000	3206	4691.309262	32023	7	0.572682	31950	8	0.446084	12440502	0.001659
319860857	62679.000000	3337	4749.394197	31953	3	0.240629	32064	7	0.578082	12422548	0.001177
319849886	61005.000000	3155	4587.887632	31985	4	0.368248	31933	3	0.584244	12404401	0.001935
319851938	61421.000000	3131	4782.132288	32116	1	0.460801	32027	9	0.648149	12386441	0.002252
319857359	63816.000000	3285	4706.232831	32230	4	0.438171	32071	7	0.431912	12368529	0.002662
319844891	59652.000000	3117	4643.638624	32092	4	0.364191	31844	8	0.388104	12350708	0.002945
319835038	63236.000000	3228	4797.419266	32110	7	0.306451	31972	7	0.628871	12332854	0.002478
319851804	62816.000000	3227	4717.181336	31944	6	0.392700	31983	13	0.325119	12314704	0.002485
319843515	61779.000000	3192	4708.483411	31994	4	0.314508	32081	7	0.509009	12296610	0.002441
319847011	61715.000000	3221	4727.848263	32010	4	0.572179	31733	4	0.680400	12278675	0.002378
319861507	62474.000000	3212	4667.717936	31884	10	0.446229	32175	4	0.387061	12260592	0.003429
319851977	61540.000000	3174	4723.364071	31785	6	0.231472	32081	2	0.338703	12242743	0.003544
319850008	62303.000000	3185	4728.940170	31933	9	0.527678	32066	6	0.408552	12224900	0.005129
319843017	62254.000000	3341	4705.998509	31985	6	0.691349	31832	8	0.273053	12207049	0.004631
319841104	62162.000000	3145	4677.616839	32182	3	0.694465	31983	8	0.472467	12189367	0.003724
319880528	60401.000000	3132	4723.929241	32107	4	0.258515	32078	7	0.496733	12171554	0.003038
319861839	63224.000000	3211	4731.490209	31946	11	0.205038	32066	3	0.683193	12153841	0.002215
319851444	60371.000000	3098	4648.478837	31806	6	0.517837	32108	9	0.475098	12136404	0.002086
319870838	61849.000000	3150	4800.490469	31854	10	0.540260	31795	4	0.398945	12118873	0.001292
319841869	63512.000000	3182	4678.416780	31914	5	0.315797	32266	1	0.272311	12101229	0.001151
319858250	59426.000000	3035	4711.681951	31897	4	0.372777	31889	3	0.520083	12083459	0.001075
319874198	63519.000000	3305	4781.853479	32048	6	0.575182	31917	7	0.373494	12065917	0.000917
319860464	62107.000000	3293	4635.245947	31823	5	0.228989	32083	5	0.511354	12048284	0.001190
319850146	60704.000000	3176	4737.897412	32081	5	0.441726	32018	7	0.432703	12030682	0.001237
319847102	61574.000000	3136	4703.986486	32058	5	0.311464	32015	3	0.469004	12013182	0.001456
319844455	61055.000000	3075	4772.863087	32047	8	0.532594	31993	3	0.400691	11995470	0.001307
319842697	64100.000000	3403	4777.338199	32058	5	0.491063	31780	9	0.543383	11978068	0.001346
319839360	60608.000000	3136	4645.258378	31708	3	0.384912	32034	4	0.478193	11960554	0.000640
319864817	61295.000000	3258	4802.467025	31868	7	0.450933	31732	3	0.665515	11943063	0.000837
319829599	63179.000000	3279	4717.119910	31846	6	0.435647	31886	4	0.599747	11925678	0.001309
319858977	60874.000000	3098	4733.040805	32003	2	0.517387	32075	8	0.418074	11908409	0.000642
319848332	61577.000000	3134	4741.551159	32246	7	0.452849	32157	8	0.586412	11891044	0.000442
319844125	62096.000000	3242	4719.481619	32034	3	0.283209	32162	3	0.609878	11873682	0.000509
319835228	61484.000000	3189	4769.891007	32017	9	0.436429	31826	7	0.727976	11856336	-0.000298
319857235	62981.000000	3275	4685.907818	32148	4	0.415728	32226	6	0.571159	11839096	-0.000275
319836897	61849.000000	3228	4705.301856	31950	5	0.389966	32159	4	0.714625	11821901	-0.000146
319851656	61946.000000	3196	4751.471981	32115	6	0.290932	32040	9	0.361721	11804661	-0.000153
319853132	62147.000000	3269	4719.250166	31859	5	0.481109	31831	5	0.457598	11787366	0.000234
319835528	60780.000000	3162	4745.131264	31782	3	0.588499	31891	2	0.468777	11769961	0.000460
319859346	63171.000000	3323	4714.173396	32175	3	0.456511	31762	7	0.652344	11752665	-0.000008
319834007	61320.000000	3228	4670.223402	32033	1	0.155464	31945	3	0.380711	11735346	-0.000163
319864494	62409.000000	3225	4754.027081	31918	3	0.448906	32050	8	0.592400	11718448	0.000769
319834719	62127.000000	3335	4699.572860	31910	10	0.627663	32001	9	0.485418	11701486	0.000815
319844746	61650.000000	3273	4744.507550	32120	9	0.505398	32035	3	0.646093	11684317	0.000237
319853477	61966.000000	3279	4739.610479	32132	5	0.585728	31937	8	0.596772	11667336	-0.000699
319880165	61865.000000	3257	4655.407778	31970	13	0.363029	32012	13	0.755433	11650380	-0.000023
319863944	60108.000000	3169	4735.566831	32227	2	0.574585	32023	6	0.427918	11633411	0.000090
npatches	nstrain	runtime	dt	init_x	init_y	init_y_blood	init_z	init_S	beta0	beta1	beta2	beta3	mean_beta	B	d	delta	delta_blood	b[0]	mut	m	CTL	c	g	epsilon	k	het	lambda	rho	omega	x_max	patch.dyna	DELTA	A	VA
10000	1	100.000000	0.000100	21900	9499	5000000	0.001000	10000000	10.006986	6.044847	6.140957	6.085160	8	8000000000.000000	0.010000	1.000000	1.000000	800000	0.000050	0.048000	0	0.500000	0.000000	25.000000	16.000000	0.500000	0.001000	0.001000	0.010000	31987	0	10.000000	7.000000	1.000000
sus	inf	inf_blood	z	x[0]	y[0][0]	z[0]	x[1]	y[1][0]	z[1]	S[0]	synchrony
219000000	94990000.000000	5000000	10.000000	21900	9499	0.001000	21900	9499	0.001000	10000000	0.000000
235677840	348433624.000000	18162346	3940.834452	21390	36682	0.394083	25208	33512	0.394083	12045811	0.000000
308064447	33207714.000000	1734236	6324.976263	30433	3567	0.632498	31358	3106	0.632498	13026409	0.000000
319642024	547300.000000	28670	7771.013291	31861	60	0.777101	31982	49	0.777101	13079442	0.000000
319845882	69185.000000	3541	2470.614872	31949	5	0.732710	31908	4	0.143572	13060636	0.000000
319828932	140318.000000	7221	5391.724276	31976	10	0.837882	31970	9	0.423396	13042392	0.000000
319862965	55961.000000	3030	3289.079288	31836	3	0.398668	31849	5	0.262127	13023316	0.000000
319836813	66681.000000	3536	5343.375331	31802	11	0.633995	32174	7	0.552463	13004533	0.000000
319842227	75276.000000	3968	4158.301732	31941	10	0.492889	31909	7	0.426349	12985349	0.000000
319838611	50668.000000	2685	4257.963696	32022	8	0.170505	31711	5	0.557299	12966538	0.000000
319852825	63225.000000	3244	4614.948384	31904	13	0.317792	31964	6	0.464088	12891191	0.000000
319841000	62074.000000	3116	4277.164410	31964	10	0.403642	32128	4	0.478997	12872461	0.000000
319848241	57007.000000	3041	4413.676446	31970	4	0.593324	32019	2	0.357847	12853824	0.000000
319860259	62358.000000	3335	4544.809256	31914	5	0.446392	32021	9	0.418701	12835060	0.000000
319863384	60968.000000	3193	4340.716573	32087	3	0.564841	31921	6	0.242290	12816390	0.000000
319860886	59027.000000	2999	4452.280551	32118	1	0.313366	31985	4	0.509121	12797590	0.000000
319866811	60761.000000	3213	4441.470438	31862	3	0.431324	31955	3	0.503361	12779036	0.000000
319872140	60734.000000	3170	4415.611677	31819	4	0.314664	31942	7	0.340988	12760265	0.000000
319857942	61244.000000	3150	4387.629594	31717	11	0.430959	32134	4	0.405411	12741458	0.000000
319856298	59581.000000	3125	4419.879535	31891	4	0.654863	32110	6	0.456804	12723051	0.000000
319854236	60774.000000	3030	4467.042376	32325	3	0.435736	31650	5	0.390184	12704573	0.000000
319883146	60831.000000	3164	4349.575688	31861	9	0.459328	32009	8	0.568645	12686042	0.000000
319835321	59475.000000	3010	4469.737489	32036	5	0.672070	32065	6	0.351501	12667570	0.000000
319845801	61578.000000	3142	4475.518717	31595	4	0.762706	31951	6	0.365299	12649126	0.000000
319864436	61128.000000	3200	4363.628208	31946	4	0.366057	32031	7	0.555497	12630726	0.000000
319870091	58451.000000	2985	4403.823221	32023	2	0.488793	31856	6	0.704323	12612356	0.000000
319873148	61747.000000	3210	4523.936731	31716	4	0.424341	32033	9	0.225552	12593851	0.000000
319851138	61397.000000	3242	4376.463020	32033	7	0.412799	31814	0	0.394438	12575669	0.000000
319867999	58109.000000	3026	4403.933018	31903	9	0.429941	31711	4	0.584575	12557042	0.000000
319855089	61386.000000	3130	4514.732761	31716	2	0.556598	32023	7	0.434071	12538723	0.000000
319857994	60818.000000	3160	4330.450989	32102	6	0.197582	32135	6	0.253447	12520314	0.000000
319856685	58961.000000	3113	4433.494386	32031	2	0.513315	31840	7	0.270766	12502293	0.000000
319856855	61683.000000	3181	4484.134672	32155	4	0.330025	31850	9	0.426221	12483975	0.000000
319861435	60249.000000	3057	4385.246911	31937	4	0.301580	31805	3	0.651990	12465855	0.000000
319843179	59563.000000	3053	4453.689663	31956	8	0.239722	31822	5	0.191152	12447685	0.000000
319847513	60576.000000	3119	4442.616535	31861	7	0.289867	31847	8	0.353954	12429781	0.000000
319839371	59504.000000	3034	4412.013129	31908	6	0.545087	31742	5	0.515740	12411539	0.000000
319849691	59633.000000	3208	4425.897385	31727	12	0.509241	31837	7	0.392464	12393653	-1.#IND00
319834733	59647.000000	3152	4396.434087	32019	5	0.702344	31996	7	0.374196	12375530	-1.#IND00
319856896	60821.000000	3091	4441.794665	32176	9	0.725992	32027	7	0.446208	12357629	-1.#IND00
319869939	60291.000000	3072	4395.525285	31965	8	0.350187	32079	2	0.609829	12339581	-0.003220
319847991	60644.000000	3028	4412.843279	31570	10	0.281065	31799	6	0.545437	12321541	0.007024
319853333	59994.000000	3098	4379.901753	32186	4	0.413603	31879	2	0.229036	12303503	0.015765
319853318	59359.000000	3119	4412.449405	32016	3	0.400350	31807	3	0.398520	12285505	0.015236
319852219	61095.000000	3171	4441.096576	32207	7	0.472907	31932	6	0.562586	12267548	0.011135
319880873	59341.000000	2974	4384.654026	32116	7	0.576077	32252	6	0.456963	12249628	0.012008
319870499	59689.000000	3189	4442.196722	31871	4	0.492960	32145	8	0.261663	12231630	0.011289
319857469	60489.000000	3192	4417.497295	31961	10	0.485051	31740	6	0.350838	12213580	0.008996
319849458	60578.000000	3155	4466.767021	32085	1	0.398217	32145	6	0.567734	12195635	0.007288
319858430	61652.000000	3198	4400.705661	31927	8	0.529653	31949	4	0.737821	12177896	0.003908
319837162	58679.000000	3005	4383.365818	32089	8	0.390527	31880	6	0.267105	12159941	0.003625
319864533	60331.000000	3098	4515.944459	31916	13	0.373676	31912	7	0.332416	12142024	0.005024
319846184	60756.000000	3094	4394.779481	31932	9	0.227819	31980	8	0.539663	12124422	0.005549
319864016	59897.000000	3118	4420.185543	31887	11	0.393268	32060	5	0.373265	12106679	0.006531
319862171	60987.000000	3067	4437.700873	32147	7	0.543065	31955	2	0.468820	12088740	0.008121
319858530	61271.000000	3198	4403.545887	31962	5	0.160646	31608	4	0.473623	12071003	0.005472
319858289	59710.000000	3148	4444.640784	31685	5	0.286936	31994	6	0.403994	12053340	0.004764
319853833	60848.000000	3242	4394.624227	31863	4	0.488259	31802	5	0.457615	12035455	0.003354
319858703	59704.000000	3114	4420.757909	31748	9	0.366219	31828	7	0.410914	12017838	0.002672
319829868	59835.000000	3103	4450.995601	32006	3	0.336626	31941	9	0.642706	12000292	0.004296
319844905	59486.000000	3137	4397.961939	32060	2	0.227337	32117	6	0.444135	11983107	0.005041
319846603	61184.000000	3121	4495.488915	32156	4	0.483204	31957	4	0.409389	11965567	0.004665
319858623	61583.000000	3088	4407.400647	32157	7	0.633890	31897	11	0.297320	11948039	0.004562
319840798	59200.000000	3050	4466.349904	31958	8	0.405206	31979	7	0.443754	11930530	0.004568
319840924	61514.000000	3151	4478.868738	31903	6	0.630915	32012	8	0.351658	11913018	0.003915
319854528	60683.000000	3190	4390.377517	31972	9	0.452294	32161	5	0.280668	11895703	0.003266
319850446	58270.000000	2929	4401.577872	32131	2	0.444908	31987	3	0.477169	11878377	0.003357
319858869	61364.000000	3226	4468.767414	31719	7	0.480938	31911	8	0.524843	11860959	0.002561
319853225	60583.000000	3249	4410.538464	32036	5	0.465797	31924	4	0.236827	11843764	0.002461
319859582	60111.000000	3112	4432.729339	32124	4	0.280114	31931	4	0.334826	11826635	0.002902
319839424	59487.000000	3001	4402.219507	31914	5	0.470794	32073	7	0.573488	11809469	0.002003
319842018	58949.000000	2969	4416.661621	31774	7	0.402206	32046	5	0.583202	11792368	0.001712
319845244	60546.000000	3112	4483.845451	32126	5	0.421320	32089	11	0.732365	11775041	0.001857
319861877	60356.000000	3122	4366.186560	32172	7	0.374327	31981	9	0.290503	11757734	0.002837
319878041	60041.000000	3161	4460.281749	32106	5	0.610886	31854	9	0.427156	11740574	0.002926
319845254	60834.000000	3124	4431.225495	31817	9	0.419016	32138	7	0.413816	11723369	0.002495
319844405	59956.000000	3273	4436.353252	31909	7	0.434818	32229	2	0.404876	11706373	0.003095
319849574	61625.000000	3236	4462.484912	32029	5	0.256844	31868	7	0.396372	11689288	0.002886
319876395	61476.000000	3252	4398.801437	31992	4	0.496733	31945	9	0.430874	11672431	0.003212
319874891	59366.000000	2999	4435.638892	31767	12	0.407802	31936	7	0.477773	11655472	0.002421
319850046	60675.000000	3077	4446.414872	31834	13	0.314455	31870	7	0.665452	11638618	0.001542
319848541	61589.000000	3240	4451.205069	31888	8	0.569256	31866	3	0.501152	11621776	0.002389
319871508	58667.000000	3073	4380.512245	31905	5	0.560226	31985	11	0.369827	11604875	0.002692
319861983	60964.000000	3244	4435.519655	31969	13	0.610388	31860	2	0.395237	11587970	0.002776
319862358	61070.000000	3192	4413.038052	31909	3	0.475635	32095	3	0.569990	11570815	0.002650
319851605	58388.000000	3070	4404.071524	31937	9	0.526128	31918	4	0.398221	11553857	0.002950
319860425	60860.000000	3206	4498.913629	31961	7	0.643015	32083	7	0.608243	11536831	0.003665
319863776	60638.000000	3094	4394.650698	31814	6	0.402263	32108	5	0.452360	11519947	0.003901
319855118	60806.000000	3110	4424.097730	31896	4	0.345494	31892	5	0.459225	11503387	0.004215
319858437	59607.000000	3033	4423.305673	32019	7	0.564612	31827	4	0.485721	11486525	0.003803
319854212	60297.000000	3150	4483.663534	32028	5	0.271953	31806	10	0.595984	11469854	0.003583
319853811	61670.000000	3253	4471.035868	32217	7	0.558423	31885	4	0.193928	11453252	0.003553
319873717	60467.000000	3065	4360.256304	32080	7	0.573089	31816	6	0.511099	11436676	0.003184
319842716	59578.000000	3043	4452.477883	32206	4	0.415426	32024	9	0.243872	11420111	0.003124
319842915	61518.000000	3259	4463.865638	32009	6	0.575552	32165	9	0.490663	11403277	0.002878
319857388	60786.000000	3233	4382.958577	32025	4	0.597546	32056	8	0.096957	11386731	0.002828
319860062	60461.000000	3098	4461.027099	31833	7	0.370221	32026	7	0.191008	11370270	0.002866
npatches	nstrain	runtime	dt	init_x	init_y	init_y_blood	init_z	init_S	beta0	beta1	beta2	beta3	mean_beta	B	d	delta	delta_blood	b[0]	mut	m	CTL	c	g	epsilon	k	het	lambda	rho	omega	x_max	patch.dyna	DELTA	A	VA
10000	1	100.000000	0.000100	21900	9499	5000000	0.001000	10000000	4.209499	5.115969	10.599913	6.441393	8	8000000000.000000	0.010000	1.000000	1.000000	800000	0.000050	0.048000	0	0.500000	0.000000	25.000000	17.000000	0.500000	0.001000	0.001000	0.010000	31987	0	10.000000	7.000000	1.000000
sus	inf	inf_blood	z	x[0]	y[0][0]	z[0]	x[1]	y[1][0]	z[1]	S[0]	synchrony
219000000	94990000.000000	5000000	10.000000	21900	9499	0.001000	21900	9499	0.001000	10000000	0.000000
243033147	305653967.000000	15945381	3940.834452	27327	28087	0.394083	26716	28793	0.394083	11953792	0.000000
312067451	21143002.000000	1106542	6324.976263	31537	1817	0.632498	31568	1847	0.632498	12765408	0.000000
319788541	181726.000000	9762	7771.013291	31976	12	0.777101	31925	13	0.777101	12786983	0.000000
319852111	122703.000000	6275	3025.570776	31818	5	0.391379	31945	9	0.237064	12768222	0.000000
319862912	76318.000000	4089	5695.835554	31985	6	0.630857	32014	2	0.323709	12750064	0.000000
319856637	87840.000000	4527	3751.130537	31825	4	0.393840	32104	9	0.353132	12731796	0.000000
319851164	44355.000000	2252	3977.405159	32007	7	0.528846	32096	2	0.580363	12713506	0.000000
319842257	70888.000000	3776	4659.322861	31908	6	0.674524	32063	5	0.513967	12694872	0.000000
319838010	64623.000000	3378	3810.304266	31858	5	0.473910	32185	6	0.562883	12676313	0.000000
319847851	52101.000000	2712	4141.775458	32022	5	0.528062	31873	3	0.698823	12657839	0.000000
319859951	62967.000000	3364	4318.990497	31913	8	0.271167	32078	8	0.515387	12639742	0.000000
319857700	58531.000000	3009	3989.917930	31810	6	0.198130	31934	6	0.443985	12621108	0.000000
319859752	56841.000000	2979	4169.088774	31913	2	0.282352	32036	4	0.426675	12602665	0.000000
319858158	59778.000000	3064	4215.892606	31807	4	0.331007	31684	1	0.452440	12584646	0.000000
319853947	59640.000000	3083	4158.676087	31799	7	0.248261	31873	4	0.480855	12566232	0.000000
319835731	58026.000000	3065	4084.318241	31985	3	0.275704	32010	2	0.406042	12547946	0.000000
319858169	57463.000000	3047	4224.646573	31981	6	0.560698	32171	5	0.448259	12529715	0.000000
319866783	61019.000000	3201	4204.878813	32200	2	0.386604	31963	6	0.352110	12511328	0.000000
319847581	58385.000000	2995	4083.506557	32090	5	0.161458	32039	4	0.526057	12493062	0.000000
319847656	57526.000000	2972	4214.207786	31994	5	0.345259	32039	1	0.160998	12475036	0.000000
319833878	60206.000000	3175	4216.952150	32094	11	0.338951	31978	7	0.439075	12456873	0.000000
319863371	58133.000000	2989	4105.582318	32055	3	0.525953	32050	7	0.196840	12438411	0.000000
319865583	57873.000000	3031	4153.764322	31796	5	0.266151	32022	5	0.351945	12420255	0.000000
319837760	59422.000000	3166	4216.275882	31764	8	0.324397	32049	3	0.211181	12402265	0.000000
319845510	59556.000000	3106	4149.632244	32080	5	0.522886	31882	4	0.468062	12384174	0.000000
319844191	58739.000000	3137	4143.635151	31817	4	0.268628	32061	4	0.417227	12366346	0.000000
319857823	58702.000000	2974	4201.317736	31905	3	0.208401	31971	4	0.359595	12347990	0.000000
319871298	58311.000000	3116	4148.250999	32207	3	0.451592	32032	5	0.499798	12330124	0.000000
319873090	58147.000000	3001	4136.639400	32091	4	0.495445	31789	5	0.355782	12312091	0.000000
319852173	58103.000000	3038	4151.244456	31898	4	0.557070	32199	7	0.603139	12294090	0.000000
319847758	59207.000000	3108	4181.905305	32278	2	0.423329	31933	6	0.645648	12276504	0.000000
319849101	58676.000000	3050	4118.838296	31781	0	0.384658	31958	5	0.407398	12258889	0.000000
319870206	58078.000000	2938	4120.035402	32069	10	0.477940	32140	6	0.320930	12241050	0.000000
319839565	58718.000000	3058	4181.578168	31942	3	0.538769	31970	7	0.474722	12223344	0.000000
319860076	58321.000000	3092	4106.701562	31934	4	0.446132	31823	7	0.321124	12205448	0.000000
319869659	59722.000000	3041	4191.727324	31929	7	0.459774	32166	4	0.442487	12187407	0.000000
319857807	58866.000000	2961	4096.448932	32072	5	0.519762	32016	5	0.416966	12169550	0.000000
319852781	57940.000000	3171	4164.694416	31873	8	0.248223	31949	7	0.415606	12151862	0.000000
319855645	58715.000000	3012	4142.461505	31873	3	0.435839	32050	9	0.515061	12134090	0.000000
319865322	57880.000000	3051	4164.469689	31955	5	0.444098	31820	2	0.206746	12116394	-1.#IND00
319858040	59376.000000	3093	4162.562354	32179	7	0.229613	32034	6	0.315270	12098749	-1.#IND00
319861549	58185.000000	2969	4134.314010	31932	1	0.324692	31868	5	0.461990	12081141	-0.002037
319856997	58167.000000	3064	4169.203561	31882	2	0.398438	31802	4	0.429109	12063756	-0.001234
319857960	58709.000000	3008	4178.258127	32148	3	0.412673	31870	4	0.475038	12046171	0.000957
319825498	57992.000000	2950	4103.501451	32096	4	0.321993	31923	2	0.339832	12028492	0.002257
319845888	58158.000000	3129	4182.795703	32032	2	0.204866	31982	6	0.420088	12010827	0.001935
319852269	59341.000000	3007	4151.711047	31871	4	0.186880	32057	6	0.631095	11993243	0.002037
319844719	58408.000000	3072	4171.666241	31939	4	0.304855	32200	7	0.539265	11975751	0.002463
319852037	58307.000000	3004	4199.069164	31868	3	0.394054	31907	5	0.247198	11958269	-0.004755
319862314	59515.000000	3108	4161.063609	32046	7	0.150415	31897	9	0.434280	11940973	-0.006034
319856320	59945.000000	3171	4068.044867	31985	4	0.484707	31963	11	0.380577	11923316	-0.007173
319844846	57309.000000	2960	4148.811717	31710	5	0.465374	32021	9	0.470406	11905829	-0.009381
319878709	58996.000000	3078	4201.052275	31930	4	0.589773	31847	5	0.432516	11888390	-0.008941
319833328	59763.000000	3086	4128.682090	31976	7	0.483942	31906	4	0.655808	11870968	-0.010368
319855575	57295.000000	2947	4136.581659	31990	6	0.400969	31868	6	0.428209	11853776	-0.009031
319853393	58477.000000	2999	4215.346778	32081	4	0.424022	32173	7	0.267352	11836493	-0.010686
319852754	60706.000000	3241	4169.348990	31831	5	0.395108	31794	4	0.438578	11819376	-0.010041
319848954	57647.000000	2985	4064.395133	32046	1	0.410073	31976	7	0.604593	11802044	-0.007683
319858289	58475.000000	2994	4231.002405	31738	6	0.542848	31910	3	0.338129	11784760	-0.007322
319849601	60405.000000	3177	4171.556317	32171	6	0.512623	31704	4	0.375728	11767601	-0.006786
319853038	56574.000000	3012	4084.861240	32131	7	0.239835	32064	8	0.313781	11750556	-0.006689
319874237	59087.000000	3081	4220.621152	32038	8	0.362855	31967	2	0.248118	11733528	-0.006247
319867331	59207.000000	3002	4101.225223	32209	7	0.433473	32090	7	0.425657	11716446	-0.005430
319847168	56868.000000	2963	4118.197753	31914	5	0.283673	31812	5	0.402932	11699231	-0.005479
319861536	58156.000000	3091	4218.871065	31917	3	0.377108	31821	9	0.336699	11682333	-0.004698
319865441	59501.000000	3058	4143.695635	31844	9	0.424876	32187	16	0.382004	11665382	-0.004950
319861237	58565.000000	3016	4161.982587	31951	5	0.555716	31738	3	0.429905	11648443	-0.004268
319845448	57465.000000	3071	4167.723086	31765	5	0.377743	32077	4	0.410666	11631559	-0.003964
319869402	60173.000000	3263	4184.380828	31777	3	0.521557	31852	5	0.185201	11614241	-0.002114
319855088	59494.000000	3110	4126.120569	31868	6	0.336708	32047	3	0.314214	11597096	-0.001751
319877768	56842.000000	2980	4104.623121	31765	7	0.271064	32020	3	0.376632	11580286	-0.002081
319881227	60298.000000	3113	4212.524283	31817	4	0.384968	31967	3	0.258551	11563333	-0.001190
319867044	58546.000000	2972	4100.330494	32000	5	0.144148	31948	4	0.258825	11546476	-0.001225
319846590	57709.000000	3071	4173.158006	31818	6	0.304491	32038	5	0.352681	11529699	-0.002310
319833517	58537.000000	3031	4153.695103	32304	9	0.273273	31880	6	0.279621	11512826	-0.002503
319864443	59538.000000	2975	4126.711188	32011	3	0.379216	31874	1	0.512013	11495936	-0.002537
319876403	57975.000000	3069	4155.023212	32109	4	0.319088	32097	3	0.285416	11478955	-0.002880
319843866	58914.000000	3077	4133.161125	32082	4	0.381588	32112	4	0.463966	11462215	-0.002695
319863552	58821.000000	3070	4176.061387	32087	9	0.456602	31967	10	0.278831	11445524	-0.002424
319848810	59934.000000	3108	4167.583391	31871	2	0.467035	32142	5	0.244013	11428892	-0.002205
319830463	56653.000000	2966	4094.238476	31711	2	0.230487	32076	9	0.417730	11412067	-0.002462
319836556	59371.000000	3116	4191.539501	32080	2	0.188977	32091	5	0.562870	11395508	-0.002692
319831296	58296.000000	3028	4105.419937	31900	5	0.283631	32044	7	0.292236	11378836	-0.002778
319862121	57284.000000	2991	4146.909083	31898	5	0.342572	31792	4	0.412082	11362127	-0.002674
319852898	58707.000000	3083	4163.206946	31858	4	0.578877	31869	4	0.303161	11345686	-0.002209
319847517	59218.000000	2952	4125.953111	32224	2	0.319134	31924	6	0.152796	11329242	-0.001977
319825232	57485.000000	2909	4199.689636	31920	11	0.281341	31881	7	0.320121	11312707	-0.001463
319840074	58926.000000	3044	4171.629248	31861	5	0.454334	32103	9	0.325600	11296271	-0.001460
319844611	58632.000000	2968	4145.774417	31785	3	0.304664	31988	2	0.523378	11279599	-0.001470
319844837	59089.000000	3066	4189.571993	31955	5	0.227911	31859	6	0.358189	11263073	-0.001507
319839766	59601.000000	3063	4162.533050	31952	4	0.333724	31963	1	0.283086	11246434	-0.001261
319851524	58646.000000	2967	4115.505584	32068	3	0.347121	31993	8	0.341632	11229835	-0.001423
319865761	59364.000000	3141	4102.673965	31873	8	0.509656	32084	1	0.321245	11213302	-0.001374
319853401	57318.000000	3041	4150.334815	31968	4	0.266760	32138	4	0.587833	11197084	-0.001516
319857485	59092.000000	2992	4182.982287	32070	5	0.510251	31835	8	0.536261	11180501	-0.001593
319857250	60560.000000	3055	4133.468362	31886	9	0.406227	31991	5	0.229411	11164336	-0.000801
319839721	58033.000000	3012	4146.213748	31946	7	0.416280	32091	8	0.515363	11147941	-0.000640
319870187	58832.000000	3035	4129.113937	31999	4	0.266996	32047	0	0.371828	11131781	-0.000946
319836143	57571.000000	3035	4132.221845	31878	4	0.287524	32030	9	0.389183	11115542	-0.001035
npatches	nstrain	runtime	dt	init_x	init_y	init_y_blood	init_z	init_S	beta0	beta1	beta2	beta3	mean_beta	B	d	delta	delta_blood	b[0]	mut	m	CTL	c	g	epsilon	k	het	lambda	rho	omega	x_max	patch.dyna	DELTA	A	VA
10000	1	100.000000	0.000100	21900	9499	5000000	0.001000	10000000	7.916384	4.914737	6.709039	7.144975	8	8000000000.000000	0.010000	1.000000	1.000000	800000	0.000050	0.048000	0	0.500000	0.000000	25.000000	18.000000	0.500000	0.001000	0.001000	0.010000	31987	0	10.000000	7.000000	1.000000
sus	inf	inf_blood	z	x[0]	y[0][0]	z[0]	x[1]	y[1][0]	z[1]	S[0]	synchrony
219000000	94990000.000000	5000000	10.000000	21900	9499	0.001000	21900	9499	0.001000	10000000	0.000000
249795896	268500532.000000	14017984	3940.834452	24957	26883	0.394083	27469	25128	0.394083	11875949	0.000000
314831980	13195561.000000	692038	6324.976263	31316	1292	0.632498	31729	1135	0.632498	12546357	0.000000
319831394	59370.000000	2999	7614.532327	31820	5	0.777101	31999	8	0.777101	12550461	0.000000
319832044	153935.000000	7807	3527.781381	32061	12	0.289885	31987	21	0.284503	12532417	0.000000
319870486	39705.000000	2076	4542.802440	32128	4	0.347911	32010	6	0.268783	12514554	0.000000
319821747	85737.000000	4525	4361.183270	31933	6	0.416066	31845	9	0.515637	12496207	0.000000
319845186	60859.000000	3224	3325.770911	32130	9	0.158767	31878	4	0.590730	12477985	0.000000
319839215	49412.000000	2520	4026.525728	31872	7	0.425156	31950	5	0.464020	12459841	0.000000
319873208	63597.000000	3358	4191.157291	31805	6	0.618277	31837	2	0.385164	12441744	0.000000
319858084	59668.000000	3201	3759.447332	31870	6	0.220282	32065	5	0.208852	12423597	0.000000
319838975	53611.000000	2827	3916.504558	31936	2	0.436576	31962	3	0.285177	12405553	0.000000
319825577	59182.000000	3110	4066.996013	32466	10	0.479396	32049	6	0.401186	12387445	0.000000
319853848	59101.000000	2997	3840.279507	32127	8	0.399396	32101	2	0.477126	12369196	0.000000
319871847	54270.000000	2827	3844.398491	32075	1	0.498525	32047	4	0.179359	12350886	0.000000
319844677	57631.000000	3028	4017.010404	31942	6	0.588081	31923	9	0.331568	12333113	0.000000
319841501	58735.000000	3100	3923.048002	31903	5	0.512400	31964	2	0.503415	12315048	0.000000
319844862	57081.000000	3004	3848.641131	31969	3	0.234144	32031	7	0.284958	12297119	0.000000
319838520	56423.000000	2902	3960.005588	32238	6	0.254934	32039	6	0.406604	12279020	0.000000
319826598	57667.000000	3122	3975.062598	32119	4	0.468654	31787	5	0.351262	12261286	0.000000
319863810	58005.000000	2958	3899.610168	32167	6	0.262868	32002	4	0.403818	12243345	0.000000
319873209	56939.000000	2939	3903.067901	32079	3	0.296481	31906	7	0.546093	12225331	0.000000
319841683	55941.000000	2917	3907.968319	31983	3	0.573299	32172	5	0.296793	12207703	0.000000
319854527	57277.000000	3004	3943.164344	32052	5	0.475170	31890	5	0.331706	12190021	0.000000
319839046	57060.000000	3002	3886.222538	31951	13	0.339813	32053	4	0.417397	12171978	0.000000
319849212	56569.000000	2985	3931.356653	32033	6	0.473759	31839	10	0.375801	12154174	0.000000
319850255	58031.000000	3022	3951.297530	32252	7	0.603459	31959	6	0.480690	12136302	0.000000
319852418	57309.000000	2948	3917.779913	31899	6	0.503786	31998	8	0.405273	12118577	0.000000
319840219	57751.000000	2981	3950.176449	32089	6	0.650405	31930	6	0.307262	12100794	0.000000
319851449	58489.000000	3050	3893.185248	32125	8	0.349996	31845	3	0.291050	12083032	0.000000
319850221	56758.000000	2995	3887.414085	31915	5	0.457798	32058	0	0.285771	12065335	0.000000
319860456	57512.000000	2900	3925.877798	32216	8	0.460652	31891	5	0.436048	12047811	0.000000
319863226	57379.000000	3068	3886.045402	32104	5	0.193290	32028	2	0.551756	12030184	0.000000
319865833	56591.000000	2902	3911.453634	31904	1	0.296025	31843	6	0.333353	12012642	0.000000
319822314	57765.000000	3031	3991.413377	31918	12	0.251642	32158	5	0.595663	11994961	0.000000
319856279	58540.000000	3117	3901.537219	32291	4	0.394447	32071	8	0.250669	11977603	0.000000
319865241	56910.000000	2948	3887.673348	31923	5	0.302692	31935	8	0.141841	11960164	0.000000
319824740	57495.000000	2963	3983.222823	31910	5	0.403936	31874	3	0.442198	11942783	0.000000
319842446	58889.000000	3022	3939.957575	31981	7	0.638474	32045	5	0.365992	11925387	0.000000
319833351	57124.000000	3001	3856.218041	32046	5	0.510613	32007	3	0.484778	11907975	0.000000
319852052	56402.000000	3002	3923.488226	31894	6	0.338209	32142	3	0.294581	11890638	-1.#IND00
319887315	57309.000000	2958	3917.692224	32063	3	0.418191	31862	5	0.296020	11873433	-1.#IND00
319851658	56604.000000	2958	3911.216657	32052	6	0.272776	31807	4	0.124379	11855834	-1.#IND00
319839586	58214.000000	3021	3968.757267	32144	1	0.258370	32141	9	0.374107	11838419	0.004777
319862326	57245.000000	2988	3875.414200	31993	1	0.129722	31811	9	0.291030	11821471	0.003315
319866392	56035.000000	2909	3872.446830	32272	2	0.231742	32007	4	0.406274	11804308	0.000222
319869656	57476.000000	3098	4044.641305	32075	4	0.241915	31941	4	0.445801	11787184	0.000841
319860067	60674.000000	3136	3943.100025	31995	12	0.323045	32127	4	0.612114	11769975	0.003643
319841263	57081.000000	2889	3808.128722	31935	2	0.218586	32067	9	0.394642	11752799	0.006013
319854575	55042.000000	2877	3922.903695	32205	8	0.214334	31858	0	0.218535	11735524	0.005793
319841745	57056.000000	2979	3943.579274	32151	4	0.400505	32006	5	0.441141	11718264	0.003748
319884375	57820.000000	2970	3915.370135	31797	4	0.590367	31972	7	0.349422	11701257	0.003097
319836421	56456.000000	2887	3886.204874	31941	4	0.114641	31974	7	0.355222	11684397	-0.001006
319854946	57738.000000	3013	3955.162991	31799	4	0.423419	31908	13	0.383284	11667372	0.001895
319856809	56370.000000	2990	3879.040387	31966	4	0.619770	32062	9	0.285915	11650284	0.001613
319831087	57173.000000	2903	3963.169780	32016	6	0.498706	31782	3	0.180250	11633256	-0.002606
319818882	56717.000000	2990	3875.221928	32027	6	0.350355	32016	6	0.373642	11616597	-0.002361
319855192	55955.000000	2894	3933.344056	32332	7	0.337214	31922	2	0.318754	11599210	-0.001692
319861598	57979.000000	3033	3948.930291	32049	8	0.407458	32014	5	0.322511	11582294	-0.003760
319849629	57333.000000	3011	3885.139574	31819	4	0.428941	31992	8	0.389893	11565258	-0.004580
319855798	56267.000000	2918	3878.597538	31931	7	0.446837	31770	6	0.322502	11548338	-0.004628
319853654	56446.000000	2838	3916.309274	32169	7	0.250937	31908	4	0.489707	11531552	-0.004319
319859665	57273.000000	3019	3986.173588	32114	3	0.212826	31888	3	0.355652	11514602	-0.003306
319819168	58798.000000	3020	3914.332332	31661	6	0.424658	31907	3	0.169492	11497586	-0.003068
319863009	56114.000000	2929	3896.264125	32002	7	0.307997	31756	3	0.491312	11480874	-0.002824
319850242	56986.000000	2990	3929.002664	32017	5	0.518640	32018	4	0.398472	11464035	-0.002558
319858030	58137.000000	2898	3924.860064	32055	2	0.332643	32072	8	0.385535	11447205	-0.002362
319837484	57244.000000	2944	3899.508749	31938	3	0.581718	32216	6	0.386456	11430397	-0.002319
319848481	56360.000000	2952	3894.967092	31775	5	0.521854	31839	3	0.235582	11413681	-0.001859
319886814	56881.000000	3093	3962.666802	31913	3	0.471510	32105	6	0.393630	11397142	-0.001887
319853797	57602.000000	2946	3916.422681	31914	9	0.229480	31824	3	0.426910	11380476	-0.001781
319855979	56549.000000	2950	3958.212349	32139	3	0.532662	32158	6	0.179410	11363646	-0.002357
319839440	57794.000000	2971	3938.300214	31998	9	0.525894	31731	10	0.399996	11346948	-0.002180
319848282	57515.000000	2859	3887.759886	31945	3	0.345711	32115	7	0.415499	11330552	-0.002092
319857486	56338.000000	2936	3913.502916	32045	6	0.264303	31765	4	0.323516	11314332	-0.001955
319850016	58174.000000	3029	4012.865333	31964	3	0.471310	31823	4	0.289715	11297992	-0.002393
319847116	59184.000000	3045	3878.691024	32011	3	0.357036	32118	9	0.215783	11281563	-0.002816
319866246	56721.000000	2814	3860.273712	31987	8	0.413509	32142	6	0.474127	11265249	-0.002641
319846901	55622.000000	2948	3914.667400	32226	9	0.511365	32038	6	0.441725	11248883	-0.002375
319873786	58131.000000	3092	3987.836304	31966	16	0.339684	32077	5	0.348826	11232652	-0.002079
319859684	58156.000000	3090	3874.803987	32022	2	0.164158	32000	3	0.461181	11216373	-0.002066
319837948	56324.000000	2883	3841.129737	32143	9	0.400851	31936	3	0.430930	11200059	-0.001167
319853920	56809.000000	2922	4004.074668	31820	1	0.319426	32171	7	0.414565	11183635	0.000224
319853419	60387.000000	3129	3964.511180	32106	10	0.458363	32203	6	0.310454	11167471	0.005275
319855546	56378.000000	2923	3781.825908	31969	8	0.488913	31723	4	0.189858	11151131	0.005251
319843011	55570.000000	2870	3991.087162	31996	4	0.560725	31933	5	0.338529	11134869	0.005138
319851994	58521.000000	3038	3936.624646	31838	3	0.207337	32074	6	0.468397	11118704	0.006155
319830381	56797.000000	2996	3887.381712	32193	4	0.253693	32068	3	0.228934	11102405	0.005635
319845488	56975.000000	2900	3945.384175	31846	6	0.479056	31888	4	0.274574	11086147	0.006541
319860901	57970.000000	3020	3957.696451	32076	9	0.446617	32024	9	0.219561	11070011	0.006527
319852959	57263.000000	3008	3933.549315	31893	4	0.456006	32020	3	0.288565	11054025	0.006306
319868963	57078.000000	2968	3962.963712	31888	7	0.404233	32010	9	0.344776	11037890	0.006203
319856629	57199.000000	3058	3886.353620	31819	12	0.290028	31723	6	0.522716	11021667	0.006102
319848400	55754.000000	2890	3886.879594	31913	3	0.569385	31847	2	0.303585	11005761	0.006004
319865010	57363.000000	2961	3965.441662	31997	6	0.259675	31919	7	0.432645	10989803	0.005999
319867513	58103.000000	3027	3924.577847	31899	3	0.311483	32075	8	0.377343	10973651	0.005676
319845768	56911.000000	2934	3871.381863	32054	5	0.514766	31963	5	0.287976	10957820	0.005558
319827071	55243.000000	2874	3890.423744	32064	5	0.705695	31798	4	0.328504	10941969	0.005647
319849856	56835.000000	2903	3930.698713	32049	0	0.199006	32036	11	0.456393	10926384	0.006126
319865877	57048.000000	2963	3896.195825	31743	2	0.405306	32004	6	0.332764	10910394	0.006171
npatches	nstrain	runtime	dt	init_x	init_y	init_y_blood	init_z	init_S	beta0	beta1	beta2	beta3	mean_beta	B	d	delta	delta_blood	b[0]	mut	m	CTL	c	g	epsilon	k	het	lambda	rho	omega	x_max	patch.dyna	DELTA	A	VA
10000	1	100.000000	0.000100	21900	9499	5000000	0.001000	10000000	10.335381	9.249592	4.300943	4.384100	8	8000000000.000000	0.010000	1.000000	1.000000	800000	0.000050	0.048000	0	0.500000	0.000000	25.000000	19.000000	0.500000	0.001000	0.001000	0.010000	31987	0	10.000000	7.000000	1.000000
sus	inf	inf_blood	z	x[0]	y[0][0]	z[0]	x[1]	y[1][0]	z[1]	S[0]	synchrony
219000000	94990000.000000	5000000	10.000000	21900	9499	0.001000	21900	9499	0.001000	10000000	0.000000
257420215	231137184.000000	12071784	3940.834452	23953	24334	0.394083	24640	23951	0.394083	11772950	0.000000
316851166	7646697.000000	401986	6324.976263	31533	788	0.632498	31741	772	0.632498	12309348	0.000000
319878712	23914.000000	1247	4215.996809	31991	3	0.465924	32132	3	0.057088	12302541	0.000000
319798138	152949.000000	7944	3951.347202	31950	14	0.428082	31840	21	0.348614	12284780	0.000000
319867650	42470.000000	2163	2761.271918	32067	5	0.254259	32123	1	0.294928	12267034	0.000000
319857956	57546.000000	2987	4439.531420	31928	6	0.501085	32112	5	0.447197	12248979	0.000000
319864220	69115.000000	3510	3682.253120	31844	1	0.361855	31821	5	0.273557	12231193	0.000000
319862779	53551.000000	2736	3309.374677	32151	7	0.459368	31837	5	0.338574	12213363	0.000000
319858097	51151.000000	2662	3833.311724	32037	7	0.308939	31899	7	0.332259	12195691	0.000000
319865035	59934.000000	3148	3886.843152	31764	3	0.531532	31891	7	0.213135	12177923	0.000000
319837561	57283.000000	2926	3588.636228	32038	10	0.251507	31924	10	0.356233	12160205	0.000000
319853610	54471.000000	2853	3611.765690	32095	12	0.290077	32128	6	0.609540	12142296	0.000000
319854092	53216.000000	2754	3659.463988	32227	5	0.278606	32050	6	0.346378	12124475	0.000000
319836592	56584.000000	2899	3733.432286	31982	6	0.507750	31904	6	0.185483	12106627	0.000000
319863077	56532.000000	2891	3717.897810	32010	10	0.228631	31881	17	0.369733	12088830	0.000000
319873646	56399.000000	2953	3618.887557	32153	3	0.496502	31805	8	0.304983	12071113	0.000000
319872587	54068.000000	2848	3644.621073	32051	12	0.419291	31897	10	0.309498	12053536	0.000000
319853044	55543.000000	2822	3684.468456	32069	6	0.283649	31954	6	0.286440	12035976	0.000000
319834997	55356.000000	2828	3691.318250	32032	2	0.320419	32008	16	0.389255	12018096	0.000000
319847535	55722.000000	2987	3681.173485	32072	5	0.421252	31936	6	0.409359	12000400	0.000000
319851173	55120.000000	2926	3673.599977	32118	5	0.322278	31935	3	0.323933	11982738	0.000000
319842125	56008.000000	2893	3676.739327	31945	6	0.425394	31907	3	0.493160	11965337	0.000000
319859726	55862.000000	2909	3650.825955	31856	14	0.413402	31946	7	0.493151	11947791	0.000000
319847418	55336.000000	2869	3620.757514	31805	6	0.471344	32068	5	0.490858	11930336	0.000000
319838577	54830.000000	2808	3674.696911	32069	6	0.507367	32218	8	0.518909	11912895	0.000000
319866136	55168.000000	2880	3701.532768	31788	9	0.360660	31938	6	0.283108	11895495	0.000000
319868888	56488.000000	2943	3720.374323	32148	8	0.227533	32108	2	0.444046	11878050	0.000000
319847175	55247.000000	2939	3678.694861	31874	8	0.262480	31947	4	0.413163	11861054	0.000000
319856906	55660.000000	2882	3687.864085	31686	8	0.528594	32113	4	0.425338	11843853	0.000000
319876445	54838.000000	2844	3662.017913	31930	8	0.438125	31935	6	0.487125	11826368	0.000000
319857002	56979.000000	2922	3715.604809	32094	10	0.443778	32094	4	0.420058	11809170	0.000000
319859824	56427.000000	2934	3674.018186	31773	10	0.538877	31817	5	0.414667	11791667	0.000000
319859351	54911.000000	2874	3677.389953	32083	10	0.242165	32074	6	0.151016	11774636	0.000000
319825595	55168.000000	2850	3685.539773	31905	7	0.362719	32060	3	0.423385	11757505	0.000000
319865477	55791.000000	2813	3672.685834	32134	4	0.452347	32141	3	0.326256	11740110	0.000000
319838260	55719.000000	2806	3680.324970	32093	11	0.394689	32037	7	0.326522	11722943	0.000000
319835817	55804.000000	2982	3687.668657	31883	4	0.268448	31964	6	0.336332	11705807	0.000000
319846127	55413.000000	2816	3660.858796	31688	6	0.292426	31945	14	0.466793	11688842	0.000000
319842896	55206.000000	2968	3675.597055	31764	2	0.415934	32098	5	0.378525	11671842	0.000000
319869623	55627.000000	2917	3640.956429	32131	5	0.388910	32105	3	0.623061	11654675	-1.#IND00
319864430	55801.000000	2937	3671.496415	32106	5	0.204123	31973	9	0.425640	11637794	-1.#IND00
319869415	55283.000000	2839	3662.813319	31937	5	0.517282	32201	9	0.402132	11620875	-1.#IND00
[truncated: 160 more rows]
