# Supplementary material for: Large Variations in HIV-1 Viral Load Explained by Shifting-Mosaic Metapopulation Dynamics
Source: PLoS Biol. 2016 Oct 5;14(10):e1002567. doi: 10.1371/journal.pbio.1002567 (PMC5051940; doi:10.1371/journal.pbio.1002567)
Supplement: S1 Data — Each file gives the output from the simulations indicated by the filename: low migration (ms1, db432); high migration (ms1, db1); very high migration (ms10, db1); number of patches (np); reservoir (storage); no reservoir (nostorage); CTL immigration model (CTLimmig); CTL proliferation model (CTLprolif); β¯ (beta1, beta2, …). Within each file, there are 21 simulations for (k = 0,1,..,20), and data is output each day. For measures of synchrony, the final entry should be used. See Methods and S1 Simulation Code for further details. (ZIP) [file pbio.1002567.s002.zip › S1_Data/ms10_np10000_storage_noPD_CTLimmig_db1_beta9.tsv]

npatches	nstrain	runtime	dt	init_x	init_y	init_y_blood	init_z	init_S	beta0	beta1	beta2	beta3	mean_beta	B	d	delta	delta_blood	b[0]	mut	m	CTL	c	g	epsilon	k	het	lambda	rho	omega	x_max	patch.dyna	DELTA	A	VA
10000	1	100.000000	0.000100	21900	9499	5000000	0.001000	10000000	11.053582	9.923182	4.903867	8.425040	9	8000000000.000000	0.010000	1.000000	1.000000	800000	0.000050	0.048000	0	0.500000	0.000000	25.000000	0.000000	0.500000	0.001000	0.001000	0.010000	31987	0	10.000000	7.000000	1.000000
sus	inf	inf_blood	z	x[0]	y[0][0]	z[0]	x[1]	y[1][0]	z[1]	S[0]	synchrony
219000000	94990000.000000	5000000	10.000000	21900	9499	0.001000	21900	9499	0.001000	10000000	0.000000
84227276	2682412770.000000	139090989	3940.834452	6770	269418	0.394083	7378	269161	0.394083	13952578	0.000000
52500584	4879250889.000000	253455014	6324.976263	4160	489206	0.632498	4471	488247	0.632498	20357617	0.000000
44772631	5891399640.000000	306126985	7771.013291	3450	590222	0.777101	3883	590270	0.777101	27131341	0.000000
42113622	6325291439.000000	328744566	8648.068121	3258	632784	0.864807	3571	632821	0.864807	34010611	0.000000
41100494	6507482169.000000	338208022	9180.022116	3192	650544	0.918002	3550	652005	0.918002	40913234	0.000000
40684653	6583473770.000000	342151120	9502.664490	3110	660222	0.950266	3437	656925	0.950266	47829765	0.000000
40514206	6615136907.000000	343806132	9698.354536	3151	662079	0.969835	3513	661156	0.969835	54738470	0.000000
40443005	6628305885.000000	344506553	9817.045065	3172	663548	0.981705	3441	661566	0.981705	61636729	0.000000
40418229	6633766854.000000	344776373	9889.033609	3129	665501	0.988903	3450	663902	0.988903	68523922	0.000000
40403865	6635950074.000000	344889783	9932.696323	3136	663543	0.993270	3494	663437	0.993270	75403724	0.000000
40405366	6636977364.000000	344986296	9959.178767	3210	664085	0.995918	3424	663915	0.995918	82271266	0.000000
40401991	6637308005.000000	344991587	9975.240980	3117	662858	0.997524	3472	664356	0.997524	89134716	0.000000
40396209	6637542273.000000	344946043	9984.983083	3083	664571	0.998498	3510	663915	0.998498	95985962	0.000000
40391513	6637624138.000000	345002319	9990.891893	3147	665120	0.999089	3525	664742	0.999089	102827747	0.000000
40407256	6637631120.000000	344973273	9994.475723	3168	662780	0.999448	3450	664580	0.999448	109657728	0.000000
40395985	6637622159.000000	344980586	9996.649399	3147	663334	0.999665	3480	664215	0.999665	116477104	0.000000
40401184	6637673544.000000	344979622	9997.967783	3204	665647	0.999797	3510	664498	0.999797	123290182	0.000000
40393582	6637665991.000000	344965826	9998.767413	3143	664633	0.999877	3415	664986	0.999877	130086416	0.000000
40403452	6637592891.000000	344987292	9999.252408	3121	664322	0.999925	3515	663088	0.999925	136879063	0.000000
40395935	6637577011.000000	344984149	9999.546568	3099	664737	0.999955	3411	663692	0.999955	143657162	0.000000
40400153	6637539484.000000	345001990	9999.724983	3173	664807	0.999972	3510	662719	0.999972	150426561	0.000000
40395729	6637669291.000000	344968663	9999.833196	3143	665914	0.999983	3455	664082	0.999983	157184513	0.000000
40394785	6637575155.000000	344984306	9999.898829	3129	664863	0.999990	3534	663354	0.999990	163935884	0.000000
40407604	6637681572.000000	344994951	9999.938638	3146	663746	0.999994	3494	664825	0.999994	170671717	0.000000
40396456	6637715393.000000	345006879	9999.962782	3189	664210	0.999996	3467	664699	0.999996	177397302	0.000000
40393735	6637647396.000000	344992498	9999.977427	3171	664315	0.999998	3455	664281	0.999998	184116923	0.000000
40396649	6637693032.000000	344970357	9999.986309	3149	664651	0.999999	3465	664012	0.999999	190826944	0.000000
40394089	6637662141.000000	344989445	9999.991696	3134	663428	0.999999	3560	664984	0.999999	197527782	0.000000
40402256	6637639947.000000	344972242	9999.994963	3177	664526	0.999999	3484	664521	0.999999	204211163	0.000000
40405266	6637612722.000000	345002612	9999.996945	3077	665266	1.000000	3399	664856	1.000000	210889787	0.000000
40398491	6637689376.000000	345010764	9999.998147	3110	662097	1.000000	3499	663459	1.000000	217556372	0.000000
40393001	6637711402.000000	345002226	9999.998876	3206	662587	1.000000	3423	663622	1.000000	224209760	0.000000
40396417	6637756764.000000	344989584	9999.999318	3081	664936	1.000000	3517	663656	1.000000	230858261	0.000000
40389586	6637686398.000000	345025037	9999.999587	3100	663432	1.000000	3447	663852	1.000000	237496505	0.000000
40396730	6637614373.000000	344994666	9999.999749	3162	664337	1.000000	3492	664382	1.000000	244123635	0.000000
40394814	6637642851.000000	344999696	9999.999848	3196	665548	1.000000	3411	665485	1.000000	250746658	0.000000
40399163	6637610817.000000	344992915	9999.999908	3156	664811	1.000000	3467	664725	1.000000	257358772	0.000000
40401709	6637650375.000000	345018083	9999.999944	3167	665195	1.000000	3502	664076	1.000000	263960167	0.000000
40394413	6637767125.000000	344987152	9999.999966	3147	664658	1.000000	3390	663958	1.000000	270547448	0.000000
40392440	6637760190.000000	345010510	9999.999979	3133	664350	1.000000	3421	663688	1.000000	277126635	-1.#IND00
40391589	6637853701.000000	344993797	9999.999988	3129	664702	1.000000	3392	665857	1.000000	283696987	0.012800
40395120	6637773841.000000	344996147	9999.999992	3178	663673	1.000000	3523	663428	1.000000	290260215	0.000008
40398753	6637647738.000000	345003867	9999.999995	3136	665303	1.000000	3413	665176	1.000000	296810518	-0.003279
40395466	6637631204.000000	344992886	9999.999997	3152	664557	1.000000	3483	664595	1.000000	303347565	-0.002585
40397764	6637724477.000000	344971569	9999.999998	3063	665692	1.000000	3489	664583	1.000000	309875491	-0.003496
40390295	6637763135.000000	344992255	9999.999999	3154	666053	1.000000	3478	663374	1.000000	316393742	-0.006462
40400138	6637631957.000000	345013906	9999.999999	3077	663950	1.000000	3484	664899	1.000000	322903604	-0.006904
40396493	6637701220.000000	344984187	10000.000000	3114	665390	1.000000	3389	663718	1.000000	329406339	-0.006070
40400864	6637622751.000000	344988065	10000.000000	3161	662994	1.000000	3529	663995	1.000000	335894791	-0.005290
40400203	6637657901.000000	344987587	10000.000000	3102	665505	1.000000	3529	664163	1.000000	342375896	-0.004933
40392668	6637625203.000000	344974555	10000.000000	3156	666055	1.000000	3446	665383	1.000000	348850121	-0.003942
40397756	6637669246.000000	344999007	10000.000000	3107	665197	1.000000	3486	664291	1.000000	355311044	-0.004521
40395808	6637755373.000000	344990057	10000.000000	3102	664766	1.000000	3390	663622	1.000000	361765801	-0.007690
40398419	6637655334.000000	344998998	10000.000000	3087	664096	1.000000	3480	664319	1.000000	368207626	-0.008254
40386425	6637630855.000000	345046045	10000.000000	3121	663818	1.000000	3434	664242	1.000000	374639343	-0.005505
40405019	6637740778.000000	344981778	10000.000000	3178	665038	1.000000	3502	665529	1.000000	381066576	-0.005800
40395179	6637669694.000000	344995696	10000.000000	3143	665090	1.000000	3487	664193	1.000000	387480495	-0.005005
40402041	6637793517.000000	344988043	10000.000000	3099	665530	1.000000	3450	664331	1.000000	393883160	-0.000496
40397102	6637730412.000000	345000032	10000.000000	3153	664526	1.000000	3485	664099	1.000000	400278746	0.000320
40396509	6637753152.000000	344979389	10000.000000	3082	665328	1.000000	3409	662938	1.000000	406664224	0.002393
40397944	6637588810.000000	345018505	10000.000000	3101	663471	1.000000	3435	663253	1.000000	413040662	0.002643
40389113	6637654866.000000	344990603	10000.000000	3176	664742	1.000000	3366	664609	1.000000	419403024	0.001672
40397322	6637643602.000000	344961650	10000.000000	3135	665006	1.000000	3501	664405	1.000000	425758560	0.002385
40403038	6637613719.000000	344961521	10000.000000	3146	664408	1.000000	3465	664651	1.000000	432103264	0.002633
40396407	6637532642.000000	344989438	10000.000000	3073	665656	1.000000	3449	663839	1.000000	438438330	0.002912
40404492	6637563172.000000	345010425	10000.000000	3182	663317	1.000000	3479	663939	1.000000	444765804	0.002493
40398593	6637595103.000000	344980047	10000.000000	3089	664670	1.000000	3453	664693	1.000000	451078910	0.002447
40399953	6637593368.000000	345010944	10000.000000	3147	665156	1.000000	3463	664238	1.000000	457385679	0.002346
40403179	6637610203.000000	345012954	10000.000000	3157	664817	1.000000	3476	662661	1.000000	463687140	0.001623
40389007	6637741802.000000	344980101	10000.000000	3100	665593	1.000000	3465	665577	1.000000	469975870	0.001475
40398437	6637647459.000000	344995183	10000.000000	3173	663958	1.000000	3535	665491	1.000000	476257736	0.001372
40388472	6637577616.000000	344987735	10000.000000	3124	663403	1.000000	3487	664759	1.000000	482529691	0.001402
40396229	6637632739.000000	344993971	10000.000000	3159	665624	1.000000	3418	663941	1.000000	488796314	0.002147
40400054	6637553079.000000	344987200	10000.000000	3054	665346	1.000000	3443	664027	1.000000	495049020	0.001877
40407678	6637512255.000000	345017747	10000.000000	3162	665853	1.000000	3435	663036	1.000000	501295209	0.002078
40387748	6637726857.000000	344975145	10000.000000	3043	662585	1.000000	3435	664933	1.000000	507524795	0.001980
40401992	6637646949.000000	344990712	10000.000000	3122	662201	1.000000	3503	664564	1.000000	513748610	0.002020
40405116	6637625889.000000	344971867	10000.000000	3218	665597	1.000000	3511	665498	1.000000	519968997	0.001860
40408265	6637543163.000000	345024678	10000.000000	3088	665027	1.000000	3495	664122	1.000000	526180404	0.003231
40397848	6637597731.000000	345002404	10000.000000	3066	664888	1.000000	3481	663886	1.000000	532371743	0.001031
40398545	6637718008.000000	344967974	10000.000000	3128	664763	1.000000	3372	663249	1.000000	538560456	0.000774
40402793	6637643978.000000	345016078	10000.000000	3168	664999	1.000000	3475	664922	1.000000	544734497	0.000125
40397980	6637676609.000000	345003861	10000.000000	3112	664161	1.000000	3453	663795	1.000000	550902134	0.000152
40401592	6637603389.000000	345011321	10000.000000	3181	666049	1.000000	3437	665010	1.000000	557060403	0.001264
40400935	6637624445.000000	345003416	10000.000000	3135	663470	1.000000	3460	664155	1.000000	563209500	-0.000204
40402122	6637634023.000000	344982380	10000.000000	3174	665030	1.000000	3498	664221	1.000000	569349891	-0.000217
40403460	6637637793.000000	344973278	10000.000000	3201	664927	1.000000	3467	664866	1.000000	575484259	-0.000168
40405191	6637620948.000000	345007900	10000.000000	3140	665390	1.000000	3364	663108	1.000000	581602147	-0.000235
40393224	6637691181.000000	344999645	10000.000000	3156	666289	1.000000	3465	664308	1.000000	587715520	0.000550
40397896	6637706981.000000	345005777	10000.000000	3112	664923	1.000000	3475	662554	1.000000	593817757	0.000437
40390798	6637643362.000000	345018688	10000.000000	3102	664330	1.000000	3487	665134	1.000000	599912976	0.000540
40402857	6637695128.000000	345015017	10000.000000	3197	664537	1.000000	3424	663676	1.000000	605991400	0.000626
40397916	6637710251.000000	344982667	10000.000000	3156	665143	1.000000	3489	664313	1.000000	612067818	0.000467
40401535	6637747354.000000	345025313	10000.000000	3092	663829	1.000000	3470	664544	1.000000	618132488	0.000626
40399312	6637793595.000000	344991255	10000.000000	3167	664503	1.000000	3488	662394	1.000000	624186888	0.001059
40395101	6637620389.000000	345006856	10000.000000	3158	664891	1.000000	3437	664257	1.000000	630233898	0.000775
40394171	6637593502.000000	344997832	10000.000000	3074	667907	1.000000	3379	664347	1.000000	636271553	0.000607
40395465	6637583918.000000	344958573	10000.000000	3224	663913	1.000000	3483	665889	1.000000	642300711	0.000432
40400261	6637632064.000000	345019002	10000.000000	3125	665035	1.000000	3519	665302	1.000000	648325031	0.000481
npatches	nstrain	runtime	dt	init_x	init_y	init_y_blood	init_z	init_S	beta0	beta1	beta2	beta3	mean_beta	B	d	delta	delta_blood	b[0]	mut	m	CTL	c	g	epsilon	k	het	lambda	rho	omega	x_max	patch.dyna	DELTA	A	VA
10000	1	100.000000	0.000100	21900	9499	5000000	0.001000	10000000	7.467185	12.099533	6.854088	8.195075	9	8000000000.000000	0.010000	1.000000	1.000000	800000	0.000050	0.048000	0	0.500000	0.000000	25.000000	1.000000	0.500000	0.001000	0.001000	0.010000	31987	0	10.000000	7.000000	1.000000
sus	inf	inf_blood	z	x[0]	y[0][0]	z[0]	x[1]	y[1][0]	z[1]	S[0]	synchrony
219000000	94990000.000000	5000000	10.000000	21900	9499	0.001000	21900	9499	0.001000	10000000	0.000000
92178386	2371055107.000000	122989002	3940.834452	10028	235423	0.394083	7062	239058	0.394083	13844033	0.000000
68350133	3519397751.000000	182892203	6324.976263	7512	350378	0.632498	5026	353543	0.632498	19942335	0.000000
68073744	3533483015.000000	183672693	7771.013291	7529	352450	0.777101	4970	355351	0.777101	26219277	0.000000
71043882	3342917524.000000	173744387	8648.068121	7737	332660	0.864807	5165	336326	0.864807	32432216	0.000000
73650087	3188089003.000000	165728610	9180.022116	8062	316873	0.918002	5500	321204	0.918002	38564038	0.000000
75432040	3089313175.000000	160585013	9502.664490	8262	309028	0.950266	5597	310970	0.950266	44636349	0.000000
76537750	3030085342.000000	157499177	9698.354536	8399	301250	0.969835	5768	304345	0.969835	50666404	0.000000
77234500	2994793433.000000	155666714	9817.045065	8459	298872	0.981705	5819	301839	0.981705	56660621	0.000000
77634542	2973720796.000000	154572756	9889.033609	8500	296614	0.988903	5715	299266	0.988903	62633097	0.000000
77866808	2961162612.000000	153909375	9932.696323	8421	295869	0.993270	5703	297579	0.993270	68589475	0.000000
78015340	2953614459.000000	153537268	9959.178767	8561	294558	0.995918	5812	297890	0.995918	74532729	0.000000
78124458	2948902592.000000	153246265	9975.240980	8501	294105	0.997524	5855	296722	0.997524	80465689	0.000000
78173421	2946090887.000000	153146945	9984.983083	8592	294365	0.998498	5806	297068	0.998498	86384069	0.000000
78207353	2944502968.000000	153043519	9990.891893	8553	293629	0.999089	5804	295803	0.999089	92296061	0.000000
78218310	2943501083.000000	152996423	9994.475723	8605	293498	0.999448	5843	296437	0.999448	98200176	0.000000
78231581	2942876664.000000	152968626	9996.649399	8535	293814	0.999665	5809	295615	0.999665	104094869	0.000000
78232010	2942572496.000000	152946385	9997.967783	8577	293532	0.999797	5913	296457	0.999797	109980792	0.000000
78252994	2942287252.000000	152926729	9998.767413	8552	293038	0.999877	5891	296092	0.999877	115852789	0.000000
78250058	2942145376.000000	152939188	9999.252408	8584	293475	0.999925	5859	296158	0.999925	121717380	0.000000
78262280	2942051699.000000	152938242	9999.546568	8607	293500	0.999955	5838	296556	0.999955	127570413	0.000000
78266750	2941982390.000000	152937307	9999.724983	8577	294351	0.999972	5758	295973	0.999972	133419120	0.000000
78253755	2941959467.000000	152908265	9999.833196	8562	293844	0.999983	5774	295719	0.999983	139256922	0.000000
78263569	2941923082.000000	152914276	9999.898829	8599	294070	0.999990	5862	296104	0.999990	145085405	0.000000
78257545	2941897599.000000	152912218	9999.938638	8592	292091	0.999994	5849	295819	0.999994	150905762	0.000000
78254274	2941980008.000000	152904103	9999.962782	8532	293731	0.999996	5817	296137	0.999996	156719250	0.000000
78252478	2941970666.000000	152900915	9999.977427	8534	293610	0.999998	5815	296869	0.999998	162524999	0.000000
78271612	2941861145.000000	152887035	9999.986309	8468	293929	0.999999	5821	295483	0.999999	168319137	0.000000
78259599	2941982523.000000	152904818	9999.991696	8439	293812	0.999999	5833	295865	0.999999	174102976	0.000000
78268237	2941930653.000000	152916692	9999.994963	8538	293726	0.999999	5809	295935	0.999999	179879789	0.000000
78256961	2941917730.000000	152891224	9999.996945	8525	292999	1.000000	5878	295770	1.000000	185647761	0.000000
78261897	2941898005.000000	152913416	9999.998147	8525	294246	1.000000	5790	295540	1.000000	191407133	0.000000
78262151	2941936541.000000	152915512	9999.998876	8630	293581	1.000000	5863	296301	1.000000	197155554	0.000000
78258546	2941903244.000000	152913569	9999.999318	8627	293258	1.000000	5814	296324	1.000000	202897040	0.000000
78255066	2941999929.000000	152904051	9999.999587	8552	293659	1.000000	5747	296570	1.000000	208632312	0.000000
78268693	2941939702.000000	152877242	9999.999749	8629	294279	1.000000	5792	296799	1.000000	214355049	0.000000
78250306	2941946688.000000	152921184	9999.999848	8483	293831	1.000000	5839	296146	1.000000	220068577	0.000000
78251988	2941937522.000000	152890968	9999.999908	8470	293149	1.000000	5922	295624	1.000000	225784988	0.000000
78262439	2941876571.000000	152903239	9999.999944	8597	294016	1.000000	5854	296235	1.000000	231486209	0.000000
78253594	2941807991.000000	152909528	9999.999966	8513	293607	1.000000	5885	296848	1.000000	237178755	0.000000
78254578	2941873704.000000	152899032	9999.999979	8543	293393	1.000000	5814	296402	1.000000	242859959	-1.#IND00
78263270	2941868820.000000	152902954	9999.999988	8666	293284	1.000000	5727	296900	1.000000	248530975	0.009600
78249440	2941917143.000000	152917706	9999.999992	8625	292489	1.000000	5810	295726	1.000000	254197796	-0.001425
78257049	2941926244.000000	152887381	9999.999995	8595	292353	1.000000	5876	295650	1.000000	259854064	-0.004531
78247447	2941924562.000000	152908380	9999.999997	8669	293637	1.000000	5880	296602	1.000000	265498309	-0.008753
78266167	2941940972.000000	152884787	9999.999998	8573	293570	1.000000	5838	295851	1.000000	271134559	-0.006026
78264611	2941788585.000000	152919930	9999.999999	8663	293258	1.000000	5874	295978	1.000000	276768921	-0.003559
78266932	2941812874.000000	152916489	9999.999999	8725	292959	1.000000	5933	296054	1.000000	282389660	-0.000323
78255814	2941882554.000000	152919201	10000.000000	8639	293472	1.000000	5832	297340	1.000000	288003397	-0.001311
78262931	2941893577.000000	152919876	10000.000000	8506	293973	1.000000	5920	295436	1.000000	293611448	-0.000113
78254064	2941902322.000000	152878637	10000.000000	8622	293626	1.000000	5869	296293	1.000000	299212052	-0.000111
78253292	2941903816.000000	152889419	10000.000000	8429	293631	1.000000	5806	295735	1.000000	304798459	-0.002401
78250636	2941978131.000000	152918079	10000.000000	8621	293288	1.000000	5971	294951	1.000000	310382230	-0.002828
78258306	2941951314.000000	152916776	10000.000000	8601	292817	1.000000	5823	295742	1.000000	315958939	-0.001812
78246618	2941920836.000000	152899810	10000.000000	8487	293768	1.000000	5866	295112	1.000000	321526411	0.002433
78257309	2941909862.000000	152907895	10000.000000	8580	293605	1.000000	5820	296582	1.000000	327086916	0.002042
78252894	2941897440.000000	152910345	10000.000000	8388	293477	1.000000	5907	295767	1.000000	332634833	0.002239
78263573	2941912289.000000	152910886	10000.000000	8623	292369	1.000000	5833	296627	1.000000	338174084	0.002171
78257850	2941886249.000000	152904748	10000.000000	8632	292940	1.000000	5849	295585	1.000000	343703293	0.001536
78259760	2941944960.000000	152907803	10000.000000	8612	293248	1.000000	5768	296004	1.000000	349225906	0.000802
78258501	2941929282.000000	152899721	10000.000000	8522	292408	1.000000	5823	295839	1.000000	354742230	0.000912
78255448	2941966068.000000	152895276	10000.000000	8572	293894	1.000000	5851	296477	1.000000	360249330	-0.000082
78264485	2941888406.000000	152891270	10000.000000	8456	293058	1.000000	5826	295759	1.000000	365745869	-0.000279
78251275	2941973977.000000	152902905	10000.000000	8616	293347	1.000000	5841	295882	1.000000	371235214	0.000576
78254981	2941936106.000000	152924419	10000.000000	8415	293295	1.000000	5811	296933	1.000000	376717962	0.000240
78254388	2941904558.000000	152903662	10000.000000	8528	293439	1.000000	5867	294780	1.000000	382194154	0.000807
78270470	2941915355.000000	152903292	10000.000000	8590	293844	1.000000	5884	296212	1.000000	387658158	0.000316
78251770	2941901715.000000	152904076	10000.000000	8587	293591	1.000000	5712	297607	1.000000	393113274	0.000429
78259299	2941954620.000000	152923054	10000.000000	8406	293231	1.000000	5755	295784	1.000000	398561864	-0.000526
78263188	2941810425.000000	152928674	10000.000000	8560	293338	1.000000	5834	295852	1.000000	404004279	-0.003611
78253478	2941939874.000000	152905862	10000.000000	8568	292384	1.000000	5826	295929	1.000000	409439761	-0.003348
78268544	2941874734.000000	152921184	10000.000000	8508	293171	1.000000	5867	296960	1.000000	414862282	-0.003272
78262881	2941946147.000000	152897197	10000.000000	8532	293197	1.000000	5939	297148	1.000000	420275665	-0.003219
78271364	2941872384.000000	152890903	10000.000000	8525	294233	1.000000	5893	296002	1.000000	425686447	-0.003718
78271770	2941910001.000000	152895949	10000.000000	8526	293540	1.000000	5885	296869	1.000000	431087424	-0.003817
78258201	2941905550.000000	152916211	10000.000000	8561	293357	1.000000	5832	296056	1.000000	436482611	-0.002930
78253198	2941927064.000000	152904859	10000.000000	8524	293793	1.000000	5916	294295	1.000000	441869123	-0.002828
78261830	2941897996.000000	152915184	10000.000000	8539	292979	1.000000	5791	296531	1.000000	447243588	-0.002499
78250010	2941957687.000000	152918261	10000.000000	8498	293561	1.000000	5894	295361	1.000000	452608914	-0.002663
78251725	2941875524.000000	152890763	10000.000000	8566	292713	1.000000	5804	295923	1.000000	457968309	-0.002630
78254058	2941923701.000000	152893566	10000.000000	8474	292914	1.000000	5815	297040	1.000000	463320700	-0.002087
78262427	2941932293.000000	152906268	10000.000000	8567	293313	1.000000	5813	296584	1.000000	468667180	-0.001221
78253594	2941952137.000000	152907103	10000.000000	8573	294132	1.000000	5878	295694	1.000000	474001208	-0.001253
78253287	2941896275.000000	152904526	10000.000000	8443	293727	1.000000	5830	295884	1.000000	479334358	-0.001306
78250162	2941918482.000000	152885215	10000.000000	8658	293347	1.000000	5853	295507	1.000000	484657672	-0.000708
78261674	2941943449.000000	152905839	10000.000000	8583	293773	1.000000	5798	295910	1.000000	489970161	-0.001263
78265810	2941885010.000000	152899196	10000.000000	8552	292759	1.000000	5910	295892	1.000000	495274370	-0.001494
78257997	2941941987.000000	152917577	10000.000000	8352	293801	1.000000	5775	296279	1.000000	500572704	-0.001398
78257995	2941933027.000000	152917828	10000.000000	8451	293553	1.000000	5780	296346	1.000000	505857650	-0.001082
78263069	2941963079.000000	152909189	10000.000000	8546	292428	1.000000	5970	296278	1.000000	511143236	-0.000940
78249914	2941938698.000000	152914929	10000.000000	8602	293708	1.000000	5711	296465	1.000000	516411493	-0.000970
78253772	2941974218.000000	152898108	10000.000000	8494	294089	1.000000	5835	296088	1.000000	521677080	-0.001273
78251196	2941913096.000000	152924480	10000.000000	8490	293947	1.000000	5764	296142	1.000000	526934344	-0.001267
78255906	2941812095.000000	152932746	10000.000000	8527	293364	1.000000	5881	295768	1.000000	532184416	-0.001171
78265347	2941912544.000000	152929689	10000.000000	8571	292402	1.000000	5965	296207	1.000000	537421675	-0.001487
78256695	2941934391.000000	152902281	10000.000000	8575	293048	1.000000	5779	295479	1.000000	542659632	-0.001464
78261383	2941933720.000000	152892531	10000.000000	8652	292695	1.000000	5932	295558	1.000000	547884441	-0.001534
78252310	2941947815.000000	152916256	10000.000000	8493	294062	1.000000	5792	295928	1.000000	553101576	-0.001829
78267155	2941926209.000000	152911920	10000.000000	8496	294244	1.000000	5866	296498	1.000000	558309070	-0.001855
78254202	2941883667.000000	152912156	10000.000000	8519	293676	1.000000	5784	296188	1.000000	563513824	-0.002183
npatches	nstrain	runtime	dt	init_x	init_y	init_y_blood	init_z	init_S	beta0	beta1	beta2	beta3	mean_beta	B	d	delta	delta_blood	b[0]	mut	m	CTL	c	g	epsilon	k	het	lambda	rho	omega	x_max	patch.dyna	DELTA	A	VA
10000	1	100.000000	0.000100	21900	9499	5000000	0.001000	10000000	13.295057	9.953916	10.853906	12.537071	9	8000000000.000000	0.010000	1.000000	1.000000	800000	0.000050	0.048000	0	0.500000	0.000000	25.000000	2.000000	0.500000	0.001000	0.001000	0.010000	31987	0	10.000000	7.000000	1.000000
sus	inf	inf_blood	z	x[0]	y[0][0]	z[0]	x[1]	y[1][0]	z[1]	S[0]	synchrony
219000000	94990000.000000	5000000	10.000000	21900	9499	0.001000	21900	9499	0.001000	10000000	0.000000
99077985	2117442100.000000	109884581	3940.834452	6942	213892	0.394083	8781	212847	0.394083	13780930	0.000000
84868770	2614745256.000000	135928330	6324.976263	5981	263711	0.632498	7522	262405	0.632498	19574255	0.000000
92744417	2304652639.000000	119823422	7771.013291	6577	233028	0.777101	8218	231691	0.777101	25319475	0.000000
100791489	2041611993.000000	106122782	8648.068121	7139	207363	0.864807	9053	204905	0.864807	30842581	0.000000
106155913	1888685907.000000	98170500	9180.022116	7661	191631	0.918002	9474	189417	0.918002	36195345	0.000000
109432478	1802672365.000000	93708195	9502.664490	7908	182728	0.950266	9799	182370	0.950266	41433012	0.000000
111401821	1753530426.000000	91151846	9698.354536	8076	178248	0.969835	10003	177118	0.969835	46605521	0.000000
112580983	1724839920.000000	89648929	9817.045065	8229	175256	0.981705	10052	172660	0.981705	51728773	0.000000
113305715	1707815264.000000	88766904	9889.033609	8236	173235	0.988903	10170	172072	0.988903	56823252	0.000000
113731890	1697571857.000000	88228572	9932.696323	8285	172592	0.993270	10280	170654	0.993270	61895293	0.000000
113985020	1691476796.000000	87926758	9959.178767	8231	172782	0.995918	10349	170394	0.995918	66946840	0.000000
114146726	1687837384.000000	87731809	9975.240980	8332	171170	0.997524	10309	169028	0.997524	71987866	0.000000
114252884	1685530872.000000	87593804	9984.983083	8202	172025	0.998498	10418	169783	0.998498	77014919	0.000000
114302023	1684197538.000000	87530157	9990.891893	8217	171178	0.999089	10304	169708	0.999089	82031390	0.000000
114346400	1683354940.000000	87486309	9994.475723	8372	171525	0.999448	10417	168797	0.999448	87049552	0.000000
114363785	1682894857.000000	87451613	9996.649399	8269	171607	0.999665	10292	168339	0.999665	92055289	0.000000
114380423	1682534412.000000	87447105	9997.967783	8385	170599	0.999797	10166	169260	0.999797	97051147	0.000000
114369177	1682453175.000000	87443693	9998.767413	8359	171015	0.999877	10232	169108	0.999877	102040980	0.000000
114382854	1682298780.000000	87428471	9999.252408	8322	170627	0.999925	10145	169548	0.999925	107020280	0.000000
114403120	1682206482.000000	87432845	9999.546568	8276	170715	0.999955	10299	169150	0.999955	111993990	0.000000
114394148	1682207576.000000	87442818	9999.724983	8344	170644	0.999972	10323	169079	0.999972	116961357	0.000000
114405897	1682195349.000000	87424281	9999.833196	8351	171104	0.999983	10318	168420	0.999983	121920281	0.000000
114397294	1682136057.000000	87436649	9999.898829	8308	171335	0.999990	10398	169245	0.999990	126871576	0.000000
114389011	1682183845.000000	87441767	9999.938638	8237	170696	0.999994	10241	169003	0.999994	131816991	0.000000
114408393	1682156582.000000	87428384	9999.962782	8390	170775	0.999996	10292	169534	0.999996	136754087	0.000000
114396570	1682181705.000000	87431101	9999.977427	8207	171143	0.999998	10272	168442	0.999998	141684247	0.000000
114392271	1682067419.000000	87424183	9999.986309	8420	171239	0.999999	10395	168629	0.999999	146604675	0.000000
114397712	1682137275.000000	87418386	9999.991696	8266	171125	0.999999	10204	169801	0.999999	151518011	0.000000
114391514	1682188673.000000	87427800	9999.994963	8308	171072	0.999999	10324	168676	0.999999	156422194	0.000000
114402407	1682177434.000000	87429452	9999.996945	8453	171545	1.000000	10316	169701	1.000000	161322882	0.000000
114381442	1682057922.000000	87436078	9999.998147	8317	170984	1.000000	10310	168605	1.000000	166216001	0.000000
114418083	1682089683.000000	87435407	9999.998876	8367	170660	1.000000	10321	169804	1.000000	171105307	0.000000
114401436	1682141835.000000	87421108	9999.999318	8363	170973	1.000000	10314	169558	1.000000	175984749	0.000000
114400616	1682115338.000000	87432242	9999.999587	8463	170775	1.000000	10247	169179	1.000000	180852939	0.000000
114400057	1682112273.000000	87425962	9999.999749	8308	170770	1.000000	10438	169132	1.000000	185720516	0.000000
114391756	1682111250.000000	87447921	9999.999848	8301	170496	1.000000	10372	169072	1.000000	190579333	0.000000
114394666	1682135177.000000	87433592	9999.999908	8394	170516	1.000000	10291	169460	1.000000	195428981	0.000000
114406177	1682190069.000000	87428006	9999.999944	8281	171598	1.000000	10250	169618	1.000000	200273124	0.000000
114388728	1682233105.000000	87427914	9999.999966	8342	170711	1.000000	10283	168543	1.000000	205107879	0.000000
114382397	1682182986.000000	87439236	9999.999979	8372	170524	1.000000	10348	169436	1.000000	209934226	-1.#IND00
114386625	1682223454.000000	87431147	9999.999988	8395	171460	1.000000	10379	169588	1.000000	214755446	-0.022400
114387779	1682192439.000000	87439297	9999.999992	8251	171387	1.000000	10199	169782	1.000000	219570081	-0.011703
114412629	1682115860.000000	87429067	9999.999995	8341	170525	1.000000	10210	169744	1.000000	224371747	-0.007095
114392672	1682055874.000000	87436999	9999.999997	8316	170986	1.000000	10395	169672	1.000000	229172164	-0.003849
114389074	1682136965.000000	87446593	9999.999998	8304	170727	1.000000	10333	169093	1.000000	233964288	-0.003273
114391591	1682120031.000000	87424187	9999.999999	8260	171656	1.000000	10451	168856	1.000000	238750701	-0.000974
114400333	1682166636.000000	87422859	9999.999999	8343	170833	1.000000	10336	168981	1.000000	243525091	0.000201
114380038	1682176357.000000	87430376	10000.000000	8184	171575	1.000000	10188	169109	1.000000	248290440	-0.000385
114404430	1682101312.000000	87418390	10000.000000	8415	170232	1.000000	10324	169846	1.000000	253052007	-0.004388
114393977	1682040795.000000	87444632	10000.000000	8355	170960	1.000000	10313	169639	1.000000	257810019	-0.004250
114391315	1682075722.000000	87425434	10000.000000	8366	170921	1.000000	10354	168835	1.000000	262559156	-0.003691
114390358	1682048481.000000	87434060	10000.000000	8381	171152	1.000000	10403	168370	1.000000	267301389	-0.003779
114397204	1682123248.000000	87443122	10000.000000	8203	170990	1.000000	10326	169482	1.000000	272033982	-0.004835
114400007	1682095736.000000	87436458	10000.000000	8359	171068	1.000000	10169	169548	1.000000	276763629	-0.004267
114410083	1682067658.000000	87419943	10000.000000	8378	171156	1.000000	10309	169024	1.000000	281483929	-0.004120
114396370	1682090971.000000	87417912	10000.000000	8281	170699	1.000000	10244	169723	1.000000	286190750	-0.003872
114402419	1682127168.000000	87423504	10000.000000	8308	171206	1.000000	10206	168725	1.000000	290893272	-0.000683
114390671	1682076219.000000	87439031	10000.000000	8259	170596	1.000000	10326	169487	1.000000	295588979	-0.002332
114383521	1682161743.000000	87428826	10000.000000	8260	171029	1.000000	10325	169290	1.000000	300280333	-0.001599
114388852	1682207245.000000	87431405	10000.000000	8503	170419	1.000000	10376	169138	1.000000	304965827	-0.000744
114399026	1682156307.000000	87428715	10000.000000	8399	171488	1.000000	10335	168758	1.000000	309645836	-0.001018
114411506	1682112407.000000	87423230	10000.000000	8382	170859	1.000000	10228	169827	1.000000	314317036	-0.001134
114401881	1682138039.000000	87432245	10000.000000	8231	170814	1.000000	10351	169338	1.000000	318983270	-0.001193
114404695	1682069237.000000	87429969	10000.000000	8319	170986	1.000000	10299	169481	1.000000	323644011	-0.001129
114385503	1682174331.000000	87418607	10000.000000	8280	171282	1.000000	10368	169278	1.000000	328298205	-0.001945
114395980	1682152545.000000	87415302	10000.000000	8401	170200	1.000000	10256	169434	1.000000	332941429	-0.001072
114400050	1682243324.000000	87414852	10000.000000	8309	171233	1.000000	10341	168700	1.000000	337577233	-0.000878
114387405	1682159688.000000	87435541	10000.000000	8425	170611	1.000000	10332	168931	1.000000	342207346	-0.002195
114390063	1682097375.000000	87432840	10000.000000	8411	170348	1.000000	10400	168929	1.000000	346830679	-0.002357
114392253	1682119992.000000	87428988	10000.000000	8353	170522	1.000000	10341	168483	1.000000	351447422	-0.002132
114394886	1682126062.000000	87437652	10000.000000	8305	171472	1.000000	10408	169378	1.000000	356056272	-0.002712
114399325	1682178088.000000	87437329	10000.000000	8297	171197	1.000000	10420	168442	1.000000	360657027	-0.002611
114404344	1682133665.000000	87422195	10000.000000	8203	171184	1.000000	10313	169531	1.000000	365249997	-0.002803
114397128	1682100080.000000	87427009	10000.000000	8317	170565	1.000000	10220	169852	1.000000	369835514	-0.002982
114389388	1682118052.000000	87431957	10000.000000	8374	170799	1.000000	10566	168692	1.000000	374417596	-0.002744
114392856	1682048535.000000	87427087	10000.000000	8346	170830	1.000000	10293	169701	1.000000	378993074	-0.002659
114402559	1682034948.000000	87422808	10000.000000	8209	170870	1.000000	10357	169701	1.000000	383561088	-0.002968
114387268	1682177695.000000	87431288	10000.000000	8305	170525	1.000000	10250	169432	1.000000	388119927	-0.003467
114391334	1682147192.000000	87430848	10000.000000	8306	170573	1.000000	10379	169385	1.000000	392679705	-0.002981
114393325	1682157075.000000	87427514	10000.000000	8317	171590	1.000000	10356	169274	1.000000	397226618	-0.003270
114397390	1682143187.000000	87440733	10000.000000	8270	171091	1.000000	10261	169278	1.000000	401766991	-0.003212
114394251	1682214040.000000	87443128	10000.000000	8343	170914	1.000000	10370	169225	1.000000	406298624	-0.002873
114385884	1682134898.000000	87424106	10000.000000	8467	170581	1.000000	10279	168828	1.000000	410822417	-0.003772
114402309	1682101927.000000	87422629	10000.000000	8404	171005	1.000000	10211	169195	1.000000	415341846	-0.003552
114405072	1682122576.000000	87441681	10000.000000	8363	170896	1.000000	10339	169973	1.000000	419854082	-0.003386
114402594	1682102000.000000	87444479	10000.000000	8210	170965	1.000000	10360	169587	1.000000	424362142	-0.002823
114396591	1682154730.000000	87408235	10000.000000	8264	171142	1.000000	10206	169180	1.000000	428858038	-0.004021
114393197	1682131786.000000	87437853	10000.000000	8351	170601	1.000000	10314	169169	1.000000	433353227	-0.004368
114401718	1682081911.000000	87432277	10000.000000	8347	171209	1.000000	10258	169055	1.000000	437839507	-0.004066
114396604	1682172812.000000	87432788	10000.000000	8430	170913	1.000000	10237	169044	1.000000	442316187	-0.003987
114390667	1682155450.000000	87432340	10000.000000	8261	170774	1.000000	10261	168818	1.000000	446783692	-0.003717
114402281	1682140888.000000	87415416	10000.000000	8276	170388	1.000000	10286	169236	1.000000	451244370	-0.003698
114404535	1682119910.000000	87424583	10000.000000	8357	170774	1.000000	10290	168596	1.000000	455705129	-0.003736
114393140	1682103904.000000	87417985	10000.000000	8170	170780	1.000000	10221	169513	1.000000	460156980	-0.003646
114414393	1682058189.000000	87413069	10000.000000	8394	170783	1.000000	10344	168633	1.000000	464603121	-0.003447
114400014	1682119907.000000	87441462	10000.000000	8338	171173	1.000000	10285	169390	1.000000	469044035	-0.003589
114405784	1682123919.000000	87434557	10000.000000	8196	171297	1.000000	10379	168860	1.000000	473476149	-0.002967
114400086	1682116520.000000	87415594	10000.000000	8272	171123	1.000000	10292	169036	1.000000	477906377	-0.004054
114389926	1682102567.000000	87434123	10000.000000	8271	171116	1.000000	10204	169035	1.000000	482322168	-0.005363
npatches	nstrain	runtime	dt	init_x	init_y	init_y_blood	init_z	init_S	beta0	beta1	beta2	beta3	mean_beta	B	d	delta	delta_blood	b[0]	mut	m	CTL	c	g	epsilon	k	het	lambda	rho	omega	x_max	patch.dyna	DELTA	A	VA
10000	1	100.000000	0.000100	21900	9499	5000000	0.001000	10000000	11.898088	6.078372	12.959426	5.360923	9	8000000000.000000	0.010000	1.000000	1.000000	800000	0.000050	0.048000	0	0.500000	0.000000	25.000000	3.000000	0.500000	0.001000	0.001000	0.010000	31987	0	10.000000	7.000000	1.000000
sus	inf	inf_blood	z	x[0]	y[0][0]	z[0]	x[1]	y[1][0]	z[1]	S[0]	synchrony
219000000	94990000.000000	5000000	10.000000	21900	9499	0.001000	21900	9499	0.001000	10000000	0.000000
107021762	1883385466.000000	97772407	3940.834452	8365	190122	0.394083	13374	185347	0.394083	13690235	0.000000
102913983	1977213364.000000	102802718	6324.976263	7811	199928	0.632498	12914	196440	0.632498	19149942	0.000000
118655534	1581930931.000000	82267873	7771.013291	9437	160808	0.777101	14608	156207	0.777101	24327758	0.000000
131023453	1341023719.000000	69725432	8648.068121	10517	135852	0.864807	16018	130995	0.864807	29146188	0.000000
138680339	1213410422.000000	63078034	9180.022116	11275	124167	0.918002	16800	118471	0.918002	33709498	0.000000
143272457	1143563570.000000	59448604	9502.664490	11821	115787	0.950266	17268	110788	0.950266	38120668	0.000000
146026715	1103861987.000000	57369856	9698.354536	12162	112260	0.969835	17384	107900	0.969835	42437173	0.000000
147704508	1080545865.000000	56160488	9817.045065	12230	111019	0.981705	17948	105129	0.981705	46696645	0.000000
148693080	1066749217.000000	55451073	9889.033609	12199	108533	0.988903	18022	104335	0.988903	50914728	0.000000
149330238	1058406254.000000	55013750	9932.696323	12286	107811	0.993270	17994	103014	0.993270	55110396	0.000000
149685781	1053447024.000000	54756722	9959.178767	12365	107388	0.995918	18049	102872	0.995918	59285393	0.000000
149915766	1050450466.000000	54614243	9975.240980	12247	107130	0.997524	17987	102007	0.997524	63445092	0.000000
150055727	1048653012.000000	54511265	9984.983083	12312	107811	0.998498	18112	102162	0.998498	67596570	0.000000
150146887	1047563660.000000	54454853	9990.891893	12391	107327	0.999089	17939	102905	0.999089	71736592	0.000000
150179247	1046876311.000000	54416889	9994.475723	12353	107295	0.999448	18208	102390	0.999448	75871184	0.000000
150212230	1046481534.000000	54392603	9996.649399	12465	107038	0.999665	17943	102379	0.999665	79999065	0.000000
150231832	1046232775.000000	54387368	9997.967783	12150	107344	0.999797	17977	102195	0.999797	84122402	0.000000
150245604	1046088987.000000	54382663	9998.767413	12472	106677	0.999877	18045	102701	0.999877	88232902	0.000000
150239537	1046001498.000000	54373382	9999.252408	12380	106288	0.999925	18021	102199	0.999925	92341223	0.000000
150264656	1045843017.000000	54362145	9999.546568	12386	106549	0.999955	17989	101599	0.999955	96441635	0.000000
150255112	1045950841.000000	54365214	9999.724983	12324	106714	0.999972	18110	102441	0.999972	100533033	0.000000
150255383	1045908071.000000	54365535	9999.833196	12300	106856	0.999983	17867	102152	0.999983	104619507	0.000000
150258964	1045853818.000000	54357038	9999.898829	12378	106480	0.999990	17983	102350	0.999990	108701843	0.000000
150261910	1045907643.000000	54364272	9999.938638	12274	106813	0.999994	17928	102038	0.999994	112775367	0.000000
150258294	1045844258.000000	54361310	9999.962782	12273	106846	0.999996	18177	101968	0.999996	116845117	0.000000
150252615	1045877497.000000	54369420	9999.977427	12221	107157	0.999998	18062	101787	0.999998	120909041	0.000000
150259712	1045867994.000000	54350270	9999.986309	12326	107295	0.999999	18096	101970	0.999999	124967923	0.000000
150246055	1045798351.000000	54369266	9999.991696	12274	106923	0.999999	17796	102186	0.999999	129023484	0.000000
150240174	1045865899.000000	54354577	9999.994963	12341	106823	0.999999	18035	101664	0.999999	133070210	0.000000
150249514	1045826567.000000	54362677	9999.996945	12329	106859	1.000000	18190	101735	1.000000	137111388	0.000000
150253613	1045867257.000000	54358376	9999.998147	12264	107031	1.000000	17948	102526	1.000000	141142497	0.000000
150257701	1045853759.000000	54348780	9999.998876	12484	106512	1.000000	18020	102028	1.000000	145166519	0.000000
150240118	1045904438.000000	54353922	9999.999318	12279	107445	1.000000	17950	101952	1.000000	149186978	0.000000
150249396	1045866066.000000	54363307	9999.999587	12250	107235	1.000000	17997	101725	1.000000	153202185	0.000000
150251619	1045875683.000000	54359797	9999.999749	12326	106727	1.000000	18073	102282	1.000000	157209139	0.000000
150257334	1045831598.000000	54364505	9999.999848	12207	107359	1.000000	17868	102173	1.000000	161212765	0.000000
150258976	1045863346.000000	54360080	9999.999908	12347	106980	1.000000	18062	102185	1.000000	165213307	0.000000
150271699	1045871862.000000	54346258	9999.999944	12324	107169	1.000000	18039	101867	1.000000	169202060	0.000000
150249053	1045869229.000000	54369908	9999.999966	12486	106522	1.000000	18109	101488	1.000000	173188304	0.000000
150254247	1045918685.000000	54351584	9999.999979	12299	107025	1.000000	18008	102014	1.000000	177165964	-1.#IND00
150251819	1045859118.000000	54356369	9999.999988	12380	107187	1.000000	18139	101340	1.000000	181139065	-0.019200
150255631	1045896373.000000	54358919	9999.999992	12415	106842	1.000000	18204	101744	1.000000	185103849	-0.012459
150246391	1045871671.000000	54345067	9999.999995	12368	107013	1.000000	17971	102391	1.000000	189063564	-0.007535
150266271	1045919328.000000	54356393	9999.999997	12205	107072	1.000000	17971	101906	1.000000	193023076	-0.006066
150252083	1045947343.000000	54358868	9999.999998	12310	107274	1.000000	17845	102006	1.000000	196971571	-0.005670
150244519	1045923456.000000	54356605	9999.999999	12141	107229	1.000000	18126	101972	1.000000	200916321	-0.003663
150251251	1045895335.000000	54371404	9999.999999	12330	106696	1.000000	17973	101655	1.000000	204854719	-0.005680
150255996	1045855738.000000	54360942	10000.000000	12387	107248	1.000000	17922	102225	1.000000	208786548	-0.007735
150245366	1045898795.000000	54355603	10000.000000	12314	107366	1.000000	18153	102580	1.000000	212710739	-0.005376
150276080	1045794349.000000	54351900	10000.000000	12190	106764	1.000000	17871	102179	1.000000	216629859	-0.004161
150251181	1045845387.000000	54373303	10000.000000	12596	106649	1.000000	17835	101523	1.000000	220546511	-0.004602
150273649	1045872944.000000	54365975	10000.000000	12395	106267	1.000000	17967	102388	1.000000	224454602	-0.004899
150261555	1045890491.000000	54361699	10000.000000	12390	107194	1.000000	18032	102216	1.000000	228360031	-0.004901
150271897	1045848739.000000	54362841	10000.000000	12318	106683	1.000000	18185	102235	1.000000	232258898	-0.004939
150258385	1045807625.000000	54359946	10000.000000	12324	107387	1.000000	18038	101706	1.000000	236149006	-0.002701
150271088	1045809520.000000	54353000	10000.000000	12443	107139	1.000000	17971	101985	1.000000	240037764	-0.004061
150260227	1045888016.000000	54372621	10000.000000	12332	106763	1.000000	18110	101892	1.000000	243916935	-0.003131
150253994	1045838405.000000	54361616	10000.000000	12304	107291	1.000000	18175	101179	1.000000	247790646	-0.003451
150271883	1045863843.000000	54356860	10000.000000	12400	106741	1.000000	18157	102272	1.000000	251660536	-0.005227
150261133	1045823344.000000	54358769	10000.000000	12299	106870	1.000000	18099	101915	1.000000	255522973	-0.005292
150265088	1045878310.000000	54364557	10000.000000	12360	107126	1.000000	18006	102212	1.000000	259379743	-0.004567
150250690	1045858684.000000	54355727	10000.000000	12312	107234	1.000000	18171	101610	1.000000	263230496	-0.005810
150247038	1045893101.000000	54354766	10000.000000	12294	107110	1.000000	18060	101819	1.000000	267073542	-0.005089
150263726	1045849006.000000	54355694	10000.000000	12335	106881	1.000000	18066	102806	1.000000	270908476	-0.005070
150249548	1045863497.000000	54363743	10000.000000	12315	107105	1.000000	18021	102011	1.000000	274738121	-0.004175
150253883	1045778055.000000	54360059	10000.000000	12395	106159	1.000000	18100	101681	1.000000	278567155	-0.004298
150240144	1045815149.000000	54355972	10000.000000	12374	106992	1.000000	17969	102346	1.000000	282389102	-0.004616
150253704	1045816229.000000	54363112	10000.000000	12421	106593	1.000000	18004	101557	1.000000	286205495	-0.004012
150271642	1045894259.000000	54354119	10000.000000	12430	107443	1.000000	18002	101475	1.000000	290013818	-0.004438
150264820	1045885642.000000	54358066	10000.000000	12311	106617	1.000000	17949	102238	1.000000	293818086	-0.004540
150261693	1045824051.000000	54356363	10000.000000	12323	106560	1.000000	18088	102192	1.000000	297616968	-0.004404
150265278	1045848331.000000	54354913	10000.000000	12449	106732	1.000000	17870	102514	1.000000	301407732	-0.004299
150247016	1045845034.000000	54354768	10000.000000	12499	106928	1.000000	17960	101790	1.000000	305200213	-0.004784
150256400	1045828269.000000	54361542	10000.000000	12285	106948	1.000000	18235	102020	1.000000	308981479	-0.004542
150268011	1045804594.000000	54358072	10000.000000	12390	106743	1.000000	18142	102050	1.000000	312753823	-0.004362
150271558	1045750538.000000	54352979	10000.000000	12378	106731	1.000000	18058	101569	1.000000	316522941	-0.004728
150267040	1045836471.000000	54358200	10000.000000	12344	106762	1.000000	17924	102219	1.000000	320289176	-0.004485
150269072	1045769123.000000	54352395	10000.000000	12415	106826	1.000000	18099	102217	1.000000	324048743	-0.007232
150264035	1045830049.000000	54359818	10000.000000	12364	106655	1.000000	18126	101713	1.000000	327803308	-0.007687
150262462	1045824690.000000	54362378	10000.000000	12321	107113	1.000000	18191	101771	1.000000	331550794	-0.007447
150265313	1045867375.000000	54361868	10000.000000	12350	106844	1.000000	18027	101752	1.000000	335290301	-0.007133
150264042	1045836475.000000	54353492	10000.000000	12470	106475	1.000000	17901	101841	1.000000	339026775	-0.006155
150265390	1045900364.000000	54364631	10000.000000	12330	107248	1.000000	18004	102025	1.000000	342755798	-0.005216
150260633	1045838474.000000	54348161	10000.000000	12531	107136	1.000000	18217	101841	1.000000	346479894	-0.004798
150260343	1045829231.000000	54361718	10000.000000	12363	106644	1.000000	18024	101820	1.000000	350199303	-0.004713
150280545	1045810837.000000	54342666	10000.000000	12341	106686	1.000000	18068	101937	1.000000	353913392	-0.004502
150266269	1045855514.000000	54372923	10000.000000	12287	107409	1.000000	18123	101649	1.000000	357623225	-0.004362
150248306	1045909665.000000	54352376	10000.000000	12291	107314	1.000000	17836	102399	1.000000	361323383	-0.004576
150260457	1045873874.000000	54354618	10000.000000	12401	106457	1.000000	18024	102217	1.000000	365021200	-0.004474
150268188	1045912749.000000	54361727	10000.000000	12406	106745	1.000000	17866	101558	1.000000	368714467	-0.004309
150254508	1045851746.000000	54361846	10000.000000	12401	106875	1.000000	17976	101360	1.000000	372396238	-0.002684
150250032	1045908477.000000	54356739	10000.000000	12422	106738	1.000000	17949	101969	1.000000	376076313	-0.002739
150262746	1045827483.000000	54352672	10000.000000	12439	106957	1.000000	17955	102565	1.000000	379751668	-0.002601
150263565	1045839780.000000	54342593	10000.000000	12277	106813	1.000000	18155	102197	1.000000	383419604	-0.002608
150256760	1045866690.000000	54357362	10000.000000	12318	107062	1.000000	18157	101693	1.000000	387083793	-0.002757
150268406	1045834877.000000	54360143	10000.000000	12387	106654	1.000000	17949	102466	1.000000	390742673	-0.002343
150264354	1045924442.000000	54365621	10000.000000	12389	107307	1.000000	18053	102277	1.000000	394396278	-0.002682
150238365	1045938790.000000	54365152	10000.000000	12287	107225	1.000000	17904	101645	1.000000	398048514	-0.002434
150246811	1045936570.000000	54372200	10000.000000	12377	106650	1.000000	18016	102388	1.000000	401690220	-0.002468
npatches	nstrain	runtime	dt	init_x	init_y	init_y_blood	init_z	init_S	beta0	beta1	beta2	beta3	mean_beta	B	d	delta	delta_blood	b[0]	mut	m	CTL	c	g	epsilon	k	het	lambda	rho	omega	x_max	patch.dyna	DELTA	A	VA
10000	1	100.000000	0.000100	21900	9499	5000000	0.001000	10000000	11.210120	5.802109	12.064680	8.288276	9	8000000000.000000	0.010000	1.000000	1.000000	800000	0.000050	0.048000	0	0.500000	0.000000	25.000000	4.000000	0.500000	0.001000	0.001000	0.010000	31987	0	10.000000	7.000000	1.000000
sus	inf	inf_blood	z	x[0]	y[0][0]	z[0]	x[1]	y[1][0]	z[1]	S[0]	synchrony
219000000	94990000.000000	5000000	10.000000	21900	9499	0.001000	21900	9499	0.001000	10000000	0.000000
115567761	1672920464.000000	86865493	3940.834452	9517	169743	0.394083	14496	164770	0.394083	13588976	0.000000
121853961	1516611930.000000	78876159	6324.976263	10172	153500	0.632498	15266	148841	0.632498	18695907	0.000000
144909381	1119189076.000000	58197319	7771.013291	12278	113677	0.777101	17810	109473	0.777101	23298424	0.000000
161061332	910688937.000000	47360534	8648.068121	14035	92565	0.864807	19390	88393	0.864807	27400443	0.000000
170844797	803782558.000000	41784382	9180.022116	14800	82293	0.918002	20466	77759	0.918002	31186860	0.000000
176717957	745435047.000000	38757545	9502.664490	15360	76230	0.950266	20983	71166	0.950266	34780770	0.000000
180262087	712188956.000000	37013598	9698.354536	15825	73178	0.969835	21240	68705	0.969835	38254433	0.000000
182413513	692584738.000000	36006790	9817.045065	15852	71442	0.981705	21852	66449	0.981705	41650729	0.000000
183722331	680984336.000000	35395115	9889.033609	16013	69747	0.988903	21642	65294	0.988903	44999535	0.000000
184511549	673982873.000000	35023818	9932.696323	16370	69196	0.993270	21756	64877	0.993270	48321197	0.000000
185002702	669769853.000000	34810484	9959.178767	16335	68947	0.995918	21944	63745	0.995918	51623457	0.000000
185289946	667291392.000000	34674710	9975.240980	16365	68282	0.997524	21682	63921	0.997524	54913437	0.000000
185448375	665788348.000000	34592187	9984.983083	16240	68529	0.998498	21747	63763	0.998498	58195183	0.000000
185570712	664799609.000000	34567545	9990.891893	16149	68404	0.999089	21774	64022	0.999089	61464487	0.000000
185624319	664208107.000000	34525839	9994.475723	16330	67870	0.999448	21875	63771	0.999448	64727305	0.000000
185682687	663936372.000000	34502395	9996.649399	16402	68050	0.999665	21897	63477	0.999665	67983459	0.000000
185701788	663705040.000000	34486976	9997.967783	16295	68189	0.999797	21708	63505	0.999797	71232665	0.000000
185701469	663545280.000000	34495223	9998.767413	16228	68459	0.999877	21738	63806	0.999877	74482268	0.000000
185727416	663533929.000000	34483585	9999.252408	16381	68034	0.999925	21874	63976	0.999925	77721806	0.000000
185715816	663548511.000000	34490024	9999.546568	16372	67958	0.999955	21746	63596	0.999955	80956225	0.000000
185725302	663480591.000000	34492326	9999.724983	16207	67833	0.999972	21947	63728	0.999972	84188685	0.000000
185719367	663469114.000000	34480878	9999.833196	16467	68536	0.999983	22100	62907	0.999983	87415857	0.000000
185713849	663524637.000000	34476744	9999.898829	16361	68032	0.999990	22146	63429	0.999990	90635828	0.000000
185742567	663390887.000000	34478049	9999.938638	16384	68149	0.999994	21845	63468	0.999994	93854146	0.000000
185727757	663384930.000000	34477950	9999.962782	16470	68376	0.999996	21963	63123	0.999996	97068163	0.000000
185728083	663466683.000000	34484991	9999.977427	16414	68039	0.999998	21926	63531	0.999998	100276174	0.000000
185730456	663445429.000000	34485825	9999.986309	16469	68031	0.999999	21921	63873	0.999999	103478906	0.000000
185709654	663457620.000000	34477329	9999.991696	16417	68356	0.999999	21617	63704	0.999999	106674883	0.000000
185739324	663425075.000000	34478741	9999.994963	16532	68165	0.999999	22043	63194	0.999999	109868630	0.000000
185709942	663510870.000000	34494324	9999.996945	16374	68251	1.000000	21816	64262	1.000000	113058213	0.000000
185750460	663434180.000000	34486858	9999.998147	16567	68017	1.000000	21917	63693	1.000000	116241939	0.000000
185743178	663412230.000000	34479477	9999.998876	16337	68044	1.000000	21781	63777	1.000000	119422346	0.000000
185727487	663433302.000000	34473264	9999.999318	16423	68079	1.000000	21913	63933	1.000000	122597800	0.000000
185723605	663480876.000000	34471417	9999.999587	16288	68699	1.000000	21893	63774	1.000000	125768062	0.000000
185718684	663380838.000000	34490419	9999.999749	16452	68496	1.000000	21988	63493	1.000000	128929826	0.000000
185726091	663468202.000000	34477450	9999.999848	16274	68202	1.000000	21736	63669	1.000000	132087686	0.000000
185714820	663503857.000000	34490313	9999.999908	16474	68181	1.000000	21837	62965	1.000000	135242483	0.000000
185732238	663495560.000000	34482608	9999.999944	16367	68429	1.000000	21937	63187	1.000000	138389349	0.000000
185731621	663435533.000000	34485706	9999.999966	16459	67873	1.000000	21979	63474	1.000000	141534335	0.000000
185731889	663396189.000000	34469823	9999.999979	16470	68278	1.000000	21775	63248	1.000000	144673873	-1.#IND00
185737672	663378580.000000	34485581	9999.999988	16470	68437	1.000000	22210	63486	1.000000	147811344	0.000000
185716510	663463678.000000	34489492	9999.999992	16224	68285	1.000000	21890	63569	1.000000	150940670	-0.001871
185744099	663359177.000000	34481330	9999.999995	16235	68189	1.000000	21719	63733	1.000000	154067714	-0.000616
185728415	663370689.000000	34479895	9999.999997	16511	68255	1.000000	21721	63497	1.000000	157189806	-0.000270
185741890	663441627.000000	34473765	9999.999998	16321	68196	1.000000	21774	63434	1.000000	160305304	-0.004323
185737330	663474437.000000	34487223	9999.999999	16631	68119	1.000000	22012	63331	1.000000	163417441	-0.000638
185740538	663440429.000000	34472813	9999.999999	16339	68258	1.000000	21776	63783	1.000000	166527175	0.002240
185721560	663473775.000000	34474375	10000.000000	16297	68327	1.000000	21891	63425	1.000000	169631608	0.002280
185716264	663499536.000000	34475125	10000.000000	16379	68018	1.000000	21746	63806	1.000000	172729214	0.001588
185748480	663389702.000000	34476952	10000.000000	16538	68149	1.000000	21866	63448	1.000000	175819888	0.001038
185723968	663410733.000000	34481785	10000.000000	16382	68238	1.000000	21792	63423	1.000000	178908828	0.000982
185736544	663389484.000000	34486085	10000.000000	16356	68496	1.000000	21973	63525	1.000000	181994627	0.000981
185728566	663421276.000000	34477932	10000.000000	16302	68424	1.000000	21863	63362	1.000000	185073274	0.001135
185739341	663400757.000000	34485418	10000.000000	16471	67995	1.000000	21691	63450	1.000000	188149494	-0.000468
185742237	663379269.000000	34463369	10000.000000	16327	68190	1.000000	21843	63401	1.000000	191219702	0.000735
185731480	663428068.000000	34478539	10000.000000	16418	67830	1.000000	21784	63709	1.000000	194288413	0.000348
185721147	663439151.000000	34477668	10000.000000	16445	68391	1.000000	21808	63712	1.000000	197349895	0.000170
185745365	663385920.000000	34482714	10000.000000	16273	68565	1.000000	21889	63543	1.000000	200407723	-0.000340
185731112	663422914.000000	34485044	10000.000000	16377	67988	1.000000	21861	63804	1.000000	203459012	-0.001137
185717387	663465652.000000	34483820	10000.000000	16459	68453	1.000000	21793	63796	1.000000	206505625	-0.000811
185715750	663434600.000000	34482271	10000.000000	16331	68431	1.000000	21918	63646	1.000000	209548451	-0.000888
185725132	663400451.000000	34484581	10000.000000	16498	68120	1.000000	21964	63689	1.000000	212587347	-0.000985
185735976	663371074.000000	34485943	10000.000000	16505	67771	1.000000	21822	62876	1.000000	215617857	-0.003089
185743882	663401892.000000	34469046	10000.000000	16289	68126	1.000000	21829	63920	1.000000	218648701	-0.003384
185728320	663425005.000000	34484588	10000.000000	16297	68288	1.000000	21969	63889	1.000000	221674673	-0.003585
185719580	663422242.000000	34491853	10000.000000	16297	67755	1.000000	21745	63188	1.000000	224694548	-0.003798
185720439	663468849.000000	34482306	10000.000000	16480	68044	1.000000	21952	63484	1.000000	227709237	-0.003775
185704018	663421421.000000	34486873	10000.000000	16326	68590	1.000000	21940	63466	1.000000	230722203	-0.003768
185717975	663431478.000000	34485053	10000.000000	16590	67859	1.000000	21703	63549	1.000000	233729610	-0.003212
185721511	663472168.000000	34485627	10000.000000	16226	68353	1.000000	21898	64073	1.000000	236733753	-0.003146
185731229	663418810.000000	34482383	10000.000000	16244	68472	1.000000	22012	63350	1.000000	239732362	-0.005368
185726719	663415544.000000	34481301	10000.000000	16214	68639	1.000000	21966	63897	1.000000	242726404	-0.005014
185731833	663366114.000000	34473157	10000.000000	16595	68063	1.000000	21765	63511	1.000000	245711667	-0.004844
185717946	663447029.000000	34487209	10000.000000	16373	68413	1.000000	21987	63616	1.000000	248696596	-0.006111
185723058	663434410.000000	34479210	10000.000000	16413	68014	1.000000	21787	64012	1.000000	251674749	-0.005991
185718747	663428133.000000	34480641	10000.000000	16378	68129	1.000000	21919	63666	1.000000	254650448	-0.005864
185727377	663447438.000000	34477170	10000.000000	16400	68567	1.000000	21962	63862	1.000000	257621086	-0.005838
185730136	663431068.000000	34481290	10000.000000	16508	68157	1.000000	21775	63710	1.000000	260589708	-0.005223
185714547	663449527.000000	34477079	10000.000000	16469	68299	1.000000	21894	63644	1.000000	263554376	-0.005181
185737697	663390900.000000	34478361	10000.000000	16362	68134	1.000000	21831	63507	1.000000	266510491	-0.004835
185736181	663402250.000000	34498147	10000.000000	16442	68111	1.000000	21875	63283	1.000000	269464007	-0.004714
185743097	663381487.000000	34470223	10000.000000	16351	68214	1.000000	22025	63432	1.000000	272413669	-0.004701
185739606	663368995.000000	34492022	10000.000000	16277	68458	1.000000	21885	63375	1.000000	275358129	-0.004758
185752211	663401820.000000	34478531	10000.000000	16327	67707	1.000000	21755	63903	1.000000	278299265	-0.004735
185716663	663456171.000000	34484779	10000.000000	16395	68115	1.000000	21894	63480	1.000000	281239538	-0.004703
185742574	663428347.000000	34481749	10000.000000	16372	67985	1.000000	21817	63584	1.000000	284167821	-0.004443
185727875	663442591.000000	34481738	10000.000000	16374	68159	1.000000	21796	63653	1.000000	287095389	-0.005093
185730322	663431081.000000	34480362	10000.000000	16393	68342	1.000000	21813	63546	1.000000	290016472	-0.004786
185731932	663378517.000000	34482597	10000.000000	16349	68125	1.000000	21823	63251	1.000000	292932773	-0.004820
185728451	663427909.000000	34482656	10000.000000	16438	68576	1.000000	22029	63488	1.000000	295845117	-0.004785
185713713	663467656.000000	34483979	10000.000000	16368	68231	1.000000	21900	63599	1.000000	298753709	-0.004567
185710323	663392086.000000	34480525	10000.000000	16615	67703	1.000000	21761	63660	1.000000	301660331	-0.004969
185718729	663399147.000000	34489209	10000.000000	16373	67922	1.000000	21982	63101	1.000000	304557022	-0.004912
185743290	663361958.000000	34470446	10000.000000	16432	68000	1.000000	21893	63313	1.000000	307451801	-0.004821
185718346	663418853.000000	34491850	10000.000000	16515	68013	1.000000	21901	63039	1.000000	310345937	-0.005128
185734860	663438550.000000	34492486	10000.000000	16447	68112	1.000000	21887	63913	1.000000	313232469	-0.005001
185725114	663405327.000000	34475036	10000.000000	16538	67820	1.000000	21963	63513	1.000000	316117944	-0.004564
185738864	663376417.000000	34485709	10000.000000	16359	68434	1.000000	21965	63136	1.000000	318998191	-0.005278
185717624	663396285.000000	34469559	10000.000000	16365	68433	1.000000	21865	63743	1.000000	321873022	-0.005229
npatches	nstrain	runtime	dt	init_x	init_y	init_y_blood	init_z	init_S	beta0	beta1	beta2	beta3	mean_beta	B	d	delta	delta_blood	b[0]	mut	m	CTL	c	g	epsilon	k	het	lambda	rho	omega	x_max	patch.dyna	DELTA	A	VA
10000	1	100.000000	0.000100	21900	9499	5000000	0.001000	10000000	7.187938	6.857370	12.040734	6.810496	9	8000000000.000000	0.010000	1.000000	1.000000	800000	0.000050	0.048000	0	0.500000	0.000000	25.000000	5.000000	0.500000	0.001000	0.001000	0.010000	31987	0	10.000000	7.000000	1.000000
sus	inf	inf_blood	z	x[0]	y[0][0]	z[0]	x[1]	y[1][0]	z[1]	S[0]	synchrony
219000000	94990000.000000	5000000	10.000000	21900	9499	0.001000	21900	9499	0.001000	10000000	0.000000
124431291	1486012966.000000	77202258	3940.834452	13734	146864	0.394083	14139	146639	0.394083	13482392	0.000000
141293682	1175014692.000000	61131902	6324.976263	15540	116051	0.632498	15950	115455	0.632498	18223335	0.000000
170889493	803027129.000000	41764948	7771.013291	18818	78932	0.777101	18936	78522	0.777101	22242994	0.000000
190396817	623148899.000000	32398282	8648.068121	20638	61139	0.864807	20774	61013	0.864807	25650757	0.000000
202234476	531711738.000000	27632773	9180.022116	21734	52302	0.918002	22194	51489	0.918002	28676008	0.000000
209346381	481568377.000000	25031722	9502.664490	22589	46744	0.950266	22725	46503	0.950266	31468127	0.000000
213718094	452749164.000000	23528339	9698.354536	23011	44072	0.969835	23410	43429	0.969835	34120399	0.000000
216359368	435780502.000000	22655960	9817.045065	23213	42119	0.981705	23511	41940	0.981705	36683983	0.000000
217980889	425645560.000000	22118906	9889.033609	23325	41333	0.988903	23835	41086	0.988903	39189468	0.000000
218979395	419559975.000000	21818262	9932.696323	23581	40258	0.993270	23491	40819	0.993270	41662764	0.000000
219545327	415988905.000000	21623931	9959.178767	23262	40615	0.995918	23826	40357	0.995918	44115804	0.000000
219913066	413761603.000000	21504096	9975.240980	23649	40237	0.997524	23830	39930	0.997524	46552502	0.000000
220153865	412343355.000000	21432236	9984.983083	23330	40257	0.998498	23731	39654	0.998498	48976252	0.000000
220269564	411604455.000000	21389699	9990.891893	23523	39697	0.999089	23777	39802	0.999089	51394739	0.000000
220341651	411110560.000000	21367901	9994.475723	23565	40319	0.999448	23844	39690	0.999448	53806011	0.000000
220388111	410834362.000000	21354076	9996.649399	23588	40092	0.999665	23845	39508	0.999665	56212625	0.000000
220431844	410643063.000000	21353312	9997.967783	23544	39929	0.999797	24091	39449	0.999797	58612944	0.000000
220440108	410531612.000000	21334555	9998.767413	23538	39635	0.999877	24061	39340	0.999877	61009260	0.000000
220446856	410478361.000000	21336328	9999.252408	23610	39988	0.999925	23829	39737	0.999925	63405310	0.000000
220472833	410419516.000000	21324528	9999.546568	23660	39771	0.999955	23911	39500	0.999955	65796419	0.000000
220492553	410306964.000000	21327027	9999.724983	23723	39698	0.999972	23768	40226	0.999972	68178971	0.000000
220495125	410314523.000000	21318528	9999.833196	23483	39969	0.999983	23768	39313	0.999983	70561491	0.000000
220499092	410293164.000000	21326676	9999.898829	23477	39885	0.999990	23761	39573	0.999990	72942986	0.000000
220492362	410297536.000000	21315932	9999.938638	23382	39584	0.999994	23947	39470	0.999994	75316196	0.000000
220486877	410336527.000000	21319662	9999.962782	23428	39976	0.999996	23948	39302	0.999996	77686916	0.000000
220463703	410315033.000000	21325816	9999.977427	23370	39893	0.999998	23895	39651	0.999998	80055972	0.000000
220481299	410298646.000000	21323854	9999.986309	23849	39640	0.999999	24025	38946	0.999999	82419320	0.000000
220491673	410321846.000000	21323485	9999.991696	23613	40107	0.999999	23918	39622	0.999999	84779305	0.000000
220467428	410320222.000000	21324301	9999.994963	23572	39342	0.999999	23874	39643	0.999999	87137127	0.000000
220501481	410286402.000000	21316677	9999.996945	23375	39936	1.000000	23926	39597	1.000000	89491873	0.000000
220505308	410251671.000000	21326251	9999.998147	23711	39981	1.000000	23916	39393	1.000000	91842948	0.000000
220485694	410291953.000000	21329698	9999.998876	23416	40206	1.000000	23875	39352	1.000000	94185669	0.000000
220489932	410283244.000000	21326867	9999.999318	23361	39734	1.000000	23957	39282	1.000000	96526325	0.000000
220475135	410292456.000000	21331618	9999.999587	23485	39679	1.000000	23889	39707	1.000000	98863592	0.000000
220503521	410311263.000000	21319203	9999.999749	23426	39394	1.000000	23778	39519	1.000000	101199062	0.000000
220469845	410335600.000000	21325949	9999.999848	23405	39862	1.000000	23894	39749	1.000000	103531749	0.000000
220482631	410277361.000000	21332099	9999.999908	23700	39594	1.000000	23767	39726	1.000000	105859298	0.000000
220479904	410353590.000000	21330655	9999.999944	23605	39757	1.000000	24066	39318	1.000000	108185177	0.000000
220494825	410317186.000000	21325516	9999.999966	23514	39912	1.000000	23798	39405	1.000000	110503396	0.000000
220474399	410345963.000000	21329102	9999.999979	23713	39869	1.000000	23904	39679	1.000000	112820762	-1.#IND00
220450647	410347008.000000	21325483	9999.999988	23577	40119	1.000000	23866	39574	1.000000	115137680	0.012000
220472765	410330825.000000	21328873	9999.999992	23523	39860	1.000000	23818	39343	1.000000	117448149	-0.005923
220458135	410352452.000000	21322257	9999.999995	23587	40044	1.000000	24025	39290	1.000000	119757793	-0.016557
220481959	410340049.000000	21320225	9999.999997	23466	39889	1.000000	23973	39564	1.000000	122061487	-0.011859
220488895	410327671.000000	21329791	9999.999998	23461	39671	1.000000	23875	39665	1.000000	124363548	-0.001179
220475700	410340613.000000	21328873	9999.999999	23713	39833	1.000000	23792	39378	1.000000	126660959	0.001043
220478682	410325134.000000	21323782	9999.999999	23589	40091	1.000000	23933	39313	1.000000	128956241	-0.001241
220486566	410319261.000000	21327435	10000.000000	23559	39531	1.000000	23843	39864	1.000000	131247964	-0.002064
220499759	410321790.000000	21323909	10000.000000	23908	39713	1.000000	23661	39490	1.000000	133535375	-0.002175
220456361	410351959.000000	21321361	10000.000000	23369	40231	1.000000	23947	39894	1.000000	135819189	-0.000818
220483031	410318331.000000	21323947	10000.000000	23505	39865	1.000000	23747	39406	1.000000	138100725	0.000220
220455178	410381064.000000	21329297	10000.000000	23480	39814	1.000000	23933	39435	1.000000	140378404	0.000671
220483512	410317531.000000	21330215	10000.000000	23719	39922	1.000000	24005	39437	1.000000	142649439	-0.000062
220457570	410365196.000000	21330375	10000.000000	23635	39841	1.000000	23854	39169	1.000000	144919191	0.000086
220470580	410359356.000000	21337300	10000.000000	23622	40060	1.000000	23838	39775	1.000000	147187407	0.000161
220482603	410341321.000000	21327541	10000.000000	23605	39731	1.000000	23896	39330	1.000000	149450856	-0.000036
220464832	410294649.000000	21318769	10000.000000	23614	39816	1.000000	23653	39764	1.000000	151708600	0.001033
220477776	410309827.000000	21324636	10000.000000	23466	39710	1.000000	23882	39531	1.000000	153963921	0.000946
220499006	410248546.000000	21316019	10000.000000	23715	39500	1.000000	23914	39480	1.000000	156214856	-0.000182
220467292	410335168.000000	21318334	10000.000000	23533	39773	1.000000	23922	39319	1.000000	158465219	0.000149
220472494	410311072.000000	21328162	10000.000000	23593	39407	1.000000	23966	39511	1.000000	160713351	0.000358
220493654	410284056.000000	21327901	10000.000000	23577	39922	1.000000	24002	40024	1.000000	162957639	0.000156
220465403	410338534.000000	21322787	10000.000000	23638	39724	1.000000	23839	39806	1.000000	165197638	0.000108
220473579	410340521.000000	21329140	10000.000000	23503	39857	1.000000	23905	39488	1.000000	167433811	0.000581
220480032	410339280.000000	21332303	10000.000000	23464	39745	1.000000	23834	39865	1.000000	169667762	0.001855
220472558	410310443.000000	21323203	10000.000000	23459	39359	1.000000	23867	39314	1.000000	171896617	0.001419
220482881	410301358.000000	21326426	10000.000000	23745	40109	1.000000	23931	39365	1.000000	174125072	-0.000104
220478488	410400468.000000	21325364	10000.000000	23748	39902	1.000000	23907	39527	1.000000	176347110	-0.001321
220488834	410332512.000000	21327214	10000.000000	23726	39588	1.000000	23945	39802	1.000000	178565954	-0.001642
220479047	410389568.000000	21320587	10000.000000	23507	39680	1.000000	23888	39276	1.000000	180783354	-0.001503
220469126	410387770.000000	21326221	10000.000000	23609	39676	1.000000	23874	39274	1.000000	182996472	-0.001652
220472296	410351968.000000	21329142	10000.000000	23530	39881	1.000000	23841	39136	1.000000	185207122	-0.001271
220475911	410340751.000000	21324281	10000.000000	23495	39758	1.000000	23930	39145	1.000000	187412559	-0.001365
220472608	410322908.000000	21330777	10000.000000	23509	40064	1.000000	24082	39505	1.000000	189615929	-0.001370
220481093	410312140.000000	21325038	10000.000000	23490	39910	1.000000	23714	39683	1.000000	191813378	-0.001521
220458868	410344687.000000	21321513	10000.000000	23610	39756	1.000000	23871	39567	1.000000	194010086	-0.001431
220484604	410313812.000000	21327020	10000.000000	23658	39962	1.000000	23799	39435	1.000000	196202787	-0.001633
220477135	410345190.000000	21326811	10000.000000	23735	39711	1.000000	23884	39629	1.000000	198392008	-0.001123
220467565	410352413.000000	21330626	10000.000000	23438	40035	1.000000	23801	39438	1.000000	200575404	-0.001074
220490798	410367001.000000	21323726	10000.000000	23537	39715	1.000000	24039	39814	1.000000	202759058	-0.000984
220476854	410345654.000000	21333908	10000.000000	23430	39857	1.000000	24123	39382	1.000000	204939701	-0.001078
220478634	410268061.000000	21319645	10000.000000	23442	39791	1.000000	24000	39652	1.000000	207116516	-0.001188
220493271	410286649.000000	21317987	10000.000000	23578	39756	1.000000	23776	39685	1.000000	209288897	-0.000830
220453876	410358968.000000	21331552	10000.000000	23519	39920	1.000000	23859	39455	1.000000	211459842	-0.001034
220465993	410310656.000000	21325501	10000.000000	23685	39283	1.000000	23970	39460	1.000000	213627688	-0.001754
220493528	410314077.000000	21329755	10000.000000	23545	39930	1.000000	23892	39285	1.000000	215790884	-0.001804
220457680	410314313.000000	21328229	10000.000000	23809	39805	1.000000	23966	39658	1.000000	217952761	-0.001938
220478109	410349347.000000	21329528	10000.000000	23551	39751	1.000000	23871	39315	1.000000	220110822	-0.001967
220483493	410311049.000000	21328735	10000.000000	23713	39994	1.000000	23866	39445	1.000000	222265150	-0.002816
220468611	410322834.000000	21326316	10000.000000	23418	39697	1.000000	23897	39677	1.000000	224413948	-0.002661
220491617	410319008.000000	21320041	10000.000000	23566	39677	1.000000	23959	39407	1.000000	226562542	-0.002006
220483286	410341725.000000	21324600	10000.000000	23539	39872	1.000000	23889	39770	1.000000	228708578	-0.002093
220478922	410345359.000000	21329632	10000.000000	23678	40029	1.000000	23878	39668	1.000000	230847728	-0.002011
220468471	410337305.000000	21327276	10000.000000	23441	40021	1.000000	23771	39091	1.000000	232985450	-0.002120
220469816	410353553.000000	21332739	10000.000000	23351	39889	1.000000	23651	39490	1.000000	235118173	-0.002098
220491384	410361833.000000	21327771	10000.000000	23580	39656	1.000000	23824	39229	1.000000	237249398	-0.002336
220482777	410334761.000000	21332835	10000.000000	23373	39715	1.000000	23702	39474	1.000000	239376542	-0.002192
220474900	410314418.000000	21326705	10000.000000	23341	40287	1.000000	23723	39722	1.000000	241501693	-0.002372
220480477	410340789.000000	21329775	10000.000000	23532	39534	1.000000	23741	39562	1.000000	243624652	-0.002159
npatches	nstrain	runtime	dt	init_x	init_y	init_y_blood	init_z	init_S	beta0	beta1	beta2	beta3	mean_beta	B	d	delta	delta_blood	b[0]	mut	m	CTL	c	g	epsilon	k	het	lambda	rho	omega	x_max	patch.dyna	DELTA	A	VA
10000	1	100.000000	0.000100	21900	9499	5000000	0.001000	10000000	11.366753	5.143970	7.235159	10.577651	9	8000000000.000000	0.010000	1.000000	1.000000	800000	0.000050	0.048000	0	0.500000	0.000000	25.000000	6.000000	0.500000	0.001000	0.001000	0.010000	31987	0	10.000000	7.000000	1.000000
sus	inf	inf_blood	z	x[0]	y[0][0]	z[0]	x[1]	y[1][0]	z[1]	S[0]	synchrony
219000000	94990000.000000	5000000	10.000000	21900	9499	0.001000	21900	9499	0.001000	10000000	0.000000
131413653	1337818677.000000	69523817	3940.834452	10957	135634	0.394083	17350	129686	0.394083	13424118	0.000000
158701397	927138863.000000	48236082	6324.976263	13581	95009	0.632498	20190	88631	0.632498	17842397	0.000000
193814695	587164032.000000	30538904	7771.013291	17138	60342	0.777101	23526	55067	0.777101	21342377	0.000000
216139871	430678989.000000	22401125	8648.068121	19626	44132	0.864807	25311	39965	0.864807	24135752	0.000000
229632131	351293475.000000	18265658	9180.022116	20917	36884	0.918002	26430	32218	0.918002	26497255	0.000000
237918607	307343341.000000	15978237	9502.664490	22037	32161	0.950266	27076	28204	0.950266	28591060	0.000000
243024638	281834873.000000	14655567	9698.354536	22473	29785	0.969835	27628	25770	0.969835	30522905	0.000000
246157790	266649704.000000	13859704	9817.045065	22806	27991	0.981705	27609	24222	0.981705	32351199	0.000000
248140674	257419536.000000	13379645	9889.033609	23100	26628	0.988903	27611	23464	0.988903	34115991	0.000000
249300544	251948478.000000	13090833	9932.696323	23117	26799	0.993270	27860	22867	0.993270	35840283	0.000000
250052806	248515913.000000	12922261	9959.178767	23499	26132	0.995918	27834	22762	0.995918	37540048	0.000000
250495543	246501122.000000	12814241	9975.240980	23279	26045	0.997524	27929	22274	0.997524	39223796	0.000000
250763401	245269884.000000	12744882	9984.983083	23366	25696	0.998498	27619	22269	0.998498	40896358	0.000000
250932814	244500276.000000	12714823	9990.891893	23441	25646	0.999089	28056	22148	0.999089	42561989	0.000000
251031564	244050879.000000	12684610	9994.475723	23649	25670	0.999448	27928	21807	0.999448	44219894	0.000000
251049900	243833856.000000	12668673	9996.649399	23261	25764	0.999665	28210	22163	0.999665	45873416	0.000000
251101053	243624258.000000	12659709	9997.967783	23436	25521	0.999797	28140	21974	0.999797	47523393	0.000000
251128300	243527068.000000	12655320	9998.767413	23307	25575	0.999877	27831	21987	0.999877	49169271	0.000000
251146780	243523003.000000	12654603	9999.252408	23201	25599	0.999925	27976	22095	0.999925	50812958	0.000000
251181366	243434729.000000	12647776	9999.546568	23358	25477	0.999955	28068	22139	0.999955	52455456	0.000000
251161071	243370564.000000	12649361	9999.724983	23306	25817	0.999972	28066	21897	0.999972	54093919	0.000000
251170951	243421359.000000	12650980	9999.833196	23512	25524	0.999983	27867	22425	0.999983	55729275	0.000000
251187825	243356687.000000	12647592	9999.898829	23530	25659	0.999990	28169	22007	0.999990	57362413	0.000000
251187506	243384274.000000	12651660	9999.938638	23597	25651	0.999994	28132	21867	0.999994	58991096	0.000000
251189367	243396000.000000	12641296	9999.962782	23443	25659	0.999996	28028	22087	0.999996	60617563	0.000000
251174145	243365356.000000	12647634	9999.977427	23311	25973	0.999998	28084	22232	0.999998	62245422	0.000000
251164647	243407829.000000	12648955	9999.986309	23499	25982	0.999999	27862	21872	0.999999	63866135	0.000000
251167379	243425329.000000	12656220	9999.991696	23450	25872	0.999999	27820	22113	0.999999	65486798	0.000000
251187652	243353520.000000	12652684	9999.994963	23365	25780	0.999999	28212	22060	0.999999	67101095	0.000000
251191957	243348687.000000	12644225	9999.996945	23380	25778	1.000000	27916	22280	1.000000	68719704	0.000000
251179846	243333118.000000	12650664	9999.998147	23460	25505	1.000000	28163	22159	1.000000	70333106	0.000000
251166194	243386199.000000	12655855	9999.998876	23438	25791	1.000000	28015	21939	1.000000	71944129	0.000000
251208723	243317490.000000	12642595	9999.999318	23581	25653	1.000000	27933	22037	1.000000	73552026	0.000000
251194858	243322923.000000	12653022	9999.999587	23462	25401	1.000000	28086	21790	1.000000	75158158	0.000000
251184078	243368606.000000	12652205	9999.999749	23493	25434	1.000000	28325	22314	1.000000	76761681	0.000000
251154002	243420685.000000	12651717	9999.999848	23518	25414	1.000000	28137	21890	1.000000	78363061	0.000000
251158228	243393690.000000	12646699	9999.999908	23268	25762	1.000000	28107	22001	1.000000	79962934	0.000000
251179761	243362524.000000	12654582	9999.999944	23379	25723	1.000000	27969	21794	1.000000	81560235	0.000000
251169213	243356310.000000	12648209	9999.999966	23446	25991	1.000000	27972	22103	1.000000	83153183	0.000000
251168218	243390360.000000	12650131	9999.999979	23412	25397	1.000000	27897	22165	1.000000	84744014	-1.#IND00
251160548	243381590.000000	12652470	9999.999988	23365	25652	1.000000	27991	22212	1.000000	86330835	0.006400
251174201	243357563.000000	12656287	9999.999992	23441	25895	1.000000	27959	22230	1.000000	87917773	-0.005552
251190533	243378947.000000	12652965	9999.999995	23448	25668	1.000000	27754	22173	1.000000	89501453	-0.002123
251186483	243370102.000000	12650642	9999.999997	23412	25835	1.000000	28123	22268	1.000000	91086723	-0.003559
251167002	243377371.000000	12643907	9999.999998	23317	25728	1.000000	28269	21795	1.000000	92666824	0.001788
251196191	243326985.000000	12649006	9999.999999	23343	25792	1.000000	27706	21994	1.000000	94244271	-0.003328
251163689	243432683.000000	12653308	9999.999999	23415	25606	1.000000	27987	21930	1.000000	95820573	-0.000527
251180165	243390512.000000	12650103	10000.000000	23400	25836	1.000000	28214	21825	1.000000	97393797	-0.000352
251179504	243418750.000000	12659292	10000.000000	23389	25254	1.000000	28157	21620	1.000000	98966230	0.001488
251168055	243384230.000000	12651228	10000.000000	23329	25711	1.000000	27954	22071	1.000000	100535242	0.005207
251191742	243357984.000000	12651301	10000.000000	23508	25394	1.000000	28065	22107	1.000000	102098656	0.006565
251184013	243394073.000000	12646515	10000.000000	23509	25647	1.000000	27974	21946	1.000000	103660630	0.005560
251160574	243390927.000000	12647853	10000.000000	23376	25555	1.000000	28175	22033	1.000000	105221753	0.004748
251159127	243444336.000000	12649760	10000.000000	23541	25533	1.000000	28173	21943	1.000000	106781284	0.004524
251162786	243420104.000000	12649017	10000.000000	23594	25536	1.000000	28194	21982	1.000000	108337476	0.003362
251173170	243372932.000000	12644952	10000.000000	23345	25887	1.000000	27907	21920	1.000000	109891851	0.003666
251169076	243383091.000000	12648711	10000.000000	23360	25766	1.000000	27950	22148	1.000000	111442988	0.002704
251183951	243317969.000000	12651147	10000.000000	23589	25382	1.000000	28105	21979	1.000000	112991892	0.002791
251183760	243317615.000000	12642871	10000.000000	23553	25493	1.000000	27815	22059	1.000000	114540577	0.002448
251188395	243342074.000000	12652994	10000.000000	23489	25391	1.000000	28029	22135	1.000000	116083305	0.003729
251158851	243391170.000000	12644831	10000.000000	23442	25522	1.000000	27770	22342	1.000000	117626105	0.003794
251192900	243359071.000000	12647290	10000.000000	23377	25675	1.000000	28047	22212	1.000000	119165325	0.003168
251194941	243397207.000000	12649594	10000.000000	23609	25383	1.000000	27824	21936	1.000000	120703710	0.003260
251176536	243386053.000000	12645836	10000.000000	23409	26022	1.000000	27941	21923	1.000000	122239123	0.002974
251192584	243381599.000000	12650680	10000.000000	23369	25579	1.000000	27904	22189	1.000000	123772611	0.003326
251183335	243363670.000000	12652761	10000.000000	23315	25771	1.000000	27797	22269	1.000000	125305509	0.003295
251184518	243345207.000000	12642081	10000.000000	23297	25388	1.000000	27920	22212	1.000000	126831843	0.003202
251176471	243377003.000000	12647327	10000.000000	23373	25512	1.000000	27787	22070	1.000000	128361401	0.003557
251159613	243419392.000000	12649500	10000.000000	23577	25289	1.000000	28203	22127	1.000000	129884992	0.003065
251183212	243302349.000000	12645386	10000.000000	23590	25578	1.000000	27982	22068	1.000000	131406461	0.003177
251177629	243352587.000000	12640226	10000.000000	23586	25426	1.000000	27975	21746	1.000000	132926118	0.003266
251179368	243367428.000000	12652358	10000.000000	23424	25726	1.000000	28091	22079	1.000000	134443940	0.003463
251177338	243400479.000000	12645250	10000.000000	23440	25453	1.000000	28158	21856	1.000000	135958175	0.003510
251172375	243406020.000000	12654183	10000.000000	23377	25784	1.000000	27950	22044	1.000000	137470704	0.003657
251196952	243370274.000000	12653911	10000.000000	23641	25385	1.000000	28162	22117	1.000000	138978866	0.003374
251178950	243344911.000000	12646140	10000.000000	23451	25825	1.000000	27856	22045	1.000000	140486274	0.003465
251173391	243338316.000000	12647087	10000.000000	23458	25909	1.000000	28061	21980	1.000000	141993257	0.002868
251188742	243381120.000000	12650712	10000.000000	23516	25516	1.000000	28072	22381	1.000000	143496230	0.002787
251174991	243342108.000000	12649001	10000.000000	23538	25517	1.000000	27918	22217	1.000000	144998572	0.002770
251162032	243389643.000000	12649297	10000.000000	23493	25403	1.000000	27971	22159	1.000000	146496912	0.002819
251189662	243382630.000000	12650020	10000.000000	23385	25665	1.000000	28073	21929	1.000000	147992547	0.002854
251192958	243349427.000000	12648680	10000.000000	23447	25770	1.000000	28021	21972	1.000000	149487568	0.002355
251196543	243362202.000000	12650176	10000.000000	23468	25720	1.000000	27920	22433	1.000000	150979012	0.001945
251189943	243415613.000000	12655386	10000.000000	23429	25543	1.000000	27743	22227	1.000000	152468470	0.002054
251173473	243372159.000000	12650273	10000.000000	23105	25715	1.000000	27867	21797	1.000000	153958064	0.002367
251168751	243389672.000000	12645222	10000.000000	23350	25751	1.000000	28133	22101	1.000000	155445807	0.002514
251172697	243417239.000000	12647960	10000.000000	23409	25658	1.000000	27789	22296	1.000000	156932617	0.002557
251180081	243397090.000000	12650968	10000.000000	23741	25377	1.000000	27871	22048	1.000000	158411160	0.001897
251176768	243345596.000000	12643957	10000.000000	23472	25707	1.000000	27975	21967	1.000000	159891347	0.003067
251170002	243406029.000000	12649234	10000.000000	23348	25606	1.000000	28059	21984	1.000000	161367415	0.002806
251177097	243389168.000000	12647858	10000.000000	23544	25683	1.000000	28058	22081	1.000000	162846725	0.002149
251185010	243388442.000000	12649281	10000.000000	23368	25720	1.000000	28116	21920	1.000000	164320212	0.002202
251155477	243400738.000000	12644485	10000.000000	23424	26055	1.000000	28044	21845	1.000000	165790060	0.002181
251182971	243365959.000000	12643187	10000.000000	23505	25384	1.000000	27992	21918	1.000000	167258357	0.001963
251176725	243360564.000000	12644100	10000.000000	23399	25746	1.000000	28037	22057	1.000000	168725132	0.001851
251174066	243392865.000000	12645470	10000.000000	23489	25534	1.000000	28103	22034	1.000000	170188088	0.001792
251197736	243366955.000000	12644239	10000.000000	23364	25464	1.000000	28131	22250	1.000000	171649783	0.001746
251199039	243341843.000000	12644286	10000.000000	23388	25696	1.000000	28046	22028	1.000000	173110819	0.003144
251167854	243378033.000000	12655378	10000.000000	23499	25561	1.000000	28173	22024	1.000000	174566600	0.002989
npatches	nstrain	runtime	dt	init_x	init_y	init_y_blood	init_z	init_S	beta0	beta1	beta2	beta3	mean_beta	B	d	delta	delta_blood	b[0]	mut	m	CTL	c	g	epsilon	k	het	lambda	rho	omega	x_max	patch.dyna	DELTA	A	VA
10000	1	100.000000	0.000100	21900	9499	5000000	0.001000	10000000	9.632569	8.359523	10.998205	9.874674	9	8000000000.000000	0.010000	1.000000	1.000000	800000	0.000050	0.048000	0	0.500000	0.000000	25.000000	7.000000	0.500000	0.001000	0.001000	0.010000	31987	0	10.000000	7.000000	1.000000
sus	inf	inf_blood	z	x[0]	y[0][0]	z[0]	x[1]	y[1][0]	z[1]	S[0]	synchrony
219000000	94990000.000000	5000000	10.000000	21900	9499	0.001000	21900	9499	0.001000	10000000	0.000000
139996396	1193424164.000000	62024008	3940.834452	12996	120110	0.394083	14302	118347	0.394083	13325903	0.000000
177253523	728505034.000000	37916772	6324.976263	16947	73674	0.632498	18175	72153	0.632498	17385328	0.000000
217305259	421584499.000000	21931543	7771.013291	20999	42600	0.777101	22321	41812	0.777101	20345036	0.000000
242107631	284652750.000000	14805359	8648.068121	23620	29135	0.864807	24743	28183	0.864807	22513760	0.000000
257216709	214852117.000000	11180390	9180.022116	25146	21901	0.918002	26170	21019	0.918002	24205717	0.000000
266667362	175692623.000000	9133794	9502.664490	26126	17967	0.950266	27055	17162	0.950266	25598501	0.000000
272597483	152493527.000000	7927382	9698.354536	26841	15586	0.969835	27659	14860	0.969835	26805300	0.000000
276383517	138236554.000000	7183015	9817.045065	27323	14321	0.981705	28151	13775	0.981705	27891492	0.000000
278770975	129409361.000000	6726047	9889.033609	27660	13014	0.988903	28236	12590	0.988903	28901564	0.000000
280321823	123853754.000000	6436930	9932.696323	27868	12393	0.993270	28336	12132	0.993270	29863028	0.000000
281303826	120329004.000000	6254457	9959.178767	27980	12198	0.995918	28597	11744	0.995918	30791486	0.000000
281905355	118208070.000000	6142314	9975.240980	27901	11906	0.997524	28448	11454	0.997524	31701136	0.000000
282288695	116824041.000000	6076121	9984.983083	27879	12062	0.998498	28719	11584	0.998498	32597276	0.000000
282532559	116049631.000000	6027642	9990.891893	27916	11974	0.999089	28519	11356	0.999089	33484439	0.000000
282642999	115548436.000000	6004324	9994.475723	27963	11721	0.999448	28469	11546	0.999448	34364442	0.000000
282732798	115237049.000000	5990540	9996.649399	27995	11901	0.999665	28638	11074	0.999665	35242665	0.000000
282795267	115000008.000000	5979727	9997.967783	28068	11714	0.999797	28453	11475	0.999797	36117178	0.000000
282855878	114869116.000000	5970371	9998.767413	28140	11390	0.999877	28558	11508	0.999877	36987165	0.000000
282886496	114802444.000000	5965149	9999.252408	28064	11729	0.999925	28613	11093	0.999925	37855900	0.000000
282877016	114742130.000000	5963690	9999.546568	27882	11399	0.999955	28553	11325	0.999955	38724237	0.000000
282914986	114743334.000000	5965675	9999.724983	28057	11629	0.999972	28922	11123	0.999972	39588756	0.000000
282898049	114753881.000000	5965498	9999.833196	27999	11761	0.999983	28749	11264	0.999983	40452447	0.000000
282891814	114759882.000000	5965373	9999.898829	28216	11639	0.999990	28531	11411	0.999990	41314880	0.000000
282920290	114724124.000000	5965505	9999.938638	28056	11814	0.999994	28553	11279	0.999994	42176072	0.000000
282898298	114707799.000000	5956068	9999.962782	27923	11753	0.999996	28877	11112	0.999996	43035988	0.000000
282917591	114678007.000000	5961806	9999.977427	28008	11728	0.999998	28783	11093	0.999998	43893797	0.000000
282897021	114715998.000000	5962015	9999.986309	28062	11616	0.999999	28438	11395	0.999999	44751737	0.000000
282901398	114739914.000000	5961913	9999.991696	28021	11532	0.999999	28545	11435	0.999999	45608392	0.000000
282905953	114706628.000000	5962599	9999.994963	27716	11623	0.999999	28758	11275	0.999999	46463532	0.000000
282911819	114735871.000000	5962085	9999.996945	27975	11644	1.000000	28784	10958	1.000000	47317671	0.000000
282923015	114708766.000000	5961841	9999.998147	28249	11505	1.000000	28693	11157	1.000000	48171530	0.000000
282908766	114710893.000000	5961040	9999.998876	28117	11728	1.000000	28702	11171	1.000000	49023356	0.000000
282874170	114752269.000000	5963251	9999.999318	28095	11729	1.000000	28641	11295	1.000000	49873442	0.000000
282917536	114680773.000000	5959500	9999.999587	27878	11775	1.000000	28391	11050	1.000000	50722900	0.000000
282918878	114653427.000000	5959884	9999.999749	27990	11724	1.000000	28597	11261	1.000000	51569982	0.000000
282914343	114679759.000000	5958637	9999.999848	27952	11551	1.000000	28799	11281	1.000000	52415644	0.000000
282929069	114726215.000000	5961485	9999.999908	28078	11739	1.000000	28583	11284	1.000000	53260122	0.000000
282936327	114679182.000000	5959384	9999.999944	28147	11766	1.000000	28663	11240	1.000000	54103914	0.000000
282899157	114665025.000000	5958997	9999.999966	27940	11773	1.000000	28526	11393	1.000000	54946441	0.000000
282912690	114683187.000000	5959247	9999.999979	28367	11509	1.000000	28440	11125	1.000000	55788304	-1.#IND00
282901963	114740878.000000	5960139	9999.999988	28014	11665	1.000000	28799	11196	1.000000	56627633	-0.008000
282896691	114709177.000000	5961138	9999.999992	27979	11476	1.000000	28760	11049	1.000000	57466230	-0.003607
282908626	114695120.000000	5959527	9999.999995	28021	11559	1.000000	28561	11167	1.000000	58303840	0.011082
282906882	114737615.000000	5958304	9999.999997	28101	11662	1.000000	28538	11490	1.000000	59141768	0.012052
282891937	114749341.000000	5962400	9999.999998	27993	11751	1.000000	28624	11261	1.000000	59975815	0.012875
282916863	114730628.000000	5960474	9999.999999	28088	11650	1.000000	28526	11305	1.000000	60808290	0.009473
282929016	114700070.000000	5957711	9999.999999	28242	11716	1.000000	28356	11209	1.000000	61640016	0.006059
282912102	114711964.000000	5962646	10000.000000	27935	11758	1.000000	28763	10929	1.000000	62472309	0.007423
282901850	114700461.000000	5964376	10000.000000	27841	11764	1.000000	28547	11106	1.000000	63304129	0.005815
282899913	114700794.000000	5962163	10000.000000	27827	11435	1.000000	28654	11221	1.000000	64134267	0.004804
282914195	114718702.000000	5962313	10000.000000	28166	11465	1.000000	28784	11115	1.000000	64961895	0.001413
282899350	114732482.000000	5963894	10000.000000	28210	11710	1.000000	28822	11195	1.000000	65787791	0.000742
282901387	114693996.000000	5965542	10000.000000	28088	11737	1.000000	28546	11179	1.000000	66613385	0.000034
282893037	114729822.000000	5964796	10000.000000	27913	11584	1.000000	28618	11377	1.000000	67436756	-0.001231
282901506	114657906.000000	5961537	10000.000000	28065	11703	1.000000	28488	11301	1.000000	68260983	-0.000782
282944816	114631391.000000	5959001	10000.000000	27943	11695	1.000000	28536	11178	1.000000	69082575	-0.001676
282919817	114723043.000000	5962372	10000.000000	28344	11572	1.000000	28712	11173	1.000000	69903778	-0.001213
282899073	114662629.000000	5958769	10000.000000	28044	11645	1.000000	28758	11445	1.000000	70721578	-0.001255
282914834	114675538.000000	5960125	10000.000000	27986	11841	1.000000	28632	11029	1.000000	71539188	-0.000257
282900509	114699228.000000	5965637	10000.000000	28031	11575	1.000000	28590	11343	1.000000	72356383	-0.003535
282892941	114705674.000000	5961005	10000.000000	28252	11439	1.000000	28737	11260	1.000000	73175270	-0.003561
282908737	114719082.000000	5962821	10000.000000	28122	11642	1.000000	28687	11363	1.000000	73991312	-0.003456
282895773	114713101.000000	5960828	10000.000000	28104	11666	1.000000	28509	11295	1.000000	74804364	-0.003041
282897061	114724433.000000	5962889	10000.000000	28060	11544	1.000000	28661	11150	1.000000	75614718	-0.002511
282901787	114699272.000000	5958079	10000.000000	28117	11479	1.000000	28634	11181	1.000000	76425764	-0.002395
282893511	114683045.000000	5960754	10000.000000	28199	11816	1.000000	28675	11275	1.000000	77233511	-0.001575
282926234	114694198.000000	5961023	10000.000000	28083	11612	1.000000	28684	11394	1.000000	78040279	-0.001396
282876390	114730931.000000	5965527	10000.000000	28053	11564	1.000000	28728	11053	1.000000	78847351	-0.001304
282893852	114673908.000000	5962180	10000.000000	28146	11622	1.000000	28562	11198	1.000000	79653482	-0.001125
282895862	114717780.000000	5964258	10000.000000	28066	11568	1.000000	28725	11306	1.000000	80458249	-0.000835
282901174	114710434.000000	5964316	10000.000000	28177	11515	1.000000	28628	11087	1.000000	81262109	-0.000410
282904644	114679301.000000	5963551	10000.000000	28172	11536	1.000000	28728	11444	1.000000	82064291	0.000453
282901927	114725604.000000	5960825	10000.000000	28064	11659	1.000000	28639	11382	1.000000	82865109	0.000450
282910409	114723621.000000	5962192	10000.000000	28155	11693	1.000000	28456	11265	1.000000	83663797	0.000514
282873682	114745741.000000	5964109	10000.000000	28052	11846	1.000000	28599	11364	1.000000	84462661	0.000405
282922245	114680224.000000	5958889	10000.000000	28001	11572	1.000000	28624	11133	1.000000	85258484	0.000359
282935448	114679698.000000	5958679	10000.000000	27981	11696	1.000000	28422	11412	1.000000	86054895	0.000368
282929681	114655555.000000	5962534	10000.000000	27999	11887	1.000000	28640	11274	1.000000	86851548	0.000497
282910154	114680551.000000	5959251	10000.000000	28171	11865	1.000000	28573	11174	1.000000	87645137	0.000113
282910861	114688882.000000	5961712	10000.000000	28134	11644	1.000000	28472	11308	1.000000	88438446	0.000298
282920756	114674118.000000	5958734	10000.000000	28150	11486	1.000000	28502	11238	1.000000	89228705	0.000625
282901026	114704585.000000	5961988	10000.000000	27957	11850	1.000000	28694	11286	1.000000	90018893	0.002765
282910344	114704865.000000	5961897	10000.000000	28054	11846	1.000000	28854	11198	1.000000	90807362	0.002517
282910149	114690718.000000	5959299	10000.000000	27895	11668	1.000000	28482	11504	1.000000	91595467	0.002750
282915368	114705710.000000	5961049	10000.000000	27838	11721	1.000000	28648	11181	1.000000	92382475	0.002572
282917360	114691682.000000	5960565	10000.000000	28104	11705	1.000000	28591	11162	1.000000	93167145	0.002738
282916115	114696129.000000	5960860	10000.000000	28302	11579	1.000000	28560	11221	1.000000	93952960	0.002754
282925745	114696166.000000	5960116	10000.000000	27870	11844	1.000000	28737	11068	1.000000	94735690	0.002210
282930134	114709655.000000	5964517	10000.000000	27947	11688	1.000000	28767	11218	1.000000	95518090	0.001363
282915102	114718977.000000	5961341	10000.000000	28100	11741	1.000000	28746	10945	1.000000	96297977	0.001636
282909788	114726819.000000	5966210	10000.000000	28040	11668	1.000000	28787	11221	1.000000	97078804	0.001554
282903535	114681899.000000	5958241	10000.000000	27934	11697	1.000000	28491	11135	1.000000	97858834	0.001314
282894808	114680089.000000	5959747	10000.000000	27946	11828	1.000000	28586	11356	1.000000	98634600	0.001973
282888284	114687466.000000	5961699	10000.000000	28041	11662	1.000000	28583	11275	1.000000	99410248	0.001495
282910459	114658485.000000	5956730	10000.000000	27909	11733	1.000000	28966	11101	1.000000	100186882	0.001488
282902507	114690023.000000	5954983	10000.000000	27987	11637	1.000000	28673	11041	1.000000	100959037	0.001477
282903148	114695067.000000	5959529	10000.000000	27933	11477	1.000000	28742	11133	1.000000	101731159	0.001617
282911642	114672365.000000	5958412	10000.000000	27890	12078	1.000000	28681	11316	1.000000	102501304	0.001584
282897631	114693734.000000	5966310	10000.000000	27993	11645	1.000000	28766	11545	1.000000	103268961	0.001896
npatches	nstrain	runtime	dt	init_x	init_y	init_y_blood	init_z	init_S	beta0	beta1	beta2	beta3	mean_beta	B	d	delta	delta_blood	b[0]	mut	m	CTL	c	g	epsilon	k	het	lambda	rho	omega	x_max	patch.dyna	DELTA	A	VA
10000	1	100.000000	0.000100	21900	9499	5000000	0.001000	10000000	6.947754	10.582590	7.115292	5.554560	9	8000000000.000000	0.010000	1.000000	1.000000	800000	0.000050	0.048000	0	0.500000	0.000000	25.000000	8.000000	0.500000	0.001000	0.001000	0.010000	31987	0	10.000000	7.000000	1.000000
sus	inf	inf_blood	z	x[0]	y[0][0]	z[0]	x[1]	y[1][0]	z[1]	S[0]	synchrony
219000000	94990000.000000	5000000	10.000000	21900	9499	0.001000	21900	9499	0.001000	10000000	0.000000
149589258	1059090050.000000	55071957	3940.834452	16740	104219	0.394083	13080	107035	0.394083	13209431	0.000000
196150363	568732303.000000	29597390	6324.976263	21589	55126	0.632498	17880	58648	0.632498	16891991	0.000000
240176953	293996289.000000	15299448	7771.013291	25500	28252	0.777101	22633	30759	0.777101	19320178	0.000000
266702337	174945654.000000	9102428	8648.068121	27896	16509	0.864807	25861	18022	0.864807	20896360	0.000000
282595849	114887057.000000	5974707	9180.022116	28969	10797	0.918002	27534	11892	0.918002	21962227	0.000000
292534373	81120960.000000	4220642	9502.664490	30032	7615	0.950266	28630	8496	0.950266	22716275	0.000000
298906412	60763368.000000	3157632	9698.354536	30524	5514	0.969835	29520	6355	0.969835	23274095	0.000000
303125134	47868101.000000	2489860	9817.045065	30886	4369	0.981705	29970	5027	0.981705	23703494	0.000000
306003449	39280324.000000	2042213	9889.033609	31036	3698	0.988903	30518	4029	0.988903	24045789	0.000000
307984953	33349695.000000	1735418	9932.696323	31236	3073	0.993270	30862	3483	0.993270	24328982	0.000000
309426116	29208094.000000	1518957	9959.178767	31313	2682	0.995918	30659	3103	0.995918	24569376	0.000000
310484160	26165824.000000	1361303	9975.240980	31212	2436	0.997524	30833	2660	0.997524	24778229	0.000000
311276068	23952180.000000	1247042	9984.983083	31567	2162	0.998498	31040	2440	0.998498	24964502	0.000000
311842499	22297887.000000	1158687	9990.891893	31548	2087	0.999089	30806	2315	0.999089	25133649	0.000000
312275155	21036460.000000	1093501	9994.475723	31393	1925	0.999448	31084	2160	0.999448	25289739	0.000000
312649765	20047196.000000	1042292	9996.649399	31466	1920	0.999665	31156	2181	0.999665	25436165	0.000000
312902433	19285773.000000	1003261	9997.967783	31390	1739	0.999797	31236	1983	0.999797	25574089	0.000000
313128299	18679234.000000	971145	9998.767413	31400	1693	0.999877	31254	1918	0.999877	25706435	0.000000
313285679	18195594.000000	943974	9999.252408	31898	1626	0.999925	30978	1923	0.999925	25834527	0.000000
313451268	17812792.000000	926569	9999.546568	31686	1613	0.999955	31127	1899	0.999955	25958339	0.000000
313559069	17493210.000000	907263	9999.724983	31598	1629	0.999972	31416	1718	0.999972	26078602	0.000000
313648236	17246625.000000	896723	9999.833196	31353	1599	0.999983	31352	1799	0.999983	26196552	0.000000
313705419	17042876.000000	886851	9999.898829	31675	1610	0.999990	31367	1870	0.999990	26312199	0.000000
313783728	16849718.000000	876379	9999.938638	31500	1568	0.999994	31034	1746	0.999994	26425523	0.000000
313828100	16733938.000000	869799	9999.962782	31737	1502	0.999996	31149	1780	0.999996	26536823	0.000000
313814957	16649101.000000	866012	9999.977427	31597	1557	0.999998	31330	1714	0.999998	26647853	0.000000
313867306	16550969.000000	861120	9999.986309	31650	1481	0.999999	31147	1681	0.999999	26758914	0.000000
313872189	16515489.000000	858861	9999.991696	31721	1443	0.999999	31410	1873	0.999999	26868112	0.000000
313937143	16434641.000000	853810	9999.994963	31448	1432	0.999999	31274	1677	0.999999	26976238	0.000000
313937314	16384489.000000	853179	9999.996945	31851	1521	1.000000	31222	1660	1.000000	27083807	0.000000
313945951	16344940.000000	848525	9999.998147	31515	1483	1.000000	31148	1721	1.000000	27191037	0.000000
313935605	16330090.000000	848694	9999.998876	31498	1528	1.000000	31403	1747	1.000000	27298290	0.000000
313990610	16269762.000000	846083	9999.999318	31720	1406	1.000000	31080	1756	1.000000	27404895	0.000000
313993124	16252394.000000	843235	9999.999587	31447	1553	1.000000	31291	1674	1.000000	27510914	0.000000
313977548	16238326.000000	844103	9999.999749	31704	1517	1.000000	31341	1691	1.000000	27616454	0.000000
313999370	16217055.000000	843355	9999.999848	31626	1471	1.000000	31207	1605	1.000000	27722221	0.000000
314007772	16203003.000000	841231	9999.999908	31568	1439	1.000000	31465	1721	1.000000	27826874	0.000000
314013503	16192158.000000	842505	9999.999944	31527	1498	1.000000	31532	1661	1.000000	27932757	0.000000
314015440	16170926.000000	840745	9999.999966	31587	1515	1.000000	31245	1682	1.000000	28036743	0.000000
314019114	16185821.000000	841316	9999.999979	31476	1526	1.000000	31419	1645	1.000000	28140905	-1.#IND00
313994761	16183885.000000	840383	9999.999988	31400	1548	1.000000	31190	1645	1.000000	28244584	-0.001600
314018832	16157865.000000	840173	9999.999992	31872	1497	1.000000	31280	1614	1.000000	28348032	-0.001555
314032797	16126072.000000	837647	9999.999995	31495	1506	1.000000	31259	1687	1.000000	28451680	-0.000714
314011693	16126216.000000	837143	9999.999997	31554	1455	1.000000	31481	1683	1.000000	28555006	0.004790
314050468	16108117.000000	837822	9999.999998	31560	1474	1.000000	31276	1626	1.000000	28657434	0.020717
314037321	16087714.000000	833669	9999.999999	31518	1518	1.000000	31186	1695	1.000000	28760718	0.019166
314042041	16081208.000000	836634	9999.999999	31517	1525	1.000000	31258	1808	1.000000	28862985	0.023907
314066712	16085963.000000	835750	10000.000000	31749	1454	1.000000	31281	1734	1.000000	28965277	0.021871
314044513	16109557.000000	837052	10000.000000	31881	1500	1.000000	31413	1652	1.000000	29068796	0.019185
314059384	16107956.000000	836386	10000.000000	31485	1528	1.000000	31203	1700	1.000000	29170552	0.019582
314039999	16122313.000000	836263	10000.000000	31460	1432	1.000000	31407	1637	1.000000	29273849	0.017046
314015329	16116278.000000	837605	10000.000000	31486	1497	1.000000	31405	1712	1.000000	29375823	0.015906
314027921	16109974.000000	837963	10000.000000	31722	1407	1.000000	31148	1615	1.000000	29477931	0.013866
314046409	16121317.000000	838486	10000.000000	31655	1515	1.000000	31369	1669	1.000000	29579256	0.012789
314050634	16143362.000000	839566	10000.000000	31522	1546	1.000000	31267	1607	1.000000	29681399	0.010706
313994440	16142604.000000	836846	10000.000000	31528	1454	1.000000	31341	1638	1.000000	29782560	0.009684
314027679	16157305.000000	839812	10000.000000	31757	1441	1.000000	31144	1715	1.000000	29883666	0.008392
313997029	16163567.000000	840259	10000.000000	31552	1438	1.000000	31242	1815	1.000000	29985347	0.009571
314001923	16183232.000000	840304	10000.000000	31355	1475	1.000000	31330	1737	1.000000	30086851	0.013752
314026641	16152726.000000	841664	10000.000000	31552	1455	1.000000	31414	1684	1.000000	30189208	0.012159
313988676	16160101.000000	841446	10000.000000	31519	1465	1.000000	31327	1687	1.000000	30290907	0.011527
313996342	16138493.000000	837214	10000.000000	31441	1495	1.000000	31310	1703	1.000000	30391707	0.011234
314051051	16104452.000000	837797	10000.000000	31545	1534	1.000000	31361	1671	1.000000	30492520	0.011052
314031471	16120819.000000	836113	10000.000000	31805	1436	1.000000	31139	1736	1.000000	30592352	0.010523
314050593	16100802.000000	836939	10000.000000	31646	1482	1.000000	31247	1713	1.000000	30692504	0.010476
314030581	16100143.000000	836683	10000.000000	31595	1433	1.000000	31296	1747	1.000000	30792514	0.010721
314013186	16126641.000000	837211	10000.000000	31617	1470	1.000000	31096	1720	1.000000	30892495	0.010806
314032406	16131839.000000	838099	10000.000000	31487	1507	1.000000	31269	1703	1.000000	30992720	0.010098
314033855	16153883.000000	839772	10000.000000	31633	1418	1.000000	31577	1723	1.000000	31092757	0.009798
314036249	16154429.000000	839776	10000.000000	31589	1497	1.000000	31223	1777	1.000000	31192857	0.013083
314017352	16126262.000000	838351	10000.000000	31693	1467	1.000000	31422	1721	1.000000	31292403	0.012991
314049642	16118318.000000	838134	10000.000000	31270	1479	1.000000	31076	1632	1.000000	31391269	0.012107
314024345	16098176.000000	836783	10000.000000	31498	1520	1.000000	31072	1673	1.000000	31489226	0.012253
314045681	16115358.000000	835878	10000.000000	31480	1479	1.000000	31354	1585	1.000000	31587274	0.011881
314031779	16134624.000000	838878	10000.000000	31738	1428	1.000000	31433	1696	1.000000	31686142	0.011480
314015429	16123124.000000	839740	10000.000000	31264	1453	1.000000	31203	1747	1.000000	31784714	0.011502
314031808	16125461.000000	839929	10000.000000	31506	1527	1.000000	31241	1593	1.000000	31883437	0.011462
314037353	16127420.000000	837490	10000.000000	31577	1387	1.000000	31347	1709	1.000000	31982284	0.011429
314035416	16113856.000000	837027	10000.000000	31736	1415	1.000000	31403	1723	1.000000	32080491	0.011823
314037076	16105002.000000	838395	10000.000000	31610	1471	1.000000	31244	1748	1.000000	32177836	0.012267
314027156	16115049.000000	837056	10000.000000	31380	1507	1.000000	31236	1619	1.000000	32275399	0.012174
314042469	16089547.000000	837656	10000.000000	31734	1492	1.000000	31155	1638	1.000000	32372912	0.012636
314052241	16095316.000000	836395	10000.000000	31655	1467	1.000000	31254	1739	1.000000	32470352	0.012209
314036813	16084001.000000	837004	10000.000000	31633	1423	1.000000	31321	1747	1.000000	32567548	0.012164
314039497	16097053.000000	835992	10000.000000	31444	1487	1.000000	31241	1774	1.000000	32663630	0.011835
314047237	16132718.000000	837243	10000.000000	31571	1435	1.000000	31374	1674	1.000000	32760984	0.011399
314026182	16149758.000000	840883	10000.000000	31552	1513	1.000000	31073	1694	1.000000	32857604	0.012567
314013994	16161897.000000	838969	10000.000000	31623	1527	1.000000	31309	1747	1.000000	32953672	0.012475
314014268	16165435.000000	839087	10000.000000	31674	1506	1.000000	31307	1694	1.000000	33050488	0.012682
313999024	16164716.000000	840658	10000.000000	31629	1496	1.000000	31420	1787	1.000000	33147906	0.012495
314024260	16149939.000000	839656	10000.000000	31615	1473	1.000000	31142	1696	1.000000	33243220	0.012061
314029729	16124349.000000	837779	10000.000000	31420	1468	1.000000	31434	1649	1.000000	33340311	0.012287
314040886	16138141.000000	838920	10000.000000	31615	1515	1.000000	31272	1664	1.000000	33436445	0.012114
314010873	16148766.000000	838770	10000.000000	31741	1470	1.000000	31513	1656	1.000000	33532230	0.011902
314025847	16126554.000000	838389	10000.000000	31353	1449	1.000000	31334	1636	1.000000	33628420	0.011659
314014448	16135493.000000	837831	10000.000000	31659	1588	1.000000	31175	1715	1.000000	33724124	0.010085
314023245	16162512.000000	840162	10000.000000	31418	1412	1.000000	31421	1709	1.000000	33820324	0.008247
314019444	16159460.000000	839158	10000.000000	31515	1509	1.000000	31205	1741	1.000000	33916028	0.008301
314018521	16141263.000000	837714	10000.000000	31673	1492	1.000000	31196	1706	1.000000	34010891	0.008394
npatches	nstrain	runtime	dt	init_x	init_y	init_y_blood	init_z	init_S	beta0	beta1	beta2	beta3	mean_beta	B	d	delta	delta_blood	b[0]	mut	m	CTL	c	g	epsilon	k	het	lambda	rho	omega	x_max	patch.dyna	DELTA	A	VA
10000	1	100.000000	0.000100	21900	9499	5000000	0.001000	10000000	10.925215	9.810535	8.529387	4.767413	9	8000000000.000000	0.010000	1.000000	1.000000	800000	0.000050	0.048000	0	0.500000	0.000000	25.000000	9.000000	0.500000	0.001000	0.001000	0.010000	31987	0	10.000000	7.000000	1.000000
sus	inf	inf_blood	z	x[0]	y[0][0]	z[0]	x[1]	y[1][0]	z[1]	S[0]	synchrony
219000000	94990000.000000	5000000	10.000000	21900	9499	0.001000	21900	9499	0.001000	10000000	0.000000
157744103	948652955.000000	49345081	3940.834452	13727	96792	0.394083	14495	96250	0.394083	13125467	0.000000
212895342	447144445.000000	23280795	6324.976263	19246	46295	0.632498	20374	45532	0.632498	16475355	0.000000
259580263	202259533.000000	10529169	7771.013291	24662	21168	0.777101	25411	20587	0.777101	18441391	0.000000
286334104	100663040.000000	5237907	8648.068121	27726	10303	0.864807	28558	10347	0.864807	19524634	0.000000
301369019	52251213.000000	2717832	9180.022116	29782	5549	0.918002	30048	5310	0.918002	20111540	0.000000
309839688	27384059.000000	1425830	9502.664490	30637	2931	0.950266	31011	2822	0.950266	20419292	0.000000
314585048	14229332.000000	741205	9698.354536	31239	1483	0.969835	31472	1466	0.969835	20569542	0.000000
317112402	7290844.000000	380200	9817.045065	31677	754	0.981705	31590	772	0.981705	20634134	0.000000
318482859	3678906.000000	191375	9889.033609	31818	393	0.988903	31954	336	0.988903	20651810	0.000000
319179596	1824666.000000	95187	9932.696323	31801	190	0.993270	31998	179	0.993270	20644978	0.000000
319521981	895840.000000	46456	9959.178767	31882	97	0.995918	32080	88	0.995918	20625861	0.000000
319699313	431615.000000	22671	9975.240980	31898	38	0.997524	32054	34	0.997524	20600921	0.000000
319789735	208734.000000	11080	9984.953583	31914	22	0.998498	31827	24	0.998498	20572858	0.000000
319827890	100734.000000	5195	9940.858552	31863	18	0.999089	31916	10	0.999089	20543535	0.000000
319846932	77222.000000	3936	8547.690591	31805	6	0.838547	32163	13	0.963783	20513532	0.000000
319848862	127542.000000	6589	8786.354997	32038	15	0.902075	31932	6	0.978034	20483853	0.000000
319792207	137786.000000	7094	9246.376051	31930	16	0.940606	32021	12	0.986677	20454292	0.000000
319813233	107743.000000	5529	9467.531306	32268	5	0.963976	32111	4	0.692544	20424759	0.000000
319846259	86062.000000	4552	9168.498514	31965	7	0.978151	31927	15	0.795900	20394737	0.000000
319840463	96310.000000	5014	8881.250800	31852	9	0.986748	31909	10	0.876209	20364788	0.000000
319832277	107863.000000	5496	9111.799687	31978	8	0.991962	32007	12	0.924918	20335083	0.000000
319838983	98598.000000	5137	9230.436043	32048	9	0.995125	31837	3	0.954461	20305266	0.000000
319833096	92456.000000	4836	9088.631107	31899	9	0.997043	31879	11	0.972379	20275904	0.000000
319812480	96823.000000	5040	9035.062383	31902	11	0.922156	32246	8	0.898165	20246112	0.000000
319828379	100311.000000	5303	9149.330999	32145	10	0.909154	31975	10	0.938234	20216734	0.000000
319865002	92934.000000	4804	9122.290577	32083	17	0.944900	32242	9	0.962538	20187392	0.000000
319808119	95589.000000	4990	8988.526553	31999	7	0.812015	31915	9	0.975638	20157875	0.000000
319828364	100455.000000	5170	9104.247971	31965	19	0.885983	32006	7	0.985224	20128370	0.000000
319832834	96130.000000	5151	9127.453985	32103	12	0.930846	31959	13	0.887998	20099123	0.000000
319817079	96444.000000	4979	9087.048443	32074	8	0.958057	31702	5	0.932068	20069969	0.000000
319836797	98393.000000	5189	9086.370903	31909	11	0.974560	32108	12	0.958798	20040763	0.000000
319838413	97255.000000	5134	9122.073873	31974	6	0.984570	32008	10	0.975010	20011612	0.000000
319840473	94655.000000	4807	9073.738944	32087	7	0.924369	31831	10	0.984843	19982137	0.000000
319842556	97940.000000	5094	9065.271621	31950	9	0.954128	31705	6	0.990807	19953252	0.000000
319854338	98105.000000	5093	9120.047477	31984	13	0.972178	31991	6	0.918022	19924142	0.000000
319825947	95714.000000	4992	9116.022358	31998	8	0.609808	32001	14	0.826274	19895165	0.000000
319852423	95255.000000	4880	9067.768513	31850	10	0.763340	32054	6	0.814379	19865995	0.000000
319835474	98455.000000	5208	9088.755693	32121	14	0.856460	31969	7	0.887417	19837158	0.000000
319838425	96930.000000	5144	9124.130421	32145	6	0.912940	31880	14	0.931716	19808074	0.000000
319852046	95462.000000	5023	9103.156998	31853	7	0.947196	31848	12	0.877739	19779512	-1.#IND00
319822733	97748.000000	5239	9081.762023	31998	12	0.967973	32158	6	0.619999	19750570	-1.#IND00
319820642	98861.000000	5261	9134.647535	31894	11	0.980575	31934	9	0.722899	19721992	-1.#IND00
319831267	96106.000000	4958	9116.280568	31957	10	0.988218	32025	7	0.756833	19693323	0.001237
319861848	97017.000000	4925	9088.970000	32018	14	0.992854	32085	13	0.828582	19664588	0.002238
319826695	97250.000000	5045	9111.323480	31990	19	0.995666	31999	12	0.896031	19635756	0.000150
319825004	96275.000000	4853	9075.318377	32178	5	0.997371	32136	10	0.936940	19607112	0.002222
319817538	98199.000000	5149	9085.013958	31964	9	0.982943	32054	16	0.564331	19578901	0.005481
319864698	95749.000000	5000	9113.432696	32192	12	0.989654	32199	6	0.633757	19550131	0.004916
319827443	96791.000000	5023	9080.235960	32104	10	0.993725	31894	14	0.777865	19521477	0.007113
319835981	97456.000000	5193	9095.446684	31875	8	0.974103	32131	9	0.865270	19493321	0.002291
319828421	96613.000000	4960	9105.248777	32075	14	0.664591	31882	8	0.918283	19465109	-0.000154
319830033	98055.000000	5062	9100.524042	32080	10	0.796567	32088	11	0.950437	19436634	0.002113
319835335	98855.000000	5038	9113.530886	32005	14	0.876613	32221	7	0.969939	19407968	0.003065
319853177	96287.000000	5010	9121.315013	32186	14	0.830475	31742	9	0.981767	19380019	0.003542
319838185	96315.000000	5008	9074.030258	32218	12	0.897179	32010	13	0.988941	19351842	0.002922
319832299	99393.000000	5118	9093.767384	32020	4	0.937637	31831	8	0.993293	19323766	0.003404
319821578	97097.000000	4962	9128.142833	31943	8	0.962175	31902	7	0.995932	19295763	0.002701
319841275	94885.000000	4865	9072.704435	32104	15	0.977058	31863	10	0.997533	19267733	0.002720
319850015	96572.000000	5115	9082.547273	31939	10	0.986085	32035	14	0.920611	19239572	0.001959
319839140	97855.000000	5150	9107.565660	32309	7	0.991560	32019	9	0.951849	19211660	0.002621
319840621	98006.000000	4995	9128.976069	31820	10	0.994881	32023	11	0.905435	19183566	0.004810
319809430	96547.000000	4979	9110.128644	32089	7	0.716971	31885	7	0.942644	19155974	0.006094
319842196	94400.000000	4878	9081.444288	32013	8	0.828336	31971	6	0.965213	19128099	0.007897
319833024	97121.000000	5033	9025.939638	32075	9	0.895882	31979	12	0.978901	19100405	0.007574
319843880	100960.000000	5212	9109.809796	32074	6	0.936850	32126	11	0.987203	19072772	0.009118
319850163	95204.000000	4881	9139.204303	31892	17	0.961698	31862	7	0.992238	19045243	0.007571
319870264	95244.000000	5059	9053.040492	32185	12	0.976769	31983	14	0.995292	19017438	0.007289
319836258	98271.000000	5099	9072.055897	32167	8	0.985910	32042	8	0.997145	18989961	0.007100
319827383	97442.000000	5083	9115.920556	31895	11	0.991454	32026	3	0.998268	18962229	0.006720
319841500	97540.000000	5062	9109.675643	31938	9	0.961321	32050	9	0.998950	18934714	0.006351
319837887	95579.000000	5040	9107.830102	31889	9	0.976540	32070	6	0.929653	18907290	0.006180
319858775	95618.000000	5117	9090.134087	32092	6	0.985771	31803	8	0.957333	18880087	0.006448
319815101	96192.000000	4921	9084.126516	31955	9	0.991370	31821	12	0.974122	18852300	0.006195
319813908	97272.000000	4980	9082.646581	31756	17	0.898118	31967	6	0.855874	18825134	0.007246
319832030	96692.000000	5038	9115.866678	32148	13	0.938206	31906	8	0.695811	18797647	0.006998
319829115	94665.000000	5042	9059.307330	32001	4	0.962521	32058	9	0.815502	18770419	0.006723
319838060	96443.000000	5027	9060.773316	32002	8	0.977268	31826	11	0.888098	18743140	0.006136
319820835	98522.000000	5096	9098.207367	32194	8	0.986212	31864	11	0.932129	18715990	0.006894
319837452	96740.000000	4960	9132.697600	32004	10	0.991638	32064	13	0.958835	18688696	0.006059
319851815	96555.000000	5044	9107.043937	31774	2	0.994928	31764	17	0.975032	18661803	0.006030
319827334	97226.000000	5045	9094.395629	32001	14	0.755629	32106	12	0.984856	18634785	0.006051
319826176	96189.000000	5062	9104.225873	31797	11	0.851784	31948	9	0.932304	18607388	0.006083
319844413	97241.000000	5006	9089.878905	32026	8	0.910103	31966	6	0.958941	18580354	0.006888
319828501	96087.000000	5043	9091.142343	31664	9	0.945476	31849	18	0.975097	18553505	0.006407
319830858	96674.000000	5098	9070.648417	32004	13	0.966930	32174	7	0.984895	18526696	0.006197
319854946	97050.000000	5132	9114.108312	32119	5	0.979942	31833	4	0.990839	18499867	0.005723
319845028	97502.000000	4998	9123.089220	31896	9	0.987834	32254	10	0.994443	18472876	0.005507
319828001	96214.000000	4993	9105.261695	32189	5	0.992621	31802	7	0.996630	18446287	0.005347
319846749	96744.000000	5038	9118.168802	32039	16	0.995525	32044	3	0.925156	18419243	0.005050
319824385	97169.000000	4962	9116.257986	31843	9	0.997286	32027	8	0.954606	18392706	0.004876
319856779	94882.000000	4929	9068.226759	32084	5	0.998354	32010	10	0.972467	18366066	0.004112
319860872	98978.000000	5187	9072.795241	31885	6	0.999001	32041	14	0.852728	18339522	0.005459
319853541	97162.000000	5102	9137.472829	31884	8	0.999394	32155	10	0.910676	18312978	0.005354
319826287	92208.000000	4654	9089.139972	31926	4	0.999633	31869	10	0.531515	18286342	0.005500
319834788	97434.000000	5063	9039.805301	32067	7	0.999777	31855	9	0.715853	18259541	0.005514
319840199	98498.000000	5041	9107.108089	32138	11	0.999865	31927	10	0.827658	18233167	0.004888
319854917	96369.000000	5040	9131.092458	31744	13	0.999918	32035	7	0.895471	18206713	0.004681
319829319	94596.000000	4921	9062.548893	31819	7	0.999950	32097	15	0.910550	18180431	0.004474
319822296	97126.000000	5047	9043.924339	32012	6	0.999970	32214	13	0.882672	18154104	0.004394
npatches	nstrain	runtime	dt	init_x	init_y	init_y_blood	init_z	init_S	beta0	beta1	beta2	beta3	mean_beta	B	d	delta	delta_blood	b[0]	mut	m	CTL	c	g	epsilon	k	het	lambda	rho	omega	x_max	patch.dyna	DELTA	A	VA
10000	1	100.000000	0.000100	21900	9499	5000000	0.001000	10000000	12.579344	7.639463	5.088035	5.712715	9	8000000000.000000	0.010000	1.000000	1.000000	800000	0.000050	0.048000	0	0.500000	0.000000	25.000000	10.000000	0.500000	0.001000	0.001000	0.010000	31987	0	10.000000	7.000000	1.000000
sus	inf	inf_blood	z	x[0]	y[0][0]	z[0]	x[1]	y[1][0]	z[1]	S[0]	synchrony
219000000	94990000.000000	5000000	10.000000	21900	9499	0.001000	21900	9499	0.001000	10000000	0.000000
166931803	843917739.000000	43899516	3940.834452	13342	87209	0.394083	17790	82913	0.394083	13017933	0.000000
229728431	346079850.000000	18026222	6324.976263	20032	37041	0.632498	23971	34043	0.632498	16018373	0.000000
277573918	130822610.000000	6819728	7771.013291	25894	14374	0.777101	28405	12574	0.777101	17541979	0.000000
302232917	49104856.000000	2556608	8648.068121	28950	5555	0.864807	30716	4687	0.864807	18203159	0.000000
313570948	16662460.000000	867480	9180.022116	30943	1864	0.918002	31324	1568	0.918002	18443565	0.000000
317983268	4849457.000000	252077	9502.664490	31816	542	0.950266	31680	440	0.950266	18504348	0.000000
319400690	1211645.000000	62876	9698.354536	31980	117	0.969835	31778	95	0.969835	18501080	0.000000
319763030	268670.000000	13939	9817.045065	31926	30	0.981705	32032	21	0.981705	18479475	0.000000
319870577	60312.000000	3011	8985.554347	32060	10	0.988903	31869	5	0.792009	18452880	0.000000
319812222	127019.000000	6713	7326.572656	32002	17	0.993270	31971	11	0.659414	18426097	0.000000
319818742	167050.000000	8612	8373.395045	31864	10	0.995918	31991	13	0.793427	18399861	0.000000
319831422	101345.000000	5379	8961.806210	32044	14	0.997524	31983	8	0.874709	18373328	0.000000
319855785	72766.000000	3836	7641.780482	32225	7	0.888091	32060	6	0.924008	18346701	0.000000
319830722	109854.000000	5784	8091.611447	31633	9	0.932125	31816	13	0.938559	18320142	0.000000
319846456	87450.000000	4614	8561.972383	31897	4	0.958832	31954	5	0.962735	18293382	0.000000
319846012	80473.000000	4220	7793.678963	32337	9	0.975031	32114	11	0.447153	18266760	0.000000
319810669	96773.000000	4990	8210.192820	32148	12	0.984856	31823	6	0.637470	18240481	0.000000
319840286	80158.000000	4058	8283.946705	31930	11	0.990815	31892	5	0.780117	18214028	0.000000
319836630	87083.000000	4495	7948.373588	32146	13	0.994429	31922	5	0.774390	18187643	0.000000
319822761	90088.000000	4691	8287.967685	31853	17	0.833831	31954	2	0.863162	18161160	0.000000
319858408	82045.000000	4285	8166.887013	31926	7	0.899215	31942	11	0.737658	18134784	0.000000
319838502	86825.000000	4483	8043.223943	32044	10	0.698061	31769	12	0.839514	18108292	0.000000
319843860	86395.000000	4585	8235.298319	32128	10	0.816867	32155	14	0.902662	18082279	0.000000
319842587	82858.000000	4183	8049.442012	31891	8	0.888926	31932	5	0.848369	18056049	0.000000
319832375	88636.000000	4651	8169.803523	32046	11	0.932631	31906	11	0.836495	18029813	0.000000
319848321	83206.000000	4332	8202.918127	32014	7	0.946553	31850	6	0.900830	18003076	0.000000
319856265	84693.000000	4357	8074.757907	31941	3	0.953022	31968	11	0.543149	17976644	0.000000
319847459	86257.000000	4532	8183.244679	32048	11	0.575985	31915	9	0.662006	17950631	0.000000
319854991	83201.000000	4499	8106.247829	31912	11	0.742825	32010	2	0.709366	17924040	0.000000
319844339	88087.000000	4596	8145.567964	32106	15	0.844017	31953	7	0.662786	17898217	0.000000
319826060	85337.000000	4489	8172.012760	32119	10	0.905393	31995	5	0.630924	17872152	0.000000
319816183	83966.000000	4380	8111.450970	31896	3	0.898851	32072	5	0.776147	17845991	0.000000
319853838	85156.000000	4363	8142.444450	32079	12	0.938651	32076	11	0.722720	17819994	0.000000
319837143	84739.000000	4391	8101.262686	31883	9	0.962790	32006	4	0.582853	17794147	0.000000
319849845	86096.000000	4497	8128.154593	32231	13	0.725725	31917	9	0.739241	17768222	0.000000
319835881	84504.000000	4532	8131.886731	32104	5	0.833646	31901	10	0.841844	17742297	0.000000
319842481	86502.000000	4569	8163.877021	31861	7	0.899103	32147	6	0.904075	17716309	0.000000
319861434	84296.000000	4435	8187.812423	31870	15	0.672374	31884	7	0.879104	17690165	0.000000
319834788	86101.000000	4426	8117.203342	31973	9	0.801287	32251	4	0.926674	17664437	0.000000
319829796	84390.000000	4356	8203.242220	32083	11	0.879476	31945	10	0.373478	17638795	-1.#IND00
319856321	84685.000000	4423	8098.491170	32034	7	0.908133	32226	4	0.620000	17612865	-1.#IND00
319845724	86035.000000	4447	8155.672629	32130	9	0.944280	31980	6	0.769521	17587205	-1.#IND00
319848456	84370.000000	4547	8136.122245	31927	18	0.966205	32064	11	0.860209	17561898	-0.004904
319839987	86038.000000	4475	8100.163844	31930	9	0.760247	31972	9	0.756255	17536137	-0.006754
319833403	86206.000000	4503	8182.726798	31881	7	0.854584	32031	14	0.695949	17510641	-0.002565
319831175	82753.000000	4399	8151.678406	31812	12	0.911802	32079	7	0.766874	17485046	-0.003010
319837153	86186.000000	4519	8088.955899	31954	12	0.814992	32124	6	0.858603	17459872	-0.003471
319840077	86274.000000	4415	8147.164632	32020	7	0.688771	31970	10	0.651448	17434534	0.001324
319818252	85089.000000	4342	8141.790495	32002	13	0.811232	31751	5	0.695196	17409054	-0.000212
319837808	85425.000000	4422	8147.029898	32039	5	0.816337	32203	8	0.815129	17383747	-0.000854
319847795	85881.000000	4457	8160.202445	31922	8	0.888604	32019	9	0.785031	17358542	-0.001248
319815631	85403.000000	4380	8164.738414	32028	8	0.826578	31863	3	0.799578	17333208	-0.002275
319829319	84665.000000	4364	8106.032355	31885	25	0.894815	31989	8	0.751968	17308310	-0.001253
319823477	85823.000000	4434	8131.786712	32057	8	0.868201	32092	5	0.848112	17283150	-0.004351
319829030	85560.000000	4432	8142.857128	31800	8	0.920061	32137	7	0.837967	17258065	-0.001928
319843113	83987.000000	4391	8137.523566	31969	15	0.938451	32092	6	0.901724	17232997	-0.001781
319849098	84996.000000	4416	8118.470831	31935	15	0.962669	31841	7	0.940393	17207893	-0.001853
319830564	85615.000000	4488	8128.709980	31958	5	0.977358	32005	2	0.857774	17182909	-0.001263
319835085	86604.000000	4536	8159.188086	32129	14	0.920896	31921	8	0.741871	17157905	0.001303
319836395	84217.000000	4352	8166.935085	31864	10	0.952022	31986	6	0.843439	17132920	0.001092
319866604	86084.000000	4447	8113.114661	31943	6	0.970900	31922	8	0.875993	17107803	0.000448
319835979	85648.000000	4420	8212.148049	32089	17	0.975296	31979	14	0.646563	17082694	-0.000814
319832562	83289.000000	4258	8110.599343	32217	16	0.985017	31967	11	0.673719	17057876	-0.002152
319834164	85613.000000	4356	8109.583678	31867	10	0.977296	32147	7	0.802103	17033154	-0.001391
319814062	84730.000000	4334	8135.256563	31774	17	0.986229	31934	5	0.879971	17008334	-0.001681
319836656	84297.000000	4386	8151.854356	31924	8	0.991648	32049	11	0.800342	16983668	-0.001535
319842161	84951.000000	4438	8091.585712	32086	5	0.993287	32053	8	0.684242	16958832	-0.001546
319815773	86353.000000	4540	8188.463561	32072	7	0.995928	32124	12	0.808486	16934266	-0.001039
319824814	83748.000000	4360	8146.232416	31745	6	0.997530	31952	8	0.883842	16909677	-0.000055
319829095	85354.000000	4557	8139.801319	32081	6	0.998502	32003	13	0.929548	16884951	0.000137
319837539	85972.000000	4436	8136.857555	32048	7	0.999092	31977	5	0.812146	16860587	0.000172
319828406	84386.000000	4328	8139.589219	32142	5	0.999449	31825	15	0.724946	16836099	0.000100
319855585	85393.000000	4445	8126.860647	31939	9	0.806669	31789	4	0.792736	16811710	0.000052
319843368	85557.000000	4398	8162.910045	31904	12	0.882741	32009	11	0.874289	16787187	0.000537
319846082	82696.000000	4350	8084.044608	32074	2	0.928879	31974	7	0.711451	16762550	0.000692
319861181	87458.000000	4497	8106.898658	31986	11	0.956864	31951	11	0.774221	16738177	0.001378
319850338	84298.000000	4397	8169.618530	31966	9	0.973837	32085	8	0.746978	16713959	0.000616
319847043	84834.000000	4322	8120.493411	32027	9	0.984131	31901	3	0.674240	16689410	0.000615
319829177	85519.000000	4383	8103.660572	31765	3	0.990375	31967	6	0.802419	16665076	0.001265
319833607	85842.000000	4468	8183.522001	32115	7	0.994162	31933	5	0.824808	16640769	0.001152
319829723	83988.000000	4335	8092.871416	31941	17	0.996459	31880	13	0.893742	16616526	0.001053
319848705	86990.000000	4667	8182.332689	32071	9	0.769626	32064	6	0.684961	16592167	0.000746
319850815	83531.000000	4337	8084.441386	32076	5	0.860273	31880	10	0.808922	16567821	0.000636
319857493	87240.000000	4489	8100.989955	32020	11	0.915252	31943	8	0.836339	16543762	0.002277
319817467	84627.000000	4321	8204.107949	31931	3	0.948599	32219	9	0.783574	16519711	0.001985
319841394	84057.000000	4417	8095.968717	32001	11	0.920601	31878	16	0.868732	16495952	0.000963
319839077	87469.000000	4555	8155.703839	32116	13	0.951843	32097	6	0.920383	16472486	0.000959
319840357	82978.000000	4232	8141.513133	32032	10	0.970792	31838	5	0.951711	16448548	0.000876
319813242	86221.000000	4505	8106.126791	32055	7	0.841454	31943	10	0.970711	16424829	0.001056
319845316	85954.000000	4555	8177.131642	32064	9	0.903838	32046	8	0.982236	16400862	0.001066
319834459	83434.000000	4336	8078.474821	31745	6	0.926314	32001	8	0.537452	16377191	0.001367
319836415	88148.000000	4475	8162.791960	31888	6	0.955308	32111	12	0.685336	16353336	0.001350
319836311	83940.000000	4316	8205.433294	32006	13	0.972893	31856	11	0.786553	16329628	0.001331
319858678	84796.000000	4306	8079.704117	32068	8	0.907272	31903	5	0.870540	16306103	0.001341
319819459	87559.000000	4496	8148.261742	31886	9	0.943759	31824	9	0.736628	16282493	0.001355
319833258	84035.000000	4313	8157.813987	31950	9	0.965888	31919	7	0.562108	16258871	0.000967
319832384	84644.000000	4370	8116.695613	31872	11	0.979310	31851	5	0.703288	16234998	0.001130
319838391	84759.000000	4501	8110.063952	31840	14	0.987451	31977	7	0.820037	16211169	0.000620
319856850	86676.000000	4556	8201.488438	31870	8	0.992389	31969	12	0.865549	16187773	0.000992
npatches	nstrain	runtime	dt	init_x	init_y	init_y_blood	init_z	init_S	beta0	beta1	beta2	beta3	mean_beta	B	d	delta	delta_blood	b[0]	mut	m	CTL	c	g	epsilon	k	het	lambda	rho	omega	x_max	patch.dyna	DELTA	A	VA
10000	1	100.000000	0.000100	21900	9499	5000000	0.001000	10000000	9.476591	4.717947	8.837312	9.860933	9	8000000000.000000	0.010000	1.000000	1.000000	800000	0.000050	0.048000	0	0.500000	0.000000	25.000000	11.000000	0.500000	0.001000	0.001000	0.010000	31987	0	10.000000	7.000000	1.000000
sus	inf	inf_blood	z	x[0]	y[0][0]	z[0]	x[1]	y[1][0]	z[1]	S[0]	synchrony
219000000	94990000.000000	5000000	10.000000	21900	9499	0.001000	21900	9499	0.001000	10000000	0.000000
173726419	762908997.000000	39708156	3940.834452	16525	77201	0.394083	22194	72099	0.394083	12964485	0.000000
243226601	272139963.000000	14176370	6324.976263	23974	27709	0.632498	27947	24694	0.632498	15684328	0.000000
290529900	84319357.000000	4391414	7771.013291	29027	8543	0.777101	30387	7351	0.777101	16865270	0.000000
311333024	22256883.000000	1159999	8648.068121	30988	2145	0.864807	31868	1877	0.864807	17250631	0.000000
318155471	4354139.000000	226594	9180.022116	31831	449	0.918002	32048	386	0.918002	17327733	0.000000
319606603	621466.000000	32111	9502.664490	32120	74	0.950266	31963	57	0.950266	17319903	0.000000
319832508	69314.000000	3679	9451.080008	31850	4	0.969835	32078	5	0.969835	17296228	0.000000
319806867	130698.000000	6882	6370.629734	31842	11	0.687694	31965	16	0.953543	17271010	0.000000
319797297	198610.000000	10335	7796.371192	31987	10	0.810579	31993	11	0.971823	17246681	0.000000
319846472	89637.000000	4611	8578.386151	32041	7	0.885112	32029	6	0.982910	17222258	0.000000
319818169	82068.000000	4198	6667.715257	31897	9	0.328828	32238	6	0.901105	17197024	0.000000
319832403	114425.000000	5893	7812.680639	31918	17	0.592919	31926	8	0.833604	17172040	0.000000
319860980	64844.000000	3361	7603.647628	31809	5	0.753096	32200	5	0.819091	17147221	0.000000
319801872	100026.000000	5281	7251.891021	32119	6	0.850247	32030	7	0.489662	17122172	0.000000
319841330	81089.000000	4268	7946.459023	32043	6	0.796510	31986	8	0.557873	17097590	0.000000
319817848	79208.000000	4066	7142.551610	32153	9	0.853805	32054	6	0.715362	17072425	0.000000
319837328	86854.000000	4507	7671.611339	32120	10	0.911329	31971	4	0.667334	17047758	0.000000
319838174	73932.000000	3819	7353.418405	31756	10	0.896077	32188	4	0.798231	17023288	0.000000
319836479	87921.000000	4611	7485.863390	31960	8	0.883632	31892	3	0.646644	16998495	0.000000
319869819	76152.000000	4048	7585.942313	31794	3	0.929420	32201	6	0.270348	16973758	0.000000
319841446	80702.000000	4178	7353.313375	32072	3	0.606950	32126	11	0.557449	16948730	0.000000
319843479	82062.000000	4247	7565.219039	32022	11	0.680749	32199	12	0.731583	16923938	0.000000
319856081	77495.000000	4116	7400.162925	31876	5	0.305069	32007	7	0.756608	16899151	0.000000
319832837	82721.000000	4307	7487.133271	31739	6	0.578508	31944	8	0.450908	16874704	0.000000
319837798	79091.000000	4026	7481.516029	32118	17	0.691581	32145	10	0.567994	16849992	0.000000
319856408	79266.000000	4110	7458.582197	31999	11	0.726045	31834	8	0.585802	16825685	0.000000
319830610	80064.000000	4203	7480.713580	31983	4	0.701520	31882	12	0.533539	16801220	0.000000
319836480	78412.000000	4117	7453.767086	32105	9	0.443327	32112	4	0.332690	16776750	0.000000
319876398	80963.000000	4441	7544.070871	32002	7	0.662365	32145	11	0.475139	16752168	0.000000
319848403	78017.000000	4014	7468.728187	31900	12	0.795217	31815	8	0.681660	16728091	0.000000
319833606	79484.000000	4138	7420.750664	32151	8	0.875794	31942	9	0.706646	16703771	0.000000
319838557	80616.000000	4080	7511.008160	32037	8	0.924666	31888	10	0.714337	16679289	0.000000
319839446	78765.000000	4079	7373.945640	31963	7	0.689370	31964	12	0.491790	16655008	0.000000
319824185	82092.000000	4336	7555.084707	31866	10	0.811596	32028	7	0.691759	16630607	0.000000
319842468	78363.000000	4103	7415.313771	31944	6	0.643475	31681	6	0.703618	16606315	0.000000
319840977	81196.000000	4231	7496.706250	32091	3	0.765737	32060	8	0.820237	16582050	0.000000
319827985	77423.000000	4030	7421.778230	32205	9	0.857914	31908	8	0.630038	16557987	0.000000
319841225	82176.000000	4280	7438.627799	31795	7	0.771190	31947	8	0.768055	16534047	0.000000
319870583	79240.000000	4132	7508.466017	31913	11	0.644914	32129	5	0.859320	16510501	0.000000
319859159	78488.000000	4039	7391.738042	32131	5	0.546061	31952	10	0.807626	16486531	-1.#IND00
319838915	82612.000000	4245	7543.246666	31872	11	0.724675	32102	6	0.718909	16462413	-1.#IND00
319861448	78214.000000	4075	7379.215704	32007	8	0.833009	31966	4	0.569057	16438357	-0.002452
319853083	84192.000000	4437	7578.835379	31966	7	0.582631	32137	7	0.686158	16414331	0.027398
319809509	74914.000000	3873	7391.633086	32045	5	0.746856	31880	5	0.523291	16390295	0.014735
319839958	84183.000000	4382	7431.854032	32190	13	0.659212	31923	4	0.710865	16366626	0.015213
319874709	78413.000000	4027	7580.302091	31810	4	0.725149	31978	6	0.805259	16342924	0.008225
319833734	79826.000000	4084	7305.481414	32224	5	0.770245	31900	4	0.807068	16318979	0.009547
319830420	82488.000000	4444	7620.689443	32115	5	0.860648	32071	11	0.761938	16295322	0.007715
319852614	77310.000000	3980	7401.037988	32066	8	0.667258	31830	4	0.575093	16272028	0.006484
319840052	82330.000000	4405	7502.447893	31989	5	0.798184	31742	3	0.625000	16248446	0.009735
319844671	77827.000000	4138	7497.051146	31997	3	0.877594	31839	9	0.772554	16224894	0.010102
319849544	80563.000000	4245	7368.089736	31906	9	0.871118	31975	5	0.792099	16201235	0.012510
319816933	81203.000000	4076	7555.825585	32191	9	0.915823	31931	6	0.605009	16177617	0.013072
319842601	77425.000000	3938	7389.922181	31829	4	0.837755	32075	8	0.653281	16153812	0.012249
319860918	83072.000000	4256	7535.660076	32146	11	0.901595	31884	5	0.654021	16130349	0.019589
319849466	77668.000000	4036	7424.051518	32049	6	0.940315	31905	4	0.790156	16107159	0.019824
319829445	82267.000000	4223	7512.137372	32095	9	0.726892	31934	6	0.414250	16083392	0.015040
319830305	78846.000000	4091	7466.939318	31976	6	0.811999	31989	2	0.398416	16059954	0.014558
319835266	81307.000000	4140	7466.578382	31988	9	0.824228	31986	6	0.422504	16036845	0.014095
319832299	77758.000000	4138	7456.059129	32175	6	0.876037	32013	8	0.466195	16013337	0.013564
319854042	79603.000000	4127	7459.559199	32118	8	0.894475	32055	12	0.676235	15989716	0.013160
319858088	80235.000000	4165	7480.118080	32058	10	0.882941	31906	3	0.803629	15966329	0.012747
319847684	77978.000000	4136	7466.711681	31891	8	0.635572	31830	8	0.639795	15942973	0.012572
319849939	81213.000000	4230	7423.831702	31954	9	0.711612	31874	5	0.731049	15919640	0.011320
319824949	79949.000000	4217	7537.377364	31873	11	0.825086	32168	10	0.836875	15896571	0.010565
319852649	78694.000000	3960	7439.275196	32097	9	0.893911	32048	8	0.533404	15873673	0.009971
319825900	80183.000000	4083	7475.307319	32090	7	0.821756	31893	3	0.444206	15850563	0.011160
319850251	78786.000000	4028	7433.801244	31895	5	0.626911	32030	13	0.571546	15827532	0.010339
319826005	81441.000000	4278	7516.117536	32030	4	0.773713	31890	13	0.562177	15804938	0.010526
319832382	77807.000000	4052	7469.502943	32098	4	0.820725	32024	4	0.661983	15781892	0.011182
319864958	81380.000000	4203	7458.762136	31923	12	0.891265	32086	5	0.781296	15759240	0.011409
319854538	78742.000000	4179	7462.767112	32178	12	0.626619	31874	4	0.753688	15736445	0.011083
319841921	80114.000000	4150	7452.068800	32064	13	0.773536	31832	6	0.499896	15713634	0.010203
319827409	78920.000000	4094	7460.002050	31945	4	0.695089	32113	4	0.585942	15690752	0.009950
319840580	81830.000000	4129	7435.350647	31781	8	0.776809	32073	3	0.748864	15668124	0.009739
319844702	80158.000000	4152	7530.897774	31890	8	0.683662	32034	4	0.847680	15645215	0.009956
319844177	79063.000000	4081	7477.873239	32033	11	0.807074	31902	12	0.907615	15622155	0.010146
319830813	81617.000000	4251	7450.448113	32059	7	0.882986	31942	6	0.943966	15599306	0.009972
319806435	79110.000000	4202	7492.725650	32161	11	0.756061	31793	9	0.922423	15576652	0.009561
319842172	80323.000000	4151	7483.461912	31864	6	0.807760	32119	9	0.630614	15553989	0.011109
319849162	79156.000000	4097	7436.976573	31977	9	0.883402	31890	7	0.767622	15531255	0.010275
319855393	80264.000000	4063	7509.272209	31931	8	0.929281	31995	5	0.859057	15508756	0.010208
319831680	80434.000000	4127	7476.073870	32115	4	0.594467	31941	4	0.899158	15486344	0.010031
319842096	80301.000000	4292	7490.435484	32029	12	0.754035	32009	9	0.693361	15463940	0.009745
319850871	79552.000000	4172	7463.535673	31814	8	0.850817	32050	9	0.777685	15441485	0.009661
319833960	80233.000000	4046	7453.214956	32248	9	0.879904	31922	14	0.641561	15419101	0.009823
319839390	79701.000000	4134	7488.119957	31760	8	0.927159	32019	7	0.782599	15396815	0.009534
319850484	81181.000000	4257	7485.556911	32113	7	0.955820	31971	6	0.834022	15374296	0.009362
319844944	77652.000000	4056	7455.275085	32042	6	0.474978	31913	2	0.611415	15351963	0.009169
319865564	80331.000000	4228	7466.594540	31952	9	0.623423	31990	4	0.438844	15329841	0.009082
319858008	79648.000000	4016	7476.257822	31938	6	0.771597	31713	7	0.636303	15307378	0.008761
319846374	79674.000000	4101	7472.144206	31879	5	0.702538	32016	13	0.620633	15285031	0.008561
319843653	79045.000000	4117	7474.491083	32039	4	0.819582	32113	4	0.656572	15262903	0.007753
319837536	80894.000000	4160	7456.336326	31967	12	0.680551	31935	10	0.496137	15240647	0.007619
319842817	79340.000000	4108	7507.601481	31998	9	0.611827	32002	4	0.576039	15218553	0.007494
319853728	78770.000000	4057	7471.926769	32035	11	0.764564	32038	10	0.684764	15196231	0.007403
319827781	79608.000000	4154	7433.330544	32113	9	0.842623	31873	10	0.750882	15174370	0.007408
319835923	80064.000000	4147	7427.409540	31872	11	0.904547	32017	2	0.661809	15152294	0.007435
319842048	81144.000000	4120	7533.212067	31907	6	0.605751	31773	10	0.555871	15130466	0.007297
npatches	nstrain	runtime	dt	init_x	init_y	init_y_blood	init_z	init_S	beta0	beta1	beta2	beta3	mean_beta	B	d	delta	delta_blood	b[0]	mut	m	CTL	c	g	epsilon	k	het	lambda	rho	omega	x_max	patch.dyna	DELTA	A	VA
10000	1	100.000000	0.000100	21900	9499	5000000	0.001000	10000000	9.827052	4.920974	7.987199	8.862449	9	8000000000.000000	0.010000	1.000000	1.000000	800000	0.000050	0.048000	0	0.500000	0.000000	25.000000	12.000000	0.500000	0.001000	0.001000	0.010000	31987	0	10.000000	7.000000	1.000000
sus	inf	inf_blood	z	x[0]	y[0][0]	z[0]	x[1]	y[1][0]	z[1]	S[0]	synchrony
219000000	94990000.000000	5000000	10.000000	21900	9499	0.001000	21900	9499	0.001000	10000000	0.000000
184046687	672000856.000000	34984366	3940.834452	17134	68146	0.394083	22860	63811	0.394083	12825918	0.000000
258910846	202412361.000000	10550391	6324.976263	25085	20862	0.632498	28677	18420	0.632498	15193600	0.000000
303023586	45768214.000000	2387004	7771.013291	30149	4757	0.777101	31075	3948	0.777101	16015639	0.000000
317176903	6750219.000000	352322	8648.068121	31973	703	0.864807	31875	617	0.864807	16179922	0.000000
319608650	569524.000000	29674	9180.022116	31876	63	0.918002	31891	70	0.918002	16179771	0.000000
319847268	41691.000000	2077	6774.219075	31934	7	0.950266	31955	7	0.217537	16157280	0.000000
319793046	210633.000000	11014	6102.670107	31993	20	0.889080	32277	27	0.405317	16134141	0.000000
319788825	182956.000000	9559	7636.145632	31965	20	0.932725	31915	15	0.639311	16111947	0.000000
319863804	51274.000000	2720	6779.408224	31918	6	0.827647	31825	4	0.416130	16088681	0.000000
319838174	124437.000000	6515	6590.179325	32131	15	0.781607	32101	14	0.401301	16065666	0.000000
319850961	73916.000000	3870	7610.297618	31951	4	0.711937	32006	9	0.636876	16042582	0.000000
319841985	86461.000000	4516	6227.684558	32007	15	0.652935	32338	10	0.671549	16019172	0.000000
319816559	81557.000000	4176	7319.420790	31847	8	0.789497	31911	9	0.737306	15996180	0.000000
319840643	72723.000000	3830	6314.679745	31908	15	0.448424	32039	7	0.543195	15973036	0.000000
319859268	83410.000000	4332	7103.956262	31785	12	0.665457	31960	4	0.549911	15949860	0.000000
319855097	71111.000000	3664	6439.579157	31995	10	0.609928	31996	4	0.727011	15926297	0.000000
319859023	80737.000000	4347	6971.577543	32018	3	0.628931	31998	5	0.726355	15903114	0.000000
319852935	71783.000000	3698	6538.635573	32130	9	0.774938	31962	10	0.343500	15879840	0.000000
319851814	77628.000000	4029	6923.093288	31911	9	0.812975	32115	8	0.587832	15856541	0.000000
319860904	73481.000000	3793	6607.025811	31983	7	0.886565	31970	4	0.514771	15833201	0.000000
319831372	78670.000000	3989	6881.233603	32154	5	0.931199	31951	2	0.511059	15810155	0.000000
319849603	72547.000000	3723	6691.342006	32118	5	0.766721	31849	2	0.566886	15787112	0.000000
319834030	78519.000000	4103	6787.049275	31901	6	0.858511	31958	10	0.662057	15764216	0.000000
319827034	72368.000000	3728	6755.226083	31855	6	0.614369	31948	8	0.540015	15741469	0.000000
319845880	76750.000000	3941	6735.343812	32092	2	0.680346	31960	10	0.711042	15718329	0.000000
319835863	74017.000000	3834	6723.347966	32010	7	0.724621	31867	3	0.546753	15695697	0.000000
319853048	75333.000000	3852	6774.548051	31988	3	0.465641	31855	6	0.723964	15672782	0.000000
319814415	73901.000000	3867	6735.405221	31971	5	0.675899	31796	3	0.583286	15650058	0.000000
319847508	75301.000000	3965	6754.571262	32173	5	0.803425	32007	9	0.504216	15627038	0.000000
319850513	73844.000000	3720	6772.699468	32057	7	0.497166	32266	6	0.695479	15604216	0.000000
319831560	76596.000000	3994	6765.590514	31721	6	0.695019	31847	8	0.815301	15581562	0.000000
319819570	74176.000000	3864	6786.947600	31839	7	0.708815	32087	7	0.620192	15558909	0.000000
319857338	74147.000000	3918	6755.657410	31899	8	0.583668	32046	4	0.399133	15536463	0.000000
319857831	76813.000000	3927	6748.531166	31877	13	0.663649	32239	8	0.446902	15514063	0.000000
319866018	72991.000000	3820	6736.745720	32005	6	0.750455	32039	7	0.370468	15491590	0.000000
319858449	77237.000000	3990	6779.923858	31812	12	0.848645	31854	12	0.372559	15468897	0.000000
319856979	73898.000000	3846	6670.189467	31871	2	0.674282	31986	10	0.588209	15446129	0.000000
319836187	77027.000000	4033	6875.847928	32157	7	0.745310	31878	6	0.750240	15423935	0.000000
319826187	73790.000000	3763	6652.832442	31985	11	0.772835	31975	6	0.822866	15401502	0.000000
319852052	75909.000000	3881	6847.382104	31883	13	0.535356	31712	11	0.726700	15379107	-1.#IND00
319849326	74864.000000	3985	6722.507809	31978	9	0.718183	32127	5	0.834237	15356526	-1.#IND00
319852680	74745.000000	3857	6827.292879	32015	6	0.829071	31956	3	0.663940	15333977	0.000498
319852564	74931.000000	3962	6709.671367	31997	4	0.896328	31930	11	0.735704	15311571	0.005167
319827110	74985.000000	3878	6743.432928	31975	7	0.478791	31904	8	0.639779	15289502	-0.012890
319825715	74404.000000	3859	6781.497770	31975	8	0.683875	32078	6	0.653209	15267312	-0.013000
319844866	76348.000000	3974	6770.673434	31983	3	0.555780	31823	3	0.756882	15245263	-0.002979
319831943	74580.000000	3791	6766.939969	31995	10	0.718005	31933	8	0.568149	15222994	-0.002770
319848681	75851.000000	3803	6715.965506	31932	6	0.646514	31931	9	0.738072	15200646	0.001491
319852672	74711.000000	3778	6796.000081	31935	7	0.785603	31958	5	0.695010	15178471	0.000579
319847073	74390.000000	3924	6706.676826	32034	9	0.774383	32047	8	0.505906	15156537	0.003292
319849882	75298.000000	3749	6778.123693	32012	9	0.469961	32009	9	0.700321	15134394	0.004884
319841799	73145.000000	3795	6760.304737	32111	6	0.298693	32095	9	0.479130	15112392	0.011810
319845120	75537.000000	3904	6768.718884	32129	7	0.334861	32061	7	0.377994	15090200	0.010610
319866377	74078.000000	3807	6762.104858	32102	8	0.585987	31987	8	0.378494	15068045	0.009903
319833949	74472.000000	3912	6728.286499	31913	3	0.748891	31731	7	0.556626	15045975	0.009127
319857486	75473.000000	3990	6767.879541	32191	7	0.840246	31906	8	0.717519	15024180	0.008962
319852477	75686.000000	3922	6786.907739	32135	5	0.806816	32057	8	0.766944	15002433	0.008574
319850383	74138.000000	3811	6736.504231	32011	7	0.814772	31957	4	0.468833	14980682	0.007640
319844174	75996.000000	3930	6753.320316	31822	7	0.887655	32034	5	0.347047	14959352	0.009007
319854763	74331.000000	3977	6775.830626	31997	6	0.726591	32236	4	0.603969	14937804	0.008481
319851510	74407.000000	3894	6748.597567	32120	10	0.834171	32006	6	0.759798	14916124	0.008250
319848199	75805.000000	3956	6821.141241	32148	7	0.779778	32085	5	0.695795	14894696	0.007747
319830097	74228.000000	3857	6706.627958	31871	9	0.866430	31831	6	0.775495	14872901	0.007298
319838750	75056.000000	3907	6747.714118	32224	4	0.363440	32031	8	0.529197	14851396	0.007239
319815117	74230.000000	3937	6786.265052	32075	6	0.613912	31804	13	0.558077	14829771	0.007769
319845199	75401.000000	3884	6754.930027	32025	5	0.765828	31745	7	0.504026	14808252	0.009374
319840967	73821.000000	3811	6769.238599	31845	6	0.829026	31970	7	0.542720	14786767	0.008781
319853747	76241.000000	3926	6711.583650	31823	9	0.690672	32086	2	0.722649	14765076	0.008490
319839603	73309.000000	3779	6831.863328	32138	8	0.708066	32024	4	0.820808	14743474	0.008107
319840447	76912.000000	3951	6673.805332	32051	9	0.822935	32011	9	0.314486	14722022	0.007001
319828704	73876.000000	3897	6859.825275	32094	6	0.892606	31922	7	0.556094	14700674	0.007033
319841440	74524.000000	3838	6682.264352	31654	5	0.669615	32050	8	0.730761	14679325	0.006758
319849962	76573.000000	3947	6789.964828	31937	18	0.785202	31786	8	0.617068	14657895	0.007189
319843080	72805.000000	3799	6706.502559	31971	10	0.447732	31863	7	0.546553	14636401	0.006920
319856349	77918.000000	3952	6776.577464	31845	18	0.304554	32283	8	0.561847	14615064	0.007383
319833343	73562.000000	3862	6771.983949	32091	7	0.509609	31833	6	0.734250	14593620	0.006897
319827039	77002.000000	3987	6761.909674	31941	13	0.493485	31969	7	0.624236	14572442	0.006794
319844963	73788.000000	3863	6720.668121	31809	10	0.692787	31961	3	0.766001	14551064	0.006661
319829384	75682.000000	3981	6817.359796	31987	9	0.766060	32018	8	0.782037	14530048	0.006153
319818592	74887.000000	3908	6648.933966	32165	2	0.630869	32024	7	0.628925	14509060	0.006114
319859817	74545.000000	3873	6838.564304	31990	7	0.719168	31973	3	0.757055	14487972	0.005973
319872263	75118.000000	3872	6748.485484	31790	5	0.775251	32099	5	0.602428	14467018	0.005602
319838834	75430.000000	3878	6790.593171	31971	7	0.653021	31770	7	0.499140	14445987	0.004665
319833752	74773.000000	4006	6698.633876	31942	19	0.599482	32117	5	0.696217	14424831	0.004176
319826004	75502.000000	3950	6802.938951	32160	5	0.682685	31928	8	0.702180	14404024	0.003923
319842462	75546.000000	4041	6738.609654	31994	9	0.653603	31937	10	0.694383	14383173	0.003781
319845863	75578.000000	3921	6781.479896	32108	18	0.613202	32050	6	0.772704	14362593	0.003857
319849507	73839.000000	3769	6732.669931	32075	9	0.765398	31852	3	0.682615	14341827	0.003349
319837863	75700.000000	3820	6704.803335	31748	11	0.600552	32176	6	0.742461	14321102	0.003223
319839862	74539.000000	3872	6809.925518	32076	6	0.757726	32023	3	0.526458	14300174	0.003286
319868358	75169.000000	3982	6704.965699	31982	10	0.800981	32221	5	0.705345	14279296	0.003039
319834336	75367.000000	3912	6807.219377	32149	4	0.879290	31767	11	0.659898	14258625	0.002992
319827028	74454.000000	3925	6722.600648	32054	5	0.663464	32024	6	0.249729	14237880	0.002904
319851425	73846.000000	3798	6776.781574	31927	4	0.676949	31905	7	0.544943	14217034	0.003432
319845179	77374.000000	3995	6777.385560	31897	12	0.490410	32085	13	0.649320	14196440	0.003049
319882708	73300.000000	3794	6754.066450	31824	14	0.690922	32005	5	0.769909	14175672	0.002788
319853258	79199.000000	3977	6803.231241	32265	8	0.545132	32019	10	0.593893	14155000	0.002746
319864006	71823.000000	3719	6682.534850	32001	10	0.707577	31897	9	0.539396	14134642	0.002616
319836451	78288.000000	4102	6821.009724	31777	7	0.822639	32051	6	0.394894	14114074	0.003304
npatches	nstrain	runtime	dt	init_x	init_y	init_y_blood	init_z	init_S	beta0	beta1	beta2	beta3	mean_beta	B	d	delta	delta_blood	b[0]	mut	m	CTL	c	g	epsilon	k	het	lambda	rho	omega	x_max	patch.dyna	DELTA	A	VA
10000	1	100.000000	0.000100	21900	9499	5000000	0.001000	10000000	12.344063	5.124970	6.838293	4.626117	9	8000000000.000000	0.010000	1.000000	1.000000	800000	0.000050	0.048000	0	0.500000	0.000000	25.000000	13.000000	0.500000	0.001000	0.001000	0.010000	31987	0	10.000000	7.000000	1.000000
sus	inf	inf_blood	z	x[0]	y[0][0]	z[0]	x[1]	y[1][0]	z[1]	S[0]	synchrony
219000000	94990000.000000	5000000	10.000000	21900	9499	0.001000	21900	9499	0.001000	10000000	0.000000
191034862	605783612.000000	31543137	3940.834452	16095	63092	0.394083	23252	57951	0.394083	12760818	0.000000
270170215	154708990.000000	8068661	6324.976263	25008	16948	0.632498	29216	13957	0.632498	14872992	0.000000
310038976	25297673.000000	1318968	7771.013291	30596	2705	0.777101	31410	2191	0.777101	15459831	0.000000
319035362	2050101.000000	107637	8648.068121	31890	206	0.864807	31689	164	0.864807	15526415	0.000000
319822971	79348.000000	4179	9109.798545	32127	13	0.918002	31994	8	0.918002	15509207	0.000000
319825089	152755.000000	7862	5123.251592	31886	20	0.950266	32058	10	0.536399	15486494	0.000000
319806204	193928.000000	10109	7042.029094	32160	18	0.969835	31903	14	0.718815	15465386	0.000000
319839367	48938.000000	2542	6287.697902	31855	5	0.355635	32021	3	0.209442	15443149	0.000000
319818440	124819.000000	6385	6212.166519	32160	15	0.609178	32043	10	0.520508	15421071	0.000000
319856875	60754.000000	3148	6966.530413	31861	3	0.762957	31877	6	0.515358	15398881	0.000000
319833621	96414.000000	4945	6006.492690	31985	11	0.618971	31977	7	0.669736	15376109	0.000000
319846290	80470.000000	4205	6273.149555	31904	18	0.669102	32032	6	0.646353	15287263	0.000000
319848584	66425.000000	3402	6273.599219	32057	8	0.799303	31888	9	0.785505	15265056	0.000000
319862657	76551.000000	4002	6295.647250	32002	5	0.531084	31983	6	0.400996	15242947	0.000000
319855416	68156.000000	3500	6246.451591	32082	11	0.702964	32037	6	0.491631	15221010	0.000000
319844680	76060.000000	4024	6349.723338	31915	6	0.551479	31789	6	0.548873	15198863	0.000000
319859142	70693.000000	3714	6210.843817	32118	9	0.530589	31847	5	0.529557	15176638	0.000000
319849306	72993.000000	3693	6406.782060	31792	10	0.715291	31921	5	0.623012	15154394	0.000000
319860520	72528.000000	3709	6181.529698	32049	7	0.827318	32088	8	0.615902	15132493	0.000000
319845039	71660.000000	3645	6321.121033	32012	11	0.832180	32093	7	0.661055	15110473	0.000000
319849205	72457.000000	3788	6250.277494	32119	11	0.634318	32089	8	0.585100	15088177	0.000000
319824467	72041.000000	3881	6341.293849	32167	8	0.757964	32050	9	0.511566	15066456	0.000000
319856292	73559.000000	3753	6260.255658	31814	5	0.609968	31881	7	0.207026	15044502	0.000000
319870211	70960.000000	3685	6298.308657	31937	6	0.336865	31799	7	0.507388	15022588	0.000000
319850523	73298.000000	3842	6261.353944	31992	4	0.563816	32051	10	0.533630	15000555	0.000000
319850640	70418.000000	3723	6250.834755	31998	12	0.735445	31968	3	0.596830	14978671	0.000000
319839361	72923.000000	3827	6298.328259	32148	7	0.839541	31920	7	0.379587	14956927	0.000000
319844094	71808.000000	3760	6264.901570	31880	12	0.902678	31873	1	0.449542	14935145	0.000000
319861300	72352.000000	3671	6302.070513	31890	10	0.940972	31643	4	0.605644	14913588	0.000000
319842394	73800.000000	3797	6282.581672	31972	7	0.759355	31771	5	0.607446	14891831	0.000000
319832383	70682.000000	3659	6289.630248	31963	6	0.638254	31966	5	0.753618	14870234	0.000000
319859865	72048.000000	3762	6263.533215	31872	7	0.758263	32042	8	0.640498	14848628	0.000000
319819993	72224.000000	3760	6357.286263	31973	12	0.853381	31907	8	0.399258	14827026	0.000000
319849083	72327.000000	3739	6187.592066	32075	20	0.577501	31915	5	0.523735	14805748	0.000000
319852680	71852.000000	3755	6348.325860	31889	5	0.664100	31905	3	0.682852	14784307	0.000000
319836029	73178.000000	3679	6255.259058	31855	5	0.598336	32080	4	0.725603	14762678	0.000000
319841242	70488.000000	3659	6268.289747	32266	9	0.756382	31991	6	0.492763	14740958	-1.#IND00
319844093	72733.000000	3700	6301.467063	31936	10	0.626250	32279	7	0.194267	14719684	-1.#IND00
319840081	70657.000000	3583	6249.157396	32009	9	0.525727	31979	6	0.251324	14698233	-0.004222
319844240	73186.000000	3878	6336.585414	32025	8	0.690825	31976	4	0.437555	14676711	0.009843
319850803	70648.000000	3675	6257.947729	31751	15	0.708982	31983	8	0.609422	14655331	0.004364
319854025	73180.000000	3798	6303.962326	32053	2	0.711987	31848	8	0.723252	14634073	0.005395
319856646	71142.000000	3709	6242.371653	31993	10	0.688897	32047	6	0.425026	14612618	-0.003313
319843570	72210.000000	3763	6338.039340	31832	12	0.566657	31783	4	0.612473	14591385	-0.001713
319849521	73258.000000	3873	6232.381875	32089	8	0.646674	31903	9	0.440410	14570140	0.006369
319856304	70604.000000	3552	6344.992978	31889	5	0.668134	32042	8	0.541023	14549286	0.007388
319826431	73804.000000	3736	6256.851830	32083	2	0.675228	31857	8	0.487592	14528049	0.007802
319831886	70845.000000	3640	6232.904084	31855	6	0.803018	31912	2	0.689213	14506858	0.005346
319838568	73643.000000	3806	6385.272241	31907	6	0.657445	32077	6	0.734206	14486087	0.004896
319820074	73499.000000	3847	6202.853653	32003	8	0.580198	32028	8	0.597830	14465216	0.004772
319847040	70946.000000	3688	6307.860887	31878	8	0.745381	32106	9	0.500298	14444215	0.003756
319853699	72433.000000	3682	6247.121496	32076	12	0.652263	31869	11	0.342499	14423202	0.003088
319863709	70334.000000	3686	6305.667124	32165	13	0.789090	31994	5	0.349142	14402456	0.001762
319832879	73582.000000	3811	6217.960329	32035	6	0.795666	32165	6	0.249900	14381551	0.001146
319830079	72395.000000	3809	6296.653393	32133	7	0.876066	32074	4	0.534259	14360656	0.000736
319852332	72765.000000	3749	6239.866322	31944	8	0.626685	32096	7	0.649977	14339562	0.000745
319867623	71781.000000	3791	6284.971589	31919	5	0.729899	32241	6	0.396553	14318631	0.003210
319866512	71565.000000	3675	6311.840472	32142	4	0.836178	31896	4	0.321854	14297793	0.001306
319838782	74302.000000	3835	6231.176828	32099	14	0.592807	32118	3	0.539327	14277144	0.001030
319851361	70021.000000	3627	6313.550737	32013	7	0.753028	32080	8	0.333596	14256256	0.000825
319844685	73090.000000	3808	6302.250974	31892	8	0.817361	32106	6	0.595811	14235369	0.000896
319853619	70460.000000	3696	6219.265823	31933	9	0.449715	32280	10	0.443069	14214696	0.001080
319829523	73229.000000	3863	6360.477098	32004	7	0.666239	31938	8	0.555889	14194040	0.000311
319849996	70835.000000	3750	6198.956451	31784	13	0.573845	31724	5	0.730636	14173055	0.000687
319840185	72163.000000	3695	6385.420615	31896	8	0.636663	32084	7	0.766338	14152814	0.000803
319833270	74539.000000	3926	6155.572138	32046	7	0.594905	32002	6	0.740062	14132274	0.000850
319834750	69353.000000	3641	6328.727296	31978	14	0.341708	31903	4	0.665368	14111627	0.000501
319862783	75508.000000	3905	6266.814458	31864	6	0.600731	31879	7	0.472798	14091152	0.001258
319842189	69007.000000	3571	6307.866628	31875	7	0.651538	31930	6	0.622726	14070893	0.000515
319829384	76222.000000	3895	6286.892104	32186	8	0.715083	31866	10	0.515617	14050372	0.001134
319830216	68985.000000	3474	6218.503353	32124	9	0.827191	32165	5	0.706210	14029823	0.004995
319832334	74585.000000	3969	6347.349263	31880	8	0.895188	31819	3	0.685899	14009400	0.005072
319832696	69896.000000	3557	6230.452832	32203	6	0.784451	32205	9	0.610934	13988976	0.006237
319849034	74098.000000	3897	6329.168764	32154	11	0.813604	31956	5	0.279363	13968742	0.005405
319834466	71873.000000	3662	6258.523086	31879	5	0.886946	31965	7	0.524625	13948582	0.003828
319842531	72381.000000	3774	6324.136152	32111	8	0.660824	31824	13	0.593102	13928271	0.003884
319846982	70734.000000	3631	6226.396840	32013	3	0.391802	31879	6	0.616135	13907963	0.003537
319805881	73488.000000	3852	6369.357428	31922	11	0.631114	32035	5	0.503543	13887845	0.003497
319857740	71637.000000	3725	6228.909365	31997	9	0.776262	31722	7	0.560979	13867762	0.003150
319849979	72558.000000	3786	6322.286959	32132	12	0.847185	31799	7	0.538016	13847622	0.003206
319841116	71920.000000	3770	6273.591756	31981	7	0.604688	31976	7	0.557241	13827453	0.003437
319846916	72944.000000	3792	6288.911323	31885	12	0.760234	31970	5	0.481046	13807168	0.002630
319851926	71588.000000	3664	6308.063872	31976	6	0.232008	32080	7	0.675568	13787179	0.002641
319838605	72016.000000	3798	6275.159404	32031	6	0.439393	32121	5	0.638642	13767116	0.002739
319866696	71535.000000	3662	6295.641941	32147	4	0.659979	32011	3	0.342104	13747110	0.002845
319836619	72514.000000	3717	6330.745201	32134	10	0.793769	31865	7	0.543149	13726911	0.003064
319831138	71566.000000	3822	6262.676680	32065	12	0.652667	31945	7	0.411194	13707037	0.003001
319844417	71789.000000	3707	6292.792605	32269	7	0.649108	31886	6	0.437087	13687045	0.002900
319817984	73468.000000	3921	6266.793019	31917	9	0.787176	31859	7	0.642586	13667339	0.002910
319866333	70922.000000	3579	6311.882489	31935	12	0.759064	31729	2	0.472200	13647659	0.002876
319839224	73258.000000	3682	6251.239748	31779	10	0.848857	31833	5	0.665715	13627955	0.003097
319838684	71716.000000	3770	6341.205170	31955	10	0.908329	31968	8	0.656040	13608277	0.003027
319819631	71583.000000	3687	6211.857033	31817	4	0.944399	31754	9	0.478455	13588650	0.001890
319856920	72581.000000	3748	6311.241011	31888	4	0.922063	32054	8	0.675421	13569101	0.002113
319830815	72984.000000	3872	6282.233349	31899	9	0.801285	31993	6	0.687736	13549383	0.001416
319858145	70756.000000	3795	6234.281318	32006	3	0.879475	32024	6	0.753090	13529777	0.001121
npatches	nstrain	runtime	dt	init_x	init_y	init_y_blood	init_z	init_S	beta0	beta1	beta2	beta3	mean_beta	B	d	delta	delta_blood	b[0]	mut	m	CTL	c	g	epsilon	k	het	lambda	rho	omega	x_max	patch.dyna	DELTA	A	VA
10000	1	100.000000	0.000100	21900	9499	5000000	0.001000	10000000	11.830691	13.178130	11.562950	6.898758	9	8000000000.000000	0.010000	1.000000	1.000000	800000	0.000050	0.048000	0	0.500000	0.000000	25.000000	14.000000	0.500000	0.001000	0.001000	0.010000	31987	0	10.000000	7.000000	1.000000
sus	inf	inf_blood	z	x[0]	y[0][0]	z[0]	x[1]	y[1][0]	z[1]	S[0]	synchrony
219000000	94990000.000000	5000000	10.000000	21900	9499	0.001000	21900	9499	0.001000	10000000	0.000000
199089628	540882652.000000	28172524	3940.834452	17357	56185	0.394083	16338	56977	0.394083	12676282	0.000000
281055125	114188991.000000	5958035	6324.976263	26735	12364	0.632498	26178	12844	0.632498	14522277	0.000000
314899718	12290056.000000	642177	7771.013291	31242	1382	0.777101	31355	1523	0.777101	14913557	0.000000
319660626	493092.000000	25614	8648.068121	31833	66	0.864807	31775	79	0.864807	14927851	0.000000
319831763	54883.000000	2800	3690.777007	31901	6	0.162446	32001	5	0.158686	14906853	0.000000
319802060	240393.000000	12384	5975.083471	32070	33	0.492004	32012	33	0.489723	14885949	0.000000
319829926	69667.000000	3579	7354.636412	32122	9	0.649115	31897	11	0.690506	14865139	0.000000
319836617	106221.000000	5495	5304.098227	32105	14	0.340729	31835	6	0.711917	14843468	0.000000
319852878	67700.000000	3519	6744.222263	32102	12	0.600137	32187	8	0.811395	14822339	0.000000
319834916	91315.000000	4715	5462.121701	32128	8	0.524695	32055	26	0.345526	14800799	0.000000
319841623	59734.000000	3073	6249.659962	31978	9	0.711717	31877	2	0.255619	14779328	0.000000
319841852	87842.000000	4545	5769.094286	31874	8	0.825149	31808	11	0.506525	14758004	0.000000
319861048	59249.000000	2972	5832.866567	32227	8	0.301561	32070	9	0.700696	14736705	0.000000
319834959	81616.000000	4242	5970.459644	31948	9	0.569016	31860	11	0.779158	14715288	0.000000
319833947	65120.000000	3386	5593.160595	31957	6	0.657329	32177	3	0.616474	14693687	0.000000
319843982	73278.000000	3846	6042.412423	32100	11	0.524131	32010	8	0.650986	14672417	0.000000
319849548	68997.000000	3569	5619.521021	31890	5	0.645151	32215	14	0.712426	14651268	0.000000
319837335	68636.000000	3489	6037.080176	31956	10	0.694428	31911	2	0.742837	14630193	0.000000
319860038	73517.000000	3848	5780.225961	31767	10	0.464449	31969	8	0.785231	14609015	0.000000
319831489	65841.000000	3374	5796.260974	32256	5	0.599601	32038	5	0.706303	14587821	0.000000
319853361	71061.000000	3728	5831.888068	31749	8	0.357445	31969	5	0.506018	14566660	0.000000
319861965	67386.000000	3369	5801.086799	32052	3	0.127384	31846	3	0.547792	14545565	0.000000
319852190	70356.000000	3644	5903.041798	32177	2	0.399137	31869	9	0.713292	14524517	0.000000
319856123	69524.000000	3673	5748.334540	31873	9	0.496310	31990	10	0.702106	14503356	0.000000
319844601	68730.000000	3558	5971.210407	31832	6	0.694500	32215	4	0.429879	14482573	0.000000
319869115	72482.000000	3740	5792.837391	31867	7	0.478087	31971	6	0.560040	14461519	0.000000
319846710	66170.000000	3415	5828.993186	32171	6	0.683448	31902	7	0.454246	14440730	0.000000
319855180	74514.000000	3848	5897.865687	32008	4	0.485310	32072	9	0.316864	14419512	0.000000
319857669	66075.000000	3434	5720.526527	32046	3	0.671473	31983	8	0.585662	14398563	0.000000
319839589	69574.000000	3605	5942.333339	32129	7	0.800741	32227	7	0.523953	14377484	0.000000
319843426	70815.000000	3686	5770.967730	31943	9	0.829986	32094	8	0.526134	14356592	0.000000
319849273	67246.000000	3539	5855.235555	31950	11	0.896883	31836	10	0.602753	14335809	0.000000
319860729	72236.000000	3712	5836.552172	31929	13	0.675649	31900	7	0.682128	14315220	0.000000
319862819	68233.000000	3398	5728.356282	31882	11	0.689895	32086	13	0.393384	14294543	0.000000
319847208	69922.000000	3673	5903.400065	31813	5	0.715669	32107	7	0.632073	14273681	0.000000
319847001	70474.000000	3689	5745.177608	31811	4	0.666726	31988	4	0.363573	14253092	0.000000
319847701	69277.000000	3672	5881.600362	32255	8	0.405816	31843	9	0.381267	14232197	0.000000
319858664	70251.000000	3637	5801.808471	32029	7	0.639614	31907	17	0.431023	14211412	0.000000
319840378	68965.000000	3537	5868.099098	31931	2	0.473751	32090	9	0.654902	14190582	0.000000
319852153	71259.000000	3639	5870.768621	32006	3	0.520800	31876	12	0.680320	14169856	-1.#IND00
319844372	69374.000000	3483	5800.706874	32051	10	0.476518	31921	6	0.624019	14149492	-1.#IND00
319831986	68587.000000	3512	5837.562945	31978	12	0.426207	31944	8	0.661950	14128882	-1.#IND00
319834441	71044.000000	3712	5856.737585	31931	8	0.442326	31836	7	0.794965	14108572	0.004110
319844070	69032.000000	3602	5796.829832	31991	9	0.661758	32156	7	0.807254	14088213	0.000498
319840984	69778.000000	3676	5813.796079	32041	6	0.733439	31867	7	0.764833	14067687	0.002224
319850503	69260.000000	3697	5837.189703	31941	3	0.572607	31821	9	0.716351	14047147	0.000759
319866978	69836.000000	3555	5822.564503	32156	6	0.533317	32055	6	0.589965	14026934	0.000658
319859923	69204.000000	3659	5808.459002	32018	9	0.591571	31819	10	0.751305	14006498	0.004176
319837025	70097.000000	3636	5819.474197	32088	6	0.599307	32101	12	0.582738	13986145	0.002567
319857891	68769.000000	3674	5785.236395	31983	15	0.736876	32122	20	0.383412	13965758	0.003335
319855984	70398.000000	3585	5839.749174	31956	6	0.606193	31992	10	0.626025	13945637	0.005160
319867534	68912.000000	3569	5875.344572	32001	3	0.454994	31902	11	0.523449	13925257	0.011397
319848606	69883.000000	3630	5812.237753	32041	9	0.669441	32081	9	0.546157	13905133	0.010290
319835307	68592.000000	3572	5829.095724	31798	6	0.799508	31852	8	0.456031	13884888	0.007086
319836904	70885.000000	3816	5860.633938	32104	10	0.543022	32042	10	0.670070	13864613	0.009548
319844500	67669.000000	3482	5810.632441	32072	7	0.722833	32124	7	0.799890	13844130	0.008118
319858108	70792.000000	3555	5910.073232	32199	4	0.786856	31955	7	0.737597	13823918	0.004986
319842096	70740.000000	3701	5719.177849	32078	8	0.608062	32032	10	0.676688	13803591	0.005554
319848670	67560.000000	3430	5898.004165	32205	7	0.466613	32120	10	0.803904	13783587	0.004704
319862889	71510.000000	3774	5750.904460	32018	11	0.627724	32174	14	0.830399	13763433	0.005989
319861653	65777.000000	3330	5841.328050	32002	8	0.668598	31696	2	0.797967	13743354	0.006419
319857805	72682.000000	3908	5906.433349	31968	1	0.647866	31999	5	0.849015	13723486	0.006854
319856483	67432.000000	3419	5703.113403	31868	4	0.644560	32178	13	0.466807	13703565	0.008402
319868657	70452.000000	3657	5928.266180	32011	8	0.483544	31906	16	0.676606	13683764	0.007687
319864833	70682.000000	3735	5801.825710	31946	5	0.608184	32217	5	0.803854	13663721	0.007178
319853909	68506.000000	3475	5821.851243	32105	10	0.519738	31940	8	0.690137	13643813	0.008925
319852052	69731.000000	3650	5814.391520	31892	9	0.545166	31990	8	0.781508	13624055	0.008547
319864954	69261.000000	3582	5835.054720	31859	7	0.659460	31850	7	0.714129	13604362	0.008041
319846709	69361.000000	3613	5801.135177	31958	11	0.518879	31913	13	0.605681	13584574	0.009149
319842351	69942.000000	3641	5923.641087	32131	9	0.708189	31790	7	0.268794	13564832	0.008487
319846971	70463.000000	3735	5762.794603	32005	2	0.769958	31974	8	0.556507	13545048	0.008640
319851099	69216.000000	3571	5894.442938	32198	7	0.594023	32168	7	0.693561	13525196	0.008114
319852066	69541.000000	3562	5792.099123	32198	8	0.753765	32134	8	0.728406	13505566	0.008450
319843755	69588.000000	3668	5847.094855	31789	12	0.774314	31875	9	0.835272	13485988	0.008247
319833080	70421.000000	3696	5848.363241	32203	8	0.835049	31869	7	0.900089	13466399	0.006818
319840798	67771.000000	3500	5788.723115	31945	10	0.416171	31830	6	0.717166	13446787	0.007056
319841584	68862.000000	3526	5904.411678	32085	7	0.639436	31898	10	0.536864	13427489	0.007646
319833799	71687.000000	3735	5796.686941	31982	15	0.678458	31884	5	0.719098	13407883	0.007186
319826843	66834.000000	3523	5854.021642	32059	4	0.687797	32091	3	0.711988	13388460	0.006276
319838362	72752.000000	3639	5857.943193	32081	10	0.810642	31915	8	0.759498	13368929	0.006893
319847366	66616.000000	3505	5765.334958	32009	7	0.535898	31927	12	0.793144	13349713	0.007461
319864296	71002.000000	3701	5932.672084	32119	9	0.641256	31939	4	0.773881	13330259	0.007543
319845667	69658.000000	3664	5750.907527	32099	8	0.496778	31808	10	0.733878	13310651	0.007487
319825510	69006.000000	3553	5859.387623	32109	6	0.675174	32076	4	0.612204	13291145	0.007213
319826846	69882.000000	3564	5803.123569	31973	8	0.632425	31762	9	0.674375	13271854	0.007689
319832110	68877.000000	3567	5835.740062	32143	2	0.748147	32102	5	0.572466	13252756	0.007686
319834405	69520.000000	3702	5847.872091	31731	8	0.539243	31860	6	0.651158	13233515	0.006617
319852762	69957.000000	3632	5804.740952	31898	8	0.593472	32244	0	0.497762	13214211	0.006969
319824963	68145.000000	3419	5807.472850	31969	5	0.583036	31988	9	0.341852	13195162	0.006765
319856362	68600.000000	3549	5868.245908	31996	10	0.685655	31983	21	0.600818	13175884	0.006232
319854752	70364.000000	3668	5812.391937	32094	10	0.809343	31924	14	0.693669	13156635	0.005768
319852542	68887.000000	3575	5802.789134	31919	4	0.784696	32078	14	0.549281	13137516	0.006090
319832344	69234.000000	3637	5899.257167	31878	11	0.863976	31933	7	0.571675	13118329	0.005750
319832104	70462.000000	3711	5783.295371	32010	5	0.591699	31812	4	0.608901	13099288	0.005133
319832493	68412.000000	3598	5871.359851	31951	7	0.691367	32061	12	0.489325	13080424	0.004760
319844920	69652.000000	3639	5802.558511	32007	4	0.684348	32046	5	0.690264	13061565	0.004638
319847007	69765.000000	3627	5837.281513	31927	8	0.611124	31772	1	0.468608	13042586	0.004949
319831743	69493.000000	3671	5857.528389	32180	5	0.663411	31760	7	0.538448	13023573	0.004647
319846373	69471.000000	3684	5790.462333	31924	9	0.639209	32007	6	0.711564	13005027	0.004816
npatches	nstrain	runtime	dt	init_x	init_y	init_y_blood	init_z	init_S	beta0	beta1	beta2	beta3	mean_beta	B	d	delta	delta_blood	b[0]	mut	m	CTL	c	g	epsilon	k	het	lambda	rho	omega	x_max	patch.dyna	DELTA	A	VA
10000	1	100.000000	0.000100	21900	9499	5000000	0.001000	10000000	12.710621	13.164824	9.642057	6.378913	9	8000000000.000000	0.010000	1.000000	1.000000	800000	0.000050	0.048000	0	0.500000	0.000000	25.000000	15.000000	0.500000	0.001000	0.001000	0.010000	31987	0	10.000000	7.000000	1.000000
sus	inf	inf_blood	z	x[0]	y[0][0]	z[0]	x[1]	y[1][0]	z[1]	S[0]	synchrony
219000000	94990000.000000	5000000	10.000000	21900	9499	0.001000	21900	9499	0.001000	10000000	0.000000
206696184	483666585.000000	25203231	3940.834452	17516	50822	0.394083	17023	51048	0.394083	12590774	0.000000
290114036	83101790.000000	4340798	6324.976263	27613	9293	0.632498	27467	9455	0.632498	14198292	0.000000
317506076	5596237.000000	292342	7771.013291	31884	564	0.777101	31328	658	0.777101	14449481	0.000000
319850797	108257.000000	5650	8644.353323	31831	7	0.864807	31819	13	0.864807	14441758	0.000000
319816491	162264.000000	8519	4178.739603	31948	13	0.422739	31958	32	0.522635	14420867	0.000000
319801791	186074.000000	9739	6469.150972	31914	27	0.649878	32150	34	0.710467	14401315	0.000000
319844012	51236.000000	2599	4260.780528	32128	6	0.641767	31859	7	0.529351	14380395	0.000000
319797650	114342.000000	6048	6032.979604	32165	5	0.735694	32111	15	0.714541	14359381	0.000000
319864619	59217.000000	3107	4621.699124	32001	8	0.617359	32090	11	0.689953	14338113	0.000000
319819453	80707.000000	4193	6122.904279	32130	6	0.767920	32034	6	0.645271	14317645	0.000000
319831348	74482.000000	3845	4953.527382	32056	12	0.360183	31855	7	0.567251	14296790	0.000000
319851636	61795.000000	3264	5848.235486	32163	3	0.611936	31942	7	0.737528	14275923	0.000000
319836664	79295.000000	4191	5408.985587	31986	10	0.438968	32008	3	0.816705	14255254	0.000000
319840074	59855.000000	3122	5223.431557	31946	14	0.528417	32122	8	0.525687	14234310	0.000000
319848523	71220.000000	3783	5723.485649	32085	21	0.337616	31839	4	0.712318	14213859	0.000000
319846535	71440.000000	3735	5233.832198	31972	6	0.598249	31969	10	0.513065	14193085	0.000000
319853197	62547.000000	3292	5506.275905	32062	8	0.661486	32202	7	0.264041	14172358	0.000000
319847713	72361.000000	3860	5524.239310	31881	6	0.569462	31955	0	0.200588	14151648	0.000000
319844292	64298.000000	3306	5318.736064	32072	10	0.614997	31840	10	0.449635	14130765	0.000000
319836885	67898.000000	3542	5635.106970	32247	13	0.766487	32079	10	0.525636	14110421	0.000000
319872666	70633.000000	3647	5361.482248	32015	6	0.642593	32021	6	0.712287	14089950	0.000000
319851835	63699.000000	3375	5388.233562	31943	7	0.402857	31984	3	0.461212	14069601	0.000000
319861404	69325.000000	3643	5550.573759	32123	8	0.521491	31996	11	0.673213	14049016	0.000000
319832355	67432.000000	3537	5323.889480	31712	5	0.634595	31972	4	0.732837	14028543	0.000000
319840354	64141.000000	3368	5497.399325	31972	10	0.394910	31926	10	0.454085	14008092	0.000000
319846725	70917.000000	3663	5482.179388	31921	8	0.478563	32208	2	0.668890	13987622	0.000000
319858988	64904.000000	3409	5306.408775	31939	2	0.339373	31831	9	0.631640	13967350	0.000000
319841321	66525.000000	3461	5594.368759	31774	7	0.599314	32017	4	0.385104	13947010	0.000000
319843517	68701.000000	3729	5388.443215	32034	12	0.327119	31921	8	0.429211	13926731	0.000000
319833853	64956.000000	3399	5400.336915	31958	10	0.535633	32015	6	0.563835	13906484	0.000000
319846517	69648.000000	3521	5520.006622	31817	7	0.405591	32031	4	0.735456	13886363	0.000000
319850919	67027.000000	3484	5362.872831	32188	7	0.414303	32057	5	0.781877	13866003	0.000000
319843229	65800.000000	3384	5506.345824	31923	6	0.527226	32142	5	0.787914	13845822	0.000000
319844075	69771.000000	3655	5483.372328	32165	7	0.710319	32007	3	0.871365	13825944	0.000000
319863050	65477.000000	3402	5399.658157	31833	9	0.463622	32249	8	0.811862	13806036	0.000000
319829249	67179.000000	3412	5522.682842	32063	8	0.674674	32149	3	0.722041	13785731	0.000000
319846781	68401.000000	3491	5406.876922	31838	4	0.712352	32175	11	0.466572	13765670	0.000000
319855518	65644.000000	3520	5407.490743	32049	13	0.679939	31777	6	0.676463	13745368	0.000000
319836690	66154.000000	3471	5496.118179	32084	7	0.718514	31943	5	0.431930	13725625	0.000000
319838609	69804.000000	3650	5435.683663	31818	13	0.532105	31725	12	0.290875	13705720	-1.#IND00
319858123	64678.000000	3398	5402.414600	32002	2	0.331088	32105	4	0.412540	13685856	-1.#IND00
319851451	67685.000000	3529	5533.552315	31703	6	0.581757	31897	3	0.592729	13666047	0.015538
319853484	67190.000000	3460	5341.624604	32162	8	0.340223	31903	6	0.692429	13645925	0.013404
319851428	65922.000000	3383	5506.576522	31954	6	0.599830	32123	12	0.789122	13625968	0.002354
319840909	68047.000000	3516	5423.454873	32000	6	0.757288	31975	6	0.648078	13606296	0.004403
319831674	66112.000000	3378	5451.360191	32170	5	0.640198	31923	5	0.730459	13586268	-0.005142
319853085	66605.000000	3419	5468.215408	31883	5	0.554207	31976	5	0.400280	13566577	-0.005132
319850750	67412.000000	3537	5484.808893	31909	12	0.266203	31910	6	0.476459	13546846	-0.009878
319855655	67157.000000	3575	5417.980648	32000	6	0.525726	32047	5	0.675890	13527076	-0.009003
319851861	66836.000000	3424	5423.818112	32062	3	0.712342	32057	6	0.514062	13507806	-0.009360
319859726	67401.000000	3493	5490.742702	31942	7	0.548599	32016	10	0.483678	13488500	-0.008461
319853654	66817.000000	3441	5412.750838	31896	6	0.726215	31900	7	0.536161	13469013	-0.009674
319835810	68711.000000	3517	5502.127238	32084	9	0.530244	31955	1	0.312185	13449447	-0.008044
319879797	66523.000000	3450	5367.633877	32030	14	0.472916	32036	4	0.530005	13429946	-0.007796
319866263	66712.000000	3491	5545.962976	31949	9	0.586953	32041	9	0.649783	13410323	-0.008189
319836773	69444.000000	3408	5421.459841	32013	8	0.231964	31835	14	0.424834	13391000	-0.006601
319835031	65179.000000	3449	5463.886929	31735	5	0.328001	31925	8	0.450228	13371555	-0.004300
319881607	69003.000000	3743	5493.541823	32057	6	0.508062	31808	13	0.635121	13352185	-0.003801
319857360	66728.000000	3551	5407.289037	32051	9	0.701628	32046	9	0.558559	13332791	-0.003948
319840453	68463.000000	3520	5483.941124	32216	11	0.716887	31981	8	0.715104	13313353	-0.004615
319849531	67062.000000	3431	5444.159078	32283	4	0.627936	32128	9	0.770897	13293979	-0.004591
319851081	69005.000000	3486	5471.851990	32110	6	0.774335	32047	14	0.591812	13274619	-0.006275
319842531	65371.000000	3437	5393.106634	31848	6	0.590511	32225	9	0.585961	13255351	-0.006259
319827887	68957.000000	3689	5542.424966	31955	3	0.747417	32099	9	0.700465	13236078	-0.006485
319863024	67012.000000	3511	5357.366841	32038	8	0.616245	32052	7	0.535111	13216858	-0.006344
319846631	65925.000000	3351	5519.774990	32049	9	0.640671	32037	8	0.449369	13197673	-0.005684
319842371	69144.000000	3615	5418.241026	32214	11	0.740923	32018	8	0.666030	13178650	-0.005312
319867193	66857.000000	3418	5431.944165	31974	7	0.321139	31926	13	0.776906	13159793	-0.005115
319862823	67201.000000	3524	5464.342622	31939	8	0.588255	31993	17	0.539598	13140764	-0.002792
319844860	69495.000000	3686	5416.869425	31822	10	0.750267	31979	5	0.649860	13121829	-0.002637
319854824	65149.000000	3517	5413.470261	31974	5	0.760735	31887	10	0.780509	13102739	-0.002154
319854262	67335.000000	3416	5567.473953	32039	8	0.479047	32096	5	0.641537	13083670	-0.001407
319863466	68940.000000	3675	5407.424543	31995	1	0.547784	32054	17	0.603507	13064512	-0.001067
319854066	66011.000000	3392	5436.830234	32043	7	0.621954	31915	7	0.707290	13045655	-0.001004
319873888	67264.000000	3595	5475.712705	32194	4	0.549649	31968	5	0.712884	13026710	-0.001503
319855192	66109.000000	3451	5399.910332	32055	5	0.651708	31817	4	0.619632	13007950	-0.000187
319849561	67259.000000	3413	5480.143863	32149	4	0.788753	31946	10	0.599502	12989169	0.000672
319879778	67939.000000	3558	5485.792507	31861	8	0.642675	32083	7	0.707492	12970424	0.000388
319858220	67263.000000	3570	5472.574689	31840	9	0.783274	32094	3	0.540415	12951900	0.000659
319840141	66415.000000	3474	5481.757905	31862	6	0.729652	32085	4	0.721251	12932873	-0.000718
319843010	67470.000000	3558	5452.284879	31803	13	0.678583	31721	6	0.830932	12914275	-0.000171
319838960	68516.000000	3570	5453.167307	32130	11	0.270490	32083	8	0.450311	12895747	-0.000323
319862555	66208.000000	3388	5440.241774	32056	7	0.557536	31974	8	0.666601	12877029	-0.000148
319858072	68399.000000	3571	5488.459912	32120	3	0.455570	31722	9	0.718133	12858573	-0.000355
319859339	66536.000000	3478	5436.790656	32072	10	0.623150	31658	8	0.748896	12840019	-0.000261
319838688	66809.000000	3567	5512.569744	32105	10	0.613065	32146	6	0.839559	12821436	0.000157
319843916	68709.000000	3576	5413.396764	31854	7	0.322398	32163	2	0.673580	12802964	0.000334
319850629	65155.000000	3344	5453.094191	32110	8	0.538946	31807	10	0.802019	12784426	0.000629
319838064	69173.000000	3617	5480.717112	31842	6	0.720360	32175	9	0.588873	12765706	0.000829
319846272	66010.000000	3484	5384.495047	32008	8	0.830392	32205	9	0.596705	12747196	0.000766
319839905	68652.000000	3591	5521.242691	32102	5	0.705930	31942	10	0.712752	12728901	0.000983
319848964	68720.000000	3463	5368.432925	31883	10	0.775251	31907	7	0.825778	12710458	0.001249
319863439	64557.000000	3370	5495.376310	31979	15	0.523011	32236	11	0.685843	12691884	0.003264
319852306	69022.000000	3507	5464.579489	31913	6	0.710695	31948	13	0.543351	12673490	0.002473
319854608	66712.000000	3498	5385.553666	31918	4	0.562295	31911	4	0.677170	12654928	0.002340
319867940	65990.000000	3334	5478.354529	32077	5	0.601422	32131	7	0.436579	12636251	0.002483
319857633	68375.000000	3527	5441.863239	31834	6	0.721607	32025	6	0.607681	12617980	0.002771
319843529	67460.000000	3499	5437.358977	31892	3	0.781334	31674	1	0.591261	12599846	0.002752
319839753	66832.000000	3459	5445.075880	32103	11	0.787652	32063	8	0.588733	12581492	0.002678
npatches	nstrain	runtime	dt	init_x	init_y	init_y_blood	init_z	init_S	beta0	beta1	beta2	beta3	mean_beta	B	d	delta	delta_blood	b[0]	mut	m	CTL	c	g	epsilon	k	het	lambda	rho	omega	x_max	patch.dyna	DELTA	A	VA
10000	1	100.000000	0.000100	21900	9499	5000000	0.001000	10000000	5.183051	4.878547	12.967213	6.888561	9	8000000000.000000	0.010000	1.000000	1.000000	800000	0.000050	0.048000	0	0.500000	0.000000	25.000000	16.000000	0.500000	0.001000	0.001000	0.010000	31987	0	10.000000	7.000000	1.000000
sus	inf	inf_blood	z	x[0]	y[0][0]	z[0]	x[1]	y[1][0]	z[1]	S[0]	synchrony
219000000	94990000.000000	5000000	10.000000	21900	9499	0.001000	21900	9499	0.001000	10000000	0.000000
215723505	426018734.000000	22206467	3940.834452	25143	39937	0.394083	25669	39647	0.394083	12477519	0.000000
298514972	57089096.000000	2982674	6324.976263	30724	5066	0.632498	30995	4977	0.632498	13836405	0.000000
318932446	2140485.000000	111808	7771.013291	32022	207	0.777101	31957	209	0.777101	13981151	0.000000
319857771	29441.000000	1474	4632.193575	31889	1	0.285848	31946	3	0.424178	13964652	0.000000
319811684	246603.000000	12855	4894.466582	31926	8	0.456908	32056	28	0.520740	13944852	0.000000
319839602	67090.000000	3415	6718.726730	31756	6	0.670602	32214	8	0.709318	13925838	0.000000
319817630	113353.000000	5866	4681.199112	32001	14	0.298263	32159	9	0.295862	13905403	0.000000
319854515	49938.000000	2615	5608.224196	32031	3	0.454995	31949	3	0.550936	13885228	0.000000
319836392	96327.000000	5211	5207.714941	32069	4	0.609375	31935	11	0.521488	13864989	0.000000
319833618	55585.000000	2944	4458.901939	31878	1	0.189954	31969	6	0.586357	13844694	0.000000
319829726	71519.000000	3634	5655.566561	31841	12	0.484319	31944	9	0.562704	13824407	0.000000
319852523	74521.000000	3932	4745.895454	31990	5	0.632290	31806	9	0.267127	13804370	0.000000
319847049	55872.000000	2852	5079.745143	31958	3	0.732568	32220	6	0.408913	13784337	0.000000
319863913	72628.000000	3766	5265.692015	32090	5	0.643430	31996	7	0.516649	13764215	0.000000
319859856	65728.000000	3493	4834.277988	32165	3	0.550454	31982	9	0.579444	13744295	0.000000
319845753	60839.000000	3250	5133.379067	32020	2	0.534837	32048	6	0.425315	13724293	0.000000
319870807	68881.000000	3519	5141.838081	31869	5	0.617967	31809	11	0.275415	13704024	0.000000
319853958	64500.000000	3348	4977.093737	32141	8	0.195557	32043	3	0.328720	13684276	0.000000
319862583	63655.000000	3267	5142.318962	32184	5	0.192339	32135	9	0.582268	13664215	0.000000
319850624	67374.000000	3390	5040.348303	31870	6	0.451001	32126	4	0.579979	13644234	0.000000
319838131	62643.000000	3285	5014.137615	32188	4	0.358521	31859	5	0.480932	13624301	0.000000
319846386	65906.000000	3375	5145.736511	32074	9	0.513269	31917	10	0.471031	13604125	0.000000
319836586	66919.000000	3459	5001.901895	32061	8	0.703646	31976	2	0.617763	13584473	0.000000
319819050	62872.000000	3187	5032.159384	32002	5	0.695180	32204	4	0.508042	13564629	0.000000
319847160	65475.000000	3324	5178.614189	32052	7	0.617574	31886	3	0.267479	13544919	0.000000
319829208	65880.000000	3413	5024.535243	31951	11	0.665538	31953	8	0.475570	13525172	0.000000
319837969	63817.000000	3286	5124.741678	31908	8	0.519556	31882	2	0.517832	13505420	0.000000
319855807	67461.000000	3522	5075.939714	32052	3	0.471357	31870	11	0.606136	13485819	0.000000
319852469	62732.000000	3329	5084.846595	31809	3	0.469190	32220	2	0.673391	13466139	0.000000
319839834	67019.000000	3539	5114.920897	32095	5	0.659710	32001	3	0.535946	13446548	0.000000
319841936	65038.000000	3416	4965.076423	32091	12	0.388255	32024	3	0.444365	13427005	0.000000
319849465	63893.000000	3327	5168.404473	31997	8	0.577667	32006	5	0.662995	13407592	0.000000
319852322	67679.000000	3459	5066.116559	32140	6	0.481090	32130	6	0.531786	13388085	0.000000
319855344	63567.000000	3217	5020.763916	31923	3	0.510896	31885	10	0.490931	13368629	0.000000
319842845	64952.000000	3409	5090.250012	31979	5	0.582034	31882	7	0.665781	13349199	0.000000
319853410	65525.000000	3367	5048.267899	31988	5	0.744126	32204	5	0.496521	13329817	0.000000
319837222	63240.000000	3309	5083.516908	32042	5	0.425655	32004	3	0.629003	13310550	0.000000
319849319	66848.000000	3355	5043.580209	32041	11	0.484481	31858	9	0.585533	13291274	0.000000
319855956	64202.000000	3357	5037.787543	32009	2	0.541935	31906	4	0.612759	13271886	0.000000
319836910	64541.000000	3363	5106.159829	32074	4	0.408379	31926	4	0.476607	13252585	-1.#IND00
319863475	63590.000000	3267	5063.935130	31948	7	0.579502	32195	7	0.412118	13233255	-1.#IND00
319848813	66138.000000	3464	5096.252975	31858	4	0.476031	32060	12	0.403482	13213924	-1.#IND00
319835972	64971.000000	3343	5032.353797	32030	2	0.306829	31946	2	0.303439	13194927	0.000847
319832729	63956.000000	3292	5110.725593	32105	4	0.359659	32125	8	0.460412	13175763	0.002546
319853001	66519.000000	3486	5124.027149	31973	3	0.506068	31939	6	0.647475	13156599	0.002696
319862187	64642.000000	3468	4993.847212	32061	6	0.222263	31869	2	0.422204	13137361	0.002079
319830792	64040.000000	3284	5113.773179	32012	7	0.528285	32077	5	0.492457	13118140	0.000782
319840966	66842.000000	3486	5141.229815	32005	4	0.372408	31953	3	0.692163	13099283	0.003144
319836376	64438.000000	3320	5031.579786	32011	13	0.469694	32095	3	0.460707	13080257	0.005975
319856286	64757.000000	3252	5086.280711	32120	4	0.531211	31904	6	0.388089	13061228	0.006009
319847879	64167.000000	3363	5055.747162	31880	8	0.545570	31879	8	0.247429	13042093	0.005303
319855303	65585.000000	3484	5113.656158	31901	5	0.564348	32205	6	0.386855	13023202	0.005237
319856619	66652.000000	3459	4975.506822	31981	8	0.293519	31998	6	0.580079	13004274	0.008394
319851375	61757.000000	3235	5083.802400	31761	2	0.509720	32196	4	0.536223	12985390	0.007842
319850394	66734.000000	3456	5156.537155	31961	7	0.204036	32087	10	0.343086	12966482	0.007912
319850137	65359.000000	3436	4987.141477	31982	4	0.423963	32042	11	0.401876	12947277	0.005613
319864881	63308.000000	3182	5115.188340	31949	5	0.650620	31897	4	0.538499	12928402	0.005061
319855553	66854.000000	3512	5069.649762	32084	6	0.347767	32001	3	0.679166	12909601	0.005170
319869004	63165.000000	3324	5023.181477	31779	11	0.544859	31999	7	0.368796	12890987	0.004265
319827089	64651.000000	3379	5127.441986	32054	10	0.663944	31913	7	0.406576	12872324	0.004064
319840233	66761.000000	3482	5059.000775	31954	5	0.789415	31785	7	0.577894	12853537	0.005053
319852428	63738.000000	3465	5048.446287	32023	3	0.745688	31967	7	0.659878	12834798	0.007025
319840435	65410.000000	3357	5133.606605	31892	5	0.647351	32108	7	0.305099	12815949	0.007069
319831827	66139.000000	3519	5021.665755	31927	4	0.359105	31999	5	0.360126	12797424	0.007377
319850486	64509.000000	3348	5073.574991	31938	5	0.347276	32055	7	0.364719	12778840	0.006890
319858458	64232.000000	3319	5031.559737	32161	7	0.591076	31938	4	0.463812	12760270	0.006020
319829642	64605.000000	3394	5090.064247	31837	8	0.471940	32036	6	0.177205	12741374	0.006236
319865247	66021.000000	3477	5058.090042	31933	4	0.165216	32096	6	0.264984	12722803	0.005981
319841608	62470.000000	3360	5037.250165	32115	7	0.426267	31976	8	0.349075	12704472	0.005453
319846615	65381.000000	3449	5105.222761	32053	8	0.536844	31858	4	0.344225	12685978	0.005356
319847990	66016.000000	3471	5059.484575	31985	3	0.473147	31966	4	0.424764	12667677	0.005143
319827440	62985.000000	3353	5027.989440	31757	9	0.382573	32204	5	0.635182	12649308	0.005175
319845014	64899.000000	3380	5127.145507	32048	6	0.534709	32284	4	0.470376	12630993	0.004837
319853076	64862.000000	3470	5060.248574	31762	5	0.516712	31809	3	0.667670	12612697	0.005740
319831728	63576.000000	3232	5090.098409	32034	4	0.497409	31995	3	0.508284	12594353	0.005304
319835946	66645.000000	3515	5155.032713	31854	7	0.434535	31996	4	0.260496	12575900	0.005279
319863020	64650.000000	3384	4935.245823	32053	4	0.288895	31955	7	0.111008	12557710	0.004097
319855674	62631.000000	3284	5143.874338	31833	11	0.568699	32080	6	0.460806	12539631	0.004113
319840010	66906.000000	3466	5083.181396	31964	2	0.268730	31842	6	0.491850	12521275	0.003784
319831823	63297.000000	3306	4995.104350	32010	6	0.401958	31835	4	0.640659	12503311	0.004352
319853308	64636.000000	3257	5153.702141	31931	3	0.505307	32219	5	0.512580	12484963	0.004523
319854665	66853.000000	3498	5074.066050	31988	12	0.286564	31902	5	0.520235	12467226	0.005044
319848615	63234.000000	3268	5034.005631	31733	7	0.454837	32026	4	0.426692	12449095	0.004722
319840774	64512.000000	3293	5130.442174	32138	9	0.669346	31939	7	0.553261	12430959	0.004796
319826400	65498.000000	3452	5070.907420	31937	4	0.285471	32059	5	0.620370	12413041	0.004768
319841425	63905.000000	3271	5013.157708	31912	5	0.566621	31921	5	0.679175	12394901	0.004776
319857778	64296.000000	3313	5146.392478	31820	10	0.611082	31891	4	0.805412	12377180	0.004794
319858404	67066.000000	3572	5060.387250	31868	12	0.349886	32027	6	0.588966	12359371	0.005048
319848545	62649.000000	3218	5026.213043	32059	5	0.245997	32080	6	0.468282	12341462	0.004806
319857632	66415.000000	3406	5145.468894	32013	4	0.377029	32237	7	0.403172	12323237	0.004770
319850023	65709.000000	3420	5036.304561	31821	3	0.417088	31960	5	0.380958	12305108	0.004586
319819170	64095.000000	3362	5092.286045	31921	0	0.354352	32367	4	0.424641	12287214	0.005251
319835868	66228.000000	3442	5120.041449	32135	7	0.519846	32222	4	0.282880	12269346	0.004705
319865364	65256.000000	3408	5048.322118	31911	5	0.470634	31967	4	0.296410	12251396	0.004081
319853556	64731.000000	3358	5050.957815	32119	6	0.577700	32146	6	0.184661	12233592	0.003584
319852654	64779.000000	3465	5124.776221	31944	4	0.210542	32118	2	0.158615	12215793	0.004811
319839368	65965.000000	3417	5086.883241	31784	8	0.467294	32018	9	0.405176	12198008	0.004608
319866548	65768.000000	3431	5020.155847	32087	8	0.419712	31940	7	0.451028	12180359	0.004308
319841242	62648.000000	3309	5050.812487	31920	6	0.417551	32088	4	0.535993	12162570	0.003619
npatches	nstrain	runtime	dt	init_x	init_y	init_y_blood	init_z	init_S	beta0	beta1	beta2	beta3	mean_beta	B	d	delta	delta_blood	b[0]	mut	m	CTL	c	g	epsilon	k	het	lambda	rho	omega	x_max	patch.dyna	DELTA	A	VA
10000	1	100.000000	0.000100	21900	9499	5000000	0.001000	10000000	9.784619	5.226043	9.742708	7.055751	9	8000000000.000000	0.010000	1.000000	1.000000	800000	0.000050	0.048000	0	0.500000	0.000000	25.000000	17.000000	0.500000	0.001000	0.001000	0.010000	31987	0	10.000000	7.000000	1.000000
sus	inf	inf_blood	z	x[0]	y[0][0]	z[0]	x[1]	y[1][0]	z[1]	S[0]	synchrony
219000000	94990000.000000	5000000	10.000000	21900	9499	0.001000	21900	9499	0.001000	10000000	0.000000
223097331	379343415.000000	19783007	3940.834452	21447	38178	0.394083	25616	35566	0.394083	12391061	0.000000
304570786	39188890.000000	2047284	6324.976263	30152	3906	0.632498	31138	3501	0.632498	13554242	0.000000
319490662	815364.000000	42859	7771.013291	31887	68	0.777101	31977	81	0.777101	13634882	0.000000
319846430	58875.000000	3085	2597.632187	32144	3	0.128036	31894	8	0.148279	13616011	0.000000
319796516	200355.000000	10341	5423.878224	31868	23	0.471134	31825	33	0.483411	13597044	0.000000
319863579	45395.000000	2297	3714.322876	31865	4	0.296909	31966	1	0.066632	13577258	0.000000
319835853	96916.000000	4935	5506.228966	31979	8	0.573559	32013	16	0.432789	13557618	0.000000
319860530	70341.000000	3712	4027.043896	31973	1	0.277350	31916	7	0.144714	13537969	0.000000
319853831	56394.000000	2927	5282.882591	31938	4	0.530243	32208	1	0.387366	13518400	0.000000
319817895	78357.000000	4092	4865.261152	31867	10	0.461459	32054	10	0.532738	13498664	0.000000
319859582	59449.000000	3051	4386.792214	32139	9	0.477364	32003	3	0.318564	13479222	0.000000
319857620	62270.000000	3247	5045.716223	31856	10	0.629918	32020	6	0.502765	13459848	0.000000
319828668	69812.000000	3666	4686.660967	32101	5	0.420810	31953	3	0.397136	13440042	0.000000
319852290	58493.000000	3008	4590.400889	32098	7	0.215613	31836	6	0.533076	13420594	0.000000
319853001	64066.000000	3367	4982.538862	32065	13	0.490802	32074	4	0.389728	13401309	0.000000
319865764	66952.000000	3378	4712.343934	31846	5	0.640939	32003	2	0.460036	13381912	0.000000
319836033	60199.000000	3144	4669.384453	32150	6	0.605606	32041	6	0.187452	13362202	0.000000
319856760	63236.000000	3202	4880.270601	31992	10	0.285019	32146	3	0.394565	13342828	0.000000
319815050	66231.000000	3495	4728.850627	32123	4	0.195657	32000	7	0.478632	13323316	0.000000
319858690	62392.000000	3204	4713.190062	32144	11	0.483760	32249	8	0.522179	13304097	0.000000
319842696	62373.000000	3334	4776.432998	31831	11	0.460524	32167	3	0.686195	13284846	0.000000
319843683	64038.000000	3388	4791.440291	32066	7	0.553959	32105	7	0.476893	13265540	0.000000
319835912	63181.000000	3296	4739.375871	32048	9	0.442420	32046	1	0.332874	13246118	0.000000
319850406	62110.000000	3155	4725.732514	31916	5	0.375814	32102	3	0.428955	13226914	0.000000
319839168	64035.000000	3427	4808.596181	31974	7	0.547131	32111	6	0.474036	13207784	0.000000
319833243	63258.000000	3205	4674.241812	31674	5	0.507948	31840	4	0.477953	13188448	0.000000
319843876	61167.000000	3268	4778.702960	32214	5	0.535211	32165	10	0.236537	13169389	0.000000
319860723	63002.000000	3378	4791.424163	32143	8	0.582005	31815	8	0.501709	13150332	0.000000
319843983	64575.000000	3329	4781.219531	32258	4	0.402942	31783	9	0.379799	13131132	0.000000
319850551	63176.000000	3260	4746.170640	31938	5	0.492556	31942	4	0.538285	13112283	0.000000
319841179	63755.000000	3360	4728.491227	32108	7	0.692223	32071	4	0.321357	13093191	0.000000
319826416	62367.000000	3348	4734.023404	31777	4	0.318145	32041	3	0.471830	13074238	0.000000
319837903	62089.000000	3205	4818.296362	32112	4	0.433206	32136	6	0.494824	13055009	0.000000
319852379	64045.000000	3332	4787.401137	32153	8	0.413946	31855	3	0.483174	13036230	0.000000
319864773	63279.000000	3302	4709.090771	32012	10	0.360934	32055	4	0.440010	13017168	0.000000
319851611	63000.000000	3276	4787.036904	32155	8	0.564506	32160	10	0.412522	12998311	0.000000
319848349	65252.000000	3342	4735.945050	32181	4	0.534444	32100	1	0.489043	12979384	0.000000
319858813	60243.000000	3141	4633.088639	31949	4	0.657289	32038	4	0.493403	12960398	0.000000
319830802	62419.000000	3190	4867.231826	32138	8	0.709647	32060	3	0.615861	12941590	0.000000
319848959	65960.000000	3436	4762.229150	32189	5	0.531181	32029	1	0.376425	12923088	-1.#IND00
319848874	62593.000000	3146	4672.902717	31898	13	0.308584	32084	6	0.442101	12904425	-1.#IND00
319835374	61468.000000	3114	4784.896328	32019	4	0.554779	31877	11	0.661622	12885654	-1.#IND00
319833954	64446.000000	3350	4772.697918	31837	9	0.298685	31847	8	0.358024	12866946	-1.#IND00
319836878	62871.000000	3263	4734.615081	31854	6	0.421064	32059	7	0.559459	12848240	-0.018286
319860030	62667.000000	3163	4776.391465	31882	10	0.648862	31841	3	0.394710	12829270	-0.013541
319848904	63244.000000	3261	4777.916040	32007	7	0.452572	31917	8	0.331964	12810829	-0.026541
319838320	63502.000000	3337	4784.146693	31830	12	0.376124	31846	3	0.426423	12792486	-0.022994
319844142	62029.000000	3268	4733.964852	31916	5	0.621605	31836	6	0.489323	12773818	-0.020419
319845047	63073.000000	3278	4804.288402	31897	7	0.416718	31663	4	0.555847	12755523	-0.017061
319825566	63206.000000	3313	4775.769013	31910	13	0.293934	31984	6	0.302904	12736858	-0.016309
319851261	63900.000000	3223	4776.981865	32197	6	0.356514	32058	4	0.411598	12718587	-0.015932
319838415	64454.000000	3362	4768.244351	32056	6	0.321839	32165	9	0.570903	12699871	-0.013729
319848231	63245.000000	3298	4734.406841	31867	5	0.488344	31827	2	0.559644	12681302	-0.013030
319844767	63253.000000	3324	4789.518034	31958	7	0.286333	32054	5	0.394452	12663080	-0.012318
319844837	62548.000000	3318	4747.587295	31803	7	0.445559	31812	2	0.229889	12644749	-0.011486
319838563	61209.000000	3142	4769.043113	32055	7	0.598558	32001	5	0.472666	12626457	-0.008840
319832871	64883.000000	3403	4807.895332	31922	13	0.613316	32134	5	0.525184	12608151	-0.006678
319849603	63619.000000	3238	4713.433534	31952	7	0.388197	32050	4	0.475599	12589905	-0.006471
319852834	61221.000000	3223	4751.778680	32050	7	0.329366	31901	3	0.302734	12571579	-0.004571
319848426	63856.000000	3374	4811.795662	32139	9	0.593245	31943	5	0.577092	12553381	-0.004070
319834468	64645.000000	3330	4709.342561	31653	8	0.548778	31833	5	0.324238	12535165	-0.003798
319873763	61478.000000	3273	4737.509169	31929	9	0.395398	32075	8	0.281047	12516844	-0.002221
319836793	62696.000000	3228	4798.281231	31875	6	0.362702	32008	4	0.516897	12498842	-0.001585
319839822	63353.000000	3317	4781.394221	32073	3	0.613464	32174	7	0.706987	12480349	-0.001426
319847600	62576.000000	3249	4785.873404	31849	9	0.596571	31944	8	0.485737	12462241	-0.002061
319843331	64056.000000	3413	4747.650264	31886	7	0.416425	32224	7	0.376055	12443704	-0.001526
319848113	62665.000000	3278	4724.081336	32022	4	0.508576	31955	6	0.611998	12425839	0.000024
319837259	62900.000000	3216	4815.337918	31929	5	0.526791	31770	3	0.362965	12407918	-0.000147
319821336	63407.000000	3249	4762.447953	31935	5	0.620248	31706	5	0.362288	12389944	0.000081
319851701	63214.000000	3198	4783.118788	32189	6	0.418935	32046	4	0.599644	12371789	0.000282
319839666	63936.000000	3299	4788.031604	32045	8	0.230473	31833	6	0.357394	12353617	0.000291
319843437	64295.000000	3375	4774.852075	31859	6	0.422835	31956	9	0.478385	12335786	0.000844
319834641	62234.000000	3358	4721.240660	31984	7	0.553214	32009	4	0.652195	12317913	-0.000252
319836532	63129.000000	3371	4796.893579	32028	3	0.685104	31973	6	0.444543	12299865	-0.000194
319848879	63292.000000	3341	4756.211604	31747	5	0.403812	31921	9	0.663102	12282063	0.000462
319835205	62840.000000	3297	4773.361251	31830	9	0.457279	31968	7	0.344916	12264415	0.000360
319873716	64440.000000	3325	4757.490134	31732	4	0.514870	32146	8	0.447761	12246321	0.000297
319848171	61621.000000	3222	4713.727722	31779	4	0.616079	31956	5	0.488737	12228655	-0.000331
319846464	64234.000000	3301	4850.337046	32032	5	0.697447	31876	10	0.570299	12210882	-0.000071
319853690	64065.000000	3376	4710.696663	32002	6	0.300602	31964	2	0.425254	12193053	-0.000077
319846503	62527.000000	3165	4690.277538	32113	6	0.477560	32078	5	0.524072	12175294	0.000031
319843831	61440.000000	3313	4776.354369	32167	11	0.247752	32018	7	0.282135	12157311	0.000199
319847817	64927.000000	3309	4790.622659	32105	5	0.507320	31867	7	0.505511	12139764	0.000197
319853960	62361.000000	3195	4717.019393	32135	9	0.376464	32150	7	0.570885	12122138	0.000145
319864478	62783.000000	3268	4803.935706	31949	6	0.577382	32156	8	0.171043	12104434	0.000888
319845974	63858.000000	3332	4812.907773	32029	7	0.494344	32220	2	0.333440	12086630	0.001231
319856092	62663.000000	3245	4729.557559	32112	2	0.291015	31898	5	0.286330	12069031	0.002244
319826343	61760.000000	3194	4757.905104	31859	4	0.531343	31880	4	0.473165	12051540	0.002924
319835600	63829.000000	3386	4768.483224	31935	9	0.352711	31912	4	0.680462	12033983	0.002581
319823641	63400.000000	3324	4725.060573	32050	6	0.607404	32176	10	0.404807	12016564	0.002435
319851728	62721.000000	3203	4734.721917	32178	5	0.694465	32103	3	0.435500	11998731	0.002953
319838017	64274.000000	3301	4793.575283	31964	7	0.651038	32027	8	0.370998	11981399	0.002924
319847816	63525.000000	3369	4714.296488	32178	9	0.403367	32116	5	0.288384	11964217	0.002910
319836700	60714.000000	3141	4757.505220	31909	6	0.638128	32041	4	0.367948	11946797	0.004244
319844603	65078.000000	3384	4858.240696	32127	10	0.582573	31853	8	0.351042	11929735	0.004650
319838945	63479.000000	3249	4647.197175	31965	7	0.412542	31983	4	0.358944	11912398	0.005279
319844091	59398.000000	3131	4755.551259	32105	7	0.636822	32078	4	0.305089	11895101	0.005127
319859706	65348.000000	3349	4854.354358	32020	10	0.697691	32099	4	0.266098	11877975	0.004889
319851948	63331.000000	3383	4690.795963	31805	11	0.559800	31750	5	0.218355	11860786	0.004865
npatches	nstrain	runtime	dt	init_x	init_y	init_y_blood	init_z	init_S	beta0	beta1	beta2	beta3	mean_beta	B	d	delta	delta_blood	b[0]	mut	m	CTL	c	g	epsilon	k	het	lambda	rho	omega	x_max	patch.dyna	DELTA	A	VA
10000	1	100.000000	0.000100	21900	9499	5000000	0.001000	10000000	9.295515	7.140595	9.968120	9.867818	9	8000000000.000000	0.010000	1.000000	1.000000	800000	0.000050	0.048000	0	0.500000	0.000000	25.000000	18.000000	0.500000	0.001000	0.001000	0.010000	31987	0	10.000000	7.000000	1.000000
sus	inf	inf_blood	z	x[0]	y[0][0]	z[0]	x[1]	y[1][0]	z[1]	S[0]	synchrony
219000000	94990000.000000	5000000	10.000000	21900	9499	0.001000	21900	9499	0.001000	10000000	0.000000
230262462	337191568.000000	17584884	3940.834452	22608	33945	0.394083	24587	32276	0.394083	12309548	0.000000
309207109	26300979.000000	1375958	6324.976263	30929	2616	0.632498	31430	2378	0.632498	13295673	0.000000
319739763	294357.000000	15328	7771.013291	31834	35	0.777101	32274	26	0.777101	13336775	0.000000
319824981	121525.000000	6170	3113.051346	32162	12	0.476687	31956	6	0.126050	13317680	0.000000
319811541	118745.000000	6274	5818.676275	32050	10	0.682599	31782	12	0.469929	13299548	0.000000
319824853	86171.000000	4487	3701.081675	31788	4	0.229152	32037	6	0.185313	13280124	0.000000
319838003	49993.000000	2634	5116.851148	32088	1	0.516716	32096	5	0.313728	13260815	0.000000
319843981	82570.000000	4341	4740.063558	32005	2	0.365790	31964	7	0.480020	13241363	0.000000
319852057	61476.000000	3264	4009.266322	31966	3	0.433438	32098	5	0.297625	13222217	0.000000
319843428	54095.000000	2799	4698.378462	31896	4	0.384265	32083	3	0.176331	13202953	0.000000
319851823	70638.000000	3686	4722.035609	32091	4	0.414033	32175	7	0.460208	13183356	0.000000
319858901	63726.000000	3198	4229.949189	32114	5	0.514392	31826	8	0.585456	13164268	0.000000
319854434	57514.000000	2975	4508.116054	31935	4	0.493692	32161	7	0.447023	13145097	0.000000
319835411	63028.000000	3250	4635.722762	31815	13	0.509457	31980	6	0.455608	13125820	0.000000
319849066	65978.000000	3507	4441.437340	32118	4	0.434383	32119	6	0.201118	13106690	0.000000
319832096	59293.000000	2953	4362.398508	31963	3	0.353381	31907	3	0.153848	13087660	0.000000
319859305	60527.000000	3035	4555.681288	31950	7	0.443905	31936	8	0.318592	13068512	0.000000
319858868	62901.000000	3260	4529.626445	31957	9	0.608582	31948	12	0.511271	13049552	0.000000
319840112	61608.000000	3190	4461.506691	31899	3	0.310418	31933	8	0.392395	13030624	0.000000
319831947	61361.000000	3249	4482.714639	31914	5	0.427333	32103	6	0.485119	13011583	0.000000
319858952	60982.000000	3219	4517.913057	32038	3	0.461945	32056	7	0.338903	12992843	0.000000
319860732	61027.000000	3236	4556.433861	31928	11	0.358333	32326	7	0.511534	12973825	0.000000
319859291	63250.000000	3291	4456.403949	31890	5	0.497486	31839	7	0.441160	12955038	0.000000
319841384	60015.000000	3112	4421.602299	32211	5	0.473085	32095	8	0.320841	12936168	0.000000
319840929	61411.000000	3209	4542.973962	31928	6	0.680414	31795	4	0.511150	12917062	0.000000
319837240	62647.000000	3278	4470.677390	31977	2	0.738849	32115	8	0.274284	12898250	0.000000
319845373	60386.000000	3071	4426.500816	31965	4	0.474617	31856	3	0.411276	12879485	0.000000
319845096	61062.000000	3183	4552.059466	31871	6	0.433219	32229	4	0.487606	12860623	0.000000
319828258	62141.000000	3264	4526.695645	32050	10	0.480534	32107	8	0.637986	12841984	0.000000
319860160	63286.000000	3398	4459.975217	31888	8	0.347411	32038	8	0.337095	12822943	0.000000
319877607	59740.000000	3006	4427.010372	31965	6	0.270127	31924	12	0.339716	12804408	0.000000
319848605	61890.000000	3163	4609.669757	31947	8	0.553664	31899	6	0.257988	12785700	0.000000
319826882	64607.000000	3266	4468.937641	31848	11	0.729287	31870	8	0.444669	12766923	0.000000
319838057	59788.000000	3131	4390.381392	32001	4	0.603884	31814	6	0.269785	12748341	0.000000
319825720	61354.000000	3218	4580.982412	31804	3	0.617906	31947	6	0.488537	12729712	0.000000
319843791	62457.000000	3233	4454.331674	32041	10	0.130720	32253	2	0.430316	12711259	0.000000
319864848	60497.000000	3150	4526.703907	32043	7	0.346704	31946	7	0.306977	12692673	0.000000
319822690	63912.000000	3407	4537.642024	31830	11	0.502561	31642	6	0.217801	12674270	0.000000
319858989	62803.000000	3248	4433.744111	32132	3	0.511069	32092	7	0.356451	12655787	0.000000
319845246	60437.000000	3109	4471.634208	32027	2	0.545715	31831	4	0.277672	12637451	-1.#IND00
319844773	60641.000000	3243	4489.091873	31892	4	0.448297	31931	6	0.456895	12619171	-1.#IND00
319849999	62380.000000	3241	4515.608686	32041	5	0.552027	32035	3	0.338512	12601111	-1.#IND00
319849862	61908.000000	3233	4426.992014	31978	6	0.359984	32136	6	0.429017	12582853	-0.026615
319857360	60063.000000	3122	4499.723596	31726	3	0.611815	32056	7	0.585967	12564644	-0.021723
319839395	62231.000000	3320	4577.289862	32066	7	0.125456	31976	5	0.293586	12546425	-0.020634
319846928	61814.000000	3270	4469.481934	32091	15	0.465317	31992	7	0.385831	12528154	-0.017222
319850365	61932.000000	3217	4509.310120	31920	5	0.260126	32029	0	0.468559	12510036	-0.014100
319845642	61269.000000	3145	4450.862062	31981	6	0.349773	31928	9	0.454911	12491791	-0.011124
319825359	60826.000000	3265	4535.652899	32175	7	0.511234	32012	7	0.273651	12473627	-0.007704
319875956	63233.000000	3269	4474.979549	31901	6	0.529599	31956	9	0.404428	12455623	0.000112
319851211	61060.000000	3253	4433.281749	32004	3	0.322243	32111	8	0.377606	12437526	0.000872
319828276	59532.000000	3091	4476.547807	31827	4	0.443840	32144	3	0.203532	12419307	0.003092
319849681	61018.000000	3172	4560.550479	31995	2	0.508604	31955	1	0.259935	12401249	0.001994
319839089	63259.000000	3219	4520.524931	31890	5	0.496063	32129	3	0.285243	12383317	0.001809
319866644	62691.000000	3210	4464.837954	31914	6	0.655544	32210	6	0.344627	12365510	0.003774
319838528	60599.000000	3230	4470.742488	32116	10	0.582191	31995	9	0.522355	12347628	0.000328
319835384	62516.000000	3194	4531.105392	32001	11	0.449864	31896	7	0.597063	12329971	-0.000306
319843332	61216.000000	3193	4493.348878	31946	4	0.601353	32081	10	0.218963	12311989	-0.002373
319842721	62546.000000	3255	4493.871901	31878	8	0.627471	31985	5	0.337008	12294046	-0.002784
319852849	60976.000000	3179	4497.037562	32283	4	0.445578	31869	3	0.565769	12276094	-0.002799
319844872	61332.000000	3226	4514.458921	32149	8	0.317894	31875	6	0.181794	12258303	-0.003306
319843044	61628.000000	3195	4498.925935	31985	5	0.141337	31990	2	0.420136	12240687	-0.003222
319849262	61851.000000	3140	4468.113544	31866	6	0.479201	32202	5	0.366409	12223031	-0.003258
319849517	61884.000000	3243	4463.965584	31921	8	0.352159	32124	7	0.407458	12205179	-0.003195
319837744	61693.000000	3220	4467.330755	32008	8	0.240301	32084	4	0.453728	12187420	-0.002810
319842478	61343.000000	3212	4468.823393	32073	6	0.388533	31932	6	0.545686	12169656	-0.003089
319866251	60680.000000	3201	4496.034709	32029	8	0.497763	31820	5	0.458027	12152064	-0.003378
319872171	63314.000000	3260	4541.860005	31805	8	0.470914	31984	4	0.239345	12134300	-0.002356
319857106	62604.000000	3184	4474.972826	31779	6	0.679097	32023	11	0.277824	12116656	-0.002911
319845223	60088.000000	3122	4379.664025	31891	6	0.484277	31895	11	0.345517	12099002	-0.003500
319864442	60486.000000	3014	4536.593962	32039	5	0.517809	32013	6	0.495982	12081394	-0.001364
319863600	63013.000000	3291	4537.827845	31815	7	0.516061	32054	8	0.438497	12064004	-0.001271
319859006	61935.000000	3264	4438.317682	32028	8	0.464097	31873	2	0.193171	12046595	-0.001342
319845534	60205.000000	3148	4494.409817	31953	5	0.523098	31858	9	0.510345	12028807	-0.001387
319855239	63797.000000	3369	4552.413814	31887	8	0.476651	32344	6	0.344713	12011521	-0.001512
319854726	61239.000000	3189	4445.542296	31834	4	0.284066	31865	4	0.287214	11993973	-0.000463
319844207	61301.000000	3307	4534.326248	32022	4	0.541434	31912	6	0.518996	11976436	-0.000578
319843679	61863.000000	3277	4471.127414	31879	12	0.326986	32165	5	0.517487	11959124	0.000893
319842014	61978.000000	3235	4494.866459	32168	4	0.591802	32048	7	0.383210	11941851	0.000775
319869297	62187.000000	3126	4485.155640	32206	7	0.351768	31830	8	0.518985	11924525	0.000308
319868715	61862.000000	3129	4423.693592	32021	6	0.606832	31858	4	0.419474	11907258	0.000132
319830591	60838.000000	3205	4515.851124	31905	6	0.450588	32157	8	0.589204	11890022	0.000171
319855140	62582.000000	3277	4522.261963	31896	10	0.401805	31842	4	0.594058	11872734	0.000661
319854691	62193.000000	3395	4478.443330	31963	4	0.285867	32014	4	0.409194	11855424	0.000664
319857678	61867.000000	3240	4491.858079	31889	9	0.395677	32273	5	0.402826	11838098	0.000481
319854160	60042.000000	3169	4455.497678	31916	5	0.282133	31894	5	0.565138	11821093	0.001410
319844818	62540.000000	3137	4552.218498	32055	6	0.365644	32034	5	0.489328	11804109	0.001415
319843217	61395.000000	3205	4425.197977	31829	4	0.519997	32157	4	0.440045	11786945	0.001338
319839440	60034.000000	3094	4541.733873	31970	10	0.164201	32092	13	0.338328	11769744	0.001370
319841502	63026.000000	3262	4535.003170	32061	7	0.378066	31846	6	0.565978	11752656	0.001474
319865055	62316.000000	3186	4367.095676	32014	3	0.351053	32026	6	0.290136	11735478	0.001368
319858341	58989.000000	3082	4531.358874	31975	3	0.431526	31836	4	0.281789	11718431	0.001277
319847928	64092.000000	3333	4612.378361	31679	4	0.567949	32184	7	0.538455	11701319	0.001237
319842000	62916.000000	3242	4387.201777	32061	6	0.522245	31952	8	0.303153	11684321	0.002382
319855320	58867.000000	3076	4465.329711	31811	5	0.610648	32007	5	0.523552	11667519	0.002921
319849647	61744.000000	3234	4579.528199	32083	4	0.400634	32072	8	0.609930	11650704	0.003199
319853772	64037.000000	3391	4481.140515	31905	5	0.521197	32050	3	0.401915	11633407	0.003138
319863643	61034.000000	3168	4465.775985	32117	9	0.575224	31961	9	0.316236	11616516	0.003064
319866888	59802.000000	3090	4529.282844	31957	2	0.618370	32153	4	0.533857	11599694	0.003016
npatches	nstrain	runtime	dt	init_x	init_y	init_y_blood	init_z	init_S	beta0	beta1	beta2	beta3	mean_beta	B	d	delta	delta_blood	b[0]	mut	m	CTL	c	g	epsilon	k	het	lambda	rho	omega	x_max	patch.dyna	DELTA	A	VA
10000	1	100.000000	0.000100	21900	9499	5000000	0.001000	10000000	13.384572	5.742786	7.295860	9.361574	9	8000000000.000000	0.010000	1.000000	1.000000	800000	0.000050	0.048000	0	0.500000	0.000000	25.000000	19.000000	0.500000	0.001000	0.001000	0.010000	31987	0	10.000000	7.000000	1.000000
sus	inf	inf_blood	z	x[0]	y[0][0]	z[0]	x[1]	y[1][0]	z[1]	S[0]	synchrony
219000000	94990000.000000	5000000	10.000000	21900	9499	0.001000	21900	9499	0.001000	10000000	0.000000
236355839	302001015.000000	15757302	3940.834452	20414	32622	0.394083	26256	28089	0.394083	12247985	0.000000
312368781	17722074.000000	927091	6324.976263	30569	2086	0.632498	31509	1580	0.632498	13093660	0.000000
319818426	109898.000000	5849	7768.680752	32070	13	0.777101	32203	4	0.777101	13110647	0.000000
319805842	172198.000000	8979	3584.148956	31883	19	0.336778	32085	21	0.258959	13091757	0.000000
319840797	58011.000000	3050	5790.670795	31957	2	0.572129	31968	7	0.550541	13073630	0.000000
319848942	105117.000000	5319	4291.236973	32071	15	0.461720	32050	19	0.297165	13054618	0.000000
319841740	50976.000000	2690	3579.332535	31895	7	0.398432	32147	4	0.167754	13035687	0.000000
319849124	58888.000000	3096	4886.394936	31803	9	0.414579	31876	7	0.179052	13016618	0.000000
319858386	74606.000000	3759	4368.648741	31756	13	0.333904	32382	3	0.462392	12997766	0.000000
319849571	59285.000000	3117	3899.937390	31948	6	0.420691	31890	2	0.510761	12979005	0.000000
319850963	53981.000000	2806	4393.933070	31846	4	0.340868	31963	7	0.318599	12960531	0.000000
319839948	65456.000000	3321	4453.536607	32087	6	0.600221	31832	7	0.374250	12941706	0.000000
319843907	63135.000000	3276	4118.225752	31851	6	0.471930	31551	1	0.186806	12923000	0.000000
319851126	57837.000000	2991	4201.862156	31983	7	0.679714	31748	8	0.484575	12904068	0.000000
319854345	60156.000000	3158	4378.034965	31787	6	0.416690	31961	1	0.275580	12885463	0.000000
319859837	63827.000000	3285	4288.172173	31932	8	0.597412	31942	4	0.209446	12866991	0.000000
319837327	59181.000000	3054	4156.440473	32059	4	0.383495	31937	6	0.215211	12848335	0.000000
319835447	58695.000000	3137	4348.542902	31912	4	0.209647	31793	10	0.410968	12829518	0.000000
319840825	61882.000000	3315	4361.316797	31892	5	0.520633	32169	6	0.535449	12810849	0.000000
319849294	60857.000000	3140	4225.784617	31876	3	0.391103	31961	4	0.274209	12792239	0.000000
319833263	59230.000000	3172	4257.625488	32031	4	0.548307	31793	4	0.201507	12773842	0.000000
319844388	60454.000000	3237	4340.783690	32077	10	0.591671	31865	6	0.457988	12755201	0.000000
319867098	62232.000000	3268	4280.571086	32000	11	0.617980	31741	5	0.274070	12736451	0.000000
319848000	59846.000000	3053	4205.503909	31961	17	0.223389	31874	11	0.361430	12717907	0.000000
319836991	59681.000000	3099	4298.017543	31968	1	0.163226	31813	5	0.246945	12699616	0.000000
319838206	61288.000000	3153	4323.738050	32105	10	0.254562	31845	4	0.403251	12681133	0.000000
319849807	61190.000000	3132	4250.029073	31758	8	0.394037	31882	3	0.401474	12662631	0.000000
319865474	60275.000000	3194	4255.904536	32077	3	0.514488	32090	4	0.219319	12644055	0.000000
319841444	59983.000000	3105	4258.566476	32124	18	0.292022	32277	9	0.412059	12625486	0.000000
319840185	61781.000000	3158	4324.677380	32093	1	0.417693	32166	4	0.182257	12607229	0.000000
319842029	61016.000000	3119	4205.066188	31848	4	0.448319	32078	7	0.373869	12588834	0.000000
319843004	59194.000000	3160	4251.536616	32125	2	0.398812	32042	4	0.222983	12570319	0.000000
319832036	60543.000000	3121	4366.078895	31958	6	0.536347	32082	6	0.327216	12551785	0.000000
319844063	62408.000000	3280	4258.591735	31849	8	0.331113	31911	9	0.264958	12533265	0.000000
319842990	59034.000000	3066	4238.246489	32235	3	0.476817	32184	1	0.220524	12515263	0.000000
319826718	60830.000000	3091	4350.134122	32060	3	0.630660	32028	5	0.364939	12496780	0.000000
319847897	61964.000000	3258	4287.130717	31999	6	0.169125	32005	5	0.519610	12478535	0.000000
319844994	60463.000000	3121	4225.473366	31853	10	0.496055	32158	7	0.372005	12460278	0.000000
319847830	59842.000000	3088	4288.563087	32121	4	0.551113	31835	11	0.613536	12442215	0.000000
319853678	61116.000000	3233	4317.094473	31665	2	0.586730	32247	4	0.317507	12424296	-1.#IND00
319811322	60518.000000	3084	4256.795399	32044	9	0.608220	32098	5	0.571833	12406145	-1.#IND00
319841203	59398.000000	3163	4300.523165	31946	5	0.455825	31906	5	0.474518	12388092	0.009853
[truncated: 160 more rows]
