# Supplementary material for: Large Variations in HIV-1 Viral Load Explained by Shifting-Mosaic Metapopulation Dynamics
Source: PLoS Biol. 2016 Oct 5;14(10):e1002567. doi: 10.1371/journal.pbio.1002567 (PMC5051940; doi:10.1371/journal.pbio.1002567)
Supplement: S1 Data — Each file gives the output from the simulations indicated by the filename: low migration (ms1, db432); high migration (ms1, db1); very high migration (ms10, db1); number of patches (np); reservoir (storage); no reservoir (nostorage); CTL immigration model (CTLimmig); CTL proliferation model (CTLprolif); β¯ (beta1, beta2, …). Within each file, there are 21 simulations for (k = 0,1,..,20), and data is output each day. For measures of synchrony, the final entry should be used. See Methods and S1 Simulation Code for further details. (ZIP) [file pbio.1002567.s002.zip › S1_Data/ms10_np10000_storage_noPD_CTLprolif_db1_beta1.tsv]

npatches	nstrain	runtime	dt	init_x	init_y	init_y_blood	init_z	init_S	beta0	beta1	beta2	beta3	mean_beta	B	d	delta	delta_blood	b[0]	mut	m	CTL	c	g	epsilon	k	het	lambda	rho	omega	x_max	patch.dyna	DELTA	A	VA
10000	1	100.000000	0.000100	21900	9499	5000000	0.001000	10000000	0.545450	1.002170	0.823344	0.633384	1	8000000000.000000	0.010000	1.000000	1.000000	800000	0.000050	0.048000	1	0.001000	1.000000	25.000000	0.000000	0.500000	0.001000	0.001000	0.010000	31987	0	10.000000	7.000000	1.000000
sus	inf	inf_blood	z	x[0]	y[0][0]	z[0]	x[1]	y[1][0]	z[1]	S[0]	synchrony
219000000	94990000.000000	5000000	10.000000	21900	9499	0.001000	21900	9499	0.001000	10000000	0.000000
316329034	88862308.000000	4617969	10000.000000	31896	8577	1.000000	31473	8972	1.000000	10074266	0.000000
316504417	84059015.000000	4367427	10000.000000	31809	8266	1.000000	31780	8505	1.000000	10145105	0.000000
316697118	79570618.000000	4141095	10000.000000	31766	7975	1.000000	31548	7955	1.000000	10211518	0.000000
316849771	75381535.000000	3921259	10000.000000	31872	7371	1.000000	31681	7530	1.000000	10273484	0.000000
317024748	71446644.000000	3714089	10000.000000	31726	7071	1.000000	31861	7107	1.000000	10330857	0.000000
317154472	67752466.000000	3523743	10000.000000	31806	6612	1.000000	31717	6797	1.000000	10384696	0.000000
317292133	64258772.000000	3338950	10000.000000	31639	6465	1.000000	31522	6397	1.000000	10434474	0.000000
317452370	61013281.000000	3170759	10000.000000	31849	6008	1.000000	31523	6341	1.000000	10481049	0.000000
317561185	57918487.000000	3008356	10000.000000	31855	5542	1.000000	31718	5620	1.000000	10524581	0.000000
317660969	55018405.000000	2858318	10000.000000	31753	5438	1.000000	31807	5536	1.000000	10565243	0.000000
317764725	52282403.000000	2717165	10000.000000	32001	5114	1.000000	31921	5259	1.000000	10603105	0.000000
317868787	49696364.000000	2581400	10000.000000	31916	4891	1.000000	31780	4881	1.000000	10637640	0.000000
317978805	47253834.000000	2457819	10000.000000	31836	4568	1.000000	31910	4654	1.000000	10669713	0.000000
318074145	44939033.000000	2333685	10000.000000	31690	4442	1.000000	31777	4586	1.000000	10699370	0.000000
318170658	42748360.000000	2224287	10000.000000	31769	4214	1.000000	31960	4253	1.000000	10727162	0.000000
318244982	40695524.000000	2114385	10000.000000	31898	4032	1.000000	31844	4013	1.000000	10752490	0.000000
318333671	38744861.000000	2017013	10000.000000	31738	3813	1.000000	31733	3911	1.000000	10776026	0.000000
318383349	36886709.000000	1917522	10000.000000	32107	3623	1.000000	31858	3823	1.000000	10797394	0.000000
318453416	35128088.000000	1827312	10000.000000	32017	3439	1.000000	31996	3543	1.000000	10817043	0.000000
318512294	33475669.000000	1740023	10000.000000	31873	3321	1.000000	31860	3325	1.000000	10835249	0.000000
318586220	31897793.000000	1656825	10000.000000	31819	3059	1.000000	31800	3237	1.000000	10851993	0.000000
318650805	30398646.000000	1579414	10000.000000	31980	3063	1.000000	31967	3009	1.000000	10866630	0.000000
318709346	28976895.000000	1505013	10000.000000	31885	2923	1.000000	31784	2951	1.000000	10879787	0.000000
318749099	27627707.000000	1435280	10000.000000	31987	2697	1.000000	32049	2734	1.000000	10891610	0.000000
318817811	26346234.000000	1370927	10000.000000	31918	2573	1.000000	31853	2589	1.000000	10902198	0.000000
318873801	25126198.000000	1307358	10000.000000	31994	2511	1.000000	32003	2545	1.000000	10911678	0.000000
318907473	23964510.000000	1245136	10000.000000	31906	2299	1.000000	31782	2310	1.000000	10919671	0.000000
318954373	22855720.000000	1188202	10000.000000	32025	2280	1.000000	31557	2282	1.000000	10926679	0.000000
318996268	21799146.000000	1130999	10000.000000	31884	2187	1.000000	31932	2190	1.000000	10932581	0.000000
319032954	20796085.000000	1081673	10000.000000	31846	2057	1.000000	31954	2021	1.000000	10937471	0.000000
319069858	19850138.000000	1030753	10000.000000	31729	1952	1.000000	31707	1940	1.000000	10941660	0.000000
319123583	18943726.000000	984984	10000.000000	32119	1851	1.000000	31731	1900	1.000000	10944724	0.000000
319131758	18082044.000000	941489	10000.000000	31878	1737	1.000000	32020	1765	1.000000	10946930	0.000000
319185396	17263389.000000	897198	10000.000000	31858	1757	1.000000	31798	1781	1.000000	10947927	0.000000
319217172	16485650.000000	858203	10000.000000	31832	1598	1.000000	31865	1623	1.000000	10948063	0.000000
319259199	15743758.000000	816233	10000.000000	32143	1562	1.000000	31979	1600	1.000000	10947791	0.000000
319284104	15034363.000000	782223	10000.000000	31873	1501	1.000000	32134	1472	1.000000	10947114	0.000000
319294019	14358430.000000	745252	10000.000000	31877	1325	1.000000	31954	1439	1.000000	10945370	0.000000
319324234	13704840.000000	713074	10000.000000	32036	1326	1.000000	32144	1402	1.000000	10943055	0.000000
319346482	13092502.000000	680862	10000.000000	31749	1281	1.000000	32084	1332	1.000000	10939732	-1.#IND00
319383506	12511942.000000	650745	10000.000000	32112	1211	1.000000	31805	1280	1.000000	10936006	0.537600
319390683	11960374.000000	621856	10000.000000	31826	1160	1.000000	31885	1235	1.000000	10931709	0.807420
319448654	11429159.000000	593670	10000.000000	31722	1082	1.000000	32090	1176	1.000000	10927119	0.858067
319423481	10922225.000000	567158	10000.000000	32315	1047	1.000000	31767	1050	1.000000	10922099	0.886452
319465691	10440194.000000	543539	10000.000000	31983	1046	1.000000	31958	1059	1.000000	10916511	0.906692
319468375	9974794.000000	518014	10000.000000	32142	1048	1.000000	32085	1010	1.000000	10910466	0.923771
319488567	9533892.000000	495941	10000.000000	32126	933	1.000000	31840	993	1.000000	10904134	0.939047
319498116	9112290.000000	475237	10000.000000	31874	880	1.000000	31852	934	1.000000	10896860	0.946982
319530134	8710840.000000	453331	10000.000000	32190	868	1.000000	31793	885	1.000000	10889538	0.954953
319551854	8321570.000000	432524	10000.000000	31973	806	1.000000	31867	872	1.000000	10881725	0.961188
319553758	7956208.000000	413491	10000.000000	31787	739	1.000000	32111	778	1.000000	10873734	0.965789
319577338	7605211.000000	395131	10000.000000	32096	729	1.000000	32105	729	1.000000	10864982	0.969548
319560726	7269469.000000	378723	10000.000000	32161	744	1.000000	32118	734	1.000000	10856203	0.973401
319584512	6948171.000000	361814	10000.000000	31977	654	1.000000	32125	669	1.000000	10847184	0.976193
319606151	6640057.000000	345147	10000.000000	31822	670	1.000000	31965	707	1.000000	10837797	0.978427
319613813	6342383.000000	330501	10000.000000	31982	601	1.000000	31905	605	1.000000	10827847	0.980290
319645932	6066564.000000	314821	10000.000000	32087	599	1.000000	32010	586	1.000000	10817639	0.981798
319639304	5803965.000000	301696	10000.000000	32079	573	1.000000	32063	563	1.000000	10807431	0.983236
319663650	5548970.000000	287285	10000.000000	32054	529	1.000000	31869	550	1.000000	10796798	0.984592
319659246	5308051.000000	275338	10000.000000	32105	531	1.000000	32072	510	1.000000	10786106	0.985689
319673955	5079042.000000	262791	10000.000000	31942	532	1.000000	32105	511	1.000000	10775131	0.986550
319684327	4851498.000000	251880	10000.000000	31871	511	1.000000	32038	485	1.000000	10763879	0.987318
319677060	4639644.000000	241206	10000.000000	32169	443	1.000000	31738	483	1.000000	10752486	0.988070
319711275	4441127.000000	230801	10000.000000	31889	419	1.000000	31746	415	1.000000	10740787	0.988815
319703309	4248995.000000	220092	10000.000000	32173	394	1.000000	31827	443	1.000000	10728923	0.989434
319695445	4060577.000000	211110	10000.000000	32017	415	1.000000	32007	425	1.000000	10716999	0.989897
319709748	3883402.000000	202315	10000.000000	31872	408	1.000000	32220	390	1.000000	10704952	0.990398
319732197	3716119.000000	192476	10000.000000	32237	386	1.000000	32120	374	1.000000	10692608	0.990885
319709703	3554493.000000	184903	10000.000000	31964	348	1.000000	32049	391	1.000000	10680043	0.991319
319724693	3399316.000000	176528	10000.000000	31801	352	1.000000	32197	351	1.000000	10667685	0.991704
319730157	3251961.000000	169191	10000.000000	31857	329	1.000000	31809	319	1.000000	10655115	0.992022
319745805	3117486.000000	162194	10000.000000	32159	319	1.000000	32153	339	1.000000	10642270	0.992305
319745084	2984669.000000	155290	10000.000000	32021	284	1.000000	31941	271	1.000000	10629426	0.992614
319760004	2855852.000000	148421	10000.000000	31882	301	1.000000	32019	285	1.000000	10616518	0.992878
319758204	2726647.000000	141810	10000.000000	31877	249	1.000000	31954	277	1.000000	10603157	0.993106
319766221	2605329.000000	135611	10000.000000	32040	273	1.000000	31979	260	1.000000	10589979	0.993342
319769798	2493485.000000	130349	10000.000000	32065	216	1.000000	31873	248	1.000000	10576636	0.993559
319758036	2384112.000000	123607	10000.000000	32062	225	1.000000	31987	229	1.000000	10563306	0.993748
319755643	2279654.000000	118866	10000.000000	31996	199	1.000000	31926	267	1.000000	10549933	0.993926
319778001	2182206.000000	113179	10000.000000	32008	225	1.000000	31912	229	1.000000	10536467	0.994105
319787748	2090040.000000	108511	10000.000000	31837	194	1.000000	31773	212	1.000000	10522721	0.994253
319781469	2000709.000000	103481	10000.000000	31955	210	1.000000	32066	181	1.000000	10508924	0.994409
319802876	1915074.000000	99094	10000.000000	31961	176	1.000000	31973	177	1.000000	10495311	0.994556
319802244	1833230.000000	95586	10000.000000	31961	171	1.000000	32149	187	1.000000	10481461	0.994698
319801262	1755826.000000	91286	10000.000000	32237	176	1.000000	31844	165	1.000000	10467500	0.994826
319803011	1677070.000000	86998	10000.000000	32075	171	1.000000	31711	151	1.000000	10453640	0.994950
319815323	1606036.000000	82880	10000.000000	32200	158	1.000000	31950	156	1.000000	10439891	0.995062
319832265	1536515.000000	80135	10000.000000	31994	160	1.000000	31915	170	1.000000	10425776	0.995171
319809651	1468575.000000	76780	10000.000000	31973	160	1.000000	32105	148	1.000000	10411582	0.995274
319801809	1404610.000000	72853	10000.000000	32045	126	1.000000	32066	149	1.000000	10397494	0.995378
319839164	1344910.000000	69604	10000.000000	31963	116	1.000000	32134	145	1.000000	10383254	0.995469
319840282	1284935.000000	67007	10000.000000	32069	112	1.000000	31992	139	1.000000	10368978	0.995561
319824590	1228397.000000	64306	10000.000000	31915	131	1.000000	31931	127	1.000000	10354614	0.995647
319836516	1177395.000000	61244	10000.000000	31950	108	1.000000	31692	131	1.000000	10340648	0.995732
319819352	1124135.000000	58248	10000.000000	31987	109	1.000000	32070	117	1.000000	10326407	0.995804
319846680	1076270.000000	55999	10000.000000	32015	98	1.000000	31899	92	1.000000	10312241	0.995873
319840546	1029039.000000	53600	10000.000000	32006	89	1.000000	32214	108	1.000000	10297747	0.995942
319823093	984873.000000	50854	10000.000000	31970	101	1.000000	31965	79	1.000000	10283484	0.996008
319843928	944398.000000	49036	10000.000000	31791	101	1.000000	31807	106	1.000000	10268912	0.996074
npatches	nstrain	runtime	dt	init_x	init_y	init_y_blood	init_z	init_S	beta0	beta1	beta2	beta3	mean_beta	B	d	delta	delta_blood	b[0]	mut	m	CTL	c	g	epsilon	k	het	lambda	rho	omega	x_max	patch.dyna	DELTA	A	VA
10000	1	100.000000	0.000100	21900	9499	5000000	0.001000	10000000	1.178191	1.425167	0.772792	0.539676	1	8000000000.000000	0.010000	1.000000	1.000000	800000	0.000050	0.048000	1	0.001000	1.000000	25.000000	1.000000	0.500000	0.001000	0.001000	0.010000	31987	0	10.000000	7.000000	1.000000
sus	inf	inf_blood	z	x[0]	y[0][0]	z[0]	x[1]	y[1][0]	z[1]	S[0]	synchrony
219000000	94990000.000000	5000000	10.000000	21900	9499	0.001000	21900	9499	0.001000	10000000	0.000000
318415506	34429549.000000	1794072	10000.000000	31722	3405	1.000000	31915	3489	1.000000	10042702	0.000000
319359960	12671946.000000	659703	10000.000000	31863	1286	1.000000	31968	1304	1.000000	10049533	0.000000
319693319	4676505.000000	242947	10000.000000	31903	506	1.000000	32110	480	1.000000	10042463	0.000000
319818328	1725695.000000	90106	10000.000000	32067	175	1.000000	31919	186	1.000000	10030431	0.000000
319852160	638611.000000	33253	10000.000000	31829	56	1.000000	32098	67	1.000000	10016499	0.000000
319855941	236581.000000	12487	10000.000000	31777	25	1.000000	32020	25	1.000000	10001774	0.000000
319867263	87901.000000	4639	9971.522797	32189	6	1.000000	31974	10	1.000000	9987101	0.000000
319873705	35821.000000	1882	6035.973016	32022	4	1.000000	31908	4	0.755480	9972129	0.000000
319878980	25536.000000	1363	747.439832	32140	1	0.135592	31854	3	0.032965	9957310	0.000000
319870504	23841.000000	1214	64.440769	31893	1	0.000157	31943	1	0.021592	9942366	0.000000
319879352	22863.000000	1132	8.342978	32055	1	0.000111	31859	2	0.000107	9927628	0.000000
319891767	21411.000000	1135	3.422821	31871	5	0.000274	31990	0	0.000100	9912747	0.000000
319871929	20511.000000	1061	2.720727	31830	7	0.000172	32163	3	0.000350	9898280	0.000000
319890135	19543.000000	926	2.237247	31933	0	0.000137	32122	1	0.000269	9883393	0.000000
319886581	18488.000000	990	1.978195	31666	2	0.000186	32131	1	0.000343	9868629	0.000000
319871760	17928.000000	956	1.795777	31804	0	0.000053	31709	3	0.000389	9853837	0.000000
319865088	17360.000000	909	1.685086	31992	2	0.000144	31969	1	0.000447	9839067	0.000000
319880121	16808.000000	894	1.561853	31777	0	0.000043	32079	0	0.000058	9824332	0.000000
319863355	16228.000000	833	1.430216	32116	1	0.000094	32150	2	0.000068	9809800	0.000000
319871148	15618.000000	856	1.345134	31934	3	0.000084	31931	1	0.000047	9795127	0.000000
319858610	15123.000000	783	1.272356	31737	1	0.000260	31885	3	0.000192	9780488	0.000000
319873975	14591.000000	746	1.204006	32192	4	0.000136	32002	2	0.000045	9765460	0.000000
319865545	14219.000000	733	1.153502	31973	4	0.000214	31844	0	0.000042	9750776	0.000000
319878425	13639.000000	722	1.073230	31941	1	0.000042	32117	1	0.000043	9736249	0.000000
319847495	13175.000000	692	1.020224	31931	0	0.000050	32125	1	0.000074	9721441	0.000000
319862377	12419.000000	664	0.945515	32146	0	0.000154	31826	0	0.000042	9707115	0.000000
319885393	12026.000000	592	0.903928	32232	1	0.000044	32146	1	0.000082	9692870	0.000000
319895409	11616.000000	619	0.861538	32066	2	0.000078	31912	1	0.000090	9678359	0.000000
319858589	11333.000000	609	0.844038	31705	3	0.000189	32041	3	0.000142	9663733	0.000000
319870865	10714.000000	568	0.793440	32029	0	0.000041	31961	0	0.000061	9649270	0.000000
319878937	10077.000000	586	0.747221	32050	2	0.000062	31995	1	0.000048	9635135	0.000000
319862365	9743.000000	524	0.723233	32174	0	0.000059	31619	1	0.000056	9620757	0.000000
319865342	9356.000000	468	0.691500	32138	2	0.000101	32175	0	0.000050	9606609	0.000000
319876346	9167.000000	455	0.681018	32011	0	0.000041	31996	2	0.000057	9592505	0.000000
319874733	8664.000000	486	0.658501	31974	0	0.000081	32061	0	0.000051	9578221	0.000000
319900007	8436.000000	456	0.642911	31971	2	0.000054	32270	1	0.000041	9563837	0.000000
319862204	8277.000000	437	0.634929	32002	2	0.000123	32081	2	0.000094	9549537	0.000000
319857284	7903.000000	405	0.612059	31870	1	0.000041	32130	1	0.000043	9535444	0.000000
319856109	7606.000000	417	0.596893	31971	2	0.000158	31954	1	0.000042	9521190	0.000000
319887477	7282.000000	397	0.584349	31952	0	0.000048	32059	1	0.000055	9507122	-1.#IND00
319864772	7065.000000	399	0.569588	32025	0	0.000041	31817	0	0.000041	9492695	-1.#IND00
319853653	6894.000000	382	0.564410	31930	0	0.000040	32020	0	0.000041	9478383	-1.#IND00
319865521	6925.000000	348	0.564040	31979	0	0.000098	31807	1	0.000041	9464140	-1.#IND00
319868800	6799.000000	358	0.560124	32128	1	0.000110	31944	0	0.000040	9450362	-1.#IND00
319875830	6734.000000	346	0.553935	31853	2	0.000044	31908	1	0.000048	9436227	-1.#IND00
319876559	6510.000000	350	0.546795	32022	1	0.000053	32166	0	0.000044	9422145	-1.#IND00
319874126	6249.000000	335	0.538073	32109	1	0.000041	32135	0	0.000040	9408006	-1.#IND00
319860114	6208.000000	345	0.532725	31931	1	0.000040	32139	1	0.000042	9393944	-1.#IND00
319905013	5956.000000	324	0.524306	31777	0	0.000040	31832	1	0.000055	9379932	0.007617
319872811	5828.000000	290	0.517898	32225	0	0.000040	31865	0	0.000040	9366046	0.009131
319888198	5665.000000	271	0.510559	31882	0	0.000062	32008	0	0.000040	9352199	0.011839
319856144	5510.000000	253	0.506695	31993	0	0.000041	32118	0	0.000041	9338208	0.014807
319878718	5161.000000	260	0.494120	31835	0	0.000047	31851	0	0.000041	9324153	0.016570
319879730	4893.000000	274	0.488717	32131	1	0.000041	31912	2	0.000099	9310091	0.016388
319856483	4894.000000	225	0.483671	31969	2	0.000055	31943	1	0.000056	9296014	0.016713
319854977	4597.000000	229	0.474347	31971	0	0.000041	31941	0	0.000040	9282190	0.020708
319881832	4501.000000	230	0.473114	32010	0	0.000041	32060	0	0.000056	9268240	0.024300
319850444	4358.000000	245	0.468949	32035	0	0.000041	31971	0	0.000041	9254338	0.028651
319861343	4219.000000	207	0.463778	31738	0	0.000041	32001	0	0.000040	9240478	0.030220
319859794	4167.000000	205	0.461397	32073	0	0.000040	32169	3	0.000058	9226620	0.031019
319866064	4121.000000	203	0.462570	31926	1	0.000042	32053	2	0.000066	9212666	0.029392
319884428	3879.000000	191	0.456845	32040	0	0.000041	32203	2	0.000051	9198942	0.031418
319877980	3733.000000	188	0.452159	31966	0	0.000040	32012	1	0.000041	9185141	0.037115
319862114	3495.000000	189	0.447811	31830	1	0.000040	31910	2	0.000061	9171512	0.038103
319875709	3254.000000	174	0.439812	31970	0	0.000040	32264	1	0.000043	9157634	0.042683
319849477	3262.000000	189	0.442366	32096	1	0.000040	31993	0	0.000041	9143861	0.045280
319873954	3169.000000	156	0.440991	31928	0	0.000040	31997	0	0.000040	9129792	0.048120
319869623	2940.000000	146	0.434847	31859	0	0.000040	31965	1	0.000040	9116199	0.049696
319859538	2915.000000	143	0.433042	31989	0	0.000040	31687	1	0.000046	9102637	0.050766
319885207	2787.000000	145	0.433450	32131	0	0.000054	31781	0	0.000041	9089242	0.053616
319873979	2698.000000	128	0.430282	32090	0	0.000040	32004	0	0.000040	9075681	0.057928
319856327	2733.000000	152	0.430742	32011	0	0.000040	32100	1	0.000043	9061943	0.059160
319875497	2716.000000	125	0.428405	32008	0	0.000040	32046	1	0.000061	9048405	0.060542
319880533	2536.000000	130	0.425735	31960	0	0.000040	31782	0	0.000040	9034833	0.060741
319886389	2502.000000	118	0.426006	32008	0	0.000053	31850	0	0.000040	9021333	0.060098
319862586	2530.000000	115	0.425884	31909	0	0.000055	31805	0	0.000040	9007898	0.062983
319881069	2533.000000	155	0.426504	31977	0	0.000040	31906	1	0.000041	8994263	0.062658
319882286	2570.000000	142	0.427968	31932	0	0.000040	32003	0	0.000041	8980712	0.064241
319871579	2618.000000	142	0.428773	31987	0	0.000040	31993	0	0.000040	8967298	0.063786
319889337	2457.000000	136	0.425180	32017	0	0.000040	32031	0	0.000040	8953820	0.062929
319877724	2620.000000	133	0.429104	32165	0	0.000040	32131	2	0.000088	8940482	0.062573
319848854	2629.000000	140	0.429620	31925	1	0.000052	32036	0	0.000045	8927285	0.065528
319863194	2639.000000	119	0.428416	31860	0	0.000040	32065	0	0.000040	8913948	0.065225
319879244	2622.000000	133	0.428523	31965	0	0.000040	32149	0	0.000040	8900631	0.066542
319870539	2655.000000	112	0.427554	31910	0	0.000040	31832	0	0.000040	8887354	0.065997
319896578	2674.000000	139	0.428901	31976	0	0.000040	32068	0	0.000040	8873984	0.066903
319882035	2533.000000	140	0.426552	32033	0	0.000045	31961	0	0.000040	8860704	0.065300
319869298	2536.000000	142	0.427021	32016	0	0.000040	32005	0	0.000040	8847346	0.064923
319878568	2557.000000	115	0.426008	31859	0	0.000040	32277	0	0.000040	8834014	0.064072
319871028	2706.000000	122	0.429439	32141	0	0.000040	32096	0	0.000053	8820842	0.064624
319867129	2860.000000	142	0.432983	31886	0	0.000040	32045	0	0.000041	8807639	0.064091
319873915	2844.000000	138	0.432154	31927	0	0.000040	31989	1	0.000041	8794321	0.064091
319854248	2807.000000	154	0.431746	32020	0	0.000040	32053	0	0.000041	8780916	0.063514
319874083	2682.000000	156	0.429186	31969	0	0.000040	32159	1	0.000041	8767782	0.062458
319861322	2727.000000	140	0.430087	31954	0	0.000040	32162	0	0.000040	8754873	0.064032
319885737	2662.000000	139	0.428853	32009	0	0.000040	31954	0	0.000041	8741851	0.063293
319869982	2671.000000	129	0.429645	32100	0	0.000040	32049	0	0.000040	8728769	0.062357
319863587	2694.000000	145	0.429346	31841	0	0.000040	31757	0	0.000040	8715844	0.062396
319888577	2727.000000	157	0.430920	32211	0	0.000040	32173	0	0.000040	8702558	0.062071
npatches	nstrain	runtime	dt	init_x	init_y	init_y_blood	init_z	init_S	beta0	beta1	beta2	beta3	mean_beta	B	d	delta	delta_blood	b[0]	mut	m	CTL	c	g	epsilon	k	het	lambda	rho	omega	x_max	patch.dyna	DELTA	A	VA
10000	1	100.000000	0.000100	21900	9499	5000000	0.001000	10000000	1.368743	1.400736	1.165664	0.803042	1	8000000000.000000	0.010000	1.000000	1.000000	800000	0.000050	0.048000	1	0.001000	1.000000	25.000000	2.000000	0.500000	0.001000	0.001000	0.010000	31987	0	10.000000	7.000000	1.000000
sus	inf	inf_blood	z	x[0]	y[0][0]	z[0]	x[1]	y[1][0]	z[1]	S[0]	synchrony
219000000	94990000.000000	5000000	10.000000	21900	9499	0.001000	21900	9499	0.001000	10000000	0.000000
319299057	13361293.000000	696309	10000.000000	31811	1368	1.000000	32020	1356	1.000000	10025294	0.000000
319788234	1906134.000000	99263	10000.000000	31799	201	1.000000	31801	185	1.000000	10016296	0.000000
319894053	272377.000000	14350	10000.000000	32127	30	1.000000	32148	35	1.000000	10002207	0.000000
319887177	40248.000000	2107	8333.865670	31946	1	0.669316	31881	1	0.253950	9987308	0.000000
319864899	21137.000000	1103	278.836399	32130	3	0.003075	31858	2	0.022304	9972176	0.000000
319873291	19856.000000	998	6.607089	32092	0	0.000132	31964	6	0.000525	9957296	0.000000
319871759	18886.000000	1028	2.127738	32105	2	0.000087	32162	5	0.000303	9942457	0.000000
319869238	18377.000000	943	1.894352	32015	1	0.000046	31707	5	0.000511	9927560	0.000000
319886132	17442.000000	964	1.725681	32024	0	0.000082	32006	1	0.000173	9912469	0.000000
319868772	16787.000000	865	1.550826	31949	3	0.000074	31914	0	0.000076	9897964	0.000000
319869858	16154.000000	817	1.441406	32018	0	0.000041	32075	4	0.000072	9883343	0.000000
319877102	15476.000000	807	1.337660	32149	3	0.000062	32065	1	0.000223	9868369	0.000000
319863276	14734.000000	777	1.218404	32128	0	0.000269	31958	2	0.000251	9853547	0.000000
319860630	14277.000000	751	1.151186	32103	1	0.000062	31882	1	0.000099	9838833	0.000000
319895558	13765.000000	700	1.082725	32022	2	0.000356	31735	3	0.000140	9824100	0.000000
319870146	13363.000000	721	1.052083	32230	1	0.000143	31799	2	0.000146	9809270	0.000000
319881089	12622.000000	691	0.967553	32302	1	0.000043	32066	1	0.000069	9794546	0.000000
319865912	12402.000000	604	0.942414	32095	1	0.000044	31930	0	0.000048	9779801	0.000000
319872853	11907.000000	621	0.891454	32021	2	0.000088	31872	0	0.000091	9765331	0.000000
319867150	11657.000000	601	0.866531	32083	0	0.000041	32182	2	0.000072	9750883	0.000000
319864578	11022.000000	577	0.812956	31747	0	0.000044	32118	1	0.000045	9736447	0.000000
319845841	10378.000000	530	0.765076	31954	2	0.000051	31816	1	0.000071	9721770	0.000000
319896643	9972.000000	503	0.736706	32040	0	0.000051	31863	0	0.000053	9707255	0.000000
319889605	9333.000000	496	0.694584	31936	0	0.000040	32176	1	0.000065	9692609	0.000000
319883541	9088.000000	489	0.674857	31825	1	0.000049	31872	1	0.000200	9678159	0.000000
319893036	8786.000000	468	0.662362	31899	1	0.000133	32009	0	0.000049	9663762	0.000000
319864456	8233.000000	440	0.632442	31949	0	0.000044	32144	1	0.000042	9649251	0.000000
319874349	8010.000000	416	0.619884	31753	0	0.000044	32245	1	0.000057	9634561	0.000000
319859536	7695.000000	378	0.599072	31888	0	0.000042	31763	3	0.000113	9620401	0.000000
319881910	7373.000000	393	0.586546	31993	2	0.000071	32078	0	0.000044	9605968	0.000000
319880501	7039.000000	325	0.565133	31936	2	0.000047	32048	0	0.000041	9591720	0.000000
319844023	6953.000000	356	0.561780	31840	0	0.000046	32112	0	0.000047	9577045	0.000000
319857678	6926.000000	333	0.561674	31924	0	0.000041	31829	0	0.000043	9562839	0.000000
319842098	6664.000000	326	0.549096	32121	0	0.000044	31865	0	0.000041	9548645	0.000000
319837802	6433.000000	329	0.540847	31924	0	0.000041	32005	0	0.000052	9534304	0.000000
319861516	6124.000000	272	0.530887	31970	0	0.000055	32099	1	0.000041	9520089	0.000000
319883002	5840.000000	288	0.523601	32138	2	0.000161	31996	0	0.000041	9505890	0.000000
319851063	5668.000000	306	0.509819	32263	0	0.000040	32200	0	0.000040	9491713	0.000000
319863188	5631.000000	295	0.508979	31873	0	0.000043	32035	1	0.000042	9477585	0.000000
319876915	5422.000000	265	0.501227	32008	1	0.000044	32093	0	0.000044	9463457	-1.#IND00
319901788	5361.000000	294	0.499810	32106	1	0.000041	32088	2	0.000113	9449122	-1.#IND00
319866010	5358.000000	253	0.498661	32145	0	0.000043	31880	0	0.000041	9434967	-1.#IND00
319882161	5028.000000	247	0.490881	31923	0	0.000040	32068	3	0.000052	9420577	-1.#IND00
319867900	4879.000000	260	0.483345	31979	2	0.000055	32101	0	0.000041	9406556	-1.#IND00
319879825	4823.000000	223	0.483585	32115	1	0.000050	31953	1	0.000041	9392419	-1.#IND00
319864199	4537.000000	239	0.474970	32118	1	0.000041	32060	0	0.000042	9378216	-1.#IND00
319896704	4408.000000	213	0.471038	32255	3	0.000086	31857	0	0.000043	9364055	-1.#IND00
319866509	4302.000000	208	0.467494	31925	0	0.000040	31896	0	0.000040	9349953	-1.#IND00
319869936	4240.000000	208	0.465919	32066	0	0.000044	31928	1	0.000040	9335892	-1.#IND00
319857391	4139.000000	241	0.463930	32004	0	0.000040	32003	0	0.000040	9321990	-1.#IND00
319860334	4106.000000	221	0.462251	31851	0	0.000041	31817	0	0.000054	9307905	-1.#IND00
319896383	4077.000000	217	0.461332	31924	0	0.000040	31942	0	0.000040	9294025	-1.#IND00
319877299	4002.000000	207	0.459406	32014	0	0.000042	32038	2	0.000088	9280193	-1.#IND00
319877990	3849.000000	187	0.454569	31699	0	0.000043	31959	0	0.000040	9266472	0.016901
319858133	3692.000000	194	0.451844	31918	0	0.000048	32017	0	0.000041	9252728	0.016687
319886572	3595.000000	177	0.447615	31959	0	0.000040	31741	1	0.000041	9238758	0.014807
319875151	3544.000000	189	0.447702	31827	0	0.000040	32148	0	0.000040	9224970	0.015365
319886814	3533.000000	171	0.447233	32187	0	0.000044	31899	1	0.000045	9210998	0.014036
319873621	3494.000000	169	0.448130	31786	0	0.000040	32140	0	0.000047	9197156	0.015805
319877799	3418.000000	193	0.445324	32087	0	0.000040	32302	1	0.000041	9183335	0.014823
319845357	3529.000000	190	0.447319	32131	0	0.000054	31995	0	0.000042	9169544	0.013409
319871903	3470.000000	193	0.446498	31953	0	0.000041	32092	0	0.000041	9155790	0.012578
319847783	3408.000000	167	0.445783	31823	0	0.000041	31997	0	0.000040	9142003	0.012590
319866720	3319.000000	170	0.443455	31962	0	0.000048	32006	0	0.000040	9128324	0.010094
319856002	3323.000000	168	0.442018	31991	0	0.000040	32091	0	0.000040	9114719	0.011945
319859841	3175.000000	180	0.439383	32124	0	0.000040	31898	1	0.000050	9100959	0.012061
319875080	3155.000000	169	0.439493	31904	0	0.000046	31970	0	0.000041	9087442	0.011074
319895997	2922.000000	152	0.434998	31945	0	0.000040	32052	0	0.000040	9073751	0.010654
319858480	2983.000000	140	0.434157	32214	0	0.000045	32253	0	0.000040	9060272	0.010693
319885645	2900.000000	185	0.433206	31991	0	0.000040	31899	0	0.000040	9046704	0.012962
319865476	2757.000000	155	0.431636	31724	0	0.000040	32204	0	0.000040	9033182	0.015101
319882666	2886.000000	155	0.434551	32105	0	0.000040	31919	0	0.000040	9019377	0.017259
319856507	2776.000000	131	0.431013	32107	0	0.000040	31813	1	0.000048	9005940	0.017654
319853310	2757.000000	131	0.429495	31888	0	0.000040	32178	0	0.000040	8992666	0.016769
319867352	2729.000000	147	0.431215	32008	0	0.000040	32027	0	0.000040	8979073	0.016686
319874718	2660.000000	140	0.429045	31994	2	0.000056	32083	0	0.000041	8965838	0.018791
319884392	2702.000000	143	0.429386	31813	0	0.000070	32166	0	0.000040	8952543	0.018560
319869711	2683.000000	143	0.429579	32125	1	0.000041	31966	1	0.000043	8939365	0.018692
319857815	2630.000000	155	0.428171	32027	0	0.000040	32025	0	0.000040	8926142	0.020128
319895560	2626.000000	137	0.427659	32129	0	0.000040	31998	1	0.000073	8912749	0.020283
319871727	2525.000000	167	0.427043	31812	0	0.000043	32127	0	0.000040	8899404	0.020815
319885464	2589.000000	141	0.428934	31956	0	0.000040	32113	0	0.000040	8886179	0.021766
319896746	2483.000000	146	0.427615	31674	0	0.000040	31917	0	0.000040	8872816	0.021574
319869899	2520.000000	131	0.425836	32222	1	0.000066	32072	0	0.000040	8859634	0.021497
319878441	2573.000000	124	0.428164	32049	0	0.000040	32253	1	0.000065	8846420	0.021891
319864869	2494.000000	140	0.426243	32033	1	0.000043	31934	0	0.000040	8833156	0.021996
319855663	2496.000000	117	0.425563	32010	0	0.000040	31814	1	0.000041	8820087	0.022407
319865015	2518.000000	117	0.426394	31977	0	0.000040	31949	0	0.000040	8806997	0.022207
319848932	2511.000000	128	0.425700	31847	1	0.000041	31970	0	0.000040	8793738	0.022525
319881034	2434.000000	127	0.426385	32036	1	0.000040	32061	0	0.000040	8780481	0.022989
319881787	2417.000000	129	0.424538	32073	0	0.000040	31872	1	0.000042	8767434	0.023074
319869232	2288.000000	120	0.422401	31899	0	0.000040	31926	0	0.000040	8754223	0.022813
319874066	2184.000000	106	0.421221	32044	0	0.000040	31922	1	0.000041	8741240	0.024792
319857563	2099.000000	110	0.420290	31931	0	0.000040	32095	1	0.000041	8727935	0.024848
319859148	2075.000000	123	0.419847	31741	0	0.000040	31881	0	0.000040	8714666	0.026055
319862869	2038.000000	113	0.419001	31919	0	0.000041	32101	1	0.000040	8701555	0.026107
319895523	2112.000000	90	0.419706	32092	0	0.000040	32020	0	0.000040	8688436	0.026790
319850647	2048.000000	101	0.418425	32060	1	0.000041	31916	0	0.000040	8675342	0.026736
319873048	2032.000000	95	0.416797	32004	0	0.000040	31836	0	0.000040	8662256	0.026848
npatches	nstrain	runtime	dt	init_x	init_y	init_y_blood	init_z	init_S	beta0	beta1	beta2	beta3	mean_beta	B	d	delta	delta_blood	b[0]	mut	m	CTL	c	g	epsilon	k	het	lambda	rho	omega	x_max	patch.dyna	DELTA	A	VA
10000	1	100.000000	0.000100	21900	9499	5000000	0.001000	10000000	0.632110	1.482897	0.611911	0.680992	1	8000000000.000000	0.010000	1.000000	1.000000	800000	0.000050	0.048000	1	0.001000	1.000000	25.000000	3.000000	0.500000	0.001000	0.001000	0.010000	31987	0	10.000000	7.000000	1.000000
sus	inf	inf_blood	z	x[0]	y[0][0]	z[0]	x[1]	y[1][0]	z[1]	S[0]	synchrony
219000000	94990000.000000	5000000	10.000000	21900	9499	0.001000	21900	9499	0.001000	10000000	0.000000
319635583	5165831.000000	270058	10000.000000	31854	515	1.000000	32016	551	1.000000	10014752	0.000000
319860569	284332.000000	14847	10000.000000	31883	41	1.000000	31788	27	1.000000	10001274	0.000000
319868093	22047.000000	1165	3032.771611	31994	1	0.069956	32125	1	0.467210	9986509	0.000000
319883524	17409.000000	923	11.573563	31899	4	0.000463	32056	1	0.000307	9971638	0.000000
319871468	16392.000000	855	1.492625	31831	1	0.000041	31780	1	0.000072	9956863	0.000000
319884187	15989.000000	797	1.409733	31925	0	0.000137	32112	0	0.000061	9941782	0.000000
319859305	15506.000000	828	1.319888	32150	2	0.000163	32017	0	0.000094	9926761	0.000000
319875853	14708.000000	760	1.211588	31947	1	0.000058	32086	5	0.000159	9911806	0.000000
319867776	14020.000000	708	1.118152	31851	1	0.000133	31858	1	0.000189	9896973	0.000000
319871243	13484.000000	672	1.046662	32024	1	0.000116	31965	1	0.000045	9882161	0.000000
319871090	13034.000000	683	1.004837	31933	2	0.000156	32025	1	0.000044	9867299	0.000000
319870424	12556.000000	670	0.960327	32050	1	0.000041	31720	1	0.000077	9852546	0.000000
319867582	12014.000000	705	0.912289	31938	2	0.000077	32171	1	0.000164	9837581	0.000000
319859731	11468.000000	636	0.861634	32098	3	0.000195	31978	0	0.000041	9822965	0.000000
319906147	11174.000000	593	0.834541	31866	1	0.000041	31851	0	0.000046	9808213	0.000000
319864964	10833.000000	581	0.798019	31904	1	0.000053	32173	3	0.000260	9793107	0.000000
319858290	10426.000000	536	0.776054	31694	3	0.000253	31969	2	0.000173	9778496	0.000000
319874155	10063.000000	458	0.744213	31812	2	0.000058	32205	0	0.000047	9763796	0.000000
319875149	9575.000000	484	0.705920	31862	2	0.000047	31775	1	0.000042	9749073	0.000000
319878083	9149.000000	455	0.676907	31725	2	0.000092	32232	2	0.000043	9734429	0.000000
319892205	8749.000000	454	0.656667	32259	0	0.000079	31986	2	0.000059	9719554	0.000000
319860761	8539.000000	432	0.646792	31932	2	0.000058	31852	1	0.000063	9705069	0.000000
319860732	8354.000000	480	0.638802	32095	3	0.000092	32034	1	0.000043	9690507	0.000000
319848805	8081.000000	436	0.624151	31967	0	0.000046	32095	0	0.000042	9675938	0.000000
319839091	7791.000000	378	0.603056	31961	1	0.000043	31915	0	0.000041	9661484	0.000000
319877554	7461.000000	372	0.586750	31973	0	0.000042	32109	2	0.000176	9647085	0.000000
319863089	7106.000000	393	0.571481	32030	1	0.000121	31816	2	0.000049	9632598	0.000000
319891561	7089.000000	328	0.567245	31952	1	0.000042	31987	0	0.000040	9618182	0.000000
319866275	6475.000000	320	0.540574	32016	1	0.000042	31892	2	0.000080	9603870	0.000000
319872059	6073.000000	363	0.529324	31961	0	0.000058	31891	0	0.000042	9589520	0.000000
319878488	5747.000000	306	0.519070	32061	1	0.000041	31999	2	0.000169	9575450	0.000000
319855143	5675.000000	317	0.513034	32014	0	0.000073	32020	1	0.000041	9561191	0.000000
319859321	5504.000000	324	0.507300	32201	0	0.000040	31975	0	0.000040	9547059	0.000000
319863421	5426.000000	283	0.505661	31698	1	0.000041	32056	0	0.000041	9532923	0.000000
319849558	5307.000000	284	0.497614	32235	0	0.000040	31959	1	0.000040	9518617	0.000000
319891110	5037.000000	260	0.489521	32226	1	0.000041	32226	2	0.000081	9504424	0.000000
319889537	4799.000000	236	0.483340	31929	1	0.000041	32026	0	0.000040	9490162	0.000000
319875816	4532.000000	239	0.473410	32026	0	0.000040	32036	1	0.000041	9476003	0.000000
319879688	4573.000000	247	0.476490	31821	0	0.000040	31997	1	0.000066	9462032	0.000000
319854417	4664.000000	225	0.475031	32063	1	0.000041	31867	0	0.000041	9447840	-1.#IND00
319848825	4503.000000	222	0.473247	31890	1	0.000061	31934	2	0.000065	9433563	-1.#IND00
319888282	4429.000000	219	0.471052	32001	0	0.000041	32076	0	0.000040	9419408	-1.#IND00
319886252	4294.000000	238	0.465121	31999	0	0.000041	32266	2	0.000056	9405293	-1.#IND00
319876733	4209.000000	214	0.462868	32106	0	0.000078	31902	0	0.000041	9391312	-1.#IND00
319887248	4101.000000	209	0.462136	31988	0	0.000040	31997	0	0.000040	9377418	-1.#IND00
319864862	4122.000000	182	0.461662	31842	0	0.000040	32126	0	0.000040	9363444	-1.#IND00
319867751	4034.000000	212	0.458896	31984	1	0.000053	31828	0	0.000040	9349443	-1.#IND00
319867896	4036.000000	193	0.461164	32094	0	0.000040	32041	1	0.000049	9335537	-1.#IND00
319872409	3859.000000	179	0.456665	31999	1	0.000041	31911	1	0.000049	9321637	-1.#IND00
319855074	3793.000000	231	0.454567	32142	0	0.000041	32010	0	0.000040	9307583	-1.#IND00
319878465	3782.000000	197	0.454506	32144	0	0.000040	31671	0	0.000042	9293877	-1.#IND00
319854174	3794.000000	185	0.456412	31786	0	0.000040	31578	0	0.000040	9279823	-1.#IND00
319880766	3695.000000	194	0.451781	32222	0	0.000041	32228	0	0.000040	9265873	-1.#IND00
319874109	3592.000000	176	0.449234	31954	0	0.000040	32072	0	0.000041	9251953	0.009423
319869621	3526.000000	184	0.447526	31945	1	0.000041	32041	0	0.000040	9238001	0.009111
319865453	3416.000000	177	0.445978	31822	0	0.000040	32113	0	0.000040	9224175	0.007351
319872248	3306.000000	174	0.442516	31903	1	0.000046	31945	0	0.000040	9210356	0.007523
319876567	3202.000000	172	0.441927	32135	0	0.000040	31900	0	0.000040	9196630	0.006862
319862818	3155.000000	152	0.440060	32159	0	0.000040	31932	0	0.000041	9182706	0.005815
319882380	3020.000000	132	0.436343	31897	0	0.000063	32063	1	0.000041	9169008	0.005291
319883809	2969.000000	149	0.434491	32097	0	0.000040	31995	0	0.000041	9155262	0.005197
319891207	2977.000000	155	0.434299	32213	0	0.000040	32136	0	0.000040	9141686	0.002061
319874387	2857.000000	151	0.431760	32084	0	0.000040	31907	1	0.000109	9127929	0.002786
319873275	2702.000000	150	0.429861	31852	0	0.000041	31892	1	0.000041	9114482	0.002920
319881741	2710.000000	136	0.429215	31970	0	0.000040	31946	0	0.000045	9100957	0.004700
319860247	2711.000000	152	0.430950	31980	0	0.000040	31887	1	0.000040	9087295	0.006852
319846986	2765.000000	155	0.432031	31804	1	0.000040	31965	1	0.000041	9073526	0.006556
319882754	2730.000000	166	0.431289	32064	2	0.000072	32033	0	0.000040	9060008	0.006524
319875242	2739.000000	145	0.431696	31989	1	0.000044	31983	0	0.000040	9046569	0.007378
319874375	2779.000000	126	0.430992	31897	0	0.000040	31928	0	0.000040	9033003	0.007420
319863176	2837.000000	149	0.432817	32059	1	0.000040	32039	0	0.000044	9019351	0.008286
319868162	2723.000000	150	0.432662	31738	0	0.000040	31936	0	0.000040	9005894	0.008301
319880639	2657.000000	138	0.429863	31935	2	0.000073	32186	0	0.000040	8992332	0.009148
319863270	2644.000000	165	0.429952	32037	0	0.000040	31857	1	0.000042	8979001	0.009147
319878585	2657.000000	123	0.429389	31959	0	0.000040	32031	0	0.000040	8965722	0.009920
319853744	2608.000000	118	0.428144	31862	0	0.000040	31772	0	0.000040	8952394	0.010078
319876500	2541.000000	146	0.428080	31914	0	0.000040	32103	0	0.000040	8938821	0.009797
319859501	2678.000000	147	0.429350	31951	0	0.000040	31943	0	0.000040	8925485	0.010420
319882448	2637.000000	150	0.428703	32036	1	0.000043	32180	0	0.000040	8912017	0.009928
319894434	2604.000000	135	0.426895	31902	0	0.000102	32061	0	0.000040	8898775	0.009811
319892103	2589.000000	133	0.428746	32014	0	0.000046	31960	1	0.000040	8885373	0.010716
319869129	2459.000000	131	0.425246	31926	0	0.000040	32211	0	0.000041	8872138	0.011517
319868695	2352.000000	138	0.422020	32266	0	0.000040	31904	0	0.000040	8858837	0.011971
319863381	2267.000000	124	0.421487	31963	1	0.000040	31724	0	0.000041	8845682	0.013288
319872876	2287.000000	118	0.422196	32062	0	0.000042	32021	0	0.000040	8832477	0.014297
319886673	2244.000000	106	0.421260	31918	0	0.000040	32173	0	0.000040	8819525	0.013853
319873665	2186.000000	130	0.421105	31950	0	0.000040	32340	0	0.000040	8806473	0.014315
319864384	2113.000000	103	0.419113	31949	0	0.000042	32138	0	0.000040	8793099	0.015680
319858164	2213.000000	115	0.421029	31932	0	0.000040	32010	0	0.000040	8779812	0.014906
319872277	2296.000000	127	0.422577	31946	0	0.000040	32314	0	0.000040	8766648	0.014424
319845625	2302.000000	136	0.422228	31894	0	0.000040	31811	1	0.000041	8753521	0.014860
319871252	2258.000000	123	0.422531	32073	0	0.000040	32040	0	0.000040	8740431	0.015810
319890759	2274.000000	124	0.421661	32153	0	0.000040	31946	0	0.000040	8727342	0.017463
319874200	2222.000000	108	0.420432	32166	0	0.000041	31986	0	0.000041	8714142	0.017258
319883647	2202.000000	128	0.421693	31992	2	0.000091	31964	0	0.000041	8701013	0.017151
319865434	2189.000000	123	0.420914	31967	0	0.000040	32255	0	0.000040	8687882	0.016828
319869481	2151.000000	128	0.420004	31975	0	0.000040	32132	0	0.000040	8674768	0.017250
319870868	2127.000000	119	0.420372	31863	0	0.000041	31830	0	0.000040	8661422	0.017614
319886209	2080.000000	94	0.418246	31953	0	0.000040	31965	0	0.000040	8648536	0.018040
npatches	nstrain	runtime	dt	init_x	init_y	init_y_blood	init_z	init_S	beta0	beta1	beta2	beta3	mean_beta	B	d	delta	delta_blood	b[0]	mut	m	CTL	c	g	epsilon	k	het	lambda	rho	omega	x_max	patch.dyna	DELTA	A	VA
10000	1	100.000000	0.000100	21900	9499	5000000	0.001000	10000000	1.061249	1.002379	0.563185	0.962397	1	8000000000.000000	0.010000	1.000000	1.000000	800000	0.000050	0.048000	1	0.001000	1.000000	25.000000	4.000000	0.500000	0.001000	0.001000	0.010000	31987	0	10.000000	7.000000	1.000000
sus	inf	inf_blood	z	x[0]	y[0][0]	z[0]	x[1]	y[1][0]	z[1]	S[0]	synchrony
219000000	94990000.000000	5000000	10.000000	21900	9499	0.001000	21900	9499	0.001000	10000000	0.000000
319789241	1997272.000000	104771	10000.000000	32063	207	1.000000	31968	207	1.000000	10007605	0.000000
319874794	42512.000000	2245	9215.187785	32086	4	1.000000	32001	1	0.925443	9993251	0.000000
319869924	15538.000000	809	21.892695	31867	3	0.000136	31980	2	0.000110	9978378	0.000000
319876844	14801.000000	798	1.246661	32080	0	0.000119	32196	1	0.000055	9963469	0.000000
319868608	14410.000000	700	1.165834	31901	0	0.000052	31836	0	0.000065	9948423	0.000000
319865039	13607.000000	724	1.077580	31850	0	0.000045	32000	1	0.000117	9933523	0.000000
319872258	13101.000000	629	1.013126	32008	1	0.000244	31994	1	0.000045	9918629	0.000000
319861641	12568.000000	657	0.940787	32086	0	0.000101	31916	2	0.000102	9903722	0.000000
319892579	12054.000000	619	0.909532	32124	0	0.000045	32086	0	0.000058	9888926	0.000000
319873850	11588.000000	583	0.858797	32071	0	0.000044	32240	0	0.000089	9873884	0.000000
319881705	10926.000000	540	0.805334	31785	1	0.000132	32027	2	0.000071	9859135	0.000000
319869609	10572.000000	514	0.779393	32127	0	0.000041	31700	1	0.000079	9844364	0.000000
319861171	10341.000000	512	0.756967	31972	1	0.000059	31957	0	0.000044	9829624	0.000000
319900457	9953.000000	524	0.731412	32220	1	0.000043	31908	2	0.000112	9814920	0.000000
319888513	9574.000000	509	0.711157	31812	1	0.000057	32263	0	0.000043	9800423	0.000000
319852214	9358.000000	467	0.694533	31772	0	0.000040	32198	0	0.000040	9785684	0.000000
319882199	9073.000000	472	0.679084	31842	0	0.000108	32257	1	0.000070	9770980	0.000000
319855218	8921.000000	475	0.668096	31904	1	0.000045	32082	0	0.000043	9756450	0.000000
319857837	8582.000000	401	0.643228	31895	1	0.000055	31861	0	0.000042	9741839	0.000000
319874765	8159.000000	430	0.621305	32044	1	0.000042	31900	1	0.000060	9727273	0.000000
319880108	7970.000000	454	0.616779	32090	1	0.000041	32014	1	0.000046	9712807	0.000000
319899383	7660.000000	430	0.595727	32065	0	0.000041	32150	0	0.000041	9698236	0.000000
319886842	7555.000000	359	0.594427	32018	1	0.000041	31956	0	0.000043	9683698	0.000000
319844635	7356.000000	341	0.580340	32270	1	0.000041	31991	1	0.000042	9669154	0.000000
319854404	6968.000000	395	0.568616	32041	0	0.000040	31852	0	0.000045	9654662	0.000000
319883980	6686.000000	373	0.556270	31858	0	0.000040	31891	1	0.000040	9640040	0.000000
319878567	6515.000000	362	0.548876	31991	0	0.000042	31983	2	0.000043	9625802	0.000000
319856824	6277.000000	354	0.536882	31676	0	0.000040	31662	0	0.000040	9611314	0.000000
319854263	6168.000000	324	0.531872	31888	0	0.000054	31943	0	0.000041	9596969	0.000000
319880563	6087.000000	297	0.527587	31977	0	0.000042	31855	1	0.000059	9582764	0.000000
319869712	5711.000000	327	0.512951	32051	0	0.000040	32147	1	0.000042	9568376	0.000000
319871549	5495.000000	309	0.506462	31878	0	0.000041	31955	0	0.000040	9553867	0.000000
319868197	5437.000000	269	0.500321	32001	0	0.000040	31799	1	0.000041	9539694	0.000000
319858201	5203.000000	283	0.494802	32109	1	0.000043	32096	1	0.000079	9525400	0.000000
319864591	5074.000000	290	0.490839	31994	1	0.000041	31926	0	0.000040	9511210	0.000000
319878544	4993.000000	266	0.489699	32128	0	0.000040	31946	0	0.000040	9497102	0.000000
319884450	5030.000000	248	0.491925	32003	0	0.000040	32196	0	0.000040	9482679	0.000000
319865827	4947.000000	227	0.486546	31947	0	0.000040	32068	1	0.000041	9468407	0.000000
319867066	4789.000000	232	0.482121	31975	0	0.000041	31896	0	0.000040	9454270	0.000000
319870912	4666.000000	255	0.480063	31963	0	0.000040	32160	2	0.000043	9440191	-1.#IND00
319875671	4517.000000	228	0.473421	31935	0	0.000040	31712	0	0.000042	9426188	-1.#IND00
319873001	4441.000000	229	0.471205	31886	0	0.000062	31686	1	0.000040	9412214	-1.#IND00
319875980	4284.000000	210	0.468693	32132	0	0.000101	32037	1	0.000043	9398136	-1.#IND00
319865126	4112.000000	223	0.461643	31843	2	0.000061	32111	1	0.000041	9384129	-1.#IND00
319859257	3993.000000	197	0.459945	32080	0	0.000069	31933	0	0.000063	9369903	-1.#IND00
319869348	3791.000000	213	0.453311	32123	1	0.000042	32134	1	0.000040	9355726	-1.#IND00
319842959	3831.000000	193	0.454724	31961	0	0.000041	31981	0	0.000040	9341817	-1.#IND00
319884338	3736.000000	196	0.452890	31961	0	0.000040	31845	0	0.000040	9327856	-1.#IND00
319867956	3684.000000	163	0.450451	31881	2	0.000085	32037	0	0.000042	9313901	-1.#IND00
319868776	3647.000000	190	0.452617	32034	0	0.000041	32066	0	0.000040	9300010	0.015112
319868704	3529.000000	176	0.446403	31926	2	0.000042	32082	1	0.000055	9285991	0.014501
319889680	3555.000000	186	0.448191	31633	0	0.000040	32011	0	0.000075	9271985	0.014027
319874001	3475.000000	183	0.444692	31973	0	0.000040	31980	0	0.000040	9258040	0.015800
319880679	3423.000000	175	0.445057	32083	0	0.000040	32126	0	0.000040	9244164	0.014403
319881259	3425.000000	152	0.445523	32011	0	0.000040	31977	0	0.000040	9230524	0.016687
319866636	3306.000000	156	0.441786	31947	1	0.000041	32057	1	0.000040	9216586	0.017672
319886856	3271.000000	170	0.442439	31937	0	0.000041	32060	0	0.000040	9202657	0.019580
319843942	3186.000000	187	0.438503	31901	1	0.000049	31906	0	0.000041	9188984	0.019103
319869037	3175.000000	162	0.441192	32175	1	0.000051	32222	1	0.000056	9175382	0.019628
319865652	3095.000000	180	0.437863	32115	0	0.000040	31974	1	0.000040	9161831	0.020071
319894878	3031.000000	155	0.435690	32188	1	0.000041	32274	0	0.000040	9148201	0.019997
319879908	2936.000000	170	0.433976	31672	0	0.000040	32025	0	0.000040	9134486	0.020523
319861985	2998.000000	155	0.433655	31932	0	0.000040	31652	0	0.000040	9120914	0.021047
319864890	2953.000000	162	0.434539	31853	1	0.000041	32115	2	0.000079	9107072	0.019714
319864024	2971.000000	145	0.436654	31943	0	0.000040	31871	1	0.000040	9093256	0.018271
319856201	2920.000000	142	0.434939	31856	0	0.000041	31978	0	0.000041	9079584	0.018898
319870983	2855.000000	158	0.432574	31782	2	0.000059	32094	0	0.000040	9066114	0.016349
319871969	2794.000000	163	0.433809	31987	0	0.000040	32030	0	0.000040	9052588	0.016546
319880558	2815.000000	146	0.432118	32173	0	0.000040	31904	0	0.000040	9038855	0.016521
319880993	2742.000000	145	0.431863	31969	0	0.000040	31909	0	0.000040	9025157	0.017016
319859130	2711.000000	146	0.430147	31956	0	0.000049	31997	0	0.000043	9011639	0.016374
319858647	2741.000000	133	0.429602	32052	0	0.000040	32210	0	0.000040	8998321	0.016109
319865962	2633.000000	147	0.426976	31800	0	0.000040	32101	1	0.000047	8985193	0.016835
319894739	2668.000000	144	0.429619	32282	0	0.000040	32097	0	0.000040	8971878	0.016447
319861881	2635.000000	135	0.428231	31950	0	0.000040	31912	0	0.000040	8958465	0.016175
319864932	2654.000000	140	0.431408	31888	0	0.000040	32153	0	0.000116	8944828	0.016259
319835313	2501.000000	127	0.425896	31949	1	0.000041	31932	0	0.000041	8931314	0.015974
319874058	2480.000000	141	0.425914	32018	1	0.000041	31909	1	0.000041	8918003	0.014550
319858384	2490.000000	114	0.425652	31922	0	0.000040	31955	0	0.000040	8904648	0.014730
319886759	2394.000000	103	0.424450	32236	1	0.000041	32104	0	0.000040	8891470	0.014595
319871662	2424.000000	107	0.424132	32167	0	0.000041	31800	0	0.000041	8878192	0.014064
319875709	2354.000000	112	0.423562	32031	1	0.000059	31850	0	0.000040	8864948	0.013580
319882175	2269.000000	123	0.421272	31933	1	0.000041	32000	0	0.000040	8851796	0.014201
319879793	2334.000000	106	0.422491	31803	0	0.000040	32011	0	0.000040	8838425	0.014187
319859929	2403.000000	118	0.424540	31995	0	0.000040	31906	0	0.000040	8825354	0.014239
319864268	2251.000000	114	0.421419	32015	1	0.000053	31788	0	0.000040	8812052	0.013783
319874056	2209.000000	121	0.420746	31940	0	0.000040	31943	0	0.000040	8798756	0.014061
319866197	2134.000000	133	0.421176	32046	0	0.000040	32140	0	0.000041	8785558	0.015202
319885355	2218.000000	111	0.420625	32148	0	0.000040	32009	0	0.000041	8772553	0.014277
319887237	2204.000000	104	0.421487	31796	0	0.000040	32224	0	0.000040	8759394	0.015912
319865593	2085.000000	103	0.418147	32188	0	0.000041	32108	0	0.000040	8746349	0.015489
319884984	2197.000000	117	0.420268	31964	0	0.000040	32072	0	0.000040	8733214	0.015984
319867729	2132.000000	91	0.419896	32149	1	0.000041	31983	0	0.000040	8719994	0.016070
319865869	2138.000000	111	0.421177	32045	0	0.000040	31893	0	0.000041	8706934	0.016441
319858915	2116.000000	123	0.420176	31824	1	0.000041	32147	1	0.000040	8693858	0.016723
319885914	2113.000000	126	0.419094	31990	0	0.000040	32105	0	0.000040	8680722	0.016753
319861892	2116.000000	98	0.420499	32041	0	0.000040	32073	0	0.000040	8667818	0.016177
319849420	1998.000000	96	0.417380	32197	0	0.000040	31799	0	0.000056	8654648	0.016643
319867357	1939.000000	95	0.417581	31911	0	0.000040	31888	0	0.000040	8641581	0.016565
npatches	nstrain	runtime	dt	init_x	init_y	init_y_blood	init_z	init_S	beta0	beta1	beta2	beta3	mean_beta	B	d	delta	delta_blood	b[0]	mut	m	CTL	c	g	epsilon	k	het	lambda	rho	omega	x_max	patch.dyna	DELTA	A	VA
10000	1	100.000000	0.000100	21900	9499	5000000	0.001000	10000000	0.905914	0.567788	1.060673	1.173875	1	8000000000.000000	0.010000	1.000000	1.000000	800000	0.000050	0.048000	1	0.001000	1.000000	25.000000	5.000000	0.500000	0.001000	0.001000	0.010000	31987	0	10.000000	7.000000	1.000000
sus	inf	inf_blood	z	x[0]	y[0][0]	z[0]	x[1]	y[1][0]	z[1]	S[0]	synchrony
219000000	94990000.000000	5000000	10.000000	21900	9499	0.001000	21900	9499	0.001000	10000000	0.000000
319827615	774220.000000	40622	10000.000000	31951	71	1.000000	31930	79	1.000000	10003462	0.000000
319876608	15561.000000	743	992.354550	32239	0	0.029863	32029	1	0.011146	9988389	0.000000
319874913	13660.000000	752	1.304487	32031	1	0.000071	32222	2	0.000208	9973543	0.000000
319870008	13037.000000	695	0.999380	31964	4	0.000155	32126	1	0.000076	9958681	0.000000
319875841	12762.000000	710	0.972503	31992	2	0.000098	31838	2	0.000214	9943851	0.000000
319856769	12347.000000	606	0.942703	32221	1	0.000307	31855	0	0.000074	9928857	0.000000
319854681	11882.000000	604	0.885817	32265	1	0.000307	31953	3	0.000368	9913893	0.000000
319883540	11206.000000	543	0.824197	31840	1	0.000074	31991	0	0.000109	9899196	0.000000
319839345	10946.000000	579	0.808613	31848	0	0.000040	31984	0	0.000072	9884107	0.000000
319882268	10599.000000	560	0.782414	31948	1	0.000054	32078	1	0.000042	9869347	0.000000
319877240	10129.000000	527	0.748515	32055	1	0.000040	31830	1	0.000046	9854702	0.000000
319872590	9770.000000	472	0.729601	31839	2	0.000046	32026	0	0.000040	9840043	0.000000
319884289	9197.000000	474	0.687721	32044	2	0.000046	31802	0	0.000076	9825187	0.000000
319889920	8661.000000	479	0.655567	32083	1	0.000041	31768	1	0.000046	9810500	0.000000
319894416	8402.000000	442	0.634217	31931	1	0.000058	32048	0	0.000087	9795704	0.000000
319863757	8298.000000	432	0.634021	31904	1	0.000050	32182	0	0.000044	9781111	0.000000
319875343	8224.000000	429	0.628088	32037	2	0.000048	32085	1	0.000061	9766380	0.000000
319857523	7862.000000	455	0.611434	31777	0	0.000040	31915	1	0.000044	9751692	0.000000
319853498	7767.000000	378	0.606958	31923	0	0.000040	32068	1	0.000120	9737093	0.000000
319866664	7328.000000	411	0.587213	32048	1	0.000040	32006	1	0.000041	9722589	0.000000
319869289	7064.000000	384	0.569177	31903	0	0.000041	32097	0	0.000043	9708093	0.000000
319862421	7152.000000	384	0.571641	31979	1	0.000040	31901	2	0.000048	9693581	0.000000
319880946	6874.000000	353	0.561386	32028	0	0.000040	32120	1	0.000041	9679147	0.000000
319864844	6682.000000	352	0.556685	31925	2	0.000062	31876	0	0.000041	9664697	0.000000
319872999	6465.000000	326	0.541450	32075	1	0.000046	32060	1	0.000115	9650113	0.000000
319868916	6220.000000	369	0.537482	31840	0	0.000041	31631	0	0.000040	9635789	0.000000
319876019	6064.000000	301	0.527025	32013	0	0.000040	32160	1	0.000041	9621261	0.000000
319863248	5722.000000	318	0.518145	31882	0	0.000040	31715	1	0.000041	9606946	0.000000
319862861	5621.000000	279	0.509271	31919	0	0.000041	31990	0	0.000044	9592474	0.000000
319860429	5384.000000	317	0.503559	32062	1	0.000041	32124	0	0.000040	9578077	0.000000
319889192	5256.000000	279	0.497680	31727	1	0.000042	31977	1	0.000047	9563725	0.000000
319871606	5153.000000	261	0.497607	31854	0	0.000040	32035	1	0.000041	9549289	0.000000
319868653	5039.000000	282	0.491840	31899	0	0.000040	31892	1	0.000040	9535157	0.000000
319875093	4885.000000	271	0.487558	31986	1	0.000041	31839	0	0.000041	9520933	0.000000
319885238	4752.000000	258	0.482185	31926	0	0.000045	31873	1	0.000041	9506566	0.000000
319864537	4573.000000	247	0.477035	32066	0	0.000040	32057	0	0.000043	9491993	0.000000
319878323	4434.000000	245	0.470819	32061	0	0.000040	32057	0	0.000040	9477706	0.000000
319857058	4403.000000	203	0.470486	31922	0	0.000040	31981	1	0.000079	9463423	0.000000
319860222	4258.000000	222	0.464087	32165	0	0.000048	31889	0	0.000040	9449359	0.000000
319884982	4189.000000	199	0.464922	31870	0	0.000040	32022	1	0.000050	9434971	-1.#IND00
319910921	4007.000000	198	0.459779	32097	1	0.000083	31906	0	0.000040	9420719	-1.#IND00
319851444	3868.000000	220	0.457592	31755	0	0.000040	32170	1	0.000041	9406453	-1.#IND00
319867063	3908.000000	220	0.455934	32169	1	0.000040	31831	1	0.000055	9392372	-1.#IND00
319847974	3900.000000	196	0.455941	31995	1	0.000041	31939	1	0.000040	9378236	-1.#IND00
319850003	3720.000000	179	0.450834	32060	0	0.000040	31938	0	0.000040	9364154	-1.#IND00
319884452	3576.000000	193	0.448382	31908	1	0.000043	31835	0	0.000040	9350080	-1.#IND00
319869218	3590.000000	180	0.450550	32008	0	0.000040	31819	0	0.000040	9336260	-1.#IND00
319868441	3518.000000	199	0.447892	32041	0	0.000042	31757	1	0.000055	9322485	-1.#IND00
319889880	3460.000000	177	0.443810	31994	0	0.000041	31905	0	0.000041	9308555	-1.#IND00
319864915	3257.000000	198	0.442574	32007	0	0.000040	31862	0	0.000042	9294592	-1.#IND00
319872434	3227.000000	164	0.441020	32146	1	0.000051	31883	1	0.000041	9280730	-1.#IND00
319885802	3146.000000	183	0.438495	32049	0	0.000041	32111	0	0.000040	9266846	-1.#IND00
319880480	3008.000000	158	0.436231	32064	1	0.000041	32179	2	0.000068	9252832	-1.#IND00
319855020	2944.000000	163	0.435559	32024	1	0.000044	31981	0	0.000040	9238955	0.003007
319880325	2970.000000	145	0.436018	31992	0	0.000040	32125	0	0.000040	9224943	0.004517
319861196	2835.000000	153	0.433264	32116	1	0.000041	32192	0	0.000045	9211175	0.004541
319875024	2768.000000	150	0.430565	31718	0	0.000040	31991	0	0.000040	9197484	0.008782
319876372	2722.000000	171	0.429595	32244	0	0.000040	32044	1	0.000040	9183565	0.009564
319888492	2786.000000	140	0.431507	32135	1	0.000041	32007	0	0.000040	9169785	0.008186
319861244	2729.000000	127	0.430324	31910	0	0.000040	32039	0	0.000040	9156041	0.009492
319848875	2762.000000	141	0.431085	32122	0	0.000040	32070	0	0.000041	9142367	0.008619
319846633	2649.000000	136	0.429296	31918	0	0.000063	31770	0	0.000041	9128670	0.006901
319882085	2688.000000	133	0.429136	32058	0	0.000040	31957	0	0.000040	9115189	0.006787
319867807	2629.000000	147	0.428244	31754	0	0.000040	31999	0	0.000040	9101572	0.008993
319853377	2526.000000	131	0.427395	31948	0	0.000040	31926	0	0.000040	9087935	0.007148
319880904	2505.000000	129	0.425720	32013	0	0.000040	32241	0	0.000040	9074206	0.008322
319872885	2493.000000	129	0.424976	32247	1	0.000041	31884	0	0.000040	9060513	0.007643
319872054	2495.000000	139	0.426441	31910	0	0.000040	32038	0	0.000040	9047065	0.007787
319850688	2464.000000	126	0.425507	32242	0	0.000040	31991	0	0.000040	9033402	0.008148
319871901	2512.000000	101	0.426391	32178	2	0.000060	31849	0	0.000040	9019803	0.008378
319864879	2331.000000	126	0.422905	31927	0	0.000040	31747	0	0.000040	9006345	0.008574
319875823	2324.000000	149	0.422879	31922	0	0.000040	31892	0	0.000040	8992780	0.007833
319860274	2377.000000	144	0.423131	31948	0	0.000040	32013	0	0.000040	8979324	0.009324
319899879	2362.000000	141	0.423603	31988	0	0.000041	32072	1	0.000041	8965761	0.006519
319868491	2294.000000	141	0.422373	32150	0	0.000063	31909	0	0.000040	8952259	0.005909
319862962	2294.000000	125	0.422381	31892	1	0.000041	31924	0	0.000041	8938830	0.004358
319864199	2332.000000	136	0.422270	31761	0	0.000040	32044	0	0.000040	8925376	0.004820
319879092	2251.000000	129	0.423352	32050	0	0.000041	32143	0	0.000040	8912084	0.005167
319872339	2210.000000	119	0.421137	32065	0	0.000040	32041	0	0.000040	8898538	0.007093
319860552	2233.000000	92	0.421054	32037	0	0.000040	31961	0	0.000040	8885278	0.008372
319872593	2215.000000	113	0.421948	31891	1	0.000040	32138	0	0.000040	8871937	0.008302
319847873	2145.000000	111	0.419942	32236	0	0.000040	31788	0	0.000040	8858578	0.007831
319892429	2203.000000	116	0.421013	32110	0	0.000040	32040	2	0.000061	8845167	0.007713
319862317	2226.000000	119	0.420690	31981	0	0.000040	32001	1	0.000041	8831680	0.007925
319862478	2208.000000	128	0.422142	31892	0	0.000040	32159	0	0.000040	8818372	0.008272
319843437	2294.000000	126	0.422003	31985	1	0.000042	31826	1	0.000040	8805115	0.008061
319884317	2237.000000	116	0.421904	31909	0	0.000040	32077	1	0.000040	8791698	0.008144
319876553	2169.000000	120	0.420985	31968	1	0.000040	31752	0	0.000040	8778628	0.009023
319872223	2101.000000	98	0.418369	32054	0	0.000040	31914	1	0.000055	8765276	0.008458
319874029	2161.000000	119	0.421270	32213	0	0.000040	31891	0	0.000040	8752036	0.009097
319862590	2151.000000	97	0.419730	31963	0	0.000040	32056	0	0.000040	8738974	0.008717
319871571	2202.000000	146	0.422523	32024	0	0.000040	32068	0	0.000040	8726001	0.008961
319871243	2295.000000	124	0.422522	32202	0	0.000040	31944	0	0.000040	8713106	0.008634
319877379	2237.000000	129	0.421265	32045	0	0.000040	32159	1	0.000042	8700126	0.008140
319858539	2181.000000	98	0.420831	31908	0	0.000040	31945	0	0.000040	8686960	0.008288
319854544	2252.000000	126	0.421410	32199	0	0.000040	32123	0	0.000041	8673983	0.008502
319891703	2222.000000	121	0.419863	31742	0	0.000040	31946	0	0.000041	8660972	0.008427
319851064	2165.000000	122	0.419802	31886	0	0.000041	31988	1	0.000041	8648109	0.008384
319869539	2133.000000	111	0.420539	32130	0	0.000040	31958	0	0.000040	8635055	0.009074
npatches	nstrain	runtime	dt	init_x	init_y	init_y_blood	init_z	init_S	beta0	beta1	beta2	beta3	mean_beta	B	d	delta	delta_blood	b[0]	mut	m	CTL	c	g	epsilon	k	het	lambda	rho	omega	x_max	patch.dyna	DELTA	A	VA
10000	1	100.000000	0.000100	21900	9499	5000000	0.001000	10000000	1.082235	1.016238	1.246325	1.118976	1	8000000000.000000	0.010000	1.000000	1.000000	800000	0.000050	0.048000	1	0.001000	1.000000	25.000000	6.000000	0.500000	0.001000	0.001000	0.010000	31987	0	10.000000	7.000000	1.000000
sus	inf	inf_blood	z	x[0]	y[0][0]	z[0]	x[1]	y[1][0]	z[1]	S[0]	synchrony
219000000	94990000.000000	5000000	10.000000	21900	9499	0.001000	21900	9499	0.001000	10000000	0.000000
319881107	300763.000000	15903	10000.000000	31925	24	1.000000	32130	27	1.000000	10000259	0.000000
319896860	13043.000000	680	54.123620	32020	0	0.000236	31796	4	0.000494	9985161	0.000000
319879605	12475.000000	621	0.944616	32059	2	0.000116	31841	0	0.000045	9970251	0.000000
319880846	11796.000000	617	0.882443	31893	1	0.000042	31830	4	0.000113	9955267	0.000000
319857387	11535.000000	588	0.866305	31854	1	0.000047	31992	0	0.000062	9940268	0.000000
319864828	10936.000000	588	0.807420	32098	1	0.000060	32027	0	0.000041	9925191	0.000000
319879108	10501.000000	553	0.776920	31729	2	0.000128	31913	0	0.000057	9910151	0.000000
319859058	10028.000000	485	0.743219	31993	1	0.000068	31860	1	0.000049	9895244	0.000000
319865482	9652.000000	506	0.711794	32037	0	0.000040	32128	0	0.000081	9880308	0.000000
319868911	9315.000000	456	0.688511	32071	0	0.000067	32115	1	0.000042	9865545	0.000000
319874283	8487.000000	477	0.642091	32037	2	0.000132	32175	3	0.000165	9850661	0.000000
319852072	8088.000000	411	0.620880	31977	0	0.000040	31903	0	0.000045	9835836	0.000000
319855568	7735.000000	394	0.600485	31945	2	0.000114	32166	1	0.000046	9821150	0.000000
319864819	7457.000000	402	0.594046	32132	1	0.000081	32029	3	0.000082	9806510	0.000000
319860231	7095.000000	369	0.569860	31742	0	0.000040	31980	1	0.000163	9791763	0.000000
319872562	6949.000000	378	0.566207	31975	1	0.000041	31640	2	0.000061	9777311	0.000000
319844508	6928.000000	346	0.563173	32160	0	0.000040	32248	1	0.000041	9762612	0.000000
319869850	6722.000000	365	0.553085	32055	1	0.000081	31814	1	0.000041	9748121	0.000000
319874422	6532.000000	344	0.551362	32074	0	0.000040	31860	1	0.000065	9733485	0.000000
319853296	6397.000000	324	0.539937	31917	1	0.000041	32004	0	0.000040	9718939	0.000000
319877296	6146.000000	338	0.532936	32134	0	0.000040	31865	0	0.000040	9704433	0.000000
319902485	5914.000000	326	0.520110	32165	0	0.000040	31997	0	0.000043	9689885	0.000000
319886561	5821.000000	249	0.517600	31869	0	0.000042	32094	1	0.000053	9675308	0.000000
319869940	5549.000000	310	0.514769	31762	1	0.000040	31777	0	0.000041	9660559	0.000000
319882900	5266.000000	302	0.500725	31916	0	0.000040	31894	0	0.000040	9646050	0.000000
319864045	5187.000000	292	0.494231	31844	0	0.000041	31942	0	0.000040	9631580	0.000000
319866876	4944.000000	262	0.488113	32063	0	0.000040	32046	0	0.000040	9617200	0.000000
319870867	4922.000000	256	0.486306	31779	1	0.000041	32045	0	0.000040	9602803	0.000000
319871310	4723.000000	284	0.482805	32152	1	0.000054	32051	0	0.000040	9588398	0.000000
319874393	4607.000000	212	0.475170	32123	1	0.000041	32386	1	0.000092	9573810	0.000000
319876966	4361.000000	222	0.469995	31737	0	0.000041	31862	0	0.000044	9559300	0.000000
319866622	4290.000000	204	0.467598	31924	0	0.000040	32002	2	0.000044	9545105	0.000000
319876338	4062.000000	219	0.461843	32067	0	0.000043	31859	0	0.000040	9530905	0.000000
319861357	3848.000000	179	0.455794	32188	0	0.000040	32113	0	0.000040	9516559	0.000000
319857269	3698.000000	189	0.451467	31938	0	0.000041	31956	0	0.000042	9502433	0.000000
319858602	3519.000000	198	0.448138	31978	0	0.000040	32085	0	0.000040	9488341	0.000000
319883058	3390.000000	162	0.443661	32207	1	0.000041	31904	1	0.000040	9473896	0.000000
319889460	3279.000000	175	0.439885	32013	0	0.000040	32063	0	0.000040	9459823	0.000000
319867054	3289.000000	170	0.442013	32092	0	0.000040	31826	1	0.000041	9445642	0.000000
319860516	3257.000000	171	0.441243	32039	1	0.000041	32275	1	0.000041	9431569	-1.#IND00
319889482	3142.000000	167	0.440114	32127	0	0.000042	31898	0	0.000040	9417572	-1.#IND00
319889928	3149.000000	156	0.438775	31895	0	0.000040	32062	0	0.000040	9403535	-1.#IND00
319880094	3069.000000	174	0.438372	31839	0	0.000040	32081	2	0.000063	9389310	-1.#IND00
319897066	3082.000000	168	0.439695	32011	1	0.000044	31943	0	0.000040	9375170	-1.#IND00
319879555	2989.000000	145	0.434875	31807	0	0.000040	32032	0	0.000040	9361108	-1.#IND00
319858450	2991.000000	170	0.434279	32071	1	0.000041	31974	1	0.000041	9347081	-1.#IND00
319863931	2923.000000	157	0.433912	32117	0	0.000040	31911	0	0.000041	9333009	-1.#IND00
319883609	2768.000000	151	0.431213	32086	0	0.000040	32121	0	0.000040	9319001	-1.#IND00
319888825	2813.000000	142	0.431650	32030	0	0.000040	32044	1	0.000042	9305110	-1.#IND00
319849202	2853.000000	150	0.432370	31792	0	0.000041	31973	1	0.000041	9291324	-1.#IND00
319872808	2852.000000	134	0.433023	32202	1	0.000052	31552	1	0.000040	9277179	-1.#IND00
319872390	2818.000000	133	0.433197	31794	0	0.000040	32065	0	0.000040	9263242	-1.#IND00
319895737	2728.000000	125	0.429954	31945	3	0.000079	32018	0	0.000040	9249405	-1.#IND00
319878385	2782.000000	136	0.430216	31789	0	0.000041	32109	0	0.000040	9235694	-1.#IND00
319872337	2680.000000	157	0.430122	32073	0	0.000040	32102	0	0.000040	9221820	-1.#IND00
319891110	2675.000000	157	0.428289	32111	0	0.000040	32017	0	0.000040	9208151	-1.#IND00
319859829	2506.000000	138	0.426901	31863	0	0.000040	32011	0	0.000040	9194312	-1.#IND00
319892205	2458.000000	131	0.426555	32098	0	0.000040	32047	1	0.000040	9180618	-1.#IND00
319869950	2486.000000	132	0.426768	32146	0	0.000040	32273	0	0.000040	9166947	-1.#IND00
319879783	2327.000000	122	0.423595	32066	0	0.000040	32074	0	0.000040	9153231	-1.#IND00
319869685	2285.000000	121	0.421077	31913	2	0.000063	31915	0	0.000040	9139594	-1.#IND00
319858984	2307.000000	116	0.421848	31650	0	0.000040	32137	1	0.000041	9125668	-1.#IND00
319856424	2462.000000	133	0.425852	32271	1	0.000040	31975	0	0.000040	9111920	-1.#IND00
319857794	2402.000000	140	0.424730	32129	0	0.000040	32148	0	0.000040	9098152	-1.#IND00
319875802	2520.000000	127	0.427547	31926	0	0.000040	32176	0	0.000043	9084751	-1.#IND00
319869734	2489.000000	144	0.426889	32196	1	0.000041	31991	2	0.000072	9071007	-1.#IND00
319866688	2537.000000	108	0.426550	31909	0	0.000040	31933	0	0.000041	9057378	-1.#IND00
319862505	2426.000000	120	0.424516	31988	1	0.000042	32226	0	0.000040	9043821	0.003806
319858766	2381.000000	132	0.423109	32067	1	0.000048	31907	0	0.000040	9030281	0.003993
319871491	2292.000000	126	0.423431	32154	2	0.000069	31844	0	0.000041	9016677	0.002915
319882004	2194.000000	116	0.421388	31998	0	0.000040	32060	0	0.000040	9003131	0.002965
319896247	2207.000000	105	0.422630	31790	1	0.000041	32215	0	0.000040	8989893	0.002581
319889061	2105.000000	107	0.419765	32029	0	0.000040	32028	0	0.000044	8976379	0.002844
319868329	2166.000000	107	0.420267	31901	0	0.000040	31895	0	0.000040	8962789	0.002720
319872723	2305.000000	93	0.422410	31979	0	0.000041	32126	0	0.000051	8949373	0.002476
319873318	2261.000000	120	0.422617	31761	0	0.000040	31825	0	0.000040	8936092	0.002076
319875691	2170.000000	118	0.419895	32133	0	0.000040	32166	0	0.000040	8922848	0.002293
319879521	2259.000000	126	0.421330	32171	1	0.000041	32013	1	0.000042	8909651	0.002190
319850131	2374.000000	126	0.422945	31848	1	0.000041	32210	1	0.000041	8896379	0.001530
319886296	2297.000000	124	0.422724	32003	0	0.000040	31974	0	0.000040	8883054	0.001258
319861847	2286.000000	120	0.422027	31955	0	0.000040	31963	0	0.000040	8869731	0.001178
319877210	2290.000000	132	0.422935	32052	0	0.000041	31903	1	0.000041	8856251	0.001150
319876890	2266.000000	103	0.421111	31980	0	0.000040	31858	0	0.000040	8842904	0.001554
319874064	2336.000000	99	0.422446	32085	0	0.000040	32101	0	0.000040	8829792	0.001351
319872878	2321.000000	101	0.422919	32166	0	0.000040	31906	0	0.000040	8816459	0.001091
319893055	2256.000000	126	0.422139	32056	0	0.000044	31929	0	0.000040	8803083	0.001172
319840503	2087.000000	115	0.418441	32184	0	0.000042	31650	1	0.000041	8790061	0.001562
319880709	2049.000000	107	0.418947	31826	0	0.000040	32035	0	0.000040	8776617	0.001814
319858299	2010.000000	122	0.417814	32063	0	0.000040	31983	0	0.000040	8763499	0.001812
319891075	1962.000000	91	0.416995	31957	1	0.000041	31816	0	0.000040	8750136	0.001327
319883781	1928.000000	81	0.416718	32202	0	0.000040	31985	0	0.000040	8737236	0.001154
319865156	1807.000000	93	0.414872	32006	0	0.000040	32084	0	0.000040	8724122	0.001102
319873801	1837.000000	82	0.415641	32160	0	0.000040	31984	0	0.000040	8711275	0.002304
319870207	1830.000000	90	0.414638	32028	0	0.000040	31844	0	0.000054	8698052	0.002376
319858936	1754.000000	93	0.415724	31770	0	0.000040	32053	0	0.000040	8685057	0.002356
319881019	1685.000000	94	0.414038	31714	0	0.000040	31733	0	0.000041	8671912	0.002346
319873457	1699.000000	87	0.415010	31994	0	0.000040	31964	0	0.000040	8659030	0.001968
319860511	1696.000000	97	0.414209	31991	0	0.000040	31950	0	0.000040	8645932	0.002067
319885764	1651.000000	73	0.412536	31537	0	0.000040	31797	0	0.000040	8632967	0.002379
npatches	nstrain	runtime	dt	init_x	init_y	init_y_blood	init_z	init_S	beta0	beta1	beta2	beta3	mean_beta	B	d	delta	delta_blood	b[0]	mut	m	CTL	c	g	epsilon	k	het	lambda	rho	omega	x_max	patch.dyna	DELTA	A	VA
10000	1	100.000000	0.000100	21900	9499	5000000	0.001000	10000000	1.312450	1.210794	0.921298	1.084341	1	8000000000.000000	0.010000	1.000000	1.000000	800000	0.000050	0.048000	1	0.001000	1.000000	25.000000	7.000000	0.500000	0.001000	0.001000	0.010000	31987	0	10.000000	7.000000	1.000000
sus	inf	inf_blood	z	x[0]	y[0][0]	z[0]	x[1]	y[1][0]	z[1]	S[0]	synchrony
219000000	94990000.000000	5000000	10.000000	21900	9499	0.001000	21900	9499	0.001000	10000000	0.000000
319882642	116473.000000	6103	9999.875332	31967	9	1.000000	31836	9	1.000000	9998443	0.000000
319879246	11607.000000	618	4.925796	31943	0	0.000213	31897	1	0.000053	9983553	0.000000
319894311	10971.000000	570	0.809891	32131	0	0.000076	31933	2	0.000046	9968773	0.000000
319863475	10547.000000	562	0.780323	31905	2	0.000132	31943	1	0.000275	9954185	0.000000
319882355	10119.000000	523	0.746685	31797	0	0.000050	32090	2	0.000099	9939131	0.000000
319848122	9583.000000	492	0.709395	31916	0	0.000040	31826	0	0.000044	9924067	0.000000
319851097	9071.000000	505	0.690071	32206	1	0.000092	32148	0	0.000049	9909059	0.000000
319846946	8709.000000	484	0.660358	31920	0	0.000040	32106	0	0.000040	9894293	0.000000
319897607	8561.000000	455	0.642120	31624	0	0.000053	31922	1	0.000124	9879462	0.000000
319868957	8183.000000	442	0.625650	32121	0	0.000046	31901	0	0.000043	9864599	0.000000
319863180	8026.000000	387	0.613260	31982	2	0.000054	31972	0	0.000052	9849823	0.000000
319871064	7687.000000	421	0.603389	32105	4	0.000185	31955	1	0.000042	9834992	0.000000
319876056	7430.000000	403	0.591890	32039	0	0.000066	31941	1	0.000043	9820087	0.000000
319839207	7297.000000	382	0.580340	32009	0	0.000053	32243	0	0.000051	9805359	0.000000
319871916	7049.000000	358	0.566908	32072	0	0.000079	32085	2	0.000078	9790476	0.000000
319867875	6879.000000	342	0.556133	31955	0	0.000040	31955	0	0.000048	9775774	0.000000
319862589	6531.000000	348	0.547107	32219	1	0.000041	32076	1	0.000043	9761241	0.000000
319871717	6177.000000	318	0.531550	31896	0	0.000040	31954	1	0.000040	9746618	0.000000
319874880	5949.000000	334	0.523688	32155	2	0.000107	32070	1	0.000041	9732015	0.000000
319871102	5845.000000	310	0.520455	32007	1	0.000110	31903	1	0.000065	9717377	0.000000
319869739	5720.000000	297	0.514441	31935	1	0.000041	31868	1	0.000065	9702577	0.000000
319878951	5523.000000	277	0.504580	32072	1	0.000063	32061	0	0.000041	9688102	0.000000
319858622	5355.000000	262	0.501920	32226	0	0.000040	31969	0	0.000042	9673708	0.000000
319874491	4932.000000	252	0.489807	32097	1	0.000043	32017	1	0.000041	9659139	0.000000
319865906	4667.000000	233	0.478389	31932	2	0.000077	32078	0	0.000055	9644504	0.000000
319858611	4627.000000	221	0.478729	31849	0	0.000040	31847	1	0.000041	9630037	0.000000
319850866	4377.000000	232	0.468186	31877	1	0.000043	31901	0	0.000041	9615545	0.000000
319868261	4276.000000	211	0.466705	32021	2	0.000050	32234	0	0.000040	9601233	0.000000
319882312	4226.000000	200	0.465951	32001	0	0.000040	31906	0	0.000040	9586723	0.000000
319874958	4143.000000	220	0.461669	31968	1	0.000044	32057	0	0.000040	9572670	0.000000
319888309	4090.000000	242	0.461111	32048	0	0.000042	31851	0	0.000040	9558379	0.000000
319877427	4101.000000	214	0.463606	32056	2	0.000109	31855	0	0.000040	9544116	0.000000
319854458	3985.000000	227	0.460688	31965	0	0.000040	31728	0	0.000042	9529800	0.000000
319881746	3811.000000	191	0.455640	32011	1	0.000041	32056	0	0.000040	9515664	0.000000
319868789	3731.000000	191	0.451533	32096	0	0.000040	31999	0	0.000041	9501383	0.000000
319867801	3756.000000	212	0.453450	31886	0	0.000040	32070	0	0.000044	9487044	0.000000
319862448	3753.000000	183	0.451488	32018	0	0.000040	31933	0	0.000042	9472648	0.000000
319893929	3631.000000	204	0.450810	31795	1	0.000042	31971	0	0.000041	9458481	0.000000
319858943	3707.000000	187	0.450434	32046	0	0.000040	31991	0	0.000040	9444482	0.000000
319875661	3619.000000	175	0.451419	31844	1	0.000047	31943	0	0.000040	9430244	-1.#IND00
319873474	3622.000000	187	0.449987	32016	0	0.000040	31990	0	0.000040	9416258	-1.#IND00
319880022	3535.000000	191	0.446588	31770	0	0.000040	31994	1	0.000055	9402270	-1.#IND00
319879804	3477.000000	190	0.447066	32056	0	0.000040	32238	0	0.000041	9388226	-1.#IND00
319869340	3423.000000	179	0.446953	31884	0	0.000042	32095	2	0.000076	9374153	-1.#IND00
319848007	3389.000000	180	0.444670	31920	0	0.000044	31930	0	0.000040	9360149	-1.#IND00
319873072	3512.000000	162	0.446953	31783	2	0.000179	31992	0	0.000049	9346071	-1.#IND00
319873711	3394.000000	188	0.443695	32076	0	0.000040	31855	0	0.000040	9332231	-1.#IND00
319864138	3386.000000	196	0.444609	31858	0	0.000040	32108	0	0.000040	9318357	-1.#IND00
319884110	3310.000000	177	0.442213	31892	1	0.000041	31906	0	0.000040	9304439	-1.#IND00
319871099	3187.000000	163	0.440303	32078	3	0.000050	32156	0	0.000044	9290533	-1.#IND00
319866737	3125.000000	159	0.438060	31860	0	0.000040	32245	0	0.000040	9276627	-1.#IND00
319864949	3160.000000	138	0.439511	31920	0	0.000041	31817	3	0.000041	9262608	-1.#IND00
319858994	3079.000000	160	0.437744	31809	0	0.000040	32027	0	0.000040	9248666	-1.#IND00
319884286	3002.000000	162	0.436146	32008	0	0.000040	32001	2	0.000050	9234658	-1.#IND00
319877461	3001.000000	166	0.437403	32053	1	0.000040	31976	0	0.000041	9220809	-1.#IND00
319876802	2879.000000	158	0.433945	31961	0	0.000040	32123	0	0.000040	9207011	-1.#IND00
319876947	2935.000000	142	0.435006	31804	1	0.000070	31912	0	0.000040	9193323	-1.#IND00
319882140	2792.000000	162	0.430819	32130	0	0.000041	31940	1	0.000040	9179513	-1.#IND00
319875254	2791.000000	134	0.430623	32001	1	0.000052	32120	0	0.000040	9165740	-1.#IND00
319893888	2833.000000	141	0.431771	32143	1	0.000041	32312	0	0.000040	9151905	-1.#IND00
319870988	2722.000000	147	0.431141	31932	0	0.000040	32007	1	0.000041	9138235	0.004464
319857096	2783.000000	154	0.432438	32062	0	0.000040	32010	1	0.000054	9124575	0.004792
319878380	2790.000000	146	0.432490	31679	0	0.000040	32015	1	0.000045	9110753	0.004680
319853767	2738.000000	150	0.431663	32032	0	0.000040	31759	0	0.000040	9097246	0.003814
319875287	2738.000000	148	0.431647	31734	0	0.000040	31852	0	0.000041	9083647	0.003177
319886207	2651.000000	139	0.428495	31962	0	0.000040	31931	0	0.000040	9070150	0.002973
319873222	2494.000000	141	0.426694	31963	0	0.000040	31965	1	0.000071	9056596	0.003731
319874287	2549.000000	127	0.426076	31774	0	0.000040	31916	0	0.000040	9043130	0.005530
319872488	2537.000000	118	0.426997	32100	0	0.000040	31747	0	0.000040	9029589	0.005190
319884688	2536.000000	134	0.427136	32055	0	0.000041	32082	0	0.000040	9016197	0.004822
319888834	2474.000000	134	0.425050	31783	1	0.000041	32061	0	0.000040	9002527	0.004753
319889175	2482.000000	134	0.425652	31953	2	0.000048	32069	0	0.000040	8989226	0.004890
319852388	2476.000000	118	0.426618	31947	1	0.000071	32076	0	0.000040	8975793	0.005208
319863788	2435.000000	125	0.424840	32073	1	0.000042	31838	0	0.000044	8962414	0.005060
319878310	2512.000000	120	0.424415	32000	0	0.000040	32054	0	0.000040	8948967	0.006606
319871510	2433.000000	120	0.425576	32051	0	0.000040	32171	1	0.000041	8935390	0.007286
319873013	2398.000000	114	0.424906	31947	0	0.000040	31928	0	0.000040	8921995	0.008424
319841384	2410.000000	133	0.424504	32060	1	0.000041	31782	1	0.000041	8908654	0.007811
319872519	2514.000000	139	0.426368	31968	0	0.000040	32101	0	0.000040	8895531	0.009219
319874531	2291.000000	130	0.422577	31969	0	0.000040	32170	1	0.000057	8882321	0.009975
319881714	2320.000000	118	0.422016	31912	0	0.000041	31890	1	0.000041	8868983	0.009551
319879584	2163.000000	121	0.422125	32095	0	0.000040	31932	0	0.000040	8855856	0.009493
319878123	2237.000000	130	0.421850	31746	2	0.000057	31962	0	0.000040	8842691	0.009402
319870278	2191.000000	101	0.419871	32078	0	0.000040	32129	0	0.000040	8829206	0.009879
319882865	2135.000000	109	0.419408	31821	0	0.000040	32206	0	0.000040	8816018	0.011456
319889630	2119.000000	110	0.420592	31889	0	0.000040	31910	1	0.000041	8802882	0.011033
319861656	2046.000000	109	0.418790	31904	0	0.000041	32052	0	0.000040	8789721	0.011164
319877427	2007.000000	117	0.418450	31777	1	0.000040	32064	0	0.000040	8776595	0.011078
319870123	2078.000000	109	0.419500	31933	0	0.000040	32088	0	0.000040	8763422	0.011527
319872320	2127.000000	100	0.418629	31710	0	0.000040	31898	0	0.000042	8750285	0.011170
319864284	2090.000000	114	0.418911	31835	0	0.000040	32064	0	0.000041	8737043	0.011951
319876712	2073.000000	93	0.418925	31906	0	0.000040	32128	0	0.000040	8723874	0.012267
319870572	2021.000000	106	0.418287	32230	0	0.000040	32034	1	0.000040	8710645	0.012518
319851359	1956.000000	111	0.417376	32240	1	0.000043	31910	0	0.000040	8697620	0.012569
319875600	1910.000000	88	0.416759	31978	0	0.000040	32034	1	0.000041	8684560	0.011261
319883685	1950.000000	111	0.417159	31929	0	0.000040	32094	0	0.000040	8671611	0.012506
319873307	1917.000000	111	0.417466	32025	0	0.000042	31878	1	0.000055	8658680	0.012856
319857831	1963.000000	101	0.417794	32050	0	0.000040	31979	0	0.000041	8645480	0.012378
319848953	1927.000000	100	0.416505	32029	1	0.000041	31917	0	0.000040	8632211	0.013493
npatches	nstrain	runtime	dt	init_x	init_y	init_y_blood	init_z	init_S	beta0	beta1	beta2	beta3	mean_beta	B	d	delta	delta_blood	b[0]	mut	m	CTL	c	g	epsilon	k	het	lambda	rho	omega	x_max	patch.dyna	DELTA	A	VA
10000	1	100.000000	0.000100	21900	9499	5000000	0.001000	10000000	1.242545	0.834530	1.434050	0.513584	1	8000000000.000000	0.010000	1.000000	1.000000	800000	0.000050	0.048000	1	0.001000	1.000000	25.000000	8.000000	0.500000	0.001000	0.001000	0.010000	31987	0	10.000000	7.000000	1.000000
sus	inf	inf_blood	z	x[0]	y[0][0]	z[0]	x[1]	y[1][0]	z[1]	S[0]	synchrony
219000000	94990000.000000	5000000	10.000000	21900	9499	0.001000	21900	9499	0.001000	10000000	0.000000
319868949	45015.000000	2339	9644.609160	31986	5	1.000000	32081	3	1.000000	9996540	0.000000
319877291	11168.000000	565	1.444919	31964	0	0.000096	31936	2	0.000156	9981751	0.000000
319869241	10830.000000	552	0.801743	31767	2	0.000072	32094	0	0.000040	9966664	0.000000
319884648	10443.000000	516	0.778283	31946	2	0.000196	32099	3	0.000064	9951815	0.000000
319863197	10139.000000	533	0.753971	32090	1	0.000045	32079	0	0.000041	9936988	0.000000
319874224	9697.000000	542	0.720553	32002	0	0.000040	31884	2	0.000061	9921856	0.000000
319850973	9485.000000	497	0.706210	32076	0	0.000041	31892	0	0.000041	9906928	0.000000
319893672	9170.000000	469	0.683395	32217	3	0.000095	31989	1	0.000068	9892061	0.000000
319891982	8675.000000	453	0.652290	31917	0	0.000043	32050	0	0.000049	9877324	0.000000
319879257	8459.000000	418	0.638250	32164	1	0.000060	32092	0	0.000042	9862631	0.000000
319860862	8100.000000	495	0.626273	31821	2	0.000145	32241	0	0.000040	9847773	0.000000
319888295	7956.000000	412	0.610961	32110	5	0.000167	32103	0	0.000051	9833121	0.000000
319888703	7677.000000	430	0.601605	32079	0	0.000041	31852	1	0.000111	9818393	0.000000
319879193	7464.000000	399	0.587641	31811	3	0.000122	31939	1	0.000064	9803794	0.000000
319863061	7315.000000	352	0.580349	31680	0	0.000040	32061	0	0.000040	9788999	0.000000
319890417	7207.000000	383	0.576886	32181	0	0.000058	32065	0	0.000040	9774417	0.000000
319903477	6931.000000	391	0.568597	31937	1	0.000041	31809	1	0.000041	9759795	0.000000
319882655	6763.000000	359	0.554288	31721	0	0.000040	32023	1	0.000041	9745045	0.000000
319878604	6683.000000	360	0.554607	32009	0	0.000040	31946	3	0.000066	9730469	0.000000
319872590	6519.000000	347	0.546615	32269	0	0.000041	32029	1	0.000041	9715959	0.000000
319867152	6459.000000	318	0.544316	32061	0	0.000040	32163	0	0.000047	9701134	0.000000
319891165	6211.000000	324	0.532789	31925	0	0.000045	32161	0	0.000041	9686686	0.000000
319856762	5936.000000	310	0.522814	32133	2	0.000054	32110	0	0.000045	9672018	0.000000
319849330	5756.000000	325	0.515015	31974	0	0.000041	31729	1	0.000045	9657553	0.000000
319872792	5717.000000	265	0.514377	31694	1	0.000042	31965	1	0.000041	9642916	0.000000
319871222	5466.000000	288	0.505441	31868	1	0.000070	31976	0	0.000040	9628487	0.000000
319884493	5253.000000	283	0.496878	32098	1	0.000041	32158	0	0.000040	9614136	0.000000
319859873	5073.000000	251	0.489736	31865	0	0.000040	31931	1	0.000110	9599866	0.000000
319868231	4895.000000	247	0.486621	31805	2	0.000076	31971	0	0.000040	9585372	0.000000
319870458	4701.000000	232	0.479583	31784	1	0.000041	32121	1	0.000040	9570875	0.000000
319876139	4592.000000	256	0.477554	32007	0	0.000045	31889	0	0.000040	9556661	0.000000
319881768	4403.000000	224	0.470772	31665	1	0.000042	32063	0	0.000040	9542249	0.000000
319866758	4244.000000	236	0.465496	31805	0	0.000049	32078	0	0.000040	9528071	0.000000
319869663	4199.000000	224	0.466156	32061	0	0.000040	31959	1	0.000041	9513739	0.000000
319861877	4105.000000	243	0.461973	31844	1	0.000041	31994	1	0.000073	9499308	0.000000
319884818	4117.000000	215	0.463604	31844	1	0.000042	31749	0	0.000040	9485021	0.000000
319859453	3985.000000	214	0.458826	31817	1	0.000042	31988	1	0.000040	9470571	0.000000
319869570	3827.000000	208	0.455743	31884	0	0.000040	32019	0	0.000040	9456550	0.000000
319865215	3696.000000	192	0.452084	32091	0	0.000040	32076	2	0.000050	9442698	0.000000
319858276	3614.000000	192	0.450937	31887	0	0.000040	31923	0	0.000040	9428619	-1.#IND00
319885842	3503.000000	191	0.445735	31986	0	0.000040	31643	0	0.000040	9414660	-1.#IND00
319874790	3386.000000	159	0.444514	31895	2	0.000053	32131	0	0.000040	9400584	-1.#IND00
319865602	3271.000000	160	0.442181	32187	0	0.000040	31816	1	0.000044	9386593	-1.#IND00
319859987	3294.000000	171	0.442532	31986	1	0.000074	32002	0	0.000040	9372385	-1.#IND00
319871924	3158.000000	163	0.439332	32093	1	0.000040	32026	0	0.000040	9358296	-1.#IND00
319873465	2987.000000	150	0.435618	31897	0	0.000040	32001	0	0.000040	9344135	-1.#IND00
319888560	3041.000000	151	0.437617	31841	0	0.000041	32033	0	0.000040	9330334	-1.#IND00
319857084	3015.000000	175	0.435034	31970	0	0.000040	32144	0	0.000040	9316378	-1.#IND00
319874518	2999.000000	179	0.436659	31895	0	0.000041	32024	0	0.000042	9302288	-1.#IND00
319864045	2944.000000	159	0.435825	31907	0	0.000040	31982	0	0.000042	9288126	-1.#IND00
319879471	2839.000000	141	0.432025	32181	0	0.000041	32162	0	0.000040	9274307	-1.#IND00
319883040	2788.000000	144	0.430894	31910	0	0.000040	32233	0	0.000042	9260327	-1.#IND00
319865673	2730.000000	150	0.430591	31984	0	0.000040	32015	0	0.000040	9246385	-0.010851
319880661	2715.000000	170	0.430714	32240	0	0.000041	32150	0	0.000041	9232665	-0.008855
319860210	2702.000000	117	0.428414	31927	0	0.000041	31995	0	0.000040	9219021	-0.007986
319888741	2564.000000	130	0.427478	32028	0	0.000051	32122	0	0.000040	9205338	-0.006006
319858789	2431.000000	127	0.424982	32293	1	0.000086	31871	0	0.000040	9191830	-0.004768
319869904	2533.000000	124	0.428127	31916	0	0.000040	31985	0	0.000040	9178175	-0.004773
319869789	2494.000000	132	0.427117	32002	1	0.000042	32118	0	0.000041	9164295	-0.003280
319874951	2660.000000	134	0.428860	31931	0	0.000060	32077	0	0.000040	9150582	-0.002762
319872934	2543.000000	117	0.426856	31929	0	0.000040	32049	1	0.000042	9136837	-0.002097
319870770	2556.000000	132	0.426193	32116	0	0.000041	31711	0	0.000040	9123310	-0.002541
319861690	2526.000000	105	0.425790	32050	0	0.000040	32019	0	0.000040	9109816	-0.001654
319866879	2465.000000	146	0.425968	32016	0	0.000044	32148	0	0.000040	9095967	-0.001917
319867669	2467.000000	123	0.425387	32003	0	0.000040	31976	0	0.000040	9082199	0.000855
319877615	2428.000000	126	0.425812	32127	0	0.000040	31899	0	0.000040	9068765	0.001111
319880321	2386.000000	156	0.424707	31963	0	0.000040	32033	0	0.000040	9054820	0.001048
319869688	2339.000000	135	0.424056	32094	0	0.000040	31805	0	0.000040	9041323	0.001371
319864517	2365.000000	116	0.424078	31908	1	0.000042	31910	0	0.000041	9027680	0.001894
319852778	2379.000000	140	0.424322	32005	0	0.000041	32077	0	0.000040	9013968	0.001755
319866695	2373.000000	134	0.423894	31888	0	0.000041	32003	0	0.000041	9000504	0.004141
319886721	2371.000000	114	0.423247	32083	0	0.000040	31825	1	0.000040	8987038	0.003995
319867518	2452.000000	122	0.425184	31985	0	0.000041	31928	0	0.000040	8973629	0.004078
319871420	2402.000000	128	0.425091	32053	0	0.000040	31755	2	0.000048	8960318	0.002439
319878769	2370.000000	123	0.423172	32015	0	0.000040	32027	1	0.000053	8946825	0.002751
319883552	2277.000000	114	0.421276	31846	0	0.000040	32095	0	0.000040	8933346	0.002700
319883591	2363.000000	109	0.421739	32096	0	0.000041	31975	0	0.000041	8919885	0.002508
319865313	2303.000000	113	0.423161	31757	0	0.000040	31984	1	0.000041	8906635	0.001724
319850571	2279.000000	120	0.423232	31916	0	0.000040	31999	0	0.000040	8893353	0.001229
319872709	2318.000000	101	0.422178	31965	0	0.000040	32013	0	0.000040	8880082	0.000985
319866392	2295.000000	111	0.422544	31827	0	0.000041	31930	0	0.000040	8866688	0.001516
319856647	2207.000000	107	0.420936	32341	0	0.000041	31945	1	0.000040	8853520	0.001546
319869561	2211.000000	100	0.420911	31906	0	0.000040	32012	0	0.000040	8840095	0.001796
319865867	2243.000000	108	0.420687	31849	0	0.000040	31951	0	0.000040	8827047	0.002398
319877201	2170.000000	125	0.420345	31744	0	0.000040	31972	0	0.000040	8813932	0.002801
319878908	2291.000000	109	0.422234	32224	1	0.000043	32109	0	0.000040	8800800	0.002978
319895537	2331.000000	95	0.420365	32052	0	0.000040	32224	0	0.000040	8787625	0.003038
319861413	2346.000000	107	0.423254	32143	0	0.000040	32084	0	0.000040	8774539	0.003089
319864848	2415.000000	122	0.424289	32004	0	0.000041	32006	0	0.000040	8761518	0.002303
319865626	2455.000000	126	0.424973	32154	1	0.000042	31856	0	0.000042	8748367	0.001537
319870098	2520.000000	127	0.427363	32048	0	0.000040	32007	0	0.000040	8735278	0.001458
319879780	2604.000000	126	0.427545	32108	0	0.000040	32039	1	0.000041	8722044	0.002135
319887359	2439.000000	128	0.424628	32126	1	0.000041	31988	0	0.000040	8708977	0.002084
319862734	2481.000000	132	0.425184	31963	0	0.000041	32261	0	0.000040	8695937	0.002226
319866066	2483.000000	123	0.425876	32155	0	0.000040	32096	0	0.000040	8682817	0.002170
319877512	2495.000000	124	0.425727	32039	0	0.000040	31927	0	0.000040	8669932	0.002117
319881599	2455.000000	122	0.425160	31901	0	0.000040	32006	0	0.000040	8657008	0.001726
319858412	2469.000000	116	0.426453	32123	1	0.000040	31690	1	0.000041	8644244	0.001248
319887190	2388.000000	143	0.423153	32142	1	0.000041	32009	0	0.000040	8631383	0.001178
npatches	nstrain	runtime	dt	init_x	init_y	init_y_blood	init_z	init_S	beta0	beta1	beta2	beta3	mean_beta	B	d	delta	delta_blood	b[0]	mut	m	CTL	c	g	epsilon	k	het	lambda	rho	omega	x_max	patch.dyna	DELTA	A	VA
10000	1	100.000000	0.000100	21900	9499	5000000	0.001000	10000000	1.104192	0.519959	1.476255	0.593560	1	8000000000.000000	0.010000	1.000000	1.000000	800000	0.000050	0.048000	1	0.001000	1.000000	25.000000	9.000000	0.500000	0.001000	0.001000	0.010000	31987	0	10.000000	7.000000	1.000000
sus	inf	inf_blood	z	x[0]	y[0][0]	z[0]	x[1]	y[1][0]	z[1]	S[0]	synchrony
219000000	94990000.000000	5000000	10.000000	21900	9499	0.001000	21900	9499	0.001000	10000000	0.000000
319870511	19479.000000	1036	6114.618780	31873	1	0.658718	32021	3	0.562479	9995078	0.000000
319850908	10216.000000	516	0.815948	32126	0	0.000047	31886	2	0.000064	9980080	0.000000
319883990	9807.000000	511	0.726732	32024	0	0.000041	32317	2	0.000113	9965229	0.000000
319866474	9240.000000	458	0.692295	32076	0	0.000040	32010	2	0.000051	9950387	0.000000
319868700	8710.000000	497	0.655604	31897	2	0.000113	32115	2	0.000206	9935421	0.000000
319882814	8653.000000	476	0.657712	32072	1	0.000155	31677	1	0.000083	9920432	0.000000
319862250	8301.000000	463	0.636492	31959	4	0.000142	31966	0	0.000041	9905427	0.000000
319848912	8120.000000	418	0.623919	32106	0	0.000046	31914	0	0.000041	9890691	0.000000
319871222	7858.000000	424	0.607013	31994	1	0.000049	32048	0	0.000047	9875925	0.000000
319876071	7565.000000	402	0.593169	31843	2	0.000152	31824	1	0.000043	9860952	0.000000
319853964	7279.000000	390	0.578544	31954	2	0.000045	31689	2	0.000076	9846261	0.000000
319869233	6942.000000	368	0.565201	32167	1	0.000103	32236	0	0.000045	9831673	0.000000
319870407	6709.000000	358	0.553313	31909	0	0.000040	31991	2	0.000053	9816866	0.000000
319862982	6550.000000	352	0.550511	31756	0	0.000040	31945	1	0.000122	9802195	0.000000
319879777	6396.000000	334	0.540205	32180	0	0.000040	32093	0	0.000042	9787531	0.000000
319889204	6235.000000	306	0.536259	32202	0	0.000040	31807	0	0.000040	9772981	0.000000
319854334	5974.000000	321	0.523783	31930	2	0.000125	32182	0	0.000040	9758266	0.000000
319887959	5873.000000	270	0.515575	31921	0	0.000040	31726	0	0.000040	9743593	0.000000
319839342	5626.000000	299	0.510784	32019	0	0.000044	31896	0	0.000040	9728810	0.000000
319875214	5363.000000	254	0.499341	31983	1	0.000041	31829	0	0.000049	9714213	0.000000
319838244	4972.000000	270	0.488201	31915	0	0.000040	32183	0	0.000045	9699690	0.000000
319880153	4761.000000	277	0.482884	32018	1	0.000041	32041	0	0.000040	9685101	0.000000
319867834	4597.000000	229	0.474775	31966	1	0.000041	31757	1	0.000041	9670710	0.000000
319863415	4572.000000	235	0.478629	32152	1	0.000041	32143	1	0.000040	9656138	0.000000
319864419	4413.000000	230	0.471382	32213	2	0.000099	31826	1	0.000041	9641865	0.000000
319882776	4273.000000	211	0.468416	32139	0	0.000041	32060	1	0.000042	9627193	0.000000
319868815	4031.000000	199	0.459620	32100	0	0.000040	31985	0	0.000040	9612878	0.000000
319893046	4008.000000	173	0.456979	31880	1	0.000041	31883	0	0.000040	9598338	0.000000
319862376	3858.000000	191	0.454234	32146	0	0.000040	32138	0	0.000050	9584095	0.000000
319849946	3600.000000	165	0.448085	31876	0	0.000041	31835	0	0.000058	9569854	0.000000
319866200	3545.000000	213	0.448511	31998	1	0.000040	31910	1	0.000040	9555422	0.000000
319871254	3514.000000	186	0.448825	31787	0	0.000040	32026	1	0.000041	9541031	0.000000
319869441	3560.000000	185	0.447572	32041	1	0.000041	32129	1	0.000041	9526642	0.000000
319888757	3515.000000	180	0.447090	31894	0	0.000040	32034	0	0.000040	9512359	0.000000
319863376	3535.000000	201	0.448924	31772	1	0.000040	32155	0	0.000040	9498189	0.000000
319872213	3441.000000	177	0.447203	31806	1	0.000041	31860	0	0.000041	9484015	0.000000
319860270	3294.000000	185	0.439959	31888	0	0.000040	32018	0	0.000040	9469903	0.000000
319853499	3344.000000	182	0.442290	31673	0	0.000040	32044	0	0.000040	9455720	0.000000
319879303	3236.000000	168	0.441926	32049	0	0.000040	31944	0	0.000047	9441479	0.000000
319867224	3347.000000	187	0.445168	31812	0	0.000040	32024	0	0.000042	9427538	-1.#IND00
319869913	3235.000000	169	0.441538	31989	0	0.000040	32125	0	0.000040	9413510	-1.#IND00
319882392	3213.000000	175	0.440875	32155	0	0.000040	32297	1	0.000064	9399415	-1.#IND00
319885296	3181.000000	163	0.439929	32111	0	0.000040	32157	0	0.000040	9385404	-1.#IND00
319878324	3075.000000	162	0.437420	32119	2	0.000044	31968	0	0.000040	9371297	-1.#IND00
319875526	2940.000000	155	0.433792	32116	0	0.000040	32130	0	0.000040	9357246	-1.#IND00
319859999	2846.000000	153	0.432657	31781	1	0.000041	32043	0	0.000040	9343114	-1.#IND00
319856043	2793.000000	120	0.432135	31893	0	0.000040	31885	1	0.000043	9329241	-1.#IND00
319861411	2689.000000	124	0.429545	32058	0	0.000040	31914	0	0.000040	9315303	-1.#IND00
319849618	2590.000000	136	0.427701	31853	0	0.000040	31937	0	0.000040	9301124	-1.#IND00
319879075	2491.000000	120	0.426770	32007	0	0.000041	31837	1	0.000050	9287421	-1.#IND00
319887447	2464.000000	119	0.426253	32234	0	0.000040	32017	0	0.000040	9273632	-1.#IND00
319860808	2452.000000	120	0.425754	32017	0	0.000041	32169	0	0.000040	9259646	-1.#IND00
319866291	2346.000000	127	0.423647	31953	0	0.000040	31891	0	0.000040	9245643	-1.#IND00
319899641	2387.000000	110	0.423407	31906	0	0.000040	32115	0	0.000048	9231674	-1.#IND00
319869521	2407.000000	133	0.424474	31945	0	0.000040	31930	0	0.000040	9217879	-1.#IND00
319889590	2397.000000	123	0.426233	32072	1	0.000041	32026	0	0.000064	9203977	-1.#IND00
319859712	2416.000000	118	0.425553	32068	0	0.000040	32100	0	0.000040	9189957	-1.#IND00
319872544	2395.000000	121	0.424845	32031	0	0.000040	31972	0	0.000040	9176118	-1.#IND00
319867491	2438.000000	112	0.424887	31956	0	0.000040	32037	0	0.000040	9162403	-1.#IND00
319864936	2493.000000	131	0.425619	31797	0	0.000041	32263	0	0.000040	9148775	-1.#IND00
319875132	2406.000000	120	0.425796	32153	1	0.000041	32042	0	0.000040	9135225	-1.#IND00
319873820	2434.000000	136	0.425070	31904	0	0.000040	31991	0	0.000040	9121670	-1.#IND00
319863417	2392.000000	109	0.423663	32014	0	0.000040	32066	0	0.000041	9108002	-1.#IND00
319881120	2319.000000	141	0.423755	32235	0	0.000040	31890	0	0.000041	9094363	-1.#IND00
319878663	2259.000000	106	0.422676	31855	0	0.000040	32023	0	0.000040	9080626	-0.002321
319850985	2256.000000	114	0.422878	32164	0	0.000040	31766	0	0.000040	9066849	-0.001075
319854442	2325.000000	115	0.423133	32280	0	0.000040	32048	0	0.000040	9053272	-0.000689
319883225	2290.000000	102	0.421949	32266	0	0.000040	31965	1	0.000041	9039651	-0.000326
319875395	2120.000000	115	0.418801	32091	1	0.000042	31925	0	0.000040	9025955	-0.000333
319882661	2116.000000	80	0.420380	31883	0	0.000040	31978	0	0.000040	9012534	0.000005
319844915	2147.000000	125	0.420278	31946	0	0.000040	32099	1	0.000041	8998956	0.000029
319873136	2057.000000	107	0.419504	31979	0	0.000041	32069	0	0.000040	8985376	-0.001410
319868492	2016.000000	94	0.417814	32025	0	0.000040	32239	0	0.000040	8971987	-0.001079
319877052	2095.000000	118	0.419470	31837	0	0.000040	31870	0	0.000044	8958654	-0.000638
319876916	2049.000000	103	0.418578	31937	0	0.000076	32020	0	0.000040	8945460	-0.000242
319850468	1895.000000	114	0.416849	31821	1	0.000041	32177	0	0.000040	8932184	-0.000228
319879663	1952.000000	94	0.418507	31964	0	0.000040	32017	0	0.000040	8918892	-0.000653
319866706	1857.000000	98	0.415061	31973	0	0.000043	31971	1	0.000042	8905651	-0.000651
319863062	1857.000000	92	0.415049	31846	0	0.000040	31993	0	0.000040	8892423	-0.000554
319866275	1860.000000	102	0.416016	31919	0	0.000040	32090	1	0.000041	8879136	-0.000605
319854690	1748.000000	87	0.414367	31957	0	0.000040	32070	0	0.000040	8865957	-0.000750
319862235	1726.000000	121	0.413985	32169	1	0.000041	32169	0	0.000041	8852560	-0.000966
319871706	1880.000000	96	0.417135	31847	1	0.000041	32019	0	0.000040	8839158	-0.000960
319878817	1863.000000	122	0.416058	31840	0	0.000040	32088	1	0.000040	8825983	-0.000766
319876461	1916.000000	98	0.416484	31823	2	0.000042	31962	0	0.000040	8812890	-0.000799
319869733	1948.000000	102	0.417514	31904	0	0.000040	32143	0	0.000040	8799633	-0.000577
319876630	1879.000000	92	0.414996	32029	0	0.000040	31962	0	0.000040	8786640	-0.000310
319873770	1938.000000	88	0.417389	32063	0	0.000040	31920	0	0.000040	8773668	-0.000390
319879859	1925.000000	113	0.417298	32016	1	0.000041	31883	0	0.000040	8760619	-0.000610
319888952	1983.000000	93	0.418629	31950	0	0.000040	32027	0	0.000040	8747554	-0.001100
319863178	1885.000000	106	0.416309	31831	0	0.000040	32006	0	0.000041	8734354	-0.001257
319872282	1938.000000	101	0.417088	31959	0	0.000040	32154	0	0.000041	8721251	-0.000233
319853589	1942.000000	115	0.417628	31995	0	0.000040	31866	0	0.000040	8708225	-0.000539
319892045	1913.000000	99	0.416708	31984	0	0.000040	31939	0	0.000040	8695269	-0.000396
319873588	1812.000000	104	0.414665	31525	0	0.000040	32047	1	0.000040	8682434	-0.000122
319863211	1764.000000	90	0.415422	32076	0	0.000040	32372	0	0.000041	8669357	-0.000088
319842753	1796.000000	97	0.415088	31942	0	0.000040	32043	1	0.000041	8656177	0.000095
319864195	1914.000000	104	0.417583	32130	0	0.000040	31943	0	0.000040	8643387	0.000350
319882140	1929.000000	89	0.416709	32184	0	0.000040	31725	0	0.000040	8630282	0.000397
npatches	nstrain	runtime	dt	init_x	init_y	init_y_blood	init_z	init_S	beta0	beta1	beta2	beta3	mean_beta	B	d	delta	delta_blood	b[0]	mut	m	CTL	c	g	epsilon	k	het	lambda	rho	omega	x_max	patch.dyna	DELTA	A	VA
10000	1	100.000000	0.000100	21900	9499	5000000	0.001000	10000000	1.350753	0.656034	0.578557	1.313169	1	8000000000.000000	0.010000	1.000000	1.000000	800000	0.000050	0.048000	1	0.001000	1.000000	25.000000	10.000000	0.500000	0.001000	0.001000	0.010000	31987	0	10.000000	7.000000	1.000000
sus	inf	inf_blood	z	x[0]	y[0][0]	z[0]	x[1]	y[1][0]	z[1]	S[0]	synchrony
219000000	94990000.000000	5000000	10.000000	21900	9499	0.001000	21900	9499	0.001000	10000000	0.000000
319875285	12174.000000	672	2276.363268	31917	2	0.141135	32015	1	0.850264	9994330	0.000000
319868561	9512.000000	472	0.714027	31909	0	0.000042	32030	2	0.000073	9979275	0.000000
319874938	9067.000000	492	0.677919	31987	2	0.000080	31857	0	0.000047	9964288	0.000000
319871717	8750.000000	414	0.658149	31954	3	0.000071	31917	0	0.000056	9949359	0.000000
319870706	8363.000000	439	0.636505	32282	0	0.000046	32126	0	0.000050	9934518	0.000000
319867479	8241.000000	454	0.629553	32117	2	0.000112	31910	1	0.000044	9919671	0.000000
319876058	7958.000000	418	0.611475	32004	1	0.000041	32049	1	0.000098	9904803	0.000000
319863838	7742.000000	387	0.604365	31879	0	0.000081	32013	2	0.000056	9889923	0.000000
319860305	7431.000000	407	0.586783	32083	1	0.000052	31755	0	0.000040	9875058	0.000000
319888589	7243.000000	391	0.576684	32022	1	0.000045	32020	1	0.000046	9860253	0.000000
319871061	6948.000000	325	0.563582	31879	1	0.000041	31823	1	0.000104	9845259	0.000000
319906749	6631.000000	344	0.552924	32215	1	0.000042	32040	0	0.000051	9830484	0.000000
319867361	6472.000000	357	0.546720	31905	0	0.000050	31789	2	0.000042	9815509	0.000000
319881824	6243.000000	309	0.536668	32077	0	0.000041	31822	0	0.000044	9800691	0.000000
319834367	6187.000000	289	0.532153	32157	0	0.000041	31871	3	0.000117	9786026	0.000000
319867256	5911.000000	325	0.521684	31987	0	0.000040	32098	1	0.000071	9771289	0.000000
319883747	5822.000000	313	0.516621	32088	0	0.000040	32164	1	0.000041	9756853	0.000000
319888440	5699.000000	294	0.509611	31928	0	0.000040	32043	0	0.000040	9742255	0.000000
319887867	5596.000000	284	0.507967	31869	0	0.000045	32113	1	0.000041	9727621	0.000000
319870894	5456.000000	268	0.505274	31844	0	0.000041	31708	1	0.000057	9713078	0.000000
319875544	5453.000000	277	0.502639	32087	0	0.000040	31996	0	0.000041	9698475	0.000000
319872802	5383.000000	288	0.503828	31973	1	0.000041	32144	0	0.000041	9684052	0.000000
319856261	5196.000000	284	0.495806	32136	1	0.000053	32115	0	0.000040	9669667	0.000000
319867334	5134.000000	250	0.494082	32015	0	0.000040	32035	1	0.000043	9655194	0.000000
319870969	4974.000000	275	0.488597	31992	2	0.000050	31849	0	0.000048	9640920	0.000000
319854397	4834.000000	264	0.483570	32037	0	0.000042	31817	0	0.000040	9626462	0.000000
319869955	4624.000000	243	0.475336	32224	1	0.000040	31885	0	0.000050	9611948	0.000000
319867140	4510.000000	247	0.473277	31836	0	0.000040	32043	1	0.000041	9597486	0.000000
319876827	4328.000000	220	0.468685	31987	2	0.000074	31768	0	0.000042	9583163	0.000000
319873705	4441.000000	226	0.472143	31963	0	0.000040	32117	1	0.000042	9569071	0.000000
319867395	4309.000000	229	0.466846	31755	0	0.000040	32049	0	0.000040	9554667	0.000000
319871076	4185.000000	222	0.463601	32038	1	0.000040	31987	1	0.000072	9540330	0.000000
319858697	4164.000000	222	0.464621	32124	0	0.000040	31916	0	0.000040	9526142	0.000000
319879414	3981.000000	211	0.457753	32095	1	0.000041	32001	0	0.000040	9511832	0.000000
319886582	3812.000000	205	0.455293	31726	0	0.000040	31986	0	0.000040	9497531	0.000000
319885778	3766.000000	205	0.452574	32002	0	0.000040	32068	1	0.000055	9482993	0.000000
319876842	3642.000000	209	0.451558	32084	0	0.000041	31986	0	0.000041	9468937	0.000000
319877414	3518.000000	201	0.448144	31888	1	0.000040	31782	1	0.000041	9454847	0.000000
319845390	3396.000000	179	0.443810	31826	0	0.000040	31996	0	0.000043	9440582	0.000000
319870130	3437.000000	168	0.447647	31942	0	0.000040	31898	1	0.000040	9426455	-1.#IND00
319868960	3408.000000	169	0.445905	32144	1	0.000041	32026	0	0.000040	9412303	-1.#IND00
319876376	3391.000000	182	0.444711	32086	0	0.000040	31999	0	0.000040	9398112	-1.#IND00
319857930	3458.000000	180	0.447696	32100	0	0.000040	31752	0	0.000041	9384026	-1.#IND00
319882634	3321.000000	150	0.442125	32111	0	0.000040	32005	0	0.000040	9370026	-1.#IND00
319868132	3148.000000	163	0.439713	31899	0	0.000040	32131	1	0.000181	9356057	-1.#IND00
319880314	3177.000000	162	0.441163	31968	1	0.000069	31949	1	0.000041	9342195	-1.#IND00
319881761	3285.000000	171	0.442020	32235	0	0.000040	31907	1	0.000051	9328018	-1.#IND00
319872910	3219.000000	160	0.439145	32098	0	0.000040	32118	1	0.000043	9313964	-1.#IND00
319880883	3218.000000	177	0.440810	31890	0	0.000040	31961	0	0.000040	9299968	-1.#IND00
319872891	3084.000000	172	0.436616	31965	2	0.000097	32068	0	0.000041	9285916	-1.#IND00
319878066	2944.000000	155	0.435584	31982	0	0.000041	32167	0	0.000041	9272118	-1.#IND00
319874966	2898.000000	149	0.434106	31939	0	0.000040	32023	1	0.000041	9258075	-1.#IND00
319865351	2752.000000	125	0.428948	31768	0	0.000040	32031	0	0.000051	9244102	-1.#IND00
319869752	2684.000000	143	0.429506	32007	1	0.000103	31993	0	0.000041	9230110	-0.008941
319855943	2562.000000	153	0.428095	31897	1	0.000052	32070	0	0.000041	9216414	-0.009916
319875024	2581.000000	120	0.426563	31981	0	0.000040	32220	0	0.000041	9202781	-0.008540
319859001	2532.000000	144	0.426079	32092	1	0.000041	31973	0	0.000040	9188853	-0.008994
319876686	2581.000000	117	0.428366	31832	0	0.000040	32081	0	0.000040	9175197	-0.008148
319874497	2702.000000	127	0.429583	31873	0	0.000040	32005	0	0.000041	9161557	-0.007596
319859657	2535.000000	142	0.427192	31895	0	0.000040	32112	0	0.000040	9147798	-0.007685
319870261	2533.000000	132	0.426502	31844	0	0.000040	32209	0	0.000040	9133982	-0.007746
319862081	2640.000000	122	0.427493	32105	1	0.000041	32085	0	0.000040	9120242	-0.005693
319862871	2612.000000	123	0.426952	32153	0	0.000040	31891	0	0.000040	9106775	-0.002954
319862297	2640.000000	115	0.428267	31796	0	0.000041	31874	0	0.000042	9093229	-0.002426
319873290	2683.000000	127	0.427524	32126	0	0.000040	32005	0	0.000040	9079423	-0.001898
319899972	2578.000000	126	0.426948	31920	0	0.000040	31731	1	0.000040	9065701	-0.001908
319891811	2668.000000	153	0.429309	31913	1	0.000040	32028	0	0.000042	9052010	-0.000752
319889887	2836.000000	132	0.432694	31830	0	0.000040	31920	0	0.000043	9038423	-0.000735
319880242	2680.000000	126	0.430375	32026	0	0.000040	32276	0	0.000040	9024684	-0.000299
319862956	2608.000000	141	0.428529	32111	1	0.000040	31920	0	0.000041	9011164	-0.000143
319875562	2607.000000	122	0.427660	32251	0	0.000077	32224	1	0.000043	8997714	0.000218
319855231	2612.000000	136	0.427388	32063	0	0.000041	31886	0	0.000044	8984069	0.001091
319873293	2516.000000	119	0.426112	31997	1	0.000041	32009	1	0.000057	8970549	0.000431
319860095	2431.000000	113	0.425777	31977	0	0.000040	32108	0	0.000040	8957117	0.000907
319873075	2419.000000	135	0.425350	31863	1	0.000040	32126	0	0.000040	8943542	0.001033
319859437	2540.000000	128	0.427353	31996	1	0.000041	32063	0	0.000040	8930101	0.000789
319881900	2453.000000	125	0.425774	31931	1	0.000040	31852	0	0.000040	8916620	0.000726
319866918	2424.000000	125	0.425716	32156	1	0.000071	32161	0	0.000040	8903292	0.001829
319889516	2332.000000	127	0.423625	32011	1	0.000041	31948	0	0.000040	8889928	0.002733
319864406	2372.000000	105	0.424578	31865	0	0.000040	32161	1	0.000041	8876636	0.002840
319863519	2358.000000	120	0.424476	31929	0	0.000040	32053	0	0.000040	8863389	0.002741
319861273	2330.000000	111	0.421695	31935	0	0.000040	31894	0	0.000040	8850098	0.003374
319881096	2371.000000	147	0.424382	31639	1	0.000041	32097	0	0.000040	8836959	0.003056
319885715	2354.000000	119	0.423345	31829	1	0.000041	31948	1	0.000041	8823865	0.002763
319870481	2380.000000	129	0.424422	32176	0	0.000040	32199	0	0.000040	8810594	0.002214
319889988	2320.000000	135	0.424132	32087	1	0.000044	31754	0	0.000040	8797473	0.003134
319888658	2379.000000	121	0.424142	32053	1	0.000041	32034	0	0.000040	8784383	0.004113
319855445	2416.000000	128	0.425177	31922	0	0.000040	31747	0	0.000040	8771190	0.003514
319871513	2430.000000	137	0.426278	32111	0	0.000040	31962	2	0.000076	8758063	0.002423
319860169	2393.000000	129	0.422927	32123	0	0.000041	31896	0	0.000040	8744798	0.002801
319872627	2367.000000	124	0.423736	32010	1	0.000047	31982	1	0.000052	8731719	0.002348
319886939	2329.000000	133	0.424355	31776	1	0.000050	31859	0	0.000040	8718810	0.002284
319866074	2274.000000	120	0.422043	31909	0	0.000040	32010	0	0.000040	8705676	0.002836
319857666	2144.000000	115	0.419343	31997	0	0.000040	32024	0	0.000040	8692515	0.003228
319863381	2067.000000	119	0.419707	32097	0	0.000040	31999	1	0.000041	8679370	0.003828
319873377	2026.000000	105	0.418034	31941	1	0.000043	32117	1	0.000041	8666374	0.005217
319880273	2011.000000	104	0.418542	31912	0	0.000040	32039	0	0.000040	8653634	0.005383
319877060	1883.000000	102	0.416530	31963	0	0.000040	31776	0	0.000040	8640721	0.005522
319861744	1798.000000	110	0.415100	32334	1	0.000040	31995	1	0.000041	8627816	0.005562
npatches	nstrain	runtime	dt	init_x	init_y	init_y_blood	init_z	init_S	beta0	beta1	beta2	beta3	mean_beta	B	d	delta	delta_blood	b[0]	mut	m	CTL	c	g	epsilon	k	het	lambda	rho	omega	x_max	patch.dyna	DELTA	A	VA
10000	1	100.000000	0.000100	21900	9499	5000000	0.001000	10000000	0.956874	0.671979	0.637686	0.970288	1	8000000000.000000	0.010000	1.000000	1.000000	800000	0.000050	0.048000	1	0.001000	1.000000	25.000000	11.000000	0.500000	0.001000	0.001000	0.010000	31987	0	10.000000	7.000000	1.000000
sus	inf	inf_blood	z	x[0]	y[0][0]	z[0]	x[1]	y[1][0]	z[1]	S[0]	synchrony
219000000	94990000.000000	5000000	10.000000	21900	9499	0.001000	21900	9499	0.001000	10000000	0.000000
319853857	9727.000000	510	719.027908	31998	1	0.148560	32213	0	0.041425	9993096	0.000000
319865508	8643.000000	493	0.667525	31930	0	0.000064	31976	1	0.000041	9977886	0.000000
319888734	8258.000000	419	0.629077	31689	2	0.000091	32055	0	0.000041	9963094	0.000000
319857012	7804.000000	408	0.605208	31879	2	0.000158	32040	1	0.000049	9948265	0.000000
319874447	7325.000000	376	0.582297	32087	0	0.000042	31995	1	0.000073	9933440	0.000000
319871287	6992.000000	366	0.568449	31971	0	0.000040	32040	1	0.000044	9918419	0.000000
319875232	6784.000000	327	0.556036	32109	2	0.000064	32113	1	0.000049	9903735	0.000000
319842744	6685.000000	359	0.554760	32015	1	0.000041	31913	1	0.000043	9888805	0.000000
319871591	6522.000000	339	0.545887	32025	1	0.000053	32009	0	0.000040	9874039	0.000000
319869728	6289.000000	318	0.535441	31888	1	0.000042	31871	2	0.000156	9859191	0.000000
319861880	5960.000000	309	0.522733	31973	0	0.000041	31970	0	0.000106	9844300	0.000000
319868770	5902.000000	313	0.518974	32016	1	0.000081	32088	3	0.000074	9829470	0.000000
319850459	5570.000000	305	0.507949	32076	0	0.000040	31960	3	0.000069	9814764	0.000000
319860431	5215.000000	263	0.497093	31893	0	0.000043	31932	2	0.000069	9800015	0.000000
319854009	5081.000000	278	0.492684	31533	0	0.000041	32014	0	0.000040	9785298	0.000000
319866819	5007.000000	290	0.491026	31945	0	0.000040	31829	0	0.000040	9770763	0.000000
319887539	4928.000000	241	0.488587	31961	0	0.000058	32041	2	0.000040	9756302	0.000000
319883443	4845.000000	266	0.485172	32262	0	0.000041	31799	0	0.000040	9741651	0.000000
319890027	4872.000000	245	0.485737	32038	0	0.000040	32005	2	0.000053	9727087	0.000000
319864622	4539.000000	227	0.477040	31915	0	0.000040	31963	0	0.000044	9712398	0.000000
319883558	4437.000000	226	0.472458	32096	1	0.000041	32037	2	0.000054	9697796	0.000000
319852340	4382.000000	235	0.470110	31915	0	0.000043	32088	1	0.000041	9683296	0.000000
319858441	4256.000000	214	0.464937	31860	1	0.000048	32059	2	0.000093	9668646	0.000000
319870691	4065.000000	226	0.460093	31845	0	0.000040	31872	0	0.000040	9654276	0.000000
319862115	4071.000000	199	0.459968	31945	1	0.000052	31793	0	0.000040	9639786	0.000000
319863740	3901.000000	200	0.456896	32041	0	0.000041	32009	0	0.000041	9625388	0.000000
319890942	3903.000000	199	0.455739	32076	0	0.000040	31956	1	0.000041	9610865	0.000000
319857515	3750.000000	192	0.454952	31779	0	0.000040	32079	0	0.000040	9596598	0.000000
319866458	3729.000000	181	0.450556	32079	1	0.000041	32061	0	0.000040	9582144	0.000000
319857020	3626.000000	199	0.450483	32001	0	0.000040	32110	0	0.000040	9567859	0.000000
319875891	3584.000000	186	0.448545	32011	0	0.000040	32181	2	0.000043	9553418	0.000000
319853040	3488.000000	155	0.445694	32142	1	0.000041	31949	1	0.000041	9539175	0.000000
319860248	3363.000000	206	0.445021	32039	0	0.000040	31985	0	0.000040	9524614	0.000000
319866200	3225.000000	167	0.442529	32054	0	0.000040	32068	0	0.000041	9510339	0.000000
319865684	3171.000000	163	0.439615	31908	0	0.000040	31929	2	0.000046	9496333	0.000000
319859947	3162.000000	164	0.436853	31973	0	0.000040	32205	0	0.000040	9482177	0.000000
319863564	3171.000000	179	0.440041	31823	0	0.000041	32058	0	0.000040	9467776	0.000000
319864944	3089.000000	168	0.438195	32079	0	0.000040	31816	0	0.000040	9453506	0.000000
319852259	3065.000000	175	0.436639	31863	0	0.000040	32077	1	0.000041	9439428	0.000000
319891390	3060.000000	179	0.438342	31946	1	0.000059	32115	0	0.000040	9425172	-1.#IND00
319913705	3004.000000	130	0.436280	32011	0	0.000040	31967	0	0.000040	9411007	-1.#IND00
319883586	2924.000000	158	0.434471	32067	0	0.000040	32049	0	0.000040	9396976	-1.#IND00
319874362	2918.000000	135	0.434058	32207	0	0.000040	31974	0	0.000040	9382815	-1.#IND00
319887757	2854.000000	141	0.432706	31934	2	0.000048	31942	0	0.000040	9368803	-1.#IND00
319873724	2931.000000	146	0.433884	31745	2	0.000056	31933	0	0.000040	9355034	-1.#IND00
319877424	2886.000000	149	0.433243	31895	1	0.000041	31709	0	0.000041	9341023	-1.#IND00
319892703	2767.000000	142	0.430204	31949	0	0.000040	31985	0	0.000040	9327039	-1.#IND00
319879475	2655.000000	154	0.430037	31990	0	0.000040	32094	0	0.000040	9313091	-1.#IND00
319865177	2696.000000	159	0.428820	31890	0	0.000040	31953	1	0.000040	9299309	-1.#IND00
319858406	2723.000000	136	0.430081	32039	0	0.000040	31869	1	0.000041	9285434	-1.#IND00
319873513	2733.000000	133	0.429623	32026	0	0.000041	31938	0	0.000040	9271531	-1.#IND00
319877165	2715.000000	139	0.431289	32026	2	0.000083	32016	0	0.000041	9257575	-1.#IND00
319849089	2589.000000	151	0.428260	31985	0	0.000041	31918	1	0.000047	9243790	-1.#IND00
319900520	2608.000000	113	0.428530	31826	0	0.000041	32019	0	0.000040	9229943	-1.#IND00
319852114	2481.000000	129	0.425606	31976	0	0.000040	31900	0	0.000040	9216083	-1.#IND00
319867897	2349.000000	116	0.422925	32011	0	0.000040	31767	0	0.000040	9202347	-1.#IND00
319898634	2377.000000	117	0.424144	31928	0	0.000040	32055	0	0.000040	9188435	-1.#IND00
319890807	2269.000000	126	0.422595	32148	0	0.000040	32038	1	0.000050	9174824	-1.#IND00
319870703	2235.000000	123	0.420502	32054	1	0.000040	32068	1	0.000041	9160822	-1.#IND00
319878278	2188.000000	116	0.420227	32068	0	0.000040	32037	0	0.000040	9147190	-1.#IND00
319867022	2088.000000	106	0.419832	31927	0	0.000040	32058	1	0.000040	9133645	-1.#IND00
319871972	2053.000000	90	0.418460	32061	0	0.000041	32076	0	0.000040	9119963	-1.#IND00
319866213	1896.000000	116	0.416925	32070	2	0.000043	31802	0	0.000041	9106247	-1.#IND00
319874873	1907.000000	91	0.416497	31891	0	0.000040	32178	0	0.000040	9092705	-1.#IND00
319864561	1866.000000	116	0.415950	32045	0	0.000040	31909	0	0.000040	9078950	-0.000128
319869420	1919.000000	106	0.416648	32103	1	0.000040	31713	0	0.000040	9065733	-0.001238
319853930	1895.000000	87	0.416609	32184	0	0.000040	32304	0	0.000040	9051916	-0.002823
319859004	1937.000000	102	0.417810	32314	0	0.000040	31982	1	0.000041	9038234	-0.003232
319872420	1966.000000	103	0.416867	32027	0	0.000067	31852	1	0.000042	9024812	-0.002549
319886104	1995.000000	116	0.418730	32028	0	0.000040	31865	0	0.000040	9011278	-0.001464
319890376	2012.000000	97	0.417064	31667	0	0.000040	31750	0	0.000040	8997913	0.000152
319895018	1968.000000	82	0.416750	31986	0	0.000040	31800	0	0.000040	8984400	0.001442
319885479	1916.000000	77	0.415826	32059	0	0.000040	31720	0	0.000040	8970905	0.001467
319852692	2018.000000	97	0.418634	31883	0	0.000041	31914	0	0.000040	8957356	0.001557
319864357	1977.000000	98	0.418739	32137	0	0.000040	31864	0	0.000041	8944092	0.001985
319880660	1979.000000	99	0.417641	32193	0	0.000040	31877	0	0.000040	8930689	0.002813
319880216	1943.000000	106	0.416427	32036	0	0.000040	31875	1	0.000060	8917312	0.002982
319859015	2106.000000	95	0.418505	31952	0	0.000041	32137	0	0.000041	8903905	0.002722
319876783	2067.000000	98	0.418929	31912	0	0.000040	32065	1	0.000044	8890603	0.001705
319856307	2041.000000	109	0.418390	32194	0	0.000040	32069	1	0.000040	8877477	0.001723
319847373	2038.000000	116	0.418766	31898	0	0.000040	31810	0	0.000040	8863941	0.002309
319877652	2066.000000	107	0.418213	32054	0	0.000040	31955	0	0.000040	8850670	0.002151
319867638	2052.000000	102	0.417831	32042	0	0.000040	31902	1	0.000041	8837481	0.002218
319867918	2112.000000	111	0.419228	32020	0	0.000041	31938	0	0.000040	8824204	0.001708
319866404	2094.000000	109	0.419547	32068	2	0.000051	32009	0	0.000040	8810846	0.001498
319870051	2036.000000	95	0.418946	31952	0	0.000040	31982	0	0.000040	8797625	0.001503
319877994	1983.000000	97	0.417906	31880	1	0.000042	31888	0	0.000040	8784461	0.001376
319833119	1981.000000	113	0.417916	32016	0	0.000040	31860	0	0.000040	8771102	0.001465
319888395	1916.000000	109	0.416973	32126	0	0.000040	31909	0	0.000040	8758035	0.001405
319884182	1947.000000	99	0.416639	31921	0	0.000040	32120	0	0.000040	8744816	0.001921
319872327	2059.000000	79	0.418047	32021	2	0.000048	31950	0	0.000040	8731748	0.001905
319873676	1965.000000	105	0.418111	31822	2	0.000061	31958	0	0.000041	8718494	0.002168
319882932	1962.000000	116	0.418081	31843	0	0.000051	31972	0	0.000040	8705605	0.001976
319849349	1882.000000	106	0.416190	31969	2	0.000079	32027	0	0.000040	8692655	0.001906
319880541	1863.000000	114	0.415933	32007	1	0.000041	31931	0	0.000041	8679827	0.002004
319869835	1842.000000	83	0.414251	31996	1	0.000040	32037	1	0.000040	8666711	0.001872
319870227	1812.000000	92	0.415211	32046	0	0.000041	32116	0	0.000040	8653874	0.001796
319877788	1843.000000	93	0.417401	31972	0	0.000040	32115	0	0.000040	8640842	0.001815
319877102	1875.000000	104	0.416533	32284	0	0.000040	31917	1	0.000041	8627996	0.001994
npatches	nstrain	runtime	dt	init_x	init_y	init_y_blood	init_z	init_S	beta0	beta1	beta2	beta3	mean_beta	B	d	delta	delta_blood	b[0]	mut	m	CTL	c	g	epsilon	k	het	lambda	rho	omega	x_max	patch.dyna	DELTA	A	VA
10000	1	100.000000	0.000100	21900	9499	5000000	0.001000	10000000	1.263908	1.060054	1.421244	0.920912	1	8000000000.000000	0.010000	1.000000	1.000000	800000	0.000050	0.048000	1	0.001000	1.000000	25.000000	12.000000	0.500000	0.001000	0.001000	0.010000	31987	0	10.000000	7.000000	1.000000
sus	inf	inf_blood	z	x[0]	y[0][0]	z[0]	x[1]	y[1][0]	z[1]	S[0]	synchrony
219000000	94990000.000000	5000000	10.000000	21900	9499	0.001000	21900	9499	0.001000	10000000	0.000000
319868258	8764.000000	471	259.804783	32046	1	0.145015	32140	0	0.020584	9992476	0.000000
319869175	8130.000000	435	0.619528	32105	0	0.000040	31918	1	0.000057	9977488	0.000000
319915839	8070.000000	382	0.622703	32067	1	0.000044	32374	0	0.000040	9962619	0.000000
319898030	7951.000000	434	0.614089	31697	0	0.000040	32092	0	0.000048	9947739	0.000000
319890610	7662.000000	376	0.597017	31682	1	0.000041	31744	0	0.000045	9932689	0.000000
319901587	7365.000000	388	0.585053	32055	2	0.000044	32159	0	0.000041	9917857	0.000000
319879096	6924.000000	367	0.561744	31976	1	0.000042	31944	2	0.000055	9903002	0.000000
319884818	6602.000000	343	0.552241	31941	1	0.000042	32071	0	0.000040	9888340	0.000000
319869519	6048.000000	352	0.527379	32201	1	0.000043	32066	0	0.000046	9873729	0.000000
319880212	5948.000000	321	0.522117	31918	0	0.000040	31987	1	0.000041	9858884	0.000000
319873916	5833.000000	304	0.517341	31962	0	0.000041	31964	0	0.000042	9844062	0.000000
319881712	5517.000000	277	0.506553	31979	0	0.000040	32158	0	0.000041	9829380	0.000000
319882076	5439.000000	292	0.505593	31971	0	0.000048	32099	0	0.000041	9814428	0.000000
319870067	5230.000000	276	0.497873	32306	0	0.000080	32011	0	0.000045	9799780	0.000000
319884993	5207.000000	300	0.496819	32055	0	0.000041	32129	0	0.000040	9785023	0.000000
319873109	5027.000000	261	0.490409	31948	0	0.000040	31952	0	0.000043	9770573	0.000000
319866042	4903.000000	256	0.486366	31955	0	0.000040	32154	1	0.000053	9756070	0.000000
319895810	4725.000000	241	0.481036	32004	0	0.000040	31960	0	0.000041	9741540	0.000000
319855651	4642.000000	253	0.477482	31821	0	0.000040	31839	1	0.000075	9726978	0.000000
319865377	4533.000000	220	0.472275	32105	0	0.000041	32009	0	0.000040	9712469	0.000000
319869644	4408.000000	249	0.471369	31904	0	0.000040	31854	0	0.000040	9698208	0.000000
319877681	4213.000000	209	0.465658	31782	0	0.000040	32131	0	0.000044	9683709	0.000000
319876921	4178.000000	223	0.464749	31944	0	0.000043	31864	0	0.000040	9669406	0.000000
319865696	4045.000000	234	0.461604	31857	1	0.000041	32153	0	0.000040	9655000	0.000000
319905802	4059.000000	205	0.461040	31820	1	0.000040	32019	0	0.000041	9640350	0.000000
319869560	3840.000000	222	0.455577	31915	0	0.000040	31959	1	0.000078	9625818	0.000000
319886578	3719.000000	188	0.453256	32044	2	0.000097	31863	0	0.000040	9611470	0.000000
319849941	3761.000000	170	0.452654	32036	0	0.000040	31910	0	0.000050	9597052	0.000000
319854516	3607.000000	202	0.449969	32018	0	0.000040	32060	1	0.000042	9582571	0.000000
319873549	3499.000000	214	0.448592	31884	1	0.000040	32072	0	0.000040	9568347	0.000000
319859154	3415.000000	192	0.444711	31951	0	0.000040	31911	0	0.000040	9553989	0.000000
319870609	3304.000000	165	0.440613	31964	0	0.000042	31986	1	0.000041	9539622	0.000000
319894537	3269.000000	165	0.440912	31988	0	0.000052	32369	0	0.000040	9525397	0.000000
319878227	3135.000000	144	0.438184	31819	0	0.000040	32082	0	0.000040	9511129	0.000000
319897154	3028.000000	166	0.437176	31840	0	0.000040	32035	0	0.000041	9496836	0.000000
319863697	2949.000000	157	0.434948	32103	1	0.000041	32094	0	0.000040	9482662	0.000000
319874227	3007.000000	156	0.436162	31969	0	0.000041	31942	0	0.000041	9468390	0.000000
319850359	2984.000000	155	0.435095	31991	0	0.000040	31949	0	0.000040	9454097	0.000000
319876284	2886.000000	146	0.434158	32025	0	0.000040	32009	0	0.000040	9440155	0.000000
319867848	2995.000000	162	0.436845	31925	0	0.000069	32033	0	0.000040	9425844	-1.#IND00
319874196	2978.000000	148	0.434216	31961	0	0.000041	32087	0	0.000045	9411629	-1.#IND00
319867333	2817.000000	137	0.433250	31974	1	0.000041	31804	1	0.000044	9397461	-1.#IND00
319864595	2765.000000	143	0.432253	32045	0	0.000040	32095	0	0.000041	9383351	-1.#IND00
319881182	2715.000000	142	0.429345	32077	0	0.000040	32206	0	0.000040	9369265	-1.#IND00
319886853	2702.000000	137	0.430616	31877	0	0.000040	32064	2	0.000067	9355208	-1.#IND00
319868584	2700.000000	129	0.429580	31988	2	0.000049	31949	0	0.000040	9341310	-1.#IND00
319881507	2552.000000	122	0.427107	32223	0	0.000040	31724	0	0.000041	9327219	-1.#IND00
319882587	2438.000000	136	0.424411	31887	0	0.000040	31830	0	0.000040	9313152	-1.#IND00
319858142	2464.000000	127	0.425514	31851	0	0.000040	31894	0	0.000040	9299246	-1.#IND00
319879249	2491.000000	136	0.426398	32103	0	0.000040	32233	0	0.000040	9285373	-1.#IND00
319876752	2404.000000	118	0.424968	31956	1	0.000041	32103	0	0.000051	9271441	-1.#IND00
319876175	2475.000000	132	0.425447	31894	3	0.000085	32071	2	0.000048	9257496	-1.#IND00
319866467	2583.000000	135	0.426931	31883	0	0.000040	32027	1	0.000041	9243703	-1.#IND00
319865317	2639.000000	134	0.427800	31929	0	0.000040	31796	0	0.000040	9229678	-1.#IND00
319852721	2640.000000	140	0.428524	32014	0	0.000041	32062	1	0.000041	9215713	-1.#IND00
319880522	2535.000000	118	0.426753	32140	1	0.000042	31804	0	0.000040	9201781	-1.#IND00
319886790	2439.000000	144	0.425070	32145	0	0.000040	32017	0	0.000041	9187971	-1.#IND00
319895035	2541.000000	96	0.425211	32210	0	0.000040	31703	2	0.000057	9174385	-1.#IND00
319848620	2482.000000	114	0.425050	31795	0	0.000041	32003	1	0.000041	9160786	-1.#IND00
319878059	2338.000000	132	0.423130	31977	0	0.000040	31856	0	0.000040	9147142	-0.006659
319873703	2276.000000	142	0.422991	32080	0	0.000041	32302	0	0.000040	9133522	-0.005319
319869865	2275.000000	131	0.423435	32042	0	0.000040	31891	0	0.000041	9119722	-0.003919
319886886	2213.000000	110	0.420795	32041	0	0.000040	32033	0	0.000040	9106003	-0.003116
319893266	2153.000000	114	0.420113	31999	0	0.000040	31999	0	0.000040	9092234	-0.002963
319869047	2079.000000	109	0.418348	31962	1	0.000041	31902	0	0.000040	9078596	-0.004194
319876554	2005.000000	117	0.418222	32094	0	0.000040	32187	0	0.000040	9064977	-0.003738
319855162	2113.000000	106	0.419861	32170	0	0.000040	31919	0	0.000040	9051499	-0.003933
319884535	2102.000000	110	0.418893	31799	1	0.000041	32051	0	0.000040	9038117	-0.003500
319875107	2108.000000	133	0.419377	31982	1	0.000052	32026	1	0.000040	9024611	-0.002520
319865659	2182.000000	132	0.420356	31923	0	0.000040	32054	0	0.000040	9011085	-0.002260
319869693	2180.000000	116	0.419892	31978	0	0.000040	32039	0	0.000040	8997606	-0.001874
319897623	2252.000000	109	0.421695	31866	1	0.000041	32113	1	0.000042	8984190	-0.001625
319873872	2266.000000	110	0.422804	32112	0	0.000040	32176	0	0.000040	8970765	-0.001653
319878070	2223.000000	124	0.422121	31755	0	0.000040	31828	0	0.000040	8957313	-0.001657
319867132	2271.000000	118	0.422892	32061	0	0.000040	31869	0	0.000040	8943941	-0.001726
319886754	2279.000000	114	0.421636	32019	0	0.000040	31859	0	0.000040	8930757	-0.003501
319865439	2285.000000	99	0.422832	32121	1	0.000041	31895	1	0.000082	8917394	-0.003153
319860640	2306.000000	126	0.421893	31975	0	0.000040	31863	0	0.000040	8903805	-0.002880
319884417	2318.000000	113	0.422572	32078	0	0.000040	31735	0	0.000040	8890594	-0.003036
319872862	2159.000000	127	0.419646	32121	0	0.000040	31978	0	0.000040	8877509	-0.001912
319883279	2209.000000	110	0.420301	31905	0	0.000040	31907	0	0.000040	8864160	-0.002737
319854302	2267.000000	104	0.421297	31864	1	0.000041	32008	0	0.000130	8850828	-0.002384
319888499	2270.000000	122	0.422275	32087	0	0.000046	31974	1	0.000041	8837514	-0.002338
319846568	2321.000000	110	0.421451	32075	0	0.000040	31816	0	0.000040	8824322	-0.003049
319869374	2285.000000	126	0.422082	31471	0	0.000040	31873	0	0.000040	8810934	-0.002613
319863778	2202.000000	124	0.420986	31765	0	0.000040	31904	0	0.000040	8797610	-0.002830
319854538	2270.000000	122	0.422460	32095	0	0.000040	32305	0	0.000042	8784352	-0.002762
319879706	2290.000000	137	0.422683	31830	0	0.000040	31843	0	0.000040	8771308	-0.002865
319869820	2279.000000	116	0.421579	32086	0	0.000040	32190	0	0.000040	8758224	-0.003149
319876418	2142.000000	125	0.419800	32139	0	0.000041	31885	0	0.000040	8745271	-0.002446
319869849	2150.000000	112	0.420265	32158	0	0.000040	32263	0	0.000040	8732158	-0.002366
319853138	2035.000000	100	0.417107	32181	0	0.000040	32107	1	0.000041	8719101	-0.001616
319881249	2061.000000	105	0.418773	32133	0	0.000040	32150	0	0.000040	8706012	-0.001701
319857002	2080.000000	92	0.418489	31987	1	0.000041	32219	0	0.000040	8692972	-0.001984
319870347	2109.000000	111	0.420063	31863	0	0.000040	32033	0	0.000040	8680058	-0.001643
319890662	2103.000000	110	0.419061	31831	0	0.000040	31958	0	0.000040	8667326	-0.001091
319874032	2174.000000	109	0.421240	32029	0	0.000041	32090	0	0.000040	8654283	-0.001179
319902535	2136.000000	94	0.420213	32103	0	0.000040	31964	0	0.000069	8641258	-0.001268
319870635	2103.000000	107	0.420174	31982	0	0.000040	32095	0	0.000040	8628390	-0.001386
npatches	nstrain	runtime	dt	init_x	init_y	init_y_blood	init_z	init_S	beta0	beta1	beta2	beta3	mean_beta	B	d	delta	delta_blood	b[0]	mut	m	CTL	c	g	epsilon	k	het	lambda	rho	omega	x_max	patch.dyna	DELTA	A	VA
10000	1	100.000000	0.000100	21900	9499	5000000	0.001000	10000000	1.442639	1.469955	1.486224	0.910988	1	8000000000.000000	0.010000	1.000000	1.000000	800000	0.000050	0.048000	1	0.001000	1.000000	25.000000	13.000000	0.500000	0.001000	0.001000	0.010000	31987	0	10.000000	7.000000	1.000000
sus	inf	inf_blood	z	x[0]	y[0][0]	z[0]	x[1]	y[1][0]	z[1]	S[0]	synchrony
219000000	94990000.000000	5000000	10.000000	21900	9499	0.001000	21900	9499	0.001000	10000000	0.000000
319893540	8030.000000	434	91.463807	31865	0	0.006701	32068	2	0.001378	9991856	0.000000
319868113	7977.000000	362	0.611750	32061	0	0.000041	32103	0	0.000041	9976911	0.000000
319860526	7739.000000	416	0.598626	32029	1	0.000040	31913	0	0.000046	9962017	0.000000
319846459	7396.000000	392	0.589249	31952	0	0.000040	31946	0	0.000044	9947200	0.000000
319865181	7165.000000	362	0.574306	32068	1	0.000046	31911	0	0.000041	9932176	0.000000
319863316	7178.000000	350	0.572375	31734	1	0.000050	31901	4	0.000084	9917315	0.000000
319892529	7137.000000	355	0.570988	31812	0	0.000044	31874	1	0.000169	9902764	0.000000
319860376	6971.000000	351	0.561285	31995	1	0.000041	32109	2	0.000078	9888024	0.000000
319855182	6543.000000	296	0.546537	31962	0	0.000043	32091	0	0.000041	9873061	0.000000
319873292	6385.000000	305	0.539853	31866	0	0.000042	31872	1	0.000057	9858280	0.000000
319881557	6157.000000	279	0.527623	31782	1	0.000043	32165	0	0.000045	9843427	0.000000
319878747	6062.000000	305	0.526966	31966	1	0.000057	32063	1	0.000095	9828612	0.000000
319846424	6045.000000	303	0.523501	32134	1	0.000159	32136	1	0.000042	9813955	0.000000
319860500	6022.000000	317	0.526617	31827	0	0.000059	31934	2	0.000213	9799379	0.000000
319881085	5950.000000	285	0.521015	31834	1	0.000040	31920	2	0.000109	9784806	0.000000
319870766	5896.000000	297	0.521889	31926	2	0.000044	31858	3	0.000047	9770082	0.000000
319869898	5791.000000	302	0.515902	31981	0	0.000040	31910	0	0.000043	9755480	0.000000
319875572	5780.000000	295	0.515276	31902	0	0.000040	31863	1	0.000055	9740836	0.000000
319882042	5695.000000	307	0.511747	31880	2	0.000088	31961	0	0.000040	9726376	0.000000
319881039	5727.000000	286	0.514077	31883	1	0.000041	32144	1	0.000042	9711838	0.000000
319856979	5657.000000	282	0.510767	31933	0	0.000041	31830	0	0.000040	9697414	0.000000
319868127	5505.000000	293	0.505430	31699	1	0.000050	31695	2	0.000057	9683054	0.000000
319871605	5293.000000	260	0.499784	31979	0	0.000040	31943	0	0.000043	9668401	0.000000
319866036	5257.000000	314	0.497387	31852	0	0.000046	31802	0	0.000050	9653908	0.000000
319861215	5263.000000	293	0.495209	32179	1	0.000045	31848	0	0.000040	9639710	0.000000
319861255	5041.000000	295	0.491230	31894	0	0.000040	32104	0	0.000040	9625234	0.000000
319852866	4981.000000	237	0.487811	32040	0	0.000040	31831	0	0.000040	9610811	0.000000
319875391	4802.000000	265	0.482418	32051	0	0.000040	32381	1	0.000040	9596528	0.000000
319845747	4562.000000	242	0.475818	32003	0	0.000040	31927	0	0.000040	9582408	0.000000
319872853	4615.000000	234	0.476563	31949	0	0.000048	31834	0	0.000040	9568143	0.000000
319861939	4580.000000	235	0.475233	32032	0	0.000040	31735	1	0.000041	9553680	0.000000
319873729	4452.000000	249	0.473719	31967	0	0.000041	31838	1	0.000043	9539417	0.000000
319870834	4361.000000	210	0.468220	32155	0	0.000042	31728	0	0.000047	9525181	0.000000
319850794	4298.000000	191	0.466764	31933	0	0.000040	32092	0	0.000040	9510839	0.000000
319855008	4224.000000	245	0.467644	31938	1	0.000042	32068	1	0.000051	9496665	0.000000
319870559	4360.000000	203	0.469216	32022	0	0.000040	31893	0	0.000040	9482308	0.000000
319858317	4370.000000	228	0.469580	31975	0	0.000070	31929	1	0.000053	9467900	0.000000
319878635	4311.000000	234	0.469330	32053	0	0.000041	31950	1	0.000041	9453587	0.000000
319884105	4288.000000	218	0.466142	31858	0	0.000058	31916	0	0.000040	9439381	0.000000
319864268	4142.000000	196	0.462131	32197	1	0.000042	32081	2	0.000071	9425166	-1.#IND00
319876129	4008.000000	204	0.460338	32162	0	0.000048	32221	0	0.000040	9411093	-1.#IND00
319853842	3994.000000	218	0.458189	32106	0	0.000040	31845	0	0.000040	9396943	-1.#IND00
319866660	3944.000000	242	0.458817	31896	0	0.000040	31940	0	0.000041	9382870	-1.#IND00
319864446	4007.000000	219	0.461148	31987	0	0.000040	31837	0	0.000040	9368768	-1.#IND00
319875613	3921.000000	211	0.457677	32120	1	0.000041	32003	0	0.000040	9354501	-1.#IND00
319860273	3779.000000	213	0.454933	31965	1	0.000111	31943	3	0.000064	9340364	-1.#IND00
319857853	3705.000000	202	0.452832	31966	0	0.000041	31880	1	0.000045	9326254	-1.#IND00
319888771	3764.000000	167	0.452348	32204	1	0.000043	32119	0	0.000041	9312347	-1.#IND00
319866423	3708.000000	181	0.451439	32098	1	0.000041	31936	1	0.000046	9298411	-1.#IND00
319863897	3657.000000	182	0.451454	32005	1	0.000041	31763	0	0.000040	9284232	-0.005385
319871315	3467.000000	187	0.444808	31749	1	0.000041	32056	3	0.000075	9270656	0.000051
319882573	3313.000000	162	0.441730	32096	0	0.000040	32056	0	0.000040	9256892	0.000186
319863175	3107.000000	151	0.437690	31990	0	0.000040	32082	0	0.000040	9243225	0.001074
319863199	3052.000000	161	0.436657	31818	0	0.000047	32254	0	0.000040	9229507	0.002818
319857896	2881.000000	158	0.433829	31852	1	0.000050	32020	0	0.000040	9215787	0.003567
319868606	2982.000000	152	0.434403	32203	0	0.000040	31935	0	0.000041	9201953	0.001502
319860839	2886.000000	161	0.434653	32115	0	0.000040	31995	0	0.000052	9188029	0.002039
319877412	2811.000000	145	0.431304	31870	0	0.000040	31973	0	0.000040	9174358	-0.000226
319853114	2704.000000	154	0.430598	31790	0	0.000040	31905	0	0.000040	9160633	0.000172
319866704	2708.000000	133	0.429711	31721	0	0.000052	31911	1	0.000040	9147100	0.003867
319887247	2632.000000	135	0.428509	32008	1	0.000041	32234	0	0.000040	9133472	0.007919
319866957	2533.000000	122	0.425575	32044	1	0.000041	32041	0	0.000040	9119618	0.006687
319845163	2522.000000	124	0.424770	31811	1	0.000041	31909	0	0.000040	9105793	0.006491
319883642	2629.000000	133	0.428966	31923	0	0.000040	32028	0	0.000054	9092292	0.007383
319894133	2695.000000	133	0.430646	32230	0	0.000040	31912	0	0.000040	9078730	0.007004
319861401	2695.000000	131	0.429551	31971	0	0.000040	32034	0	0.000040	9064997	0.007132
319867507	2547.000000	148	0.426750	31558	0	0.000040	31949	0	0.000040	9051040	0.006245
319862121	2570.000000	148	0.428355	31994	0	0.000040	32056	0	0.000041	9037686	0.007237
319885736	2599.000000	142	0.429659	31909	0	0.000040	32018	0	0.000041	9024305	0.006950
319892519	2555.000000	130	0.426925	32166	0	0.000059	31804	1	0.000042	9010910	0.007339
319874952	2516.000000	133	0.424839	32221	0	0.000055	31670	0	0.000040	8997464	0.007058
319852482	2471.000000	134	0.425661	31895	1	0.000125	31933	1	0.000044	8983911	0.006927
319861783	2369.000000	129	0.423604	31870	0	0.000040	31736	1	0.000042	8970520	0.007319
319899116	2342.000000	116	0.422353	32013	0	0.000040	32028	0	0.000041	8956903	0.007064
319881900	2361.000000	118	0.423502	31997	0	0.000040	31967	1	0.000041	8943504	0.006665
319873753	2307.000000	112	0.422407	32104	1	0.000040	31883	0	0.000040	8930004	0.007640
319891547	2273.000000	116	0.421424	31976	0	0.000040	32178	0	0.000040	8916646	0.009443
319867338	2225.000000	108	0.421044	31965	0	0.000040	31987	0	0.000074	8903300	0.008828
319857354	2203.000000	108	0.421797	31903	0	0.000040	31841	0	0.000040	8889869	0.008529
319884714	2178.000000	117	0.420449	31978	0	0.000040	31938	0	0.000040	8876715	0.009109
319861709	2200.000000	112	0.420648	31997	0	0.000040	32018	0	0.000041	8863618	0.008369
319874117	2246.000000	116	0.421320	32066	0	0.000040	32236	0	0.000041	8850128	0.008148
319867267	2285.000000	117	0.422016	31710	0	0.000040	31964	0	0.000040	8836853	0.008834
319891990	2204.000000	111	0.419559	32085	0	0.000040	32206	0	0.000040	8823622	0.008965
319848097	2154.000000	122	0.420617	32048	0	0.000041	32108	1	0.000041	8810315	0.008009
319877382	2162.000000	129	0.420418	31886	0	0.000040	32062	0	0.000040	8797090	0.007910
319869865	2250.000000	101	0.421491	31866	0	0.000041	32235	0	0.000040	8784105	0.007802
319871469	2135.000000	127	0.421021	31998	0	0.000041	32164	1	0.000041	8771245	0.007728
319876098	2274.000000	113	0.422034	32000	0	0.000040	32022	0	0.000040	8758245	0.007935
319864961	2271.000000	125	0.422851	31999	0	0.000040	31939	0	0.000040	8745070	0.007863
319854662	2334.000000	118	0.423609	31902	0	0.000040	32267	2	0.000047	8731794	0.007868
319862927	2198.000000	130	0.421752	31875	0	0.000040	32043	0	0.000048	8718641	0.008057
319888343	2165.000000	110	0.420169	32065	0	0.000040	32003	0	0.000041	8705646	0.008682
319863391	2192.000000	116	0.419882	32068	0	0.000040	32017	1	0.000040	8692737	0.008871
319887355	2158.000000	120	0.420194	31907	0	0.000044	32080	0	0.000040	8679695	0.008339
319876788	2164.000000	107	0.419286	31994	0	0.000041	31947	0	0.000059	8666795	0.008261
319878068	2182.000000	109	0.419693	31775	0	0.000040	31763	0	0.000040	8653918	0.008188
319858692	2067.000000	118	0.418938	31880	0	0.000040	31924	1	0.000042	8640884	0.007969
319886102	2065.000000	112	0.419683	31866	0	0.000040	32007	2	0.000060	8627859	0.008142
npatches	nstrain	runtime	dt	init_x	init_y	init_y_blood	init_z	init_S	beta0	beta1	beta2	beta3	mean_beta	B	d	delta	delta_blood	b[0]	mut	m	CTL	c	g	epsilon	k	het	lambda	rho	omega	x_max	patch.dyna	DELTA	A	VA
10000	1	100.000000	0.000100	21900	9499	5000000	0.001000	10000000	1.365068	0.526832	1.314418	1.097245	1	8000000000.000000	0.010000	1.000000	1.000000	800000	0.000050	0.048000	1	0.001000	1.000000	25.000000	14.000000	0.500000	0.001000	0.001000	0.010000	31987	0	10.000000	7.000000	1.000000
sus	inf	inf_blood	z	x[0]	y[0][0]	z[0]	x[1]	y[1][0]	z[1]	S[0]	synchrony
219000000	94990000.000000	5000000	10.000000	21900	9499	0.001000	21900	9499	0.001000	10000000	0.000000
319874394	7447.000000	380	37.932194	31809	2	0.000820	31806	0	0.000474	9991326	0.000000
319863175	7248.000000	381	0.580400	32054	0	0.000041	32149	0	0.000041	9976435	0.000000
319880760	7029.000000	350	0.567702	32151	0	0.000040	32060	0	0.000040	9961415	0.000000
319870116	6938.000000	378	0.565765	31997	1	0.000041	32045	2	0.000070	9946394	0.000000
319872819	6631.000000	344	0.549949	31724	0	0.000052	31942	1	0.000041	9931420	0.000000
319870507	6394.000000	330	0.544493	32079	2	0.000110	31981	1	0.000061	9916778	0.000000
319855498	6363.000000	324	0.537608	31816	0	0.000040	31725	0	0.000040	9902004	0.000000
319881380	6214.000000	329	0.532067	32017	3	0.000067	31871	1	0.000041	9886929	0.000000
319881553	5837.000000	317	0.522180	31893	1	0.000042	31794	1	0.000045	9871992	0.000000
319880387	5595.000000	269	0.510847	32036	0	0.000041	31893	0	0.000040	9857234	0.000000
319874897	5536.000000	263	0.504290	31936	1	0.000042	31982	1	0.000047	9842693	0.000000
319879373	5395.000000	289	0.505987	32104	0	0.000040	32164	1	0.000041	9827912	0.000000
319893089	5425.000000	264	0.501763	32063	0	0.000041	32001	0	0.000045	9813181	0.000000
319848205	5435.000000	283	0.504397	32151	0	0.000050	31865	3	0.000130	9798473	0.000000
319870474	5252.000000	234	0.496457	31968	0	0.000043	32108	1	0.000041	9784030	0.000000
319887797	5043.000000	253	0.492989	32090	0	0.000040	31816	0	0.000040	9769273	0.000000
319871341	4835.000000	283	0.483020	32001	0	0.000040	31965	0	0.000040	9754711	0.000000
319868805	4721.000000	243	0.480737	32104	0	0.000053	31945	1	0.000041	9740146	0.000000
319873334	4613.000000	253	0.477890	31941	1	0.000042	31957	0	0.000041	9725473	0.000000
319869947	4543.000000	251	0.474333	31953	0	0.000041	31984	0	0.000040	9711009	0.000000
319875024	4395.000000	247	0.470429	31807	1	0.000040	31772	1	0.000057	9696394	0.000000
319860116	4188.000000	232	0.462475	31893	1	0.000041	31878	2	0.000053	9681705	0.000000
319864131	4130.000000	215	0.463128	31998	0	0.000040	32034	1	0.000049	9667396	0.000000
319885865	3855.000000	215	0.456751	31778	0	0.000040	31956	0	0.000040	9652929	0.000000
319864239	3826.000000	193	0.453959	32011	0	0.000041	32044	0	0.000040	9638687	0.000000
319866735	3774.000000	212	0.454702	31882	0	0.000041	32115	0	0.000040	9624143	0.000000
319867795	3623.000000	183	0.449100	32142	0	0.000040	31922	0	0.000041	9609628	0.000000
319869383	3522.000000	197	0.447164	31890	0	0.000040	32023	0	0.000045	9595220	0.000000
319877149	3620.000000	189	0.451479	31998	0	0.000040	32123	0	0.000040	9580775	0.000000
319872585	3562.000000	187	0.449544	32191	0	0.000040	31887	0	0.000040	9566495	0.000000
319855290	3623.000000	174	0.448359	32072	0	0.000040	32234	0	0.000046	9552263	0.000000
319860221	3497.000000	169	0.447653	31921	0	0.000057	31867	0	0.000041	9537869	0.000000
319872409	3363.000000	180	0.444564	32064	1	0.000051	32012	0	0.000040	9523601	0.000000
319864584	3436.000000	187	0.446425	31851	0	0.000041	32038	1	0.000041	9509336	0.000000
319872947	3396.000000	170	0.443391	31903	0	0.000050	31999	0	0.000040	9495102	0.000000
319861338	3301.000000	154	0.443930	31843	0	0.000040	31935	1	0.000049	9480879	0.000000
319858896	3304.000000	167	0.442298	31749	1	0.000077	32260	1	0.000050	9466739	0.000000
319873420	3279.000000	171	0.441179	32026	0	0.000040	32018	0	0.000041	9452595	0.000000
319869476	3053.000000	157	0.435977	31935	0	0.000040	32154	1	0.000047	9438345	0.000000
319877414	2801.000000	156	0.431935	32043	1	0.000041	32059	0	0.000040	9424203	-1.#IND00
319891495	2715.000000	140	0.430376	32059	0	0.000040	31985	0	0.000040	9409970	-1.#IND00
319867963	2686.000000	135	0.428860	32041	0	0.000040	31901	0	0.000040	9395929	-1.#IND00
319865380	2726.000000	128	0.429769	32009	0	0.000040	32015	0	0.000040	9381883	-1.#IND00
319885571	2756.000000	122	0.430755	32157	0	0.000040	31876	0	0.000040	9367811	-1.#IND00
319889287	2554.000000	138	0.425974	31958	0	0.000040	31965	0	0.000040	9353703	-1.#IND00
319884460	2540.000000	134	0.426877	31988	1	0.000041	32038	1	0.000040	9339795	-1.#IND00
319863885	2604.000000	126	0.428698	32262	0	0.000040	31938	0	0.000040	9325649	-1.#IND00
319875200	2591.000000	152	0.428246	32027	0	0.000040	31826	0	0.000040	9311697	-1.#IND00
319872814	2501.000000	125	0.425679	32179	0	0.000040	31941	0	0.000040	9297694	-1.#IND00
319872974	2415.000000	115	0.425042	31974	1	0.000040	31879	0	0.000041	9283827	-1.#IND00
319863267	2417.000000	131	0.424444	32022	1	0.000042	32243	0	0.000040	9269982	-1.#IND00
319871631	2376.000000	134	0.425283	31956	0	0.000040	31886	1	0.000046	9256328	-1.#IND00
319881871	2368.000000	116	0.424443	31864	0	0.000040	31845	0	0.000040	9242556	-1.#IND00
319852801	2373.000000	122	0.423627	31784	0	0.000041	31983	0	0.000040	9228637	-1.#IND00
319853128	2381.000000	110	0.422812	32052	0	0.000040	31743	1	0.000055	9214819	-1.#IND00
319854735	2350.000000	123	0.424169	32012	0	0.000040	31823	0	0.000054	9200987	-1.#IND00
319890857	2302.000000	123	0.423121	31870	0	0.000040	32149	0	0.000040	9187329	-1.#IND00
319864458	2413.000000	118	0.424565	31782	1	0.000041	31692	0	0.000041	9173405	-1.#IND00
319851370	2457.000000	129	0.425463	31872	0	0.000040	32101	1	0.000040	9159609	-1.#IND00
319876315	2418.000000	117	0.424171	31896	0	0.000040	32314	0	0.000040	9145647	-1.#IND00
319835408	2333.000000	94	0.422682	32174	0	0.000040	31949	0	0.000040	9131934	-0.002469
319853554	2259.000000	134	0.421816	32088	0	0.000040	31823	0	0.000040	9118176	-0.002832
319859632	2232.000000	103	0.421112	32006	1	0.000040	31875	0	0.000040	9104420	-0.002574
319860956	2221.000000	124	0.420996	31752	0	0.000040	32100	0	0.000041	9090794	-0.002335
319858918	2315.000000	138	0.422923	31973	0	0.000040	31800	0	0.000040	9076993	-0.002014
319838607	2235.000000	122	0.421259	32256	0	0.000040	31969	0	0.000047	9063533	-0.002918
319885105	2123.000000	119	0.420570	31858	0	0.000040	32018	0	0.000040	9049792	-0.002839
319876171	2181.000000	102	0.420518	31633	0	0.000041	31926	0	0.000040	9036378	-0.003262
319863766	2203.000000	117	0.421728	32165	0	0.000040	31988	1	0.000041	9022921	-0.002589
319846208	2171.000000	111	0.420420	32017	0	0.000040	31904	1	0.000041	9009571	-0.002844
319872473	2150.000000	115	0.419119	32060	1	0.000041	31722	0	0.000040	8996169	-0.002464
319868702	2101.000000	99	0.419073	32048	1	0.000040	31908	0	0.000040	8982784	-0.002907
319867579	2092.000000	98	0.418134	32119	0	0.000041	32021	0	0.000040	8969481	-0.002546
319881357	2102.000000	101	0.419480	32071	0	0.000040	31999	1	0.000042	8956102	-0.002201
319849244	2082.000000	104	0.418583	31879	0	0.000040	31978	1	0.000041	8942737	-0.002248
319879890	2063.000000	116	0.417272	31882	0	0.000040	31870	0	0.000040	8929398	-0.001697
319888602	2037.000000	120	0.418476	31973	0	0.000040	32144	0	0.000040	8916080	-0.001472
319841965	2022.000000	85	0.417261	31888	0	0.000040	32095	0	0.000040	8902724	-0.001394
319861457	2047.000000	93	0.419153	31936	0	0.000040	31840	0	0.000040	8889393	-0.001481
319851661	2036.000000	103	0.418809	31930	0	0.000040	32088	1	0.000040	8876131	-0.001614
319871314	2041.000000	96	0.418982	31734	0	0.000040	32227	0	0.000040	8862861	-0.000135
319866422	1905.000000	93	0.415999	32068	1	0.000040	31902	0	0.000040	8849665	-0.000319
319855975	1865.000000	111	0.416637	31837	0	0.000040	32059	1	0.000041	8836203	0.000010
319862480	1891.000000	90	0.415981	32070	0	0.000040	31904	0	0.000040	8822927	0.000420
319857262	1931.000000	110	0.417093	31956	0	0.000040	32156	0	0.000041	8809487	0.000879
319874924	1987.000000	109	0.418280	31816	1	0.000041	32128	1	0.000041	8796196	0.000937
319868528	1888.000000	91	0.417180	31986	1	0.000041	31835	1	0.000079	8782904	0.000888
319878773	1830.000000	90	0.414699	31952	0	0.000040	31905	0	0.000040	8769791	0.001844
319880738	1752.000000	92	0.413883	32022	0	0.000040	32149	0	0.000040	8756531	0.001917
319869227	1723.000000	96	0.414515	31962	1	0.000041	31978	0	0.000040	8743427	0.001988
319871290	1715.000000	75	0.414067	32232	0	0.000040	32189	1	0.000040	8730168	0.001800
319886819	1785.000000	90	0.415319	32071	1	0.000041	32008	0	0.000041	8716970	0.001647
319863093	1780.000000	91	0.414803	31745	0	0.000040	32062	0	0.000041	8703892	0.001706
319860733	1899.000000	84	0.416470	31922	0	0.000040	32040	0	0.000040	8690744	0.001905
319853762	1933.000000	95	0.416933	31979	0	0.000040	32091	0	0.000040	8677625	0.002196
319892072	1911.000000	90	0.416739	31927	1	0.000042	32083	0	0.000040	8664470	0.002259
319888443	1928.000000	87	0.416758	31938	1	0.000048	32177	0	0.000040	8651398	0.002072
319894183	1901.000000	100	0.416039	31947	0	0.000040	31984	1	0.000041	8638392	0.002382
319864064	1853.000000	86	0.415736	31971	2	0.000047	31852	0	0.000040	8625391	0.002508
npatches	nstrain	runtime	dt	init_x	init_y	init_y_blood	init_z	init_S	beta0	beta1	beta2	beta3	mean_beta	B	d	delta	delta_blood	b[0]	mut	m	CTL	c	g	epsilon	k	het	lambda	rho	omega	x_max	patch.dyna	DELTA	A	VA
10000	1	100.000000	0.000100	21900	9499	5000000	0.001000	10000000	1.095399	0.558138	0.862884	0.651030	1	8000000000.000000	0.010000	1.000000	1.000000	800000	0.000050	0.048000	1	0.001000	1.000000	25.000000	15.000000	0.500000	0.001000	0.001000	0.010000	31987	0	10.000000	7.000000	1.000000
sus	inf	inf_blood	z	x[0]	y[0][0]	z[0]	x[1]	y[1][0]	z[1]	S[0]	synchrony
219000000	94990000.000000	5000000	10.000000	21900	9499	0.001000	21900	9499	0.001000	10000000	0.000000
319857230	6968.000000	328	15.922922	32065	1	0.000176	32094	0	0.000142	9990964	0.000000
319870947	6602.000000	325	0.545006	32060	0	0.000045	31986	0	0.000041	9975820	0.000000
319889726	6532.000000	309	0.545346	32028	1	0.000047	32015	0	0.000041	9960699	0.000000
319877086	6291.000000	326	0.533300	31910	1	0.000065	31942	0	0.000044	9945787	0.000000
319865263	6047.000000	313	0.524774	31975	1	0.000041	31862	0	0.000040	9931183	0.000000
319880741	5940.000000	298	0.521272	32115	0	0.000041	31925	0	0.000042	9916585	0.000000
319882576	5682.000000	286	0.515617	31980	1	0.000044	31791	2	0.000118	9901899	0.000000
319849219	5490.000000	279	0.505150	32154	1	0.000054	32016	0	0.000046	9886808	0.000000
319875973	5206.000000	301	0.497327	32205	1	0.000042	32056	0	0.000040	9872219	0.000000
319884484	5180.000000	284	0.495039	31935	0	0.000040	31982	1	0.000041	9857358	0.000000
319865548	5062.000000	282	0.490941	31978	1	0.000041	32055	1	0.000043	9842709	0.000000
319888353	4774.000000	264	0.479337	31885	0	0.000040	31807	1	0.000041	9828281	0.000000
319865479	4740.000000	242	0.480603	31978	0	0.000044	31926	0	0.000040	9813419	0.000000
319859653	4618.000000	258	0.480944	32123	0	0.000040	31912	0	0.000041	9798736	0.000000
319892840	4481.000000	224	0.470797	32015	0	0.000048	31949	1	0.000048	9784133	0.000000
319875367	4286.000000	245	0.469681	32040	1	0.000057	32241	0	0.000040	9769474	0.000000
319878305	4314.000000	208	0.468646	32086	1	0.000069	32081	0	0.000042	9754679	0.000000
319885226	4268.000000	209	0.467551	31831	1	0.000041	31860	0	0.000045	9740072	0.000000
319869705	4098.000000	203	0.461381	32153	0	0.000040	32138	0	0.000040	9725318	0.000000
319881680	3938.000000	228	0.458612	31971	1	0.000041	31991	1	0.000040	9710947	0.000000
319852899	3928.000000	186	0.459250	32137	0	0.000040	31911	0	0.000041	9696238	0.000000
319879201	3970.000000	211	0.459797	32266	0	0.000041	32027	0	0.000040	9681790	0.000000
319856361	3974.000000	212	0.460116	32054	0	0.000040	31874	1	0.000105	9667173	0.000000
319863686	3857.000000	204	0.454293	31877	0	0.000040	31955	0	0.000041	9652696	0.000000
319864433	3664.000000	178	0.449864	31976	0	0.000040	31814	2	0.000068	9638283	0.000000
319885210	3597.000000	181	0.449154	32017	0	0.000040	32039	0	0.000041	9623730	0.000000
319877065	3566.000000	183	0.449541	32059	0	0.000047	32138	0	0.000042	9609356	0.000000
319866000	3532.000000	186	0.447240	31879	0	0.000040	32004	1	0.000065	9594999	0.000000
319888919	3574.000000	173	0.449408	32010	0	0.000040	31847	0	0.000040	9580470	0.000000
319873756	3617.000000	171	0.448784	32004	0	0.000040	32069	0	0.000042	9566206	0.000000
319882595	3601.000000	205	0.449734	31994	0	0.000050	32023	0	0.000043	9551838	0.000000
319868761	3643.000000	197	0.452603	31884	0	0.000046	31949	0	0.000040	9537695	0.000000
319858361	3476.000000	201	0.445295	32031	0	0.000041	31973	0	0.000040	9523070	0.000000
319872848	3386.000000	191	0.443169	31673	0	0.000048	32071	0	0.000041	9508820	0.000000
319862535	3352.000000	165	0.441597	32113	0	0.000040	31973	0	0.000046	9494529	0.000000
319861760	3227.000000	183	0.441071	32095	0	0.000040	32046	0	0.000041	9480340	0.000000
319873201	3223.000000	164	0.442752	31984	0	0.000042	31873	0	0.000040	9466078	0.000000
319850195	3197.000000	180	0.440272	31808	1	0.000046	31919	0	0.000040	9451983	0.000000
319885887	3195.000000	169	0.441049	31840	1	0.000048	32037	0	0.000040	9437985	0.000000
319887248	3091.000000	153	0.436823	31968	1	0.000080	31949	0	0.000040	9423804	-1.#IND00
319876302	3013.000000	171	0.434502	32088	0	0.000040	32171	0	0.000040	9409681	-1.#IND00
319879753	2841.000000	134	0.433166	32040	1	0.000046	32053	0	0.000040	9395581	-1.#IND00
319870388	2863.000000	151	0.433858	32096	1	0.000040	32009	0	0.000040	9381654	-1.#IND00
319870071	2941.000000	160	0.434438	32068	0	0.000040	31885	1	0.000063	9367516	-1.#IND00
319878022	2899.000000	162	0.434703	32242	0	0.000041	31925	0	0.000040	9353523	-1.#IND00
319858662	2853.000000	155	0.431027	32090	0	0.000040	32004	1	0.000041	9339456	-1.#IND00
319873810	2984.000000	130	0.434340	32041	0	0.000040	32231	0	0.000041	9325215	-1.#IND00
319857538	2939.000000	165	0.433049	31971	0	0.000040	31944	0	0.000040	9311297	-1.#IND00
319875757	2906.000000	160	0.434046	32040	0	0.000040	32044	0	0.000040	9297164	-1.#IND00
319876905	3056.000000	157	0.435434	32047	0	0.000040	31999	0	0.000040	9283220	-1.#IND00
319859573	3019.000000	165	0.434771	32256	0	0.000040	31999	0	0.000040	9269536	-1.#IND00
319888365	2999.000000	153	0.435285	32054	0	0.000040	32064	0	0.000041	9255735	-1.#IND00
319874704	3081.000000	169	0.436122	32039	1	0.000041	31990	1	0.000041	9241662	-1.#IND00
319877762	3169.000000	152	0.437852	31965	1	0.000042	31945	0	0.000040	9227870	-0.000292
319874962	3135.000000	161	0.438352	31965	0	0.000040	32145	0	0.000040	9213883	0.001921
319854274	3092.000000	179	0.439027	32015	0	0.000040	32136	1	0.000040	9200241	0.001246
319869323	3126.000000	160	0.439845	32026	0	0.000040	32124	0	0.000040	9186373	0.002502
319863218	3164.000000	164	0.437378	32018	1	0.000042	32105	0	0.000043	9172514	0.002747
319877102	3130.000000	160	0.439987	31822	0	0.000040	32160	0	0.000040	9158682	0.002692
319868877	2822.000000	164	0.432273	31880	0	0.000040	32186	0	0.000040	9145020	0.003097
319884237	2739.000000	122	0.430505	32202	0	0.000040	31806	1	0.000073	9131551	0.002413
319880784	2776.000000	142	0.428999	31785	0	0.000040	31860	0	0.000041	9117887	0.002403
319868590	2708.000000	154	0.429630	32023	0	0.000041	32084	1	0.000041	9104111	0.001860
319877105	2679.000000	137	0.429582	31895	1	0.000042	31859	0	0.000040	9090323	0.001055
319897199	2611.000000	137	0.427827	31949	1	0.000045	32099	0	0.000040	9076778	0.000980
319870296	2534.000000	119	0.425547	32031	0	0.000042	32061	0	0.000040	9063068	0.000915
319862091	2392.000000	127	0.424768	31857	0	0.000040	31949	1	0.000040	9049408	0.001391
319862789	2409.000000	106	0.423689	31917	0	0.000040	32305	0	0.000040	9035733	0.001675
319881260	2529.000000	136	0.427342	32079	0	0.000040	31961	1	0.000052	9022526	0.002787
319858508	2522.000000	107	0.426825	31932	1	0.000041	32200	0	0.000042	9008920	0.002769
319870996	2458.000000	133	0.425834	31876	0	0.000041	31713	0	0.000041	8995234	0.001476
319855739	2612.000000	126	0.427602	32145	0	0.000040	31732	0	0.000042	8981843	0.001500
319857655	2718.000000	138	0.429718	31994	0	0.000042	31809	0	0.000040	8968375	0.001413
319880658	2755.000000	125	0.432135	31872	2	0.000057	32033	0	0.000040	8954881	0.000896
319905145	2672.000000	139	0.428933	31814	0	0.000076	32175	0	0.000040	8941311	0.001201
319874109	2687.000000	124	0.429212	32100	2	0.000089	31992	0	0.000041	8928021	0.001261
319888692	2662.000000	150	0.428452	32018	0	0.000052	31782	0	0.000042	8914502	0.001123
319870463	2570.000000	137	0.427403	32021	1	0.000041	31885	0	0.000040	8901398	0.001188
319874343	2449.000000	122	0.426201	31948	0	0.000040	31826	0	0.000040	8888088	0.001145
319859655	2308.000000	120	0.421556	31900	0	0.000040	32070	0	0.000040	8874743	0.001240
319864086	2394.000000	137	0.425169	32092	0	0.000040	31912	0	0.000040	8861486	0.002840
319847066	2456.000000	122	0.424754	31995	1	0.000042	31998	1	0.000041	8848164	0.003829
319879604	2565.000000	151	0.426746	32025	0	0.000053	32011	0	0.000040	8834860	0.004652
319868892	2530.000000	129	0.427189	32039	1	0.000042	32054	1	0.000046	8821516	0.004336
319879128	2517.000000	142	0.427286	31826	0	0.000040	31958	1	0.000040	8808069	0.003853
319891471	2621.000000	143	0.428829	31985	0	0.000041	31910	0	0.000040	8794725	0.003963
319843204	2564.000000	146	0.427851	31881	0	0.000040	32015	2	0.000091	8781728	0.003895
319887978	2744.000000	160	0.432533	31968	0	0.000040	32174	1	0.000040	8768624	0.003865
319871664	2746.000000	135	0.429767	32000	0	0.000059	32064	0	0.000040	8755224	0.004481
319873010	2658.000000	143	0.429521	32007	1	0.000084	31900	1	0.000042	8742008	0.004464
319863292	2835.000000	149	0.433323	32013	0	0.000041	31997	0	0.000040	8728803	0.004216
319863959	2741.000000	124	0.431344	31769	1	0.000054	31819	0	0.000040	8715681	0.004220
319852169	2668.000000	152	0.429580	31984	1	0.000046	31936	1	0.000041	8702573	0.004115
319887790	2611.000000	152	0.429802	32205	0	0.000041	32074	0	0.000041	8689392	0.004046
319866311	2645.000000	153	0.428314	31862	0	0.000049	31848	0	0.000040	8676451	0.004313
319858941	2612.000000	123	0.426895	32100	1	0.000040	32041	0	0.000040	8663423	0.004554
319862470	2740.000000	148	0.429777	32093	0	0.000040	32045	1	0.000041	8650242	0.004691
319871033	2606.000000	128	0.428264	31947	0	0.000040	31900	0	0.000040	8637190	0.004546
319863710	2606.000000	120	0.428281	32109	0	0.000040	31871	0	0.000040	8624192	0.004616
npatches	nstrain	runtime	dt	init_x	init_y	init_y_blood	init_z	init_S	beta0	beta1	beta2	beta3	mean_beta	B	d	delta	delta_blood	b[0]	mut	m	CTL	c	g	epsilon	k	het	lambda	rho	omega	x_max	patch.dyna	DELTA	A	VA
10000	1	100.000000	0.000100	21900	9499	5000000	0.001000	10000000	1.080588	1.096658	0.732001	0.615325	1	8000000000.000000	0.010000	1.000000	1.000000	800000	0.000050	0.048000	1	0.001000	1.000000	25.000000	16.000000	0.500000	0.001000	0.001000	0.010000	31987	0	10.000000	7.000000	1.000000
sus	inf	inf_blood	z	x[0]	y[0][0]	z[0]	x[1]	y[1][0]	z[1]	S[0]	synchrony
219000000	94990000.000000	5000000	10.000000	21900	9499	0.001000	21900	9499	0.001000	10000000	0.000000
319868290	6678.000000	338	7.723851	32107	2	0.000348	31795	0	0.000298	9990566	0.000000
319900022	6388.000000	326	0.542502	31767	0	0.000041	31879	4	0.000120	9975659	0.000000
319873445	6193.000000	325	0.532598	31967	0	0.000043	32250	0	0.000041	9960563	0.000000
319876283	5995.000000	284	0.522708	32094	1	0.000040	32039	0	0.000040	9945773	0.000000
319887009	5922.000000	269	0.522235	31828	0	0.000040	32022	0	0.000066	9930785	0.000000
319860035	5615.000000	275	0.511991	32109	1	0.000044	31910	1	0.000040	9916091	0.000000
319886642	5327.000000	271	0.500423	32350	0	0.000040	32093	0	0.000046	9900931	0.000000
319885020	5036.000000	226	0.488618	31712	1	0.000041	31809	0	0.000041	9886087	0.000000
319857661	4832.000000	242	0.484661	31816	1	0.000040	32033	1	0.000041	9871268	0.000000
319894225	4861.000000	226	0.481635	32004	2	0.000050	31895	1	0.000041	9856584	0.000000
319860815	4681.000000	246	0.481349	32064	0	0.000041	31937	0	0.000048	9841882	0.000000
319885543	4585.000000	242	0.474306	31992	1	0.000049	32028	1	0.000043	9827163	0.000000
319899656	4383.000000	258	0.471417	32297	0	0.000040	31752	0	0.000040	9812344	0.000000
319848122	4328.000000	215	0.468037	31907	0	0.000046	32002	0	0.000049	9797561	0.000000
319858742	4086.000000	220	0.459501	32003	0	0.000043	32403	1	0.000040	9782961	0.000000
319886542	3935.000000	211	0.458422	32059	0	0.000040	32060	0	0.000042	9768363	0.000000
319870214	3821.000000	189	0.455510	32023	0	0.000040	31615	1	0.000045	9753548	0.000000
319860222	3774.000000	166	0.450437	31900	1	0.000041	32207	0	0.000040	9739122	0.000000
319892459	3668.000000	174	0.449597	32055	0	0.000041	32067	1	0.000041	9724352	0.000000
319880386	3578.000000	204	0.450206	31968	0	0.000041	32033	1	0.000054	9709884	0.000000
319877768	3702.000000	175	0.450762	31864	0	0.000040	31896	1	0.000045	9695242	0.000000
319874196	3723.000000	203	0.451778	32008	0	0.000040	31955	0	0.000040	9680716	0.000000
319907372	3744.000000	190	0.454606	31877	0	0.000040	31963	0	0.000053	9666118	0.000000
319876860	3646.000000	208	0.451884	32186	0	0.000040	32060	0	0.000040	9651690	0.000000
319871120	3557.000000	189	0.450154	31782	0	0.000052	32016	0	0.000040	9637234	0.000000
319860774	3671.000000	189	0.452212	32073	0	0.000040	31921	0	0.000040	9622794	0.000000
319884806	3593.000000	191	0.449158	31964	1	0.000040	31914	0	0.000040	9608589	0.000000
319894588	3453.000000	175	0.443999	32132	0	0.000040	32195	1	0.000040	9594200	0.000000
319890547	3391.000000	150	0.442610	31909	0	0.000040	32088	0	0.000047	9579864	0.000000
319868095	3332.000000	169	0.441868	32047	0	0.000040	32104	0	0.000040	9565496	0.000000
319854950	3121.000000	174	0.439959	31919	1	0.000046	32043	0	0.000045	9551096	0.000000
319856143	3026.000000	153	0.436602	31998	0	0.000040	32237	0	0.000041	9536725	0.000000
319871507	2916.000000	139	0.432941	31763	0	0.000040	32215	0	0.000040	9522132	0.000000
319874264	2917.000000	148	0.433872	32306	0	0.000040	31879	0	0.000040	9507754	0.000000
319883826	3026.000000	153	0.434479	31951	1	0.000041	32139	0	0.000041	9493447	0.000000
319887121	2925.000000	142	0.434772	32153	0	0.000040	31959	0	0.000041	9479152	0.000000
319874933	2781.000000	135	0.430690	31970	0	0.000040	31927	0	0.000040	9465090	0.000000
319892459	2868.000000	114	0.430500	32146	0	0.000046	32119	0	0.000040	9450976	0.000000
319874545	2991.000000	155	0.435410	32145	0	0.000040	32004	0	0.000048	9436728	0.000000
319867548	2996.000000	150	0.435485	31918	1	0.000041	31951	1	0.000041	9422285	-1.#IND00
319884175	3071.000000	142	0.437503	32098	0	0.000040	32073	0	0.000050	9408010	-1.#IND00
319872564	3098.000000	142	0.437408	31942	0	0.000040	31993	0	0.000043	9394016	-1.#IND00
319861227	3056.000000	152	0.435715	32221	2	0.000051	31950	0	0.000040	9379961	-1.#IND00
319861552	3015.000000	172	0.437281	32183	0	0.000040	31940	0	0.000040	9365642	-1.#IND00
319891826	2979.000000	160	0.436237	32078	0	0.000040	32120	1	0.000050	9351500	-1.#IND00
319868409	2972.000000	151	0.434611	32191	0	0.000040	31920	0	0.000040	9337478	-1.#IND00
319886816	2786.000000	149	0.430969	32150	1	0.000041	31951	0	0.000040	9323614	-1.#IND00
319884220	2793.000000	126	0.430299	32117	0	0.000040	31997	0	0.000040	9309590	-1.#IND00
319859526	2695.000000	138	0.429536	32099	1	0.000040	31891	0	0.000040	9295479	-1.#IND00
319875167	2595.000000	131	0.427695	32096	1	0.000042	31952	0	0.000040	9281391	-1.#IND00
319890042	2591.000000	117	0.428374	31940	1	0.000041	31939	0	0.000040	9267343	-1.#IND00
319871890	2485.000000	112	0.425600	31965	1	0.000041	31973	1	0.000052	9253291	-1.#IND00
319858016	2449.000000	117	0.425770	31965	0	0.000044	32076	0	0.000040	9239455	-1.#IND00
319862680	2407.000000	141	0.424772	31809	0	0.000040	31948	1	0.000043	9225729	-0.004812
319860880	2425.000000	126	0.426118	31950	0	0.000047	31930	0	0.000040	9212028	-0.006170
319870297	2455.000000	119	0.425326	31852	1	0.000041	32070	1	0.000042	9198246	-0.005124
319875079	2466.000000	130	0.426207	31960	0	0.000040	32214	0	0.000040	9184471	-0.003821
319876650	2355.000000	124	0.423130	31984	0	0.000043	32013	0	0.000040	9170827	-0.002307
319874430	2379.000000	115	0.423577	31858	0	0.000040	32015	1	0.000062	9157222	-0.002918
319881838	2413.000000	108	0.423635	31946	0	0.000040	31833	0	0.000040	9143492	-0.003063
319867932	2322.000000	126	0.423444	32052	0	0.000040	32036	0	0.000041	9129909	-0.003026
319866471	2342.000000	126	0.423476	31914	0	0.000040	31800	0	0.000040	9116257	-0.002651
319885603	2322.000000	130	0.423300	32259	0	0.000040	31986	0	0.000040	9102532	-0.002580
319853006	2430.000000	109	0.423408	32075	1	0.000041	31846	0	0.000040	9088745	-0.001873
319891908	2481.000000	141	0.425895	32174	0	0.000040	32101	1	0.000045	9075100	-0.001616
319877045	2340.000000	89	0.421930	32042	1	0.000051	31948	0	0.000040	9061449	-0.000606
319855291	2273.000000	120	0.422744	32279	1	0.000062	31928	0	0.000040	9048003	0.000771
319852686	2248.000000	120	0.422587	31980	1	0.000046	31943	0	0.000040	9034322	0.000110
319865406	2150.000000	111	0.420438	31899	0	0.000040	31970	0	0.000040	9020835	0.001931
319883661	2077.000000	113	0.418749	32053	0	0.000040	32163	0	0.000040	9007368	0.001728
319915428	2122.000000	100	0.419628	31980	0	0.000040	31960	1	0.000041	8993822	0.002211
319878161	2078.000000	107	0.419577	31930	0	0.000040	31882	1	0.000040	8980255	0.002894
319878469	2062.000000	102	0.419165	31894	0	0.000040	32015	0	0.000044	8967063	0.002831
319874362	2145.000000	115	0.420875	31961	0	0.000040	32077	0	0.000041	8953642	0.003004
319839215	2230.000000	124	0.421900	32087	0	0.000040	31813	0	0.000040	8940324	0.002747
319883250	2266.000000	127	0.421932	31982	0	0.000040	31928	0	0.000040	8926968	0.002333
319854648	2229.000000	110	0.421083	32100	0	0.000040	32012	0	0.000041	8913523	0.001299
319878986	2142.000000	119	0.419185	31922	0	0.000040	31990	0	0.000041	8900138	0.001106
319880715	2119.000000	108	0.419492	31876	0	0.000040	32046	0	0.000040	8887025	0.001718
319884709	2142.000000	138	0.419711	31950	0	0.000040	32018	0	0.000040	8873600	0.001927
319884583	2088.000000	115	0.419285	31855	0	0.000040	31838	0	0.000040	8860317	0.001931
319865371	2122.000000	112	0.421520	31838	0	0.000040	31914	0	0.000040	8847051	0.002311
319874399	2042.000000	110	0.418636	31892	1	0.000041	31997	0	0.000040	8833833	0.002299
319890121	1920.000000	92	0.416423	32050	0	0.000040	31818	0	0.000040	8820635	0.003177
319873586	1962.000000	107	0.417042	32181	0	0.000041	32207	1	0.000040	8807387	0.003725
319865243	1996.000000	105	0.418103	31711	0	0.000041	31818	0	0.000040	8794127	0.003570
319868811	2018.000000	100	0.418550	31928	0	0.000040	32112	0	0.000040	8781119	0.003637
319869573	2020.000000	106	0.417737	32144	2	0.000079	32221	0	0.000040	8767937	0.003618
319866773	2056.000000	106	0.419269	31795	0	0.000040	32020	0	0.000040	8754767	0.003663
319864739	2003.000000	94	0.418588	32007	0	0.000040	31927	0	0.000040	8741564	0.003972
319871964	1983.000000	113	0.417891	32069	0	0.000040	31962	0	0.000040	8728668	0.003761
319859905	2031.000000	83	0.417838	31873	0	0.000040	32082	1	0.000042	8715555	0.003478
319863740	1913.000000	107	0.416561	32229	0	0.000040	31936	1	0.000041	8702411	0.003564
319904350	1958.000000	103	0.416813	31944	0	0.000040	31945	0	0.000040	8689450	0.003835
319870980	2018.000000	107	0.417473	31798	1	0.000040	31785	0	0.000040	8676474	0.004112
319885584	2044.000000	108	0.418705	32076	0	0.000040	31942	0	0.000040	8663162	0.003938
319898312	2049.000000	118	0.419141	31818	1	0.000042	32038	0	0.000040	8650131	0.004150
319877999	2016.000000	109	0.417948	32115	0	0.000040	31998	0	0.000040	8637052	0.004040
319870102	1946.000000	91	0.417712	32039	2	0.000070	32091	0	0.000041	8624250	0.004039
npatches	nstrain	runtime	dt	init_x	init_y	init_y_blood	init_z	init_S	beta0	beta1	beta2	beta3	mean_beta	B	d	delta	delta_blood	b[0]	mut	m	CTL	c	g	epsilon	k	het	lambda	rho	omega	x_max	patch.dyna	DELTA	A	VA
10000	1	100.000000	0.000100	21900	9499	5000000	0.001000	10000000	1.377937	0.747466	0.689037	0.783828	1	8000000000.000000	0.010000	1.000000	1.000000	800000	0.000050	0.048000	1	0.001000	1.000000	25.000000	17.000000	0.500000	0.001000	0.001000	0.010000	31987	0	10.000000	7.000000	1.000000
sus	inf	inf_blood	z	x[0]	y[0][0]	z[0]	x[1]	y[1][0]	z[1]	S[0]	synchrony
219000000	94990000.000000	5000000	10.000000	21900	9499	0.001000	21900	9499	0.001000	10000000	0.000000
319882710	6187.000000	301	3.612707	31967	1	0.000049	31881	0	0.000054	9990114	0.000000
319882794	6042.000000	313	0.526123	31990	0	0.000041	31945	0	0.000040	9975070	0.000000
319868816	5899.000000	309	0.520177	32135	2	0.000081	31801	2	0.000073	9960384	0.000000
319873508	5556.000000	300	0.509884	32011	2	0.000042	32024	0	0.000043	9945534	0.000000
319883968	5297.000000	285	0.498529	32092	1	0.000046	31863	0	0.000040	9930641	0.000000
319854775	5150.000000	294	0.496142	31772	0	0.000040	31751	1	0.000049	9915721	0.000000
319887404	5111.000000	279	0.490373	31922	0	0.000084	32053	0	0.000041	9900705	0.000000
319856522	4814.000000	233	0.482385	31902	0	0.000047	32080	0	0.000041	9885859	0.000000
319878219	4724.000000	252	0.479157	32134	0	0.000041	32188	0	0.000044	9871063	0.000000
319876520	4616.000000	236	0.477131	32058	0	0.000042	32111	1	0.000040	9856473	0.000000
319872047	4451.000000	236	0.472320	31986	0	0.000040	31827	0	0.000044	9841689	0.000000
319865382	4306.000000	223	0.466621	32004	2	0.000056	32009	0	0.000040	9826854	0.000000
319882994	4078.000000	205	0.461932	31726	0	0.000040	31929	0	0.000040	9811933	0.000000
319889172	3993.000000	176	0.457957	31776	0	0.000041	32126	0	0.000040	9797384	0.000000
319902802	3706.000000	196	0.452033	32038	0	0.000040	31999	0	0.000040	9782777	0.000000
319858048	3705.000000	200	0.453771	31688	0	0.000040	31952	0	0.000053	9768019	0.000000
319893101	3651.000000	190	0.450074	32136	0	0.000040	31948	0	0.000040	9753693	0.000000
319885926	3566.000000	161	0.448325	32072	0	0.000041	32004	1	0.000041	9739032	0.000000
319878507	3416.000000	184	0.446034	31943	0	0.000041	31826	0	0.000040	9724487	0.000000
319876631	3262.000000	159	0.441797	31900	0	0.000041	32073	0	0.000040	9709654	0.000000
319858788	3077.000000	148	0.438079	32063	1	0.000041	32148	0	0.000040	9695050	0.000000
319860197	3116.000000	169	0.437146	32089	0	0.000040	32011	0	0.000041	9680768	0.000000
319861479	3052.000000	151	0.436462	32130	0	0.000040	32109	0	0.000040	9666382	0.000000
319871384	2922.000000	174	0.434926	32107	0	0.000040	32253	0	0.000040	9651849	0.000000
319863449	2901.000000	112	0.432449	31976	0	0.000040	32047	1	0.000067	9637385	0.000000
319861368	2849.000000	131	0.432727	32214	0	0.000040	32148	0	0.000047	9622974	0.000000
319897080	2774.000000	142	0.430669	32173	1	0.000044	31897	0	0.000040	9608548	0.000000
319867861	2668.000000	129	0.428175	32014	1	0.000098	31782	0	0.000040	9594094	0.000000
319877962	2608.000000	121	0.427169	32180	0	0.000041	32113	0	0.000040	9579602	0.000000
319878392	2518.000000	139	0.426725	31883	0	0.000040	31904	1	0.000048	9565255	0.000000
319876026	2556.000000	154	0.428208	31871	0	0.000040	32006	0	0.000040	9550734	0.000000
319880761	2489.000000	114	0.424522	32140	0	0.000040	31779	1	0.000040	9536281	0.000000
319865579	2436.000000	127	0.425089	31805	0	0.000040	32197	1	0.000048	9521990	0.000000
319887596	2429.000000	123	0.424190	31780	0	0.000040	31877	0	0.000040	9507698	0.000000
319865313	2334.000000	115	0.423246	32183	0	0.000040	31908	0	0.000042	9493390	0.000000
319876573	2191.000000	112	0.421076	31921	0	0.000040	31850	0	0.000040	9479349	0.000000
319883080	2157.000000	124	0.420149	31782	0	0.000041	31762	0	0.000040	9465176	0.000000
319861383	2196.000000	103	0.420920	31790	0	0.000040	32067	1	0.000041	9450951	0.000000
319898050	2076.000000	115	0.420159	32099	0	0.000040	32026	0	0.000040	9436879	0.000000
319867264	2090.000000	98	0.418933	32105	0	0.000040	32158	0	0.000040	9422676	-1.#IND00
319853340	2038.000000	84	0.419359	31917	0	0.000041	31961	0	0.000040	9408570	-1.#IND00
319872250	1981.000000	107	0.417057	31994	0	0.000040	32015	0	0.000040	9394448	-1.#IND00
319862684	2069.000000	96	0.419302	31971	0	0.000040	32034	1	0.000040	9380479	-1.#IND00
319878272	2029.000000	120	0.418528	32012	0	0.000040	31634	0	0.000043	9366451	-1.#IND00
319844160	2023.000000	120	0.417665	32094	0	0.000040	31922	0	0.000040	9352504	-1.#IND00
319870025	2010.000000	119	0.417736	31775	0	0.000040	32115	0	0.000040	9338453	-1.#IND00
319875150	1974.000000	105	0.418153	31821	0	0.000040	31945	0	0.000040	9324498	-1.#IND00
319880547	1939.000000	96	0.416997	32111	1	0.000057	32099	0	0.000042	9310561	-1.#IND00
319859587	2065.000000	114	0.418862	32032	0	0.000040	31994	0	0.000040	9296497	-1.#IND00
319881358	2122.000000	109	0.419072	32068	0	0.000041	32235	0	0.000040	9282544	-1.#IND00
319879348	2048.000000	91	0.418278	31795	0	0.000040	32094	0	0.000040	9268676	-1.#IND00
319874031	2040.000000	105	0.418145	32074	0	0.000040	31880	0	0.000040	9254650	-1.#IND00
319898412	2026.000000	112	0.417621	31745	0	0.000040	31797	0	0.000040	9240680	-1.#IND00
319878030	1930.000000	113	0.416295	31880	1	0.000040	31963	0	0.000040	9226645	-1.#IND00
319871313	1887.000000	92	0.415260	32098	1	0.000055	31948	0	0.000040	9212638	-1.#IND00
319858057	1877.000000	95	0.416857	31836	0	0.000040	31846	0	0.000040	9198890	-1.#IND00
319870513	1780.000000	84	0.415020	31804	0	0.000040	31964	0	0.000040	9185272	-1.#IND00
319888167	1766.000000	92	0.414655	31946	0	0.000040	32034	0	0.000040	9171430	-1.#IND00
319870506	1764.000000	90	0.414742	31838	0	0.000040	32119	0	0.000040	9157767	-1.#IND00
319870998	1760.000000	106	0.414570	31883	0	0.000040	31925	0	0.000040	9144239	-1.#IND00
319864868	1770.000000	92	0.414132	32005	0	0.000040	32103	0	0.000040	9130453	-1.#IND00
319879307	1704.000000	88	0.414160	31969	0	0.000040	31978	0	0.000042	9116904	-1.#IND00
319860378	1683.000000	85	0.412872	32025	0	0.000040	31937	0	0.000040	9103350	-1.#IND00
319883029	1597.000000	87	0.412619	32003	0	0.000040	31987	0	0.000040	9089674	-1.#IND00
319854948	1523.000000	74	0.410863	32057	1	0.000041	31879	0	0.000040	9076009	-1.#IND00
319861281	1522.000000	77	0.410900	31998	0	0.000040	31915	0	0.000040	9062262	-1.#IND00
319875941	1501.000000	70	0.410687	31994	0	0.000040	31856	1	0.000041	9048697	-1.#IND00
319886144	1566.000000	88	0.412662	32104	0	0.000040	31953	0	0.000040	9035148	-1.#IND00
319865152	1604.000000	77	0.412551	32030	0	0.000041	31951	1	0.000041	9021680	-1.#IND00
319865971	1634.000000	88	0.413128	32124	0	0.000040	31979	1	0.000041	9008022	-1.#IND00
319859713	1786.000000	74	0.414098	32154	0	0.000040	31813	0	0.000040	8994621	-1.#IND00
319853173	1734.000000	84	0.414176	32058	0	0.000040	31869	0	0.000040	8981014	-1.#IND00
319879534	1791.000000	111	0.414581	32205	1	0.000096	31966	0	0.000040	8967445	-1.#IND00
319859800	1722.000000	93	0.413556	31806	0	0.000040	32035	0	0.000040	8954010	0.001016
319852657	1620.000000	102	0.413453	31822	0	0.000040	31902	0	0.000040	8940678	0.000959
319864876	1657.000000	92	0.413499	32118	0	0.000040	31861	0	0.000040	8927458	-0.000543
319854114	1748.000000	86	0.414408	32103	0	0.000040	31784	0	0.000040	8914053	-0.000553
319850877	1735.000000	109	0.414087	31970	0	0.000040	31950	0	0.000040	8900572	-0.001031
319887314	1835.000000	88	0.414875	31969	0	0.000040	32052	1	0.000040	8887098	-0.000464
319883733	1763.000000	82	0.413929	31952	0	0.000040	32116	0	0.000040	8873733	-0.000632
319891803	1646.000000	85	0.412677	31997	0	0.000040	32003	0	0.000040	8860328	-0.001095
319863789	1611.000000	83	0.412222	32086	0	0.000041	31713	1	0.000040	8846985	-0.000998
319880230	1645.000000	78	0.412919	32088	1	0.000040	31937	0	0.000040	8833795	-0.000953
319873918	1609.000000	90	0.412588	31973	0	0.000040	32040	1	0.000043	8820562	-0.001828
319888287	1598.000000	89	0.413565	32012	0	0.000040	31997	0	0.000040	8807396	-0.001479
319869514	1630.000000	83	0.413182	31882	0	0.000040	32087	0	0.000040	8794075	-0.001360
319875946	1622.000000	82	0.412853	31881	0	0.000043	31781	0	0.000040	8780753	-0.001630
319889734	1708.000000	93	0.413140	31705	1	0.000041	31949	1	0.000041	8767453	-0.001503
319863939	1700.000000	86	0.413342	31905	0	0.000041	31642	0	0.000040	8754494	-0.000971
319872678	1757.000000	85	0.413939	32013	1	0.000040	32206	0	0.000040	8741241	-0.001371
319871531	1734.000000	87	0.414838	31808	0	0.000040	31975	0	0.000040	8728281	-0.001359
319895196	1639.000000	95	0.413301	31948	0	0.000041	32065	0	0.000040	8715184	-0.001505
319862285	1697.000000	94	0.413771	31979	0	0.000040	31969	0	0.000040	8702038	-0.001021
319903420	1707.000000	101	0.414905	32319	0	0.000040	32083	0	0.000040	8688979	-0.000965
319867106	1769.000000	89	0.415024	32072	0	0.000040	32155	0	0.000040	8675846	-0.000851
319857006	1778.000000	87	0.414628	31946	0	0.000041	32106	0	0.000040	8662766	-0.000898
319874911	1764.000000	78	0.413737	31836	0	0.000040	32100	0	0.000041	8649535	-0.000797
319865191	1748.000000	87	0.414178	31967	0	0.000040	32104	0	0.000040	8636405	-0.000640
319878801	1797.000000	101	0.415913	31774	0	0.000040	32155	1	0.000041	8623409	0.001466
npatches	nstrain	runtime	dt	init_x	init_y	init_y_blood	init_z	init_S	beta0	beta1	beta2	beta3	mean_beta	B	d	delta	delta_blood	b[0]	mut	m	CTL	c	g	epsilon	k	het	lambda	rho	omega	x_max	patch.dyna	DELTA	A	VA
10000	1	100.000000	0.000100	21900	9499	5000000	0.001000	10000000	1.125892	0.966254	1.248440	0.780766	1	8000000000.000000	0.010000	1.000000	1.000000	800000	0.000050	0.048000	1	0.001000	1.000000	25.000000	18.000000	0.500000	0.001000	0.001000	0.010000	31987	0	10.000000	7.000000	1.000000
sus	inf	inf_blood	z	x[0]	y[0][0]	z[0]	x[1]	y[1][0]	z[1]	S[0]	synchrony
219000000	94990000.000000	5000000	10.000000	21900	9499	0.001000	21900	9499	0.001000	10000000	0.000000
319885948	6118.000000	311	2.455279	32070	0	0.000150	32143	0	0.000046	9989653	0.000000
319857964	5831.000000	289	0.517335	32020	0	0.000041	31882	0	0.000042	9974774	0.000000
319866669	5743.000000	283	0.516605	31967	0	0.000040	31991	0	0.000041	9959773	0.000000
319863555	5609.000000	301	0.509953	31986	0	0.000040	32066	0	0.000040	9944717	0.000000
319886216	5608.000000	274	0.510097	31945	1	0.000130	32022	0	0.000040	9929692	0.000000
319873291	5501.000000	286	0.504783	32025	1	0.000082	31952	1	0.000046	9914920	0.000000
319866671	5348.000000	250	0.499214	31921	0	0.000059	31916	0	0.000040	9899963	0.000000
319862021	5090.000000	251	0.490396	31763	1	0.000040	32031	0	0.000041	9885185	0.000000
319857469	4983.000000	262	0.487329	31822	0	0.000040	32076	0	0.000040	9870260	0.000000
319879545	4797.000000	242	0.482093	32059	2	0.000042	32038	0	0.000040	9855456	0.000000
319878173	4782.000000	232	0.480136	31852	0	0.000060	31959	0	0.000040	9840740	0.000000
319852283	4596.000000	225	0.476037	31787	1	0.000049	31927	0	0.000041	9825887	0.000000
319910026	4388.000000	239	0.470419	31934	0	0.000040	31956	0	0.000045	9811204	0.000000
319881117	4443.000000	199	0.471957	32083	1	0.000041	31886	2	0.000049	9796352	0.000000
319864484	4449.000000	211	0.472676	31800	0	0.000054	32004	0	0.000041	9781936	0.000000
319910724	4316.000000	234	0.466965	31894	1	0.000059	32050	0	0.000061	9767350	0.000000
319886185	4153.000000	225	0.463867	31957	0	0.000041	31839	0	0.000040	9752525	0.000000
319891401	4175.000000	209	0.465652	31893	0	0.000040	32027	3	0.000092	9737961	0.000000
319882270	4014.000000	214	0.459435	31978	0	0.000040	32155	0	0.000041	9723191	0.000000
319860752	3897.000000	179	0.455289	32155	0	0.000041	31965	1	0.000135	9708498	0.000000
319853496	3816.000000	184	0.454620	31938	0	0.000040	31926	0	0.000040	9694077	0.000000
319886806	3763.000000	183	0.453619	32072	1	0.000057	31952	0	0.000042	9679851	0.000000
319877631	3725.000000	197	0.452960	31979	1	0.000041	31822	0	0.000040	9665146	0.000000
319874414	3684.000000	180	0.450578	31940	0	0.000041	32000	1	0.000042	9650550	0.000000
319899302	3565.000000	173	0.449773	32163	0	0.000040	32099	0	0.000048	9636246	0.000000
319857317	3459.000000	180	0.444677	32042	1	0.000041	32329	0	0.000040	9621971	0.000000
319862635	3374.000000	200	0.445507	31987	0	0.000040	32097	1	0.000040	9607421	0.000000
319869305	3301.000000	182	0.443890	31768	2	0.000042	32106	0	0.000041	9592975	0.000000
319880073	3228.000000	192	0.439066	31914	0	0.000040	32092	0	0.000040	9578565	0.000000
319889436	3236.000000	171	0.440999	32051	1	0.000042	32098	0	0.000041	9564240	0.000000
319858438	3240.000000	193	0.440797	32058	1	0.000062	32164	0	0.000040	9549866	0.000000
319869859	3233.000000	151	0.441147	32111	1	0.000041	31772	1	0.000040	9535560	0.000000
319873824	3128.000000	167	0.439868	31987	1	0.000040	32000	0	0.000040	9521234	0.000000
319884802	3098.000000	177	0.439405	31952	1	0.000061	31894	1	0.000044	9506884	0.000000
319875227	3059.000000	137	0.436480	31810	1	0.000053	31864	0	0.000040	9492637	0.000000
319868698	3193.000000	185	0.440745	31839	1	0.000041	32051	1	0.000106	9478512	0.000000
319846413	3265.000000	174	0.441752	31765	0	0.000040	32157	1	0.000041	9464291	0.000000
319880670	3119.000000	172	0.437524	31919	0	0.000040	32123	0	0.000043	9450172	0.000000
319868176	2961.000000	150	0.434704	31892	2	0.000053	32055	0	0.000040	9436033	0.000000
319877721	2819.000000	151	0.431915	31871	0	0.000040	32228	0	0.000040	9421709	-1.#IND00
319882991	2675.000000	140	0.429416	31887	0	0.000040	32195	0	0.000040	9407610	-1.#IND00
319886960	2712.000000	129	0.429563	31973	0	0.000040	32187	1	0.000054	9393356	-1.#IND00
319857652	2701.000000	117	0.428883	32084	1	0.000053	32088	0	0.000040	9379282	-1.#IND00
319882050	2572.000000	149	0.428220	32043	0	0.000040	32087	0	0.000040	9365303	-1.#IND00
319856992	2497.000000	143	0.426319	31994	1	0.000042	32102	0	0.000040	9351383	-1.#IND00
319860490	2429.000000	126	0.425779	31917	0	0.000040	31992	1	0.000057	9337299	-1.#IND00
319877328	2431.000000	137	0.424807	32108	0	0.000041	31824	1	0.000041	9323433	-1.#IND00
319877274	2517.000000	162	0.427896	31859	0	0.000040	32084	0	0.000040	9309601	-1.#IND00
319878712	2557.000000	140	0.427439	31906	0	0.000040	31927	0	0.000040	9295508	-1.#IND00
319852792	2523.000000	129	0.428548	32111	0	0.000041	31926	1	0.000041	9281513	-1.#IND00
319868802	2514.000000	150	0.426418	31916	0	0.000040	32066	0	0.000040	9267653	-1.#IND00
319853939	2499.000000	124	0.425665	31891	1	0.000040	31920	0	0.000040	9253736	-1.#IND00
319872576	2482.000000	131	0.424753	31906	0	0.000040	31934	0	0.000040	9239908	-1.#IND00
319883352	2474.000000	128	0.425737	32097	0	0.000040	32108	0	0.000040	9226260	-1.#IND00
319871040	2488.000000	103	0.424102	32024	0	0.000050	32008	0	0.000040	9212482	-1.#IND00
319875538	2534.000000	146	0.427388	31960	1	0.000040	32107	0	0.000040	9198537	-1.#IND00
319884923	2476.000000	124	0.427308	32012	0	0.000040	31942	0	0.000040	9184681	-1.#IND00
319864199	2426.000000	132	0.424964	32099	0	0.000040	32139	0	0.000040	9171003	0.002664
319867623	2377.000000	120	0.423080	32094	0	0.000040	32042	0	0.000040	9157290	0.003033
319854671	2295.000000	128	0.423177	31965	1	0.000040	31747	0	0.000040	9143403	0.003032
319849122	2363.000000	123	0.422088	32054	0	0.000040	31887	0	0.000040	9129996	0.003708
319871887	2311.000000	149	0.422710	32211	0	0.000040	31657	0	0.000040	9116417	0.004152
319873846	2338.000000	140	0.424397	31859	0	0.000041	31969	1	0.000040	9102459	0.003542
319863125	2315.000000	144	0.423072	31723	1	0.000042	32107	0	0.000040	9088608	0.004098
319893363	2280.000000	110	0.422179	32033	0	0.000040	31878	0	0.000040	9074793	0.004176
319888206	2254.000000	125	0.422039	31892	0	0.000040	32145	0	0.000040	9061079	0.004333
319873009	2230.000000	123	0.421985	32007	2	0.000044	32297	1	0.000041	9047524	0.004128
319870763	2309.000000	106	0.421954	32130	0	0.000040	32039	1	0.000040	9033762	0.003342
319896349	2166.000000	118	0.419989	31985	1	0.000040	32016	0	0.000040	9020132	0.003410
319854896	2142.000000	91	0.421364	31993	0	0.000040	32109	0	0.000047	9006735	0.003086
319898148	2233.000000	99	0.420909	32041	0	0.000040	32128	0	0.000040	8993421	0.003647
319894809	2154.000000	118	0.420162	32044	0	0.000040	31967	2	0.000061	8980021	0.003486
319877923	2101.000000	133	0.419981	32019	0	0.000040	31841	1	0.000041	8966600	0.003322
319880108	2085.000000	105	0.418888	31989	0	0.000078	32172	1	0.000041	8953150	0.003787
319869898	2066.000000	108	0.419919	31947	1	0.000040	31817	0	0.000040	8939760	0.003093
319884656	2128.000000	115	0.420018	32239	1	0.000041	32068	0	0.000040	8926401	0.002854
319885864	2136.000000	119	0.419538	31971	0	0.000041	31872	0	0.000040	8912915	0.003858
319864794	2108.000000	108	0.420194	32228	0	0.000042	32232	0	0.000040	8899235	0.003272
319883067	2022.000000	97	0.418397	32042	0	0.000040	31813	0	0.000040	8885651	0.003559
319887067	2027.000000	115	0.418246	31880	0	0.000041	32023	0	0.000040	8872395	0.003672
319859856	2134.000000	131	0.420084	31917	1	0.000041	31983	0	0.000040	8859163	0.004089
319900477	2134.000000	103	0.419674	32148	0	0.000040	32155	0	0.000041	8845938	0.003817
319861905	2140.000000	100	0.420132	31991	0	0.000040	31954	0	0.000040	8832595	0.003141
319902923	2095.000000	105	0.418869	32028	0	0.000040	31959	0	0.000040	8819365	0.003134
319863261	2102.000000	107	0.420689	32025	0	0.000041	32009	0	0.000041	8806224	0.003637
319879772	2126.000000	114	0.418609	31976	0	0.000040	32061	0	0.000040	8793014	0.003720
319879027	2174.000000	122	0.420665	31782	1	0.000040	32081	0	0.000050	8779931	0.003670
319877088	2196.000000	105	0.420451	31796	1	0.000041	32122	0	0.000040	8766890	0.004357
319862184	2220.000000	124	0.422261	32225	0	0.000040	31992	0	0.000040	8753664	0.004509
319879199	2297.000000	109	0.422442	32088	0	0.000041	32033	0	0.000040	8740763	0.004278
319871757	2197.000000	105	0.420817	32064	0	0.000040	31853	1	0.000059	8727795	0.003853
319885956	2236.000000	116	0.420513	32183	0	0.000043	31984	0	0.000040	8714572	0.004604
319861984	2173.000000	136	0.420754	32206	0	0.000045	32020	0	0.000040	8701497	0.004582
319885976	2010.000000	105	0.418143	31923	0	0.000040	31984	0	0.000074	8688277	0.004979
319873188	2110.000000	98	0.418173	31946	0	0.000041	32046	0	0.000040	8675176	0.005250
319873824	2139.000000	104	0.421017	32051	0	0.000040	31897	1	0.000041	8662218	0.004854
319876105	2090.000000	112	0.421228	31919	0	0.000040	32105	0	0.000040	8649326	0.004605
319856001	1991.000000	111	0.417192	31929	0	0.000040	32069	0	0.000040	8636610	0.005827
319865955	2069.000000	85	0.418076	31990	0	0.000043	31870	0	0.000040	8623756	0.005725
npatches	nstrain	runtime	dt	init_x	init_y	init_y_blood	init_z	init_S	beta0	beta1	beta2	beta3	mean_beta	B	d	delta	delta_blood	b[0]	mut	m	CTL	c	g	epsilon	k	het	lambda	rho	omega	x_max	patch.dyna	DELTA	A	VA
10000	1	100.000000	0.000100	21900	9499	5000000	0.001000	10000000	1.295205	1.206779	1.091377	1.405871	1	8000000000.000000	0.010000	1.000000	1.000000	800000	0.000050	0.048000	1	0.001000	1.000000	25.000000	19.000000	0.500000	0.001000	0.001000	0.010000	31987	0	10.000000	7.000000	1.000000
sus	inf	inf_blood	z	x[0]	y[0][0]	z[0]	x[1]	y[1][0]	z[1]	S[0]	synchrony
219000000	94990000.000000	5000000	10.000000	21900	9499	0.001000	21900	9499	0.001000	10000000	0.000000
319882321	5763.000000	303	1.598065	31883	0	0.000088	31856	1	0.000044	9989725	0.000000
319883931	5581.000000	316	0.508517	31811	1	0.000041	31993	0	0.000044	9974697	0.000000
319862857	5467.000000	308	0.505749	31959	1	0.000041	32088	0	0.000040	9959899	0.000000
319849409	5335.000000	268	0.499577	32187	1	0.000059	32070	0	0.000040	9944929	0.000000
319884316	5304.000000	275	0.499961	32050	1	0.000041	32025	2	0.000131	9929940	0.000000
319874599	5001.000000	284	0.489833	31860	0	0.000042	32041	1	0.000045	9915225	0.000000
319864661	4797.000000	267	0.481486	31884	2	0.000051	32002	1	0.000043	9900425	0.000000
319880472	4682.000000	260	0.479148	32041	0	0.000040	32133	0	0.000040	9885814	0.000000
319882742	4610.000000	244	0.476012	31995	0	0.000040	31860	2	0.000071	9870784	0.000000
319877564	4544.000000	211	0.474605	31993	1	0.000044	32055	0	0.000040	9855945	0.000000
319883068	4283.000000	231	0.468730	32048	0	0.000040	31844	1	0.000041	9841060	0.000000
319871949	4150.000000	220	0.463430	31815	0	0.000041	32088	1	0.000041	9826304	0.000000
319868288	4153.000000	196	0.462038	31835	0	0.000040	32055	0	0.000040	9811588	0.000000
319880624	4041.000000	226	0.458912	32087	0	0.000041	31999	0	0.000040	9796888	0.000000
319879097	3936.000000	193	0.460062	32050	0	0.000047	31895	1	0.000041	9782180	0.000000
319844409	3918.000000	205	0.457788	32002	1	0.000078	31762	1	0.000041	9767472	0.000000
319863527	3738.000000	195	0.451615	32011	0	0.000040	31954	0	0.000040	9752918	0.000000
319875183	3607.000000	187	0.450973	32041	4	0.000056	31809	0	0.000040	9738281	0.000000
319876839	3518.000000	155	0.446710	32063	0	0.000040	31914	2	0.000073	9723642	0.000000
319874164	3393.000000	209	0.443395	31864	0	0.000045	32040	0	0.000092	9708924	0.000000
319873045	3247.000000	158	0.439881	31986	0	0.000040	31865	0	0.000040	9694474	0.000000
319887288	3173.000000	163	0.439556	32127	0	0.000042	32249	1	0.000041	9680163	0.000000
319897928	3157.000000	164	0.436378	31939	0	0.000040	31688	0	0.000040	9665643	0.000000
319882062	3114.000000	169	0.439741	32032	0	0.000040	31944	0	0.000109	9651418	0.000000
319848296	3003.000000	174	0.433983	32009	0	0.000040	31834	0	0.000040	9636810	0.000000
319865039	2858.000000	166	0.434991	32066	0	0.000040	31973	0	0.000040	9622449	0.000000
319891577	2853.000000	143	0.432553	31895	0	0.000040	32174	0	0.000042	9608079	0.000000
319859181	2795.000000	131	0.431917	32101	1	0.000041	32067	1	0.000040	9593606	0.000000
319872194	2904.000000	154	0.433283	32010	0	0.000040	31920	0	0.000041	9579181	0.000000
319865972	2964.000000	160	0.436190	32029	3	0.000173	31960	1	0.000041	9564994	0.000000
319853465	2930.000000	156	0.435481	31900	0	0.000040	32048	0	0.000041	9550649	0.000000
319849427	2918.000000	150	0.433269	32080	0	0.000040	32004	0	0.000040	9536212	0.000000
319876000	2951.000000	157	0.435464	31874	1	0.000041	31846	0	0.000040	9522061	0.000000
319899663	2838.000000	145	0.432227	32058	0	0.000040	32013	0	0.000043	9507859	0.000000
319870025	2769.000000	121	0.430800	31881	1	0.000053	31887	0	0.000041	9493763	0.000000
319861481	2778.000000	142	0.433230	31937	0	0.000040	31797	0	0.000040	9479749	0.000000
319877231	2680.000000	130	0.430703	32049	1	0.000053	31980	1	0.000044	9465450	0.000000
319883435	2684.000000	141	0.427858	31857	0	0.000040	32065	0	0.000040	9451156	0.000000
319862588	2702.000000	148	0.431126	31822	0	0.000040	31944	0	0.000047	9437129	0.000000
[truncated: 163 more rows]
