# Supplementary material for: Large Variations in HIV-1 Viral Load Explained by Shifting-Mosaic Metapopulation Dynamics
Source: PLoS Biol. 2016 Oct 5;14(10):e1002567. doi: 10.1371/journal.pbio.1002567 (PMC5051940; doi:10.1371/journal.pbio.1002567)
Supplement: S1 Data — Each file gives the output from the simulations indicated by the filename: low migration (ms1, db432); high migration (ms1, db1); very high migration (ms10, db1); number of patches (np); reservoir (storage); no reservoir (nostorage); CTL immigration model (CTLimmig); CTL proliferation model (CTLprolif); β¯ (beta1, beta2, …). Within each file, there are 21 simulations for (k = 0,1,..,20), and data is output each day. For measures of synchrony, the final entry should be used. See Methods and S1 Simulation Code for further details. (ZIP) [file pbio.1002567.s002.zip › S1_Data/ms10_np10000_storage_noPD_CTLprolif_db1_beta10.tsv]

npatches	nstrain	runtime	dt	init_x	init_y	init_y_blood	init_z	init_S	beta0	beta1	beta2	beta3	mean_beta	B	d	delta	delta_blood	b[0]	mut	m	CTL	c	g	epsilon	k	het	lambda	rho	omega	x_max	patch.dyna	DELTA	A	VA
10000	1	100.000000	0.000100	21900	9499	5000000	0.001000	10000000	12.403849	13.678948	11.340839	9.456978	10	8000000000.000000	0.010000	1.000000	1.000000	800000	0.000050	0.048000	1	0.001000	1.000000	25.000000	0.000000	0.500000	0.001000	0.001000	0.010000	31987	0	10.000000	7.000000	1.000000
sus	inf	inf_blood	z	x[0]	y[0][0]	z[0]	x[1]	y[1][0]	z[1]	S[0]	synchrony
219000000	94990000.000000	5000000	10.000000	21900	9499	0.001000	21900	9499	0.001000	10000000	0.000000
74539648	2871969014.000000	148940133	10000.000000	5883	288007	1.000000	5408	289358	1.000000	14266540	0.000000
47127406	5046355740.000000	262124982	10000.000000	3600	505586	1.000000	3259	506474	1.000000	20836348	0.000000
40488257	6021967419.000000	312931965	10000.000000	3015	602364	1.000000	2844	604225	1.000000	27725113	0.000000
38228075	6433556745.000000	334340904	10000.000000	2913	645304	1.000000	2635	643314	1.000000	34702694	0.000000
37362756	6604322931.000000	343249640	10000.000000	2906	662172	1.000000	2604	660730	1.000000	41701156	0.000000
37002240	6674691668.000000	346920715	10000.000000	2787	669457	1.000000	2546	670547	1.000000	48709211	0.000000
36871580	6703698846.000000	348415994	10000.000000	2876	671702	1.000000	2602	671733	1.000000	55707072	0.000000
36802961	6715623790.000000	349058044	10000.000000	2798	672654	1.000000	2609	671846	1.000000	62697285	0.000000
36773030	6720507132.000000	349324290	10000.000000	2824	672438	1.000000	2572	673943	1.000000	69678451	0.000000
36761158	6722502634.000000	349407365	10000.000000	2764	673924	1.000000	2566	672312	1.000000	76645514	0.000000
36776650	6723363172.000000	349468498	10000.000000	2788	672363	1.000000	2534	674375	1.000000	83605975	0.000000
36762078	6723785480.000000	349452710	10000.000000	2784	673287	1.000000	2621	672687	1.000000	90555399	0.000000
36770763	6723842637.000000	349480156	10000.000000	2811	673152	1.000000	2623	672380	1.000000	97494616	0.000000
36775800	6723892194.000000	349452808	10000.000000	2831	673677	1.000000	2600	673679	1.000000	104424888	0.000000
36766194	6723798933.000000	349483233	10000.000000	2806	673819	1.000000	2549	672945	1.000000	111340446	0.000000
36769408	6723809989.000000	349510511	10000.000000	2765	674198	1.000000	2551	673033	1.000000	118249825	0.000000
36767495	6723918693.000000	349487733	10000.000000	2793	672321	1.000000	2640	673363	1.000000	125149491	0.000000
36758948	6723817963.000000	349458933	10000.000000	2839	672874	1.000000	2567	674668	1.000000	132036591	0.000000
36765070	6723814705.000000	349466991	10000.000000	2852	673497	1.000000	2552	674136	1.000000	138913302	0.000000
36769772	6723952460.000000	349503290	10000.000000	2818	673503	1.000000	2492	674745	1.000000	145780871	0.000000
36767881	6723966852.000000	349471113	10000.000000	2829	671390	1.000000	2512	674609	1.000000	152636896	0.000000
36764341	6723959478.000000	349452662	10000.000000	2716	674773	1.000000	2580	673088	1.000000	159488463	0.000000
36771227	6723886416.000000	349505991	10000.000000	2843	673626	1.000000	2569	673373	1.000000	166321619	0.000000
36766955	6723922080.000000	349469979	10000.000000	2763	672628	1.000000	2516	672582	1.000000	173147242	0.000000
36768680	6723886271.000000	349464834	10000.000000	2765	672633	1.000000	2594	672556	1.000000	179963521	0.000000
36768205	6723884092.000000	349506988	10000.000000	2762	673508	1.000000	2577	673330	1.000000	186766247	0.000000
36762043	6723912570.000000	349465551	10000.000000	2770	674957	1.000000	2555	674583	1.000000	193559438	0.000000
36773711	6723850762.000000	349454783	10000.000000	2701	673353	1.000000	2566	674694	1.000000	200347088	0.000000
36770897	6723816912.000000	349453615	10000.000000	2701	673649	1.000000	2574	674064	1.000000	207122351	0.000000
36771281	6723880233.000000	349495188	10000.000000	2781	673978	1.000000	2577	673157	1.000000	213886970	0.000000
36771276	6723943628.000000	349430285	10000.000000	2838	673681	1.000000	2504	674495	1.000000	220641571	0.000000
36769065	6723783123.000000	349478044	10000.000000	2830	673375	1.000000	2562	673637	1.000000	227383326	0.000000
36764240	6723866929.000000	349472253	10000.000000	2798	673310	1.000000	2480	673768	1.000000	234119330	0.000000
36765228	6723900559.000000	349465727	10000.000000	2786	672646	1.000000	2515	673246	1.000000	240845479	0.000000
36768741	6723819110.000000	349498287	10000.000000	2852	673407	1.000000	2580	673216	1.000000	247551664	0.000000
36763312	6723898591.000000	349488905	10000.000000	2763	673757	1.000000	2552	672296	1.000000	254255731	0.000000
36763973	6723896042.000000	349470248	10000.000000	2779	674073	1.000000	2567	673290	1.000000	260951920	0.000000
36758363	6724083678.000000	349485472	10000.000000	2755	671556	1.000000	2617	672127	1.000000	267639345	0.000000
36763838	6723998588.000000	349455204	10000.000000	2838	672968	1.000000	2552	671924	1.000000	274314464	0.000000
36762748	6723863811.000000	349457614	10000.000000	2797	672948	1.000000	2568	673451	1.000000	280973840	-1.#IND00
36766181	6723920692.000000	349457721	10000.000000	2790	671941	1.000000	2524	674583	1.000000	287629134	-0.004800
36766728	6723916844.000000	349456630	10000.000000	2733	675205	1.000000	2619	673008	1.000000	294271711	-0.002485
36761169	6723876651.000000	349455453	10000.000000	2781	673610	1.000000	2546	672956	1.000000	300899561	-0.002085
36767545	6723912709.000000	349461902	10000.000000	2796	671886	1.000000	2528	671838	1.000000	307524487	0.000849
36767443	6724019831.000000	349462959	10000.000000	2867	673630	1.000000	2578	672609	1.000000	314139263	-0.001110
36778587	6723992770.000000	349467421	10000.000000	2800	674592	1.000000	2544	673469	1.000000	320740111	-0.000530
36772706	6723954139.000000	349484096	10000.000000	2817	672920	1.000000	2515	674397	1.000000	327339950	-0.000465
36767106	6723964974.000000	349505557	10000.000000	2898	671730	1.000000	2541	673888	1.000000	333920710	-0.000826
36765199	6723925622.000000	349526293	10000.000000	2688	674150	1.000000	2517	672781	1.000000	340494693	-0.000442
36776011	6723927358.000000	349483157	10000.000000	2794	671906	1.000000	2513	674203	1.000000	347065233	-0.004371
36768041	6723834562.000000	349486260	10000.000000	2889	671737	1.000000	2506	675416	1.000000	353622633	-0.004917
36775296	6723828410.000000	349456460	10000.000000	2750	673672	1.000000	2585	675627	1.000000	360168542	-0.002906
36760999	6723858678.000000	349488740	10000.000000	2795	672192	1.000000	2542	673698	1.000000	366701327	-0.003391
36763242	6723952641.000000	349474671	10000.000000	2769	674911	1.000000	2561	671605	1.000000	373232289	-0.003642
36765944	6723929578.000000	349491562	10000.000000	2777	673666	1.000000	2546	673633	1.000000	379745438	-0.002171
36774813	6723928341.000000	349484334	10000.000000	2756	674017	1.000000	2551	673433	1.000000	386251857	-0.002567
36758890	6723884027.000000	349488607	10000.000000	2790	673308	1.000000	2579	671616	1.000000	392751568	-0.000491
36770585	6723952504.000000	349506427	10000.000000	2823	673386	1.000000	2497	674193	1.000000	399238121	-0.000936
36768238	6724052562.000000	349497129	10000.000000	2814	672795	1.000000	2552	674212	1.000000	405711733	-0.000624
36766261	6723950506.000000	349509218	10000.000000	2786	673041	1.000000	2566	674032	1.000000	412180765	-0.000742
36765898	6723983101.000000	349482264	10000.000000	2836	673629	1.000000	2582	673908	1.000000	418636911	-0.001427
36770013	6723853741.000000	349478065	10000.000000	2791	672539	1.000000	2575	673851	1.000000	425089967	-0.001426
36770808	6723925393.000000	349476778	10000.000000	2852	672595	1.000000	2596	673875	1.000000	431525614	0.000226
36763538	6723839459.000000	349449325	10000.000000	2738	671890	1.000000	2552	673399	1.000000	437954282	0.000528
36765433	6723822691.000000	349479895	10000.000000	2832	673600	1.000000	2568	674389	1.000000	444378333	0.000490
36771951	6723847126.000000	349460393	10000.000000	2866	673108	1.000000	2534	673708	1.000000	450790079	0.000413
36761508	6723866932.000000	349465937	10000.000000	2773	672066	1.000000	2551	673103	1.000000	457189999	0.000454
36767017	6723881461.000000	349464342	10000.000000	2753	673801	1.000000	2597	673561	1.000000	463579189	-0.001151
36768703	6723777327.000000	349459451	10000.000000	2812	674111	1.000000	2529	675320	1.000000	469957989	-0.001357
36763325	6723802238.000000	349463956	10000.000000	2829	672768	1.000000	2603	673953	1.000000	476331596	-0.001545
36769393	6723874869.000000	349477558	10000.000000	2875	672196	1.000000	2510	674743	1.000000	482694064	-0.001485
36768949	6723869760.000000	349473354	10000.000000	2713	673990	1.000000	2585	673503	1.000000	489046961	-0.001617
36770809	6723922980.000000	349496998	10000.000000	2793	672725	1.000000	2551	671606	1.000000	495390011	-0.001571
36766297	6723941134.000000	349462566	10000.000000	2824	672253	1.000000	2478	673294	1.000000	501720592	-0.001144
36770095	6723804556.000000	349495347	10000.000000	2819	672195	1.000000	2630	673074	1.000000	508044529	-0.000564
36771192	6723895041.000000	349473133	10000.000000	2746	673237	1.000000	2609	673178	1.000000	514353183	-0.000573
36762130	6723917288.000000	349461722	10000.000000	2742	673504	1.000000	2564	672894	1.000000	520660977	-0.000189
36764025	6723845045.000000	349466127	10000.000000	2774	672100	1.000000	2554	673912	1.000000	526955420	0.000277
36774636	6723938013.000000	349475497	10000.000000	2778	672650	1.000000	2547	673463	1.000000	533241253	0.000407
36766319	6723988550.000000	349498314	10000.000000	2787	672985	1.000000	2631	673489	1.000000	539519329	0.000931
36763882	6723876414.000000	349463799	10000.000000	2799	671925	1.000000	2543	671876	1.000000	545787452	0.000867
36766410	6723844925.000000	349447895	10000.000000	2768	673353	1.000000	2511	673875	1.000000	552043456	0.001031
36765727	6723800436.000000	349472323	10000.000000	2804	672278	1.000000	2587	673057	1.000000	558292693	0.001256
36771658	6723849805.000000	349475161	10000.000000	2862	672601	1.000000	2529	671713	1.000000	564530919	0.001071
36774102	6723794351.000000	349462354	10000.000000	2796	673691	1.000000	2573	673009	1.000000	570759154	0.000449
36768585	6723933695.000000	349465788	10000.000000	2809	671464	1.000000	2553	673381	1.000000	576975278	0.000353
36766130	6723912530.000000	349427506	10000.000000	2811	673947	1.000000	2591	674997	1.000000	583181293	0.000605
36770547	6723846789.000000	349471640	10000.000000	2857	674092	1.000000	2463	673787	1.000000	589382969	0.000765
36766270	6723904555.000000	349508232	10000.000000	2863	673539	1.000000	2604	673581	1.000000	595571492	0.000702
36767930	6723936623.000000	349460158	10000.000000	2778	672858	1.000000	2562	672464	1.000000	601749460	0.000733
36760396	6723960819.000000	349466612	10000.000000	2823	674630	1.000000	2547	673555	1.000000	607924975	0.001100
36765647	6723893860.000000	349499204	10000.000000	2775	672560	1.000000	2518	672639	1.000000	614088527	0.001216
36767845	6724011659.000000	349464907	10000.000000	2803	672790	1.000000	2501	673775	1.000000	620240540	0.001851
36771902	6723863641.000000	349481586	10000.000000	2789	672972	1.000000	2551	673419	1.000000	626386082	0.002202
36767603	6723902723.000000	349503771	10000.000000	2763	675370	1.000000	2582	672845	1.000000	632519986	0.002036
36772505	6723908537.000000	349469530	10000.000000	2830	672687	1.000000	2559	673644	1.000000	638645727	0.001936
36772390	6723864287.000000	349484493	10000.000000	2867	673366	1.000000	2628	673086	1.000000	644763551	0.002330
36767534	6723881480.000000	349500966	10000.000000	2791	673636	1.000000	2565	672146	1.000000	650869580	0.002014
36763920	6723849246.000000	349456826	10000.000000	2803	673202	1.000000	2556	673532	1.000000	656967104	0.001246
npatches	nstrain	runtime	dt	init_x	init_y	init_y_blood	init_z	init_S	beta0	beta1	beta2	beta3	mean_beta	B	d	delta	delta_blood	b[0]	mut	m	CTL	c	g	epsilon	k	het	lambda	rho	omega	x_max	patch.dyna	DELTA	A	VA
10000	1	100.000000	0.000100	21900	9499	5000000	0.001000	10000000	7.895610	11.418162	11.920667	13.246017	10	8000000000.000000	0.010000	1.000000	1.000000	800000	0.000050	0.048000	1	0.001000	1.000000	25.000000	1.000000	0.500000	0.001000	0.001000	0.010000	31987	0	10.000000	7.000000	1.000000
sus	inf	inf_blood	z	x[0]	y[0][0]	z[0]	x[1]	y[1][0]	z[1]	S[0]	synchrony
219000000	94990000.000000	5000000	10.000000	21900	9499	0.001000	21900	9499	0.001000	10000000	0.000000
99842145	1904134842.000000	98792266	10000.000000	11258	188525	1.000000	8668	192188	1.000000	13797467	0.000000
75822870	2774004545.000000	144140743	10000.000000	8590	276366	1.000000	6519	278345	1.000000	19693914	0.000000
71831159	2976840591.000000	154716785	10000.000000	8177	296110	1.000000	6038	298991	1.000000	25830913	0.000000
71021753	3020805146.000000	157022066	10000.000000	8104	302264	1.000000	5967	303648	1.000000	32009635	0.000000
70851105	3030171073.000000	157487258	10000.000000	8014	302939	1.000000	5921	303556	1.000000	38186788	0.000000
70812530	3032169794.000000	157586769	10000.000000	7911	301841	1.000000	6060	303853	1.000000	44357054	0.000000
70802073	3032571545.000000	157624072	10000.000000	8048	302041	1.000000	5940	304872	1.000000	50512019	0.000000
70806686	3032736334.000000	157619625	10000.000000	7938	302446	1.000000	6061	302904	1.000000	56653951	0.000000
70799425	3032705997.000000	157633021	10000.000000	8024	302116	1.000000	5941	304730	1.000000	62794133	0.000000
70794501	3032740841.000000	157630684	10000.000000	8023	302851	1.000000	5887	304425	1.000000	68922757	0.000000
70803014	3032725318.000000	157611457	10000.000000	8013	303047	1.000000	5931	304700	1.000000	75045765	0.000000
70809944	3032635434.000000	157637673	10000.000000	8088	302349	1.000000	6003	303823	1.000000	81159171	0.000000
70788014	3032763075.000000	157642657	10000.000000	8086	301895	1.000000	5997	303804	1.000000	87262684	0.000000
70788279	3032763681.000000	157617071	10000.000000	8050	302812	1.000000	6123	304620	1.000000	93353286	0.000000
70798345	3032679419.000000	157620930	10000.000000	7964	302939	1.000000	5957	305435	1.000000	99440971	0.000000
70795549	3032753284.000000	157607792	10000.000000	8115	302888	1.000000	6043	303949	1.000000	105517044	0.000000
70802035	3032742191.000000	157635112	10000.000000	8080	301774	1.000000	6006	304452	1.000000	111582225	0.000000
70806814	3032740058.000000	157615407	10000.000000	8100	302799	1.000000	5946	305135	1.000000	117640798	0.000000
70805500	3032748390.000000	157621023	10000.000000	8123	302706	1.000000	5966	304376	1.000000	123691976	0.000000
70792066	3032707307.000000	157622148	10000.000000	8034	302515	1.000000	6004	304447	1.000000	129729264	0.000000
70800861	3032658753.000000	157657223	10000.000000	8103	302459	1.000000	6002	303951	1.000000	135758578	0.000000
70796874	3032717308.000000	157615501	10000.000000	7972	303974	1.000000	6076	304549	1.000000	141780683	0.000000
70807663	3032648574.000000	157640053	10000.000000	8080	302257	1.000000	5959	303844	1.000000	147795153	0.000000
70802035	3032742010.000000	157624060	10000.000000	8066	301822	1.000000	6133	303637	1.000000	153797749	0.000000
70796440	3032770321.000000	157636187	10000.000000	8111	302000	1.000000	5964	303755	1.000000	159794682	0.000000
70803683	3032685036.000000	157636063	10000.000000	8063	302446	1.000000	6035	303661	1.000000	165781985	0.000000
70797838	3032747821.000000	157631043	10000.000000	8086	302465	1.000000	5995	304348	1.000000	171757548	0.000000
70800679	3032633911.000000	157622267	10000.000000	7950	302709	1.000000	5866	305183	1.000000	177721663	0.000000
70801651	3032713498.000000	157623905	10000.000000	7957	302521	1.000000	5984	304605	1.000000	183678113	0.000000
70803348	3032679330.000000	157608505	10000.000000	8095	302636	1.000000	5987	305217	1.000000	189629856	0.000000
70804029	3032704359.000000	157625368	10000.000000	8078	301791	1.000000	6061	303221	1.000000	195571750	0.000000
70794583	3032798137.000000	157625343	10000.000000	8048	302807	1.000000	5995	304554	1.000000	201501228	0.000000
70790438	3032850510.000000	157645344	10000.000000	7986	302016	1.000000	6089	303759	1.000000	207422680	0.000000
70793065	3032745441.000000	157623647	10000.000000	8025	302177	1.000000	5998	304823	1.000000	213342749	0.000000
70798968	3032778411.000000	157626060	10000.000000	7992	303062	1.000000	6069	304820	1.000000	219242434	0.000000
70806989	3032772853.000000	157639706	10000.000000	7992	302297	1.000000	5982	304790	1.000000	225138418	0.000000
70796844	3032668248.000000	157628019	10000.000000	8039	302621	1.000000	6054	305152	1.000000	231025670	0.000000
70793977	3032664761.000000	157631936	10000.000000	8011	301849	1.000000	5877	305021	1.000000	236905122	0.000000
70807429	3032788918.000000	157627519	10000.000000	8221	301403	1.000000	5954	304537	1.000000	242774729	0.000000
70800306	3032812470.000000	157634758	10000.000000	7985	302646	1.000000	6015	304930	1.000000	248633435	-1.#IND00
70799121	3032738350.000000	157637335	10000.000000	8007	302237	1.000000	6004	303499	1.000000	254487124	-0.008000
70807279	3032676317.000000	157636739	10000.000000	8052	301834	1.000000	6085	303705	1.000000	260328941	-0.012662
70813462	3032621454.000000	157638206	10000.000000	7978	302450	1.000000	5933	304432	1.000000	266166217	-0.012433
70804156	3032655512.000000	157614643	10000.000000	8191	301403	1.000000	5955	303419	1.000000	271992830	-0.004361
70795144	3032667313.000000	157643019	10000.000000	8104	302527	1.000000	5981	304444	1.000000	277808347	-0.002815
70801787	3032682448.000000	157612376	10000.000000	7964	302062	1.000000	5909	303217	1.000000	283615833	-0.000808
70789490	3032679212.000000	157612134	10000.000000	7934	302756	1.000000	5892	304080	1.000000	289417341	-0.000138
70796165	3032722351.000000	157628546	10000.000000	8105	301453	1.000000	5979	304606	1.000000	295208795	0.000632
70800762	3032673609.000000	157612119	10000.000000	8108	302962	1.000000	5928	304515	1.000000	300989613	-0.002668
70810392	3032664029.000000	157621832	10000.000000	7948	302562	1.000000	5956	303868	1.000000	306761743	-0.003840
70797625	3032656822.000000	157616778	10000.000000	8061	301578	1.000000	5899	304559	1.000000	312529263	-0.003304
70801419	3032653776.000000	157609053	10000.000000	7977	302208	1.000000	6025	304748	1.000000	318287040	0.000173
70791653	3032711917.000000	157623256	10000.000000	7959	303116	1.000000	5948	303955	1.000000	324032957	-0.000002
70810902	3032623671.000000	157629339	10000.000000	7946	302505	1.000000	6023	304546	1.000000	329768482	-0.004734
70806263	3032732509.000000	157613330	10000.000000	7966	302874	1.000000	6030	304591	1.000000	335505031	-0.002990
70788561	3032621638.000000	157623017	10000.000000	7954	302302	1.000000	6034	304849	1.000000	341224170	-0.001440
70801750	3032701526.000000	157618542	10000.000000	8162	301342	1.000000	6068	304505	1.000000	346936162	-0.001597
70798398	3032634527.000000	157610990	10000.000000	7924	301732	1.000000	5941	304499	1.000000	352644530	-0.001745
70793786	3032701939.000000	157623651	10000.000000	7980	302043	1.000000	6005	304536	1.000000	358339662	-0.002088
70791489	3032693911.000000	157620201	10000.000000	8093	302094	1.000000	5993	304293	1.000000	364025233	-0.002173
70797694	3032657877.000000	157617995	10000.000000	8050	302659	1.000000	5970	304840	1.000000	369701423	-0.001946
70798768	3032677213.000000	157631368	10000.000000	8017	302879	1.000000	5977	304614	1.000000	375370227	-0.002443
70809108	3032656373.000000	157603091	10000.000000	7995	302653	1.000000	5986	303659	1.000000	381026819	-0.002823
70796848	3032624822.000000	157600597	10000.000000	8056	302449	1.000000	6064	304193	1.000000	386682249	-0.001351
70795683	3032731270.000000	157636869	10000.000000	8085	301667	1.000000	6048	304200	1.000000	392324050	-0.001073
70802414	3032710409.000000	157615064	10000.000000	7984	301162	1.000000	6034	304285	1.000000	397960096	-0.000969
70808286	3032704751.000000	157630334	10000.000000	7962	303308	1.000000	6003	304514	1.000000	403583458	-0.001830
70801985	3032662604.000000	157635567	10000.000000	7994	301305	1.000000	5990	304315	1.000000	409203552	-0.002217
70794961	3032709389.000000	157620945	10000.000000	8011	302088	1.000000	6026	304504	1.000000	414812112	-0.002020
70802023	3032739688.000000	157630466	10000.000000	8004	302335	1.000000	5978	304073	1.000000	420410518	-0.002093
70805677	3032714545.000000	157633861	10000.000000	8026	301554	1.000000	6107	304420	1.000000	426003899	-0.002551
70796193	3032741491.000000	157646209	10000.000000	7957	302549	1.000000	5989	304724	1.000000	431588391	-0.003640
70802129	3032757246.000000	157626916	10000.000000	8022	301668	1.000000	6021	303372	1.000000	437167630	-0.003127
70803527	3032763410.000000	157618411	10000.000000	8017	301953	1.000000	5992	304242	1.000000	442735688	-0.001936
70801625	3032612109.000000	157621579	10000.000000	7938	302477	1.000000	6097	303765	1.000000	448297233	-0.002113
70797531	3032692779.000000	157626449	10000.000000	7997	302880	1.000000	6012	303278	1.000000	453850649	-0.001196
70794074	3032752867.000000	157630321	10000.000000	7970	301262	1.000000	5934	304476	1.000000	459394728	-0.000806
70800789	3032733452.000000	157611019	10000.000000	8040	303207	1.000000	5928	304275	1.000000	464929508	-0.001171
70801171	3032791038.000000	157624810	10000.000000	7983	302286	1.000000	5983	304006	1.000000	470460781	-0.001202
70793369	3032699728.000000	157628176	10000.000000	8097	302143	1.000000	6087	304094	1.000000	475981000	-0.001250
70806667	3032740138.000000	157629873	10000.000000	7950	303052	1.000000	6019	304434	1.000000	481491849	-0.001660
70812669	3032717472.000000	157631650	10000.000000	8035	301657	1.000000	5879	304745	1.000000	486997201	-0.001702
70787984	3032696272.000000	157625298	10000.000000	8075	302651	1.000000	5943	304306	1.000000	492493364	-0.001622
70800503	3032763096.000000	157625798	10000.000000	8031	302872	1.000000	5940	304124	1.000000	497982246	-0.001299
70807242	3032751306.000000	157606606	10000.000000	8014	302347	1.000000	5991	304786	1.000000	503462577	-0.001253
70788973	3032746565.000000	157635954	10000.000000	8019	303560	1.000000	5916	304846	1.000000	508933032	-0.001927
70811388	3032749473.000000	157629535	10000.000000	7981	301813	1.000000	5921	304387	1.000000	514392399	-0.001962
70811371	3032758723.000000	157604749	10000.000000	7916	301821	1.000000	6059	304473	1.000000	519848147	-0.001865
70805860	3032726124.000000	157641228	10000.000000	7992	303728	1.000000	5939	304737	1.000000	525293501	-0.001947
70793841	3032703231.000000	157630307	10000.000000	7968	302799	1.000000	6064	305022	1.000000	530730741	-0.001778
70808445	3032696000.000000	157600238	10000.000000	8040	302158	1.000000	5959	303626	1.000000	536161986	-0.001687
70805581	3032760920.000000	157640842	10000.000000	7974	303233	1.000000	5974	304051	1.000000	541579976	-0.001210
70802889	3032802048.000000	157608895	10000.000000	8050	301813	1.000000	5968	304576	1.000000	546994821	-0.001289
70803113	3032693962.000000	157628597	10000.000000	8095	303333	1.000000	5975	304521	1.000000	552398661	-0.001077
70806728	3032687373.000000	157614365	10000.000000	8049	302790	1.000000	5926	302842	1.000000	557795986	-0.001298
70803036	3032696428.000000	157627556	10000.000000	7941	302795	1.000000	5990	303924	1.000000	563186720	-0.001291
70797532	3032738084.000000	157643797	10000.000000	7941	302824	1.000000	5963	304270	1.000000	568565471	-0.001234
70804477	3032736383.000000	157611115	10000.000000	7920	302523	1.000000	6092	303451	1.000000	573937701	-0.001115
70789728	3032699107.000000	157601915	10000.000000	8085	302007	1.000000	5944	304256	1.000000	579297086	-0.000883
npatches	nstrain	runtime	dt	init_x	init_y	init_y_blood	init_z	init_S	beta0	beta1	beta2	beta3	mean_beta	B	d	delta	delta_blood	b[0]	mut	m	CTL	c	g	epsilon	k	het	lambda	rho	omega	x_max	patch.dyna	DELTA	A	VA
10000	1	100.000000	0.000100	21900	9499	5000000	0.001000	10000000	6.798869	5.152315	5.949230	7.666663	10	8000000000.000000	0.010000	1.000000	1.000000	800000	0.000050	0.048000	1	0.001000	1.000000	25.000000	2.000000	0.500000	0.001000	0.001000	0.010000	31987	0	10.000000	7.000000	1.000000
sus	inf	inf_blood	z	x[0]	y[0][0]	z[0]	x[1]	y[1][0]	z[1]	S[0]	synchrony
219000000	94990000.000000	5000000	10.000000	21900	9499	0.001000	21900	9499	0.001000	10000000	0.000000
127191266	1294570822.000000	67188188	10000.000000	15415	127227	1.000000	17921	124276	1.000000	13312282	0.000000
106719391	1700394049.000000	88366498	10000.000000	13130	167423	1.000000	15446	166175	1.000000	18471712	0.000000
104329759	1758606043.000000	91407539	10000.000000	12798	173840	1.000000	15098	172068	1.000000	23814931	0.000000
104004505	1766312379.000000	91815372	10000.000000	12775	173980	1.000000	15154	171793	1.000000	29168349	0.000000
103965031	1767423512.000000	91868162	10000.000000	12951	174762	1.000000	15166	172843	1.000000	34519594	0.000000
103955239	1767526791.000000	91871729	10000.000000	12923	173976	1.000000	15173	172728	1.000000	39864658	0.000000
103957391	1767480908.000000	91866222	10000.000000	12792	174721	1.000000	15116	172190	1.000000	45201389	0.000000
103964075	1767496358.000000	91863554	10000.000000	12825	174221	1.000000	15246	172061	1.000000	50525884	0.000000
103961515	1767553754.000000	91865508	10000.000000	12846	174059	1.000000	15044	172874	1.000000	55846326	0.000000
103960890	1767548799.000000	91858518	10000.000000	12917	174698	1.000000	15208	172677	1.000000	61161490	0.000000
103968657	1767485167.000000	91870876	10000.000000	12795	173818	1.000000	15149	172590	1.000000	66469188	0.000000
103969956	1767555334.000000	91861908	10000.000000	12848	174861	1.000000	15196	172420	1.000000	71767480	0.000000
103971003	1767556003.000000	91871879	10000.000000	12930	174335	1.000000	15117	171666	1.000000	77058832	0.000000
103957031	1767520213.000000	91887938	10000.000000	12902	174732	1.000000	15134	172139	1.000000	82341984	0.000000
103969723	1767588180.000000	91849913	10000.000000	12928	174591	1.000000	15164	172536	1.000000	87615923	0.000000
103955226	1767582301.000000	91872120	10000.000000	12865	174643	1.000000	15210	172322	1.000000	92881805	0.000000
103959981	1767477001.000000	91879903	10000.000000	12894	174354	1.000000	15093	172314	1.000000	98138032	0.000000
103968683	1767543270.000000	91872222	10000.000000	12945	174805	1.000000	15354	172132	1.000000	103386838	0.000000
103963966	1767551132.000000	91872316	10000.000000	12807	174743	1.000000	15201	172557	1.000000	108629580	0.000000
103951871	1767613431.000000	91872756	10000.000000	12876	174501	1.000000	15125	172845	1.000000	113863134	0.000000
103962801	1767520539.000000	91872287	10000.000000	12796	174887	1.000000	15100	172163	1.000000	119088678	0.000000
103966078	1767533710.000000	91871539	10000.000000	12966	174796	1.000000	15127	172547	1.000000	124309177	0.000000
103971730	1767481031.000000	91859325	10000.000000	12945	174313	1.000000	15310	171387	1.000000	129515926	0.000000
103965840	1767521131.000000	91872338	10000.000000	12862	174596	1.000000	15163	172151	1.000000	134719845	0.000000
103982996	1767537317.000000	91851469	10000.000000	13023	175128	1.000000	15255	172442	1.000000	139915013	0.000000
103957170	1767514786.000000	91859736	10000.000000	12854	173902	1.000000	15102	172838	1.000000	145094757	0.000000
103958707	1767660440.000000	91864695	10000.000000	12935	174806	1.000000	15264	172133	1.000000	150275599	0.000000
103957479	1767589947.000000	91868187	10000.000000	12935	174576	1.000000	15174	172945	1.000000	155444573	0.000000
103959260	1767605151.000000	91873396	10000.000000	12903	174001	1.000000	15090	172820	1.000000	160608782	0.000000
103962546	1767544343.000000	91882221	10000.000000	12906	174503	1.000000	15241	172488	1.000000	165763635	0.000000
103971479	1767476699.000000	91881282	10000.000000	12727	174790	1.000000	15399	172348	1.000000	170906849	0.000000
103966457	1767482762.000000	91869480	10000.000000	12911	174782	1.000000	15287	172625	1.000000	176047079	0.000000
103961138	1767589918.000000	91872739	10000.000000	12884	174586	1.000000	15174	172352	1.000000	181182137	0.000000
103943663	1767581911.000000	91866241	10000.000000	12863	173893	1.000000	15048	173143	1.000000	186305981	0.000000
103965407	1767510603.000000	91878005	10000.000000	12849	174449	1.000000	15030	173141	1.000000	191423576	0.000000
103968865	1767492417.000000	91853730	10000.000000	13024	173698	1.000000	15070	173018	1.000000	196531299	0.000000
103950442	1767563193.000000	91853073	10000.000000	12833	175340	1.000000	15112	173212	1.000000	201633341	0.000000
103969800	1767534811.000000	91864859	10000.000000	12977	175224	1.000000	15140	172029	1.000000	206729550	0.000000
103961559	1767546520.000000	91890314	10000.000000	12810	174508	1.000000	15085	172849	1.000000	211815615	0.000000
103955680	1767512496.000000	91867366	10000.000000	13064	174573	1.000000	15164	172672	1.000000	216892642	-1.#IND00
103952733	1767565186.000000	91873816	10000.000000	12927	175029	1.000000	15038	173130	1.000000	221969070	0.006400
103964032	1767532767.000000	91857016	10000.000000	13014	174271	1.000000	15314	171884	1.000000	227031447	0.006992
103965047	1767525160.000000	91873230	10000.000000	12852	174507	1.000000	15042	172509	1.000000	232086896	0.005252
103972422	1767487688.000000	91860373	10000.000000	12821	174372	1.000000	15057	172611	1.000000	237138361	0.001380
103956803	1767590681.000000	91871227	10000.000000	12871	174888	1.000000	15146	172521	1.000000	242182942	0.003783
103959050	1767539683.000000	91848512	10000.000000	12730	174532	1.000000	15142	171810	1.000000	247215161	0.001079
103970132	1767513601.000000	91870004	10000.000000	12929	174588	1.000000	15110	172304	1.000000	252243775	-0.002574
103967560	1767550427.000000	91867876	10000.000000	12791	174774	1.000000	14975	172664	1.000000	257260783	0.000738
103958021	1767579208.000000	91860105	10000.000000	12893	173987	1.000000	14894	172870	1.000000	262276876	-0.000782
103962538	1767573719.000000	91857009	10000.000000	12847	174581	1.000000	15213	172910	1.000000	267279355	-0.000573
103963669	1767583488.000000	91872392	10000.000000	12848	174172	1.000000	15233	172974	1.000000	272272502	-0.000250
103960469	1767440832.000000	91875840	10000.000000	12968	174364	1.000000	15012	172370	1.000000	277257582	0.000958
103964620	1767515433.000000	91858508	10000.000000	12742	175178	1.000000	15216	172964	1.000000	282238124	0.001708
103946650	1767582731.000000	91861923	10000.000000	12879	174292	1.000000	15428	172279	1.000000	287211400	0.002145
103956556	1767583602.000000	91868836	10000.000000	12839	174843	1.000000	15120	172391	1.000000	292177800	0.002608
103958544	1767572228.000000	91864197	10000.000000	13005	175317	1.000000	15194	172678	1.000000	297133730	0.003326
103976588	1767522199.000000	91858932	10000.000000	12979	173625	1.000000	15065	172855	1.000000	302082457	0.002681
103954333	1767521964.000000	91863918	10000.000000	13006	175157	1.000000	15165	172895	1.000000	307025133	0.001646
103960057	1767581879.000000	91857435	10000.000000	12763	175057	1.000000	15121	172368	1.000000	311961863	0.001445
103961600	1767548670.000000	91866170	10000.000000	12897	174556	1.000000	15081	172786	1.000000	316887511	0.002546
103968110	1767491639.000000	91871472	10000.000000	12903	174653	1.000000	15274	172271	1.000000	321806247	0.007203
103960331	1767617613.000000	91867974	10000.000000	12896	174544	1.000000	15063	172374	1.000000	326716657	0.007035
103957906	1767596571.000000	91879170	10000.000000	12831	174340	1.000000	15207	172932	1.000000	331619109	0.006883
103966648	1767509820.000000	91863224	10000.000000	12940	174677	1.000000	15249	173263	1.000000	336517558	0.008779
103961551	1767573201.000000	91878651	10000.000000	12824	174685	1.000000	15144	172822	1.000000	341412950	0.007437
103972150	1767531902.000000	91865270	10000.000000	12836	175209	1.000000	15220	171955	1.000000	346297096	0.006720
103950450	1767540811.000000	91854594	10000.000000	12592	174427	1.000000	15108	172940	1.000000	351173851	0.006412
103967546	1767534977.000000	91865067	10000.000000	12927	175074	1.000000	15172	171544	1.000000	356041602	0.006080
103957403	1767559045.000000	91873930	10000.000000	12797	174721	1.000000	15037	172703	1.000000	360900408	0.006302
103961045	1767574555.000000	91868800	10000.000000	12924	174768	1.000000	15123	172886	1.000000	365754353	0.006173
103956747	1767513197.000000	91872712	10000.000000	12871	173878	1.000000	15175	172161	1.000000	370604569	0.006343
103967042	1767580155.000000	91866960	10000.000000	12987	173857	1.000000	15277	172490	1.000000	375445405	0.006392
103958335	1767593817.000000	91876363	10000.000000	12781	175009	1.000000	15136	172000	1.000000	380278567	0.007951
103957427	1767552111.000000	91869598	10000.000000	12880	174423	1.000000	15098	172525	1.000000	385106467	0.007615
103965118	1767515420.000000	91873088	10000.000000	12996	173617	1.000000	15198	172568	1.000000	389925049	0.007138
103969939	1767601467.000000	91881302	10000.000000	12799	174780	1.000000	15140	172833	1.000000	394733280	0.007145
103966829	1767549348.000000	91868064	10000.000000	13011	175334	1.000000	15086	172554	1.000000	399535250	0.007103
103964755	1767566994.000000	91855232	10000.000000	12788	173910	1.000000	15234	172734	1.000000	404335191	0.007147
103958270	1767583587.000000	91865120	10000.000000	12700	174652	1.000000	15205	172480	1.000000	409125153	0.006871
103962253	1767531551.000000	91861137	10000.000000	12825	175711	1.000000	14897	172756	1.000000	413905965	0.006990
103963979	1767508269.000000	91894318	10000.000000	12899	174774	1.000000	15110	172158	1.000000	418686095	0.006828
103953003	1767554175.000000	91861797	10000.000000	12997	174528	1.000000	15239	172024	1.000000	423449237	0.006518
103947462	1767513615.000000	91870610	10000.000000	12853	175210	1.000000	15118	172272	1.000000	428210030	0.006600
103954045	1767552157.000000	91867219	10000.000000	12914	174404	1.000000	15024	173069	1.000000	432961041	0.006480
103954783	1767557813.000000	91881002	10000.000000	12925	174585	1.000000	15208	172081	1.000000	437705378	0.006133
103965910	1767550560.000000	91876668	10000.000000	12830	174293	1.000000	15109	173143	1.000000	442445077	0.006592
103957495	1767542831.000000	91867814	10000.000000	12774	174415	1.000000	15214	171281	1.000000	447177449	0.006516
103965885	1767524002.000000	91857733	10000.000000	12929	174473	1.000000	15164	172481	1.000000	451904600	0.006129
103945420	1767524405.000000	91858751	10000.000000	12976	174399	1.000000	15076	172072	1.000000	456627293	0.006941
103962600	1767470654.000000	91867072	10000.000000	12847	174349	1.000000	15272	172391	1.000000	461340610	0.006657
103957000	1767502078.000000	91862675	10000.000000	12838	174273	1.000000	15185	172484	1.000000	466044088	0.006566
103965180	1767577981.000000	91862499	10000.000000	12943	174054	1.000000	15338	172412	1.000000	470743858	0.007244
103956128	1767671834.000000	91863277	10000.000000	12890	175011	1.000000	15284	172609	1.000000	475434502	0.008131
103962135	1767603563.000000	91879122	10000.000000	12939	174612	1.000000	15084	173122	1.000000	480115888	0.007802
103954349	1767652912.000000	91877813	10000.000000	12893	175147	1.000000	15047	172782	1.000000	484788774	0.008105
103969148	1767614348.000000	91878620	10000.000000	12981	174283	1.000000	15074	172500	1.000000	489459981	0.008313
103955833	1767559185.000000	91847663	10000.000000	12898	174341	1.000000	15030	172083	1.000000	494122482	0.008263
103957255	1767522286.000000	91862616	10000.000000	12855	174389	1.000000	15229	172278	1.000000	498773040	0.008201
103968509	1767480317.000000	91884375	10000.000000	12894	174662	1.000000	15134	172922	1.000000	503422035	0.008057
npatches	nstrain	runtime	dt	init_x	init_y	init_y_blood	init_z	init_S	beta0	beta1	beta2	beta3	mean_beta	B	d	delta	delta_blood	b[0]	mut	m	CTL	c	g	epsilon	k	het	lambda	rho	omega	x_max	patch.dyna	DELTA	A	VA
10000	1	100.000000	0.000100	21900	9499	5000000	0.001000	10000000	10.000915	9.202376	11.112730	9.246891	10	8000000000.000000	0.010000	1.000000	1.000000	800000	0.000050	0.048000	1	0.001000	1.000000	25.000000	3.000000	0.500000	0.001000	0.001000	0.010000	31987	0	10.000000	7.000000	1.000000
sus	inf	inf_blood	z	x[0]	y[0][0]	z[0]	x[1]	y[1][0]	z[1]	S[0]	synchrony
219000000	94990000.000000	5000000	10.000000	21900	9499	0.001000	21900	9499	0.001000	10000000	0.000000
156469751	885854224.000000	45984984	10000.000000	15274	88971	1.000000	15859	88291	1.000000	12812094	0.000000
138674062	1103086772.000000	57333520	10000.000000	13412	110829	1.000000	14110	110764	1.000000	17200259	0.000000
137015321	1126120889.000000	58531263	10000.000000	13284	112940	1.000000	14092	112571	1.000000	21731788	0.000000
136848708	1128392235.000000	58652033	10000.000000	13298	112982	1.000000	13928	112759	1.000000	26269897	0.000000
136840928	1128622470.000000	58663939	10000.000000	13285	113092	1.000000	13742	112605	1.000000	30803100	0.000000
136826174	1128653515.000000	58657565	10000.000000	13236	113626	1.000000	13919	112890	1.000000	35334762	0.000000
136838889	1128662666.000000	58654910	10000.000000	13486	113033	1.000000	13735	113427	1.000000	39856651	0.000000
136828894	1128637718.000000	58657838	10000.000000	13375	112534	1.000000	13919	112906	1.000000	44374050	0.000000
136834777	1128644979.000000	58674438	10000.000000	13118	113761	1.000000	13873	112916	1.000000	48881260	0.000000
136843338	1128699210.000000	58658033	10000.000000	13416	113179	1.000000	13960	113070	1.000000	53384820	0.000000
136839664	1128645805.000000	58650678	10000.000000	13155	113139	1.000000	14097	112944	1.000000	57878279	0.000000
136829616	1128667800.000000	58640447	10000.000000	13267	113606	1.000000	14010	112693	1.000000	62362617	0.000000
136821576	1128703396.000000	58646283	10000.000000	13302	113173	1.000000	14023	113082	1.000000	66845482	0.000000
136832319	1128649339.000000	58664256	10000.000000	13406	112973	1.000000	13861	113062	1.000000	71320299	0.000000
136835915	1128705712.000000	58656114	10000.000000	13214	113063	1.000000	13971	112276	1.000000	75789632	0.000000
136834275	1128624291.000000	58669543	10000.000000	13204	113379	1.000000	13965	113089	1.000000	80251406	0.000000
136830025	1128668794.000000	58665756	10000.000000	13246	113086	1.000000	13888	113381	1.000000	84706727	0.000000
136835410	1128622823.000000	58661305	10000.000000	13242	113434	1.000000	13900	112320	1.000000	89155105	0.000000
136838497	1128626816.000000	58661749	10000.000000	13340	113104	1.000000	13861	112100	1.000000	93597135	0.000000
136837810	1128588387.000000	58651571	10000.000000	13195	113686	1.000000	14148	112313	1.000000	98029028	0.000000
136837448	1128634165.000000	58642017	10000.000000	13341	113732	1.000000	13942	112287	1.000000	102455272	0.000000
136837177	1128638047.000000	58649723	10000.000000	13268	112687	1.000000	13935	112844	1.000000	106874960	0.000000
136845626	1128560287.000000	58664841	10000.000000	13244	113494	1.000000	14037	112731	1.000000	111290482	0.000000
136849329	1128555173.000000	58669465	10000.000000	13224	112916	1.000000	13931	113225	1.000000	115699065	0.000000
136834500	1128608512.000000	58667347	10000.000000	13250	113061	1.000000	14001	112457	1.000000	120101437	0.000000
136830459	1128620371.000000	58661834	10000.000000	13182	113381	1.000000	13992	112130	1.000000	124497935	0.000000
136821167	1128713748.000000	58653444	10000.000000	13314	113274	1.000000	13978	112241	1.000000	128888253	0.000000
136841293	1128618403.000000	58675317	10000.000000	13174	113197	1.000000	13999	112947	1.000000	133268303	0.000000
136831680	1128598719.000000	58660397	10000.000000	13215	113414	1.000000	13837	112976	1.000000	137639829	0.000000
136834753	1128640575.000000	58653472	10000.000000	13331	113360	1.000000	13820	112304	1.000000	142004004	0.000000
136849244	1128610302.000000	58671992	10000.000000	13223	112564	1.000000	13952	112369	1.000000	146363892	0.000000
136843320	1128584295.000000	58659520	10000.000000	13228	113005	1.000000	13947	112435	1.000000	150723506	0.000000
136848609	1128634941.000000	58667576	10000.000000	13244	113460	1.000000	13991	112003	1.000000	155075032	0.000000
136835323	1128658659.000000	58660729	10000.000000	13178	113510	1.000000	14023	111961	1.000000	159417163	0.000000
136833807	1128599086.000000	58658557	10000.000000	13119	113950	1.000000	13830	112112	1.000000	163752809	0.000000
136824084	1128642227.000000	58658003	10000.000000	13313	112865	1.000000	13959	112296	1.000000	168083021	0.000000
136830680	1128668390.000000	58654225	10000.000000	13317	113160	1.000000	13884	112315	1.000000	172407043	0.000000
136833139	1128626405.000000	58659033	10000.000000	13245	113026	1.000000	13873	113116	1.000000	176723007	0.000000
136843980	1128622703.000000	58662803	10000.000000	13163	113316	1.000000	13987	112601	1.000000	181033535	0.000000
136821737	1128689951.000000	58654967	10000.000000	13268	113427	1.000000	13889	112826	1.000000	185335387	-1.#IND00
136821706	1128693405.000000	58661493	10000.000000	13196	113064	1.000000	13929	112905	1.000000	189632337	-0.003200
136831343	1128673512.000000	58654185	10000.000000	13232	113794	1.000000	13945	112354	1.000000	193922993	-0.005415
136832126	1128688958.000000	58673764	10000.000000	13172	113683	1.000000	13897	112529	1.000000	198207902	-0.001665
136823136	1128663867.000000	58679474	10000.000000	13189	113560	1.000000	13730	112782	1.000000	202490620	0.006860
136828944	1128611976.000000	58658976	10000.000000	13383	112792	1.000000	13801	112958	1.000000	206761339	0.012433
136830364	1128608832.000000	58664691	10000.000000	13273	112738	1.000000	13999	112623	1.000000	211023939	0.011226
136836235	1128657881.000000	58675775	10000.000000	13074	113443	1.000000	14089	112679	1.000000	215284502	0.002524
136834959	1128620332.000000	58659317	10000.000000	13192	112906	1.000000	14037	112433	1.000000	219534757	0.008930
136841918	1128616182.000000	58672086	10000.000000	13318	113305	1.000000	13898	112989	1.000000	223776857	0.008095
136821649	1128692463.000000	58665143	10000.000000	13207	114241	1.000000	13965	112257	1.000000	228014929	0.005498
136835343	1128604304.000000	58662708	10000.000000	13203	112339	1.000000	14017	113067	1.000000	232246938	-0.001922
136830888	1128615330.000000	58665781	10000.000000	13201	113172	1.000000	14050	112337	1.000000	236470723	0.002056
136845186	1128592528.000000	58656523	10000.000000	13330	113059	1.000000	13787	112394	1.000000	240684475	0.001870
136834333	1128665596.000000	58648060	10000.000000	13167	113518	1.000000	14093	111822	1.000000	244897113	0.001789
136830262	1128670005.000000	58685378	10000.000000	13244	114057	1.000000	14003	112667	1.000000	249106144	0.000542
136838309	1128660586.000000	58661510	10000.000000	13382	113555	1.000000	13786	112227	1.000000	253306272	-0.000193
136840323	1128646118.000000	58667067	10000.000000	13124	113365	1.000000	14013	112201	1.000000	257501403	-0.000138
136823455	1128636128.000000	58657901	10000.000000	13173	113364	1.000000	13898	112259	1.000000	261689762	-0.000131
136838480	1128660009.000000	58650138	10000.000000	13181	114122	1.000000	13855	112293	1.000000	265873928	0.000051
136821168	1128614406.000000	58663057	10000.000000	13104	113507	1.000000	13920	112104	1.000000	270052285	0.000239
136836780	1128612810.000000	58651155	10000.000000	13347	112981	1.000000	13825	112794	1.000000	274225549	0.000341
136843802	1128644169.000000	58656394	10000.000000	13139	113523	1.000000	13829	112527	1.000000	278386752	-0.000546
136837345	1128574402.000000	58649154	10000.000000	13169	113423	1.000000	13876	113217	1.000000	282541955	-0.001742
136844778	1128574910.000000	58649549	10000.000000	13118	112813	1.000000	13933	112499	1.000000	286693892	-0.001664
136840247	1128612041.000000	58644788	10000.000000	13256	112842	1.000000	14000	112061	1.000000	290837300	-0.001745
136828191	1128614533.000000	58663481	10000.000000	13211	113026	1.000000	13920	112571	1.000000	294978744	-0.001179
136848811	1128628921.000000	58669936	10000.000000	13113	113624	1.000000	13806	113114	1.000000	299107542	-0.001058
136846943	1128630830.000000	58659275	10000.000000	13228	113658	1.000000	13995	113473	1.000000	303233550	0.000086
136847458	1128596086.000000	58653860	10000.000000	13225	113162	1.000000	13954	112878	1.000000	307352772	-0.000158
136851546	1128570005.000000	58665497	10000.000000	13213	113292	1.000000	13973	112397	1.000000	311465121	0.000447
136833313	1128634714.000000	58653461	10000.000000	13182	113544	1.000000	14017	112936	1.000000	315573808	-0.000357
136831411	1128593657.000000	58671031	10000.000000	13327	113147	1.000000	13949	112904	1.000000	319674847	-0.000325
136847052	1128596782.000000	58665755	10000.000000	13182	113343	1.000000	14037	112314	1.000000	323770998	-0.000216
136830352	1128624685.000000	58649205	10000.000000	13195	113345	1.000000	13874	112527	1.000000	327859828	-0.000210
136831793	1128652282.000000	58672218	10000.000000	13338	113163	1.000000	13974	112020	1.000000	331940928	-0.002482
136838563	1128620748.000000	58650004	10000.000000	13340	112782	1.000000	13981	112416	1.000000	336019896	-0.002507
136846296	1128535159.000000	58656147	10000.000000	13145	113496	1.000000	13963	112532	1.000000	340092504	-0.002465
136817873	1128666281.000000	58660267	10000.000000	13095	113882	1.000000	14017	112295	1.000000	344155050	-0.000851
136852613	1128647825.000000	58657496	10000.000000	13403	113643	1.000000	14002	112484	1.000000	348214356	-0.000572
136845682	1128646470.000000	58664987	10000.000000	13351	112836	1.000000	13954	112664	1.000000	352268386	-0.000883
136835965	1128588628.000000	58672988	10000.000000	13244	112889	1.000000	14019	112483	1.000000	356316628	-0.000622
136839215	1128635307.000000	58665182	10000.000000	13414	113293	1.000000	13765	113036	1.000000	360358578	-0.000713
136825733	1128667387.000000	58667331	10000.000000	13346	113134	1.000000	13870	112475	1.000000	364394743	-0.001742
136836682	1128600744.000000	58662485	10000.000000	13365	113157	1.000000	13778	113031	1.000000	368423760	-0.001897
136838319	1128676286.000000	58660079	10000.000000	13223	113476	1.000000	14055	112340	1.000000	372445024	-0.001814
136814925	1128660228.000000	58670242	10000.000000	13296	113089	1.000000	13996	113169	1.000000	376463648	-0.001702
136843312	1128632505.000000	58671223	10000.000000	13192	113273	1.000000	13960	112371	1.000000	380470125	-0.001451
136823961	1128675078.000000	58661345	10000.000000	13183	114106	1.000000	13996	112748	1.000000	384472130	-0.000690
136842476	1128551856.000000	58662883	10000.000000	13106	113646	1.000000	13923	113028	1.000000	388469640	-0.000577
136850735	1128685179.000000	58668860	10000.000000	13238	113476	1.000000	13898	112928	1.000000	392460741	0.000464
136830079	1128663798.000000	58663146	10000.000000	13211	113525	1.000000	14027	112583	1.000000	396450195	0.000590
136827871	1128601175.000000	58674879	10000.000000	13184	113162	1.000000	13955	112212	1.000000	400433953	0.000457
136830058	1128653563.000000	58658549	10000.000000	13222	112901	1.000000	13971	112422	1.000000	404407793	0.000268
136824801	1128659644.000000	58656310	10000.000000	13200	113537	1.000000	13962	112294	1.000000	408374754	0.000254
136836322	1128629803.000000	58651904	10000.000000	13309	112741	1.000000	13926	112614	1.000000	412337657	-0.000218
136829507	1128681765.000000	58651436	10000.000000	13321	113305	1.000000	13974	112650	1.000000	416295927	-0.000080
136836494	1128613953.000000	58655088	10000.000000	13137	113840	1.000000	13928	112617	1.000000	420250500	-0.000036
136848928	1128512863.000000	58666573	10000.000000	13338	113133	1.000000	13852	112478	1.000000	424194825	-0.000010
136837876	1128606554.000000	58660148	10000.000000	13178	113634	1.000000	13769	112741	1.000000	428134344	-0.000009
npatches	nstrain	runtime	dt	init_x	init_y	init_y_blood	init_z	init_S	beta0	beta1	beta2	beta3	mean_beta	B	d	delta	delta_blood	b[0]	mut	m	CTL	c	g	epsilon	k	het	lambda	rho	omega	x_max	patch.dyna	DELTA	A	VA
10000	1	100.000000	0.000100	21900	9499	5000000	0.001000	10000000	5.381685	6.332201	9.056220	9.070618	10	8000000000.000000	0.010000	1.000000	1.000000	800000	0.000050	0.048000	1	0.001000	1.000000	25.000000	4.000000	0.500000	0.001000	0.001000	0.010000	31987	0	10.000000	7.000000	1.000000
sus	inf	inf_blood	z	x[0]	y[0][0]	z[0]	x[1]	y[1][0]	z[1]	S[0]	synchrony
219000000	94990000.000000	5000000	10.000000	21900	9499	0.001000	21900	9499	0.001000	10000000	0.000000
186362613	603128773.000000	31312956	10000.000000	23384	56642	1.000000	22280	57302	1.000000	12312837	0.000000
170603296	732057115.000000	38045606	10000.000000	21685	69191	1.000000	20623	70522	1.000000	15918661	0.000000
169255432	744300586.000000	38683158	10000.000000	21675	70286	1.000000	20348	71909	1.000000	19650867	0.000000
169161677	745346524.000000	38737742	10000.000000	21652	70348	1.000000	20519	71594	1.000000	23384689	0.000000
169138472	745479724.000000	38739652	10000.000000	21652	70572	1.000000	20389	71754	1.000000	27113534	0.000000
169137025	745479140.000000	38738760	10000.000000	21893	70192	1.000000	20522	71219	1.000000	30840688	0.000000
169135555	745476734.000000	38743779	10000.000000	21754	70703	1.000000	20342	72191	1.000000	34562338	0.000000
169142673	745391852.000000	38733117	10000.000000	21759	70591	1.000000	20380	71933	1.000000	38279725	0.000000
169139805	745428942.000000	38754258	10000.000000	21642	70843	1.000000	20444	71513	1.000000	41987874	0.000000
169134442	745527802.000000	38754996	10000.000000	21582	70637	1.000000	20358	71501	1.000000	45692334	0.000000
169128475	745466690.000000	38755709	10000.000000	21702	70666	1.000000	20324	71272	1.000000	49391268	0.000000
169144294	745491567.000000	38745915	10000.000000	21686	70518	1.000000	20233	71779	1.000000	53086377	0.000000
169156966	745450611.000000	38743114	10000.000000	21621	70367	1.000000	20505	71138	1.000000	56772568	0.000000
169140418	745449378.000000	38739833	10000.000000	21783	70178	1.000000	20434	71669	1.000000	60455411	0.000000
169134380	745464511.000000	38747024	10000.000000	21659	70917	1.000000	20447	71993	1.000000	64134050	0.000000
169129855	745509164.000000	38747843	10000.000000	21618	70894	1.000000	20360	72142	1.000000	67804328	0.000000
169146997	745483197.000000	38736467	10000.000000	21467	70856	1.000000	20290	71879	1.000000	71466579	0.000000
169137331	745452165.000000	38744021	10000.000000	21700	70294	1.000000	20476	71636	1.000000	75129586	0.000000
169145539	745459707.000000	38743232	10000.000000	21519	70615	1.000000	20351	71885	1.000000	78784854	0.000000
169151850	745444001.000000	38734003	10000.000000	21738	70480	1.000000	20411	71529	1.000000	82432178	0.000000
169136805	745467587.000000	38747933	10000.000000	21546	70617	1.000000	20490	71895	1.000000	86074066	0.000000
169146207	745502601.000000	38749558	10000.000000	21653	70221	1.000000	20410	71371	1.000000	89711783	0.000000
169124394	745479487.000000	38758257	10000.000000	21729	70358	1.000000	20501	71608	1.000000	93340661	0.000000
169149460	745455046.000000	38747942	10000.000000	21734	70522	1.000000	20366	71805	1.000000	96970779	0.000000
169134119	745472335.000000	38744503	10000.000000	21689	70432	1.000000	20389	71719	1.000000	100594900	0.000000
169143625	745467050.000000	38744147	10000.000000	21930	70106	1.000000	20338	71307	1.000000	104209311	0.000000
169146304	745492542.000000	38741713	10000.000000	21623	70805	1.000000	20354	71509	1.000000	107823640	0.000000
169137750	745426444.000000	38740886	10000.000000	21691	70169	1.000000	20364	71837	1.000000	111427566	0.000000
169159509	745487315.000000	38744770	10000.000000	21829	70404	1.000000	20467	71576	1.000000	115029058	0.000000
169120568	745506745.000000	38746829	10000.000000	21651	70794	1.000000	20618	71422	1.000000	118622366	0.000000
169159220	745412894.000000	38733256	10000.000000	21791	70422	1.000000	20227	71789	1.000000	122213315	0.000000
169128685	745518764.000000	38754345	10000.000000	21696	70445	1.000000	20400	71729	1.000000	125797461	0.000000
169128002	745452939.000000	38742113	10000.000000	21530	71099	1.000000	20321	71416	1.000000	129375835	0.000000
169125345	745468139.000000	38745356	10000.000000	21531	71373	1.000000	20594	71536	1.000000	132949019	0.000000
169149522	745505436.000000	38736619	10000.000000	21732	70518	1.000000	20469	71418	1.000000	136518819	0.000000
169152850	745436568.000000	38747895	10000.000000	21664	70477	1.000000	20372	71517	1.000000	140082421	0.000000
169144886	745453656.000000	38742351	10000.000000	21824	70299	1.000000	20301	71874	1.000000	143638892	0.000000
169130127	745548635.000000	38764274	10000.000000	21718	70649	1.000000	20297	71573	1.000000	147190970	0.000000
169133660	745441459.000000	38744140	10000.000000	21606	70712	1.000000	20176	71843	1.000000	150735030	0.000000
169146491	745383147.000000	38737514	10000.000000	21652	70278	1.000000	20435	71774	1.000000	154277886	-1.#IND00
169148284	745425296.000000	38739109	10000.000000	21727	71301	1.000000	20355	71314	1.000000	157814032	0.032000
169150340	745419198.000000	38743666	10000.000000	21663	70300	1.000000	20183	71320	1.000000	161346293	0.011971
169125421	745473229.000000	38744140	10000.000000	21694	70653	1.000000	20468	72017	1.000000	164872585	0.009943
169149103	745487897.000000	38736296	10000.000000	21886	70542	1.000000	20420	71767	1.000000	168391374	0.011391
169141621	745471472.000000	38759478	10000.000000	21576	70696	1.000000	20402	71284	1.000000	171906130	0.007848
169132841	745526368.000000	38751088	10000.000000	21844	70578	1.000000	20435	71601	1.000000	175415333	0.005432
169141821	745486881.000000	38744411	10000.000000	21721	71060	1.000000	20297	71709	1.000000	178918970	0.003225
169131604	745512278.000000	38735835	10000.000000	21620	70504	1.000000	20645	71329	1.000000	182420425	0.004323
169144220	745445203.000000	38730697	10000.000000	21874	70493	1.000000	20274	71825	1.000000	185915184	0.007654
169130108	745446866.000000	38750055	10000.000000	21636	70272	1.000000	20474	71209	1.000000	189401750	0.006059
169150794	745483562.000000	38737664	10000.000000	21718	70821	1.000000	20365	71695	1.000000	192883807	0.005060
169143920	745461029.000000	38746398	10000.000000	21472	70449	1.000000	20512	71338	1.000000	196358634	0.005598
169134721	745462733.000000	38747201	10000.000000	21710	70345	1.000000	20237	72191	1.000000	199829336	0.012508
169140163	745481809.000000	38738486	10000.000000	21570	70846	1.000000	20358	71837	1.000000	203297835	0.011365
169139709	745416842.000000	38746581	10000.000000	21613	70503	1.000000	20401	71749	1.000000	206757821	0.010670
169131233	745441868.000000	38739008	10000.000000	21733	70397	1.000000	20592	71594	1.000000	210213462	0.010954
169140679	745379004.000000	38748146	10000.000000	21827	71030	1.000000	20446	71455	1.000000	213662627	0.010547
169137384	745485361.000000	38749895	10000.000000	21672	70462	1.000000	20452	71641	1.000000	217108371	0.010050
169125604	745508788.000000	38750211	10000.000000	21720	70099	1.000000	20543	71324	1.000000	220548941	0.009679
169138444	745487563.000000	38746039	10000.000000	21800	70321	1.000000	20327	72459	1.000000	223985709	0.009342
169141318	745387968.000000	38737883	10000.000000	21813	69740	1.000000	20311	71370	1.000000	227415753	0.011558
169157997	745439232.000000	38760413	10000.000000	21715	70484	1.000000	20419	71738	1.000000	230843014	0.011064
169141000	745482086.000000	38750376	10000.000000	21651	70148	1.000000	20557	71557	1.000000	234263748	0.010153
169141562	745471151.000000	38738696	10000.000000	21634	70599	1.000000	20340	71851	1.000000	237679904	0.009488
169117247	745486582.000000	38736823	10000.000000	21683	70306	1.000000	20390	71677	1.000000	241092153	0.009074
169143633	745463146.000000	38749079	10000.000000	21630	70463	1.000000	20235	71698	1.000000	244498784	0.008170
169133317	745495494.000000	38749452	10000.000000	21725	70531	1.000000	20484	71433	1.000000	247898839	0.007697
169143195	745476727.000000	38748164	10000.000000	21932	70245	1.000000	20512	71624	1.000000	251296027	0.008270
169136488	745461270.000000	38753991	10000.000000	21519	71008	1.000000	20440	71456	1.000000	254685500	0.007695
169141189	745468037.000000	38743253	10000.000000	21725	70181	1.000000	20340	71822	1.000000	258070726	0.007214
169125951	745489095.000000	38742462	10000.000000	21525	70701	1.000000	20355	71478	1.000000	261451260	0.006761
169144057	745471185.000000	38742227	10000.000000	21406	71030	1.000000	20531	71814	1.000000	264830302	0.006461
169126363	745469641.000000	38748545	10000.000000	21620	70169	1.000000	20515	71382	1.000000	268199753	0.006412
169133252	745439318.000000	38737413	10000.000000	21655	70422	1.000000	20328	71542	1.000000	271565101	0.005994
169150386	745385258.000000	38734672	10000.000000	21800	70735	1.000000	20383	71448	1.000000	274925041	0.004281
169129852	745467231.000000	38748328	10000.000000	21655	70900	1.000000	20370	71658	1.000000	278275989	0.003198
169136202	745469181.000000	38754737	10000.000000	21923	70387	1.000000	20307	72030	1.000000	281626449	0.001821
169147807	745453033.000000	38741007	10000.000000	21756	70736	1.000000	20434	71190	1.000000	284969719	0.001700
169150138	745407387.000000	38731018	10000.000000	21627	70801	1.000000	20400	71678	1.000000	288308756	0.002712
169148283	745408656.000000	38740815	10000.000000	21618	70486	1.000000	20427	71126	1.000000	291644910	0.002633
169144902	745467562.000000	38745850	10000.000000	21509	70593	1.000000	20403	71082	1.000000	294973566	0.001526
169152977	745438321.000000	38732331	10000.000000	21862	70802	1.000000	20397	71372	1.000000	298300626	0.001035
169124493	745489834.000000	38749728	10000.000000	21538	71164	1.000000	20275	71907	1.000000	301621035	0.000400
169121189	745490404.000000	38737056	10000.000000	21725	70948	1.000000	20498	71806	1.000000	304933657	0.000178
169139054	745449521.000000	38743570	10000.000000	21524	70821	1.000000	20433	71652	1.000000	308241629	0.001743
169146013	745432483.000000	38746451	10000.000000	21723	69829	1.000000	20433	71709	1.000000	311548973	0.001726
169135233	745466433.000000	38746254	10000.000000	21737	70416	1.000000	20319	71559	1.000000	314848281	0.001684
169122286	745437218.000000	38744708	10000.000000	21895	70693	1.000000	20412	71680	1.000000	318145485	0.002393
169141195	745463695.000000	38747330	10000.000000	21744	70642	1.000000	20407	71729	1.000000	321436033	0.002863
169133544	745431732.000000	38743163	10000.000000	21572	70644	1.000000	20262	71761	1.000000	324718967	0.002753
169149584	745481995.000000	38741642	10000.000000	21637	70639	1.000000	20552	71871	1.000000	327998672	0.002758
169136124	745405866.000000	38740987	10000.000000	21837	70238	1.000000	20542	71638	1.000000	331274811	0.002575
169147320	745444411.000000	38747107	10000.000000	21594	70762	1.000000	20311	71443	1.000000	334547726	0.002354
169147536	745407684.000000	38739270	10000.000000	21592	70404	1.000000	20344	71515	1.000000	337817052	0.002033
169146898	745431830.000000	38737174	10000.000000	21672	70350	1.000000	20500	71626	1.000000	341076845	0.002080
169143495	745470073.000000	38745651	10000.000000	21722	70688	1.000000	20430	71387	1.000000	344335217	0.002243
169142559	745482849.000000	38746250	10000.000000	21946	70831	1.000000	20390	72370	1.000000	347586454	0.002208
169147406	745455131.000000	38755514	10000.000000	21641	70258	1.000000	20541	71378	1.000000	350835186	0.002016
169134208	745458868.000000	38735974	10000.000000	21733	71052	1.000000	20418	71751	1.000000	354075936	0.001946
npatches	nstrain	runtime	dt	init_x	init_y	init_y_blood	init_z	init_S	beta0	beta1	beta2	beta3	mean_beta	B	d	delta	delta_blood	b[0]	mut	m	CTL	c	g	epsilon	k	het	lambda	rho	omega	x_max	patch.dyna	DELTA	A	VA
10000	1	100.000000	0.000100	21900	9499	5000000	0.001000	10000000	9.362004	9.130247	9.037205	12.990606	10	8000000000.000000	0.010000	1.000000	1.000000	800000	0.000050	0.048000	1	0.001000	1.000000	25.000000	5.000000	0.500000	0.001000	0.001000	0.010000	31987	0	10.000000	7.000000	1.000000
sus	inf	inf_blood	z	x[0]	y[0][0]	z[0]	x[1]	y[1][0]	z[1]	S[0]	synchrony
219000000	94990000.000000	5000000	10.000000	21900	9499	0.001000	21900	9499	0.001000	10000000	0.000000
214280578	408284331.000000	21199161	10000.000000	21774	40580	1.000000	22050	40229	1.000000	11877932	0.000000
200686800	488782631.000000	25404049	10000.000000	20455	48535	1.000000	20848	48183	1.000000	14742344	0.000000
199420831	496984102.000000	25831888	10000.000000	20318	49064	1.000000	20496	49340	1.000000	17721700	0.000000
199317255	497711927.000000	25866804	10000.000000	20248	49537	1.000000	20261	49464	1.000000	20708630	0.000000
199317888	497753313.000000	25873940	10000.000000	20437	49144	1.000000	20630	49460	1.000000	23691489	0.000000
199293070	497759490.000000	25870754	10000.000000	20358	49287	1.000000	20539	49358	1.000000	26667781	0.000000
199298335	497738461.000000	25871747	10000.000000	20283	49319	1.000000	20616	49300	1.000000	29640226	0.000000
199305969	497810909.000000	25868833	10000.000000	20237	49596	1.000000	20525	48924	1.000000	32609735	0.000000
199288127	497834748.000000	25872976	10000.000000	20102	49447	1.000000	20552	49135	1.000000	35577078	0.000000
199300572	497788244.000000	25878366	10000.000000	20292	49556	1.000000	20537	49347	1.000000	38540014	0.000000
199280627	497821282.000000	25871375	10000.000000	20246	49481	1.000000	20460	49406	1.000000	41495045	0.000000
199287364	497802942.000000	25873738	10000.000000	20214	49612	1.000000	20403	49561	1.000000	44448735	0.000000
199287536	497817160.000000	25885650	10000.000000	20144	49882	1.000000	20643	49121	1.000000	47396710	0.000000
199280353	497816489.000000	25865851	10000.000000	20119	49925	1.000000	20478	49070	1.000000	50339144	0.000000
199277580	497848995.000000	25876890	10000.000000	20190	49514	1.000000	20552	49345	1.000000	53276820	0.000000
199279546	497769518.000000	25873589	10000.000000	20287	49670	1.000000	20374	49692	1.000000	56207572	0.000000
199292231	497838528.000000	25878357	10000.000000	20352	49280	1.000000	20392	49202	1.000000	59135249	0.000000
199286042	497834882.000000	25874785	10000.000000	20479	49737	1.000000	20611	48964	1.000000	62060137	0.000000
199294213	497800106.000000	25869852	10000.000000	20170	49589	1.000000	20360	49884	1.000000	64979737	0.000000
199293050	497815655.000000	25875154	10000.000000	20204	49469	1.000000	20393	49427	1.000000	67894603	0.000000
199285875	497834824.000000	25867089	10000.000000	20229	49751	1.000000	20472	48696	1.000000	70805429	0.000000
199274917	497849942.000000	25873728	10000.000000	20410	49362	1.000000	20453	49254	1.000000	73714542	0.000000
199291952	497779120.000000	25863342	10000.000000	20184	50023	1.000000	20571	49796	1.000000	76619935	0.000000
199308151	497767818.000000	25873112	10000.000000	20113	49689	1.000000	20334	49358	1.000000	79519778	0.000000
199301549	497800007.000000	25870568	10000.000000	20258	49455	1.000000	20428	49513	1.000000	82414898	0.000000
199295667	497822492.000000	25872199	10000.000000	20328	49539	1.000000	20443	49431	1.000000	85305877	0.000000
199296869	497843368.000000	25871998	10000.000000	20236	49779	1.000000	20399	49527	1.000000	88190884	0.000000
199279251	497868923.000000	25882939	10000.000000	20420	49356	1.000000	20384	49445	1.000000	91074212	0.000000
199298985	497824783.000000	25875092	10000.000000	20243	49368	1.000000	20269	48925	1.000000	93949958	0.000000
199303511	497832802.000000	25880416	10000.000000	19984	49161	1.000000	20505	49402	1.000000	96819573	0.000000
199299402	497873660.000000	25872160	10000.000000	20016	49807	1.000000	20404	49613	1.000000	99686024	0.000000
199289806	497786156.000000	25874569	10000.000000	20313	49315	1.000000	20346	49306	1.000000	102548327	0.000000
199294798	497817184.000000	25875554	10000.000000	20302	49625	1.000000	20365	49399	1.000000	105411156	0.000000
199300002	497788401.000000	25878106	10000.000000	20349	49780	1.000000	20371	49429	1.000000	108261918	0.000000
199291272	497803083.000000	25875431	10000.000000	20359	49583	1.000000	20465	49424	1.000000	111113170	0.000000
199285428	497826037.000000	25869445	10000.000000	20371	49915	1.000000	20213	49683	1.000000	113958515	0.000000
199307843	497784113.000000	25879333	10000.000000	20346	49469	1.000000	20371	49427	1.000000	116802529	0.000000
199290708	497863857.000000	25870325	10000.000000	20083	49552	1.000000	20370	49454	1.000000	119643250	0.000000
199299360	497818669.000000	25875020	10000.000000	20255	49504	1.000000	20605	49308	1.000000	122476465	0.000000
199283566	497802693.000000	25870848	10000.000000	20234	49719	1.000000	20420	49678	1.000000	125307316	-1.#IND00
199287162	497792180.000000	25872982	10000.000000	19917	49599	1.000000	20447	49662	1.000000	128131025	0.024000
199298910	497793965.000000	25870699	10000.000000	20408	49474	1.000000	20472	49138	1.000000	130954154	-0.012057
199290356	497793476.000000	25873280	10000.000000	20289	49215	1.000000	20380	49082	1.000000	133768890	-0.016621
199298869	497805084.000000	25879796	10000.000000	20228	49496	1.000000	20672	49524	1.000000	136581894	-0.014228
199278777	497797839.000000	25868850	10000.000000	20278	49381	1.000000	20542	49428	1.000000	139390451	-0.008237
199299964	497783234.000000	25885310	10000.000000	20377	49264	1.000000	20549	49429	1.000000	142196414	-0.006961
199282117	497807656.000000	25869861	10000.000000	20174	49427	1.000000	20380	49860	1.000000	144998651	-0.006758
199301035	497790136.000000	25878361	10000.000000	20319	49662	1.000000	20533	49582	1.000000	147792958	-0.004488
199296947	497829601.000000	25874849	10000.000000	20358	49662	1.000000	20631	49319	1.000000	150586592	-0.013867
199289761	497738016.000000	25875488	10000.000000	20076	49474	1.000000	20440	48848	1.000000	153377122	-0.012520
199276997	497785479.000000	25872846	10000.000000	20293	49613	1.000000	20522	49284	1.000000	156162095	-0.011340
199300234	497776370.000000	25870338	10000.000000	20356	49445	1.000000	20491	49392	1.000000	158940340	-0.010127
199291028	497795084.000000	25873431	10000.000000	20139	49901	1.000000	20490	48915	1.000000	161716632	-0.009492
199300279	497797399.000000	25866424	10000.000000	20307	49641	1.000000	20418	49150	1.000000	164489460	-0.008959
199301150	497778722.000000	25868455	10000.000000	20106	49311	1.000000	20613	49606	1.000000	167254752	-0.007480
199284791	497802872.000000	25868841	10000.000000	20120	49736	1.000000	20336	49316	1.000000	170020744	-0.008155
199314142	497744595.000000	25869051	10000.000000	20266	49352	1.000000	20435	49385	1.000000	172781514	-0.008689
199294784	497754105.000000	25879598	10000.000000	20350	49732	1.000000	20465	49223	1.000000	175534088	-0.006060
199292911	497805067.000000	25863531	10000.000000	20306	49315	1.000000	20476	49146	1.000000	178283883	-0.005365
199279613	497851988.000000	25883651	10000.000000	20205	49455	1.000000	20371	49407	1.000000	181027443	-0.006228
199265781	497845084.000000	25878464	10000.000000	20297	49624	1.000000	20538	48955	1.000000	183768933	-0.006015
199288313	497827134.000000	25864910	10000.000000	20467	49034	1.000000	20473	49365	1.000000	186506870	-0.005175
199289730	497842467.000000	25867383	10000.000000	20321	49277	1.000000	20526	48896	1.000000	189240628	-0.003612
199289147	497789510.000000	25871461	10000.000000	20381	49243	1.000000	20525	49008	1.000000	191972681	-0.003465
199281932	497830506.000000	25866999	10000.000000	20297	49481	1.000000	20465	49465	1.000000	194698087	-0.003191
199280500	497894109.000000	25870704	10000.000000	20236	49209	1.000000	20522	49588	1.000000	197420416	-0.003186
199298175	497779279.000000	25880889	10000.000000	20267	49431	1.000000	20580	49016	1.000000	200137660	-0.002855
199293667	497859236.000000	25873059	10000.000000	20342	49356	1.000000	20382	49792	1.000000	202853505	-0.001837
199295296	497795495.000000	25874400	10000.000000	20191	49514	1.000000	20535	49222	1.000000	205560525	-0.002270
199302324	497799733.000000	25880671	10000.000000	20173	49107	1.000000	20424	49613	1.000000	208268881	-0.002599
199290126	497842871.000000	25868844	10000.000000	20249	49455	1.000000	20474	49592	1.000000	210969208	-0.002216
199313073	497785749.000000	25866544	10000.000000	20396	49759	1.000000	20521	49815	1.000000	213666250	-0.002473
199275923	497864864.000000	25883830	10000.000000	20321	49286	1.000000	20379	49588	1.000000	216362092	-0.002522
199294328	497845162.000000	25880571	10000.000000	20255	48944	1.000000	20555	49216	1.000000	219053128	0.000582
199309989	497778368.000000	25876806	10000.000000	20203	49272	1.000000	20516	49469	1.000000	221739340	0.000838
199299682	497791656.000000	25865409	10000.000000	20239	49270	1.000000	20506	49308	1.000000	224421814	0.000864
199295638	497757307.000000	25873539	10000.000000	20239	49237	1.000000	20491	49814	1.000000	227101399	0.001152
199290933	497788886.000000	25867536	10000.000000	20301	49978	1.000000	20482	49260	1.000000	229773440	0.001106
199300410	497796451.000000	25889152	10000.000000	20079	49711	1.000000	20579	49494	1.000000	232440626	0.001111
199288736	497810202.000000	25877035	10000.000000	20221	49202	1.000000	20438	49306	1.000000	235106430	0.001143
199281991	497793523.000000	25876812	10000.000000	20522	49411	1.000000	20569	49069	1.000000	237769817	-0.001208
199275542	497801300.000000	25876741	10000.000000	20156	49501	1.000000	20484	49079	1.000000	240424487	-0.001542
199307680	497800249.000000	25871752	10000.000000	20444	49680	1.000000	20638	49484	1.000000	243080496	-0.002445
199292527	497849017.000000	25877779	10000.000000	20284	49343	1.000000	20349	49493	1.000000	245726644	-0.002503
199288079	497732623.000000	25875639	10000.000000	20211	49869	1.000000	20352	49311	1.000000	248372590	-0.002279
199286403	497848660.000000	25885681	10000.000000	20260	49428	1.000000	20494	49224	1.000000	251012335	-0.001951
199259580	497879171.000000	25870075	10000.000000	20163	49588	1.000000	20285	49115	1.000000	253649640	-0.001701
199276052	497809752.000000	25882704	10000.000000	20326	49481	1.000000	20441	49054	1.000000	256281700	-0.002087
199277441	497836651.000000	25869992	10000.000000	20154	49440	1.000000	20382	49278	1.000000	258913071	-0.002443
199286392	497812597.000000	25884052	10000.000000	20396	49660	1.000000	20302	49381	1.000000	261538402	-0.002406
199275048	497867595.000000	25872435	10000.000000	20343	49273	1.000000	20336	49361	1.000000	264159946	-0.001986
199297592	497756859.000000	25877141	10000.000000	20406	49272	1.000000	20587	49234	1.000000	266781596	-0.002040
199301282	497807095.000000	25870817	10000.000000	20226	49580	1.000000	20557	49227	1.000000	269391833	-0.001822
199280532	497824926.000000	25878205	10000.000000	20253	49748	1.000000	20498	49373	1.000000	271998017	-0.001580
199300432	497780684.000000	25877577	10000.000000	20449	48899	1.000000	20593	49034	1.000000	274603237	-0.001265
199276306	497832165.000000	25883379	10000.000000	20329	49796	1.000000	20640	49197	1.000000	277205269	-0.001296
199302750	497784077.000000	25876291	10000.000000	20376	49344	1.000000	20576	49614	1.000000	279803522	-0.001118
199285127	497786916.000000	25872021	10000.000000	20310	49071	1.000000	20383	49277	1.000000	282398093	-0.001219
199292086	497847578.000000	25877111	10000.000000	20401	49063	1.000000	20607	49327	1.000000	284982706	-0.000844
npatches	nstrain	runtime	dt	init_x	init_y	init_y_blood	init_z	init_S	beta0	beta1	beta2	beta3	mean_beta	B	d	delta	delta_blood	b[0]	mut	m	CTL	c	g	epsilon	k	het	lambda	rho	omega	x_max	patch.dyna	DELTA	A	VA
10000	1	100.000000	0.000100	21900	9499	5000000	0.001000	10000000	14.246023	9.888585	14.847324	8.310100	10	8000000000.000000	0.010000	1.000000	1.000000	800000	0.000050	0.048000	1	0.001000	1.000000	25.000000	6.000000	0.500000	0.001000	0.001000	0.010000	31987	0	10.000000	7.000000	1.000000
sus	inf	inf_blood	z	x[0]	y[0][0]	z[0]	x[1]	y[1][0]	z[1]	S[0]	synchrony
219000000	94990000.000000	5000000	10.000000	21900	9499	0.001000	21900	9499	0.001000	10000000	0.000000
242178361	262915763.000000	13649579	10000.000000	21194	28744	1.000000	24261	26335	1.000000	11456325	0.000000
231275391	312124868.000000	16224102	10000.000000	19781	33868	1.000000	23043	31621	1.000000	13570449	0.000000
229910571	318568969.000000	16558396	10000.000000	19853	34215	1.000000	22927	31798	1.000000	15787044	0.000000
229723609	319287991.000000	16599247	10000.000000	19883	34376	1.000000	22940	32235	1.000000	18015099	0.000000
229715100	319458615.000000	16609115	10000.000000	19700	34653	1.000000	22893	32121	1.000000	20239768	0.000000
229703601	319424988.000000	16598668	10000.000000	19663	34869	1.000000	23044	32037	1.000000	22464504	0.000000
229723813	319440515.000000	16602444	10000.000000	19898	34576	1.000000	22839	32126	1.000000	24685284	0.000000
229710733	319407858.000000	16605493	10000.000000	19997	33941	1.000000	22893	32198	1.000000	26900501	0.000000
229727353	319410620.000000	16600030	10000.000000	19764	34095	1.000000	23030	31959	1.000000	29112652	0.000000
229689522	319454519.000000	16599446	10000.000000	19968	34385	1.000000	22868	32178	1.000000	31325206	0.000000
229724883	319432608.000000	16609643	10000.000000	19740	34358	1.000000	22852	31974	1.000000	33532568	0.000000
229698745	319460500.000000	16604023	10000.000000	19644	34546	1.000000	22839	32379	1.000000	35733615	0.000000
229683717	319448554.000000	16603610	10000.000000	19819	34351	1.000000	22860	32143	1.000000	37934254	0.000000
229719367	319459517.000000	16600484	10000.000000	19642	34415	1.000000	22861	32322	1.000000	40126565	0.000000
229731015	319392916.000000	16599678	10000.000000	19753	34364	1.000000	22884	32014	1.000000	42319335	0.000000
229717755	319486164.000000	16605119	10000.000000	19995	34306	1.000000	22954	32042	1.000000	44509607	0.000000
229695866	319488729.000000	16597380	10000.000000	19945	34238	1.000000	22892	31819	1.000000	46694746	0.000000
229715805	319395276.000000	16609373	10000.000000	19873	34629	1.000000	22751	31981	1.000000	48877901	0.000000
229720807	319480506.000000	16602424	10000.000000	19981	34341	1.000000	22993	31983	1.000000	51058346	0.000000
229717664	319467500.000000	16602490	10000.000000	19941	34456	1.000000	23063	31815	1.000000	53235438	0.000000
229690584	319453861.000000	16601250	10000.000000	19880	34457	1.000000	22997	32138	1.000000	55410021	0.000000
229692781	319470975.000000	16596881	10000.000000	19959	34269	1.000000	22981	31878	1.000000	57579385	0.000000
229697854	319461364.000000	16605903	10000.000000	20029	34328	1.000000	22945	32002	1.000000	59744903	0.000000
229690199	319466972.000000	16603201	10000.000000	19839	34566	1.000000	23043	31929	1.000000	61909234	0.000000
229701644	319413621.000000	16600349	10000.000000	19792	34623	1.000000	22922	31642	1.000000	64069797	0.000000
229711739	319416624.000000	16605455	10000.000000	19798	34261	1.000000	22911	31772	1.000000	66227585	0.000000
229694400	319487703.000000	16602575	10000.000000	19925	34530	1.000000	22858	32265	1.000000	68381378	0.000000
229712832	319478202.000000	16598323	10000.000000	19785	34573	1.000000	22904	31804	1.000000	70532589	0.000000
229708133	319487423.000000	16609398	10000.000000	19873	34342	1.000000	22848	32114	1.000000	72679777	0.000000
229717196	319438996.000000	16602151	10000.000000	19911	34541	1.000000	23008	32293	1.000000	74824400	0.000000
229698096	319477840.000000	16602108	10000.000000	19898	34304	1.000000	23031	32169	1.000000	76965639	0.000000
229698354	319438365.000000	16607045	10000.000000	20053	34243	1.000000	22843	32282	1.000000	79104191	0.000000
229681809	319465455.000000	16603674	10000.000000	19977	34161	1.000000	22603	32421	1.000000	81238942	0.000000
229709948	319430134.000000	16597478	10000.000000	19978	34245	1.000000	22962	32019	1.000000	83372342	0.000000
229720982	319486054.000000	16608163	10000.000000	19847	33977	1.000000	22800	31917	1.000000	85501582	0.000000
229711261	319410908.000000	16603115	10000.000000	19930	34672	1.000000	23019	32328	1.000000	87631941	0.000000
229713513	319394884.000000	16598144	10000.000000	19943	34018	1.000000	22864	31899	1.000000	89755452	0.000000
229717361	319476592.000000	16606506	10000.000000	20037	34206	1.000000	23161	31675	1.000000	91872638	0.000000
229721709	319451807.000000	16600971	10000.000000	19728	34130	1.000000	22754	31647	1.000000	93987091	0.000000
229712853	319429989.000000	16600968	10000.000000	19650	34483	1.000000	22925	32066	1.000000	96097771	-1.#IND00
229697428	319443803.000000	16596456	10000.000000	19952	34103	1.000000	23143	32022	1.000000	98206704	-0.019200
229677379	319478642.000000	16608410	10000.000000	19981	33751	1.000000	22738	32285	1.000000	100313383	-0.000619
229684690	319459635.000000	16605744	10000.000000	19851	34445	1.000000	22978	31814	1.000000	102415945	-0.013746
229694574	319465208.000000	16601169	10000.000000	20091	34256	1.000000	22883	31694	1.000000	104515314	-0.002510
229698324	319485868.000000	16605580	10000.000000	19730	34547	1.000000	23124	32135	1.000000	106614670	0.001434
229690124	319483687.000000	16607715	10000.000000	19981	34187	1.000000	22774	31903	1.000000	108705737	0.002335
229688735	319491131.000000	16606997	10000.000000	19968	34386	1.000000	22904	31832	1.000000	110798371	0.007411
229688018	319481639.000000	16612201	10000.000000	19894	34346	1.000000	22806	32228	1.000000	112887275	-0.000834
229720491	319429668.000000	16598856	10000.000000	19612	34537	1.000000	22899	32197	1.000000	114974377	0.005783
229720858	319390941.000000	16601871	10000.000000	19748	34808	1.000000	22842	31882	1.000000	117054897	0.003802
229712711	319418153.000000	16614426	10000.000000	19909	34537	1.000000	22954	31386	1.000000	119131531	0.004049
229725393	319411168.000000	16597859	10000.000000	19855	34839	1.000000	22862	31919	1.000000	121205907	0.003386
229709046	319444224.000000	16601612	10000.000000	19992	34200	1.000000	22834	31925	1.000000	123276001	0.003356
229704400	319399922.000000	16603485	10000.000000	19923	34339	1.000000	22804	31920	1.000000	125347352	0.002760
229719040	319463844.000000	16606691	10000.000000	19875	34788	1.000000	22810	32173	1.000000	127412576	0.000257
229697359	319477910.000000	16609753	10000.000000	19702	34519	1.000000	23069	31935	1.000000	129477266	0.000331
229693939	319448739.000000	16601131	10000.000000	19961	34377	1.000000	22793	32279	1.000000	131533242	0.000336
229706999	319451157.000000	16605114	10000.000000	19807	34589	1.000000	22841	32134	1.000000	133589606	0.000482
229730689	319404337.000000	16610058	10000.000000	19762	34492	1.000000	22989	31938	1.000000	135641298	0.000048
229701357	319408399.000000	16609491	10000.000000	19905	33997	1.000000	22816	31834	1.000000	137690167	0.002032
229721644	319441171.000000	16603478	10000.000000	19915	34506	1.000000	22811	32095	1.000000	139737227	0.002373
229683713	319469715.000000	16607779	10000.000000	19819	34379	1.000000	22748	32128	1.000000	141782599	0.002860
229713252	319434922.000000	16603933	10000.000000	19971	34261	1.000000	23090	31909	1.000000	143823223	0.002979
229689114	319538710.000000	16606704	10000.000000	19730	34541	1.000000	22902	32223	1.000000	145862177	0.002886
229702221	319435855.000000	16605759	10000.000000	19646	34624	1.000000	23071	31907	1.000000	147896725	0.003099
229718452	319442853.000000	16598708	10000.000000	19875	34201	1.000000	22788	31984	1.000000	149925783	0.003454
229677756	319502968.000000	16602592	10000.000000	19727	34870	1.000000	22836	31922	1.000000	151954844	0.003861
229697035	319483823.000000	16604270	10000.000000	19855	34179	1.000000	22905	32105	1.000000	153979632	0.003726
229733826	319437871.000000	16603446	10000.000000	19896	34392	1.000000	22781	31841	1.000000	156002434	0.003534
229698369	319462909.000000	16603169	10000.000000	19888	34494	1.000000	22866	31866	1.000000	158024312	0.003111
229681481	319528825.000000	16603552	10000.000000	19746	34625	1.000000	22851	31782	1.000000	160041293	0.003147
229701047	319488669.000000	16602620	10000.000000	19878	34344	1.000000	23047	31776	1.000000	162057616	0.003005
229721891	319443332.000000	16600489	10000.000000	19968	34277	1.000000	22860	32046	1.000000	164067243	0.002991
229701657	319458877.000000	16602891	10000.000000	19961	34440	1.000000	22947	31894	1.000000	166073482	0.003252
229694936	319517031.000000	16600215	10000.000000	19852	34497	1.000000	22911	32155	1.000000	168080835	0.002495
229708495	319438406.000000	16600265	10000.000000	19704	34546	1.000000	22997	31832	1.000000	170084695	0.002317
229706973	319418815.000000	16603094	10000.000000	19967	34271	1.000000	23041	32175	1.000000	172081342	0.002230
229720740	319366436.000000	16598068	10000.000000	19857	34396	1.000000	22781	31777	1.000000	174075008	0.000854
229698406	319462956.000000	16601088	10000.000000	19674	34271	1.000000	22848	32210	1.000000	176067415	0.001925
229701342	319530175.000000	16613325	10000.000000	19840	34471	1.000000	23022	31669	1.000000	178054414	0.002048
229702258	319498305.000000	16604308	10000.000000	19912	34392	1.000000	22891	32376	1.000000	180041003	0.002290
229677909	319515014.000000	16607617	10000.000000	19806	34369	1.000000	22778	32200	1.000000	182024001	0.002460
229701096	319447650.000000	16604066	10000.000000	19765	34574	1.000000	22893	32003	1.000000	184005454	0.002163
229718923	319473935.000000	16597740	10000.000000	19744	34247	1.000000	23167	31520	1.000000	185983807	0.002763
229693080	319510633.000000	16608171	10000.000000	19905	34296	1.000000	22898	31976	1.000000	187958417	0.002380
229680356	319489587.000000	16596379	10000.000000	19867	34178	1.000000	22889	31773	1.000000	189932643	0.002301
229704613	319493217.000000	16596180	10000.000000	19715	34578	1.000000	22850	32146	1.000000	191900569	0.002860
229681229	319505563.000000	16606002	10000.000000	20000	34151	1.000000	22929	31993	1.000000	193865970	0.002556
229690047	319502842.000000	16609102	10000.000000	19923	34570	1.000000	22825	32087	1.000000	195829205	0.002485
229710214	319436502.000000	16601610	10000.000000	19685	34550	1.000000	22803	32033	1.000000	197790150	0.002581
229720655	319446256.000000	16611539	10000.000000	20036	34285	1.000000	22965	31996	1.000000	199749066	0.002439
229694635	319465374.000000	16608060	10000.000000	19691	34445	1.000000	22936	31890	1.000000	201701651	0.002001
229723872	319438649.000000	16601391	10000.000000	20083	34185	1.000000	23017	32255	1.000000	203653120	0.001457
229692782	319528591.000000	16600800	10000.000000	19787	34445	1.000000	22891	32094	1.000000	205600525	0.001551
229719719	319386523.000000	16599081	10000.000000	19713	34304	1.000000	22977	31984	1.000000	207548209	0.001473
229707429	319465278.000000	16609070	10000.000000	19809	34572	1.000000	22867	31755	1.000000	209489982	0.001694
229708556	319398618.000000	16601815	10000.000000	19843	34573	1.000000	22960	31532	1.000000	211430971	0.001234
229702364	319461961.000000	16604888	10000.000000	19906	34080	1.000000	22891	31897	1.000000	213369088	0.001184
229715988	319442847.000000	16605589	10000.000000	19825	34445	1.000000	22823	32086	1.000000	215303337	0.001155
npatches	nstrain	runtime	dt	init_x	init_y	init_y_blood	init_z	init_S	beta0	beta1	beta2	beta3	mean_beta	B	d	delta	delta_blood	b[0]	mut	m	CTL	c	g	epsilon	k	het	lambda	rho	omega	x_max	patch.dyna	DELTA	A	VA
10000	1	100.000000	0.000100	21900	9499	5000000	0.001000	10000000	12.706428	10.891726	14.132578	14.991575	10	8000000000.000000	0.010000	1.000000	1.000000	800000	0.000050	0.048000	1	0.001000	1.000000	25.000000	7.000000	0.500000	0.001000	0.001000	0.010000	31987	0	10.000000	7.000000	1.000000
sus	inf	inf_blood	z	x[0]	y[0][0]	z[0]	x[1]	y[1][0]	z[1]	S[0]	synchrony
219000000	94990000.000000	5000000	10.000000	21900	9499	0.001000	21900	9499	0.001000	10000000	0.000000
266489235	161449633.000000	8388803	10000.000000	25039	17283	1.000000	26091	16686	1.000000	11097143	0.000000
259896261	185138342.000000	9624255	10000.000000	24449	19638	1.000000	25415	19004	1.000000	12525614	0.000000
258592354	189946144.000000	9882466	10000.000000	24136	20045	1.000000	25329	19622	1.000000	14027864	0.000000
258349386	190890142.000000	9919023	10000.000000	24372	20321	1.000000	25345	19110	1.000000	15542271	0.000000
258280306	191090307.000000	9928566	10000.000000	24301	20146	1.000000	25228	19619	1.000000	17056784	0.000000
258279378	191075831.000000	9926281	10000.000000	24259	20096	1.000000	25341	19512	1.000000	18572173	0.000000
258310885	191083912.000000	9931361	10000.000000	24071	20112	1.000000	25166	19406	1.000000	20085593	0.000000
258297747	191056112.000000	9934178	10000.000000	24125	20456	1.000000	25324	19513	1.000000	21591874	0.000000
258295270	191087320.000000	9932577	10000.000000	24323	19970	1.000000	25230	19691	1.000000	23099247	0.000000
258298123	191058993.000000	9925314	10000.000000	24224	20194	1.000000	25194	19339	1.000000	24604679	0.000000
258257444	191125364.000000	9932739	10000.000000	24172	20428	1.000000	25256	19586	1.000000	26107886	0.000000
258297411	191060134.000000	9927071	10000.000000	24082	20491	1.000000	24935	19700	1.000000	27607019	0.000000
258301410	191080609.000000	9929249	10000.000000	23889	20332	1.000000	25301	19561	1.000000	29104584	0.000000
258305182	191061870.000000	9935579	10000.000000	24043	20234	1.000000	25130	19261	1.000000	30601023	0.000000
258306786	191070647.000000	9929224	10000.000000	24200	20262	1.000000	25287	19488	1.000000	32093293	0.000000
258277015	191097767.000000	9926481	10000.000000	24247	20348	1.000000	25236	19666	1.000000	33582819	0.000000
258263603	191105192.000000	9934027	10000.000000	24217	20105	1.000000	25358	19429	1.000000	35070818	0.000000
258294680	191042554.000000	9932272	10000.000000	24286	20273	1.000000	25426	19504	1.000000	36555517	0.000000
258318319	191065974.000000	9932972	10000.000000	24208	20332	1.000000	25446	19758	1.000000	38039547	0.000000
258267233	191098352.000000	9936212	10000.000000	24124	20125	1.000000	25284	19561	1.000000	39522135	0.000000
258297899	191093675.000000	9930045	10000.000000	24042	20416	1.000000	25134	19790	1.000000	41005031	0.000000
258276165	191134103.000000	9935119	10000.000000	24234	20409	1.000000	25075	19623	1.000000	42483593	0.000000
258299233	191046315.000000	9928455	10000.000000	24120	20443	1.000000	25213	19556	1.000000	43959303	0.000000
258318565	191092124.000000	9931321	10000.000000	24042	20435	1.000000	25085	19782	1.000000	45431584	0.000000
258290453	191155325.000000	9930074	10000.000000	24171	20325	1.000000	25264	19558	1.000000	46904131	0.000000
258301601	191110061.000000	9932110	10000.000000	24263	20084	1.000000	25112	19493	1.000000	48373120	0.000000
258296843	191110353.000000	9929682	10000.000000	24250	20242	1.000000	25466	19480	1.000000	49838407	0.000000
258287393	191090464.000000	9929304	10000.000000	24185	20566	1.000000	25374	19297	1.000000	51303704	0.000000
258290104	191071642.000000	9927642	10000.000000	24065	20260	1.000000	25161	19488	1.000000	52765699	0.000000
258281800	191135157.000000	9932473	10000.000000	24175	20510	1.000000	25252	19600	1.000000	54225681	0.000000
258289012	191066208.000000	9925621	10000.000000	24229	20408	1.000000	25165	19650	1.000000	55682981	0.000000
258285760	191099506.000000	9932715	10000.000000	24042	20691	1.000000	25029	19669	1.000000	57138680	0.000000
258277460	191046687.000000	9927717	10000.000000	24239	20435	1.000000	25169	19437	1.000000	58590511	0.000000
258287176	191077241.000000	9927472	10000.000000	24214	20369	1.000000	25315	19559	1.000000	60041697	0.000000
258291450	191028049.000000	9930852	10000.000000	24309	20296	1.000000	25261	19467	1.000000	61490370	0.000000
258297400	191103248.000000	9934407	10000.000000	24180	20117	1.000000	25343	19477	1.000000	62937495	0.000000
258289420	191095963.000000	9930981	10000.000000	24312	20253	1.000000	25334	19558	1.000000	64382037	0.000000
258302529	191068162.000000	9934012	10000.000000	24057	20208	1.000000	25286	19512	1.000000	65825492	0.000000
258299128	191077079.000000	9933797	10000.000000	24314	20695	1.000000	25093	19430	1.000000	67265766	0.000000
258300006	191100549.000000	9930185	10000.000000	24175	20322	1.000000	25195	19619	1.000000	68704606	-1.#IND00
258270885	191143445.000000	9933573	10000.000000	24088	20369	1.000000	25330	19521	1.000000	70143353	0.000000
258278595	191117152.000000	9932973	10000.000000	24232	20118	1.000000	25308	19572	1.000000	71577372	-0.021482
258292851	191061278.000000	9932343	10000.000000	24295	20346	1.000000	25130	19698	1.000000	73009182	0.002251
258263389	191140014.000000	9931663	10000.000000	24077	20173	1.000000	25285	19438	1.000000	74437194	0.003865
258266706	191152701.000000	9939163	10000.000000	23968	20543	1.000000	25259	19190	1.000000	75865846	0.000456
258265316	191125907.000000	9930240	10000.000000	24198	20411	1.000000	25307	19544	1.000000	77291735	-0.000731
258304894	191129249.000000	9936067	10000.000000	24074	20469	1.000000	25231	19480	1.000000	78716096	-0.005337
258292438	191090868.000000	9935231	10000.000000	24073	20374	1.000000	25246	19589	1.000000	80137560	-0.009965
258297896	191135622.000000	9936074	10000.000000	24138	20681	1.000000	25246	19483	1.000000	81557185	-0.009564
258283403	191128650.000000	9933940	10000.000000	24182	20246	1.000000	25374	19598	1.000000	82973052	-0.009260
258298144	191096641.000000	9927837	10000.000000	24057	20768	1.000000	25553	19413	1.000000	84388697	-0.008384
258295052	191094439.000000	9941174	10000.000000	24027	20437	1.000000	25112	19624	1.000000	85803662	-0.007433
258301815	191048635.000000	9928084	10000.000000	24219	20458	1.000000	25218	19374	1.000000	87212868	-0.002768
258286360	191099895.000000	9935709	10000.000000	24283	20227	1.000000	25336	19591	1.000000	88621380	-0.002725
258293549	191086690.000000	9932502	10000.000000	24326	20171	1.000000	25423	19472	1.000000	90028374	-0.003399
258307250	191069754.000000	9931752	10000.000000	24208	20346	1.000000	25109	19257	1.000000	91431200	-0.001398
258275676	191130795.000000	9930092	10000.000000	24297	20171	1.000000	25363	19557	1.000000	92832305	0.002001
258268774	191106951.000000	9925050	10000.000000	24284	20226	1.000000	25155	19336	1.000000	94231537	0.003171
258288913	191061323.000000	9936480	10000.000000	24214	20257	1.000000	25130	19610	1.000000	95627480	0.004368
258302879	191053254.000000	9927474	10000.000000	24282	20548	1.000000	25303	19540	1.000000	97024098	0.004876
258287974	191087395.000000	9932210	10000.000000	24289	20404	1.000000	25325	19311	1.000000	98421526	0.004657
258295314	191087046.000000	9931903	10000.000000	24130	20603	1.000000	25133	19756	1.000000	99812649	0.004056
258268953	191077488.000000	9933369	10000.000000	24162	20555	1.000000	25299	19068	1.000000	101202476	0.005281
258284745	191088638.000000	9932650	10000.000000	24162	20253	1.000000	25186	19581	1.000000	102589408	0.005212
258299200	191070346.000000	9935676	10000.000000	24281	20334	1.000000	25310	19603	1.000000	103975777	0.005420
258285878	191057045.000000	9934004	10000.000000	24321	20502	1.000000	25455	19318	1.000000	105359624	0.004270
258268481	191117676.000000	9933439	10000.000000	24242	20264	1.000000	25178	19598	1.000000	106741828	0.003713
258275523	191078279.000000	9933701	10000.000000	24246	20280	1.000000	25371	19654	1.000000	108123363	0.003736
258293077	191108726.000000	9933389	10000.000000	24288	20703	1.000000	25100	19387	1.000000	109500178	0.003877
258270818	191075479.000000	9931052	10000.000000	24219	20465	1.000000	25394	19420	1.000000	110873404	0.003948
258293591	191092760.000000	9933299	10000.000000	24068	20757	1.000000	25339	19755	1.000000	112246722	0.004215
258284544	191087652.000000	9927009	10000.000000	24068	20426	1.000000	25254	19690	1.000000	113618242	0.004168
258279579	191085369.000000	9934878	10000.000000	24256	20015	1.000000	25260	19411	1.000000	114986258	0.003750
258285871	191092065.000000	9931437	10000.000000	24161	20237	1.000000	25126	19721	1.000000	116353745	0.003932
258310158	191022552.000000	9928889	10000.000000	24177	20056	1.000000	25295	19482	1.000000	117719831	0.003475
258277960	191113491.000000	9929952	10000.000000	24419	20542	1.000000	25325	19125	1.000000	119083168	0.002921
258313732	191093834.000000	9931106	10000.000000	24097	20416	1.000000	25028	19633	1.000000	120443418	0.002991
258285607	191072799.000000	9931704	10000.000000	24341	20244	1.000000	25064	19558	1.000000	121802533	0.001050
258306895	191088807.000000	9935537	10000.000000	24302	20289	1.000000	25289	19187	1.000000	123158487	0.001439
258303075	191156499.000000	9936835	10000.000000	24181	20153	1.000000	25215	19531	1.000000	124513637	0.001825
258280303	191097556.000000	9932455	10000.000000	24156	20429	1.000000	25357	19488	1.000000	125865941	0.001805
258269697	191148570.000000	9927308	10000.000000	24123	20334	1.000000	25093	19751	1.000000	127215765	0.001433
258284060	191130023.000000	9930822	10000.000000	24245	20064	1.000000	25250	19478	1.000000	128566317	0.001293
258270669	191127700.000000	9931440	10000.000000	23978	20518	1.000000	25204	19373	1.000000	129914908	0.002310
258294463	191098605.000000	9927272	10000.000000	24153	20414	1.000000	25183	19520	1.000000	131259877	0.002249
258297046	191036383.000000	9929483	10000.000000	24254	20290	1.000000	25218	19423	1.000000	132603676	0.002234
258304792	191019027.000000	9932955	10000.000000	24151	20404	1.000000	25208	19641	1.000000	133942846	0.002269
258303289	191080079.000000	9931786	10000.000000	24170	20278	1.000000	25326	19622	1.000000	135281236	0.002494
258313962	191056729.000000	9930711	10000.000000	24147	20381	1.000000	25084	19536	1.000000	136617797	0.002478
258279650	191145450.000000	9938580	10000.000000	24396	20164	1.000000	25212	19581	1.000000	137950814	0.001948
258298046	191119087.000000	9932429	10000.000000	24257	20739	1.000000	25202	19590	1.000000	139286514	0.001498
258279661	191179074.000000	9935517	10000.000000	24267	20175	1.000000	25407	19636	1.000000	140618954	0.000911
258286842	191084759.000000	9929053	10000.000000	24093	20259	1.000000	25367	19580	1.000000	141947577	0.000651
258282898	191138550.000000	9934184	10000.000000	24152	20379	1.000000	25188	19660	1.000000	143274085	0.000739
258266542	191098433.000000	9942415	10000.000000	24204	20283	1.000000	25277	19434	1.000000	144597292	0.000810
258273507	191119899.000000	9936463	10000.000000	24104	20289	1.000000	25121	19497	1.000000	145921130	-0.000009
258276799	191124954.000000	9927891	10000.000000	24145	20379	1.000000	25128	19542	1.000000	147241608	0.000116
258289424	191120636.000000	9934611	10000.000000	24128	20358	1.000000	25322	19625	1.000000	148559874	0.000186
258297309	191094966.000000	9931704	10000.000000	24328	20385	1.000000	25345	19453	1.000000	149877064	0.000160
npatches	nstrain	runtime	dt	init_x	init_y	init_y_blood	init_z	init_S	beta0	beta1	beta2	beta3	mean_beta	B	d	delta	delta_blood	b[0]	mut	m	CTL	c	g	epsilon	k	het	lambda	rho	omega	x_max	patch.dyna	DELTA	A	VA
10000	1	100.000000	0.000100	21900	9499	5000000	0.001000	10000000	8.528489	5.999920	5.223261	5.381459	10	8000000000.000000	0.010000	1.000000	1.000000	800000	0.000050	0.048000	1	0.001000	1.000000	25.000000	8.000000	0.500000	0.001000	0.001000	0.010000	31987	0	10.000000	7.000000	1.000000
sus	inf	inf_blood	z	x[0]	y[0][0]	z[0]	x[1]	y[1][0]	z[1]	S[0]	synchrony
219000000	94990000.000000	5000000	10.000000	21900	9499	0.001000	21900	9499	0.001000	10000000	0.000000
288084179	87803557.000000	4565290	10000.000000	29561	8356	1.000000	30383	7597	1.000000	10777299	0.000000
288148952	87561592.000000	4550709	10000.000000	29446	8363	1.000000	30269	7664	1.000000	11554360	0.000000
288187420	87487180.000000	4546153	10000.000000	29338	8356	1.000000	30251	7752	1.000000	12328556	0.000000
288176854	87447512.000000	4543259	10000.000000	29599	8455	1.000000	30080	7791	1.000000	13100559	0.000000
288190243	87426719.000000	4542215	10000.000000	29353	8415	1.000000	30340	7747	1.000000	13871753	0.000000
288197097	87418721.000000	4543790	10000.000000	29409	8465	1.000000	30020	7683	1.000000	14642075	0.000000
288214602	87409381.000000	4541812	10000.000000	29507	8237	1.000000	30239	7666	1.000000	15412326	0.000000
288222857	87387716.000000	4545838	10000.000000	29339	8393	1.000000	30228	7865	1.000000	16179912	0.000000
288212613	87387727.000000	4544910	10000.000000	29385	8344	1.000000	30140	7651	1.000000	16946667	0.000000
288218119	87399288.000000	4540862	10000.000000	29469	8369	1.000000	30110	7697	1.000000	17710188	0.000000
288198914	87383517.000000	4536800	10000.000000	29319	8268	1.000000	30428	7533	1.000000	18475769	0.000000
288198272	87396190.000000	4545322	10000.000000	29093	8433	1.000000	30449	7695	1.000000	19238910	0.000000
288205136	87411391.000000	4541940	10000.000000	29510	8436	1.000000	30275	7758	1.000000	20002585	0.000000
288190736	87412060.000000	4541465	10000.000000	29453	8504	1.000000	30208	7600	1.000000	20764610	0.000000
288195590	87415936.000000	4544459	10000.000000	29408	8396	1.000000	30385	7479	1.000000	21525806	0.000000
288197270	87411516.000000	4543537	10000.000000	29320	8268	1.000000	30204	7662	1.000000	22284386	0.000000
288195016	87365828.000000	4541124	10000.000000	29293	8290	1.000000	30342	7758	1.000000	23041503	0.000000
288199349	87396781.000000	4539903	10000.000000	29442	8514	1.000000	30098	7588	1.000000	23797922	0.000000
288224408	87381091.000000	4541833	10000.000000	29587	8196	1.000000	30353	7611	1.000000	24553098	0.000000
288207895	87419334.000000	4548724	10000.000000	29338	8466	1.000000	30380	7796	1.000000	25307745	0.000000
288201501	87392054.000000	4541019	10000.000000	29372	8362	1.000000	30339	7565	1.000000	26062249	0.000000
288205103	87410556.000000	4545341	10000.000000	29469	8128	1.000000	30118	7713	1.000000	26814543	0.000000
288185309	87428713.000000	4542347	10000.000000	29324	8328	1.000000	30287	7736	1.000000	27566790	0.000000
288216784	87386114.000000	4543346	10000.000000	29366	8293	1.000000	30218	7666	1.000000	28315937	0.000000
288239809	87349539.000000	4540418	10000.000000	29487	8356	1.000000	30114	7738	1.000000	29065853	0.000000
288200398	87400559.000000	4542563	10000.000000	29263	8342	1.000000	30277	7700	1.000000	29812978	0.000000
288201245	87417082.000000	4544463	10000.000000	29472	8491	1.000000	30300	7614	1.000000	30560934	0.000000
288219253	87374569.000000	4542461	10000.000000	29430	8294	1.000000	30250	7770	1.000000	31305717	0.000000
288220943	87394141.000000	4542544	10000.000000	29441	8337	1.000000	30315	7697	1.000000	32049968	0.000000
288214236	87383887.000000	4540972	10000.000000	29270	8287	1.000000	30267	7612	1.000000	32793755	0.000000
288223181	87429457.000000	4542693	10000.000000	29475	8284	1.000000	30172	7844	1.000000	33535355	0.000000
288212005	87389087.000000	4542883	10000.000000	29331	8253	1.000000	30120	7671	1.000000	34276776	0.000000
288181569	87437472.000000	4544560	10000.000000	29276	8464	1.000000	30176	7777	1.000000	35016412	0.000000
288221142	87397534.000000	4539667	10000.000000	29223	8489	1.000000	30206	7717	1.000000	35757346	0.000000
288182372	87461212.000000	4544232	10000.000000	29360	8432	1.000000	30175	7700	1.000000	36496112	0.000000
288220127	87397750.000000	4542233	10000.000000	29478	8239	1.000000	30351	7715	1.000000	37233135	0.000000
288189456	87418331.000000	4539325	10000.000000	29415	8495	1.000000	30168	7740	1.000000	37968782	0.000000
288208085	87381991.000000	4541022	10000.000000	29297	8391	1.000000	30278	7682	1.000000	38704308	0.000000
288199410	87414556.000000	4544632	10000.000000	29454	8329	1.000000	30410	7770	1.000000	39436984	0.000000
288228006	87391247.000000	4545744	10000.000000	29424	8207	1.000000	30041	7611	1.000000	40169266	-1.#IND00
288198144	87404231.000000	4540536	10000.000000	29488	8271	1.000000	30297	7703	1.000000	40900205	-0.038400
288202712	87436680.000000	4544703	10000.000000	29446	8302	1.000000	30299	7598	1.000000	41629705	0.014525
288189583	87413996.000000	4544793	10000.000000	29349	8319	1.000000	30181	7735	1.000000	42357148	0.015741
288191709	87413310.000000	4546452	10000.000000	29371	8350	1.000000	30387	7741	1.000000	43085072	0.018710
288196979	87424111.000000	4544510	10000.000000	29576	8462	1.000000	30165	7743	1.000000	43811251	0.016456
288211800	87428491.000000	4543840	10000.000000	29469	8479	1.000000	30219	7721	1.000000	44537936	0.004959
288199223	87434315.000000	4541803	10000.000000	29359	8366	1.000000	30335	7648	1.000000	45262655	0.002510
288218291	87433401.000000	4541146	10000.000000	29400	8373	1.000000	29989	7552	1.000000	45987027	0.006663
288200490	87423655.000000	4543071	10000.000000	29347	8601	1.000000	30311	7796	1.000000	46711283	0.010107
288189008	87422117.000000	4543976	10000.000000	29393	8422	1.000000	30269	7514	1.000000	47432149	0.008509
288187652	87444833.000000	4544125	10000.000000	29265	8401	1.000000	30372	7728	1.000000	48152875	0.007672
288215523	87407838.000000	4542017	10000.000000	29325	8368	1.000000	30170	7674	1.000000	48873175	0.007238
288215185	87411150.000000	4543013	10000.000000	29452	8436	1.000000	30305	7623	1.000000	49591336	0.007292
288209871	87357345.000000	4542510	10000.000000	29309	8373	1.000000	30050	7820	1.000000	50307301	0.006081
288207538	87379389.000000	4542082	10000.000000	29549	8296	1.000000	30222	7745	1.000000	51022224	0.004165
288202755	87365142.000000	4543461	10000.000000	29366	8288	1.000000	30360	7714	1.000000	51737185	0.005088
288232017	87392714.000000	4538859	10000.000000	29365	8285	1.000000	30308	7754	1.000000	52452131	0.003313
288231517	87378291.000000	4542208	10000.000000	29412	8383	1.000000	30349	7587	1.000000	53165281	0.002333
288179135	87424790.000000	4541019	10000.000000	29277	8227	1.000000	30219	7782	1.000000	53877282	0.004788
288208142	87418210.000000	4543154	10000.000000	29278	8428	1.000000	30177	7734	1.000000	54588701	0.004646
288205661	87421860.000000	4542952	10000.000000	29355	8420	1.000000	30119	7782	1.000000	55297070	0.004939
288213400	87383882.000000	4543209	10000.000000	29342	8359	1.000000	30227	7617	1.000000	56005631	0.004468
288191626	87450412.000000	4541460	10000.000000	29422	8491	1.000000	30287	7661	1.000000	56713159	0.003724
288201523	87417624.000000	4545640	10000.000000	29236	8258	1.000000	30159	7754	1.000000	57419267	0.004029
288197979	87400456.000000	4545118	10000.000000	29469	8360	1.000000	30218	7619	1.000000	58123521	0.003960
288204334	87383677.000000	4540861	10000.000000	29427	8415	1.000000	30224	7511	1.000000	58827997	0.004064
288208930	87424945.000000	4542198	10000.000000	29450	8437	1.000000	30256	7427	1.000000	59530841	0.004082
288221055	87393479.000000	4538054	10000.000000	29308	8415	1.000000	30222	7539	1.000000	60233264	0.004833
288191174	87433614.000000	4541966	10000.000000	29468	8508	1.000000	30146	7675	1.000000	60934501	0.004726
288210829	87365867.000000	4541522	10000.000000	29323	8436	1.000000	30368	7640	1.000000	61635454	0.005951
288195875	87419352.000000	4544876	10000.000000	29407	8360	1.000000	30207	7699	1.000000	62333585	0.004709
288188226	87440796.000000	4543428	10000.000000	29366	8422	1.000000	30232	7674	1.000000	63032766	0.007060
288188316	87426069.000000	4537272	10000.000000	29422	8544	1.000000	30131	7709	1.000000	63731512	0.006901
288209362	87386565.000000	4543182	10000.000000	29376	8375	1.000000	30129	7867	1.000000	64429554	0.006736
288201216	87421532.000000	4545323	10000.000000	29521	8239	1.000000	30395	7777	1.000000	65123333	0.007242
288191528	87432704.000000	4541203	10000.000000	29246	8499	1.000000	30145	7725	1.000000	65818983	0.008319
288207925	87382366.000000	4540158	10000.000000	29252	8442	1.000000	30174	7671	1.000000	66511458	0.008986
288209948	87380917.000000	4538994	10000.000000	29389	8348	1.000000	30252	7775	1.000000	67203766	0.009149
288198393	87433333.000000	4543193	10000.000000	29239	8319	1.000000	30163	7814	1.000000	67894655	0.008235
288204771	87428587.000000	4544973	10000.000000	29158	8447	1.000000	29936	7745	1.000000	68583681	0.008243
288204141	87375581.000000	4540292	10000.000000	29429	8266	1.000000	30266	7650	1.000000	69272178	0.008401
288202314	87389573.000000	4536348	10000.000000	29429	8391	1.000000	30499	7810	1.000000	69961027	0.008520
288165640	87436607.000000	4545701	10000.000000	29481	8309	1.000000	30269	7701	1.000000	70646802	0.008127
288194135	87432366.000000	4547552	10000.000000	29544	8436	1.000000	30293	7785	1.000000	71333316	0.007929
288208441	87424699.000000	4543494	10000.000000	29558	8527	1.000000	30306	7749	1.000000	72017800	0.008266
288189855	87377701.000000	4541828	10000.000000	29455	8355	1.000000	30338	7637	1.000000	72701770	0.007797
288234532	87375478.000000	4542251	10000.000000	29322	8394	1.000000	30281	7760	1.000000	73385871	0.007668
288205079	87394688.000000	4543206	10000.000000	29426	8394	1.000000	30043	7646	1.000000	74065745	0.005658
288211069	87372670.000000	4538045	10000.000000	29420	8112	1.000000	30298	7765	1.000000	74744750	0.005617
288217059	87387266.000000	4541383	10000.000000	29203	8224	1.000000	30267	7724	1.000000	75423182	0.005208
288225827	87379926.000000	4538324	10000.000000	29287	8385	1.000000	30096	7718	1.000000	76100227	0.005232
288200285	87390421.000000	4542270	10000.000000	29528	8384	1.000000	30233	7803	1.000000	76777142	0.004978
288215557	87396449.000000	4546128	10000.000000	29346	8295	1.000000	30091	7696	1.000000	77453088	0.004742
288200974	87425425.000000	4541910	10000.000000	29400	8212	1.000000	30403	7771	1.000000	78129530	0.004719
288179585	87459212.000000	4543532	10000.000000	29568	8163	1.000000	30336	7493	1.000000	78804431	0.004435
288189490	87413789.000000	4544289	10000.000000	29378	8326	1.000000	29973	7859	1.000000	79479652	0.004752
288197254	87434944.000000	4544534	10000.000000	29198	8222	1.000000	30027	7760	1.000000	80152846	0.004764
288185300	87395411.000000	4540097	10000.000000	29531	8526	1.000000	30102	7751	1.000000	80824825	0.004659
288225049	87391847.000000	4547306	10000.000000	29541	8390	1.000000	30109	7708	1.000000	81495684	0.005105
npatches	nstrain	runtime	dt	init_x	init_y	init_y_blood	init_z	init_S	beta0	beta1	beta2	beta3	mean_beta	B	d	delta	delta_blood	b[0]	mut	m	CTL	c	g	epsilon	k	het	lambda	rho	omega	x_max	patch.dyna	DELTA	A	VA
10000	1	100.000000	0.000100	21900	9499	5000000	0.001000	10000000	9.747038	12.782522	7.962724	13.626848	10	8000000000.000000	0.010000	1.000000	1.000000	800000	0.000050	0.048000	1	0.001000	1.000000	25.000000	9.000000	0.500000	0.001000	0.001000	0.010000	31987	0	10.000000	7.000000	1.000000
sus	inf	inf_blood	z	x[0]	y[0][0]	z[0]	x[1]	y[1][0]	z[1]	S[0]	synchrony
219000000	94990000.000000	5000000	10.000000	21900	9499	0.001000	21900	9499	0.001000	10000000	0.000000
300627658	49112316.000000	2554956	10000.000000	30059	4787	1.000000	29337	5393	1.000000	10584608	0.000000
305365372	36596217.000000	1902207	10000.000000	30594	3604	1.000000	30056	4008	1.000000	10977681	0.000000
307604143	30753774.000000	1598501	10000.000000	30763	3060	1.000000	30412	3324	1.000000	11290982	0.000000
308852351	27488386.000000	1429210	10000.000000	30725	2742	1.000000	30447	3052	1.000000	11561336	0.000000
309666347	25508096.000000	1327704	10000.000000	30873	2463	1.000000	30574	2811	1.000000	11807291	0.000000
310139142	24256714.000000	1260757	10000.000000	31152	2402	1.000000	30641	2706	1.000000	12038529	0.000000
310491647	23397160.000000	1215536	10000.000000	31053	2363	1.000000	30758	2702	1.000000	12258759	0.000000
310715911	22795339.000000	1183841	10000.000000	31060	2265	1.000000	30889	2512	1.000000	12471534	0.000000
310878901	22342636.000000	1162216	10000.000000	31131	2220	1.000000	30698	2471	1.000000	12678778	0.000000
311011175	22039032.000000	1145296	10000.000000	31355	2110	1.000000	30716	2444	1.000000	12881792	0.000000
311096687	21826922.000000	1135861	10000.000000	31242	2116	1.000000	30561	2496	1.000000	13082708	0.000000
311162592	21686370.000000	1129697	10000.000000	31366	2031	1.000000	30826	2459	1.000000	13281957	0.000000
311179492	21607177.000000	1122739	10000.000000	31165	2185	1.000000	30850	2424	1.000000	13479938	0.000000
311210986	21516467.000000	1119060	10000.000000	31156	2083	1.000000	30740	2256	1.000000	13677086	0.000000
311246031	21432062.000000	1116366	10000.000000	31210	2058	1.000000	30775	2353	1.000000	13872215	0.000000
311249387	21385915.000000	1110876	10000.000000	31141	2082	1.000000	31003	2368	1.000000	14067268	0.000000
311274180	21383965.000000	1111036	10000.000000	31308	2115	1.000000	30637	2429	1.000000	14261545	0.000000
311269125	21359657.000000	1110665	10000.000000	31376	2061	1.000000	30951	2251	1.000000	14456065	0.000000
311291122	21346769.000000	1111302	10000.000000	31176	2029	1.000000	30795	2400	1.000000	14648870	0.000000
311290656	21327415.000000	1108399	10000.000000	31324	2052	1.000000	30661	2401	1.000000	14842164	0.000000
311302381	21315509.000000	1110503	10000.000000	31150	2066	1.000000	30690	2275	1.000000	15033053	0.000000
311308221	21301860.000000	1105375	10000.000000	31202	2171	1.000000	30912	2400	1.000000	15224591	0.000000
311308969	21277539.000000	1106043	10000.000000	31066	2055	1.000000	30937	2323	1.000000	15415393	0.000000
311292964	21309907.000000	1108736	10000.000000	31313	1991	1.000000	30902	2325	1.000000	15606364	0.000000
311287395	21323824.000000	1107582	10000.000000	31140	2122	1.000000	30662	2415	1.000000	15797882	0.000000
311302492	21301361.000000	1105897	10000.000000	31119	2019	1.000000	30947	2325	1.000000	15988521	0.000000
311291757	21289579.000000	1105373	10000.000000	31223	1975	1.000000	30887	2300	1.000000	16178882	0.000000
311304599	21291852.000000	1106102	10000.000000	31175	1964	1.000000	30720	2402	1.000000	16369071	0.000000
311312924	21279811.000000	1106191	10000.000000	31036	2121	1.000000	30729	2277	1.000000	16559173	0.000000
311300549	21273615.000000	1105781	10000.000000	31049	2015	1.000000	30980	2327	1.000000	16747639	0.000000
311329535	21266843.000000	1104557	10000.000000	31229	2058	1.000000	30875	2416	1.000000	16936712	0.000000
311322572	21279158.000000	1103855	10000.000000	30902	2074	1.000000	30874	2285	1.000000	17124793	0.000000
311314015	21301996.000000	1107718	10000.000000	31293	2147	1.000000	30858	2200	1.000000	17313302	0.000000
311283433	21332769.000000	1109538	10000.000000	31254	2113	1.000000	30726	2317	1.000000	17502122	0.000000
311299326	21304634.000000	1108447	10000.000000	31033	2087	1.000000	30743	2351	1.000000	17689986	0.000000
311307815	21319667.000000	1107183	10000.000000	31281	2077	1.000000	30926	2350	1.000000	17878121	0.000000
311300275	21307069.000000	1107425	10000.000000	31181	2135	1.000000	30866	2378	1.000000	18066104	0.000000
311295894	21305803.000000	1105908	10000.000000	31091	2039	1.000000	30958	2312	1.000000	18252843	0.000000
311312515	21298915.000000	1106253	10000.000000	31205	2069	1.000000	30897	2245	1.000000	18440573	0.000000
311280429	21319887.000000	1106765	10000.000000	31290	2162	1.000000	30980	2290	1.000000	18627357	-1.#IND00
311301224	21330537.000000	1107653	10000.000000	31462	2088	1.000000	30704	2458	1.000000	18813037	-1.#IND00
311268727	21362424.000000	1109201	10000.000000	31196	2088	1.000000	30753	2263	1.000000	19000007	0.001494
311292130	21343335.000000	1109515	10000.000000	31080	2119	1.000000	31071	2204	1.000000	19186756	0.004015
311292254	21311597.000000	1109545	10000.000000	31181	2032	1.000000	30711	2265	1.000000	19372870	0.010678
311272248	21315981.000000	1107122	10000.000000	31089	2122	1.000000	30827	2370	1.000000	19558363	-0.001068
311300556	21291669.000000	1105850	10000.000000	31100	2014	1.000000	30855	2261	1.000000	19742774	0.001656
311299271	21288853.000000	1106143	10000.000000	31403	2141	1.000000	30706	2330	1.000000	19927041	0.001773
311293543	21280019.000000	1106493	10000.000000	31247	2159	1.000000	30876	2340	1.000000	20111788	-0.005039
311327837	21271979.000000	1105712	10000.000000	31394	1988	1.000000	30842	2369	1.000000	20295790	-0.007596
311339284	21240245.000000	1104105	10000.000000	31159	2091	1.000000	30972	2394	1.000000	20479157	-0.000628
311314868	21261775.000000	1104980	10000.000000	31430	2035	1.000000	30954	2295	1.000000	20662372	-0.002761
311323315	21238282.000000	1104874	10000.000000	31311	2037	1.000000	30946	2410	1.000000	20844521	-0.001690
311325541	21251235.000000	1103447	10000.000000	31273	2094	1.000000	31011	2351	1.000000	21026374	0.001521
311303958	21282057.000000	1105940	10000.000000	31516	2071	1.000000	30853	2260	1.000000	21208806	0.000146
311326470	21272176.000000	1105665	10000.000000	31225	2092	1.000000	30816	2342	1.000000	21390592	0.000729
311300998	21308754.000000	1107998	10000.000000	31127	2154	1.000000	30740	2270	1.000000	21573207	0.001227
311303063	21292011.000000	1106796	10000.000000	31426	2142	1.000000	30827	2340	1.000000	21754294	0.000778
311274931	21290903.000000	1107434	10000.000000	31261	2122	1.000000	30887	2394	1.000000	21935867	0.001200
311315858	21267570.000000	1105068	10000.000000	31254	2086	1.000000	30583	2268	1.000000	22116406	0.001900
311315445	21259926.000000	1105826	10000.000000	31294	2104	1.000000	30544	2365	1.000000	22297967	0.001547
311300191	21302075.000000	1107527	10000.000000	31344	2082	1.000000	30701	2379	1.000000	22477891	0.002197
311309428	21266009.000000	1101721	10000.000000	31362	1998	1.000000	31087	2277	1.000000	22657785	0.002786
311323478	21232736.000000	1103131	10000.000000	31200	2042	1.000000	30828	2321	1.000000	22837605	0.003026
311310473	21277673.000000	1106391	10000.000000	31500	2103	1.000000	30626	2475	1.000000	23017938	0.000387
311295391	21271722.000000	1106917	10000.000000	31335	2140	1.000000	30963	2355	1.000000	23198016	-0.000540
311314404	21269603.000000	1105583	10000.000000	31244	2080	1.000000	30786	2248	1.000000	23376991	-0.001013
311319336	21294296.000000	1105010	10000.000000	31144	2089	1.000000	31056	2365	1.000000	23555771	-0.001170
311310359	21293634.000000	1106766	10000.000000	31153	2044	1.000000	30803	2343	1.000000	23734802	-0.001713
311289423	21295324.000000	1106486	10000.000000	31302	2059	1.000000	30709	2447	1.000000	23913166	-0.001382
311310935	21290500.000000	1105376	10000.000000	31246	2090	1.000000	31094	2363	1.000000	24091963	0.000538
311318273	21280288.000000	1106739	10000.000000	31124	2055	1.000000	31070	2298	1.000000	24270247	0.000343
311315615	21266145.000000	1105253	10000.000000	30942	2151	1.000000	30839	2241	1.000000	24447653	0.000012
311304203	21282481.000000	1106914	10000.000000	31590	2082	1.000000	30993	2304	1.000000	24624365	-0.000375
311316502	21280235.000000	1104344	10000.000000	31120	2024	1.000000	30873	2375	1.000000	24800279	-0.000793
311323120	21267619.000000	1102484	10000.000000	31354	2071	1.000000	30807	2281	1.000000	24976952	-0.001585
311330869	21254406.000000	1104214	10000.000000	31164	2093	1.000000	30848	2389	1.000000	25152957	-0.001678
311293105	21277785.000000	1105875	10000.000000	31201	2083	1.000000	30855	2382	1.000000	25328130	-0.001611
311329111	21263593.000000	1105547	10000.000000	31100	2054	1.000000	30990	2352	1.000000	25503871	-0.001013
311325366	21257202.000000	1105392	10000.000000	31418	2010	1.000000	30855	2392	1.000000	25679297	-0.002352
311328585	21266209.000000	1105929	10000.000000	31072	2055	1.000000	30571	2504	1.000000	25854204	-0.002127
311334020	21270367.000000	1107131	10000.000000	31329	1986	1.000000	30820	2419	1.000000	26029743	-0.002182
311313382	21287862.000000	1107750	10000.000000	31199	1971	1.000000	30897	2309	1.000000	26205073	-0.002742
311297095	21275776.000000	1105365	10000.000000	30870	2065	1.000000	30844	2372	1.000000	26379803	-0.002650
311300457	21280626.000000	1105445	10000.000000	31046	2130	1.000000	30822	2262	1.000000	26554709	-0.002346
311310705	21258047.000000	1103038	10000.000000	31227	2080	1.000000	30571	2429	1.000000	26728372	-0.002323
311310598	21282128.000000	1106802	10000.000000	31186	2073	1.000000	30939	2381	1.000000	26902283	-0.003470
311323489	21265951.000000	1105228	10000.000000	31287	2011	1.000000	30967	2268	1.000000	27075370	-0.004859
311324878	21261978.000000	1106147	10000.000000	31180	2090	1.000000	30685	2249	1.000000	27249576	-0.004592
311305462	21292911.000000	1106866	10000.000000	31200	2120	1.000000	30867	2359	1.000000	27423413	-0.004312
311325784	21284322.000000	1105551	10000.000000	31238	2076	1.000000	30901	2321	1.000000	27596302	-0.004295
311326902	21295011.000000	1106335	10000.000000	31032	1995	1.000000	30740	2281	1.000000	27768935	-0.004209
311313052	21291324.000000	1106230	10000.000000	31039	2043	1.000000	30865	2348	1.000000	27941838	-0.005204
311325009	21294255.000000	1109169	10000.000000	31072	2120	1.000000	30859	2327	1.000000	28113952	-0.004843
311284834	21302899.000000	1109383	10000.000000	31307	2018	1.000000	30778	2423	1.000000	28286019	-0.004721
311310288	21290285.000000	1106042	10000.000000	31216	2066	1.000000	31124	2437	1.000000	28457983	-0.003981
311290831	21337692.000000	1107966	10000.000000	31445	2143	1.000000	31016	2444	1.000000	28629440	-0.003965
311299324	21317825.000000	1109356	10000.000000	31247	2133	1.000000	30863	2221	1.000000	28800870	-0.003940
311258917	21348289.000000	1108719	10000.000000	31269	2065	1.000000	30979	2355	1.000000	28972566	-0.003373
311274268	21337700.000000	1107915	10000.000000	31268	2059	1.000000	30986	2373	1.000000	29143328	-0.003464
npatches	nstrain	runtime	dt	init_x	init_y	init_y_blood	init_z	init_S	beta0	beta1	beta2	beta3	mean_beta	B	d	delta	delta_blood	b[0]	mut	m	CTL	c	g	epsilon	k	het	lambda	rho	omega	x_max	patch.dyna	DELTA	A	VA
10000	1	100.000000	0.000100	21900	9499	5000000	0.001000	10000000	12.064275	6.766736	11.326563	12.196567	10	8000000000.000000	0.010000	1.000000	1.000000	800000	0.000050	0.048000	1	0.001000	1.000000	25.000000	10.000000	0.500000	0.001000	0.001000	0.010000	31987	0	10.000000	7.000000	1.000000
sus	inf	inf_blood	z	x[0]	y[0][0]	z[0]	x[1]	y[1][0]	z[1]	S[0]	synchrony
219000000	94990000.000000	5000000	10.000000	21900	9499	0.001000	21900	9499	0.001000	10000000	0.000000
310310667	23013828.000000	1198366	10000.000000	30817	2452	1.000000	31401	1927	1.000000	10413748	0.000000
315960136	9266913.000000	482120	10000.000000	31528	992	1.000000	31661	804	1.000000	10547676	0.000000
318054930	4251540.000000	221394	10000.000000	31583	464	1.000000	31840	363	1.000000	10596947	0.000000
318992291	2072191.000000	108190	10000.000000	31768	220	1.000000	31913	180	1.000000	10612064	0.000000
319432115	1031899.000000	53499	10000.000000	31849	107	1.000000	31821	86	1.000000	10611423	0.000000
319657186	522263.000000	27158	10000.000000	31794	57	1.000000	32068	68	1.000000	10603273	0.000000
319770395	264011.000000	13969	10000.000000	31842	24	1.000000	32228	20	1.000000	10591207	0.000000
319814299	134609.000000	6993	9997.505482	31952	15	1.000000	32223	12	1.000000	10577395	0.000000
319836993	73634.000000	3843	9646.384297	32056	5	1.000000	31987	7	0.986422	10562686	0.000000
319832624	68184.000000	3494	9106.489495	32005	3	0.997019	32066	7	0.496471	10547707	0.000000
319828632	68044.000000	3461	9130.897895	32041	10	0.907123	31927	5	0.801714	10532461	0.000000
319839104	67352.000000	3551	9116.066756	32023	16	0.997118	31997	4	0.958872	10517349	0.000000
319847397	68297.000000	3536	9179.806689	32061	12	1.000000	31987	2	0.467105	10502161	0.000000
319842552	68445.000000	3420	9168.251184	31958	6	1.000000	32166	8	0.995586	10487036	0.000000
319849408	68686.000000	3549	9195.402932	31772	6	0.999975	31942	6	0.858480	10471910	0.000000
319855825	68590.000000	3491	9172.363825	32147	4	0.739687	32087	6	0.980062	10456941	0.000000
319845971	67218.000000	3534	9145.486370	32006	3	0.999898	32107	6	0.704890	10441907	0.000000
319855686	67487.000000	3452	9119.370078	31935	8	0.996774	31974	6	0.972601	10426951	0.000000
319840377	67724.000000	3572	9138.478586	31979	3	0.999339	32025	7	0.991803	10411939	0.000000
319847909	66772.000000	3400	9105.653445	31815	12	0.925364	31997	3	0.947906	10397193	0.000000
319824070	68565.000000	3508	9162.743073	31889	3	0.998993	32043	4	0.939801	10382194	0.000000
319855043	68785.000000	3642	9161.635722	32024	4	0.999999	31905	13	0.995467	10367327	0.000000
319835648	67885.000000	3553	9195.375708	32171	4	0.999879	32182	13	0.992405	10352471	0.000000
319854213	68922.000000	3486	9223.465874	32160	9	0.996710	32069	8	0.714837	10337709	0.000000
319856707	68825.000000	3493	9150.389319	32152	6	0.999998	31911	6	0.940634	10322974	0.000000
319845261	67832.000000	3415	9145.713507	32129	5	0.978942	32151	5	0.955250	10308276	0.000000
319838063	68856.000000	3587	9195.522498	32064	10	0.995286	31908	8	0.749953	10293601	0.000000
319826695	68376.000000	3571	9178.999782	32222	10	0.999932	32040	6	0.999752	10279124	0.000000
319837028	67542.000000	3532	9109.090669	31826	6	0.998540	31938	3	0.475167	10264543	0.000000
319858500	68177.000000	3564	9128.075273	32060	1	0.957921	31949	4	0.949354	10249907	0.000000
319868678	67533.000000	3598	9144.463079	31911	9	0.971155	32164	3	0.980504	10235388	0.000000
319832370	67157.000000	3549	9082.262055	32102	12	0.808582	31899	4	0.933758	10220754	0.000000
319866275	68115.000000	3646	9149.440830	32184	5	0.710378	32274	5	0.898234	10206169	0.000000
319844648	68257.000000	3463	9180.610009	31913	10	0.999860	32027	11	0.995413	10191319	0.000000
319850513	67532.000000	3439	9123.606461	31934	6	1.000000	31969	4	0.953946	10176945	0.000000
319849318	68125.000000	3478	9157.840680	31838	6	0.998050	31954	7	0.938184	10162368	0.000000
319814624	69364.000000	3579	9158.209794	31971	9	0.999999	31932	9	0.993512	10147706	0.000000
319857839	65870.000000	3412	9068.351652	31987	9	0.913854	31792	3	0.895271	10133318	0.000000
319835666	66946.000000	3480	9118.784044	31976	10	0.941093	32156	5	0.900801	10118940	0.000000
319841196	67962.000000	3516	9146.732567	31828	6	0.951383	32144	7	0.981077	10104535	-1.#IND00
319855553	66318.000000	3381	9057.280107	31990	9	0.988932	32085	6	0.933849	10090382	-1.#IND00
319829218	67904.000000	3487	9178.499253	32139	6	0.995480	31915	3	0.984524	10075834	-1.#IND00
319839483	67700.000000	3499	9157.567987	32006	3	0.999320	32026	7	0.886974	10061455	-0.003425
319844682	68293.000000	3579	9167.011332	31961	15	0.982885	31957	5	0.989198	10046900	0.011517
319834276	67281.000000	3436	9120.219232	32124	11	0.995738	32066	5	0.954828	10032582	0.004874
319847612	68178.000000	3514	9169.844021	31918	3	0.999111	32118	6	0.929946	10018028	-0.000698
319849994	67347.000000	3546	9138.344694	31947	12	1.000000	31953	8	0.826483	10003891	0.000442
319847729	67902.000000	3574	9183.799150	32149	12	1.000000	31920	3	0.658194	9989614	0.002560
319848813	68554.000000	3572	9154.310734	32035	7	0.990474	32059	7	0.861448	9975621	0.002527
319853176	68343.000000	3433	9125.693981	31896	9	0.982651	32069	1	0.819090	9961363	0.002720
319848722	67514.000000	3527	9121.214249	32242	10	0.999456	32140	8	0.973605	9946858	0.001927
319853079	67779.000000	3457	9132.299059	31882	7	0.370575	31870	4	0.519710	9932545	-0.000785
319855901	69107.000000	3555	9204.088874	31971	6	0.997952	31960	13	0.792150	9918185	0.001461
319828466	66955.000000	3522	9128.626609	32062	5	0.940790	31814	4	0.999239	9904091	0.001690
319852062	68729.000000	3630	9165.297328	31970	10	0.994564	32114	5	0.792339	9889882	0.003202
319839396	67594.000000	3497	9084.650605	31855	11	0.564119	32079	10	0.916292	9875660	0.002941
319857179	67536.000000	3445	9139.338570	32011	11	0.999954	31936	5	0.955153	9861655	0.004201
319856234	68205.000000	3486	9161.381839	32006	8	0.984129	32088	2	0.765761	9847529	0.003264
319836875	67279.000000	3441	9134.908932	31938	5	0.847521	31979	4	0.906939	9833333	0.001641
319848115	67370.000000	3570	9106.147602	31912	4	0.925999	31880	6	0.999974	9819395	0.002096
319843932	66762.000000	3411	9080.814307	32017	8	0.999951	31918	3	0.686118	9805376	0.002475
319846959	67870.000000	3609	9148.456690	31747	7	0.793609	31966	6	0.873911	9791226	0.002223
319843636	67908.000000	3558	9150.697637	31906	7	0.668880	32020	3	0.887465	9777246	0.001318
319857073	68589.000000	3587	9203.801735	32063	13	0.999677	32002	3	0.996526	9763421	0.001205
319850112	67919.000000	3415	9145.298838	31962	6	0.999822	31776	6	0.984378	9749451	0.001943
319879351	67549.000000	3603	9103.746098	32140	5	0.879991	31869	6	0.867453	9735367	0.002414
319824911	66948.000000	3484	9133.650738	32198	8	0.977473	32143	8	0.999840	9721524	0.002441
319826382	67987.000000	3621	9137.123509	31970	13	0.998455	32105	5	0.808003	9707494	0.002286
319857316	69408.000000	3413	9168.134817	32029	12	0.997188	31893	10	0.788031	9693531	0.001953
319848221	67478.000000	3508	9111.955682	31777	13	0.964329	31938	7	0.991981	9679693	0.002391
319857536	66723.000000	3496	9141.513507	31869	3	0.991646	31929	6	0.996141	9666083	0.002258
319842926	68232.000000	3590	9192.660024	32076	6	0.659160	31925	11	0.954367	9652141	0.001257
319862684	68482.000000	3554	9151.149992	31711	8	0.903304	32048	9	0.877398	9638307	0.002307
319815640	68319.000000	3388	9171.809947	31830	4	0.999984	31971	1	0.145136	9624455	0.004413
319833146	67092.000000	3618	9135.283890	31891	5	0.909269	32147	8	0.971632	9610679	0.006244
319846142	68427.000000	3621	9179.798437	31941	9	0.999851	32006	5	0.869259	9597124	0.005891
319831994	68415.000000	3527	9125.632726	31906	10	0.982314	32032	4	0.950161	9583391	0.005770
319867290	67732.000000	3528	9129.467673	31892	10	0.996666	32099	3	0.928118	9569405	0.005535
319832208	67713.000000	3413	9171.993184	31865	10	0.990622	31955	10	0.997526	9555671	0.004977
319834401	67525.000000	3557	9123.821378	31884	8	0.596898	32092	5	0.982765	9542053	0.005104
319846862	68385.000000	3475	9177.942040	32085	9	0.907300	32044	4	0.933584	9528237	0.005275
319846020	67777.000000	3552	9142.243912	32117	9	0.992922	32066	5	0.884923	9514386	0.004988
319834748	67846.000000	3384	9078.255256	31991	6	0.751749	31880	3	0.579831	9500771	0.006129
319835764	67535.000000	3532	9129.298617	31779	15	0.971578	31965	15	0.721382	9487362	0.005887
319850013	67807.000000	3547	9153.555245	32076	17	0.995274	31860	11	0.934670	9473953	0.005896
319838885	66978.000000	3531	9087.669819	31963	3	0.976769	31918	6	0.999898	9460167	0.005532
319854941	67980.000000	3550	9185.904059	31979	5	0.643227	32053	11	0.664661	9446704	0.005397
319837864	67773.000000	3407	9131.064220	32152	3	0.966585	31904	3	0.838344	9433337	0.005311
319850659	66982.000000	3522	9120.996423	31971	11	0.999992	32018	5	0.328208	9420101	0.004190
319844099	68598.000000	3534	9188.675591	31866	6	0.918362	31757	5	0.831583	9406793	0.003961
319819799	67881.000000	3540	9121.345767	31927	15	0.998936	32009	7	0.912355	9393234	0.004429
319855864	68377.000000	3466	9200.149195	31910	5	0.993094	31817	9	0.874229	9379664	0.004646
319869678	68359.000000	3489	9188.152734	31994	12	0.999999	31966	4	0.963341	9366285	0.004617
319855833	67733.000000	3505	9141.057006	31966	9	0.999539	31673	6	0.993206	9352914	0.004929
319833697	67759.000000	3501	9168.673844	31977	9	0.897515	31896	9	0.984958	9339608	0.004049
319860065	67758.000000	3531	9104.684424	31753	9	0.952667	32015	1	0.958339	9326417	0.004316
319839794	68030.000000	3440	9168.385895	32119	9	0.996314	32183	7	0.758470	9313124	0.004313
319843498	67716.000000	3532	9163.300082	31876	7	0.945472	31999	6	0.877127	9299865	0.003835
319860939	67473.000000	3466	9103.945093	32045	3	0.864945	32033	4	0.999719	9286768	0.003972
npatches	nstrain	runtime	dt	init_x	init_y	init_y_blood	init_z	init_S	beta0	beta1	beta2	beta3	mean_beta	B	d	delta	delta_blood	b[0]	mut	m	CTL	c	g	epsilon	k	het	lambda	rho	omega	x_max	patch.dyna	DELTA	A	VA
10000	1	100.000000	0.000100	21900	9499	5000000	0.001000	10000000	13.285530	8.862782	6.097602	9.870265	10	8000000000.000000	0.010000	1.000000	1.000000	800000	0.000050	0.048000	1	0.001000	1.000000	25.000000	11.000000	0.500000	0.001000	0.001000	0.010000	31987	0	10.000000	7.000000	1.000000
sus	inf	inf_blood	z	x[0]	y[0][0]	z[0]	x[1]	y[1][0]	z[1]	S[0]	synchrony
219000000	94990000.000000	5000000	10.000000	21900	9499	0.001000	21900	9499	0.001000	10000000	0.000000
315456381	10117816.000000	527703	10000.000000	31044	1142	1.000000	31469	937	1.000000	10299384	0.000000
319106243	1777547.000000	93039	10000.000000	31890	197	1.000000	31872	156	1.000000	10332441	0.000000
319711037	333872.000000	17446	10000.000000	32050	34	1.000000	31908	21	1.000000	10325978	0.000000
319849579	64898.000000	3361	9555.477202	32013	12	1.000000	31894	8	1.000000	10312002	0.000000
319842806	61308.000000	3133	8399.589970	31920	3	0.984119	31899	4	0.823708	10297379	0.000000
319842818	59838.000000	3162	8230.164372	32009	4	0.785843	31957	4	0.626601	10282524	0.000000
319863801	58743.000000	3114	8167.004374	32012	6	0.959252	31866	7	0.838897	10267638	0.000000
319818750	58633.000000	2908	8214.456746	32113	2	0.539830	31890	7	0.914437	10252957	0.000000
319846492	59863.000000	3112	8231.463243	31983	8	0.733273	32081	7	0.992725	10238325	0.000000
319848521	59340.000000	3042	8215.481823	31961	12	0.994347	31967	8	0.968480	10223494	0.000000
319864201	58414.000000	3114	8210.614906	31980	6	0.760998	32013	5	0.810445	10208623	0.000000
319829946	58283.000000	3006	8198.289587	31948	3	0.444279	32134	7	0.976680	10193887	0.000000
319852979	58087.000000	3104	8227.645880	31912	6	0.996853	31970	6	0.973112	10179264	0.000000
319844054	58016.000000	3092	8165.779442	31974	6	0.930880	32037	4	0.981748	10164577	0.000000
319848624	57805.000000	3063	8174.719937	32143	7	0.998861	32125	3	0.887385	10149642	0.000000
319851569	58877.000000	3037	8199.475012	31989	3	0.858653	32000	9	0.566345	10134979	0.000000
319835515	57826.000000	3083	8079.287146	31967	7	0.948714	31916	10	0.999383	10120344	0.000000
319843411	58255.000000	3048	8155.051319	31949	7	0.364719	31965	2	0.916028	10105684	0.000000
319845460	57777.000000	2965	8179.206265	31959	9	0.924313	32080	8	0.986045	10091167	0.000000
319864885	58783.000000	3084	8242.202002	32052	10	0.999988	32057	6	0.318725	10076746	0.000000
319847538	58398.000000	3044	8212.767630	32117	6	0.847353	31922	7	0.994030	10062236	0.000000
319854498	58797.000000	2992	8235.174794	32151	6	0.995490	31964	5	0.557531	10047589	0.000000
319830867	59107.000000	3019	8217.444612	31921	5	0.951682	32066	5	0.873098	10033095	0.000000
319836611	58396.000000	2981	8105.382314	32112	3	0.991361	31878	7	0.871921	10018763	0.000000
319841297	58120.000000	3043	8234.812869	31931	8	0.738988	32138	4	0.850925	10004020	0.000000
319842812	57730.000000	2997	8152.261551	31986	5	0.917823	31961	7	0.999524	9989442	0.000000
319865704	57755.000000	2940	8169.457027	31914	6	0.993262	31856	7	0.578801	9974931	0.000000
319849755	57994.000000	2976	8195.040595	31921	14	0.691461	31970	3	0.301129	9960573	0.000000
319832157	59304.000000	3118	8259.138805	31639	6	0.844463	31848	10	0.924745	9946142	0.000000
319848767	58378.000000	3087	8160.709836	31736	7	0.988220	31978	0	0.325136	9931696	0.000000
319866012	58024.000000	2964	8182.456024	32155	9	0.996619	31971	2	0.987528	9917411	0.000000
319841440	57825.000000	3008	8204.668306	31890	8	0.999996	31997	8	0.288699	9903109	0.000000
319845127	58402.000000	3091	8125.966607	31908	7	0.769746	31860	4	0.777430	9888939	0.000000
319855997	57817.000000	2973	8164.070423	31900	8	0.999594	32237	6	0.714084	9874499	0.000000
319849347	57981.000000	2940	8176.098867	31740	9	0.670630	32011	7	0.972732	9860197	0.000000
319830597	57660.000000	2985	8131.787119	32089	8	0.154306	31845	8	0.363492	9845743	0.000000
319854403	57931.000000	2998	8217.149073	32004	7	0.955317	31962	5	0.643463	9831624	0.000000
319860267	58717.000000	3030	8245.088773	32039	9	0.923598	31917	9	0.728823	9817500	0.000000
319857330	58740.000000	3063	8218.487737	31849	5	0.997475	31941	4	0.993774	9803373	0.000000
319828981	57787.000000	3094	8189.962198	32087	8	0.930380	31890	9	0.957233	9789296	-1.#IND00
319830531	58405.000000	3045	8247.320329	31920	2	0.899319	31937	10	0.999918	9775161	-1.#IND00
319841252	58870.000000	3084	8195.925822	31977	11	0.866508	32192	6	0.809397	9761232	-1.#IND00
319856870	59334.000000	3094	8154.954446	32348	5	0.997922	31963	3	0.706895	9747148	-0.000537
319854017	59395.000000	3064	8213.945980	31862	7	0.726072	32042	4	0.843081	9733110	0.002735
319859019	58678.000000	2905	8237.039725	31896	8	0.986541	32256	3	0.624114	9719149	-0.004192
319837491	58547.000000	3044	8179.539800	31939	7	0.999941	32022	9	0.858576	9705025	-0.004531
319870520	57779.000000	3071	8142.576871	32035	4	0.935363	32302	3	0.817416	9691053	-0.004348
319844160	58043.000000	2958	8178.256867	31937	8	0.432380	31894	4	0.758905	9677141	-0.001080
319832603	58096.000000	3155	8198.245041	31843	1	0.776904	31724	7	0.983033	9663225	-0.000716
319862786	58266.000000	3067	8120.650743	32068	4	0.691250	31766	7	0.708957	9649512	0.000820
319835349	58767.000000	2989	8176.709776	32135	7	0.914392	32038	6	0.217057	9635684	0.006112
319843238	58270.000000	3000	8198.171526	31908	6	0.891026	32221	4	0.859939	9621625	0.001936
319851831	59183.000000	3140	8207.124427	32311	10	0.986730	31988	6	0.845679	9607908	0.001634
319840482	59550.000000	3106	8267.519522	32025	3	0.852640	31943	5	0.810305	9594024	0.001758
319836911	60030.000000	3046	8288.136439	31846	6	0.983486	31965	3	0.458506	9580025	0.001189
319846880	58636.000000	3033	8215.826395	32099	7	0.957079	31928	6	0.978372	9566221	0.001212
319862153	58379.000000	3057	8197.624632	31920	9	0.923690	32096	7	0.855744	9552640	0.001921
319831681	58523.000000	3005	8150.569685	32065	4	0.970020	31975	4	0.677489	9538828	0.001248
319847439	58621.000000	2967	8278.161804	31966	4	0.916550	32197	2	0.623497	9525019	0.001554
319868625	57771.000000	2940	8200.293589	31989	7	0.786731	32044	7	0.982708	9511245	0.002696
319858395	57954.000000	3052	8122.266845	31995	7	0.999948	32006	3	0.603137	9497688	0.002942
319839952	57985.000000	2974	8113.442903	31923	8	0.660525	31933	4	0.810776	9483951	0.002310
319855042	58364.000000	3045	8238.338668	31983	5	0.936563	31736	8	0.797580	9470159	0.001170
319840745	58550.000000	3092	8203.464132	32184	10	0.576668	31897	6	0.968699	9456276	0.000353
319850322	58042.000000	2958	8197.915164	31954	5	0.993753	32075	5	0.805298	9442878	0.000550
319863184	58049.000000	2946	8252.671138	31848	11	0.942711	32057	6	0.791239	9429380	0.000462
319852421	59709.000000	3190	8248.716355	32037	3	0.978026	31816	3	0.985312	9415909	0.000327
319866774	58615.000000	3088	8178.542078	32087	5	0.957890	31781	4	0.671065	9402331	0.000784
319845049	57999.000000	3022	8150.767422	32204	7	0.292685	31973	3	0.815494	9389060	0.001860
319852281	57495.000000	2977	8129.919512	31887	9	0.998648	31950	6	0.954868	9375585	0.003545
319836585	58103.000000	2972	8170.577000	31952	8	0.999999	31951	9	0.999914	9362257	0.003317
319859789	58240.000000	3091	8258.963466	32057	5	0.897310	32119	5	0.725681	9348807	0.003050
319843793	58590.000000	3004	8214.580614	31964	2	0.943530	32010	10	0.865049	9335559	0.002902
319845223	58332.000000	3052	8147.389684	32026	11	0.912804	32084	6	0.728764	9322132	0.002859
319838667	58106.000000	3062	8164.080295	32038	10	0.982876	31872	10	0.921446	9308896	0.003013
319853634	57987.000000	3051	8163.679785	32057	9	0.978506	32126	5	0.730472	9295530	0.002969
319837687	58895.000000	3161	8144.786027	32205	16	0.954407	31796	3	0.874727	9282124	0.002622
319868768	58040.000000	3072	8175.842341	31877	10	0.967263	31927	4	0.585545	9268760	0.002462
319849421	58567.000000	3067	8260.193877	31794	6	0.983415	31812	3	0.775262	9255548	0.002484
319873112	57794.000000	3085	8180.411382	31919	4	0.987341	31853	4	0.924911	9242072	0.002418
319841580	58623.000000	2999	8271.005391	31796	3	0.759972	32066	3	0.991060	9228716	0.002512
319846183	59641.000000	3082	8312.826559	31894	5	0.999834	31895	8	0.940270	9215338	0.002502
319838486	58659.000000	2961	8148.130179	32081	8	1.000000	31936	5	0.962406	9202002	0.004623
319835576	57820.000000	3084	8188.406769	31825	3	0.997097	32149	9	0.718104	9188885	0.004577
319860658	58138.000000	3024	8168.033110	31798	5	0.845056	32192	1	0.823684	9175795	0.004597
319835144	58286.000000	3041	8119.395704	32157	3	0.836234	32036	8	0.704557	9162723	0.004858
319854819	57807.000000	3018	8113.959572	31871	6	0.740064	31967	6	0.955210	9149536	0.004972
319838865	58545.000000	3046	8234.302719	31830	8	0.834376	31922	3	0.928398	9136520	0.004893
319856093	58407.000000	3076	8191.850429	31987	5	0.794136	31771	1	0.610671	9123524	0.005790
319843187	58586.000000	3119	8205.756164	32081	7	0.470767	31891	11	0.996467	9110484	0.005582
319847336	58816.000000	3056	8210.686947	31966	6	0.870176	31961	8	0.899815	9097423	0.005458
319852184	58545.000000	3057	8220.430999	32116	8	0.991651	31911	1	0.880996	9084316	0.005368
319835252	58056.000000	3057	8218.902381	32083	4	0.858634	31809	7	0.997043	9071305	0.005301
319854343	57506.000000	3011	8202.486295	31884	4	0.931637	32095	4	0.874916	9058386	0.005402
319840981	57468.000000	2866	8120.921268	31870	9	0.757846	31920	5	0.769461	9045259	0.005291
319842892	58262.000000	3046	8191.198127	31906	7	0.998630	32139	9	0.899477	9032259	0.005044
319827429	58721.000000	3061	8258.213880	31955	5	0.889502	31981	3	0.826059	9019267	0.005120
319866415	58973.000000	3148	8195.925386	31971	7	0.999876	31822	6	0.663283	9006242	0.005020
319849198	58727.000000	2970	8172.350803	31952	4	0.981299	32120	4	0.547743	8993500	0.004749
npatches	nstrain	runtime	dt	init_x	init_y	init_y_blood	init_z	init_S	beta0	beta1	beta2	beta3	mean_beta	B	d	delta	delta_blood	b[0]	mut	m	CTL	c	g	epsilon	k	het	lambda	rho	omega	x_max	patch.dyna	DELTA	A	VA
10000	1	100.000000	0.000100	21900	9499	5000000	0.001000	10000000	11.979248	9.578999	5.872976	8.956270	10	8000000000.000000	0.010000	1.000000	1.000000	800000	0.000050	0.048000	1	0.001000	1.000000	25.000000	12.000000	0.500000	0.001000	0.001000	0.010000	31987	0	10.000000	7.000000	1.000000
sus	inf	inf_blood	z	x[0]	y[0][0]	z[0]	x[1]	y[1][0]	z[1]	S[0]	synchrony
219000000	94990000.000000	5000000	10.000000	21900	9499	0.001000	21900	9499	0.001000	10000000	0.000000
317935215	4251547.000000	221934	10000.000000	31641	489	1.000000	31822	426	1.000000	10224199	0.000000
319719257	298415.000000	15600	10000.000000	31952	32	1.000000	32073	15	1.000000	10224103	0.000000
319849374	47006.000000	2426	6458.562695	32196	0	0.265685	32025	2	0.508307	10210048	0.000000
319861124	51388.000000	2688	7182.872012	31916	2	0.727542	31840	2	0.962241	10195517	0.000000
319843740	53549.000000	2724	7334.614368	32169	5	0.453464	31928	2	0.675007	10180800	0.000000
319854690	54002.000000	2839	7481.438346	32221	6	0.878671	32013	4	0.988603	10165842	0.000000
319854366	53859.000000	2815	7414.852703	32048	4	0.730081	31916	2	0.407986	10150979	0.000000
319852880	53785.000000	2872	7495.303478	31893	5	0.314619	31963	11	0.897666	10136388	0.000000
319841734	54561.000000	2845	7481.451737	32276	3	0.983646	32124	3	0.722855	10121719	0.000000
319880619	54309.000000	2782	7442.010760	32031	7	0.688456	31906	10	0.990919	10107104	0.000000
319835337	54541.000000	2912	7509.084126	31806	4	0.998810	32093	6	0.938992	10092428	0.000000
319847718	53847.000000	2712	7455.534910	31934	5	0.910534	31833	4	0.170993	10077987	0.000000
319845606	54288.000000	2862	7502.680338	32129	5	0.896077	31946	4	0.784442	10063356	0.000000
319841528	54598.000000	2715	7492.997801	32045	10	0.729807	32119	6	0.478426	10048919	0.000000
319828140	52525.000000	2836	7382.839413	31839	5	0.816224	32264	5	0.662036	10034517	0.000000
319878085	53890.000000	2793	7446.094279	32006	2	0.994532	31956	5	0.918754	10020005	0.000000
319844773	53761.000000	2870	7381.310944	31852	6	0.673198	32112	3	0.721689	10005702	0.000000
319859534	54117.000000	2814	7432.175342	32009	9	0.998785	32158	3	0.890403	9991105	0.000000
319830569	53875.000000	2775	7510.960811	31799	5	0.986897	31776	1	0.712664	9976728	0.000000
319858296	53778.000000	2763	7493.164484	31915	4	0.992582	31874	6	0.832511	9962135	0.000000
319868681	54110.000000	2754	7490.287156	32036	12	0.923265	32002	6	0.964610	9947589	0.000000
319862284	54750.000000	2837	7513.942853	32076	3	0.923700	31828	4	0.843559	9933346	0.000000
319870038	54853.000000	2844	7429.048205	31892	4	0.980472	31848	1	0.530535	9918966	0.000000
319840736	53877.000000	2794	7537.289397	32334	9	0.692181	32096	5	0.977026	9904751	0.000000
319857948	54200.000000	2798	7441.304566	31839	4	0.982184	31727	4	0.415555	9890489	0.000000
319834462	53184.000000	2824	7379.003702	31791	6	0.559670	32099	4	0.797995	9876317	0.000000
319854818	54089.000000	2779	7405.794823	31941	8	0.962914	31738	9	0.906130	9819735	0.000000
319864814	54281.000000	2851	7428.987791	32172	3	0.742966	31799	4	0.557803	9805547	0.000000
319851503	55318.000000	2963	7476.999239	31812	7	0.987914	31887	6	0.474394	9791471	0.000000
319843014	54422.000000	2858	7439.607382	32096	11	0.666598	32103	3	0.890538	9777202	0.000000
319852471	54367.000000	2763	7368.738460	32217	2	0.428122	32268	3	0.860181	9763004	0.000000
319844134	54902.000000	2817	7331.581857	32014	11	0.925254	32004	4	0.803364	9748943	0.000000
319856869	54498.000000	2845	7400.721928	32070	3	0.204742	32122	7	0.783708	9734982	0.000000
319847996	53818.000000	2772	7360.306175	31838	8	0.653641	32246	2	0.824753	9720922	0.000000
319858436	52332.000000	2694	7425.361821	31887	5	0.949458	31921	13	0.992291	9706977	0.000000
319833258	53499.000000	2792	7513.139363	32021	6	0.987109	32012	4	0.899030	9692919	0.000000
319881732	52587.000000	2695	7385.187952	31897	3	0.863091	32216	4	0.817411	9678708	-1.#IND00
319841203	53771.000000	2766	7298.239665	32086	7	0.580207	32215	8	0.788785	9664599	-1.#IND00
319841154	53336.000000	2725	7457.007909	31911	2	0.774267	32092	4	0.896659	9650538	-1.#IND00
319839531	54097.000000	2816	7482.972360	31994	1	0.339916	32131	1	0.709936	9636695	0.001347
319871832	53731.000000	2803	7415.527957	31894	4	0.828218	32294	4	0.886664	9622912	0.001400
319879322	53430.000000	2842	7400.551314	31822	6	0.803789	32010	11	0.520893	9608826	0.004147
319845060	53883.000000	2795	7499.875434	31732	9	0.851066	32183	3	0.608384	9595136	0.003228
319849907	54452.000000	2875	7487.245957	31910	2	0.643779	31918	4	0.489201	9581279	0.003035
319848159	54937.000000	2809	7522.589793	32236	7	0.999019	31870	15	0.372005	9567527	0.003240
319863803	54043.000000	2735	7507.923191	32157	5	0.946589	32124	7	0.911469	9553478	0.002854
319863401	53665.000000	2692	7429.415759	31873	7	0.812820	31910	1	0.361637	9539734	0.002581
319843224	54296.000000	2909	7483.630798	32228	5	0.923951	31711	8	0.862027	9526024	0.002833
319835798	53599.000000	2862	7438.244015	32120	4	0.896267	31911	2	0.682183	9512358	0.002326
319828463	54697.000000	2890	7463.506356	32076	12	0.791915	32111	4	0.571556	9498623	0.001556
319882716	54156.000000	2864	7443.728662	31994	2	0.903248	31925	4	0.888324	9485094	0.001215
319860927	54418.000000	2744	7553.431362	32016	12	0.399570	31763	7	0.814784	9471574	0.001367
319852204	54111.000000	2851	7547.076341	31958	5	0.766008	32064	4	0.909232	9457948	0.004844
319847293	54177.000000	2886	7540.409033	31738	5	0.924151	31876	11	0.860937	9444046	0.003937
319845661	54089.000000	2783	7431.251281	31958	3	0.855502	31974	6	0.921527	9430265	0.003424
319860707	54753.000000	2788	7461.344227	31950	6	0.717986	31963	3	0.638768	9416698	0.003259
319865016	54025.000000	2796	7347.459515	31928	4	0.546226	31725	6	0.741285	9403300	0.002462
319840543	54048.000000	2833	7434.513431	31990	5	0.919554	31879	3	0.381971	9389694	0.005010
319840068	53822.000000	2770	7444.955696	32151	9	0.923859	31970	5	0.789540	9376065	0.004551
319850391	53466.000000	2882	7400.959961	32137	4	0.338280	32198	8	0.757338	9362610	0.004270
319849544	54350.000000	2919	7457.744873	31891	6	0.975987	31990	2	0.242529	9349157	0.004569
319832931	54750.000000	2831	7507.748682	31869	11	0.990555	32060	4	0.797507	9335701	0.005157
319844905	54234.000000	2821	7509.924768	31888	5	0.918114	31889	5	0.971368	9322525	0.004927
319858365	53682.000000	2823	7437.103792	31828	7	0.986940	31908	3	0.624103	9309045	0.003889
319866493	53923.000000	2788	7452.730333	31864	5	0.984802	31901	5	0.971195	9295893	0.003249
319858107	54032.000000	2837	7492.986149	31817	5	0.947589	32028	9	0.807314	9282887	0.003795
319831409	53839.000000	2730	7471.520864	31986	9	0.391547	31867	15	0.895648	9269576	0.003449
319850276	54025.000000	2907	7521.377958	31864	4	0.982146	31926	5	0.624775	9256283	0.003300
319834892	54062.000000	2789	7496.844312	31880	3	0.532247	32020	11	0.973433	9243052	0.003769
319845680	54947.000000	2725	7514.379385	31893	6	0.602487	31995	11	0.692874	9229617	0.003442
319858618	54102.000000	2841	7485.605156	31976	11	0.958909	31858	8	0.612499	9216443	0.003519
319870205	54001.000000	2759	7453.799629	31983	4	0.796187	32119	2	0.776325	9203266	0.002772
319864897	53502.000000	2883	7491.678586	31843	10	0.650003	31989	7	0.977214	9190035	0.002348
319848315	54138.000000	2837	7419.761128	31856	5	0.878172	32169	4	0.950077	9176871	0.001394
319849136	54527.000000	2891	7391.434591	31936	15	0.935706	31930	1	0.859573	9163716	-0.000533
319857017	54261.000000	2783	7405.735400	31991	4	0.885979	32031	6	0.900755	9150583	-0.000459
319851225	53931.000000	2734	7359.538995	31895	7	0.999726	31947	4	0.708525	9137613	-0.000455
319845044	53837.000000	2701	7523.023834	31965	4	0.999999	32159	5	0.192466	9124441	-0.000535
319870160	53991.000000	2863	7456.864051	31826	6	0.985027	32019	8	0.994308	9111279	-0.000725
319860092	54364.000000	2865	7421.897302	32143	8	0.665323	32047	8	0.728270	9098077	-0.000673
319843941	53873.000000	2774	7455.112809	31784	1	0.816302	31998	4	0.802874	9084868	-0.000589
319834866	54709.000000	2800	7439.801333	32040	14	0.955561	32200	8	0.987502	9071609	-0.000569
319831733	53657.000000	2803	7397.435200	31930	9	0.851284	31836	2	0.835456	9058582	-0.000656
319838617	54594.000000	2746	7429.247418	32052	7	0.884434	32203	9	0.947077	9045485	-0.000031
319853360	54594.000000	2895	7418.958416	31921	3	0.327734	32246	2	0.882384	9032303	-0.001173
319838741	54177.000000	2900	7509.658400	32271	4	0.876113	31920	7	0.633778	9019368	-0.001110
319819888	53345.000000	2842	7443.930368	31888	2	0.814835	32130	0	0.491746	9006548	-0.001071
319869447	54166.000000	2871	7558.098026	31953	3	0.997475	31891	3	0.116479	8993419	-0.001040
319861062	54201.000000	2813	7493.018470	32031	3	0.957595	32129	3	0.745661	8980702	-0.000967
319855553	54997.000000	2879	7402.967497	32004	2	0.864829	31977	5	0.813082	8967847	-0.000980
319837285	54591.000000	2747	7373.743941	32223	13	0.849359	31909	6	0.965763	8955072	-0.000979
319854171	54313.000000	2814	7319.987839	32187	4	0.998211	32043	3	0.905226	8942089	-0.001171
319842257	54434.000000	2821	7471.421592	31817	5	0.816071	32241	8	0.737100	8929218	-0.001122
319819576	54231.000000	2834	7493.561124	31883	7	0.522187	31924	3	0.836292	8916305	-0.000201
319867735	54045.000000	2812	7483.501172	32115	7	0.869130	32084	5	0.932637	8903683	-0.000169
319859166	53772.000000	2804	7422.714803	31820	0	0.723010	31996	9	0.433435	8891007	-0.000008
npatches	nstrain	runtime	dt	init_x	init_y	init_y_blood	init_z	init_S	beta0	beta1	beta2	beta3	mean_beta	B	d	delta	delta_blood	b[0]	mut	m	CTL	c	g	epsilon	k	het	lambda	rho	omega	x_max	patch.dyna	DELTA	A	VA
10000	1	100.000000	0.000100	21900	9499	5000000	0.001000	10000000	11.944603	14.303766	12.600239	8.413343	10	8000000000.000000	0.010000	1.000000	1.000000	800000	0.000050	0.048000	1	0.001000	1.000000	25.000000	13.000000	0.500000	0.001000	0.001000	0.010000	31987	0	10.000000	7.000000	1.000000
sus	inf	inf_blood	z	x[0]	y[0][0]	z[0]	x[1]	y[1][0]	z[1]	S[0]	synchrony
219000000	94990000.000000	5000000	10.000000	21900	9499	0.001000	21900	9499	0.001000	10000000	0.000000
319009984	1822137.000000	95447	10000.000000	31948	185	1.000000	31967	225	1.000000	10179086	0.000000
319847011	52298.000000	2691	9342.153634	32149	7	1.000000	31962	9	1.000000	10168734	0.000000
319849761	48037.000000	2469	7601.681122	32006	5	0.790985	31998	5	0.981481	10154147	0.000000
319840021	48719.000000	2615	7008.417194	31980	6	0.488238	32039	4	0.980076	10139147	0.000000
319833101	50773.000000	2568	6889.915053	32077	3	0.972498	32208	8	0.745064	10124518	0.000000
319850310	52323.000000	2799	6879.624440	31953	3	0.489965	32082	6	0.979421	10109854	0.000000
319838996	51795.000000	2685	6985.061911	31687	12	0.367109	31787	6	0.992245	10095366	0.000000
319860215	51646.000000	2695	6937.954401	31914	6	0.136036	31926	7	0.943806	10080588	0.000000
319845846	52332.000000	2763	6881.192871	32074	6	0.634982	31967	13	0.364907	10065953	0.000000
319872443	51148.000000	2640	6849.341977	31769	4	0.769493	31988	6	0.678212	10051352	0.000000
319847646	51195.000000	2613	6848.827644	32013	1	0.524472	32067	8	0.457258	10036851	0.000000
319845275	51125.000000	2634	6871.175837	32051	5	0.995333	31938	3	0.962777	10022397	0.000000
319834306	51214.000000	2666	6907.516815	31995	2	0.679176	32017	5	0.758205	10007951	0.000000
319831746	51969.000000	2688	6965.030255	32122	10	0.941153	31850	6	0.937016	9993572	0.000000
319841217	51418.000000	2704	6956.819603	32097	3	0.579457	32000	3	0.999777	9979101	0.000000
319822698	51097.000000	2602	6968.464627	32042	4	0.873402	32120	1	0.441414	9964786	0.000000
319856611	51528.000000	2823	6967.361606	32081	6	0.764328	32061	6	0.876820	9950405	0.000000
319850210	51696.000000	2585	7005.214913	31869	7	0.995983	32005	4	0.244748	9936025	0.000000
319850921	51455.000000	2776	6892.894189	31836	9	0.839117	31909	5	0.957855	9921464	0.000000
319846046	51378.000000	2682	6889.071199	32000	4	0.824796	31883	10	0.790339	9907168	0.000000
319867866	51735.000000	2628	6876.753475	31739	9	0.994933	32038	11	0.637432	9892718	0.000000
319872645	52327.000000	2598	6913.801977	32094	9	0.722610	32108	6	0.874311	9878410	0.000000
319867196	52299.000000	2750	7033.297011	31972	1	0.800973	32005	5	0.948944	9864133	0.000000
319838716	51107.000000	2705	6860.520563	32034	5	0.979124	31839	5	0.531316	9849853	0.000000
319837214	50957.000000	2603	6797.557916	32018	6	0.943893	32115	4	0.779279	9835528	0.000000
319851867	50683.000000	2587	6783.340703	32226	4	0.652550	32131	5	0.606686	9821429	0.000000
319845773	51539.000000	2727	6773.984028	31973	10	0.236997	31904	10	0.998276	9807261	0.000000
319834810	51712.000000	2604	6831.788099	31854	6	0.693107	31969	3	0.805192	9793017	0.000000
319865188	51625.000000	2735	6882.675047	32164	2	0.661986	31923	2	0.985471	9778744	0.000000
319852690	52026.000000	2777	6996.024958	31717	9	0.386270	32220	16	0.986469	9764744	0.000000
319846749	52126.000000	2654	6915.271007	31979	1	0.313438	31869	4	0.951925	9750473	0.000000
319829401	51929.000000	2686	6950.449351	31872	2	0.968775	32088	2	0.394425	9736266	0.000000
319852663	51444.000000	2657	7013.088446	31825	1	0.408441	31814	7	0.549803	9722017	0.000000
319855371	51654.000000	2677	6948.325745	32142	4	0.995180	32026	3	0.981284	9707942	0.000000
319863575	52031.000000	2695	6969.794918	32132	8	0.960837	32040	2	0.542518	9693846	0.000000
319853631	52045.000000	2707	6881.166201	32080	6	0.369451	32048	13	0.618268	9679867	0.000000
319852446	52245.000000	2655	6942.751708	32014	2	0.236877	32032	10	0.860933	9665945	0.000000
319850619	51500.000000	2667	6798.795179	32144	4	0.842690	31946	2	0.539942	9651785	0.000000
319842903	51557.000000	2654	6920.515354	31840	5	0.623009	32051	7	0.426150	9638002	0.000000
319841065	51267.000000	2672	6912.709427	31867	4	0.868796	31937	14	0.873495	9624112	-1.#IND00
319856210	50597.000000	2646	6823.748119	32240	1	0.670958	31833	6	0.743158	9610337	-1.#IND00
319865858	50390.000000	2652	6808.431569	32139	4	0.856806	32132	0	0.671319	9596516	-1.#IND00
319855216	51740.000000	2698	6831.068022	31777	2	0.621597	32115	6	0.860783	9582598	-0.001165
319852839	52297.000000	2710	6829.679694	31840	6	0.590224	32239	4	0.896308	9568911	0.000597
319843704	52059.000000	2754	6877.997762	31789	5	0.972228	32008	6	0.868483	9555228	0.001647
319868994	51654.000000	2702	6850.806932	32018	4	0.951984	32108	6	0.719774	9541477	-0.002725
319842725	51207.000000	2717	6842.080027	31988	12	0.449846	32271	1	0.747223	9527573	-0.000177
319854074	51417.000000	2642	6804.438264	32031	4	0.986293	32037	4	0.866100	9513831	0.002491
319865418	51118.000000	2634	6835.148215	31906	7	0.996930	31956	12	0.379203	9500041	-0.003518
319854290	51034.000000	2708	6873.509145	31934	5	0.941590	32140	3	0.677702	9486439	-0.006440
319861973	51434.000000	2634	6870.404574	31806	9	0.850553	32118	2	0.838685	9472781	-0.006601
319854717	50836.000000	2601	6894.949187	31997	7	0.975885	31903	5	0.978603	9459119	-0.004954
319862733	50893.000000	2615	6872.725630	32187	7	0.897373	31912	4	0.915818	9445681	-0.003899
319846665	51005.000000	2675	6902.822832	32031	3	0.707695	32177	8	0.897052	9432266	-0.004454
319825799	51923.000000	2725	6962.703942	31733	3	0.479865	31651	9	0.946510	9418678	-0.004021
319875337	52128.000000	2741	6938.225026	32084	4	0.741294	31943	5	0.925739	9405101	-0.001862
319839684	51916.000000	2660	6866.446907	32131	7	0.691250	32106	8	0.930852	9391578	-0.001672
319857049	52546.000000	2820	6928.250361	31941	2	0.526098	31823	4	0.494110	9378083	-0.001979
319854766	51144.000000	2644	6896.645051	31885	2	0.163351	31944	7	0.523983	9364553	-0.001916
319843292	50813.000000	2670	6820.034112	32038	4	0.796239	32091	5	0.341665	9350883	-0.000635
319843397	51014.000000	2644	6793.515565	31878	5	0.727748	32180	5	0.827086	9337457	0.000568
319865285	52541.000000	2680	6905.001021	32049	3	0.889660	32104	6	0.996228	9324156	0.001446
319857974	51630.000000	2657	6907.003950	31993	3	0.750708	32130	7	0.549906	9310918	0.001251
319853677	51168.000000	2695	6918.444069	31763	5	0.922160	32049	9	0.975564	9297507	0.001041
319857886	50789.000000	2627	6846.595198	31895	3	0.986735	31820	5	0.745887	9284225	0.001345
319854317	51390.000000	2667	6849.088953	31871	2	0.719524	31995	7	0.378875	9270834	0.001327
319862943	51829.000000	2804	6870.857243	31998	6	0.783655	31939	2	0.912645	9257504	0.001451
319851123	52042.000000	2651	6919.435807	32124	4	0.468109	32039	8	0.975107	9244044	0.002239
319834509	51615.000000	2645	6801.448805	31976	7	0.826214	32057	3	0.654809	9230672	0.002259
319849662	51930.000000	2587	6888.831537	32008	5	0.789242	32078	1	0.619191	9217505	0.000980
319864659	51781.000000	2742	6920.196721	32012	9	0.910019	32019	5	0.789716	9204049	0.001120
319845481	51971.000000	2738	6918.769351	31824	8	0.914381	31809	3	0.936855	9190713	0.001346
319852480	50829.000000	2592	6936.202644	32239	5	0.862921	31944	3	0.362385	9177337	0.002536
319847681	50908.000000	2575	6875.695419	31894	4	0.929890	32138	16	0.784441	9164167	0.002238
319841348	51379.000000	2726	6851.122724	32243	7	0.115828	32185	12	0.985616	9150828	0.002146
319868378	51930.000000	2659	6905.803973	31954	4	0.856373	32060	7	0.940130	9137771	0.002323
319848466	51582.000000	2733	6874.643734	32171	6	0.987392	31945	4	0.318797	9124895	0.002402
319845213	52649.000000	2764	6911.350555	31915	5	0.829695	31877	6	0.596247	9111809	0.002305
319843281	51149.000000	2707	6857.193923	32010	7	0.844293	32270	13	0.976630	9098865	0.003264
319842458	50959.000000	2722	6857.888636	31906	4	0.370370	32127	2	0.967672	9085678	0.002215
319846821	51544.000000	2703	6886.699970	31935	5	0.967360	31946	7	0.928932	9072619	0.002170
319847628	51577.000000	2727	6909.924969	31910	2	0.755905	32028	4	0.945847	9059689	0.004519
319850289	51399.000000	2642	6800.638920	31901	3	0.731559	31760	3	0.851374	9046664	0.003669
319864864	51348.000000	2737	6850.567147	32026	8	0.821728	31874	2	0.444439	9033873	0.003660
319860285	52212.000000	2748	6846.743718	31872	5	0.466424	31945	5	0.611400	9020790	0.003482
319854945	50795.000000	2670	6835.745278	31893	5	0.539283	31982	6	0.976765	9007908	0.003687
319842959	51158.000000	2663	6921.907047	31849	4	0.838177	32035	7	0.950964	8994751	0.003667
319862399	51285.000000	2684	6889.519186	31896	10	0.992136	32069	4	0.280807	8981935	0.004377
319833984	51994.000000	2779	6987.222003	31804	3	0.416198	31944	5	0.970073	8968755	0.004464
319834641	51235.000000	2606	6867.422174	31831	7	0.918648	31962	9	0.455172	8955953	0.004109
319864385	50998.000000	2632	6815.574511	32175	16	0.323157	31884	6	0.938356	8942989	0.004047
319838118	52506.000000	2796	6973.076973	31867	9	0.847210	31787	4	0.825876	8930054	0.003998
319834975	51160.000000	2661	7006.932102	31953	6	0.669197	32096	6	0.670389	8917333	0.004004
319835231	50736.000000	2754	6923.917196	32022	5	0.627963	31904	4	0.957909	8904265	0.003943
319841140	50677.000000	2648	6869.251555	31920	11	0.463838	32006	2	0.979004	8891496	0.004128
319882043	50283.000000	2666	6853.433747	31846	8	0.471133	31788	4	0.986845	8878784	0.004040
319855085	51526.000000	2760	6905.202285	32041	10	0.938056	31855	5	0.994193	8866027	0.005223
319855798	52445.000000	2742	6987.773521	31949	6	0.836024	31983	7	0.816280	8853339	0.005716
319879059	51490.000000	2719	6977.630637	31986	2	0.149180	32030	12	0.633271	8840477	0.004770
npatches	nstrain	runtime	dt	init_x	init_y	init_y_blood	init_z	init_S	beta0	beta1	beta2	beta3	mean_beta	B	d	delta	delta_blood	b[0]	mut	m	CTL	c	g	epsilon	k	het	lambda	rho	omega	x_max	patch.dyna	DELTA	A	VA
10000	1	100.000000	0.000100	21900	9499	5000000	0.001000	10000000	10.806060	13.043649	14.650230	14.326168	10	8000000000.000000	0.010000	1.000000	1.000000	800000	0.000050	0.048000	1	0.001000	1.000000	25.000000	14.000000	0.500000	0.001000	0.001000	0.010000	31987	0	10.000000	7.000000	1.000000
sus	inf	inf_blood	z	x[0]	y[0][0]	z[0]	x[1]	y[1][0]	z[1]	S[0]	synchrony
219000000	94990000.000000	5000000	10.000000	21900	9499	0.001000	21900	9499	0.001000	10000000	0.000000
319476395	758514.000000	39387	10000.000000	31984	58	1.000000	32041	85	1.000000	10144086	0.000000
319851696	48321.000000	2513	4424.268683	32042	1	0.515439	31956	7	0.113226	10130536	0.000000
319846818	54714.000000	2820	5519.774691	31979	4	0.938609	32028	2	0.431080	10115980	0.000000
319827431	55676.000000	2830	6251.857454	31902	5	0.384680	32075	7	0.377195	10101413	0.000000
319835006	54529.000000	2699	6569.528793	32042	5	0.325178	32194	1	0.874338	10086497	0.000000
319850576	52693.000000	2821	6666.947786	31943	8	0.564782	32063	7	0.914462	10071967	0.000000
319835466	50609.000000	2713	6716.382111	31935	5	0.884908	32071	7	0.816960	10057311	0.000000
319853360	48976.000000	2592	6575.954620	31640	5	0.763565	32000	8	0.825081	10042730	0.000000
319862545	48497.000000	2539	6408.817831	32014	6	0.754733	31951	4	0.852563	10028181	0.000000
319831888	48691.000000	2644	6452.742524	32015	2	0.210000	32020	3	0.959227	10013612	0.000000
319857087	49835.000000	2647	6288.874158	31978	5	0.850663	31780	6	0.660281	9999138	0.000000
319838927	50697.000000	2680	6406.703340	31801	5	0.558763	31968	4	0.980562	9984605	0.000000
319854355	50116.000000	2574	6486.519809	31767	4	0.229750	32030	6	0.509661	9970112	0.000000
319854701	50431.000000	2620	6444.205570	32036	2	0.407188	31776	6	0.956633	9955666	0.000000
319827322	50033.000000	2514	6371.931856	31894	9	0.877815	31891	3	0.662046	9941092	0.000000
319840601	50434.000000	2601	6343.714822	32177	7	0.934023	32117	4	0.866433	9926606	0.000000
319855278	50416.000000	2626	6412.817820	31936	5	0.891781	31887	8	0.999450	9912001	0.000000
319827563	50252.000000	2564	6398.114171	31942	2	0.915522	32227	5	0.308484	9897639	0.000000
319871303	51014.000000	2672	6378.668483	31894	2	0.311602	31726	12	0.359335	9883413	0.000000
319877531	50374.000000	2674	6396.845982	32109	1	0.799089	32127	3	0.386743	9869068	0.000000
319849335	50804.000000	2691	6348.289974	31936	1	0.300712	32033	6	0.986998	9854632	0.000000
319853846	50414.000000	2621	6385.866283	32013	4	0.462587	32118	7	0.822265	9840390	0.000000
319861954	50935.000000	2608	6314.495345	31913	12	0.778173	31850	6	0.803430	9826247	0.000000
319858763	51078.000000	2722	6405.289060	31751	4	0.672790	32079	2	0.682816	9812191	0.000000
319852265	49271.000000	2583	6365.043519	32053	3	0.476815	31976	1	0.290578	9797944	0.000000
319833867	49565.000000	2526	6460.065418	31952	7	0.678691	31887	3	0.576578	9783822	0.000000
319824479	49654.000000	2621	6367.004604	32185	3	0.196537	31920	11	0.696479	9769667	0.000000
319861161	51147.000000	2668	6401.479014	31882	3	0.725747	31908	5	0.800449	9755625	0.000000
319836283	49329.000000	2609	6454.693930	31783	4	0.637517	31715	4	0.943749	9741486	0.000000
319866003	48998.000000	2586	6325.401361	31846	6	0.427230	31874	3	0.910842	9727203	0.000000
319852125	49851.000000	2618	6351.223648	31803	4	0.257719	31875	8	0.944383	9713232	0.000000
319844192	49876.000000	2728	6457.564015	31752	3	0.815615	31948	9	0.853906	9699279	0.000000
319857392	50599.000000	2682	6467.352351	31805	2	0.598515	32176	7	0.751995	9685388	0.000000
319865510	50290.000000	2645	6543.874173	31895	3	0.970444	31933	4	0.144557	9671502	0.000000
319842391	50312.000000	2563	6539.446228	32089	6	0.949306	31860	10	0.124416	9657668	0.000000
319865089	48214.000000	2555	6378.484152	31888	7	0.420911	32136	5	0.972924	9643915	0.000000
319847850	49070.000000	2517	6311.510963	32047	5	0.567660	32006	5	0.782334	9629976	0.000000
319838459	50014.000000	2569	6482.657079	31949	8	0.978411	32346	4	0.470487	9616173	0.000000
319870647	51054.000000	2634	6421.672712	31964	4	0.554115	31983	3	0.651909	9602121	0.000000
319849470	50948.000000	2584	6487.885304	31962	7	0.820810	31996	3	0.759333	9588282	-1.#IND00
319847985	51225.000000	2645	6524.629276	31914	2	0.091946	32010	5	0.906769	9574418	-1.#IND00
319851290	50286.000000	2588	6564.879123	31931	2	0.952496	31919	6	0.628138	9560583	-0.003575
319848636	49128.000000	2549	6438.820429	32080	10	0.924866	31768	4	0.601926	9546821	0.015249
319858504	49770.000000	2557	6439.104917	31718	11	0.339661	31831	5	0.524377	9532955	0.014340
319850300	50727.000000	2694	6467.372900	32119	8	0.343332	31890	5	0.933368	9518957	0.013093
319855808	50160.000000	2514	6367.211322	31782	4	0.315135	32070	5	0.912762	9505285	0.012871
319845085	50434.000000	2574	6421.240665	32086	4	0.858352	31921	0	0.665707	9491493	0.011084
319832282	50493.000000	2562	6399.865586	32076	5	0.944135	32046	2	0.657007	9477732	0.011417
319820320	50850.000000	2586	6382.497406	31990	2	0.922425	32087	8	0.261993	9464149	0.009833
319859038	49809.000000	2577	6465.287414	31988	5	0.814302	32032	2	0.823199	9450490	0.008587
319840170	49560.000000	2554	6338.587698	31991	3	0.808952	31925	3	0.500011	9436766	0.003053
319862240	49594.000000	2610	6316.241408	31928	2	0.861419	32106	12	0.444360	9423120	0.003043
319860437	51007.000000	2700	6422.371083	31971	2	0.882708	32090	5	0.758631	9409507	0.005444
319844906	49809.000000	2639	6415.426830	31961	5	0.348386	31996	6	0.917463	9395966	0.004851
319885208	51077.000000	2674	6416.811201	31968	7	0.408141	32010	6	0.729196	9382430	0.004335
319859013	50928.000000	2819	6547.938682	32056	5	0.060556	32080	6	0.945089	9368954	0.004345
319840163	50917.000000	2695	6595.546187	32046	6	0.954591	32040	2	0.413460	9355246	0.003635
319859607	48622.000000	2676	6504.777382	31835	7	0.801786	31922	11	0.973062	9341771	0.003277
319836956	49441.000000	2668	6344.935261	31875	7	0.571760	31936	7	0.711860	9328171	0.003713
319862246	50080.000000	2719	6419.262187	31903	7	0.993237	31888	3	0.840430	9314618	0.003705
319856518	49592.000000	2586	6394.542868	32066	3	0.909391	31896	5	0.355840	9301119	0.003789
319856442	49883.000000	2644	6296.748780	31701	5	0.701784	31913	4	0.517209	9287671	0.002795
319877386	50410.000000	2584	6348.857973	31996	2	0.810266	32136	5	0.493484	9274535	0.003400
319854753	50240.000000	2735	6421.384290	31739	6	0.775379	32097	3	0.912422	9261164	0.001811
319875488	50043.000000	2602	6384.988922	32064	1	0.674568	32230	3	0.928484	9247716	0.001354
319852946	50252.000000	2603	6408.724627	32030	9	0.679573	31884	10	0.646426	9234382	0.002381
319860726	49833.000000	2584	6347.117037	31772	3	0.862163	32220	3	0.430820	9221248	0.002721
319872067	49853.000000	2574	6390.757537	32080	7	0.424074	32221	4	0.965767	9208114	0.002559
319835387	49995.000000	2637	6442.083742	31938	3	0.233974	31900	1	0.903107	9194908	0.002388
319834405	49923.000000	2545	6484.545833	31932	2	0.201801	31985	3	0.545065	9181726	0.002500
319837462	48841.000000	2541	6525.338147	31884	6	0.584704	32422	8	0.864484	9168568	0.002432
319848823	48842.000000	2641	6337.884072	31767	6	0.878153	32159	8	0.910649	9155294	0.001934
319861967	49471.000000	2576	6373.981107	32097	3	0.439148	31999	3	0.972669	9142158	0.002565
319849588	49344.000000	2502	6460.639089	32168	6	0.985749	32032	2	0.829640	9128957	0.002494
319865823	49980.000000	2571	6494.251263	32167	3	0.097933	32126	4	0.784253	9115933	0.000993
319859349	48650.000000	2484	6440.106232	32135	7	0.844212	32022	3	0.522794	9102608	0.000947
319840053	50103.000000	2539	6382.508436	31743	4	0.334904	32051	8	0.797953	9089455	0.000876
319872603	49718.000000	2557	6339.129019	31916	5	0.644817	31874	2	0.687225	9076208	0.001395
319856920	50384.000000	2626	6360.272084	31944	5	0.905164	32116	4	0.899522	9062963	0.001455
319851792	49845.000000	2664	6343.695563	32322	8	0.774297	31978	6	0.734267	9050075	0.001286
319837095	49942.000000	2538	6351.665001	32047	3	0.637241	31813	2	0.807279	9037115	0.000548
319870467	49445.000000	2531	6383.845953	31868	6	0.884224	32103	4	0.737106	9024171	0.000325
319839431	48830.000000	2560	6372.779299	32098	3	0.721929	31835	5	0.716164	9011278	0.000250
319853369	48851.000000	2511	6330.547494	32205	3	0.499819	31835	4	0.748429	8997917	0.000880
319846080	50009.000000	2567	6332.673501	31964	8	0.558332	32020	1	0.785319	8984928	0.000850
319846102	50811.000000	2618	6423.325381	31782	4	0.147717	32109	7	0.958618	8971863	0.001022
319871291	50829.000000	2636	6372.309526	31890	7	0.756327	31956	3	0.903155	8958824	0.001348
319868281	50237.000000	2613	6417.914311	31872	7	0.976968	32014	3	0.886923	8945986	0.001329
319832191	49629.000000	2593	6455.493801	31848	5	0.863449	31973	10	0.682471	8932927	0.000821
319856626	49578.000000	2487	6436.935237	32112	3	0.983315	32148	2	0.483296	8919781	0.001793
319852893	49607.000000	2573	6392.187758	32003	4	0.570959	31861	5	0.715920	8906684	0.001768
319855542	49150.000000	2500	6240.541575	32181	3	0.109135	31868	1	0.707673	8894073	0.001808
319838820	49748.000000	2616	6365.391975	31927	3	0.775943	31989	8	0.828370	8881123	0.001641
319857993	49310.000000	2551	6383.477732	32152	3	0.238986	32396	2	0.817803	8868520	0.001327
319846510	50548.000000	2581	6354.208745	31932	4	0.934948	31982	3	0.313638	8855749	0.001315
319839512	51328.000000	2658	6388.040887	31751	9	0.894964	31791	8	0.347959	8843229	0.000704
319835085	51349.000000	2687	6469.777480	32015	2	0.633417	32054	5	0.482551	8830394	0.000758
319834820	49935.000000	2586	6599.380280	32090	4	0.752037	32027	7	0.655518	8817533	0.001189
319837728	49215.000000	2545	6477.161873	31980	2	0.992904	32054	5	0.862135	8804917	0.001041
npatches	nstrain	runtime	dt	init_x	init_y	init_y_blood	init_z	init_S	beta0	beta1	beta2	beta3	mean_beta	B	d	delta	delta_blood	b[0]	mut	m	CTL	c	g	epsilon	k	het	lambda	rho	omega	x_max	patch.dyna	DELTA	A	VA
10000	1	100.000000	0.000100	21900	9499	5000000	0.001000	10000000	13.184166	10.003123	7.331375	7.809412	10	8000000000.000000	0.010000	1.000000	1.000000	800000	0.000050	0.048000	1	0.001000	1.000000	25.000000	15.000000	0.500000	0.001000	0.001000	0.010000	31987	0	10.000000	7.000000	1.000000
sus	inf	inf_blood	z	x[0]	y[0][0]	z[0]	x[1]	y[1][0]	z[1]	S[0]	synchrony
219000000	94990000.000000	5000000	10.000000	21900	9499	0.001000	21900	9499	0.001000	10000000	0.000000
319718316	295637.000000	15468	10000.000000	31836	31	1.000000	32023	28	1.000000	10118133	0.000000
319843630	77034.000000	4011	6553.694064	31789	8	0.874602	31872	6	0.473227	10103873	0.000000
319858145	57405.000000	2936	6969.486196	32024	4	0.999297	32115	4	0.680331	10089364	0.000000
319853068	47351.000000	2476	6661.171543	31999	6	0.776201	32026	9	0.869892	10074793	0.000000
319839716	45047.000000	2399	6215.566667	32049	4	0.802261	31955	1	0.591869	10060263	0.000000
319828926	45651.000000	2336	5889.796751	32040	6	0.133344	31988	5	0.281558	10045643	0.000000
319831219	46738.000000	2401	5761.652534	31870	1	0.671045	32074	7	0.573976	10031043	0.000000
319844358	48629.000000	2491	5811.903751	32022	5	0.809526	31921	3	0.600065	10016458	0.000000
319866437	49545.000000	2525	6023.776148	31622	5	0.719962	32119	3	0.822087	10001978	0.000000
319858384	48719.000000	2580	6028.726452	31964	4	0.680530	32075	5	0.665124	9987473	0.000000
319845670	49202.000000	2585	6064.390811	31742	2	0.796972	31809	5	0.447893	9973135	0.000000
319859838	48231.000000	2493	6035.147977	31966	9	0.725867	32124	4	0.899953	9958710	0.000000
319843797	47049.000000	2438	5849.869924	31862	3	0.123444	31635	9	0.463777	9944274	0.000000
319853585	48787.000000	2523	5862.937878	32103	7	0.421835	32190	4	0.582512	9929705	0.000000
319844262	49112.000000	2505	6004.156122	31730	2	0.231037	31850	8	0.442046	9915162	0.000000
319842534	48595.000000	2492	6069.341757	31760	2	0.379315	31960	7	0.668679	9900982	0.000000
319835713	47031.000000	2488	6001.383545	32016	1	0.259666	31877	5	0.575956	9886520	0.000000
319849943	47663.000000	2446	5902.298909	32108	3	0.743962	31989	3	0.983383	9872289	0.000000
319864920	47864.000000	2466	5851.851061	31891	9	0.662430	32100	2	0.574072	9858170	0.000000
319843260	48886.000000	2489	5832.509276	31888	4	0.460403	31946	4	0.441071	9843758	0.000000
319840315	49038.000000	2524	5969.280273	32177	3	0.639042	32001	2	0.355238	9829536	0.000000
319816853	48582.000000	2501	6016.090951	31998	4	0.954336	32019	3	0.741964	9815309	0.000000
319849375	47837.000000	2502	5911.070018	32038	4	0.434416	32143	2	0.437750	9801314	0.000000
319851179	49297.000000	2566	5888.875800	31948	11	0.354356	31974	5	0.923498	9787045	0.000000
319858536	49538.000000	2565	5959.336193	32059	9	0.747427	31808	3	0.440154	9773024	0.000000
319854449	49177.000000	2560	6120.763527	31931	7	0.857152	31710	1	0.472165	9758817	0.000000
319869072	47822.000000	2481	5914.448946	31834	8	0.714672	32180	6	0.918837	9744857	0.000000
319847136	48600.000000	2493	5927.195487	31947	10	0.764436	31831	3	0.229001	9730587	0.000000
319850868	49074.000000	2504	6040.950675	32010	3	0.827951	31930	5	0.660543	9716358	0.000000
319876891	48853.000000	2540	6036.945379	32046	7	0.684575	32137	8	0.929401	9702160	0.000000
319849028	47685.000000	2496	5981.573926	32037	6	0.618329	31784	6	0.401346	9688185	0.000000
319866940	48642.000000	2524	5995.104534	31869	1	0.637279	32002	0	0.455766	9673856	0.000000
319869073	47382.000000	2558	5969.066782	32216	2	0.845851	31644	6	0.756873	9659891	0.000000
319853779	48238.000000	2534	5958.159914	32017	4	0.258685	31873	5	0.271156	9645683	0.000000
319852614	48152.000000	2453	5920.397707	32267	10	0.697632	32028	5	0.601010	9631702	0.000000
319843196	48572.000000	2500	5946.989918	31903	2	0.875755	32006	5	0.825643	9617724	0.000000
319837031	47996.000000	2513	5939.726419	31951	1	0.598207	31892	10	0.569924	9603585	0.000000
319858779	47963.000000	2431	5939.853922	31936	3	0.983600	32176	9	0.700275	9589848	0.000000
319845037	49039.000000	2499	5945.762794	32068	3	0.665967	32066	3	0.988877	9576027	0.000000
319861990	48475.000000	2473	5916.369853	31904	2	0.763524	32201	5	0.258594	9562128	-1.#IND00
319860135	49600.000000	2608	6071.692431	32090	3	0.857881	31895	6	0.985431	9548380	-1.#IND00
319845109	48399.000000	2508	6074.134009	32133	7	0.930712	32064	12	0.953328	9534351	-1.#IND00
319845925	48014.000000	2453	5888.769527	31825	2	0.909535	32019	2	0.694497	9520498	-0.013513
319840482	48778.000000	2635	5929.393172	31880	14	0.343282	31690	10	0.192801	9506808	-0.006055
319849191	46848.000000	2424	5838.793539	32103	4	0.596553	32083	6	0.802620	9493016	-0.000822
319861831	48462.000000	2513	5741.486057	31965	5	0.810966	32017	4	0.938464	9479335	-0.000561
319848415	50424.000000	2614	5954.628993	31915	4	0.825774	31816	6	0.235819	9465492	-0.003227
319855207	49233.000000	2562	6040.930210	31896	8	0.622249	32127	3	0.915361	9451958	-0.002045
319852164	47028.000000	2428	6023.641670	32115	5	0.691808	32003	1	0.593571	9438215	0.002392
319845304	46845.000000	2495	5892.064194	32010	6	0.979141	31930	7	0.712439	9424450	0.004827
319880476	47495.000000	2439	5828.872277	31967	3	0.824881	31987	2	0.837148	9410725	0.007270
319862407	48592.000000	2531	5869.194349	31960	1	0.587398	32273	4	0.276548	9396919	0.013471
319835363	48813.000000	2561	5992.630466	31837	3	0.627590	31870	2	0.586726	9383062	0.012603
319859835	49994.000000	2553	5992.658802	32004	12	0.572736	32088	7	0.971214	9369495	0.011268
319846560	48861.000000	2544	6019.427813	31942	11	0.686074	31916	3	0.247298	9356003	0.011229
319854159	48625.000000	2602	6090.336916	31852	4	0.770303	31786	3	0.692147	9342641	0.012620
319867036	47575.000000	2413	5983.198635	31979	9	0.638546	31973	9	0.597759	9329112	0.011814
319838010	48258.000000	2529	5939.649157	31848	6	0.690284	32008	0	0.282885	9315622	0.012610
319853202	48344.000000	2520	5924.684655	32015	4	0.209601	32062	7	0.441930	9301963	0.008643
319836644	48528.000000	2526	6042.121096	31953	7	0.545520	32153	5	0.655761	9288629	0.008719
319877420	48651.000000	2503	6012.848915	32165	3	0.187269	32110	3	0.899270	9275101	0.008493
319860993	49257.000000	2603	6073.564591	32020	5	0.830222	32114	5	0.685266	9261650	0.008722
319841528	48013.000000	2554	6021.508184	32029	1	0.243154	32048	3	0.540867	9248068	0.009018
319828794	46853.000000	2507	5931.987929	32067	3	0.930607	31948	6	0.166883	9234852	0.007832
319858098	47788.000000	2538	5802.973254	31937	4	0.895825	32115	10	0.567709	9221627	0.007050
319872180	49293.000000	2613	5818.214336	31982	5	0.988283	31889	8	0.510783	9208261	0.006532
319853851	50492.000000	2608	6073.743693	32040	7	0.861250	32121	4	0.742160	9194947	0.006063
319849366	48443.000000	2497	6087.445425	32116	2	0.446144	31919	2	0.712773	9181441	0.005601
319870065	48718.000000	2428	5969.306754	32022	7	0.960924	31913	10	0.482765	9168188	0.004121
319841026	48500.000000	2571	6033.189065	31632	4	0.502872	32027	4	0.242276	9154746	0.005211
319862344	47026.000000	2402	5926.959596	31889	5	0.143858	32253	2	0.962329	9141652	0.004473
319837586	48501.000000	2418	5855.199367	31881	3	0.393440	31916	6	0.900931	9128390	0.003956
319862505	48704.000000	2579	6044.606938	31735	6	0.818558	32146	1	0.270470	9115214	0.004772
319842713	47683.000000	2492	5951.941395	32070	3	0.908489	32023	2	0.936058	9102043	0.004597
319849709	48033.000000	2448	5861.731854	31944	1	0.457851	31927	2	0.867416	9088678	0.004444
319882716	49385.000000	2614	5917.015529	31968	3	0.614807	31922	5	0.247184	9075526	0.003822
319859251	48810.000000	2613	5987.389971	31988	5	0.833895	31674	8	0.482721	9062461	0.003734
319836328	49973.000000	2548	5971.985920	31867	8	0.955754	31900	6	0.818000	9049398	0.004751
319831919	49249.000000	2601	5979.893517	31959	3	0.772094	32055	7	0.110669	9036040	0.004570
319846203	49422.000000	2687	6159.061988	32118	2	0.801872	31916	5	0.454393	9022925	0.004253
319852924	48463.000000	2478	6028.677543	31865	4	0.880103	31843	12	0.700495	9010149	0.003034
319860703	47870.000000	2481	5947.299731	32023	3	0.514788	32194	2	0.496414	8997233	0.002518
319858928	48240.000000	2540	5859.885104	31870	5	0.907505	31744	8	0.783811	8984182	0.002929
319866369	48286.000000	2503	5866.245140	32090	5	0.572837	31991	3	0.688440	8971095	0.003002
319840720	49254.000000	2542	5849.435988	32086	9	0.991979	31976	5	0.693819	8958332	0.003664
319840529	50561.000000	2649	6067.520164	31790	3	0.929930	32361	5	0.928862	8945575	0.003600
319876829	50040.000000	2592	6028.938506	32004	1	0.777232	32062	11	0.862694	8932594	0.003480
319859005	48403.000000	2600	5936.123952	32017	5	0.098113	32027	1	0.621805	8919883	0.005264
319876498	48866.000000	2471	6015.625711	32075	6	0.726242	31938	5	0.609418	8907135	0.005172
319863755	47166.000000	2433	5896.021671	31814	3	0.401678	32008	2	0.176953	8894303	0.005752
319843388	47955.000000	2502	5855.019945	32196	7	0.924036	32107	3	0.420512	8881557	0.005889
319840830	47621.000000	2461	5919.641441	32058	2	0.634959	32016	3	0.417800	8868717	0.006015
319854436	47823.000000	2510	5830.735937	32017	6	0.944353	31955	3	0.585868	8856019	0.006163
319855337	49076.000000	2460	5946.327169	32027	2	0.992920	32055	3	0.709334	8843331	0.005515
319842238	49694.000000	2578	6086.537140	32022	9	0.936927	32122	8	0.790498	8830587	0.005534
319839442	48241.000000	2535	5946.425217	31725	6	0.765213	31931	4	0.290528	8817743	0.005216
319867857	48137.000000	2504	5881.269940	31757	7	0.554773	31928	3	0.385841	8804982	0.005094
319857837	49109.000000	2555	5918.004027	31959	3	0.660883	32053	4	0.429493	8792369	0.004514
319842103	48996.000000	2525	6049.220901	32208	5	0.881248	31924	2	0.637872	8779497	0.004626
npatches	nstrain	runtime	dt	init_x	init_y	init_y_blood	init_z	init_S	beta0	beta1	beta2	beta3	mean_beta	B	d	delta	delta_blood	b[0]	mut	m	CTL	c	g	epsilon	k	het	lambda	rho	omega	x_max	patch.dyna	DELTA	A	VA
10000	1	100.000000	0.000100	21900	9499	5000000	0.001000	10000000	8.015382	11.859719	6.506912	9.922490	10	8000000000.000000	0.010000	1.000000	1.000000	800000	0.000050	0.048000	1	0.001000	1.000000	25.000000	16.000000	0.500000	0.001000	0.001000	0.010000	31987	0	10.000000	7.000000	1.000000
sus	inf	inf_blood	z	x[0]	y[0][0]	z[0]	x[1]	y[1][0]	z[1]	S[0]	synchrony
219000000	94990000.000000	5000000	10.000000	21900	9499	0.001000	21900	9499	0.001000	10000000	0.000000
319794665	116280.000000	6148	9998.544258	32056	11	1.000000	31994	7	1.000000	10099084	0.000000
319873991	53824.000000	2852	7872.492422	32038	4	0.481252	32070	3	0.972314	10084431	0.000000
319884582	39373.000000	2007	6323.903585	31988	3	0.551014	31915	2	0.789678	10069687	0.000000
319856410	40573.000000	2121	5251.511119	32180	4	0.285524	31905	0	0.413305	10055396	0.000000
319851884	46637.000000	2403	5072.893445	31896	5	0.752537	31958	3	0.137724	10040899	0.000000
319867660	51155.000000	2718	5481.622976	31967	1	0.877754	32173	3	0.965057	10026284	0.000000
319862354	49617.000000	2602	5784.077173	31854	4	0.864562	32052	5	0.602061	10011573	0.000000
319869698	47242.000000	2491	5774.227524	32066	3	0.505325	31975	10	0.510398	9996860	0.000000
319847195	46241.000000	2462	5693.493024	31907	2	0.488931	32180	0	0.218743	9982388	0.000000
319862528	45463.000000	2429	5536.957575	32147	6	0.578759	31901	4	0.497956	9967824	0.000000
319854042	46974.000000	2510	5461.668690	31746	9	0.125134	31852	5	0.930077	9953228	0.000000
319871477	48707.000000	2646	5507.646179	32004	2	0.179505	31863	7	0.527731	9938568	0.000000
319842061	50380.000000	2607	5689.206616	32004	6	0.510406	31820	5	0.609438	9924157	0.000000
319852711	48530.000000	2503	5739.087703	32008	2	0.285166	32030	7	0.331870	9909690	0.000000
319846751	46223.000000	2371	5713.326371	32006	4	0.519633	31939	7	0.594948	9895434	0.000000
319849545	46123.000000	2397	5568.208848	31955	3	0.721346	31815	5	0.909318	9881086	0.000000
319839991	47418.000000	2471	5490.252350	31999	8	0.601654	32079	1	0.828037	9866586	0.000000
319849837	48117.000000	2490	5606.473040	32022	4	0.455510	32005	5	0.775029	9852218	0.000000
319851676	46578.000000	2420	5634.324855	32012	1	0.699987	31932	3	0.459170	9838003	0.000000
319850422	45035.000000	2297	5481.821689	31875	2	0.744778	31776	4	0.794451	9823781	0.000000
319845990	47713.000000	2454	5342.423378	32186	7	0.056777	32018	2	0.253678	9809546	0.000000
319839342	50146.000000	2571	5647.307576	32057	3	0.544520	31814	3	0.465247	9795133	0.000000
319852099	48746.000000	2548	5817.295325	32137	3	0.751286	32024	3	0.899928	9780948	0.000000
319854377	47284.000000	2471	5768.306167	32309	6	0.370223	31965	6	0.799269	9766660	0.000000
319867533	45840.000000	2399	5688.556040	32040	10	0.256383	32324	2	0.504470	9752451	0.000000
319846866	46548.000000	2490	5521.383682	31989	5	0.337864	32135	0	0.364436	9738312	0.000000
319859976	48274.000000	2545	5580.937593	31881	7	0.624744	32279	5	0.963216	9724323	0.000000
319837832	47328.000000	2409	5638.983541	32088	4	0.360824	31948	12	0.626920	9710274	0.000000
319866603	46636.000000	2473	5625.473707	31959	4	0.076664	32017	1	0.370761	9695985	0.000000
319860936	47651.000000	2577	5505.644067	31903	6	0.733066	32053	7	0.877264	9681955	0.000000
319876143	48194.000000	2530	5592.470353	31805	3	0.971748	32040	3	0.457262	9667801	0.000000
319864910	47210.000000	2486	5571.949295	31830	8	0.525522	32054	3	0.481058	9653758	0.000000
319866104	46919.000000	2431	5557.942145	31807	4	0.854244	32080	8	0.531163	9639617	0.000000
319842409	47562.000000	2467	5512.177421	31989	3	0.442129	31905	7	0.686592	9625609	0.000000
319830189	48220.000000	2440	5500.365493	32059	6	0.789159	32021	4	0.604441	9611532	0.000000
319859308	47973.000000	2483	5516.532221	32206	2	0.770926	31861	6	0.505890	9597734	0.000000
319843530	48585.000000	2510	5658.212896	31995	3	0.560638	32099	4	0.741195	9583957	0.000000
319859902	46825.000000	2463	5654.931848	31867	4	0.921177	32026	6	0.035388	9570069	0.000000
319849153	46882.000000	2474	5560.206566	31948	2	0.127744	31804	9	0.528665	9556284	0.000000
319816123	47006.000000	2414	5465.528346	31946	7	0.562094	32089	9	0.372948	9542382	-1.#IND00
319847462	47698.000000	2442	5515.804659	32076	3	0.660128	32004	8	0.892826	9528569	-1.#IND00
319851649	48802.000000	2461	5566.945119	31880	5	0.771842	31941	6	0.512668	9514752	-0.016844
319845311	47870.000000	2391	5559.504723	32132	3	0.698504	31899	2	0.560041	9501037	-0.005021
319856157	48531.000000	2443	5614.052385	31991	4	0.129831	32088	4	0.924436	9487078	-0.003779
319875930	48635.000000	2478	5739.369590	31948	4	0.756437	32058	5	0.108612	9473145	-0.000794
319850752	46818.000000	2402	5700.941108	31865	2	0.748749	32147	4	0.140137	9459323	-0.002062
319875846	46613.000000	2498	5573.974388	31854	4	0.605042	31970	3	0.813526	9445291	-0.000617
319826431	47004.000000	2485	5438.661654	31783	7	0.517379	32261	9	0.907115	9431569	-0.000076
319855895	47979.000000	2410	5562.094548	32080	3	0.287516	31911	10	0.647600	9418000	-0.002568
319855390	47965.000000	2475	5722.727844	32136	2	0.278823	32050	5	0.989470	9404321	-0.003719
319861514	46444.000000	2421	5643.209953	32088	9	0.644876	32161	4	0.947725	9390532	-0.003783
319858318	47420.000000	2357	5462.517224	32181	5	0.825256	31963	7	0.969991	9376892	-0.001236
319874883	48658.000000	2576	5607.877048	31984	6	0.020512	31987	6	0.721419	9363284	-0.001445
319853111	47585.000000	2445	5698.360900	31922	5	0.424153	32191	5	0.310702	9349978	-0.001928
319860075	46732.000000	2378	5537.062537	32036	7	0.712729	31801	5	0.547779	9336487	-0.002190
319853828	46810.000000	2499	5533.649164	32149	4	0.700701	32078	2	0.825558	9323059	-0.001894
319861969	48619.000000	2487	5637.762280	32055	2	0.462963	32042	2	0.958178	9309492	0.000094
319875180	47424.000000	2540	5710.540269	32041	6	0.839461	32082	2	0.494742	9295899	0.000347
319844570	46954.000000	2510	5552.525796	32226	1	0.599210	31709	6	0.389292	9282505	-0.001382
319839064	46976.000000	2459	5549.709148	31917	8	0.718451	31854	3	0.843789	9269042	-0.001063
319861980	47779.000000	2490	5540.155628	32107	3	0.732373	31735	9	0.985366	9255575	-0.000446
319842325	48254.000000	2532	5563.600593	32140	7	0.406554	31957	4	0.876906	9242414	-0.000200
319838233	48458.000000	2520	5604.210236	32016	7	0.370564	32045	3	0.228103	9229185	-0.000442
319830345	47587.000000	2515	5624.366294	31830	2	0.773582	32090	3	0.628284	9215733	-0.000394
319843436	47742.000000	2515	5566.319142	32094	7	0.726094	31882	4	0.704479	9202416	0.000293
319824617	47596.000000	2522	5544.691047	31895	10	0.171876	31998	5	0.744670	9189220	-0.000255
319859732	47338.000000	2467	5615.985377	31954	2	0.680806	32047	6	0.609530	9176011	0.000364
319834401	47566.000000	2438	5623.834811	32049	4	0.886945	32173	3	0.192316	9162886	0.000045
319832649	46681.000000	2449	5582.302302	32078	2	0.869632	32092	7	0.532746	9149705	-0.000467
319842826	47178.000000	2502	5654.041679	31962	1	0.543018	31770	4	0.982207	9136167	0.001999
319853533	47981.000000	2454	5626.322230	31978	9	0.695852	31932	4	0.723053	9122975	0.002718
319864464	47655.000000	2432	5631.461107	32166	10	0.167653	32000	2	0.251796	9109953	0.002934
319849398	46616.000000	2330	5668.830802	32063	3	0.199795	31833	4	0.701739	9096920	0.001681
319831687	46402.000000	2460	5523.933545	32109	3	0.751852	32222	4	0.433367	9083915	0.001355
319849008	46854.000000	2538	5427.179028	31871	11	0.162219	32033	7	0.513346	9070769	0.001194
319851994	46540.000000	2421	5414.007373	32063	4	0.678842	31816	4	0.897850	9057494	0.001249
319847986	48594.000000	2612	5461.161830	31886	6	0.341618	32006	6	0.946512	9044342	0.001374
319867408	48104.000000	2543	5533.484308	31835	6	0.507893	32033	3	0.503152	9031439	0.001997
319849183	48914.000000	2505	5578.789152	31943	9	0.787442	32164	4	0.494121	9018413	0.002555
319836682	48823.000000	2561	5597.617211	31833	4	0.864523	31915	9	0.572257	9005333	0.004278
319852739	48697.000000	2372	5604.946229	31927	4	0.593114	31896	8	0.291142	8992209	0.005124
319863069	47754.000000	2589	5635.690574	32041	8	0.401921	31879	2	0.678816	8979300	0.004945
319832938	47928.000000	2550	5611.723960	32071	4	0.530041	31991	5	0.554802	8966347	0.004888
319853089	47293.000000	2507	5657.086307	31849	4	0.783041	31966	3	0.812922	8953333	0.005954
319844813	47159.000000	2522	5609.708935	31935	3	0.530900	32035	7	0.653288	8940349	0.005621
319862387	46938.000000	2400	5648.234568	31885	3	0.138435	32178	2	0.431242	8927426	0.005430
319846777	46487.000000	2369	5456.145110	32282	1	0.182273	32009	3	0.485366	8914546	0.005525
319878656	47872.000000	2526	5548.934299	32263	5	0.890015	32168	5	0.644648	8901389	0.005324
319858485	47604.000000	2432	5551.480226	31818	3	0.566379	31962	3	0.671716	8888450	0.005183
319861349	48415.000000	2588	5576.441216	32025	6	0.263198	31979	4	0.362990	8875642	0.005124
319835941	48098.000000	2514	5613.139062	31840	3	0.345515	32082	7	0.495497	8862980	0.005231
319855799	48060.000000	2455	5597.708733	31987	5	0.575031	32054	8	0.945743	8850078	0.005142
319856687	48643.000000	2552	5691.691329	31969	8	0.489941	32082	5	0.352685	8837109	0.005121
319852936	47653.000000	2396	5814.686947	31883	2	0.359937	32155	6	0.892908	8824604	0.004678
319833262	45975.000000	2352	5748.306040	31910	2	0.652265	31795	6	0.794461	8811692	0.004617
319859324	45922.000000	2396	5538.400910	31864	4	0.636408	32189	3	0.727388	8798766	0.004431
319866640	47812.000000	2560	5564.420337	32075	3	0.486463	32003	3	0.703407	8786161	0.004272
319857993	47865.000000	2366	5580.503116	32002	5	0.638263	31818	5	0.602843	8773308	0.004277
319844623	48200.000000	2419	5483.013083	31913	7	0.319341	31970	6	0.870684	8760595	0.003640
npatches	nstrain	runtime	dt	init_x	init_y	init_y_blood	init_z	init_S	beta0	beta1	beta2	beta3	mean_beta	B	d	delta	delta_blood	b[0]	mut	m	CTL	c	g	epsilon	k	het	lambda	rho	omega	x_max	patch.dyna	DELTA	A	VA
10000	1	100.000000	0.000100	21900	9499	5000000	0.001000	10000000	8.267033	14.912069	12.759900	12.323158	10	8000000000.000000	0.010000	1.000000	1.000000	800000	0.000050	0.048000	1	0.001000	1.000000	25.000000	17.000000	0.500000	0.001000	0.001000	0.010000	31987	0	10.000000	7.000000	1.000000
sus	inf	inf_blood	z	x[0]	y[0][0]	z[0]	x[1]	y[1][0]	z[1]	S[0]	synchrony
219000000	94990000.000000	5000000	10.000000	21900	9499	0.001000	21900	9499	0.001000	10000000	0.000000
319825551	47112.000000	2465	9488.031452	31947	2	1.000000	31971	6	1.000000	10085920	0.000000
319869968	31955.000000	1674	6094.000875	32310	1	0.311755	31890	3	0.992605	10071121	0.000000
319893373	35819.000000	1945	4305.660260	32133	3	0.654681	31864	10	0.737980	10056513	0.000000
319859837	48560.000000	2474	4269.451400	31789	5	0.606735	31825	17	0.649775	10042070	0.000000
319846889	56709.000000	2936	5200.970538	31933	4	0.357735	31833	4	0.722259	10027531	0.000000
319854755	51213.000000	2654	5884.270772	31781	9	0.490965	32023	8	0.454263	10012905	0.000000
319834756	43254.000000	2243	5581.155428	32073	7	0.817247	32045	10	0.452705	9998433	0.000000
319841767	44318.000000	2283	5111.028279	32206	2	0.344308	32059	7	0.877962	9983897	0.000000
319856437	47016.000000	2306	4966.715196	31888	5	0.261737	32074	2	0.437385	9969531	0.000000
319854358	48618.000000	2452	5299.767229	31894	6	0.285437	31946	6	0.901653	9955113	0.000000
319843062	47510.000000	2364	5332.528203	32083	4	0.239201	32005	2	0.272077	9940466	0.000000
319863261	45632.000000	2401	5400.849842	31944	2	0.330805	32070	4	0.868362	9926015	0.000000
319865616	45051.000000	2270	5193.873685	32226	7	0.715263	31746	5	0.756558	9911568	0.000000
319837828	46532.000000	2525	5272.441307	31842	3	0.837657	31900	7	0.592248	9897319	0.000000
319821823	47053.000000	2414	5258.248301	31884	6	0.337966	32100	8	0.137230	9883171	0.000000
319850089	47064.000000	2515	5365.246398	31892	5	0.563163	31989	9	0.943509	9869039	0.000000
319851187	46349.000000	2444	5300.489532	31973	4	0.366866	31966	11	0.536140	9854522	0.000000
319882248	46784.000000	2435	5250.221281	31984	1	0.379453	31965	6	0.592260	9840198	0.000000
319853391	46704.000000	2374	5356.576730	32004	1	0.690803	32167	7	0.571234	9826131	0.000000
319866240	45774.000000	2503	5303.665963	31942	7	0.197112	32017	7	0.862045	9811830	0.000000
319840948	46221.000000	2383	5152.032345	32097	7	0.334046	31967	1	0.663147	9797486	0.000000
319859498	46868.000000	2441	5225.430781	31914	1	0.167439	32136	5	0.756655	9783365	0.000000
319839502	46085.000000	2451	5380.999182	31799	2	0.593714	32096	9	0.606963	9769146	0.000000
319862650	46573.000000	2407	5258.087327	32065	1	0.119767	31791	4	0.836295	9755004	0.000000
319854118	47129.000000	2469	5318.516927	31874	4	0.436985	31906	2	0.600506	9740770	0.000000
319862815	46764.000000	2417	5368.480682	32025	4	0.614615	31956	1	0.740609	9726749	0.000000
319860885	45483.000000	2451	5315.658167	32186	3	0.633195	31844	4	0.866759	9712562	0.000000
319858704	45717.000000	2477	5165.827622	31721	2	0.355182	31871	3	0.966765	9698490	0.000000
319854153	47109.000000	2381	5250.769381	31832	5	0.575220	32085	10	0.810103	9684306	0.000000
319865286	46106.000000	2377	5235.181050	31979	10	0.374342	31996	3	0.866956	9670379	0.000000
319836612	46344.000000	2390	5321.735623	32116	5	0.856356	31916	3	0.509612	9656376	0.000000
319855109	47000.000000	2383	5247.521396	32137	5	0.797289	31890	3	0.711832	9642434	0.000000
319856424	46756.000000	2521	5286.017974	32008	3	0.479661	32035	3	0.814387	9628561	0.000000
319835702	45506.000000	2363	5261.197858	31884	0	0.374478	31948	11	0.742004	9614857	0.000000
319842030	46405.000000	2459	5162.363930	31872	7	0.831564	31878	3	0.650138	9600699	0.000000
319864086	46904.000000	2426	5226.876903	31937	3	0.076805	31941	4	0.767081	9586697	0.000000
319842529	46204.000000	2482	5156.712042	31927	4	0.191731	31977	6	0.378004	9572784	0.000000
319848999	47113.000000	2446	5252.370653	31801	4	0.298590	31878	5	0.301796	9558777	0.000000
319864125	45935.000000	2317	5231.768258	32107	3	0.713773	31950	13	0.795447	9544933	0.000000
319856815	46591.000000	2466	5224.036879	32005	5	0.462806	31950	0	0.561105	9530895	-1.#IND00
319854522	48306.000000	2565	5384.410225	32105	7	0.352386	31960	5	0.981102	9516994	-1.#IND00
319835299	45088.000000	2279	5342.386967	32037	4	0.539955	31920	6	0.665334	9503133	-1.#IND00
319858292	46084.000000	2474	5239.049669	31848	5	0.603841	32040	3	0.788764	9489358	0.010869
319878693	48438.000000	2456	5249.918300	32042	6	0.648659	31938	3	0.381242	9475556	0.007173
319867295	47295.000000	2495	5309.465486	32039	1	0.268241	32045	8	0.453028	9461896	0.002622
319849770	46838.000000	2418	5241.372191	32009	6	0.479940	31903	3	0.739873	9448088	0.000571
319843796	46778.000000	2544	5330.288313	32334	4	0.268853	31898	10	0.571829	9434405	-0.003199
319839965	44982.000000	2246	5199.282931	31760	1	0.216141	31953	3	0.918825	9420871	-0.001895
319855219	46632.000000	2428	5104.528774	32026	7	0.512799	31893	6	0.933738	9407318	-0.002422
319850519	47811.000000	2505	5314.834583	32081	5	0.154022	31840	3	0.811884	9393576	-0.000031
319869248	47175.000000	2615	5424.529251	31859	3	0.755727	31788	4	0.575687	9379853	-0.002561
319873260	45244.000000	2299	5290.605559	32009	5	0.326194	32197	3	0.817839	9366409	-0.001900
319856140	45459.000000	2363	5111.070153	32421	5	0.207569	31854	6	0.163501	9352834	-0.001855
319848573	47275.000000	2380	5164.395166	31998	5	0.491700	32034	7	0.260151	9339094	-0.001472
319869253	47724.000000	2535	5278.885991	32427	6	0.554874	31953	7	0.706608	9325736	-0.002630
319861873	46944.000000	2437	5411.352550	31942	3	0.745243	32150	6	0.791631	9312255	-0.002667
319861902	46028.000000	2485	5381.364549	31893	6	0.376097	32066	8	0.327035	9298672	-0.002386
319839698	45152.000000	2380	5239.575731	31810	4	0.268242	32041	6	0.436656	9284993	-0.001248
319865330	46247.000000	2471	5130.775042	31947	1	0.664519	32132	6	0.425946	9271493	-0.000036
319854418	47910.000000	2451	5231.193702	32218	7	0.880684	31832	9	0.980668	9257907	0.001993
319835566	48545.000000	2532	5436.728016	32095	6	0.306331	32287	7	0.964913	9244506	0.003619
319850104	47359.000000	2462	5402.158366	32144	5	0.552768	32042	9	0.859838	9231044	0.003920
319838361	46713.000000	2357	5449.887599	31885	1	0.732583	32209	5	0.524589	9217559	0.003927
319852475	45752.000000	2466	5363.284597	31884	4	0.936911	31654	8	0.456344	9204136	0.003649
319854800	46054.000000	2425	5198.867627	32010	1	0.189582	31950	4	0.256185	9190819	0.003640
319864933	47483.000000	2428	5156.790463	31954	6	0.212419	31919	7	0.538508	9177531	0.002983
319850929	48893.000000	2471	5309.072932	32172	9	0.365255	31807	2	0.599128	9164426	0.003475
319873968	47787.000000	2570	5367.641308	32246	0	0.261583	32155	7	0.212167	9151053	0.003481
319856967	45853.000000	2434	5341.207289	31792	3	0.572174	31964	6	0.998247	9137846	0.003270
319849360	45195.000000	2322	5274.561726	31972	4	0.740523	31747	4	0.881840	9124736	0.004686
319880046	46299.000000	2485	5163.241748	31928	4	0.757829	31917	3	0.552112	9111496	0.004414
319852889	47140.000000	2404	5281.465802	31985	1	0.310316	31900	6	0.292361	9098113	0.004333
319862739	45751.000000	2449	5239.239733	32124	2	0.302747	31854	8	0.615980	9084986	0.004301
319854692	47088.000000	2465	5194.185866	31812	2	0.430078	32170	7	0.958210	9071823	0.004056
319853321	47239.000000	2450	5371.214767	31947	3	0.236912	31846	2	0.567503	9058697	0.003459
319857737	45960.000000	2431	5359.291552	31861	3	0.629969	31876	10	0.959253	9045694	0.004257
319868742	45311.000000	2358	5219.410945	31753	6	0.665892	31892	3	0.260558	9032385	0.004494
319862229	45823.000000	2310	5097.307628	31876	6	0.186469	32028	4	0.574255	9019172	0.004284
319842437	47335.000000	2481	5141.371107	32037	3	0.606368	31947	5	0.838857	9006040	0.003457
319852683	47396.000000	2377	5393.310040	31911	6	0.818466	31956	5	0.574040	8992982	0.004258
319862977	45826.000000	2387	5250.082154	31930	1	0.430745	32264	6	0.652946	8980184	0.004172
319862103	46043.000000	2489	5270.499175	31905	6	0.435685	32125	4	0.712997	8967061	0.003988
319855722	46678.000000	2419	5226.039312	31902	1	0.224088	32059	4	0.777529	8954151	0.004354
319834552	47344.000000	2452	5300.475972	32059	4	0.387709	32303	1	0.391723	8941192	0.004190
319849269	46844.000000	2436	5316.265168	31936	1	0.348430	31883	3	0.722965	8928453	0.004161
319841462	45678.000000	2384	5210.451235	31920	5	0.388702	31631	4	0.826685	8915637	0.003403
319864854	46756.000000	2380	5212.089006	32093	3	0.463064	32101	11	0.820034	8902696	0.003304
319852258	47911.000000	2476	5222.826569	32089	0	0.186274	31851	3	0.281919	8889878	0.003109
319849437	47919.000000	2502	5332.156360	32073	4	0.377275	32203	5	0.800734	8877269	0.003023
319818448	46983.000000	2389	5340.686937	32058	9	0.683105	32138	5	0.511765	8864502	0.003036
319866571	46168.000000	2320	5315.766073	32109	3	0.609408	31925	5	0.829093	8851766	0.003176
319857127	45331.000000	2380	5253.212652	32152	5	0.517765	31965	4	0.797284	8838962	0.003135
319848707	46926.000000	2391	5245.938129	32081	3	0.764445	32067	2	0.775637	8826194	0.003039
319850206	47263.000000	2497	5335.300592	31936	2	0.657881	32016	8	0.757265	8813585	0.003010
319832661	46455.000000	2338	5285.194422	31940	3	0.581278	31984	9	0.675240	8800724	0.002854
319820014	45904.000000	2465	5221.206109	32038	9	0.874879	31837	4	0.404632	8787911	0.001117
319866180	47254.000000	2458	5269.310906	32093	7	0.353112	31901	0	0.512638	8775117	0.001077
319857814	47966.000000	2484	5402.441372	31845	3	0.871494	32012	3	0.483073	8762444	0.001080
319848927	46089.000000	2443	5310.651632	31973	6	0.418273	32156	9	0.683013	8749911	0.001039
npatches	nstrain	runtime	dt	init_x	init_y	init_y_blood	init_z	init_S	beta0	beta1	beta2	beta3	mean_beta	B	d	delta	delta_blood	b[0]	mut	m	CTL	c	g	epsilon	k	het	lambda	rho	omega	x_max	patch.dyna	DELTA	A	VA
10000	1	100.000000	0.000100	21900	9499	5000000	0.001000	10000000	8.054431	12.562170	11.941707	12.783665	10	8000000000.000000	0.010000	1.000000	1.000000	800000	0.000050	0.048000	1	0.001000	1.000000	25.000000	18.000000	0.500000	0.001000	0.001000	0.010000	31987	0	10.000000	7.000000	1.000000
sus	inf	inf_blood	z	x[0]	y[0][0]	z[0]	x[1]	y[1][0]	z[1]	S[0]	synchrony
219000000	94990000.000000	5000000	10.000000	21900	9499	0.001000	21900	9499	0.001000	10000000	0.000000
319858185	24108.000000	1301	6158.770786	31882	1	0.209957	32112	1	0.508210	10075159	0.000000
319844809	29861.000000	1457	3701.960762	32213	2	0.228382	32024	3	0.114431	10060583	0.000000
319873715	44675.000000	2395	3484.960903	32051	3	0.295314	32029	2	0.127205	10046152	0.000000
319841448	60014.000000	3176	4502.379994	31941	6	0.330197	31845	5	0.741850	10031400	0.000000
319825300	56248.000000	2894	5760.012873	31972	5	0.613954	32089	7	0.873751	10016940	0.000000
319858406	41865.000000	2083	5629.065005	32132	5	0.731249	31885	4	0.941871	10002450	0.000000
319860148	39719.000000	1997	4539.737080	31782	3	0.894283	32146	0	0.300824	9988000	0.000000
319845804	46840.000000	2403	4463.846389	31994	3	0.070936	31964	6	0.129337	9973367	0.000000
319848040	51590.000000	2679	4969.759785	31930	1	0.161495	31921	5	0.908237	9959056	0.000000
319859822	47050.000000	2394	5363.212546	31883	5	0.240505	32016	2	0.225749	9944399	0.000000
319854046	43144.000000	2241	5117.871982	31771	4	0.528464	32331	5	0.469248	9929842	0.000000
319859295	42961.000000	2228	4851.613238	32017	3	0.135019	32098	9	0.585773	9915578	0.000000
319853643	44803.000000	2391	4695.554763	32085	8	0.476175	32043	12	0.160076	9901259	0.000000
319858925	47691.000000	2545	4805.230804	32066	2	0.394288	31682	5	0.171695	9886836	0.000000
319855502	46857.000000	2519	5066.416725	32121	8	0.521731	31912	2	0.574864	9872465	0.000000
319863428	45430.000000	2389	5085.941988	31903	5	0.900116	32019	1	0.234557	9858090	0.000000
319840938	45516.000000	2348	4937.300879	31937	4	0.253657	31899	4	0.285310	9843846	0.000000
319868671	46096.000000	2395	4909.206946	32020	2	0.470567	31831	7	0.495477	9829461	0.000000
319879708	45830.000000	2393	4956.712933	32094	3	0.397125	32012	7	0.554105	9815096	0.000000
319857766	45798.000000	2352	4917.727726	31955	8	0.506199	32031	5	0.279601	9800817	0.000000
319846920	45449.000000	2351	4990.316878	32022	6	0.487658	32174	5	0.628205	9786419	0.000000
319836505	44276.000000	2348	4872.607187	31830	4	0.421691	31907	7	0.485576	9772165	0.000000
319865704	45746.000000	2433	4713.174440	31867	5	0.242509	31770	5	0.752564	9757920	0.000000
319856298	48868.000000	2621	4981.888205	31909	4	0.303552	31988	12	0.609626	9743804	0.000000
319849563	46530.000000	2435	5053.738627	32041	8	0.404803	32056	3	0.181471	9729900	0.000000
319850715	44711.000000	2241	4988.066563	32099	3	0.227697	32097	4	0.709111	9715788	0.000000
319847059	46121.000000	2445	4892.376182	31738	4	0.378474	32161	8	0.513375	9701606	0.000000
319849986	47012.000000	2414	5070.390978	31729	7	0.493738	31923	2	0.691206	9687283	0.000000
319828149	46474.000000	2348	5178.889066	31920	3	0.529548	32015	0	0.771229	9673322	0.000000
319848140	43348.000000	2240	4929.879325	32205	2	0.717339	31885	1	0.381991	9659471	0.000000
319851789	45073.000000	2331	4659.076879	32142	3	0.066967	32008	5	0.240353	9645529	0.000000
319839437	47474.000000	2481	4700.666630	31788	9	0.657092	32109	11	0.602939	9631651	0.000000
319859045	49401.000000	2526	5050.401610	32056	7	0.575369	32196	5	0.898348	9617709	0.000000
319850501	45814.000000	2377	5305.759904	32211	2	0.657254	31985	4	0.793825	9603745	0.000000
319870899	41905.000000	2219	4862.198520	31853	2	0.381232	31817	4	0.751204	9589925	0.000000
319860520	45547.000000	2418	4715.943925	31974	10	0.175716	32145	5	0.252222	9575788	0.000000
319848588	48305.000000	2477	5032.027766	31978	2	0.802959	32058	1	0.549824	9561962	0.000000
319849582	46571.000000	2332	5044.403050	32055	5	0.391048	32037	4	0.836069	9548326	0.000000
319846416	45082.000000	2331	4982.429148	32084	8	0.357670	31947	1	0.832207	9534468	0.000000
319845321	45964.000000	2423	4917.872561	31928	7	0.561187	32049	5	0.871926	9520602	-1.#IND00
319847070	45470.000000	2353	4880.072095	32257	4	0.924996	32014	2	0.410193	9506730	-1.#IND00
319870985	47323.000000	2431	4939.979841	31978	9	0.254853	31908	3	0.773040	9492845	-1.#IND00
319849915	46645.000000	2342	5138.525458	31827	8	0.050993	32100	1	0.191727	9479201	0.000005
319872187	43863.000000	2213	5112.374589	32144	8	0.454030	31899	3	0.620206	9465463	-0.001839
319855768	43117.000000	2258	4779.281268	31890	3	0.758000	31860	3	0.474322	9451809	-0.005923
319842614	46538.000000	2443	4820.845959	31851	9	0.250243	31778	4	0.488568	9438129	-0.005044
319834947	47991.000000	2402	4996.631061	32167	2	0.677554	32151	8	0.136009	9424426	-0.005794
319867858	46004.000000	2399	5044.252021	32010	5	0.620323	32179	6	0.904310	9410891	-0.003707
319881316	45375.000000	2386	5006.946337	32097	3	0.289842	31933	4	0.146257	9397578	-0.004114
319881458	45421.000000	2344	4899.025705	31907	4	0.286700	32023	3	0.191907	9384154	-0.003267
319829068	46411.000000	2449	5041.005045	31940	4	0.094983	32073	5	0.780465	9370559	-0.001710
319866006	45875.000000	2436	5000.171706	31868	4	0.432094	31991	2	0.535032	9356774	0.000815
319879696	45557.000000	2406	4899.549001	32065	3	0.503252	31902	8	0.598299	9343092	0.000308
319839447	46213.000000	2388	4945.157608	32020	4	0.348551	32150	6	0.381682	9329431	0.000466
319857704	46509.000000	2439	4962.077534	32011	3	0.770026	32072	2	0.168832	9316129	-0.003457
319863990	46200.000000	2445	5108.969965	32208	11	0.234175	32177	3	0.599185	9302566	-0.005200
319867977	44393.000000	2391	4998.635861	31935	3	0.848676	31907	5	0.136668	9289069	-0.004051
319848621	44669.000000	2360	4837.804477	31946	4	0.350667	32088	8	0.412287	9275536	-0.004186
319855801	46246.000000	2342	4962.672289	32005	3	0.348286	32022	3	0.411122	9262194	-0.003563
319840584	46964.000000	2388	5020.610300	32141	4	0.915846	31717	5	0.769146	9248903	-0.004041
319837556	44859.000000	2312	4967.434403	31856	4	0.816746	31821	7	0.977762	9235746	-0.003615
319833885	44219.000000	2354	4799.115142	31962	9	0.662562	32098	5	0.514898	9222062	-0.003509
319857993	46619.000000	2405	4814.149425	31718	5	0.264307	32106	1	0.508228	9208849	-0.004620
319860773	48157.000000	2509	5008.495352	32119	5	0.549985	31923	3	0.852365	9195344	-0.004348
319860901	45248.000000	2404	5095.995611	32075	5	0.306016	32075	7	0.901051	9182171	-0.004299
319849728	44310.000000	2267	4923.226284	32177	2	0.248191	31722	2	0.363945	9168827	-0.003803
319842633	46758.000000	2482	4794.085205	32138	7	0.100525	31932	2	0.576099	9155469	-0.004059
319825690	47846.000000	2490	5089.961176	32070	2	0.360750	31919	1	0.079863	9142311	-0.003212
319847988	46209.000000	2397	5096.259837	31930	2	0.810077	31901	4	0.493294	9129151	-0.003573
319859078	44543.000000	2347	4994.813161	32111	6	0.315079	31955	4	0.488293	9115926	-0.003374
319854394	45814.000000	2397	4812.316232	32111	8	0.372160	32054	1	0.355485	9102767	-0.002920
319861296	47424.000000	2446	5059.613121	31941	4	0.435564	32142	12	0.394854	9089712	-0.002333
319851376	44749.000000	2405	5006.594988	32143	8	0.734248	32084	1	0.425949	9076551	-0.001718
319869480	44506.000000	2382	4929.754146	32132	5	0.601586	32030	4	0.612157	9063376	-0.000629
319845820	45606.000000	2418	4830.617564	31915	3	0.213628	31786	3	0.054816	9050278	-0.000584
319856343	46509.000000	2468	5024.932512	31770	1	0.436847	31896	6	0.798213	9037312	-0.000558
319860436	45176.000000	2429	4972.221145	32112	5	0.304939	32036	5	0.343463	9024260	0.000185
319866258	44945.000000	2322	4880.810590	32007	1	0.176318	32058	4	0.668376	9011138	0.000890
319870296	47197.000000	2409	4955.387274	32198	2	0.354186	31680	1	0.748101	8998040	0.001670
319856038	45407.000000	2429	5079.765091	31962	5	0.445214	32049	3	0.549370	8985257	0.001394
319870134	44680.000000	2403	4953.546439	32033	2	0.791277	31793	1	0.172146	8972321	0.001326
319873898	46151.000000	2439	4824.009826	32021	5	0.221136	31967	4	0.243851	8959321	0.001388
319859662	45687.000000	2390	4830.601918	31845	8	0.436738	31964	3	0.622324	8946344	0.001428
319861462	47204.000000	2510	5054.723464	32037	8	0.230168	32022	3	0.924244	8933320	0.002723
319876997	45834.000000	2321	5083.714823	31836	2	0.220979	32055	3	0.652486	8920288	0.002695
319843911	44889.000000	2376	4949.153324	31908	7	0.439417	32146	8	0.327672	8907352	0.003140
319843909	45772.000000	2323	4928.944418	32200	4	0.286852	32034	4	0.849874	8894659	0.002763
319860221	45871.000000	2393	4930.417335	31936	3	0.536539	31797	6	0.575124	8881956	0.003066
319859420	47194.000000	2420	4858.464644	32129	4	0.326054	31939	4	0.835152	8869145	0.002762
319840620	45549.000000	2463	4969.208360	31954	1	0.315999	32097	7	0.875397	8856302	0.002313
319843568	45948.000000	2370	4895.179924	32265	3	0.691320	31797	5	0.134370	8843492	0.005196
319861875	46183.000000	2235	4940.218460	32051	10	0.263130	32194	1	0.163767	8830811	0.005562
319834918	46199.000000	2374	5030.648573	32133	1	0.540903	32118	3	0.771908	8818065	0.005440
319850083	45361.000000	2336	5025.966131	31985	4	0.694212	31974	2	0.343472	8805082	0.006668
319853029	45473.000000	2322	4948.913037	32135	2	0.382772	31823	0	0.574105	8792169	0.006484
319862617	44577.000000	2257	4958.241361	31939	4	0.688946	31798	5	0.793762	8779417	0.005869
319864952	46923.000000	2462	4897.449935	32132	9	0.478905	32186	4	0.673823	8766715	0.005725
319867409	47274.000000	2398	5181.880247	31897	8	0.546427	32038	8	0.108463	8754054	0.005868
319849368	44425.000000	2230	5025.704793	32252	9	0.053620	32043	3	0.420410	8741389	0.005267
npatches	nstrain	runtime	dt	init_x	init_y	init_y_blood	init_z	init_S	beta0	beta1	beta2	beta3	mean_beta	B	d	delta	delta_blood	b[0]	mut	m	CTL	c	g	epsilon	k	het	lambda	rho	omega	x_max	patch.dyna	DELTA	A	VA
10000	1	100.000000	0.000100	21900	9499	5000000	0.001000	10000000	7.499949	11.278273	10.886412	13.406251	10	8000000000.000000	0.010000	1.000000	1.000000	800000	0.000050	0.048000	1	0.001000	1.000000	25.000000	19.000000	0.500000	0.001000	0.001000	0.010000	31987	0	10.000000	7.000000	1.000000
sus	inf	inf_blood	z	x[0]	y[0][0]	z[0]	x[1]	y[1][0]	z[1]	S[0]	synchrony
219000000	94990000.000000	5000000	10.000000	21900	9499	0.001000	21900	9499	0.001000	10000000	0.000000
319866183	21407.000000	1162	3018.265974	32024	3	0.176126	32102	0	0.191757	10065743	0.000000
319858207	38171.000000	1985	2659.184733	31995	3	0.856840	32134	4	0.309232	10051226	0.000000
319833869	62333.000000	3299	3552.356439	31950	3	0.150766	32112	8	0.305005	10036681	0.000000
319856392	63982.000000	3329	5310.232424	31904	9	0.406152	32081	6	0.723216	10022334	0.000000
319851557	43991.000000	2289	5754.458067	32160	1	0.347401	31893	3	0.636083	10007808	0.000000
319867479	35683.000000	1839	4345.530427	32106	6	0.230526	32027	3	0.537252	9993384	0.000000
319851775	44206.000000	2260	3799.680815	31948	5	0.136578	32098	5	0.648750	9978761	0.000000
319846201	53732.000000	2855	4583.091997	32141	4	0.333312	32030	11	0.470205	9964254	0.000000
319880112	48268.000000	2587	5245.698671	31870	3	0.291046	32036	2	0.344582	9949803	0.000000
319858264	41422.000000	2189	4941.977482	32033	4	0.444049	31994	7	0.369319	9935261	0.000000
319864169	42918.000000	2201	4376.777986	32040	7	0.160490	32078	5	0.273109	9920770	0.000000
319841469	47008.000000	2285	4516.949224	32254	4	0.559005	31975	0	0.768174	9906266	0.000000
319860985	48352.000000	2444	4862.073647	32047	4	0.278603	31983	4	0.818749	9891884	0.000000
319850843	45282.000000	2350	4984.576388	32161	4	0.712428	32016	4	0.353327	9877443	0.000000
319846333	42757.000000	2194	4738.135582	32112	2	0.230552	31892	3	0.591707	9863168	0.000000
319857404	44849.000000	2293	4433.322219	32018	4	0.145156	31859	6	0.578928	9848777	0.000000
319859343	48755.000000	2613	4715.568827	32110	7	0.357265	31882	1	0.354811	9834459	0.000000
319853492	46909.000000	2482	5075.926196	31991	2	0.251158	31759	8	0.555177	9820064	0.000000
319870852	42990.000000	2240	4808.877033	32219	6	0.297186	31809	4	0.226638	9805702	0.000000
319853427	44410.000000	2378	4420.852937	32227	0	0.173581	31992	2	0.528965	9791551	0.000000
319855646	46605.000000	2407	4620.359618	31965	0	0.081028	31908	9	0.636205	9777456	0.000000
319860389	48014.000000	2565	4773.773646	31737	6	0.594354	31958	4	0.908954	9763247	0.000000
319851806	44887.000000	2346	4873.745314	32136	2	0.747244	31914	6	0.510502	9749227	0.000000
319842738	44143.000000	2274	4728.845502	31977	6	0.552369	32233	4	0.213716	9735086	0.000000
319863179	43971.000000	2285	4588.790353	31900	7	0.165272	31873	2	0.545305	9721049	0.000000
319846724	46145.000000	2397	4546.635697	31978	3	0.837618	32183	1	0.799410	9706730	0.000000
319842361	45992.000000	2521	4746.117358	32032	3	0.341006	31843	6	0.442355	9692411	0.000000
319865018	44609.000000	2421	4688.656132	31919	5	0.565573	32097	1	0.373001	9678487	0.000000
319842436	45916.000000	2343	4683.401262	31853	3	0.381225	31995	2	0.277193	9664262	0.000000
319832358	46697.000000	2482	4756.838197	32038	4	0.725529	31891	9	0.184972	9650253	0.000000
319841798	44262.000000	2291	4909.660742	31958	5	0.243000	32018	13	0.247735	9636274	0.000000
319865297	43103.000000	2227	4665.728467	32117	1	0.348748	31921	5	0.633671	9622328	0.000000
319828403	45195.000000	2336	4546.321149	32037	4	0.423575	32192	3	0.621137	9608237	0.000000
319858681	45867.000000	2404	4823.311786	32088	6	0.008230	32067	8	0.813195	9594143	0.000000
319831584	44035.000000	2242	4700.298179	32030	2	0.119021	31888	4	0.659962	9580145	0.000000
319860673	43928.000000	2316	4643.897549	32099	6	0.153276	31773	2	0.616378	9566232	0.000000
319851149	45296.000000	2376	4567.692354	31977	4	0.399023	32050	4	0.792802	9552571	0.000000
319844444	47082.000000	2424	4678.213896	32188	4	0.059233	31724	1	0.308336	9538705	0.000000
319867960	45472.000000	2400	4887.316146	32027	8	0.872149	32299	9	0.563567	9525032	0.000000
319874398	43953.000000	2229	4778.274724	31973	6	0.455532	31960	4	0.479818	9511280	-1.#IND00
319887985	44100.000000	2330	4666.050916	32037	2	0.470706	32288	4	0.319329	9497598	-1.#IND00
319870555	45424.000000	2311	4570.302633	32038	2	0.537280	32075	3	0.525335	9483997	-1.#IND00
[truncated: 160 more rows]
