# Supplementary material for: Large Variations in HIV-1 Viral Load Explained by Shifting-Mosaic Metapopulation Dynamics
Source: PLoS Biol. 2016 Oct 5;14(10):e1002567. doi: 10.1371/journal.pbio.1002567 (PMC5051940; doi:10.1371/journal.pbio.1002567)
Supplement: S1 Data — Each file gives the output from the simulations indicated by the filename: low migration (ms1, db432); high migration (ms1, db1); very high migration (ms10, db1); number of patches (np); reservoir (storage); no reservoir (nostorage); CTL immigration model (CTLimmig); CTL proliferation model (CTLprolif); β¯ (beta1, beta2, …). Within each file, there are 21 simulations for (k = 0,1,..,20), and data is output each day. For measures of synchrony, the final entry should be used. See Methods and S1 Simulation Code for further details. (ZIP) [file pbio.1002567.s002.zip › S1_Data/ms10_np10000_storage_noPD_CTLprolif_db1_beta11.tsv]

npatches	nstrain	runtime	dt	init_x	init_y	init_y_blood	init_z	init_S	beta0	beta1	beta2	beta3	mean_beta	B	d	delta	delta_blood	b[0]	mut	m	CTL	c	g	epsilon	k	het	lambda	rho	omega	x_max	patch.dyna	DELTA	A	VA
10000	1	100.000000	0.000100	21900	9499	5000000	0.001000	10000000	13.644234	15.046843	12.474922	10.402675	11	8000000000.000000	0.010000	1.000000	1.000000	800000	0.000050	0.048000	1	0.001000	1.000000	25.000000	0.000000	0.500000	0.001000	0.001000	0.010000	31987	0	10.000000	7.000000	1.000000
sus	inf	inf_blood	z	x[0]	y[0][0]	z[0]	x[1]	y[1][0]	z[1]	S[0]	synchrony
219000000	94990000.000000	5000000	10.000000	21900	9499	0.001000	21900	9499	0.001000	10000000	0.000000
66098809	3048701234.000000	158138325	10000.000000	5184	306167	1.000000	4670	306053	1.000000	14571573	0.000000
42373657	5196864583.000000	269947898	10000.000000	3184	520553	1.000000	2931	521319	1.000000	21286914	0.000000
36649724	6138908790.000000	318994635	10000.000000	2806	613150	1.000000	2505	615849	1.000000	28279349	0.000000
34691675	6530999250.000000	339406732	10000.000000	2622	655311	1.000000	2410	653983	1.000000	35346192	0.000000
33950781	6691767754.000000	347809074	10000.000000	2499	671253	1.000000	2396	668527	1.000000	42432986	0.000000
33655487	6757333597.000000	351222707	10000.000000	2609	676014	1.000000	2362	676499	1.000000	49519896	0.000000
33537034	6784166441.000000	352569051	10000.000000	2577	678142	1.000000	2270	679738	1.000000	56605604	0.000000
33491204	6795000557.000000	353156960	10000.000000	2515	681581	1.000000	2309	679909	1.000000	63679959	0.000000
33473776	6799425680.000000	353366017	10000.000000	2528	680313	1.000000	2321	683266	1.000000	70740387	0.000000
33467900	6801161804.000000	353514427	10000.000000	2531	681791	1.000000	2341	680325	1.000000	77790853	0.000000
33460627	6801988827.000000	353535375	10000.000000	2503	682036	1.000000	2359	682963	1.000000	84833808	0.000000
33455518	6802266185.000000	353570108	10000.000000	2585	681098	1.000000	2356	680155	1.000000	91859735	0.000000
33455527	6802519352.000000	353542050	10000.000000	2507	680473	1.000000	2284	681977	1.000000	98879050	0.000000
33456125	6802462941.000000	353575118	10000.000000	2528	681478	1.000000	2268	680679	1.000000	105890952	0.000000
33458146	6802480678.000000	353542450	10000.000000	2533	679206	1.000000	2320	681341	1.000000	112888740	0.000000
33458181	6802522436.000000	353595876	10000.000000	2518	681202	1.000000	2291	681914	1.000000	119872344	0.000000
33455397	6802531596.000000	353544986	10000.000000	2577	681829	1.000000	2315	681375	1.000000	126851011	0.000000
33457905	6802401794.000000	353567121	10000.000000	2489	682170	1.000000	2302	684039	1.000000	133817317	0.000000
33454625	6802448482.000000	353535564	10000.000000	2568	682751	1.000000	2273	682320	1.000000	140776966	0.000000
33456841	6802516906.000000	353551398	10000.000000	2483	680679	1.000000	2322	680562	1.000000	147723948	0.000000
33464124	6802467413.000000	353534135	10000.000000	2497	679797	1.000000	2320	682093	1.000000	154664065	0.000000
33463291	6802424427.000000	353537115	10000.000000	2571	680294	1.000000	2393	679698	1.000000	161588040	0.000000
33462625	6802478285.000000	353567800	10000.000000	2521	680958	1.000000	2342	679784	1.000000	168501350	0.000000
33464332	6802522023.000000	353544068	10000.000000	2557	682087	1.000000	2340	680195	1.000000	175406046	0.000000
33464439	6802444685.000000	353561550	10000.000000	2526	680728	1.000000	2271	680514	1.000000	182299980	0.000000
33458859	6802440917.000000	353549806	10000.000000	2517	680868	1.000000	2324	680616	1.000000	189181496	0.000000
33472035	6802350046.000000	353528277	10000.000000	2516	681244	1.000000	2285	681148	1.000000	196052158	0.000000
33463252	6802438192.000000	353554679	10000.000000	2650	678982	1.000000	2282	680297	1.000000	202916634	0.000000
33459964	6802524196.000000	353611983	10000.000000	2494	680484	1.000000	2370	680835	1.000000	209766672	0.000000
33458746	6802471197.000000	353573077	10000.000000	2553	681099	1.000000	2278	681282	1.000000	216609516	0.000000
33463552	6802485601.000000	353585955	10000.000000	2535	681691	1.000000	2349	680149	1.000000	223444509	0.000000
33460748	6802432346.000000	353509349	10000.000000	2573	681624	1.000000	2386	681603	1.000000	230268895	0.000000
33460944	6802507726.000000	353561660	10000.000000	2537	682204	1.000000	2314	679734	1.000000	237079754	0.000000
33464481	6802456400.000000	353546510	10000.000000	2560	681042	1.000000	2349	680489	1.000000	243887413	0.000000
33457403	6802570991.000000	353542260	10000.000000	2533	680491	1.000000	2309	680495	1.000000	250679761	0.000000
33456757	6802470676.000000	353547126	10000.000000	2580	681061	1.000000	2300	682128	1.000000	257460240	0.000000
33456587	6802479423.000000	353541424	10000.000000	2508	679811	1.000000	2329	681475	1.000000	264230835	0.000000
33455259	6802522626.000000	353566527	10000.000000	2537	680848	1.000000	2374	681008	1.000000	270990578	0.000000
33456109	6802423987.000000	353563084	10000.000000	2641	680940	1.000000	2301	680673	1.000000	277741955	0.000000
33458779	6802423232.000000	353553105	10000.000000	2561	681688	1.000000	2381	680879	1.000000	284484190	-1.#IND00
33459984	6802540721.000000	353537945	10000.000000	2484	682524	1.000000	2286	682852	1.000000	291216079	0.000000
33455469	6802499386.000000	353574247	10000.000000	2550	680606	1.000000	2384	680095	1.000000	297934022	0.004345
33463087	6802444562.000000	353571356	10000.000000	2534	680451	1.000000	2344	681935	1.000000	304640205	0.005610
33460332	6802522880.000000	353546665	10000.000000	2532	681377	1.000000	2332	681141	1.000000	311342765	0.004205
33461669	6802403294.000000	353582360	10000.000000	2541	681316	1.000000	2272	680071	1.000000	318032703	-0.003382
33462081	6802390899.000000	353526916	10000.000000	2485	680394	1.000000	2305	681521	1.000000	324711480	-0.004649
33460017	6802475682.000000	353544270	10000.000000	2519	681730	1.000000	2296	681910	1.000000	331382589	-0.002308
33456275	6802505157.000000	353599196	10000.000000	2536	681141	1.000000	2299	680554	1.000000	338043628	-0.001173
33469357	6802387332.000000	353576694	10000.000000	2538	680300	1.000000	2369	679663	1.000000	344694098	0.000491
33455109	6802437831.000000	353610457	10000.000000	2573	681175	1.000000	2389	681698	1.000000	351340215	0.002856
33462085	6802394941.000000	353539216	10000.000000	2514	680964	1.000000	2296	681360	1.000000	357971296	0.001541
33456683	6802432882.000000	353551842	10000.000000	2553	678840	1.000000	2324	680507	1.000000	364592470	0.007952
33451236	6802470464.000000	353560749	10000.000000	2560	679738	1.000000	2332	681074	1.000000	371202089	0.008611
33461367	6802376720.000000	353570285	10000.000000	2533	680682	1.000000	2294	681298	1.000000	377803918	0.008249
33455097	6802440990.000000	353556448	10000.000000	2568	680760	1.000000	2289	681533	1.000000	384394272	0.008445
33459010	6802457952.000000	353591395	10000.000000	2472	679319	1.000000	2280	682795	1.000000	390970738	0.012203
33460912	6802494448.000000	353561773	10000.000000	2554	680998	1.000000	2337	680712	1.000000	397547438	0.011386
33453685	6802468806.000000	353536929	10000.000000	2517	681869	1.000000	2282	679366	1.000000	404114299	0.010542
33462323	6802519330.000000	353556612	10000.000000	2532	681144	1.000000	2326	679172	1.000000	410668305	0.010686
33460128	6802457412.000000	353547855	10000.000000	2543	681756	1.000000	2358	681410	1.000000	417209135	0.010025
33456045	6802518613.000000	353570978	10000.000000	2540	680797	1.000000	2317	682422	1.000000	423740536	0.008976
33453915	6802524138.000000	353541341	10000.000000	2533	680848	1.000000	2318	679156	1.000000	430260056	0.008515
33460961	6802451542.000000	353551820	10000.000000	2555	682417	1.000000	2321	680535	1.000000	436769186	0.008427
33458408	6802427948.000000	353573501	10000.000000	2531	680630	1.000000	2344	681463	1.000000	443274791	0.008101
33453361	6802383301.000000	353541318	10000.000000	2561	680404	1.000000	2358	680565	1.000000	449768589	0.009180
33460489	6802423964.000000	353549872	10000.000000	2595	680434	1.000000	2229	680997	1.000000	456250997	0.009088
33457274	6802445123.000000	353591621	10000.000000	2532	681416	1.000000	2310	682046	1.000000	462725002	0.008657
33456686	6802473476.000000	353553765	10000.000000	2516	681853	1.000000	2359	680653	1.000000	469188786	0.008644
33462745	6802354202.000000	353556482	10000.000000	2517	680576	1.000000	2327	681041	1.000000	475643998	0.009730
33459605	6802378293.000000	353536043	10000.000000	2516	679965	1.000000	2284	681118	1.000000	482085668	0.009128
33465305	6802385944.000000	353571984	10000.000000	2572	682243	1.000000	2278	680992	1.000000	488519005	0.008977
33456076	6802613582.000000	353541136	10000.000000	2479	680591	1.000000	2365	681703	1.000000	494946069	0.009956
33472795	6802485460.000000	353571703	10000.000000	2509	680453	1.000000	2356	682870	1.000000	501367912	0.009748
33459934	6802556099.000000	353543789	10000.000000	2517	680531	1.000000	2313	681842	1.000000	507774991	0.007913
33460419	6802445911.000000	353574016	10000.000000	2555	680512	1.000000	2335	681490	1.000000	514170838	0.007858
33464845	6802423938.000000	353549128	10000.000000	2537	681302	1.000000	2317	680140	1.000000	520555429	0.007459
33456533	6802471952.000000	353551698	10000.000000	2552	681719	1.000000	2292	681531	1.000000	526931236	0.007035
33465281	6802400484.000000	353529357	10000.000000	2535	682727	1.000000	2241	681853	1.000000	533298174	0.005831
33458873	6802487876.000000	353563831	10000.000000	2516	682375	1.000000	2345	680194	1.000000	539654400	0.005870
33462614	6802521106.000000	353569471	10000.000000	2494	682314	1.000000	2308	679738	1.000000	546008239	0.005632
33456898	6802570956.000000	353569532	10000.000000	2558	680324	1.000000	2256	681110	1.000000	552349382	0.005492
33467110	6802486722.000000	353535691	10000.000000	2530	680969	1.000000	2339	682318	1.000000	558673074	0.005356
33464145	6802403890.000000	353533501	10000.000000	2522	680124	1.000000	2331	680278	1.000000	564994023	0.005233
33458583	6802329711.000000	353553967	10000.000000	2520	679690	1.000000	2324	681099	1.000000	571304006	0.005162
33469277	6802386017.000000	353565929	10000.000000	2524	680247	1.000000	2279	682909	1.000000	577605637	0.005341
33460792	6802585442.000000	353556897	10000.000000	2479	680015	1.000000	2332	681396	1.000000	583898103	0.005068
33457952	6802539744.000000	353545450	10000.000000	2515	679559	1.000000	2306	679779	1.000000	590178321	0.005040
33457827	6802469826.000000	353542516	10000.000000	2510	679982	1.000000	2295	680816	1.000000	596445235	0.005616
33456170	6802419892.000000	353554533	10000.000000	2511	680760	1.000000	2367	681410	1.000000	602706814	0.005894
33462067	6802480960.000000	353549936	10000.000000	2552	680898	1.000000	2326	680545	1.000000	608962510	0.005745
33457479	6802450641.000000	353547143	10000.000000	2516	681395	1.000000	2327	681664	1.000000	615212362	0.005811
33460498	6802496222.000000	353544944	10000.000000	2529	680421	1.000000	2319	679576	1.000000	621448669	0.006118
33464739	6802451321.000000	353563261	10000.000000	2595	680058	1.000000	2324	681845	1.000000	627675822	0.006337
33461155	6802491891.000000	353528343	10000.000000	2588	681356	1.000000	2334	680911	1.000000	633887706	0.006315
33459297	6802434641.000000	353540892	10000.000000	2541	681349	1.000000	2329	680568	1.000000	640094291	0.006891
33461998	6802377091.000000	353595375	10000.000000	2555	679770	1.000000	2303	682090	1.000000	646292049	0.006911
33463264	6802442201.000000	353556677	10000.000000	2531	680357	1.000000	2336	681284	1.000000	652483850	0.006773
33456850	6802462038.000000	353549156	10000.000000	2583	679543	1.000000	2314	680890	1.000000	658665654	0.006631
33458555	6802522827.000000	353550552	10000.000000	2502	681933	1.000000	2348	680911	1.000000	664834962	0.006919
npatches	nstrain	runtime	dt	init_x	init_y	init_y_blood	init_z	init_S	beta0	beta1	beta2	beta3	mean_beta	B	d	delta	delta_blood	b[0]	mut	m	CTL	c	g	epsilon	k	het	lambda	rho	omega	x_max	patch.dyna	DELTA	A	VA
10000	1	100.000000	0.000100	21900	9499	5000000	0.001000	10000000	14.255834	8.928749	15.402936	6.034371	11	8000000000.000000	0.010000	1.000000	1.000000	800000	0.000050	0.048000	1	0.001000	1.000000	25.000000	1.000000	0.500000	0.001000	0.001000	0.010000	31987	0	10.000000	7.000000	1.000000
sus	inf	inf_blood	z	x[0]	y[0][0]	z[0]	x[1]	y[1][0]	z[1]	S[0]	synchrony
219000000	94990000.000000	5000000	10.000000	21900	9499	0.001000	21900	9499	0.001000	10000000	0.000000
88233982	2051196164.000000	106436801	10000.000000	6880	206690	1.000000	9890	204273	1.000000	14154213	0.000000
68082261	2883602672.000000	149829319	10000.000000	5201	290539	1.000000	7662	288511	1.000000	20270279	0.000000
64850299	3066882411.000000	159411543	10000.000000	4923	307876	1.000000	7252	305895	1.000000	26585127	0.000000
64212008	3105104230.000000	161377776	10000.000000	4890	311810	1.000000	7217	309896	1.000000	32932284	0.000000
64092574	3112885345.000000	161785597	10000.000000	4878	312275	1.000000	7136	309823	1.000000	39271569	0.000000
64054739	3114438828.000000	161849783	10000.000000	4936	312827	1.000000	7041	311238	1.000000	45604056	0.000000
64050173	3114802217.000000	161881232	10000.000000	4869	313285	1.000000	7126	310679	1.000000	51932740	0.000000
64058632	3114803066.000000	161906078	10000.000000	4836	313513	1.000000	7103	311836	1.000000	58248102	0.000000
64050405	3114952340.000000	161865903	10000.000000	4861	312469	1.000000	7059	310045	1.000000	64556046	0.000000
64052876	3114880056.000000	161890285	10000.000000	4825	312478	1.000000	7049	311151	1.000000	70850526	0.000000
64055968	3114851563.000000	161909913	10000.000000	4834	313672	1.000000	7160	310861	1.000000	77135232	0.000000
64044494	3114945499.000000	161864873	10000.000000	4858	313062	1.000000	7241	311451	1.000000	83412013	0.000000
64055202	3114913396.000000	161915206	10000.000000	4862	312366	1.000000	7202	311378	1.000000	89680745	0.000000
64055846	3114800602.000000	161895306	10000.000000	4837	313123	1.000000	7186	310438	1.000000	95936116	0.000000
64055336	3114891149.000000	161888316	10000.000000	4868	313974	1.000000	7259	311122	1.000000	102185396	0.000000
64056199	3114856471.000000	161898898	10000.000000	4858	312544	1.000000	7075	310874	1.000000	108428070	0.000000
64064467	3114873937.000000	161901338	10000.000000	4942	313011	1.000000	7165	309955	1.000000	114659936	0.000000
64048646	3114828684.000000	161888777	10000.000000	4915	313037	1.000000	7182	311194	1.000000	120884221	0.000000
64051798	3114818374.000000	161906924	10000.000000	4884	311380	1.000000	7059	311721	1.000000	127095880	0.000000
64050382	3114872400.000000	161890868	10000.000000	4828	312573	1.000000	7230	309705	1.000000	133299719	0.000000
64050253	3114864376.000000	161894199	10000.000000	4869	312971	1.000000	6993	312252	1.000000	139496340	0.000000
64049781	3114929060.000000	161898248	10000.000000	4854	313123	1.000000	7152	310900	1.000000	145681679	0.000000
64059538	3114889947.000000	161906155	10000.000000	4964	312825	1.000000	7181	311116	1.000000	151857873	0.000000
64052850	3114870482.000000	161888853	10000.000000	4899	313525	1.000000	7173	311072	1.000000	158027631	0.000000
64050777	3114919656.000000	161909598	10000.000000	4803	312991	1.000000	7231	310806	1.000000	164185850	0.000000
64064267	3114928810.000000	161916192	10000.000000	4862	312337	1.000000	7153	311034	1.000000	170336430	0.000000
64063600	3114879551.000000	161880122	10000.000000	4918	312664	1.000000	7078	310969	1.000000	176476465	0.000000
64052051	3114927775.000000	161887002	10000.000000	4915	312303	1.000000	7093	309936	1.000000	182606397	0.000000
64061086	3114894688.000000	161895134	10000.000000	4875	312983	1.000000	7208	309780	1.000000	188725929	0.000000
64043912	3114822079.000000	161891421	10000.000000	4848	312856	1.000000	7138	310516	1.000000	194838130	0.000000
64059779	3114852760.000000	161917720	10000.000000	4824	312833	1.000000	7135	311117	1.000000	200942817	0.000000
64047243	3114867626.000000	161888663	10000.000000	4798	312952	1.000000	7206	310913	1.000000	207035753	0.000000
64055122	3114834902.000000	161881107	10000.000000	4833	311887	1.000000	7018	311937	1.000000	213118328	0.000000
64068269	3114834244.000000	161883828	10000.000000	4923	312809	1.000000	7127	310941	1.000000	219192196	0.000000
64064836	3114872193.000000	161875451	10000.000000	4894	313926	1.000000	7116	310655	1.000000	225259743	0.000000
64051470	3114881261.000000	161925750	10000.000000	4820	312583	1.000000	7159	311306	1.000000	231316158	0.000000
64058021	3114867101.000000	161897194	10000.000000	4848	312467	1.000000	7102	310784	1.000000	237361771	0.000000
64049432	3114912177.000000	161901732	10000.000000	4903	312368	1.000000	7214	311168	1.000000	243396194	0.000000
64050983	3114870937.000000	161888109	10000.000000	4941	312797	1.000000	7175	310293	1.000000	249424916	0.000000
64064103	3114873311.000000	161885215	10000.000000	4945	312961	1.000000	7177	309995	1.000000	255448005	-1.#IND00
64051828	3114908487.000000	161897464	10000.000000	4895	313358	1.000000	7194	310645	1.000000	261458562	-0.086400
64049289	3114958461.000000	161894033	10000.000000	4860	313174	1.000000	7245	309484	1.000000	267459404	-0.072043
64045952	3114929873.000000	161904465	10000.000000	4943	312392	1.000000	7058	311004	1.000000	273449549	-0.042577
64059571	3114857227.000000	161882602	10000.000000	4824	312486	1.000000	7167	310856	1.000000	279425784	-0.028795
64054591	3114835646.000000	161893092	10000.000000	4871	311649	1.000000	7076	310836	1.000000	285401616	-0.028140
64053360	3114816580.000000	161906511	10000.000000	4889	313650	1.000000	7102	311653	1.000000	291369736	-0.025999
64048279	3114900677.000000	161894202	10000.000000	4882	312794	1.000000	7190	310494	1.000000	297324580	-0.023153
64061198	3115002687.000000	161911978	10000.000000	4913	313750	1.000000	7249	310913	1.000000	303274243	-0.026731
64052148	3114901533.000000	161872532	10000.000000	4859	312109	1.000000	7151	311745	1.000000	309213948	-0.023594
64054231	3114831040.000000	161890441	10000.000000	4878	313542	1.000000	7092	311103	1.000000	315144030	-0.020413
64060563	3114797297.000000	161901523	10000.000000	4889	312676	1.000000	7013	311234	1.000000	321064719	-0.018326
64052055	3114825157.000000	161908892	10000.000000	4925	312432	1.000000	7162	311690	1.000000	326974612	-0.018346
64052008	3114862578.000000	161893509	10000.000000	4798	313557	1.000000	7206	310662	1.000000	332879366	-0.018076
64055390	3114817088.000000	161920376	10000.000000	4821	313089	1.000000	7064	311402	1.000000	338776784	-0.017117
64052801	3114882025.000000	161886485	10000.000000	4810	312687	1.000000	7220	309852	1.000000	344660796	-0.015909
64057166	3114832056.000000	161899156	10000.000000	4913	313274	1.000000	7207	310334	1.000000	350534774	-0.013921
64062542	3114879690.000000	161898563	10000.000000	4869	313355	1.000000	7088	310327	1.000000	356397896	-0.013549
64050221	3114808674.000000	161918002	10000.000000	4857	313175	1.000000	7062	310065	1.000000	362257312	-0.012563
64054332	3114885413.000000	161892663	10000.000000	4863	313566	1.000000	7098	310819	1.000000	368108238	-0.011923
64055970	3114850571.000000	161892284	10000.000000	4849	313621	1.000000	7130	311699	1.000000	373948969	-0.010753
64054494	3114783985.000000	161891558	10000.000000	4860	312855	1.000000	7178	310611	1.000000	379787132	-0.010093
64056467	3114811006.000000	161894895	10000.000000	4974	312829	1.000000	7161	310621	1.000000	385609035	-0.011501
64050349	3114888570.000000	161915603	10000.000000	4835	312357	1.000000	7153	311285	1.000000	391422188	-0.010759
64051355	3114835393.000000	161899165	10000.000000	4905	312750	1.000000	7174	311686	1.000000	397223987	-0.009776
64043190	3114841746.000000	161898668	10000.000000	4949	311951	1.000000	7160	311060	1.000000	403022467	-0.009579
64055983	3114885580.000000	161884328	10000.000000	4841	312547	1.000000	7169	310932	1.000000	408811533	-0.009014
64054738	3114831666.000000	161884453	10000.000000	4880	312370	1.000000	7202	310157	1.000000	414592775	-0.008826
64054352	3114872509.000000	161899982	10000.000000	4850	313927	1.000000	7185	309948	1.000000	420364432	-0.007529
64052796	3114847058.000000	161886322	10000.000000	4891	312584	1.000000	7159	310403	1.000000	426125858	-0.006997
64053698	3114852253.000000	161883068	10000.000000	4755	312985	1.000000	7146	310822	1.000000	431878261	-0.006052
64048854	3114904826.000000	161910651	10000.000000	4816	313204	1.000000	7240	310353	1.000000	437622673	-0.005972
64055648	3114890474.000000	161890660	10000.000000	4900	312973	1.000000	7100	311087	1.000000	443355523	-0.005126
64056320	3114923580.000000	161885608	10000.000000	4853	312381	1.000000	7160	309932	1.000000	449087789	-0.005077
64056225	3114852616.000000	161884846	10000.000000	4882	313860	1.000000	7086	310400	1.000000	454805552	-0.004847
64052134	3114881430.000000	161903583	10000.000000	4935	312174	1.000000	7095	311382	1.000000	460518330	-0.004764
64054567	3114894821.000000	161888430	10000.000000	4929	313056	1.000000	7135	310416	1.000000	466218544	-0.005224
64053257	3114825299.000000	161899822	10000.000000	4850	313059	1.000000	7243	310828	1.000000	471908559	-0.005209
64054200	3114840676.000000	161897097	10000.000000	4853	312222	1.000000	7164	310691	1.000000	477595445	-0.005054
64058471	3114892670.000000	161879659	10000.000000	4891	313306	1.000000	7231	310678	1.000000	483271414	-0.004850
64052135	3114900446.000000	161883516	10000.000000	4908	312901	1.000000	7118	309894	1.000000	488943645	-0.005010
64050767	3114937460.000000	161894187	10000.000000	4858	311794	1.000000	7118	310285	1.000000	494601552	-0.004596
64062569	3114793867.000000	161887298	10000.000000	4968	312483	1.000000	7056	311625	1.000000	500252964	-0.004858
64053128	3114769747.000000	161884755	10000.000000	4855	312832	1.000000	7244	311154	1.000000	505894364	-0.004801
64049698	3114800400.000000	161868749	10000.000000	4822	312542	1.000000	7171	310957	1.000000	511528850	-0.004765
64047652	3114773895.000000	161895846	10000.000000	4838	313163	1.000000	7277	310880	1.000000	517154826	-0.004680
64054243	3114769942.000000	161896555	10000.000000	4924	313183	1.000000	7138	309973	1.000000	522776532	-0.004657
64046674	3114857789.000000	161888095	10000.000000	4803	313273	1.000000	7178	311276	1.000000	528385334	-0.004615
64059003	3114848402.000000	161892295	10000.000000	4905	312539	1.000000	7184	310007	1.000000	533988438	-0.004671
64051572	3114906296.000000	161904733	10000.000000	4856	313385	1.000000	7106	311016	1.000000	539586571	-0.004604
64064667	3114899643.000000	161884439	10000.000000	4785	313484	1.000000	7111	310906	1.000000	545173127	-0.004553
64045194	3114906432.000000	161904448	10000.000000	4898	313143	1.000000	7158	311100	1.000000	550744322	-0.004733
64053611	3114912784.000000	161894703	10000.000000	4845	312632	1.000000	7172	311414	1.000000	556312077	-0.004610
64059898	3114852754.000000	161894173	10000.000000	4956	312512	1.000000	7099	310856	1.000000	561866566	-0.004514
64052591	3114877035.000000	161901929	10000.000000	4854	312795	1.000000	7078	311185	1.000000	567417278	-0.004372
64053684	3114930198.000000	161909823	10000.000000	4850	313483	1.000000	7140	310392	1.000000	572962894	-0.004141
64053593	3114926077.000000	161885799	10000.000000	4757	312472	1.000000	7169	310559	1.000000	578496907	-0.004228
64041527	3114808638.000000	161895180	10000.000000	4858	313029	1.000000	7206	309892	1.000000	584027854	-0.003824
64055886	3114881272.000000	161884154	10000.000000	4768	312771	1.000000	7203	310747	1.000000	589546380	-0.004738
64054942	3114853311.000000	161916795	10000.000000	4795	313439	1.000000	7173	310664	1.000000	595057729	-0.005024
npatches	nstrain	runtime	dt	init_x	init_y	init_y_blood	init_z	init_S	beta0	beta1	beta2	beta3	mean_beta	B	d	delta	delta_blood	b[0]	mut	m	CTL	c	g	epsilon	k	het	lambda	rho	omega	x_max	patch.dyna	DELTA	A	VA
10000	1	100.000000	0.000100	21900	9499	5000000	0.001000	10000000	11.695683	10.632926	10.185209	14.217059	11	8000000000.000000	0.010000	1.000000	1.000000	800000	0.000050	0.048000	1	0.001000	1.000000	25.000000	2.000000	0.500000	0.001000	0.001000	0.010000	31987	0	10.000000	7.000000	1.000000
sus	inf	inf_blood	z	x[0]	y[0][0]	z[0]	x[1]	y[1][0]	z[1]	S[0]	synchrony
219000000	94990000.000000	5000000	10.000000	21900	9499	0.001000	21900	9499	0.001000	10000000	0.000000
114103627	1407235531.000000	73040328	10000.000000	10428	141707	1.000000	11211	141018	1.000000	13663052	0.000000
97081655	1784975224.000000	92758203	10000.000000	8683	179908	1.000000	9377	178793	1.000000	19091089	0.000000
95240031	1834119806.000000	95337441	10000.000000	8645	185092	1.000000	9333	183334	1.000000	24658204	0.000000
95031587	1840094951.000000	95645560	10000.000000	8622	184700	1.000000	9180	184365	1.000000	30238991	0.000000
95004943	1840852942.000000	95700801	10000.000000	8675	183931	1.000000	9252	185370	1.000000	35811908	0.000000
94982900	1841000797.000000	95686068	10000.000000	8579	184737	1.000000	9294	184599	1.000000	41378950	0.000000
94975395	1841069347.000000	95674537	10000.000000	8639	184688	1.000000	9316	184517	1.000000	46936321	0.000000
94999720	1840982154.000000	95687344	10000.000000	8600	185605	1.000000	9332	184196	1.000000	52488604	0.000000
94996358	1840923746.000000	95693352	10000.000000	8662	185278	1.000000	9404	183962	1.000000	58030956	0.000000
94989505	1841004026.000000	95679560	10000.000000	8685	185343	1.000000	9281	183825	1.000000	63562775	0.000000
94992267	1841004880.000000	95701287	10000.000000	8568	185304	1.000000	9215	184955	1.000000	69092638	0.000000
94992868	1840995471.000000	95676435	10000.000000	8697	184460	1.000000	9333	183822	1.000000	74608334	0.000000
94992950	1840946556.000000	95686363	10000.000000	8573	184812	1.000000	9234	184559	1.000000	80115300	0.000000
95008277	1840861180.000000	95669652	10000.000000	8636	184944	1.000000	9242	184119	1.000000	85617420	0.000000
94993690	1840882089.000000	95687969	10000.000000	8653	184967	1.000000	9315	184236	1.000000	91111154	0.000000
95000506	1840987451.000000	95682510	10000.000000	8530	185290	1.000000	9366	184599	1.000000	96594115	0.000000
94984651	1840915244.000000	95690269	10000.000000	8612	184579	1.000000	9225	184650	1.000000	102066831	0.000000
95002812	1840903458.000000	95675329	10000.000000	8589	185193	1.000000	9213	184618	1.000000	107530959	0.000000
95002022	1840865685.000000	95681004	10000.000000	8712	184550	1.000000	9188	184413	1.000000	112993254	0.000000
94998983	1840914734.000000	95673471	10000.000000	8683	184687	1.000000	9359	184057	1.000000	118443739	0.000000
94994505	1840946130.000000	95673977	10000.000000	8588	184856	1.000000	9296	184206	1.000000	123884079	0.000000
94987978	1840972881.000000	95687947	10000.000000	8623	184142	1.000000	9171	185013	1.000000	129317413	0.000000
95002182	1840938030.000000	95667460	10000.000000	8710	185105	1.000000	9283	183733	1.000000	134742551	0.000000
94994780	1840942515.000000	95683358	10000.000000	8672	184435	1.000000	9244	184328	1.000000	140154856	0.000000
94991074	1840966337.000000	95673088	10000.000000	8603	185282	1.000000	9273	184400	1.000000	145562154	0.000000
94992069	1840989948.000000	95687458	10000.000000	8508	184802	1.000000	9182	184541	1.000000	150960740	0.000000
94985058	1840997848.000000	95688274	10000.000000	8637	185200	1.000000	9103	184900	1.000000	156355364	0.000000
95001227	1840908419.000000	95692028	10000.000000	8638	184936	1.000000	9326	184269	1.000000	161735157	0.000000
95011379	1840939642.000000	95675694	10000.000000	8662	184842	1.000000	9254	184441	1.000000	167109520	0.000000
94991065	1840988888.000000	95700470	10000.000000	8746	183780	1.000000	9318	183883	1.000000	172479833	0.000000
94991271	1840965363.000000	95677772	10000.000000	8657	185356	1.000000	9373	184181	1.000000	177840464	0.000000
94999266	1840950317.000000	95686694	10000.000000	8653	184764	1.000000	9245	183981	1.000000	183192598	0.000000
95004378	1840875796.000000	95677953	10000.000000	8639	184652	1.000000	9288	184539	1.000000	188535915	0.000000
94992850	1840981434.000000	95688084	10000.000000	8612	184301	1.000000	9321	183884	1.000000	193871883	0.000000
94998541	1840991102.000000	95672704	10000.000000	8779	184507	1.000000	9207	184901	1.000000	199200542	0.000000
94999228	1840891098.000000	95689659	10000.000000	8504	185808	1.000000	9308	184501	1.000000	204522871	0.000000
95011722	1840913720.000000	95663259	10000.000000	8704	184545	1.000000	9275	184518	1.000000	209834912	0.000000
94989664	1840921096.000000	95687602	10000.000000	8781	184846	1.000000	9240	184575	1.000000	215139220	0.000000
95002388	1840900131.000000	95683050	10000.000000	8573	185016	1.000000	9378	184432	1.000000	220434784	0.000000
94980316	1840990408.000000	95699752	10000.000000	8609	184689	1.000000	9319	184393	1.000000	225724695	-1.#IND00
94999076	1840951111.000000	95685585	10000.000000	8716	184446	1.000000	9316	184162	1.000000	231005027	0.001600
94987113	1840940833.000000	95688188	10000.000000	8544	185290	1.000000	9201	183843	1.000000	236280238	-0.015703
95002278	1840886253.000000	95696870	10000.000000	8702	185194	1.000000	9333	184051	1.000000	241548433	-0.002503
95001509	1840943650.000000	95689223	10000.000000	8662	184822	1.000000	9302	184165	1.000000	246806137	-0.000678
95002736	1840993735.000000	95694103	10000.000000	8643	185084	1.000000	9273	184785	1.000000	252055735	-0.005703
94983947	1841000394.000000	95684021	10000.000000	8619	185285	1.000000	9273	183729	1.000000	257299162	-0.006029
94983694	1841018974.000000	95692885	10000.000000	8670	184364	1.000000	9194	185430	1.000000	262533764	-0.002272
94997231	1841001375.000000	95683856	10000.000000	8676	185119	1.000000	9206	183734	1.000000	267761155	-0.003830
94978099	1840971340.000000	95683698	10000.000000	8677	184999	1.000000	9276	183590	1.000000	272984354	-0.004803
94997202	1840945938.000000	95671290	10000.000000	8692	185160	1.000000	9280	184420	1.000000	278196747	-0.003612
94999312	1840954161.000000	95688071	10000.000000	8650	185171	1.000000	9334	184434	1.000000	283399447	-0.003874
94992297	1840944923.000000	95674664	10000.000000	8565	184607	1.000000	9266	184874	1.000000	288594101	-0.002549
94996035	1841043165.000000	95668832	10000.000000	8732	184878	1.000000	9185	184969	1.000000	293782559	-0.000968
95000840	1840940357.000000	95672529	10000.000000	8593	185364	1.000000	9303	184673	1.000000	298959996	0.000588
94987189	1840925595.000000	95699801	10000.000000	8683	185163	1.000000	9164	184406	1.000000	304135716	0.001994
95006984	1840958091.000000	95689548	10000.000000	8704	185087	1.000000	9330	183798	1.000000	309300343	0.001351
94982499	1840951602.000000	95685447	10000.000000	8534	184904	1.000000	9250	184359	1.000000	314455858	0.000350
94998268	1841020703.000000	95699241	10000.000000	8671	183677	1.000000	9343	184370	1.000000	319603385	0.000019
94984592	1841004632.000000	95675810	10000.000000	8585	184928	1.000000	9312	183910	1.000000	324746515	-0.000030
94987366	1840920826.000000	95681905	10000.000000	8681	185429	1.000000	9280	184161	1.000000	329879118	0.000191
94985159	1841022689.000000	95680209	10000.000000	8610	184893	1.000000	9309	183953	1.000000	335002386	0.003656
94986805	1840924338.000000	95690286	10000.000000	8737	184343	1.000000	9377	183925	1.000000	340119035	0.003945
94995476	1840981747.000000	95692439	10000.000000	8493	185027	1.000000	9184	183963	1.000000	345222814	0.003370
94988591	1841041482.000000	95673899	10000.000000	8661	185006	1.000000	9305	184489	1.000000	350321747	0.003149
94994714	1840965728.000000	95681304	10000.000000	8518	185843	1.000000	9253	184251	1.000000	355415010	0.003028
94981158	1841016791.000000	95685565	10000.000000	8600	185073	1.000000	9264	184105	1.000000	360503504	0.004602
94985883	1841044717.000000	95689525	10000.000000	8659	184899	1.000000	9187	184495	1.000000	365576048	0.004134
94995686	1840971111.000000	95703508	10000.000000	8693	184648	1.000000	9294	183668	1.000000	370648917	0.004046
94993137	1840924846.000000	95677987	10000.000000	8635	184903	1.000000	9313	184358	1.000000	375713214	0.005091
94995085	1841001234.000000	95675192	10000.000000	8533	185072	1.000000	9290	184597	1.000000	380769599	0.004598
94999246	1840923728.000000	95669358	10000.000000	8615	185621	1.000000	9155	184802	1.000000	385820495	0.004135
94989976	1840895833.000000	95686093	10000.000000	8658	185509	1.000000	9247	183899	1.000000	390863751	0.004644
94992655	1840952551.000000	95669910	10000.000000	8751	184500	1.000000	9395	184307	1.000000	395900629	0.005711
94984546	1841029224.000000	95680075	10000.000000	8579	185355	1.000000	9374	183972	1.000000	400928635	0.004898
94996687	1840968602.000000	95682147	10000.000000	8567	185055	1.000000	9115	184340	1.000000	405950009	0.004738
94974321	1840989657.000000	95686347	10000.000000	8622	184404	1.000000	9228	184429	1.000000	410961250	0.004619
95001690	1841014866.000000	95666991	10000.000000	8692	184968	1.000000	9321	183480	1.000000	415968006	0.004398
94997352	1840961352.000000	95680431	10000.000000	8642	184399	1.000000	9392	183953	1.000000	420963033	0.001672
95007164	1840946634.000000	95700138	10000.000000	8527	185052	1.000000	9262	185302	1.000000	425949630	0.001799
95005529	1840946990.000000	95675733	10000.000000	8513	185117	1.000000	9344	183945	1.000000	430926908	0.002026
94992396	1841007805.000000	95680310	10000.000000	8617	184702	1.000000	9285	183870	1.000000	435899104	0.001998
94999510	1840898152.000000	95675470	10000.000000	8706	184276	1.000000	9260	184588	1.000000	440863566	0.001712
95000255	1840882967.000000	95683120	10000.000000	8749	185026	1.000000	9368	184633	1.000000	445824626	0.002022
94988460	1840926572.000000	95689571	10000.000000	8572	185294	1.000000	9265	184218	1.000000	450775267	0.001610
94994297	1840906052.000000	95691325	10000.000000	8640	185088	1.000000	9217	185226	1.000000	455723270	0.002106
94995555	1840941037.000000	95679798	10000.000000	8622	185097	1.000000	9050	184557	1.000000	460662356	0.001373
94977660	1841022804.000000	95674015	10000.000000	8644	185420	1.000000	9309	183591	1.000000	465587681	0.000713
94996758	1840981919.000000	95685382	10000.000000	8684	184040	1.000000	9311	183517	1.000000	470509155	0.000443
94989928	1840972137.000000	95656444	10000.000000	8664	184810	1.000000	9285	184140	1.000000	475421189	0.000392
94992123	1840898729.000000	95697510	10000.000000	8500	184679	1.000000	9299	184037	1.000000	480333704	0.000254
94994690	1840928832.000000	95699606	10000.000000	8674	184823	1.000000	9212	184592	1.000000	485230742	0.000103
94986827	1840967344.000000	95669927	10000.000000	8542	185023	1.000000	9333	183948	1.000000	490122441	0.000181
95001981	1840898351.000000	95681376	10000.000000	8640	184625	1.000000	9122	184866	1.000000	495013159	0.000236
94995555	1840997858.000000	95675755	10000.000000	8541	186004	1.000000	9336	183804	1.000000	499892803	0.000553
94990504	1840987332.000000	95676088	10000.000000	8568	185042	1.000000	9173	184271	1.000000	504765531	0.000671
94979199	1840978400.000000	95687238	10000.000000	8600	185419	1.000000	9237	184412	1.000000	509631683	0.000593
94988387	1840949798.000000	95683902	10000.000000	8537	185149	1.000000	9316	184798	1.000000	514485481	0.000911
95003263	1840925249.000000	95681758	10000.000000	8729	184279	1.000000	9249	183816	1.000000	519334831	0.001055
94996167	1840876432.000000	95680416	10000.000000	8644	184960	1.000000	9275	184769	1.000000	524176398	0.001004
npatches	nstrain	runtime	dt	init_x	init_y	init_y_blood	init_z	init_S	beta0	beta1	beta2	beta3	mean_beta	B	d	delta	delta_blood	b[0]	mut	m	CTL	c	g	epsilon	k	het	lambda	rho	omega	x_max	patch.dyna	DELTA	A	VA
10000	1	100.000000	0.000100	21900	9499	5000000	0.001000	10000000	7.773918	8.928013	8.944594	11.643348	11	8000000000.000000	0.010000	1.000000	1.000000	800000	0.000050	0.048000	1	0.001000	1.000000	25.000000	3.000000	0.500000	0.001000	0.001000	0.010000	31987	0	10.000000	7.000000	1.000000
sus	inf	inf_blood	z	x[0]	y[0][0]	z[0]	x[1]	y[1][0]	z[1]	S[0]	synchrony
219000000	94990000.000000	5000000	10.000000	21900	9499	0.001000	21900	9499	0.001000	10000000	0.000000
141098647	983835418.000000	51091195	10000.000000	16460	96480	1.000000	15227	97525	1.000000	13179272	0.000000
126637391	1179861666.000000	61315635	10000.000000	15201	115784	1.000000	13827	116880	1.000000	17893765	0.000000
125483843	1197677166.000000	62244204	10000.000000	14915	117043	1.000000	13687	118818	1.000000	22716581	0.000000
125382682	1199194991.000000	62318902	10000.000000	14841	117665	1.000000	13801	118681	1.000000	27542487	0.000000
125373959	1199272676.000000	62343705	10000.000000	14858	117853	1.000000	13884	119091	1.000000	32359388	0.000000
125370801	1199300824.000000	62347493	10000.000000	14956	117391	1.000000	13645	119142	1.000000	37171832	0.000000
125380159	1199296552.000000	62327069	10000.000000	14920	118146	1.000000	13771	118649	1.000000	41975731	0.000000
125369263	1199274952.000000	62344709	10000.000000	14889	117617	1.000000	13724	118754	1.000000	46770049	0.000000
125387556	1199309809.000000	62323645	10000.000000	15057	117803	1.000000	13700	119234	1.000000	51563000	0.000000
125368759	1199302005.000000	62327399	10000.000000	15045	117954	1.000000	13709	119067	1.000000	56344170	0.000000
125367233	1199330502.000000	62340286	10000.000000	14986	117712	1.000000	13653	119260	1.000000	61122903	0.000000
125367943	1199308863.000000	62334531	10000.000000	14984	117145	1.000000	13690	119702	1.000000	65890336	0.000000
125371025	1199288423.000000	62329113	10000.000000	14822	118025	1.000000	13947	118286	1.000000	70654512	0.000000
125376521	1199312281.000000	62321098	10000.000000	14943	117226	1.000000	13786	118209	1.000000	75412189	0.000000
125379484	1199338031.000000	62318162	10000.000000	14985	118208	1.000000	13763	118765	1.000000	80158097	0.000000
125377497	1199265377.000000	62331906	10000.000000	14829	118362	1.000000	13679	118536	1.000000	84900703	0.000000
125373219	1199269071.000000	62322768	10000.000000	15019	117893	1.000000	13631	118835	1.000000	89632464	0.000000
125381381	1199350397.000000	62350667	10000.000000	14816	118496	1.000000	13825	118736	1.000000	94360238	0.000000
125371521	1199322514.000000	62343370	10000.000000	14981	117880	1.000000	13805	119505	1.000000	99077396	0.000000
125378426	1199319285.000000	62341259	10000.000000	15026	117691	1.000000	13724	118702	1.000000	103789286	0.000000
125379516	1199286453.000000	62326501	10000.000000	15100	117791	1.000000	13848	118571	1.000000	108496855	0.000000
125376975	1199323662.000000	62353565	10000.000000	14842	118086	1.000000	13827	118281	1.000000	113193953	0.000000
125364995	1199306882.000000	62339415	10000.000000	14837	118548	1.000000	13836	118560	1.000000	117887900	0.000000
125382406	1199272284.000000	62340348	10000.000000	14949	117271	1.000000	13841	118911	1.000000	122574402	0.000000
125378061	1199337357.000000	62334466	10000.000000	14858	117697	1.000000	13771	118402	1.000000	127254510	0.000000
125373997	1199241693.000000	62342432	10000.000000	14988	118006	1.000000	13779	118391	1.000000	131924708	0.000000
125349394	1199296429.000000	62337347	10000.000000	14901	118257	1.000000	13846	118800	1.000000	136587562	0.000000
125368051	1199282856.000000	62337513	10000.000000	14909	118054	1.000000	13597	119055	1.000000	141246230	0.000000
125367409	1199312737.000000	62336593	10000.000000	14954	117393	1.000000	13828	119355	1.000000	145898777	0.000000
125377162	1199292146.000000	62340097	10000.000000	14957	118292	1.000000	13734	118611	1.000000	150539954	0.000000
125366518	1199286852.000000	62330997	10000.000000	14914	117947	1.000000	13814	118891	1.000000	155173160	0.000000
125380807	1199325248.000000	62334117	10000.000000	15134	117919	1.000000	13844	119062	1.000000	159801445	0.000000
125362889	1199265132.000000	62333082	10000.000000	14933	118389	1.000000	13887	118367	1.000000	164425894	0.000000
125381768	1199240467.000000	62338872	10000.000000	14852	118349	1.000000	13786	118726	1.000000	169040936	0.000000
125374867	1199292851.000000	62327671	10000.000000	15034	118112	1.000000	13860	118738	1.000000	173645565	0.000000
125383024	1199333994.000000	62316023	10000.000000	14729	117543	1.000000	13646	119326	1.000000	178244917	0.000000
125374704	1199345159.000000	62338277	10000.000000	14799	117964	1.000000	13658	118785	1.000000	182838176	0.000000
125377697	1199266501.000000	62332191	10000.000000	14896	117716	1.000000	13630	118576	1.000000	187424977	0.000000
125369451	1199300390.000000	62328191	10000.000000	14924	118555	1.000000	13730	119048	1.000000	192002204	0.000000
125386935	1199269824.000000	62331744	10000.000000	14805	117538	1.000000	13585	119201	1.000000	196577897	-1.#IND00
125377316	1199327680.000000	62326595	10000.000000	15039	117415	1.000000	13602	119450	1.000000	201146540	0.000000
125364670	1199328952.000000	62323563	10000.000000	14727	117907	1.000000	13701	118533	1.000000	205707487	-0.007989
125376701	1199321194.000000	62341656	10000.000000	15090	117353	1.000000	13943	118727	1.000000	210262022	-0.004278
125385071	1199272646.000000	62321385	10000.000000	14931	117952	1.000000	13942	117914	1.000000	214808231	-0.006029
125389210	1199288758.000000	62327851	10000.000000	14960	117897	1.000000	13876	118864	1.000000	219348178	-0.002138
125364232	1199321808.000000	62329771	10000.000000	14694	117214	1.000000	13706	118588	1.000000	223881574	-0.005796
125373269	1199307045.000000	62329103	10000.000000	14938	117432	1.000000	13795	118184	1.000000	228407224	-0.006502
125369738	1199273910.000000	62329424	10000.000000	14860	117586	1.000000	13762	119235	1.000000	232925424	-0.005423
125381028	1199313516.000000	62338135	10000.000000	15006	117159	1.000000	13766	118914	1.000000	237437963	-0.004904
125369222	1199283457.000000	62339268	10000.000000	14937	118205	1.000000	13827	118272	1.000000	241944734	-0.004226
125371306	1199299547.000000	62348141	10000.000000	14849	117972	1.000000	13832	118879	1.000000	246443611	-0.004152
125373312	1199291737.000000	62340346	10000.000000	14835	118461	1.000000	13710	119151	1.000000	250938810	-0.001654
125383207	1199236707.000000	62325125	10000.000000	14782	118636	1.000000	13701	118985	1.000000	255424527	-0.003186
125377116	1199283125.000000	62336768	10000.000000	14830	117847	1.000000	13868	118990	1.000000	259901139	-0.002729
125379661	1199254221.000000	62340788	10000.000000	14866	118598	1.000000	13744	118693	1.000000	264371922	-0.002266
125372761	1199261263.000000	62343913	10000.000000	14756	117430	1.000000	13682	119037	1.000000	268838381	-0.002037
125373962	1199292054.000000	62335353	10000.000000	14986	118015	1.000000	13677	119031	1.000000	273297678	-0.002673
125378911	1199285589.000000	62341375	10000.000000	15001	118651	1.000000	13845	118282	1.000000	277747526	-0.002995
125371214	1199297155.000000	62335982	10000.000000	14796	118230	1.000000	13711	118578	1.000000	282195253	-0.005554
125377905	1199314374.000000	62344482	10000.000000	14896	118130	1.000000	13764	119326	1.000000	286628553	-0.005353
125376541	1199253175.000000	62333647	10000.000000	14982	118215	1.000000	13775	118655	1.000000	291059340	-0.003866
125375200	1199345273.000000	62339235	10000.000000	14877	118198	1.000000	13810	118771	1.000000	295484177	-0.003768
125379893	1199258949.000000	62318173	10000.000000	14892	119024	1.000000	13777	119304	1.000000	299901609	-0.004753
125374308	1199297207.000000	62314214	10000.000000	14888	118016	1.000000	13622	118893	1.000000	304312510	-0.004164
125380634	1199338266.000000	62331683	10000.000000	14784	118021	1.000000	13703	118922	1.000000	308716393	-0.005285
125392895	1199255400.000000	62337709	10000.000000	14850	118327	1.000000	13850	118750	1.000000	313116506	-0.005224
125392041	1199226906.000000	62344846	10000.000000	14935	117898	1.000000	13728	118854	1.000000	317511913	-0.005086
125389448	1199318389.000000	62328526	10000.000000	15006	117621	1.000000	13787	119169	1.000000	321891496	-0.004801
125366128	1199258111.000000	62346232	10000.000000	14903	117831	1.000000	13711	119314	1.000000	326272384	-0.004393
125380750	1199277393.000000	62339925	10000.000000	14902	117764	1.000000	13731	119262	1.000000	330645490	-0.004288
125379016	1199270474.000000	62335595	10000.000000	14874	117562	1.000000	13806	119215	1.000000	335003878	-0.003600
125385926	1199170318.000000	62331072	10000.000000	14949	117515	1.000000	13737	118725	1.000000	339357848	-0.003361
125377583	1199268128.000000	62332124	10000.000000	14741	117980	1.000000	13689	118529	1.000000	343706434	-0.003511
125371307	1199254145.000000	62340375	10000.000000	15057	118688	1.000000	13760	119104	1.000000	348053835	-0.003589
125383135	1199252496.000000	62340668	10000.000000	14915	117638	1.000000	13728	118947	1.000000	352393949	-0.003722
125365004	1199296890.000000	62319388	10000.000000	14903	117441	1.000000	13915	118726	1.000000	356725282	-0.003865
125385300	1199332104.000000	62333037	10000.000000	14942	117605	1.000000	13791	119017	1.000000	361048986	-0.003759
125386261	1199286172.000000	62332334	10000.000000	14724	118063	1.000000	13613	119223	1.000000	365366938	-0.003391
125385051	1199256161.000000	62334679	10000.000000	14822	118045	1.000000	13733	118812	1.000000	369680153	-0.002939
125381051	1199270679.000000	62333625	10000.000000	14793	118587	1.000000	13782	118528	1.000000	373985564	-0.002202
125373908	1199258135.000000	62341313	10000.000000	14917	117679	1.000000	13578	118887	1.000000	378287073	-0.002072
125375082	1199280899.000000	62337163	10000.000000	14879	118484	1.000000	13643	119119	1.000000	382580067	-0.002669
125382035	1199285633.000000	62330696	10000.000000	14731	117780	1.000000	13725	118901	1.000000	386863961	-0.002314
125385468	1199237377.000000	62330111	10000.000000	14933	118463	1.000000	13865	118907	1.000000	391144012	-0.002264
125369835	1199340869.000000	62338673	10000.000000	14922	118006	1.000000	13672	118691	1.000000	395418384	-0.002386
125374783	1199250605.000000	62345098	10000.000000	14836	117961	1.000000	13677	118966	1.000000	399685065	-0.001663
125371847	1199263058.000000	62340634	10000.000000	14747	118197	1.000000	13791	119147	1.000000	403947407	-0.001564
125382090	1199279449.000000	62336728	10000.000000	14946	117801	1.000000	13785	118769	1.000000	408200811	-0.001560
125380548	1199287011.000000	62341246	10000.000000	14731	118431	1.000000	13672	118902	1.000000	412450971	-0.001085
125382678	1199276601.000000	62326284	10000.000000	14861	118207	1.000000	13662	119764	1.000000	416691614	-0.000811
125381856	1199231671.000000	62329017	10000.000000	14836	117877	1.000000	13615	119419	1.000000	420930749	0.000274
125375147	1199228674.000000	62329840	10000.000000	14839	117593	1.000000	13712	118708	1.000000	425161396	0.000035
125370040	1199277481.000000	62333747	10000.000000	15025	118031	1.000000	13805	118971	1.000000	429388783	-0.000160
125366869	1199360050.000000	62323820	10000.000000	14926	118181	1.000000	13734	118805	1.000000	433604006	-0.000661
125372495	1199345789.000000	62335393	10000.000000	14911	118457	1.000000	13809	119376	1.000000	437814181	-0.000626
125386730	1199311400.000000	62332368	10000.000000	14915	117979	1.000000	13727	119464	1.000000	442021304	-0.000882
125386314	1199242779.000000	62331318	10000.000000	15002	118013	1.000000	13894	118676	1.000000	446217741	0.000104
125382637	1199203986.000000	62336174	10000.000000	14944	117762	1.000000	13814	119143	1.000000	450411371	0.001267
125368381	1199287834.000000	62338835	10000.000000	14968	117434	1.000000	13871	118770	1.000000	454598988	0.001387
npatches	nstrain	runtime	dt	init_x	init_y	init_y_blood	init_z	init_S	beta0	beta1	beta2	beta3	mean_beta	B	d	delta	delta_blood	b[0]	mut	m	CTL	c	g	epsilon	k	het	lambda	rho	omega	x_max	patch.dyna	DELTA	A	VA
10000	1	100.000000	0.000100	21900	9499	5000000	0.001000	10000000	15.601401	13.103194	9.710431	5.817105	11	8000000000.000000	0.010000	1.000000	1.000000	800000	0.000050	0.048000	1	0.001000	1.000000	25.000000	4.000000	0.500000	0.001000	0.001000	0.010000	31987	0	10.000000	7.000000	1.000000
sus	inf	inf_blood	z	x[0]	y[0][0]	z[0]	x[1]	y[1][0]	z[1]	S[0]	synchrony
219000000	94990000.000000	5000000	10.000000	21900	9499	0.001000	21900	9499	0.001000	10000000	0.000000
168005258	694630907.000000	36072983	10000.000000	13353	71952	1.000000	14761	71127	1.000000	12713450	0.000000
155485860	808432887.000000	42022709	10000.000000	12172	83812	1.000000	13664	82371	1.000000	16721370	0.000000
154643893	816821354.000000	42462466	10000.000000	12186	84203	1.000000	13494	83586	1.000000	20819634	0.000000
154571317	817421034.000000	42482644	10000.000000	12203	84491	1.000000	13592	83458	1.000000	24917775	0.000000
154559929	817556893.000000	42500518	10000.000000	12073	84094	1.000000	13462	83371	1.000000	29012344	0.000000
154572998	817524841.000000	42487164	10000.000000	11977	85183	1.000000	13773	83733	1.000000	33099072	0.000000
154575294	817460333.000000	42490293	10000.000000	12172	83802	1.000000	13367	83722	1.000000	37181587	0.000000
154566050	817439580.000000	42495604	10000.000000	12178	84684	1.000000	13586	83322	1.000000	41254493	0.000000
154555713	817484525.000000	42496207	10000.000000	12028	84555	1.000000	13513	83972	1.000000	45318471	0.000000
154574498	817547025.000000	42495060	10000.000000	11967	84628	1.000000	13607	84113	1.000000	49380386	0.000000
154574835	817499381.000000	42489700	10000.000000	12125	84413	1.000000	13515	83459	1.000000	53436942	0.000000
154580179	817478903.000000	42479882	10000.000000	12154	84363	1.000000	13498	83112	1.000000	57489366	0.000000
154571145	817510265.000000	42478276	10000.000000	12110	84430	1.000000	13537	83430	1.000000	61533436	0.000000
154573523	817481223.000000	42501432	10000.000000	12093	84078	1.000000	13594	83431	1.000000	65574169	0.000000
154572491	817474378.000000	42489145	10000.000000	12093	84042	1.000000	13600	82536	1.000000	69609266	0.000000
154582696	817441556.000000	42491930	10000.000000	12059	84752	1.000000	13548	83739	1.000000	73639441	0.000000
154578876	817512418.000000	42483500	10000.000000	11979	84486	1.000000	13579	83128	1.000000	77661091	0.000000
154570209	817556958.000000	42495357	10000.000000	12187	84234	1.000000	13698	83128	1.000000	81678368	0.000000
154573259	817509245.000000	42483632	10000.000000	12039	83983	1.000000	13560	83248	1.000000	85688005	0.000000
154589949	817487042.000000	42483515	10000.000000	12041	84492	1.000000	13577	84027	1.000000	89690873	0.000000
154568427	817494972.000000	42487559	10000.000000	12077	84430	1.000000	13677	83297	1.000000	93688778	0.000000
154573541	817470675.000000	42495598	10000.000000	12043	83980	1.000000	13534	82910	1.000000	97677987	0.000000
154571864	817521335.000000	42497820	10000.000000	11961	84840	1.000000	13504	83274	1.000000	101664690	0.000000
154578437	817454945.000000	42483744	10000.000000	12100	84338	1.000000	13478	83153	1.000000	105641221	0.000000
154565007	817499939.000000	42487850	10000.000000	12199	84763	1.000000	13631	83130	1.000000	109613909	0.000000
154575328	817451441.000000	42484697	10000.000000	12053	84426	1.000000	13539	83284	1.000000	113578680	0.000000
154575654	817479866.000000	42484985	10000.000000	12122	84478	1.000000	13745	83339	1.000000	117538030	0.000000
154577717	817492127.000000	42502013	10000.000000	12246	84243	1.000000	13677	83190	1.000000	121492131	0.000000
154573769	817527742.000000	42484673	10000.000000	11932	84659	1.000000	13546	83453	1.000000	125440479	0.000000
154559696	817526022.000000	42476495	10000.000000	11960	84568	1.000000	13417	83562	1.000000	129385266	0.000000
154570722	817527235.000000	42483179	10000.000000	12048	84502	1.000000	13646	83683	1.000000	133321522	0.000000
154587152	817471150.000000	42492268	10000.000000	12074	84476	1.000000	13463	83381	1.000000	137252007	0.000000
154571525	817507784.000000	42475368	10000.000000	12020	84240	1.000000	13620	83366	1.000000	141173924	0.000000
154573189	817505023.000000	42485759	10000.000000	12070	84830	1.000000	13517	83530	1.000000	145091704	0.000000
154567364	817581521.000000	42506912	10000.000000	12021	84911	1.000000	13412	83458	1.000000	149007170	0.000000
154581869	817522833.000000	42497276	10000.000000	12058	84871	1.000000	13530	83363	1.000000	152918335	0.000000
154560652	817507050.000000	42491851	10000.000000	12211	84488	1.000000	13689	83338	1.000000	156818620	0.000000
154572028	817534123.000000	42490288	10000.000000	12219	84566	1.000000	13528	83583	1.000000	160715658	0.000000
154563853	817516469.000000	42493000	10000.000000	11984	85151	1.000000	13701	83365	1.000000	164606884	0.000000
154550124	817522083.000000	42481878	10000.000000	11895	84980	1.000000	13498	83458	1.000000	168490566	-1.#IND00
154594884	817427380.000000	42490097	10000.000000	12083	84846	1.000000	13632	83654	1.000000	172370380	0.048000
154569238	817466410.000000	42480888	10000.000000	11943	84847	1.000000	13463	83442	1.000000	176242770	0.025209
154567578	817494240.000000	42490314	10000.000000	11932	84807	1.000000	13519	83239	1.000000	180109108	0.013263
154581087	817498649.000000	42494314	10000.000000	12102	84681	1.000000	13539	83556	1.000000	183971228	0.017246
154580710	817481871.000000	42483714	10000.000000	12035	84310	1.000000	13425	83651	1.000000	187825560	0.016656
154564965	817515684.000000	42489056	10000.000000	12146	84289	1.000000	13490	83489	1.000000	191675915	0.014627
154566125	817491194.000000	42492954	10000.000000	12175	84637	1.000000	13462	83330	1.000000	195522359	0.014409
154562841	817516912.000000	42482997	10000.000000	12225	83949	1.000000	13375	83927	1.000000	199362814	0.005437
154597092	817523343.000000	42479768	10000.000000	12199	84514	1.000000	13556	83552	1.000000	203192253	0.007039
154577724	817501340.000000	42500039	10000.000000	12162	84211	1.000000	13499	83658	1.000000	207021125	0.007199
154560996	817508422.000000	42483490	10000.000000	12179	84510	1.000000	13571	83205	1.000000	210844234	0.007078
154573824	817488466.000000	42487253	10000.000000	12059	84523	1.000000	13444	83522	1.000000	214658519	0.006263
154575962	817557742.000000	42486091	10000.000000	12113	84092	1.000000	13477	83149	1.000000	218468576	0.007127
154581041	817456518.000000	42493850	10000.000000	12044	84722	1.000000	13511	83161	1.000000	222274192	0.007828
154559684	817470427.000000	42481615	10000.000000	11971	85195	1.000000	13598	83444	1.000000	226068563	0.007793
154593551	817503183.000000	42493524	10000.000000	11995	84190	1.000000	13513	83410	1.000000	229860622	0.006907
154571774	817484585.000000	42487880	10000.000000	12007	84871	1.000000	13492	83505	1.000000	233646375	0.006004
154563002	817491666.000000	42488431	10000.000000	12131	84163	1.000000	13394	83516	1.000000	237423904	0.007523
154564926	817526731.000000	42478495	10000.000000	12098	84464	1.000000	13411	83465	1.000000	241196222	0.006845
154567548	817545907.000000	42494460	10000.000000	12245	84218	1.000000	13529	83405	1.000000	244967483	0.008253
154576794	817503033.000000	42493763	10000.000000	12157	84941	1.000000	13422	84110	1.000000	248725744	0.006579
154577145	817462704.000000	42503015	10000.000000	12160	84552	1.000000	13526	83316	1.000000	252483172	0.006537
154561638	817515618.000000	42489207	10000.000000	12155	84412	1.000000	13509	83113	1.000000	256235130	0.006455
154581065	817507521.000000	42488989	10000.000000	12070	84628	1.000000	13466	83735	1.000000	259984109	0.006167
154561526	817529802.000000	42479831	10000.000000	12102	84437	1.000000	13620	83530	1.000000	263723779	0.006356
154566410	817535845.000000	42494733	10000.000000	12046	84416	1.000000	13441	83356	1.000000	267461375	0.007059
154581908	817455592.000000	42474550	10000.000000	11925	85010	1.000000	13538	83576	1.000000	271189965	0.008973
154578693	817532244.000000	42495287	10000.000000	12021	84934	1.000000	13510	83770	1.000000	274914900	0.008839
154556404	817594179.000000	42484755	10000.000000	12148	84547	1.000000	13647	82784	1.000000	278631022	0.009191
154576824	817525925.000000	42491125	10000.000000	12076	85118	1.000000	13537	83207	1.000000	282347447	0.010169
154555725	817537261.000000	42500528	10000.000000	12002	84491	1.000000	13565	83491	1.000000	286059065	0.009357
154554293	817547693.000000	42492828	10000.000000	11996	84526	1.000000	13590	83177	1.000000	289762340	0.009277
154561459	817498735.000000	42485829	10000.000000	12067	84745	1.000000	13713	83411	1.000000	293456479	0.008675
154567168	817517496.000000	42485906	10000.000000	12103	84533	1.000000	13665	82724	1.000000	297149549	0.007778
154571823	817484376.000000	42491503	10000.000000	12106	84491	1.000000	13410	83770	1.000000	300837482	0.007715
154566315	817531901.000000	42481485	10000.000000	12092	84521	1.000000	13533	83349	1.000000	304517052	0.007524
154569451	817490993.000000	42493671	10000.000000	12016	84527	1.000000	13561	83480	1.000000	308189002	0.007375
154564554	817436465.000000	42491987	10000.000000	11939	84882	1.000000	13576	83584	1.000000	311859049	0.007103
154579408	817499910.000000	42490091	10000.000000	12156	84303	1.000000	13609	83724	1.000000	315522442	0.006576
154573783	817459780.000000	42498465	10000.000000	12119	84604	1.000000	13489	84158	1.000000	319179699	0.006460
154589981	817507756.000000	42483052	10000.000000	12190	84405	1.000000	13636	82816	1.000000	322831947	0.006083
154581422	817473204.000000	42482762	10000.000000	12035	84412	1.000000	13703	83267	1.000000	326475631	0.005998
154573709	817484316.000000	42479847	10000.000000	12091	84729	1.000000	13570	83217	1.000000	330118713	0.005965
154571671	817493385.000000	42494719	10000.000000	12343	84027	1.000000	13496	83351	1.000000	333757439	0.006266
154575636	817553055.000000	42493981	10000.000000	12081	83924	1.000000	13554	83888	1.000000	337387447	0.006070
154576034	817466087.000000	42490294	10000.000000	12133	84118	1.000000	13679	83408	1.000000	341018059	0.005823
154583878	817431353.000000	42484390	10000.000000	12059	84915	1.000000	13694	83047	1.000000	344639489	0.005468
154562617	817475208.000000	42491304	10000.000000	12107	84849	1.000000	13500	83015	1.000000	348250882	0.005481
154564802	817531419.000000	42481530	10000.000000	12087	84708	1.000000	13538	83640	1.000000	351862734	0.006117
154577703	817437533.000000	42489420	10000.000000	11979	84803	1.000000	13511	83230	1.000000	355466664	0.005604
154571713	817476405.000000	42492381	10000.000000	12007	84707	1.000000	13434	83175	1.000000	359066422	0.005681
154556217	817572613.000000	42490166	10000.000000	12182	84332	1.000000	13559	83179	1.000000	362661260	0.005591
154572126	817428715.000000	42495320	10000.000000	12172	84750	1.000000	13422	83173	1.000000	366247327	0.005216
154596142	817422231.000000	42494296	10000.000000	12155	84512	1.000000	13510	83506	1.000000	369828865	0.005169
154569025	817458612.000000	42499709	10000.000000	12143	84075	1.000000	13478	83523	1.000000	373401390	0.006273
154571209	817515125.000000	42493152	10000.000000	12048	84168	1.000000	13674	82952	1.000000	376969951	0.005998
154570803	817508188.000000	42488642	10000.000000	12162	84652	1.000000	13507	83299	1.000000	380536223	0.005628
154586518	817521068.000000	42487418	10000.000000	12126	84941	1.000000	13522	83580	1.000000	384102522	0.005840
154590254	817458805.000000	42482429	10000.000000	12077	84188	1.000000	13533	83485	1.000000	387659008	0.005095
npatches	nstrain	runtime	dt	init_x	init_y	init_y_blood	init_z	init_S	beta0	beta1	beta2	beta3	mean_beta	B	d	delta	delta_blood	b[0]	mut	m	CTL	c	g	epsilon	k	het	lambda	rho	omega	x_max	patch.dyna	DELTA	A	VA
10000	1	100.000000	0.000100	21900	9499	5000000	0.001000	10000000	15.345683	15.725952	8.934444	12.366340	11	8000000000.000000	0.010000	1.000000	1.000000	800000	0.000050	0.048000	1	0.001000	1.000000	25.000000	5.000000	0.500000	0.001000	0.001000	0.010000	31987	0	10.000000	7.000000	1.000000
sus	inf	inf_blood	z	x[0]	y[0][0]	z[0]	x[1]	y[1][0]	z[1]	S[0]	synchrony
219000000	94990000.000000	5000000	10.000000	21900	9499	0.001000	21900	9499	0.001000	10000000	0.000000
193928300	491405829.000000	25512544	10000.000000	16067	51829	1.000000	15767	51758	1.000000	12282457	0.000000
183000508	562857550.000000	29253754	10000.000000	15061	58695	1.000000	14800	59204	1.000000	15614414	0.000000
182269366	567940662.000000	29514950	10000.000000	15065	59513	1.000000	14732	59583	1.000000	19025267	0.000000
182229658	568206755.000000	29530503	10000.000000	14914	59497	1.000000	14606	59897	1.000000	22435023	0.000000
182241780	568200677.000000	29530661	10000.000000	15003	59339	1.000000	14741	59556	1.000000	25840512	0.000000
182211209	568274623.000000	29535230	10000.000000	14923	59309	1.000000	14754	59325	1.000000	29242746	0.000000
182230386	568227484.000000	29529013	10000.000000	14848	59918	1.000000	14702	59540	1.000000	32637652	0.000000
182219418	568231897.000000	29544784	10000.000000	14978	59115	1.000000	14551	59653	1.000000	36030223	0.000000
182225306	568266424.000000	29532415	10000.000000	14852	59510	1.000000	14816	59358	1.000000	39415254	0.000000
182224107	568294435.000000	29526766	10000.000000	14780	59761	1.000000	14763	59857	1.000000	42792989	0.000000
182238738	568268032.000000	29536212	10000.000000	14903	59723	1.000000	14763	59631	1.000000	46170055	0.000000
182218582	568271200.000000	29538289	10000.000000	14887	59822	1.000000	14732	60154	1.000000	49540233	0.000000
182232861	568288576.000000	29520641	10000.000000	15004	59390	1.000000	14815	59537	1.000000	52902731	0.000000
182218651	568288895.000000	29534903	10000.000000	14931	59321	1.000000	14702	60102	1.000000	56265307	0.000000
182227948	568233570.000000	29531547	10000.000000	14788	59270	1.000000	14708	59455	1.000000	59621744	0.000000
182209034	568268075.000000	29539083	10000.000000	15011	59349	1.000000	14713	59752	1.000000	62971482	0.000000
182251115	568210140.000000	29528066	10000.000000	14830	59238	1.000000	14633	59689	1.000000	66314668	0.000000
182228979	568248679.000000	29530793	10000.000000	14865	59680	1.000000	14728	60075	1.000000	69652719	0.000000
182231278	568265333.000000	29533635	10000.000000	14900	59792	1.000000	14786	60089	1.000000	72986620	0.000000
182215863	568318557.000000	29541341	10000.000000	15029	59599	1.000000	14603	59715	1.000000	76315331	0.000000
182221445	568307347.000000	29536931	10000.000000	14792	59329	1.000000	14746	59456	1.000000	79642850	0.000000
182230858	568250932.000000	29536883	10000.000000	14701	59781	1.000000	14743	59640	1.000000	82959693	0.000000
182239892	568284108.000000	29531744	10000.000000	14862	59789	1.000000	14732	59846	1.000000	86272119	0.000000
182221760	568228280.000000	29531174	10000.000000	15101	59788	1.000000	14772	59307	1.000000	89585495	0.000000
182220582	568207733.000000	29531121	10000.000000	14943	59634	1.000000	14848	59351	1.000000	92891876	0.000000
182230804	568220360.000000	29533253	10000.000000	15030	59411	1.000000	14826	59549	1.000000	96191639	0.000000
182214952	568240688.000000	29547130	10000.000000	14916	59515	1.000000	14743	59705	1.000000	99488588	0.000000
182241674	568253650.000000	29533589	10000.000000	14850	60038	1.000000	14447	60063	1.000000	102777003	0.000000
182235215	568185900.000000	29538830	10000.000000	14966	59704	1.000000	14561	59700	1.000000	106057573	0.000000
182230303	568238169.000000	29524561	10000.000000	14877	59884	1.000000	14750	59573	1.000000	109338485	0.000000
182206981	568272301.000000	29532909	10000.000000	15144	58996	1.000000	14598	60017	1.000000	112616520	0.000000
182229896	568268747.000000	29529630	10000.000000	15015	59146	1.000000	14763	59753	1.000000	115884949	0.000000
182230434	568279167.000000	29542634	10000.000000	15038	59461	1.000000	14685	59866	1.000000	119153214	0.000000
182215705	568250818.000000	29547108	10000.000000	14967	59421	1.000000	14596	59524	1.000000	122409534	0.000000
182220419	568233090.000000	29528777	10000.000000	14956	59546	1.000000	14823	59232	1.000000	125663045	0.000000
182240293	568235020.000000	29535972	10000.000000	14913	59088	1.000000	14804	59408	1.000000	128914984	0.000000
182234891	568213386.000000	29534559	10000.000000	14980	59170	1.000000	14786	59931	1.000000	132163750	0.000000
182238451	568244368.000000	29532569	10000.000000	15102	59488	1.000000	14735	59688	1.000000	135403997	0.000000
182218602	568267512.000000	29530750	10000.000000	15020	59549	1.000000	14667	59667	1.000000	138639733	0.000000
182220049	568294287.000000	29530999	10000.000000	14918	59063	1.000000	14822	59488	1.000000	141872026	-1.#IND00
182212253	568283489.000000	29533669	10000.000000	15040	59491	1.000000	14582	59673	1.000000	145100062	-0.012800
182222731	568150544.000000	29539479	10000.000000	15062	59714	1.000000	14575	59641	1.000000	148320151	0.003995
182241114	568246804.000000	29532176	10000.000000	15025	59622	1.000000	14653	59782	1.000000	151534587	0.003692
182229046	568206303.000000	29537043	10000.000000	14793	59352	1.000000	14494	60097	1.000000	154750359	0.010517
182219369	568247447.000000	29544368	10000.000000	14989	59013	1.000000	14798	59790	1.000000	157956355	0.010635
182223298	568311051.000000	29540242	10000.000000	14870	59465	1.000000	14621	59492	1.000000	161156645	0.008794
182219573	568241264.000000	29538737	10000.000000	14970	59178	1.000000	14792	59191	1.000000	164356211	0.007543
182230179	568210730.000000	29534018	10000.000000	14921	59564	1.000000	14938	59595	1.000000	167551535	0.006520
182223111	568230570.000000	29543544	10000.000000	14918	59848	1.000000	14756	59637	1.000000	170739366	0.005411
182231472	568266023.000000	29524757	10000.000000	15025	59587	1.000000	14641	59534	1.000000	173928377	0.005931
182211345	568303491.000000	29537649	10000.000000	14958	59377	1.000000	14858	59688	1.000000	177109559	0.007273
182223381	568234599.000000	29525248	10000.000000	14985	59173	1.000000	14819	59532	1.000000	180278943	0.005673
182235111	568226731.000000	29540022	10000.000000	15046	59445	1.000000	14664	59423	1.000000	183452154	0.001601
182230311	568260774.000000	29530874	10000.000000	14936	59385	1.000000	14615	59880	1.000000	186617785	0.003147
182219564	568263269.000000	29542320	10000.000000	14728	59659	1.000000	14732	59893	1.000000	189781588	0.001880
182221230	568274238.000000	29532853	10000.000000	14907	59502	1.000000	14686	59472	1.000000	192939604	0.002551
182244003	568257224.000000	29531275	10000.000000	14890	59234	1.000000	14792	59589	1.000000	196089797	0.003259
182228738	568286573.000000	29544441	10000.000000	14983	59330	1.000000	14832	59352	1.000000	199234953	-0.000041
182238251	568277100.000000	29536251	10000.000000	14874	59935	1.000000	14666	59157	1.000000	202379628	-0.001942
182229235	568257117.000000	29536129	10000.000000	15102	59507	1.000000	14842	59368	1.000000	205515012	-0.002401
182234755	568258948.000000	29536709	10000.000000	14845	59654	1.000000	14759	59317	1.000000	208650227	-0.002286
182239497	568220163.000000	29535197	10000.000000	15101	59191	1.000000	14690	59452	1.000000	211776311	-0.000093
182232179	568285301.000000	29535600	10000.000000	14953	59630	1.000000	14746	59528	1.000000	214897079	0.000371
182235638	568233728.000000	29532820	10000.000000	14952	58974	1.000000	14746	59815	1.000000	218017554	0.001877
182222475	568273770.000000	29530694	10000.000000	14879	59673	1.000000	14612	59711	1.000000	221130739	0.002274
182245276	568179949.000000	29528718	10000.000000	14974	59801	1.000000	14707	59355	1.000000	224236159	0.002252
182227380	568174998.000000	29534933	10000.000000	14904	59755	1.000000	14633	59746	1.000000	227340629	0.002165
182209829	568256126.000000	29524330	10000.000000	15075	59349	1.000000	14705	59528	1.000000	230437368	0.001146
182217610	568267874.000000	29536931	10000.000000	15003	59314	1.000000	14695	59458	1.000000	233530313	0.000986
182233628	568225817.000000	29528385	10000.000000	15244	58651	1.000000	14808	59742	1.000000	236619906	0.000862
182235612	568257881.000000	29535165	10000.000000	14836	59153	1.000000	14689	60019	1.000000	239705081	0.000875
182230271	568241551.000000	29536886	10000.000000	14841	59993	1.000000	14795	59860	1.000000	242785070	0.000863
182221271	568266714.000000	29530777	10000.000000	15024	59393	1.000000	14568	60127	1.000000	245859861	0.000622
182253679	568216234.000000	29531267	10000.000000	14662	59895	1.000000	14764	59778	1.000000	248933441	0.000123
182229645	568281138.000000	29522959	10000.000000	14889	59701	1.000000	14732	59454	1.000000	252000836	-0.000071
182228943	568275285.000000	29531014	10000.000000	15031	59779	1.000000	14731	59564	1.000000	255064610	-0.000326
182236587	568273642.000000	29530749	10000.000000	15030	59505	1.000000	14720	59811	1.000000	258120711	-0.000432
182226217	568252151.000000	29536231	10000.000000	14908	59536	1.000000	14948	59346	1.000000	261174970	0.000044
182238481	568196013.000000	29529125	10000.000000	14871	59711	1.000000	14938	59415	1.000000	264223706	-0.000386
182243333	568211724.000000	29535081	10000.000000	15036	59473	1.000000	14745	59428	1.000000	267266912	-0.000209
182217187	568241307.000000	29540036	10000.000000	14989	59347	1.000000	14650	59824	1.000000	270304238	0.000046
182232870	568254880.000000	29547218	10000.000000	14781	59384	1.000000	14806	59332	1.000000	273337743	-0.000188
182233392	568249011.000000	29533219	10000.000000	14832	59409	1.000000	14834	59424	1.000000	276364743	-0.000158
182247135	568223689.000000	29532882	10000.000000	14925	59265	1.000000	14626	59748	1.000000	279389898	0.000442
182216709	568279285.000000	29537138	10000.000000	15034	59333	1.000000	14538	59685	1.000000	282411768	0.000100
182224237	568266684.000000	29529518	10000.000000	14965	59492	1.000000	14750	59700	1.000000	285427576	0.000077
182214482	568231673.000000	29540398	10000.000000	14916	59740	1.000000	14721	59913	1.000000	288443815	0.000178
182252254	568179181.000000	29536726	10000.000000	15014	59778	1.000000	14616	59530	1.000000	291451434	-0.000783
182249206	568325206.000000	29541786	10000.000000	14963	59114	1.000000	14775	59619	1.000000	294457063	-0.000703
182243785	568250689.000000	29534658	10000.000000	15095	59404	1.000000	14594	59893	1.000000	297455887	-0.000621
182234359	568268377.000000	29533359	10000.000000	14941	60020	1.000000	14821	59696	1.000000	300450113	-0.000675
182227074	568245243.000000	29534204	10000.000000	15018	59286	1.000000	14610	59889	1.000000	303443042	-0.000828
182226413	568269238.000000	29526248	10000.000000	15030	58970	1.000000	14766	59450	1.000000	306428637	-0.000827
182233357	568203900.000000	29521346	10000.000000	14928	59269	1.000000	14622	60038	1.000000	309413248	-0.000565
182230538	568227205.000000	29545002	10000.000000	14856	59669	1.000000	14786	59569	1.000000	312389912	-0.000645
182233226	568267868.000000	29538762	10000.000000	14871	59578	1.000000	14759	59521	1.000000	315361897	-0.000733
182237439	568254695.000000	29534989	10000.000000	14997	59194	1.000000	14700	59288	1.000000	318330463	-0.000827
182234402	568246034.000000	29525363	10000.000000	14855	59719	1.000000	14669	59616	1.000000	321294464	-0.000750
182219541	568267687.000000	29540849	10000.000000	15017	58851	1.000000	14765	59885	1.000000	324253424	-0.000982
npatches	nstrain	runtime	dt	init_x	init_y	init_y_blood	init_z	init_S	beta0	beta1	beta2	beta3	mean_beta	B	d	delta	delta_blood	b[0]	mut	m	CTL	c	g	epsilon	k	het	lambda	rho	omega	x_max	patch.dyna	DELTA	A	VA
10000	1	100.000000	0.000100	21900	9499	5000000	0.001000	10000000	14.825121	7.060538	9.321335	9.846019	11	8000000000.000000	0.010000	1.000000	1.000000	800000	0.000050	0.048000	1	0.001000	1.000000	25.000000	6.000000	0.500000	0.001000	0.001000	0.010000	31987	0	10.000000	7.000000	1.000000
sus	inf	inf_blood	z	x[0]	y[0][0]	z[0]	x[1]	y[1][0]	z[1]	S[0]	synchrony
219000000	94990000.000000	5000000	10.000000	21900	9499	0.001000	21900	9499	0.001000	10000000	0.000000
221470317	334098363.000000	17349277	10000.000000	19349	35535	1.000000	25149	31322	1.000000	11828757	0.000000
211772580	381682186.000000	19833244	10000.000000	18448	40285	1.000000	24108	35889	1.000000	14447555	0.000000
210996693	385664757.000000	20038768	10000.000000	18275	40899	1.000000	24289	36468	1.000000	17141687	0.000000
210941210	385947933.000000	20051805	10000.000000	18108	40953	1.000000	24158	36021	1.000000	19837260	0.000000
210942348	385886747.000000	20059169	10000.000000	18327	40939	1.000000	24198	36199	1.000000	22531231	0.000000
210971335	385895438.000000	20050927	10000.000000	18137	41037	1.000000	24276	35980	1.000000	25218837	0.000000
210950448	385897249.000000	20062458	10000.000000	18247	40719	1.000000	24264	36063	1.000000	27904837	0.000000
210968554	385869340.000000	20065757	10000.000000	18289	40374	1.000000	24148	35727	1.000000	30582957	0.000000
210944771	385867595.000000	20064121	10000.000000	18104	40846	1.000000	24402	36015	1.000000	33261367	0.000000
210944762	385927131.000000	20059263	10000.000000	18180	40922	1.000000	24248	36041	1.000000	35930274	0.000000
210974768	385920713.000000	20055769	10000.000000	18082	40757	1.000000	24121	36052	1.000000	38598918	0.000000
210936086	385905128.000000	20055788	10000.000000	18155	41359	1.000000	24164	36506	1.000000	41264825	0.000000
210971999	385885524.000000	20054283	10000.000000	18131	40563	1.000000	24194	36168	1.000000	43923663	0.000000
210933368	385921693.000000	20059232	10000.000000	18265	40723	1.000000	24074	36098	1.000000	46581929	0.000000
210941266	385969231.000000	20057003	10000.000000	18320	40930	1.000000	24186	36043	1.000000	49235614	0.000000
210950600	385921131.000000	20055637	10000.000000	18195	41292	1.000000	24376	35781	1.000000	51884926	0.000000
210943329	385925996.000000	20060099	10000.000000	18341	40708	1.000000	24154	36535	1.000000	54527002	0.000000
210955749	385873758.000000	20063135	10000.000000	18215	40926	1.000000	24144	36360	1.000000	57169433	0.000000
210946297	385927963.000000	20061812	10000.000000	18359	40472	1.000000	24353	36411	1.000000	59808016	0.000000
210951596	385931310.000000	20049506	10000.000000	18052	40828	1.000000	24128	36021	1.000000	62439805	0.000000
210938836	385899915.000000	20050248	10000.000000	18229	40658	1.000000	24102	36379	1.000000	65069505	0.000000
210939560	385894809.000000	20057219	10000.000000	17962	41144	1.000000	24230	36349	1.000000	67693369	0.000000
210973308	385880230.000000	20058106	10000.000000	18042	40733	1.000000	24325	36210	1.000000	70314304	0.000000
210927458	385904812.000000	20055067	10000.000000	18238	40909	1.000000	24208	36424	1.000000	72932148	0.000000
210968936	385883947.000000	20064850	10000.000000	18081	40943	1.000000	24413	35730	1.000000	75546904	0.000000
210958448	385827652.000000	20056719	10000.000000	18326	40895	1.000000	24244	36208	1.000000	78155483	0.000000
210948384	385902519.000000	20060480	10000.000000	18399	40738	1.000000	24358	36157	1.000000	80760815	0.000000
210955405	385853218.000000	20055899	10000.000000	18128	40911	1.000000	24332	36078	1.000000	83361957	0.000000
210973882	385923353.000000	20064316	10000.000000	18172	40861	1.000000	24099	36004	1.000000	85958145	0.000000
210942230	385931157.000000	20068164	10000.000000	17971	40920	1.000000	24408	36302	1.000000	88552053	0.000000
210948315	385918439.000000	20055918	10000.000000	18327	40702	1.000000	24214	36456	1.000000	91140587	0.000000
210944192	385922510.000000	20061669	10000.000000	18169	40883	1.000000	24166	36071	1.000000	93724286	0.000000
210946207	385900518.000000	20055547	10000.000000	18361	40867	1.000000	24347	36341	1.000000	96305403	0.000000
210953081	385867877.000000	20047985	10000.000000	18339	41133	1.000000	24297	35798	1.000000	98883288	0.000000
210950878	385895980.000000	20060182	10000.000000	18367	40816	1.000000	24258	36044	1.000000	101457517	0.000000
210978331	385829892.000000	20054777	10000.000000	18104	40688	1.000000	24362	35731	1.000000	104026704	0.000000
210948866	385946464.000000	20057181	10000.000000	18202	40802	1.000000	24325	36011	1.000000	106590738	0.000000
210939539	385891788.000000	20058522	10000.000000	18339	41018	1.000000	24292	36302	1.000000	109153168	0.000000
210947833	385880349.000000	20054045	10000.000000	18197	41097	1.000000	24358	35938	1.000000	111712981	0.000000
210930120	385924406.000000	20056325	10000.000000	18207	41162	1.000000	24331	36300	1.000000	114266376	-1.#IND00
210942110	385948342.000000	20060381	10000.000000	18204	40911	1.000000	24433	36164	1.000000	116815652	-0.019200
210949182	385884958.000000	20061082	10000.000000	18089	41109	1.000000	24175	36186	1.000000	119361084	0.003937
210933582	385913104.000000	20056491	10000.000000	18335	40689	1.000000	24215	36056	1.000000	121904378	-0.001527
210960081	385904740.000000	20053940	10000.000000	18385	40683	1.000000	24355	36158	1.000000	124441167	-0.003445
210947119	385928521.000000	20061129	10000.000000	18088	40754	1.000000	24145	36592	1.000000	126975175	-0.005887
210933455	385942040.000000	20057675	10000.000000	18213	40791	1.000000	24316	36391	1.000000	129504776	-0.003786
210964914	385876747.000000	20052738	10000.000000	18218	40819	1.000000	24203	36343	1.000000	132031492	-0.004775
210951473	385917844.000000	20058999	10000.000000	18332	40672	1.000000	24203	35861	1.000000	134556458	-0.000740
210935259	385931047.000000	20056168	10000.000000	18420	40668	1.000000	24170	36040	1.000000	137078842	0.000749
210946605	385897229.000000	20048150	10000.000000	18040	41103	1.000000	24418	36105	1.000000	139592873	0.001094
210944373	385909072.000000	20051442	10000.000000	18158	41028	1.000000	24094	36489	1.000000	142103418	-0.000023
210938787	385948323.000000	20052858	10000.000000	18097	40942	1.000000	24342	36077	1.000000	144610158	0.004596
210968517	385898828.000000	20051911	10000.000000	18115	41236	1.000000	24308	35927	1.000000	147112947	0.003995
210943210	385919318.000000	20064532	10000.000000	18132	40644	1.000000	24247	36342	1.000000	149614016	0.003236
210932860	385912767.000000	20068561	10000.000000	18232	40838	1.000000	24257	36182	1.000000	152112990	0.002530
210963904	385862234.000000	20058264	10000.000000	18329	40469	1.000000	24371	35927	1.000000	154605226	0.000460
210936207	385954133.000000	20056672	10000.000000	18222	41047	1.000000	24235	36286	1.000000	157094577	-0.000291
210961605	385897630.000000	20058454	10000.000000	18162	40989	1.000000	24272	36316	1.000000	159579063	-0.000404
210960560	385854660.000000	20062372	10000.000000	18353	40936	1.000000	24163	36063	1.000000	162063696	-0.001590
210956231	385935662.000000	20053531	10000.000000	18375	41006	1.000000	24249	35459	1.000000	164543989	-0.001293
210959586	385881416.000000	20056204	10000.000000	18114	41067	1.000000	24320	36108	1.000000	167022053	-0.000726
210937582	385901312.000000	20062957	10000.000000	18143	41152	1.000000	24217	36413	1.000000	169492672	-0.001495
210936665	385885147.000000	20053893	10000.000000	18068	40658	1.000000	24276	36327	1.000000	171962046	-0.002108
210956259	385921221.000000	20058638	10000.000000	18283	40559	1.000000	24367	35859	1.000000	174422349	-0.003407
210944993	385908065.000000	20051108	10000.000000	18110	41159	1.000000	24265	36283	1.000000	176881968	-0.003186
210944747	385963676.000000	20055353	10000.000000	18173	41012	1.000000	24207	36155	1.000000	179336728	-0.003121
210950330	385876383.000000	20050649	10000.000000	18359	40842	1.000000	24310	36485	1.000000	181788762	-0.002759
210958101	385906719.000000	20052048	10000.000000	18173	41431	1.000000	24418	35640	1.000000	184239311	-0.003807
210958222	385920507.000000	20054874	10000.000000	18210	41341	1.000000	24271	35954	1.000000	186685497	-0.004288
210946560	385921079.000000	20057296	10000.000000	18225	40778	1.000000	24251	36497	1.000000	189129303	-0.004190
210962340	385940185.000000	20057556	10000.000000	18181	41064	1.000000	24155	36456	1.000000	191568549	-0.003240
210930436	385942466.000000	20067223	10000.000000	18102	40976	1.000000	24207	36183	1.000000	194001764	-0.003022
210957389	385874659.000000	20061193	10000.000000	18334	40826	1.000000	24077	36261	1.000000	196434429	-0.003972
210962706	385874708.000000	20057003	10000.000000	18275	40334	1.000000	24071	36314	1.000000	198861564	-0.003293
210924964	385964490.000000	20065043	10000.000000	18240	41112	1.000000	24266	36076	1.000000	201286608	-0.003487
210947816	385896411.000000	20057159	10000.000000	18243	40759	1.000000	24471	36086	1.000000	203705501	-0.003389
210957898	385894659.000000	20058428	10000.000000	18364	40801	1.000000	24304	36069	1.000000	206124832	-0.003246
210935557	385901507.000000	20050167	10000.000000	18353	40668	1.000000	24366	36028	1.000000	208539878	-0.003097
210933504	385979606.000000	20060574	10000.000000	18313	40808	1.000000	24323	36039	1.000000	210949952	-0.002926
210940085	385919076.000000	20057734	10000.000000	18322	40649	1.000000	24334	35944	1.000000	213358856	-0.002824
210939101	385916225.000000	20057199	10000.000000	18311	41111	1.000000	24467	36045	1.000000	215762607	-0.002673
210959033	385862396.000000	20056365	10000.000000	18257	40714	1.000000	24353	36190	1.000000	218161303	-0.002821
210940628	385903716.000000	20055795	10000.000000	18342	40710	1.000000	24091	35823	1.000000	220556942	-0.002705
210947148	385891907.000000	20052888	10000.000000	18242	40943	1.000000	24207	36238	1.000000	222949823	-0.002873
210928130	385929615.000000	20054085	10000.000000	18237	40855	1.000000	24083	36243	1.000000	225339111	-0.002800
210960668	385914118.000000	20054532	10000.000000	18060	40877	1.000000	24213	35872	1.000000	227722307	-0.002472
210938571	385956113.000000	20047480	10000.000000	18380	40566	1.000000	24282	36147	1.000000	230103096	-0.002527
210934483	385917437.000000	20060328	10000.000000	18305	40933	1.000000	24173	36179	1.000000	232481416	-0.001818
210953066	385886159.000000	20062448	10000.000000	18129	40949	1.000000	24208	36209	1.000000	234858981	-0.001751
210964821	385870193.000000	20058292	10000.000000	17961	40926	1.000000	24140	36307	1.000000	237230764	-0.001794
210936074	385914124.000000	20061585	10000.000000	18354	40886	1.000000	24024	36275	1.000000	239594688	-0.001740
210956751	385897751.000000	20060975	10000.000000	18165	40718	1.000000	24231	36146	1.000000	241956676	-0.001874
210945282	385936933.000000	20061864	10000.000000	18146	41205	1.000000	24362	36445	1.000000	244314549	-0.001851
210945894	385900946.000000	20058986	10000.000000	18057	41003	1.000000	24312	36396	1.000000	246670277	-0.001931
210939673	385910870.000000	20051330	10000.000000	18160	41003	1.000000	23900	36148	1.000000	249021365	-0.001950
210936885	385923488.000000	20055917	10000.000000	18258	40548	1.000000	24376	35786	1.000000	251372668	-0.001921
210964167	385910303.000000	20057609	10000.000000	18286	41032	1.000000	24235	36232	1.000000	253715894	-0.000848
210927852	385920664.000000	20054866	10000.000000	18186	40843	1.000000	24192	35645	1.000000	256058648	-0.001386
210951512	385904043.000000	20048662	10000.000000	18310	40388	1.000000	24160	36094	1.000000	258397645	-0.001523
npatches	nstrain	runtime	dt	init_x	init_y	init_y_blood	init_z	init_S	beta0	beta1	beta2	beta3	mean_beta	B	d	delta	delta_blood	b[0]	mut	m	CTL	c	g	epsilon	k	het	lambda	rho	omega	x_max	patch.dyna	DELTA	A	VA
10000	1	100.000000	0.000100	21900	9499	5000000	0.001000	10000000	7.618476	5.504006	15.463823	6.258940	11	8000000000.000000	0.010000	1.000000	1.000000	800000	0.000050	0.048000	1	0.001000	1.000000	25.000000	7.000000	0.500000	0.001000	0.001000	0.010000	31987	0	10.000000	7.000000	1.000000
sus	inf	inf_blood	z	x[0]	y[0][0]	z[0]	x[1]	y[1][0]	z[1]	S[0]	synchrony
219000000	94990000.000000	5000000	10.000000	21900	9499	0.001000	21900	9499	0.001000	10000000	0.000000
246963401	219629932.000000	11409040	10000.000000	26848	20279	1.000000	28492	19065	1.000000	11432808	0.000000
239314790	249109076.000000	12948908	10000.000000	25924	23306	1.000000	27603	22059	1.000000	13373660	0.000000
238469302	252503613.000000	13122899	10000.000000	26241	23647	1.000000	27805	22355	1.000000	15381651	0.000000
238363512	252890728.000000	13143945	10000.000000	26072	23569	1.000000	27492	22564	1.000000	17395009	0.000000
238383805	252883030.000000	13142105	10000.000000	26168	23543	1.000000	27651	22344	1.000000	19405754	0.000000
238391047	252850455.000000	13142571	10000.000000	26038	23602	1.000000	27652	22352	1.000000	21415067	0.000000
238367595	252842658.000000	13147905	10000.000000	26080	23814	1.000000	27714	22319	1.000000	23420866	0.000000
238375949	252881696.000000	13150904	10000.000000	26495	23525	1.000000	27740	22069	1.000000	25421777	0.000000
238381888	252883721.000000	13143304	10000.000000	26065	23743	1.000000	27614	22576	1.000000	27418625	0.000000
238384145	252863171.000000	13143855	10000.000000	26252	23564	1.000000	27731	22366	1.000000	29414834	0.000000
238376219	252888747.000000	13145154	10000.000000	26053	23549	1.000000	27654	22198	1.000000	31407870	0.000000
238384641	252846026.000000	13144569	10000.000000	26147	23368	1.000000	27544	22184	1.000000	33396415	0.000000
238366128	252906480.000000	13136613	10000.000000	26180	23586	1.000000	27804	22428	1.000000	35385046	0.000000
238367244	252921316.000000	13147972	10000.000000	26195	23454	1.000000	27758	22354	1.000000	37367998	0.000000
238387397	252861989.000000	13141632	10000.000000	26175	23443	1.000000	27672	22484	1.000000	39348184	0.000000
238379524	252930187.000000	13147150	10000.000000	26115	23572	1.000000	27711	22163	1.000000	41325480	0.000000
238393777	252916870.000000	13139837	10000.000000	26098	23670	1.000000	27753	22173	1.000000	43300492	0.000000
238373211	252918674.000000	13144080	10000.000000	26320	23407	1.000000	27732	22312	1.000000	45271038	0.000000
238372513	252897644.000000	13151412	10000.000000	26132	23263	1.000000	27855	22243	1.000000	47239807	0.000000
238369295	252932748.000000	13144451	10000.000000	26065	23820	1.000000	27739	22429	1.000000	49207472	0.000000
238392938	252877254.000000	13142224	10000.000000	26076	23495	1.000000	27593	22436	1.000000	51169659	0.000000
238346778	252862105.000000	13148715	10000.000000	26161	23574	1.000000	27767	22166	1.000000	53131307	0.000000
238365148	252902335.000000	13146292	10000.000000	26288	23556	1.000000	27799	22076	1.000000	55085500	0.000000
238393152	252870043.000000	13142310	10000.000000	26188	23550	1.000000	27850	22077	1.000000	57038991	0.000000
238350382	252929493.000000	13150325	10000.000000	26229	23271	1.000000	27890	22566	1.000000	58990764	0.000000
238382204	252920078.000000	13151474	10000.000000	26146	23399	1.000000	27773	22090	1.000000	60935573	0.000000
238360767	252884972.000000	13142755	10000.000000	25995	23723	1.000000	27946	22234	1.000000	62880685	0.000000
238363633	252875953.000000	13145077	10000.000000	25969	23508	1.000000	27788	22214	1.000000	64824941	0.000000
238385595	252845656.000000	13144581	10000.000000	26151	23757	1.000000	27656	22418	1.000000	66764859	0.000000
238369488	252889711.000000	13144111	10000.000000	26376	23622	1.000000	27633	22281	1.000000	68702670	0.000000
238376580	252864947.000000	13143367	10000.000000	26092	23198	1.000000	27769	22280	1.000000	70635352	0.000000
238355527	252931009.000000	13150269	10000.000000	26172	23307	1.000000	27386	22734	1.000000	72567438	0.000000
238364511	252952466.000000	13147775	10000.000000	25878	23613	1.000000	27689	22126	1.000000	74495406	0.000000
238376922	252867492.000000	13147169	10000.000000	26196	23574	1.000000	27710	22392	1.000000	76418853	0.000000
238385626	252865484.000000	13137247	10000.000000	26340	23216	1.000000	27633	22321	1.000000	78341103	0.000000
238381738	252833922.000000	13142269	10000.000000	26039	23693	1.000000	27841	22587	1.000000	80259872	0.000000
238381248	252856474.000000	13141435	10000.000000	25927	23488	1.000000	27744	22424	1.000000	82174703	0.000000
238377940	252850476.000000	13141580	10000.000000	26201	23582	1.000000	27745	22242	1.000000	84088623	0.000000
238376625	252881793.000000	13144213	10000.000000	26045	23585	1.000000	27774	22114	1.000000	85997791	0.000000
238393984	252855218.000000	13143551	10000.000000	26140	23344	1.000000	27731	22536	1.000000	87907328	-1.#IND00
238390260	252895192.000000	13139040	10000.000000	26147	23395	1.000000	27530	22508	1.000000	89812288	-0.000000
238369068	252901036.000000	13140872	10000.000000	26086	23572	1.000000	27707	22474	1.000000	91714993	0.014833
238362870	252921970.000000	13144066	10000.000000	25865	23721	1.000000	27508	22266	1.000000	93612306	0.018322
238384613	252878782.000000	13140514	10000.000000	25897	23273	1.000000	27613	22450	1.000000	95507709	0.006305
238373718	252893939.000000	13146620	10000.000000	26209	23131	1.000000	27581	22442	1.000000	97401279	0.004843
238383663	252883395.000000	13142124	10000.000000	26208	23219	1.000000	27525	22468	1.000000	99289657	0.006241
238366071	252871769.000000	13143547	10000.000000	26340	23823	1.000000	27915	22329	1.000000	101177457	0.003952
238387826	252848274.000000	13142699	10000.000000	25939	23886	1.000000	27771	22284	1.000000	103063550	0.002970
238343067	252922166.000000	13149198	10000.000000	26190	23399	1.000000	27802	22205	1.000000	104944830	-0.000216
238364448	252905641.000000	13150626	10000.000000	26079	23341	1.000000	27972	22533	1.000000	106825743	-0.000256
238370121	252914120.000000	13144990	10000.000000	26007	23654	1.000000	27681	22307	1.000000	108703022	0.000592
238353199	252924195.000000	13144614	10000.000000	26263	23482	1.000000	27501	22374	1.000000	110577142	0.000460
238360072	252946461.000000	13150128	10000.000000	26251	23509	1.000000	27852	21900	1.000000	112448784	-0.000461
238380932	252882102.000000	13142927	10000.000000	26139	23540	1.000000	27594	22674	1.000000	114314611	0.000262
238361526	252886944.000000	13147989	10000.000000	26004	23504	1.000000	27685	22459	1.000000	116180448	0.000394
238369701	252923440.000000	13144920	10000.000000	26292	23618	1.000000	27773	22299	1.000000	118044605	0.000590
238366581	252927060.000000	13142610	10000.000000	26185	23561	1.000000	27739	22157	1.000000	119902500	0.000349
238349080	252916501.000000	13149756	10000.000000	26116	23570	1.000000	27791	22104	1.000000	121760884	0.001487
238387588	252854819.000000	13142703	10000.000000	26121	23932	1.000000	27751	22350	1.000000	123615222	0.001452
238358334	252880550.000000	13141996	10000.000000	26185	23741	1.000000	27675	22518	1.000000	125464141	0.001384
238385888	252889207.000000	13139266	10000.000000	25947	23605	1.000000	27614	22523	1.000000	127312199	0.001561
238387136	252883175.000000	13142459	10000.000000	26201	23696	1.000000	27919	22323	1.000000	129159693	0.001286
238392689	252840634.000000	13143160	10000.000000	26351	23402	1.000000	27600	22295	1.000000	131003531	0.001714
238387342	252907962.000000	13144848	10000.000000	26226	23316	1.000000	27574	22272	1.000000	132843066	0.001556
238373860	252897315.000000	13145119	10000.000000	26035	23598	1.000000	27535	22284	1.000000	134680044	0.001662
238376495	252872152.000000	13138722	10000.000000	25943	23759	1.000000	27834	22365	1.000000	136515923	0.001010
238371989	252889189.000000	13148837	10000.000000	25880	23635	1.000000	27509	22294	1.000000	138347487	0.000581
238353983	252901308.000000	13143510	10000.000000	26033	23614	1.000000	27808	22328	1.000000	140176508	0.000766
238386821	252818994.000000	13144955	10000.000000	26113	23381	1.000000	27687	22305	1.000000	142002118	0.000907
238380633	252873068.000000	13144982	10000.000000	26091	23784	1.000000	27803	22517	1.000000	143824597	0.001483
238404140	252883116.000000	13143115	10000.000000	26052	23401	1.000000	27767	22630	1.000000	145643965	0.001431
238390433	252865799.000000	13139911	10000.000000	26067	23661	1.000000	27780	22229	1.000000	147462469	0.001433
238345683	252901186.000000	13148255	10000.000000	26205	23676	1.000000	27794	22332	1.000000	149279332	0.001958
238387143	252846406.000000	13136898	10000.000000	25991	23652	1.000000	27547	22493	1.000000	151090803	0.001615
238373614	252871800.000000	13144665	10000.000000	26100	23652	1.000000	27702	22274	1.000000	152899980	0.001392
238365594	252862957.000000	13149862	10000.000000	26059	23609	1.000000	27704	22348	1.000000	154708307	0.001753
238365634	252895507.000000	13141425	10000.000000	26081	23567	1.000000	27734	22093	1.000000	156512224	0.001741
238379016	252901893.000000	13144479	10000.000000	26096	23847	1.000000	27898	22571	1.000000	158315637	0.001991
238383594	252875021.000000	13141091	10000.000000	26232	23733	1.000000	27801	22326	1.000000	160114580	0.001814
238371063	252890131.000000	13139263	10000.000000	26172	23600	1.000000	27714	22079	1.000000	161909348	0.001412
238363296	252954044.000000	13148420	10000.000000	26100	23670	1.000000	27464	22394	1.000000	163704156	0.001722
238357347	252922914.000000	13144787	10000.000000	26113	23658	1.000000	27744	22334	1.000000	165499025	0.002484
238377789	252899072.000000	13148554	10000.000000	26147	23211	1.000000	27603	22401	1.000000	167288387	0.001922
238363634	252890238.000000	13141250	10000.000000	26152	23717	1.000000	27774	22633	1.000000	169075295	0.001983
238365678	252877494.000000	13145187	10000.000000	26028	23526	1.000000	27522	22322	1.000000	170858777	0.001946
238352258	252864541.000000	13151570	10000.000000	26056	23420	1.000000	27648	22528	1.000000	172637010	0.002687
238381746	252875219.000000	13145230	10000.000000	26168	23360	1.000000	27686	22412	1.000000	174413441	0.002276
238387029	252880478.000000	13141390	10000.000000	26000	23409	1.000000	27809	22294	1.000000	176188744	0.002486
238363274	252931084.000000	13145531	10000.000000	26062	24093	1.000000	27641	22061	1.000000	177961394	0.002434
238370554	252911384.000000	13144800	10000.000000	26178	23668	1.000000	27577	22240	1.000000	179734167	0.002429
238374182	252882434.000000	13144773	10000.000000	26112	23692	1.000000	27674	22534	1.000000	181505370	0.002344
238379157	252887096.000000	13143541	10000.000000	26337	23170	1.000000	27913	22152	1.000000	183268508	0.001275
238358554	252899219.000000	13142024	10000.000000	26190	23318	1.000000	27585	22237	1.000000	185031097	0.001291
238385508	252870574.000000	13142152	10000.000000	26022	23470	1.000000	27661	22323	1.000000	186790596	0.001317
238390886	252882746.000000	13142470	10000.000000	26038	23603	1.000000	27625	22497	1.000000	188548629	0.001298
238365444	252895185.000000	13141666	10000.000000	26322	23565	1.000000	27837	22520	1.000000	190301529	0.001541
238368543	252879837.000000	13145833	10000.000000	26179	23288	1.000000	27780	22354	1.000000	192051495	0.001501
238361918	252914300.000000	13144225	10000.000000	26290	23436	1.000000	27691	22151	1.000000	193802286	0.001478
238361571	252916581.000000	13138290	10000.000000	26214	23206	1.000000	27580	22301	1.000000	195547237	0.001303
npatches	nstrain	runtime	dt	init_x	init_y	init_y_blood	init_z	init_S	beta0	beta1	beta2	beta3	mean_beta	B	d	delta	delta_blood	b[0]	mut	m	CTL	c	g	epsilon	k	het	lambda	rho	omega	x_max	patch.dyna	DELTA	A	VA
10000	1	100.000000	0.000100	21900	9499	5000000	0.001000	10000000	5.693579	15.466458	16.020241	8.530738	11	8000000000.000000	0.010000	1.000000	1.000000	800000	0.000050	0.048000	1	0.001000	1.000000	25.000000	8.000000	0.500000	0.001000	0.001000	0.010000	31987	0	10.000000	7.000000	1.000000
sus	inf	inf_blood	z	x[0]	y[0][0]	z[0]	x[1]	y[1][0]	z[1]	S[0]	synchrony
219000000	94990000.000000	5000000	10.000000	21900	9499	0.001000	21900	9499	0.001000	10000000	0.000000
267982956	141029468.000000	7327476	10000.000000	29453	12176	1.000000	24579	15904	1.000000	11112339	0.000000
263679198	154657348.000000	8034402	10000.000000	29352	13399	1.000000	23942	17299	1.000000	12463595	0.000000
262931599	157080561.000000	8163214	10000.000000	29126	13418	1.000000	23925	17402	1.000000	13862351	0.000000
262793063	157475206.000000	8187420	10000.000000	28961	13432	1.000000	23888	17443	1.000000	15268461	0.000000
262808274	157504569.000000	8188690	10000.000000	29198	13522	1.000000	23956	17472	1.000000	16671433	0.000000
262781724	157541362.000000	8190557	10000.000000	29160	13507	1.000000	23958	17448	1.000000	18073072	0.000000
262789725	157537714.000000	8186971	10000.000000	29332	13662	1.000000	23879	17522	1.000000	19470057	0.000000
262792753	157516899.000000	8186726	10000.000000	29238	13544	1.000000	24055	17354	1.000000	20866213	0.000000
262784566	157545334.000000	8187343	10000.000000	29245	13667	1.000000	23813	17819	1.000000	22260340	0.000000
262775699	157584869.000000	8186183	10000.000000	29060	13706	1.000000	23785	17349	1.000000	23653662	0.000000
262791844	157566464.000000	8187522	10000.000000	29247	13720	1.000000	24056	17444	1.000000	25044680	0.000000
262779259	157571944.000000	8188599	10000.000000	29152	13596	1.000000	24044	17195	1.000000	26432594	0.000000
262790406	157546944.000000	8182316	10000.000000	29276	13731	1.000000	24016	17667	1.000000	27820315	0.000000
262791101	157513906.000000	8191647	10000.000000	29184	13636	1.000000	23700	17610	1.000000	29206613	0.000000
262781544	157519341.000000	8187120	10000.000000	29065	13657	1.000000	23951	17486	1.000000	30591183	0.000000
262792885	157541712.000000	8192759	10000.000000	28955	13670	1.000000	23747	17317	1.000000	31970793	0.000000
262780414	157581870.000000	8189159	10000.000000	29375	13554	1.000000	23826	17369	1.000000	33349852	0.000000
262801989	157547987.000000	8190439	10000.000000	29031	13652	1.000000	24011	17316	1.000000	34726100	0.000000
262782034	157553764.000000	8191734	10000.000000	29133	13565	1.000000	23722	17682	1.000000	36099913	0.000000
262804663	157540657.000000	8192346	10000.000000	29192	13599	1.000000	24243	17498	1.000000	37471662	0.000000
262819972	157486129.000000	8189107	10000.000000	29042	13668	1.000000	24040	17553	1.000000	38841626	0.000000
262783268	157567993.000000	8188188	10000.000000	29169	13622	1.000000	23977	17196	1.000000	40211265	0.000000
262807638	157541253.000000	8193255	10000.000000	29290	13631	1.000000	24002	17320	1.000000	41576425	0.000000
262814897	157469862.000000	8182201	10000.000000	29047	13725	1.000000	23896	17442	1.000000	42938155	0.000000
262804721	157554994.000000	8179822	10000.000000	29262	13687	1.000000	23712	17598	1.000000	44299176	0.000000
262780778	157600088.000000	8188985	10000.000000	29009	13688	1.000000	23749	17329	1.000000	45660472	0.000000
262794282	157538938.000000	8192775	10000.000000	29198	13632	1.000000	23894	17626	1.000000	47020134	0.000000
262810227	157532976.000000	8187533	10000.000000	29188	13350	1.000000	23921	17380	1.000000	48376641	0.000000
262795340	157529994.000000	8189017	10000.000000	29126	13530	1.000000	23961	17679	1.000000	49731684	0.000000
262796195	157552020.000000	8188364	10000.000000	29401	13575	1.000000	24168	17218	1.000000	51084145	0.000000
262805287	157553910.000000	8188698	10000.000000	28946	13731	1.000000	24052	17471	1.000000	52433417	0.000000
262813203	157510207.000000	8187791	10000.000000	29150	13749	1.000000	23883	17646	1.000000	53779917	0.000000
262817275	157525910.000000	8187416	10000.000000	29216	13603	1.000000	23800	17541	1.000000	55125070	0.000000
262789860	157557361.000000	8192277	10000.000000	29047	13669	1.000000	23796	17535	1.000000	56469162	0.000000
262803812	157477406.000000	8187042	10000.000000	29054	13564	1.000000	23994	17487	1.000000	57810515	0.000000
262798185	157508717.000000	8185975	10000.000000	29359	13381	1.000000	24066	17522	1.000000	59149068	0.000000
262807272	157550305.000000	8191805	10000.000000	29003	13511	1.000000	23949	17417	1.000000	60486025	0.000000
262790111	157556089.000000	8186755	10000.000000	29214	13561	1.000000	23679	17604	1.000000	61823007	0.000000
262771864	157558624.000000	8185582	10000.000000	29188	13619	1.000000	23790	17586	1.000000	63155267	0.000000
262798961	157553150.000000	8188815	10000.000000	29183	13603	1.000000	24021	17404	1.000000	64486399	-1.#IND00
262817074	157515711.000000	8185607	10000.000000	29112	13840	1.000000	23888	17455	1.000000	65815542	-0.008000
262815301	157479509.000000	8184039	10000.000000	29409	13600	1.000000	23829	17868	1.000000	67142987	-0.001389
262787991	157539449.000000	8187414	10000.000000	29270	13532	1.000000	23830	17384	1.000000	68469164	-0.011174
262803319	157534494.000000	8182881	10000.000000	29028	13664	1.000000	23770	17665	1.000000	69794900	-0.006300
262793668	157559416.000000	8191681	10000.000000	29389	13438	1.000000	23984	17324	1.000000	71116640	0.000684
262802727	157548429.000000	8186703	10000.000000	29077	13770	1.000000	23927	17327	1.000000	72438423	-0.001943
262806736	157512149.000000	8190715	10000.000000	29243	13425	1.000000	24054	17643	1.000000	73757625	-0.002889
262812553	157475928.000000	8184910	10000.000000	29163	13554	1.000000	24036	17498	1.000000	75072682	-0.005091
262801712	157510733.000000	8186266	10000.000000	29190	13650	1.000000	23745	17472	1.000000	76385845	-0.004913
262809277	157557212.000000	8191613	10000.000000	29300	13666	1.000000	23990	17568	1.000000	77695693	-0.004213
262812244	157545780.000000	8187541	10000.000000	29103	13693	1.000000	23877	17306	1.000000	79005178	-0.004016
262773598	157602574.000000	8193418	10000.000000	29293	13769	1.000000	23958	17273	1.000000	80312794	-0.004172
262812656	157562191.000000	8188947	10000.000000	29321	13749	1.000000	24001	17232	1.000000	81618214	-0.004144
262768755	157600491.000000	8188183	10000.000000	29291	13570	1.000000	24070	17330	1.000000	82921424	-0.003927
262781815	157583610.000000	8192086	10000.000000	29321	13684	1.000000	23839	17363	1.000000	84221980	-0.003143
262793577	157550473.000000	8185880	10000.000000	29087	13640	1.000000	23851	17569	1.000000	85520815	0.000240
262781686	157531798.000000	8184050	10000.000000	29234	13483	1.000000	24075	17541	1.000000	86819300	0.000794
262793626	157523273.000000	8186281	10000.000000	29146	13644	1.000000	23802	17393	1.000000	88115188	0.000511
262796192	157536449.000000	8191915	10000.000000	28964	13948	1.000000	23850	17453	1.000000	89410131	0.000474
262808245	157563433.000000	8189234	10000.000000	29354	13587	1.000000	23932	17490	1.000000	90702237	0.000455
262811811	157505290.000000	8182964	10000.000000	29398	13534	1.000000	23865	17407	1.000000	91993911	-0.000283
262824366	157476265.000000	8187408	10000.000000	29254	13808	1.000000	24103	17355	1.000000	93282768	-0.000598
262782098	157577464.000000	8192088	10000.000000	29117	13660	1.000000	23895	17563	1.000000	94570008	-0.000662
262774623	157618443.000000	8191865	10000.000000	29073	13744	1.000000	23740	17514	1.000000	95855643	-0.000711
262791827	157577356.000000	8186907	10000.000000	29079	13651	1.000000	23874	17588	1.000000	97139291	-0.001933
262771226	157600430.000000	8192740	10000.000000	29246	13515	1.000000	23862	17495	1.000000	98421298	-0.001788
262820518	157537748.000000	8187860	10000.000000	29127	13569	1.000000	23977	17076	1.000000	99699658	-0.002034
262785535	157586891.000000	8191691	10000.000000	29135	13576	1.000000	23954	17184	1.000000	100974516	-0.001136
262777537	157554139.000000	8188360	10000.000000	29164	13752	1.000000	23952	17240	1.000000	102250865	-0.000528
262797679	157536046.000000	8185797	10000.000000	29146	13665	1.000000	23938	17739	1.000000	103522980	-0.000204
262797433	157522476.000000	8185451	10000.000000	29349	13611	1.000000	23629	17554	1.000000	104793488	0.000004
262806927	157524222.000000	8188348	10000.000000	29192	13723	1.000000	23845	17481	1.000000	106063811	-0.000096
262768432	157561838.000000	8186491	10000.000000	29270	13978	1.000000	23851	17538	1.000000	107331852	0.000712
262809994	157558634.000000	8190847	10000.000000	29292	13442	1.000000	23821	17801	1.000000	108597753	0.000806
262805233	157520699.000000	8190913	10000.000000	29182	13492	1.000000	23863	17502	1.000000	109861144	0.001101
262809660	157516506.000000	8190355	10000.000000	29090	13484	1.000000	23839	17682	1.000000	111123466	0.002029
262792160	157534084.000000	8182944	10000.000000	29337	13545	1.000000	23873	17189	1.000000	112384384	0.001716
262812596	157522768.000000	8182761	10000.000000	29078	13741	1.000000	23935	17486	1.000000	113640780	0.001855
262809829	157515848.000000	8190566	10000.000000	29083	13489	1.000000	24044	17638	1.000000	114896309	0.001210
262767353	157593332.000000	8187947	10000.000000	29183	13644	1.000000	23701	17562	1.000000	116150569	0.001133
262805608	157532370.000000	8190694	10000.000000	29411	13369	1.000000	24071	17317	1.000000	117402429	0.001484
262793318	157544136.000000	8191580	10000.000000	29388	13567	1.000000	23993	17378	1.000000	118651349	0.001945
262785763	157588477.000000	8189519	10000.000000	29152	13603	1.000000	24037	17394	1.000000	119899301	0.002175
262792682	157549164.000000	8191923	10000.000000	29093	13573	1.000000	23775	17305	1.000000	121146415	0.002152
262775235	157574890.000000	8190001	10000.000000	29137	13709	1.000000	23700	17454	1.000000	122392287	0.002077
262794308	157549618.000000	8184823	10000.000000	29325	13441	1.000000	23717	17633	1.000000	123635863	0.002204
262799132	157564473.000000	8184827	10000.000000	29457	13462	1.000000	23860	17500	1.000000	124877579	0.002377
262798793	157555982.000000	8193712	10000.000000	29319	13657	1.000000	23768	17587	1.000000	126118261	0.002449
262776105	157589070.000000	8188067	10000.000000	29014	13816	1.000000	23733	17622	1.000000	127356796	0.001550
262793796	157529785.000000	8190176	10000.000000	29194	13733	1.000000	23845	17598	1.000000	128591216	0.001828
262763543	157572458.000000	8190726	10000.000000	29076	13806	1.000000	23600	17794	1.000000	129823166	0.002052
262776167	157536132.000000	8190487	10000.000000	29222	13653	1.000000	23840	17493	1.000000	131054127	0.002141
262783637	157544846.000000	8192759	10000.000000	29207	13396	1.000000	23679	17679	1.000000	132284260	0.002134
262780941	157567212.000000	8190858	10000.000000	29204	13600	1.000000	23885	17650	1.000000	133513199	0.002113
262811509	157526398.000000	8188022	10000.000000	29028	13583	1.000000	23898	17437	1.000000	134739366	0.002314
262779778	157597228.000000	8190286	10000.000000	29105	13633	1.000000	23940	17558	1.000000	135965556	0.002516
262805726	157530250.000000	8192159	10000.000000	29194	13499	1.000000	23891	17511	1.000000	137189262	0.002456
262776469	157573444.000000	8189735	10000.000000	29212	13882	1.000000	23895	17439	1.000000	138409744	0.002839
262769727	157563129.000000	8187990	10000.000000	28919	13958	1.000000	23973	17490	1.000000	139629151	0.002549
npatches	nstrain	runtime	dt	init_x	init_y	init_y_blood	init_z	init_S	beta0	beta1	beta2	beta3	mean_beta	B	d	delta	delta_blood	b[0]	mut	m	CTL	c	g	epsilon	k	het	lambda	rho	omega	x_max	patch.dyna	DELTA	A	VA
10000	1	100.000000	0.000100	21900	9499	5000000	0.001000	10000000	10.624564	8.288642	5.921592	9.577770	11	8000000000.000000	0.010000	1.000000	1.000000	800000	0.000050	0.048000	1	0.001000	1.000000	25.000000	9.000000	0.500000	0.001000	0.001000	0.010000	31987	0	10.000000	7.000000	1.000000
sus	inf	inf_blood	z	x[0]	y[0][0]	z[0]	x[1]	y[1][0]	z[1]	S[0]	synchrony
219000000	94990000.000000	5000000	10.000000	21900	9499	0.001000	21900	9499	0.001000	10000000	0.000000
287215724	81403783.000000	4227992	10000.000000	29026	8028	1.000000	29568	7455	1.000000	10818927	0.000000
287947668	79476147.000000	4129876	10000.000000	29009	7629	1.000000	29712	7068	1.000000	11607439	0.000000
288161472	78849852.000000	4098766	10000.000000	28952	7773	1.000000	29723	7252	1.000000	12388446	0.000000
288230602	78671477.000000	4092515	10000.000000	28838	7848	1.000000	29601	7125	1.000000	13160895	0.000000
288257822	78592289.000000	4085938	10000.000000	28935	7636	1.000000	29822	7158	1.000000	13932669	0.000000
288247726	78564242.000000	4083870	10000.000000	29022	7731	1.000000	29719	7318	1.000000	14700710	0.000000
288255750	78576471.000000	4082925	10000.000000	28916	7859	1.000000	30006	7098	1.000000	15467349	0.000000
288287002	78542550.000000	4083197	10000.000000	28999	7638	1.000000	30047	7132	1.000000	16235967	0.000000
288278139	78553140.000000	4080598	10000.000000	28826	7659	1.000000	29685	7034	1.000000	17001016	0.000000
288258173	78534145.000000	4079980	10000.000000	29151	7673	1.000000	29916	7231	1.000000	17766090	0.000000
288301361	78509974.000000	4080471	10000.000000	29067	7801	1.000000	30081	7089	1.000000	18530256	0.000000
288284079	78520041.000000	4080184	10000.000000	28796	7740	1.000000	29780	7225	1.000000	19291763	0.000000
288275853	78520199.000000	4082977	10000.000000	28960	7744	1.000000	29644	7142	1.000000	20053584	0.000000
288258500	78532343.000000	4082209	10000.000000	29185	7642	1.000000	29925	7229	1.000000	20813608	0.000000
288285132	78530163.000000	4082058	10000.000000	28881	7866	1.000000	29777	7245	1.000000	21572883	0.000000
288279735	78529414.000000	4079693	10000.000000	29075	7680	1.000000	29756	7226	1.000000	22327919	0.000000
288254854	78558514.000000	4080618	10000.000000	28958	7583	1.000000	29835	7204	1.000000	23083718	0.000000
288288689	78526657.000000	4082310	10000.000000	29035	7941	1.000000	29699	7324	1.000000	23837482	0.000000
288281904	78535490.000000	4086632	10000.000000	28938	7781	1.000000	29864	7189	1.000000	24591535	0.000000
288270552	78493620.000000	4080738	10000.000000	28979	7647	1.000000	29817	7322	1.000000	25345104	0.000000
288267705	78568271.000000	4081442	10000.000000	29088	7729	1.000000	29964	7061	1.000000	26096410	0.000000
288269094	78563765.000000	4084170	10000.000000	28671	7688	1.000000	29892	7279	1.000000	26847775	0.000000
288280779	78526510.000000	4081826	10000.000000	28975	7544	1.000000	29716	7199	1.000000	27598188	0.000000
288273690	78527603.000000	4081112	10000.000000	28985	7878	1.000000	29917	7162	1.000000	28348915	0.000000
288270522	78518591.000000	4082683	10000.000000	29059	7507	1.000000	29761	7020	1.000000	29096204	0.000000
288286822	78555499.000000	4083717	10000.000000	28769	7524	1.000000	29962	7163	1.000000	29842210	0.000000
288264987	78555234.000000	4083036	10000.000000	28898	7632	1.000000	29686	7305	1.000000	30587703	0.000000
288278818	78534175.000000	4083578	10000.000000	29392	7698	1.000000	29758	7288	1.000000	31330107	0.000000
288252565	78542967.000000	4083986	10000.000000	28902	7683	1.000000	29830	7178	1.000000	32073793	0.000000
288288717	78552039.000000	4081479	10000.000000	29005	7554	1.000000	29582	7253	1.000000	32816651	0.000000
288250756	78545814.000000	4086297	10000.000000	29233	7757	1.000000	29750	7289	1.000000	33556600	0.000000
288272558	78526182.000000	4081935	10000.000000	29041	7824	1.000000	29764	7080	1.000000	34297720	0.000000
288285162	78522873.000000	4079343	10000.000000	28983	7869	1.000000	29740	7128	1.000000	35034879	0.000000
288286649	78551666.000000	4082350	10000.000000	29273	7663	1.000000	29562	7022	1.000000	35771751	0.000000
288283463	78564984.000000	4081533	10000.000000	29050	7820	1.000000	29822	7013	1.000000	36508860	0.000000
288252176	78555582.000000	4084944	10000.000000	29019	7674	1.000000	29972	7066	1.000000	37244707	0.000000
288264567	78538289.000000	4082403	10000.000000	28919	7680	1.000000	29897	7229	1.000000	37978535	0.000000
288288987	78513006.000000	4083507	10000.000000	28999	7808	1.000000	29720	7313	1.000000	38712154	0.000000
288280316	78554476.000000	4086655	10000.000000	29119	7763	1.000000	29718	7118	1.000000	39442961	0.000000
288281120	78540500.000000	4079741	10000.000000	29171	7696	1.000000	29664	7068	1.000000	40173290	-1.#IND00
288277263	78568563.000000	4083252	10000.000000	29211	7637	1.000000	29681	7239	1.000000	40901887	-1.#IND00
288261303	78572006.000000	4082670	10000.000000	28776	7689	1.000000	29660	7086	1.000000	41630312	-0.029519
288283410	78540614.000000	4082396	10000.000000	29037	7759	1.000000	29808	7210	1.000000	42356806	0.000584
288250572	78580513.000000	4084229	10000.000000	28840	7938	1.000000	29860	6949	1.000000	43082050	0.002926
288255602	78582303.000000	4085168	10000.000000	29037	7810	1.000000	29759	7225	1.000000	43807873	0.000711
288258764	78519625.000000	4080976	10000.000000	29014	7819	1.000000	29636	7041	1.000000	44530551	-0.000298
288288114	78508818.000000	4077521	10000.000000	29027	7521	1.000000	29771	7043	1.000000	45253001	-0.003642
288280157	78553669.000000	4082633	10000.000000	28960	7836	1.000000	29689	7374	1.000000	45974947	-0.003700
288273783	78525879.000000	4082137	10000.000000	29055	7544	1.000000	29722	7195	1.000000	46694903	0.001248
288290118	78562279.000000	4080437	10000.000000	29221	7532	1.000000	29843	7190	1.000000	47413958	-0.002446
288250075	78569259.000000	4086029	10000.000000	29289	7670	1.000000	29831	7009	1.000000	48131740	-0.002406
288256283	78564601.000000	4080709	10000.000000	28908	7788	1.000000	29596	7272	1.000000	48849362	-0.002199
288275201	78507861.000000	4080072	10000.000000	28947	7814	1.000000	29732	7198	1.000000	49564399	-0.000630
288268684	78526239.000000	4081907	10000.000000	29178	7735	1.000000	29646	7315	1.000000	50280098	-0.001009
288290207	78517005.000000	4078483	10000.000000	28933	7686	1.000000	29914	7264	1.000000	50995756	-0.000924
288261353	78556332.000000	4080890	10000.000000	29036	7854	1.000000	29754	7300	1.000000	51708970	-0.000283
288268253	78543015.000000	4082159	10000.000000	28862	7721	1.000000	29771	7122	1.000000	52420579	0.000008
288243895	78597526.000000	4087576	10000.000000	28838	7779	1.000000	29665	7176	1.000000	53130977	0.000077
288265839	78596016.000000	4085151	10000.000000	29169	7598	1.000000	29690	7288	1.000000	53841050	-0.000062
288262075	78546860.000000	4081044	10000.000000	28887	7733	1.000000	29798	7332	1.000000	54549586	0.000534
288261502	78524300.000000	4081875	10000.000000	29011	7788	1.000000	29700	7126	1.000000	55256906	-0.001796
288258786	78542564.000000	4085450	10000.000000	28925	7543	1.000000	29797	7102	1.000000	55963884	-0.003000
288280685	78562261.000000	4079692	10000.000000	29148	7682	1.000000	29858	7154	1.000000	56670465	-0.002475
288246889	78587864.000000	4086108	10000.000000	29033	7708	1.000000	29657	7218	1.000000	57374841	-0.002733
288278615	78529117.000000	4082965	10000.000000	28878	7704	1.000000	29770	7260	1.000000	58078283	-0.002654
288286922	78526949.000000	4083114	10000.000000	29134	7768	1.000000	29835	7197	1.000000	58779611	-0.002924
288275945	78530130.000000	4079929	10000.000000	29027	7726	1.000000	29907	7191	1.000000	59480925	-0.002762
288279326	78527956.000000	4082547	10000.000000	29021	7617	1.000000	29716	7256	1.000000	60182039	-0.002126
288274768	78540099.000000	4081801	10000.000000	29076	7743	1.000000	29634	7241	1.000000	60882265	-0.001916
288271014	78531356.000000	4082990	10000.000000	28995	7847	1.000000	29708	7411	1.000000	61580933	-0.001757
288304051	78521583.000000	4083442	10000.000000	28707	7769	1.000000	29634	7145	1.000000	62278880	0.000093
288286261	78542212.000000	4082335	10000.000000	28885	7586	1.000000	29709	7207	1.000000	62975334	-0.001044
288287983	78513118.000000	4078739	10000.000000	28952	7686	1.000000	29473	6949	1.000000	63671365	-0.001103
288253993	78560246.000000	4084795	10000.000000	29080	7649	1.000000	29623	7277	1.000000	64365542	-0.000803
288296999	78557029.000000	4084198	10000.000000	29161	7741	1.000000	29723	7248	1.000000	65059284	-0.000382
288274265	78555936.000000	4082202	10000.000000	28842	7787	1.000000	29810	7128	1.000000	65751552	-0.000479
288288423	78524557.000000	4078136	10000.000000	29077	7838	1.000000	29554	7219	1.000000	66443032	-0.000485
288260376	78562101.000000	4084931	10000.000000	29201	7568	1.000000	29764	7121	1.000000	67132977	-0.000631
288268793	78578450.000000	4083322	10000.000000	29045	7643	1.000000	29606	7150	1.000000	67821765	-0.000357
288262182	78552231.000000	4082525	10000.000000	28888	7673	1.000000	29804	7229	1.000000	68510322	-0.000258
288284501	78526958.000000	4083315	10000.000000	29071	7824	1.000000	29690	7172	1.000000	69196552	-0.000550
288290211	78539703.000000	4078578	10000.000000	29035	7746	1.000000	29850	7226	1.000000	69883241	-0.000641
288281307	78553124.000000	4078152	10000.000000	29233	7602	1.000000	29621	7201	1.000000	70567491	-0.000098
288281183	78537138.000000	4085274	10000.000000	28806	7850	1.000000	29677	7121	1.000000	71252365	-0.000043
288283806	78525620.000000	4080719	10000.000000	28924	7505	1.000000	29745	7222	1.000000	71935601	-0.000301
288288585	78515667.000000	4080697	10000.000000	28845	7756	1.000000	29618	7126	1.000000	72616754	-0.000382
288307042	78474719.000000	4078286	10000.000000	28915	7702	1.000000	29873	7208	1.000000	73296297	-0.000327
288264033	78524750.000000	4080244	10000.000000	28917	7789	1.000000	29694	7229	1.000000	73976260	-0.000265
288271282	78511268.000000	4079569	10000.000000	28868	7750	1.000000	29719	7177	1.000000	74655021	-0.000567
288291911	78537645.000000	4081491	10000.000000	28975	7857	1.000000	29664	7236	1.000000	75332249	-0.000501
288264504	78563463.000000	4084263	10000.000000	28953	7738	1.000000	29925	7153	1.000000	76008625	-0.000392
288247704	78595447.000000	4084967	10000.000000	29011	7672	1.000000	29711	7178	1.000000	76685156	-0.000137
288248398	78606502.000000	4086533	10000.000000	28998	7618	1.000000	29770	7259	1.000000	77359528	-0.000193
288284679	78551410.000000	4079592	10000.000000	28955	7787	1.000000	29650	7426	1.000000	78031600	-0.000304
288273518	78572463.000000	4086005	10000.000000	28894	7977	1.000000	29777	6984	1.000000	78703921	0.000107
288256988	78537306.000000	4081323	10000.000000	29183	7782	1.000000	29825	7166	1.000000	79374200	0.000103
288288785	78556496.000000	4082179	10000.000000	29071	7583	1.000000	29836	7150	1.000000	80045695	0.000490
288281699	78526641.000000	4083353	10000.000000	28984	7703	1.000000	29783	7229	1.000000	80717135	0.000789
288253543	78588789.000000	4085060	10000.000000	28947	7661	1.000000	29589	7181	1.000000	81384174	0.000637
npatches	nstrain	runtime	dt	init_x	init_y	init_y_blood	init_z	init_S	beta0	beta1	beta2	beta3	mean_beta	B	d	delta	delta_blood	b[0]	mut	m	CTL	c	g	epsilon	k	het	lambda	rho	omega	x_max	patch.dyna	DELTA	A	VA
10000	1	100.000000	0.000100	21900	9499	5000000	0.001000	10000000	14.451451	11.961243	13.818067	16.080352	11	8000000000.000000	0.010000	1.000000	1.000000	800000	0.000050	0.048000	1	0.001000	1.000000	25.000000	10.000000	0.500000	0.001000	0.001000	0.010000	31987	0	10.000000	7.000000	1.000000
sus	inf	inf_blood	z	x[0]	y[0][0]	z[0]	x[1]	y[1][0]	z[1]	S[0]	synchrony
219000000	94990000.000000	5000000	10.000000	21900	9499	0.001000	21900	9499	0.001000	10000000	0.000000
301177888	43388329.000000	2256956	10000.000000	29311	4784	1.000000	30020	4523	1.000000	10594439	0.000000
306282578	31159150.000000	1617541	10000.000000	30073	3591	1.000000	30716	3102	1.000000	10966554	0.000000
308586462	25739520.000000	1335754	10000.000000	30398	2882	1.000000	30819	2706	1.000000	11255733	0.000000
309815210	22830064.000000	1187715	10000.000000	30580	2612	1.000000	30926	2308	1.000000	11502851	0.000000
310567740	21088095.000000	1096358	10000.000000	30588	2386	1.000000	30862	2173	1.000000	11725288	0.000000
311069092	19940579.000000	1036262	10000.000000	30740	2191	1.000000	30760	2024	1.000000	11932798	0.000000
311388779	19201014.000000	998917	10000.000000	30801	2141	1.000000	30912	2021	1.000000	12129885	0.000000
311620133	18695524.000000	971229	10000.000000	30916	2044	1.000000	31050	1921	1.000000	12321162	0.000000
311767599	18328169.000000	952026	10000.000000	30808	2041	1.000000	31373	1881	1.000000	12506291	0.000000
311887027	18086054.000000	940835	10000.000000	30997	1948	1.000000	31120	1808	1.000000	12688515	0.000000
311975138	17917158.000000	931098	10000.000000	30852	2021	1.000000	30998	1814	1.000000	12868433	0.000000
312000683	17805338.000000	924534	10000.000000	30936	1960	1.000000	31121	1836	1.000000	13045679	0.000000
312063520	17682254.000000	918085	10000.000000	30624	2056	1.000000	30894	1783	1.000000	13221871	0.000000
312094160	17618809.000000	916779	10000.000000	30801	1979	1.000000	31040	1834	1.000000	13396389	0.000000
312102344	17591873.000000	914620	10000.000000	30889	2017	1.000000	31184	1839	1.000000	13570994	0.000000
312100935	17574428.000000	912056	10000.000000	30762	1992	1.000000	30944	1783	1.000000	13744546	0.000000
312103065	17537946.000000	910842	10000.000000	30986	2054	1.000000	31177	1787	1.000000	13917851	0.000000
312135926	17500284.000000	909573	10000.000000	30691	1928	1.000000	31125	1864	1.000000	14091155	0.000000
312114699	17478443.000000	910283	10000.000000	30721	1994	1.000000	30970	1794	1.000000	14263383	0.000000
312155502	17455989.000000	907293	10000.000000	30839	2029	1.000000	31288	1839	1.000000	14434909	0.000000
312154401	17445109.000000	907316	10000.000000	30740	1877	1.000000	31328	1757	1.000000	14606691	0.000000
312158633	17453861.000000	906623	10000.000000	31022	2000	1.000000	31004	1754	1.000000	14778264	0.000000
312162396	17449121.000000	907567	10000.000000	30803	1980	1.000000	31175	1722	1.000000	14948123	0.000000
312184093	17421858.000000	906290	10000.000000	30942	1897	1.000000	31260	1772	1.000000	15118614	0.000000
312166159	17416366.000000	904727	10000.000000	31087	2010	1.000000	30988	1876	1.000000	15288350	0.000000
312157697	17439315.000000	909329	10000.000000	30794	1950	1.000000	31246	1693	1.000000	15457645	0.000000
312172560	17448030.000000	905792	10000.000000	30812	2007	1.000000	31069	1762	1.000000	15627562	0.000000
312163111	17430993.000000	906196	10000.000000	31045	1924	1.000000	30889	1831	1.000000	15796954	0.000000
312145166	17441192.000000	906910	10000.000000	30989	1981	1.000000	30964	1839	1.000000	15965638	0.000000
312152294	17450673.000000	907896	10000.000000	31016	1951	1.000000	31108	1733	1.000000	16135572	0.000000
312147096	17437719.000000	906493	10000.000000	30752	1987	1.000000	31175	1882	1.000000	16304761	0.000000
312172284	17432847.000000	906490	10000.000000	30895	1869	1.000000	31174	1716	1.000000	16473652	0.000000
312156341	17483587.000000	908660	10000.000000	31016	2046	1.000000	31063	1842	1.000000	16641730	0.000000
312143257	17486489.000000	908903	10000.000000	30858	1946	1.000000	31136	1695	1.000000	16810642	0.000000
312157213	17469587.000000	909137	10000.000000	30802	2031	1.000000	31360	1743	1.000000	16978543	0.000000
312150468	17455606.000000	907967	10000.000000	31088	1947	1.000000	31282	1849	1.000000	17146368	0.000000
312161479	17429708.000000	903904	10000.000000	30686	2022	1.000000	31169	1795	1.000000	17313609	0.000000
312163992	17420181.000000	905048	10000.000000	30792	1846	1.000000	31110	1771	1.000000	17480581	0.000000
312183474	17416995.000000	905253	10000.000000	30938	1901	1.000000	31033	1707	1.000000	17646560	0.000000
312179339	17420713.000000	905320	10000.000000	30663	1977	1.000000	30930	1774	1.000000	17811822	-1.#IND00
312168662	17411444.000000	905368	10000.000000	30964	1893	1.000000	31304	1821	1.000000	17977382	0.000000
312177891	17388185.000000	903619	10000.000000	31001	1975	1.000000	31173	1753	1.000000	18143046	0.002233
312196925	17387926.000000	905538	10000.000000	30767	1870	1.000000	31062	1773	1.000000	18308484	0.014979
312186950	17401518.000000	904075	10000.000000	30753	2055	1.000000	31072	1760	1.000000	18473056	0.004465
312191487	17395349.000000	905190	10000.000000	31001	1918	1.000000	31265	1643	1.000000	18636984	0.002299
312184281	17405006.000000	906198	10000.000000	30991	2032	1.000000	31181	1714	1.000000	18801361	0.002435
312175744	17404547.000000	903888	10000.000000	30748	2004	1.000000	31260	1748	1.000000	18965309	0.003287
312173194	17389160.000000	903799	10000.000000	30836	1961	1.000000	31192	1803	1.000000	19128963	0.002442
312142264	17419120.000000	905943	10000.000000	30967	2049	1.000000	31220	1735	1.000000	19293273	0.004242
312179173	17432302.000000	905515	10000.000000	30837	1941	1.000000	31155	1795	1.000000	19457033	0.002585
312150722	17430958.000000	906851	10000.000000	30810	1994	1.000000	31102	1703	1.000000	19620585	-0.000475
312171377	17419661.000000	906686	10000.000000	30812	1894	1.000000	30964	1704	1.000000	19783731	-0.002018
312144854	17417496.000000	906659	10000.000000	30812	1976	1.000000	30890	1765	1.000000	19947232	-0.001415
312168132	17423419.000000	905982	10000.000000	30882	2019	1.000000	31368	1756	1.000000	20110171	-0.007584
312149092	17407275.000000	903874	10000.000000	30754	1916	1.000000	31265	1768	1.000000	20272257	-0.006725
312150336	17431010.000000	906082	10000.000000	30816	2002	1.000000	31163	1696	1.000000	20433886	-0.005884
312165374	17430865.000000	906466	10000.000000	30999	2008	1.000000	31115	1773	1.000000	20596476	-0.005152
312153603	17443181.000000	907034	10000.000000	30775	1987	1.000000	31164	1715	1.000000	20758987	-0.005009
312122194	17452454.000000	908921	10000.000000	30948	1926	1.000000	31327	1671	1.000000	20920382	-0.004478
312165285	17423039.000000	905630	10000.000000	30742	1979	1.000000	31235	1739	1.000000	21082177	-0.004075
312161386	17394459.000000	906256	10000.000000	30946	2027	1.000000	31142	1825	1.000000	21242359	-0.004058
312190434	17379170.000000	904632	10000.000000	30873	2021	1.000000	31071	1830	1.000000	21402922	-0.003091
312187037	17385216.000000	904110	10000.000000	30923	1853	1.000000	31350	1723	1.000000	21563083	-0.001995
312164661	17414269.000000	905237	10000.000000	30771	1934	1.000000	31266	1817	1.000000	21723519	-0.001497
312160051	17430362.000000	907611	10000.000000	31004	1883	1.000000	31326	1852	1.000000	21882920	0.000143
312152695	17411011.000000	905952	10000.000000	30763	2060	1.000000	31191	1807	1.000000	22042865	0.000106
312142636	17442397.000000	906711	10000.000000	31039	1949	1.000000	31243	1821	1.000000	22201188	0.001569
312176537	17420217.000000	906717	10000.000000	30823	2028	1.000000	31256	1765	1.000000	22360324	0.001375
312124985	17436905.000000	905540	10000.000000	30971	2021	1.000000	31223	1720	1.000000	22519759	0.000673
312174661	17430348.000000	907656	10000.000000	30936	2016	1.000000	31135	1774	1.000000	22679116	0.000513
312169402	17415209.000000	903829	10000.000000	30712	1997	1.000000	30939	1716	1.000000	22837361	0.001373
312182344	17384289.000000	904206	10000.000000	30839	1984	1.000000	31262	1781	1.000000	22994826	0.001232
312181419	17394624.000000	903854	10000.000000	30911	1956	1.000000	31109	1801	1.000000	23152696	0.001248
312160415	17416309.000000	905291	10000.000000	30905	1956	1.000000	31032	1829	1.000000	23311056	0.000484
312179412	17421152.000000	905242	10000.000000	30932	1985	1.000000	31364	1801	1.000000	23468909	0.000485
312153595	17451707.000000	907793	10000.000000	30988	1944	1.000000	31241	1810	1.000000	23626676	0.001099
312146211	17439253.000000	906384	10000.000000	30679	2068	1.000000	31209	1785	1.000000	23783767	0.001072
312169836	17419400.000000	906997	10000.000000	31281	1961	1.000000	31127	1847	1.000000	23940255	0.001182
312183391	17425096.000000	905790	10000.000000	30993	2065	1.000000	31227	1767	1.000000	24097243	0.001383
312174683	17414846.000000	905510	10000.000000	30732	2004	1.000000	31178	1736	1.000000	24254503	0.001053
312169316	17403225.000000	905776	10000.000000	30824	1921	1.000000	31066	1738	1.000000	24410901	0.000894
312169495	17397420.000000	904993	10000.000000	30782	1917	1.000000	31328	1732	1.000000	24567322	-0.000086
312173799	17393811.000000	905022	10000.000000	30809	2032	1.000000	31267	1774	1.000000	24723228	-0.000115
312187011	17386937.000000	903323	10000.000000	30943	2015	1.000000	31092	1794	1.000000	24878585	-0.000274
312173493	17383635.000000	902450	10000.000000	30850	1987	1.000000	31069	1753	1.000000	25033302	0.002295
312190714	17357151.000000	902719	10000.000000	30787	1982	1.000000	31255	1772	1.000000	25188543	0.002086
312175209	17390897.000000	904341	10000.000000	30915	1951	1.000000	31434	1849	1.000000	25343439	0.002532
312171095	17391741.000000	904313	10000.000000	30902	1997	1.000000	31173	1631	1.000000	25497776	0.002428
312199315	17400027.000000	903103	10000.000000	30922	2010	1.000000	31317	1778	1.000000	25651673	0.001974
312165773	17379917.000000	903867	10000.000000	30689	1948	1.000000	31151	1815	1.000000	25804942	0.002304
312176438	17386309.000000	904899	10000.000000	30905	2058	1.000000	31348	1805	1.000000	25958394	0.002392
312157318	17426335.000000	907579	10000.000000	30957	1850	1.000000	31107	1782	1.000000	26111777	0.002196
312164873	17424091.000000	905882	10000.000000	30934	1883	1.000000	31121	1680	1.000000	26264960	0.002051
312180524	17419805.000000	904636	10000.000000	30826	1923	1.000000	31341	1706	1.000000	26418195	0.002057
312171902	17419596.000000	906194	10000.000000	30822	1925	1.000000	31241	1730	1.000000	26570965	0.002098
312157437	17436879.000000	904283	10000.000000	30923	1896	1.000000	31351	1814	1.000000	26723479	0.002067
312140611	17452334.000000	907163	10000.000000	30849	1902	1.000000	31191	1725	1.000000	26876931	0.003227
312169627	17414908.000000	906550	10000.000000	30910	1981	1.000000	31183	1874	1.000000	27030882	0.002718
312163166	17387522.000000	905429	10000.000000	30913	1903	1.000000	31037	1775	1.000000	27182611	0.002865
npatches	nstrain	runtime	dt	init_x	init_y	init_y_blood	init_z	init_S	beta0	beta1	beta2	beta3	mean_beta	B	d	delta	delta_blood	b[0]	mut	m	CTL	c	g	epsilon	k	het	lambda	rho	omega	x_max	patch.dyna	DELTA	A	VA
10000	1	100.000000	0.000100	21900	9499	5000000	0.001000	10000000	13.886074	12.560447	15.929647	7.733161	11	8000000000.000000	0.010000	1.000000	1.000000	800000	0.000050	0.048000	1	0.001000	1.000000	25.000000	11.000000	0.500000	0.001000	0.001000	0.010000	31987	0	10.000000	7.000000	1.000000
sus	inf	inf_blood	z	x[0]	y[0][0]	z[0]	x[1]	y[1][0]	z[1]	S[0]	synchrony
219000000	94990000.000000	5000000	10.000000	21900	9499	0.001000	21900	9499	0.001000	10000000	0.000000
310194354	21184080.000000	1103347	10000.000000	30759	2499	1.000000	30854	2184	1.000000	10431172	0.000000
315944407	8540125.000000	443177	10000.000000	31364	978	1.000000	31474	867	1.000000	10567199	0.000000
318036308	3989607.000000	207071	10000.000000	31843	396	1.000000	31720	426	1.000000	10618057	0.000000
318951909	1973490.000000	102440	10000.000000	32031	241	1.000000	31669	223	1.000000	10634592	0.000000
319384198	1001114.000000	52003	10000.000000	31948	97	1.000000	31926	92	1.000000	10634775	0.000000
319630719	512206.000000	26579	10000.000000	32098	48	1.000000	31791	42	1.000000	10626916	0.000000
319755433	266780.000000	14129	10000.000000	31905	38	1.000000	32057	23	1.000000	10615250	0.000000
319799221	140472.000000	7299	9997.842583	32186	10	1.000000	32010	16	1.000000	10601659	0.000000
319802767	76951.000000	4031	9690.751227	32172	9	1.000000	32048	6	1.000000	10586798	0.000000
319841267	69636.000000	3628	9223.932574	32134	10	0.925325	31831	13	0.852444	10571505	0.000000
319832161	70050.000000	3681	9238.950604	31987	9	0.990685	31821	13	0.999966	10556593	0.000000
319821436	70851.000000	3696	9251.603291	31978	12	0.999011	31974	6	1.000000	10541644	0.000000
319840211	69781.000000	3617	9209.834562	32125	11	0.997480	32134	5	0.997088	10526601	0.000000
319829339	69883.000000	3623	9245.654651	31970	11	0.995711	32046	7	0.902041	10511705	0.000000
319826359	70751.000000	3657	9233.092837	31945	7	0.999997	32026	6	0.981118	10496718	0.000000
319852401	70810.000000	3698	9262.942482	32192	13	1.000000	31982	9	0.795537	10481581	0.000000
319813136	70184.000000	3592	9190.398432	31911	4	0.968415	32227	17	0.317192	10422282	0.000000
319829887	70223.000000	3608	9273.353986	32066	3	0.773265	31995	5	0.998467	10407568	0.000000
319852061	69748.000000	3692	9216.421536	31956	4	0.999838	32149	7	0.904674	10392891	0.000000
319839501	69911.000000	3561	9209.985464	32035	10	0.994229	31964	10	0.884606	10378199	0.000000
319827097	70315.000000	3623	9244.062450	32122	10	0.999996	31932	7	0.974281	10363472	0.000000
319832379	70020.000000	3645	9256.485708	31814	11	0.990372	32127	8	0.922710	10348732	0.000000
319843721	71093.000000	3652	9279.110745	31660	9	0.868598	31967	7	0.989281	10334286	0.000000
319867890	70287.000000	3708	9245.874538	32021	9	0.999974	32054	6	0.999999	10319581	0.000000
319841949	69988.000000	3711	9240.581522	31988	9	1.000000	31951	12	1.000000	10304918	0.000000
319833429	70924.000000	3713	9251.101873	32120	11	0.994297	32121	8	0.997866	10290231	0.000000
319834869	70038.000000	3701	9277.694417	32067	3	0.960960	32013	14	0.999999	10275606	0.000000
319864561	69638.000000	3634	9218.270105	31827	13	0.999983	32151	8	1.000000	10261152	0.000000
319842075	69899.000000	3665	9239.350663	32095	8	0.993725	32099	8	1.000000	10246568	0.000000
319849067	70328.000000	3687	9271.683489	32145	7	0.996402	31856	5	0.966632	10231903	0.000000
319836244	69988.000000	3777	9231.317821	32163	3	1.000000	31727	6	0.981046	10217350	0.000000
319842472	69778.000000	3709	9233.513942	31914	3	1.000000	32071	5	0.979676	10202811	0.000000
319840081	70420.000000	3661	9241.685147	32089	7	0.997545	31733	8	0.999989	10188447	0.000000
319820407	70091.000000	3701	9215.857092	32021	6	0.992524	31696	3	1.000000	10173810	0.000000
319836150	70249.000000	3732	9250.134725	32051	4	0.995394	31884	11	0.999713	10159393	0.000000
319826948	71058.000000	3669	9213.759433	31990	3	0.653020	32181	7	1.000000	10144976	0.000000
319844405	70127.000000	3733	9262.192298	32228	4	0.998572	32058	4	0.996802	10130482	-1.#IND00
319838767	70200.000000	3686	9221.318549	31908	10	0.999999	31880	8	0.999312	10116053	-1.#IND00
319852744	71309.000000	3647	9268.849145	32017	9	1.000000	31958	4	0.994077	10101642	-1.#IND00
319847315	70076.000000	3595	9201.182406	31867	9	1.000000	32043	5	0.713465	10087354	0.001118
319837878	69654.000000	3577	9262.346628	31995	10	0.985687	31857	9	0.999729	10073170	0.000601
319827207	70100.000000	3670	9228.179235	31979	12	0.957463	32173	3	0.982809	10059081	0.001750
319821615	69905.000000	3638	9242.952927	31845	8	0.899492	31956	2	0.957497	10044476	0.003022
319840752	70367.000000	3686	9282.383939	32281	14	0.997675	32111	2	0.841443	10030169	0.004063
319836304	69051.000000	3621	9217.577655	32031	11	0.998336	32218	16	0.999884	10015831	0.000592
319818105	71275.000000	3652	9274.808123	32058	6	0.994043	32018	15	0.993832	10001738	0.002855
319852350	69286.000000	3601	9203.799115	31631	10	0.999999	32071	5	0.999999	9987605	0.003417
319842611	69485.000000	3613	9199.731435	31810	6	1.000000	32070	11	0.999525	9973050	0.002389
319840532	69475.000000	3646	9246.847287	31853	0	0.722088	32068	10	0.999806	9958768	0.002433
319837437	70431.000000	3697	9253.632390	32049	6	0.915078	32098	6	1.000000	9944489	0.002893
319850626	69127.000000	3591	9186.511946	32139	6	0.999944	31951	6	0.880159	9930312	0.003456
319846426	71946.000000	3715	9270.341561	31969	5	0.987293	32024	9	0.999918	9916094	0.004076
319844105	69858.000000	3661	9230.699250	32105	4	0.951384	31948	7	0.998274	9901955	0.003848
319857794	70720.000000	3599	9293.720648	32034	4	0.746041	31780	7	0.974482	9887853	0.003193
319815633	70683.000000	3562	9258.696750	32070	7	0.746114	31963	9	0.707088	9873851	0.003096
319851368	70577.000000	3626	9265.594176	31932	4	0.708190	32143	2	0.944932	9859937	0.002282
319806097	71037.000000	3756	9243.892572	31892	6	0.919142	31987	5	0.999986	9845845	0.002130
319851521	69851.000000	3545	9220.019240	31959	5	0.993883	32101	2	1.000000	9831929	0.002086
319845826	69468.000000	3576	9167.278069	31892	15	0.999999	32011	6	0.999868	9817759	0.002241
319857109	70012.000000	3616	9228.976753	31966	3	1.000000	32023	11	1.000000	9803606	0.000147
319835934	69661.000000	3544	9229.058785	31850	9	1.000000	32162	6	0.967463	9789526	-0.000713
319831537	71547.000000	3772	9307.355406	32011	7	0.997722	32113	5	0.999048	9775384	-0.000650
319865088	70218.000000	3613	9233.945210	32159	7	0.886297	32018	7	0.999999	9761505	-0.000386
319844392	69655.000000	3578	9210.154354	31967	6	0.999960	32197	11	0.999379	9747888	-0.000428
319836458	70842.000000	3652	9276.101808	31994	8	0.999633	31943	11	0.928461	9734033	-0.000232
319839182	70186.000000	3596	9214.018371	31818	4	0.998146	31787	11	0.934113	9720231	-0.000479
319854731	69825.000000	3614	9215.227928	32108	4	0.980386	32009	2	0.970526	9706361	-0.000675
319850702	69440.000000	3729	9243.194728	31990	9	0.999295	31950	5	0.972129	9692896	-0.000956
319851965	69616.000000	3492	9252.320162	31969	10	0.854363	32210	6	0.999983	9679191	-0.000810
319843551	70953.000000	3726	9327.245357	32286	5	0.997578	31895	4	0.933677	9665610	-0.000748
319842469	71018.000000	3659	9282.621217	32050	16	0.882132	31938	7	0.905196	9651972	-0.000778
319853854	69590.000000	3600	9227.093372	32016	11	0.890168	32130	8	0.999869	9638438	-0.001681
319843014	69820.000000	3680	9193.651080	31930	11	0.989319	31998	6	0.882131	9624869	-0.001760
319846437	70934.000000	3683	9269.185688	31877	2	0.953596	32042	6	0.994820	9611219	-0.001841
319837045	70934.000000	3662	9214.939522	31861	6	0.823835	32159	8	0.929038	9597581	-0.002589
319844610	70234.000000	3635	9225.776110	32283	2	0.858293	31929	6	0.933733	9583899	-0.002335
319829277	70077.000000	3739	9256.793566	31891	7	0.984952	31951	6	0.861139	9570323	-0.002771
319839636	71145.000000	3750	9266.060320	31877	8	0.851601	31780	7	0.999753	9556641	-0.002585
319832684	69072.000000	3702	9202.182953	31736	5	0.995284	32002	6	0.889924	9543162	-0.004116
319841515	69436.000000	3651	9270.606312	32057	9	0.995899	31984	6	0.988485	9529735	-0.004042
319838262	70538.000000	3608	9270.524202	32126	8	1.000000	32007	3	0.945193	9516266	-0.003894
319863275	70535.000000	3654	9253.754205	31836	9	0.943878	31972	1	0.943020	9502912	-0.003779
319820388	70156.000000	3745	9226.771194	32094	8	0.999996	31949	8	0.997402	9489630	-0.003624
319848010	70213.000000	3707	9248.363912	32106	2	1.000000	31862	3	0.999861	9476090	-0.003875
319855595	71671.000000	3683	9300.890589	32030	9	0.999980	32027	6	0.912829	9462706	-0.003988
319828801	70915.000000	3740	9260.192966	32254	5	0.951688	31936	10	0.999947	9449069	-0.002217
319851344	71279.000000	3733	9274.632694	31876	14	0.999996	32055	7	0.969425	9435691	-0.001992
319842889	69631.000000	3498	9202.661164	31878	10	0.802842	31841	8	0.999988	9422388	-0.002060
319850563	69869.000000	3679	9231.843744	32027	14	0.999167	32057	9	0.994717	9409110	-0.003197
319826326	70779.000000	3614	9257.826941	31942	11	1.000000	32021	8	0.999827	9395774	-0.003146
319842811	69530.000000	3573	9200.313074	31798	10	0.865619	32127	8	1.000000	9382185	-0.003081
319840337	71794.000000	3795	9288.997869	31939	6	0.999976	32144	7	0.913049	9368847	-0.002957
319819264	69635.000000	3607	9227.755595	32035	11	1.000000	31999	5	0.995589	9355601	-0.002984
319846134	69158.000000	3724	9244.428310	31948	3	0.997770	31917	9	0.986175	9342166	-0.002789
319818198	70848.000000	3757	9271.559170	32223	9	0.999957	32189	6	0.999320	9328908	-0.002809
319829501	70601.000000	3713	9207.728930	32079	5	1.000000	31860	7	1.000000	9315802	-0.002841
npatches	nstrain	runtime	dt	init_x	init_y	init_y_blood	init_z	init_S	beta0	beta1	beta2	beta3	mean_beta	B	d	delta	delta_blood	b[0]	mut	m	CTL	c	g	epsilon	k	het	lambda	rho	omega	x_max	patch.dyna	DELTA	A	VA
10000	1	100.000000	0.000100	21900	9499	5000000	0.001000	10000000	9.272691	9.619215	12.313290	14.436847	11	8000000000.000000	0.010000	1.000000	1.000000	800000	0.000050	0.048000	1	0.001000	1.000000	25.000000	12.000000	0.500000	0.001000	0.001000	0.010000	31987	0	10.000000	7.000000	1.000000
sus	inf	inf_blood	z	x[0]	y[0][0]	z[0]	x[1]	y[1][0]	z[1]	S[0]	synchrony
219000000	94990000.000000	5000000	10.000000	21900	9499	0.001000	21900	9499	0.001000	10000000	0.000000
314918534	10280012.000000	536576	10000.000000	31658	912	1.000000	31718	981	1.000000	10327649	0.000000
318904374	2009937.000000	105400	10000.000000	31814	180	1.000000	32136	207	1.000000	10368887	0.000000
319678894	426023.000000	21912	10000.000000	32095	59	1.000000	31996	58	1.000000	10365286	0.000000
319832555	93367.000000	4911	9953.793753	32018	9	1.000000	31817	4	1.000000	10352184	0.000000
319820605	63228.000000	3373	8266.914383	31906	9	0.638482	31918	6	0.828441	10337449	0.000000
319835943	60671.000000	3106	8410.344058	32058	3	0.723430	31908	6	0.987582	10322571	0.000000
319843408	61935.000000	3224	8488.075050	31900	5	0.237041	32182	4	0.985598	10307669	0.000000
319840011	60650.000000	3174	8363.370222	31902	10	0.417588	32100	8	0.505357	10292970	0.000000
319853678	61216.000000	3263	8434.115736	32006	6	0.996462	32015	6	0.499874	10278412	0.000000
319853116	61206.000000	3176	8388.781716	32029	3	0.367349	31899	6	0.867573	10263891	0.000000
319854299	61211.000000	3169	8424.064688	31999	8	0.745061	32233	3	0.755191	10249271	0.000000
319831927	61520.000000	3156	8504.612122	32076	6	0.874039	31923	7	0.884302	10234603	0.000000
319847749	60668.000000	3097	8471.564680	32186	5	0.999730	31939	4	0.832803	10220074	0.000000
319858793	61047.000000	3182	8512.434877	32041	4	0.968134	31987	6	0.722530	10205243	0.000000
319853082	60786.000000	3218	8448.848952	31844	7	0.941407	32056	4	0.724801	10190517	0.000000
319831793	61716.000000	3176	8466.457507	32110	6	0.994934	31945	7	0.915751	10175980	0.000000
319845483	61903.000000	3080	8489.180643	32011	5	0.961465	31915	10	0.880331	10161516	0.000000
319864390	60897.000000	3152	8439.940342	32143	3	0.780174	32005	7	0.741727	10146823	0.000000
319853991	61317.000000	3172	8436.075622	31831	6	0.920352	32067	4	0.979317	10132261	0.000000
319845399	60930.000000	3243	8424.125906	32248	3	0.982688	31917	3	0.355946	10117838	0.000000
319850147	59727.000000	3064	8394.833475	32129	4	0.990045	32088	7	0.939095	10103365	0.000000
319843255	60252.000000	3167	8506.540671	32011	6	0.997280	31879	10	0.803489	10088954	0.000000
319860860	61300.000000	3092	8458.939969	32136	2	0.975428	31866	11	0.820286	10074534	0.000000
319844248	60050.000000	3190	8383.160784	31953	3	0.734963	32174	6	0.833243	10060302	0.000000
319834659	61248.000000	3260	8488.187881	32051	6	0.657464	31903	4	0.943804	10045774	0.000000
319860260	60590.000000	3101	8361.353953	31835	6	0.870801	31888	7	0.904189	10031560	0.000000
319833226	60241.000000	3149	8416.651273	32157	9	0.635615	31900	6	0.923845	10017196	0.000000
319850184	61048.000000	3086	8400.881743	31997	3	0.994262	31978	5	0.986233	10002692	0.000000
319845484	61221.000000	3135	8460.650199	32271	3	0.843447	31886	9	0.985732	9988378	0.000000
319840953	60184.000000	3156	8477.735460	31999	3	0.798247	31970	4	0.451672	9974096	0.000000
319839733	61194.000000	3206	8503.422278	32057	5	0.874002	31887	6	0.964835	9959706	0.000000
319822918	61319.000000	3130	8463.168512	31928	8	0.769036	31698	10	0.786399	9945364	0.000000
319835736	61580.000000	3228	8470.128825	32057	5	0.361733	31933	9	0.888360	9931143	0.000000
319852336	61158.000000	3158	8396.501932	31747	6	0.925211	32093	7	0.936516	9917069	0.000000
319845070	60714.000000	3244	8434.112282	31882	4	0.603352	31808	4	0.943622	9902920	0.000000
319837184	60715.000000	3136	8482.337388	31998	3	0.573811	32049	6	0.780354	9888891	0.000000
319840557	60918.000000	3190	8458.540302	31879	1	0.582898	32068	8	0.740343	9874813	0.000000
319845203	60106.000000	3190	8308.398527	32110	10	0.862927	31891	2	0.997253	9860566	0.000000
319834700	59395.000000	3050	8328.862762	31840	8	0.699990	32043	3	0.979872	9846323	0.000000
319833435	61573.000000	3158	8563.656284	32057	6	0.862438	31914	6	0.999587	9832067	-1.#IND00
319822365	60759.000000	3092	8501.926267	31837	2	0.952489	32010	6	0.965668	9818042	-1.#IND00
319837069	61579.000000	3052	8540.598496	31899	4	0.159373	32171	4	0.443764	9804039	-0.003001
319850087	61245.000000	3166	8418.694190	31951	4	0.963877	32022	5	0.939915	9789951	0.002423
319863562	61687.000000	3205	8495.434675	32261	4	0.999132	31972	5	0.996221	9776001	0.019812
319862395	61489.000000	3201	8513.297007	31823	5	0.969424	32126	9	0.950889	9761943	0.021679
319851669	61661.000000	3071	8510.057688	32108	2	0.898797	32056	7	0.567516	9747936	0.025065
319835765	60140.000000	3203	8422.529232	32095	5	0.948659	31881	4	0.990169	9734287	0.019872
319820591	61480.000000	3216	8469.532696	31970	9	0.999952	31997	8	0.793775	9720530	0.016929
319850046	61494.000000	3197	8492.136195	31996	9	0.985305	32100	4	0.879730	9706712	0.012857
319844012	60619.000000	3123	8487.215753	32143	4	0.567192	32088	6	0.697580	9692749	0.011795
319861988	61835.000000	3215	8490.459102	32043	3	0.740216	32112	7	0.998380	9679033	0.007757
319854794	60478.000000	3159	8428.768614	31854	3	0.883083	31800	3	0.784706	9665204	0.006739
319875362	60830.000000	3222	8460.154794	32015	7	0.892254	32159	5	0.936716	9651358	0.005453
319830520	59940.000000	3100	8423.639014	32194	3	0.948141	32049	6	0.810775	9637622	0.005056
319834471	61077.000000	3126	8448.091519	31762	13	0.998677	31919	5	0.563255	9623789	0.004666
319824892	61241.000000	3165	8456.600915	31873	5	0.771695	32122	8	0.463246	9610243	0.002676
319823221	59810.000000	3060	8393.107901	31983	3	0.482203	32010	8	0.999316	9596703	0.002944
319829331	60927.000000	3170	8483.762598	31751	7	0.822489	31719	3	0.760225	9582997	0.005740
319838721	61763.000000	3159	8459.341102	31972	2	0.850537	31889	3	0.804919	9569328	0.005323
319838612	61535.000000	3213	8501.785446	31858	6	0.944164	32175	4	0.976626	9555763	0.004675
319848923	60484.000000	3118	8378.906743	32042	6	0.966457	32009	8	0.997947	9541952	0.003824
319849087	61921.000000	3176	8511.155682	31886	3	0.721417	31988	6	0.992373	9528436	0.004105
319861567	61430.000000	3244	8496.750202	31957	5	0.849409	32195	4	0.909640	9514914	-0.001442
319847025	60738.000000	3197	8451.466317	32058	4	0.987303	32045	8	0.948376	9501697	-0.001851
319840256	61736.000000	3089	8485.082037	31992	11	0.955159	31859	5	0.564581	9487921	-0.001140
319843920	60859.000000	3189	8387.013156	32116	4	0.772951	32217	8	0.998926	9474492	-0.001295
319846878	60897.000000	3117	8423.792940	31848	4	0.976290	31713	9	0.993730	9460879	-0.001161
319842927	60116.000000	3151	8386.051289	32154	5	0.915801	31785	2	0.670006	9447467	-0.001422
319859561	60310.000000	3182	8439.526538	32025	5	0.631392	32023	5	0.483902	9434191	-0.000101
319829004	61209.000000	3073	8497.698093	32039	6	0.334072	31990	6	0.987208	9420643	-0.000075
319854450	61804.000000	3214	8457.062788	31703	8	0.832592	32011	5	0.691082	9407192	0.000220
319820430	62032.000000	3107	8450.819961	31912	5	0.939153	32049	13	0.166716	9393675	0.000005
319842106	61173.000000	3164	8422.899877	31849	3	0.790986	32102	5	0.901743	9380244	-0.000691
319824212	60670.000000	3209	8435.341369	31987	6	0.288632	32014	3	0.634246	9366920	-0.000382
319819472	60732.000000	3116	8401.654336	32143	3	0.961350	31921	1	0.859690	9353639	-0.000158
319838679	60350.000000	3151	8399.152103	32003	12	0.997827	31805	4	0.998783	9340181	-0.000158
319834894	60517.000000	3215	8423.555131	31976	5	0.930933	32210	5	0.984938	9326966	0.000021
319849046	60179.000000	3136	8356.289902	31913	4	0.566677	32047	7	0.541639	9313882	-0.000073
319856445	60402.000000	3116	8424.780305	31794	3	0.841782	31920	5	0.972888	9300520	0.000067
319844182	61009.000000	3137	8485.747564	32019	5	0.752074	32129	7	0.751030	9287233	0.000277
319824345	60233.000000	3127	8441.626798	31890	2	0.958269	31961	9	0.997274	9274171	0.000288
319799623	60955.000000	3178	8468.376456	31981	10	0.941698	32238	4	0.824278	9261245	-0.000115
319833882	60616.000000	3100	8420.338658	31865	4	0.969991	32027	4	0.991237	9248032	-0.000767
319835423	61392.000000	3186	8482.156270	31942	12	0.587937	31886	4	0.937467	9234719	-0.000022
319843124	61185.000000	3237	8469.032462	31805	2	0.651345	31806	5	0.979999	9221486	0.000413
319827001	61414.000000	3173	8459.002326	32034	6	0.704223	32216	6	0.843357	9208122	0.000477
319865477	60849.000000	3130	8456.672843	31925	6	0.995945	31916	7	0.475456	9194914	0.000504
319852081	60848.000000	3111	8485.337845	31713	6	0.744749	32090	8	0.221381	9181902	0.001201
319835428	62107.000000	3215	8462.451748	32115	7	0.857142	31905	4	0.535225	9168830	0.000583
319824677	61805.000000	3204	8444.277130	31904	5	0.922943	31783	6	0.914556	9155876	0.000012
319837027	61643.000000	3247	8439.208598	32162	3	0.997676	32025	3	0.922596	9142676	0.000045
319860406	60695.000000	3209	8459.587304	31826	3	0.950664	31916	8	0.932601	9129718	0.000030
319852643	60937.000000	3254	8422.925553	31976	5	0.593075	31942	7	0.896977	9116817	0.000893
319848074	61205.000000	3167	8442.520450	31890	3	0.781767	32117	6	0.994693	9103786	0.000961
319850921	61394.000000	3108	8482.350347	31933	8	0.973226	31801	8	0.986244	9091043	0.000861
319851199	61402.000000	3203	8534.803576	32060	5	0.813090	32109	7	0.799356	9078096	0.000866
319840682	60869.000000	3082	8451.953251	32121	4	0.936501	31938	4	0.573068	9065325	0.001119
319815191	60788.000000	3221	8413.680523	32044	2	0.993912	31956	5	0.828918	9052328	0.001694
319839425	61577.000000	3159	8537.110105	32068	5	0.993189	31832	7	0.511106	9039390	0.001821
npatches	nstrain	runtime	dt	init_x	init_y	init_y_blood	init_z	init_S	beta0	beta1	beta2	beta3	mean_beta	B	d	delta	delta_blood	b[0]	mut	m	CTL	c	g	epsilon	k	het	lambda	rho	omega	x_max	patch.dyna	DELTA	A	VA
10000	1	100.000000	0.000100	21900	9499	5000000	0.001000	10000000	12.625023	7.014717	11.644818	15.064335	11	8000000000.000000	0.010000	1.000000	1.000000	800000	0.000050	0.048000	1	0.001000	1.000000	25.000000	13.000000	0.500000	0.001000	0.001000	0.010000	31987	0	10.000000	7.000000	1.000000
sus	inf	inf_blood	z	x[0]	y[0][0]	z[0]	x[1]	y[1][0]	z[1]	S[0]	synchrony
219000000	94990000.000000	5000000	10.000000	21900	9499	0.001000	21900	9499	0.001000	10000000	0.000000
317693357	4322979.000000	225956	10000.000000	31855	400	1.000000	31720	359	1.000000	10245655	0.000000
319691147	331943.000000	17287	10000.000000	31836	46	1.000000	32128	25	1.000000	10247684	0.000000
319852276	47566.000000	2521	7035.671664	31780	2	1.000000	32013	3	0.511704	10233671	0.000000
319862225	52664.000000	2664	7438.873008	32000	6	0.998666	31939	5	0.984772	10219165	0.000000
319829460	53951.000000	2895	7530.906913	31928	1	0.522357	31997	2	0.800317	10204421	0.000000
319859665	55201.000000	2878	7695.201318	32251	5	0.995988	31987	4	0.544084	10189816	0.000000
319825369	56302.000000	2943	7747.028473	31776	5	0.996070	32026	2	0.770603	10174938	0.000000
319863009	55959.000000	2938	7708.420199	32066	3	0.669141	32062	11	0.524941	10160258	0.000000
319831381	55819.000000	2912	7655.169399	31947	5	0.905017	32075	2	0.232007	10145807	0.000000
319840368	55840.000000	2875	7672.089700	31992	8	0.902481	31793	3	0.489168	10131080	0.000000
319846185	56428.000000	2961	7743.257173	32103	3	0.986668	32118	8	0.485981	10116426	0.000000
319837277	56337.000000	2914	7657.808617	31899	5	0.987971	32091	2	0.757874	10101962	0.000000
319862859	56001.000000	2900	7750.430022	31695	11	0.961757	31922	5	0.842031	10087496	0.000000
319833276	56494.000000	2938	7748.345553	31865	8	0.890946	31851	3	0.801887	10072989	0.000000
319839936	56802.000000	2932	7765.144271	32132	3	0.717247	32075	4	0.766139	10058467	0.000000
319859825	56264.000000	2925	7627.993225	31845	2	0.484645	31795	7	0.981296	10044187	0.000000
319839599	57050.000000	2983	7745.696701	32021	10	0.991443	32068	5	0.789760	10029652	0.000000
319846745	56768.000000	2863	7774.022667	32117	1	0.650193	31938	2	0.780623	10015172	0.000000
319843314	56161.000000	2895	7741.219602	31953	8	0.993138	31799	7	0.627396	10000824	0.000000
319848228	55479.000000	2922	7651.698422	32053	3	0.340030	32160	1	0.348643	9986528	0.000000
319870525	55908.000000	2900	7755.551321	31930	9	0.871166	31904	5	0.905955	9971881	0.000000
319836548	56050.000000	2933	7757.805961	31989	2	0.950835	31950	3	0.275090	9957480	0.000000
319846160	56814.000000	2985	7766.649423	32045	3	0.900655	32109	4	0.611128	9943144	0.000000
319837554	55772.000000	2928	7721.088194	31862	5	0.926452	32086	6	0.453971	9929056	0.000000
319840288	56333.000000	2939	7727.299316	31892	5	0.898232	31916	4	0.978643	9914638	0.000000
319849480	55625.000000	2938	7583.540038	31902	8	0.779594	31962	2	0.597093	9900352	0.000000
319840375	54468.000000	2723	7614.390227	31932	3	0.340684	32168	5	0.947788	9886324	0.000000
319836959	55120.000000	2921	7696.737575	31994	5	0.894072	31929	5	0.788966	9872325	0.000000
319858242	55477.000000	2960	7734.276984	32004	4	0.673969	31974	4	0.866374	9858270	0.000000
319841874	55972.000000	2960	7704.219821	32056	4	0.884556	32126	8	0.859072	9844201	0.000000
319859718	56447.000000	2906	7720.708594	32227	5	0.723578	31822	8	0.573308	9830101	0.000000
319839631	55972.000000	2845	7672.009626	32100	4	0.534217	31844	7	0.810195	9816011	0.000000
319838288	55453.000000	2806	7711.938721	32122	13	0.913564	32004	1	0.666879	9801909	0.000000
319844235	57058.000000	2995	7826.280939	32027	8	0.970628	32076	2	0.288513	9787827	0.000000
319837133	55894.000000	2956	7781.395064	31933	9	0.929315	31994	1	0.284703	9773902	0.000000
319833768	56312.000000	3052	7804.265689	32221	6	0.825516	31911	12	0.733090	9759649	0.000000
319827113	56595.000000	3003	7728.624307	32016	1	0.758425	31983	6	0.819155	9745854	0.000000
319834621	56883.000000	2904	7689.828221	31873	3	0.266067	31867	5	0.901968	9731903	0.000000
319863320	56780.000000	2998	7798.342735	32114	6	0.757002	31788	4	0.535384	9718085	0.000000
319849211	56959.000000	2957	7741.252917	31963	7	0.863881	31928	7	0.909211	9704031	-1.#IND00
319841962	56106.000000	2920	7730.291288	31796	7	0.912174	31961	3	0.063037	9690023	-1.#IND00
319829667	56527.000000	2896	7749.240120	31774	7	0.858912	31875	3	0.836716	9676064	-1.#IND00
319867262	56532.000000	2963	7684.434444	32048	7	0.920726	31830	3	0.900283	9662177	-1.#IND00
319861487	56697.000000	2944	7722.599296	32192	7	0.637330	31715	3	0.826147	9648286	-1.#IND00
319853246	55807.000000	2888	7734.489059	32050	7	0.990203	32066	5	0.420335	9634327	-1.#IND00
319847414	55459.000000	2911	7700.407891	31926	9	0.824788	32069	5	0.921609	9620447	0.004338
319823910	57258.000000	2970	7752.130647	32049	8	0.999261	31983	5	0.403488	9606728	0.005209
319831565	56263.000000	2860	7722.909284	32064	1	0.634023	32105	2	0.562484	9592805	0.001118
319838440	55547.000000	2834	7725.948148	32024	8	0.931091	32038	8	0.271936	9579000	-0.000232
319841777	56966.000000	2967	7774.142863	32024	3	0.580455	31930	6	0.944841	9565224	-0.003120
319840375	55512.000000	2874	7694.050196	31978	8	0.961777	31949	1	0.399600	9551528	-0.002243
319871710	56103.000000	2911	7672.660348	31834	6	0.995595	32201	3	0.269061	9537879	-0.001351
319847927	56233.000000	2916	7719.214521	31934	6	0.818150	31961	4	0.553290	9524057	-0.000357
319861508	55685.000000	2873	7628.184178	32043	6	0.924793	31951	3	0.775671	9510640	0.000808
319849363	56406.000000	3010	7747.014746	31906	3	0.549225	31793	7	0.718986	9497120	0.001055
319833140	56878.000000	2997	7717.907710	31882	11	0.749915	31861	3	0.385771	9483344	0.001624
319842775	56433.000000	2933	7722.971565	31971	5	0.809192	31890	7	0.988476	9469581	0.001595
319844932	56270.000000	2865	7714.589993	31708	12	0.918190	31964	2	0.590571	9455974	0.001868
319842761	54485.000000	2807	7623.382437	32039	3	0.926897	32001	4	0.862440	9442172	0.002779
319838465	56164.000000	2882	7725.008043	32211	7	0.760783	32008	6	0.654068	9428689	0.003682
319856703	55829.000000	2936	7737.597763	31859	5	0.980193	32145	2	0.711589	9415096	0.003480
319830564	56785.000000	2791	7687.406101	32108	9	0.912552	32167	4	0.150344	9401553	0.003072
319835293	56084.000000	2843	7686.108387	32020	9	0.999550	31956	3	0.524604	9387949	0.004800
319854232	56257.000000	2898	7631.373025	32072	2	0.602936	31968	3	0.836212	9374419	0.004713
319834734	54871.000000	2760	7594.656057	32113	3	0.906065	32220	12	0.649563	9360945	0.002072
319845545	55083.000000	2796	7755.142733	31922	3	0.643818	31894	9	0.250367	9347853	0.000590
319846062	56200.000000	2880	7740.171403	31777	3	0.462463	31892	3	0.677246	9334670	0.000038
319846837	56321.000000	2981	7789.441339	32026	8	0.864588	32110	8	0.556804	9321271	0.000985
319832500	55951.000000	2898	7664.043997	31687	4	0.706266	32110	7	0.435223	9307907	0.000735
319873986	56573.000000	2944	7728.078070	31959	8	0.954418	31914	8	0.403746	9294653	0.000515
319838096	56410.000000	2905	7706.115495	31889	2	0.808987	32075	4	0.691582	9281270	0.000904
319834536	55863.000000	2932	7731.169498	32060	9	0.669987	32213	10	0.583844	9268213	0.000355
319839702	56152.000000	2868	7687.811734	31852	5	0.715613	31927	3	0.288075	9254992	0.000359
319845826	56073.000000	2953	7768.676025	31905	5	0.921373	31987	5	0.835740	9241784	0.000604
319850143	55733.000000	2909	7742.593741	32071	3	0.821634	31941	5	0.372890	9228596	0.001354
319845876	55936.000000	2875	7771.226364	32145	13	0.275800	32076	5	0.792553	9215496	0.001704
319840821	55091.000000	2813	7742.325445	32122	3	0.569748	32238	6	0.693535	9202265	0.001669
319853820	54817.000000	2840	7746.653202	32006	3	0.930118	31949	3	0.545318	9188958	0.001368
319842074	55856.000000	2945	7759.848801	31885	7	0.793458	31835	5	0.811839	9175994	0.001424
319844051	56345.000000	2874	7657.788441	31931	8	0.983741	31936	2	0.451644	9162788	0.000315
319839943	56573.000000	2796	7719.005292	31883	9	0.903388	31980	7	0.977558	9149642	-0.000193
319852191	56531.000000	2940	7791.027122	31890	4	0.650870	31974	3	0.697250	9136580	-0.001279
319825333	56160.000000	2885	7687.276306	32111	5	0.937182	32230	3	0.911377	9123313	-0.001051
319820039	55670.000000	2865	7621.984027	31912	7	0.970903	31994	6	0.177164	9110143	-0.001279
319830386	56788.000000	2886	7774.315662	32019	6	0.953264	32037	8	0.808092	9097103	-0.001278
319854828	56244.000000	2908	7854.067915	32172	5	0.949913	31918	1	0.843727	9084112	-0.000498
319849013	56420.000000	3007	7782.090691	31948	10	0.218783	31954	4	0.419487	9071196	0.000084
319863193	55674.000000	2941	7834.094551	31963	4	0.980879	32284	7	0.820514	9058051	0.000560
319837695	55554.000000	2879	7755.144932	31891	4	0.751850	32004	4	0.371737	9045102	0.000600
319847557	56188.000000	2797	7756.779950	31899	5	0.880076	31801	4	0.976790	9032016	0.000690
319840311	56357.000000	2962	7643.423242	32120	11	0.945620	31997	2	0.597996	9018943	0.000912
319838079	56283.000000	2951	7666.497344	32013	5	0.999959	31961	1	0.647782	9006040	0.001039
319844916	56326.000000	2947	7744.333744	31970	5	0.900975	32044	1	0.576497	8993064	0.001158
319842412	56098.000000	2946	7685.336683	32107	3	0.995617	31936	5	0.804297	8980236	0.001209
319843467	56308.000000	2964	7731.901456	31864	7	0.876194	31941	5	0.629969	8967258	0.000841
319848457	57326.000000	2957	7732.649367	32093	9	0.998596	32016	5	0.630021	8954530	0.000768
319857478	55519.000000	2909	7686.019890	32128	5	0.361489	32028	2	0.551419	8941805	0.000803
319865004	55721.000000	2800	7705.939439	32059	5	0.918611	31937	2	0.750846	8929008	0.001407
319852541	55992.000000	2950	7769.484324	31989	2	0.859556	31963	6	0.730619	8916444	0.001415
npatches	nstrain	runtime	dt	init_x	init_y	init_y_blood	init_z	init_S	beta0	beta1	beta2	beta3	mean_beta	B	d	delta	delta_blood	b[0]	mut	m	CTL	c	g	epsilon	k	het	lambda	rho	omega	x_max	patch.dyna	DELTA	A	VA
10000	1	100.000000	0.000100	21900	9499	5000000	0.001000	10000000	14.770435	13.162144	7.524818	6.971836	11	8000000000.000000	0.010000	1.000000	1.000000	800000	0.000050	0.048000	1	0.001000	1.000000	25.000000	14.000000	0.500000	0.001000	0.001000	0.010000	31987	0	10.000000	7.000000	1.000000
sus	inf	inf_blood	z	x[0]	y[0][0]	z[0]	x[1]	y[1][0]	z[1]	S[0]	synchrony
219000000	94990000.000000	5000000	10.000000	21900	9499	0.001000	21900	9499	0.001000	10000000	0.000000
318917884	1817152.000000	95317	10000.000000	31600	227	1.000000	31812	173	1.000000	10193254	0.000000
319845037	57277.000000	2931	9549.269160	32174	8	1.000000	32047	7	0.967460	10183824	0.000000
319841712	49716.000000	2597	7912.470604	31952	6	0.988969	31922	10	0.864897	10168944	0.000000
319844707	49537.000000	2621	7220.375408	32029	3	0.857700	32069	5	0.902326	10154014	0.000000
319873234	51559.000000	2676	7107.883578	32104	11	0.850736	32052	4	0.243746	10139295	0.000000
319843326	51191.000000	2732	7024.645496	32148	9	0.927870	31948	5	0.912953	10124770	0.000000
319840209	53269.000000	2798	7033.243731	32002	8	0.911887	31945	6	0.848315	10110293	0.000000
319837628	53255.000000	2839	7130.059825	31758	6	0.302287	32097	6	0.376652	10095669	0.000000
319846849	53537.000000	2816	7148.669061	31982	8	0.981934	31915	15	0.809106	10081278	0.000000
319836496	54045.000000	2694	7117.023944	32043	12	0.061627	32222	5	0.716345	10066583	0.000000
319863246	54069.000000	2753	7136.125802	32250	5	0.870545	32040	5	0.862454	10052148	0.000000
319853066	53868.000000	2783	7163.388753	32085	5	0.922925	32090	2	0.929943	10037714	0.000000
319854229	53295.000000	2813	7120.895869	32102	7	0.830428	31999	11	0.926158	10023115	0.000000
319841241	53950.000000	2796	7147.265729	31880	5	0.575059	32017	7	0.691678	10008873	0.000000
319855841	53378.000000	2642	7118.892426	32055	5	0.691942	31877	7	0.970085	9994379	0.000000
319862375	53270.000000	2817	7139.664261	31830	7	0.998077	31950	5	0.982573	9980067	0.000000
319832876	53512.000000	2739	7170.028803	32061	7	0.580683	31909	3	0.957126	9965674	0.000000
319818578	52866.000000	2790	7082.345626	32101	3	0.827021	32164	5	0.857681	9951321	0.000000
319841229	53428.000000	2789	7122.554076	31938	1	0.574705	31904	6	0.987491	9937024	0.000000
319827011	53404.000000	2823	7170.101309	32028	5	0.928855	32248	3	0.971086	9922637	0.000000
319833197	53262.000000	2748	7172.712296	31964	8	0.960437	31860	4	0.671636	9908274	0.000000
319848180	52894.000000	2784	7222.830873	31896	4	0.806144	32045	5	0.978957	9893828	0.000000
319863428	53251.000000	2801	7141.844321	31791	6	0.928293	31961	8	0.979258	9879692	0.000000
319862370	52967.000000	2687	7110.425411	32063	13	0.688805	32001	9	0.598250	9865837	0.000000
319847042	53143.000000	2730	7083.859410	31981	3	0.944117	32194	8	0.864619	9851551	0.000000
319873666	53709.000000	2808	7180.988908	32141	8	0.999187	32066	3	0.639545	9837436	0.000000
319848417	53404.000000	2744	7158.343403	32106	11	0.787893	31681	6	0.978036	9823242	0.000000
319846660	53138.000000	2811	7119.573207	31867	8	0.677260	32042	8	0.299743	9809280	0.000000
319868055	53280.000000	2835	7163.366079	31847	1	0.657267	31669	8	0.645563	9795007	0.000000
319852626	53729.000000	2841	7211.552070	31785	8	0.988226	31830	1	0.928015	9780850	0.000000
319845991	52300.000000	2660	7129.934052	32063	4	0.796073	31777	4	0.929387	9766562	0.000000
319827961	52835.000000	2751	7058.878441	32031	7	0.960850	31827	7	0.632188	9752636	0.000000
319874838	53155.000000	2818	7092.120617	31986	6	0.966261	31975	8	0.653625	9738808	0.000000
319844051	53282.000000	2702	7137.171238	31780	4	0.984911	31729	5	0.719760	9724712	0.000000
319851121	53118.000000	2678	7177.535158	32079	5	0.996800	32077	5	0.797492	9710568	0.000000
319843355	52632.000000	2693	7064.183932	32008	4	0.588934	32051	1	0.750284	9696719	0.000000
319848448	53581.000000	2811	7163.569996	31978	8	0.986315	32173	7	0.891864	9682770	0.000000
319850779	53709.000000	2770	7123.923000	32243	13	0.906044	32273	2	0.928998	9668958	0.000000
319851518	54034.000000	2838	7136.178783	31976	7	0.651532	32195	6	0.542295	9655019	0.000000
319842798	53381.000000	2757	7089.591571	32139	2	0.672789	32040	13	0.998525	9641150	-1.#IND00
319856474	52937.000000	2735	7144.373552	31816	2	0.944062	31995	5	0.919964	9627256	-1.#IND00
319842553	52631.000000	2787	7088.051788	32175	4	0.324295	32092	7	0.552521	9613458	-1.#IND00
319850739	52866.000000	2765	7201.289164	31863	5	0.618499	31799	8	0.552371	9599630	-0.011535
319858670	53222.000000	2770	7143.293463	31784	3	0.410243	31761	7	0.726178	9585620	-0.005958
319850702	54594.000000	2840	7103.488335	32049	2	0.407266	31811	8	0.803921	9571802	0.001310
319843560	53939.000000	2776	7122.844063	32079	6	0.942863	31840	0	0.552685	9558173	0.000239
319870087	52763.000000	2856	7131.265611	31906	7	0.748866	31894	20	0.986102	9544216	0.003963
319844764	53075.000000	2676	7095.926879	31932	5	0.814860	31627	5	0.954657	9530458	0.003489
319859796	53046.000000	2739	7137.623252	32095	4	0.857159	31804	9	0.338732	9516894	0.004454
319855902	53587.000000	2734	7084.290167	32101	5	0.552549	31981	4	0.775857	9503289	0.004026
319831826	53205.000000	2731	7100.028523	32202	11	0.855215	31869	13	0.939802	9489776	0.002896
319850170	54425.000000	2794	7107.863726	32057	5	0.896900	31869	1	0.848226	9476133	0.003096
319834927	53813.000000	2775	7192.614949	32277	10	0.553191	32027	5	0.959733	9462609	0.003911
319840916	52254.000000	2691	7082.121139	31940	1	0.975366	31958	6	0.933149	9448960	0.003149
319865828	53390.000000	2814	6963.105885	32052	11	0.998476	32008	5	0.694308	9435172	0.001628
319853229	53720.000000	2706	7127.693182	31954	4	0.850827	32033	7	0.638975	9421580	0.000403
319848163	53427.000000	2900	7089.452536	31993	6	0.813283	31918	5	0.947584	9407769	-0.001789
319845926	53126.000000	2793	7156.310557	31946	3	0.982400	32224	2	0.723421	9394208	-0.000730
319875253	52840.000000	2798	7131.035307	32056	6	0.726001	32223	6	0.991866	9380680	-0.000593
319872771	53973.000000	2750	7161.487555	31827	8	0.953091	31980	9	0.820071	9367324	-0.000663
319854839	52566.000000	2686	7161.345372	31972	3	0.742965	32038	7	0.998312	9353789	0.000762
319855246	51737.000000	2809	6974.235839	31997	4	0.922503	32024	4	0.586918	9340758	0.000481
319858866	53928.000000	2865	7091.768595	31967	11	0.887518	31990	5	0.995445	9327505	-0.000168
319841403	54140.000000	2780	7142.279605	32255	4	0.466405	32030	4	0.990818	9314136	-0.001201
319875605	53076.000000	2758	7079.303153	32047	6	0.991761	32107	6	0.428356	9300826	-0.000469
319824073	52722.000000	2755	7107.261477	31900	14	0.802879	32187	5	0.994190	9287484	-0.000391
319834940	52276.000000	2823	7050.640700	32199	8	0.851102	31996	5	0.591963	9274006	-0.000288
319858226	53616.000000	2746	7105.139907	31804	9	0.951848	32001	11	0.988776	9260715	-0.000549
319848240	53574.000000	2877	7211.152365	32094	4	0.822063	31961	2	0.795646	9247375	0.000026
319853013	53139.000000	2794	7145.627824	32020	3	0.993970	32140	1	0.481481	9234053	0.001437
319856529	53485.000000	2841	7142.576702	32046	8	0.440317	31928	4	0.735997	9220859	0.001376
319853194	52807.000000	2775	7201.828466	32127	3	0.820957	31859	2	0.744717	9207659	0.001350
319844101	53274.000000	2777	7231.119935	31873	3	0.765901	31974	5	0.870287	9194325	0.001182
319841589	52754.000000	2839	7176.912321	31957	3	0.519813	31849	8	0.745131	9181308	0.001612
319833779	52072.000000	2666	7137.604622	31975	8	0.590352	32144	2	0.446007	9168169	0.000866
319830503	52660.000000	2605	6977.074176	31942	6	0.984211	32069	6	0.985109	9155090	0.001402
319864756	53653.000000	2827	7106.657706	32052	6	0.993651	31937	3	0.628437	9141879	0.001575
319855495	53185.000000	2723	7168.352055	32001	5	0.856701	32195	2	0.225422	9128648	0.001960
319854581	52074.000000	2738	7121.742448	31997	8	0.819494	31996	11	0.695227	9115380	0.002090
319835943	53103.000000	2770	7100.693969	31946	10	0.711125	32075	8	0.738848	9102339	0.002209
319850402	52053.000000	2696	6980.743129	32073	4	0.861914	32070	1	0.781773	9089277	0.002332
319839463	54305.000000	2784	7132.214330	32004	7	0.961961	32164	6	0.800844	9076230	0.001543
319842593	53074.000000	2771	7082.934426	31991	4	0.467344	32155	8	0.785855	9063365	0.001310
319853623	53672.000000	2839	7173.129340	32066	1	0.783298	32121	4	0.918670	9050354	0.001213
319870003	53312.000000	2828	7146.247806	31914	10	0.995005	32083	4	0.482807	9037591	0.001581
319864312	52837.000000	2636	7127.551092	32082	5	0.897708	32082	7	0.848567	9024485	0.001220
319840027	52746.000000	2743	7138.850727	31960	11	0.664302	32012	3	0.721399	9011508	0.001384
319864937	52353.000000	2702	7130.475871	32064	7	0.744698	32070	3	0.352716	8998461	0.001326
319867239	52169.000000	2627	7083.421142	31747	2	0.771517	31931	7	0.954979	8985613	0.001237
319844769	52818.000000	2790	7090.301645	32125	7	0.932384	31830	4	0.931676	8972693	0.001036
319866071	54084.000000	2785	7186.354918	32180	2	0.659969	31999	7	0.859946	8959899	0.001033
319833578	53813.000000	2831	7157.797262	32199	2	0.743862	31678	14	0.841080	8947052	0.001145
319852047	52467.000000	2719	7090.380051	31915	11	0.510998	32129	10	0.999912	8934189	0.000733
319847043	52473.000000	2741	7087.180916	31977	6	0.985731	31971	6	0.908348	8921508	0.000601
319849850	54350.000000	2798	7220.302898	31721	6	0.835538	32141	10	0.862441	8909047	0.000613
319836264	52702.000000	2759	7225.109154	32053	7	0.999418	32122	12	0.578419	8896233	0.000661
319838991	52356.000000	2780	7084.769892	31770	3	0.925659	32041	6	0.761026	8883686	0.000641
319809969	53373.000000	2812	7120.449341	32033	6	0.776458	32027	4	0.660020	8871069	0.000678
319840346	53375.000000	2796	7222.366129	32114	4	0.947846	31905	1	0.544892	8858464	0.000819
npatches	nstrain	runtime	dt	init_x	init_y	init_y_blood	init_z	init_S	beta0	beta1	beta2	beta3	mean_beta	B	d	delta	delta_blood	b[0]	mut	m	CTL	c	g	epsilon	k	het	lambda	rho	omega	x_max	patch.dyna	DELTA	A	VA
10000	1	100.000000	0.000100	21900	9499	5000000	0.001000	10000000	6.306037	8.162037	10.280688	16.281828	11	8000000000.000000	0.010000	1.000000	1.000000	800000	0.000050	0.048000	1	0.001000	1.000000	25.000000	15.000000	0.500000	0.001000	0.001000	0.010000	31987	0	10.000000	7.000000	1.000000
sus	inf	inf_blood	z	x[0]	y[0][0]	z[0]	x[1]	y[1][0]	z[1]	S[0]	synchrony
219000000	94990000.000000	5000000	10.000000	21900	9499	0.001000	21900	9499	0.001000	10000000	0.000000
319437461	776115.000000	40402	10000.000000	32021	51	1.000000	32097	66	1.000000	10158626	0.000000
319830538	49509.000000	2552	4877.309219	31841	6	0.557453	31690	7	0.119070	10145340	0.000000
319868817	56835.000000	2913	6110.004485	32043	8	0.651368	32233	6	0.459783	10130592	0.000000
319842138	56285.000000	2869	6713.144746	31909	6	0.806167	32075	3	0.515812	10115704	0.000000
319839290	52731.000000	2694	6859.246309	32106	7	0.601761	32145	2	0.795038	10101127	0.000000
319865838	50882.000000	2671	6775.742966	32080	2	0.486810	32007	6	0.573921	10086460	0.000000
319843869	49829.000000	2672	6627.794161	32071	6	0.738183	32087	9	0.974680	10071924	0.000000
319845278	50859.000000	2652	6636.179012	31849	1	0.333196	31931	7	0.801494	10057306	0.000000
319842340	52142.000000	2664	6724.696327	31686	5	0.858624	32124	5	0.782856	10042774	0.000000
319844488	51169.000000	2623	6651.589569	31886	5	0.713000	31932	1	0.728503	10028302	0.000000
319856148	50750.000000	2696	6581.437301	31991	8	0.868708	31931	2	0.598510	10013804	0.000000
319845705	50526.000000	2617	6567.870717	31722	10	0.766801	32113	6	0.427781	9999412	0.000000
319857211	50927.000000	2623	6645.613757	32062	6	0.901712	32005	6	0.942746	9985157	0.000000
319847636	51872.000000	2695	6669.680256	31871	5	0.160111	32008	1	0.683529	9970805	0.000000
319861092	51475.000000	2689	6739.669385	31845	2	0.883852	31823	8	0.625192	9956405	0.000000
319859010	50803.000000	2756	6739.531326	32162	4	0.697352	31864	7	0.950167	9942002	0.000000
319845481	51847.000000	2749	6665.806025	32283	10	0.760962	32069	3	0.629408	9927731	0.000000
319849399	52922.000000	2840	6807.001753	32148	4	0.474289	32132	6	0.707031	9913409	0.000000
319836820	51365.000000	2589	6775.350460	32041	5	0.795079	31956	4	0.860285	9899251	0.000000
319848279	50661.000000	2614	6694.492825	32123	5	0.639928	31957	6	0.708224	9885068	0.000000
319843486	51465.000000	2781	6650.529360	32129	3	0.602009	31932	1	0.270338	9870910	0.000000
319837018	51581.000000	2720	6678.577043	32080	4	0.574529	32105	2	0.292786	9856639	0.000000
319863672	51765.000000	2640	6747.774352	31970	0	0.325619	31910	4	0.343714	9842454	0.000000
319863267	51071.000000	2611	6712.573295	32265	4	0.569463	32206	13	0.858000	9828204	0.000000
319853658	51089.000000	2634	6679.439497	32107	7	0.591601	31892	6	0.787651	9813905	0.000000
319850027	49887.000000	2487	6731.580519	31957	4	0.735628	31950	2	0.332543	9799741	0.000000
319859198	50120.000000	2588	6563.908579	31988	6	0.234421	31994	5	0.450402	9785581	0.000000
319846961	51699.000000	2616	6621.160233	31918	4	0.657161	32098	3	0.953219	9771290	0.000000
319839902	51572.000000	2627	6702.409975	31927	4	0.809184	32054	7	0.736948	9757412	0.000000
319834741	51915.000000	2679	6705.476575	31847	3	0.423272	31871	5	0.288030	9743460	0.000000
319851094	50981.000000	2716	6601.232065	31962	7	0.857792	32158	9	0.899852	9729612	0.000000
319870866	49726.000000	2524	6521.612031	32189	2	0.366741	32039	5	0.540189	9715659	0.000000
319835746	52011.000000	2810	6494.795740	32208	10	0.662732	32000	9	0.823717	9701953	0.000000
319843024	52538.000000	2811	6498.548893	31951	3	0.849244	31978	1	0.729615	9688096	0.000000
319835745	53809.000000	2788	6634.439591	32093	3	0.614319	32075	7	0.722996	9674203	0.000000
319853766	51888.000000	2660	6765.743196	31589	6	0.414917	32248	10	0.166708	9660260	0.000000
319855049	51139.000000	2683	6737.634028	31974	3	0.427874	31992	0	0.243235	9646324	0.000000
319844507	50916.000000	2616	6673.354516	31959	2	0.672137	31946	6	0.430326	9632430	0.000000
319836469	52163.000000	2717	6592.046089	31989	2	0.419510	31910	1	0.158500	9618629	0.000000
319853732	51923.000000	2643	6677.460670	31989	4	0.521877	32159	8	0.621223	9604868	-1.#IND00
319845696	52715.000000	2643	6696.140369	32316	3	0.547386	32103	6	0.937485	9591182	-1.#IND00
319849812	51050.000000	2559	6675.172389	32155	5	0.335416	32146	8	0.670393	9577308	-0.002244
319848430	50543.000000	2630	6662.422411	32028	3	0.788797	31983	6	0.948975	9563602	-0.001658
319843637	50464.000000	2558	6578.715460	32168	3	0.672914	31870	2	0.640758	9549882	0.003950
319832313	52368.000000	2797	6600.787347	32049	4	0.595739	31911	14	0.686222	9536075	0.002376
319855848	52466.000000	2769	6722.156300	32028	2	0.756385	31951	5	0.131234	9522255	-0.001588
319859013	51234.000000	2721	6701.907096	32193	4	0.474969	32146	7	0.333145	9508489	0.001295
319843038	50744.000000	2609	6731.083011	32048	0	0.353040	31902	7	0.740884	9494747	0.002944
319852905	51082.000000	2750	6669.851501	31981	5	0.289446	31997	3	0.385403	9481264	0.005908
319832021	49945.000000	2635	6701.380323	31861	4	0.960554	32073	3	0.367145	9467564	0.002569
319861343	51765.000000	2746	6545.615050	31997	7	0.804498	31904	5	0.754447	9453875	0.000788
319849425	54140.000000	2813	6740.084945	31904	2	0.902930	32289	5	0.903429	9440167	-0.000391
319847982	52416.000000	2668	6878.895818	31839	3	0.544522	31821	1	0.538024	9426415	-0.000335
319860249	50305.000000	2607	6729.953767	32115	5	0.498116	31960	0	0.657178	9412715	-0.001241
319848118	50227.000000	2608	6584.152361	32300	6	0.737398	32076	3	0.586468	9399063	-0.000445
319853583	51943.000000	2650	6670.612791	32238	3	0.517397	32098	12	0.382947	9385555	-0.001115
319843446	52034.000000	2775	6756.854364	32168	4	0.572022	31979	4	0.752602	9371855	-0.002228
319856772	50910.000000	2617	6756.388320	31980	10	0.416255	31827	2	0.330134	9358651	-0.003041
319845801	51861.000000	2814	6596.255144	31964	6	0.462791	31922	5	0.704529	9345228	-0.002833
319829582	51926.000000	2772	6635.744804	31885	4	0.677955	31901	4	0.332329	9331912	-0.002012
319832209	51766.000000	2595	6745.033550	32188	2	0.737434	32078	3	0.807061	9318564	-0.001371
319829058	52038.000000	2785	6637.694910	31856	3	0.464827	31755	5	0.470330	9305204	-0.001357
319860677	51306.000000	2641	6718.406365	31972	5	0.319586	32050	1	0.509726	9291893	-0.001728
319841440	52126.000000	2656	6736.695262	31873	1	0.904170	32016	11	0.656706	9278628	0.000012
319855240	50664.000000	2659	6737.004743	32029	2	0.810063	31955	3	0.858473	9265276	0.000225
319849331	50794.000000	2663	6707.909322	31580	1	0.086862	31827	3	0.491355	9252043	-0.000565
319861157	51159.000000	2682	6666.099639	32009	7	0.695523	32078	3	0.972233	9239055	-0.000514
319835022	51427.000000	2637	6672.589823	31956	6	0.406033	31752	4	0.808306	9225875	-0.000469
319818006	50880.000000	2683	6780.545303	32208	5	0.795770	32060	11	0.471327	9212711	-0.000258
319859908	50513.000000	2650	6674.743449	32031	3	0.958635	31889	1	0.644084	9199414	-0.000154
319851694	50613.000000	2595	6654.717260	32031	4	0.306418	31949	6	0.587469	9186230	0.001027
319829025	51550.000000	2591	6585.357644	31640	1	0.335720	32018	4	0.396501	9173053	0.001461
319827496	52571.000000	2693	6777.103215	31887	5	0.556469	32055	5	0.906254	9160004	0.000657
319859377	51860.000000	2571	6782.010199	31899	6	0.681745	31904	7	0.885816	9146656	-0.000702
319838283	50621.000000	2646	6708.500887	32044	3	0.468478	31781	0	0.372804	9133552	-0.001230
319829963	49417.000000	2615	6579.125847	31972	7	0.785782	32169	6	0.512645	9120640	-0.001336
319851334	50809.000000	2653	6524.027598	32038	2	0.477312	32102	6	0.651871	9107363	-0.001811
319845077	51924.000000	2627	6672.319898	31866	5	0.610940	31946	7	0.305680	9094282	-0.001297
319867416	52332.000000	2742	6668.685815	32053	2	0.308329	31889	2	0.773814	9081452	-0.001513
319847980	52639.000000	2739	6737.351822	32240	5	0.868861	32098	7	0.957858	9068564	-0.001569
319854244	51907.000000	2569	6668.010695	32070	5	0.389815	32103	7	0.696669	9055444	-0.001840
319858420	51082.000000	2567	6592.269882	32059	6	0.360133	31903	1	0.454228	9042476	-0.001877
319822480	52038.000000	2759	6638.590165	31898	4	0.318721	31997	5	0.329610	9029669	-0.001899
319862102	51602.000000	2690	6757.563426	31901	5	0.850825	32084	1	0.550065	9016698	-0.001785
319848125	51576.000000	2730	6683.597611	31989	5	0.639246	31980	5	0.796715	9003656	-0.001900
319856277	51751.000000	2831	6799.938738	31892	4	0.155079	31923	4	0.178675	8990643	-0.001371
319839248	49969.000000	2692	6661.046573	32058	2	0.725785	32101	5	0.931016	8977836	-0.001265
319840409	50772.000000	2647	6602.492159	31988	2	0.734526	31979	4	0.914460	8965174	-0.001047
319827048	50541.000000	2645	6695.498342	32074	3	0.164301	32058	2	0.576963	8951985	-0.001205
319856721	50892.000000	2716	6614.960868	31896	9	0.757547	31979	1	0.889620	8939279	-0.001242
319865729	52320.000000	2748	6683.552777	31939	7	0.190865	31881	2	0.412640	8926599	-0.000871
319866496	52268.000000	2670	6744.082663	32131	3	0.761733	32231	2	0.989957	8913700	-0.000738
319859052	52242.000000	2741	6649.058812	31929	7	0.124168	32081	1	0.464317	8900766	-0.000548
319842390	52144.000000	2630	6701.166232	31909	2	0.391224	31900	2	0.760857	8888180	-0.000610
319845841	50569.000000	2623	6748.272368	32125	5	0.703563	31936	7	0.478232	8875563	-0.000597
319857818	50061.000000	2557	6659.930288	31834	1	0.801848	31908	5	0.575395	8862675	-0.001087
319830615	51423.000000	2708	6624.325882	31943	5	0.281126	32046	6	0.336960	8849778	-0.001072
319856123	51683.000000	2704	6668.934971	32023	7	0.365601	32110	7	0.318830	8837123	-0.001292
319860447	51048.000000	2687	6635.532421	32045	7	0.597329	31932	10	0.146966	8824667	-0.001235
npatches	nstrain	runtime	dt	init_x	init_y	init_y_blood	init_z	init_S	beta0	beta1	beta2	beta3	mean_beta	B	d	delta	delta_blood	b[0]	mut	m	CTL	c	g	epsilon	k	het	lambda	rho	omega	x_max	patch.dyna	DELTA	A	VA
10000	1	100.000000	0.000100	21900	9499	5000000	0.001000	10000000	11.112718	9.191404	9.012316	9.601855	11	8000000000.000000	0.010000	1.000000	1.000000	800000	0.000050	0.048000	1	0.001000	1.000000	25.000000	16.000000	0.500000	0.001000	0.001000	0.010000	31987	0	10.000000	7.000000	1.000000
sus	inf	inf_blood	z	x[0]	y[0][0]	z[0]	x[1]	y[1][0]	z[1]	S[0]	synchrony
219000000	94990000.000000	5000000	10.000000	21900	9499	0.001000	21900	9499	0.001000	10000000	0.000000
319729246	286172.000000	14903	10000.000000	31978	28	1.000000	31873	32	1.000000	10127270	0.000000
319837616	75935.000000	3981	7207.563554	32055	11	0.305090	31850	6	0.681993	10112744	0.000000
319834772	51362.000000	2657	7280.853188	32097	5	0.719738	31751	2	0.114554	10098045	0.000000
319846745	43716.000000	2281	6280.269857	31653	5	0.432282	32156	8	0.839929	10083292	0.000000
319846075	47065.000000	2467	5819.375925	31753	1	0.275986	31902	0	0.500401	10068867	0.000000
319859277	51084.000000	2679	6024.709439	32029	3	0.631387	31964	10	0.718974	10054160	0.000000
319871616	51293.000000	2752	6329.563053	31958	4	0.990158	31991	9	0.929691	10039462	0.000000
319858076	49661.000000	2657	6310.116475	31952	4	0.743637	31835	9	0.855858	10025060	0.000000
319855573	48080.000000	2476	6130.539014	32219	6	0.903664	31846	2	0.217186	10010672	0.000000
319849668	48527.000000	2514	6163.325359	32005	10	0.619549	31994	4	0.446949	9996251	0.000000
319831026	49474.000000	2520	6151.839351	31970	4	0.623289	32162	3	0.826166	9981613	0.000000
319877738	48757.000000	2499	6108.457629	32289	0	0.106352	31877	7	0.846261	9967242	0.000000
319825507	50052.000000	2516	6073.076346	32140	6	0.912466	31911	5	0.926524	9952971	0.000000
319833341	49994.000000	2534	6221.752094	31890	4	0.871404	32055	2	0.336662	9938360	0.000000
319869255	48652.000000	2474	6197.614578	32160	13	0.627175	31840	5	0.736711	9924180	0.000000
319851958	47733.000000	2486	6149.799776	32099	6	0.729161	31878	5	0.500695	9909802	0.000000
319864191	48739.000000	2642	5944.406472	32179	5	0.520737	32226	10	0.127027	9895561	0.000000
319845362	50382.000000	2673	5980.193314	31933	1	0.418689	31907	8	0.635554	9881320	0.000000
319858086	51359.000000	2653	6129.815762	32057	6	0.488280	31990	9	0.521609	9867214	0.000000
319837517	51428.000000	2700	6300.655494	31986	2	0.671438	31947	5	0.637737	9853046	0.000000
319851440	48965.000000	2514	6224.589986	32034	3	0.960842	31972	8	0.389811	9838949	0.000000
319845329	49047.000000	2550	6193.721886	32068	5	0.598783	32144	3	0.895825	9824964	0.000000
319844412	50231.000000	2561	6173.662555	32142	7	0.904837	32259	3	0.377273	9810805	0.000000
319826417	50596.000000	2643	6288.547358	31711	5	0.883442	31877	8	0.457207	9796639	0.000000
319845210	49122.000000	2592	6301.049688	31959	2	0.674204	31943	3	0.662387	9782627	0.000000
319833793	48902.000000	2493	6074.415153	31921	5	0.237704	32013	4	0.702818	9768575	0.000000
319848543	49886.000000	2560	6134.303668	32024	2	0.985418	31838	6	0.976510	9754388	0.000000
319833434	49079.000000	2542	6233.265571	32011	5	0.861794	31950	2	0.592954	9740267	0.000000
319847301	49755.000000	2573	6087.278634	31875	5	0.393403	31873	8	0.433292	9726189	0.000000
319865042	50666.000000	2576	6192.885368	31723	5	0.921966	32085	6	0.254220	9712335	0.000000
319858494	50885.000000	2617	6226.920032	31939	12	0.762288	32013	0	0.049250	9698350	0.000000
319858932	51451.000000	2689	6306.059237	31775	0	0.712335	32045	4	0.527649	9684434	0.000000
319855436	49272.000000	2568	6311.547330	31883	3	0.679720	32080	6	0.951074	9670397	0.000000
319847668	49347.000000	2463	6148.159380	32151	3	0.502028	31866	9	0.664949	9656521	0.000000
319853269	48659.000000	2529	6103.835542	31979	0	0.644705	32066	7	0.640136	9642609	0.000000
319853280	51209.000000	2682	6130.055899	31867	3	0.460250	31987	8	0.426529	9628989	0.000000
319854206	50423.000000	2712	6220.054525	31873	2	0.775356	31960	3	0.828412	9615076	0.000000
319867147	49636.000000	2626	6251.168459	32103	7	0.838215	32131	1	0.437998	9601501	0.000000
319863683	48473.000000	2626	6182.418594	32008	6	0.975217	32076	5	0.982976	9587572	0.000000
319856129	49307.000000	2521	6214.825754	31937	7	0.835500	31750	6	0.273836	9573608	-1.#IND00
319853046	49130.000000	2623	6134.208236	31841	6	0.971873	32075	5	0.597606	9559891	-1.#IND00
319853851	49827.000000	2617	6088.876484	31853	5	0.072815	31796	2	0.509749	9545954	-0.029578
319871518	50193.000000	2677	6274.240977	31958	5	0.285777	31975	8	0.706641	9532060	-0.034798
319835159	48804.000000	2533	6259.010351	32001	6	0.106973	31763	3	0.989290	9518223	-0.020147
319844200	48944.000000	2581	6061.379330	31826	2	0.895677	31977	4	0.870175	9504364	-0.017514
319844933	50996.000000	2614	6116.526536	31910	6	0.551080	31908	7	0.345093	9490730	-0.005192
319849195	50015.000000	2450	6251.389471	31965	6	0.921221	31830	4	0.926288	9477004	0.002578
319879302	49206.000000	2499	6172.297837	31921	1	0.704733	31875	4	0.977859	9463276	0.004513
319832543	49480.000000	2532	6263.433910	32168	3	0.800196	31845	5	0.556452	9449667	0.002144
319847383	49888.000000	2582	6188.590185	31901	4	0.723588	31744	8	0.531383	9436217	0.004154
319864038	48669.000000	2480	6228.836065	31714	7	0.865625	31909	5	0.678818	9422577	0.003765
319849962	48741.000000	2489	6102.884059	32009	5	0.366317	31978	2	0.318590	9409036	0.003611
319834722	49773.000000	2612	6119.081993	31853	2	0.703317	31997	4	0.878303	9395448	0.003430
319841343	49632.000000	2611	6242.411611	32136	4	0.900742	32032	6	0.209463	9382173	0.004211
319856289	49175.000000	2561	6205.343634	32070	5	0.739861	31865	1	0.610238	9368750	0.004221
319850689	48592.000000	2529	6165.767494	32060	8	0.600009	32261	2	0.514430	9355218	0.003701
319852082	50209.000000	2514	6120.747992	31946	4	0.821787	31824	3	0.875151	9341715	0.004513
319846735	50285.000000	2737	6272.778264	32110	2	0.683872	32188	3	0.469471	9328513	0.003784
319837922	50311.000000	2543	6141.821410	31929	6	0.286888	31947	6	0.764680	9314956	0.003184
319835207	50547.000000	2652	6144.989078	31928	4	0.307590	31739	6	0.802356	9301621	0.001813
319825208	50254.000000	2647	6262.026012	32024	5	0.864470	32100	6	0.598352	9288259	0.002313
319863255	48523.000000	2534	6144.371531	31955	8	0.543413	31775	6	0.640524	9275010	0.002221
319851265	49646.000000	2555	6033.805645	31920	6	0.574953	31996	1	0.485173	9261615	0.001769
319849161	49409.000000	2534	6089.475812	31852	5	0.952973	31916	3	0.846155	9248071	-0.000032
319856183	50317.000000	2656	6150.352633	31916	4	0.392324	32067	7	0.795875	9234683	0.000316
319832291	49009.000000	2588	6172.874350	31948	3	0.833545	31863	8	0.623128	9221410	-0.000310
319846563	49112.000000	2476	6150.853247	31825	4	0.809189	32054	2	0.893829	9208093	0.002285
319851662	49435.000000	2570	6099.654505	32096	5	0.613676	32120	2	0.450506	9194676	0.002173
319861742	50007.000000	2579	6182.633149	31910	0	0.194514	31994	4	0.759114	9181282	0.002977
319851109	50073.000000	2467	6176.012491	31925	4	0.809917	32098	9	0.618326	9168050	0.002762
319846396	50040.000000	2647	6213.490224	31874	6	0.192306	32010	4	0.081567	9154946	0.003278
319835057	50367.000000	2598	6229.858092	31821	4	0.627152	31973	2	0.753592	9141710	0.003302
319829546	49727.000000	2590	6311.548121	31886	7	0.447712	32138	6	0.541112	9128686	0.003668
319858396	48784.000000	2612	6205.982327	31779	4	0.969906	32140	11	0.812199	9115566	0.003815
319852590	48997.000000	2588	6166.702053	31908	2	0.903609	31721	3	0.704701	9102462	0.003628
319849518	48613.000000	2543	6160.605592	32149	4	0.441944	31781	3	0.592571	9089506	0.003256
319849743	50101.000000	2639	6228.934602	32004	5	0.877128	31819	10	0.910788	9076262	0.003491
319873544	49266.000000	2543	6175.510213	31954	7	0.669113	31821	4	0.587140	9063152	0.003320
319853680	49690.000000	2604	6219.424252	31909	3	0.854186	31868	2	0.792634	9050089	0.003104
319852561	49289.000000	2627	6139.676854	31867	2	0.845134	31935	4	0.953521	9036854	0.003244
319850479	49190.000000	2568	6154.621557	31761	3	0.866641	32025	5	0.304918	9023854	0.003461
319839624	49608.000000	2590	6192.006045	31898	10	0.802936	32050	4	0.701726	9010954	0.003829
319847602	49101.000000	2539	6177.354878	31891	2	0.866185	31749	7	0.508263	8997912	0.003234
319850850	49473.000000	2515	6138.728469	32223	8	0.786813	31986	5	0.340772	8985004	0.003057
319842046	50222.000000	2575	6233.764633	32117	12	0.292837	31930	3	0.717370	8972336	0.002863
319864855	50108.000000	2660	6192.110024	32006	12	0.880563	32011	3	0.440397	8959327	0.003385
319847982	49892.000000	2645	6328.406599	31837	5	0.456130	32062	4	0.948219	8946389	0.003417
319861070	49954.000000	2585	6263.202180	31914	1	0.635198	31913	4	0.887397	8933601	0.003121
319858660	49790.000000	2536	6145.708788	31976	3	0.667552	32098	5	0.655306	8920704	0.002998
319850124	50862.000000	2685	6052.238944	32049	8	0.822087	31979	11	0.354100	8907743	0.002854
319851831	50675.000000	2608	6197.932946	32060	5	0.616280	31967	6	0.741387	8894888	0.002752
319839989	50123.000000	2568	6252.463010	31953	13	0.910693	31768	4	0.501928	8882035	0.003095
319868994	48496.000000	2481	6253.981937	31898	6	0.833650	31945	0	0.593853	8869317	0.003040
319850185	48849.000000	2490	6078.490908	32117	1	0.527927	32120	3	0.878558	8856636	0.002947
319844947	50043.000000	2617	6077.785480	31925	9	0.702410	31858	10	0.656994	8843976	0.003116
319823770	50507.000000	2661	6293.449941	31858	2	0.565214	31937	6	0.248327	8831466	0.003091
319840845	48466.000000	2579	6182.165727	32059	10	0.790972	31877	8	0.922270	8818664	0.003200
319823672	49604.000000	2560	6081.362760	32150	3	0.746546	31729	6	0.508904	8806077	0.003240
319842231	51332.000000	2674	6212.988132	32116	7	0.186069	31819	2	0.254025	8793165	0.003073
npatches	nstrain	runtime	dt	init_x	init_y	init_y_blood	init_z	init_S	beta0	beta1	beta2	beta3	mean_beta	B	d	delta	delta_blood	b[0]	mut	m	CTL	c	g	epsilon	k	het	lambda	rho	omega	x_max	patch.dyna	DELTA	A	VA
10000	1	100.000000	0.000100	21900	9499	5000000	0.001000	10000000	15.695693	7.049169	10.179239	8.708685	11	8000000000.000000	0.010000	1.000000	1.000000	800000	0.000050	0.048000	1	0.001000	1.000000	25.000000	17.000000	0.500000	0.001000	0.001000	0.010000	31987	0	10.000000	7.000000	1.000000
sus	inf	inf_blood	z	x[0]	y[0][0]	z[0]	x[1]	y[1][0]	z[1]	S[0]	synchrony
219000000	94990000.000000	5000000	10.000000	21900	9499	0.001000	21900	9499	0.001000	10000000	0.000000
319826969	116694.000000	6225	9997.138987	32099	18	1.000000	32080	12	1.000000	10108820	0.000000
319848187	46794.000000	2488	7780.433456	31895	4	0.896729	32173	3	0.795917	10094434	0.000000
319853779	36883.000000	1942	5589.588673	31817	2	0.505782	31877	5	0.541207	10079897	0.000000
319858866	47387.000000	2499	5026.785826	31861	5	0.868590	31954	3	0.604135	10065478	0.000000
319828159	55670.000000	2765	5726.518621	32194	10	0.588977	31872	5	0.737805	10050771	0.000000
319856004	50307.000000	2669	6154.578687	31898	4	0.608862	31914	5	0.545760	10036301	0.000000
319847967	46663.000000	2406	5836.159428	31985	5	0.865819	31980	3	0.372458	10021702	0.000000
319869335	48739.000000	2489	5686.542735	32137	9	0.318413	31901	3	0.499980	10007472	0.000000
319858785	50303.000000	2592	5948.457449	32143	1	0.684252	32124	3	0.021425	9992932	0.000000
319852026	48198.000000	2506	5880.209421	31952	3	0.536316	31895	0	0.561972	9978617	0.000000
319852381	48042.000000	2583	5815.845019	32245	2	0.330358	31804	6	0.339617	9964310	0.000000
319862096	48655.000000	2466	5799.648199	31875	2	0.626315	32145	1	0.131203	9949766	0.000000
319871833	49865.000000	2579	5852.948499	31828	4	0.293014	31846	7	0.184483	9935481	0.000000
319859850	49104.000000	2550	6065.896832	32090	4	0.524641	32134	6	0.690289	9921094	0.000000
319856749	47560.000000	2557	5896.443166	32010	9	0.352442	32101	3	0.571202	9906774	0.000000
319852557	47801.000000	2382	5839.082261	31928	6	0.958103	31814	6	0.696553	9892529	0.000000
319853684	47274.000000	2457	5773.143811	32020	12	0.426949	32159	7	0.119409	9878359	0.000000
319858079	49242.000000	2636	5945.942906	31903	5	0.874548	31848	3	0.151138	9864217	0.000000
319840893	48775.000000	2452	5922.096756	31891	6	0.542000	32249	10	0.433806	9850040	0.000000
319879786	47597.000000	2530	5804.700387	32085	6	0.836960	32072	4	0.203174	9835721	0.000000
319832049	47971.000000	2433	5790.645643	31871	1	0.909330	31739	5	0.583598	9821649	0.000000
319843411	49187.000000	2483	5773.664092	32033	3	0.814199	31526	5	0.489176	9807517	0.000000
319836633	49748.000000	2534	5913.618081	31960	6	0.913116	31977	10	0.228134	9793359	0.000000
319859904	48514.000000	2508	5984.781261	31939	3	0.921066	31793	3	0.762946	9779204	0.000000
319841085	46730.000000	2522	5849.575765	32001	7	0.722112	32165	5	0.757787	9765155	0.000000
319861445	48515.000000	2464	5680.294355	31881	2	0.990694	32040	1	0.586536	9750960	0.000000
319837759	49549.000000	2554	5811.869664	32114	3	0.210704	32010	4	0.759838	9736715	0.000000
319853851	48807.000000	2484	5899.594866	31999	14	0.929711	31831	2	0.799450	9722590	0.000000
319832779	47737.000000	2458	5923.353811	32014	4	0.426595	31937	11	0.376692	9708494	0.000000
319848254	48282.000000	2532	5812.537751	31834	4	0.608867	32107	7	0.614021	9694631	0.000000
319847068	48592.000000	2501	5783.339136	31978	6	0.976931	31963	8	0.726360	9680587	0.000000
319859408	48827.000000	2577	5760.435185	32029	9	0.936825	32110	7	0.573758	9666454	0.000000
319854757	49141.000000	2501	5757.033557	31949	1	0.542401	31729	2	0.340886	9652594	0.000000
319844890	47773.000000	2596	5816.898780	31731	1	0.608842	32033	5	0.690264	9638563	0.000000
319855512	49751.000000	2575	5849.119073	31969	7	0.517996	31979	4	0.823360	9624571	0.000000
319866787	48265.000000	2530	5984.008789	32206	8	0.825962	32146	3	0.696473	9610700	0.000000
319855094	46899.000000	2361	5865.882624	31781	3	0.815315	31796	4	0.872960	9596728	0.000000
319855840	46836.000000	2452	5611.484625	31872	6	0.508387	32241	7	0.800195	9583031	0.000000
319846668	50353.000000	2694	5758.391250	31911	5	0.520424	32080	3	0.531821	9569127	0.000000
319860406	49887.000000	2710	6002.024480	31886	10	0.023551	31976	6	0.718770	9555078	-1.#IND00
319855204	47724.000000	2469	5873.272706	31762	3	0.595205	31967	5	0.678669	9541258	-1.#IND00
319855520	48967.000000	2550	5835.414519	31869	6	0.828584	31940	3	0.892757	9527537	-1.#IND00
319851374	47283.000000	2540	5749.620237	31825	6	0.185956	31730	3	0.374738	9513769	-0.013479
319857012	49533.000000	2526	5786.309672	32096	3	0.474137	31954	9	0.474879	9500110	-0.012759
319858577	49331.000000	2426	5968.783359	31922	9	0.960073	32016	3	0.410770	9486196	-0.023082
319862931	47090.000000	2516	5786.865878	31891	8	0.599290	31841	7	0.102884	9472300	-0.022381
319839871	48628.000000	2527	5738.964243	32157	3	0.807575	31961	6	0.937077	9458824	-0.017239
319855771	49824.000000	2616	5847.955208	31590	8	0.911857	31759	7	0.766788	9445252	-0.015198
319868834	48047.000000	2457	5986.563931	31910	4	0.905671	31835	3	0.621765	9431720	-0.018463
319836890	47316.000000	2445	5780.401483	31984	6	0.476058	32093	5	0.365529	9418045	-0.015777
319852456	47646.000000	2419	5777.376656	31667	11	0.966953	31848	10	0.266024	9404651	-0.012166
319853000	48982.000000	2621	5722.646314	31966	5	0.200372	32124	7	0.835561	9391085	-0.010789
319850375	49885.000000	2609	5860.657929	32052	12	0.835816	32057	4	0.327279	9377631	-0.007327
319855347	47960.000000	2537	5894.964404	31827	4	0.514007	31757	4	0.804349	9364089	-0.005386
319880599	48063.000000	2591	5816.230528	32224	7	0.871468	32009	3	0.662366	9350643	-0.004721
319859307	48350.000000	2515	5833.573099	31962	4	0.508381	32105	3	0.791829	9337233	-0.004629
319873584	50061.000000	2555	5819.382047	31994	6	0.562077	32113	3	0.787311	9323699	-0.003905
319825557	49144.000000	2642	5871.652634	31952	10	0.614090	31991	6	0.231296	9310220	-0.004305
319849589	48435.000000	2454	5836.213462	32013	5	0.650101	32074	6	0.360196	9296758	-0.005520
319858668	49463.000000	2570	5820.192256	31920	1	0.543379	31903	5	0.326390	9283321	-0.002568
319879113	49089.000000	2518	5844.149854	32024	2	0.838280	31987	5	0.831955	9269976	-0.002508
319861941	48836.000000	2568	5816.443637	31927	7	0.790104	31827	6	0.938971	9256556	-0.002136
319861052	49599.000000	2565	5904.742994	31716	2	0.991448	32079	1	0.125640	9243222	-0.001973
319860953	49801.000000	2554	5985.318260	31913	4	0.676128	32213	4	0.561492	9229703	-0.003315
319864228	47411.000000	2522	6032.798207	31807	8	0.540406	32179	3	0.777674	9216365	-0.002971
319841381	48057.000000	2580	5813.212293	32241	7	0.580469	32177	4	0.244549	9202973	-0.002590
319840338	49217.000000	2586	5718.602498	32279	3	0.435471	32174	3	0.360976	9189584	-0.002917
319868358	50499.000000	2673	5904.788843	31925	4	0.977827	32115	2	0.520956	9176318	-0.002522
319837864	48491.000000	2575	5992.427222	31988	4	0.860430	31900	7	0.762112	9163194	-0.003308
319860641	47994.000000	2464	5866.016996	31776	4	0.948878	31970	7	0.632612	9150045	-0.003290
319845279	47632.000000	2470	5787.817824	31949	7	0.510722	32032	10	0.140539	9136811	-0.002769
319864050	49501.000000	2582	5781.501952	31975	5	0.469303	31845	4	0.434098	9123425	-0.002717
319859497	49264.000000	2671	5926.045466	31970	4	0.922449	31818	3	0.265857	9110291	-0.002043
319870788	47999.000000	2485	5871.779383	31819	8	0.801043	31990	6	0.436465	9097183	-0.001849
319839645	47358.000000	2406	5691.734420	32079	5	0.661321	31858	8	0.122793	9084357	-0.001389
319871442	50287.000000	2518	5842.354355	31947	5	0.844747	32193	5	0.433899	9071160	-0.001474
319836318	47997.000000	2469	5943.585201	32054	8	0.629990	32148	2	0.046302	9058102	-0.001462
319857473	47515.000000	2449	5724.806213	32128	10	0.719978	31759	4	0.652570	9044931	-0.004534
319865406	48348.000000	2508	5776.982509	31832	11	0.967821	31921	6	0.312194	9031843	-0.006537
319850389	49069.000000	2588	5756.356399	31959	8	0.598766	31888	5	0.718245	9019033	-0.005418
319836011	49481.000000	2548	5883.776908	32104	5	0.773403	31884	6	0.343526	9006139	-0.006068
319848341	48892.000000	2578	5895.786692	31912	0	0.407919	31917	2	0.705588	8993035	-0.006220
319860116	47700.000000	2443	5868.952598	31979	1	0.059584	32029	2	0.418870	8980080	-0.005856
319847598	48289.000000	2492	5844.500045	32075	2	0.881143	31922	2	0.195095	8967135	-0.006044
319865729	48027.000000	2471	5725.391096	32035	4	0.214417	32049	5	0.771717	8954243	-0.006081
319829090	49033.000000	2431	5800.055078	31898	12	0.590457	31946	5	0.575145	8941181	-0.005713
319849451	49543.000000	2506	5968.755606	31978	12	0.872220	31918	4	0.832465	8928316	-0.005852
319839059	47293.000000	2420	5854.520733	31780	6	0.763489	31990	4	0.530051	8915701	-0.005341
319855822	49050.000000	2520	5811.222852	32099	5	0.255697	31946	2	0.089618	8902744	-0.005333
319850662	48702.000000	2550	5885.783590	31803	8	0.561300	32013	1	0.598339	8890129	-0.005233
319856312	46646.000000	2419	5739.671124	31818	2	0.231144	31974	4	0.312174	8877244	-0.004610
319867972	48627.000000	2576	5653.678358	31962	4	0.779197	32053	3	0.623707	8864720	-0.004576
319846115	51161.000000	2591	5859.063674	32107	8	0.830954	31917	5	0.495659	8852038	-0.004247
319835274	49117.000000	2536	6032.805703	31886	6	0.997139	32003	5	0.196788	8839238	-0.003885
319869702	46966.000000	2391	5923.277044	31862	7	0.855958	32137	5	0.330327	8826594	-0.003679
319885235	47347.000000	2532	5672.220776	31796	2	0.300675	31880	5	0.590372	8813867	-0.003472
319854925	49698.000000	2514	5738.146770	31953	6	0.454470	32113	4	0.230116	8801140	-0.002937
319850523	49651.000000	2657	5819.747944	31993	7	0.762652	32082	5	0.645462	8788428	-0.002744
319850020	49058.000000	2571	5896.280751	31822	7	0.886236	32204	2	0.807614	8775848	-0.002706
npatches	nstrain	runtime	dt	init_x	init_y	init_y_blood	init_z	init_S	beta0	beta1	beta2	beta3	mean_beta	B	d	delta	delta_blood	b[0]	mut	m	CTL	c	g	epsilon	k	het	lambda	rho	omega	x_max	patch.dyna	DELTA	A	VA
10000	1	100.000000	0.000100	21900	9499	5000000	0.001000	10000000	14.316588	15.299385	5.980305	15.613301	11	8000000000.000000	0.010000	1.000000	1.000000	800000	0.000050	0.048000	1	0.001000	1.000000	25.000000	18.000000	0.500000	0.001000	0.001000	0.010000	31987	0	10.000000	7.000000	1.000000
sus	inf	inf_blood	z	x[0]	y[0][0]	z[0]	x[1]	y[1][0]	z[1]	S[0]	synchrony
219000000	94990000.000000	5000000	10.000000	21900	9499	0.001000	21900	9499	0.001000	10000000	0.000000
319851267	45880.000000	2460	9405.699938	31909	7	1.000000	32168	5	1.000000	10093027	0.000000
319847588	30701.000000	1587	5295.720861	31949	2	0.376350	32074	5	0.825262	10078489	0.000000
319855055	43380.000000	2342	4077.127432	32255	0	0.588939	31995	2	0.700247	10063970	0.000000
319815295	60529.000000	3147	5170.683467	31833	3	0.787468	31977	5	0.716321	10049648	0.000000
319860705	53628.000000	2765	6333.816777	31851	6	0.642034	32048	2	0.683547	10035112	0.000000
319856235	42959.000000	2155	5849.970281	32146	5	0.421721	32086	6	0.894954	10020586	0.000000
319869148	44191.000000	2227	5053.962751	31944	4	0.436266	31999	4	0.382506	10006024	0.000000
319852284	51229.000000	2557	5236.315205	31952	1	0.464776	32118	7	0.491066	9991541	0.000000
319828031	50993.000000	2547	5838.995449	31784	4	0.790539	31964	9	0.755139	9977024	0.000000
319858882	44950.000000	2303	5569.620844	32049	6	0.110245	32103	0	0.747630	9962847	0.000000
319858035	46205.000000	2461	5299.759442	31861	5	0.924738	31950	6	0.614440	9948540	0.000000
319835346	49475.000000	2625	5408.046352	32209	2	0.214327	31888	12	0.832439	9934117	0.000000
319827918	48374.000000	2542	5690.335896	32081	10	0.642037	32019	1	0.918690	9919603	0.000000
319828620	46138.000000	2476	5481.922598	32136	6	0.418906	32068	7	0.584379	9905204	0.000000
319841270	47785.000000	2467	5395.388944	31842	2	0.645488	31989	4	0.171771	9890744	0.000000
319852683	49268.000000	2605	5461.135202	31797	12	0.882875	32015	0	0.571413	9876416	0.000000
319852095	48572.000000	2482	5657.236400	32226	3	0.786766	31901	7	0.865148	9862140	0.000000
319831615	46794.000000	2413	5534.353382	31895	7	0.206892	32144	7	0.644837	9847955	0.000000
319847137	47381.000000	2531	5409.263837	31976	6	0.607976	31975	2	0.107546	9833793	0.000000
319860087	48170.000000	2532	5525.444818	31867	7	0.627895	31936	4	0.964830	9819756	0.000000
319846451	48277.000000	2530	5512.989509	31878	6	0.874031	31973	8	0.690044	9805644	0.000000
319835854	48698.000000	2550	5588.256215	31770	3	0.688819	31954	3	0.945709	9791443	0.000000
319854844	46433.000000	2482	5513.620831	31844	8	0.738912	32076	7	0.601102	9777256	0.000000
319861475	47772.000000	2539	5327.369681	31891	7	0.339547	32091	6	0.982345	9763137	0.000000
319858422	50355.000000	2510	5651.597129	31910	8	0.616648	31905	6	0.658158	9749113	0.000000
319849199	45499.000000	2314	5715.630830	31909	2	0.545687	32090	4	0.824880	9735174	0.000000
319868581	45764.000000	2406	5261.092659	32056	0	0.119679	31863	2	0.069364	9721026	0.000000
319871503	47653.000000	2429	5304.399230	31816	4	0.603394	31880	8	0.772001	9706957	0.000000
319847118	48474.000000	2450	5468.651834	32011	2	0.285273	32028	3	0.651466	9692969	0.000000
319831341	48016.000000	2520	5530.818987	31831	8	0.537759	32020	7	0.378839	9678895	0.000000
319854194	48359.000000	2427	5612.087830	31919	9	0.713020	31836	8	0.627229	9664923	0.000000
319838948	46396.000000	2354	5459.355197	32065	6	0.951800	31954	4	0.406961	9650848	0.000000
319862785	48991.000000	2416	5438.882459	31872	2	0.430003	31917	8	0.839670	9636849	0.000000
319855734	47087.000000	2523	5577.283615	31943	3	0.834503	32087	10	0.691547	9623071	0.000000
319839221	46403.000000	2409	5475.946330	31934	4	0.788414	32060	3	0.513870	9609149	0.000000
319879314	46792.000000	2456	5473.440207	32126	4	0.734811	31937	3	0.903360	9595267	0.000000
319857475	48425.000000	2535	5395.785799	31865	6	0.800743	31716	5	0.711693	9581348	0.000000
319831211	49091.000000	2473	5701.012458	32059	11	0.696380	31959	6	0.450861	9567407	0.000000
319869586	46132.000000	2408	5497.588388	32173	5	0.676365	32099	5	0.282293	9553317	0.000000
319857069	46046.000000	2420	5332.184058	31968	3	0.879866	31980	4	0.875945	9539602	-1.#IND00
319816717	48641.000000	2524	5350.834484	31975	12	0.908425	31992	10	0.930101	9525733	-1.#IND00
319866043	48217.000000	2572	5590.722369	31867	9	0.481326	31947	8	0.421772	9512155	0.009623
319866169	45784.000000	2434	5506.793020	32128	7	0.620003	32127	6	0.956968	9498523	-0.000674
319855452	46405.000000	2367	5178.771834	31963	7	0.438334	31968	2	0.547394	9484950	-0.000906
319865560	49347.000000	2513	5431.278412	31983	3	0.896820	31998	5	0.435102	9471120	0.010280
319872073	48098.000000	2536	5596.392502	31771	3	0.743697	32084	4	0.904145	9457552	0.003942
319844267	46652.000000	2484	5381.268757	31818	5	0.238560	31955	7	0.603848	9444043	0.006917
319852202	49291.000000	2485	5419.175169	32044	7	0.763272	31999	5	0.361247	9430509	0.003379
319853484	49825.000000	2636	5724.184190	32091	3	0.408406	32017	11	0.582423	9417057	0.002626
319843612	46444.000000	2414	5658.014571	32021	5	0.945641	31816	7	0.934242	9403352	-0.001068
319849131	47213.000000	2441	5371.290573	32136	5	0.571742	31846	11	0.910290	9389764	-0.001664
319836304	49268.000000	2439	5489.623102	31983	1	0.739678	32030	1	0.751306	9376161	-0.003853
319842624	48225.000000	2461	5609.240644	31982	5	0.930545	31999	7	0.650080	9362617	-0.002934
319860085	47414.000000	2353	5492.031757	32130	5	0.654348	31985	7	0.705476	9349062	-0.000278
319832562	47405.000000	2430	5510.364637	32091	2	0.394189	32011	2	0.842921	9335611	-0.002088
319862464	47882.000000	2431	5470.199848	31959	7	0.404057	32089	2	0.095933	9322073	-0.002685
319829009	48648.000000	2561	5500.900186	32155	12	0.591501	32075	13	0.566622	9308725	-0.002219
319879386	46632.000000	2353	5639.064581	32027	8	0.558453	31923	2	0.570838	9295358	-0.000803
319844345	46141.000000	2391	5342.907047	31949	7	0.183997	32163	6	0.909986	9281822	0.000391
319860337	48708.000000	2501	5334.192452	31950	6	0.613361	32102	9	0.365283	9268354	-0.000614
319846543	48952.000000	2552	5515.141458	32084	3	0.811936	32036	5	0.771944	9255086	0.000982
319861463	47975.000000	2565	5446.541323	31998	4	0.839184	31737	18	0.692653	9241690	0.001165
319856657	46935.000000	2470	5372.409860	31932	3	0.245510	31994	2	0.955419	9228300	0.001042
319854404	48658.000000	2502	5513.573288	31805	13	0.425435	32045	8	0.529400	9215150	0.001043
319847832	48673.000000	2471	5616.205643	31981	8	0.758266	31996	3	0.750004	9202117	0.000825
319864327	45975.000000	2395	5545.734031	32074	5	0.837377	32044	2	0.331007	9188700	0.001721
319849382	46470.000000	2397	5355.023408	32030	4	0.750953	31683	6	0.435649	9175519	0.003477
319837760	49604.000000	2647	5559.552382	32064	7	0.761669	31930	15	0.235348	9162284	0.002572
319853611	46904.000000	2517	5507.368657	31894	5	0.583577	32033	7	0.320702	9149220	0.003461
319853174	47383.000000	2355	5451.916909	31966	6	0.367015	32145	3	0.512171	9135973	0.003355
319851980	48808.000000	2572	5567.619585	31984	3	0.440367	31907	5	0.371354	9122683	0.003379
319865108	47583.000000	2452	5560.088234	31834	6	0.300492	31751	4	0.955319	9109700	0.003740
319864176	46350.000000	2506	5523.943980	32164	1	0.290066	32046	7	0.590558	9096707	0.003771
319844962	47523.000000	2414	5364.241081	31977	9	0.971681	32134	4	0.684928	9083775	0.004308
319860355	48460.000000	2606	5620.696005	32033	2	0.966727	32065	5	0.959949	9070824	0.004323
319845035	46798.000000	2349	5582.944719	31947	5	0.898013	32037	0	0.555132	9057816	0.003748
319841471	46989.000000	2451	5348.823619	32087	8	0.466488	31922	0	0.456276	9044634	0.003139
319840637	49894.000000	2586	5480.711625	32042	8	0.987028	31924	3	0.215810	9031715	0.001989
319855482	49702.000000	2580	5665.697207	32170	4	0.641857	32051	3	0.784797	9018658	0.001362
319866270	47261.000000	2502	5676.226493	31983	2	0.890552	32047	6	0.837045	9005714	0.001255
319847915	45401.000000	2467	5469.113112	32111	2	0.905642	32066	7	0.557867	8993116	0.001560
319863179	47602.000000	2478	5290.243096	32278	10	0.463032	32040	2	0.930435	8980280	0.002019
319871551	49537.000000	2554	5598.500363	31992	10	0.928371	31779	6	0.931541	8967459	0.002882
319857613	46069.000000	2420	5599.622023	31754	9	0.686705	31901	7	0.765242	8954567	0.002746
319855256	46738.000000	2449	5310.079018	32260	3	0.860290	31978	3	0.143194	8941388	0.002498
319856214	50256.000000	2575	5596.089741	32060	6	0.844067	31980	8	0.139090	8928632	0.002026
319853549	47729.000000	2550	5710.878667	31954	12	0.718821	31900	3	0.455963	8915799	0.002001
319853617	46186.000000	2430	5419.140853	31857	4	0.713372	32000	2	0.145151	8902924	0.001760
319837247	47872.000000	2497	5535.697275	32032	7	0.659487	31941	6	0.535516	8890160	0.002179
319849489	47705.000000	2481	5498.634592	32162	9	0.590897	31950	7	0.714928	8877370	0.002159
319857664	48132.000000	2519	5505.697152	31945	8	0.780564	31933	2	0.867660	8864599	0.002077
319853899	47270.000000	2514	5564.066476	31855	8	0.235604	31943	5	0.653113	8852029	0.002839
319853461	47019.000000	2422	5479.526334	31710	3	0.368945	31740	4	0.830442	8839181	0.003437
319871777	48242.000000	2559	5460.997281	31679	1	0.396358	31884	5	0.808399	8826604	0.003363
319844207	47504.000000	2493	5651.336279	31979	7	0.668743	32141	7	0.877220	8813874	0.003409
319855502	47150.000000	2445	5414.392600	31694	9	0.837651	32009	9	0.464187	8801238	0.002965
319813072	49090.000000	2629	5500.660442	31875	2	0.667400	31827	6	0.840645	8788489	0.002906
319837258	48550.000000	2564	5573.245637	32136	3	0.332436	32057	16	0.576113	8775817	0.003848
319871977	48474.000000	2542	5560.478669	32297	4	0.861145	31854	5	0.834809	8763147	0.003745
npatches	nstrain	runtime	dt	init_x	init_y	init_y_blood	init_z	init_S	beta0	beta1	beta2	beta3	mean_beta	B	d	delta	delta_blood	b[0]	mut	m	CTL	c	g	epsilon	k	het	lambda	rho	omega	x_max	patch.dyna	DELTA	A	VA
10000	1	100.000000	0.000100	21900	9499	5000000	0.001000	10000000	9.844181	10.256264	5.864982	15.799550	11	8000000000.000000	0.010000	1.000000	1.000000	800000	0.000050	0.048000	1	0.001000	1.000000	25.000000	19.000000	0.500000	0.001000	0.001000	0.010000	31987	0	10.000000	7.000000	1.000000
sus	inf	inf_blood	z	x[0]	y[0][0]	z[0]	x[1]	y[1][0]	z[1]	S[0]	synchrony
219000000	94990000.000000	5000000	10.000000	21900	9499	0.001000	21900	9499	0.001000	10000000	0.000000
319838449	24634.000000	1262	6263.527929	32099	2	1.000000	32185	0	0.382591	10082384	0.000000
319847355	35878.000000	1820	3515.768757	32009	7	0.352619	31973	1	0.394110	10068054	0.000000
319855557	60652.000000	3212	4295.992506	32116	3	0.389664	32035	6	0.109004	10053547	0.000000
319837650	60544.000000	3164	6143.184271	31798	4	0.753353	31883	6	0.841078	10039141	0.000000
319848511	41067.000000	2138	5869.108898	31947	9	0.542002	32141	0	0.411236	10024563	0.000000
319858824	41753.000000	2130	4638.622464	32141	0	0.262374	31888	2	0.751194	10010085	0.000000
319851388	53153.000000	2771	5070.637202	31960	7	0.368936	31859	4	0.413337	9995745	0.000000
319868543	49639.000000	2564	5682.894012	32179	10	0.298981	32102	5	0.339838	9981311	0.000000
319876272	43523.000000	2299	5304.128186	32000	5	0.865583	32324	6	0.243526	9966895	0.000000
319863966	45909.000000	2400	4919.742402	31690	4	0.722025	31823	3	0.493114	9952483	0.000000
319849921	49927.000000	2505	5178.872421	31912	7	0.623024	31818	6	0.155735	9938045	0.000000
319855855	48528.000000	2511	5411.256170	32124	1	0.322091	32150	8	0.776084	9923710	0.000000
319861090	44793.000000	2297	5218.182594	31847	8	0.685914	32013	2	0.912488	9909531	0.000000
319851833	46537.000000	2376	5227.443841	32090	3	0.484663	31864	1	0.833922	9895342	0.000000
319845293	47479.000000	2422	5276.842751	32138	5	0.212149	31931	5	0.889720	9881009	0.000000
319824343	46862.000000	2417	5319.689777	32020	4	0.318455	31903	1	0.700933	9866681	0.000000
319844838	45574.000000	2286	5148.021637	32078	2	0.418393	31965	10	0.711349	9852472	0.000000
319863164	48378.000000	2530	5222.148177	31866	4	0.486176	32046	5	0.713496	9838183	0.000000
319820000	47646.000000	2517	5350.206838	32102	8	0.778052	31868	3	0.269053	9824101	0.000000
319855702	47078.000000	2475	5344.111282	31630	7	0.581127	31927	3	0.366269	9809997	0.000000
319834065	45942.000000	2301	5327.812269	32042	5	0.828128	31776	3	0.108976	9795841	0.000000
319857987	46338.000000	2394	5170.137137	31889	5	0.642957	32037	4	0.310358	9781792	0.000000
319861842	48056.000000	2475	5179.601844	31989	4	0.663434	32070	7	0.784381	9767711	0.000000
319838291	50227.000000	2624	5337.702622	32075	4	0.504962	31984	1	0.820814	9753806	0.000000
319836494	45457.000000	2433	5391.889206	31890	4	0.698045	31932	6	0.506408	9739810	0.000000
319829293	45801.000000	2357	5113.802479	31817	4	0.603669	31937	3	0.460161	9725856	0.000000
319828096	48914.000000	2490	5204.309286	31990	2	0.421510	32111	2	0.580457	9711694	0.000000
319853635	48287.000000	2582	5325.340828	31852	6	0.423733	31975	3	0.633803	9697670	0.000000
319862918	46178.000000	2423	5317.573704	32298	5	0.275627	31969	11	0.352644	9683636	0.000000
319860414	46295.000000	2289	5231.172577	32083	3	0.219519	31989	6	0.578847	9669801	0.000000
319850005	46809.000000	2413	5178.672706	32124	3	0.552779	32058	7	0.316183	9655871	0.000000
319835040	47014.000000	2392	5275.634746	31874	4	0.955867	32079	1	0.413795	9642008	0.000000
319831097	46977.000000	2431	5246.872064	31805	4	0.212114	32120	4	0.786385	9628017	0.000000
319852064	46247.000000	2479	5329.555032	31932	3	0.963098	31917	10	0.574000	9613937	0.000000
319839802	47310.000000	2489	5222.632432	32009	1	0.396124	31942	1	0.257260	9599933	0.000000
319838426	46936.000000	2495	5274.309279	31797	6	0.865589	32010	5	0.268626	9586042	0.000000
319841199	46992.000000	2443	5234.882951	31982	3	0.096458	32082	6	0.610940	9571988	0.000000
319846247	47187.000000	2455	5266.711205	31854	6	0.495223	32027	13	0.516608	9558146	0.000000
319867601	46511.000000	2313	5323.849895	31699	4	0.240628	32061	5	0.451363	9544129	0.000000
319872805	47038.000000	2476	5137.821376	31817	2	0.780101	32002	5	0.329199	9530459	-1.#IND00
319864942	47084.000000	2487	5168.431412	32076	6	0.539749	31998	8	0.521868	9516687	-1.#IND00
319859367	47148.000000	2382	5313.424679	32118	3	0.278940	32150	1	0.333369	9502839	-1.#IND00
[truncated: 160 more rows]
