# Supplementary material for: Large Variations in HIV-1 Viral Load Explained by Shifting-Mosaic Metapopulation Dynamics
Source: PLoS Biol. 2016 Oct 5;14(10):e1002567. doi: 10.1371/journal.pbio.1002567 (PMC5051940; doi:10.1371/journal.pbio.1002567)
Supplement: S1 Data — Each file gives the output from the simulations indicated by the filename: low migration (ms1, db432); high migration (ms1, db1); very high migration (ms10, db1); number of patches (np); reservoir (storage); no reservoir (nostorage); CTL immigration model (CTLimmig); CTL proliferation model (CTLprolif); β¯ (beta1, beta2, …). Within each file, there are 21 simulations for (k = 0,1,..,20), and data is output each day. For measures of synchrony, the final entry should be used. See Methods and S1 Simulation Code for further details. (ZIP) [file pbio.1002567.s002.zip › S1_Data/ms10_np10000_storage_noPD_CTLprolif_db1_beta12.tsv]

npatches	nstrain	runtime	dt	init_x	init_y	init_y_blood	init_z	init_S	beta0	beta1	beta2	beta3	mean_beta	B	d	delta	delta_blood	b[0]	mut	m	CTL	c	g	epsilon	k	het	lambda	rho	omega	x_max	patch.dyna	DELTA	A	VA
10000	1	100.000000	0.000100	21900	9499	5000000	0.001000	10000000	9.602871	6.161822	12.775636	7.640247	12	8000000000.000000	0.010000	1.000000	1.000000	800000	0.000050	0.048000	1	0.001000	1.000000	25.000000	0.000000	0.500000	0.001000	0.001000	0.010000	31987	0	10.000000	7.000000	1.000000
sus	inf	inf_blood	z	x[0]	y[0][0]	z[0]	x[1]	y[1][0]	z[1]	S[0]	synchrony
219000000	94990000.000000	5000000	10.000000	21900	9499	0.001000	21900	9499	0.001000	10000000	0.000000
58927524	3206953135.000000	166363862	10000.000000	6671	320657	1.000000	9357	317585	1.000000	14840548	0.000000
38275513	5328577306.000000	276786212	10000.000000	4411	531914	1.000000	6309	530974	1.000000	21681578	0.000000
33268712	6241425372.000000	324318319	10000.000000	3782	623594	1.000000	5512	621845	1.000000	28764658	0.000000
31579491	6616575294.000000	343883410	10000.000000	3605	660663	1.000000	5249	658872	1.000000	35911497	0.000000
30939097	6768935125.000000	351822380	10000.000000	3488	676352	1.000000	5100	673861	1.000000	43071822	0.000000
30677094	6830594898.000000	355048420	10000.000000	3540	681998	1.000000	5116	681883	1.000000	50232511	0.000000
30586959	6855460433.000000	356334742	10000.000000	3430	685112	1.000000	5098	682876	1.000000	57388211	0.000000
30534436	6865520736.000000	356840453	10000.000000	3499	685186	1.000000	5073	682962	1.000000	64534772	0.000000
30527521	6869579580.000000	357039756	10000.000000	3495	687057	1.000000	5134	686026	1.000000	71669803	0.000000
30521828	6871213001.000000	357134225	10000.000000	3362	687433	1.000000	5104	684372	1.000000	78792814	0.000000
30514052	6871812443.000000	357153022	10000.000000	3465	686010	1.000000	4976	685661	1.000000	85907089	0.000000
30515200	6872129014.000000	357174993	10000.000000	3467	686797	1.000000	5164	684836	1.000000	93011615	0.000000
30518612	6872202793.000000	357189610	10000.000000	3475	687099	1.000000	5031	684998	1.000000	100106742	0.000000
30516772	6872266543.000000	357178463	10000.000000	3506	686769	1.000000	5171	684395	1.000000	107185555	0.000000
30519811	6872242268.000000	357206881	10000.000000	3367	687401	1.000000	4982	685306	1.000000	114253472	0.000000
30523856	6872344268.000000	357178812	10000.000000	3467	687646	1.000000	5146	684968	1.000000	121311544	0.000000
30518112	6872209133.000000	357163304	10000.000000	3458	686019	1.000000	5119	686002	1.000000	128360199	0.000000
30520837	6872307596.000000	357202820	10000.000000	3448	684113	1.000000	5080	685895	1.000000	135403499	0.000000
30526113	6872360073.000000	357187838	10000.000000	3494	688518	1.000000	5177	685682	1.000000	142432440	0.000000
30512525	6872312679.000000	357182680	10000.000000	3432	686801	1.000000	5054	685597	1.000000	149449059	0.000000
30512294	6872382814.000000	357179881	10000.000000	3394	685800	1.000000	5104	686016	1.000000	156459286	0.000000
30517669	6872484175.000000	357186487	10000.000000	3449	686116	1.000000	5128	685663	1.000000	163456567	0.000000
30512159	6872463146.000000	357196140	10000.000000	3447	687917	1.000000	5072	687116	1.000000	170442749	0.000000
30515199	6872359627.000000	357223500	10000.000000	3454	687623	1.000000	5094	687000	1.000000	177419097	0.000000
30514892	6872348639.000000	357199573	10000.000000	3542	685824	1.000000	5091	684438	1.000000	184384331	0.000000
30515074	6872284380.000000	357212756	10000.000000	3486	686712	1.000000	5081	685138	1.000000	191338125	0.000000
30519755	6872444170.000000	357186616	10000.000000	3431	685227	1.000000	5139	685412	1.000000	198285635	0.000000
30521522	6872399553.000000	357192627	10000.000000	3504	687559	1.000000	5113	685346	1.000000	205223237	0.000000
30516087	6872311929.000000	357187292	10000.000000	3459	688662	1.000000	5060	684955	1.000000	212144532	0.000000
30509182	6872313013.000000	357187079	10000.000000	3481	686540	1.000000	5104	686251	1.000000	219055807	0.000000
30517042	6872309273.000000	357197798	10000.000000	3530	686488	1.000000	5142	685364	1.000000	225956558	0.000000
30516573	6872289512.000000	357163167	10000.000000	3458	686842	1.000000	5095	683866	1.000000	232849160	0.000000
30510111	6872319950.000000	357204971	10000.000000	3433	686403	1.000000	5130	686857	1.000000	239730037	0.000000
30508752	6872399755.000000	357180940	10000.000000	3497	686825	1.000000	5031	685017	1.000000	246599617	0.000000
30516210	6872390601.000000	357213084	10000.000000	3462	686890	1.000000	5104	685037	1.000000	253458329	0.000000
30520929	6872386833.000000	357195868	10000.000000	3481	687939	1.000000	5100	685767	1.000000	260311631	0.000000
30515804	6872353067.000000	357192535	10000.000000	3520	685799	1.000000	5121	685034	1.000000	267150505	0.000000
30514342	6872211810.000000	357205017	10000.000000	3475	687027	1.000000	5007	685594	1.000000	273987493	0.000000
30523671	6872306741.000000	357193792	10000.000000	3402	687040	1.000000	5114	684499	1.000000	280809373	0.000000
30519846	6872317562.000000	357204760	10000.000000	3537	685660	1.000000	5096	684847	1.000000	287617901	-1.#IND00
30523404	6872317986.000000	357177228	10000.000000	3448	688006	1.000000	5089	684135	1.000000	294416445	-1.#IND00
30510838	6872338012.000000	357200294	10000.000000	3415	686264	1.000000	5069	685935	1.000000	301205404	-0.014624
30510395	6872370589.000000	357187360	10000.000000	3487	686816	1.000000	4990	685172	1.000000	307982639	0.023877
30514907	6872295300.000000	357201726	10000.000000	3447	686607	1.000000	5165	685740	1.000000	314751200	0.018207
30518194	6872319914.000000	357223087	10000.000000	3488	687990	1.000000	5189	685751	1.000000	321511353	0.017215
30516688	6872374825.000000	357189289	10000.000000	3459	687114	1.000000	5113	685996	1.000000	328259581	0.018819
30517576	6872462095.000000	357173281	10000.000000	3452	685843	1.000000	5113	684985	1.000000	334999364	0.015656
30513463	6872369152.000000	357170081	10000.000000	3425	686154	1.000000	5042	685139	1.000000	341730266	0.014824
30515385	6872298732.000000	357186974	10000.000000	3527	685145	1.000000	5090	684847	1.000000	348451579	0.014928
30521227	6872371651.000000	357193904	10000.000000	3414	686923	1.000000	5031	684684	1.000000	355161267	0.013496
30519535	6872214013.000000	357211097	10000.000000	3343	687005	1.000000	5064	686752	1.000000	361860011	0.009073
30516936	6872285800.000000	357194102	10000.000000	3517	685881	1.000000	5100	685086	1.000000	368552722	0.009611
30518605	6872220549.000000	357183317	10000.000000	3537	686394	1.000000	5074	683010	1.000000	375231005	0.009851
30515013	6872266002.000000	357191311	10000.000000	3453	685823	1.000000	5101	685137	1.000000	381902420	0.009097
30516485	6872257198.000000	357203477	10000.000000	3455	685765	1.000000	5142	685944	1.000000	388566808	0.008458
30517313	6872318442.000000	357166782	10000.000000	3528	687300	1.000000	5087	684014	1.000000	395215532	0.007758
30526808	6872291104.000000	357174544	10000.000000	3447	686956	1.000000	5134	685528	1.000000	401855505	0.005185
30521519	6872177282.000000	357219645	10000.000000	3539	686256	1.000000	5044	686243	1.000000	408481671	0.004906
30516320	6872322003.000000	357195667	10000.000000	3472	686710	1.000000	5230	684637	1.000000	415102730	0.005283
30511563	6872336174.000000	357184265	10000.000000	3451	686813	1.000000	5027	685500	1.000000	421715615	0.005974
30520066	6872300088.000000	357203231	10000.000000	3403	684327	1.000000	5175	685546	1.000000	428319194	0.005093
30521644	6872370560.000000	357188395	10000.000000	3446	688400	1.000000	5057	686074	1.000000	434904130	0.003460
30514594	6872236462.000000	357175183	10000.000000	3458	685378	1.000000	5065	687826	1.000000	441481676	0.002545
30512465	6872339767.000000	357192589	10000.000000	3461	686114	1.000000	5050	686734	1.000000	448052295	0.002118
30516040	6872388313.000000	357184340	10000.000000	3389	686609	1.000000	5149	685775	1.000000	454610552	0.001703
30514177	6872349511.000000	357191353	10000.000000	3385	687517	1.000000	5053	686212	1.000000	461157774	0.001449
30519959	6872329148.000000	357169821	10000.000000	3354	686784	1.000000	5122	685643	1.000000	467694585	0.001285
30526282	6872292514.000000	357192699	10000.000000	3414	687425	1.000000	5141	685080	1.000000	474222868	0.001300
30515063	6872347710.000000	357191017	10000.000000	3448	687177	1.000000	5069	685645	1.000000	480742658	0.001743
30514950	6872281965.000000	357199166	10000.000000	3454	687217	1.000000	5031	684353	1.000000	487251938	0.001144
30520586	6872414463.000000	357167412	10000.000000	3481	687847	1.000000	5044	686936	1.000000	493753994	0.000985
30517014	6872273589.000000	357238430	10000.000000	3522	688805	1.000000	5032	685371	1.000000	500238202	0.000974
30518759	6872413800.000000	357187179	10000.000000	3448	687843	1.000000	5056	686705	1.000000	506721145	0.001285
30518364	6872442441.000000	357186222	10000.000000	3425	687007	1.000000	5110	686144	1.000000	513193334	0.001579
30520627	6872417036.000000	357156352	10000.000000	3506	687382	1.000000	5109	684543	1.000000	519653686	0.000969
30520519	6872365723.000000	357172179	10000.000000	3435	686049	1.000000	5068	685356	1.000000	526106272	0.000013
30514128	6872360608.000000	357176681	10000.000000	3480	687327	1.000000	5113	684435	1.000000	532554902	-0.000064
30516221	6872335106.000000	357148869	10000.000000	3451	686298	1.000000	5134	685665	1.000000	538986885	-0.000221
30514676	6872317115.000000	357189951	10000.000000	3464	686903	1.000000	5188	684605	1.000000	545413508	-0.000179
30521051	6872363319.000000	357164621	10000.000000	3482	686533	1.000000	5102	685051	1.000000	551827224	-0.000285
30519933	6872388031.000000	357187608	10000.000000	3511	685805	1.000000	5042	685819	1.000000	558230886	-0.000461
30521489	6872346540.000000	357213299	10000.000000	3481	685428	1.000000	4939	685248	1.000000	564626801	-0.000492
30518609	6872483666.000000	357222660	10000.000000	3480	686985	1.000000	5076	685264	1.000000	571010421	-0.000625
30517343	6872420214.000000	357179681	10000.000000	3414	686666	1.000000	5172	685247	1.000000	577384790	-0.000583
30514079	6872347706.000000	357220269	10000.000000	3412	687155	1.000000	5010	685447	1.000000	583747318	-0.001152
30509199	6872414393.000000	357204113	10000.000000	3452	688317	1.000000	5102	685070	1.000000	590102539	-0.001370
30523894	6872365829.000000	357210511	10000.000000	3366	685740	1.000000	5053	685653	1.000000	596449558	-0.001299
30514674	6872343889.000000	357192604	10000.000000	3435	688149	1.000000	5048	684623	1.000000	602783828	-0.001304
30514304	6872384866.000000	357168931	10000.000000	3394	685554	1.000000	5077	685885	1.000000	609108771	-0.001242
30515103	6872362423.000000	357177649	10000.000000	3433	686516	1.000000	5032	685037	1.000000	615425983	-0.001210
30524430	6872404517.000000	357164638	10000.000000	3504	686740	1.000000	5086	684946	1.000000	621734186	-0.001055
30512082	6872294021.000000	357185176	10000.000000	3486	686146	1.000000	5116	686361	1.000000	628029495	-0.001399
30519850	6872253148.000000	357187282	10000.000000	3415	685591	1.000000	5096	686271	1.000000	634320836	-0.001199
30514652	6872331232.000000	357182163	10000.000000	3418	687927	1.000000	5113	686034	1.000000	640598114	-0.001256
30522603	6872219224.000000	357187103	10000.000000	3458	687123	1.000000	5144	685844	1.000000	646868246	-0.001046
30518103	6872234607.000000	357188280	10000.000000	3462	686619	1.000000	5110	685230	1.000000	653131778	-0.001045
30516934	6872188173.000000	357187546	10000.000000	3379	687860	1.000000	5059	685885	1.000000	659380166	-0.001813
30520416	6872269341.000000	357201099	10000.000000	3529	686804	1.000000	5150	684548	1.000000	665624411	-0.001720
30519280	6872350481.000000	357234093	10000.000000	3529	686425	1.000000	5081	685493	1.000000	671856910	-0.001661
npatches	nstrain	runtime	dt	init_x	init_y	init_y_blood	init_z	init_S	beta0	beta1	beta2	beta3	mean_beta	B	d	delta	delta_blood	b[0]	mut	m	CTL	c	g	epsilon	k	het	lambda	rho	omega	x_max	patch.dyna	DELTA	A	VA
10000	1	100.000000	0.000100	21900	9499	5000000	0.001000	10000000	10.241735	12.284786	16.874907	9.243818	12	8000000000.000000	0.010000	1.000000	1.000000	800000	0.000050	0.048000	1	0.001000	1.000000	25.000000	1.000000	0.500000	0.001000	0.001000	0.010000	31987	0	10.000000	7.000000	1.000000
sus	inf	inf_blood	z	x[0]	y[0][0]	z[0]	x[1]	y[1][0]	z[1]	S[0]	synchrony
219000000	94990000.000000	5000000	10.000000	21900	9499	0.001000	21900	9499	0.001000	10000000	0.000000
80145484	2158374978.000000	112017767	10000.000000	8596	215705	1.000000	7356	217037	1.000000	14424743	0.000000
62600819	2961165396.000000	153869820	10000.000000	6785	295699	1.000000	5879	296439	1.000000	20697745	0.000000
59843882	3131291992.000000	162738369	10000.000000	6443	312464	1.000000	5511	313262	1.000000	27140448	0.000000
59314763	3165552470.000000	164517249	10000.000000	6319	316313	1.000000	5447	316316	1.000000	33606231	0.000000
59204862	3172467106.000000	164898867	10000.000000	6443	316862	1.000000	5442	317597	1.000000	40070670	0.000000
59190919	3173732305.000000	164961221	10000.000000	6315	317060	1.000000	5461	318579	1.000000	46525708	0.000000
59186535	3174048508.000000	164988898	10000.000000	6405	316659	1.000000	5444	317112	1.000000	52967580	0.000000
59188313	3174059469.000000	164967730	10000.000000	6349	316811	1.000000	5427	317151	1.000000	59402479	0.000000
59182222	3174038826.000000	164988081	10000.000000	6381	317126	1.000000	5470	318544	1.000000	65830357	0.000000
59177058	3174051540.000000	164983471	10000.000000	6233	317465	1.000000	5332	318208	1.000000	72240678	0.000000
59187169	3174100190.000000	164973396	10000.000000	6262	317619	1.000000	5486	317756	1.000000	78648100	0.000000
59199994	3174103161.000000	164967684	10000.000000	6341	317287	1.000000	5427	319004	1.000000	85041957	0.000000
59187764	3174126645.000000	164981629	10000.000000	6357	317540	1.000000	5470	318971	1.000000	91428774	0.000000
59188354	3174087781.000000	164965268	10000.000000	6267	317784	1.000000	5432	317716	1.000000	97809282	0.000000
59185129	3174108385.000000	164975283	10000.000000	6314	317097	1.000000	5430	316742	1.000000	104177877	0.000000
59180961	3174114466.000000	164994493	10000.000000	6319	317556	1.000000	5430	317516	1.000000	110538528	0.000000
59190339	3174107420.000000	164982996	10000.000000	6291	316610	1.000000	5388	318299	1.000000	116885620	0.000000
59187912	3174089087.000000	164978113	10000.000000	6303	316371	1.000000	5381	317894	1.000000	123222435	0.000000
59183750	3174080958.000000	164972750	10000.000000	6341	317244	1.000000	5418	317663	1.000000	129551040	0.000000
59181218	3174076971.000000	164975616	10000.000000	6298	317753	1.000000	5501	318633	1.000000	135873162	0.000000
59191604	3174021336.000000	164971405	10000.000000	6360	317049	1.000000	5507	317572	1.000000	142180628	0.000000
59188773	3174096417.000000	164980491	10000.000000	6332	316982	1.000000	5504	316527	1.000000	148481942	0.000000
59202453	3174072295.000000	164969302	10000.000000	6296	316761	1.000000	5387	318516	1.000000	154769855	0.000000
59186699	3174062663.000000	164970957	10000.000000	6387	316997	1.000000	5562	317957	1.000000	161050242	0.000000
59205158	3174091806.000000	164978499	10000.000000	6304	317798	1.000000	5416	317845	1.000000	167326261	0.000000
59198039	3174091781.000000	164970235	10000.000000	6381	316938	1.000000	5423	317496	1.000000	173592423	0.000000
59189583	3174118454.000000	164967521	10000.000000	6312	317350	1.000000	5420	318783	1.000000	179845719	0.000000
59188479	3174085185.000000	165000717	10000.000000	6381	317028	1.000000	5449	317222	1.000000	186086778	0.000000
59194986	3174126378.000000	164966389	10000.000000	6330	316195	1.000000	5386	318304	1.000000	192326901	0.000000
59191272	3174082833.000000	164980114	10000.000000	6268	317253	1.000000	5373	318247	1.000000	198556644	0.000000
59195723	3174066984.000000	164967734	10000.000000	6308	316656	1.000000	5471	317359	1.000000	204775482	0.000000
59189764	3174112098.000000	164961717	10000.000000	6355	315983	1.000000	5440	317586	1.000000	210982267	0.000000
59185849	3174102915.000000	164978934	10000.000000	6502	316156	1.000000	5490	317891	1.000000	217182562	0.000000
59187587	3174086472.000000	164959271	10000.000000	6292	316244	1.000000	5518	318865	1.000000	223371856	0.000000
59188988	3174127616.000000	164961854	10000.000000	6230	317644	1.000000	5519	317722	1.000000	229554421	0.000000
59183059	3174124507.000000	164988752	10000.000000	6370	316881	1.000000	5384	318204	1.000000	235726855	0.000000
59196066	3174076199.000000	165000525	10000.000000	6406	318678	1.000000	5522	318480	1.000000	241887968	0.000000
59195080	3174152591.000000	164965375	10000.000000	6272	316531	1.000000	5473	318409	1.000000	248036459	0.000000
59185513	3174077740.000000	164964562	10000.000000	6375	316838	1.000000	5426	317401	1.000000	254180675	0.000000
59188346	3174058296.000000	164962021	10000.000000	6407	317094	1.000000	5407	317516	1.000000	260314070	-1.#IND00
59193412	3174030563.000000	164981583	10000.000000	6327	317677	1.000000	5510	316957	1.000000	266442064	-0.048000
59184765	3174080780.000000	164974103	10000.000000	6336	316894	1.000000	5356	317761	1.000000	272554979	-0.035225
59181069	3174085126.000000	164956530	10000.000000	6240	317460	1.000000	5398	317601	1.000000	278665818	-0.011073
59191497	3174120898.000000	164963523	10000.000000	6329	316941	1.000000	5413	317283	1.000000	284762194	-0.007228
59190119	3174095050.000000	164954922	10000.000000	6349	317025	1.000000	5413	317896	1.000000	290846493	-0.012142
59200126	3174086266.000000	164972390	10000.000000	6402	317235	1.000000	5413	317654	1.000000	296924663	-0.007535
59188072	3174069739.000000	164973691	10000.000000	6339	317832	1.000000	5420	318312	1.000000	302990872	-0.005808
59184254	3174101395.000000	164969142	10000.000000	6406	317029	1.000000	5465	317391	1.000000	309050617	-0.005521
59193620	3173959887.000000	164973907	10000.000000	6371	317422	1.000000	5422	318185	1.000000	315103451	-0.006329
59190177	3174108012.000000	164954490	10000.000000	6371	316337	1.000000	5359	317717	1.000000	321142541	-0.003214
59196852	3174132530.000000	164970286	10000.000000	6238	317027	1.000000	5466	317348	1.000000	327176718	-0.003250
59194684	3174074485.000000	164963485	10000.000000	6472	316821	1.000000	5380	318135	1.000000	333203516	-0.002644
59191602	3174102887.000000	164985977	10000.000000	6355	317437	1.000000	5476	317068	1.000000	339218661	-0.002890
59196141	3174064273.000000	164985622	10000.000000	6324	317664	1.000000	5458	317920	1.000000	345227162	-0.004174
59183114	3174132083.000000	164963276	10000.000000	6377	318466	1.000000	5469	318259	1.000000	351226924	-0.003509
59186450	3174108544.000000	164979781	10000.000000	6235	317650	1.000000	5395	317508	1.000000	357219612	-0.003280
59193921	3174036966.000000	164976420	10000.000000	6259	317383	1.000000	5437	317343	1.000000	363200004	-0.002562
59199424	3174084985.000000	164961299	10000.000000	6313	317194	1.000000	5472	318591	1.000000	369167304	-0.002688
59192834	3174035250.000000	164985259	10000.000000	6362	317044	1.000000	5407	318653	1.000000	375126944	-0.002615
59184528	3174158752.000000	164964283	10000.000000	6325	317930	1.000000	5469	318085	1.000000	381086126	-0.003001
59176613	3174197816.000000	164974739	10000.000000	6334	316412	1.000000	5402	317912	1.000000	387027816	-0.002918
59189035	3174013017.000000	164981995	10000.000000	6277	317675	1.000000	5427	317549	1.000000	392958931	-0.002675
59202677	3174127129.000000	164968323	10000.000000	6244	318072	1.000000	5427	318301	1.000000	398882781	-0.007095
59186149	3174069232.000000	164972525	10000.000000	6252	317185	1.000000	5376	318142	1.000000	404799126	-0.006731
59191812	3174063518.000000	164963594	10000.000000	6343	317621	1.000000	5335	317964	1.000000	410708831	-0.008055
59192558	3174053626.000000	164972466	10000.000000	6371	316667	1.000000	5476	318217	1.000000	416611036	-0.007233
59196928	3174032948.000000	164995949	10000.000000	6297	317013	1.000000	5463	318767	1.000000	422498773	-0.005808
59188529	3174075354.000000	164986740	10000.000000	6358	317950	1.000000	5427	318354	1.000000	428379464	-0.005594
59186569	3174069994.000000	164973682	10000.000000	6359	317119	1.000000	5322	318132	1.000000	434250642	-0.005318
59188804	3174063474.000000	164988522	10000.000000	6306	317452	1.000000	5562	317469	1.000000	440118120	-0.005220
59187079	3174154438.000000	164969080	10000.000000	6363	316888	1.000000	5471	317724	1.000000	445973525	-0.005129
59185387	3174078277.000000	164947024	10000.000000	6301	316378	1.000000	5424	318339	1.000000	451818774	-0.005596
59194478	3174108416.000000	164951768	10000.000000	6359	316651	1.000000	5499	317993	1.000000	457657204	-0.005622
59180682	3174122490.000000	164980860	10000.000000	6258	316856	1.000000	5433	318479	1.000000	463484447	-0.005583
59195035	3174167244.000000	164977806	10000.000000	6314	316731	1.000000	5420	318225	1.000000	469304394	-0.004583
59181185	3174080328.000000	164976568	10000.000000	6325	317378	1.000000	5489	316391	1.000000	475125678	-0.005421
59190467	3174054710.000000	164967995	10000.000000	6246	316729	1.000000	5510	318118	1.000000	480925896	-0.005278
59191453	3174108542.000000	164981175	10000.000000	6407	318393	1.000000	5510	317337	1.000000	486719246	-0.004962
59190381	3174155443.000000	164982621	10000.000000	6285	318172	1.000000	5361	318484	1.000000	492503719	-0.005296
59188248	3174062697.000000	164971585	10000.000000	6260	317830	1.000000	5481	318004	1.000000	498284677	-0.005041
59186078	3174088611.000000	164976715	10000.000000	6286	316691	1.000000	5458	317432	1.000000	504054287	-0.004875
59191360	3174148331.000000	164982842	10000.000000	6271	317228	1.000000	5379	318357	1.000000	509815879	-0.004861
59200843	3174054630.000000	165003262	10000.000000	6272	316702	1.000000	5384	317335	1.000000	515566347	-0.004714
59202353	3174113754.000000	164975797	10000.000000	6384	317418	1.000000	5426	317216	1.000000	521316233	-0.004901
59190145	3174062396.000000	164975764	10000.000000	6341	316959	1.000000	5519	318163	1.000000	527045390	-0.004941
59195138	3174088487.000000	164979514	10000.000000	6398	316869	1.000000	5467	317493	1.000000	532772191	-0.004782
59188829	3174168955.000000	164994742	10000.000000	6416	316395	1.000000	5437	316877	1.000000	538492882	-0.005159
59179148	3174130227.000000	164957254	10000.000000	6272	317628	1.000000	5452	318677	1.000000	544202634	-0.005279
59196981	3174150598.000000	164968647	10000.000000	6366	316844	1.000000	5402	317356	1.000000	549904116	-0.005311
59189649	3174126705.000000	164957761	10000.000000	6337	317325	1.000000	5457	318275	1.000000	555596802	-0.005264
59186976	3174126145.000000	164973728	10000.000000	6308	316957	1.000000	5434	318448	1.000000	561279181	-0.004974
59189207	3174081448.000000	164958223	10000.000000	6396	315811	1.000000	5447	318419	1.000000	566948867	-0.004074
59188002	3174109347.000000	164973330	10000.000000	6298	317203	1.000000	5526	317189	1.000000	572610081	-0.004913
59194827	3174136386.000000	164985792	10000.000000	6304	317546	1.000000	5373	317636	1.000000	578268712	-0.006035
59185863	3174226013.000000	164956198	10000.000000	6360	317574	1.000000	5452	317129	1.000000	583915904	-0.006216
59177191	3174068789.000000	164963643	10000.000000	6354	317243	1.000000	5378	317643	1.000000	589558692	-0.006142
59180775	3174037416.000000	164981189	10000.000000	6347	317132	1.000000	5490	318368	1.000000	595190159	-0.006021
59190510	3174131537.000000	164986647	10000.000000	6383	316897	1.000000	5493	317775	1.000000	600816385	-0.005631
59178656	3174100546.000000	164956473	10000.000000	6268	317542	1.000000	5468	317893	1.000000	606432734	-0.005086
npatches	nstrain	runtime	dt	init_x	init_y	init_y_blood	init_z	init_S	beta0	beta1	beta2	beta3	mean_beta	B	d	delta	delta_blood	b[0]	mut	m	CTL	c	g	epsilon	k	het	lambda	rho	omega	x_max	patch.dyna	DELTA	A	VA
10000	1	100.000000	0.000100	21900	9499	5000000	0.001000	10000000	6.647388	11.048210	14.436492	8.843137	12	8000000000.000000	0.010000	1.000000	1.000000	800000	0.000050	0.048000	1	0.001000	1.000000	25.000000	2.000000	0.500000	0.001000	0.001000	0.010000	31987	0	10.000000	7.000000	1.000000
sus	inf	inf_blood	z	x[0]	y[0][0]	z[0]	x[1]	y[1][0]	z[1]	S[0]	synchrony
219000000	94990000.000000	5000000	10.000000	21900	9499	0.001000	21900	9499	0.001000	10000000	0.000000
103339334	1502791861.000000	78027104	10000.000000	14492	146441	1.000000	10577	150313	1.000000	13978911	0.000000
89004729	1855425708.000000	96421672	10000.000000	12654	181707	1.000000	8897	186301	1.000000	19626377	0.000000
87549748	1897912253.000000	98643790	10000.000000	12511	186398	1.000000	8750	190376	1.000000	25390634	0.000000
87385362	1902780356.000000	98903598	10000.000000	12498	186838	1.000000	8833	190847	1.000000	31160137	0.000000
87360067	1903355340.000000	98935998	10000.000000	12481	187586	1.000000	8808	189975	1.000000	36925105	0.000000
87372603	1903501473.000000	98935585	10000.000000	12545	186732	1.000000	8911	189863	1.000000	42679236	0.000000
87371024	1903446487.000000	98916258	10000.000000	12478	187244	1.000000	8924	189808	1.000000	48426587	0.000000
87358685	1903423661.000000	98947174	10000.000000	12515	187009	1.000000	8855	190265	1.000000	54165823	0.000000
87363124	1903365051.000000	98949829	10000.000000	12590	187312	1.000000	8774	190384	1.000000	59895040	0.000000
87366102	1903384031.000000	98934223	10000.000000	12540	186840	1.000000	8846	189708	1.000000	65621958	0.000000
87342513	1903494584.000000	98928145	10000.000000	12553	186808	1.000000	8716	190172	1.000000	71336168	0.000000
87367479	1903466286.000000	98953789	10000.000000	12579	187152	1.000000	8819	189996	1.000000	77039671	0.000000
87353367	1903444390.000000	98934660	10000.000000	12582	186145	1.000000	8780	190347	1.000000	82734122	0.000000
87362872	1903453753.000000	98920364	10000.000000	12534	186533	1.000000	8883	189463	1.000000	88418087	0.000000
87363358	1903424135.000000	98942821	10000.000000	12688	187256	1.000000	8697	190444	1.000000	94094810	0.000000
87356266	1903443185.000000	98948355	10000.000000	12638	186548	1.000000	8808	190224	1.000000	99759694	0.000000
87365323	1903371478.000000	98941732	10000.000000	12495	186762	1.000000	8937	190381	1.000000	105422742	0.000000
87356047	1903418966.000000	98944003	10000.000000	12440	187574	1.000000	8824	190494	1.000000	111073388	0.000000
87378200	1903374844.000000	98942102	10000.000000	12513	186390	1.000000	8802	189670	1.000000	116721043	0.000000
87366716	1903516387.000000	98934395	10000.000000	12577	186907	1.000000	8799	189540	1.000000	122352548	0.000000
87368444	1903397026.000000	98927666	10000.000000	12487	187307	1.000000	8800	190308	1.000000	127981216	0.000000
87352848	1903465673.000000	98932862	10000.000000	12556	186614	1.000000	8776	190362	1.000000	133596601	0.000000
87354392	1903497245.000000	98939519	10000.000000	12373	186537	1.000000	8876	190265	1.000000	139207434	0.000000
87364437	1903428939.000000	98909394	10000.000000	12595	186780	1.000000	8892	189598	1.000000	144808813	0.000000
87359875	1903320945.000000	98919889	10000.000000	12494	187649	1.000000	8832	189812	1.000000	150403073	0.000000
87374161	1903347816.000000	98923865	10000.000000	12539	187228	1.000000	8806	190601	1.000000	155983556	0.000000
87358336	1903475323.000000	98934959	10000.000000	12567	187652	1.000000	8881	190430	1.000000	161559917	0.000000
87358990	1903425429.000000	98938622	10000.000000	12555	187142	1.000000	8842	190131	1.000000	167128299	0.000000
87355179	1903420667.000000	98909803	10000.000000	12462	186236	1.000000	8787	191360	1.000000	172686926	0.000000
87361646	1903401084.000000	98936182	10000.000000	12398	187154	1.000000	8765	190083	1.000000	178234423	0.000000
87377719	1903370369.000000	98926177	10000.000000	12466	187155	1.000000	8817	191000	1.000000	183776520	0.000000
87359569	1903466217.000000	98945073	10000.000000	12513	187027	1.000000	8759	189974	1.000000	189311144	0.000000
87362076	1903404423.000000	98935169	10000.000000	12496	187206	1.000000	8882	191148	1.000000	194837996	0.000000
87369824	1903378878.000000	98939801	10000.000000	12668	185792	1.000000	8817	190088	1.000000	200356414	0.000000
87356378	1903464130.000000	98936478	10000.000000	12574	187327	1.000000	8839	190542	1.000000	205862329	0.000000
87357636	1903474565.000000	98933229	10000.000000	12544	187523	1.000000	8841	190138	1.000000	211363285	0.000000
87354219	1903418078.000000	98915641	10000.000000	12648	186790	1.000000	8958	190233	1.000000	216856559	0.000000
87364213	1903433079.000000	98934579	10000.000000	12579	187576	1.000000	8823	190315	1.000000	222338036	0.000000
87354347	1903430393.000000	98923754	10000.000000	12575	187301	1.000000	8842	190090	1.000000	227813198	0.000000
87363936	1903381711.000000	98924891	10000.000000	12493	187951	1.000000	8937	190301	1.000000	233279241	-1.#IND00
87364467	1903346311.000000	98927808	10000.000000	12530	186788	1.000000	8880	190016	1.000000	238741252	-0.012800
87359851	1903452580.000000	98931917	10000.000000	12474	186678	1.000000	8815	190415	1.000000	244194837	-0.008774
87355662	1903430553.000000	98933076	10000.000000	12681	186557	1.000000	8706	190280	1.000000	249639611	-0.001425
87371594	1903424726.000000	98941638	10000.000000	12542	186148	1.000000	8763	190179	1.000000	255071248	0.001002
87366853	1903428676.000000	98933427	10000.000000	12507	187401	1.000000	8899	189728	1.000000	260497192	0.002152
87368807	1903387833.000000	98935053	10000.000000	12651	186678	1.000000	8803	190207	1.000000	265918996	-0.005754
87369912	1903366356.000000	98936376	10000.000000	12554	187264	1.000000	8883	190521	1.000000	271331882	-0.003824
87364832	1903346587.000000	98914200	10000.000000	12453	186483	1.000000	8739	189849	1.000000	276734311	-0.002452
87353975	1903425800.000000	98919525	10000.000000	12560	187171	1.000000	8791	190760	1.000000	282126032	-0.001262
87361255	1903382281.000000	98927368	10000.000000	12445	187367	1.000000	8752	189790	1.000000	287518389	-0.001048
87362419	1903461742.000000	98935141	10000.000000	12320	187425	1.000000	8759	189695	1.000000	292897582	-0.001193
87364593	1903459133.000000	98926120	10000.000000	12380	187048	1.000000	8655	190559	1.000000	298268026	-0.002867
87362148	1903502570.000000	98922890	10000.000000	12444	187236	1.000000	8845	190503	1.000000	303633263	-0.002813
87355400	1903430811.000000	98921458	10000.000000	12619	186278	1.000000	8864	190132	1.000000	308990705	-0.002778
87360791	1903425958.000000	98921463	10000.000000	12439	186945	1.000000	8918	189734	1.000000	314337631	-0.004287
87373170	1903429113.000000	98932621	10000.000000	12493	186757	1.000000	8875	190104	1.000000	319677022	-0.004273
87361323	1903418794.000000	98914211	10000.000000	12483	187162	1.000000	8816	189956	1.000000	325008154	-0.005245
87363834	1903453825.000000	98920181	10000.000000	12502	187047	1.000000	8903	189838	1.000000	330327075	-0.004366
87364527	1903439461.000000	98944741	10000.000000	12573	186280	1.000000	8742	190246	1.000000	335641589	-0.003664
87370889	1903426634.000000	98921402	10000.000000	12514	186757	1.000000	8636	191149	1.000000	340952147	-0.003605
87358729	1903456841.000000	98933134	10000.000000	12466	187550	1.000000	8825	190669	1.000000	346250495	-0.001602
87361714	1903485224.000000	98929963	10000.000000	12412	186552	1.000000	8848	190102	1.000000	351543892	-0.001846
87357918	1903468125.000000	98938667	10000.000000	12523	187307	1.000000	8804	190177	1.000000	356827911	-0.001793
87370074	1903406028.000000	98925528	10000.000000	12581	186858	1.000000	8807	190250	1.000000	362099238	-0.000899
87354487	1903516133.000000	98911453	10000.000000	12501	187526	1.000000	8873	189477	1.000000	367371059	-0.000831
87368897	1903467958.000000	98937415	10000.000000	12743	187220	1.000000	8857	190415	1.000000	372634288	-0.001084
87376901	1903446422.000000	98942719	10000.000000	12528	186686	1.000000	8775	190775	1.000000	377884808	-0.001258
87365590	1903333707.000000	98924769	10000.000000	12597	186477	1.000000	8725	190772	1.000000	383128763	-0.001202
87381494	1903384824.000000	98940971	10000.000000	12388	187052	1.000000	8793	191615	1.000000	388369199	-0.001870
87377747	1903382415.000000	98919639	10000.000000	12555	186555	1.000000	8872	190596	1.000000	393600657	-0.001861
87352506	1903445272.000000	98926256	10000.000000	12708	187046	1.000000	8791	190779	1.000000	398818903	-0.001364
87373644	1903332698.000000	98929619	10000.000000	12665	186556	1.000000	8807	189853	1.000000	404031472	-0.001358
87356001	1903401804.000000	98941677	10000.000000	12329	187645	1.000000	8989	190604	1.000000	409236004	-0.001155
87362757	1903447367.000000	98941289	10000.000000	12457	186534	1.000000	8807	189825	1.000000	414434069	-0.001281
87362914	1903365293.000000	98920611	10000.000000	12419	187375	1.000000	8714	190917	1.000000	419627931	-0.000885
87367560	1903476827.000000	98937484	10000.000000	12490	187305	1.000000	8844	189153	1.000000	424805573	-0.000913
87359375	1903447300.000000	98939176	10000.000000	12419	187553	1.000000	8868	189993	1.000000	429979159	-0.000705
87371445	1903441908.000000	98942278	10000.000000	12555	187526	1.000000	8895	189699	1.000000	435147173	-0.001307
87371079	1903531353.000000	98946929	10000.000000	12497	186306	1.000000	8767	190098	1.000000	440308074	-0.001627
87364514	1903404073.000000	98915487	10000.000000	12605	187345	1.000000	8820	190587	1.000000	445460149	-0.001359
87368425	1903426665.000000	98916930	10000.000000	12351	187236	1.000000	8722	190512	1.000000	450601671	-0.001274
87368395	1903360248.000000	98934543	10000.000000	12484	187195	1.000000	8786	190834	1.000000	455736951	-0.001209
87360807	1903376643.000000	98928282	10000.000000	12508	187399	1.000000	8889	190379	1.000000	460863542	-0.001417
87358201	1903402983.000000	98933470	10000.000000	12609	187039	1.000000	8769	190627	1.000000	465983015	-0.001802
87362967	1903466950.000000	98918556	10000.000000	12589	186927	1.000000	8920	189547	1.000000	471092643	-0.000786
87363690	1903475772.000000	98940846	10000.000000	12624	187410	1.000000	8919	190738	1.000000	476195641	-0.000291
87375086	1903375065.000000	98913227	10000.000000	12413	187182	1.000000	8901	190284	1.000000	481291557	-0.000284
87377851	1903325202.000000	98949453	10000.000000	12576	187070	1.000000	8960	190778	1.000000	486381726	0.001541
87374911	1903418571.000000	98923110	10000.000000	12642	186720	1.000000	8866	189673	1.000000	491467886	0.001431
87370756	1903437492.000000	98937879	10000.000000	12576	187644	1.000000	8661	191671	1.000000	496535272	0.001546
87357078	1903377318.000000	98934213	10000.000000	12574	186240	1.000000	8790	190978	1.000000	501602750	0.001903
87368879	1903490937.000000	98950056	10000.000000	12534	187037	1.000000	8875	190470	1.000000	506663234	0.000916
87364280	1903437796.000000	98936742	10000.000000	12590	187191	1.000000	8874	189969	1.000000	511716569	0.000863
87368839	1903414438.000000	98936797	10000.000000	12531	187465	1.000000	8728	190117	1.000000	516761625	0.000554
87370109	1903491297.000000	98926537	10000.000000	12543	187094	1.000000	8831	190310	1.000000	521796822	0.000471
87368580	1903464780.000000	98952493	10000.000000	12648	186855	1.000000	8835	190373	1.000000	526822706	0.000578
87369214	1903413552.000000	98931691	10000.000000	12494	187007	1.000000	8746	190612	1.000000	531843979	0.000723
87371712	1903465755.000000	98921277	10000.000000	12637	186230	1.000000	8830	191025	1.000000	536854475	0.000662
87356429	1903448170.000000	98919927	10000.000000	12586	187245	1.000000	8808	190628	1.000000	541860897	0.000651
npatches	nstrain	runtime	dt	init_x	init_y	init_y_blood	init_z	init_S	beta0	beta1	beta2	beta3	mean_beta	B	d	delta	delta_blood	b[0]	mut	m	CTL	c	g	epsilon	k	het	lambda	rho	omega	x_max	patch.dyna	DELTA	A	VA
10000	1	100.000000	0.000100	21900	9499	5000000	0.001000	10000000	16.112994	7.978733	17.240487	11.710919	12	8000000000.000000	0.010000	1.000000	1.000000	800000	0.000050	0.048000	1	0.001000	1.000000	25.000000	3.000000	0.500000	0.001000	0.001000	0.010000	31987	0	10.000000	7.000000	1.000000
sus	inf	inf_blood	z	x[0]	y[0][0]	z[0]	x[1]	y[1][0]	z[1]	S[0]	synchrony
219000000	94990000.000000	5000000	10.000000	21900	9499	0.001000	21900	9499	0.001000	10000000	0.000000
127195680	1074327046.000000	55795887	10000.000000	10204	109822	1.000000	15702	105054	1.000000	13541238	0.000000
115502391	1250698432.000000	64996043	10000.000000	8894	127758	1.000000	14449	122451	1.000000	18557369	0.000000
114671809	1264540887.000000	65717704	10000.000000	8798	128568	1.000000	14411	124303	1.000000	23653181	0.000000
114618153	1265510461.000000	65786086	10000.000000	8918	129259	1.000000	14253	124204	1.000000	28745482	0.000000
114613477	1265709024.000000	65783187	10000.000000	8822	128557	1.000000	14309	124100	1.000000	33829134	0.000000
114626489	1265616753.000000	65787221	10000.000000	8925	128901	1.000000	14361	124356	1.000000	38910009	0.000000
114617875	1265667250.000000	65788113	10000.000000	8891	128637	1.000000	14297	124121	1.000000	43978453	0.000000
114614628	1265653527.000000	65785757	10000.000000	8975	128718	1.000000	14303	124298	1.000000	49041661	0.000000
114606248	1265717089.000000	65774611	10000.000000	8745	128930	1.000000	14082	124517	1.000000	54099622	0.000000
114597546	1265709119.000000	65780676	10000.000000	9005	128180	1.000000	14249	124142	1.000000	59151231	0.000000
114594726	1265664583.000000	65774210	10000.000000	8875	129158	1.000000	14392	124178	1.000000	64190416	0.000000
114604288	1265698251.000000	65770003	10000.000000	8966	128395	1.000000	14146	124816	1.000000	69220435	0.000000
114603856	1265667652.000000	65786906	10000.000000	8833	128628	1.000000	14260	124294	1.000000	74248403	0.000000
114609470	1265702847.000000	65785565	10000.000000	8947	128957	1.000000	14185	124109	1.000000	79264737	0.000000
114604767	1265647710.000000	65773141	10000.000000	8900	128627	1.000000	14494	123687	1.000000	84275608	0.000000
114607644	1265686146.000000	65775049	10000.000000	8878	129042	1.000000	14210	124348	1.000000	89280529	0.000000
114617274	1265684310.000000	65772476	10000.000000	8965	128307	1.000000	14142	124686	1.000000	94277892	0.000000
114593784	1265698244.000000	65792168	10000.000000	8916	128524	1.000000	14300	124507	1.000000	99269775	0.000000
114603525	1265702718.000000	65782710	10000.000000	9047	128604	1.000000	14313	124145	1.000000	104249859	0.000000
114617099	1265687324.000000	65794671	10000.000000	8841	128935	1.000000	14284	123838	1.000000	109223177	0.000000
114607725	1265670881.000000	65789963	10000.000000	8706	129447	1.000000	14163	124215	1.000000	114187449	0.000000
114614797	1265668219.000000	65778812	10000.000000	8997	128653	1.000000	14370	124207	1.000000	119141029	0.000000
114606749	1265658623.000000	65769863	10000.000000	9005	128772	1.000000	14365	124289	1.000000	124094207	0.000000
114590847	1265745053.000000	65778133	10000.000000	8873	128485	1.000000	14281	124104	1.000000	129041095	0.000000
114610884	1265701798.000000	65781184	10000.000000	8958	128623	1.000000	14255	123794	1.000000	133977919	0.000000
114594285	1265681963.000000	65775230	10000.000000	8942	128708	1.000000	14259	124007	1.000000	138907939	0.000000
114603006	1265741123.000000	65778712	10000.000000	8930	128684	1.000000	14301	124775	1.000000	143830623	0.000000
114609767	1265726587.000000	65774217	10000.000000	8959	129204	1.000000	14327	124637	1.000000	148743300	0.000000
114612304	1265603627.000000	65782725	10000.000000	8865	128362	1.000000	14300	124308	1.000000	153651697	0.000000
114609120	1265659672.000000	65787039	10000.000000	8930	128825	1.000000	14135	124421	1.000000	158552914	0.000000
114606624	1265658955.000000	65788571	10000.000000	8888	129433	1.000000	14307	124164	1.000000	163445725	0.000000
114613290	1265624736.000000	65778495	10000.000000	8844	129509	1.000000	14282	124142	1.000000	168328798	0.000000
114595267	1265728863.000000	65788825	10000.000000	8802	128821	1.000000	14441	123922	1.000000	173205483	0.000000
114606250	1265684938.000000	65796831	10000.000000	9043	128183	1.000000	14267	124433	1.000000	178077651	0.000000
114592710	1265686276.000000	65772885	10000.000000	8902	128944	1.000000	14307	124484	1.000000	182939310	0.000000
114606697	1265659452.000000	65785893	10000.000000	8947	128640	1.000000	14341	123862	1.000000	187796561	0.000000
114593240	1265694691.000000	65786635	10000.000000	8768	129482	1.000000	14198	124747	1.000000	192643813	0.000000
114601738	1265691168.000000	65792678	10000.000000	8945	128674	1.000000	14348	123953	1.000000	197486671	0.000000
114613275	1265701853.000000	65781531	10000.000000	8969	128303	1.000000	14185	125192	1.000000	202320634	0.000000
114616618	1265685784.000000	65771099	10000.000000	8963	128822	1.000000	14372	124603	1.000000	207142982	-1.#IND00
114613740	1265663981.000000	65776112	10000.000000	8781	128516	1.000000	14181	124114	1.000000	211963210	-0.004800
114595055	1265759860.000000	65772520	10000.000000	8909	128943	1.000000	14283	123612	1.000000	216772530	0.004033
114609880	1265722522.000000	65781874	10000.000000	8845	129261	1.000000	14335	123853	1.000000	221578150	-0.005045
114613446	1265665620.000000	65782249	10000.000000	8961	128413	1.000000	14329	123602	1.000000	226374498	0.007651
114606871	1265732646.000000	65784115	10000.000000	8922	128417	1.000000	14238	125009	1.000000	231166159	0.006108
114612986	1265684322.000000	65785547	10000.000000	8754	129582	1.000000	14193	124206	1.000000	235949667	0.017309
114606707	1265678243.000000	65793300	10000.000000	8845	128280	1.000000	14304	123761	1.000000	240723331	0.016312
114615784	1265650097.000000	65783072	10000.000000	8976	128195	1.000000	14210	124557	1.000000	245492942	0.007859
114605477	1265661282.000000	65788514	10000.000000	8807	129291	1.000000	14347	124630	1.000000	250254086	0.006128
114606262	1265733091.000000	65778351	10000.000000	8974	128463	1.000000	14189	123743	1.000000	255006486	0.002719
114607162	1265649088.000000	65790948	10000.000000	8952	128540	1.000000	14321	124339	1.000000	259752772	0.000716
114602627	1265670187.000000	65783216	10000.000000	8928	128957	1.000000	14308	123759	1.000000	264490145	0.000851
114623530	1265687745.000000	65786063	10000.000000	8914	127864	1.000000	14526	123861	1.000000	269225326	0.001777
114590309	1265732886.000000	65782713	10000.000000	8880	128542	1.000000	14362	123348	1.000000	273951457	0.001969
114600040	1265709126.000000	65775665	10000.000000	8963	128666	1.000000	14248	124337	1.000000	278668712	0.002665
114591949	1265759718.000000	65781410	10000.000000	9093	128562	1.000000	14380	123940	1.000000	283380902	0.002343
114603720	1265698612.000000	65785816	10000.000000	8842	129155	1.000000	14310	123951	1.000000	288085333	0.001907
114615158	1265696044.000000	65785420	10000.000000	8888	128809	1.000000	14276	124394	1.000000	292787532	0.001649
114598103	1265663820.000000	65775559	10000.000000	8971	128687	1.000000	14277	123625	1.000000	297476117	0.004127
114611223	1265620171.000000	65785873	10000.000000	8938	129337	1.000000	14221	124077	1.000000	302160936	0.004666
114607864	1265659255.000000	65775641	10000.000000	8922	129060	1.000000	14323	124407	1.000000	306836846	0.004756
114601530	1265720482.000000	65782652	10000.000000	8886	128911	1.000000	14358	123787	1.000000	311509314	0.003949
114616234	1265724496.000000	65775884	10000.000000	8988	128469	1.000000	14153	124488	1.000000	316177637	0.003855
114616989	1265696049.000000	65788437	10000.000000	8886	128634	1.000000	14397	123913	1.000000	320830279	0.003405
114606705	1265608707.000000	65782908	10000.000000	8767	129362	1.000000	14458	124057	1.000000	325478792	0.004669
114609549	1265721150.000000	65770817	10000.000000	9034	128283	1.000000	14274	123422	1.000000	330119487	0.002510
114600542	1265735886.000000	65785391	10000.000000	8948	129014	1.000000	14218	124393	1.000000	334754117	0.002159
114609892	1265688846.000000	65783087	10000.000000	8853	128489	1.000000	14275	124476	1.000000	339382504	0.001912
114601096	1265738409.000000	65787948	10000.000000	9032	129065	1.000000	14221	123974	1.000000	344004373	0.001918
114609702	1265720778.000000	65794874	10000.000000	8856	128514	1.000000	14346	123652	1.000000	348619700	0.001884
114600095	1265704647.000000	65776491	10000.000000	8896	129244	1.000000	14218	125036	1.000000	353232186	0.002247
114597916	1265737141.000000	65783102	10000.000000	8935	128341	1.000000	14204	124238	1.000000	357829786	0.004007
114620123	1265654126.000000	65779205	10000.000000	8890	128961	1.000000	14432	124038	1.000000	362423257	0.004476
114589689	1265759444.000000	65786635	10000.000000	8893	128743	1.000000	14316	124128	1.000000	367012493	0.004558
114613868	1265638413.000000	65786809	10000.000000	8844	128931	1.000000	14282	124536	1.000000	371591516	0.004550
114615328	1265610700.000000	65780729	10000.000000	8939	128564	1.000000	14303	123998	1.000000	376160692	0.005815
114608959	1265646989.000000	65790645	10000.000000	9043	128478	1.000000	14246	123562	1.000000	380723579	0.007240
114618485	1265645154.000000	65788043	10000.000000	8855	128718	1.000000	14262	124122	1.000000	385280752	0.005831
114605168	1265687144.000000	65797587	10000.000000	9081	129190	1.000000	14244	124457	1.000000	389831088	0.005178
114625194	1265628761.000000	65789214	10000.000000	8926	128707	1.000000	14247	124234	1.000000	394378371	0.005181
114614950	1265621027.000000	65790807	10000.000000	8921	128465	1.000000	14364	124250	1.000000	398919872	0.005232
114615117	1265697265.000000	65799820	10000.000000	8889	128990	1.000000	14318	124148	1.000000	403452150	0.005478
114609634	1265687932.000000	65775477	10000.000000	8915	128265	1.000000	14273	124691	1.000000	407980360	0.005484
114609192	1265634099.000000	65779204	10000.000000	8946	128450	1.000000	14334	124208	1.000000	412494286	0.005267
114606191	1265711172.000000	65778839	10000.000000	8860	129158	1.000000	14177	124570	1.000000	417006090	0.005196
114614018	1265725854.000000	65783276	10000.000000	8825	128757	1.000000	14355	124502	1.000000	421512451	0.004524
114619432	1265673091.000000	65789827	10000.000000	8803	129369	1.000000	14296	124239	1.000000	426008862	0.004360
114608394	1265707253.000000	65790024	10000.000000	8792	128774	1.000000	14373	124298	1.000000	430498083	0.004372
114609812	1265666453.000000	65785452	10000.000000	8846	129069	1.000000	14271	124430	1.000000	434982739	0.004224
114609678	1265723671.000000	65775701	10000.000000	8925	128183	1.000000	14414	123455	1.000000	439464016	0.004521
114606464	1265721178.000000	65774276	10000.000000	8903	129032	1.000000	14380	124619	1.000000	443931251	0.004348
114594194	1265675790.000000	65779397	10000.000000	8931	128531	1.000000	14317	124265	1.000000	448397948	0.004585
114606985	1265655949.000000	65780986	10000.000000	8933	128783	1.000000	14179	124370	1.000000	452855384	0.004420
114615291	1265570606.000000	65780254	10000.000000	8890	128494	1.000000	14246	124126	1.000000	457306999	0.004198
114613313	1265588838.000000	65794688	10000.000000	8840	129166	1.000000	14325	123937	1.000000	461749952	0.004233
114608336	1265697340.000000	65777299	10000.000000	8813	129012	1.000000	14369	123881	1.000000	466189142	0.004269
114613744	1265701351.000000	65791306	10000.000000	8922	128365	1.000000	14397	124167	1.000000	470620355	0.004279
114608520	1265674910.000000	65783133	10000.000000	9004	129398	1.000000	14269	124175	1.000000	475048736	0.004233
114609444	1265696925.000000	65787216	10000.000000	8873	128846	1.000000	14170	123842	1.000000	479463301	0.003742
npatches	nstrain	runtime	dt	init_x	init_y	init_y_blood	init_z	init_S	beta0	beta1	beta2	beta3	mean_beta	B	d	delta	delta_blood	b[0]	mut	m	CTL	c	g	epsilon	k	het	lambda	rho	omega	x_max	patch.dyna	DELTA	A	VA
10000	1	100.000000	0.000100	21900	9499	5000000	0.001000	10000000	14.378218	15.821176	13.760855	15.243351	12	8000000000.000000	0.010000	1.000000	1.000000	800000	0.000050	0.048000	1	0.001000	1.000000	25.000000	4.000000	0.500000	0.001000	0.001000	0.010000	31987	0	10.000000	7.000000	1.000000
sus	inf	inf_blood	z	x[0]	y[0][0]	z[0]	x[1]	y[1][0]	z[1]	S[0]	synchrony
219000000	94990000.000000	5000000	10.000000	21900	9499	0.001000	21900	9499	0.001000	10000000	0.000000
152650575	773015807.000000	40154089	10000.000000	13155	78933	1.000000	12458	79840	1.000000	13079565	0.000000
142712391	872740740.000000	45366856	10000.000000	12113	88867	1.000000	11586	89329	1.000000	17426860	0.000000
142156787	878812099.000000	45669462	10000.000000	12244	89042	1.000000	11522	90294	1.000000	21843710	0.000000
142123573	879078499.000000	45693369	10000.000000	12234	89632	1.000000	11477	90628	1.000000	26254268	0.000000
142125224	879122796.000000	45686770	10000.000000	12249	89457	1.000000	11465	90762	1.000000	30663477	0.000000
142117003	879066267.000000	45691443	10000.000000	12182	89750	1.000000	11569	89624	1.000000	35064347	0.000000
142110555	879120087.000000	45698206	10000.000000	12344	89568	1.000000	11418	89774	1.000000	39456770	0.000000
142096546	879199901.000000	45692470	10000.000000	12239	89897	1.000000	11476	90671	1.000000	43840272	0.000000
142110053	879123265.000000	45681205	10000.000000	12226	89462	1.000000	11469	90435	1.000000	48220760	0.000000
142125566	879160963.000000	45702020	10000.000000	12438	89615	1.000000	11664	89649	1.000000	52592342	0.000000
142117756	879078952.000000	45693598	10000.000000	12101	89167	1.000000	11499	90396	1.000000	56952562	0.000000
142124811	879126962.000000	45680662	10000.000000	12257	89490	1.000000	11589	90517	1.000000	61308612	0.000000
142114624	879144815.000000	45696560	10000.000000	12297	89028	1.000000	11560	89731	1.000000	65660103	0.000000
142129014	879088098.000000	45699985	10000.000000	12413	89331	1.000000	11501	90134	1.000000	70001938	0.000000
142123800	879104982.000000	45677849	10000.000000	12336	89313	1.000000	11561	89892	1.000000	74336268	0.000000
142114281	879092750.000000	45701233	10000.000000	12345	89187	1.000000	11464	90347	1.000000	78665799	0.000000
142121573	879045662.000000	45691295	10000.000000	12294	89581	1.000000	11530	90148	1.000000	82991150	0.000000
142119175	879062455.000000	45689383	10000.000000	12277	89318	1.000000	11689	90102	1.000000	87308725	0.000000
142106371	879155586.000000	45693033	10000.000000	12286	89638	1.000000	11736	90009	1.000000	91620215	0.000000
142110604	879138944.000000	45698219	10000.000000	12371	89261	1.000000	11450	90099	1.000000	95925735	0.000000
142122996	879090151.000000	45694303	10000.000000	12286	89281	1.000000	11508	89981	1.000000	100229247	0.000000
142122492	879118830.000000	45690436	10000.000000	12293	89299	1.000000	11606	90541	1.000000	104521240	0.000000
142109580	879120943.000000	45691588	10000.000000	12280	89403	1.000000	11549	90177	1.000000	108808378	0.000000
142108570	879099156.000000	45697869	10000.000000	12410	88922	1.000000	11566	90251	1.000000	113090163	0.000000
142109451	879103247.000000	45691948	10000.000000	12330	89476	1.000000	11547	90325	1.000000	117363897	0.000000
142120578	879058693.000000	45684382	10000.000000	12351	89294	1.000000	11527	89762	1.000000	121628595	0.000000
142123008	879069162.000000	45678305	10000.000000	12254	89228	1.000000	11536	89471	1.000000	125885849	0.000000
142113703	879084188.000000	45700921	10000.000000	12309	89346	1.000000	11363	89800	1.000000	130139156	0.000000
142136485	879076985.000000	45691521	10000.000000	12235	89953	1.000000	11410	89626	1.000000	134388825	0.000000
142105241	879119448.000000	45697164	10000.000000	12332	89042	1.000000	11488	90352	1.000000	138632582	0.000000
142114347	879124822.000000	45687050	10000.000000	12282	89332	1.000000	11585	90108	1.000000	142869496	0.000000
142113818	879073793.000000	45683536	10000.000000	12188	90056	1.000000	11388	90563	1.000000	147100144	0.000000
142117264	879062459.000000	45689848	10000.000000	12211	89956	1.000000	11500	90742	1.000000	151319962	0.000000
142118603	879102016.000000	45691466	10000.000000	12241	89357	1.000000	11361	89965	1.000000	155534487	0.000000
142116799	879159956.000000	45691958	10000.000000	12226	89669	1.000000	11518	90369	1.000000	159743942	0.000000
142122579	879128338.000000	45696943	10000.000000	12237	89781	1.000000	11494	90295	1.000000	163945127	0.000000
142101486	879093190.000000	45682606	10000.000000	12143	89800	1.000000	11510	90531	1.000000	168140186	0.000000
142114866	879047432.000000	45693011	10000.000000	12195	89486	1.000000	11418	90210	1.000000	172330076	0.000000
142121124	879096995.000000	45681233	10000.000000	12424	89442	1.000000	11460	90196	1.000000	176516230	0.000000
142099497	879192644.000000	45690318	10000.000000	12067	90127	1.000000	11528	89680	1.000000	180693477	-1.#IND00
142118632	879107334.000000	45698524	10000.000000	12326	89414	1.000000	11453	90530	1.000000	184863994	0.009600
142126772	879054430.000000	45686251	10000.000000	12299	89511	1.000000	11332	90267	1.000000	189028091	-0.006574
142098202	879086838.000000	45683070	10000.000000	12235	89225	1.000000	11350	90418	1.000000	193184069	-0.002507
142111224	879108147.000000	45685006	10000.000000	12323	89277	1.000000	11348	90087	1.000000	197335973	-0.003437
142114459	879119362.000000	45699256	10000.000000	12267	89450	1.000000	11524	89765	1.000000	201485035	-0.000002
142123605	879067720.000000	45685288	10000.000000	12310	89203	1.000000	11360	90260	1.000000	205623582	0.009263
142117363	879099719.000000	45687100	10000.000000	12090	89520	1.000000	11545	89929	1.000000	209757906	0.007631
142141084	879080059.000000	45679863	10000.000000	12476	89046	1.000000	11542	89658	1.000000	213886183	0.006070
142110827	879127697.000000	45689872	10000.000000	12236	90124	1.000000	11711	89544	1.000000	218009755	0.003969
142125804	879066865.000000	45689249	10000.000000	12359	89442	1.000000	11655	89573	1.000000	222124842	0.006258
142140742	879102407.000000	45680132	10000.000000	12332	89320	1.000000	11496	89910	1.000000	226233896	0.005306
142103302	879163258.000000	45693592	10000.000000	12271	88956	1.000000	11614	90395	1.000000	230338205	0.005489
142124709	879060139.000000	45680428	10000.000000	12306	89399	1.000000	11548	89807	1.000000	234438808	0.009635
142118979	879083371.000000	45702686	10000.000000	12336	89259	1.000000	11407	90146	1.000000	238531291	0.007646
142121168	879079634.000000	45691707	10000.000000	12390	89004	1.000000	11621	90253	1.000000	242615255	0.007632
142116194	879089397.000000	45697550	10000.000000	12340	89427	1.000000	11478	90242	1.000000	246694251	0.010629
142108039	879138447.000000	45687976	10000.000000	12282	89409	1.000000	11581	89865	1.000000	250766173	0.009036
142123048	879059644.000000	45696400	10000.000000	12062	90019	1.000000	11461	90261	1.000000	254830283	0.006976
142103731	879117968.000000	45698236	10000.000000	12336	89379	1.000000	11457	90246	1.000000	258887255	0.007462
142106431	879100706.000000	45685767	10000.000000	12230	89821	1.000000	11522	89912	1.000000	262941758	0.006534
142114772	879160963.000000	45696117	10000.000000	12246	90028	1.000000	11392	90120	1.000000	266992393	0.006804
142109340	879093308.000000	45694877	10000.000000	12189	89347	1.000000	11667	89940	1.000000	271033710	0.006972
142112357	879160667.000000	45687418	10000.000000	12233	89035	1.000000	11425	89657	1.000000	275070556	0.006540
142127261	879102097.000000	45690340	10000.000000	12330	89158	1.000000	11439	90187	1.000000	279100265	0.006252
142135898	879075524.000000	45694216	10000.000000	12253	89300	1.000000	11433	90167	1.000000	283125164	0.006459
142105063	879150963.000000	45694455	10000.000000	12262	89653	1.000000	11379	90192	1.000000	287145737	0.006644
142126748	879044468.000000	45699156	10000.000000	12141	89904	1.000000	11406	90438	1.000000	291157115	0.006720
142120667	879110999.000000	45688660	10000.000000	12251	89019	1.000000	11489	90272	1.000000	295159511	0.006755
142120648	879101604.000000	45692514	10000.000000	12289	90093	1.000000	11495	90371	1.000000	299157533	0.006340
142118127	879071485.000000	45696420	10000.000000	12220	89781	1.000000	11473	89625	1.000000	303150882	0.005401
142098225	879124368.000000	45690917	10000.000000	12310	88637	1.000000	11471	90222	1.000000	307139818	0.005429
142133399	879104072.000000	45688837	10000.000000	12278	89350	1.000000	11500	89705	1.000000	311124557	0.005492
142120180	879133136.000000	45679268	10000.000000	12505	88872	1.000000	11545	90435	1.000000	315099345	0.006035
142115121	879103668.000000	45682227	10000.000000	12341	89679	1.000000	11358	90297	1.000000	319072354	0.005448
142117935	879087225.000000	45696723	10000.000000	12263	89604	1.000000	11545	90129	1.000000	323034771	0.005064
142126293	879034723.000000	45699664	10000.000000	12304	89253	1.000000	11580	90188	1.000000	326991664	0.004986
142125459	879072397.000000	45680029	10000.000000	12273	89340	1.000000	11430	90004	1.000000	330943656	0.005197
142113335	879135606.000000	45697158	10000.000000	12244	89577	1.000000	11536	90206	1.000000	334890383	0.004781
142109828	879105879.000000	45685914	10000.000000	12198	90034	1.000000	11415	90224	1.000000	338832399	0.004443
142127310	879044228.000000	45696215	10000.000000	12231	90200	1.000000	11498	90301	1.000000	342764637	0.003062
142125514	879096798.000000	45685002	10000.000000	12278	89639	1.000000	11514	90757	1.000000	346693833	0.002898
142117141	879131340.000000	45698490	10000.000000	12264	89838	1.000000	11536	89942	1.000000	350611754	0.002841
142114355	879110720.000000	45704040	10000.000000	12151	89628	1.000000	11479	89806	1.000000	354527480	0.003228
142109407	879155674.000000	45687726	10000.000000	12235	89451	1.000000	11309	90503	1.000000	358435528	0.002098
142126892	879052755.000000	45687351	10000.000000	12306	89223	1.000000	11526	90138	1.000000	362342132	0.002011
142117733	879114524.000000	45683948	10000.000000	12203	89838	1.000000	11453	90230	1.000000	366244989	0.002396
142118948	879087649.000000	45695706	10000.000000	12141	89504	1.000000	11607	89906	1.000000	370137164	0.002404
142125444	879103316.000000	45691246	10000.000000	12158	89248	1.000000	11364	89952	1.000000	374023733	0.002182
142105074	879112977.000000	45704374	10000.000000	12277	89473	1.000000	11544	90129	1.000000	377905618	0.002002
142100970	879147004.000000	45694650	10000.000000	12334	89527	1.000000	11644	89568	1.000000	381782747	0.002375
142128327	879095373.000000	45697791	10000.000000	12120	89625	1.000000	11462	89747	1.000000	385650382	0.002360
142113998	879095440.000000	45693353	10000.000000	12314	90102	1.000000	11454	90509	1.000000	389516412	0.001987
142107416	879099930.000000	45686748	10000.000000	12325	89635	1.000000	11577	90373	1.000000	393374219	0.002049
142113769	879150187.000000	45698643	10000.000000	12148	89364	1.000000	11420	90284	1.000000	397224636	0.001809
142130712	879049140.000000	45686662	10000.000000	12374	89668	1.000000	11538	90032	1.000000	401070435	0.001997
142125496	879097548.000000	45698729	10000.000000	12263	89075	1.000000	11560	89558	1.000000	404916784	0.002161
142108436	879094144.000000	45686541	10000.000000	12355	89087	1.000000	11517	90756	1.000000	408749744	0.002232
142126582	879060531.000000	45691729	10000.000000	12181	89760	1.000000	11551	89844	1.000000	412577928	0.002418
142105275	879126526.000000	45694731	10000.000000	12221	89559	1.000000	11505	90288	1.000000	416402577	0.002427
npatches	nstrain	runtime	dt	init_x	init_y	init_y_blood	init_z	init_S	beta0	beta1	beta2	beta3	mean_beta	B	d	delta	delta_blood	b[0]	mut	m	CTL	c	g	epsilon	k	het	lambda	rho	omega	x_max	patch.dyna	DELTA	A	VA
10000	1	100.000000	0.000100	21900	9499	5000000	0.001000	10000000	11.734472	14.061471	10.777742	9.108213	12	8000000000.000000	0.010000	1.000000	1.000000	800000	0.000050	0.048000	1	0.001000	1.000000	25.000000	5.000000	0.500000	0.001000	0.001000	0.010000	31987	0	10.000000	7.000000	1.000000
sus	inf	inf_blood	z	x[0]	y[0][0]	z[0]	x[1]	y[1][0]	z[1]	S[0]	synchrony
219000000	94990000.000000	5000000	10.000000	21900	9499	0.001000	21900	9499	0.001000	10000000	0.000000
178400735	556337482.000000	28899834	10000.000000	17681	55950	1.000000	15912	57511	1.000000	12622748	0.000000
169629287	618634683.000000	32151929	10000.000000	16702	62541	1.000000	15213	63452	1.000000	16305313	0.000000
169185109	622055173.000000	32328068	10000.000000	16741	62933	1.000000	15161	64140	1.000000	20046712	0.000000
169163660	622200001.000000	32338802	10000.000000	16685	62151	1.000000	15017	63765	1.000000	23780874	0.000000
169159556	622180454.000000	32334639	10000.000000	16628	62719	1.000000	14972	64153	1.000000	27508089	0.000000
169168942	622202746.000000	32332612	10000.000000	16672	62649	1.000000	15145	63757	1.000000	31236083	0.000000
169170951	622134993.000000	32344977	10000.000000	16740	62683	1.000000	15058	63831	1.000000	34957944	0.000000
169168166	622194734.000000	32333073	10000.000000	16699	62165	1.000000	15291	63476	1.000000	38670873	0.000000
169158497	622217031.000000	32340829	10000.000000	16615	62584	1.000000	14977	63704	1.000000	42382529	0.000000
169176378	622188661.000000	32331219	10000.000000	16704	62981	1.000000	15065	63635	1.000000	46085548	0.000000
169147740	622201102.000000	32331769	10000.000000	16769	62538	1.000000	15016	63590	1.000000	49782577	0.000000
169154843	622207065.000000	32340280	10000.000000	16683	62181	1.000000	15039	62882	1.000000	53473384	0.000000
169154346	622212630.000000	32349244	10000.000000	16735	62328	1.000000	15078	63998	1.000000	57162091	0.000000
169181397	622179536.000000	32329637	10000.000000	16633	62032	1.000000	15092	63928	1.000000	60842408	0.000000
169171789	622207320.000000	32333307	10000.000000	16696	62291	1.000000	15014	63627	1.000000	64518584	0.000000
169157045	622204969.000000	32347512	10000.000000	16691	62385	1.000000	15049	63472	1.000000	68187699	0.000000
169158993	622229822.000000	32336488	10000.000000	16937	62059	1.000000	15094	63514	1.000000	71852972	0.000000
169146573	622206725.000000	32349282	10000.000000	16625	62436	1.000000	14935	64099	1.000000	75513467	0.000000
169157896	622227154.000000	32352668	10000.000000	16664	62576	1.000000	15099	63819	1.000000	79168447	0.000000
169171198	622161814.000000	32334633	10000.000000	16634	62395	1.000000	15114	63638	1.000000	82815965	0.000000
169169445	622215268.000000	32331040	10000.000000	16738	62364	1.000000	15068	63682	1.000000	86458679	0.000000
169155213	622202008.000000	32338724	10000.000000	16808	62063	1.000000	15180	64145	1.000000	90095969	0.000000
169158639	622208825.000000	32339567	10000.000000	16722	62284	1.000000	15270	63489	1.000000	93726179	0.000000
169144178	622268732.000000	32344845	10000.000000	16668	62951	1.000000	14988	63944	1.000000	97354799	0.000000
169146856	622157938.000000	32326539	10000.000000	16773	62403	1.000000	15301	63525	1.000000	100975280	0.000000
169167981	622161373.000000	32338599	10000.000000	16784	62550	1.000000	14936	64120	1.000000	104592501	0.000000
169151373	622217581.000000	32336473	10000.000000	16567	62586	1.000000	14974	63750	1.000000	108202915	0.000000
169153872	622245753.000000	32341061	10000.000000	16666	62239	1.000000	15060	63554	1.000000	111805632	0.000000
169158025	622225936.000000	32345439	10000.000000	16838	62659	1.000000	14966	64039	1.000000	115404832	0.000000
169158086	622235910.000000	32341707	10000.000000	16810	61866	1.000000	15133	63275	1.000000	119001533	0.000000
169161845	622206010.000000	32346042	10000.000000	16646	62628	1.000000	15066	63975	1.000000	122594558	0.000000
169171837	622213917.000000	32331429	10000.000000	16754	62364	1.000000	15269	63539	1.000000	126177145	0.000000
169158567	622212317.000000	32326442	10000.000000	16702	62759	1.000000	14981	63949	1.000000	129750177	0.000000
169169937	622169660.000000	32333605	10000.000000	16556	62770	1.000000	15138	63432	1.000000	133326143	0.000000
169143859	622217882.000000	32343393	10000.000000	16647	62575	1.000000	14984	63834	1.000000	136895411	0.000000
169157406	622182874.000000	32347550	10000.000000	16709	62401	1.000000	15109	63507	1.000000	140459560	0.000000
169148696	622229742.000000	32341023	10000.000000	16865	62139	1.000000	15268	63369	1.000000	144019490	0.000000
169168538	622178411.000000	32338185	10000.000000	16750	62306	1.000000	15105	63648	1.000000	147570835	0.000000
169160230	622175090.000000	32334705	10000.000000	16708	62637	1.000000	15180	63141	1.000000	151114359	0.000000
169148104	622227922.000000	32334499	10000.000000	16685	62385	1.000000	15048	63343	1.000000	154654419	-1.#IND00
169160676	622200915.000000	32332963	10000.000000	16754	62185	1.000000	15058	64096	1.000000	158188629	-0.014400
169150884	622220898.000000	32332716	10000.000000	16645	62154	1.000000	15150	63932	1.000000	161716198	-0.015688
169172423	622219507.000000	32339838	10000.000000	16620	62645	1.000000	15002	63948	1.000000	165239731	-0.005217
169158975	622198915.000000	32344941	10000.000000	16582	62685	1.000000	15153	63461	1.000000	168755207	-0.001485
169165385	622170223.000000	32352512	10000.000000	16745	62249	1.000000	15031	63396	1.000000	172266403	-0.001156
169155349	622187732.000000	32331108	10000.000000	16807	62041	1.000000	15149	63780	1.000000	175776168	-0.001018
169146249	622199256.000000	32338203	10000.000000	16621	62223	1.000000	15037	63867	1.000000	179280164	0.005206
169157156	622195106.000000	32343864	10000.000000	16474	62763	1.000000	15044	63486	1.000000	182777522	0.006920
169160816	622203966.000000	32338327	10000.000000	16698	62440	1.000000	15125	63508	1.000000	186269056	0.010988
169169559	622164790.000000	32337034	10000.000000	16594	62712	1.000000	15147	63875	1.000000	189758403	0.013594
169159107	622212185.000000	32336256	10000.000000	16772	62720	1.000000	15038	63587	1.000000	193240579	0.012676
169151059	622223069.000000	32341390	10000.000000	16716	62695	1.000000	15043	63406	1.000000	196718735	0.011649
169151311	622184796.000000	32335944	10000.000000	16672	62621	1.000000	15129	63771	1.000000	200185164	0.008071
169184853	622169220.000000	32336021	10000.000000	16686	62745	1.000000	15092	63352	1.000000	203652989	0.007000
169172197	622181999.000000	32344597	10000.000000	16638	62196	1.000000	15096	63772	1.000000	207113834	0.004916
169153441	622218571.000000	32342358	10000.000000	16859	62187	1.000000	14995	63508	1.000000	210569055	0.003244
169150377	622195598.000000	32338364	10000.000000	16716	61743	1.000000	14985	63944	1.000000	214018786	0.003626
169148901	622229069.000000	32337315	10000.000000	16767	62547	1.000000	15069	63852	1.000000	217465222	0.003616
169170065	622190452.000000	32335925	10000.000000	16597	62620	1.000000	15015	63633	1.000000	220903619	0.002697
169153632	622200408.000000	32337435	10000.000000	16796	62092	1.000000	15002	63883	1.000000	224339579	0.003006
169157422	622242835.000000	32339824	10000.000000	16702	62339	1.000000	15185	63708	1.000000	227771814	0.002657
169163717	622220172.000000	32345092	10000.000000	16787	62457	1.000000	15188	63266	1.000000	231196037	0.002343
169162780	622200970.000000	32340489	10000.000000	16680	62510	1.000000	15138	63413	1.000000	234615790	-0.000228
169161847	622164058.000000	32344487	10000.000000	16750	62463	1.000000	15125	63626	1.000000	238031706	-0.001108
169175182	622214483.000000	32343684	10000.000000	16701	61863	1.000000	15010	63731	1.000000	241440575	-0.001001
169150950	622191883.000000	32343831	10000.000000	16776	62225	1.000000	15112	63487	1.000000	244846044	-0.000648
169165102	622208247.000000	32338444	10000.000000	16647	62609	1.000000	15061	63123	1.000000	248246007	-0.000962
169171461	622208843.000000	32341392	10000.000000	16607	62477	1.000000	14922	63963	1.000000	251641338	-0.000671
169171833	622189655.000000	32333391	10000.000000	16814	61949	1.000000	15035	63779	1.000000	255029814	-0.001618
169163035	622183719.000000	32334777	10000.000000	16641	61949	1.000000	15063	63990	1.000000	258412502	-0.000991
169174535	622171220.000000	32348335	10000.000000	16639	62003	1.000000	15050	63555	1.000000	261792741	-0.001688
169158565	622191684.000000	32336713	10000.000000	16599	62497	1.000000	15099	63532	1.000000	265165582	-0.001642
169150892	622222168.000000	32338914	10000.000000	16661	62388	1.000000	15017	63701	1.000000	268535704	-0.001583
169158213	622293206.000000	32335959	10000.000000	16662	62592	1.000000	14990	64039	1.000000	271901695	0.000684
169183750	622144028.000000	32337348	10000.000000	16544	62797	1.000000	15089	63275	1.000000	275257970	0.000809
169149402	622175920.000000	32340649	10000.000000	16787	62436	1.000000	15023	63128	1.000000	278612918	0.000787
169163612	622176906.000000	32334698	10000.000000	16738	62371	1.000000	15001	63906	1.000000	281958976	0.001247
169154147	622214960.000000	32337564	10000.000000	16694	62409	1.000000	15094	64032	1.000000	285299599	0.002072
169166652	622171656.000000	32355344	10000.000000	16682	62728	1.000000	15192	63839	1.000000	288643618	0.001748
169155452	622231015.000000	32331396	10000.000000	16797	62587	1.000000	15159	63782	1.000000	291978867	0.001991
169147329	622232727.000000	32337271	10000.000000	16749	62377	1.000000	15100	63628	1.000000	295306481	0.000902
169154814	622232209.000000	32340410	10000.000000	16635	62150	1.000000	15032	63801	1.000000	298632759	0.000834
169150011	622241574.000000	32347899	10000.000000	16677	62425	1.000000	15165	63639	1.000000	301954467	0.001513
169165100	622261936.000000	32339923	10000.000000	16770	62165	1.000000	15275	63643	1.000000	305266833	0.001726
169142429	622169598.000000	32326089	10000.000000	16718	62586	1.000000	15213	63769	1.000000	308575586	0.001524
169149158	622190589.000000	32327238	10000.000000	16703	62572	1.000000	15197	63588	1.000000	311879368	0.001529
169156691	622183598.000000	32331195	10000.000000	16806	62076	1.000000	15201	63540	1.000000	315175371	0.001846
169157387	622211876.000000	32328957	10000.000000	16707	62647	1.000000	15086	63752	1.000000	318469125	0.001582
169180223	622073300.000000	32336065	10000.000000	16669	62297	1.000000	14988	63945	1.000000	321759107	0.001469
169160392	622165916.000000	32337738	10000.000000	16765	62672	1.000000	15016	63162	1.000000	325047887	0.001562
169150262	622210745.000000	32345006	10000.000000	16748	62857	1.000000	15044	63767	1.000000	328326275	0.001750
169138332	622245037.000000	32339698	10000.000000	16837	62456	1.000000	15036	63388	1.000000	331598862	0.002051
169164232	622146922.000000	32350067	10000.000000	16800	62474	1.000000	14997	63609	1.000000	334867753	0.002058
169142565	622235101.000000	32340827	10000.000000	16560	62941	1.000000	15061	63836	1.000000	338131712	0.002005
169157657	622201995.000000	32352036	10000.000000	16714	61700	1.000000	15178	63987	1.000000	341390680	0.001888
169161827	622206512.000000	32338606	10000.000000	16514	62490	1.000000	15109	63091	1.000000	344646184	0.001896
169156226	622267955.000000	32343838	10000.000000	16797	62042	1.000000	15083	63902	1.000000	347895509	0.001635
169151422	622241021.000000	32342546	10000.000000	16640	62528	1.000000	14927	63967	1.000000	351139856	0.001737
169166860	622155581.000000	32338481	10000.000000	16807	62300	1.000000	14902	63769	1.000000	354381978	0.001023
npatches	nstrain	runtime	dt	init_x	init_y	init_y_blood	init_z	init_S	beta0	beta1	beta2	beta3	mean_beta	B	d	delta	delta_blood	b[0]	mut	m	CTL	c	g	epsilon	k	het	lambda	rho	omega	x_max	patch.dyna	DELTA	A	VA
10000	1	100.000000	0.000100	21900	9499	5000000	0.001000	10000000	17.080002	15.845328	6.817487	14.547880	12	8000000000.000000	0.010000	1.000000	1.000000	800000	0.000050	0.048000	1	0.001000	1.000000	25.000000	6.000000	0.500000	0.001000	0.001000	0.010000	31987	0	10.000000	7.000000	1.000000
sus	inf	inf_blood	z	x[0]	y[0][0]	z[0]	x[1]	y[1][0]	z[1]	S[0]	synchrony
219000000	94990000.000000	5000000	10.000000	21900	9499	0.001000	21900	9499	0.001000	10000000	0.000000
202005166	402766839.000000	20928062	10000.000000	16818	42723	1.000000	17649	42238	1.000000	12217527	0.000000
194331686	443882194.000000	23081825	10000.000000	15916	47461	1.000000	16685	46023	1.000000	15289684	0.000000
193927832	446180037.000000	23191688	10000.000000	15983	47573	1.000000	16582	46828	1.000000	18408390	0.000000
193916180	446282588.000000	23205195	10000.000000	15751	47704	1.000000	16558	46817	1.000000	21532189	0.000000
193917772	446251029.000000	23198227	10000.000000	16078	47112	1.000000	16506	46618	1.000000	24651602	0.000000
193911802	446258218.000000	23192867	10000.000000	15914	47028	1.000000	16561	46620	1.000000	27762635	0.000000
193898501	446327207.000000	23199118	10000.000000	15858	47509	1.000000	16601	46834	1.000000	30870641	0.000000
193901043	446307429.000000	23198926	10000.000000	15938	47184	1.000000	16529	46597	1.000000	33971102	0.000000
193906302	446282762.000000	23197835	10000.000000	16011	47281	1.000000	16624	46563	1.000000	37066315	0.000000
193896485	446252928.000000	23192124	10000.000000	16030	46958	1.000000	16641	46728	1.000000	40157238	0.000000
193931500	446294662.000000	23199276	10000.000000	15928	47300	1.000000	16665	46852	1.000000	43245315	0.000000
193891154	446362527.000000	23195070	10000.000000	16052	47178	1.000000	16608	46440	1.000000	46328147	0.000000
193914476	446281435.000000	23201693	10000.000000	15852	47599	1.000000	16541	46581	1.000000	49407918	0.000000
193886875	446291754.000000	23192247	10000.000000	16005	47274	1.000000	16506	47013	1.000000	52482576	0.000000
193893628	446288063.000000	23193209	10000.000000	15792	46856	1.000000	16597	46857	1.000000	55549025	0.000000
193890073	446296218.000000	23190042	10000.000000	15843	47473	1.000000	16486	47054	1.000000	58616612	0.000000
193893844	446328663.000000	23192463	10000.000000	15913	47203	1.000000	16559	46544	1.000000	61676112	0.000000
193897808	446314928.000000	23188299	10000.000000	15858	47619	1.000000	16673	47191	1.000000	64729582	0.000000
193896392	446325976.000000	23199584	10000.000000	15970	47303	1.000000	16702	46379	1.000000	67780968	0.000000
193903675	446325199.000000	23197002	10000.000000	15738	47543	1.000000	16474	46978	1.000000	70824643	0.000000
193889234	446360894.000000	23192536	10000.000000	15861	47718	1.000000	16564	46818	1.000000	73865331	0.000000
193909939	446286970.000000	23194842	10000.000000	15812	47305	1.000000	16560	46500	1.000000	76903250	0.000000
193902790	446309271.000000	23202343	10000.000000	15808	47743	1.000000	16415	46616	1.000000	79935305	0.000000
193896053	446314047.000000	23199655	10000.000000	15996	47253	1.000000	16626	46662	1.000000	82964844	0.000000
193899440	446286439.000000	23191723	10000.000000	16016	47060	1.000000	16596	46842	1.000000	85982917	0.000000
193910565	446291722.000000	23196853	10000.000000	15682	47673	1.000000	16551	46810	1.000000	89000852	0.000000
193911257	446276382.000000	23194606	10000.000000	15972	47093	1.000000	16697	46418	1.000000	92017100	0.000000
193910901	446261440.000000	23199923	10000.000000	16069	47316	1.000000	16610	46666	1.000000	95027927	0.000000
193912505	446281627.000000	23193595	10000.000000	15938	47182	1.000000	16598	47258	1.000000	98035221	0.000000
193916459	446247745.000000	23190488	10000.000000	15928	47762	1.000000	16692	46703	1.000000	101034147	0.000000
193902269	446275780.000000	23190652	10000.000000	15960	47818	1.000000	16629	46830	1.000000	104029813	0.000000
193896287	446298228.000000	23198324	10000.000000	16114	46984	1.000000	16759	46743	1.000000	107021909	0.000000
193910998	446315549.000000	23193773	10000.000000	15975	47345	1.000000	16603	46544	1.000000	110011281	0.000000
193901025	446279888.000000	23194889	10000.000000	16004	47142	1.000000	16729	47259	1.000000	112993219	0.000000
193909061	446302218.000000	23197790	10000.000000	15677	47718	1.000000	16660	46553	1.000000	115969673	0.000000
193873066	446365410.000000	23197774	10000.000000	15927	47203	1.000000	16371	47022	1.000000	118940893	0.000000
193912961	446258727.000000	23196771	10000.000000	15747	47630	1.000000	16543	46991	1.000000	121910151	0.000000
193901483	446296183.000000	23197537	10000.000000	15782	46949	1.000000	16691	46949	1.000000	124870893	0.000000
193904009	446329562.000000	23198596	10000.000000	15811	47383	1.000000	16572	46685	1.000000	127833833	0.000000
193899684	446325664.000000	23208963	10000.000000	15873	46981	1.000000	16412	47260	1.000000	130790591	-1.#IND00
193881297	446303012.000000	23196548	10000.000000	15877	47478	1.000000	16490	46634	1.000000	133743109	0.048000
193914903	446278152.000000	23196826	10000.000000	15700	47391	1.000000	16423	46687	1.000000	136694934	0.021839
193905528	446297203.000000	23190368	10000.000000	15851	47449	1.000000	16585	46877	1.000000	139635478	0.021473
193909755	446236162.000000	23186199	10000.000000	15935	47597	1.000000	16576	46746	1.000000	142573590	0.015427
193909216	446318144.000000	23204540	10000.000000	15734	47598	1.000000	16582	46767	1.000000	145510283	0.009304
193899847	446343594.000000	23189063	10000.000000	16054	47196	1.000000	16640	46617	1.000000	148441515	0.005834
193900518	446279110.000000	23196785	10000.000000	15997	47152	1.000000	16523	47160	1.000000	151366457	0.006545
193905059	446308242.000000	23203012	10000.000000	15810	47533	1.000000	16586	46721	1.000000	154287152	0.004171
193915560	446247811.000000	23203466	10000.000000	15979	47492	1.000000	16657	47096	1.000000	157202583	0.002967
193914111	446299249.000000	23194756	10000.000000	15889	47421	1.000000	16736	46772	1.000000	160114850	0.002006
193897094	446365746.000000	23205861	10000.000000	15781	47510	1.000000	16545	47234	1.000000	163024134	0.002787
193897435	446287380.000000	23186540	10000.000000	15935	47323	1.000000	16777	46950	1.000000	165926397	0.001554
193919495	446288899.000000	23200223	10000.000000	15817	47414	1.000000	16599	46929	1.000000	168826423	0.001109
193887574	446321358.000000	23195927	10000.000000	15769	47724	1.000000	16479	46866	1.000000	171721894	0.000717
193904423	446287545.000000	23190482	10000.000000	15672	47434	1.000000	16545	46929	1.000000	174613484	0.002025
193903111	446284452.000000	23205586	10000.000000	15883	47203	1.000000	16553	47165	1.000000	177500462	0.001903
193900818	446335414.000000	23197185	10000.000000	16017	47399	1.000000	16713	46749	1.000000	180383008	0.003667
193916890	446275997.000000	23195831	10000.000000	15839	47689	1.000000	16540	46824	1.000000	183257533	0.003908
193879979	446337219.000000	23195886	10000.000000	15862	47472	1.000000	16747	46577	1.000000	186128592	0.003493
193914280	446291380.000000	23198271	10000.000000	15882	47453	1.000000	16556	46575	1.000000	188997414	0.003052
193910242	446280627.000000	23199189	10000.000000	15926	47311	1.000000	16493	46578	1.000000	191860176	0.001967
193917559	446253393.000000	23190032	10000.000000	15945	47535	1.000000	16516	46788	1.000000	194720431	0.002922
193905560	446300554.000000	23196560	10000.000000	15965	47713	1.000000	16625	46938	1.000000	197578049	0.003975
193901981	446317257.000000	23189043	10000.000000	15926	47438	1.000000	16454	47075	1.000000	200429774	0.003059
193905374	446299947.000000	23200133	10000.000000	16016	47756	1.000000	16769	46763	1.000000	203277597	0.003225
193894305	446300983.000000	23198851	10000.000000	16076	47137	1.000000	16581	46640	1.000000	206121026	0.002044
193911153	446264240.000000	23198835	10000.000000	15911	47288	1.000000	16717	46413	1.000000	208963319	0.001675
193908630	446280822.000000	23200098	10000.000000	15920	47331	1.000000	16684	46604	1.000000	211798747	0.001997
193895141	446318010.000000	23194964	10000.000000	16016	47554	1.000000	16486	46567	1.000000	214627965	0.003198
193887461	446339562.000000	23195439	10000.000000	15864	47350	1.000000	16694	46536	1.000000	217450839	0.002293
193896238	446311885.000000	23191509	10000.000000	15870	47562	1.000000	16640	46601	1.000000	220272854	0.000668
193885248	446358999.000000	23195365	10000.000000	15873	47643	1.000000	16664	46788	1.000000	223086989	0.000589
193900854	446312826.000000	23194630	10000.000000	15824	47653	1.000000	16574	46817	1.000000	225900976	0.001200
193905207	446325667.000000	23197247	10000.000000	15963	47404	1.000000	16755	46948	1.000000	228710850	0.001164
193892856	446282257.000000	23210165	10000.000000	15941	47335	1.000000	16586	47097	1.000000	231514649	0.001394
193896275	446311791.000000	23191929	10000.000000	15866	47370	1.000000	16511	47096	1.000000	234315801	0.000502
193909581	446297137.000000	23192998	10000.000000	15892	47185	1.000000	16713	46896	1.000000	237112171	0.000188
193894119	446298161.000000	23199977	10000.000000	15865	47342	1.000000	16512	46578	1.000000	239903436	0.000789
193894674	446317379.000000	23201605	10000.000000	15906	47287	1.000000	16570	46799	1.000000	242690302	0.000603
193911931	446302560.000000	23199395	10000.000000	15893	47572	1.000000	16623	46801	1.000000	245475762	0.000490
193912804	446288233.000000	23187062	10000.000000	16058	46971	1.000000	16542	46980	1.000000	248259881	0.000580
193901290	446310041.000000	23199100	10000.000000	15857	47233	1.000000	16585	47148	1.000000	251036502	0.000466
193907408	446281324.000000	23204272	10000.000000	16019	47632	1.000000	16631	46606	1.000000	253807839	-0.001285
193906061	446300851.000000	23197895	10000.000000	15909	47539	1.000000	16555	46669	1.000000	256576700	-0.001517
193902242	446331528.000000	23205518	10000.000000	15910	47281	1.000000	16779	46772	1.000000	259344854	-0.001351
193906883	446332613.000000	23199908	10000.000000	16053	47309	1.000000	16614	46625	1.000000	262101837	-0.001291
193896637	446317067.000000	23195529	10000.000000	15756	47375	1.000000	16629	47129	1.000000	264855578	-0.001204
193908923	446260178.000000	23202483	10000.000000	15944	47279	1.000000	16522	46575	1.000000	267608689	-0.001260
193908957	446374074.000000	23195729	10000.000000	15872	46947	1.000000	16624	46825	1.000000	270356239	-0.001250
193898210	446277191.000000	23195540	10000.000000	15774	47321	1.000000	16504	46813	1.000000	273100067	-0.001293
193897538	446299518.000000	23201187	10000.000000	15935	47196	1.000000	16667	46957	1.000000	275839643	-0.001422
193887832	446367837.000000	23197528	10000.000000	15794	47385	1.000000	16619	46885	1.000000	278576312	-0.001811
193921952	446321171.000000	23192003	10000.000000	16018	47314	1.000000	16591	46813	1.000000	281307235	-0.001683
193903128	446308897.000000	23192992	10000.000000	15996	47203	1.000000	16663	47019	1.000000	284034116	-0.001574
193903922	446290699.000000	23195063	10000.000000	15933	47263	1.000000	16540	46782	1.000000	286754661	-0.001569
193885035	446335460.000000	23199489	10000.000000	15976	47232	1.000000	16710	46542	1.000000	289474516	-0.001295
193908638	446253808.000000	23185239	10000.000000	15698	47536	1.000000	16508	46916	1.000000	292188985	-0.001317
193912405	446303402.000000	23199593	10000.000000	16102	47148	1.000000	16580	47128	1.000000	294899254	-0.001314
193897756	446318417.000000	23193450	10000.000000	15888	47804	1.000000	16537	46835	1.000000	297605882	-0.001584
npatches	nstrain	runtime	dt	init_x	init_y	init_y_blood	init_z	init_S	beta0	beta1	beta2	beta3	mean_beta	B	d	delta	delta_blood	b[0]	mut	m	CTL	c	g	epsilon	k	het	lambda	rho	omega	x_max	patch.dyna	DELTA	A	VA
10000	1	100.000000	0.000100	21900	9499	5000000	0.001000	10000000	8.715421	13.012988	16.214016	7.592451	12	8000000000.000000	0.010000	1.000000	1.000000	800000	0.000050	0.048000	1	0.001000	1.000000	25.000000	7.000000	0.500000	0.001000	0.001000	0.010000	31987	0	10.000000	7.000000	1.000000
sus	inf	inf_blood	z	x[0]	y[0][0]	z[0]	x[1]	y[1][0]	z[1]	S[0]	synchrony
219000000	94990000.000000	5000000	10.000000	21900	9499	0.001000	21900	9499	0.001000	10000000	0.000000
227645915	278441452.000000	14462141	10000.000000	25015	26160	1.000000	21901	28115	1.000000	11787589	0.000000
220825985	306720493.000000	15941877	10000.000000	24302	28965	1.000000	21317	30817	1.000000	14200868	0.000000
220375134	308651713.000000	16037894	10000.000000	24283	29188	1.000000	21256	31663	1.000000	16662967	0.000000
220344525	308832845.000000	16051400	10000.000000	24290	29196	1.000000	21136	31647	1.000000	19125763	0.000000
220353883	308834879.000000	16058803	10000.000000	24035	29076	1.000000	21253	31328	1.000000	21584465	0.000000
220345874	308828831.000000	16049390	10000.000000	24229	29206	1.000000	21160	31691	1.000000	24038860	0.000000
220345215	308815581.000000	16046646	10000.000000	24140	29125	1.000000	21233	31793	1.000000	26490493	0.000000
220358693	308807009.000000	16045176	10000.000000	24046	29094	1.000000	21177	31452	1.000000	28939342	0.000000
220329620	308838177.000000	16055461	10000.000000	24188	29251	1.000000	21063	31589	1.000000	31386109	0.000000
220358818	308754536.000000	16052988	10000.000000	24220	28997	1.000000	20991	31534	1.000000	33824666	0.000000
220345383	308814015.000000	16052336	10000.000000	24368	29142	1.000000	21127	31414	1.000000	36260227	0.000000
220342930	308776003.000000	16053140	10000.000000	24366	29029	1.000000	21073	31621	1.000000	38692566	0.000000
220324698	308816001.000000	16051618	10000.000000	24408	29000	1.000000	20983	31608	1.000000	41124131	0.000000
220359344	308823083.000000	16052736	10000.000000	24126	29087	1.000000	21246	31630	1.000000	43550149	0.000000
220343201	308854228.000000	16049662	10000.000000	24450	29343	1.000000	21279	31650	1.000000	45971268	0.000000
220360894	308820851.000000	16045959	10000.000000	24184	29159	1.000000	21197	31060	1.000000	48388514	0.000000
220372106	308789894.000000	16047692	10000.000000	24195	29141	1.000000	21041	31395	1.000000	50802569	0.000000
220335363	308829192.000000	16052638	10000.000000	24271	28912	1.000000	20995	31393	1.000000	53213286	0.000000
220364230	308795545.000000	16044321	10000.000000	24322	29099	1.000000	21053	31645	1.000000	55622002	0.000000
220360646	308782750.000000	16050251	10000.000000	24282	29139	1.000000	21136	31460	1.000000	58027817	0.000000
220335103	308824987.000000	16060315	10000.000000	24288	29218	1.000000	21121	31508	1.000000	60425888	0.000000
220364303	308818911.000000	16058516	10000.000000	24318	29120	1.000000	21082	31457	1.000000	62820721	0.000000
220352698	308836083.000000	16052895	10000.000000	24378	29403	1.000000	21023	31681	1.000000	65212942	0.000000
220369707	308798842.000000	16047223	10000.000000	24363	29301	1.000000	21110	31549	1.000000	67603703	0.000000
220350479	308794683.000000	16053555	10000.000000	24178	29057	1.000000	21175	31720	1.000000	69988357	0.000000
220354667	308844980.000000	16054628	10000.000000	24218	29237	1.000000	21154	31459	1.000000	72370134	0.000000
220354991	308815210.000000	16050195	10000.000000	24309	29027	1.000000	21265	30896	1.000000	74745035	0.000000
220340631	308809326.000000	16047186	10000.000000	24115	28817	1.000000	20966	31519	1.000000	77120520	0.000000
220358014	308822389.000000	16054018	10000.000000	24179	29248	1.000000	20954	31892	1.000000	79488631	0.000000
220325967	308861004.000000	16053716	10000.000000	24291	28997	1.000000	21195	31703	1.000000	81857826	0.000000
220337077	308803179.000000	16054768	10000.000000	24232	29153	1.000000	21316	31551	1.000000	84222246	0.000000
220360023	308761514.000000	16047089	10000.000000	24089	29214	1.000000	21258	31545	1.000000	86583252	0.000000
220334643	308837483.000000	16049386	10000.000000	24282	29176	1.000000	21116	31618	1.000000	88940188	0.000000
220353463	308829554.000000	16043074	10000.000000	24272	29109	1.000000	21126	31621	1.000000	91295664	0.000000
220339590	308833987.000000	16050714	10000.000000	24389	29119	1.000000	21091	31583	1.000000	93643525	0.000000
220325994	308877557.000000	16058372	10000.000000	24453	29658	1.000000	21184	31597	1.000000	95990684	0.000000
220350006	308865946.000000	16056113	10000.000000	24339	29390	1.000000	21186	31586	1.000000	98333070	0.000000
220356885	308809355.000000	16053693	10000.000000	24330	29033	1.000000	21285	31215	1.000000	100674153	0.000000
220357696	308832084.000000	16047132	10000.000000	24336	29184	1.000000	21099	31496	1.000000	103009258	0.000000
220349774	308813688.000000	16060020	10000.000000	24204	29129	1.000000	21075	31316	1.000000	105342554	-1.#IND00
220334490	308840583.000000	16052899	10000.000000	24216	29370	1.000000	21094	31352	1.000000	107670583	-0.008000
220358956	308787160.000000	16044549	10000.000000	24166	29486	1.000000	21071	31528	1.000000	109994915	-0.020826
220352188	308801592.000000	16054288	10000.000000	24339	29120	1.000000	21080	31243	1.000000	112319294	-0.013879
220336272	308834102.000000	16053059	10000.000000	24264	29033	1.000000	21136	31350	1.000000	114637901	-0.010041
220355401	308838057.000000	16057403	10000.000000	24218	29332	1.000000	21223	31760	1.000000	116954220	-0.004037
220369489	308803193.000000	16050942	10000.000000	24262	29179	1.000000	20990	31694	1.000000	119266991	-0.000348
220358060	308792900.000000	16056094	10000.000000	24242	29008	1.000000	20881	31849	1.000000	121575433	0.003105
220355968	308809613.000000	16050789	10000.000000	24087	29255	1.000000	21106	31733	1.000000	123885016	0.001262
220348212	308827131.000000	16049401	10000.000000	24331	29197	1.000000	21227	31362	1.000000	126187711	0.001540
220338233	308839450.000000	16048171	10000.000000	24084	29202	1.000000	21229	31490	1.000000	128486624	0.002907
220363562	308777045.000000	16047428	10000.000000	24391	28813	1.000000	21172	31479	1.000000	130780546	0.001766
220348685	308778394.000000	16046636	10000.000000	24239	29020	1.000000	21082	31315	1.000000	133069597	0.000920
220331642	308834602.000000	16051691	10000.000000	24150	29014	1.000000	21094	31362	1.000000	135360811	-0.000101
220339828	308871238.000000	16048578	10000.000000	24316	29446	1.000000	21190	31480	1.000000	137647195	0.001371
220358866	308800404.000000	16047413	10000.000000	24497	28854	1.000000	21239	31948	1.000000	139927476	0.001048
220357047	308831694.000000	16045717	10000.000000	24155	29340	1.000000	21142	31579	1.000000	142203949	0.001263
220344885	308815032.000000	16050907	10000.000000	24252	29306	1.000000	21186	31499	1.000000	144477398	0.000325
220362399	308759389.000000	16047677	10000.000000	24187	29303	1.000000	21200	31901	1.000000	146748179	0.001074
220351893	308809635.000000	16047145	10000.000000	24307	28925	1.000000	21122	31914	1.000000	149017032	0.000883
220344232	308834328.000000	16051204	10000.000000	24155	29347	1.000000	21092	31755	1.000000	151282800	0.001131
220359225	308824891.000000	16054479	10000.000000	24393	28951	1.000000	21171	31760	1.000000	153544604	0.001431
220367315	308797242.000000	16048857	10000.000000	24237	29303	1.000000	21128	31348	1.000000	155800230	0.001108
220357197	308861315.000000	16056537	10000.000000	24162	29221	1.000000	21133	31812	1.000000	158051351	0.000765
220349738	308864391.000000	16049239	10000.000000	24236	29257	1.000000	21072	31500	1.000000	160299863	0.000632
220363021	308798912.000000	16050377	10000.000000	24345	29192	1.000000	21075	31335	1.000000	162546821	0.000189
220348658	308844490.000000	16050701	10000.000000	24149	29083	1.000000	21165	31608	1.000000	164790739	0.000149
220350806	308788374.000000	16049462	10000.000000	24338	29450	1.000000	21127	31528	1.000000	167030493	-0.000343
220345265	308789849.000000	16050528	10000.000000	24279	29095	1.000000	21118	31398	1.000000	169262864	-0.000177
220322536	308848871.000000	16053830	10000.000000	24323	28790	1.000000	21132	31572	1.000000	171495232	-0.001408
220356895	308845306.000000	16051752	10000.000000	24194	29424	1.000000	21038	31663	1.000000	173723472	-0.002248
220360509	308826320.000000	16055773	10000.000000	24266	29342	1.000000	20948	31570	1.000000	175949725	-0.002103
220379761	308736179.000000	16048215	10000.000000	24335	29217	1.000000	21142	31596	1.000000	178176276	-0.002607
220339372	308825932.000000	16060569	10000.000000	24040	29039	1.000000	21061	31825	1.000000	180396360	-0.003482
220334091	308847503.000000	16048865	10000.000000	24082	29486	1.000000	21194	31409	1.000000	182614007	-0.005890
220351687	308805631.000000	16056213	10000.000000	24429	29416	1.000000	21059	31604	1.000000	184826575	-0.005854
220343649	308798826.000000	16049256	10000.000000	24126	28909	1.000000	21189	31257	1.000000	187039484	-0.005837
220324344	308892314.000000	16061075	10000.000000	24428	29063	1.000000	21064	32026	1.000000	189245876	-0.006598
220333085	308828632.000000	16059672	10000.000000	24533	28668	1.000000	21180	31591	1.000000	191450174	-0.006829
220339241	308801945.000000	16049159	10000.000000	24360	29341	1.000000	21085	31295	1.000000	193649967	-0.006335
220338499	308801071.000000	16049349	10000.000000	24130	29013	1.000000	21146	31532	1.000000	195847374	-0.006644
220357847	308835975.000000	16052940	10000.000000	24343	29099	1.000000	21186	31498	1.000000	198040410	-0.006609
220329674	308815799.000000	16046931	10000.000000	24305	29318	1.000000	21145	31509	1.000000	200233039	-0.006504
220348184	308834904.000000	16055531	10000.000000	24074	29127	1.000000	21154	31436	1.000000	202417874	-0.006752
220335792	308846833.000000	16048713	10000.000000	24377	29039	1.000000	21079	31969	1.000000	204597868	-0.007413
220341381	308809540.000000	16048685	10000.000000	24360	29047	1.000000	21070	31713	1.000000	206777996	-0.007132
220352569	308816264.000000	16045197	10000.000000	24146	29415	1.000000	21233	31520	1.000000	208956409	-0.007284
220338686	308854683.000000	16049515	10000.000000	24105	29125	1.000000	21005	31895	1.000000	211131988	-0.007048
220334864	308865708.000000	16055772	10000.000000	24034	29419	1.000000	21153	31731	1.000000	213303956	-0.006786
220355130	308809849.000000	16047253	10000.000000	24247	29349	1.000000	21129	31638	1.000000	215472286	-0.005697
220361511	308830803.000000	16052670	10000.000000	24386	29245	1.000000	21206	31525	1.000000	217632815	-0.005205
220354925	308795889.000000	16045985	10000.000000	24409	29065	1.000000	21354	31583	1.000000	219795254	-0.004991
220352909	308824519.000000	16047954	10000.000000	24179	29310	1.000000	20801	31894	1.000000	221950665	-0.004781
220339492	308824956.000000	16051726	10000.000000	24349	29095	1.000000	21106	31818	1.000000	224105119	-0.004579
220337527	308842156.000000	16051810	10000.000000	24184	29278	1.000000	21178	31440	1.000000	226258311	-0.004392
220347159	308820160.000000	16051832	10000.000000	24395	29294	1.000000	21027	31608	1.000000	228405400	-0.004140
220330692	308811766.000000	16050951	10000.000000	24277	29002	1.000000	21313	31384	1.000000	230552611	-0.004020
220338741	308825787.000000	16046904	10000.000000	24383	28995	1.000000	21158	31208	1.000000	232693301	-0.004095
220343738	308818650.000000	16046252	10000.000000	24352	29239	1.000000	21085	31389	1.000000	234833906	-0.004052
220347826	308838622.000000	16048708	10000.000000	24101	29351	1.000000	21161	31717	1.000000	236969493	-0.004379
npatches	nstrain	runtime	dt	init_x	init_y	init_y_blood	init_z	init_S	beta0	beta1	beta2	beta3	mean_beta	B	d	delta	delta_blood	b[0]	mut	m	CTL	c	g	epsilon	k	het	lambda	rho	omega	x_max	patch.dyna	DELTA	A	VA
10000	1	100.000000	0.000100	21900	9499	5000000	0.001000	10000000	6.236585	14.933692	6.445768	14.444301	12	8000000000.000000	0.010000	1.000000	1.000000	800000	0.000050	0.048000	1	0.001000	1.000000	25.000000	8.000000	0.500000	0.001000	0.001000	0.010000	31987	0	10.000000	7.000000	1.000000
sus	inf	inf_blood	z	x[0]	y[0][0]	z[0]	x[1]	y[1][0]	z[1]	S[0]	synchrony
219000000	94990000.000000	5000000	10.000000	21900	9499	0.001000	21900	9499	0.001000	10000000	0.000000
249891661	189555690.000000	9843912	10000.000000	28509	16707	1.000000	23221	20223	1.000000	11429305	0.000000
244667017	207162034.000000	10770213	10000.000000	28053	18072	1.000000	22612	22124	1.000000	13256384	0.000000
244170814	208904264.000000	10857842	10000.000000	27946	18273	1.000000	22355	22403	1.000000	15125806	0.000000
244104113	209110623.000000	10867071	10000.000000	27926	18588	1.000000	22396	22159	1.000000	16993987	0.000000
244103722	209133747.000000	10864331	10000.000000	27847	18181	1.000000	22678	22184	1.000000	18860684	0.000000
244103597	209113281.000000	10869408	10000.000000	28022	18263	1.000000	22818	22141	1.000000	20725646	0.000000
244099187	209121358.000000	10873676	10000.000000	28206	18378	1.000000	22454	22195	1.000000	22589563	0.000000
244103228	209140921.000000	10862010	10000.000000	28021	18279	1.000000	22794	22472	1.000000	24448650	0.000000
244095529	209152690.000000	10873350	10000.000000	27842	18067	1.000000	22789	22257	1.000000	26304073	0.000000
244100521	209130167.000000	10871514	10000.000000	27996	18381	1.000000	22850	22062	1.000000	28156274	0.000000
244097934	209095122.000000	10870654	10000.000000	27950	18484	1.000000	22653	22505	1.000000	30010041	0.000000
244082677	209136492.000000	10874733	10000.000000	27958	18285	1.000000	22944	21812	1.000000	31856895	0.000000
244112689	209093941.000000	10870106	10000.000000	27935	18181	1.000000	22598	22143	1.000000	33702877	0.000000
244082685	209174855.000000	10869213	10000.000000	28016	18131	1.000000	22597	22263	1.000000	35548304	0.000000
244100620	209115973.000000	10868324	10000.000000	27847	18453	1.000000	22739	22300	1.000000	37388471	0.000000
244105669	209114212.000000	10867922	10000.000000	28269	18076	1.000000	22509	22444	1.000000	39225297	0.000000
244077107	209169080.000000	10871176	10000.000000	27860	18374	1.000000	22671	22471	1.000000	41061236	0.000000
244110550	209109325.000000	10864319	10000.000000	27958	18216	1.000000	22335	22523	1.000000	42895888	0.000000
244105861	209117821.000000	10868045	10000.000000	27847	18502	1.000000	22581	22268	1.000000	44723517	0.000000
244124936	209129617.000000	10869494	10000.000000	27868	18312	1.000000	22617	21963	1.000000	46550436	0.000000
244115112	209070541.000000	10868883	10000.000000	28038	18048	1.000000	22656	22192	1.000000	48373184	0.000000
244127509	209093448.000000	10875869	10000.000000	27958	18356	1.000000	22715	22192	1.000000	50194032	0.000000
244109773	209176312.000000	10872714	10000.000000	28002	18343	1.000000	22462	22439	1.000000	52012018	0.000000
244073983	209157899.000000	10870522	10000.000000	28045	18189	1.000000	22939	22033	1.000000	53827676	0.000000
244114222	209146824.000000	10869906	10000.000000	27904	18322	1.000000	22534	22418	1.000000	55640977	0.000000
244106113	209125757.000000	10868990	10000.000000	27780	18514	1.000000	22545	22305	1.000000	57449319	0.000000
244107244	209101327.000000	10872842	10000.000000	27997	18267	1.000000	22862	22178	1.000000	59255715	0.000000
244092138	209127058.000000	10870441	10000.000000	27901	18116	1.000000	22537	22540	1.000000	61060825	0.000000
244106236	209130547.000000	10861401	10000.000000	28137	18078	1.000000	22623	22407	1.000000	62863191	0.000000
244096524	209145137.000000	10870151	10000.000000	28055	18224	1.000000	22673	22142	1.000000	64663330	0.000000
244088199	209168965.000000	10872785	10000.000000	28066	18216	1.000000	22541	22245	1.000000	66459369	0.000000
244120030	209121490.000000	10865888	10000.000000	27841	18243	1.000000	22698	22201	1.000000	68251564	0.000000
244082754	209125961.000000	10872441	10000.000000	27917	18070	1.000000	22703	22236	1.000000	70041726	0.000000
244123389	209094728.000000	10869105	10000.000000	28072	18286	1.000000	22349	22316	1.000000	71831505	0.000000
244117069	209103834.000000	10868709	10000.000000	27974	18045	1.000000	22724	22265	1.000000	73613652	0.000000
244107948	209103709.000000	10868579	10000.000000	28052	18243	1.000000	22510	22438	1.000000	75396819	0.000000
244093034	209116098.000000	10870824	10000.000000	28091	18257	1.000000	22473	22188	1.000000	77173774	0.000000
244092553	209130789.000000	10871412	10000.000000	27959	18309	1.000000	22663	22242	1.000000	78951120	0.000000
244095261	209176188.000000	10868107	10000.000000	28171	18067	1.000000	22523	22302	1.000000	80726366	0.000000
244107762	209146363.000000	10867111	10000.000000	28049	18141	1.000000	22492	22190	1.000000	82497245	-1.#IND00
244103341	209107184.000000	10869515	10000.000000	28031	18384	1.000000	22660	22121	1.000000	84264016	-0.028800
244100110	209132407.000000	10861979	10000.000000	28176	18137	1.000000	22745	22449	1.000000	86028141	-0.014108
244093089	209159473.000000	10870118	10000.000000	28128	18367	1.000000	22409	22287	1.000000	87790481	-0.017423
244130809	209093755.000000	10865867	10000.000000	27966	18425	1.000000	22582	22281	1.000000	89553376	-0.016812
244117078	209130292.000000	10869084	10000.000000	27768	18061	1.000000	22627	22261	1.000000	91311067	-0.013109
244102773	209141761.000000	10863423	10000.000000	27920	18437	1.000000	22535	21931	1.000000	93067051	-0.010579
244122147	209133561.000000	10870347	10000.000000	27915	18484	1.000000	22792	22245	1.000000	94819961	-0.012554
244098255	209149555.000000	10870138	10000.000000	28018	18223	1.000000	22516	22389	1.000000	96572440	-0.011620
244106846	209131950.000000	10874777	10000.000000	27712	18363	1.000000	22801	22374	1.000000	98323091	-0.008809
244063474	209163396.000000	10872016	10000.000000	27931	18348	1.000000	22844	22360	1.000000	100070471	-0.007214
244104062	209128301.000000	10861919	10000.000000	27946	18300	1.000000	22693	22015	1.000000	101812079	-0.005960
244117870	209085502.000000	10869592	10000.000000	27961	18103	1.000000	22505	22359	1.000000	103554344	-0.007307
244106200	209103712.000000	10863212	10000.000000	28085	18275	1.000000	22805	22109	1.000000	105292583	-0.006048
244108914	209081619.000000	10868570	10000.000000	28093	18159	1.000000	22620	22490	1.000000	107028944	-0.005507
244100333	209157126.000000	10874354	10000.000000	28107	18204	1.000000	22785	22101	1.000000	108762843	-0.004966
244095522	209114487.000000	10874289	10000.000000	27732	18047	1.000000	22577	22306	1.000000	110492387	-0.003615
244114021	209123050.000000	10870117	10000.000000	28067	18433	1.000000	22367	22364	1.000000	112220043	-0.003031
244091630	209139556.000000	10874134	10000.000000	27842	18262	1.000000	22598	22148	1.000000	113944370	-0.001576
244120357	209104574.000000	10871507	10000.000000	27886	18180	1.000000	22503	22365	1.000000	115666181	-0.002937
244090149	209145119.000000	10869919	10000.000000	27889	18444	1.000000	22451	22353	1.000000	117388484	-0.002516
244094005	209140029.000000	10865059	10000.000000	28158	18254	1.000000	22629	21970	1.000000	119105553	-0.002897
244115473	209079223.000000	10864151	10000.000000	28126	18190	1.000000	22666	22429	1.000000	120821664	-0.002172
244113085	209084001.000000	10869172	10000.000000	28140	18264	1.000000	22488	22049	1.000000	122534165	-0.000311
244125361	209120142.000000	10871431	10000.000000	28005	18186	1.000000	22694	22180	1.000000	124245299	-0.000277
244091771	209105926.000000	10863878	10000.000000	28099	18392	1.000000	22677	21822	1.000000	125955971	-0.002914
244120338	209119363.000000	10868697	10000.000000	28077	18345	1.000000	22534	22398	1.000000	127660895	-0.002062
244110270	209120939.000000	10869092	10000.000000	28360	18045	1.000000	22708	22100	1.000000	129361922	-0.002453
244114676	209116999.000000	10869144	10000.000000	28046	18280	1.000000	22709	22663	1.000000	131060067	-0.002208
244085744	209155125.000000	10872209	10000.000000	27870	18364	1.000000	22485	22272	1.000000	132756329	-0.002265
244109441	209084958.000000	10869995	10000.000000	27996	18134	1.000000	22623	22325	1.000000	134449982	-0.002144
244100075	209118746.000000	10867927	10000.000000	28071	18341	1.000000	22630	22340	1.000000	136143466	-0.002413
244107026	209109752.000000	10864382	10000.000000	28134	18372	1.000000	22644	22218	1.000000	137832444	-0.002354
244114671	209082226.000000	10867010	10000.000000	27845	18215	1.000000	22522	21925	1.000000	139520346	-0.002230
244119406	209096764.000000	10860279	10000.000000	27851	18261	1.000000	22441	22403	1.000000	141205804	-0.004737
244089350	209106861.000000	10867959	10000.000000	28032	18267	1.000000	22446	22205	1.000000	142886852	-0.004668
244117404	209102116.000000	10869983	10000.000000	27975	18382	1.000000	22676	22479	1.000000	144566768	-0.004472
244117722	209151710.000000	10866845	10000.000000	28202	18246	1.000000	22686	22125	1.000000	146242818	-0.004499
244121247	209155750.000000	10864822	10000.000000	28015	18228	1.000000	22610	22392	1.000000	147918141	-0.004473
244085724	209212403.000000	10875422	10000.000000	27902	18316	1.000000	22538	22247	1.000000	149591033	-0.004224
244088702	209174525.000000	10868784	10000.000000	27937	18137	1.000000	22497	22082	1.000000	151259967	-0.003864
244127457	209119128.000000	10869589	10000.000000	28092	18367	1.000000	22523	22499	1.000000	152925179	-0.003879
244100545	209152443.000000	10866764	10000.000000	28010	18295	1.000000	22374	22516	1.000000	154588474	-0.003878
244129732	209120427.000000	10871961	10000.000000	27950	18396	1.000000	22686	22270	1.000000	156249366	-0.004037
244111236	209126527.000000	10868250	10000.000000	28012	18171	1.000000	22573	22235	1.000000	157907113	-0.004666
244124720	209074530.000000	10861334	10000.000000	28182	18173	1.000000	22518	22660	1.000000	159562510	-0.005227
244093805	209130278.000000	10868091	10000.000000	28140	18059	1.000000	22626	22236	1.000000	161218328	-0.005179
244112204	209151250.000000	10865291	10000.000000	27859	18172	1.000000	22504	22285	1.000000	162869670	-0.004512
244111384	209091164.000000	10863211	10000.000000	28127	18224	1.000000	22369	22520	1.000000	164519822	-0.004614
244102626	209149235.000000	10866721	10000.000000	28054	18179	1.000000	22558	22040	1.000000	166167665	-0.004233
244115873	209147961.000000	10869534	10000.000000	28071	18005	1.000000	22533	22155	1.000000	167811248	-0.004074
244123102	209100883.000000	10868268	10000.000000	27976	18288	1.000000	22634	22058	1.000000	169455649	-0.003876
244122744	209084674.000000	10864712	10000.000000	28055	18314	1.000000	22584	22209	1.000000	171095594	-0.003667
244126292	209110256.000000	10869853	10000.000000	27915	18283	1.000000	22669	22237	1.000000	172732051	-0.003821
244138192	209107129.000000	10872073	10000.000000	28105	18210	1.000000	22730	22122	1.000000	174367148	-0.003792
244101800	209154718.000000	10869185	10000.000000	27942	18269	1.000000	22839	21972	1.000000	176001489	-0.003793
244091421	209119868.000000	10867443	10000.000000	27937	18404	1.000000	22396	22415	1.000000	177631495	-0.002533
244110489	209128303.000000	10867904	10000.000000	27716	18390	1.000000	22606	22020	1.000000	179259305	-0.002955
244100957	209106824.000000	10872472	10000.000000	28057	18505	1.000000	22704	22302	1.000000	180885292	-0.002788
244098539	209142869.000000	10872027	10000.000000	27764	18472	1.000000	22623	22235	1.000000	182506659	-0.002523
npatches	nstrain	runtime	dt	init_x	init_y	init_y_blood	init_z	init_S	beta0	beta1	beta2	beta3	mean_beta	B	d	delta	delta_blood	b[0]	mut	m	CTL	c	g	epsilon	k	het	lambda	rho	omega	x_max	patch.dyna	DELTA	A	VA
10000	1	100.000000	0.000100	21900	9499	5000000	0.001000	10000000	14.609490	8.920493	15.570396	14.681609	12	8000000000.000000	0.010000	1.000000	1.000000	800000	0.000050	0.048000	1	0.001000	1.000000	25.000000	9.000000	0.500000	0.001000	0.001000	0.010000	31987	0	10.000000	7.000000	1.000000
sus	inf	inf_blood	z	x[0]	y[0][0]	z[0]	x[1]	y[1][0]	z[1]	S[0]	synchrony
219000000	94990000.000000	5000000	10.000000	21900	9499	0.001000	21900	9499	0.001000	10000000	0.000000
270912955	120689377.000000	6271988	10000.000000	26043	13001	1.000000	28460	11028	1.000000	11098089	0.000000
268486212	127583667.000000	6634079	10000.000000	25689	13348	1.000000	28341	11598	1.000000	12344764	0.000000
268070494	128741030.000000	6689101	10000.000000	25461	13810	1.000000	28182	11932	1.000000	13618590	0.000000
268040138	128879154.000000	6698905	10000.000000	25525	14030	1.000000	28476	11870	1.000000	14894631	0.000000
267976507	128959240.000000	6705472	10000.000000	25529	13571	1.000000	28168	11764	1.000000	16169963	0.000000
267994658	128961551.000000	6704628	10000.000000	25548	13850	1.000000	28062	11847	1.000000	17441739	0.000000
268023145	128927695.000000	6698957	10000.000000	25705	13877	1.000000	28165	11734	1.000000	18711698	0.000000
267985582	128934502.000000	6700214	10000.000000	25506	13668	1.000000	28115	12023	1.000000	19978759	0.000000
268014271	128959319.000000	6702063	10000.000000	25571	13669	1.000000	28254	12136	1.000000	21245441	0.000000
267982648	128975181.000000	6703363	10000.000000	25531	13763	1.000000	28214	11648	1.000000	22511589	0.000000
267981149	128936130.000000	6705962	10000.000000	25601	13866	1.000000	28379	11939	1.000000	23774054	0.000000
267996141	128936401.000000	6696380	10000.000000	25469	13919	1.000000	28372	11796	1.000000	25034921	0.000000
267993529	128962949.000000	6700653	10000.000000	25566	13902	1.000000	28007	11737	1.000000	26294501	0.000000
268005555	128963516.000000	6702371	10000.000000	25615	13626	1.000000	28235	11933	1.000000	27552535	0.000000
267992646	128919559.000000	6701463	10000.000000	25667	13707	1.000000	28251	11676	1.000000	28808033	0.000000
267951301	129009930.000000	6701188	10000.000000	25361	13613	1.000000	27967	11868	1.000000	30060980	0.000000
267994074	128976637.000000	6702679	10000.000000	25331	13943	1.000000	28003	12149	1.000000	31313351	0.000000
267995472	128939817.000000	6704813	10000.000000	25475	13789	1.000000	28204	12031	1.000000	32564257	0.000000
267992851	128900431.000000	6705171	10000.000000	25563	14003	1.000000	28430	11744	1.000000	33812370	0.000000
267990156	128930117.000000	6699833	10000.000000	25367	14089	1.000000	28381	11745	1.000000	35059167	0.000000
267975431	128951118.000000	6697789	10000.000000	25483	13899	1.000000	28039	11658	1.000000	36303208	0.000000
267995275	128958684.000000	6705613	10000.000000	25810	13654	1.000000	28092	11919	1.000000	37545561	0.000000
268004870	128892417.000000	6700592	10000.000000	25771	13823	1.000000	28314	12062	1.000000	38785338	0.000000
268001420	128933882.000000	6698992	10000.000000	25562	13441	1.000000	28032	11821	1.000000	40024970	0.000000
268004023	128961135.000000	6702171	10000.000000	25388	13735	1.000000	28084	11841	1.000000	41261779	0.000000
268009183	128944441.000000	6700537	10000.000000	25835	13600	1.000000	28211	11916	1.000000	42497470	0.000000
267995215	128942197.000000	6707938	10000.000000	25547	13538	1.000000	28263	11879	1.000000	43730124	0.000000
268000253	128938177.000000	6700982	10000.000000	25412	13930	1.000000	28440	11949	1.000000	44958006	0.000000
267998287	128916210.000000	6698127	10000.000000	25912	13752	1.000000	28237	11916	1.000000	46187814	0.000000
267966700	128988609.000000	6705114	10000.000000	25592	13634	1.000000	28058	11932	1.000000	47414971	0.000000
267983371	128973279.000000	6698446	10000.000000	25494	13824	1.000000	28266	11946	1.000000	48639660	0.000000
267977927	128947838.000000	6698910	10000.000000	25567	13948	1.000000	28291	12018	1.000000	49861177	0.000000
267997505	128940275.000000	6701631	10000.000000	25530	13775	1.000000	28270	11845	1.000000	51083022	0.000000
268000391	128948161.000000	6698865	10000.000000	25475	13683	1.000000	28399	11659	1.000000	52302228	0.000000
267994185	128927597.000000	6698727	10000.000000	25619	13909	1.000000	28278	11856	1.000000	53521167	0.000000
267997839	128974039.000000	6703258	10000.000000	25646	13616	1.000000	28444	11787	1.000000	54737752	0.000000
267998774	128969553.000000	6705674	10000.000000	25547	13784	1.000000	28330	12009	1.000000	55954730	0.000000
267993838	128900722.000000	6696837	10000.000000	25637	13817	1.000000	28406	11768	1.000000	57168463	0.000000
267972119	128959902.000000	6699733	10000.000000	25272	14003	1.000000	28165	12034	1.000000	58379401	0.000000
267996117	128971774.000000	6700606	10000.000000	25391	13809	1.000000	28238	11990	1.000000	59587117	-1.#IND00
268006748	128945820.000000	6700603	10000.000000	25575	13585	1.000000	28159	11862	1.000000	60795207	-0.006400
267977574	128938291.000000	6700562	10000.000000	25130	13972	1.000000	28057	12046	1.000000	62000024	0.005964
267988419	128956406.000000	6701701	10000.000000	25604	13699	1.000000	28425	11686	1.000000	63203898	0.002308
267997950	128902266.000000	6702096	10000.000000	25322	14028	1.000000	28485	12087	1.000000	64406371	0.001930
267979304	128962414.000000	6703506	10000.000000	25294	13724	1.000000	28487	12059	1.000000	65605711	0.005482
268006273	128889855.000000	6694934	10000.000000	25435	13883	1.000000	28300	11799	1.000000	66802353	0.007355
267983126	128941065.000000	6696172	10000.000000	25718	13947	1.000000	28192	11963	1.000000	67999517	0.008532
268001059	128957499.000000	6700092	10000.000000	25318	13749	1.000000	28276	11979	1.000000	69193282	0.009408
267981622	128951861.000000	6698381	10000.000000	25498	13706	1.000000	28145	11946	1.000000	70386878	0.003000
268005040	128897247.000000	6701819	10000.000000	25807	13502	1.000000	28344	11821	1.000000	71577040	0.003788
268007292	128938736.000000	6703889	10000.000000	25537	13791	1.000000	28494	11608	1.000000	72764002	0.003358
268008874	128976353.000000	6701346	10000.000000	25545	13817	1.000000	28243	11929	1.000000	73950834	0.005977
268000999	128951560.000000	6704572	10000.000000	25612	13840	1.000000	28049	11926	1.000000	75135859	0.005896
267962690	128985293.000000	6703880	10000.000000	25533	13719	1.000000	28233	11871	1.000000	76319821	0.005838
268008345	128934576.000000	6703766	10000.000000	25381	13904	1.000000	28343	11926	1.000000	77504990	0.005816
267993628	128932557.000000	6701454	10000.000000	25532	13794	1.000000	28550	11609	1.000000	78686600	0.003948
268014391	128909856.000000	6693924	10000.000000	25712	13677	1.000000	28300	11744	1.000000	79865765	0.003670
267994061	128945031.000000	6703054	10000.000000	25471	13882	1.000000	28205	11934	1.000000	81039851	0.008719
267982243	128991335.000000	6706161	10000.000000	25528	13831	1.000000	28350	11931	1.000000	82214994	0.007759
267989039	128951459.000000	6702244	10000.000000	25710	13646	1.000000	28346	11893	1.000000	83386292	0.007237
267999477	128986909.000000	6706256	10000.000000	25490	13986	1.000000	28372	11780	1.000000	84557893	0.006933
267993153	128975009.000000	6707904	10000.000000	25750	13825	1.000000	28322	11803	1.000000	85727858	0.006608
267994852	128903199.000000	6701981	10000.000000	25680	13757	1.000000	28230	11828	1.000000	86895977	0.006443
267978810	128958444.000000	6701106	10000.000000	25591	13785	1.000000	28443	12035	1.000000	88061436	0.006408
267991373	128989985.000000	6703953	10000.000000	25712	13653	1.000000	28578	11689	1.000000	89226657	0.005793
268001280	128943378.000000	6701402	10000.000000	25390	13868	1.000000	28413	11681	1.000000	90390994	0.005376
268005013	128936816.000000	6703348	10000.000000	25550	13734	1.000000	28309	11863	1.000000	91552779	0.005132
267999580	128954054.000000	6701104	10000.000000	25718	13742	1.000000	28377	11895	1.000000	92711649	0.004981
267982408	128976150.000000	6699023	10000.000000	25766	13835	1.000000	28487	11711	1.000000	93867580	0.005035
267999168	128940459.000000	6706875	10000.000000	25615	13705	1.000000	28237	11839	1.000000	95022980	0.005393
268014321	128949545.000000	6701379	10000.000000	25528	13789	1.000000	28212	11739	1.000000	96177150	0.005373
268001858	128924483.000000	6704657	10000.000000	25379	13947	1.000000	28269	11958	1.000000	97329671	0.005025
268018278	128888389.000000	6695504	10000.000000	25483	13975	1.000000	28322	11605	1.000000	98480260	0.004803
268011700	128890765.000000	6702818	10000.000000	25490	13919	1.000000	28443	11937	1.000000	99628778	0.004324
268014197	128915556.000000	6698877	10000.000000	25686	13522	1.000000	28119	11775	1.000000	100775768	0.004633
267998224	128932597.000000	6700637	10000.000000	25336	13558	1.000000	28031	11994	1.000000	101920421	0.004306
268005941	128947845.000000	6702874	10000.000000	25407	13908	1.000000	28422	11812	1.000000	103065047	0.004381
267973568	128959617.000000	6701913	10000.000000	25380	13799	1.000000	28035	11935	1.000000	104206380	0.003900
267991075	128964248.000000	6700448	10000.000000	25590	13808	1.000000	28241	11954	1.000000	105348199	0.003815
268013914	128924394.000000	6699693	10000.000000	25585	13843	1.000000	28162	11926	1.000000	106486155	0.004201
268004341	128918645.000000	6697568	10000.000000	25531	13889	1.000000	28285	11894	1.000000	107622910	0.003230
267962728	129008963.000000	6703225	10000.000000	25852	13764	1.000000	28344	11789	1.000000	108758122	0.002829
267983181	128981891.000000	6699657	10000.000000	25264	13811	1.000000	28188	12076	1.000000	109892941	0.002344
267979744	128960863.000000	6705798	10000.000000	25697	13910	1.000000	28156	11915	1.000000	111023496	0.002307
268043702	128913116.000000	6698985	10000.000000	25466	13754	1.000000	28117	11635	1.000000	112152407	0.001731
267990438	128951034.000000	6702214	10000.000000	25773	13695	1.000000	28227	11697	1.000000	113281269	0.001434
268002893	128922813.000000	6700692	10000.000000	25575	13922	1.000000	28234	12014	1.000000	114407092	0.001597
267984056	128936074.000000	6708306	10000.000000	25549	13877	1.000000	28135	11883	1.000000	115530470	0.001461
267992040	128955932.000000	6700658	10000.000000	25668	13539	1.000000	28138	12012	1.000000	116653848	0.000907
267979511	128961991.000000	6696257	10000.000000	25596	13826	1.000000	28114	11887	1.000000	117771803	0.000531
267992640	128949976.000000	6702101	10000.000000	25570	13956	1.000000	28266	11822	1.000000	118894446	0.000502
268001292	128947587.000000	6699693	10000.000000	25329	13491	1.000000	28195	12187	1.000000	120012864	0.000087
267980678	128934536.000000	6701006	10000.000000	25478	13819	1.000000	28250	11838	1.000000	121130032	0.000010
268032409	128896430.000000	6698469	10000.000000	25478	13681	1.000000	28224	11974	1.000000	122245223	0.000021
267983343	128969846.000000	6705080	10000.000000	25322	13735	1.000000	28162	11845	1.000000	123358281	0.000049
268008154	128929127.000000	6701529	10000.000000	25504	13774	1.000000	28110	11673	1.000000	124469460	0.000219
268005859	128935445.000000	6702991	10000.000000	25374	13726	1.000000	28127	11864	1.000000	125578454	0.000293
268000037	128924482.000000	6697777	10000.000000	25609	13764	1.000000	28165	11822	1.000000	126686225	0.000310
268020332	128945910.000000	6701831	10000.000000	25558	13748	1.000000	28276	12074	1.000000	127790766	0.000235
npatches	nstrain	runtime	dt	init_x	init_y	init_y_blood	init_z	init_S	beta0	beta1	beta2	beta3	mean_beta	B	d	delta	delta_blood	b[0]	mut	m	CTL	c	g	epsilon	k	het	lambda	rho	omega	x_max	patch.dyna	DELTA	A	VA
10000	1	100.000000	0.000100	21900	9499	5000000	0.001000	10000000	15.041468	9.653576	10.811467	6.453627	12	8000000000.000000	0.010000	1.000000	1.000000	800000	0.000050	0.048000	1	0.001000	1.000000	25.000000	10.000000	0.500000	0.001000	0.001000	0.010000	31987	0	10.000000	7.000000	1.000000
sus	inf	inf_blood	z	x[0]	y[0][0]	z[0]	x[1]	y[1][0]	z[1]	S[0]	synchrony
219000000	94990000.000000	5000000	10.000000	21900	9499	0.001000	21900	9499	0.001000	10000000	0.000000
287345627	73882369.000000	3840898	10000.000000	27805	8196	1.000000	29689	6781	1.000000	10840289	0.000000
288767043	70387463.000000	3659267	10000.000000	27707	7782	1.000000	29608	6613	1.000000	11612913	0.000000
289152169	69482114.000000	3610831	10000.000000	28153	7416	1.000000	29801	6412	1.000000	12367039	0.000000
289263015	69206205.000000	3596574	10000.000000	27925	7622	1.000000	29856	6401	1.000000	13114218	0.000000
289282491	69163997.000000	3595325	10000.000000	27867	7477	1.000000	29631	6425	1.000000	13859838	0.000000
289324285	69137539.000000	3593684	10000.000000	28198	7387	1.000000	29903	6462	1.000000	14601506	0.000000
289293258	69114786.000000	3592186	10000.000000	28029	7524	1.000000	29815	6328	1.000000	15344498	0.000000
289314271	69119333.000000	3591801	10000.000000	28116	7618	1.000000	29495	6477	1.000000	16085139	0.000000
289303461	69092185.000000	3590405	10000.000000	28071	7586	1.000000	29698	6229	1.000000	16825646	0.000000
289330156	69073071.000000	3589393	10000.000000	28015	7738	1.000000	29766	6472	1.000000	17564136	0.000000
289338841	69064580.000000	3587723	10000.000000	27988	7705	1.000000	29794	6402	1.000000	18300968	0.000000
289321625	69069657.000000	3588636	10000.000000	27850	7516	1.000000	29788	6403	1.000000	19036575	0.000000
289335069	69067937.000000	3593368	10000.000000	27958	7605	1.000000	29408	6544	1.000000	19773230	0.000000
289323451	69064130.000000	3591771	10000.000000	28154	7512	1.000000	29506	6396	1.000000	20505742	0.000000
289312681	69078972.000000	3587908	10000.000000	28198	7516	1.000000	29744	6327	1.000000	21239100	0.000000
289320711	69055227.000000	3589661	10000.000000	27996	7609	1.000000	29810	6356	1.000000	21972008	0.000000
289320326	69081760.000000	3592123	10000.000000	28026	7639	1.000000	29630	6483	1.000000	22700719	0.000000
289341734	69052456.000000	3586655	10000.000000	27909	7699	1.000000	29691	6329	1.000000	23429655	0.000000
289311307	69087510.000000	3592197	10000.000000	27908	7781	1.000000	29669	6450	1.000000	24157576	0.000000
289319064	69068030.000000	3590024	10000.000000	27997	7659	1.000000	29544	6296	1.000000	24885380	0.000000
289328166	69041511.000000	3588909	10000.000000	27966	7604	1.000000	29599	6397	1.000000	25612155	0.000000
289340520	69077994.000000	3589048	10000.000000	27970	7517	1.000000	29929	6375	1.000000	26336393	0.000000
289323841	69060144.000000	3589290	10000.000000	28031	7606	1.000000	29681	6270	1.000000	27059846	0.000000
289300031	69083559.000000	3588468	10000.000000	28020	7535	1.000000	29693	6407	1.000000	27782747	0.000000
289303357	69098007.000000	3594872	10000.000000	28002	7543	1.000000	29876	6426	1.000000	28505439	0.000000
289316283	69098010.000000	3586620	10000.000000	27958	7485	1.000000	29682	6352	1.000000	29226311	0.000000
289302664	69101416.000000	3588610	10000.000000	28248	7555	1.000000	29779	6207	1.000000	29947171	0.000000
289324094	69110984.000000	3594347	10000.000000	27862	7550	1.000000	29633	6301	1.000000	30665287	0.000000
289327784	69032316.000000	3586423	10000.000000	27826	7528	1.000000	29743	6407	1.000000	31382587	0.000000
289357926	69013489.000000	3581926	10000.000000	28032	7619	1.000000	29817	6312	1.000000	32099262	0.000000
289320464	69084185.000000	3589052	10000.000000	28042	7508	1.000000	29835	6442	1.000000	32813798	0.000000
289322729	69070370.000000	3593089	10000.000000	27902	7603	1.000000	29757	6163	1.000000	33528542	0.000000
289320245	69097356.000000	3591158	10000.000000	28135	7392	1.000000	29749	6166	1.000000	34242714	0.000000
289293681	69126910.000000	3593534	10000.000000	28210	7499	1.000000	29603	6333	1.000000	34955036	0.000000
289319778	69118240.000000	3589612	10000.000000	27854	7711	1.000000	29570	6410	1.000000	35666835	0.000000
289327133	69052342.000000	3588153	10000.000000	27933	7695	1.000000	29714	6138	1.000000	36377624	0.000000
289326183	69074900.000000	3591839	10000.000000	27994	7490	1.000000	29803	6472	1.000000	37086221	0.000000
289324186	69099976.000000	3590687	10000.000000	28113	7621	1.000000	29732	6314	1.000000	37794203	0.000000
289311902	69078234.000000	3588439	10000.000000	27811	7770	1.000000	29587	6334	1.000000	38501042	0.000000
289295373	69096357.000000	3591132	10000.000000	28079	7701	1.000000	29700	6536	1.000000	39205209	-1.#IND00
289292536	69135756.000000	3591624	10000.000000	27709	7571	1.000000	29621	6371	1.000000	39911234	0.004800
289301231	69093508.000000	3592082	10000.000000	27867	7392	1.000000	29419	6488	1.000000	40615338	0.003229
289312124	69082288.000000	3591244	10000.000000	27903	7511	1.000000	29762	6340	1.000000	41317710	0.003587
289285965	69071791.000000	3593055	10000.000000	27837	7530	1.000000	29854	6301	1.000000	42020313	-0.000415
289327703	69090268.000000	3591320	10000.000000	27970	7540	1.000000	29944	6436	1.000000	42719852	-0.011862
289322744	69070004.000000	3588568	10000.000000	28235	7550	1.000000	29686	6423	1.000000	43418608	-0.009276
289306971	69107727.000000	3589092	10000.000000	27912	7529	1.000000	29678	6376	1.000000	44117800	-0.008235
289299898	69122656.000000	3594205	10000.000000	28228	7589	1.000000	29726	6434	1.000000	44815231	-0.006280
289323905	69085601.000000	3586614	10000.000000	27991	7534	1.000000	29643	6471	1.000000	45512188	-0.006368
289324042	69068797.000000	3589204	10000.000000	27918	7523	1.000000	29896	6340	1.000000	46206455	-0.006193
289312499	69079124.000000	3593037	10000.000000	28103	7602	1.000000	29777	6482	1.000000	46900511	-0.006629
289303694	69085963.000000	3590741	10000.000000	28002	7470	1.000000	29712	6390	1.000000	47594618	-0.005848
289289953	69119339.000000	3596316	10000.000000	28203	7601	1.000000	29688	6308	1.000000	48286578	-0.001372
289291651	69125609.000000	3592830	10000.000000	27911	7575	1.000000	29703	6268	1.000000	48979174	-0.000737
289302025	69091879.000000	3591414	10000.000000	27924	7539	1.000000	29869	6434	1.000000	49671495	-0.000380
289301977	69081268.000000	3590989	10000.000000	28091	7505	1.000000	29750	6407	1.000000	50359468	-0.000257
289313405	69092253.000000	3592200	10000.000000	27947	7666	1.000000	29403	6407	1.000000	51047035	-0.001409
289305257	69121199.000000	3594716	10000.000000	28081	7472	1.000000	29797	6257	1.000000	51734698	-0.001045
289310901	69088346.000000	3592782	10000.000000	28063	7683	1.000000	29857	6308	1.000000	52421354	0.000354
289323238	69047766.000000	3591220	10000.000000	27986	7657	1.000000	29650	6313	1.000000	53106237	-0.000570
289326670	69081184.000000	3588510	10000.000000	27981	7620	1.000000	29810	6419	1.000000	53786939	-0.001272
289297070	69113854.000000	3591712	10000.000000	27938	7453	1.000000	29793	6260	1.000000	54469950	-0.001359
289305471	69123044.000000	3592635	10000.000000	28171	7449	1.000000	29654	6256	1.000000	55153003	-0.001176
289321758	69134619.000000	3591956	10000.000000	28103	7476	1.000000	29744	6274	1.000000	55835389	-0.001109
289274498	69133858.000000	3594395	10000.000000	27831	7690	1.000000	29555	6280	1.000000	56515644	0.000777
289327184	69072513.000000	3591773	10000.000000	28086	7523	1.000000	29571	6309	1.000000	57193489	0.000179
289301441	69075105.000000	3590520	10000.000000	27922	7554	1.000000	29489	6314	1.000000	57873268	-0.000613
289293425	69074664.000000	3591206	10000.000000	28096	7601	1.000000	29606	6348	1.000000	58548711	-0.000348
289343882	69070952.000000	3590575	10000.000000	27985	7467	1.000000	29692	6270	1.000000	59223438	-0.000479
289321383	69073166.000000	3591171	10000.000000	27824	7554	1.000000	29862	6318	1.000000	59897402	-0.000209
289292084	69104341.000000	3591305	10000.000000	28140	7545	1.000000	29756	6371	1.000000	60571621	-0.000140
289319195	69083423.000000	3590638	10000.000000	28198	7364	1.000000	29569	6514	1.000000	61245328	-0.000085
289312245	69096071.000000	3590044	10000.000000	27983	7540	1.000000	29647	6398	1.000000	61917324	-0.000080
289310586	69088433.000000	3593112	10000.000000	28198	7656	1.000000	29517	6344	1.000000	62585552	0.000088
289328308	69038183.000000	3585917	10000.000000	28020	7423	1.000000	29727	6361	1.000000	63254812	0.000090
289321773	69049059.000000	3586818	10000.000000	27960	7622	1.000000	29750	6343	1.000000	63924787	-0.000923
289300839	69105094.000000	3595629	10000.000000	28080	7634	1.000000	29725	6376	1.000000	65924865	-0.001056
289306420	69086789.000000	3592301	10000.000000	27864	7506	1.000000	29835	6414	1.000000	66587558	-0.000585
289332707	69072270.000000	3590002	10000.000000	27902	7471	1.000000	29798	6514	1.000000	67251885	-0.001708
289305228	69091914.000000	3589820	10000.000000	27966	7598	1.000000	29690	6251	1.000000	67914120	-0.003503
289326895	69068291.000000	3590027	10000.000000	28026	7505	1.000000	29693	6424	1.000000	68577245	-0.003013
289294927	69090259.000000	3591196	10000.000000	27844	7532	1.000000	29680	6397	1.000000	69237818	-0.002804
289317682	69074801.000000	3589618	10000.000000	27958	7555	1.000000	29756	6201	1.000000	69897930	-0.002606
289298763	69093717.000000	3592163	10000.000000	27766	7515	1.000000	29960	6351	1.000000	70557164	-0.002710
289309462	69088926.000000	3587280	10000.000000	28088	7480	1.000000	29632	6358	1.000000	71215371	-0.002679
289298417	69097250.000000	3595653	10000.000000	28001	7507	1.000000	29579	6386	1.000000	71873408	-0.002772
289302997	69076192.000000	3592607	10000.000000	28007	7420	1.000000	29931	6488	1.000000	72529681	-0.002541
289321638	69079233.000000	3590160	10000.000000	27906	7476	1.000000	29709	6235	1.000000	73185330	-0.002693
289330781	69061161.000000	3588452	10000.000000	27870	7528	1.000000	29626	6393	1.000000	73839310	-0.002838
289318843	69070718.000000	3592115	10000.000000	28163	7595	1.000000	29868	6135	1.000000	74491836	-0.002497
289313324	69083748.000000	3591660	10000.000000	27895	7566	1.000000	29705	6339	1.000000	75143771	-0.002287
289323813	69095018.000000	3587649	10000.000000	27996	7292	1.000000	29859	6353	1.000000	75795282	-0.002956
289309825	69124492.000000	3592324	10000.000000	27916	7489	1.000000	29700	6462	1.000000	76446550	-0.002881
289328922	69064541.000000	3590459	10000.000000	28106	7366	1.000000	29672	6330	1.000000	77096771	-0.002823
289315256	69058667.000000	3591813	10000.000000	28009	7496	1.000000	29946	6457	1.000000	77744771	-0.003042
289312432	69070867.000000	3591055	10000.000000	27927	7651	1.000000	29596	6531	1.000000	78391955	-0.003030
289318241	69050856.000000	3590148	10000.000000	28038	7430	1.000000	29754	6390	1.000000	79037233	-0.003010
npatches	nstrain	runtime	dt	init_x	init_y	init_y_blood	init_z	init_S	beta0	beta1	beta2	beta3	mean_beta	B	d	delta	delta_blood	b[0]	mut	m	CTL	c	g	epsilon	k	het	lambda	rho	omega	x_max	patch.dyna	DELTA	A	VA
10000	1	100.000000	0.000100	21900	9499	5000000	0.001000	10000000	6.167721	12.117716	6.647093	13.469809	12	8000000000.000000	0.010000	1.000000	1.000000	800000	0.000050	0.048000	1	0.001000	1.000000	25.000000	11.000000	0.500000	0.001000	0.001000	0.010000	31987	0	10.000000	7.000000	1.000000
sus	inf	inf_blood	z	x[0]	y[0][0]	z[0]	x[1]	y[1][0]	z[1]	S[0]	synchrony
219000000	94990000.000000	5000000	10.000000	21900	9499	0.001000	21900	9499	0.001000	10000000	0.000000
300895778	40253523.000000	2093737	10000.000000	31056	3315	1.000000	30157	3962	1.000000	10616902	0.000000
306054035	28963343.000000	1505388	10000.000000	31497	2286	1.000000	30512	2939	1.000000	10995395	0.000000
308252718	24246321.000000	1261524	10000.000000	31374	1944	1.000000	30864	2371	1.000000	11290767	0.000000
309416589	21810485.000000	1133149	10000.000000	31409	1760	1.000000	30916	2261	1.000000	11546868	0.000000
310025763	20423955.000000	1060802	10000.000000	31386	1695	1.000000	31088	2060	1.000000	11782382	0.000000
310420169	19586684.000000	1018727	10000.000000	31584	1466	1.000000	30920	1879	1.000000	12003684	0.000000
310676719	19028622.000000	990381	10000.000000	31682	1570	1.000000	31229	1935	1.000000	12216942	0.000000
310858076	18704682.000000	972973	10000.000000	31874	1492	1.000000	31145	1864	1.000000	12425768	0.000000
310980599	18469371.000000	960028	10000.000000	31589	1540	1.000000	31168	1726	1.000000	12630414	0.000000
311036659	18308578.000000	951668	10000.000000	31685	1533	1.000000	31180	1864	1.000000	12833299	0.000000
311076367	18228460.000000	947068	10000.000000	31399	1352	1.000000	31065	1827	1.000000	13034784	0.000000
311126803	18130433.000000	943410	10000.000000	31677	1421	1.000000	31341	1829	1.000000	13233997	0.000000
311129730	18102440.000000	941268	10000.000000	31673	1431	1.000000	31072	1835	1.000000	13432262	0.000000
311155602	18066347.000000	938872	10000.000000	31748	1429	1.000000	31290	1820	1.000000	13629935	0.000000
311177945	18050495.000000	937983	10000.000000	31727	1431	1.000000	31225	1819	1.000000	13826519	0.000000
311155081	18048591.000000	938915	10000.000000	31713	1498	1.000000	31178	1682	1.000000	14021833	0.000000
311160165	18042129.000000	936881	10000.000000	31724	1462	1.000000	31052	1767	1.000000	14217894	0.000000
311197402	18013251.000000	935771	10000.000000	31733	1412	1.000000	31157	1770	1.000000	14413889	0.000000
311159031	18016483.000000	936144	10000.000000	31548	1438	1.000000	31180	1808	1.000000	14609222	0.000000
311194900	18014544.000000	935980	10000.000000	31753	1394	1.000000	31160	1782	1.000000	14804376	0.000000
311185180	18002898.000000	937053	10000.000000	31598	1421	1.000000	31193	1735	1.000000	14999573	0.000000
311172441	18016508.000000	937295	10000.000000	31524	1453	1.000000	31265	1736	1.000000	15193987	0.000000
311196545	17995140.000000	935726	10000.000000	31527	1393	1.000000	31065	1747	1.000000	15388098	0.000000
311206298	17995191.000000	937031	10000.000000	31410	1433	1.000000	30993	1664	1.000000	15582644	0.000000
311193305	17987171.000000	934013	10000.000000	31839	1486	1.000000	31352	1735	1.000000	15776271	0.000000
311216228	18004609.000000	935278	10000.000000	31491	1486	1.000000	31349	1785	1.000000	15969390	0.000000
311207338	18008625.000000	935109	10000.000000	31513	1434	1.000000	31267	1830	1.000000	16162812	0.000000
311176609	18010831.000000	936277	10000.000000	31630	1539	1.000000	31116	1737	1.000000	16355257	0.000000
311198986	17982721.000000	936240	10000.000000	31976	1481	1.000000	30949	1781	1.000000	16547345	0.000000
311197251	17979521.000000	932386	10000.000000	31707	1448	1.000000	31224	1848	1.000000	16738658	0.000000
311184779	18010050.000000	935521	10000.000000	31728	1459	1.000000	31055	1727	1.000000	16930346	0.000000
311183384	18010146.000000	937126	10000.000000	31646	1462	1.000000	31305	1754	1.000000	17121752	0.000000
311209586	17994073.000000	936144	10000.000000	31629	1486	1.000000	31358	1774	1.000000	17313245	0.000000
311197828	17981340.000000	935645	10000.000000	31580	1528	1.000000	31174	1765	1.000000	17503601	0.000000
311201668	17978225.000000	934270	10000.000000	31644	1431	1.000000	31192	1718	1.000000	17694113	0.000000
311196777	17987880.000000	935318	10000.000000	31550	1440	1.000000	31242	1744	1.000000	17884574	0.000000
311188548	18002563.000000	936128	10000.000000	31714	1505	1.000000	31054	1709	1.000000	18074283	0.000000
311189766	17983274.000000	935055	10000.000000	31517	1467	1.000000	31236	1713	1.000000	18264000	0.000000
311166788	18029910.000000	938371	10000.000000	31670	1487	1.000000	31019	1782	1.000000	18454267	0.000000
311195031	18025569.000000	938706	10000.000000	31576	1447	1.000000	31216	1852	1.000000	18644181	-1.#IND00
311157807	18044884.000000	936258	10000.000000	31362	1483	1.000000	30835	1732	1.000000	18833820	0.016000
311171664	18048219.000000	938243	10000.000000	31481	1490	1.000000	31056	1774	1.000000	19022743	-0.014644
311143117	18064992.000000	939496	10000.000000	31542	1451	1.000000	31452	1741	1.000000	19211615	-0.001412
311159874	18060701.000000	936629	10000.000000	31883	1436	1.000000	31253	1790	1.000000	19400582	0.006247
311179750	18043194.000000	938057	10000.000000	31613	1480	1.000000	31004	1861	1.000000	19588192	0.004424
311175658	18038687.000000	938640	10000.000000	31869	1439	1.000000	31127	1725	1.000000	19776289	0.004121
311189508	18034843.000000	936612	10000.000000	31564	1448	1.000000	31160	1772	1.000000	19963454	0.003280
311183646	18030963.000000	939192	10000.000000	31763	1411	1.000000	31159	1755	1.000000	20150948	0.002138
311193471	18025957.000000	937156	10000.000000	31613	1477	1.000000	31035	1770	1.000000	20338239	0.001945
311163880	18063867.000000	937567	10000.000000	31563	1487	1.000000	31484	1811	1.000000	20524913	0.003843
311158949	18065969.000000	939486	10000.000000	31513	1547	1.000000	31059	1728	1.000000	20712175	0.003384
311177826	18034158.000000	936039	10000.000000	31702	1437	1.000000	31400	1825	1.000000	20897294	0.006477
311178516	18029731.000000	936584	10000.000000	31509	1461	1.000000	31348	1811	1.000000	21083427	0.007366
311176231	18040050.000000	936511	10000.000000	31736	1469	1.000000	31266	1798	1.000000	21269215	0.005877
311175299	18040699.000000	937027	10000.000000	31842	1406	1.000000	31272	1691	1.000000	21454829	0.003002
311193824	18011017.000000	935409	10000.000000	31637	1523	1.000000	31453	1758	1.000000	21640915	0.002204
311191123	18029960.000000	935657	10000.000000	31573	1518	1.000000	31222	1840	1.000000	21824780	0.002374
311133116	18054937.000000	938163	10000.000000	31635	1401	1.000000	31073	1838	1.000000	22009327	0.002297
311183202	18025979.000000	936462	10000.000000	31342	1446	1.000000	31346	1773	1.000000	22193426	0.002322
311178915	18033189.000000	937126	10000.000000	31580	1476	1.000000	31124	1795	1.000000	22377994	0.002200
311184157	18018013.000000	935265	10000.000000	31641	1402	1.000000	31324	1728	1.000000	22561635	0.001192
311201847	18010482.000000	937290	10000.000000	31746	1478	1.000000	31409	1711	1.000000	22745621	0.000851
311198869	18015457.000000	937552	10000.000000	31730	1421	1.000000	30921	1799	1.000000	22929061	0.000242
311185595	18017123.000000	936299	10000.000000	31547	1442	1.000000	31000	1692	1.000000	23112593	0.000848
311169819	18035273.000000	937146	10000.000000	31666	1452	1.000000	31228	1808	1.000000	23294874	0.002163
311172070	18032924.000000	937495	10000.000000	31626	1486	1.000000	30905	1788	1.000000	23477512	0.001758
311180388	18029478.000000	937613	10000.000000	31514	1455	1.000000	30899	1803	1.000000	23659181	0.001780
311162460	18035587.000000	939334	10000.000000	31472	1448	1.000000	31241	1818	1.000000	23841128	0.001703
311168662	18052151.000000	939197	10000.000000	31710	1461	1.000000	31021	1858	1.000000	24022413	0.002798
311158196	18039757.000000	936592	10000.000000	31653	1448	1.000000	31080	1854	1.000000	24204020	0.002643
311185098	17996849.000000	935188	10000.000000	31538	1509	1.000000	31204	1852	1.000000	24385042	0.003163
311152031	18021902.000000	936101	10000.000000	31923	1466	1.000000	31242	1754	1.000000	24566253	0.004718
311203359	18016091.000000	936299	10000.000000	31612	1469	1.000000	31040	1767	1.000000	24746855	0.005551
311193165	17993981.000000	935731	10000.000000	31613	1470	1.000000	31189	1780	1.000000	24926772	0.003690
311187820	18023377.000000	936602	10000.000000	31471	1471	1.000000	31225	1807	1.000000	25106188	0.002990
311175266	18048465.000000	936534	10000.000000	31640	1418	1.000000	31178	1819	1.000000	25286190	0.003266
311150899	18059140.000000	939456	10000.000000	31738	1412	1.000000	31029	1814	1.000000	25465147	0.002679
311181696	18038877.000000	936935	10000.000000	31773	1548	1.000000	31118	1792	1.000000	25644718	0.002806
311166129	18025556.000000	935785	10000.000000	31824	1512	1.000000	31095	1800	1.000000	25823640	0.002797
311160077	18000724.000000	936068	10000.000000	31562	1397	1.000000	31076	1771	1.000000	26002254	0.003264
311181795	17991797.000000	935284	10000.000000	31526	1454	1.000000	31078	1767	1.000000	26179958	0.003542
311200447	17993203.000000	936262	10000.000000	31580	1396	1.000000	31193	1811	1.000000	26357254	0.002898
311184837	17989377.000000	935174	10000.000000	31787	1535	1.000000	31018	1739	1.000000	26535603	0.002682
311195375	17975133.000000	935134	10000.000000	31757	1470	1.000000	31066	1738	1.000000	26712284	0.002511
311200991	17984648.000000	934796	10000.000000	31701	1370	1.000000	31249	1702	1.000000	26887930	0.003179
311182786	18011790.000000	934453	10000.000000	31530	1437	1.000000	31138	1766	1.000000	27064818	0.003278
311158340	18012594.000000	937511	10000.000000	31498	1461	1.000000	31011	1771	1.000000	27240710	0.003227
311185592	18000341.000000	934175	10000.000000	31493	1465	1.000000	31070	1764	1.000000	27417212	0.003999
311184790	18033760.000000	936236	10000.000000	31611	1408	1.000000	31020	1744	1.000000	27593212	0.003858
311168437	18032417.000000	937098	10000.000000	31462	1422	1.000000	31018	1841	1.000000	27769792	0.003899
311188695	18032188.000000	937512	10000.000000	31845	1457	1.000000	31149	1835	1.000000	27946093	0.004060
311175097	18025037.000000	935922	10000.000000	31575	1447	1.000000	30960	1761	1.000000	28121242	0.004227
311167572	18020409.000000	936209	10000.000000	31512	1476	1.000000	31283	1838	1.000000	28296033	0.004235
311218193	17982431.000000	933945	10000.000000	31717	1432	1.000000	31198	1738	1.000000	28470663	0.004986
311182587	17981080.000000	935176	10000.000000	31537	1495	1.000000	31099	1846	1.000000	28643882	0.005012
311189967	18014399.000000	937387	10000.000000	31944	1439	1.000000	31108	1752	1.000000	28817715	0.004642
311197102	17999242.000000	935662	10000.000000	31597	1449	1.000000	31160	1704	1.000000	28991336	0.004545
311202919	17983675.000000	934775	10000.000000	31563	1448	1.000000	31222	1798	1.000000	29164405	0.004837
311180959	17998120.000000	935512	10000.000000	31716	1491	1.000000	31260	1759	1.000000	29337993	0.004317
npatches	nstrain	runtime	dt	init_x	init_y	init_y_blood	init_z	init_S	beta0	beta1	beta2	beta3	mean_beta	B	d	delta	delta_blood	b[0]	mut	m	CTL	c	g	epsilon	k	het	lambda	rho	omega	x_max	patch.dyna	DELTA	A	VA
10000	1	100.000000	0.000100	21900	9499	5000000	0.001000	10000000	7.939122	13.807537	6.148925	10.101198	12	8000000000.000000	0.010000	1.000000	1.000000	800000	0.000050	0.048000	1	0.001000	1.000000	25.000000	12.000000	0.500000	0.001000	0.001000	0.010000	31987	0	10.000000	7.000000	1.000000
sus	inf	inf_blood	z	x[0]	y[0][0]	z[0]	x[1]	y[1][0]	z[1]	S[0]	synchrony
219000000	94990000.000000	5000000	10.000000	21900	9499	0.001000	21900	9499	0.001000	10000000	0.000000
309786358	20254869.000000	1056285	10000.000000	31562	1688	1.000000	30905	2081	1.000000	10455106	0.000000
315583368	8513090.000000	443446	10000.000000	31785	723	1.000000	31463	873	1.000000	10600086	0.000000
317722454	4223679.000000	219880	10000.000000	31703	376	1.000000	31652	420	1.000000	10658782	0.000000
318721599	2250501.000000	117281	10000.000000	31911	190	1.000000	31879	213	1.000000	10681085	0.000000
319255284	1244345.000000	65090	10000.000000	31758	107	1.000000	31706	127	1.000000	10686074	0.000000
319526237	698698.000000	36493	10000.000000	32011	59	1.000000	31857	79	1.000000	10681691	0.000000
319649142	394060.000000	20567	10000.000000	32146	29	1.000000	32064	53	1.000000	10672200	0.000000
319759225	222834.000000	11659	10000.000000	31946	19	1.000000	31885	34	1.000000	10659662	0.000000
319811885	126246.000000	6641	9992.953836	32081	15	1.000000	31934	8	1.000000	10646144	0.000000
319835419	79680.000000	4261	9707.655230	31862	6	1.000000	31918	11	1.000000	10631441	0.000000
319856769	73707.000000	3813	9357.073258	32156	8	0.506139	32198	4	0.999706	10616471	0.000000
319840473	74054.000000	3914	9361.344703	32218	4	0.996502	31902	8	1.000000	10601628	0.000000
319834023	74010.000000	3832	9397.324443	32073	1	0.758357	32268	5	0.999865	10586452	0.000000
319843249	73628.000000	3885	9372.047132	31969	13	0.857598	31782	10	0.999964	10571541	0.000000
319856635	73365.000000	3709	9339.413677	31910	9	0.875296	32106	5	0.949419	10556548	0.000000
319824105	74026.000000	3963	9392.207326	31787	7	0.999797	32059	8	0.939134	10541437	0.000000
319829865	74505.000000	3853	9427.977541	32160	3	0.720094	31939	6	0.999472	10526670	0.000000
319836747	74676.000000	3938	9380.522792	31831	14	0.996875	31827	6	0.980074	10511785	0.000000
319851088	74047.000000	3790	9404.592723	31959	4	0.999991	32146	5	0.999993	10496955	0.000000
319846793	74472.000000	3887	9427.425630	32135	6	0.998630	32062	5	0.999767	10481988	0.000000
319825400	74102.000000	3874	9374.476244	32011	7	0.929874	31913	6	0.998178	10467251	0.000000
319825659	73791.000000	3847	9389.784236	31933	5	0.913377	31946	7	0.999882	10452791	0.000000
319816406	73849.000000	3842	9367.992397	31963	8	0.548827	31973	11	0.981387	10438168	0.000000
319842296	74286.000000	3966	9423.616634	32121	2	0.376233	32001	8	0.906761	10423350	0.000000
319835114	72908.000000	3989	9357.466202	31796	3	0.939921	32120	6	0.999921	10408697	0.000000
319839513	73379.000000	3870	9363.353878	31908	5	0.997963	32014	17	0.999842	10393960	0.000000
319827145	75000.000000	3835	9389.083425	32017	10	0.666107	31905	9	0.974583	10379436	0.000000
319833922	73058.000000	3779	9358.482927	31955	5	0.999277	31889	10	0.999987	10364676	0.000000
319845060	73095.000000	3898	9362.715314	32026	12	0.921311	31995	9	0.954736	10349993	0.000000
319822825	73046.000000	3827	9361.143250	32003	6	0.307661	31947	8	0.918588	10335275	0.000000
319841035	74801.000000	3919	9414.318614	31782	9	0.981711	32127	11	0.999676	10320789	0.000000
319855959	73244.000000	3817	9371.825992	32059	6	0.997853	31961	5	1.000000	10306073	0.000000
319829538	72427.000000	3766	9334.979698	31913	10	0.999705	31850	11	1.000000	10291497	0.000000
319827754	73546.000000	3834	9367.155581	32166	5	0.873485	31929	7	1.000000	10277059	0.000000
319819583	75072.000000	3862	9386.008605	31930	4	0.653014	31798	9	0.961011	10262331	0.000000
319827788	73656.000000	3823	9373.643379	32004	9	0.994654	31945	8	0.999709	10247878	0.000000
319831290	73606.000000	3779	9353.405434	31925	7	0.942383	32117	10	1.000000	10233530	0.000000
319837841	74214.000000	3796	9381.854888	31839	3	0.977308	31908	10	0.994280	10218994	0.000000
319827766	73647.000000	3767	9397.753070	32194	9	0.995123	32050	8	0.998334	10204633	0.000000
319822291	74204.000000	3827	9371.201772	31940	8	0.999877	31722	6	1.000000	10190280	-1.#IND00
319838705	76033.000000	3864	9454.506087	32249	3	0.953992	31970	8	1.000000	10175948	-1.#IND00
319837454	73353.000000	3844	9399.153993	31839	4	0.978949	31901	7	0.998152	10161606	-0.009156
319848637	74081.000000	3820	9401.440028	31879	13	0.988947	31887	12	0.999495	10147325	0.006618
319858694	73955.000000	3776	9376.090380	31969	7	0.999969	31727	7	0.975067	10132815	0.006636
319834950	74521.000000	3862	9387.727474	31683	9	0.533440	31999	7	0.950221	10118671	0.012700
319820746	73253.000000	3873	9386.980336	31870	11	0.955824	31913	8	0.999240	10104298	0.007290
319842704	73398.000000	3828	9365.352958	31970	9	0.924679	32189	3	0.354288	10090124	0.002655
319826217	73367.000000	3850	9354.483985	32040	6	0.994403	31962	3	0.589731	10075865	-0.002539
319857946	74287.000000	3892	9412.278848	32163	11	0.988613	31899	11	0.999135	10061640	-0.002276
319840816	74680.000000	3764	9402.766140	32043	2	0.974235	31998	6	0.965650	10047397	-0.001162
319836979	75182.000000	4029	9402.519704	32253	4	0.903367	32044	11	0.985644	10033039	-0.000631
319833259	73656.000000	3947	9392.682196	31902	3	0.963092	32121	8	0.787355	10018844	-0.001134
319851165	72778.000000	3718	9369.775792	31919	5	0.983001	31693	10	0.998420	10004871	-0.001837
319841799	74934.000000	3997	9402.616858	31879	4	0.927725	32106	3	0.939208	9990842	-0.002092
319844988	73550.000000	3738	9391.306557	31811	5	0.999109	32071	5	0.996705	9976860	0.000496
319837411	73811.000000	3863	9377.803925	31960	3	0.999999	31986	6	0.999549	9962624	0.000366
319849689	73890.000000	3921	9405.772435	31960	7	0.979136	32189	8	0.999945	9948641	-0.000658
319824468	73594.000000	3766	9367.359641	31899	4	0.999758	32055	7	0.999528	9934787	-0.001024
319844816	74650.000000	3891	9426.293424	32081	7	0.999089	31893	5	0.975058	9920930	0.000406
319839590	74271.000000	3834	9413.558606	32232	6	0.999999	32058	7	0.945810	9907003	0.001344
319829685	72997.000000	3727	9344.298534	31900	14	0.960431	31953	8	0.999987	9892783	0.001409
319851132	74651.000000	3965	9394.176089	32032	6	0.998352	32036	8	1.000000	9878822	0.001039
319846858	73713.000000	3751	9343.378534	31953	5	0.999506	31992	13	0.890100	9864804	0.002031
319854796	72958.000000	3775	9320.720838	32021	13	0.991910	31994	7	0.960917	9850862	0.004125
319823661	73742.000000	3778	9383.945833	32067	4	0.856100	32143	5	0.915586	9837113	0.004069
319836235	74953.000000	3881	9417.780887	32106	4	0.632037	32011	8	0.999968	9823283	0.004967
319835992	73441.000000	3837	9379.410840	31950	11	0.885142	32062	9	0.998596	9809435	0.004822
319853010	73733.000000	3785	9393.491206	31939	12	0.999711	31980	9	1.000000	9795464	0.004527
319834550	73463.000000	3784	9376.864942	31789	3	0.997672	32007	7	0.999493	9781608	0.004144
319849432	74836.000000	3941	9430.746257	32110	4	0.784160	32044	9	0.998563	9767971	0.003709
319838142	74113.000000	3948	9371.554111	31722	10	0.810308	32023	9	0.966581	9754137	0.003861
319837854	73840.000000	3843	9413.370636	31793	7	0.889461	31940	12	0.999999	9740439	0.003981
319816694	72108.000000	3749	9327.953345	32068	4	0.994311	32135	4	0.998458	9726735	0.004720
319832395	74112.000000	3783	9399.511665	32048	12	0.864577	32132	14	1.000000	9713130	0.004430
319843452	74586.000000	3857	9408.554527	31788	10	0.821589	31959	6	0.999913	9699507	0.004787
319815432	73257.000000	3820	9369.740341	32283	10	0.783965	31932	7	0.772497	9685794	0.004946
319828407	74018.000000	3829	9371.548007	31852	8	0.997890	32011	9	0.999795	9672165	0.006026
319812974	73144.000000	3791	9358.897392	32048	6	0.973238	31932	7	1.000000	9658726	0.005946
319836104	74229.000000	3759	9380.716914	32195	7	0.955174	32112	4	1.000000	9645280	0.005849
319829802	72869.000000	3738	9383.312549	31924	2	0.886391	32017	7	0.999888	9631768	0.006160
319818929	74617.000000	3937	9391.272066	31807	4	0.857705	31830	2	0.582338	9618150	0.005916
319848993	74083.000000	3892	9390.700356	32149	4	0.998635	31564	9	0.996828	9604764	0.005933
319840820	74004.000000	3717	9387.664820	32092	4	0.999454	31886	12	0.959320	9591359	0.006040
319839421	73529.000000	3840	9369.248379	31841	7	0.999910	31978	11	0.936639	9577529	0.005492
319827098	75128.000000	3972	9398.443180	32011	7	0.893790	32085	13	0.999911	9564188	0.003505
319835427	73644.000000	3864	9342.558319	32045	2	0.932438	31859	4	0.777017	9551063	0.003556
319822229	75168.000000	3792	9432.227130	32318	7	0.903075	31947	5	0.999947	9537582	0.003723
319847770	73484.000000	3837	9395.482042	32114	5	0.990318	32027	4	0.827329	9524213	0.003897
319834600	75581.000000	3932	9429.161079	32074	5	0.766293	32134	10	0.999933	9510876	0.003809
319825583	72650.000000	3847	9367.871411	32025	8	0.962775	31750	9	0.999413	9497432	0.003156
319854512	73978.000000	3928	9415.523961	31956	7	0.603763	31851	7	0.814662	9483934	0.002405
319834876	74641.000000	3870	9417.561930	32175	5	0.999427	31871	11	0.675666	9470397	0.002609
319839066	73034.000000	3889	9418.671663	32196	8	0.998720	32055	6	0.999902	9456946	0.002527
319823847	74777.000000	3968	9412.345568	31954	8	0.998386	32068	15	0.999998	9443794	0.002630
319826658	74072.000000	3692	9407.465816	31926	10	0.820932	32180	12	0.844365	9430572	0.003031
319837456	73580.000000	3830	9354.722077	32060	1	0.584278	32067	9	0.999962	9417525	0.003315
319818281	73021.000000	3892	9350.991288	32092	6	0.829979	31987	12	0.891475	9404243	0.002734
319853793	73215.000000	3806	9355.028461	32104	4	0.898782	32005	6	0.999391	9390886	0.002622
319843410	74108.000000	3980	9412.702472	31982	9	0.972787	31996	3	0.993484	9377465	0.002544
npatches	nstrain	runtime	dt	init_x	init_y	init_y_blood	init_z	init_S	beta0	beta1	beta2	beta3	mean_beta	B	d	delta	delta_blood	b[0]	mut	m	CTL	c	g	epsilon	k	het	lambda	rho	omega	x_max	patch.dyna	DELTA	A	VA
10000	1	100.000000	0.000100	21900	9499	5000000	0.001000	10000000	9.510481	17.728814	12.229950	11.423488	12	8000000000.000000	0.010000	1.000000	1.000000	800000	0.000050	0.048000	1	0.001000	1.000000	25.000000	13.000000	0.500000	0.001000	0.001000	0.010000	31987	0	10.000000	7.000000	1.000000
sus	inf	inf_blood	z	x[0]	y[0][0]	z[0]	x[1]	y[1][0]	z[1]	S[0]	synchrony
219000000	94990000.000000	5000000	10.000000	21900	9499	0.001000	21900	9499	0.001000	10000000	0.000000
314863703	9542659.000000	497741	10000.000000	31805	818	1.000000	31207	1170	1.000000	10339841	0.000000
318855442	1893849.000000	98738	10000.000000	31936	191	1.000000	31762	220	1.000000	10382163	0.000000
319647036	410324.000000	21376	10000.000000	32048	24	1.000000	32122	84	1.000000	10378732	0.000000
319824355	92705.000000	5004	9936.266692	31946	7	1.000000	31955	15	1.000000	10365812	0.000000
319826944	64368.000000	3310	8488.783653	32115	4	0.805312	32152	8	0.998593	10350871	0.000000
319841829	63113.000000	3291	8520.466192	32017	8	0.955047	32114	12	0.896551	10336138	0.000000
319855351	62871.000000	3281	8563.052701	31890	2	0.835193	32303	5	0.999819	10321550	0.000000
319856022	63373.000000	3285	8589.070919	31916	1	0.581724	32009	6	0.999597	10306917	0.000000
319826943	63010.000000	3297	8552.282378	32037	5	0.747208	31931	6	0.999123	10292156	0.000000
319857293	62900.000000	3348	8590.368794	31975	8	0.887917	31957	13	0.986245	10277344	0.000000
319839068	62691.000000	3286	8577.849440	32012	4	0.475615	31947	6	0.913039	10262699	0.000000
319828025	63319.000000	3232	8640.531639	32101	7	0.928200	31919	6	0.987700	10248054	0.000000
319838684	62942.000000	3365	8489.210354	32007	1	0.841326	31880	7	0.999999	10233476	0.000000
319876033	61606.000000	3242	8533.687175	32065	9	0.992853	31998	5	0.993075	10218965	0.000000
319840756	63554.000000	3290	8544.709192	31973	7	0.989322	31840	7	0.957815	10204365	0.000000
319834874	63152.000000	3164	8557.846504	32021	7	0.910045	31963	5	0.999179	10189934	0.000000
319844484	62479.000000	3232	8552.192662	31997	6	0.887139	31756	6	0.962217	10175467	0.000000
319849957	62270.000000	3307	8601.225847	32213	6	0.860346	31878	12	0.939104	10161055	0.000000
319818403	62650.000000	3202	8482.531266	31962	6	0.897023	32065	4	0.913690	10146792	0.000000
319845963	62373.000000	3176	8565.353766	32191	1	0.662006	32009	6	0.999893	10132376	0.000000
319842442	62267.000000	3319	8607.316124	31853	1	0.845438	31862	2	0.676568	10117877	0.000000
319839295	63113.000000	3204	8583.972249	31913	4	0.774788	31962	7	0.977541	10103696	0.000000
319831473	63148.000000	3228	8593.298477	32196	7	0.874108	32281	2	0.655873	10089445	0.000000
319828006	63273.000000	3257	8538.660994	31999	1	0.565624	32124	7	0.999467	10075094	0.000000
319829698	62743.000000	3224	8512.884642	32098	7	0.819481	31890	3	0.916945	10060919	0.000000
319834334	62600.000000	3195	8538.818053	31833	8	0.428689	32098	12	0.921584	10046317	0.000000
319823900	63758.000000	3260	8580.395102	31896	3	0.322166	32038	6	0.991705	10031848	0.000000
319830407	62336.000000	3228	8527.386737	32145	7	0.970751	31959	6	0.934499	10017599	0.000000
319856325	61934.000000	3216	8535.276263	31985	2	0.860427	31945	5	0.998662	10003468	0.000000
319855361	61506.000000	3173	8486.970233	31935	8	0.631167	31992	13	0.996427	9989105	0.000000
319833376	62443.000000	3276	8502.101307	32223	5	0.916270	31733	6	0.856246	9974974	0.000000
319848548	62663.000000	3259	8593.703801	32113	2	0.567099	31982	13	0.965306	9960867	0.000000
319849947	63149.000000	3198	8553.196172	31971	4	0.970497	32143	9	0.964275	9947009	0.000000
319828663	62513.000000	3162	8575.896265	31931	6	0.975805	31880	9	0.845302	9932885	0.000000
319843258	62207.000000	3355	8494.245243	31968	13	0.776105	32007	8	0.616430	9918846	0.000000
319824912	63240.000000	3402	8528.858524	31745	6	0.999154	32073	3	0.919029	9904726	0.000000
319836907	62901.000000	3279	8499.293540	31757	10	0.975334	31998	5	0.921943	9890620	0.000000
319828357	63059.000000	3323	8574.151960	32142	5	0.868718	32022	20	0.980572	9876492	0.000000
319816242	62841.000000	3188	8558.167766	32201	5	0.935868	32072	8	0.999993	9862382	0.000000
319836241	62711.000000	3276	8536.780080	32133	8	0.892238	32092	5	0.825790	9848491	-1.#IND00
319829623	62429.000000	3204	8573.946714	31841	7	0.971771	31934	6	0.986148	9834322	-1.#IND00
319857097	62500.000000	3230	8590.514979	31895	5	0.861901	31898	5	0.999998	9820253	-1.#IND00
319863184	62320.000000	3224	8594.885350	32059	9	0.885185	31798	2	0.998936	9806274	-0.003755
319826031	62305.000000	3304	8543.323559	31983	9	0.969535	31965	7	0.990887	9792294	-0.002337
319836633	63211.000000	3370	8606.385773	31943	8	0.781342	32092	8	0.984212	9778334	-0.005423
319844728	62598.000000	3191	8576.878392	32189	6	0.764326	32108	6	0.684069	9764192	-0.004644
319825663	62369.000000	3209	8522.230075	31935	4	0.918280	32110	8	0.999967	9750457	-0.003608
319840343	63330.000000	3312	8548.132424	32164	8	0.664898	32002	3	0.971768	9736491	-0.004362
319854454	63653.000000	3254	8572.294933	31962	3	0.845502	31931	4	0.929036	9722471	-0.004231
319839801	62687.000000	3228	8540.069870	32019	4	0.975928	31882	4	0.995913	9708570	-0.004490
319833176	63397.000000	3319	8666.987998	31895	5	0.801540	32118	9	1.000000	9695063	-0.003440
319859468	63333.000000	3230	8606.433038	32132	4	0.968982	31816	12	0.888569	9681283	-0.002677
319825482	63771.000000	3253	8562.340862	32121	3	0.900215	32047	14	0.999827	9667783	-0.003779
319826109	62880.000000	3183	8518.851204	32041	5	0.897404	31982	8	0.999448	9653961	-0.004101
319835514	62541.000000	3276	8517.585558	31863	5	0.443500	32000	7	0.999069	9640044	-0.004930
319843207	61489.000000	3259	8519.982656	32034	2	0.630869	32065	10	0.877230	9626394	-0.002417
319831075	62365.000000	3278	8537.163002	31999	2	0.351243	32080	9	0.904175	9612677	-0.002666
319829299	62190.000000	3214	8554.502337	32026	8	0.712404	31865	7	0.999962	9599122	-0.002651
319840609	62499.000000	3252	8561.853132	31813	6	0.960953	31821	7	0.961309	9585702	-0.002467
319832347	62268.000000	3320	8582.293120	31759	4	0.555893	31954	4	0.975419	9572061	-0.003352
319820295	63568.000000	3217	8607.626857	32146	6	0.961837	32007	16	0.969543	9558435	-0.003705
319842216	64025.000000	3244	8627.055873	32053	5	0.982666	31985	6	0.911681	9544763	-0.003564
319835167	62818.000000	3291	8577.821437	31826	7	0.829500	31850	5	0.939824	9531197	-0.003612
319868666	63418.000000	3304	8565.529823	31975	6	0.999194	32101	7	0.998320	9517847	-0.003143
319829200	63468.000000	3324	8671.229937	32162	6	0.606413	32307	6	0.999999	9504475	-0.003305
319855603	62502.000000	3348	8551.571371	32165	3	0.972516	32187	15	0.990209	9490970	-0.003316
319832743	62726.000000	3292	8569.407579	31938	2	0.898059	32044	4	0.999997	9477535	-0.003099
319845588	62194.000000	3318	8546.773759	31662	1	0.729323	31916	13	0.999017	9464008	-0.001529
319830586	62020.000000	3225	8562.344350	32112	7	0.925844	31939	6	0.930699	9450633	-0.001303
319855811	62528.000000	3281	8579.058019	32168	6	0.957152	32025	11	0.518840	9437420	-0.001188
319857979	62187.000000	3232	8558.596670	32075	8	0.954795	31986	9	0.983598	9424049	0.000068
319865938	62168.000000	3309	8571.197821	32051	9	0.843277	32250	9	0.999995	9410898	-0.000272
319842291	62534.000000	3334	8562.149739	31823	13	0.987369	31861	10	0.999856	9397627	-0.000491
319825734	62584.000000	3272	8572.699814	31922	4	0.894866	31745	9	0.998596	9384255	-0.000636
319835273	62425.000000	3275	8501.720060	31826	6	0.832822	31932	10	0.863428	9370862	-0.001410
319822573	63357.000000	3395	8547.835666	31964	6	0.999372	31867	3	0.755928	9357629	-0.001288
319833095	63382.000000	3386	8562.716533	32052	6	0.970727	32028	5	0.993676	9344236	-0.001128
319821901	63564.000000	3249	8600.743135	32186	4	0.884732	31978	4	0.970399	9331216	-0.000786
319833766	62805.000000	3259	8526.504314	31971	3	0.825978	31932	8	0.999810	9318008	-0.000613
319841854	63173.000000	3313	8577.542865	31951	3	0.885480	32017	15	0.982360	9304711	-0.000854
319844535	61745.000000	3197	8517.285285	32153	7	0.619948	32084	9	0.499534	9291584	-0.000695
319858117	63228.000000	3309	8581.896670	32106	6	0.880107	31997	6	0.999791	9278503	-0.000361
319822017	63671.000000	3357	8629.730707	32164	6	0.884383	32280	12	0.999202	9265314	-0.000269
319848326	63647.000000	3291	8590.254960	32094	3	0.881939	32039	2	0.955368	9252126	-0.000124
319811516	63494.000000	3275	8583.935897	32170	5	0.986200	31893	11	0.912865	9239086	-0.000327
319857269	62907.000000	3295	8547.000788	32107	5	0.933345	31939	7	0.997272	9225883	-0.000969
319822273	62977.000000	3458	8592.079169	31926	4	0.767260	32013	3	0.963266	9213052	-0.001325
319844426	62839.000000	3288	8560.630261	32152	3	0.890929	31840	12	0.987588	9200156	0.000304
319840337	62137.000000	3282	8595.930265	31863	14	0.523833	31900	11	0.965851	9187276	0.000020
319837119	63287.000000	3308	8608.597559	32101	6	0.994369	31691	9	0.999994	9174119	-0.000346
319864590	63525.000000	3271	8637.953231	32045	9	0.737290	31974	12	0.925390	9161059	-0.000415
319852147	62890.000000	3201	8576.915974	31874	8	0.988314	32077	3	0.986441	9148070	-0.000454
319826672	62644.000000	3348	8592.593332	32104	11	0.985681	31841	4	0.999800	9135146	-0.000710
319849124	62986.000000	3361	8635.926924	31955	5	0.793507	31893	4	0.979742	9122277	-0.000904
319841263	61833.000000	3187	8556.168467	32083	7	0.896001	31964	10	0.997224	9109467	-0.000908
319859348	61683.000000	3242	8560.701308	31816	5	0.928227	31826	9	0.999999	9096624	-0.000950
319835916	63190.000000	3260	8529.993429	32013	4	0.961620	32031	6	0.999236	9083828	-0.000884
319839072	62023.000000	3209	8565.869582	32204	3	0.946210	32132	5	0.955630	9070762	-0.000904
319841380	62739.000000	3191	8565.826430	31816	6	0.720162	32153	11	0.999971	9057951	-0.001098
npatches	nstrain	runtime	dt	init_x	init_y	init_y_blood	init_z	init_S	beta0	beta1	beta2	beta3	mean_beta	B	d	delta	delta_blood	b[0]	mut	m	CTL	c	g	epsilon	k	het	lambda	rho	omega	x_max	patch.dyna	DELTA	A	VA
10000	1	100.000000	0.000100	21900	9499	5000000	0.001000	10000000	7.588323	6.285601	11.927579	15.872929	12	8000000000.000000	0.010000	1.000000	1.000000	800000	0.000050	0.048000	1	0.001000	1.000000	25.000000	14.000000	0.500000	0.001000	0.001000	0.010000	31987	0	10.000000	7.000000	1.000000
sus	inf	inf_blood	z	x[0]	y[0][0]	z[0]	x[1]	y[1][0]	z[1]	S[0]	synchrony
219000000	94990000.000000	5000000	10.000000	21900	9499	0.001000	21900	9499	0.001000	10000000	0.000000
317551551	4227185.000000	221194	10000.000000	32007	358	1.000000	31731	355	1.000000	10261427	0.000000
319667955	348624.000000	18105	10000.000000	31833	37	1.000000	32079	32	1.000000	10264884	0.000000
319840476	48648.000000	2469	7461.849875	31836	1	0.085851	31941	4	0.567868	10251087	0.000000
319842102	55105.000000	2787	7617.070985	32064	1	0.494075	32063	3	0.865161	10236434	0.000000
319837445	57316.000000	2938	7786.990022	32145	5	0.444619	32140	6	0.868636	10221546	0.000000
319850910	58234.000000	3081	7913.270556	31960	2	0.672739	31868	7	0.588873	10206522	0.000000
319861820	57952.000000	2968	7965.848064	31881	6	0.868360	31916	7	0.894072	10192261	0.000000
319840685	58013.000000	2994	7894.781262	31911	6	0.820831	31919	2	0.620892	10177535	0.000000
319848166	56762.000000	3002	7807.622204	32112	6	0.943837	31781	7	0.852206	10163089	0.000000
319852950	57954.000000	3000	7880.784328	32035	6	0.628978	32039	9	0.466783	10148425	0.000000
319859002	58705.000000	3095	7894.231626	31862	5	0.834454	31888	5	0.944130	10133865	0.000000
319825557	58063.000000	3017	7965.974918	31876	4	0.611148	31881	2	0.912881	10119517	0.000000
319849482	56502.000000	2928	7834.870509	32080	4	0.971025	31819	7	0.721986	10105091	0.000000
319817533	57917.000000	3009	7816.217561	31926	9	0.683593	32044	1	0.472742	10090772	0.000000
319839653	58477.000000	3171	7886.497104	32091	10	0.822984	31846	5	0.781610	10076640	0.000000
319857473	57313.000000	2900	7878.159602	31897	1	0.672113	32105	4	0.910478	10062288	0.000000
319852385	57032.000000	2956	7866.753414	31796	0	0.551919	31944	3	0.532314	10047840	0.000000
319855388	57565.000000	2989	7905.886387	32098	7	0.863246	31895	4	0.946280	10033592	0.000000
319839953	58133.000000	2984	7955.631259	32046	6	0.687317	32027	7	0.686141	10019278	0.000000
319857164	57071.000000	2825	7932.035991	32065	7	0.357885	31842	9	0.465450	10005085	0.000000
319854047	57697.000000	3010	7922.150400	31719	4	0.758026	32094	5	0.409805	9990718	0.000000
319824915	57527.000000	3006	7944.526484	31863	6	0.446291	31765	6	0.831480	9976523	0.000000
319816478	58269.000000	2898	7967.293890	32006	5	0.770335	31868	3	0.892098	9962249	0.000000
319828713	57652.000000	2961	7908.024190	32120	9	0.603306	31995	5	0.978844	9948188	0.000000
319839011	57836.000000	2983	7908.432534	31839	11	0.781847	32076	8	0.872575	9934120	0.000000
319834742	58245.000000	3117	7870.233139	32107	5	0.805141	31778	9	0.175370	9919908	0.000000
319839953	58217.000000	3041	8013.794812	31971	4	0.651499	32051	5	0.760287	9905766	0.000000
319852728	57558.000000	2952	7963.494042	31866	6	0.774043	32134	5	0.708037	9891829	0.000000
319854968	57111.000000	2963	7933.016827	32040	5	0.760156	31920	3	0.901920	9877743	0.000000
319833440	58619.000000	3106	8000.512196	31862	6	0.798859	32007	6	0.351400	9863696	0.000000
319840989	57462.000000	2931	7942.928482	31935	6	0.591185	31928	4	0.882470	9849593	0.000000
319844003	56438.000000	2922	7875.968690	32122	2	0.930175	32059	4	0.896775	9835419	0.000000
319827225	57757.000000	3029	7911.425751	31968	7	0.853583	32200	4	0.886811	9821206	0.000000
319849599	59382.000000	3093	7898.625805	31992	1	0.499257	32091	1	0.590788	9807263	0.000000
319853057	57518.000000	3031	7819.334162	31985	3	0.496360	31833	4	0.869673	9793263	0.000000
319849862	57439.000000	2992	7856.360218	32003	5	0.631475	32163	13	0.659699	9779358	0.000000
319842059	57331.000000	2859	7829.172541	31874	5	0.574440	31987	7	0.877066	9765305	0.000000
319847855	59799.000000	3028	7920.399270	31885	7	0.405507	32176	3	0.489941	9751541	0.000000
319823984	58023.000000	3051	7899.262672	31938	7	0.730268	32014	8	0.632336	9737851	0.000000
319842457	57713.000000	2952	7844.880059	32026	1	0.606255	32213	1	0.310397	9723914	-1.#IND00
319823230	57633.000000	2932	7832.341075	32002	3	0.319287	32075	12	0.746164	9710334	-1.#IND00
319841331	58070.000000	3075	7853.367021	31940	6	0.859406	32213	4	0.292692	9696752	-1.#IND00
319825482	57353.000000	3037	7811.457304	31860	3	0.756185	31942	5	0.879809	9683133	0.009857
319841418	58110.000000	2998	7947.630371	32077	5	0.933458	31904	8	0.308009	9669152	0.009398
319846633	58475.000000	2943	7849.541407	32067	4	0.868044	31920	3	0.363198	9655577	0.006986
319834822	57776.000000	2965	7842.297499	31871	10	0.616249	32043	5	0.640923	9641604	0.004392
319867780	56906.000000	2948	7867.520102	31911	4	0.716056	32035	3	0.514028	9627681	0.002218
319855506	57419.000000	2934	7884.638636	32154	4	0.493491	31956	6	0.718566	9614150	0.001274
319833515	58300.000000	3031	7940.729050	32065	12	0.869197	32007	9	0.829097	9600386	-0.006610
319859330	57173.000000	2883	7889.723994	31989	6	0.837407	31911	5	0.923427	9586689	-0.008129
319830558	57994.000000	2945	7936.351153	32135	5	0.833988	31884	5	0.836566	9572948	-0.009324
319819038	57078.000000	2971	7921.300308	31951	5	0.345073	32072	8	0.766366	9559420	-0.007322
319832359	57868.000000	3000	7930.758536	31970	11	0.985272	32132	4	0.628362	9545917	-0.006609
319858564	57445.000000	2998	7961.099021	31848	4	0.772917	32050	1	0.592833	9532312	-0.005781
319850253	57961.000000	2955	7930.052735	32015	2	0.764951	32034	8	0.421992	9518767	-0.004254
319831951	57856.000000	2984	7852.343239	32085	10	0.834411	31837	6	0.732281	9505273	-0.004712
319859744	57784.000000	2991	7855.616226	31883	3	0.717807	32120	6	0.254459	9491678	-0.003372
319852393	58101.000000	2955	7867.803177	31849	5	0.670314	31905	2	0.367017	9478137	-0.006366
319849977	57215.000000	2917	7928.935386	32019	5	0.707246	32063	6	0.870927	9464707	-0.005466
319866235	56638.000000	2862	7902.709698	32014	4	0.958975	32001	4	0.992273	9451237	-0.006056
319822719	56630.000000	2918	7869.594105	31890	9	0.873117	31929	3	0.650436	9437908	-0.006018
319848734	57207.000000	2893	7956.770150	31727	3	0.902913	31893	9	0.750593	9424553	-0.005966
319843387	57364.000000	3072	7905.702951	31751	5	0.903857	31929	4	0.881690	9411084	-0.006487
319852576	57874.000000	3028	7867.625475	31918	10	0.532449	31832	4	0.970443	9397714	-0.005906
319846480	58751.000000	3035	7972.573702	32184	6	0.835554	31768	6	0.992960	9384274	-0.004497
319846537	57335.000000	3028	7882.742468	31888	9	0.895624	32112	5	0.878445	9370880	-0.003726
319825260	57167.000000	3068	7871.326340	31903	5	0.852594	32164	7	0.992414	9357789	-0.003521
319812892	57594.000000	3070	7908.946320	32027	3	0.500965	32013	4	0.563771	9344307	-0.003665
319839612	57588.000000	2955	7842.985081	32103	8	0.506258	31814	2	0.855333	9331048	-0.004046
319853166	58633.000000	3036	7926.692129	31979	7	0.660450	32177	3	0.539132	9317531	-0.003946
319844941	57701.000000	3023	7896.679922	31887	2	0.895685	32103	6	0.935818	9304160	-0.003743
319874987	57555.000000	3017	7897.279671	31986	9	0.959888	31894	3	0.661734	9291143	-0.003371
319865069	57841.000000	2997	7953.948523	31885	5	0.550304	31930	8	0.364987	9277999	-0.003764
319860766	56205.000000	2906	7869.579046	32158	1	0.580180	31973	3	0.727583	9264924	-0.002464
319832100	55831.000000	2871	7818.985360	31914	4	0.899884	32122	2	0.772717	9251859	-0.002783
319837864	56933.000000	2916	7891.611188	31908	3	0.561622	32011	6	0.830682	9238709	-0.002757
319837165	56148.000000	3026	7873.570151	31854	6	0.790083	31918	5	0.712571	9225522	-0.001796
319839230	57266.000000	2822	7817.620620	32154	4	0.098022	31926	4	0.921086	9212355	-0.001603
319849552	57030.000000	2865	7916.095230	32017	8	0.602494	32151	10	0.950097	9199263	-0.001990
319835927	58209.000000	3058	7996.529432	32025	1	0.801504	32018	7	0.730713	9186196	-0.001811
319842932	58324.000000	3059	7927.368991	32048	6	0.988245	32014	8	0.957126	9173211	-0.001374
319821323	56680.000000	2959	7923.038212	32022	9	0.798858	31775	9	0.680358	9160094	-0.001292
319839623	57049.000000	2954	7895.623274	31927	9	0.840046	31869	7	0.683867	9146948	-0.001515
319849140	56905.000000	2995	7895.909879	31963	2	0.616766	31982	3	0.925642	9133686	-0.001563
319830737	57862.000000	3042	7894.999155	31919	9	0.940931	32089	4	0.686144	9120665	-0.001760
319871212	58155.000000	2942	7883.081102	31700	6	0.967470	32014	7	0.961919	9107796	-0.001690
319844023	57667.000000	3007	7958.696563	31805	5	0.447999	31884	1	0.488753	9094731	-0.001863
319836927	57052.000000	2936	7835.978852	31930	2	0.550337	32074	9	0.423321	9081625	-0.001853
319815462	57861.000000	3023	7870.971802	31851	4	0.696074	31866	2	0.687535	9068830	-0.002007
319839750	56807.000000	2931	7898.021989	31938	8	0.926364	32022	6	0.976013	9056025	-0.001937
319853434	57682.000000	2967	7913.247423	31976	6	0.235601	32005	3	0.785118	9043249	-0.002106
319846654	58486.000000	3102	8033.840649	31714	4	0.570910	31940	5	0.882382	9030554	-0.002429
319877720	57691.000000	2932	7958.146786	31927	3	0.999084	31881	2	0.551513	9017917	-0.001761
319846680	57546.000000	2993	7878.537306	32249	3	0.961179	32100	3	0.953520	9005016	-0.001380
319829204	57798.000000	3053	7834.770618	31996	6	0.401101	32053	5	0.690101	8992209	-0.001533
319830790	57901.000000	2922	7813.363487	31981	2	0.456025	31841	4	0.913571	8979274	-0.001558
319833653	57881.000000	3003	7890.661143	31831	7	0.908857	31869	5	0.700536	8966342	-0.001561
319829973	57951.000000	3048	7957.741179	31922	4	0.801666	31961	3	0.724139	8953602	-0.000765
319838054	59346.000000	3098	8007.964279	31852	3	0.916559	31895	4	0.537382	8941027	-0.000572
npatches	nstrain	runtime	dt	init_x	init_y	init_y_blood	init_z	init_S	beta0	beta1	beta2	beta3	mean_beta	B	d	delta	delta_blood	b[0]	mut	m	CTL	c	g	epsilon	k	het	lambda	rho	omega	x_max	patch.dyna	DELTA	A	VA
10000	1	100.000000	0.000100	21900	9499	5000000	0.001000	10000000	15.356367	15.298506	17.942141	12.972562	12	8000000000.000000	0.010000	1.000000	1.000000	800000	0.000050	0.048000	1	0.001000	1.000000	25.000000	15.000000	0.500000	0.001000	0.001000	0.010000	31987	0	10.000000	7.000000	1.000000
sus	inf	inf_blood	z	x[0]	y[0][0]	z[0]	x[1]	y[1][0]	z[1]	S[0]	synchrony
219000000	94990000.000000	5000000	10.000000	21900	9499	0.001000	21900	9499	0.001000	10000000	0.000000
318873747	1754618.000000	91506	10000.000000	31801	202	1.000000	31890	181	1.000000	10204427	0.000000
319858322	56831.000000	2948	9468.858276	31875	11	1.000000	32026	11	1.000000	10195171	0.000000
319834191	50188.000000	2617	7682.525611	31937	15	0.999886	31832	6	0.929558	10180507	0.000000
319832984	52143.000000	2647	7253.915995	31853	5	0.713454	31829	7	0.771791	10165770	0.000000
319836826	54502.000000	2864	7244.868490	32156	3	0.962435	31836	4	0.983706	10151364	0.000000
319849837	54174.000000	2783	7165.316187	31919	2	0.754905	31961	2	0.949710	10136727	0.000000
319858074	54724.000000	2847	7293.322010	31909	4	0.978952	31871	9	0.987966	10122417	0.000000
319850232	55459.000000	2798	7357.324940	32116	8	0.588881	31811	4	0.706929	10107846	0.000000
319847751	53697.000000	2730	7306.535576	31987	6	0.881070	31750	4	0.106313	10093196	0.000000
319815809	53967.000000	2748	7284.394150	31932	7	0.643926	32025	3	0.870483	10078908	0.000000
319871133	54206.000000	2819	7247.045299	31910	3	0.956924	32227	4	0.991521	10064414	0.000000
319842236	55839.000000	2894	7402.688171	32138	7	0.874830	31977	10	0.973148	10049870	0.000000
319848897	53849.000000	2753	7326.831766	31971	7	0.961408	32105	4	0.458291	10035371	0.000000
319855627	54646.000000	2875	7329.781492	31936	2	0.791055	31788	7	0.996225	10021165	0.000000
319844081	54744.000000	2855	7309.161225	32220	4	0.986680	31842	4	0.945111	10006737	0.000000
319844467	54384.000000	2876	7410.475247	32000	7	0.708073	31896	5	0.961440	9992425	0.000000
319833895	53761.000000	2799	7253.387887	32088	4	0.996858	32195	5	0.985268	9978350	0.000000
319860947	55376.000000	2821	7254.962279	32204	3	0.987725	32158	3	0.778963	9964093	0.000000
319847574	54955.000000	2976	7329.120891	32153	6	0.817295	32320	2	0.372426	9949937	0.000000
319857693	54078.000000	2888	7282.031197	32058	3	0.836203	31855	2	0.921093	9935607	0.000000
319846596	53733.000000	2766	7250.343703	32029	2	0.955208	31858	3	0.661321	9921391	0.000000
319842159	55162.000000	2936	7399.200515	31958	8	0.965471	32168	9	0.933169	9907327	0.000000
319857952	54103.000000	2911	7299.516840	32205	8	0.431401	31979	3	0.833180	9892999	0.000000
319836868	55441.000000	2915	7271.311601	31845	7	0.941441	32006	3	0.585329	9879013	0.000000
319851249	55868.000000	2867	7338.589414	31828	8	0.971811	31815	2	0.264725	9864820	0.000000
319838917	55434.000000	2863	7281.533867	31827	4	0.604315	32077	4	0.412803	9851001	0.000000
319857941	54869.000000	2931	7350.823028	32187	7	0.974790	32253	6	0.997535	9836990	0.000000
319846005	54649.000000	2863	7403.356934	31879	5	0.647131	32015	3	0.940912	9822876	0.000000
319819497	53792.000000	2822	7337.785829	32142	16	0.973734	31992	6	0.968210	9808679	0.000000
319876378	53443.000000	2843	7302.014779	31973	6	0.881345	32069	2	0.995637	9794465	0.000000
319868239	55282.000000	2741	7290.646004	32217	5	0.883128	31978	9	0.550783	9780458	0.000000
319846321	55567.000000	2927	7407.534156	32092	5	0.920453	31984	12	0.950871	9766573	0.000000
319840518	54686.000000	2805	7374.854520	32024	6	0.908538	32200	6	0.969039	9752587	0.000000
319860798	54518.000000	2781	7378.006339	31871	12	0.937599	31980	9	0.687191	9738334	0.000000
319838966	53796.000000	2759	7286.260404	32014	7	0.597976	31876	1	0.428148	9724284	0.000000
319844745	55521.000000	2980	7329.138502	31938	7	0.800709	32022	1	0.242297	9710397	0.000000
319847388	54803.000000	2935	7420.708026	31952	9	0.719897	32025	7	0.562453	9696556	0.000000
319837951	53445.000000	2774	7366.744985	32014	13	0.899576	32031	2	0.769771	9682656	0.000000
319863148	53967.000000	2709	7280.677649	32000	15	0.725902	31992	6	0.862946	9668597	0.000000
319840594	54637.000000	2915	7340.709553	31778	15	0.663454	32063	6	0.745072	9654670	-1.#IND00
319862044	55001.000000	2831	7361.281667	32023	6	0.815609	32044	7	0.650839	9640884	-1.#IND00
319850526	54656.000000	2811	7439.287343	32047	8	0.912557	32009	3	0.844627	9627024	-1.#IND00
319830535	54613.000000	2846	7425.041400	32028	2	0.858471	32047	6	0.771867	9613295	0.023175
319852955	54867.000000	2810	7311.952859	31805	5	0.295113	31710	8	0.502320	9599478	0.019199
319856422	55788.000000	2876	7317.251833	31923	4	0.903585	32097	4	0.684181	9585962	0.014372
319835064	56048.000000	2960	7383.519750	32072	8	0.992327	31934	4	0.681685	9572075	0.012952
319832664	54743.000000	2969	7396.424470	31842	12	0.957491	31797	6	0.999527	9558385	0.016162
319844311	54495.000000	2753	7262.475247	31718	4	0.913602	31817	3	0.625490	9544742	0.014629
319834625	55619.000000	2903	7312.070962	32094	7	0.861475	31940	9	0.997228	9531003	0.009771
319846484	54850.000000	2881	7250.675750	31969	5	0.891395	31913	3	0.968807	9517357	0.009959
319835087	55065.000000	2796	7317.663720	32074	4	0.843791	31747	10	0.896814	9503707	0.009645
319832203	54541.000000	2758	7308.169219	31867	20	0.972218	32108	1	0.529305	9490127	0.008381
319851544	55282.000000	2906	7384.316826	31815	5	0.646539	32046	6	0.957532	9476437	0.008122
319844179	53897.000000	2825	7299.349645	31902	5	0.941053	32128	2	0.163176	9462943	0.006333
319848454	54143.000000	2937	7298.313135	32066	7	0.998443	32093	10	0.789220	9449445	0.004098
319842834	55487.000000	2778	7322.931098	31806	3	0.196817	32045	8	0.972882	9436153	0.004944
319816421	55682.000000	2898	7262.479985	32036	3	0.631012	31926	9	0.987040	9422635	0.005385
319841826	54628.000000	2785	7369.313709	32037	4	0.302852	31961	1	0.856080	9409263	0.003963
319845471	55492.000000	2895	7272.542433	32024	7	0.909636	31910	5	0.612840	9395764	0.003571
319864574	55564.000000	2846	7410.433759	32051	2	0.814677	31972	4	0.953781	9382219	0.002928
319831249	55286.000000	2947	7351.252900	31951	8	0.935368	32166	6	0.994140	9368820	0.002861
319833535	54816.000000	2848	7474.204539	32053	4	0.989462	31996	8	0.779510	9355312	0.003144
319839282	53380.000000	2795	7301.004931	31878	7	0.676343	31834	6	0.952488	9342023	0.003177
319845381	54024.000000	2848	7179.007101	32320	5	0.965739	31811	7	0.918039	9328588	0.002800
319841103	55967.000000	2876	7269.661970	32004	8	0.497741	31996	3	0.884415	9315483	0.002774
319843389	55201.000000	2962	7366.493146	32080	1	0.675102	31936	3	0.550172	9302124	0.002862
319832963	55542.000000	2968	7387.676149	31882	6	0.982302	31994	4	0.807278	9288766	0.006060
319847941	54612.000000	2838	7242.888385	31919	3	0.401219	32150	13	0.975818	9275421	0.004695
319841841	55772.000000	2985	7247.153646	31900	14	0.681344	31984	9	0.913328	9262041	0.004316
319840772	55461.000000	2870	7287.760687	31718	7	0.564199	32017	7	0.969721	9248851	0.004035
319855360	54906.000000	2819	7340.203128	32002	5	0.881189	32079	8	0.471772	9235591	0.004251
319847806	54572.000000	2851	7386.674632	32127	3	0.992146	32027	6	0.793384	9222381	0.004015
319862544	54308.000000	2920	7340.177683	31993	6	0.885943	32147	5	0.713946	9209215	0.003860
319832845	54701.000000	2872	7333.745281	31913	5	0.569390	31829	6	0.983270	9196245	0.003073
319856376	55494.000000	2885	7279.726106	32038	12	0.964736	31863	4	0.271284	9183122	0.003046
319834146	55077.000000	2909	7314.467568	32166	3	0.935514	31952	5	0.574851	9170162	0.002992
319847419	54623.000000	2785	7316.671971	32043	6	0.975764	32131	5	0.954977	9156991	0.002935
319840615	53510.000000	2770	7268.656439	32211	12	0.791977	32025	7	0.208784	9143784	0.002972
319838440	54568.000000	2811	7320.572689	31790	5	0.526054	31820	4	0.854059	9130439	0.003353
319852327	54750.000000	2781	7325.534862	32111	11	0.820202	32090	1	0.545629	9117377	0.003676
319846980	54664.000000	2869	7404.351252	32020	8	0.928806	31915	7	0.881196	9104413	0.003799
319835424	54967.000000	2835	7344.320960	31778	8	0.729383	32097	7	0.936604	9091494	0.004903
319858295	54101.000000	2773	7292.176020	32062	4	0.954990	32107	6	0.953614	9078468	0.005767
319851879	55026.000000	2875	7307.318900	31963	6	0.563857	32167	3	0.986165	9065617	0.005763
319841256	54758.000000	2852	7214.492722	32110	9	0.528778	32233	3	0.633771	9052698	0.005668
319847378	55530.000000	2883	7332.254113	32143	5	0.900705	31987	9	0.559800	9039878	0.005718
319839993	55286.000000	2883	7423.550045	31609	6	0.986649	31993	8	0.928547	9027036	0.005962
319847709	54457.000000	2816	7410.963469	31729	6	0.402225	32099	4	0.924905	9014218	0.006227
319849835	52951.000000	2806	7281.014850	31938	1	0.818436	32090	3	0.989143	9001424	0.006456
319846444	54680.000000	2722	7284.961965	32006	8	0.441315	32201	10	0.952476	8988654	0.006371
319842549	54315.000000	2852	7339.213742	32024	11	0.971622	31798	3	0.880346	8975934	0.006273
319860252	54779.000000	2814	7301.672143	32017	7	0.516151	31961	6	0.831933	8963115	0.005710
319837497	54913.000000	2963	7386.966201	31870	6	0.756859	31922	15	0.973222	8950362	0.005470
319858907	53554.000000	2784	7339.437534	31861	5	0.603731	31945	9	0.861783	8937459	0.005394
319825827	54047.000000	2790	7264.729367	32043	5	0.946948	31830	5	0.965177	8924735	0.005252
319844911	55272.000000	2925	7296.180754	32013	4	0.475097	31935	15	0.722742	8912061	0.004656
319865501	54664.000000	2893	7371.888937	32155	7	0.973035	31944	6	0.962002	8899410	0.004698
319825379	54561.000000	2832	7299.702393	31875	5	0.998933	32046	5	0.901642	8886931	0.004970
319863086	54554.000000	2772	7295.055776	32190	3	0.540246	31829	6	0.997230	8874457	0.005336
npatches	nstrain	runtime	dt	init_x	init_y	init_y_blood	init_z	init_S	beta0	beta1	beta2	beta3	mean_beta	B	d	delta	delta_blood	b[0]	mut	m	CTL	c	g	epsilon	k	het	lambda	rho	omega	x_max	patch.dyna	DELTA	A	VA
10000	1	100.000000	0.000100	21900	9499	5000000	0.001000	10000000	9.428138	16.235767	14.089549	10.852852	12	8000000000.000000	0.010000	1.000000	1.000000	800000	0.000050	0.048000	1	0.001000	1.000000	25.000000	16.000000	0.500000	0.001000	0.001000	0.010000	31987	0	10.000000	7.000000	1.000000
sus	inf	inf_blood	z	x[0]	y[0][0]	z[0]	x[1]	y[1][0]	z[1]	S[0]	synchrony
219000000	94990000.000000	5000000	10.000000	21900	9499	0.001000	21900	9499	0.001000	10000000	0.000000
319419678	764090.000000	39836	10000.000000	32087	60	1.000000	31848	67	1.000000	10169160	0.000000
319846530	54741.000000	2840	5324.143052	32002	8	0.479278	32078	7	0.601907	10156257	0.000000
319835759	62478.000000	3192	6722.505886	31922	8	0.823569	31902	7	0.999845	10141674	0.000000
319845455	55468.000000	2930	7233.261100	32190	4	0.916776	32036	6	0.662688	10127309	0.000000
319830870	51552.000000	2695	7003.020366	32202	4	0.764811	31994	7	0.745852	10112825	0.000000
319839584	52458.000000	2675	6804.222693	31808	6	0.655053	32080	2	0.650874	10098344	0.000000
319836552	53296.000000	2761	6860.584761	31852	4	0.181563	31826	8	0.826367	10083734	0.000000
319833715	53952.000000	2816	6900.877079	32165	0	0.409007	31992	7	0.976400	10069153	0.000000
319830836	52635.000000	2666	6891.489886	32085	8	0.822169	32053	10	0.997183	10054657	0.000000
319851858	54087.000000	2831	6888.076510	31950	8	0.318096	32122	5	0.806663	10040139	0.000000
319872919	53098.000000	2839	6992.522193	32415	7	0.705968	31881	4	0.509050	10025850	0.000000
319837978	51917.000000	2718	6860.167941	32273	3	0.608631	32208	9	0.522535	10011556	0.000000
319862551	52515.000000	2643	6893.039850	31811	3	0.724378	32270	4	0.912866	9997296	0.000000
319840908	52745.000000	2731	6754.935453	32049	5	0.817132	31953	4	0.845061	9982878	0.000000
319848362	53736.000000	2759	6853.066476	31981	12	0.270598	31843	7	0.970306	9968650	0.000000
319833837	52379.000000	2784	6848.422954	31974	8	0.531311	32025	1	0.316928	9954317	0.000000
319832819	52367.000000	2695	6873.934460	31952	2	0.762997	31944	7	0.980720	9940050	0.000000
319837862	51827.000000	2639	6920.305609	32064	1	0.518109	31986	6	0.971850	9925957	0.000000
319842890	51950.000000	2697	6861.399393	31986	3	0.376079	31996	12	0.925266	9911864	0.000000
319832828	52995.000000	2806	6852.683442	31853	7	0.849474	31982	6	0.853132	9897624	0.000000
319857252	53482.000000	2811	6880.223295	31933	7	0.333261	32022	7	0.822818	9883514	0.000000
319851937	53508.000000	2855	6995.516589	31900	9	0.771351	31980	13	0.707448	9869268	0.000000
319860151	52587.000000	2743	6963.818922	31837	5	0.473012	31844	7	0.264788	9855088	0.000000
319851108	50706.000000	2675	6778.068330	32117	5	0.205886	31958	9	0.811526	9840816	0.000000
319845752	53199.000000	2806	6768.922225	31815	2	0.452257	32011	15	0.307273	9826738	0.000000
319832686	54466.000000	2856	6833.678842	32146	5	0.779355	32264	13	0.265321	9812731	0.000000
319834296	53649.000000	2726	6984.412729	31956	4	0.763968	31860	4	0.900267	9798670	0.000000
319864015	52319.000000	2761	7035.896078	31970	3	0.365564	32011	13	0.977015	9784691	0.000000
319855185	52053.000000	2724	6879.930463	31990	4	0.607505	31910	6	0.549752	9770706	0.000000
319843564	52084.000000	2755	6845.095936	31997	2	0.427050	32076	1	0.743562	9756560	0.000000
319861287	52636.000000	2778	6812.739609	32075	6	0.211403	31775	7	0.544576	9742567	0.000000
319851403	52390.000000	2743	6941.684434	32010	7	0.388406	31958	11	0.371197	9728688	0.000000
319837938	52081.000000	2653	6889.727573	32332	6	0.756811	31865	6	0.917048	9714801	0.000000
319835052	51921.000000	2691	6811.083186	32007	3	0.743318	32142	5	0.480259	9700902	0.000000
319851072	53349.000000	2773	6928.761131	31995	6	0.907696	31702	4	0.778830	9686910	0.000000
319815051	52957.000000	2740	6950.815798	32166	3	0.976869	31912	8	0.745562	9672904	0.000000
319841416	52249.000000	2734	6849.144529	31848	2	0.743545	32004	13	0.982002	9659062	0.000000
319842560	52570.000000	2729	6881.825570	32111	4	0.841557	32118	5	0.745362	9645232	0.000000
319841318	53420.000000	2797	6891.822512	31720	5	0.658423	31889	8	0.859747	9631370	0.000000
319861938	53509.000000	2740	7054.455656	31984	7	0.569510	32085	3	0.919773	9617605	-1.#IND00
319845431	52320.000000	2750	6922.795571	32113	5	0.625991	32061	8	0.847346	9604020	-1.#IND00
319845205	52953.000000	2678	6806.693147	32019	3	0.574318	31912	2	0.705414	9590188	-1.#IND00
319847225	53193.000000	2799	6889.974156	31821	3	0.870997	31788	12	0.522886	9576304	-0.010831
319851302	52925.000000	2799	6955.983425	32027	4	0.619484	31964	3	0.897421	9562616	-0.016541
319835780	51439.000000	2672	6900.309792	31965	4	0.577971	31768	3	0.750834	9548981	-0.013862
319859252	52561.000000	2733	6827.623100	32025	6	0.706700	31914	4	0.891797	9535305	-0.018304
319844712	52975.000000	2789	6865.789996	31907	2	0.397803	31841	12	0.987715	9521648	-0.017693
319872405	52700.000000	2726	6972.580185	31928	2	0.707476	32071	11	0.866982	9508244	-0.014684
319872268	52343.000000	2741	6827.163886	32114	3	0.675548	31854	4	0.857724	9494817	-0.011831
319840868	52831.000000	2702	6884.457665	31955	5	0.572498	31894	5	0.982737	9481459	-0.010352
319846649	51717.000000	2794	6898.261855	31918	1	0.370086	32031	7	0.885334	9468005	-0.008883
319851264	52210.000000	2768	6949.466787	31847	1	0.681459	32045	11	0.675099	9454619	-0.009182
319840903	52089.000000	2765	6915.110230	32085	5	0.978571	32023	4	0.959091	9441158	-0.003819
319856476	52050.000000	2757	6831.939266	31918	5	0.378691	32072	5	0.960510	9427737	-0.004567
319850397	53054.000000	2788	6872.982120	31975	4	0.756996	31901	5	0.819287	9414353	-0.004774
319843779	52745.000000	2796	6893.287087	31874	3	0.515692	31985	7	0.895541	9400939	-0.005008
319839086	52191.000000	2780	6870.132794	31850	2	0.871902	31959	7	0.742235	9387502	-0.004744
319840198	52278.000000	2716	6847.372494	32125	1	0.862015	32048	2	0.648247	9373920	-0.003525
319840247	51192.000000	2581	6827.361892	32055	6	0.345700	31871	6	0.877080	9360354	-0.004641
319834163	51736.000000	2710	6770.972338	32006	4	0.841507	32005	5	0.739813	9347110	-0.004464
319842637	53194.000000	2745	6862.220820	31870	2	0.410958	32153	2	0.710316	9333735	-0.004544
319852856	51759.000000	2687	6898.752860	31832	4	0.774332	32275	5	0.197587	9320310	-0.005312
319853042	52567.000000	2698	6831.689601	32100	4	0.438413	32014	5	0.621913	9306997	-0.004959
319844591	53804.000000	2750	6924.498052	31884	0	0.403721	31799	7	0.955823	9293671	-0.005633
319829224	53631.000000	2726	6961.511070	32002	8	0.650430	31809	7	0.974206	9280413	-0.005013
319856655	51400.000000	2681	6892.747958	31948	9	0.679976	32206	3	0.781154	9266998	-0.004190
319828187	52612.000000	2774	6875.401157	31753	4	0.200594	31821	10	0.481461	9253651	-0.003663
319840676	52367.000000	2781	6861.214641	31786	5	0.674877	32089	3	0.840207	9240389	-0.003607
319853787	53603.000000	2835	6950.945642	31909	5	0.904494	31835	3	0.950147	9227108	-0.003295
319850066	51864.000000	2684	6990.606137	31799	8	0.252370	31961	7	0.381316	9213869	-0.003490
319814625	50102.000000	2675	6782.680136	31830	5	0.731524	31900	10	0.835994	9200630	-0.003670
319866188	52122.000000	2801	6701.702985	32009	4	0.675750	31990	7	0.559100	9187279	-0.005146
319840718	53374.000000	2857	6867.177887	32103	2	0.740492	31769	1	0.543383	9174112	-0.005518
319852359	51450.000000	2671	6887.419364	31774	3	0.907167	32052	3	0.750356	9160888	-0.005416
319845643	51948.000000	2732	6752.814809	31774	6	0.799529	32145	3	0.893047	9147676	-0.005497
319839316	52400.000000	2663	6819.800088	31944	5	0.765859	31746	6	0.887075	9134534	-0.005214
319829629	52219.000000	2740	6819.594964	32059	7	0.661583	31908	8	0.718766	9121559	-0.005128
319843159	53511.000000	2715	6892.708800	31734	9	0.468024	32057	11	0.881776	9108294	-0.005266
319839716	52807.000000	2681	6964.360352	32111	7	0.331656	31865	6	0.838718	9095089	-0.004925
319842424	52095.000000	2706	6988.570763	31932	3	0.128576	31777	9	0.978973	9082123	-0.005713
319852515	52609.000000	2705	6931.366062	31859	3	0.823060	31933	6	0.829517	9069090	-0.005582
319856570	51991.000000	2661	6810.922326	31872	2	0.773399	31994	6	0.362971	9056192	-0.005469
319847324	52245.000000	2704	6881.101434	32053	4	0.631214	31986	9	0.980330	9043395	-0.005217
319835336	52501.000000	2672	6874.064592	31989	2	0.280619	31845	5	0.972280	9030409	-0.005080
319850160	52721.000000	2849	6835.121036	31985	5	0.768846	32023	3	0.816831	9017484	-0.005298
319837385	53187.000000	2724	6930.903791	32215	5	0.416990	31790	5	0.955647	9004606	-0.005250
319843735	53484.000000	2805	6830.309281	32080	1	0.768773	31830	2	0.857805	8991651	-0.006052
319861170	54657.000000	2770	6891.557553	32239	3	0.826233	31933	5	0.842975	8978911	-0.005156
319857111	53316.000000	2844	6961.907886	32028	4	0.987673	31883	2	0.649387	8966008	-0.004893
319849488	53003.000000	2830	6911.620964	32130	3	0.424901	32185	7	0.987604	8953101	-0.004648
319855937	53607.000000	2704	6896.805328	31942	2	0.500243	31871	11	0.662786	8940174	-0.004276
319882716	53162.000000	2762	6908.733424	32070	7	0.827949	31927	2	0.745890	8927554	-0.003999
319856338	52789.000000	2728	6970.599241	32063	5	0.447996	32033	7	0.486288	8914893	-0.004410
319838554	52606.000000	2762	6929.795039	31861	6	0.624839	31921	7	0.792060	8902185	-0.004383
319840828	52381.000000	2798	6908.406503	32080	8	0.710033	31902	5	0.524543	8889475	-0.004337
319843076	52963.000000	2807	6926.226051	31916	10	0.562110	31866	1	0.702951	8876691	-0.003892
319838749	54128.000000	2740	7004.689244	32116	2	0.505064	32023	5	0.989113	8863993	-0.004102
319817633	53660.000000	2765	7067.201514	31941	2	0.786856	31878	7	0.551362	8851165	-0.004024
319847277	51397.000000	2576	6891.877186	31892	5	0.620998	32113	4	0.297916	8838782	-0.004140
npatches	nstrain	runtime	dt	init_x	init_y	init_y_blood	init_z	init_S	beta0	beta1	beta2	beta3	mean_beta	B	d	delta	delta_blood	b[0]	mut	m	CTL	c	g	epsilon	k	het	lambda	rho	omega	x_max	patch.dyna	DELTA	A	VA
10000	1	100.000000	0.000100	21900	9499	5000000	0.001000	10000000	8.933006	14.927344	16.465204	16.612735	12	8000000000.000000	0.010000	1.000000	1.000000	800000	0.000050	0.048000	1	0.001000	1.000000	25.000000	17.000000	0.500000	0.001000	0.001000	0.010000	31987	0	10.000000	7.000000	1.000000
sus	inf	inf_blood	z	x[0]	y[0][0]	z[0]	x[1]	y[1][0]	z[1]	S[0]	synchrony
219000000	94990000.000000	5000000	10.000000	21900	9499	0.001000	21900	9499	0.001000	10000000	0.000000
319659713	307129.000000	16428	10000.000000	31807	31	1.000000	31917	20	1.000000	10139428	0.000000
319831319	75752.000000	4071	7515.749116	31994	3	0.628230	31897	6	0.673914	10125161	0.000000
319844822	50262.000000	2612	7503.119706	31986	1	0.212089	32061	2	0.729068	10110776	0.000000
319847673	44983.000000	2318	6250.401138	31919	3	0.413774	31924	5	0.930941	10096171	0.000000
319841294	52169.000000	2671	6143.303496	32054	5	0.810244	32271	2	0.521812	10081656	0.000000
319834486	52854.000000	2719	6664.047755	31880	10	0.929736	32086	2	0.748653	10067117	0.000000
319834157	50875.000000	2708	6584.521643	31969	6	0.754590	31805	1	0.859105	10052668	0.000000
319820319	51449.000000	2703	6556.194005	32017	7	0.266278	32015	7	0.558780	10038010	0.000000
319857667	50206.000000	2643	6547.467085	32102	8	0.280065	32069	5	0.972050	10023522	0.000000
319834077	49721.000000	2651	6313.111282	31987	2	0.604158	32001	5	0.987377	10008994	0.000000
319845351	52464.000000	2823	6443.108529	31999	4	0.065363	31999	6	0.443549	9994565	0.000000
319855282	51508.000000	2754	6617.546224	31948	9	0.427203	32139	6	0.969818	9980322	0.000000
319830480	47974.000000	2476	6479.216031	31865	4	0.671381	31930	13	0.451825	9966065	0.000000
319861254	51682.000000	2645	6272.902094	32092	3	0.445847	31747	9	0.670017	9951849	0.000000
319846156	51777.000000	2775	6485.406955	31944	5	0.580511	31978	9	0.879928	9937331	0.000000
319855563	51033.000000	2657	6516.424803	32199	1	0.578000	31831	6	0.956901	9923021	0.000000
319855783	51253.000000	2708	6580.541818	31915	5	0.637608	32067	7	0.702404	9908775	0.000000
319851269	50765.000000	2670	6494.288125	32053	10	0.391054	31935	3	0.452820	9894605	0.000000
319849050	51544.000000	2757	6515.220037	32094	7	0.897018	32025	6	0.667143	9880156	0.000000
319871175	49724.000000	2509	6484.378291	32228	5	0.689586	32063	3	0.828391	9866115	0.000000
319849346	50446.000000	2650	6466.348467	32054	8	0.351475	31843	8	0.933446	9851928	0.000000
319866561	51367.000000	2670	6434.419919	31881	4	0.737895	31818	6	0.888701	9837891	0.000000
319833443	51549.000000	2757	6511.310251	31932	4	0.893885	32227	4	0.926073	9823465	0.000000
319834416	51455.000000	2688	6523.100981	31913	8	0.762163	31933	1	0.335624	9809333	0.000000
319835652	51673.000000	2671	6566.663123	31747	7	0.816055	31963	4	0.931155	9795443	0.000000
319824053	50925.000000	2718	6588.543028	31783	4	0.782716	31941	10	0.949348	9781268	0.000000
319827880	49870.000000	2690	6502.463493	31977	7	0.520726	32071	7	0.803061	9767219	0.000000
319849638	50551.000000	2634	6426.995134	31764	7	0.167108	31991	3	0.594489	9753130	0.000000
319846488	50798.000000	2650	6375.500943	32024	3	0.129500	32273	7	0.842447	9739145	0.000000
319844002	51837.000000	2629	6486.984697	32012	4	0.754389	32089	12	0.291583	9725423	0.000000
319846206	50406.000000	2665	6459.063345	32263	2	0.539574	31941	8	0.739972	9711481	0.000000
319823121	51138.000000	2670	6479.835572	31867	11	0.577012	32019	8	0.772137	9697762	0.000000
319842811	50792.000000	2573	6444.489749	31989	8	0.533402	31739	2	0.452071	9683915	0.000000
319830082	50628.000000	2551	6322.826393	32024	4	0.852145	31995	1	0.281946	9669955	0.000000
319856684	52368.000000	2695	6495.616832	31947	4	0.569109	31977	3	0.958897	9656170	0.000000
319860589	50995.000000	2627	6434.618103	31811	0	0.679010	31765	5	0.738207	9642426	0.000000
319839649	50938.000000	2691	6421.700221	32107	2	0.558794	32044	8	0.579543	9628286	0.000000
319826869	51100.000000	2620	6471.077937	31943	5	0.280875	31854	2	0.895278	9614513	0.000000
319862092	51691.000000	2690	6369.686643	32194	4	0.704913	31895	12	0.832258	9600777	0.000000
319843250	50505.000000	2649	6499.835109	31801	5	0.600035	31847	0	0.441712	9587069	-1.#IND00
319860562	51107.000000	2571	6365.827232	31968	5	0.833106	32018	8	0.934211	9573334	-1.#IND00
319822821	51977.000000	2628	6515.664291	31677	6	0.138217	32055	7	0.880650	9559481	-1.#IND00
319821522	51063.000000	2568	6507.769786	32022	2	0.590166	31897	5	0.846485	9545786	-1.#IND00
319867290	50945.000000	2576	6472.949091	32125	1	0.309132	32076	3	0.409679	9532118	-1.#IND00
319865471	51365.000000	2685	6426.412442	31836	4	0.380549	32027	8	0.304139	9518405	0.042912
319858643	51084.000000	2649	6500.444834	32015	4	0.411892	32089	4	0.898862	9504726	0.040606
319853820	51126.000000	2660	6417.614755	32341	5	0.281891	31875	3	0.897735	9491008	0.035171
319853115	52181.000000	2746	6472.899136	31997	2	0.575975	32144	7	0.931589	9477279	0.030350
319841865	51487.000000	2711	6521.131012	32018	2	0.798969	31838	2	0.566171	9463627	0.025537
319841380	51695.000000	2720	6610.341659	32116	8	0.368900	31663	4	0.762648	9450166	0.022652
319853646	51609.000000	2652	6589.304953	31795	6	0.408836	32028	8	0.981135	9436594	0.020183
319869742	51032.000000	2655	6599.774503	32180	8	0.684541	31844	6	0.481134	9423036	0.017459
319850017	51130.000000	2686	6509.387507	31934	6	0.421150	31912	6	0.789242	9409681	0.014884
319850172	50810.000000	2610	6485.461154	32213	7	0.617163	31959	3	0.848518	9396067	0.015773
319820013	50336.000000	2584	6379.180973	31951	5	0.572208	32198	8	0.643776	9382588	0.013681
319851565	52823.000000	2744	6453.058904	32155	3	0.477955	32005	12	0.642325	9369063	0.012653
319847000	51514.000000	2629	6563.284064	31971	4	0.792795	31935	19	0.966611	9355770	0.012490
319867730	50512.000000	2645	6417.249330	32099	3	0.536957	31985	4	0.249615	9342468	0.011803
319852459	51891.000000	2688	6407.954638	31898	5	0.635191	32107	14	0.782185	9329090	0.011349
319833396	51363.000000	2677	6432.726895	31850	3	0.805113	31946	5	0.934843	9315576	0.008612
319818634	51795.000000	2696	6554.829717	31933	4	0.497277	31813	4	0.997697	9302207	0.006062
319856620	49262.000000	2535	6506.574232	31877	8	0.374769	31949	6	0.553137	9288778	0.005772
319846274	50027.000000	2644	6291.957063	32072	7	0.451258	32226	3	0.504337	9275736	0.005994
319844329	52701.000000	2780	6386.769732	32112	1	0.396571	32046	4	0.475110	9262469	0.005317
319844908	50719.000000	2721	6447.952752	31981	3	0.673930	32016	2	0.281038	9249314	0.004652
319851277	51786.000000	2753	6351.861057	32002	5	0.361551	32109	2	0.693887	9235915	0.004546
319851684	53063.000000	2781	6620.402511	32077	10	0.375359	32088	4	0.485986	9222587	0.004290
319840937	51644.000000	2630	6541.414173	31912	8	0.737392	32024	4	0.648899	9209164	0.004196
319850706	51545.000000	2616	6558.305308	32107	5	0.548875	31931	5	0.855497	9195852	0.003954
319864788	50662.000000	2792	6521.301975	31980	6	0.576228	31675	6	0.879235	9182710	0.001967
319875068	49516.000000	2437	6460.667760	31907	7	0.750013	31870	3	0.761163	9169642	0.002231
319849253	49747.000000	2631	6367.033379	31965	4	0.257300	31846	5	0.839122	9156607	0.001314
319860834	51330.000000	2696	6437.614711	32058	2	0.186873	32145	3	0.238266	9143431	0.001119
319822798	51011.000000	2769	6386.441507	32147	8	0.723451	31791	6	0.660878	9130305	0.001748
319824154	51613.000000	2661	6545.344257	31957	3	0.595561	31958	2	0.388219	9117120	0.001478
319860426	50739.000000	2638	6447.359130	31873	4	0.518808	32055	6	0.665517	9104010	0.002641
319819358	51656.000000	2721	6486.826396	32070	2	0.148269	31748	10	0.808883	9090958	0.002182
319850872	50821.000000	2601	6544.667956	31934	15	0.496799	31862	3	0.806922	9077762	0.001923
319850635	51509.000000	2657	6395.881232	32034	4	0.595565	31858	8	0.571281	9064605	0.002629
319856368	50338.000000	2665	6369.599809	32023	5	0.496979	31731	3	0.628904	9051712	0.002806
319840242	51511.000000	2748	6436.219908	31937	6	0.523724	31984	3	0.717503	9038805	0.002830
319844935	50892.000000	2657	6501.092612	32153	4	0.825516	31834	1	0.316430	9025917	0.003454
319861332	50702.000000	2545	6369.893371	31769	8	0.585859	31836	11	0.443822	9013000	0.003315
319850259	52338.000000	2739	6411.233452	32020	0	0.350316	32111	3	0.768537	9000077	0.002872
319830845	51709.000000	2692	6465.563336	32095	3	0.749729	32064	6	0.913908	8986995	0.002823
319827827	51015.000000	2661	6461.427563	31980	2	0.252482	31906	7	0.610770	8974120	0.002922
319843272	51328.000000	2690	6443.490386	31974	10	0.298224	31976	3	0.855626	8961405	0.003201
319845885	52058.000000	2675	6458.728733	32033	6	0.872689	32074	5	0.396057	8948667	0.003051
319838486	52249.000000	2685	6517.575935	31762	2	0.919389	32021	9	0.353100	8935774	0.003462
319866823	50698.000000	2636	6582.358016	32051	2	0.637449	32112	5	0.840199	8922977	0.003338
319838865	51029.000000	2684	6534.317036	31925	7	0.578346	31734	7	0.849309	8910235	0.003363
319879612	50391.000000	2670	6358.722648	32090	3	0.597806	31771	6	0.460390	8897720	0.003192
319850308	53277.000000	2717	6452.636278	31995	5	0.913257	32089	8	0.748008	8885091	0.002919
319836144	51113.000000	2609	6686.097249	31919	7	0.827548	31925	14	0.364949	8872386	0.002700
319836501	49995.000000	2548	6441.721813	31921	2	0.544320	31976	10	0.599397	8859756	0.002690
319863995	51370.000000	2675	6498.434158	32099	4	0.754367	31872	9	0.909281	8846973	0.002434
319837966	51550.000000	2705	6420.004956	31911	5	0.369393	32043	10	0.890623	8834231	0.002800
319846486	51633.000000	2673	6422.215418	32097	7	0.393011	32045	8	0.720709	8821540	0.002516
319867178	51383.000000	2729	6398.787908	31772	5	0.681977	32024	7	0.884617	8808788	0.002368
npatches	nstrain	runtime	dt	init_x	init_y	init_y_blood	init_z	init_S	beta0	beta1	beta2	beta3	mean_beta	B	d	delta	delta_blood	b[0]	mut	m	CTL	c	g	epsilon	k	het	lambda	rho	omega	x_max	patch.dyna	DELTA	A	VA
10000	1	100.000000	0.000100	21900	9499	5000000	0.001000	10000000	15.864651	15.636793	11.118848	12.801826	12	8000000000.000000	0.010000	1.000000	1.000000	800000	0.000050	0.048000	1	0.001000	1.000000	25.000000	18.000000	0.500000	0.001000	0.001000	0.010000	31987	0	10.000000	7.000000	1.000000
sus	inf	inf_blood	z	x[0]	y[0][0]	z[0]	x[1]	y[1][0]	z[1]	S[0]	synchrony
219000000	94990000.000000	5000000	10.000000	21900	9499	0.001000	21900	9499	0.001000	10000000	0.000000
319777934	123782.000000	6575	9998.618692	32134	17	1.000000	31808	11	1.000000	10118818	0.000000
319854402	43251.000000	2264	7610.450575	32321	3	0.936899	31813	5	0.989518	10104231	0.000000
319850253	40901.000000	2096	5362.066482	31914	6	0.877124	32136	5	0.968574	10089729	0.000000
319836953	56129.000000	2907	5574.318887	31871	7	0.514206	31933	9	0.365456	10075265	0.000000
319861325	56405.000000	2952	6594.619185	32037	6	0.542002	31987	7	0.737425	10060731	0.000000
319838975	46520.000000	2382	6395.105012	31996	3	0.258401	32246	7	0.567761	10046335	0.000000
319865060	48513.000000	2543	5889.123107	31897	6	0.710406	32127	3	0.578894	10031939	0.000000
319846480	52766.000000	2627	5982.697080	32357	2	0.856477	31904	4	0.902325	10017427	0.000000
319815550	50940.000000	2602	6221.741624	31819	9	0.238932	32008	8	0.907077	10003136	0.000000
319847242	49493.000000	2525	6187.815856	32187	6	0.688836	31987	4	0.645846	9988702	0.000000
319853374	49890.000000	2608	6108.267153	32036	5	0.969212	32167	4	0.475689	9974145	0.000000
319846699	50587.000000	2549	5972.992964	32001	2	0.751587	31969	3	0.418960	9959702	0.000000
319832957	52129.000000	2636	6160.718833	32237	5	0.747993	31959	2	0.367772	9945288	0.000000
319835125	50108.000000	2555	6162.047793	32146	7	0.884601	31885	8	0.948631	9930957	0.000000
319864851	49675.000000	2658	6185.711737	31896	12	0.754010	32117	5	0.275012	9916733	0.000000
319825957	49937.000000	2582	6165.802890	31882	3	0.481491	31969	3	0.931555	9902271	0.000000
319852062	48932.000000	2527	6182.911817	31948	2	0.161616	32012	3	0.426946	9887829	0.000000
319863965	49205.000000	2650	6003.935179	31788	9	0.401969	31845	2	0.672344	9873594	0.000000
319849068	50769.000000	2627	6131.657176	31951	6	0.561635	32049	6	0.869364	9859461	0.000000
319854061	49132.000000	2522	6150.167877	32032	4	0.980820	31747	5	0.444853	9845533	0.000000
319850399	49028.000000	2501	5965.788939	31754	3	0.915648	32003	13	0.852389	9831490	0.000000
319840466	51036.000000	2691	6123.067305	32159	7	0.625529	32084	2	0.667280	9817450	0.000000
319865628	50650.000000	2660	6177.011645	31944	4	0.496526	31806	9	0.850135	9803472	0.000000
319832253	49883.000000	2572	6147.838290	31696	3	0.691927	31941	2	0.650475	9789268	0.000000
319837496	49263.000000	2534	6040.054335	32067	6	0.645659	31749	5	0.932575	9775272	0.000000
319860946	51630.000000	2594	6053.851990	31936	1	0.458309	31790	6	0.959308	9761216	0.000000
319855617	51415.000000	2782	6239.036552	32145	4	0.792545	32011	4	0.937008	9747210	0.000000
319800755	49879.000000	2635	6163.397896	32011	3	0.847046	31991	7	0.740643	9733337	0.000000
319856189	50179.000000	2621	6002.467349	32152	4	0.751273	32196	3	0.802027	9719370	0.000000
319834144	50200.000000	2684	6141.075694	31858	4	0.854740	32011	7	0.743033	9705491	0.000000
319845985	49698.000000	2590	6058.958980	31977	3	0.930497	32029	4	0.942432	9691628	0.000000
319859410	50865.000000	2592	6102.859833	31855	4	0.903143	32005	6	0.396178	9677769	0.000000
319838622	50961.000000	2607	6179.335970	32061	4	0.325130	32195	5	0.687257	9663961	0.000000
319838254	48906.000000	2505	6146.148606	32008	4	0.968360	32056	4	0.516851	9650001	0.000000
319864782	50870.000000	2675	6045.107543	32075	3	0.904395	32017	6	0.929446	9636071	0.000000
319837977	49673.000000	2647	6146.923654	31913	4	0.973190	32090	2	0.611551	9622231	0.000000
319854077	50433.000000	2617	6126.464416	31993	2	0.626829	32253	4	0.786643	9608618	0.000000
319852616	49658.000000	2512	6048.832201	32079	6	0.579428	32174	5	0.894584	9594722	0.000000
319828101	50387.000000	2572	6103.447923	32084	7	0.797449	31815	2	0.645497	9580892	0.000000
319849065	49949.000000	2706	6221.207252	31966	1	0.433634	32055	1	0.355519	9567143	-1.#IND00
319851551	50155.000000	2636	6191.728246	31930	3	0.745119	32052	6	0.097234	9553231	-1.#IND00
319871278	49052.000000	2541	6095.861390	31905	2	0.417607	31784	5	0.667402	9539483	-1.#IND00
319860843	49681.000000	2612	5989.173094	31922	2	0.923090	31976	7	0.935569	9525809	0.011431
319848827	49941.000000	2627	6209.415428	31944	2	0.234736	31887	11	0.791216	9512098	0.006776
319849252	48180.000000	2495	6158.631544	32167	4	0.689647	31921	5	0.783315	9498506	0.003823
319848503	48531.000000	2554	5929.534396	31909	0	0.888299	31987	4	0.766672	9484640	0.003943
319833999	51904.000000	2577	6114.017606	31825	2	0.789450	31958	6	0.426203	9470908	0.002904
319840263	50568.000000	2708	6250.161569	31994	14	0.907776	31979	7	0.936794	9457352	0.004437
319848155	49164.000000	2530	6180.126247	32127	2	0.649896	31882	6	0.968000	9443831	0.003252
319862487	49472.000000	2521	6131.438186	31909	4	0.904278	31866	1	0.566838	9430272	0.001640
319854520	50134.000000	2622	6103.218669	31916	3	0.947667	31822	4	0.939470	9416579	0.001682
319827334	50921.000000	2655	6080.371206	31968	2	0.253376	31859	5	0.595244	9403214	0.004838
319851762	51319.000000	2624	6111.623243	31914	2	0.588191	31900	9	0.847059	9389777	0.004555
319842094	51011.000000	2608	6215.698837	32075	5	0.836405	31814	5	0.871407	9376208	0.004040
319836366	48849.000000	2573	6070.264293	32012	3	0.843986	32068	4	0.809325	9362682	0.003087
319846482	49589.000000	2602	6070.165784	31981	6	0.784179	31934	9	0.769831	9349196	0.003378
319834106	51150.000000	2700	6162.579432	31844	4	0.520160	31883	2	0.740308	9335879	0.002769
319873064	50224.000000	2639	6179.200530	32012	4	0.976904	32067	9	0.669663	9322724	0.002813
319862726	48935.000000	2515	6142.251090	32064	2	0.965740	32020	6	0.831862	9309411	0.002457
319841582	50030.000000	2720	6172.792365	31954	3	0.954694	32022	3	0.526579	9296043	0.001273
319838481	50284.000000	2598	6125.532768	32012	9	0.982806	31938	4	0.581111	9282524	-0.000241
319848976	50016.000000	2566	6124.264393	32057	2	0.760836	32183	6	0.299927	9269288	-0.000670
319817759	50115.000000	2554	6179.704943	31838	2	0.510000	31919	3	0.512454	9256100	-0.000668
319823653	50155.000000	2518	6055.429017	32020	7	0.812355	32132	9	0.512830	9242749	-0.000981
319866282	49830.000000	2607	6164.741066	32042	4	0.747218	32118	5	0.693487	9229413	-0.001852
319837080	49748.000000	2598	6081.200007	32074	9	0.605605	31860	5	0.827986	9216189	-0.001600
319863763	50899.000000	2621	6021.955082	31911	7	0.592965	31959	5	0.747903	9202758	-0.000068
319836098	49583.000000	2575	6135.918138	32031	2	0.623278	32309	2	0.862691	9189640	-0.000546
319859882	49963.000000	2548	6056.568246	31892	5	0.712209	31826	7	0.587403	9176247	-0.000590
319831277	49560.000000	2618	6126.864550	31993	5	0.968450	32074	5	0.910477	9163180	-0.000669
319832004	49414.000000	2536	5956.556235	31818	5	0.785521	31959	7	0.871237	9150037	-0.000822
319850302	51824.000000	2655	6133.362494	32038	3	0.755746	32148	1	0.304016	9136912	-0.000757
319867463	48499.000000	2563	6171.415446	31882	12	0.693199	32165	5	0.341136	9123923	-0.002212
319850532	50916.000000	2655	6053.776577	31799	0	0.406611	32028	6	0.765853	9110865	-0.002397
319837483	50344.000000	2634	6132.499581	31935	1	0.683880	32170	7	0.852152	9097803	-0.002592
319850114	49998.000000	2659	6136.795883	32120	2	0.489127	32123	4	0.430626	9084704	-0.002689
319857970	50753.000000	2502	6091.764242	32031	5	0.298538	32120	8	0.525433	9071654	-0.002397
319846550	49226.000000	2562	6178.061458	31924	7	0.994004	31924	6	0.353472	9058615	-0.002198
319862045	50698.000000	2606	6028.905622	31893	5	0.726138	31882	8	0.799440	9045436	-0.002064
319858201	50710.000000	2699	6252.028301	31951	3	0.712926	31923	10	0.533989	9032555	-0.001760
319846203	49838.000000	2643	6307.099009	32117	0	0.783016	31942	1	0.179528	9019573	-0.001497
319867512	49504.000000	2590	6108.658900	32009	2	0.942414	32242	0	0.809611	9006691	-0.001321
319859424	49800.000000	2501	6053.842788	32001	9	0.717241	31877	3	0.625642	8993614	-0.001301
319857963	50830.000000	2646	6100.082280	31927	6	0.987285	32132	7	0.759233	8980769	-0.000811
319857724	49806.000000	2604	6249.807024	32206	2	0.363179	31825	4	0.545874	8967989	-0.000458
319825218	47312.000000	2497	6103.733404	31964	6	0.632506	32132	6	0.717265	8955325	-0.001092
319842082	50956.000000	2542	6017.838723	31940	2	0.473798	31966	5	0.522443	8942594	-0.000779
319832596	50423.000000	2674	6253.915407	31901	2	0.630786	31917	9	0.788694	8929709	-0.000415
319812030	48779.000000	2572	6078.361950	32220	8	0.943420	32210	5	0.966991	8916824	-0.000577
319862648	50431.000000	2503	5999.567496	31896	1	0.735783	31956	3	0.828995	8904226	-0.001001
319857219	50002.000000	2618	6111.746307	32002	4	0.806764	32070	12	0.732744	8891491	-0.001380
319827403	49581.000000	2549	6162.206979	32047	0	0.550545	32108	10	0.823977	8878966	-0.001009
319856576	49318.000000	2524	5920.243148	31959	3	0.833017	32080	5	0.361542	8866136	-0.001205
319830753	50507.000000	2543	6058.519685	32012	1	0.533617	32030	4	0.769420	8853470	-0.002241
319838880	50174.000000	2704	6224.863245	32045	2	0.668287	32088	11	0.567643	8840798	-0.002423
319845273	48288.000000	2567	6049.574202	31896	6	0.760006	32106	6	0.387867	8828183	-0.002775
319837125	51366.000000	2667	5988.051075	32059	6	0.972474	31932	7	0.941553	8815752	-0.002240
319819097	50884.000000	2693	6203.713261	32079	4	0.678211	31770	5	0.874774	8803174	-0.002019
319839680	49434.000000	2550	6122.734793	31978	4	0.775772	32062	7	0.785600	8790743	-0.002034
npatches	nstrain	runtime	dt	init_x	init_y	init_y_blood	init_z	init_S	beta0	beta1	beta2	beta3	mean_beta	B	d	delta	delta_blood	b[0]	mut	m	CTL	c	g	epsilon	k	het	lambda	rho	omega	x_max	patch.dyna	DELTA	A	VA
10000	1	100.000000	0.000100	21900	9499	5000000	0.001000	10000000	10.075200	12.230493	13.522226	11.332040	12	8000000000.000000	0.010000	1.000000	1.000000	800000	0.000050	0.048000	1	0.001000	1.000000	25.000000	19.000000	0.500000	0.001000	0.001000	0.010000	31987	0	10.000000	7.000000	1.000000
sus	inf	inf_blood	z	x[0]	y[0][0]	z[0]	x[1]	y[1][0]	z[1]	S[0]	synchrony
219000000	94990000.000000	5000000	10.000000	21900	9499	0.001000	21900	9499	0.001000	10000000	0.000000
319820139	48605.000000	2623	9477.251146	31814	3	1.000000	32041	4	1.000000	10102580	0.000000
319865292	32856.000000	1666	5121.802718	32099	2	0.283237	31795	7	0.300864	10088098	0.000000
319847245	54444.000000	2792	4540.207957	31915	1	0.283021	31902	3	0.865747	10073694	0.000000
319846172	63033.000000	3231	6356.929644	32047	8	0.577133	31875	6	0.888055	10059338	0.000000
319848932	42742.000000	2187	6226.617183	32052	8	0.753414	32001	3	0.547923	10044664	0.000000
319835806	46166.000000	2315	5166.512548	31926	5	0.050261	31837	3	0.556010	10030312	0.000000
319826446	53955.000000	2811	5876.707917	32105	4	0.605842	32125	10	0.322819	10015779	0.000000
319856877	46396.000000	2298	6027.639733	31892	3	0.617033	31979	2	0.417441	10001290	0.000000
319857155	46469.000000	2395	5531.249727	32072	6	0.685544	32162	10	0.803158	9987044	0.000000
319848458	51503.000000	2685	5751.357066	31764	3	0.288387	31956	5	0.914724	9972793	0.000000
319830763	49801.000000	2604	6002.943207	31983	4	0.903788	32136	2	0.895130	9958552	0.000000
319858622	46024.000000	2328	5833.937316	31720	5	0.817926	32038	1	0.773464	9944462	0.000000
319846660	49966.000000	2576	5489.638657	32115	8	0.320613	32068	3	0.504240	9930241	0.000000
319863335	52085.000000	2738	5906.706569	31953	5	0.750077	31929	6	0.575893	9915673	0.000000
319865724	48325.000000	2525	5893.292784	32305	3	0.352611	31858	5	0.522106	9901559	0.000000
319838643	48240.000000	2500	5736.987143	32006	3	0.471208	32017	6	0.479362	9887465	0.000000
319867210	50249.000000	2575	5675.879274	32174	3	0.521942	31939	5	0.850209	9873011	0.000000
319840176	49800.000000	2561	5980.062825	31847	5	0.638814	31924	4	0.494056	9858806	0.000000
319850832	47057.000000	2374	5826.853961	32029	10	0.724447	31933	2	0.053498	9844442	0.000000
319858137	50051.000000	2718	5613.899062	31917	3	0.834056	32316	7	0.721596	9830293	0.000000
319866493	49388.000000	2611	5832.229888	32067	7	0.661771	32009	5	0.618024	9816202	0.000000
319843527	47933.000000	2393	5850.022686	31890	3	0.676032	31660	4	0.389910	9802126	0.000000
319865177	49540.000000	2463	5727.803687	31898	3	0.894006	32006	7	0.228677	9788011	0.000000
319830901	48336.000000	2476	5801.991694	32036	3	0.696922	31966	3	0.962207	9773957	0.000000
319871002	48460.000000	2529	5749.282221	32056	7	0.449017	32036	5	0.707839	9760069	0.000000
319849168	49688.000000	2524	5724.894460	31825	11	0.478835	31806	5	0.268729	9745975	0.000000
319833545	48327.000000	2526	5798.014075	31851	2	0.468453	32001	2	0.624832	9731897	0.000000
319846215	48511.000000	2483	5635.668904	32061	2	0.345912	31928	2	0.413519	9717845	0.000000
319833781	49294.000000	2630	5721.870161	31941	11	0.405763	32065	3	0.603855	9703762	0.000000
319875344	48667.000000	2484	5792.543959	31978	1	0.452031	32008	4	0.684005	9689820	0.000000
319862873	49078.000000	2607	5796.931671	31981	2	0.774829	31923	4	0.788614	9675952	0.000000
319856494	50467.000000	2604	5675.165045	32197	5	0.291052	32127	6	0.716401	9662176	0.000000
319843457	49223.000000	2479	5978.356841	31980	7	0.291783	31958	4	0.875579	9648236	0.000000
319844769	47006.000000	2468	5642.308530	31985	5	0.496271	31913	5	0.499582	9634270	0.000000
319846102	51869.000000	2601	5667.476423	31837	3	0.365025	31751	9	0.768351	9620362	0.000000
319841913	50235.000000	2624	6100.936906	31963	4	0.665501	32065	11	0.348077	9606478	0.000000
319843122	46525.000000	2473	5636.887076	31971	4	0.572381	31827	9	0.358706	9592604	0.000000
319849388	49113.000000	2619	5648.297633	32071	4	0.651833	31916	2	0.236096	9578728	0.000000
319842401	49383.000000	2602	5893.940614	32011	4	0.629585	32026	3	0.675679	9564939	0.000000
319843890	47836.000000	2525	5762.182687	32166	5	0.717051	31941	10	0.027814	9551308	-1.#IND00
319843008	48914.000000	2553	5653.125598	31938	11	0.727342	31991	7	0.337184	9537978	-1.#IND00
[truncated: 161 more rows]
