# Supplementary material for: Large Variations in HIV-1 Viral Load Explained by Shifting-Mosaic Metapopulation Dynamics
Source: PLoS Biol. 2016 Oct 5;14(10):e1002567. doi: 10.1371/journal.pbio.1002567 (PMC5051940; doi:10.1371/journal.pbio.1002567)
Supplement: S1 Data — Each file gives the output from the simulations indicated by the filename: low migration (ms1, db432); high migration (ms1, db1); very high migration (ms10, db1); number of patches (np); reservoir (storage); no reservoir (nostorage); CTL immigration model (CTLimmig); CTL proliferation model (CTLprolif); β¯ (beta1, beta2, …). Within each file, there are 21 simulations for (k = 0,1,..,20), and data is output each day. For measures of synchrony, the final entry should be used. See Methods and S1 Simulation Code for further details. (ZIP) [file pbio.1002567.s002.zip › S1_Data/ms10_np10000_storage_noPD_CTLprolif_db1_beta13.tsv]

npatches	nstrain	runtime	dt	init_x	init_y	init_y_blood	init_z	init_S	beta0	beta1	beta2	beta3	mean_beta	B	d	delta	delta_blood	b[0]	mut	m	CTL	c	g	epsilon	k	het	lambda	rho	omega	x_max	patch.dyna	DELTA	A	VA
10000	1	100.000000	0.000100	21900	9499	5000000	0.001000	10000000	10.403110	6.675308	13.840273	8.276935	13	8000000000.000000	0.010000	1.000000	1.000000	800000	0.000050	0.048000	1	0.001000	1.000000	25.000000	0.000000	0.500000	0.001000	0.001000	0.010000	31987	0	10.000000	7.000000	1.000000
sus	inf	inf_blood	z	x[0]	y[0][0]	z[0]	x[1]	y[1][0]	z[1]	S[0]	synchrony
219000000	94990000.000000	5000000	10.000000	21900	9499	0.001000	21900	9499	0.001000	10000000	0.000000
53447813	3334786629.000000	172982500	10000.000000	6067	332758	1.000000	8544	329893	1.000000	15067226	0.000000
35075534	5432232514.000000	282199158	10000.000000	3896	543219	1.000000	5881	540530	1.000000	22014540	0.000000
30622235	6321608509.000000	328528708	10000.000000	3447	633214	1.000000	5021	630788	1.000000	29170516	0.000000
29129043	6683843049.000000	347379111	10000.000000	3333	669579	1.000000	4868	666664	1.000000	36375601	0.000000
28559368	6829807436.000000	354968629	10000.000000	3267	681359	1.000000	4825	681436	1.000000	43599227	0.000000
28332125	6888450841.000000	357992131	10000.000000	3161	687343	1.000000	4719	688291	1.000000	50821632	0.000000
28242656	6911936378.000000	359254158	10000.000000	3199	690412	1.000000	4827	689264	1.000000	58031482	0.000000
28215400	6921387433.000000	359748821	10000.000000	3207	690671	1.000000	4800	690136	1.000000	65232565	0.000000
28194404	6925108604.000000	359966797	10000.000000	3154	691414	1.000000	4759	690168	1.000000	72423756	0.000000
28194904	6926510746.000000	360046380	10000.000000	3182	690947	1.000000	4731	691611	1.000000	79604496	0.000000
28196647	6927135825.000000	360052289	10000.000000	3234	692650	1.000000	4785	690695	1.000000	86770785	0.000000
28193747	6927450485.000000	360070741	10000.000000	3197	692179	1.000000	4695	692240	1.000000	93930920	0.000000
28191129	6927484551.000000	360055584	10000.000000	3279	693118	1.000000	4717	690136	1.000000	101085809	0.000000
28191786	6927560396.000000	360074230	10000.000000	3209	692946	1.000000	4746	690846	1.000000	108222005	0.000000
28195418	6927687579.000000	360089038	10000.000000	3208	692894	1.000000	4814	691074	1.000000	115349728	0.000000
28186521	6927636410.000000	360048948	10000.000000	3228	691510	1.000000	4679	691230	1.000000	122461806	0.000000
28193083	6927594216.000000	360072253	10000.000000	3153	692596	1.000000	4757	691123	1.000000	129570124	0.000000
28179284	6927558244.000000	360044936	10000.000000	3176	692956	1.000000	4678	689843	1.000000	136667574	0.000000
28196876	6927551878.000000	360072017	10000.000000	3224	692063	1.000000	4739	691168	1.000000	143753089	0.000000
28192113	6927676237.000000	360063761	10000.000000	3163	690990	1.000000	4739	690487	1.000000	150826657	0.000000
28194007	6927607160.000000	360055522	10000.000000	3219	694775	1.000000	4685	690494	1.000000	157894666	0.000000
28183592	6927654901.000000	360049050	10000.000000	3234	691901	1.000000	4670	691349	1.000000	164944218	0.000000
28197991	6927641612.000000	360053858	10000.000000	3200	691977	1.000000	4735	690117	1.000000	171984250	0.000000
28191518	6927714743.000000	360072479	10000.000000	3136	691982	1.000000	4815	690085	1.000000	179020732	0.000000
28187446	6927651997.000000	360040835	10000.000000	3216	691968	1.000000	4725	689721	1.000000	186039167	0.000000
28184462	6927606593.000000	360083425	10000.000000	3184	693433	1.000000	4752	690773	1.000000	193051231	0.000000
28194063	6927651036.000000	360064355	10000.000000	3143	691518	1.000000	4807	691723	1.000000	200055293	0.000000
28193072	6927597389.000000	360018025	10000.000000	3206	691005	1.000000	4808	690076	1.000000	207045483	0.000000
28189335	6927640249.000000	360043517	10000.000000	3196	692246	1.000000	4696	691591	1.000000	214025117	0.000000
28182659	6927607457.000000	360068443	10000.000000	3199	691779	1.000000	4774	690632	1.000000	220992454	0.000000
28189999	6927596057.000000	360061987	10000.000000	3198	692345	1.000000	4722	690717	1.000000	227950201	0.000000
28186427	6927659460.000000	360060387	10000.000000	3263	693970	1.000000	4639	690502	1.000000	234899586	0.000000
28189873	6927500585.000000	360088999	10000.000000	3097	693309	1.000000	4640	690884	1.000000	241834831	0.000000
28185629	6927535355.000000	360033683	10000.000000	3167	693114	1.000000	4773	690251	1.000000	248757060	0.000000
28193097	6927470232.000000	360046815	10000.000000	3141	692177	1.000000	4664	690494	1.000000	255675855	0.000000
28188937	6927436014.000000	360090471	10000.000000	3187	693270	1.000000	4798	690476	1.000000	262582685	0.000000
28195636	6927590760.000000	360085157	10000.000000	3232	692137	1.000000	4684	691302	1.000000	269477320	0.000000
28194154	6927594193.000000	360050984	10000.000000	3192	692892	1.000000	4703	691010	1.000000	276363837	0.000000
28189957	6927643575.000000	360088476	10000.000000	3158	693975	1.000000	4826	690327	1.000000	283238593	0.000000
28192334	6927681610.000000	360051329	10000.000000	3198	691535	1.000000	4745	691360	1.000000	290100842	-1.#IND00
28185605	6927605985.000000	360072967	10000.000000	3211	692049	1.000000	4731	689640	1.000000	296959541	0.024000
28195077	6927544969.000000	360045680	10000.000000	3221	690955	1.000000	4719	691256	1.000000	303804691	0.002339
28192555	6927518109.000000	360068467	10000.000000	3189	691945	1.000000	4706	690666	1.000000	310632735	0.001602
28187933	6927663287.000000	360100943	10000.000000	3148	692381	1.000000	4753	690768	1.000000	317458626	-0.006444
28188164	6927545580.000000	360061899	10000.000000	3154	692580	1.000000	4648	690910	1.000000	324275183	-0.011009
28187371	6927699471.000000	360084690	10000.000000	3229	693077	1.000000	4746	692461	1.000000	331085055	-0.010772
28188913	6927715128.000000	360060765	10000.000000	3185	691791	1.000000	4712	690185	1.000000	337877394	-0.006456
28187680	6927615256.000000	360089643	10000.000000	3248	692794	1.000000	4684	690991	1.000000	344663099	-0.004750
28190286	6927547196.000000	360054224	10000.000000	3164	692562	1.000000	4786	691043	1.000000	351435087	-0.005296
28190946	6927552090.000000	360088645	10000.000000	3206	693609	1.000000	4790	691641	1.000000	358197591	-0.006048
28188916	6927557465.000000	360044768	10000.000000	3216	692284	1.000000	4712	690489	1.000000	364951307	-0.002426
28196400	6927469414.000000	360054317	10000.000000	3157	693244	1.000000	4704	690325	1.000000	371693540	-0.006650
28195638	6927618354.000000	360035461	10000.000000	3226	693040	1.000000	4768	690996	1.000000	378422583	-0.007533
28194557	6927675164.000000	360064034	10000.000000	3211	692454	1.000000	4727	692336	1.000000	385142613	-0.007510
28188495	6927547009.000000	360067866	10000.000000	3205	693107	1.000000	4793	691200	1.000000	391851737	-0.007455
28189091	6927569796.000000	360020444	10000.000000	3185	693144	1.000000	4732	692068	1.000000	398551096	-0.006591
28189377	6927585368.000000	360014991	10000.000000	3210	693102	1.000000	4688	690851	1.000000	405247448	-0.005578
28189173	6927579877.000000	360026589	10000.000000	3188	692003	1.000000	4694	690084	1.000000	411928359	-0.005720
28185386	6927598558.000000	360052408	10000.000000	3214	691052	1.000000	4841	692175	1.000000	418603386	-0.006363
28192813	6927588646.000000	360093696	10000.000000	3166	692976	1.000000	4752	689834	1.000000	425270052	-0.005850
28190148	6927618440.000000	360061377	10000.000000	3240	691638	1.000000	4708	690771	1.000000	431924698	-0.007474
28186875	6927655824.000000	360077567	10000.000000	3251	692331	1.000000	4768	691670	1.000000	438561954	-0.007115
28187890	6927616888.000000	360061509	10000.000000	3207	691726	1.000000	4590	690547	1.000000	445194559	-0.006509
28187871	6927515268.000000	360096661	10000.000000	3204	690355	1.000000	4639	692024	1.000000	451817219	-0.005233
28188759	6927705076.000000	360051752	10000.000000	3146	692472	1.000000	4758	692465	1.000000	458427514	-0.004898
28188021	6927712079.000000	360046122	10000.000000	3147	691538	1.000000	4662	689920	1.000000	465028571	-0.004961
28191889	6927560587.000000	360073764	10000.000000	3241	693381	1.000000	4764	688751	1.000000	471620039	-0.004439
28190358	6927638169.000000	360052060	10000.000000	3187	692934	1.000000	4706	690830	1.000000	478200107	-0.003878
28188333	6927631636.000000	360063426	10000.000000	3174	690582	1.000000	4771	690989	1.000000	484772976	-0.003857
28186957	6927663009.000000	360039796	10000.000000	3159	691134	1.000000	4794	691007	1.000000	491334895	-0.003993
28185811	6927648269.000000	360078293	10000.000000	3141	691825	1.000000	4713	692094	1.000000	497889669	-0.003980
28185278	6927592553.000000	360050520	10000.000000	3241	692549	1.000000	4744	692124	1.000000	504432316	-0.004036
28188161	6927652206.000000	360053558	10000.000000	3222	692574	1.000000	4692	691133	1.000000	510968330	-0.004712
28189191	6927638016.000000	360047508	10000.000000	3184	692886	1.000000	4779	689122	1.000000	517492832	-0.004466
28192128	6927634341.000000	360053870	10000.000000	3182	691285	1.000000	4788	691301	1.000000	524003758	-0.004272
28184463	6927563599.000000	360080099	10000.000000	3190	692648	1.000000	4735	691299	1.000000	530503452	-0.003406
28190899	6927559997.000000	360095785	10000.000000	3239	692743	1.000000	4763	691037	1.000000	536999604	-0.002676
28187128	6927538181.000000	360094470	10000.000000	3094	691960	1.000000	4711	690758	1.000000	543481030	-0.002410
28192191	6927595051.000000	360081919	10000.000000	3196	692499	1.000000	4674	691333	1.000000	549961255	-0.002548
28184465	6927542690.000000	360049105	10000.000000	3218	693409	1.000000	4736	691402	1.000000	556427901	-0.002679
28195007	6927643347.000000	360070466	10000.000000	3205	691780	1.000000	4789	689634	1.000000	562881880	-0.002396
28189052	6927584894.000000	360059477	10000.000000	3125	693302	1.000000	4726	692291	1.000000	569325858	-0.002381
28186430	6927709994.000000	360078519	10000.000000	3200	692925	1.000000	4756	690973	1.000000	575757265	-0.001655
28192570	6927578770.000000	360051133	10000.000000	3251	693080	1.000000	4753	691001	1.000000	582183265	-0.001247
28186138	6927621433.000000	360093387	10000.000000	3194	694219	1.000000	4716	690735	1.000000	588598850	-0.000948
28183144	6927516764.000000	360074484	10000.000000	3161	691392	1.000000	4694	690022	1.000000	595003620	-0.000863
28188929	6927599982.000000	360084634	10000.000000	3166	693541	1.000000	4732	691568	1.000000	601405064	-0.000875
28189628	6927625593.000000	360082308	10000.000000	3219	692624	1.000000	4723	691327	1.000000	607796090	-0.001913
28188744	6927629955.000000	360041677	10000.000000	3196	691984	1.000000	4744	691328	1.000000	614173943	-0.002694
28189731	6927628951.000000	360022265	10000.000000	3250	693286	1.000000	4704	691050	1.000000	620538513	-0.003034
28196029	6927554081.000000	360077394	10000.000000	3223	693255	1.000000	4728	692380	1.000000	626898168	-0.002706
28186393	6927598520.000000	360029478	10000.000000	3241	692136	1.000000	4736	690248	1.000000	633249384	-0.002960
28192478	6927560608.000000	360050455	10000.000000	3269	691119	1.000000	4716	691503	1.000000	639585321	-0.002635
28185371	6927721828.000000	360049796	10000.000000	3183	692806	1.000000	4748	691189	1.000000	645922451	-0.002563
28186129	6927620683.000000	360062093	10000.000000	3236	692248	1.000000	4749	688808	1.000000	652241595	-0.002653
28187881	6927601174.000000	360078784	10000.000000	3134	691542	1.000000	4658	691167	1.000000	658553711	-0.003753
28185798	6927556883.000000	360021634	10000.000000	3230	691777	1.000000	4696	691412	1.000000	664850910	-0.003544
28189698	6927546902.000000	360036898	10000.000000	3152	693227	1.000000	4764	691247	1.000000	671138537	-0.003472
28192464	6927650604.000000	360042507	10000.000000	3153	691777	1.000000	4825	691152	1.000000	677423185	-0.003776
npatches	nstrain	runtime	dt	init_x	init_y	init_y_blood	init_z	init_S	beta0	beta1	beta2	beta3	mean_beta	B	d	delta	delta_blood	b[0]	mut	m	CTL	c	g	epsilon	k	het	lambda	rho	omega	x_max	patch.dyna	DELTA	A	VA
10000	1	100.000000	0.000100	21900	9499	5000000	0.001000	10000000	17.914586	17.405451	16.586310	8.862296	13	8000000000.000000	0.010000	1.000000	1.000000	800000	0.000050	0.048000	1	0.001000	1.000000	25.000000	1.000000	0.500000	0.001000	0.001000	0.010000	31987	0	10.000000	7.000000	1.000000
sus	inf	inf_blood	z	x[0]	y[0][0]	z[0]	x[1]	y[1][0]	z[1]	S[0]	synchrony
219000000	94990000.000000	5000000	10.000000	21900	9499	0.001000	21900	9499	0.001000	10000000	0.000000
72954535	2256689023.000000	117125549	10000.000000	5268	227409	1.000000	5561	227002	1.000000	14670152	0.000000
57601484	3031578700.000000	157539407	10000.000000	4138	304130	1.000000	4237	305556	1.000000	21082995	0.000000
55230913	3190350281.000000	165816782	10000.000000	3916	320059	1.000000	4051	320907	1.000000	27645841	0.000000
54804773	3221337174.000000	167413925	10000.000000	3939	323683	1.000000	3941	323624	1.000000	34227467	0.000000
54708086	3227365712.000000	167748552	10000.000000	3867	324148	1.000000	3977	324425	1.000000	40804272	0.000000
54691122	3228523305.000000	167802188	10000.000000	3809	324968	1.000000	4001	324226	1.000000	47371736	0.000000
54700313	3228734139.000000	167794871	10000.000000	3822	324077	1.000000	3909	324414	1.000000	53923571	0.000000
54697109	3228673989.000000	167812056	10000.000000	3915	323595	1.000000	3966	324934	1.000000	60466424	0.000000
54701072	3228803902.000000	167824819	10000.000000	3821	324765	1.000000	3934	324569	1.000000	67004218	0.000000
54706785	3228781521.000000	167840328	10000.000000	3823	324538	1.000000	3936	324330	1.000000	73528311	0.000000
54705684	3228746310.000000	167799437	10000.000000	3898	324293	1.000000	4035	324769	1.000000	80042721	0.000000
54691860	3228870927.000000	167812237	10000.000000	3856	324293	1.000000	3974	324210	1.000000	86545046	0.000000
54685442	3228884206.000000	167829810	10000.000000	3847	325917	1.000000	3905	325390	1.000000	93041562	0.000000
54699629	3228830319.000000	167808210	10000.000000	3932	323554	1.000000	3949	324276	1.000000	99534523	0.000000
54702827	3228786974.000000	167830066	10000.000000	3906	323524	1.000000	3916	323825	1.000000	106014287	0.000000
54696671	3228835459.000000	167814864	10000.000000	3850	325116	1.000000	3856	324390	1.000000	112480608	0.000000
54690797	3228826269.000000	167800395	10000.000000	3935	323982	1.000000	3978	324398	1.000000	118942770	0.000000
54697020	3228770564.000000	167790768	10000.000000	3796	324091	1.000000	3954	323761	1.000000	125396270	0.000000
54691745	3228783709.000000	167809486	10000.000000	3879	324298	1.000000	3995	324471	1.000000	131832414	0.000000
54702611	3228802636.000000	167846576	10000.000000	3922	323916	1.000000	3919	324932	1.000000	138266124	0.000000
54689127	3228766891.000000	167819002	10000.000000	3905	324617	1.000000	4004	323549	1.000000	144689235	0.000000
54691695	3228826803.000000	167798198	10000.000000	3924	323855	1.000000	4000	324742	1.000000	151099481	0.000000
54697317	3228858932.000000	167822801	10000.000000	3907	324211	1.000000	3845	324079	1.000000	157501390	0.000000
54695480	3228798094.000000	167814794	10000.000000	3927	323747	1.000000	4038	324279	1.000000	163894629	0.000000
54693884	3228777751.000000	167812825	10000.000000	3860	324890	1.000000	3932	324900	1.000000	170274972	0.000000
54699499	3228798455.000000	167820581	10000.000000	3857	322790	1.000000	3908	324199	1.000000	176645189	0.000000
54693269	3228818166.000000	167829193	10000.000000	3886	324691	1.000000	4008	323949	1.000000	183009258	0.000000
54705467	3228801734.000000	167830294	10000.000000	3851	324661	1.000000	3961	324569	1.000000	189358502	0.000000
54693519	3228827439.000000	167834368	10000.000000	3933	324327	1.000000	3974	324216	1.000000	195697904	0.000000
54700184	3228783631.000000	167827384	10000.000000	3895	323596	1.000000	3963	323780	1.000000	202033300	0.000000
54693784	3228819606.000000	167814110	10000.000000	3909	324850	1.000000	3952	324237	1.000000	208357637	0.000000
54698304	3228858979.000000	167834010	10000.000000	3940	324804	1.000000	3911	323356	1.000000	214671806	0.000000
54699601	3228830979.000000	167801876	10000.000000	3824	324615	1.000000	3971	324075	1.000000	220980782	0.000000
54688868	3228893141.000000	167828045	10000.000000	3885	324205	1.000000	3964	325587	1.000000	227280253	0.000000
54692390	3228765365.000000	167811581	10000.000000	3859	324060	1.000000	4035	324279	1.000000	233563639	0.000000
54688984	3228765904.000000	167811326	10000.000000	3872	324560	1.000000	3918	324639	1.000000	239837577	0.000000
54696258	3228756925.000000	167818827	10000.000000	3884	324810	1.000000	3906	325119	1.000000	246103065	0.000000
54705527	3228740617.000000	167826630	10000.000000	3842	324814	1.000000	3947	324128	1.000000	252357926	0.000000
54692394	3228799038.000000	167805934	10000.000000	3849	324931	1.000000	4017	323663	1.000000	258601407	0.000000
54703208	3228713765.000000	167824375	10000.000000	3820	325136	1.000000	3951	323806	1.000000	264837641	-1.#IND00
54691998	3228794989.000000	167802625	10000.000000	3836	324699	1.000000	3925	325030	1.000000	271066515	0.006400
54694734	3228737372.000000	167825585	10000.000000	3849	323821	1.000000	3949	324391	1.000000	277284717	0.016090
54688624	3228794766.000000	167838282	10000.000000	3809	323786	1.000000	4015	324713	1.000000	283495005	0.010862
54694448	3228768955.000000	167817539	10000.000000	3867	324456	1.000000	3968	323805	1.000000	289694803	0.006451
54698282	3228799039.000000	167804891	10000.000000	3916	324164	1.000000	3976	324619	1.000000	295892067	0.006205
54696430	3228846181.000000	167804651	10000.000000	3798	325043	1.000000	3970	324316	1.000000	302076513	0.003539
54698097	3228777254.000000	167838405	10000.000000	3853	324284	1.000000	3982	323753	1.000000	308248374	0.002053
54682515	3228820606.000000	167808891	10000.000000	3872	324412	1.000000	3965	323590	1.000000	314407841	0.003365
54695286	3228745082.000000	167814073	10000.000000	3854	325315	1.000000	3944	323827	1.000000	320569444	0.003798
54690711	3228808095.000000	167804761	10000.000000	3925	323495	1.000000	3997	324627	1.000000	326716030	0.004835
54694033	3228827928.000000	167816296	10000.000000	3922	323974	1.000000	3994	324980	1.000000	332854625	0.005009
54688925	3228839287.000000	167802577	10000.000000	3875	325672	1.000000	4003	323386	1.000000	338981986	0.001767
54699259	3228780309.000000	167792400	10000.000000	3777	323145	1.000000	4006	324148	1.000000	345102003	0.000514
54692792	3228817732.000000	167810561	10000.000000	3859	323863	1.000000	4018	324414	1.000000	351213158	0.000236
54695469	3228732924.000000	167824872	10000.000000	3828	324405	1.000000	3920	324616	1.000000	357311676	-0.000544
54694883	3228770462.000000	167840646	10000.000000	3928	324759	1.000000	3966	324752	1.000000	363407442	-0.000379
54701421	3228852941.000000	167837932	10000.000000	3907	324526	1.000000	3944	324518	1.000000	369489402	-0.000227
54701494	3228901206.000000	167816780	10000.000000	3822	324110	1.000000	3872	325003	1.000000	375562709	0.003784
54688900	3228815030.000000	167821708	10000.000000	3869	324448	1.000000	4010	324183	1.000000	381627296	0.003640
54693677	3228858600.000000	167795799	10000.000000	3938	324044	1.000000	3966	324188	1.000000	387678814	0.003399
54704052	3228762987.000000	167797727	10000.000000	3874	324351	1.000000	3985	323824	1.000000	393721555	0.003286
54694777	3228733856.000000	167837503	10000.000000	3864	324503	1.000000	4007	324710	1.000000	399758497	0.002199
54700467	3228838741.000000	167820325	10000.000000	3828	323672	1.000000	3890	324673	1.000000	405782023	0.001355
54696394	3228818220.000000	167819853	10000.000000	3875	323877	1.000000	4015	324280	1.000000	411804137	0.001231
54683807	3228871048.000000	167828352	10000.000000	3994	324252	1.000000	3963	324473	1.000000	417812128	0.001639
54695622	3228840097.000000	167811691	10000.000000	3947	323003	1.000000	4032	324873	1.000000	423814163	0.001906
54699244	3228786743.000000	167807216	10000.000000	3860	324956	1.000000	4018	324311	1.000000	429809154	0.002516
54703042	3228833657.000000	167806941	10000.000000	3855	325083	1.000000	3995	324663	1.000000	435789243	0.002529
54697023	3228840871.000000	167811810	10000.000000	3810	324129	1.000000	4043	324181	1.000000	441763621	0.002610
54691782	3228718504.000000	167822494	10000.000000	3882	324534	1.000000	4052	323621	1.000000	447726730	0.001429
54698171	3228735540.000000	167820480	10000.000000	3825	324670	1.000000	3935	323447	1.000000	453681966	0.001117
54681815	3228795373.000000	167824434	10000.000000	3882	324844	1.000000	4029	323313	1.000000	459627784	0.001531
54700937	3228745631.000000	167832798	10000.000000	3970	324905	1.000000	3931	324281	1.000000	465564294	0.000930
54691275	3228772892.000000	167811635	10000.000000	3858	324796	1.000000	4069	325318	1.000000	471493813	0.000361
54704934	3228765415.000000	167824061	10000.000000	3882	324935	1.000000	4010	324818	1.000000	477413665	0.000408
54689693	3228901093.000000	167827333	10000.000000	3835	325699	1.000000	4017	324288	1.000000	483327045	0.000789
54689479	3228862713.000000	167810983	10000.000000	3801	324027	1.000000	4018	323999	1.000000	489227259	0.000262
54701164	3228857535.000000	167841044	10000.000000	3838	324969	1.000000	4065	324019	1.000000	495120844	0.000211
54697596	3228768148.000000	167804518	10000.000000	3813	324115	1.000000	3901	324543	1.000000	501007246	0.000239
54700099	3228756807.000000	167835280	10000.000000	3898	324288	1.000000	3982	323611	1.000000	506884736	-0.001331
54699952	3228780438.000000	167818672	10000.000000	3896	325363	1.000000	3945	324089	1.000000	512750764	-0.001682
54696739	3228829365.000000	167818709	10000.000000	3885	324688	1.000000	3936	323612	1.000000	518607772	-0.001506
54700891	3228827336.000000	167791481	10000.000000	3832	323603	1.000000	3970	324175	1.000000	524459440	-0.000995
54688885	3228915111.000000	167826238	10000.000000	3870	324595	1.000000	3976	323617	1.000000	530297118	-0.000796
54700882	3228891936.000000	167816482	10000.000000	3902	325623	1.000000	4039	324125	1.000000	536131387	-0.001012
54689650	3228838343.000000	167807110	10000.000000	3849	323998	1.000000	4015	324527	1.000000	541952574	-0.001360
54698578	3228792272.000000	167813359	10000.000000	3844	325047	1.000000	3897	324128	1.000000	547770576	-0.001835
54701108	3228910306.000000	167805986	10000.000000	3863	324599	1.000000	3998	324894	1.000000	553575260	-0.002683
54695618	3228786004.000000	167836796	10000.000000	3846	324607	1.000000	3879	323613	1.000000	559372552	-0.002563
54698621	3228790585.000000	167826362	10000.000000	3910	324479	1.000000	3971	323793	1.000000	565163119	-0.002589
54695521	3228798452.000000	167797290	10000.000000	3876	323797	1.000000	4004	324190	1.000000	570941086	-0.002422
54690338	3228827668.000000	167831089	10000.000000	3861	324433	1.000000	3942	323294	1.000000	576713053	-0.002369
54701116	3228777626.000000	167834868	10000.000000	3910	323998	1.000000	4000	324131	1.000000	582473006	-0.002231
54701456	3228744971.000000	167821798	10000.000000	3906	324134	1.000000	3961	324563	1.000000	588229336	-0.001973
54700491	3228782531.000000	167819402	10000.000000	3850	324560	1.000000	3932	323394	1.000000	593972889	-0.002023
54702595	3228662428.000000	167805793	10000.000000	3933	323315	1.000000	3921	324510	1.000000	599708439	-0.002124
54696484	3228770407.000000	167815422	10000.000000	3790	324095	1.000000	3957	323681	1.000000	605430441	-0.002091
54691940	3228855435.000000	167811598	10000.000000	3785	324310	1.000000	4023	323041	1.000000	611149320	-0.002052
54694428	3228774108.000000	167814498	10000.000000	3903	324617	1.000000	4039	323410	1.000000	616861584	-0.001784
npatches	nstrain	runtime	dt	init_x	init_y	init_y_blood	init_z	init_S	beta0	beta1	beta2	beta3	mean_beta	B	d	delta	delta_blood	b[0]	mut	m	CTL	c	g	epsilon	k	het	lambda	rho	omega	x_max	patch.dyna	DELTA	A	VA
10000	1	100.000000	0.000100	21900	9499	5000000	0.001000	10000000	17.955487	9.578460	16.171192	17.708925	13	8000000000.000000	0.010000	1.000000	1.000000	800000	0.000050	0.048000	1	0.001000	1.000000	25.000000	2.000000	0.500000	0.001000	0.001000	0.010000	31987	0	10.000000	7.000000	1.000000
sus	inf	inf_blood	z	x[0]	y[0][0]	z[0]	x[1]	y[1][0]	z[1]	S[0]	synchrony
219000000	94990000.000000	5000000	10.000000	21900	9499	0.001000	21900	9499	0.001000	10000000	0.000000
94001496	1587870179.000000	82444172	10000.000000	7017	161564	1.000000	11237	156765	1.000000	14264737	0.000000
81850259	1917687345.000000	99685526	10000.000000	5933	193915	1.000000	9829	190557	1.000000	20107871	0.000000
80682001	1954700965.000000	101603430	10000.000000	5897	196684	1.000000	9694	193954	1.000000	26052637	0.000000
80560802	1958793898.000000	101804057	10000.000000	5965	197776	1.000000	9562	195049	1.000000	31994127	0.000000
80547522	1959167198.000000	101826620	10000.000000	5975	197998	1.000000	9732	193844	1.000000	37926528	0.000000
80543561	1959325267.000000	101827628	10000.000000	5965	197191	1.000000	9809	194126	1.000000	43853875	0.000000
80539012	1959305042.000000	101838752	10000.000000	5860	197565	1.000000	9620	194470	1.000000	49771252	0.000000
80537561	1959252890.000000	101828304	10000.000000	5885	197800	1.000000	9600	194678	1.000000	55682189	0.000000
80543924	1959188983.000000	101841079	10000.000000	5808	197794	1.000000	9534	194817	1.000000	61581660	0.000000
80526753	1959334392.000000	101830932	10000.000000	5881	197994	1.000000	9547	194637	1.000000	67469778	0.000000
80552821	1959154994.000000	101822882	10000.000000	5889	197949	1.000000	9624	194481	1.000000	73350413	0.000000
80549147	1959260432.000000	101833942	10000.000000	5858	198460	1.000000	9676	194306	1.000000	79218354	0.000000
80551764	1959280584.000000	101826650	10000.000000	5872	197173	1.000000	9643	194273	1.000000	85083206	0.000000
80540891	1959229301.000000	101824621	10000.000000	5839	198081	1.000000	9538	195696	1.000000	90935610	0.000000
80552987	1959149529.000000	101824073	10000.000000	5827	197548	1.000000	9639	194658	1.000000	96781155	0.000000
80549628	1959205186.000000	101813318	10000.000000	5936	197785	1.000000	9580	194235	1.000000	102609598	0.000000
80539519	1959265626.000000	101826088	10000.000000	5947	197304	1.000000	9686	194647	1.000000	108433454	0.000000
80555032	1959234140.000000	101828880	10000.000000	5905	198233	1.000000	9673	193999	1.000000	114250942	0.000000
80551572	1959243525.000000	101827665	10000.000000	5958	197536	1.000000	9664	195508	1.000000	120061493	0.000000
80537792	1959298222.000000	101842604	10000.000000	5820	197850	1.000000	9636	195473	1.000000	125865658	0.000000
80545271	1959213938.000000	101823178	10000.000000	5857	197545	1.000000	9617	195075	1.000000	131661929	0.000000
80543919	1959241052.000000	101841037	10000.000000	5882	198006	1.000000	9568	194421	1.000000	137444835	0.000000
80541869	1959262373.000000	101836270	10000.000000	5955	199156	1.000000	9598	195045	1.000000	143219224	0.000000
80551163	1959203129.000000	101860051	10000.000000	5766	197868	1.000000	9675	194547	1.000000	148987768	0.000000
80548612	1959267724.000000	101846114	10000.000000	5829	197759	1.000000	9681	194355	1.000000	154748165	0.000000
80542140	1959255949.000000	101819940	10000.000000	5897	197327	1.000000	9658	194068	1.000000	160496950	0.000000
80548714	1959181869.000000	101837137	10000.000000	5796	197995	1.000000	9701	194897	1.000000	166237528	0.000000
80539559	1959262119.000000	101828129	10000.000000	5991	198238	1.000000	9599	194188	1.000000	171967533	0.000000
80539488	1959235443.000000	101829106	10000.000000	5881	198848	1.000000	9691	194534	1.000000	177687448	0.000000
80543528	1959207365.000000	101837017	10000.000000	5842	198488	1.000000	9695	194657	1.000000	183399142	0.000000
80534972	1959194829.000000	101855196	10000.000000	5957	197676	1.000000	9599	194525	1.000000	189106352	0.000000
80537683	1959187420.000000	101832971	10000.000000	5848	197805	1.000000	9614	194912	1.000000	194803072	0.000000
80545836	1959279988.000000	101823855	10000.000000	5864	198389	1.000000	9674	194261	1.000000	200495809	0.000000
80544890	1959292492.000000	101839200	10000.000000	5913	197160	1.000000	9481	195054	1.000000	206174677	0.000000
80549282	1959181784.000000	101840851	10000.000000	5931	197887	1.000000	9693	195205	1.000000	211850752	0.000000
80541763	1959283981.000000	101837419	10000.000000	5980	197618	1.000000	9593	194206	1.000000	217510977	0.000000
80542847	1959256833.000000	101833087	10000.000000	5776	197763	1.000000	9522	194466	1.000000	223164191	0.000000
80546383	1959247670.000000	101838678	10000.000000	5855	197901	1.000000	9603	194715	1.000000	228810805	0.000000
80542513	1959275058.000000	101830477	10000.000000	5908	197410	1.000000	9662	194963	1.000000	234446190	0.000000
80545912	1959305986.000000	101830872	10000.000000	5848	197971	1.000000	9514	194827	1.000000	240074773	-1.#IND00
80545163	1959153645.000000	101821331	10000.000000	6024	198135	1.000000	9643	194720	1.000000	245691256	-0.024000
80545356	1959240051.000000	101831619	10000.000000	5848	197374	1.000000	9705	194046	1.000000	251299171	-0.025327
80543872	1959247503.000000	101819066	10000.000000	5851	197507	1.000000	9550	194998	1.000000	256905358	-0.018713
80560029	1959203048.000000	101815788	10000.000000	5874	198223	1.000000	9691	194254	1.000000	262504353	-0.032168
80559872	1959142411.000000	101823303	10000.000000	5886	197710	1.000000	9503	195333	1.000000	268092461	-0.030926
80546395	1959282646.000000	101840917	10000.000000	5814	198251	1.000000	9594	194387	1.000000	273670508	-0.024008
80545444	1959280719.000000	101833645	10000.000000	5899	197485	1.000000	9493	194597	1.000000	279243213	-0.015928
80538647	1959305877.000000	101822345	10000.000000	5832	197529	1.000000	9592	193744	1.000000	284804432	-0.012529
80552118	1959238541.000000	101841784	10000.000000	5825	198167	1.000000	9449	194730	1.000000	290356969	-0.009137
80538298	1959318263.000000	101819535	10000.000000	5907	197757	1.000000	9619	194217	1.000000	295905228	0.000375
80542435	1959266809.000000	101838299	10000.000000	5942	197353	1.000000	9578	194777	1.000000	301448106	0.000676
80535715	1959255584.000000	101827967	10000.000000	5821	197692	1.000000	9461	194665	1.000000	306977504	0.004189
80548205	1959194898.000000	101833302	10000.000000	5895	198534	1.000000	9709	194257	1.000000	312497486	0.002117
80538648	1959328534.000000	101843272	10000.000000	5888	197244	1.000000	9604	194245	1.000000	318011807	0.001974
80544363	1959252482.000000	101838784	10000.000000	5824	197631	1.000000	9542	193776	1.000000	323516740	0.001703
80537212	1959280449.000000	101820563	10000.000000	5899	197485	1.000000	9513	196029	1.000000	329013356	0.001736
80553344	1959174650.000000	101825393	10000.000000	5879	198083	1.000000	9625	194642	1.000000	334500740	0.002259
80541913	1959285297.000000	101831362	10000.000000	5881	198093	1.000000	9585	194555	1.000000	339975856	0.003767
80550914	1959232440.000000	101835477	10000.000000	5917	197616	1.000000	9581	194765	1.000000	345446161	0.003619
80536702	1959277167.000000	101823190	10000.000000	5939	197381	1.000000	9532	194678	1.000000	350906983	0.003203
80540898	1959213740.000000	101828200	10000.000000	5887	197610	1.000000	9576	194206	1.000000	356364160	0.003306
80541243	1959275662.000000	101821698	10000.000000	5872	198181	1.000000	9630	195087	1.000000	361811693	0.003535
80542107	1959229055.000000	101846602	10000.000000	5830	198081	1.000000	9571	195259	1.000000	367246481	0.003982
80542673	1959273795.000000	101817200	10000.000000	5927	198029	1.000000	9560	194897	1.000000	372675070	0.005495
80546481	1959229822.000000	101818644	10000.000000	5838	197523	1.000000	9628	194789	1.000000	378094872	0.006300
80550181	1959233887.000000	101840655	10000.000000	5919	197583	1.000000	9705	193957	1.000000	383515541	0.007210
80532004	1959299066.000000	101843592	10000.000000	5878	197985	1.000000	9686	194406	1.000000	388924952	0.007804
80551752	1959267556.000000	101811698	10000.000000	5870	198578	1.000000	9704	194180	1.000000	394318671	0.008229
80543409	1959226833.000000	101830088	10000.000000	5881	198076	1.000000	9605	195407	1.000000	399711780	0.007957
80547036	1959186188.000000	101832734	10000.000000	5923	197486	1.000000	9542	193380	1.000000	405092694	0.007582
80550479	1959189470.000000	101844554	10000.000000	5896	197531	1.000000	9546	194335	1.000000	410467867	0.007433
80545901	1959287376.000000	101825589	10000.000000	5839	198406	1.000000	9644	194222	1.000000	415835162	0.005653
80548570	1959219590.000000	101842437	10000.000000	5882	198258	1.000000	9652	193791	1.000000	421192924	0.005211
80551610	1959221752.000000	101837190	10000.000000	5801	198410	1.000000	9642	194373	1.000000	426545884	0.005134
80541951	1959302790.000000	101830642	10000.000000	5888	197782	1.000000	9498	194384	1.000000	431885422	0.005292
80550363	1959224808.000000	101842198	10000.000000	5876	197701	1.000000	9690	193515	1.000000	437217565	0.004657
80552918	1959185321.000000	101833725	10000.000000	5912	197214	1.000000	9492	194242	1.000000	442542002	0.004886
80540094	1959298375.000000	101828532	10000.000000	5895	197635	1.000000	9706	193966	1.000000	447858216	0.004630
80540961	1959262102.000000	101809267	10000.000000	5786	197970	1.000000	9679	194446	1.000000	453167628	0.004430
80551102	1959275332.000000	101836085	10000.000000	5944	198327	1.000000	9628	194635	1.000000	458471584	0.004506
80551346	1959263576.000000	101845768	10000.000000	5912	198013	1.000000	9548	194750	1.000000	463765180	0.003367
80556552	1959273015.000000	101847224	10000.000000	5965	198060	1.000000	9706	194614	1.000000	469049841	0.003099
80549301	1959246293.000000	101818401	10000.000000	5771	197700	1.000000	9613	194184	1.000000	474328506	0.004429
80534596	1959267141.000000	101831969	10000.000000	5907	197350	1.000000	9726	194118	1.000000	479604403	0.005274
80548587	1959214344.000000	101836212	10000.000000	5951	197880	1.000000	9679	195003	1.000000	484864500	0.005315
80551126	1959251764.000000	101854128	10000.000000	5777	197079	1.000000	9574	194226	1.000000	490121748	0.004607
80541817	1959219465.000000	101836047	10000.000000	5797	197815	1.000000	9628	194615	1.000000	495368314	0.004517
80538867	1959295159.000000	101839708	10000.000000	5833	198125	1.000000	9573	194546	1.000000	500604328	0.004293
80551679	1959233063.000000	101814836	10000.000000	5880	197531	1.000000	9632	194397	1.000000	505833695	0.004240
80547717	1959276535.000000	101825441	10000.000000	5919	196749	1.000000	9544	194386	1.000000	511058559	0.003985
80540577	1959220363.000000	101852663	10000.000000	5788	198275	1.000000	9622	194595	1.000000	516273362	0.003942
80538653	1959258876.000000	101832014	10000.000000	5914	198090	1.000000	9575	193681	1.000000	521482424	0.003845
80537643	1959260075.000000	101822254	10000.000000	5819	198070	1.000000	9735	193926	1.000000	526679253	0.003869
80540089	1959284756.000000	101844225	10000.000000	5918	197894	1.000000	9601	194605	1.000000	531871276	0.003533
80542587	1959261378.000000	101840813	10000.000000	5784	197963	1.000000	9627	194819	1.000000	537055461	0.003493
80546691	1959280072.000000	101856107	10000.000000	5879	197657	1.000000	9661	194486	1.000000	542229864	0.003983
80543131	1959269052.000000	101837913	10000.000000	5908	197877	1.000000	9540	195037	1.000000	547393329	0.003908
80547609	1959163953.000000	101809827	10000.000000	5849	198367	1.000000	9627	194522	1.000000	552551475	0.004513
80550878	1959231429.000000	101818512	10000.000000	5836	197579	1.000000	9674	194505	1.000000	557706834	0.004538
npatches	nstrain	runtime	dt	init_x	init_y	init_y_blood	init_z	init_S	beta0	beta1	beta2	beta3	mean_beta	B	d	delta	delta_blood	b[0]	mut	m	CTL	c	g	epsilon	k	het	lambda	rho	omega	x_max	patch.dyna	DELTA	A	VA
10000	1	100.000000	0.000100	21900	9499	5000000	0.001000	10000000	12.533549	7.836393	7.444322	8.293513	13	8000000000.000000	0.010000	1.000000	1.000000	800000	0.000050	0.048000	1	0.001000	1.000000	25.000000	3.000000	0.500000	0.001000	0.001000	0.010000	31987	0	10.000000	7.000000	1.000000
sus	inf	inf_blood	z	x[0]	y[0][0]	z[0]	x[1]	y[1][0]	z[1]	S[0]	synchrony
219000000	94990000.000000	5000000	10.000000	21900	9499	0.001000	21900	9499	0.001000	10000000	0.000000
116397884	1146292131.000000	59550016	10000.000000	11225	114926	1.000000	15319	111283	1.000000	13846201	0.000000
106716798	1306378930.000000	67890882	10000.000000	10466	130416	1.000000	14297	127050	1.000000	19090475	0.000000
106098150	1317638182.000000	68485252	10000.000000	10443	132093	1.000000	14045	129130	1.000000	24402808	0.000000
106049906	1318417906.000000	68534936	10000.000000	10349	131671	1.000000	14318	128619	1.000000	29709447	0.000000
106055636	1318397637.000000	68530854	10000.000000	10453	131377	1.000000	14176	128872	1.000000	35010600	0.000000
106058199	1318471290.000000	68536071	10000.000000	10365	132443	1.000000	14096	128453	1.000000	40300580	0.000000
106059900	1318427078.000000	68516054	10000.000000	10374	132114	1.000000	14233	128938	1.000000	45578591	0.000000
106046154	1318456136.000000	68520412	10000.000000	10389	132561	1.000000	14139	128565	1.000000	50854011	0.000000
106032561	1318495568.000000	68530029	10000.000000	10380	132396	1.000000	14002	129080	1.000000	56119783	0.000000
106045925	1318456647.000000	68538156	10000.000000	10301	132206	1.000000	14015	128578	1.000000	61381306	0.000000
106055395	1318510703.000000	68522229	10000.000000	10343	132472	1.000000	14272	128683	1.000000	66634744	0.000000
106059756	1318427204.000000	68533900	10000.000000	10376	132202	1.000000	14112	129100	1.000000	71879803	0.000000
106039561	1318492158.000000	68525223	10000.000000	10487	131950	1.000000	14251	128575	1.000000	77114015	0.000000
106057127	1318440590.000000	68540919	10000.000000	10533	132243	1.000000	14255	128796	1.000000	82346167	0.000000
106045821	1318414112.000000	68527714	10000.000000	10325	132463	1.000000	14049	128988	1.000000	87570403	0.000000
106054873	1318510985.000000	68529197	10000.000000	10460	131570	1.000000	14065	128928	1.000000	92779454	0.000000
106054089	1318476425.000000	68523788	10000.000000	10526	132341	1.000000	14314	128093	1.000000	97985604	0.000000
106050219	1318481799.000000	68532261	10000.000000	10316	132161	1.000000	14243	128564	1.000000	103186407	0.000000
106043440	1318444266.000000	68536468	10000.000000	10398	132372	1.000000	14087	128872	1.000000	108380265	0.000000
106043826	1318432250.000000	68530491	10000.000000	10432	131622	1.000000	14150	129241	1.000000	113561492	0.000000
106054308	1318402793.000000	68515458	10000.000000	10520	131875	1.000000	14154	128680	1.000000	118733650	0.000000
106054528	1318453032.000000	68527611	10000.000000	10544	131972	1.000000	14186	128304	1.000000	123900546	0.000000
106054783	1318416342.000000	68532534	10000.000000	10287	132139	1.000000	14138	128702	1.000000	129053142	0.000000
106044120	1318448720.000000	68517906	10000.000000	10391	131685	1.000000	14291	129098	1.000000	134204484	0.000000
106030016	1318512644.000000	68534029	10000.000000	10426	131744	1.000000	14112	128586	1.000000	139348199	0.000000
106029404	1318535760.000000	68532960	10000.000000	10308	132603	1.000000	14129	129041	1.000000	144478686	0.000000
106052489	1318465304.000000	68525257	10000.000000	10380	132039	1.000000	14136	128846	1.000000	149609104	0.000000
106053308	1318482699.000000	68534554	10000.000000	10431	131795	1.000000	14292	128259	1.000000	154728203	0.000000
106051983	1318470091.000000	68539054	10000.000000	10355	132748	1.000000	14159	128557	1.000000	159838011	0.000000
106039286	1318465011.000000	68518775	10000.000000	10373	132336	1.000000	14094	128974	1.000000	164941954	0.000000
106051722	1318419744.000000	68525016	10000.000000	10211	131552	1.000000	13976	129211	1.000000	170040957	0.000000
106059683	1318471691.000000	68537625	10000.000000	10320	132420	1.000000	14327	128777	1.000000	175128434	0.000000
106043429	1318387271.000000	68524174	10000.000000	10520	131715	1.000000	14209	129454	1.000000	180207447	0.000000
106050403	1318483445.000000	68531821	10000.000000	10460	132251	1.000000	14111	128636	1.000000	185280280	0.000000
106043111	1318499925.000000	68530985	10000.000000	10437	131562	1.000000	13974	129239	1.000000	190345542	0.000000
106044665	1318438798.000000	68506129	10000.000000	10493	131589	1.000000	14028	129644	1.000000	195402943	0.000000
106044882	1318518804.000000	68534904	10000.000000	10517	131864	1.000000	14161	129210	1.000000	200459420	0.000000
106058067	1318465570.000000	68524795	10000.000000	10478	131817	1.000000	14261	128960	1.000000	205506179	0.000000
106050952	1318493570.000000	68522497	10000.000000	10371	132306	1.000000	13996	128307	1.000000	210542870	0.000000
106039393	1318527933.000000	68508186	10000.000000	10403	132304	1.000000	14227	128827	1.000000	215569671	-1.#IND00
106048366	1318461493.000000	68536644	10000.000000	10459	131661	1.000000	14075	128968	1.000000	220590675	0.000000
106045513	1318563733.000000	68513120	10000.000000	10393	132291	1.000000	14097	128722	1.000000	225600007	-0.005521
106047217	1318480501.000000	68510444	10000.000000	10637	131492	1.000000	14103	128779	1.000000	230604447	0.001895
106055916	1318462687.000000	68518699	10000.000000	10469	131985	1.000000	14068	129301	1.000000	235606584	0.000022
106054998	1318486110.000000	68530694	10000.000000	10326	131980	1.000000	14149	127961	1.000000	240599202	-0.000362
106051300	1318436289.000000	68539501	10000.000000	10379	132394	1.000000	13994	128253	1.000000	245580352	0.003984
106049510	1318474183.000000	68521595	10000.000000	10505	131802	1.000000	14120	129043	1.000000	250551779	0.003721
106041849	1318496214.000000	68525855	10000.000000	10411	132269	1.000000	14154	128949	1.000000	255520724	0.002775
106057504	1318464401.000000	68520137	10000.000000	10412	131361	1.000000	14023	128235	1.000000	260478441	0.007823
106044970	1318437115.000000	68533556	10000.000000	10439	131399	1.000000	13963	128990	1.000000	265430790	0.006988
106047829	1318453338.000000	68522953	10000.000000	10414	131934	1.000000	14241	128513	1.000000	270379462	0.007802
106047441	1318475397.000000	68521859	10000.000000	10468	132039	1.000000	14093	129636	1.000000	275315990	0.007044
106036100	1318439335.000000	68521144	10000.000000	10359	132457	1.000000	14211	129219	1.000000	280243859	0.006601
106055979	1318457222.000000	68521464	10000.000000	10506	132003	1.000000	14144	129032	1.000000	285166517	0.004604
106039142	1318485762.000000	68526238	10000.000000	10435	131559	1.000000	14203	128495	1.000000	290086277	0.004196
106048612	1318470926.000000	68521958	10000.000000	10520	131807	1.000000	14198	129435	1.000000	294992993	0.004230
106032953	1318496002.000000	68536257	10000.000000	10495	131914	1.000000	14096	128431	1.000000	299892936	0.004279
106043111	1318479281.000000	68541287	10000.000000	10426	132304	1.000000	13995	128564	1.000000	304783919	0.002819
106041716	1318433586.000000	68522255	10000.000000	10408	131733	1.000000	14107	128825	1.000000	309675600	0.003088
106047815	1318412215.000000	68515530	10000.000000	10557	131768	1.000000	14201	128528	1.000000	314556464	0.003490
106051518	1318480794.000000	68538251	10000.000000	10463	132070	1.000000	14120	128460	1.000000	319428759	0.003711
106042066	1318524873.000000	68521762	10000.000000	10491	131819	1.000000	14048	129226	1.000000	324294085	0.004049
106050062	1318491526.000000	68522458	10000.000000	10425	131686	1.000000	14081	128569	1.000000	329152032	0.004192
106052639	1318456065.000000	68514074	10000.000000	10314	132101	1.000000	14268	129177	1.000000	333998028	0.004252
106039660	1318472156.000000	68510793	10000.000000	10566	131918	1.000000	14113	129177	1.000000	338839487	0.004099
106050025	1318493678.000000	68535799	10000.000000	10240	131993	1.000000	14256	128733	1.000000	343670275	0.003861
106052484	1318449766.000000	68529712	10000.000000	10431	132636	1.000000	14150	128148	1.000000	348500277	0.003134
106055542	1318447803.000000	68537005	10000.000000	10401	131965	1.000000	14234	128780	1.000000	353322468	0.002601
106045308	1318447434.000000	68538115	10000.000000	10442	132349	1.000000	14123	128645	1.000000	358135805	0.002796
106041417	1318497136.000000	68534190	10000.000000	10284	132138	1.000000	14151	129262	1.000000	362943598	0.002308
106054317	1318474829.000000	68523033	10000.000000	10312	131852	1.000000	14038	129053	1.000000	367746057	0.001783
106053122	1318550982.000000	68529613	10000.000000	10482	131922	1.000000	14075	128427	1.000000	372548402	0.002164
106045083	1318435803.000000	68529837	10000.000000	10431	132426	1.000000	14277	128477	1.000000	377333390	0.002053
106061562	1318440214.000000	68525444	10000.000000	10448	132056	1.000000	14222	128668	1.000000	382109782	0.001281
106050624	1318476908.000000	68536641	10000.000000	10342	131695	1.000000	14244	129372	1.000000	386881822	0.001234
106052921	1318470298.000000	68525902	10000.000000	10369	131432	1.000000	14200	128782	1.000000	391645978	0.001726
106049597	1318487276.000000	68534429	10000.000000	10480	131938	1.000000	14093	129875	1.000000	396401347	0.001814
106040580	1318483944.000000	68531579	10000.000000	10416	132989	1.000000	14084	128238	1.000000	401151536	0.001659
106044873	1318472446.000000	68535227	10000.000000	10364	132843	1.000000	13961	128143	1.000000	405894562	0.001460
106041210	1318514318.000000	68553528	10000.000000	10399	131694	1.000000	14120	128662	1.000000	410623585	0.000659
106061648	1318457293.000000	68518637	10000.000000	10411	132338	1.000000	14195	128506	1.000000	415352009	0.000645
106049346	1318479839.000000	68541809	10000.000000	10557	131934	1.000000	14194	129120	1.000000	420073171	0.000567
106055654	1318532865.000000	68535812	10000.000000	10513	132252	1.000000	14207	129414	1.000000	424791276	0.000386
106054032	1318486106.000000	68534393	10000.000000	10396	131616	1.000000	14037	129281	1.000000	429499668	0.000261
106034590	1318520167.000000	68518075	10000.000000	10522	131316	1.000000	14210	128981	1.000000	434203089	0.000268
106050298	1318413352.000000	68518231	10000.000000	10386	131694	1.000000	14221	128858	1.000000	438901108	0.001552
106045904	1318476209.000000	68525051	10000.000000	10409	132306	1.000000	14046	129395	1.000000	443585082	0.001276
106035058	1318496633.000000	68529902	10000.000000	10396	132165	1.000000	14218	128812	1.000000	448264880	0.001354
106058866	1318503337.000000	68519486	10000.000000	10381	132530	1.000000	14047	128978	1.000000	452934221	0.000912
106036900	1318467618.000000	68534386	10000.000000	10496	132567	1.000000	14257	129126	1.000000	457601364	0.000894
106043461	1318535713.000000	68541471	10000.000000	10485	131602	1.000000	14122	129131	1.000000	462256415	0.000909
106047420	1318456081.000000	68524760	10000.000000	10352	132156	1.000000	14153	129190	1.000000	466909132	0.001124
106051202	1318464686.000000	68518989	10000.000000	10383	131990	1.000000	14089	129065	1.000000	471554311	0.000827
106048965	1318437552.000000	68526230	10000.000000	10316	131784	1.000000	13946	128630	1.000000	476190001	0.000695
106043191	1318446549.000000	68530533	10000.000000	10436	131831	1.000000	13978	128661	1.000000	480818920	0.000903
106042678	1318459332.000000	68516043	10000.000000	10433	132161	1.000000	14166	128719	1.000000	485440128	0.000991
106053700	1318497100.000000	68530425	10000.000000	10390	132057	1.000000	14208	128812	1.000000	490057879	0.000702
106050248	1318445923.000000	68522597	10000.000000	10413	132221	1.000000	14264	128915	1.000000	494667077	0.000394
106049828	1318464285.000000	68519548	10000.000000	10427	131490	1.000000	14127	128957	1.000000	499273699	0.000274
npatches	nstrain	runtime	dt	init_x	init_y	init_y_blood	init_z	init_S	beta0	beta1	beta2	beta3	mean_beta	B	d	delta	delta_blood	b[0]	mut	m	CTL	c	g	epsilon	k	het	lambda	rho	omega	x_max	patch.dyna	DELTA	A	VA
10000	1	100.000000	0.000100	21900	9499	5000000	0.001000	10000000	7.348508	10.376807	13.123327	16.804345	13	8000000000.000000	0.010000	1.000000	1.000000	800000	0.000050	0.048000	1	0.001000	1.000000	25.000000	4.000000	0.500000	0.001000	0.001000	0.010000	31987	0	10.000000	7.000000	1.000000
sus	inf	inf_blood	z	x[0]	y[0][0]	z[0]	x[1]	y[1][0]	z[1]	S[0]	synchrony
219000000	94990000.000000	5000000	10.000000	21900	9499	0.001000	21900	9499	0.001000	10000000	0.000000
139727006	840186821.000000	43638102	10000.000000	18512	80288	1.000000	15449	83346	1.000000	13410729	0.000000
131736025	927715116.000000	48215307	10000.000000	17636	89295	1.000000	14670	91663	1.000000	18044256	0.000000
131357606	932175823.000000	48456053	10000.000000	17712	89584	1.000000	14617	92054	1.000000	22726538	0.000000
131340578	932384598.000000	48448756	10000.000000	17454	89685	1.000000	14389	91956	1.000000	27405149	0.000000
131344988	932383577.000000	48463921	10000.000000	17647	90208	1.000000	14533	92455	1.000000	32075913	0.000000
131347443	932401706.000000	48461778	10000.000000	17605	89603	1.000000	14557	91765	1.000000	36742934	0.000000
131340176	932429189.000000	48462206	10000.000000	17519	89784	1.000000	14473	91629	1.000000	41397640	0.000000
131354132	932336155.000000	48457943	10000.000000	17452	89875	1.000000	14629	91638	1.000000	46044993	0.000000
131347300	932389993.000000	48458992	10000.000000	17624	89444	1.000000	14636	92371	1.000000	50686935	0.000000
131335930	932455031.000000	48460698	10000.000000	17505	89430	1.000000	14578	92390	1.000000	55321741	0.000000
131343452	932361085.000000	48452503	10000.000000	17489	89696	1.000000	14544	92363	1.000000	59949707	0.000000
131353298	932391932.000000	48458572	10000.000000	17636	89318	1.000000	14569	92256	1.000000	64572961	0.000000
131345013	932363838.000000	48464974	10000.000000	17425	89389	1.000000	14668	91835	1.000000	69186986	0.000000
131365002	932314984.000000	48457785	10000.000000	17383	89782	1.000000	14561	91865	1.000000	73792734	0.000000
131349715	932336984.000000	48456563	10000.000000	17534	89796	1.000000	14650	92208	1.000000	78396736	0.000000
131351329	932330245.000000	48460114	10000.000000	17522	89340	1.000000	14610	91684	1.000000	82986786	0.000000
131356520	932365488.000000	48446825	10000.000000	17597	89367	1.000000	14505	91985	1.000000	87574881	0.000000
131340957	932422761.000000	48464659	10000.000000	17651	89404	1.000000	14569	92109	1.000000	92150775	0.000000
131345525	932411445.000000	48457479	10000.000000	17549	89626	1.000000	14660	92254	1.000000	96723225	0.000000
131348930	932342738.000000	48449169	10000.000000	17526	89181	1.000000	14714	91463	1.000000	101292613	0.000000
131338236	932424780.000000	48459650	10000.000000	17625	89183	1.000000	14489	91978	1.000000	105851956	0.000000
131346613	932340558.000000	48468018	10000.000000	17519	89876	1.000000	14607	91777	1.000000	110407763	0.000000
131342675	932340967.000000	48467913	10000.000000	17676	89700	1.000000	14495	91980	1.000000	114952715	0.000000
131347809	932371471.000000	48459967	10000.000000	17482	89727	1.000000	14566	92234	1.000000	119491135	0.000000
131357697	932335792.000000	48463009	10000.000000	17481	89311	1.000000	14521	91880	1.000000	124022864	0.000000
131356295	932284063.000000	48466707	10000.000000	17621	89020	1.000000	14525	91812	1.000000	128548161	0.000000
131340593	932441305.000000	48473781	10000.000000	17427	89602	1.000000	14575	92759	1.000000	133066581	0.000000
131358269	932408896.000000	48472078	10000.000000	17489	89509	1.000000	14679	91601	1.000000	137577869	0.000000
131334271	932354711.000000	48456781	10000.000000	17442	89285	1.000000	14493	92138	1.000000	142081255	0.000000
131341076	932384938.000000	48451949	10000.000000	17438	89846	1.000000	14663	91904	1.000000	146577240	0.000000
131350064	932412477.000000	48465098	10000.000000	17565	89472	1.000000	14819	91656	1.000000	151070963	0.000000
131347744	932356462.000000	48455713	10000.000000	17560	89695	1.000000	14667	91812	1.000000	155559105	0.000000
131340586	932392963.000000	48467070	10000.000000	17540	89215	1.000000	14545	92124	1.000000	160037518	0.000000
131344020	932337153.000000	48462241	10000.000000	17304	90146	1.000000	14536	92421	1.000000	164506076	0.000000
131343244	932399437.000000	48466923	10000.000000	17513	89382	1.000000	14630	91858	1.000000	168970887	0.000000
131351884	932354179.000000	48457116	10000.000000	17580	89220	1.000000	14582	91885	1.000000	173427566	0.000000
131345636	932330103.000000	48461219	10000.000000	17506	89883	1.000000	14561	92677	1.000000	177871901	0.000000
131333190	932411478.000000	48464816	10000.000000	17476	90369	1.000000	14612	91969	1.000000	182316844	0.000000
131348195	932343034.000000	48460115	10000.000000	17398	90410	1.000000	14640	92028	1.000000	186754353	0.000000
131340097	932362120.000000	48465792	10000.000000	17543	89461	1.000000	14590	91358	1.000000	191189591	-1.#IND00
131351010	932379775.000000	48453619	10000.000000	17639	89317	1.000000	14602	92012	1.000000	195610773	-0.012800
131357846	932416884.000000	48459703	10000.000000	17653	89335	1.000000	14694	92363	1.000000	200031322	-0.007340
131351751	932358833.000000	48464602	10000.000000	17488	89475	1.000000	14515	92154	1.000000	204443914	-0.009468
131348663	932385726.000000	48461272	10000.000000	17632	89713	1.000000	14629	91575	1.000000	208849704	-0.011826
131344868	932408163.000000	48471073	10000.000000	17431	89880	1.000000	14648	91803	1.000000	213247354	-0.014057
131353702	932354305.000000	48465043	10000.000000	17590	89521	1.000000	14584	91791	1.000000	217639975	-0.010405
131337279	932406065.000000	48452391	10000.000000	17671	89640	1.000000	14552	91899	1.000000	222030532	-0.005727
131347013	932376180.000000	48466754	10000.000000	17467	89199	1.000000	14546	91639	1.000000	226409052	-0.003896
131343368	932366999.000000	48461653	10000.000000	17534	89312	1.000000	14530	91919	1.000000	230781517	-0.005060
131334350	932387815.000000	48460910	10000.000000	17620	89806	1.000000	14667	92205	1.000000	235147740	-0.004462
131342110	932414057.000000	48467743	10000.000000	17632	89178	1.000000	14524	91899	1.000000	239507629	-0.004573
131354769	932377924.000000	48450801	10000.000000	17457	89612	1.000000	14590	92646	1.000000	243855991	-0.004370
131350969	932426266.000000	48450605	10000.000000	17598	89695	1.000000	14734	91758	1.000000	248199781	-0.002948
131349457	932372396.000000	48453060	10000.000000	17622	89428	1.000000	14687	91921	1.000000	252541059	-0.001719
131348088	932359333.000000	48455834	10000.000000	17594	89258	1.000000	14677	91840	1.000000	256876980	-0.001834
131349416	932341298.000000	48456420	10000.000000	17511	89534	1.000000	14544	92354	1.000000	261207545	-0.001101
131355441	932366039.000000	48468284	10000.000000	17643	89751	1.000000	14611	92341	1.000000	265523043	-0.000927
131340073	932389320.000000	48455518	10000.000000	17509	89705	1.000000	14629	92427	1.000000	269836685	0.000178
131350478	932423558.000000	48463802	10000.000000	17430	89392	1.000000	14502	91923	1.000000	274146069	0.001082
131341639	932429055.000000	48455111	10000.000000	17495	89293	1.000000	14646	91628	1.000000	278447241	0.000935
131343807	932391164.000000	48461519	10000.000000	17566	89479	1.000000	14675	92388	1.000000	282740708	-0.002060
131340579	932392262.000000	48460009	10000.000000	17579	89523	1.000000	14593	92261	1.000000	287026228	-0.002212
131346367	932400201.000000	48460617	10000.000000	17424	89852	1.000000	14541	92173	1.000000	291308323	-0.001538
131343795	932319132.000000	48449036	10000.000000	17476	89916	1.000000	14674	92301	1.000000	295582587	-0.001367
131348365	932398273.000000	48459631	10000.000000	17575	89155	1.000000	14618	92456	1.000000	299851307	-0.001129
131344938	932370061.000000	48466526	10000.000000	17417	89960	1.000000	14723	91989	1.000000	304113975	-0.000851
131338304	932407063.000000	48453158	10000.000000	17463	89795	1.000000	14686	91610	1.000000	308371289	-0.000840
131340492	932343047.000000	48445414	10000.000000	17487	89509	1.000000	14436	91968	1.000000	312623343	-0.000563
131343782	932387196.000000	48468837	10000.000000	17563	89574	1.000000	14674	91988	1.000000	316866621	-0.000670
131351632	932367821.000000	48457735	10000.000000	17470	88984	1.000000	14698	91868	1.000000	321101828	-0.000091
131346442	932333278.000000	48457742	10000.000000	17633	89489	1.000000	14615	92116	1.000000	325329843	-0.000066
131351358	932342756.000000	48437418	10000.000000	17487	89694	1.000000	14466	92050	1.000000	329556250	-0.001252
131349771	932405730.000000	48457510	10000.000000	17598	89410	1.000000	14575	91634	1.000000	333775859	-0.000451
131338346	932407098.000000	48469237	10000.000000	17623	89623	1.000000	14616	92229	1.000000	337986644	-0.000262
131332707	932366098.000000	48448949	10000.000000	17611	89727	1.000000	14667	91357	1.000000	342191439	-0.001157
131348107	932377074.000000	48462171	10000.000000	17515	89924	1.000000	14451	92460	1.000000	346391722	-0.001136
131349044	932329105.000000	48461495	10000.000000	17649	89762	1.000000	14583	92062	1.000000	350587493	-0.001021
131350062	932346039.000000	48460947	10000.000000	17648	89227	1.000000	14690	91513	1.000000	354773567	0.000154
131346341	932363204.000000	48458509	10000.000000	17559	89532	1.000000	14678	91391	1.000000	358956709	0.000062
131349160	932376573.000000	48465019	10000.000000	17701	89294	1.000000	14467	92329	1.000000	363131149	0.000748
131351452	932384582.000000	48448721	10000.000000	17460	89464	1.000000	14557	91970	1.000000	367297485	0.000766
131333854	932347780.000000	48456088	10000.000000	17468	89357	1.000000	14547	92140	1.000000	371454299	0.000700
131333301	932358352.000000	48457849	10000.000000	17508	89686	1.000000	14336	92354	1.000000	375610165	0.000585
131344162	932418485.000000	48464232	10000.000000	17427	89476	1.000000	14599	91958	1.000000	379760578	0.000586
131339734	932378080.000000	48463922	10000.000000	17677	89971	1.000000	14711	91568	1.000000	383904159	0.000257
131356973	932325799.000000	48451596	10000.000000	17543	89575	1.000000	14534	92374	1.000000	388041824	0.000465
131361856	932412909.000000	48458995	10000.000000	17595	89532	1.000000	14517	92345	1.000000	392171029	0.000452
131338257	932404922.000000	48450348	10000.000000	17455	89845	1.000000	14653	92052	1.000000	396294312	-0.000056
131357296	932394490.000000	48457409	10000.000000	17555	89370	1.000000	14651	92498	1.000000	400413572	-0.000170
131343650	932397795.000000	48455425	10000.000000	17790	89227	1.000000	14656	91684	1.000000	404523150	-0.000237
131344599	932406441.000000	48454633	10000.000000	17480	89323	1.000000	14645	92004	1.000000	408630383	-0.000226
131348961	932346954.000000	48462827	10000.000000	17585	89567	1.000000	14598	91923	1.000000	412726863	-0.000229
131344294	932388238.000000	48474743	10000.000000	17640	89520	1.000000	14607	92212	1.000000	416821332	-0.000322
131349893	932390690.000000	48454471	10000.000000	17621	88689	1.000000	14640	92614	1.000000	420906794	-0.000168
131335261	932389312.000000	48474782	10000.000000	17570	89452	1.000000	14554	92145	1.000000	424984789	0.000060
131340769	932401966.000000	48465624	10000.000000	17725	89627	1.000000	14536	91806	1.000000	429054686	0.000140
131340464	932388470.000000	48466441	10000.000000	17551	89530	1.000000	14468	91871	1.000000	433127579	-0.000029
131359605	932338598.000000	48455863	10000.000000	17435	89977	1.000000	14565	92147	1.000000	437192115	0.000002
131358259	932362971.000000	48453448	10000.000000	17589	90298	1.000000	14593	91683	1.000000	441249543	0.000120
npatches	nstrain	runtime	dt	init_x	init_y	init_y_blood	init_z	init_S	beta0	beta1	beta2	beta3	mean_beta	B	d	delta	delta_blood	b[0]	mut	m	CTL	c	g	epsilon	k	het	lambda	rho	omega	x_max	patch.dyna	DELTA	A	VA
10000	1	100.000000	0.000100	21900	9499	5000000	0.001000	10000000	12.625045	17.759104	14.870109	18.724385	13	8000000000.000000	0.010000	1.000000	1.000000	800000	0.000050	0.048000	1	0.001000	1.000000	25.000000	5.000000	0.500000	0.001000	0.001000	0.010000	31987	0	10.000000	7.000000	1.000000
sus	inf	inf_blood	z	x[0]	y[0][0]	z[0]	x[1]	y[1][0]	z[1]	S[0]	synchrony
219000000	94990000.000000	5000000	10.000000	21900	9499	0.001000	21900	9499	0.001000	10000000	0.000000
162995071	621639359.000000	32303198	10000.000000	16195	62295	1.000000	13299	64768	1.000000	12981694	0.000000
156196786	674640608.000000	35066104	10000.000000	15593	67531	1.000000	12465	70067	1.000000	17012970	0.000000
155926867	676842831.000000	35178521	10000.000000	15350	68265	1.000000	12441	70513	1.000000	21081072	0.000000
155912199	676876235.000000	35188761	10000.000000	15270	67846	1.000000	12514	69887	1.000000	25147153	0.000000
155907803	676872354.000000	35175058	10000.000000	15535	68373	1.000000	12534	70005	1.000000	29206059	0.000000
155914498	676892086.000000	35187287	10000.000000	15479	67461	1.000000	12323	70449	1.000000	33255171	0.000000
155917256	676888993.000000	35181004	10000.000000	15538	67812	1.000000	12463	70210	1.000000	37301077	0.000000
155890864	676907934.000000	35181345	10000.000000	15312	67574	1.000000	12591	70037	1.000000	41344145	0.000000
155914317	676883313.000000	35180926	10000.000000	15289	67887	1.000000	12478	70016	1.000000	45380071	0.000000
155904829	676854730.000000	35188448	10000.000000	15521	67620	1.000000	12466	70547	1.000000	49409663	0.000000
155922688	676871493.000000	35183632	10000.000000	15431	68098	1.000000	12466	69960	1.000000	53435312	0.000000
155920499	676899051.000000	35189140	10000.000000	15447	67760	1.000000	12578	69993	1.000000	57455758	0.000000
155912082	676901585.000000	35183237	10000.000000	15506	67803	1.000000	12528	69830	1.000000	61464067	0.000000
155911803	676920874.000000	35179543	10000.000000	15416	67688	1.000000	12464	70011	1.000000	65470311	0.000000
155917447	676889838.000000	35183437	10000.000000	15402	68013	1.000000	12531	70091	1.000000	69471005	0.000000
155904279	676849670.000000	35186176	10000.000000	15308	67717	1.000000	12626	69767	1.000000	73467169	0.000000
155922685	676884622.000000	35195687	10000.000000	15411	67905	1.000000	12528	69696	1.000000	77458562	0.000000
155904882	676898285.000000	35197178	10000.000000	15410	67938	1.000000	12567	70158	1.000000	81442172	0.000000
155886958	676927868.000000	35181316	10000.000000	15488	67694	1.000000	12496	69968	1.000000	85419075	0.000000
155906222	676911110.000000	35182031	10000.000000	15452	67877	1.000000	12492	70052	1.000000	89387419	0.000000
155917801	676868095.000000	35172813	10000.000000	15285	67701	1.000000	12519	70292	1.000000	93348241	0.000000
155904665	676902865.000000	35191891	10000.000000	15475	67180	1.000000	12488	70172	1.000000	97307351	0.000000
155914138	676898471.000000	35181164	10000.000000	15498	67738	1.000000	12552	70200	1.000000	101257139	0.000000
155904748	676893288.000000	35190072	10000.000000	15585	67601	1.000000	12519	70251	1.000000	105205039	0.000000
155912941	676893513.000000	35182062	10000.000000	15432	67812	1.000000	12411	70544	1.000000	109143631	0.000000
155917140	676864861.000000	35173093	10000.000000	15438	67970	1.000000	12527	69991	1.000000	113080234	0.000000
155944136	676841403.000000	35181580	10000.000000	15394	67734	1.000000	12307	70165	1.000000	117008921	0.000000
155922283	676896263.000000	35179514	10000.000000	15424	68015	1.000000	12393	70131	1.000000	120931899	0.000000
155903276	676897329.000000	35185559	10000.000000	15548	67464	1.000000	12523	70393	1.000000	124848000	0.000000
155907364	676903488.000000	35183920	10000.000000	15506	67569	1.000000	12600	70087	1.000000	128757479	0.000000
155914677	676851405.000000	35189261	10000.000000	15500	67763	1.000000	12412	69945	1.000000	132662251	0.000000
155909003	676869880.000000	35176446	10000.000000	15400	67603	1.000000	12484	69398	1.000000	136564497	0.000000
155897673	676942634.000000	35177167	10000.000000	15314	67731	1.000000	12459	70566	1.000000	140455206	0.000000
155914100	676827143.000000	35180928	10000.000000	15504	67424	1.000000	12444	70483	1.000000	144343913	0.000000
155899708	676949380.000000	35170314	10000.000000	15343	67887	1.000000	12465	70190	1.000000	148224231	0.000000
155895980	676963425.000000	35171529	10000.000000	15533	67292	1.000000	12542	69906	1.000000	152099936	0.000000
155916329	676849864.000000	35182449	10000.000000	15492	67513	1.000000	12447	70281	1.000000	155973968	0.000000
155917900	676924788.000000	35177860	10000.000000	15236	67507	1.000000	12566	70655	1.000000	159835842	0.000000
155910100	676940607.000000	35169575	10000.000000	15419	67681	1.000000	12527	70884	1.000000	163694385	0.000000
155918640	676874315.000000	35171431	10000.000000	15332	68048	1.000000	12522	70329	1.000000	167546404	-1.#IND00
155896821	676928862.000000	35189143	10000.000000	15444	67765	1.000000	12507	70165	1.000000	171393719	0.000000
155910939	676888582.000000	35188323	10000.000000	15592	67936	1.000000	12435	69930	1.000000	175232968	-0.011117
155899648	676852228.000000	35182790	10000.000000	15449	67798	1.000000	12558	69783	1.000000	179070976	-0.003246
155907699	676939874.000000	35177611	10000.000000	15541	67461	1.000000	12501	70013	1.000000	182901972	-0.003292
155920804	676891450.000000	35178888	10000.000000	15351	67832	1.000000	12590	70199	1.000000	186723674	-0.002651
155906823	676894471.000000	35182059	10000.000000	15356	67908	1.000000	12526	70280	1.000000	190543243	-0.000349
155897628	676928735.000000	35173759	10000.000000	15542	67478	1.000000	12436	70315	1.000000	194358969	-0.002531
155916693	676924845.000000	35178849	10000.000000	15511	67653	1.000000	12463	70219	1.000000	198166801	-0.001899
155892361	676922649.000000	35186791	10000.000000	15331	68129	1.000000	12353	70189	1.000000	201967131	-0.001542
155905731	676888543.000000	35189832	10000.000000	15519	67806	1.000000	12560	70131	1.000000	205764313	-0.002737
155917297	676910195.000000	35177235	10000.000000	15583	67476	1.000000	12531	70305	1.000000	209554141	-0.001959
155902962	676887669.000000	35172673	10000.000000	15462	67758	1.000000	12395	70380	1.000000	213335831	-0.001716
155928852	676884707.000000	35172493	10000.000000	15522	67322	1.000000	12524	70728	1.000000	217113343	-0.001630
155901962	676906398.000000	35180054	10000.000000	15331	67433	1.000000	12556	69929	1.000000	220885638	-0.003117
155901384	676900319.000000	35192691	10000.000000	15591	67432	1.000000	12505	69993	1.000000	224654491	-0.006309
155915941	676890360.000000	35182911	10000.000000	15513	67646	1.000000	12453	69854	1.000000	228414269	-0.004769
155905603	676916401.000000	35175918	10000.000000	15307	67755	1.000000	12655	70087	1.000000	232170442	-0.005399
155905515	676926930.000000	35180218	10000.000000	15392	67815	1.000000	12399	70225	1.000000	235917120	-0.006162
155918813	676876410.000000	35176989	10000.000000	15429	68002	1.000000	12529	70048	1.000000	239662624	-0.005667
155902409	676882604.000000	35172734	10000.000000	15297	67331	1.000000	12443	70325	1.000000	243398960	-0.007249
155907016	676915778.000000	35176864	10000.000000	15477	67690	1.000000	12453	70046	1.000000	247131122	-0.003614
155915247	676914813.000000	35181347	10000.000000	15381	68612	1.000000	12504	70065	1.000000	250856118	-0.003600
155908642	676913358.000000	35184112	10000.000000	15437	67737	1.000000	12520	70371	1.000000	254579145	-0.003562
155906907	676843275.000000	35182340	10000.000000	15471	67796	1.000000	12450	70338	1.000000	258293243	-0.003361
155910556	676917806.000000	35190020	10000.000000	15440	67980	1.000000	12614	70243	1.000000	262003329	-0.002968
155907635	676940312.000000	35177531	10000.000000	15348	67694	1.000000	12587	69881	1.000000	265706913	-0.004075
155911370	676916943.000000	35181647	10000.000000	15447	67589	1.000000	12533	70452	1.000000	269405259	-0.004332
155901705	676985044.000000	35187906	10000.000000	15397	68071	1.000000	12501	70157	1.000000	273101818	-0.003864
155899627	676903252.000000	35181752	10000.000000	15317	68108	1.000000	12505	70458	1.000000	276789629	-0.003885
155909755	676888309.000000	35185243	10000.000000	15452	67877	1.000000	12543	70245	1.000000	280474247	-0.004543
155906017	676859451.000000	35182338	10000.000000	15605	68115	1.000000	12457	70592	1.000000	284149834	-0.004030
155904364	676894743.000000	35192463	10000.000000	15466	67936	1.000000	12552	70502	1.000000	287817899	-0.003813
155907327	676936117.000000	35188192	10000.000000	15330	67838	1.000000	12447	70268	1.000000	291488062	-0.004135
155917637	676886109.000000	35174953	10000.000000	15441	68045	1.000000	12591	70286	1.000000	295149052	-0.004257
155905061	676901582.000000	35182701	10000.000000	15415	67664	1.000000	12467	69830	1.000000	298802984	-0.003932
155914834	676912844.000000	35182805	10000.000000	15502	67355	1.000000	12512	70547	1.000000	302454397	-0.004413
155903253	676947987.000000	35180538	10000.000000	15415	67773	1.000000	12527	70169	1.000000	306099191	-0.002341
155904928	676899564.000000	35181762	10000.000000	15272	67639	1.000000	12476	70303	1.000000	309737750	-0.002883
155914469	676925999.000000	35178219	10000.000000	15459	68452	1.000000	12505	70254	1.000000	313372259	-0.003157
155902616	676868368.000000	35191793	10000.000000	15388	68211	1.000000	12512	70466	1.000000	316998127	-0.003154
155920929	676861020.000000	35182474	10000.000000	15220	67657	1.000000	12520	70188	1.000000	320619144	-0.002032
155896957	676952199.000000	35180667	10000.000000	15442	67697	1.000000	12515	70558	1.000000	324238202	-0.001557
155904876	676875149.000000	35192814	10000.000000	15408	67949	1.000000	12489	69939	1.000000	327852479	-0.001611
155910330	676917280.000000	35177087	10000.000000	15408	67884	1.000000	12557	70231	1.000000	331454372	-0.001850
155909945	676899462.000000	35173289	10000.000000	15495	67329	1.000000	12539	70186	1.000000	335060577	-0.001832
155927926	676913363.000000	35183329	10000.000000	15445	67844	1.000000	12513	70381	1.000000	338655394	-0.001170
155913932	676899140.000000	35187837	10000.000000	15460	67683	1.000000	12345	70451	1.000000	342247713	-0.001114
155914214	676939641.000000	35180711	10000.000000	15452	67788	1.000000	12557	70528	1.000000	345832666	-0.002509
155931528	676871824.000000	35181841	10000.000000	15418	67643	1.000000	12499	70383	1.000000	349408876	-0.002522
155887332	676961016.000000	35184407	10000.000000	15389	67700	1.000000	12533	70544	1.000000	352982021	-0.002230
155912593	676944053.000000	35179730	10000.000000	15621	67589	1.000000	12415	69877	1.000000	356552839	-0.002220
155900432	676941230.000000	35195777	10000.000000	15267	67756	1.000000	12570	69909	1.000000	360114493	-0.002205
155910598	676843928.000000	35186717	10000.000000	15482	68177	1.000000	12455	70508	1.000000	363674374	-0.002329
155911063	676939359.000000	35186920	10000.000000	15521	67828	1.000000	12304	70764	1.000000	367227764	-0.002411
155917260	676909671.000000	35179890	10000.000000	15429	67387	1.000000	12595	69910	1.000000	370771682	-0.002337
155898753	676885991.000000	35186970	10000.000000	15435	67882	1.000000	12410	70371	1.000000	374310180	-0.002473
155900996	676912441.000000	35180234	10000.000000	15335	68123	1.000000	12490	70580	1.000000	377845940	-0.002582
155889297	676949404.000000	35185800	10000.000000	15539	67909	1.000000	12584	69923	1.000000	381379434	-0.002180
155921929	676943921.000000	35184516	10000.000000	15320	67432	1.000000	12628	70226	1.000000	384907713	-0.002255
npatches	nstrain	runtime	dt	init_x	init_y	init_y_blood	init_z	init_S	beta0	beta1	beta2	beta3	mean_beta	B	d	delta	delta_blood	b[0]	mut	m	CTL	c	g	epsilon	k	het	lambda	rho	omega	x_max	patch.dyna	DELTA	A	VA
10000	1	100.000000	0.000100	21900	9499	5000000	0.001000	10000000	8.464584	13.169728	15.212527	14.544007	13	8000000000.000000	0.010000	1.000000	1.000000	800000	0.000050	0.048000	1	0.001000	1.000000	25.000000	6.000000	0.500000	0.001000	0.001000	0.010000	31987	0	10.000000	7.000000	1.000000
sus	inf	inf_blood	z	x[0]	y[0][0]	z[0]	x[1]	y[1][0]	z[1]	S[0]	synchrony
219000000	94990000.000000	5000000	10.000000	21900	9499	0.001000	21900	9499	0.001000	10000000	0.000000
186674547	457791458.000000	23783829	10000.000000	21993	42637	1.000000	17995	45912	1.000000	12552721	0.000000
180626620	492761576.000000	25614347	10000.000000	21301	46439	1.000000	17792	49670	1.000000	15976231	0.000000
180392995	494159897.000000	25676361	10000.000000	21426	46579	1.000000	17553	49994	1.000000	19437148	0.000000
180401190	494188386.000000	25686947	10000.000000	21515	46280	1.000000	17504	49647	1.000000	22897300	0.000000
180386880	494230703.000000	25683956	10000.000000	21532	46791	1.000000	17623	49948	1.000000	26343195	0.000000
180385249	494177912.000000	25696766	10000.000000	21498	46766	1.000000	17522	49920	1.000000	29790200	0.000000
180389362	494173274.000000	25681211	10000.000000	21381	47102	1.000000	17657	49421	1.000000	33230319	0.000000
180380551	494124118.000000	25679493	10000.000000	21406	46670	1.000000	17743	49644	1.000000	36663931	0.000000
180387580	494191732.000000	25689109	10000.000000	21211	46799	1.000000	17472	49934	1.000000	40091754	0.000000
180392613	494167887.000000	25687200	10000.000000	21379	46770	1.000000	17558	49811	1.000000	43513960	0.000000
180379759	494198952.000000	25682873	10000.000000	21499	46281	1.000000	17516	49669	1.000000	46931916	0.000000
180396950	494164612.000000	25685860	10000.000000	21388	46743	1.000000	17765	49542	1.000000	50345594	0.000000
180374161	494205148.000000	25680276	10000.000000	21276	46900	1.000000	17709	49723	1.000000	53759391	0.000000
180379900	494174346.000000	25690245	10000.000000	21324	46539	1.000000	17744	49856	1.000000	57164708	0.000000
180377799	494256034.000000	25681348	10000.000000	21280	46729	1.000000	17744	49809	1.000000	60569083	0.000000
180390653	494192993.000000	25683017	10000.000000	21436	46685	1.000000	17633	49554	1.000000	63965084	0.000000
180381141	494150415.000000	25684255	10000.000000	21594	46731	1.000000	17665	49529	1.000000	67356681	0.000000
180383019	494186837.000000	25695702	10000.000000	21376	46884	1.000000	17396	50160	1.000000	70745208	0.000000
180407980	494111277.000000	25680512	10000.000000	21375	46735	1.000000	17484	49330	1.000000	74126662	0.000000
180381518	494209728.000000	25680852	10000.000000	21454	46952	1.000000	17575	49915	1.000000	77500670	0.000000
180384859	494212740.000000	25681519	10000.000000	21447	46336	1.000000	17591	49956	1.000000	80868873	0.000000
180404586	494177810.000000	25687976	10000.000000	21342	46733	1.000000	17643	50065	1.000000	84233675	0.000000
180389361	494183723.000000	25690426	10000.000000	21321	46679	1.000000	17540	49938	1.000000	87591554	0.000000
180378901	494247233.000000	25683577	10000.000000	21477	46859	1.000000	17439	49840	1.000000	90945885	0.000000
180380466	494158634.000000	25677187	10000.000000	21238	47241	1.000000	17616	49960	1.000000	94296006	0.000000
180386269	494189967.000000	25693743	10000.000000	21302	47131	1.000000	17756	49871	1.000000	97645380	0.000000
180393758	494175814.000000	25685910	10000.000000	21436	46237	1.000000	17295	49767	1.000000	100982194	0.000000
180393853	494173890.000000	25679829	10000.000000	21164	47355	1.000000	17545	49514	1.000000	104318901	0.000000
180395553	494165395.000000	25687416	10000.000000	21336	46991	1.000000	17695	49953	1.000000	107646276	0.000000
180407903	494141289.000000	25686264	10000.000000	21200	47019	1.000000	17405	49603	1.000000	110973388	0.000000
180388094	494150453.000000	25676859	10000.000000	21190	47026	1.000000	17619	49966	1.000000	114291077	0.000000
180389235	494195240.000000	25682366	10000.000000	21275	46904	1.000000	17715	49905	1.000000	117607988	0.000000
180379302	494179780.000000	25692327	10000.000000	21333	46811	1.000000	17696	49694	1.000000	120915169	0.000000
180388401	494181599.000000	25689139	10000.000000	21501	46607	1.000000	17597	50155	1.000000	124221987	0.000000
180395333	494214372.000000	25692157	10000.000000	21509	46885	1.000000	17585	49605	1.000000	127523373	0.000000
180362534	494221011.000000	25688947	10000.000000	21490	47445	1.000000	17568	50100	1.000000	130816577	0.000000
180410783	494149066.000000	25685139	10000.000000	21382	46541	1.000000	17698	49802	1.000000	134107121	0.000000
180396768	494190229.000000	25687632	10000.000000	21371	46491	1.000000	17742	49722	1.000000	137392586	0.000000
180391828	494134663.000000	25686254	10000.000000	21554	46534	1.000000	17370	49643	1.000000	140673873	0.000000
180408811	494119798.000000	25691140	10000.000000	21461	46529	1.000000	17500	50149	1.000000	143947490	-1.#IND00
180371635	494215281.000000	25689124	10000.000000	21523	46786	1.000000	17404	50147	1.000000	147217855	-0.004800
180374986	494236190.000000	25689875	10000.000000	21437	46840	1.000000	17488	50045	1.000000	150484084	-0.008518
180388550	494162867.000000	25691080	10000.000000	21459	46763	1.000000	17535	49861	1.000000	153747112	0.016942
180408469	494139631.000000	25686198	10000.000000	21235	46874	1.000000	17661	49685	1.000000	157000329	0.011408
180402690	494126150.000000	25684649	10000.000000	21450	47088	1.000000	17481	49961	1.000000	160250563	0.006018
180400986	494185323.000000	25682576	10000.000000	21475	46829	1.000000	17509	49818	1.000000	163495711	0.002448
180408400	494220716.000000	25690828	10000.000000	21177	47273	1.000000	17499	49267	1.000000	166737209	0.004603
180375635	494194610.000000	25682560	10000.000000	21512	46604	1.000000	17737	49533	1.000000	169974539	0.006288
180380394	494180878.000000	25689377	10000.000000	21427	46414	1.000000	17498	49877	1.000000	173205059	0.004913
180393659	494203695.000000	25681009	10000.000000	21494	46925	1.000000	17767	49996	1.000000	176430479	0.004399
180376682	494208360.000000	25687038	10000.000000	21368	46669	1.000000	17545	49629	1.000000	179650556	0.004250
180409272	494192679.000000	25693846	10000.000000	21526	46685	1.000000	17672	49651	1.000000	182872362	0.004094
180393538	494226440.000000	25686460	10000.000000	21374	46881	1.000000	17694	49857	1.000000	186083761	0.003387
180382229	494168446.000000	25686022	10000.000000	21309	47020	1.000000	17526	49962	1.000000	189290830	0.002927
180410468	494212936.000000	25694432	10000.000000	21481	47033	1.000000	17578	49842	1.000000	192494025	0.002730
180359502	494203181.000000	25688811	10000.000000	21350	46615	1.000000	17558	49496	1.000000	195690503	0.003354
180388926	494193243.000000	25682815	10000.000000	21448	46330	1.000000	17602	49736	1.000000	198882931	0.003277
180380149	494210609.000000	25685932	10000.000000	21448	47006	1.000000	17675	49580	1.000000	202070620	0.003534
180385468	494160624.000000	25681458	10000.000000	21400	46276	1.000000	17647	49600	1.000000	205255536	0.002752
180397702	494170068.000000	25689564	10000.000000	21229	47046	1.000000	17435	49901	1.000000	208434814	0.004171
180390665	494204320.000000	25683461	10000.000000	21375	46714	1.000000	17446	49985	1.000000	211608300	0.004175
180391068	494148746.000000	25679069	10000.000000	21376	46812	1.000000	17668	49505	1.000000	214774752	0.003585
180389073	494202651.000000	25686156	10000.000000	21481	46386	1.000000	17583	49590	1.000000	217938469	0.003686
180428587	494165165.000000	25681637	10000.000000	21469	46554	1.000000	17666	49812	1.000000	221096920	0.002173
180411492	494155106.000000	25688359	10000.000000	21228	47232	1.000000	17594	49762	1.000000	224253004	0.002876
180393870	494173030.000000	25682334	10000.000000	21415	47035	1.000000	17924	49465	1.000000	227401833	0.002682
180380622	494182179.000000	25693177	10000.000000	21278	46881	1.000000	17460	49956	1.000000	230546748	0.002449
180398608	494166206.000000	25694327	10000.000000	21367	46523	1.000000	17653	49575	1.000000	233690462	0.002230
180397616	494166990.000000	25685957	10000.000000	21246	46549	1.000000	17472	49970	1.000000	236829089	0.003176
180398288	494167567.000000	25688851	10000.000000	21217	47062	1.000000	17694	49965	1.000000	239961108	0.003644
180370684	494245230.000000	25693201	10000.000000	21608	46800	1.000000	17569	49714	1.000000	243088530	0.003664
180407291	494220299.000000	25677827	10000.000000	21325	47052	1.000000	17686	49617	1.000000	246212070	0.003616
180405482	494126166.000000	25682871	10000.000000	21150	46749	1.000000	17471	49554	1.000000	249324947	0.003470
180385246	494186415.000000	25685345	10000.000000	21387	46738	1.000000	17642	49752	1.000000	252436995	0.003676
180399880	494168429.000000	25680597	10000.000000	21329	46597	1.000000	17590	50062	1.000000	255542608	0.003518
180382874	494213146.000000	25684422	10000.000000	21478	46815	1.000000	17630	49841	1.000000	258644663	0.003764
180381131	494214300.000000	25684505	10000.000000	21314	47171	1.000000	17770	49710	1.000000	261742018	0.002528
180401052	494157506.000000	25686020	10000.000000	21329	46767	1.000000	17481	49847	1.000000	264836068	0.000314
180375841	494174942.000000	25686919	10000.000000	21442	46667	1.000000	17542	49794	1.000000	267924388	0.000405
180373304	494208323.000000	25691661	10000.000000	21376	47118	1.000000	17613	49990	1.000000	271009705	0.000157
180389092	494214488.000000	25686797	10000.000000	21444	46516	1.000000	17525	49712	1.000000	274092226	-0.000090
180392841	494150421.000000	25689626	10000.000000	21393	46515	1.000000	17618	49397	1.000000	277165071	-0.000739
180380243	494213946.000000	25686122	10000.000000	21348	46979	1.000000	17706	50036	1.000000	280235056	-0.000321
180385899	494221401.000000	25684467	10000.000000	21273	46716	1.000000	17547	49918	1.000000	283299502	0.000131
180380752	494154640.000000	25691836	10000.000000	21367	47000	1.000000	17516	50086	1.000000	286359648	-0.000409
180370651	494172597.000000	25694695	10000.000000	21237	46829	1.000000	17468	49581	1.000000	289415350	-0.000516
180388049	494236882.000000	25684846	10000.000000	21389	46787	1.000000	17553	49641	1.000000	292469449	-0.001517
180387474	494183400.000000	25676592	10000.000000	21247	46704	1.000000	17739	49516	1.000000	295515204	-0.001429
180379293	494215248.000000	25695243	10000.000000	21237	46570	1.000000	17668	49793	1.000000	298559740	-0.001710
180392467	494190411.000000	25681616	10000.000000	21545	47210	1.000000	17625	49963	1.000000	301601433	-0.001682
180384905	494150790.000000	25681006	10000.000000	21257	46740	1.000000	17441	49804	1.000000	304635800	-0.002208
180371849	494174400.000000	25689062	10000.000000	21378	46956	1.000000	17670	49288	1.000000	307663328	-0.001957
180362166	494233438.000000	25695964	10000.000000	21499	46293	1.000000	17700	50020	1.000000	310691875	-0.001929
180385655	494250605.000000	25686569	10000.000000	21392	46913	1.000000	17640	49334	1.000000	313711757	-0.002036
180403095	494211792.000000	25688130	10000.000000	21435	47304	1.000000	17450	49849	1.000000	316727421	-0.002681
180405751	494165105.000000	25677072	10000.000000	21435	46828	1.000000	17412	49915	1.000000	319739623	-0.002599
180362612	494205579.000000	25685261	10000.000000	21480	46503	1.000000	17623	49709	1.000000	322745860	-0.002472
180399543	494159029.000000	25688023	10000.000000	21306	46839	1.000000	17464	49533	1.000000	325745986	-0.002032
180394292	494177550.000000	25688136	10000.000000	21418	47021	1.000000	17486	49682	1.000000	328745127	-0.002105
npatches	nstrain	runtime	dt	init_x	init_y	init_y_blood	init_z	init_S	beta0	beta1	beta2	beta3	mean_beta	B	d	delta	delta_blood	b[0]	mut	m	CTL	c	g	epsilon	k	het	lambda	rho	omega	x_max	patch.dyna	DELTA	A	VA
10000	1	100.000000	0.000100	21900	9499	5000000	0.001000	10000000	10.744223	8.734835	10.655438	16.777802	13	8000000000.000000	0.010000	1.000000	1.000000	800000	0.000050	0.048000	1	0.001000	1.000000	25.000000	7.000000	0.500000	0.001000	0.001000	0.010000	31987	0	10.000000	7.000000	1.000000
sus	inf	inf_blood	z	x[0]	y[0][0]	z[0]	x[1]	y[1][0]	z[1]	S[0]	synchrony
219000000	94990000.000000	5000000	10.000000	21900	9499	0.001000	21900	9499	0.001000	10000000	0.000000
208189979	338678771.000000	17599137	10000.000000	22424	32748	1.000000	23755	31510	1.000000	12181259	0.000000
202874010	362619496.000000	18843624	10000.000000	21664	35525	1.000000	23512	33597	1.000000	15056578	0.000000
202695408	363576470.000000	18890349	10000.000000	21779	35224	1.000000	23283	33948	1.000000	17959802	0.000000
202682668	363625559.000000	18897220	10000.000000	21787	34984	1.000000	23418	34249	1.000000	20861315	0.000000
202666651	363700498.000000	18909558	10000.000000	21662	35178	1.000000	23329	33906	1.000000	23757089	0.000000
202683640	363652972.000000	18896688	10000.000000	21962	35077	1.000000	23320	33989	1.000000	26650480	0.000000
202665583	363677171.000000	18901094	10000.000000	21444	35130	1.000000	23216	33892	1.000000	29537570	0.000000
202674066	363632332.000000	18899954	10000.000000	21634	35400	1.000000	23304	34188	1.000000	32422984	0.000000
202654319	363701177.000000	18899311	10000.000000	21849	35444	1.000000	23396	34245	1.000000	35302185	0.000000
202662651	363663185.000000	18898121	10000.000000	21563	34887	1.000000	23377	33977	1.000000	38178518	0.000000
202664867	363698625.000000	18900838	10000.000000	21506	35682	1.000000	23194	34012	1.000000	41050167	0.000000
202675941	363696346.000000	18905574	10000.000000	21704	35147	1.000000	23307	34067	1.000000	43920264	0.000000
202662428	363647053.000000	18904766	10000.000000	21723	34946	1.000000	23399	34283	1.000000	46783504	0.000000
202671059	363637291.000000	18907662	10000.000000	21666	35304	1.000000	23466	33768	1.000000	49641978	0.000000
202660936	363715206.000000	18907462	10000.000000	21719	35105	1.000000	23417	33967	1.000000	52491372	0.000000
202654741	363673529.000000	18898114	10000.000000	21755	35093	1.000000	23272	33904	1.000000	55339637	0.000000
202660518	363677967.000000	18902171	10000.000000	21739	34937	1.000000	23344	34535	1.000000	58185744	0.000000
202669540	363667536.000000	18904814	10000.000000	21674	35293	1.000000	23451	34050	1.000000	61026782	0.000000
202668996	363715618.000000	18899431	10000.000000	21689	35487	1.000000	23381	34060	1.000000	63863864	0.000000
202671259	363643150.000000	18909359	10000.000000	22001	35242	1.000000	23250	34064	1.000000	66695399	0.000000
202668635	363724644.000000	18905107	10000.000000	21435	35590	1.000000	23438	33948	1.000000	69528662	0.000000
202659903	363699769.000000	18908140	10000.000000	21780	34862	1.000000	23307	33922	1.000000	72351995	0.000000
202691215	363614023.000000	18900542	10000.000000	21814	35380	1.000000	23322	34145	1.000000	75173954	0.000000
202681208	363675846.000000	18901993	10000.000000	21736	35315	1.000000	23295	33916	1.000000	77990555	0.000000
202654179	363696088.000000	18903816	10000.000000	21864	35160	1.000000	23180	33909	1.000000	80800983	0.000000
202682174	363682515.000000	18907468	10000.000000	21867	35244	1.000000	23210	33925	1.000000	83608571	0.000000
202674808	363636583.000000	18902017	10000.000000	21493	35355	1.000000	23254	34094	1.000000	86413165	0.000000
202651937	363669864.000000	18901432	10000.000000	21578	34814	1.000000	23567	33993	1.000000	89212429	0.000000
202666990	363628479.000000	18904230	10000.000000	21609	35468	1.000000	23319	33852	1.000000	92004982	0.000000
202675684	363659527.000000	18898040	10000.000000	21578	35250	1.000000	23353	33861	1.000000	94797170	0.000000
202680143	363676416.000000	18900581	10000.000000	21669	35155	1.000000	23318	34000	1.000000	97582370	0.000000
202674293	363676450.000000	18907886	10000.000000	21731	35263	1.000000	23477	34072	1.000000	100366204	0.000000
202642385	363721251.000000	18900394	10000.000000	21590	35442	1.000000	23341	33832	1.000000	103142527	0.000000
202659595	363706313.000000	18904824	10000.000000	21722	35475	1.000000	23336	33834	1.000000	105920240	0.000000
202685440	363653538.000000	18898469	10000.000000	21591	35257	1.000000	23455	33943	1.000000	108690933	0.000000
202646064	363695534.000000	18903141	10000.000000	21776	35442	1.000000	23350	34446	1.000000	111457423	0.000000
202652389	363674173.000000	18897855	10000.000000	21678	34723	1.000000	23310	33919	1.000000	114221916	0.000000
202676771	363653316.000000	18907084	10000.000000	21775	35372	1.000000	23383	33893	1.000000	116981088	0.000000
202666975	363692136.000000	18905183	10000.000000	21828	35103	1.000000	23514	33862	1.000000	119735795	0.000000
202667379	363680776.000000	18903719	10000.000000	21645	35480	1.000000	23457	33880	1.000000	122483043	-1.#IND00
202647494	363689224.000000	18896108	10000.000000	21859	35089	1.000000	23309	34160	1.000000	125228848	-1.#IND00
202667935	363646536.000000	18897374	10000.000000	21878	35193	1.000000	23333	34325	1.000000	127971104	-0.016841
202690124	363644026.000000	18899338	10000.000000	21831	35165	1.000000	23339	34264	1.000000	130704946	0.000161
202666647	363663833.000000	18897072	10000.000000	21837	35214	1.000000	23256	33962	1.000000	133436922	0.011431
202670712	363716673.000000	18904931	10000.000000	21559	35319	1.000000	23263	34406	1.000000	136167213	0.013235
202664144	363644157.000000	18898502	10000.000000	21609	35432	1.000000	23342	34214	1.000000	138892179	0.011337
202667813	363691328.000000	18902078	10000.000000	21604	35685	1.000000	23489	34038	1.000000	141611877	0.011935
202678694	363630510.000000	18903874	10000.000000	21629	35179	1.000000	23259	34231	1.000000	144327030	0.009858
202665540	363658509.000000	18902517	10000.000000	21636	35303	1.000000	23058	33902	1.000000	147036596	0.010694
202665481	363669946.000000	18902974	10000.000000	21727	35445	1.000000	23365	33760	1.000000	149743321	0.008165
202668939	363687215.000000	18900203	10000.000000	21879	35048	1.000000	23655	33954	1.000000	152450757	0.007932
202646912	363710085.000000	18900323	10000.000000	21575	35287	1.000000	23498	34013	1.000000	155151769	0.008561
202656350	363707357.000000	18901903	10000.000000	21790	35199	1.000000	23414	33926	1.000000	157845243	0.007780
202669536	363677984.000000	18905289	10000.000000	21688	35433	1.000000	23348	33987	1.000000	160536684	0.008460
202663413	363650113.000000	18907483	10000.000000	21556	35623	1.000000	23404	34181	1.000000	163224095	0.007587
202680560	363649632.000000	18906224	10000.000000	21819	35125	1.000000	23332	33782	1.000000	165908890	0.004504
202671192	363673635.000000	18910666	10000.000000	21744	35329	1.000000	23522	33631	1.000000	168592107	0.002836
202665996	363667607.000000	18906761	10000.000000	21735	35317	1.000000	23303	34247	1.000000	171270426	0.002947
202672854	363687148.000000	18901461	10000.000000	21850	34970	1.000000	23344	34243	1.000000	173944867	0.002872
202656689	363654467.000000	18903392	10000.000000	21596	35544	1.000000	23267	34293	1.000000	176614601	0.002777
202685721	363643553.000000	18898989	10000.000000	21712	34977	1.000000	23501	34244	1.000000	179280112	0.002128
202660876	363715384.000000	18898090	10000.000000	21570	35627	1.000000	23289	33953	1.000000	181942989	0.002013
202653968	363674876.000000	18901261	10000.000000	21632	35369	1.000000	23350	34080	1.000000	184603182	0.001251
202682014	363673103.000000	18901804	10000.000000	21727	35445	1.000000	23301	33792	1.000000	187252069	0.001452
202661209	363696053.000000	18902817	10000.000000	21768	35139	1.000000	23207	34012	1.000000	189899079	0.001364
202675716	363663180.000000	18901639	10000.000000	21753	35301	1.000000	23210	34049	1.000000	192543235	0.000924
202677676	363704226.000000	18893887	10000.000000	21600	35405	1.000000	23485	34071	1.000000	195185795	0.001153
202666117	363712486.000000	18900378	10000.000000	21612	35250	1.000000	23217	34008	1.000000	197823899	0.001241
202674965	363668602.000000	18896016	10000.000000	21848	34944	1.000000	23250	34025	1.000000	200454034	0.001624
202655841	363715355.000000	18903269	10000.000000	21862	35316	1.000000	23155	34107	1.000000	203083022	0.001243
202677169	363592261.000000	18893353	10000.000000	21533	35611	1.000000	23252	34072	1.000000	205705490	0.000658
202680707	363651415.000000	18901905	10000.000000	21713	35228	1.000000	23189	34257	1.000000	208324552	0.000362
202683230	363640264.000000	18893840	10000.000000	21609	35498	1.000000	23114	34070	1.000000	210940932	0.000441
202663099	363641925.000000	18901675	10000.000000	21583	35473	1.000000	23437	34243	1.000000	213558568	0.000443
202638395	363691899.000000	18904337	10000.000000	21691	35140	1.000000	23322	34098	1.000000	216164380	0.000453
202660542	363661825.000000	18906026	10000.000000	21908	35306	1.000000	23387	34109	1.000000	218767161	0.000674
202667990	363696280.000000	18899617	10000.000000	21928	35639	1.000000	23137	34264	1.000000	221371567	0.000275
202674928	363672163.000000	18903307	10000.000000	21942	35254	1.000000	23546	33932	1.000000	223967596	0.001080
202682381	363654756.000000	18904246	10000.000000	21821	35204	1.000000	23314	34354	1.000000	226557798	0.000487
202661776	363670937.000000	18907671	10000.000000	21791	35330	1.000000	23343	34061	1.000000	229148410	0.000523
202661571	363767042.000000	18905799	10000.000000	21736	35090	1.000000	23418	34222	1.000000	231735648	-0.000285
202675132	363682536.000000	18910626	10000.000000	21684	35322	1.000000	23403	34159	1.000000	234317160	-0.000148
202691956	363669967.000000	18908990	10000.000000	21858	35167	1.000000	23298	34164	1.000000	236894131	0.000361
202669584	363701249.000000	18905023	10000.000000	21730	35138	1.000000	23111	34029	1.000000	239468437	0.000500
202673629	363664506.000000	18903516	10000.000000	21819	35393	1.000000	23141	33867	1.000000	242038999	0.000440
202650455	363695126.000000	18900728	10000.000000	21716	35565	1.000000	23348	34361	1.000000	244603885	0.000336
202624496	363717670.000000	18910228	10000.000000	21800	35305	1.000000	23332	34305	1.000000	247164402	0.000215
202684889	363645848.000000	18891776	10000.000000	21806	35163	1.000000	23233	34128	1.000000	249723737	0.000166
202674999	363661748.000000	18901732	10000.000000	21723	35517	1.000000	23200	34187	1.000000	252278637	0.000035
202669862	363672179.000000	18899286	10000.000000	21613	35506	1.000000	23293	33981	1.000000	254826992	0.000220
202652697	363700121.000000	18908144	10000.000000	21689	35352	1.000000	23388	34325	1.000000	257376672	-0.000139
202680869	363684977.000000	18900640	10000.000000	21640	35042	1.000000	23344	34096	1.000000	259921743	0.000111
202658961	363687234.000000	18908865	10000.000000	21571	35388	1.000000	23235	34007	1.000000	262463453	0.000145
202650576	363720437.000000	18901444	10000.000000	21457	35478	1.000000	23308	34037	1.000000	265000104	-0.000441
202687138	363692608.000000	18906942	10000.000000	21740	35272	1.000000	23229	34166	1.000000	267528066	-0.000608
202682105	363642619.000000	18905337	10000.000000	21772	35507	1.000000	23175	34016	1.000000	270058197	-0.001775
202671628	363669778.000000	18903264	10000.000000	21761	35300	1.000000	23305	34078	1.000000	272581978	-0.001636
202649078	363712575.000000	18898395	10000.000000	21758	35169	1.000000	23492	34047	1.000000	275102246	-0.001675
202680620	363662783.000000	18900037	10000.000000	21641	35455	1.000000	23309	34128	1.000000	277617840	-0.001748
npatches	nstrain	runtime	dt	init_x	init_y	init_y_blood	init_z	init_S	beta0	beta1	beta2	beta3	mean_beta	B	d	delta	delta_blood	b[0]	mut	m	CTL	c	g	epsilon	k	het	lambda	rho	omega	x_max	patch.dyna	DELTA	A	VA
10000	1	100.000000	0.000100	21900	9499	5000000	0.001000	10000000	8.963053	7.748814	16.672986	16.705765	13	8000000000.000000	0.010000	1.000000	1.000000	800000	0.000050	0.048000	1	0.001000	1.000000	25.000000	8.000000	0.500000	0.001000	0.001000	0.010000	31987	0	10.000000	7.000000	1.000000
sus	inf	inf_blood	z	x[0]	y[0][0]	z[0]	x[1]	y[1][0]	z[1]	S[0]	synchrony
219000000	94990000.000000	5000000	10.000000	21900	9499	0.001000	21900	9499	0.001000	10000000	0.000000
231696757	239121922.000000	12424240	10000.000000	25720	21959	1.000000	26495	21576	1.000000	11775299	0.000000
227006125	256047136.000000	13308771	10000.000000	25227	23639	1.000000	26126	23060	1.000000	14049065	0.000000
226752053	257045235.000000	13363186	10000.000000	25377	24006	1.000000	25963	23338	1.000000	16354299	0.000000
226728590	257080448.000000	13359172	10000.000000	25159	23815	1.000000	25954	23159	1.000000	18659216	0.000000
226726013	257086729.000000	13369562	10000.000000	25183	23755	1.000000	26263	23288	1.000000	20959294	0.000000
226737670	257049516.000000	13355025	10000.000000	25166	23815	1.000000	26211	23035	1.000000	23255930	0.000000
226742314	257070150.000000	13364889	10000.000000	25221	23687	1.000000	26055	23220	1.000000	25549172	0.000000
226738454	257069775.000000	13361190	10000.000000	25082	23699	1.000000	26379	23067	1.000000	27835818	0.000000
226745479	257053902.000000	13362491	10000.000000	25272	23656	1.000000	25973	23076	1.000000	30120302	0.000000
226721470	257141215.000000	13358701	10000.000000	25337	23829	1.000000	26038	23371	1.000000	32402769	0.000000
226714235	257102932.000000	13362148	10000.000000	25367	23754	1.000000	26260	23147	1.000000	34683599	0.000000
226730703	257088717.000000	13361270	10000.000000	25337	23733	1.000000	26133	22932	1.000000	36960053	0.000000
226723507	257145115.000000	13359774	10000.000000	25230	23741	1.000000	26226	23171	1.000000	39232708	0.000000
226745555	257059357.000000	13357401	10000.000000	25343	23667	1.000000	26037	23054	1.000000	41503078	0.000000
226719572	257079777.000000	13361964	10000.000000	25222	23711	1.000000	26185	23128	1.000000	43768105	0.000000
226731635	257080858.000000	13361313	10000.000000	25250	23883	1.000000	26143	23008	1.000000	46027804	0.000000
226749189	257084945.000000	13364834	10000.000000	25166	23953	1.000000	25928	23433	1.000000	48288201	0.000000
226710620	257093797.000000	13361286	10000.000000	25380	23891	1.000000	26370	23053	1.000000	50542051	0.000000
226718610	257090282.000000	13361694	10000.000000	25063	24166	1.000000	26085	23441	1.000000	52797508	0.000000
226715626	257137659.000000	13361597	10000.000000	25440	23700	1.000000	26079	23465	1.000000	55047103	0.000000
226721278	257072295.000000	13364198	10000.000000	24997	23917	1.000000	26256	22927	1.000000	57294817	0.000000
226747978	257066540.000000	13363385	10000.000000	25227	23696	1.000000	25965	23182	1.000000	59537116	0.000000
226733353	257077361.000000	13364408	10000.000000	25090	23774	1.000000	26240	22946	1.000000	61775492	0.000000
226724077	257119502.000000	13363855	10000.000000	25211	23754	1.000000	26318	23127	1.000000	64010034	0.000000
226727378	257066304.000000	13364300	10000.000000	25475	23903	1.000000	26163	23212	1.000000	66240360	0.000000
226719914	257101984.000000	13366548	10000.000000	25341	23939	1.000000	25963	23213	1.000000	68471864	0.000000
226743892	257063447.000000	13358513	10000.000000	25242	23857	1.000000	26127	22997	1.000000	70698391	0.000000
226743960	257069075.000000	13364001	10000.000000	25228	23899	1.000000	26302	22970	1.000000	72917767	0.000000
226735850	257060734.000000	13367714	10000.000000	25319	23916	1.000000	26084	23032	1.000000	75134648	0.000000
226736506	257076548.000000	13365250	10000.000000	25263	23871	1.000000	26144	23094	1.000000	77348898	0.000000
226757992	257031389.000000	13362866	10000.000000	25195	24002	1.000000	26081	22984	1.000000	79564444	0.000000
226727998	257109425.000000	13358411	10000.000000	25214	23621	1.000000	25878	23212	1.000000	81773133	0.000000
226732348	257085827.000000	13357312	10000.000000	25288	24056	1.000000	26082	23140	1.000000	83977725	0.000000
226732636	257087751.000000	13364423	10000.000000	25089	23632	1.000000	26144	23334	1.000000	86177972	0.000000
226717850	257116884.000000	13363020	10000.000000	25204	23706	1.000000	25971	22925	1.000000	88375630	0.000000
226723187	257060866.000000	13362409	10000.000000	25190	23766	1.000000	26157	23214	1.000000	90573550	0.000000
226737484	257105941.000000	13366370	10000.000000	25029	23838	1.000000	26084	23146	1.000000	92766422	0.000000
226740387	257081863.000000	13361550	10000.000000	25250	24005	1.000000	26096	23032	1.000000	94956243	0.000000
226741507	257097790.000000	13361167	10000.000000	25219	24247	1.000000	26223	22948	1.000000	97140145	0.000000
226713392	257127279.000000	13350612	10000.000000	25659	23619	1.000000	26042	23155	1.000000	99322443	-1.#IND00
226732202	257100814.000000	13360832	10000.000000	25152	23973	1.000000	26163	23171	1.000000	101501225	0.009600
226745179	257051804.000000	13361492	10000.000000	25210	24103	1.000000	26317	23422	1.000000	103676241	0.000126
226719136	257097585.000000	13366588	10000.000000	25219	23973	1.000000	26145	23367	1.000000	105847313	-0.000917
226712222	257103075.000000	13361073	10000.000000	25243	23772	1.000000	25864	23189	1.000000	108016049	-0.001186
226747340	257058176.000000	13362751	10000.000000	25151	23635	1.000000	25992	23247	1.000000	110181335	0.016866
226748528	257092298.000000	13368213	10000.000000	25303	23752	1.000000	26258	23306	1.000000	112339470	0.011363
226751365	257043226.000000	13355576	10000.000000	25413	23868	1.000000	26213	23016	1.000000	114497136	0.012740
226724360	257075589.000000	13359889	10000.000000	25251	23791	1.000000	26131	23009	1.000000	116654397	0.011720
226728930	257103966.000000	13365555	10000.000000	25064	24005	1.000000	26287	22600	1.000000	118805968	0.009444
226746479	257070853.000000	13355761	10000.000000	25230	23793	1.000000	25963	23135	1.000000	120954657	0.010170
226735285	257044606.000000	13360644	10000.000000	25280	23881	1.000000	25941	23433	1.000000	123102414	0.007049
226732406	257111391.000000	13355195	10000.000000	25510	23652	1.000000	26153	23366	1.000000	125243945	0.006900
226738437	257099983.000000	13367449	10000.000000	25382	23872	1.000000	26210	23204	1.000000	127383409	0.002237
226716546	257117603.000000	13363305	10000.000000	25320	23786	1.000000	26153	23229	1.000000	129520778	0.003866
226727676	257090969.000000	13357903	10000.000000	25097	23761	1.000000	26158	23198	1.000000	131651607	0.004781
226733937	257092116.000000	13361812	10000.000000	25226	23922	1.000000	26127	22878	1.000000	133781892	0.004667
226709745	257142818.000000	13366162	10000.000000	25431	23721	1.000000	26234	23203	1.000000	135909490	0.004298
226722607	257099104.000000	13361872	10000.000000	25246	23872	1.000000	26250	23128	1.000000	138033643	0.004527
226733041	257087813.000000	13362349	10000.000000	25214	23906	1.000000	26195	22997	1.000000	140153894	0.003690
226726996	257125839.000000	13362659	10000.000000	25262	23867	1.000000	26314	23035	1.000000	142271455	0.003312
226740877	257121778.000000	13366638	10000.000000	25258	23933	1.000000	26105	23280	1.000000	144385416	0.001237
226736755	257106271.000000	13363721	10000.000000	25178	23831	1.000000	26297	23154	1.000000	146496190	0.001154
226741891	257070712.000000	13359972	10000.000000	25298	23671	1.000000	26234	23286	1.000000	148603532	0.001010
226716315	257095123.000000	13362165	10000.000000	25085	24100	1.000000	26029	23137	1.000000	150709605	0.000717
226709191	257142169.000000	13371805	10000.000000	25054	23789	1.000000	25931	22932	1.000000	152812889	0.001219
226710679	257111486.000000	13364837	10000.000000	25296	23922	1.000000	26082	23299	1.000000	154910425	0.002160
226733063	257123974.000000	13366710	10000.000000	25326	23994	1.000000	26157	23374	1.000000	157004320	0.002273
226729616	257095397.000000	13360023	10000.000000	25248	23635	1.000000	26250	22983	1.000000	159098429	0.001811
226723684	257094311.000000	13367462	10000.000000	25309	23483	1.000000	26166	22940	1.000000	161192258	0.001406
226722981	257101616.000000	13362741	10000.000000	25277	23932	1.000000	25911	23571	1.000000	163277567	-0.000179
226734887	257081739.000000	13369062	10000.000000	25301	23788	1.000000	26079	23387	1.000000	165359678	-0.000412
226725212	257087651.000000	13360899	10000.000000	25194	23719	1.000000	26095	23377	1.000000	167437957	-0.001576
226735774	257112291.000000	13363029	10000.000000	25286	23929	1.000000	26104	22859	1.000000	169517045	-0.002564
226744960	257051489.000000	13361242	10000.000000	24985	23607	1.000000	26203	23174	1.000000	171590323	-0.002629
226715418	257071547.000000	13366754	10000.000000	25404	23884	1.000000	26378	23185	1.000000	173662118	-0.002744
226724482	257095527.000000	13360569	10000.000000	25282	23990	1.000000	26022	23150	1.000000	175732549	-0.002935
226702925	257143079.000000	13355268	10000.000000	25290	23867	1.000000	26031	23008	1.000000	177796198	-0.003100
226729602	257068670.000000	13366611	10000.000000	25147	23825	1.000000	26271	23013	1.000000	179855497	-0.002214
226732051	257081824.000000	13357493	10000.000000	25273	23926	1.000000	26106	23117	1.000000	181912723	-0.002510
226726919	257132867.000000	13366833	10000.000000	25254	23682	1.000000	25966	23487	1.000000	183968379	-0.002739
226745810	257101024.000000	13359648	10000.000000	25313	23543	1.000000	26154	23135	1.000000	186023447	-0.003014
226730372	257097506.000000	13364995	10000.000000	25063	24053	1.000000	26029	23417	1.000000	188073786	-0.003070
226748991	257090221.000000	13363270	10000.000000	25336	23502	1.000000	25932	23014	1.000000	190119135	-0.003051
226708346	257090056.000000	13365218	10000.000000	25215	23665	1.000000	26195	23161	1.000000	192162198	-0.002981
226719106	257072099.000000	13364039	10000.000000	25119	23682	1.000000	26147	23129	1.000000	194200844	-0.002880
226749964	257054886.000000	13359764	10000.000000	25105	23865	1.000000	26071	23228	1.000000	196235991	-0.003574
226728933	257088595.000000	13363259	10000.000000	25455	23633	1.000000	26282	23101	1.000000	198266466	-0.003489
226737348	257084824.000000	13361245	10000.000000	25163	23902	1.000000	26159	23398	1.000000	200298487	-0.003375
226718521	257081956.000000	13366796	10000.000000	25547	23797	1.000000	26192	22896	1.000000	202322077	-0.003456
226724716	257085711.000000	13363961	10000.000000	25527	23452	1.000000	26204	23432	1.000000	204347050	-0.002572
226720708	257091841.000000	13361220	10000.000000	25079	23675	1.000000	26020	23210	1.000000	206365036	-0.002568
226723974	257111667.000000	13362012	10000.000000	25369	23470	1.000000	26102	23030	1.000000	208384417	-0.002068
226720804	257105496.000000	13365415	10000.000000	25302	23807	1.000000	26302	23047	1.000000	210399556	-0.002165
226745792	257036175.000000	13363970	10000.000000	25194	23747	1.000000	26294	23133	1.000000	212413629	-0.002198
226732152	257054769.000000	13359782	10000.000000	25194	23888	1.000000	26197	23256	1.000000	214422582	-0.001831
226742070	257100624.000000	13359530	10000.000000	25123	24150	1.000000	25965	23094	1.000000	216427685	-0.003175
226713482	257153122.000000	13372355	10000.000000	25142	24009	1.000000	26024	22963	1.000000	218432604	-0.003160
226715501	257085332.000000	13361364	10000.000000	25307	23851	1.000000	26175	23261	1.000000	220433578	-0.002975
226725857	257104411.000000	13361311	10000.000000	25404	23642	1.000000	26193	23490	1.000000	222430931	-0.002967
npatches	nstrain	runtime	dt	init_x	init_y	init_y_blood	init_z	init_S	beta0	beta1	beta2	beta3	mean_beta	B	d	delta	delta_blood	b[0]	mut	m	CTL	c	g	epsilon	k	het	lambda	rho	omega	x_max	patch.dyna	DELTA	A	VA
10000	1	100.000000	0.000100	21900	9499	5000000	0.001000	10000000	19.121314	8.262129	8.536530	8.402933	13	8000000000.000000	0.010000	1.000000	1.000000	800000	0.000050	0.048000	1	0.001000	1.000000	25.000000	9.000000	0.500000	0.001000	0.001000	0.010000	31987	0	10.000000	7.000000	1.000000
sus	inf	inf_blood	z	x[0]	y[0][0]	z[0]	x[1]	y[1][0]	z[1]	S[0]	synchrony
219000000	94990000.000000	5000000	10.000000	21900	9499	0.001000	21900	9499	0.001000	10000000	0.000000
253021956	164249980.000000	8529730	10000.000000	22113	18688	1.000000	27771	14818	1.000000	11415962	0.000000
249500394	174725260.000000	9073857	10000.000000	21776	19588	1.000000	27511	15729	1.000000	13132499	0.000000
249222521	175588629.000000	9125033	10000.000000	21754	20031	1.000000	27279	15706	1.000000	14877640	0.000000
249186267	175661570.000000	9132830	10000.000000	21768	19757	1.000000	27537	15654	1.000000	16621688	0.000000
249221835	175655045.000000	9129628	10000.000000	21896	19497	1.000000	27459	15817	1.000000	18362989	0.000000
249183873	175676980.000000	9129190	10000.000000	21712	19595	1.000000	27606	15628	1.000000	20100106	0.000000
249166604	175693152.000000	9133681	10000.000000	21649	19827	1.000000	27613	15754	1.000000	21837080	0.000000
249207578	175661702.000000	9126118	10000.000000	21618	19743	1.000000	27535	15627	1.000000	23568558	0.000000
249213143	175645132.000000	9124853	10000.000000	21799	20071	1.000000	27287	15582	1.000000	25300850	0.000000
249202878	175683911.000000	9130173	10000.000000	21737	19714	1.000000	27513	15864	1.000000	27029696	0.000000
249194200	175648171.000000	9130298	10000.000000	21843	19868	1.000000	27719	15673	1.000000	28753804	0.000000
249211890	175670621.000000	9134676	10000.000000	21525	19961	1.000000	27600	15924	1.000000	30476577	0.000000
249200925	175657817.000000	9131613	10000.000000	21701	19769	1.000000	27492	15630	1.000000	32197747	0.000000
249204350	175642314.000000	9134477	10000.000000	21520	20144	1.000000	27728	15868	1.000000	33915271	0.000000
249192817	175639251.000000	9127993	10000.000000	21668	19908	1.000000	27630	15550	1.000000	35628467	0.000000
249184206	175656674.000000	9129356	10000.000000	21816	19927	1.000000	27514	15531	1.000000	37342045	0.000000
249190911	175679982.000000	9133282	10000.000000	21698	19788	1.000000	27590	15771	1.000000	39052330	0.000000
249212895	175679079.000000	9127848	10000.000000	21676	19978	1.000000	27660	15882	1.000000	40760944	0.000000
249191899	175665348.000000	9132758	10000.000000	21540	19915	1.000000	27379	15856	1.000000	42467544	0.000000
249208826	175612432.000000	9130497	10000.000000	21693	19898	1.000000	27749	15568	1.000000	44169951	0.000000
249188955	175658501.000000	9128521	10000.000000	21564	20078	1.000000	27747	15771	1.000000	45870670	0.000000
249210505	175657200.000000	9130494	10000.000000	21778	19965	1.000000	27621	15859	1.000000	47569965	0.000000
249198929	175660376.000000	9128845	10000.000000	21703	19890	1.000000	27601	15863	1.000000	49265146	0.000000
249217959	175672771.000000	9130682	10000.000000	21699	19904	1.000000	27308	15874	1.000000	50958873	0.000000
249200406	175662250.000000	9128215	10000.000000	21546	20114	1.000000	27493	15850	1.000000	52649789	0.000000
249180912	175699316.000000	9130874	10000.000000	21649	20068	1.000000	27638	15568	1.000000	54336529	0.000000
249205266	175668429.000000	9126831	10000.000000	21785	19698	1.000000	27329	15556	1.000000	56018685	0.000000
249193613	175628298.000000	9124646	10000.000000	21658	19804	1.000000	27581	15792	1.000000	57700364	0.000000
249196138	175651545.000000	9129369	10000.000000	21772	19836	1.000000	27525	16052	1.000000	59379980	0.000000
249185746	175676861.000000	9130101	10000.000000	21704	19682	1.000000	27389	15825	1.000000	61056247	0.000000
249219723	175638502.000000	9127331	10000.000000	21839	19803	1.000000	27681	15835	1.000000	62730917	0.000000
249191206	175664466.000000	9127711	10000.000000	21673	19948	1.000000	27548	15722	1.000000	64403175	0.000000
249185104	175701546.000000	9132210	10000.000000	21696	19701	1.000000	27461	15680	1.000000	66075015	0.000000
249191422	175654539.000000	9127691	10000.000000	21649	19800	1.000000	27420	15801	1.000000	67742517	0.000000
249192843	175632365.000000	9128478	10000.000000	21750	19929	1.000000	27477	15632	1.000000	69408186	0.000000
249227443	175629612.000000	9126611	10000.000000	21552	20187	1.000000	27474	15838	1.000000	71070692	0.000000
249213693	175643225.000000	9126863	10000.000000	21562	19905	1.000000	27645	15567	1.000000	72731882	0.000000
249198302	175678323.000000	9131260	10000.000000	21641	19567	1.000000	27435	15811	1.000000	74385711	0.000000
249204999	175643850.000000	9126499	10000.000000	21629	19708	1.000000	27377	15655	1.000000	76042019	0.000000
249200488	175645170.000000	9123043	10000.000000	21660	19700	1.000000	27483	15832	1.000000	77692845	-1.#IND00
249214861	175643701.000000	9130426	10000.000000	21624	20086	1.000000	27391	15762	1.000000	79342724	0.056000
249197735	175623959.000000	9129836	10000.000000	21428	19977	1.000000	27519	15589	1.000000	80991859	0.038498
249218427	175631488.000000	9128737	10000.000000	21467	20109	1.000000	27375	15837	1.000000	82634694	0.019492
249208500	175668047.000000	9134107	10000.000000	21661	20032	1.000000	27449	15902	1.000000	84279744	0.014356
249177208	175672357.000000	9134893	10000.000000	21523	20067	1.000000	27598	15686	1.000000	85917122	0.018444
249206358	175674899.000000	9127535	10000.000000	21536	19856	1.000000	27543	15795	1.000000	87555433	0.020039
249196800	175647459.000000	9134314	10000.000000	21597	19837	1.000000	27638	15632	1.000000	89187383	0.014785
249206348	175636976.000000	9124940	10000.000000	21735	19737	1.000000	27321	15812	1.000000	90819823	0.014323
249210398	175657144.000000	9131925	10000.000000	21612	19870	1.000000	27409	15736	1.000000	92450941	0.011854
249194301	175638465.000000	9130427	10000.000000	21726	19774	1.000000	27697	15639	1.000000	94080459	0.010761
249208499	175631301.000000	9133618	10000.000000	21611	19945	1.000000	27518	15564	1.000000	95705237	0.007793
249202334	175664399.000000	9131922	10000.000000	21629	20219	1.000000	27343	15711	1.000000	97327198	0.005496
249227564	175615161.000000	9129486	10000.000000	21727	19856	1.000000	27575	15511	1.000000	98948061	0.005446
249224637	175628773.000000	9124107	10000.000000	21672	20004	1.000000	27426	15611	1.000000	100566717	0.004441
249193120	175678709.000000	9128938	10000.000000	21359	19979	1.000000	27695	15449	1.000000	102182412	0.003855
249223259	175630801.000000	9131747	10000.000000	21782	19585	1.000000	27583	15547	1.000000	103797444	0.007610
249193795	175700778.000000	9132516	10000.000000	21718	19848	1.000000	27514	15893	1.000000	105407258	0.006631
249224148	175625997.000000	9128236	10000.000000	21854	19871	1.000000	27536	15864	1.000000	107015043	0.006214
249189467	175687477.000000	9133788	10000.000000	21675	19948	1.000000	27391	15635	1.000000	108618670	0.006732
249187630	175674737.000000	9127255	10000.000000	21715	20049	1.000000	27575	15862	1.000000	110221443	0.004609
249224503	175633208.000000	9127293	10000.000000	21487	20110	1.000000	27518	16130	1.000000	111820212	0.003257
249218328	175660111.000000	9129168	10000.000000	21742	19909	1.000000	27776	15850	1.000000	113418433	0.002825
249208624	175677218.000000	9128798	10000.000000	21689	19856	1.000000	27595	15675	1.000000	115015280	0.002753
249198545	175668880.000000	9131626	10000.000000	21796	19436	1.000000	27675	15758	1.000000	116608235	0.003749
249199157	175693687.000000	9128846	10000.000000	21656	19874	1.000000	27677	15623	1.000000	118202010	0.004229
249176853	175718991.000000	9133624	10000.000000	21759	19849	1.000000	27613	15764	1.000000	119790384	0.002221
249191998	175660461.000000	9125937	10000.000000	21588	20060	1.000000	27675	15726	1.000000	121376047	0.001031
249213317	175611633.000000	9123141	10000.000000	21654	19715	1.000000	27419	15740	1.000000	122960651	0.000878
249196599	175667449.000000	9128839	10000.000000	21543	19997	1.000000	27397	15675	1.000000	124541963	0.000419
249234255	175579570.000000	9122870	10000.000000	21701	19893	1.000000	27654	15850	1.000000	126119753	0.000483
249214897	175630575.000000	9135109	10000.000000	21527	19903	1.000000	27532	15788	1.000000	127698615	0.000631
249187564	175652604.000000	9129971	10000.000000	21784	19944	1.000000	27394	15685	1.000000	129274014	0.000472
249182260	175652505.000000	9130128	10000.000000	21669	20012	1.000000	27328	15749	1.000000	130847873	0.001334
249196537	175655413.000000	9130729	10000.000000	21476	19801	1.000000	27479	15730	1.000000	132417152	0.001348
249252935	175609838.000000	9126410	10000.000000	21515	20032	1.000000	27438	15836	1.000000	133985787	0.001828
249189916	175652931.000000	9133563	10000.000000	21586	19910	1.000000	27374	15548	1.000000	135552889	0.001558
249203828	175645330.000000	9130915	10000.000000	21891	19701	1.000000	27696	15601	1.000000	137115013	0.000237
249203490	175663530.000000	9130951	10000.000000	21548	20083	1.000000	27581	15761	1.000000	138676098	0.001167
249192730	175695246.000000	9131586	10000.000000	21583	20131	1.000000	27539	15795	1.000000	140235484	0.003845
249194091	175665481.000000	9130996	10000.000000	21606	19820	1.000000	27376	15839	1.000000	141793960	0.003977
249179989	175677185.000000	9129266	10000.000000	21699	19734	1.000000	27248	15924	1.000000	143347112	0.003863
249199194	175652851.000000	9133501	10000.000000	21646	19763	1.000000	27489	15981	1.000000	144897638	0.003609
249212429	175626668.000000	9128449	10000.000000	21802	19870	1.000000	27428	15785	1.000000	146447796	0.003605
249214059	175637803.000000	9128497	10000.000000	21799	19845	1.000000	27570	15831	1.000000	147991070	0.003317
249228755	175619865.000000	9130210	10000.000000	21733	19748	1.000000	27349	15522	1.000000	149534843	0.004122
249226886	175592976.000000	9128054	10000.000000	21578	19776	1.000000	27519	15619	1.000000	151078164	0.003967
249207632	175633446.000000	9127442	10000.000000	21675	19970	1.000000	27531	15401	1.000000	152617450	0.004057
249214033	175679905.000000	9129330	10000.000000	21558	19744	1.000000	27699	15834	1.000000	154155443	0.003980
249221544	175670373.000000	9133152	10000.000000	21403	20215	1.000000	27495	15691	1.000000	155693244	0.003892
249209270	175649435.000000	9127946	10000.000000	21619	20142	1.000000	27544	15936	1.000000	157224320	0.003773
249209056	175669642.000000	9132070	10000.000000	21530	20029	1.000000	27577	15919	1.000000	158755111	0.003674
249187808	175647866.000000	9128527	10000.000000	21724	19884	1.000000	27445	15841	1.000000	160282860	0.003505
249186264	175657127.000000	9130920	10000.000000	21504	20031	1.000000	27397	15803	1.000000	161810240	0.003356
249192124	175674968.000000	9135016	10000.000000	21743	19703	1.000000	27290	15893	1.000000	163334274	0.002898
249206276	175654588.000000	9129710	10000.000000	21799	19833	1.000000	27438	15705	1.000000	164858694	0.003410
249195491	175686790.000000	9125530	10000.000000	21643	20038	1.000000	27471	15552	1.000000	166381375	0.003334
249183213	175683468.000000	9128008	10000.000000	21678	19909	1.000000	27712	15555	1.000000	167897201	0.003619
249191803	175681149.000000	9125974	10000.000000	21624	19823	1.000000	27697	15606	1.000000	169410920	0.003488
249195474	175660004.000000	9126132	10000.000000	21776	19692	1.000000	27550	15740	1.000000	170925134	0.003364
npatches	nstrain	runtime	dt	init_x	init_y	init_y_blood	init_z	init_S	beta0	beta1	beta2	beta3	mean_beta	B	d	delta	delta_blood	b[0]	mut	m	CTL	c	g	epsilon	k	het	lambda	rho	omega	x_max	patch.dyna	DELTA	A	VA
10000	1	100.000000	0.000100	21900	9499	5000000	0.001000	10000000	9.542185	13.430234	11.125808	14.197605	13	8000000000.000000	0.010000	1.000000	1.000000	800000	0.000050	0.048000	1	0.001000	1.000000	25.000000	10.000000	0.500000	0.001000	0.001000	0.010000	31987	0	10.000000	7.000000	1.000000
sus	inf	inf_blood	z	x[0]	y[0][0]	z[0]	x[1]	y[1][0]	z[1]	S[0]	synchrony
219000000	94990000.000000	5000000	10.000000	21900	9499	0.001000	21900	9499	0.001000	10000000	0.000000
272531546	106599568.000000	5542884	10000.000000	28706	9679	1.000000	26946	10832	1.000000	11100181	0.000000
271277012	109822960.000000	5710511	10000.000000	28598	9771	1.000000	26989	11146	1.000000	12287077	0.000000
271086532	110307240.000000	5732187	10000.000000	28609	9964	1.000000	27046	10820	1.000000	13488753	0.000000
271065563	110307069.000000	5733291	10000.000000	28559	9906	1.000000	26790	11091	1.000000	14686706	0.000000
271085231	110296273.000000	5730215	10000.000000	28679	9945	1.000000	27052	11144	1.000000	15883073	0.000000
271055326	110344204.000000	5735365	10000.000000	28757	10082	1.000000	26963	10975	1.000000	17079939	0.000000
271054030	110347111.000000	5733389	10000.000000	28580	10034	1.000000	26939	11145	1.000000	18274383	0.000000
271087801	110317040.000000	5732978	10000.000000	28596	10018	1.000000	26922	11114	1.000000	19467793	0.000000
271067287	110372476.000000	5739732	10000.000000	28403	9997	1.000000	26888	11283	1.000000	20655656	0.000000
271075805	110321221.000000	5732612	10000.000000	28628	9964	1.000000	27133	11078	1.000000	21846357	0.000000
271064951	110335536.000000	5733743	10000.000000	28520	9988	1.000000	26753	11127	1.000000	23032834	0.000000
271055422	110372536.000000	5740739	10000.000000	28449	10040	1.000000	26946	11160	1.000000	24217059	0.000000
271062193	110379834.000000	5735809	10000.000000	28730	9794	1.000000	27198	11249	1.000000	25399967	0.000000
271049458	110356716.000000	5741107	10000.000000	28739	10050	1.000000	26789	11062	1.000000	26580582	0.000000
271098201	110302418.000000	5732649	10000.000000	28341	10061	1.000000	26994	11155	1.000000	27759349	0.000000
271056353	110337242.000000	5733443	10000.000000	28465	10032	1.000000	26991	10986	1.000000	28936178	0.000000
271033322	110407061.000000	5743204	10000.000000	28727	10044	1.000000	26880	11259	1.000000	30111280	0.000000
271073557	110287141.000000	5731944	10000.000000	28526	10108	1.000000	26877	11105	1.000000	31283887	0.000000
271081203	110351278.000000	5736223	10000.000000	28501	9863	1.000000	26877	11195	1.000000	32456974	0.000000
271047349	110364288.000000	5738428	10000.000000	28664	10077	1.000000	27048	11384	1.000000	33627558	0.000000
271047506	110368483.000000	5735320	10000.000000	28393	9958	1.000000	26932	10937	1.000000	34797719	0.000000
271027575	110419844.000000	5736739	10000.000000	28634	10159	1.000000	26825	11311	1.000000	35967079	0.000000
271045717	110335717.000000	5738848	10000.000000	28549	9954	1.000000	26891	10921	1.000000	37133211	0.000000
271043805	110360467.000000	5733911	10000.000000	28491	10007	1.000000	26903	11205	1.000000	38298455	0.000000
271060392	110340562.000000	5736221	10000.000000	28620	9924	1.000000	26867	11390	1.000000	39459320	0.000000
271074086	110318750.000000	5731871	10000.000000	28612	9881	1.000000	27013	11048	1.000000	40619631	0.000000
271062191	110339495.000000	5738871	10000.000000	28664	10078	1.000000	26783	11089	1.000000	41779666	0.000000
271063109	110346882.000000	5734738	10000.000000	28420	10045	1.000000	26921	11157	1.000000	42936570	0.000000
271063259	110374400.000000	5734881	10000.000000	28680	10040	1.000000	27039	11120	1.000000	44090722	0.000000
271070579	110339619.000000	5736426	10000.000000	28515	9963	1.000000	26929	11179	1.000000	45246241	0.000000
271057254	110313933.000000	5730681	10000.000000	28504	9887	1.000000	27009	11275	1.000000	46397304	0.000000
271058028	110346240.000000	5733180	10000.000000	28927	9985	1.000000	27105	11228	1.000000	47545361	0.000000
271054809	110353457.000000	5735923	10000.000000	28448	10144	1.000000	26803	11207	1.000000	48693862	0.000000
271058348	110337316.000000	5732814	10000.000000	28620	10184	1.000000	26891	11248	1.000000	49839520	0.000000
271057781	110340380.000000	5730846	10000.000000	28726	10277	1.000000	26899	10919	1.000000	50983912	0.000000
271056733	110362848.000000	5735632	10000.000000	28530	10111	1.000000	26852	11035	1.000000	52126972	0.000000
271081430	110341566.000000	5737695	10000.000000	28662	9985	1.000000	27022	11101	1.000000	53269989	0.000000
271052772	110339976.000000	5734780	10000.000000	28637	10099	1.000000	26967	11128	1.000000	54407365	0.000000
271059686	110346834.000000	5732926	10000.000000	28607	9715	1.000000	26974	11115	1.000000	55544058	0.000000
271077239	110350518.000000	5735187	10000.000000	28447	10005	1.000000	26818	11049	1.000000	56680081	-1.#IND00
271085327	110318295.000000	5734046	10000.000000	28652	10146	1.000000	26962	11088	1.000000	57816546	-0.014400
271049472	110342562.000000	5728117	10000.000000	28668	9807	1.000000	27276	11200	1.000000	58951774	-0.014580
271049497	110357070.000000	5734734	10000.000000	28646	9726	1.000000	26909	11024	1.000000	60081243	-0.016948
271074470	110332520.000000	5734808	10000.000000	28666	9906	1.000000	26900	11190	1.000000	61212307	-0.007176
271058256	110355578.000000	5732575	10000.000000	28403	9752	1.000000	27110	11060	1.000000	62340655	-0.007381
271071984	110336950.000000	5727204	10000.000000	28479	10011	1.000000	26931	11268	1.000000	63466993	-0.000448
271057144	110323450.000000	5736323	10000.000000	28564	9913	1.000000	27012	11188	1.000000	64591164	-0.001215
271058404	110330296.000000	5735770	10000.000000	28442	9956	1.000000	26938	11390	1.000000	65712802	0.000572
271088624	110317985.000000	5735132	10000.000000	28732	9766	1.000000	27122	11270	1.000000	66832870	0.000940
271074523	110364949.000000	5734465	10000.000000	28632	10036	1.000000	26855	11184	1.000000	67951651	0.007855
271065013	110344469.000000	5733482	10000.000000	28588	9952	1.000000	27213	11073	1.000000	69069115	0.006554
271054072	110371296.000000	5736687	10000.000000	28782	10136	1.000000	27062	10949	1.000000	70186053	0.006100
271080669	110334803.000000	5729034	10000.000000	28621	9965	1.000000	26930	10973	1.000000	71299377	0.004512
271057313	110382047.000000	5734285	10000.000000	28547	9841	1.000000	26767	11353	1.000000	72412154	0.003288
271054215	110356330.000000	5734637	10000.000000	28851	9995	1.000000	26809	10981	1.000000	73523370	0.002805
271076307	110322195.000000	5738685	10000.000000	28531	10006	1.000000	27081	11094	1.000000	74632740	0.003813
271099360	110280488.000000	5727061	10000.000000	28820	10034	1.000000	27129	11063	1.000000	75738812	0.003410
271068859	110366217.000000	5734028	10000.000000	28624	10098	1.000000	27061	11094	1.000000	76844325	0.003293
271051097	110363342.000000	5736887	10000.000000	28528	9930	1.000000	26777	11144	1.000000	77949644	0.003273
271072221	110375913.000000	5735444	10000.000000	28607	10002	1.000000	27026	11220	1.000000	79052317	0.003481
271024748	110394888.000000	5736725	10000.000000	28530	10143	1.000000	26884	10957	1.000000	80153151	0.003032
271066480	110347280.000000	5738254	10000.000000	28572	10109	1.000000	26677	11228	1.000000	81251717	0.003063
271044854	110372113.000000	5737032	10000.000000	28543	10152	1.000000	27018	11098	1.000000	82349168	0.000437
271081419	110283637.000000	5732431	10000.000000	28505	10118	1.000000	26911	11103	1.000000	83446528	0.000113
271066753	110344386.000000	5733681	10000.000000	28567	10189	1.000000	26932	11233	1.000000	84541054	0.000083
271077034	110336125.000000	5736525	10000.000000	28705	9863	1.000000	26960	11059	1.000000	85631964	0.000376
271074708	110346992.000000	5733895	10000.000000	28443	10102	1.000000	26824	11148	1.000000	86722855	-0.000447
271039314	110375881.000000	5737231	10000.000000	28681	10038	1.000000	26943	11072	1.000000	87813845	-0.000224
271060557	110386115.000000	5740052	10000.000000	28585	10298	1.000000	27113	11129	1.000000	88903705	0.000371
271063987	110370931.000000	5732945	10000.000000	28537	10097	1.000000	26759	11403	1.000000	89991408	0.000456
271063184	110354408.000000	5732107	10000.000000	28530	10100	1.000000	27009	11014	1.000000	91076228	0.000033
271040575	110337814.000000	5734750	10000.000000	28627	10004	1.000000	27142	11147	1.000000	92158387	-0.001020
271048308	110332909.000000	5735526	10000.000000	28477	10156	1.000000	26954	11244	1.000000	93240519	-0.001398
271047391	110365681.000000	5732927	10000.000000	28387	10070	1.000000	26695	11437	1.000000	94319535	-0.001094
271064513	110332296.000000	5737978	10000.000000	28445	10178	1.000000	27108	11097	1.000000	95400725	-0.000897
271082142	110305710.000000	5734017	10000.000000	28438	10007	1.000000	26899	11264	1.000000	96476241	-0.000910
271054201	110350835.000000	5731579	10000.000000	28524	9973	1.000000	26721	10985	1.000000	97551667	-0.000810
271049366	110308288.000000	5736786	10000.000000	28625	10112	1.000000	27157	10959	1.000000	98624540	-0.000891
271058354	110350769.000000	5732242	10000.000000	28611	10094	1.000000	26844	11168	1.000000	100765590	-0.001235
271072506	110350982.000000	5734147	10000.000000	28450	10007	1.000000	26909	11158	1.000000	101834667	-0.001221
271069447	110352509.000000	5738339	10000.000000	28603	10037	1.000000	27060	11224	1.000000	102902979	-0.001115
271076932	110342991.000000	5731199	10000.000000	28559	10012	1.000000	27199	11185	1.000000	103966732	-0.001383
271067691	110317271.000000	5732349	10000.000000	28732	9938	1.000000	26696	11206	1.000000	105031022	-0.000977
271052396	110381033.000000	5737327	10000.000000	28744	9980	1.000000	26976	11037	1.000000	106092525	0.000050
271047962	110370442.000000	5740670	10000.000000	28740	10067	1.000000	26978	10893	1.000000	107153348	0.000302
271048215	110386016.000000	5738190	10000.000000	28674	10187	1.000000	26728	11248	1.000000	108212588	0.000542
271070541	110348592.000000	5736266	10000.000000	28681	10113	1.000000	27185	11068	1.000000	109269829	0.000623
271052810	110336828.000000	5734429	10000.000000	28575	9927	1.000000	26975	11460	1.000000	110324344	0.000681
271073954	110329119.000000	5737610	10000.000000	28798	9832	1.000000	26994	11092	1.000000	111377943	0.000603
271083037	110319981.000000	5736602	10000.000000	28642	9807	1.000000	26884	11009	1.000000	112431085	0.000975
271060222	110346240.000000	5736303	10000.000000	28512	10092	1.000000	26927	11198	1.000000	113480863	0.000652
271066739	110335672.000000	5736655	10000.000000	28543	10117	1.000000	26867	11151	1.000000	114529959	0.000670
271071403	110338320.000000	5732521	10000.000000	28471	9963	1.000000	26990	11216	1.000000	115579807	0.000381
271070134	110339983.000000	5734182	10000.000000	28686	10029	1.000000	26884	11216	1.000000	116624930	0.000701
271040398	110392136.000000	5739104	10000.000000	28615	10036	1.000000	27038	11082	1.000000	117668787	0.000716
271043440	110343267.000000	5736876	10000.000000	28672	10097	1.000000	26747	11130	1.000000	118713793	0.001085
271054266	110353044.000000	5735064	10000.000000	28700	9961	1.000000	26741	11352	1.000000	119753901	0.001500
271055362	110351864.000000	5731225	10000.000000	28746	9952	1.000000	26800	11305	1.000000	120794176	0.002091
npatches	nstrain	runtime	dt	init_x	init_y	init_y_blood	init_z	init_S	beta0	beta1	beta2	beta3	mean_beta	B	d	delta	delta_blood	b[0]	mut	m	CTL	c	g	epsilon	k	het	lambda	rho	omega	x_max	patch.dyna	DELTA	A	VA
10000	1	100.000000	0.000100	21900	9499	5000000	0.001000	10000000	12.476332	10.970208	8.041563	7.181399	13	8000000000.000000	0.010000	1.000000	1.000000	800000	0.000050	0.048000	1	0.001000	1.000000	25.000000	11.000000	0.500000	0.001000	0.001000	0.010000	31987	0	10.000000	7.000000	1.000000
sus	inf	inf_blood	z	x[0]	y[0][0]	z[0]	x[1]	y[1][0]	z[1]	S[0]	synchrony
219000000	94990000.000000	5000000	10.000000	21900	9499	0.001000	21900	9499	0.001000	10000000	0.000000
288735867	65018836.000000	3377877	10000.000000	29285	6342	1.000000	29360	6055	1.000000	10837333	0.000000
290828928	60323565.000000	3135926	10000.000000	29291	5899	1.000000	29518	5666	1.000000	11565606	0.000000
291371243	59149978.000000	3074425	10000.000000	29577	5876	1.000000	29600	5566	1.000000	12266027	0.000000
291501945	58822718.000000	3056490	10000.000000	29444	5751	1.000000	29985	5560	1.000000	12956698	0.000000
291566908	58697469.000000	3049788	10000.000000	29317	5592	1.000000	29518	5574	1.000000	13645459	0.000000
291561770	58697980.000000	3049659	10000.000000	29540	5662	1.000000	29901	5477	1.000000	14331478	0.000000
291578946	58658805.000000	3047552	10000.000000	29494	5645	1.000000	29821	5409	1.000000	15015619	0.000000
291567372	58646073.000000	3050052	10000.000000	29381	5686	1.000000	29825	5539	1.000000	15700591	0.000000
291578302	58660901.000000	3051317	10000.000000	29471	5760	1.000000	29726	5593	1.000000	16384480	0.000000
291574755	58662434.000000	3046672	10000.000000	29553	5559	1.000000	29723	5399	1.000000	17066696	0.000000
291563050	58673665.000000	3050812	10000.000000	29443	5722	1.000000	29883	5447	1.000000	17748091	0.000000
291581874	58671470.000000	3049975	10000.000000	29440	5906	1.000000	29978	5576	1.000000	18429259	0.000000
291567844	58651780.000000	3048243	10000.000000	29474	5754	1.000000	29728	5544	1.000000	19108584	0.000000
291581316	58660054.000000	3049030	10000.000000	29407	5765	1.000000	29765	5507	1.000000	19786959	0.000000
291556227	58666285.000000	3045188	10000.000000	29555	5685	1.000000	29725	5503	1.000000	20462929	0.000000
291577791	58689909.000000	3049983	10000.000000	29578	5733	1.000000	29796	5452	1.000000	21140885	0.000000
291596887	58662013.000000	3050922	10000.000000	29436	5669	1.000000	29715	5447	1.000000	21817872	0.000000
291557131	58664197.000000	3050759	10000.000000	29401	5686	1.000000	29900	5653	1.000000	22490809	0.000000
291583858	58652279.000000	3047921	10000.000000	29489	5648	1.000000	29703	5582	1.000000	23163262	0.000000
291554705	58670853.000000	3047275	10000.000000	29390	5764	1.000000	29972	5417	1.000000	23837263	0.000000
291594621	58688643.000000	3049341	10000.000000	29341	5760	1.000000	30053	5499	1.000000	24508818	0.000000
291571692	58697488.000000	3050290	10000.000000	29269	5732	1.000000	29732	5359	1.000000	25178060	0.000000
291562365	58698730.000000	3051874	10000.000000	29242	5804	1.000000	29853	5457	1.000000	25848328	0.000000
291565105	58680794.000000	3049220	10000.000000	29316	5659	1.000000	29759	5422	1.000000	26516613	0.000000
291602306	58639116.000000	3050135	10000.000000	29332	5683	1.000000	29760	5605	1.000000	27182813	0.000000
291585950	58677431.000000	3046850	10000.000000	29400	5684	1.000000	29952	5360	1.000000	27849044	0.000000
291562280	58611317.000000	3047468	10000.000000	29468	5860	1.000000	29817	5536	1.000000	28516499	0.000000
291578253	58652092.000000	3048855	10000.000000	29582	5865	1.000000	29625	5484	1.000000	29180467	0.000000
291566520	58680470.000000	3048501	10000.000000	29421	5802	1.000000	29680	5487	1.000000	29844307	0.000000
291565709	58664492.000000	3048171	10000.000000	29332	5642	1.000000	29788	5521	1.000000	30506972	0.000000
291554057	58693271.000000	3048778	10000.000000	29297	5736	1.000000	29639	5590	1.000000	31167170	0.000000
291572040	58697616.000000	3051117	10000.000000	29359	5692	1.000000	29629	5526	1.000000	31828133	0.000000
291569652	58662753.000000	3050094	10000.000000	29498	5581	1.000000	29674	5375	1.000000	32487101	0.000000
291585328	58668132.000000	3052135	10000.000000	29404	5633	1.000000	29886	5483	1.000000	33145875	0.000000
291554732	58662971.000000	3051694	10000.000000	29269	5719	1.000000	29587	5454	1.000000	33803035	0.000000
291595783	58616804.000000	3046696	10000.000000	29457	5762	1.000000	29679	5594	1.000000	34458123	0.000000
291536649	58657121.000000	3050267	10000.000000	29352	5686	1.000000	29856	5505	1.000000	35112655	0.000000
291585522	58647842.000000	3046630	10000.000000	29409	5818	1.000000	29440	5429	1.000000	35766660	0.000000
291546176	58704518.000000	3049875	10000.000000	29233	5643	1.000000	29854	5284	1.000000	36420554	0.000000
291559230	58674929.000000	3049554	10000.000000	29389	5672	1.000000	29619	5468	1.000000	37072603	-1.#IND00
291571644	58679543.000000	3050088	10000.000000	29262	5844	1.000000	29951	5514	1.000000	37724888	-0.000000
291601002	58659517.000000	3048847	10000.000000	29408	5645	1.000000	29658	5526	1.000000	38374874	0.015395
291580463	58682122.000000	3046463	10000.000000	29594	5687	1.000000	29677	5510	1.000000	39024988	0.027093
291593563	58628610.000000	3047350	10000.000000	29365	5762	1.000000	29576	5553	1.000000	39672032	0.017326
291589763	58634111.000000	3048677	10000.000000	29280	5635	1.000000	29643	5451	1.000000	40318638	0.009927
291583337	58644442.000000	3047023	10000.000000	29317	5697	1.000000	29828	5513	1.000000	40966407	0.010073
291576780	58683388.000000	3051761	10000.000000	29423	5668	1.000000	29834	5451	1.000000	41613051	0.006685
291575755	58672754.000000	3049408	10000.000000	29391	5470	1.000000	29749	5405	1.000000	42257009	0.001512
291581054	58666474.000000	3049833	10000.000000	29341	5724	1.000000	29857	5505	1.000000	42900775	0.001759
291560634	58696875.000000	3053590	10000.000000	29158	5914	1.000000	29734	5464	1.000000	43543789	0.001809
291580274	58682124.000000	3048114	10000.000000	29215	5636	1.000000	29398	5363	1.000000	44186481	0.002422
291575279	58665734.000000	3047253	10000.000000	29495	5810	1.000000	29734	5514	1.000000	44827117	0.002445
291600149	58637155.000000	3046329	10000.000000	29448	5726	1.000000	29716	5316	1.000000	45466982	0.002274
291572217	58690332.000000	3051566	10000.000000	29498	5601	1.000000	29854	5334	1.000000	46105742	-0.000624
291585862	58664790.000000	3048384	10000.000000	29257	5726	1.000000	29828	5372	1.000000	46744394	0.000015
291574870	58678990.000000	3050819	10000.000000	29399	5745	1.000000	29484	5493	1.000000	47381868	-0.000767
291574878	58674950.000000	3046882	10000.000000	29262	5732	1.000000	29831	5307	1.000000	48015732	-0.000275
291582682	58658412.000000	3048361	10000.000000	29316	5717	1.000000	29736	5418	1.000000	48650419	-0.000278
291592514	58609976.000000	3047864	10000.000000	29292	5683	1.000000	29713	5597	1.000000	49284449	-0.000778
291557713	58675661.000000	3051003	10000.000000	29216	5641	1.000000	29752	5460	1.000000	49916379	-0.000560
291577929	58646174.000000	3047536	10000.000000	29365	5682	1.000000	29684	5375	1.000000	50548533	0.000189
291584061	58640008.000000	3047274	10000.000000	29265	5879	1.000000	29771	5515	1.000000	51180349	0.000105
291564035	58697267.000000	3048888	10000.000000	29480	5691	1.000000	30012	5500	1.000000	51809697	0.000332
291575664	58665244.000000	3051651	10000.000000	29386	5702	1.000000	29742	5487	1.000000	52438341	-0.000145
291556242	58695300.000000	3049623	10000.000000	29356	5527	1.000000	29957	5453	1.000000	53066050	0.000016
291595882	58651094.000000	3049763	10000.000000	29507	5823	1.000000	29814	5513	1.000000	53693816	0.000418
291577648	58653086.000000	3049389	10000.000000	29207	5582	1.000000	29818	5406	1.000000	54320549	0.000887
291577552	58654136.000000	3048932	10000.000000	29387	5833	1.000000	29705	5403	1.000000	54946924	0.002078
291562853	58666019.000000	3049071	10000.000000	29420	5733	1.000000	29806	5589	1.000000	55573024	0.002066
291572943	58647254.000000	3047762	10000.000000	29450	5672	1.000000	29635	5523	1.000000	56195772	0.002557
291587903	58656750.000000	3047181	10000.000000	29471	5695	1.000000	30083	5349	1.000000	56819474	0.004269
291559232	58681429.000000	3048055	10000.000000	29523	5566	1.000000	29910	5415	1.000000	57441663	0.004222
291551035	58694185.000000	3048021	10000.000000	29355	5813	1.000000	29711	5522	1.000000	58063979	0.004188
291580498	58640349.000000	3045910	10000.000000	29397	5640	1.000000	29802	5493	1.000000	58684279	0.003686
291568826	58674191.000000	3053780	10000.000000	29408	5753	1.000000	29756	5322	1.000000	59303964	0.002882
291564734	58667605.000000	3051421	10000.000000	29499	5733	1.000000	29579	5510	1.000000	59922584	0.003002
291579150	58636416.000000	3048334	10000.000000	29354	5784	1.000000	29799	5460	1.000000	60539931	0.003732
291587391	58652311.000000	3049342	10000.000000	29409	5671	1.000000	29671	5633	1.000000	61155422	0.004843
291568128	58648483.000000	3050142	10000.000000	29339	5905	1.000000	29805	5495	1.000000	61770895	0.004990
291586173	58630108.000000	3048263	10000.000000	29164	5973	1.000000	29695	5597	1.000000	62385844	0.004662
291585199	58660514.000000	3047976	10000.000000	29254	5718	1.000000	29951	5529	1.000000	62999454	0.004573
291562055	58660191.000000	3051465	10000.000000	29413	5654	1.000000	29668	5529	1.000000	63613136	0.004780
291589209	58675577.000000	3049898	10000.000000	29465	5786	1.000000	29551	5453	1.000000	64223962	0.004767
291549181	58685224.000000	3050321	10000.000000	29370	5684	1.000000	29614	5463	1.000000	64835392	0.003774
291589123	58649696.000000	3050421	10000.000000	29406	5721	1.000000	30000	5464	1.000000	65443662	0.003734
291571577	58661028.000000	3043847	10000.000000	29526	5810	1.000000	29753	5239	1.000000	66052590	0.003554
291582941	58629174.000000	3049399	10000.000000	29053	5845	1.000000	29798	5373	1.000000	66662460	0.003453
291607237	58618129.000000	3047426	10000.000000	29150	5779	1.000000	29623	5506	1.000000	67269924	0.003207
291587394	58643240.000000	3048854	10000.000000	29417	5698	1.000000	29850	5391	1.000000	67876431	0.003134
291575832	58650221.000000	3052890	10000.000000	29341	5600	1.000000	29579	5407	1.000000	68481178	0.002919
291596201	58634194.000000	3047729	10000.000000	29360	5668	1.000000	29853	5473	1.000000	69083195	0.003100
291588231	58646076.000000	3047453	10000.000000	29203	5807	1.000000	29699	5410	1.000000	69687597	0.003029
291567750	58709359.000000	3048246	10000.000000	29272	5801	1.000000	29597	5362	1.000000	70290487	0.002948
291568895	58685224.000000	3046937	10000.000000	29523	5651	1.000000	29631	5545	1.000000	70892898	0.003033
291565820	58683598.000000	3052906	10000.000000	29470	5544	1.000000	29777	5385	1.000000	71492596	0.002374
291570255	58650430.000000	3049887	10000.000000	29280	5767	1.000000	29684	5493	1.000000	72092689	0.002966
291597266	58642135.000000	3045028	10000.000000	29390	5766	1.000000	29697	5400	1.000000	72693247	0.002958
291593448	58631626.000000	3049784	10000.000000	29403	5711	1.000000	29897	5444	1.000000	73289309	0.003079
291587836	58637697.000000	3047106	10000.000000	29370	5762	1.000000	29862	5491	1.000000	73886965	0.003047
npatches	nstrain	runtime	dt	init_x	init_y	init_y_blood	init_z	init_S	beta0	beta1	beta2	beta3	mean_beta	B	d	delta	delta_blood	b[0]	mut	m	CTL	c	g	epsilon	k	het	lambda	rho	omega	x_max	patch.dyna	DELTA	A	VA
10000	1	100.000000	0.000100	21900	9499	5000000	0.001000	10000000	17.167696	17.669518	15.779455	8.250725	13	8000000000.000000	0.010000	1.000000	1.000000	800000	0.000050	0.048000	1	0.001000	1.000000	25.000000	12.000000	0.500000	0.001000	0.001000	0.010000	31987	0	10.000000	7.000000	1.000000
sus	inf	inf_blood	z	x[0]	y[0][0]	z[0]	x[1]	y[1][0]	z[1]	S[0]	synchrony
219000000	94990000.000000	5000000	10.000000	21900	9499	0.001000	21900	9499	0.001000	10000000	0.000000
300569231	37739579.000000	1964905	10000.000000	29382	4310	1.000000	29026	4392	1.000000	10639540	0.000000
305656179	27476431.000000	1427270	10000.000000	30042	3140	1.000000	30009	3134	1.000000	11026687	0.000000
307673684	23474007.000000	1222422	10000.000000	30291	2734	1.000000	30347	2735	1.000000	11334484	0.000000
308652407	21528002.000000	1119887	10000.000000	30295	2308	1.000000	30441	2539	1.000000	11608032	0.000000
309195556	20476852.000000	1064455	10000.000000	30387	2369	1.000000	30525	2432	1.000000	11863491	0.000000
309486411	19858011.000000	1032406	10000.000000	30448	2363	1.000000	30467	2363	1.000000	12107550	0.000000
309672701	19508306.000000	1013750	10000.000000	30464	2228	1.000000	30591	2285	1.000000	12345883	0.000000
309757714	19349928.000000	1005476	10000.000000	30498	2315	1.000000	30336	2289	1.000000	12580622	0.000000
309815317	19228446.000000	999904	10000.000000	30396	2222	1.000000	30579	2349	1.000000	12813309	0.000000
309862025	19154713.000000	997130	10000.000000	30337	2186	1.000000	30555	2256	1.000000	13045032	0.000000
309884621	19095555.000000	993022	10000.000000	30418	2188	1.000000	30582	2144	1.000000	13274688	0.000000
309900840	19096663.000000	991973	10000.000000	30600	2179	1.000000	30539	2314	1.000000	13503995	0.000000
309882743	19080169.000000	991836	10000.000000	30643	2182	1.000000	30483	2230	1.000000	13734229	0.000000
309887168	19062353.000000	989892	10000.000000	30624	2211	1.000000	30533	2272	1.000000	13962810	0.000000
309917231	19053701.000000	989720	10000.000000	30680	2207	1.000000	30260	2276	1.000000	14190156	0.000000
309900377	19084807.000000	991206	10000.000000	30503	2243	1.000000	30390	2375	1.000000	14418087	0.000000
309930606	19063824.000000	989571	10000.000000	30531	2150	1.000000	30313	2285	1.000000	14645644	0.000000
309886791	19091160.000000	994918	10000.000000	30435	2189	1.000000	30381	2290	1.000000	14872760	0.000000
309900481	19072039.000000	990199	10000.000000	30804	2203	1.000000	30604	2181	1.000000	15100146	0.000000
309892574	19086035.000000	991357	10000.000000	30453	2266	1.000000	30650	2323	1.000000	15326468	0.000000
309913705	19077723.000000	992991	10000.000000	30491	2192	1.000000	30674	2255	1.000000	15551801	0.000000
309898518	19069790.000000	990255	10000.000000	30557	2075	1.000000	30603	2242	1.000000	15776610	0.000000
309914348	19058810.000000	991243	10000.000000	30383	2219	1.000000	30636	2159	1.000000	16001898	0.000000
309933093	19029364.000000	988319	10000.000000	30435	2158	1.000000	30383	2342	1.000000	16226592	0.000000
309938692	19053236.000000	991509	10000.000000	30661	2258	1.000000	30217	2323	1.000000	16451236	0.000000
309922273	19050024.000000	990087	10000.000000	30502	2319	1.000000	30564	2238	1.000000	16675843	0.000000
309909872	19049005.000000	987130	10000.000000	30655	2193	1.000000	30456	2056	1.000000	16899601	0.000000
309927478	19040161.000000	989914	10000.000000	30720	2165	1.000000	30522	2217	1.000000	17122519	0.000000
309945744	19065019.000000	990506	10000.000000	30563	2155	1.000000	30516	2150	1.000000	17345635	0.000000
309901709	19065323.000000	990878	10000.000000	30643	2146	1.000000	30441	2305	1.000000	17568354	0.000000
309930982	19059729.000000	991356	10000.000000	30559	2110	1.000000	30315	2214	1.000000	17790915	0.000000
309926587	19061384.000000	991187	10000.000000	30553	2202	1.000000	30496	2215	1.000000	18013087	0.000000
309920383	19046160.000000	989530	10000.000000	30476	2069	1.000000	30460	2274	1.000000	18235074	0.000000
309915969	19053361.000000	990924	10000.000000	30432	2149	1.000000	30524	2296	1.000000	18456263	0.000000
309933428	19066273.000000	990961	10000.000000	30408	2184	1.000000	30432	2268	1.000000	18677766	0.000000
309906615	19078976.000000	993362	10000.000000	30556	2155	1.000000	30157	2373	1.000000	18897428	0.000000
309899833	19082161.000000	991563	10000.000000	30614	2195	1.000000	30478	2295	1.000000	19118139	0.000000
309944917	19030404.000000	990020	10000.000000	30171	2167	1.000000	30428	2226	1.000000	19338569	0.000000
309911002	19053067.000000	989476	10000.000000	30573	2065	1.000000	30677	2276	1.000000	19558079	0.000000
309927973	19038465.000000	991641	10000.000000	30828	2229	1.000000	30327	2283	1.000000	19778019	-1.#IND00
309951684	19049799.000000	989174	10000.000000	30402	2174	1.000000	30475	2238	1.000000	19997011	0.000000
309934269	19044487.000000	988787	10000.000000	30692	2115	1.000000	30651	2231	1.000000	20216029	-0.017678
309923442	19031486.000000	987957	10000.000000	30739	2289	1.000000	30480	2199	1.000000	20434685	-0.004509
309915815	19057768.000000	990166	10000.000000	30515	2260	1.000000	30433	2333	1.000000	20652786	-0.013573
309902056	19045514.000000	990983	10000.000000	30436	2193	1.000000	30501	2231	1.000000	20870257	-0.014797
309911148	19031838.000000	987655	10000.000000	30718	2260	1.000000	30239	2250	1.000000	21087497	-0.015284
309906726	19051252.000000	991666	10000.000000	30563	2227	1.000000	30522	2268	1.000000	21304595	-0.014805
309926004	19040994.000000	990927	10000.000000	30608	2103	1.000000	30579	2128	1.000000	21521308	-0.012507
309941624	19043890.000000	990519	10000.000000	30566	2205	1.000000	30714	2257	1.000000	21737267	-0.007081
309935433	19017063.000000	987773	10000.000000	30731	2071	1.000000	30408	2364	1.000000	21954207	-0.004891
309912954	19042673.000000	986825	10000.000000	30302	2264	1.000000	30735	2200	1.000000	22168932	-0.005792
309925409	19049228.000000	991764	10000.000000	30482	2243	1.000000	30353	2302	1.000000	22385053	-0.004574
309931512	19064444.000000	990977	10000.000000	30677	2287	1.000000	30459	2112	1.000000	22601357	-0.004206
309897461	19059528.000000	990041	10000.000000	30666	2124	1.000000	30430	2172	1.000000	22815918	-0.001341
309928559	19049928.000000	988310	10000.000000	30209	2307	1.000000	30139	2161	1.000000	23029663	-0.000980
309923755	19047306.000000	988442	10000.000000	30639	2203	1.000000	30359	2152	1.000000	23242614	-0.000033
309932566	19037548.000000	989586	10000.000000	30372	2226	1.000000	30572	2301	1.000000	23455726	-0.000010
309930364	19029367.000000	989753	10000.000000	30530	2267	1.000000	30515	2239	1.000000	23669884	-0.000656
309931528	19033011.000000	988387	10000.000000	30421	2178	1.000000	30518	2226	1.000000	23882868	-0.000731
309923195	19046373.000000	991751	10000.000000	30431	2218	1.000000	30431	2214	1.000000	24095754	-0.000919
309938347	19027659.000000	990404	10000.000000	30638	2235	1.000000	30389	2309	1.000000	24307983	-0.003875
309914775	19060836.000000	991853	10000.000000	30395	2211	1.000000	30422	2330	1.000000	24519901	-0.002995
309937076	19044260.000000	991199	10000.000000	30619	2241	1.000000	30186	2261	1.000000	24731664	-0.005030
309927886	19033024.000000	988615	10000.000000	30447	2210	1.000000	30353	2231	1.000000	24943610	-0.004437
309909798	19059256.000000	991163	10000.000000	30572	2176	1.000000	30375	2248	1.000000	25153896	-0.004019
309939235	19021960.000000	990073	10000.000000	30491	2202	1.000000	30651	2241	1.000000	25365166	-0.003800
309911811	19054247.000000	990567	10000.000000	30633	2214	1.000000	30510	2186	1.000000	25575033	-0.003540
309934081	19043372.000000	988678	10000.000000	30510	2133	1.000000	30558	2128	1.000000	25784970	-0.005759
309897357	19063923.000000	990530	10000.000000	30496	2212	1.000000	30636	2256	1.000000	25995008	-0.007364
309906913	19039604.000000	988235	10000.000000	30468	2230	1.000000	30515	2301	1.000000	26204666	-0.006878
309914966	19024262.000000	989470	10000.000000	30617	2200	1.000000	30303	2236	1.000000	26414109	-0.006618
309920644	19052133.000000	990417	10000.000000	30658	2154	1.000000	30470	2248	1.000000	26623995	-0.007188
309926486	19044512.000000	990063	10000.000000	30793	2272	1.000000	30537	2245	1.000000	26834250	-0.007062
309893490	19064283.000000	992911	10000.000000	30508	2243	1.000000	30408	2243	1.000000	27042623	-0.006715
309894136	19079655.000000	991031	10000.000000	30803	2189	1.000000	30374	2240	1.000000	27252051	-0.006369
309923380	19063333.000000	990323	10000.000000	30556	2253	1.000000	30335	2300	1.000000	27460218	-0.006142
309954183	19050090.000000	990387	10000.000000	30494	2202	1.000000	30625	2197	1.000000	27667789	-0.005534
309917865	19062397.000000	990867	10000.000000	30280	2082	1.000000	30373	2187	1.000000	27874849	-0.005278
309905503	19082731.000000	990150	10000.000000	30610	2275	1.000000	30617	2260	1.000000	28082114	-0.005101
309938190	19068657.000000	992382	10000.000000	30442	2183	1.000000	30245	2267	1.000000	28289488	-0.005198
309911960	19074957.000000	990727	10000.000000	30739	2200	1.000000	30775	2213	1.000000	28496256	-0.005322
309934097	19048096.000000	992193	10000.000000	30329	2265	1.000000	30392	2276	1.000000	28703061	-0.005118
309915983	19036857.000000	989302	10000.000000	30684	2162	1.000000	30474	2299	1.000000	28909343	-0.005339
309925470	19015515.000000	989315	10000.000000	30598	2061	1.000000	30287	2358	1.000000	29113879	-0.004590
309927723	19022896.000000	990394	10000.000000	30340	2193	1.000000	30546	2217	1.000000	29318066	-0.004607
309935879	19034942.000000	989971	10000.000000	30622	2243	1.000000	30353	2179	1.000000	29523025	-0.004649
309935718	19029960.000000	988485	10000.000000	30340	2142	1.000000	30534	2196	1.000000	29728117	-0.004422
309936826	18986791.000000	987303	10000.000000	30421	2232	1.000000	30556	2197	1.000000	29930783	-0.004607
309924076	19026083.000000	989073	10000.000000	30679	2178	1.000000	30369	2267	1.000000	30134084	-0.003734
309943534	19046308.000000	989309	10000.000000	30594	2278	1.000000	30550	2120	1.000000	30338052	-0.003962
309929786	19044180.000000	988172	10000.000000	30791	2178	1.000000	30649	2217	1.000000	30541233	-0.003953
309944725	18995971.000000	987247	10000.000000	30719	2215	1.000000	30455	2368	1.000000	30743261	-0.004286
309932838	19008867.000000	987316	10000.000000	30649	2217	1.000000	30461	2387	1.000000	30945423	-0.004145
309935196	19041158.000000	989415	10000.000000	30642	2209	1.000000	30582	2239	1.000000	31148249	-0.003162
309922751	19035551.000000	990462	10000.000000	30569	2183	1.000000	30581	2337	1.000000	31350296	-0.003096
309913749	19041180.000000	989404	10000.000000	30678	2148	1.000000	30418	2290	1.000000	31551396	-0.002486
309926555	19040201.000000	990229	10000.000000	30671	2203	1.000000	30319	2239	1.000000	31752928	-0.002145
309901453	19027678.000000	990846	10000.000000	30160	2210	1.000000	30549	2163	1.000000	31954592	-0.001449
309935909	19031739.000000	986366	10000.000000	30778	2152	1.000000	30374	2088	1.000000	32154694	-0.001375
npatches	nstrain	runtime	dt	init_x	init_y	init_y_blood	init_z	init_S	beta0	beta1	beta2	beta3	mean_beta	B	d	delta	delta_blood	b[0]	mut	m	CTL	c	g	epsilon	k	het	lambda	rho	omega	x_max	patch.dyna	DELTA	A	VA
10000	1	100.000000	0.000100	21900	9499	5000000	0.001000	10000000	18.473029	16.223943	18.575557	12.421879	13	8000000000.000000	0.010000	1.000000	1.000000	800000	0.000050	0.048000	1	0.001000	1.000000	25.000000	13.000000	0.500000	0.001000	0.001000	0.010000	31987	0	10.000000	7.000000	1.000000
sus	inf	inf_blood	z	x[0]	y[0][0]	z[0]	x[1]	y[1][0]	z[1]	S[0]	synchrony
219000000	94990000.000000	5000000	10.000000	21900	9499	0.001000	21900	9499	0.001000	10000000	0.000000
309401107	19355485.000000	1009635	10000.000000	30347	2374	1.000000	30669	2111	1.000000	10475070	0.000000
315224029	8500710.000000	441909	10000.000000	31212	1068	1.000000	31283	903	1.000000	10629212	0.000000
317411134	4488060.000000	233074	10000.000000	31408	547	1.000000	31842	500	1.000000	10696379	0.000000
318470615	2561326.000000	133958	10000.000000	31710	315	1.000000	31730	306	1.000000	10726178	0.000000
319038569	1525341.000000	79852	10000.000000	31573	150	1.000000	31756	187	1.000000	10737183	0.000000
319345374	932836.000000	48746	10000.000000	31988	117	1.000000	32293	113	1.000000	10737483	0.000000
319553180	571713.000000	29691	10000.000000	31835	73	1.000000	32079	68	1.000000	10731341	0.000000
319654850	359044.000000	18388	10000.000000	32035	40	1.000000	31627	43	1.000000	10721346	0.000000
319750406	224563.000000	11545	10000.000000	31993	40	1.000000	32046	25	1.000000	10709369	0.000000
319792853	140240.000000	7296	9995.086063	32131	16	1.000000	31896	11	1.000000	10695610	0.000000
319834082	90209.000000	4611	9844.170146	31900	10	1.000000	31959	15	1.000000	10681228	0.000000
319830472	77886.000000	3943	9521.898810	31857	16	1.000000	31927	9	0.985600	10666375	0.000000
319837472	79206.000000	3980	9512.955084	31794	8	0.997223	31830	7	0.995101	10651609	0.000000
319829006	77457.000000	3902	9487.947409	31991	2	0.991957	32079	1	0.813673	10636794	0.000000
319813334	77058.000000	3948	9485.475458	32229	7	1.000000	31895	14	0.853688	10621820	0.000000
319840188	77069.000000	4121	9487.465564	32069	8	0.926256	31946	10	0.934766	10606763	0.000000
319819124	77602.000000	4025	9497.600770	31922	15	0.635059	32198	3	0.997597	10591861	0.000000
319818062	76309.000000	4003	9468.549714	31932	8	0.999938	31865	7	0.999812	10577034	0.000000
319826575	76913.000000	3919	9494.361406	32076	8	1.000000	31948	8	0.999261	10562466	0.000000
319819232	79203.000000	4147	9542.427397	31967	22	0.823945	31928	7	0.999882	10547660	0.000000
319830300	78679.000000	4194	9557.104007	32017	23	0.978868	31854	12	0.943181	10532780	0.000000
319832405	77660.000000	3954	9512.337755	32037	13	0.999849	31844	4	0.996478	10518157	0.000000
319831617	77710.000000	4080	9489.150843	32080	6	1.000000	31751	4	0.983737	10503520	0.000000
319851573	79255.000000	4021	9537.165374	31839	11	1.000000	32088	7	0.999983	10488780	0.000000
319833818	77530.000000	4034	9501.313601	31771	8	0.988481	31996	4	1.000000	10474005	0.000000
319826546	78067.000000	4051	9522.103388	31940	13	0.996768	32171	6	1.000000	10459251	0.000000
319830491	77615.000000	4004	9486.466732	32030	10	0.998712	32072	3	0.914116	10444653	0.000000
319827147	77333.000000	3975	9480.050360	31923	12	0.999721	31810	8	0.999933	10430131	0.000000
319830499	77976.000000	3992	9509.758453	31783	13	1.000000	32048	7	1.000000	10415585	0.000000
319838916	77367.000000	4140	9524.750226	32081	18	1.000000	31985	12	0.987922	10401219	0.000000
319831966	80051.000000	4231	9540.700979	32130	5	0.999575	31721	6	0.906782	10386324	0.000000
319809310	78258.000000	4024	9519.917840	32124	11	1.000000	31918	5	0.941909	10371821	0.000000
319834162	77463.000000	4120	9489.896386	31894	4	0.956434	31717	6	0.979296	10357347	0.000000
319834667	78494.000000	4214	9561.630810	31973	4	0.994368	32077	8	0.999996	10342966	0.000000
319842774	78643.000000	4085	9486.930289	32090	9	0.999999	31955	12	0.928355	10328495	0.000000
319805124	77345.000000	3956	9513.083013	32006	11	1.000000	32198	5	0.999998	10314234	0.000000
319830140	78640.000000	4047	9536.504424	32180	6	1.000000	32090	6	0.993380	10299830	0.000000
319816172	78509.000000	4110	9518.108198	31928	7	1.000000	31828	4	0.999998	10285479	0.000000
319822731	77706.000000	4050	9536.625611	31706	13	1.000000	31967	5	0.998485	10271131	0.000000
319841389	78061.000000	4103	9516.163912	32031	8	1.000000	32203	22	0.999894	10256816	-1.#IND00
319848250	77849.000000	4098	9504.633022	31967	10	0.998188	32203	11	0.988613	10242415	-1.#IND00
319850745	78232.000000	4101	9521.500738	32198	11	0.969413	32002	5	1.000000	10228076	0.003730
319845860	79134.000000	4104	9530.339582	32140	9	0.999976	31845	11	1.000000	10213859	0.003689
319818181	77546.000000	4005	9509.398878	31806	11	0.919422	31806	8	0.722413	10199472	0.004218
319858980	78287.000000	4037	9541.977480	32035	11	0.999013	31817	7	0.945443	10185313	0.003236
319851846	76629.000000	3995	9461.789880	31860	12	1.000000	32044	4	0.999994	10171100	0.002985
319854223	78649.000000	4104	9509.019477	31967	6	0.944617	31989	4	0.942889	10156680	0.001724
319851298	77889.000000	4014	9489.547839	32102	10	0.998540	32015	8	0.970847	10142629	0.000566
319814542	77629.000000	4152	9518.539038	32000	8	0.999003	32022	13	0.995265	10128411	0.006272
319803695	78364.000000	4148	9536.307162	31867	16	0.999999	32030	4	0.999771	10114450	0.004089
319830153	79173.000000	4169	9548.261390	32036	9	0.999464	32011	5	0.998365	10100366	-0.000452
319833201	77639.000000	4051	9493.807971	32212	10	0.998107	32078	3	0.867048	10086451	-0.000577
319811089	77948.000000	4062	9511.127724	31914	6	1.000000	31964	8	0.988461	10072037	0.000729
319845260	78568.000000	4029	9503.354184	31930	21	0.966320	31980	10	0.987558	10058031	0.000697
319826257	77406.000000	4058	9485.863578	31960	6	0.999999	31958	5	0.999998	10044067	0.000735
319823239	77218.000000	4005	9520.714127	31947	11	0.999947	31915	11	1.000000	10030021	0.000709
319840637	77954.000000	4061	9513.286923	31758	15	0.999941	32009	4	0.758031	10015961	0.002133
319829092	77455.000000	4090	9490.326339	32120	8	0.944485	32090	5	0.999873	10002114	0.002474
319796945	77859.000000	4047	9502.575635	32052	1	0.455394	31963	5	0.999990	9988090	0.002733
319832674	77916.000000	4043	9519.851412	31953	11	0.999769	31816	11	0.993731	9973898	0.003607
319839537	77976.000000	4204	9509.882901	31886	6	1.000000	31826	7	0.990266	9960129	0.002327
319797483	79002.000000	4182	9569.174980	31812	11	1.000000	31822	7	0.999993	9946305	0.001868
319838404	77609.000000	4068	9509.181187	31969	5	1.000000	32076	8	0.973811	9932330	0.002830
319818569	77576.000000	4034	9494.009733	31869	13	1.000000	31856	11	0.999972	9918776	0.002131
319852152	79019.000000	4112	9522.415243	32235	10	0.993953	31892	18	0.999541	9905138	0.001847
319833606	78552.000000	4069	9526.025474	31975	21	0.999857	32224	14	1.000000	9891419	0.001779
319825162	78121.000000	4093	9516.574799	31924	9	0.994120	31976	3	1.000000	9877658	0.002127
319835338	77006.000000	4110	9503.741731	32035	17	0.995322	31873	10	0.999635	9863934	0.004323
319813072	79175.000000	4146	9542.979503	32055	10	1.000000	31910	3	0.995198	9850158	0.003849
319837252	77449.000000	4063	9484.760913	32080	12	0.847283	32035	7	0.985233	9836287	0.003632
319828595	77466.000000	3972	9490.702514	32120	17	0.966875	31974	9	0.999999	9822626	0.003631
319832523	78585.000000	4083	9533.694623	31833	8	0.999650	31875	11	0.999996	9809158	0.003836
319823486	76999.000000	4234	9486.682470	31859	5	1.000000	32057	12	0.966752	9795339	0.003355
319827455	77981.000000	4049	9516.070759	31974	4	0.999467	32015	9	0.999991	9781808	0.002723
319850538	78896.000000	4179	9500.352250	32343	7	0.997898	31979	13	0.959089	9768176	0.002693
319815126	77887.000000	4138	9537.178021	31847	14	0.995816	32171	9	0.999996	9754588	0.002650
319813115	78120.000000	3895	9475.677678	31937	14	0.835564	31770	10	0.982438	9741045	0.003071
319818615	76439.000000	4048	9472.391546	32183	20	1.000000	32049	5	0.964128	9727493	0.002858
319858170	79492.000000	4173	9529.779568	31900	5	0.999643	32175	6	0.999989	9713772	0.002595
319819735	78235.000000	4018	9519.679513	31982	6	0.999418	31919	11	1.000000	9700238	0.003008
319838201	78515.000000	4112	9552.912065	31883	6	1.000000	31905	8	0.999349	9686712	0.002803
319827255	78226.000000	4107	9465.056958	32058	15	1.000000	32168	9	0.984278	9673394	0.003096
319829633	77701.000000	4064	9498.903133	32283	5	1.000000	31951	10	0.991873	9660074	0.003049
319831669	77041.000000	3922	9488.930761	32173	10	1.000000	32110	7	0.905306	9646567	0.002584
319842456	77727.000000	4006	9507.489797	32039	8	0.999970	32040	7	0.999480	9633484	0.002591
319842534	78943.000000	4060	9520.288091	31965	11	0.998006	32022	7	0.998520	9620066	0.002268
319846186	78744.000000	4073	9520.829028	31954	3	1.000000	31791	10	1.000000	9606716	0.002538
319821243	78881.000000	4061	9527.755527	32073	7	0.999680	32055	5	0.690069	9593324	0.003391
319835996	78573.000000	4187	9527.726438	32146	8	0.835006	32152	7	0.999957	9579961	0.004760
319828308	78309.000000	4084	9503.354173	32277	16	0.993725	32074	8	0.999884	9566526	0.004700
319830273	77233.000000	4041	9501.232533	32020	6	0.997870	31912	6	1.000000	9553127	0.004546
319827863	77661.000000	4021	9521.553787	32043	18	1.000000	32192	7	0.967617	9539598	0.004542
319821465	78006.000000	4105	9518.455053	31894	7	0.999993	31911	14	0.999963	9526300	0.005351
319825080	78975.000000	4102	9535.289586	31879	9	0.953650	31948	5	1.000000	9513120	0.005413
319825128	79188.000000	4077	9531.405959	31833	16	0.999762	31954	9	0.998578	9499845	0.005646
319848544	76653.000000	3870	9478.180275	32064	8	1.000000	31923	14	0.999999	9486720	0.004498
319821225	78272.000000	3981	9515.339679	31827	6	1.000000	32175	14	1.000000	9473470	0.004463
319849070	78521.000000	4060	9535.954921	31834	8	0.999860	32122	6	0.999841	9460285	0.004488
319820991	76724.000000	4008	9482.556731	32115	6	1.000000	32086	11	0.663785	9447187	0.004382
npatches	nstrain	runtime	dt	init_x	init_y	init_y_blood	init_z	init_S	beta0	beta1	beta2	beta3	mean_beta	B	d	delta	delta_blood	b[0]	mut	m	CTL	c	g	epsilon	k	het	lambda	rho	omega	x_max	patch.dyna	DELTA	A	VA
10000	1	100.000000	0.000100	21900	9499	5000000	0.001000	10000000	17.345431	11.859401	15.897947	18.137176	13	8000000000.000000	0.010000	1.000000	1.000000	800000	0.000050	0.048000	1	0.001000	1.000000	25.000000	14.000000	0.500000	0.001000	0.001000	0.010000	31987	0	10.000000	7.000000	1.000000
sus	inf	inf_blood	z	x[0]	y[0][0]	z[0]	x[1]	y[1][0]	z[1]	S[0]	synchrony
219000000	94990000.000000	5000000	10.000000	21900	9499	0.001000	21900	9499	0.001000	10000000	0.000000
314792606	8940718.000000	466627	10000.000000	31369	1053	1.000000	31403	814	1.000000	10352256	0.000000
318820915	1800428.000000	93857	10000.000000	31973	241	1.000000	31753	184	1.000000	10395505	0.000000
319656330	400858.000000	20965	10000.000000	32132	51	1.000000	31914	23	1.000000	10392230	0.000000
319832103	92081.000000	4811	9922.408941	31846	8	1.000000	31784	12	1.000000	10379437	0.000000
319846227	68033.000000	3554	8667.649069	31892	13	0.858005	32151	6	0.731524	10364678	0.000000
319852716	65015.000000	3412	8681.182713	31933	7	0.999719	31663	10	0.790243	10349954	0.000000
319842283	64771.000000	3372	8663.883176	32041	12	0.975450	31987	6	0.925864	10335086	0.000000
319816418	65401.000000	3406	8705.530969	31929	7	0.860425	31892	16	0.831918	10320322	0.000000
319829479	64214.000000	3453	8688.199712	32061	2	0.999875	31983	11	0.800255	10305912	0.000000
319829468	64020.000000	3348	8686.219307	31929	13	0.998836	31967	3	0.903742	10291198	0.000000
319849399	63898.000000	3281	8676.930393	32095	12	0.985384	32058	9	0.625187	10276694	0.000000
319851296	64097.000000	3317	8705.557805	32111	8	0.999996	31999	6	0.974789	10262276	0.000000
319830221	64403.000000	3322	8690.007817	32071	5	0.977242	31705	6	0.771661	10247877	0.000000
319833262	65174.000000	3311	8655.677831	32035	6	0.999765	31861	3	0.996253	10233337	0.000000
319849832	64218.000000	3328	8630.874929	31923	11	0.969770	32038	0	0.482682	10218773	0.000000
319832493	64710.000000	3359	8687.246008	31946	10	0.998045	31816	16	0.991075	10204398	0.000000
319831070	64231.000000	3338	8662.808186	32038	6	0.807523	31915	6	0.999996	10189918	0.000000
319828184	64229.000000	3366	8656.636713	32057	16	0.999886	32034	9	0.933753	10175358	0.000000
319811889	63899.000000	3386	8604.256290	31875	12	0.956105	32012	4	0.737932	10161114	0.000000
319835450	64658.000000	3382	8671.646821	32084	10	0.967232	32051	7	0.878144	10146529	0.000000
319838201	65831.000000	3388	8707.887828	32069	2	0.999932	31939	6	0.929458	10132098	0.000000
319814211	64541.000000	3277	8664.311851	31964	7	0.983443	31956	6	0.982928	10117972	0.000000
319823818	65341.000000	3402	8758.035177	32029	5	0.977071	32135	9	0.992788	10103686	0.000000
319837535	64812.000000	3244	8762.487051	31864	15	0.997376	31865	9	0.811073	10089372	0.000000
319838185	65364.000000	3404	8674.326363	32165	8	0.999999	31908	3	0.979949	10075112	0.000000
319834617	64132.000000	3412	8641.442299	32080	5	0.807736	31959	3	0.925711	10060888	0.000000
319853734	65277.000000	3444	8685.714544	31980	12	0.999842	32033	4	0.874610	10046679	0.000000
319840701	65275.000000	3385	8746.960078	32009	6	0.998802	32005	5	0.479961	10032238	0.000000
319847262	65329.000000	3354	8703.699493	31913	9	0.995040	32077	10	0.536751	10017934	0.000000
319832688	64810.000000	3394	8652.567456	31826	3	0.955272	31737	0	0.613210	10003680	0.000000
319842347	65688.000000	3306	8699.667284	31871	8	0.992518	32119	4	0.795488	9989564	0.000000
319844929	65288.000000	3386	8738.491933	32058	5	0.999999	32026	7	0.963770	9975478	0.000000
319831051	64639.000000	3294	8705.477412	32011	2	0.563821	31951	5	0.861352	9961330	0.000000
319822908	64018.000000	3331	8673.895183	32095	11	0.849299	31863	8	0.988272	9947280	0.000000
319823422	65088.000000	3417	8758.467058	31995	3	0.993950	31936	8	0.955483	9933119	0.000000
319836329	64236.000000	3406	8690.750171	31937	7	0.991167	32157	8	0.555616	9919047	0.000000
319832169	63982.000000	3471	8667.294568	32024	8	0.999362	31906	7	0.849659	9905197	0.000000
319861674	64052.000000	3442	8657.954049	31989	5	0.999999	31947	5	0.912459	9891233	0.000000
319839679	65255.000000	3495	8678.995931	31916	9	0.989121	31988	3	0.846239	9877097	0.000000
319827466	64267.000000	3348	8620.916881	31853	10	0.999542	31946	2	0.957038	9863247	-1.#IND00
319843359	63746.000000	3365	8640.734591	31969	4	1.000000	31860	14	0.658743	9849245	-1.#IND00
319834486	64702.000000	3483	8721.594718	31991	12	0.730671	31917	6	0.998324	9835187	-0.012567
319842660	64210.000000	3397	8641.136977	32155	5	0.999982	32163	5	0.279196	9821135	-0.004409
319839471	64575.000000	3408	8718.518890	32015	6	0.940500	32081	4	0.473215	9807244	-0.002488
319853692	63664.000000	3210	8724.186593	32218	8	0.994121	31939	2	0.776046	9793705	0.000085
319831767	64832.000000	3445	8707.872971	31712	3	0.813723	31919	3	0.794463	9780088	-0.001204
319850984	63751.000000	3390	8668.305686	32016	14	0.937264	32206	4	0.890711	9766526	0.002594
319828903	63919.000000	3350	8661.336334	32091	5	0.592980	31906	10	0.999396	9752677	0.001047
319852071	64549.000000	3237	8703.535892	31768	3	0.996808	32168	4	0.567785	9738873	0.000436
319820451	63763.000000	3222	8659.150240	31801	10	0.996574	32090	4	0.997892	9725055	0.000486
319839551	64738.000000	3541	8646.170806	31829	6	0.999791	31877	1	0.404193	9711263	0.000220
319827236	64767.000000	3351	8668.283369	32001	2	0.997414	31710	9	0.702821	9697486	-0.000537
319833084	62989.000000	3312	8682.492127	31978	7	0.927267	31935	5	0.990501	9683923	0.000094
319833029	64235.000000	3372	8630.379766	31782	4	0.907303	31864	8	0.968681	9670325	-0.000150
319823107	64207.000000	3398	8658.027791	32063	7	0.999922	32193	2	0.957414	9656545	0.001687
319832323	65332.000000	3467	8748.651185	32024	5	0.999847	32003	3	0.721108	9643101	0.001831
319841211	62898.000000	3361	8652.349534	32129	9	0.999902	31824	2	0.675644	9629544	0.003633
319826891	65052.000000	3310	8679.982344	32045	6	0.744029	31853	7	0.878725	9615915	0.005547
319853182	64401.000000	3343	8667.380403	31980	18	0.991902	31926	7	0.940720	9602486	0.004932
319831100	64221.000000	3350	8666.694159	31896	11	0.900508	32080	7	0.929887	9588806	0.004650
319843036	64817.000000	3226	8678.059277	31972	6	0.999949	32053	8	0.948774	9575201	0.003780
319840464	64799.000000	3335	8684.581037	31822	13	0.995527	32019	11	0.979579	9562018	0.001997
319835435	64570.000000	3302	8668.237764	31866	8	0.748422	32050	9	0.987431	9548750	0.001820
319832676	63998.000000	3254	8683.118467	32226	6	0.999719	32016	9	0.949460	9535451	0.001363
319818320	64521.000000	3367	8722.646412	31957	8	1.000000	31853	5	0.999915	9521874	0.001636
319829989	64612.000000	3309	8695.253321	32088	8	0.999444	32094	4	0.681437	9508368	-0.000870
319842916	65785.000000	3384	8745.882661	31984	4	0.979297	31837	7	0.925352	9495022	-0.001629
319853319	65057.000000	3459	8745.938188	31813	7	0.940003	32100	5	0.894888	9481621	-0.002094
319842645	64854.000000	3359	8621.218981	32150	13	0.968061	32150	4	0.976381	9468056	-0.002058
319835831	64368.000000	3319	8679.044603	32186	6	0.998778	32035	2	0.977605	9454744	-0.001949
319847058	64383.000000	3237	8624.808674	32010	5	0.964384	31753	7	0.916421	9441546	-0.001522
319841316	63549.000000	3312	8603.499932	32167	7	0.982324	32025	6	0.923425	9428404	-0.001406
319849423	62794.000000	3345	8604.540557	32035	2	0.999985	32157	4	0.872767	9415155	-0.001110
319842780	63757.000000	3266	8656.598587	31950	13	0.999929	31924	10	0.963203	9401984	-0.000518
319845058	64368.000000	3336	8708.674613	31860	7	1.000000	31969	2	0.731345	9388939	-0.000540
319842126	65117.000000	3414	8691.939234	32063	5	0.999714	31845	15	0.602984	9375573	-0.000846
319842293	63474.000000	3264	8637.472562	31848	8	0.857433	31859	8	0.853604	9362279	-0.001233
319842249	64660.000000	3351	8674.651544	31922	7	0.378259	32034	9	0.869270	9349395	-0.002089
319829591	63947.000000	3288	8661.887985	32030	6	0.986191	31938	8	0.630400	9336185	-0.001384
319842189	64412.000000	3445	8712.296900	31840	6	0.999849	32155	3	0.837817	9323209	-0.002917
319862733	63640.000000	3324	8717.007571	31955	4	1.000000	31917	14	0.998201	9310211	-0.002897
319835603	63788.000000	3276	8643.071509	32050	4	0.825065	32077	11	0.875916	9296843	-0.003184
319866208	64953.000000	3331	8725.640797	31834	9	0.798540	32200	4	0.998436	9283963	-0.003139
319841565	62702.000000	3344	8736.802371	32032	6	0.962293	31880	10	0.933397	9270852	-0.002112
319829219	64078.000000	3321	8699.641716	31856	3	0.998096	32057	5	0.969006	9257783	-0.001969
319846443	64928.000000	3363	8665.462190	31833	4	0.999326	31903	1	0.364900	9244824	-0.002316
319848314	64613.000000	3376	8690.898510	31902	13	0.993452	32054	3	0.979244	9231812	-0.002166
319839651	65428.000000	3354	8697.140276	31849	3	0.881995	32081	6	0.994971	9218870	-0.001969
319824909	64003.000000	3296	8671.876103	32013	10	0.594185	32048	0	0.460597	9205764	-0.000860
319862848	64882.000000	3383	8743.392264	31792	11	0.988051	31958	9	0.939879	9192984	-0.001278
319844702	63939.000000	3300	8714.156348	32023	6	0.999999	31893	7	0.657586	9180062	-0.001693
319830194	63628.000000	3331	8642.576243	32171	6	0.775955	31999	4	0.821849	9167068	-0.001377
319845372	63536.000000	3353	8638.407057	31876	9	0.703259	32000	6	0.906953	9154384	-0.001279
319838502	64267.000000	3346	8663.937821	31989	8	0.979116	31887	10	0.866698	9141515	-0.001274
319854355	64742.000000	3352	8690.147073	32084	2	0.999987	32118	4	0.982587	9128687	-0.001207
319847296	63392.000000	3410	8609.635944	32005	11	0.997649	31807	4	0.931962	9115648	-0.000756
319826834	65072.000000	3330	8671.426284	32066	1	0.580895	31817	3	0.952121	9102868	-0.000987
319848151	63808.000000	3343	8611.425753	31877	11	0.999782	32037	5	0.850231	9090101	0.000246
319810808	64813.000000	3358	8657.910667	31888	15	0.787151	31921	8	0.998977	9077455	0.000373
npatches	nstrain	runtime	dt	init_x	init_y	init_y_blood	init_z	init_S	beta0	beta1	beta2	beta3	mean_beta	B	d	delta	delta_blood	b[0]	mut	m	CTL	c	g	epsilon	k	het	lambda	rho	omega	x_max	patch.dyna	DELTA	A	VA
10000	1	100.000000	0.000100	21900	9499	5000000	0.001000	10000000	11.901419	10.197847	8.084059	17.352758	13	8000000000.000000	0.010000	1.000000	1.000000	800000	0.000050	0.048000	1	0.001000	1.000000	25.000000	15.000000	0.500000	0.001000	0.001000	0.010000	31987	0	10.000000	7.000000	1.000000
sus	inf	inf_blood	z	x[0]	y[0][0]	z[0]	x[1]	y[1][0]	z[1]	S[0]	synchrony
219000000	94990000.000000	5000000	10.000000	21900	9499	0.001000	21900	9499	0.001000	10000000	0.000000
317373200	4209669.000000	219372	10000.000000	31709	415	1.000000	31940	368	1.000000	10276615	0.000000
319659110	376041.000000	19786	10000.000000	32131	47	1.000000	31947	29	1.000000	10282527	0.000000
319858740	50208.000000	2694	7999.037153	32079	6	0.935601	31901	9	1.000000	10269148	0.000000
319833874	56825.000000	2927	7898.791821	31737	3	0.992242	32110	6	0.612893	10254534	0.000000
319832109	59156.000000	3041	7979.393826	31893	4	0.802611	31866	5	0.323878	10239900	0.000000
319814424	59842.000000	3092	8104.382811	31990	8	0.975088	32011	2	0.900821	10225519	0.000000
319827073	60280.000000	3144	8191.589588	32141	4	0.916235	31880	12	0.891233	10211048	0.000000
319828606	59956.000000	3096	8149.785853	31849	7	0.936216	31907	3	0.851977	10196728	0.000000
319842150	59673.000000	3075	8102.104097	32086	4	0.995128	32049	2	0.791392	10182267	0.000000
319823896	60136.000000	3185	8068.123815	32001	3	0.791902	32205	3	0.915885	10167649	0.000000
319847225	59695.000000	3087	8064.270150	31791	6	0.944275	31944	3	0.569990	10153194	0.000000
319842555	60133.000000	3069	8042.166231	31889	7	0.818231	32040	6	0.980152	10138698	0.000000
319852745	59076.000000	3149	8074.162799	32022	2	0.821639	32001	3	0.753083	10124557	0.000000
319840940	60412.000000	3177	8099.729317	31788	1	0.226674	32081	9	0.996597	10110149	0.000000
319830513	60802.000000	3095	8203.023772	32055	9	0.968970	31879	9	0.905900	10095856	0.000000
319828032	59083.000000	3098	8034.294693	32125	7	0.520004	31980	9	0.798941	10081572	0.000000
319823346	60306.000000	3126	8178.733001	31825	3	0.545659	32097	6	0.885367	10067309	0.000000
319853703	58907.000000	3102	8108.775471	31916	3	0.740615	31892	6	0.782011	10052765	0.000000
319834214	59228.000000	3097	8084.845159	32269	3	0.929325	31881	4	0.540101	10038539	0.000000
319844194	60378.000000	3188	8163.666317	31923	4	0.806040	31716	7	0.999052	10024326	0.000000
319834389	59418.000000	3005	8096.606445	32223	7	0.855491	31919	3	0.976864	10010245	0.000000
319849452	59092.000000	3103	8049.093479	32201	6	0.754447	32112	4	0.667550	9995873	0.000000
319844495	60155.000000	3211	8097.731670	32284	2	0.812405	32019	3	0.613637	9981794	0.000000
319855674	60314.000000	3094	8142.676326	32026	10	0.857914	32114	8	0.951441	9967697	0.000000
319847647	59774.000000	3076	8086.737862	31968	6	0.806904	31935	6	0.810989	9953445	0.000000
319829880	59391.000000	3020	8074.207369	31904	8	0.904038	31855	6	0.920097	9939513	0.000000
319843386	59461.000000	3128	8124.560794	32053	7	0.700245	31946	8	0.962405	9925424	0.000000
319850359	59084.000000	3005	8034.386498	32081	4	0.895508	32040	6	0.993342	9911446	0.000000
319833602	59532.000000	3078	8061.188978	32012	5	0.898198	32070	8	0.979636	9897640	0.000000
319857323	59833.000000	3070	8157.542762	32049	5	0.867751	32012	0	0.247588	9883384	0.000000
319857603	59305.000000	3047	8079.850320	32004	5	0.847654	31881	12	0.967909	9869178	0.000000
319840147	60045.000000	3150	8090.562313	32124	5	0.960144	31973	6	0.768032	9855261	0.000000
319816458	59343.000000	3033	8100.664741	31765	3	0.705691	31913	0	0.783765	9841283	0.000000
319826053	60903.000000	3195	8114.112354	32289	2	0.815174	32155	4	0.964926	9827302	0.000000
319855100	60369.000000	3157	8055.143836	32105	6	0.735769	32047	4	0.775248	9813356	0.000000
319845244	60005.000000	3138	8096.011957	31981	3	0.600719	31830	10	0.981187	9799571	0.000000
319848445	58532.000000	2959	8028.393322	31913	6	0.929795	31895	11	0.922184	9785528	0.000000
319839608	60773.000000	3121	8067.259812	31970	7	0.967074	32267	4	0.832194	9771469	0.000000
319844019	59620.000000	3193	8038.862511	31751	2	0.717255	31773	8	0.710764	9757546	0.000000
319841645	59990.000000	3050	8079.895444	32038	5	0.859531	32103	4	0.215763	9743851	-1.#IND00
319821653	59907.000000	3143	8090.768511	32109	5	0.967936	32065	2	0.380514	9730028	-1.#IND00
319839967	60584.000000	3103	8134.936308	31737	2	0.395459	31923	8	0.899290	9716296	-1.#IND00
319854042	59581.000000	3109	8144.773902	31863	0	0.489931	31905	5	0.557816	9702727	-0.012112
319865591	59024.000000	3007	8120.864870	32015	3	0.816363	31892	5	0.850393	9688930	-0.014476
319829638	57908.000000	3030	8058.776165	31856	3	0.885337	31904	9	0.918241	9675205	-0.008304
319822053	58909.000000	3005	8076.128763	32034	7	0.365494	31749	7	0.485524	9661480	-0.015442
319841861	59082.000000	3009	8003.328688	31825	8	0.580972	31642	9	0.668502	9647801	-0.011675
319827608	59811.000000	3003	8027.844203	32274	1	0.754234	32255	1	0.663318	9634202	-0.012864
319857463	58985.000000	3066	8145.334669	32016	2	0.998033	32057	9	0.933398	9620575	-0.011701
319851606	58363.000000	3042	8001.146629	32042	7	0.903564	31919	5	0.759275	9606849	-0.011045
319848602	59508.000000	3049	8059.038663	32013	4	0.495897	31965	6	0.800519	9593327	-0.010337
319835872	59891.000000	3124	8079.149155	32068	8	0.946076	31852	7	0.940725	9579591	-0.009565
319830321	58842.000000	3141	8128.956314	31938	5	0.399324	32011	5	0.499650	9566107	-0.008614
319827219	59180.000000	3070	8020.909180	31906	6	0.634141	31888	10	0.866079	9552552	-0.006527
319826894	58799.000000	3037	8067.318529	31898	3	0.901329	32097	6	0.933360	9538959	-0.005291
319826325	59196.000000	3069	8024.183543	31830	10	0.869513	32028	6	0.918597	9525447	-0.004994
319844155	59130.000000	3063	7996.827473	32101	8	0.954256	32075	6	0.911993	9512073	-0.004566
319851028	59675.000000	3041	8103.295466	32034	4	0.911865	31925	3	0.974137	9498711	-0.003822
319822990	59853.000000	3018	8091.149599	32061	3	0.956505	31959	4	0.911586	9485301	-0.002945
319837091	59919.000000	3128	8099.308271	31811	8	0.940689	31986	5	0.397660	9471734	-0.000752
319834861	60302.000000	3108	8099.911451	31850	2	0.480599	32059	1	0.394124	9458164	-0.000065
319846879	59962.000000	3201	8121.994030	31984	7	0.802950	31860	2	0.764838	9444771	0.000119
319835000	59577.000000	3200	8081.772055	31970	4	0.934292	32069	2	0.418021	9431474	0.000080
319840318	59449.000000	3163	8098.282765	31976	5	0.863440	31922	9	0.824622	9418491	0.000006
319853137	59674.000000	3094	8046.654462	31991	0	0.918691	31984	4	0.973785	9404991	-0.001625
319810683	60122.000000	3084	8109.136804	31788	5	0.687253	32020	3	0.824100	9391993	-0.002849
319841195	59407.000000	2989	8007.510321	32040	5	0.837730	31869	17	0.986798	9378644	-0.002762
319838014	59026.000000	3085	8037.656501	32001	8	0.954820	32153	2	0.661754	9365386	-0.002787
319838568	60454.000000	3180	8112.738577	31832	6	0.776393	31904	5	0.577171	9352153	-0.002577
319822814	58926.000000	3017	8184.997369	31901	7	0.864663	31848	3	0.884662	9338810	-0.002480
319841867	58575.000000	3053	8045.769177	31956	8	0.876531	31968	2	0.523381	9325441	-0.001220
319832510	58954.000000	3120	8042.502656	32017	15	0.556140	32080	8	0.820622	9312164	-0.001613
319838468	58825.000000	3042	8057.323983	31851	10	0.536037	31815	4	0.689629	9299030	-0.001466
319825650	58918.000000	3236	8009.041791	31881	6	0.892448	32090	10	0.902952	9285843	-0.001257
319818920	60727.000000	3099	8113.375303	31926	9	0.853218	32088	7	0.968005	9272678	-0.000780
319841385	59898.000000	3153	8090.802919	32025	7	0.960430	31885	5	0.692182	9259588	-0.000643
319852034	59387.000000	3030	8097.485176	31860	5	0.998032	31854	4	0.449749	9246553	-0.000527
319847262	59993.000000	3159	8095.704173	32078	8	0.623495	31847	5	0.775882	9233531	-0.000588
319811039	59257.000000	3087	8039.039362	32016	6	0.998090	32069	5	0.892647	9220511	-0.000302
319818759	59549.000000	3132	8020.143860	32023	7	0.700868	32049	5	0.996595	9207364	-0.000505
319842617	60494.000000	3072	8111.674359	31813	6	0.642911	32144	10	0.766532	9194177	-0.000588
319848880	60360.000000	3059	8129.987109	31996	7	0.770883	31908	6	0.512133	9181030	0.000619
319858079	59608.000000	3068	8081.444698	31927	5	0.775797	31845	3	0.568927	9168299	-0.000148
319828633	57519.000000	2985	8034.334538	31890	3	0.601885	32115	4	0.677584	9155629	-0.000036
319850288	59356.000000	3060	8149.140620	31804	5	0.835916	31980	2	0.671514	9142639	0.000039
319821459	59481.000000	3104	8054.403035	32187	7	0.967864	31878	3	0.972342	9129760	-0.000144
319863756	58945.000000	3090	8014.953408	32089	3	0.942638	31833	4	0.902558	9116719	0.000006
319815331	60133.000000	3139	8116.485743	32033	8	0.990001	32087	5	0.871902	9103743	-0.000062
319826908	60631.000000	3145	8241.741869	32214	8	0.737236	31855	8	0.782918	9091050	-0.000502
319843238	60098.000000	3101	8155.418751	31980	6	0.702791	32019	9	0.960626	9078148	-0.000538
319824371	58385.000000	3152	8005.923929	31607	8	0.999266	31998	3	0.825248	9065399	-0.000928
319826546	58932.000000	3088	8093.955259	32080	10	0.685374	31834	2	0.901239	9052697	-0.000899
319817131	58704.000000	3006	8046.619179	32037	2	0.612402	31931	6	0.656820	9039918	-0.000899
319836526	59490.000000	3009	8096.816322	31871	6	0.179135	31890	2	0.816312	9027070	-0.001081
319845033	58829.000000	3037	8032.446512	32211	2	0.645774	31812	2	0.436552	9014421	-0.001192
319863734	59274.000000	3094	8091.525777	32087	1	0.469494	31908	12	0.749007	9001724	-0.001178
319822065	60377.000000	3181	8108.883926	31968	2	0.478212	31922	7	0.988901	8989141	-0.001156
319825138	60070.000000	3096	8111.498068	31859	3	0.710639	32006	9	0.806390	8976391	-0.001050
319832082	60595.000000	3112	8098.456083	32043	4	0.999541	31907	10	0.667343	8963677	-0.000954
npatches	nstrain	runtime	dt	init_x	init_y	init_y_blood	init_z	init_S	beta0	beta1	beta2	beta3	mean_beta	B	d	delta	delta_blood	b[0]	mut	m	CTL	c	g	epsilon	k	het	lambda	rho	omega	x_max	patch.dyna	DELTA	A	VA
10000	1	100.000000	0.000100	21900	9499	5000000	0.001000	10000000	19.099478	19.203589	15.005894	6.670834	13	8000000000.000000	0.010000	1.000000	1.000000	800000	0.000050	0.048000	1	0.001000	1.000000	25.000000	16.000000	0.500000	0.001000	0.001000	0.010000	31987	0	10.000000	7.000000	1.000000
sus	inf	inf_blood	z	x[0]	y[0][0]	z[0]	x[1]	y[1][0]	z[1]	S[0]	synchrony
219000000	94990000.000000	5000000	10.000000	21900	9499	0.001000	21900	9499	0.001000	10000000	0.000000
318706446	1858021.000000	97579	10000.000000	31989	261	1.000000	31717	230	1.000000	10221498	0.000000
319833492	68290.000000	3601	9763.931429	31897	11	1.000000	31954	10	1.000000	10213415	0.000000
319835383	51927.000000	2749	7954.039097	31823	7	0.983354	31769	10	0.971268	10198886	0.000000
319828376	53389.000000	2766	7353.107080	31952	2	0.324330	31958	7	0.979074	10184344	0.000000
319853386	55979.000000	2833	7452.432975	32017	4	0.743395	32075	9	0.906250	10169868	0.000000
319822535	56663.000000	2873	7562.024604	31915	9	0.997686	32013	13	0.987941	10155491	0.000000
319819764	57049.000000	2966	7562.569255	31934	5	0.567137	32037	10	0.632549	10140986	0.000000
319852392	56646.000000	2967	7587.116346	31888	1	0.834584	31855	6	0.993870	10126655	0.000000
319855820	55596.000000	2884	7572.978479	32272	7	0.999280	32160	5	0.809339	10112180	0.000000
319824180	55446.000000	2883	7518.536797	32019	5	0.799262	32035	9	0.814888	10097799	0.000000
319835403	55793.000000	2909	7566.221470	32136	6	0.327799	32046	3	0.837670	10083042	0.000000
319832061	55198.000000	2854	7426.103251	32085	6	0.999462	31978	2	0.858813	10068851	0.000000
319826060	57431.000000	2915	7533.263389	31980	10	0.841201	31755	10	0.941693	10054554	0.000000
319851156	56354.000000	2897	7556.559302	31964	0	0.619048	31932	8	0.983520	10040329	0.000000
319837247	55903.000000	2889	7532.327953	31866	5	0.786521	31975	8	0.968092	10026094	0.000000
319828958	57130.000000	2882	7561.084080	31995	7	0.927294	32299	12	0.996193	10011775	0.000000
319828034	56786.000000	2966	7553.139892	31734	6	0.826237	31636	5	0.964374	9997355	0.000000
319814600	57166.000000	3038	7548.044480	32055	13	0.782052	31940	10	0.763698	9982741	0.000000
319845488	56840.000000	2934	7613.297343	32049	5	0.685725	31933	3	0.994986	9968366	0.000000
319829677	56693.000000	2937	7506.717380	31830	14	0.934404	32202	11	0.990781	9954053	0.000000
319841689	55797.000000	2934	7537.270733	31998	5	0.910107	31975	5	0.986600	9940128	0.000000
319849972	56228.000000	2870	7532.295463	31995	2	0.992693	31763	6	0.905481	9925923	0.000000
319859220	57238.000000	2972	7643.342974	32255	4	0.673097	31905	8	0.721232	9911697	0.000000
319839211	56361.000000	2914	7684.128019	31998	4	0.942671	32074	9	0.995914	9897380	0.000000
319816472	55547.000000	2916	7549.372667	31906	7	0.770473	32221	5	0.895558	9883404	0.000000
319847993	55906.000000	2972	7470.384673	31594	7	0.295163	31807	7	0.953855	9869084	0.000000
319838913	57374.000000	2910	7523.074674	31698	2	0.654011	32068	1	0.800730	9855047	0.000000
319844377	57401.000000	2933	7475.331018	32195	7	0.920703	31703	4	0.875592	9840965	0.000000
319841302	57068.000000	2932	7528.913900	32074	4	0.929036	31839	8	0.631193	9827145	0.000000
319836349	56906.000000	2983	7574.871485	31946	4	0.670948	31893	12	0.978199	9813473	0.000000
319832823	56309.000000	2911	7437.187615	31942	16	0.642008	32078	6	0.965394	9799641	0.000000
319841784	56120.000000	2963	7503.673722	31882	7	0.371299	32021	7	0.988866	9785566	0.000000
319826198	58003.000000	3027	7599.327283	31755	4	0.895472	31924	8	0.871355	9771590	0.000000
319826811	57267.000000	2897	7571.685671	32130	3	0.635715	32122	9	0.995022	9757552	0.000000
319837870	55644.000000	2955	7492.680588	32003	7	0.412094	31996	3	0.799977	9743810	0.000000
319832127	57371.000000	3003	7557.676662	32041	6	0.970962	31916	6	0.748683	9729856	0.000000
319840777	56262.000000	2862	7505.889473	32048	12	0.973886	31882	11	0.845766	9715861	0.000000
319843215	57276.000000	3045	7577.761895	31924	5	0.984594	31969	2	0.754183	9701880	0.000000
319842495	56558.000000	3076	7615.862382	32093	5	0.930254	32081	9	0.645012	9688218	0.000000
319836951	56674.000000	2971	7594.245719	31983	18	0.865284	32061	8	0.612255	9674531	-1.#IND00
319833662	56186.000000	2939	7533.465618	31973	5	0.925363	32031	7	0.847602	9660612	-1.#IND00
319837727	56166.000000	3004	7528.301852	31837	7	0.997533	32147	5	0.893945	9646889	-1.#IND00
319829984	56652.000000	2927	7652.171269	31860	3	0.999808	31959	4	0.802707	9633220	0.007249
319855574	56108.000000	2954	7614.631170	31970	6	0.757703	32042	8	0.962404	9619788	0.008237
319848527	56039.000000	2913	7517.055907	31840	7	0.997201	32236	7	0.969260	9606172	0.011067
319837055	57435.000000	3033	7569.133243	31804	13	0.984058	31840	8	0.999969	9592775	0.008550
319851871	56984.000000	2999	7608.858577	31961	4	0.972636	31748	10	0.999544	9579149	0.007229
319850833	57132.000000	3044	7620.378592	32014	13	0.669355	31846	11	0.991110	9565830	0.006423
319834818	55707.000000	2845	7620.033341	31996	7	0.901946	31994	11	0.927830	9552167	0.004348
319836339	56341.000000	2861	7533.982429	31845	7	0.879489	31761	5	0.997685	9538552	0.002644
319839832	56614.000000	2935	7548.006380	31839	3	0.953957	31997	12	0.987391	9525116	0.005508
319842828	55896.000000	3013	7551.656370	32013	7	0.958408	32191	9	0.968158	9511601	0.004549
319838318	57648.000000	2972	7615.301257	32064	9	0.888020	32098	3	0.990979	9498057	0.004433
319835704	56451.000000	2833	7624.115681	31803	6	0.969659	31984	12	0.990964	9484597	0.003988
319834355	56530.000000	2874	7621.528421	31904	7	0.999986	32203	6	0.666091	9471026	0.005778
319847538	56366.000000	2965	7584.917476	32035	4	0.837738	31798	9	0.981960	9457415	0.004439
319846204	56593.000000	2871	7584.285149	32145	8	0.897530	31847	9	0.995780	9443885	0.004515
319837211	56617.000000	2924	7616.883328	32170	7	0.809938	31824	10	0.965329	9430644	0.004068
319849450	55840.000000	2945	7532.137933	32157	3	0.344234	31948	6	0.729877	9417374	0.003579
319832123	55978.000000	3010	7605.732246	32037	10	0.997665	32266	4	0.660061	9403928	0.002159
319836809	56568.000000	2992	7625.745206	32177	9	0.687065	31999	3	0.480851	9390534	0.001679
319846654	55393.000000	2866	7504.132440	31936	6	0.984803	32184	3	0.897021	9377215	0.001267
319838258	56312.000000	2826	7490.444366	31779	10	0.986607	31997	4	0.989681	9363863	0.001537
319821081	56312.000000	2919	7595.260896	32289	15	0.999152	32009	6	0.970236	9350543	0.002131
319816983	56868.000000	2885	7571.602527	32046	7	0.971796	32058	7	0.857283	9337272	0.001918
319848815	56522.000000	2962	7603.390066	32073	3	0.998945	32118	8	0.881666	9323864	0.001459
319830005	56048.000000	3037	7533.972371	31849	9	0.964864	32236	4	0.990432	9310652	0.001500
319847844	55128.000000	2899	7597.984801	32261	4	0.976869	32043	6	0.999993	9297483	0.002152
319842321	56106.000000	2889	7537.098062	31861	6	0.973903	32061	8	0.810197	9284401	0.001919
319843253	55818.000000	2922	7537.377993	31987	6	0.991795	32046	3	0.954621	9271196	0.002353
319840706	57636.000000	2989	7694.090565	31794	2	0.693102	31839	3	0.551798	9258014	0.002064
319855393	57127.000000	2979	7652.492763	32015	11	0.997363	32064	3	0.984775	9244920	0.002473
319831012	55814.000000	2813	7519.776740	32080	1	0.934050	31631	2	0.872003	9231852	0.001980
319830571	57641.000000	3059	7647.186230	32195	14	0.959045	31790	2	0.674477	9218694	0.002130
319857132	56607.000000	2903	7592.908068	32037	3	0.694519	32108	2	0.981488	9205488	0.001244
319849663	56809.000000	3006	7651.341799	32159	9	0.999120	32102	2	0.246788	9192324	-0.001871
319835807	55895.000000	2886	7581.321201	32222	1	0.461928	32076	15	0.951998	9179341	-0.001969
319823758	55995.000000	2978	7445.099380	31929	7	0.577746	31956	8	0.988148	9166529	-0.001913
319837111	55774.000000	2866	7568.573202	32003	3	0.976838	32053	8	0.944627	9153616	-0.001854
319827311	56662.000000	2929	7592.225339	31864	5	0.926497	31995	6	0.768384	9140654	-0.001064
319837894	56298.000000	2930	7559.446096	32150	8	0.869692	32158	7	0.990689	9127457	-0.001146
319854494	56831.000000	2968	7507.486899	31951	8	0.910004	32343	7	0.808639	9114591	-0.001001
319851590	57454.000000	2994	7518.719704	32099	4	0.970802	32048	3	0.793067	9101706	-0.002098
319838926	57001.000000	2907	7641.466637	32071	3	0.947665	32107	4	0.782000	9088846	-0.002199
319823338	56607.000000	2941	7575.774877	31760	2	0.969733	31894	8	0.946207	9076038	-0.002932
319835819	56744.000000	2914	7517.837487	32019	14	0.994742	32155	6	0.795263	9063227	-0.002811
319843255	56229.000000	2847	7416.115279	32046	2	0.782857	31921	7	0.999196	9050386	-0.002459
319845817	58006.000000	2971	7627.822790	31832	12	0.970167	31868	11	0.993175	9037601	-0.001426
319849751	56746.000000	2955	7656.702199	32032	14	0.423428	31958	8	0.886107	9024646	-0.001139
319847395	56390.000000	3083	7612.547983	31883	11	0.983942	31893	1	0.810640	9011933	-0.001200
319847535	57186.000000	2913	7620.917701	32031	18	0.904353	31963	11	0.982861	8999282	-0.001253
319825342	55585.000000	2969	7588.565691	31956	8	0.964149	32033	4	0.325887	8986501	-0.000858
319823008	55932.000000	2986	7618.634685	32206	8	0.998258	31837	6	0.996045	8973582	-0.000499
319829902	55661.000000	2886	7493.560913	31961	10	0.682619	31977	10	0.990278	8960963	-0.000739
319832123	57413.000000	3002	7542.122980	31955	3	0.999194	32096	8	0.633790	8948284	-0.000819
319828434	56203.000000	2865	7551.752653	31803	15	0.798528	32242	10	0.974611	8935563	-0.000728
319838739	56288.000000	2906	7614.398897	31945	11	0.999069	32058	10	0.472340	8922956	-0.000287
319836145	55824.000000	2858	7578.914650	31857	1	0.223650	32006	7	0.999730	8910326	-0.000289
319840488	56103.000000	2898	7515.732768	31745	2	0.404582	31637	11	0.972466	8897652	-0.000466
npatches	nstrain	runtime	dt	init_x	init_y	init_y_blood	init_z	init_S	beta0	beta1	beta2	beta3	mean_beta	B	d	delta	delta_blood	b[0]	mut	m	CTL	c	g	epsilon	k	het	lambda	rho	omega	x_max	patch.dyna	DELTA	A	VA
10000	1	100.000000	0.000100	21900	9499	5000000	0.001000	10000000	11.903805	8.406599	11.113494	8.451934	13	8000000000.000000	0.010000	1.000000	1.000000	800000	0.000050	0.048000	1	0.001000	1.000000	25.000000	17.000000	0.500000	0.001000	0.001000	0.010000	31987	0	10.000000	7.000000	1.000000
sus	inf	inf_blood	z	x[0]	y[0][0]	z[0]	x[1]	y[1][0]	z[1]	S[0]	synchrony
219000000	94990000.000000	5000000	10.000000	21900	9499	0.001000	21900	9499	0.001000	10000000	0.000000
319335577	795906.000000	41794	10000.000000	31898	86	1.000000	31957	64	1.000000	10182071	0.000000
319846343	54175.000000	2787	5637.596548	32122	7	0.529176	31975	9	0.413446	10169146	0.000000
319827142	61897.000000	3287	6934.460256	32117	6	0.678261	32096	10	0.162332	10154677	0.000000
319863696	54944.000000	2995	7370.647696	31748	3	0.595548	31843	5	0.865092	10140177	0.000000
319823598	53505.000000	2804	7223.449524	31903	1	0.494969	32024	11	0.710468	10125751	0.000000
319845746	53404.000000	2707	7011.276680	31950	1	0.639675	31875	4	0.559676	10111175	0.000000
319856491	55484.000000	2940	7176.638402	31965	1	0.821879	32079	2	0.776990	10096776	0.000000
319841063	53530.000000	2738	7202.118788	31925	3	0.814665	31881	9	0.742689	10082518	0.000000
319818218	52988.000000	2832	7111.258877	31921	5	0.394468	31984	2	0.919245	10068156	0.000000
319866411	53622.000000	2698	6910.662402	32092	1	0.490917	31942	2	0.182376	10053846	0.000000
319819578	55055.000000	2844	7139.584083	31999	7	0.977731	31970	6	0.653928	10039526	0.000000
319853108	54821.000000	2867	7130.075398	32044	1	0.899335	32119	7	0.090750	10025304	0.000000
319839947	53282.000000	2733	7105.911219	31960	4	0.779002	32073	9	0.254176	10011088	0.000000
319863795	55505.000000	2841	7120.346036	31943	5	0.675958	32104	4	0.596106	9996739	0.000000
319839314	54329.000000	2832	7249.932064	31884	3	0.343384	31899	4	0.703772	9982474	0.000000
319845069	53889.000000	2826	7117.896775	32219	3	0.646483	32014	3	0.521957	9968373	0.000000
319838477	54481.000000	2906	7179.488034	32068	1	0.781554	32100	7	0.716894	9954279	0.000000
319813822	54902.000000	2878	7187.620895	32170	4	0.868329	32053	4	0.524557	9939979	0.000000
319818817	54165.000000	2869	7267.059548	31934	6	0.907664	32014	6	0.925582	9925885	0.000000
319853734	53693.000000	2811	7182.809007	32023	2	0.851500	32149	5	0.490617	9911682	0.000000
319829647	52626.000000	2736	7090.774945	31926	1	0.442706	32223	10	0.510850	9897489	0.000000
319861950	54490.000000	2764	7119.336261	31910	2	0.564702	31989	11	0.633432	9883406	0.000000
319830489	53968.000000	2839	7083.060514	31998	9	0.663695	31946	4	0.717720	9869417	0.000000
319847873	52898.000000	2773	6977.243754	31944	10	0.627125	32042	4	0.214913	9855371	0.000000
319829673	55588.000000	2800	7065.120621	32212	5	0.924161	31855	2	0.270444	9841384	0.000000
319850430	55043.000000	2807	7086.497218	32019	2	0.446463	32117	5	0.846091	9827302	0.000000
319834353	53805.000000	2832	7118.217928	32011	0	0.425747	31984	6	0.240571	9813271	0.000000
319825970	55708.000000	2861	7209.316240	32030	8	0.914743	32004	6	0.707829	9799188	0.000000
319838910	54201.000000	2841	7178.283507	32002	4	0.613987	31867	2	0.261680	9785163	0.000000
319843071	54887.000000	2842	7070.842449	32149	6	0.957574	31988	2	0.644935	9771319	0.000000
319845903	55813.000000	2853	7217.781228	31941	4	0.440061	31905	3	0.793924	9757467	0.000000
319830845	53693.000000	2669	7171.398437	31918	8	0.983338	32140	4	0.932318	9743703	0.000000
319833787	54332.000000	2867	7187.768333	32060	17	0.758213	31954	5	0.353417	9729780	0.000000
319859549	53689.000000	2812	7052.530856	31979	3	0.693895	32106	3	0.537857	9715895	0.000000
319845540	53971.000000	2798	7120.676169	32177	1	0.569533	32057	6	0.427898	9702038	0.000000
319847260	53611.000000	2751	7170.191857	31983	4	0.800919	31933	2	0.797723	9688336	0.000000
319838766	52571.000000	2742	6950.812911	31897	5	0.951607	32125	4	0.596088	9674481	0.000000
319852211	54562.000000	2864	6966.348484	31886	4	0.428603	32003	4	0.537261	9660790	0.000000
319860786	54513.000000	2807	7146.091568	31999	4	0.370283	31875	5	0.732501	9647007	0.000000
319859556	54014.000000	2758	7225.262030	32003	6	0.974973	31895	4	0.966102	9633344	-1.#IND00
319857554	54704.000000	2829	7155.362909	32139	8	0.874165	31907	4	0.729295	9619556	-1.#IND00
319842930	54136.000000	2726	7128.747904	32043	4	0.503800	31902	7	0.308584	9605850	-1.#IND00
319835345	54182.000000	2754	7193.010309	31900	6	0.298582	32175	8	0.469901	9591932	0.002444
319840210	54281.000000	2844	7220.924292	31852	6	0.673237	31965	2	0.802301	9578371	0.000495
319858695	54407.000000	2853	7153.480139	31863	1	0.489252	31883	4	0.532890	9564667	0.000965
319844089	54841.000000	2787	7242.998919	31870	7	0.691590	32098	4	0.308760	9551021	0.000647
319827049	53524.000000	2743	7121.771293	31884	2	0.889981	32051	8	0.707266	9537142	-0.000259
319820662	51868.000000	2670	7066.388317	31863	3	0.699623	31970	6	0.714322	9523548	0.000379
319863007	53550.000000	2754	6947.854537	31987	7	0.608414	31935	4	0.520141	9510033	0.000179
319831533	57369.000000	2927	7089.602560	32026	6	0.675362	31966	6	0.764346	9496441	0.000467
319839734	53821.000000	2794	7156.068069	32002	4	0.919282	32053	10	0.344664	9482746	0.003183
319835480	54459.000000	2829	7110.040377	31934	4	0.729458	32061	5	0.777955	9469216	0.002465
319826640	54966.000000	2911	7071.384739	32095	3	0.672575	32206	4	0.957247	9455747	0.002194
319842922	55017.000000	2898	7131.853883	32192	7	0.942957	31758	10	0.094221	9442120	0.002316
319818919	53499.000000	2780	7171.190030	31744	3	0.450590	31895	9	0.560882	9428848	0.006202
319843912	54264.000000	2825	7125.051999	31697	5	0.832821	31910	0	0.251594	9415450	0.005701
319831502	54504.000000	2798	7074.795310	32043	3	0.621384	31832	8	0.782264	9401986	0.006320
319842259	54424.000000	2782	7148.738544	31952	7	0.903414	32055	4	0.839274	9388714	0.005315
319838964	53449.000000	2800	7071.218181	31935	8	0.570699	32047	4	0.273280	9375353	0.004962
319849339	54043.000000	2785	7125.710004	32051	4	0.198905	31745	1	0.534932	9362091	0.005206
319841387	55831.000000	2901	7185.773503	31969	7	0.494127	31856	11	0.747872	9348802	0.005358
319847013	54002.000000	2736	7140.357027	32060	5	0.795874	31975	2	0.953620	9335394	0.005598
319838499	53887.000000	2875	7138.160646	31947	4	0.902161	31840	6	0.527568	9321927	0.005455
319853613	54572.000000	2859	7061.493227	32046	4	0.877442	32062	3	0.591019	9308668	0.005418
319834234	54943.000000	2840	7155.170812	32125	7	0.863990	31805	6	0.569153	9295630	0.005023
319815985	53550.000000	2809	7039.822053	32079	3	0.578490	31796	1	0.536829	9282298	0.006753
319842946	54994.000000	2840	7113.483202	31993	4	0.774234	31974	3	0.315116	9269065	0.007769
319814205	55040.000000	2837	7085.560687	32037	7	0.043178	31980	9	0.946031	9255972	0.007428
319851546	55391.000000	2918	7092.923308	32132	2	0.930979	31895	6	0.929591	9242704	0.006653
319843688	53620.000000	2839	7165.017159	32014	11	0.582322	32023	3	0.652329	9229516	0.005956
319840915	53482.000000	2752	7074.053216	31834	6	0.655734	31955	8	0.797517	9216495	0.006954
319845852	54333.000000	2742	7142.312137	31918	5	0.904433	31481	8	0.536209	9203405	0.006484
319847183	55051.000000	2924	7229.166557	31962	6	0.757359	32177	4	0.543787	9190486	0.006586
319840139	53468.000000	2834	7190.325546	31943	4	0.896238	31950	14	0.839338	9177695	0.007335
319843295	53593.000000	2785	7107.791290	31804	7	0.486913	31824	6	0.919918	9164492	0.007012
319836800	54287.000000	2756	7013.952607	32159	7	0.730468	32064	6	0.721954	9151354	0.006780
319834450	54596.000000	2785	7114.781211	31890	2	0.941668	31739	4	0.355596	9138250	0.006588
319850842	55948.000000	2803	7209.156139	32149	6	0.626263	32139	5	0.958065	9125368	0.006243
319831817	53910.000000	2812	7154.623172	31909	7	0.825090	32264	5	0.481934	9112573	0.006104
319885573	54370.000000	2799	7061.748151	31656	10	0.454734	31824	8	0.912304	9099477	0.005960
319830653	55725.000000	2760	7095.189516	32038	5	0.796878	32066	2	0.296046	9086595	0.005412
319839127	54612.000000	2835	7261.623864	31863	5	0.822220	31814	9	0.721635	9073646	0.005147
319834941	53113.000000	2831	7112.154989	32115	7	0.576741	31978	1	0.446154	9060995	0.005213
319856642	53434.000000	2750	7036.699325	31944	4	0.519836	32107	8	0.895092	9048173	0.005040
319830516	55616.000000	2881	7147.342903	31933	7	0.595695	32024	3	0.841778	9035542	0.005403
319841585	53610.000000	2763	7118.094728	32025	5	0.567649	32075	3	0.918768	9022778	0.005272
319840311	53674.000000	2865	7079.205570	32129	3	0.863289	31873	6	0.931130	9009989	0.004996
319881544	54561.000000	2896	7149.211362	31930	5	0.724586	32001	6	0.721416	8997310	0.005065
319830593	54004.000000	2847	7135.900350	31765	11	0.266675	32169	6	0.200646	8984456	0.004934
319839369	53554.000000	2757	7139.483405	31964	5	0.891390	31976	8	0.635013	8971711	0.004540
319860366	53522.000000	2792	6985.035463	32088	1	0.840158	32063	8	0.289691	8958912	0.004295
319844159	54678.000000	2880	7114.980218	31969	2	0.404069	31919	4	0.278461	8946155	0.004323
319838581	53245.000000	2783	7144.594140	31782	3	0.780514	31837	5	0.633946	8933443	0.004115
319851470	54243.000000	2842	7142.392271	32024	3	0.820952	31910	4	0.272048	8920794	0.004133
319839017	53115.000000	2732	7079.907806	31861	1	0.497378	32055	6	0.858984	8908069	0.004110
319841322	53861.000000	2779	7070.209331	32032	4	0.873734	32069	2	0.574111	8895283	0.004582
319846719	54143.000000	2819	7206.575913	32087	2	0.989970	31880	6	0.798317	8882827	0.004414
319847924	53653.000000	2770	7122.059403	32043	4	0.387666	32042	7	0.763838	8870237	0.004156
319854795	54976.000000	2830	7125.965532	31871	6	0.643446	32183	2	0.240283	8857627	0.004717
npatches	nstrain	runtime	dt	init_x	init_y	init_y_blood	init_z	init_S	beta0	beta1	beta2	beta3	mean_beta	B	d	delta	delta_blood	b[0]	mut	m	CTL	c	g	epsilon	k	het	lambda	rho	omega	x_max	patch.dyna	DELTA	A	VA
10000	1	100.000000	0.000100	21900	9499	5000000	0.001000	10000000	12.578694	16.959808	14.708611	12.896035	13	8000000000.000000	0.010000	1.000000	1.000000	800000	0.000050	0.048000	1	0.001000	1.000000	25.000000	18.000000	0.500000	0.001000	0.001000	0.010000	31987	0	10.000000	7.000000	1.000000
sus	inf	inf_blood	z	x[0]	y[0][0]	z[0]	x[1]	y[1][0]	z[1]	S[0]	synchrony
219000000	94990000.000000	5000000	10.000000	21900	9499	0.001000	21900	9499	0.001000	10000000	0.000000
319668892	309535.000000	16319	10000.000000	31951	33	1.000000	32043	38	1.000000	10149385	0.000000
319830215	75405.000000	4034	7891.539341	31908	11	0.794672	32040	5	0.878514	10135225	0.000000
319843689	47720.000000	2517	7372.268840	31829	3	0.725156	32224	4	0.927080	10120802	0.000000
319858966	48539.000000	2473	6283.660278	31985	3	0.529985	32100	5	0.690058	10106393	0.000000
319832291	54969.000000	2781	6533.042620	32158	4	0.936748	31895	8	0.707805	10091939	0.000000
319821864	53726.000000	2729	6880.858830	32183	3	0.844830	32143	3	0.815418	10077342	0.000000
319836009	50768.000000	2515	6719.067760	32115	2	0.811779	31666	6	0.508755	10062854	0.000000
319836640	52500.000000	2676	6646.046353	31932	3	0.712855	31799	3	0.833389	10048562	0.000000
319857204	53171.000000	2753	6788.351057	31855	7	0.435455	31908	6	0.946674	10034250	0.000000
319857751	51594.000000	2612	6692.635118	31876	1	0.734232	32149	4	0.304713	10020059	0.000000
319847940	52415.000000	2723	6557.624591	31773	4	0.670285	32014	7	0.952546	10005863	0.000000
319842938	52788.000000	2723	6706.916141	32055	5	0.996809	31967	2	0.941937	9991452	0.000000
319838624	52545.000000	2815	6721.788211	31963	12	0.877841	32112	12	0.974636	9977302	0.000000
319845154	52203.000000	2577	6643.289736	32033	4	0.822722	31944	4	0.614299	9963213	0.000000
319852163	52571.000000	2823	6694.644660	32085	3	0.810231	31948	6	0.894106	9948936	0.000000
319842234	51847.000000	2747	6653.689990	31915	11	0.953508	32181	9	0.492123	9934554	0.000000
319849209	53350.000000	2752	6677.015448	32045	3	0.355661	31968	4	0.578955	9920331	0.000000
319843191	51335.000000	2729	6705.165918	31950	5	0.644081	31878	7	0.980730	9906308	0.000000
319818839	51956.000000	2732	6609.644248	32117	11	0.920604	31956	3	0.766283	9892196	0.000000
319854171	53087.000000	2684	6679.709921	31709	5	0.652379	32008	7	0.494359	9878250	0.000000
319855317	53137.000000	2733	6763.997212	32041	9	0.836619	32008	7	0.997876	9864125	0.000000
319829307	52428.000000	2695	6701.932315	32010	0	0.713956	32155	7	0.957650	9849881	0.000000
319852191	52457.000000	2663	6675.397042	32211	7	0.741755	31937	7	0.289662	9835797	0.000000
319847789	52720.000000	2711	6604.037572	31963	7	0.817604	31879	8	0.480425	9821864	0.000000
319833513	54249.000000	2772	6812.113240	31873	5	0.667803	31905	11	0.641064	9807822	0.000000
319842926	51414.000000	2639	6683.158916	32089	1	0.648545	31963	14	0.443437	9793916	0.000000
319870306	51926.000000	2699	6561.890857	32133	0	0.574448	31936	6	0.980798	9779860	0.000000
319860656	52915.000000	2724	6746.611822	32014	4	0.907522	31893	3	0.650770	9765836	0.000000
319847364	51777.000000	2739	6590.335036	31986	9	0.684853	31904	3	0.863509	9751782	0.000000
319847322	52230.000000	2643	6627.631119	32048	4	0.872181	31968	5	0.471547	9737840	0.000000
319823293	54482.000000	2864	6681.859455	32029	3	0.676498	31993	5	0.983618	9723997	0.000000
319850977	51954.000000	2681	6800.031092	32040	5	0.821071	31916	4	0.951469	9710168	0.000000
319851189	52040.000000	2639	6652.199749	32037	4	0.267729	32040	2	0.933466	9696275	0.000000
319847349	52376.000000	2696	6628.531325	32049	4	0.849686	31742	4	0.689833	9682504	0.000000
319854622	54210.000000	2773	6647.414056	31953	7	0.659527	32008	4	0.356001	9668643	0.000000
319822226	52112.000000	2732	6813.671017	31877	8	0.476695	31994	5	0.502001	9654855	0.000000
319846395	51990.000000	2714	6599.461348	32002	4	0.675742	31992	3	0.850203	9641201	0.000000
319872220	53926.000000	2800	6770.403370	31998	8	0.939862	31837	2	0.797990	9627812	0.000000
319850728	51221.000000	2637	6684.486833	32090	5	0.421970	32232	7	0.896294	9613992	0.000000
319834469	52072.000000	2676	6629.127542	31907	5	0.655121	31724	5	0.489695	9600322	-1.#IND00
319811856	52477.000000	2677	6678.704834	32152	10	0.851669	31943	7	0.479899	9586664	-1.#IND00
319812241	52940.000000	2839	6707.893501	31819	3	0.914339	32133	4	0.790086	9572948	-1.#IND00
319839572	52306.000000	2882	6636.176738	31998	4	0.049291	32017	5	0.997148	9559493	-1.#IND00
319831062	53682.000000	2763	6700.386956	32035	10	0.828658	31887	7	0.594131	9545976	0.005647
319842580	50847.000000	2542	6706.889549	32167	13	0.408387	31942	6	0.947825	9532321	0.010154
319868457	52852.000000	2774	6594.643516	31984	10	0.722083	32127	15	0.478822	9518747	0.009713
319848959	52322.000000	2716	6671.632190	32274	5	0.775774	31984	3	0.792155	9505197	0.006494
319829890	52439.000000	2751	6568.567157	31911	8	0.853058	31902	4	0.905537	9491584	0.005502
319845839	53066.000000	2772	6791.516620	32108	8	0.718361	32218	6	0.837367	9478024	0.005625
319833015	49406.000000	2576	6658.781341	31861	5	0.544474	31908	3	0.519406	9464605	0.006130
319845993	51969.000000	2698	6607.333818	31828	9	0.756217	32231	5	0.798174	9451178	0.005821
319861520	52959.000000	2713	6582.637823	31733	2	0.637437	31873	4	0.937894	9437633	0.005164
319859048	52035.000000	2693	6731.045895	31841	7	0.823598	31525	5	0.179297	9424077	0.004346
319834394	52169.000000	2700	6710.919530	31997	9	0.856677	32196	15	0.921000	9410910	0.004463
319841708	52341.000000	2639	6674.113406	32006	4	0.910718	32023	2	0.993327	9397615	0.000662
319843417	53078.000000	2636	6585.970479	32165	9	0.624943	32135	5	0.673082	9384170	0.001138
319869414	52725.000000	2776	6851.433678	31923	1	0.882574	32076	4	0.908511	9370919	0.001953
319818041	50755.000000	2699	6707.248581	32065	3	0.755600	31912	6	0.986006	9357539	0.002952
319846723	52071.000000	2658	6637.026440	32006	0	0.566221	32057	4	0.970980	9344255	0.002756
319842278	52595.000000	2781	6648.744010	32087	5	0.791439	31950	13	0.989359	9330907	0.002464
319838190	52725.000000	2701	6769.445168	31976	8	0.848634	31725	6	0.651355	9317452	0.002655
319849823	51847.000000	2652	6647.704232	32253	8	0.960010	32007	6	0.547010	9303994	0.002146
319845619	52332.000000	2775	6728.688722	32158	4	0.648402	32232	3	0.789358	9290658	0.002350
319847228	51846.000000	2658	6672.846886	32218	4	0.899856	31919	5	0.677456	9277661	0.003770
319836354	52297.000000	2725	6645.928644	32001	6	0.998028	32106	7	0.990577	9264652	0.004476
319848968	51248.000000	2673	6618.916709	32034	4	0.886210	32056	3	0.661010	9251588	0.004439
319830291	53606.000000	2876	6693.071595	32000	5	0.730948	32106	2	0.709720	9238428	0.005259
319829462	51945.000000	2621	6672.002202	31899	10	0.183122	31949	6	0.845311	9225269	0.005336
319851952	51655.000000	2719	6606.445612	32069	4	0.842057	32151	3	0.881944	9212084	0.004636
319854599	52323.000000	2670	6659.050643	31827	4	0.780015	31918	11	0.158477	9198852	0.004331
319837431	52145.000000	2700	6696.326210	32039	2	0.556006	31864	7	0.976708	9186101	0.004021
319813206	51626.000000	2749	6635.411155	32053	2	0.823735	31964	6	0.814078	9173044	0.003997
319849481	52333.000000	2812	6695.177767	32015	15	0.635947	32132	6	0.724498	9159999	0.003431
319830110	51582.000000	2765	6631.914781	32212	6	0.545715	31943	7	0.995952	9147157	0.003381
319840558	52313.000000	2743	6686.106653	32020	11	0.693822	31943	6	0.836269	9134273	0.002680
319841582	53190.000000	2807	6740.330969	31800	2	0.757323	32051	12	0.984879	9121201	0.001610
319858412	52188.000000	2712	6734.444763	32010	3	0.804923	31903	3	0.760718	9108450	0.001553
319840859	51767.000000	2607	6726.475386	31859	4	0.982446	31945	6	0.910613	9095724	0.001442
319841682	51938.000000	2671	6566.303397	31887	5	0.793973	31791	11	0.874519	9082844	0.001216
319838491	53934.000000	2803	6620.482144	31834	6	0.233220	32017	7	0.478539	9069996	0.000760
319828264	53143.000000	2686	6812.228928	32070	3	0.561787	31957	5	0.949754	9057362	0.000898
319840533	52019.000000	2725	6676.121647	31995	5	0.986560	32083	10	0.956972	9044441	0.000069
319843874	52940.000000	2789	6652.384823	32149	4	0.325919	31997	2	0.342070	9031582	-0.000131
319817838	53307.000000	2706	6624.767447	31943	6	0.466229	31950	8	0.738256	9018858	0.000033
319838304	53531.000000	2735	6796.367056	31869	7	0.946307	31925	1	0.435991	9005969	0.000996
319819899	53115.000000	2751	6708.633536	31962	6	0.358264	32072	1	0.181208	8993309	0.000649
319848767	52692.000000	2730	6745.385304	32051	4	0.837572	32200	5	0.908062	8980538	0.000136
319846341	53409.000000	2750	6748.798430	31713	4	0.941486	31999	6	0.554213	8967657	-0.000318
319835630	51511.000000	2658	6590.048357	31899	3	0.838183	32262	15	0.639253	8954896	0.000087
319847086	53850.000000	2797	6697.805361	31888	10	0.889787	31981	2	0.992327	8942311	0.001897
319843590	51908.000000	2695	6765.557909	31912	6	0.552865	31872	3	0.946282	8929673	0.002044
319846539	51922.000000	2710	6683.390384	31875	4	0.678213	32146	7	0.839269	8917033	0.002020
319850714	51789.000000	2752	6607.807498	31993	1	0.689493	31979	2	0.820774	8904553	0.001956
319857621	52450.000000	2829	6695.063125	31942	6	0.943882	32212	5	0.682042	8891687	0.001652
319841204	51726.000000	2720	6756.244883	32020	8	0.354115	31905	10	0.698045	8879016	0.001558
319856627	52132.000000	2638	6578.487142	31818	8	0.378498	32037	7	0.387097	8866467	0.001536
319869958	53222.000000	2726	6627.718022	32230	2	0.401594	31970	5	0.961449	8854053	0.001879
319842260	52188.000000	2668	6648.499157	31909	2	0.585184	31817	4	0.775968	8841562	0.000886
319824683	52053.000000	2635	6697.053984	32258	3	0.370056	32102	2	0.906131	8829128	0.000709
npatches	nstrain	runtime	dt	init_x	init_y	init_y_blood	init_z	init_S	beta0	beta1	beta2	beta3	mean_beta	B	d	delta	delta_blood	b[0]	mut	m	CTL	c	g	epsilon	k	het	lambda	rho	omega	x_max	patch.dyna	DELTA	A	VA
10000	1	100.000000	0.000100	21900	9499	5000000	0.001000	10000000	10.140810	8.383287	17.657649	11.912790	13	8000000000.000000	0.010000	1.000000	1.000000	800000	0.000050	0.048000	1	0.001000	1.000000	25.000000	19.000000	0.500000	0.001000	0.001000	0.010000	31987	0	10.000000	7.000000	1.000000
sus	inf	inf_blood	z	x[0]	y[0][0]	z[0]	x[1]	y[1][0]	z[1]	S[0]	synchrony
219000000	94990000.000000	5000000	10.000000	21900	9499	0.001000	21900	9499	0.001000	10000000	0.000000
319767692	132582.000000	7028	9998.444607	31881	12	1.000000	31967	5	1.000000	10129280	0.000000
319845249	43280.000000	2225	7676.641480	32177	5	0.902349	32012	5	0.889344	10114982	0.000000
319852049	44919.000000	2366	5395.714297	31935	1	0.528746	32049	1	0.403013	10100296	0.000000
319822969	59072.000000	3110	6200.894786	32008	3	0.390542	31945	5	0.570350	10085719	0.000000
319836721	52062.000000	2750	6764.363745	32014	7	0.487596	31927	2	0.643619	10071061	0.000000
319844816	49714.000000	2624	6185.150404	32181	3	0.396510	31875	3	0.339236	10056465	0.000000
319835967	51335.000000	2635	6123.308087	32010	6	0.720876	31861	4	0.589501	10042246	0.000000
319834544	52371.000000	2705	6409.901971	32183	5	0.320249	31793	3	0.426521	10027987	0.000000
319848270	51156.000000	2640	6379.801609	31822	4	0.966662	32224	8	0.419164	10013688	0.000000
319840055	50737.000000	2681	6423.606398	32134	8	0.425204	31857	3	0.607710	9999209	0.000000
319850912	50417.000000	2644	6372.952157	31979	9	0.692835	31978	10	0.335937	9985024	0.000000
319831060	51251.000000	2708	6202.297200	31931	8	0.610278	32032	4	0.781427	9970731	0.000000
319840899	51627.000000	2664	6353.463085	32019	5	0.163302	31983	2	0.461601	9956390	0.000000
319853728	51364.000000	2698	6346.924858	31921	3	0.763879	32098	1	0.237292	9942268	0.000000
319851387	49005.000000	2485	6347.889644	32073	7	0.739115	32006	4	0.661711	9928239	0.000000
319843696	52042.000000	2710	6317.876465	32015	5	0.267558	32012	5	0.283264	9914314	0.000000
319827664	50984.000000	2661	6411.074689	32150	1	0.516513	31935	5	0.303865	9900217	0.000000
319844823	50484.000000	2716	6381.048032	32055	5	0.770062	32028	6	0.422661	9886128	0.000000
319856141	51334.000000	2731	6268.727142	32048	2	0.412995	31889	2	0.210322	9871755	0.000000
319856188	51210.000000	2713	6248.162990	31966	5	0.437481	32068	8	0.536218	9857635	0.000000
319842742	51116.000000	2739	6388.134594	31995	4	0.604304	31875	3	0.309023	9843644	0.000000
319833602	51378.000000	2578	6263.037817	32040	0	0.302358	32146	3	0.295040	9829636	0.000000
319851222	51863.000000	2747	6391.366824	31775	6	0.743037	31996	6	0.612119	9815601	0.000000
319842867	51434.000000	2671	6412.776679	31950	4	0.601863	31975	3	0.243870	9801361	0.000000
319847900	50208.000000	2688	6295.712009	31970	3	0.718924	32073	4	0.494434	9787205	0.000000
319834738	50677.000000	2654	6220.376906	32019	3	0.784976	32117	2	0.376097	9773265	0.000000
319819715	51635.000000	2747	6384.949058	32180	3	0.207218	32204	5	0.905387	9759229	0.000000
319854098	51352.000000	2784	6340.556124	32009	9	0.486833	31952	4	0.342404	9745136	0.000000
319848305	52485.000000	2803	6377.795815	32128	4	0.891216	31939	9	0.583739	9731298	0.000000
319867615	49833.000000	2578	6374.130661	31997	1	0.742897	31976	2	0.872916	9717416	0.000000
319812396	52083.000000	2703	6229.930652	31897	4	0.704658	31919	2	0.384920	9703518	0.000000
319858966	51869.000000	2590	6523.521752	32148	11	0.315861	31829	9	0.243230	9689765	0.000000
319828983	49497.000000	2540	6441.936346	31948	3	0.394895	32016	3	0.232621	9675946	0.000000
319850260	51236.000000	2701	6275.699582	32037	4	0.881474	31865	3	0.622152	9662049	0.000000
319862885	51907.000000	2681	6382.242005	32054	4	0.676394	31805	4	0.760284	9648219	0.000000
319835063	51234.000000	2581	6302.860794	31897	8	0.673274	31792	5	0.443178	9634375	0.000000
319823805	51917.000000	2715	6534.717251	32018	7	0.608468	32065	2	0.266495	9620454	0.000000
319818655	49593.000000	2501	6286.947965	31678	4	0.481669	32107	5	0.251143	9606641	0.000000
319856703	52070.000000	2767	6265.099407	31987	5	0.319942	31974	6	0.921131	9593004	0.000000
319836113	52963.000000	2759	6447.080388	32128	2	0.573634	32095	5	0.612018	9579320	-1.#IND00
[truncated: 162 more rows]
