# Supplementary material for: Large Variations in HIV-1 Viral Load Explained by Shifting-Mosaic Metapopulation Dynamics
Source: PLoS Biol. 2016 Oct 5;14(10):e1002567. doi: 10.1371/journal.pbio.1002567 (PMC5051940; doi:10.1371/journal.pbio.1002567)
Supplement: S1 Data — Each file gives the output from the simulations indicated by the filename: low migration (ms1, db432); high migration (ms1, db1); very high migration (ms10, db1); number of patches (np); reservoir (storage); no reservoir (nostorage); CTL immigration model (CTLimmig); CTL proliferation model (CTLprolif); β¯ (beta1, beta2, …). Within each file, there are 21 simulations for (k = 0,1,..,20), and data is output each day. For measures of synchrony, the final entry should be used. See Methods and S1 Simulation Code for further details. (ZIP) [file pbio.1002567.s002.zip › S1_Data/ms10_np10000_storage_noPD_CTLprolif_db1_beta14.tsv]

npatches	nstrain	runtime	dt	init_x	init_y	init_y_blood	init_z	init_S	beta0	beta1	beta2	beta3	mean_beta	B	d	delta	delta_blood	b[0]	mut	m	CTL	c	g	epsilon	k	het	lambda	rho	omega	x_max	patch.dyna	DELTA	A	VA
10000	1	100.000000	0.000100	21900	9499	5000000	0.001000	10000000	11.203349	7.188793	14.904909	8.913622	14	8000000000.000000	0.010000	1.000000	1.000000	800000	0.000050	0.048000	1	0.001000	1.000000	25.000000	0.000000	0.500000	0.001000	0.001000	0.010000	31987	0	10.000000	7.000000	1.000000
sus	inf	inf_blood	z	x[0]	y[0][0]	z[0]	x[1]	y[1][0]	z[1]	S[0]	synchrony
219000000	94990000.000000	5000000	10.000000	21900	9499	0.001000	21900	9499	0.001000	10000000	0.000000
48884419	3445293598.000000	178744371	10000.000000	5497	343090	1.000000	7991	340868	1.000000	15265341	0.000000
32373099	5520517366.000000	286799125	10000.000000	3695	552076	1.000000	5380	550509	1.000000	22291463	0.000000
28369470	6389844774.000000	332089242	10000.000000	3188	638106	1.000000	4715	637073	1.000000	29505510	0.000000
27022298	6741233283.000000	350356825	10000.000000	3118	672684	1.000000	4620	673162	1.000000	36767967	0.000000
26519278	6881839166.000000	357644130	10000.000000	2960	686661	1.000000	4413	685160	1.000000	44038480	0.000000
26321196	6937925173.000000	360581523	10000.000000	2956	693965	1.000000	4467	692861	1.000000	51306709	0.000000
26247065	6960313486.000000	361770646	10000.000000	2999	697143	1.000000	4407	696038	1.000000	58569944	0.000000
26205232	6969229356.000000	362250351	10000.000000	2955	698533	1.000000	4397	695127	1.000000	65823751	0.000000
26194299	6972770300.000000	362426251	10000.000000	2932	697647	1.000000	4422	696137	1.000000	73066963	0.000000
26194005	6974103088.000000	362471018	10000.000000	2940	697679	1.000000	4294	695173	1.000000	80297738	0.000000
26195593	6974607205.000000	362512743	10000.000000	2985	697966	1.000000	4513	695678	1.000000	87514666	0.000000
26193708	6974913737.000000	362539041	10000.000000	3024	696767	1.000000	4421	696221	1.000000	94718840	0.000000
26195004	6975029251.000000	362494870	10000.000000	2961	697441	1.000000	4456	695472	1.000000	101918582	0.000000
26198924	6975019572.000000	362504722	10000.000000	3026	698130	1.000000	4452	695572	1.000000	109100936	0.000000
26197324	6975007037.000000	362544406	10000.000000	2955	696326	1.000000	4301	696941	1.000000	116275413	0.000000
26193865	6975004051.000000	362528520	10000.000000	2937	696503	1.000000	4432	695525	1.000000	123441793	0.000000
26194294	6974953849.000000	362517727	10000.000000	3005	696931	1.000000	4467	696090	1.000000	130597850	0.000000
26195294	6975030638.000000	362544176	10000.000000	2934	697690	1.000000	4358	695993	1.000000	137745149	0.000000
26189983	6975124374.000000	362519984	10000.000000	2985	696782	1.000000	4428	696927	1.000000	144878600	0.000000
26190264	6975083764.000000	362529589	10000.000000	2928	697247	1.000000	4444	695613	1.000000	152003322	0.000000
26194364	6975021366.000000	362538108	10000.000000	2923	697143	1.000000	4390	695408	1.000000	159113005	0.000000
26190359	6974968581.000000	362544001	10000.000000	2989	696015	1.000000	4408	695656	1.000000	166212270	0.000000
26189230	6974983626.000000	362524028	10000.000000	2965	697252	1.000000	4442	696546	1.000000	173298193	0.000000
26188638	6975068906.000000	362517092	10000.000000	2978	697980	1.000000	4373	696264	1.000000	180378105	0.000000
26190010	6975061625.000000	362548111	10000.000000	2971	697254	1.000000	4371	696026	1.000000	187448153	0.000000
26191212	6975002510.000000	362548005	10000.000000	2996	697308	1.000000	4456	695184	1.000000	194507120	0.000000
26195717	6975081006.000000	362559498	10000.000000	3059	694889	1.000000	4504	695506	1.000000	201556333	0.000000
26192384	6974977220.000000	362568840	10000.000000	3000	697647	1.000000	4386	694531	1.000000	208590616	0.000000
26196270	6974997748.000000	362513457	10000.000000	2964	696423	1.000000	4399	694869	1.000000	215621315	0.000000
26190232	6974985464.000000	362552902	10000.000000	3029	695910	1.000000	4420	696442	1.000000	222633650	0.000000
26197867	6975027562.000000	362517423	10000.000000	3010	697345	1.000000	4360	696162	1.000000	229633519	0.000000
26194956	6974953467.000000	362528860	10000.000000	2903	698055	1.000000	4465	696920	1.000000	236626062	0.000000
26190140	6975039019.000000	362535941	10000.000000	2994	696543	1.000000	4440	694768	1.000000	243608224	0.000000
26185087	6975022577.000000	362545145	10000.000000	2922	698552	1.000000	4390	695137	1.000000	250577600	0.000000
26195077	6975077528.000000	362538239	10000.000000	2975	697356	1.000000	4387	694987	1.000000	257545290	0.000000
26195716	6975035749.000000	362498928	10000.000000	2928	698216	1.000000	4363	694727	1.000000	264500540	0.000000
26187810	6975030413.000000	362514894	10000.000000	2981	697246	1.000000	4425	695614	1.000000	271442980	0.000000
26191044	6975011108.000000	362528601	10000.000000	2962	696731	1.000000	4447	695647	1.000000	278375840	0.000000
26191461	6974966301.000000	362547124	10000.000000	2955	696866	1.000000	4356	696755	1.000000	285299030	0.000000
26193451	6974964865.000000	362536700	10000.000000	2920	696162	1.000000	4354	696855	1.000000	292211198	-1.#IND00
26193626	6975025516.000000	362527691	10000.000000	2934	696070	1.000000	4371	696056	1.000000	299109059	-0.006400
26197955	6975066734.000000	362553066	10000.000000	2957	697135	1.000000	4411	695185	1.000000	306005473	-0.028069
26191148	6975093458.000000	362510158	10000.000000	2867	697368	1.000000	4370	695847	1.000000	312880715	-0.018256
26194657	6975022844.000000	362572566	10000.000000	3000	696860	1.000000	4327	695732	1.000000	319754332	-0.016155
26190591	6975050955.000000	362516252	10000.000000	2972	697366	1.000000	4377	697523	1.000000	326615553	-0.010787
26195022	6975144165.000000	362533148	10000.000000	2900	697379	1.000000	4439	695313	1.000000	333466403	-0.009185
26196868	6975046133.000000	362520288	10000.000000	2926	697393	1.000000	4314	697223	1.000000	340306388	-0.009581
26193503	6975004338.000000	362497994	10000.000000	2959	697559	1.000000	4412	695848	1.000000	347133257	-0.007450
26193324	6974975226.000000	362514848	10000.000000	2986	696425	1.000000	4383	696889	1.000000	353954233	-0.006823
26189128	6975027081.000000	362484054	10000.000000	2987	696981	1.000000	4395	696315	1.000000	360763764	-0.004789
26189482	6975052209.000000	362501723	10000.000000	2952	696687	1.000000	4357	695335	1.000000	367562207	-0.002504
26197981	6975013878.000000	362498343	10000.000000	2902	697057	1.000000	4318	695826	1.000000	374349239	-0.000222
26194046	6975021022.000000	362542516	10000.000000	2970	697350	1.000000	4462	695261	1.000000	381126846	-0.003042
26192046	6975020242.000000	362516755	10000.000000	2876	697282	1.000000	4438	695937	1.000000	387890878	-0.002541
26195811	6975033626.000000	362531067	10000.000000	2988	697278	1.000000	4440	696674	1.000000	394649870	-0.000867
26192205	6974976002.000000	362511764	10000.000000	3016	696564	1.000000	4433	695757	1.000000	401394805	0.000191
26190091	6974988809.000000	362519920	10000.000000	2958	696422	1.000000	4435	694689	1.000000	408135304	0.001028
26194967	6975026722.000000	362512960	10000.000000	2959	697351	1.000000	4368	696463	1.000000	414862396	0.001053
26201142	6975025060.000000	362528276	10000.000000	2976	697077	1.000000	4372	696649	1.000000	421578899	0.001997
26192724	6975014307.000000	362535137	10000.000000	2942	696404	1.000000	4399	696307	1.000000	428289849	0.001828
26191998	6975126726.000000	362492687	10000.000000	3017	696266	1.000000	4386	695791	1.000000	434988737	0.001324
26195760	6975118512.000000	362483607	10000.000000	2942	695525	1.000000	4525	695487	1.000000	441673973	0.002911
26198733	6975007547.000000	362514287	10000.000000	3028	699053	1.000000	4400	697115	1.000000	448348462	0.000873
26186713	6974966286.000000	362544424	10000.000000	2949	696899	1.000000	4327	696667	1.000000	455016860	0.000412
26196845	6975109062.000000	362532653	10000.000000	2882	697248	1.000000	4430	695534	1.000000	461671320	0.000721
26188357	6975170150.000000	362527935	10000.000000	2953	696741	1.000000	4480	695809	1.000000	468320678	0.000597
26187599	6975109247.000000	362531673	10000.000000	2953	696572	1.000000	4429	696256	1.000000	474960202	0.000399
26191334	6975043448.000000	362490577	10000.000000	3072	696565	1.000000	4387	695717	1.000000	481584444	0.000179
26194753	6975056100.000000	362549736	10000.000000	2988	695742	1.000000	4440	694804	1.000000	488200172	-0.001091
26194272	6974994126.000000	362557124	10000.000000	2985	696610	1.000000	4399	695910	1.000000	494806375	0.000109
26193381	6975009465.000000	362543064	10000.000000	2968	697489	1.000000	4311	693744	1.000000	501403524	0.001534
26197582	6975010111.000000	362513912	10000.000000	3014	697031	1.000000	4358	695513	1.000000	507988016	0.001398
26192850	6975051357.000000	362529182	10000.000000	2991	697573	1.000000	4437	695593	1.000000	514566521	0.001289
26194282	6975019442.000000	362556815	10000.000000	2936	697875	1.000000	4394	696138	1.000000	521135163	0.001142
26190048	6975180412.000000	362511585	10000.000000	3015	697704	1.000000	4383	696374	1.000000	527687305	0.001351
26194178	6975121192.000000	362529618	10000.000000	2948	697045	1.000000	4373	695359	1.000000	534235181	0.000923
26185836	6975027028.000000	362532478	10000.000000	2887	697769	1.000000	4399	695116	1.000000	540776780	0.001538
26192774	6975082687.000000	362530836	10000.000000	2976	696593	1.000000	4364	695524	1.000000	547308468	0.001515
26195722	6974853496.000000	362553712	10000.000000	2960	697693	1.000000	4374	694426	1.000000	553834819	0.002728
26185988	6974977358.000000	362527799	10000.000000	2952	698947	1.000000	4416	695985	1.000000	560346160	0.001788
26192983	6975063871.000000	362529514	10000.000000	3014	697811	1.000000	4403	696382	1.000000	566844305	0.001755
26193793	6975017009.000000	362551597	10000.000000	2970	696688	1.000000	4360	696678	1.000000	573333706	0.001718
26188893	6975069911.000000	362533680	10000.000000	3008	697306	1.000000	4428	695689	1.000000	579808173	0.001535
26192269	6975078700.000000	362534706	10000.000000	2915	697156	1.000000	4378	696465	1.000000	586272636	0.000840
26194545	6975128774.000000	362511562	10000.000000	3003	697594	1.000000	4373	694615	1.000000	592732450	0.000492
26197768	6975105056.000000	362540950	10000.000000	2947	697191	1.000000	4436	695427	1.000000	599183584	0.000368
26186204	6975123563.000000	362534967	10000.000000	2981	696368	1.000000	4372	695758	1.000000	605625135	0.000332
26188390	6975086350.000000	362520410	10000.000000	2971	696959	1.000000	4372	695798	1.000000	612061585	-0.000276
26200727	6975052402.000000	362546909	10000.000000	3042	697514	1.000000	4449	695026	1.000000	618478059	0.000007
26194235	6975103703.000000	362540575	10000.000000	3012	696327	1.000000	4485	695587	1.000000	624887736	-0.000031
26187733	6975081407.000000	362516451	10000.000000	2988	697302	1.000000	4418	696026	1.000000	631293329	0.000034
26191432	6975050087.000000	362512580	10000.000000	3022	696564	1.000000	4445	695616	1.000000	637684965	0.000985
26188254	6975030893.000000	362507290	10000.000000	2964	698508	1.000000	4368	695772	1.000000	644060327	0.001376
26192843	6975110918.000000	362545680	10000.000000	2963	695825	1.000000	4486	696509	1.000000	650433417	0.001379
26197547	6975051725.000000	362535090	10000.000000	2980	697533	1.000000	4396	695572	1.000000	656800513	0.001411
26191867	6975132928.000000	362514551	10000.000000	3027	695985	1.000000	4383	694476	1.000000	663157182	0.001356
26192850	6974951581.000000	362523020	10000.000000	2945	696590	1.000000	4395	694306	1.000000	669501240	0.001251
26193757	6974947352.000000	362522167	10000.000000	2952	698413	1.000000	4349	695805	1.000000	675834594	0.001098
26189593	6974922630.000000	362504993	10000.000000	2958	696532	1.000000	4358	695977	1.000000	682162303	0.001658
npatches	nstrain	runtime	dt	init_x	init_y	init_y_blood	init_z	init_S	beta0	beta1	beta2	beta3	mean_beta	B	d	delta	delta_blood	b[0]	mut	m	CTL	c	g	epsilon	k	het	lambda	rho	omega	x_max	patch.dyna	DELTA	A	VA
10000	1	100.000000	0.000100	21900	9499	5000000	0.001000	10000000	16.515948	20.861354	8.956937	9.456582	14	8000000000.000000	0.010000	1.000000	1.000000	800000	0.000050	0.048000	1	0.001000	1.000000	25.000000	1.000000	0.500000	0.001000	0.001000	0.010000	31987	0	10.000000	7.000000	1.000000
sus	inf	inf_blood	z	x[0]	y[0][0]	z[0]	x[1]	y[1][0]	z[1]	S[0]	synchrony
219000000	94990000.000000	5000000	10.000000	21900	9499	0.001000	21900	9499	0.001000	10000000	0.000000
66932134	2341309599.000000	121536939	10000.000000	5408	234926	1.000000	4517	235760	1.000000	14901585	0.000000
53357205	3091457054.000000	160636035	10000.000000	4322	310308	1.000000	3470	310759	1.000000	21441029	0.000000
51293358	3240642115.000000	168441939	10000.000000	4280	323730	1.000000	3440	325429	1.000000	28099786	0.000000
50922761	3269095264.000000	169901657	10000.000000	4124	327309	1.000000	3275	329507	1.000000	34780523	0.000000
50845769	3274564812.000000	170202674	10000.000000	3971	329582	1.000000	3295	328354	1.000000	41451274	0.000000
50836701	3275614143.000000	170268485	10000.000000	4098	328044	1.000000	3278	329564	1.000000	48115931	0.000000
50836955	3275762749.000000	170276403	10000.000000	4048	329284	1.000000	3332	328880	1.000000	54764932	0.000000
50831376	3275879156.000000	170248390	10000.000000	4169	328445	1.000000	3294	329378	1.000000	61406213	0.000000
50833543	3275822167.000000	170255616	10000.000000	4070	328740	1.000000	3358	328515	1.000000	68037935	0.000000
50833951	3275756827.000000	170264083	10000.000000	4051	329083	1.000000	3367	329635	1.000000	74657264	0.000000
50840587	3275851298.000000	170263754	10000.000000	4099	328687	1.000000	3311	328868	1.000000	81271723	0.000000
50832633	3275845289.000000	170253495	10000.000000	4168	327837	1.000000	3299	329519	1.000000	87872245	0.000000
50841681	3275777447.000000	170261556	10000.000000	4064	328206	1.000000	3320	329352	1.000000	94464546	0.000000
50828000	3275929401.000000	170256759	10000.000000	4143	327940	1.000000	3305	328538	1.000000	101043160	0.000000
50835403	3275740792.000000	170276138	10000.000000	4021	327998	1.000000	3326	329189	1.000000	107620240	0.000000
50833398	3275729881.000000	170266040	10000.000000	4030	328873	1.000000	3376	329701	1.000000	114187495	0.000000
50828921	3275919667.000000	170258060	10000.000000	4130	328679	1.000000	3282	329888	1.000000	120741094	0.000000
50829497	3275839040.000000	170257591	10000.000000	4064	327745	1.000000	3369	329487	1.000000	127281283	0.000000
50838237	3275776817.000000	170266917	10000.000000	4106	328056	1.000000	3379	328138	1.000000	133815276	0.000000
50843743	3275825683.000000	170265091	10000.000000	4082	327949	1.000000	3336	329116	1.000000	140340468	0.000000
50827606	3275845346.000000	170262212	10000.000000	4098	328897	1.000000	3382	328727	1.000000	146854371	0.000000
50836389	3275885046.000000	170246558	10000.000000	4181	328534	1.000000	3318	328466	1.000000	153358902	0.000000
50821571	3275879199.000000	170247129	10000.000000	4074	328808	1.000000	3326	329687	1.000000	159853211	0.000000
50829126	3275873038.000000	170237944	10000.000000	4017	328427	1.000000	3301	329166	1.000000	166336269	0.000000
50839158	3275809201.000000	170262888	10000.000000	4098	327928	1.000000	3293	328503	1.000000	172809172	0.000000
50830163	3275840327.000000	170259026	10000.000000	4130	328213	1.000000	3221	329757	1.000000	179276804	0.000000
50827543	3275778058.000000	170258579	10000.000000	3998	328418	1.000000	3343	329111	1.000000	185732325	0.000000
50839769	3275737039.000000	170256976	10000.000000	4080	328387	1.000000	3381	328226	1.000000	192178686	0.000000
50831092	3275803905.000000	170270458	10000.000000	4091	328987	1.000000	3306	329777	1.000000	198610869	0.000000
50834230	3275882435.000000	170252813	10000.000000	4099	327230	1.000000	3344	329048	1.000000	205041696	0.000000
50835975	3275742453.000000	170255408	10000.000000	4120	328421	1.000000	3324	328757	1.000000	211457169	0.000000
50832118	3275767236.000000	170274801	10000.000000	4048	329716	1.000000	3364	329864	1.000000	217861590	0.000000
50832970	3275813245.000000	170267605	10000.000000	4153	328785	1.000000	3367	329177	1.000000	224262308	0.000000
50833473	3275829534.000000	170251253	10000.000000	4062	328212	1.000000	3379	328543	1.000000	230653452	0.000000
50837885	3275911702.000000	170235189	10000.000000	4158	327834	1.000000	3267	328781	1.000000	237032520	0.000000
50837307	3275847227.000000	170254431	10000.000000	4134	327980	1.000000	3342	329528	1.000000	243398433	0.000000
50835691	3275727592.000000	170260230	10000.000000	4132	328158	1.000000	3304	330087	1.000000	249754065	0.000000
50829858	3275816042.000000	170287220	10000.000000	4077	327802	1.000000	3327	329584	1.000000	256102516	0.000000
50836101	3275834014.000000	170274413	10000.000000	4117	328519	1.000000	3376	328984	1.000000	262442301	0.000000
50835928	3275794197.000000	170256031	10000.000000	4130	327724	1.000000	3270	329985	1.000000	268767767	-1.#IND00
50834079	3275735389.000000	170268118	10000.000000	4152	328297	1.000000	3354	330380	1.000000	275088160	0.012800
50840583	3275834280.000000	170275213	10000.000000	4143	328338	1.000000	3381	329805	1.000000	281402920	-0.023400
50832577	3275812014.000000	170254153	10000.000000	4112	327608	1.000000	3393	329163	1.000000	287706781	-0.004680
50838722	3275701572.000000	170266302	10000.000000	4070	328809	1.000000	3308	329155	1.000000	293995577	-0.001932
50831350	3275762872.000000	170258495	10000.000000	4056	328258	1.000000	3279	328857	1.000000	300278713	-0.011830
50823818	3275821260.000000	170250834	10000.000000	4090	329445	1.000000	3424	328871	1.000000	306552661	-0.011319
50835624	3275799678.000000	170259934	10000.000000	4132	327661	1.000000	3357	327739	1.000000	312812195	-0.010708
50835011	3275818078.000000	170259015	10000.000000	4081	328552	1.000000	3362	328009	1.000000	319066232	-0.013379
50837251	3275832878.000000	170249316	10000.000000	4126	327730	1.000000	3376	329073	1.000000	325313988	-0.012911
50833189	3275798912.000000	170249396	10000.000000	4151	328186	1.000000	3395	329338	1.000000	331549425	-0.014130
50838118	3275859633.000000	170244517	10000.000000	4064	328883	1.000000	3380	329005	1.000000	337773360	-0.020304
50834067	3275885737.000000	170262434	10000.000000	4113	328989	1.000000	3400	329148	1.000000	343988757	-0.018667
50835664	3275815187.000000	170283112	10000.000000	4027	328987	1.000000	3431	329105	1.000000	350201043	-0.017091
50835542	3275873474.000000	170290513	10000.000000	4083	328638	1.000000	3312	328797	1.000000	356396747	-0.016095
50831947	3275794828.000000	170266468	10000.000000	4120	327835	1.000000	3334	329215	1.000000	362585993	-0.014714
50831714	3275834138.000000	170254139	10000.000000	4059	329513	1.000000	3318	329952	1.000000	368761095	-0.013659
50822181	3275884640.000000	170255591	10000.000000	4206	328401	1.000000	3357	328645	1.000000	374932926	-0.014976
50831561	3275870215.000000	170252691	10000.000000	4094	328581	1.000000	3419	328164	1.000000	381092576	-0.011814
50833132	3275862938.000000	170287546	10000.000000	4223	328020	1.000000	3388	329067	1.000000	387250097	-0.012180
50834175	3275816876.000000	170279591	10000.000000	4119	328940	1.000000	3403	329154	1.000000	393388394	-0.012023
50827583	3275911198.000000	170278225	10000.000000	4092	328056	1.000000	3348	330344	1.000000	399523023	-0.011839
50827570	3275942303.000000	170248125	10000.000000	4135	327603	1.000000	3353	328838	1.000000	405651410	-0.011146
50843676	3275774348.000000	170274103	10000.000000	4122	327635	1.000000	3275	329264	1.000000	411764250	-0.013439
50827611	3275755932.000000	170241812	10000.000000	3984	329960	1.000000	3400	329810	1.000000	417868515	-0.014091
50842922	3275719726.000000	170261051	10000.000000	4148	329266	1.000000	3270	329735	1.000000	423964224	-0.013678
50827712	3275688725.000000	170252750	10000.000000	4064	328415	1.000000	3330	329032	1.000000	430050830	-0.013077
50836978	3275789077.000000	170243933	10000.000000	4114	328727	1.000000	3365	328638	1.000000	436129458	-0.012257
50832252	3275790658.000000	170258935	10000.000000	4155	328913	1.000000	3314	329746	1.000000	442198644	-0.009114
50831275	3275850871.000000	170268074	10000.000000	4112	327834	1.000000	3276	329207	1.000000	448259375	-0.008805
50838062	3275830162.000000	170261672	10000.000000	4142	327438	1.000000	3345	329409	1.000000	454308207	-0.008939
50830386	3275897024.000000	170246590	10000.000000	4159	328660	1.000000	3328	329026	1.000000	460346663	-0.008309
50839545	3275802019.000000	170293741	10000.000000	4060	329316	1.000000	3384	328780	1.000000	466381487	-0.007256
50830053	3275876353.000000	170256487	10000.000000	4047	328793	1.000000	3352	328949	1.000000	472403295	-0.006759
50838153	3275768792.000000	170247359	10000.000000	4088	329429	1.000000	3307	329229	1.000000	478419615	-0.006082
50823415	3275894766.000000	170250811	10000.000000	4090	328781	1.000000	3327	329868	1.000000	484422592	-0.005495
50828581	3275846594.000000	170264072	10000.000000	4158	328676	1.000000	3300	328978	1.000000	490421525	-0.005093
50830760	3275847794.000000	170280373	10000.000000	4089	328764	1.000000	3339	327843	1.000000	496408738	-0.005307
50826230	3275870198.000000	170266059	10000.000000	4255	328526	1.000000	3324	329465	1.000000	502385000	-0.004781
50830803	3275886133.000000	170281522	10000.000000	4160	329186	1.000000	3315	328798	1.000000	508354033	-0.004332
50837632	3275824378.000000	170249519	10000.000000	4119	328941	1.000000	3373	329310	1.000000	514311796	-0.004142
50841224	3275711996.000000	170272514	10000.000000	4081	328646	1.000000	3408	329423	1.000000	520259421	-0.003990
50837197	3275815663.000000	170258909	10000.000000	4125	329001	1.000000	3288	329062	1.000000	526202976	-0.004219
50833285	3275844332.000000	170246192	10000.000000	4048	329361	1.000000	3378	328916	1.000000	532139099	-0.004089
50836763	3275775751.000000	170264777	10000.000000	4069	328390	1.000000	3322	328894	1.000000	538069121	-0.003676
50833436	3275861102.000000	170262018	10000.000000	4086	328015	1.000000	3347	329528	1.000000	543988155	-0.003480
50832297	3275864233.000000	170272642	10000.000000	4241	328974	1.000000	3337	328711	1.000000	549892715	-0.003176
50842023	3275839365.000000	170276956	10000.000000	4118	328052	1.000000	3314	329184	1.000000	555790146	-0.003272
50836399	3275851910.000000	170263356	10000.000000	4092	328321	1.000000	3335	329578	1.000000	561684055	-0.002997
50832481	3275782541.000000	170263123	10000.000000	4091	329004	1.000000	3355	329148	1.000000	567564184	-0.002829
50838670	3275861430.000000	170279306	10000.000000	4107	328410	1.000000	3267	328084	1.000000	573438906	-0.003002
50832647	3275900731.000000	170254647	10000.000000	4096	328460	1.000000	3359	329048	1.000000	579304951	-0.002960
50830834	3275866745.000000	170269723	10000.000000	4154	327433	1.000000	3370	329003	1.000000	585161126	-0.002975
50825545	3275835355.000000	170254218	10000.000000	4126	327835	1.000000	3317	330102	1.000000	591008551	-0.002612
50830572	3275818419.000000	170241481	10000.000000	4078	328920	1.000000	3234	329793	1.000000	596847024	-0.002822
50831096	3275764695.000000	170257126	10000.000000	4148	327971	1.000000	3351	328933	1.000000	602678622	-0.002787
50841386	3275759871.000000	170261778	10000.000000	4145	328590	1.000000	3324	329575	1.000000	608499133	-0.002625
50837843	3275854134.000000	170259004	10000.000000	4184	328859	1.000000	3321	330254	1.000000	614314475	-0.002384
50832690	3275829716.000000	170253901	10000.000000	4126	329356	1.000000	3306	329399	1.000000	620118168	-0.001651
50838636	3275904159.000000	170275407	10000.000000	4092	327578	1.000000	3377	329743	1.000000	625906578	-0.001387
npatches	nstrain	runtime	dt	init_x	init_y	init_y_blood	init_z	init_S	beta0	beta1	beta2	beta3	mean_beta	B	d	delta	delta_blood	b[0]	mut	m	CTL	c	g	epsilon	k	het	lambda	rho	omega	x_max	patch.dyna	DELTA	A	VA
10000	1	100.000000	0.000100	21900	9499	5000000	0.001000	10000000	10.826411	17.379512	15.769942	9.290660	14	8000000000.000000	0.010000	1.000000	1.000000	800000	0.000050	0.048000	1	0.001000	1.000000	25.000000	2.000000	0.500000	0.001000	0.001000	0.010000	31987	0	10.000000	7.000000	1.000000
sus	inf	inf_blood	z	x[0]	y[0][0]	z[0]	x[1]	y[1][0]	z[1]	S[0]	synchrony
219000000	94990000.000000	5000000	10.000000	21900	9499	0.001000	21900	9499	0.001000	10000000	0.000000
86531556	1657055310.000000	86036974	10000.000000	9943	165001	1.000000	7064	166372	1.000000	14513670	0.000000
75999693	1968428172.000000	102298579	10000.000000	8790	195841	1.000000	6149	198416	1.000000	20510355	0.000000
75032070	2001544760.000000	104038880	10000.000000	8608	199423	1.000000	5944	202063	1.000000	26585755	0.000000
74931768	2004923804.000000	104194782	10000.000000	8717	199986	1.000000	5985	201915	1.000000	32670885	0.000000
74926196	2005275179.000000	104221297	10000.000000	8717	200095	1.000000	5958	203098	1.000000	38745554	0.000000
74903225	2005335169.000000	104223947	10000.000000	8661	199664	1.000000	5969	201980	1.000000	44807108	0.000000
74914332	2005259460.000000	104229227	10000.000000	8622	199118	1.000000	5890	202136	1.000000	50857897	0.000000
74915372	2005303574.000000	104249526	10000.000000	8623	199402	1.000000	5943	202123	1.000000	56903429	0.000000
74921388	2005276810.000000	104224142	10000.000000	8757	199039	1.000000	5968	201584	1.000000	62938990	0.000000
74913890	2005313379.000000	104228231	10000.000000	8705	199964	1.000000	5938	201865	1.000000	68968773	0.000000
74914475	2005311759.000000	104249710	10000.000000	8708	199740	1.000000	5897	202063	1.000000	74987941	0.000000
74905185	2005339538.000000	104232970	10000.000000	8525	200433	1.000000	5782	203296	1.000000	80996698	0.000000
74920351	2005302015.000000	104222382	10000.000000	8685	198961	1.000000	5943	202322	1.000000	86999269	0.000000
74923361	2005299703.000000	104231237	10000.000000	8678	199010	1.000000	5969	201770	1.000000	92993620	0.000000
74925451	2005335268.000000	104227809	10000.000000	8652	198958	1.000000	5977	202106	1.000000	98978280	0.000000
74902118	2005307364.000000	104249880	10000.000000	8631	199144	1.000000	5942	201626	1.000000	104951332	0.000000
74915571	2005297781.000000	104218044	10000.000000	8590	200566	1.000000	5903	201732	1.000000	110914752	0.000000
74913943	2005335110.000000	104228622	10000.000000	8741	199147	1.000000	5948	202207	1.000000	116861430	0.000000
74928533	2005342816.000000	104209358	10000.000000	8607	199481	1.000000	6041	201202	1.000000	122804257	0.000000
74918519	2005339435.000000	104235106	10000.000000	8726	199354	1.000000	6057	201245	1.000000	128741828	0.000000
74920506	2005336243.000000	104221714	10000.000000	8757	198853	1.000000	5956	201963	1.000000	134669541	0.000000
74904820	2005304176.000000	104223924	10000.000000	8767	199780	1.000000	5970	202287	1.000000	140588722	0.000000
74916257	2005307701.000000	104228749	10000.000000	8685	199262	1.000000	6013	201505	1.000000	146498974	0.000000
74921882	2005282229.000000	104231796	10000.000000	8553	199664	1.000000	5883	202076	1.000000	152402301	0.000000
74925375	2005301051.000000	104229298	10000.000000	8622	200193	1.000000	5883	201972	1.000000	158299686	0.000000
74911425	2005361299.000000	104216037	10000.000000	8719	198834	1.000000	5980	201718	1.000000	164184075	0.000000
74919492	2005349043.000000	104221711	10000.000000	8815	198894	1.000000	5960	202743	1.000000	170062720	0.000000
74914413	2005291219.000000	104221607	10000.000000	8582	199366	1.000000	6038	201581	1.000000	175931034	0.000000
74909729	2005353546.000000	104222588	10000.000000	8601	199662	1.000000	5916	202009	1.000000	181787044	0.000000
74920770	2005258067.000000	104227496	10000.000000	8683	199520	1.000000	5912	201924	1.000000	187631235	0.000000
74916754	2005389674.000000	104248556	10000.000000	8725	199337	1.000000	5968	202089	1.000000	193470068	0.000000
74929473	2005325508.000000	104222162	10000.000000	8580	199534	1.000000	5908	201863	1.000000	199299170	0.000000
74918770	2005344411.000000	104237870	10000.000000	8612	199326	1.000000	5933	201952	1.000000	205122196	0.000000
74914409	2005288608.000000	104231153	10000.000000	8650	200340	1.000000	5987	202453	1.000000	210937669	0.000000
74928058	2005277018.000000	104220914	10000.000000	8754	199709	1.000000	5887	202215	1.000000	216744235	0.000000
74921719	2005292702.000000	104217683	10000.000000	8536	200127	1.000000	5950	202118	1.000000	222544001	0.000000
74911605	2005325145.000000	104241878	10000.000000	8548	199455	1.000000	5886	202327	1.000000	228332312	0.000000
74919464	2005260521.000000	104230277	10000.000000	8721	199601	1.000000	5951	201822	1.000000	234109513	0.000000
74925623	2005283415.000000	104232876	10000.000000	8653	199722	1.000000	5975	201612	1.000000	239878024	0.000000
74923130	2005314441.000000	104223723	10000.000000	8631	199867	1.000000	5894	201742	1.000000	245636749	-1.#IND00
74910483	2005319041.000000	104232316	10000.000000	8578	200176	1.000000	5936	201357	1.000000	251389685	0.019200
74917018	2005294372.000000	104233787	10000.000000	8649	198599	1.000000	5894	201959	1.000000	257137554	0.007071
74931308	2005318632.000000	104221221	10000.000000	8683	199772	1.000000	5925	202161	1.000000	262873379	0.002889
74921675	2005310862.000000	104227986	10000.000000	8696	198992	1.000000	5995	201742	1.000000	268602158	0.008926
74917161	2005320431.000000	104216809	10000.000000	8664	199762	1.000000	5949	201364	1.000000	274320343	0.006150
74917080	2005329343.000000	104237418	10000.000000	8669	199187	1.000000	5991	202434	1.000000	280032346	0.000718
74923406	2005292301.000000	104228751	10000.000000	8713	200272	1.000000	6037	202367	1.000000	285729062	0.002626
74913655	2005304562.000000	104218695	10000.000000	8515	199633	1.000000	5974	202307	1.000000	291422001	0.001481
74919742	2005327364.000000	104206712	10000.000000	8578	199946	1.000000	5795	202350	1.000000	297105236	0.001827
74917701	2005331619.000000	104239694	10000.000000	8588	199497	1.000000	5932	202115	1.000000	302786589	0.000623
74932168	2005255215.000000	104225370	10000.000000	8420	199835	1.000000	5956	202116	1.000000	308452696	-0.003132
74916584	2005317788.000000	104214287	10000.000000	8680	199540	1.000000	5894	201771	1.000000	314109407	-0.002757
74913071	2005280031.000000	104213250	10000.000000	8521	199627	1.000000	5991	202729	1.000000	319761670	-0.002615
74918453	2005302147.000000	104228284	10000.000000	8546	199628	1.000000	5941	202482	1.000000	325403710	-0.005059
74917267	2005331657.000000	104224935	10000.000000	8698	199351	1.000000	5783	201822	1.000000	331037340	-0.004429
74923547	2005286089.000000	104229920	10000.000000	8713	199297	1.000000	5925	201449	1.000000	336663868	-0.007608
74925753	2005363191.000000	104220658	10000.000000	8701	199188	1.000000	5906	202671	1.000000	342282837	-0.007317
74918677	2005338904.000000	104219638	10000.000000	8571	199012	1.000000	5962	201587	1.000000	347893220	-0.006881
74916230	2005265997.000000	104252299	10000.000000	8689	199735	1.000000	5986	201631	1.000000	353490097	-0.004641
74924431	2005310658.000000	104236829	10000.000000	8494	199728	1.000000	5966	202092	1.000000	359083130	-0.003637
74930423	2005315256.000000	104233830	10000.000000	8554	199005	1.000000	5892	201966	1.000000	364670595	-0.004249
74910425	2005347555.000000	104222715	10000.000000	8659	199450	1.000000	5956	202411	1.000000	370246345	-0.002377
74926954	2005181974.000000	104219194	10000.000000	8573	200054	1.000000	5934	201612	1.000000	375810550	-0.002192
74928219	2005221914.000000	104219617	10000.000000	8689	199606	1.000000	6059	201313	1.000000	381369587	-0.002035
74917767	2005244333.000000	104235906	10000.000000	8637	199941	1.000000	5868	201659	1.000000	386919078	-0.002947
74911655	2005374571.000000	104223947	10000.000000	8630	199247	1.000000	5837	202803	1.000000	392460612	-0.002605
74916491	2005322995.000000	104225226	10000.000000	8678	199525	1.000000	5981	201831	1.000000	397989156	-0.002070
74929723	2005321666.000000	104210705	10000.000000	8621	199809	1.000000	5948	201357	1.000000	403511862	-0.001810
74906186	2005296570.000000	104245181	10000.000000	8631	198870	1.000000	5859	201859	1.000000	409033732	-0.001362
74923786	2005299074.000000	104211109	10000.000000	8649	200036	1.000000	5908	202505	1.000000	414538347	-0.001326
74919311	2005305747.000000	104234343	10000.000000	8665	199770	1.000000	5996	202563	1.000000	420035352	-0.001198
74917657	2005319809.000000	104227017	10000.000000	8670	199556	1.000000	5931	202436	1.000000	425528263	-0.000676
74924677	2005303594.000000	104220688	10000.000000	8523	199345	1.000000	5926	201315	1.000000	431017033	-0.000727
74918430	2005254471.000000	104212519	10000.000000	8616	199608	1.000000	5997	201322	1.000000	436496173	-0.000597
74918969	2005281234.000000	104230729	10000.000000	8679	199340	1.000000	6019	201253	1.000000	441964296	-0.000444
74902239	2005289099.000000	104216637	10000.000000	8729	198932	1.000000	5941	201929	1.000000	447426398	0.001612
74926653	2005322991.000000	104253119	10000.000000	8686	200064	1.000000	5885	202252	1.000000	452878499	0.002336
74923787	2005247737.000000	104221577	10000.000000	8635	199264	1.000000	6018	202138	1.000000	458321721	0.002191
74912938	2005284020.000000	104222120	10000.000000	8652	199610	1.000000	6039	201792	1.000000	463756521	-0.000725
74916902	2005317547.000000	104211304	10000.000000	8622	199666	1.000000	6061	202483	1.000000	469186928	-0.000711
74929719	2005262152.000000	104217793	10000.000000	8724	199271	1.000000	6042	201019	1.000000	474605263	-0.001005
74905934	2005322305.000000	104229130	10000.000000	8655	199072	1.000000	5853	201993	1.000000	480015574	-0.001876
74915585	2005321583.000000	104227534	10000.000000	8590	199504	1.000000	5898	202261	1.000000	485418122	-0.002951
74923136	2005348861.000000	104214456	10000.000000	8728	199325	1.000000	5959	202196	1.000000	490812750	-0.003060
74923612	2005297462.000000	104228465	10000.000000	8783	199446	1.000000	5895	201484	1.000000	496197056	-0.002428
74919620	2005278602.000000	104228686	10000.000000	8671	199433	1.000000	5816	202553	1.000000	501573739	-0.002453
74915175	2005348162.000000	104230782	10000.000000	8717	198680	1.000000	5900	201836	1.000000	506943195	-0.002402
74909347	2005290454.000000	104232018	10000.000000	8569	200173	1.000000	5939	201564	1.000000	512302346	-0.002063
74927495	2005244746.000000	104231228	10000.000000	8688	199829	1.000000	5999	201809	1.000000	517654339	-0.001366
74914417	2005334934.000000	104210245	10000.000000	8618	199724	1.000000	5946	201690	1.000000	523000949	-0.001852
74912602	2005315640.000000	104222052	10000.000000	8505	199929	1.000000	6021	201423	1.000000	528337861	-0.001396
74923038	2005281182.000000	104220117	10000.000000	8584	199159	1.000000	5964	201607	1.000000	533667290	-0.001168
74915793	2005356153.000000	104225567	10000.000000	8646	199239	1.000000	5943	201665	1.000000	538986953	-0.000527
74908566	2005241834.000000	104216858	10000.000000	8593	199496	1.000000	5969	201734	1.000000	544301235	-0.000529
74917858	2005323065.000000	104223170	10000.000000	8580	199905	1.000000	5903	202217	1.000000	549605329	-0.000628
74924858	2005354069.000000	104220659	10000.000000	8656	198697	1.000000	5874	201811	1.000000	554902136	-0.000261
74933284	2005286939.000000	104218545	10000.000000	8597	199405	1.000000	5933	202237	1.000000	560191836	-0.000219
74917122	2005315137.000000	104216214	10000.000000	8781	199055	1.000000	5904	202044	1.000000	565478322	-0.000239
74918241	2005291973.000000	104246361	10000.000000	8616	199477	1.000000	5903	202276	1.000000	570751775	-0.000429
npatches	nstrain	runtime	dt	init_x	init_y	init_y_blood	init_z	init_S	beta0	beta1	beta2	beta3	mean_beta	B	d	delta	delta_blood	b[0]	mut	m	CTL	c	g	epsilon	k	het	lambda	rho	omega	x_max	patch.dyna	DELTA	A	VA
10000	1	100.000000	0.000100	21900	9499	5000000	0.001000	10000000	20.240604	12.211127	7.419715	9.363811	14	8000000000.000000	0.010000	1.000000	1.000000	800000	0.000050	0.048000	1	0.001000	1.000000	25.000000	3.000000	0.500000	0.001000	0.001000	0.010000	31987	0	10.000000	7.000000	1.000000
sus	inf	inf_blood	z	x[0]	y[0][0]	z[0]	x[1]	y[1][0]	z[1]	S[0]	synchrony
219000000	94990000.000000	5000000	10.000000	21900	9499	0.001000	21900	9499	0.001000	10000000	0.000000
107320300	1207591458.000000	62728986	10000.000000	7771	123807	1.000000	11173	120106	1.000000	14116571	0.000000
99155937	1354093544.000000	70376035	10000.000000	7154	137605	1.000000	10498	135173	1.000000	19557106	0.000000
98673920	1363536934.000000	70862241	10000.000000	7100	138334	1.000000	10590	135662	1.000000	25051132	0.000000
98650530	1364144341.000000	70895093	10000.000000	7099	138950	1.000000	10434	135137	1.000000	30543921	0.000000
98654338	1364106273.000000	70892863	10000.000000	7176	139421	1.000000	10430	136069	1.000000	36029670	0.000000
98661078	1364096205.000000	70897122	10000.000000	7106	139477	1.000000	10562	135357	1.000000	41500872	0.000000
98631856	1364128578.000000	70907241	10000.000000	7130	138302	1.000000	10562	136066	1.000000	46968475	0.000000
98656859	1364071920.000000	70896215	10000.000000	7068	138886	1.000000	10548	136262	1.000000	52425656	0.000000
98642029	1364137680.000000	70884464	10000.000000	7020	138607	1.000000	10545	136002	1.000000	57874027	0.000000
98651442	1364110127.000000	70891599	10000.000000	7037	139094	1.000000	10407	135717	1.000000	63315445	0.000000
98660000	1364104037.000000	70912907	10000.000000	7088	139199	1.000000	10276	135922	1.000000	68746720	0.000000
98647547	1364112867.000000	70896818	10000.000000	7155	138608	1.000000	10397	135899	1.000000	74171491	0.000000
98644757	1364047505.000000	70882804	10000.000000	7101	138785	1.000000	10315	135818	1.000000	79586595	0.000000
98642491	1364070844.000000	70901623	10000.000000	7009	139669	1.000000	10391	135947	1.000000	84998968	0.000000
98651843	1364110878.000000	70907458	10000.000000	7060	139432	1.000000	10436	135861	1.000000	90404724	0.000000
98638475	1364095738.000000	70907464	10000.000000	7118	138818	1.000000	10409	135887	1.000000	95797372	0.000000
98645528	1364046190.000000	70913565	10000.000000	7084	138662	1.000000	10534	135573	1.000000	101178103	0.000000
98642511	1364125522.000000	70899280	10000.000000	6997	138894	1.000000	10515	135721	1.000000	106558544	0.000000
98641111	1364145825.000000	70906234	10000.000000	7032	138979	1.000000	10378	135196	1.000000	111928895	0.000000
98646330	1364155151.000000	70892716	10000.000000	7024	139389	1.000000	10454	135796	1.000000	117290213	0.000000
98645301	1364082612.000000	70890889	10000.000000	7050	139564	1.000000	10412	135858	1.000000	122645041	0.000000
98640817	1364091315.000000	70902261	10000.000000	7075	137992	1.000000	10339	135484	1.000000	127987580	0.000000
98657026	1364073570.000000	70894916	10000.000000	7095	138669	1.000000	10402	135984	1.000000	133328515	0.000000
98651223	1364127468.000000	70908865	10000.000000	7127	138595	1.000000	10397	136403	1.000000	138657492	0.000000
98649296	1364094825.000000	70906695	10000.000000	7103	138534	1.000000	10468	136213	1.000000	143975867	0.000000
98652656	1364119255.000000	70906285	10000.000000	7036	138990	1.000000	10415	135754	1.000000	149290220	0.000000
98648274	1364155355.000000	70907213	10000.000000	7166	138366	1.000000	10430	136353	1.000000	154598425	0.000000
98639345	1364180898.000000	70892547	10000.000000	7055	138611	1.000000	10384	136451	1.000000	159897247	0.000000
98653985	1364118422.000000	70892321	10000.000000	7102	138425	1.000000	10311	135950	1.000000	165181675	0.000000
98643853	1364174190.000000	70899371	10000.000000	7055	139262	1.000000	10476	135365	1.000000	170461636	0.000000
98638740	1364176535.000000	70893731	10000.000000	7072	138809	1.000000	10399	136138	1.000000	175736631	0.000000
98646577	1364135717.000000	70909540	10000.000000	7136	138045	1.000000	10329	136233	1.000000	181002678	0.000000
98659196	1364050389.000000	70882494	10000.000000	7208	138943	1.000000	10466	135490	1.000000	186262440	0.000000
98649723	1364109346.000000	70895630	10000.000000	7097	139310	1.000000	10456	135709	1.000000	191511114	0.000000
98657327	1364076723.000000	70899709	10000.000000	6994	138837	1.000000	10409	136487	1.000000	196752329	0.000000
98658063	1363990401.000000	70896125	10000.000000	7173	138396	1.000000	10355	136312	1.000000	201984835	0.000000
98649504	1364082712.000000	70887469	10000.000000	7102	137702	1.000000	10355	135958	1.000000	207212391	0.000000
98639587	1364075072.000000	70899057	10000.000000	7005	138973	1.000000	10384	136349	1.000000	212430309	0.000000
98643113	1364087728.000000	70906234	10000.000000	7035	138917	1.000000	10278	136526	1.000000	217637816	0.000000
98640660	1364114643.000000	70904345	10000.000000	7098	138380	1.000000	10396	136125	1.000000	222837643	-1.#IND00
98641429	1364071268.000000	70891127	10000.000000	7082	138306	1.000000	10403	136213	1.000000	228033662	0.001600
98650649	1364118302.000000	70900848	10000.000000	7042	139250	1.000000	10423	136042	1.000000	233223376	0.012736
98635944	1364118316.000000	70923584	10000.000000	7045	139149	1.000000	10397	135933	1.000000	238399737	-0.016620
98650458	1364172111.000000	70886732	10000.000000	7166	138390	1.000000	10320	135523	1.000000	243570315	-0.010427
98651857	1364151253.000000	70892238	10000.000000	7138	138886	1.000000	10362	135589	1.000000	248731571	-0.004050
98650421	1364084872.000000	70909093	10000.000000	7112	139116	1.000000	10269	136608	1.000000	253886582	-0.001772
98645797	1364095802.000000	70903664	10000.000000	7116	138442	1.000000	10451	135559	1.000000	259035521	-0.004636
98644895	1364086047.000000	70899592	10000.000000	7107	138564	1.000000	10391	135125	1.000000	264177212	-0.005513
98647022	1364115681.000000	70896635	10000.000000	7046	139252	1.000000	10346	136139	1.000000	269309309	-0.001947
98642650	1364065770.000000	70903678	10000.000000	7121	139592	1.000000	10391	135587	1.000000	274430555	-0.002830
98644948	1364095883.000000	70902933	10000.000000	7106	139443	1.000000	10340	135832	1.000000	279548488	-0.003069
98644578	1364136246.000000	70879143	10000.000000	7079	138469	1.000000	10474	135867	1.000000	284660249	-0.004020
98643686	1364086286.000000	70899100	10000.000000	7089	139136	1.000000	10401	135741	1.000000	289761691	-0.004904
98645865	1364020401.000000	70898271	10000.000000	7083	138765	1.000000	10383	136043	1.000000	294855312	-0.005307
98652834	1364104281.000000	70905207	10000.000000	7091	139137	1.000000	10384	135747	1.000000	299942820	-0.005185
98658076	1364048821.000000	70896422	10000.000000	7199	138211	1.000000	10510	135962	1.000000	305020597	-0.003660
98646130	1364151787.000000	70903048	10000.000000	7009	139289	1.000000	10504	135682	1.000000	310093851	-0.003469
98644068	1364101684.000000	70879011	10000.000000	7128	138787	1.000000	10459	135622	1.000000	315154203	-0.002962
98637994	1364117290.000000	70897284	10000.000000	7196	138876	1.000000	10397	135683	1.000000	320209083	-0.002208
98649930	1364157782.000000	70905482	10000.000000	7022	138767	1.000000	10370	136739	1.000000	325253622	-0.002208
98650449	1364068565.000000	70901114	10000.000000	7159	139065	1.000000	10271	136225	1.000000	330295737	-0.001944
98649338	1364103271.000000	70909590	10000.000000	7095	138949	1.000000	10361	136259	1.000000	335329089	-0.001193
98648070	1364135682.000000	70872910	10000.000000	6975	138739	1.000000	10348	136148	1.000000	340358200	-0.000910
98637339	1364102059.000000	70907454	10000.000000	7023	138564	1.000000	10336	136066	1.000000	345376799	-0.001690
98644400	1364096527.000000	70904282	10000.000000	7062	138619	1.000000	10361	136309	1.000000	350391373	-0.000665
98648633	1364104169.000000	70902240	10000.000000	7170	139027	1.000000	10372	135366	1.000000	355393910	-0.000515
98651758	1364144859.000000	70882639	10000.000000	6968	138922	1.000000	10479	136775	1.000000	360385835	-0.000609
98650253	1364157830.000000	70902015	10000.000000	7167	138814	1.000000	10377	136008	1.000000	365373495	-0.000344
98639959	1364105405.000000	70910868	10000.000000	7162	138374	1.000000	10332	136184	1.000000	370352690	0.000786
98650061	1364076408.000000	70902660	10000.000000	7154	138480	1.000000	10393	135810	1.000000	375329327	0.000914
98646557	1364065356.000000	70900230	10000.000000	7204	138901	1.000000	10422	135624	1.000000	380299073	0.000922
98643342	1364079492.000000	70887047	10000.000000	7093	138876	1.000000	10364	135804	1.000000	385255884	0.002168
98653782	1364061526.000000	70895094	10000.000000	7016	139781	1.000000	10442	135540	1.000000	390207647	0.002086
98659548	1364046280.000000	70892371	10000.000000	7202	138319	1.000000	10424	135140	1.000000	395151623	0.001935
98641797	1364060071.000000	70902581	10000.000000	7130	137971	1.000000	10382	136210	1.000000	400089352	0.002364
98639030	1364116354.000000	70900751	10000.000000	7013	138566	1.000000	10370	135740	1.000000	405018882	0.002674
98643756	1364183080.000000	70902553	10000.000000	7067	138952	1.000000	10316	136064	1.000000	409938853	0.001627
98661890	1364064518.000000	70899815	10000.000000	7071	138795	1.000000	10448	135423	1.000000	414856020	0.001621
98649391	1364059462.000000	70900689	10000.000000	7005	138625	1.000000	10469	135823	1.000000	419765560	0.001560
98644083	1364090489.000000	70899583	10000.000000	7087	138087	1.000000	10385	135363	1.000000	424663320	0.001817
98646582	1364129679.000000	70896798	10000.000000	7123	138878	1.000000	10436	135963	1.000000	429551175	0.002112
98644447	1364076452.000000	70910531	10000.000000	7084	138946	1.000000	10437	135800	1.000000	434438641	0.002085
98645238	1364103606.000000	70913139	10000.000000	7093	138906	1.000000	10395	136123	1.000000	439314371	0.002041
98638457	1364172637.000000	70913352	10000.000000	7098	139437	1.000000	10422	136373	1.000000	444183723	0.002789
98650965	1364136155.000000	70915723	10000.000000	7053	138955	1.000000	10465	136055	1.000000	449046286	0.002723
98636314	1364097576.000000	70898565	10000.000000	7014	138858	1.000000	10294	136089	1.000000	453904367	0.002434
98638949	1364117331.000000	70903776	10000.000000	7092	138321	1.000000	10254	136119	1.000000	458753786	0.002648
98648488	1364155051.000000	70906358	10000.000000	7041	138523	1.000000	10398	136158	1.000000	463594040	0.002165
98636844	1364106863.000000	70911006	10000.000000	7168	138675	1.000000	10301	135939	1.000000	468431489	0.002127
98644214	1364109762.000000	70903279	10000.000000	7049	138530	1.000000	10332	136509	1.000000	473262124	0.002245
98630336	1364172064.000000	70902756	10000.000000	7117	138408	1.000000	10496	135750	1.000000	478083596	0.002274
98641862	1364094535.000000	70904807	10000.000000	7019	139134	1.000000	10277	135752	1.000000	482900757	0.001143
98660000	1364037620.000000	70889859	10000.000000	7079	138895	1.000000	10363	135751	1.000000	487708466	0.001129
98645484	1364074724.000000	70903070	10000.000000	7138	139053	1.000000	10262	135919	1.000000	492505364	0.001200
98642206	1364064596.000000	70909601	10000.000000	7068	138115	1.000000	10447	135788	1.000000	497297172	-0.000233
98649616	1364113520.000000	70897975	10000.000000	7127	138685	1.000000	10444	135723	1.000000	502081890	-0.000354
98640039	1364159293.000000	70898706	10000.000000	7147	138712	1.000000	10428	135897	1.000000	506853916	-0.000620
98655912	1364124179.000000	70889828	10000.000000	7130	138585	1.000000	10388	135699	1.000000	511626456	-0.000756
98642541	1364053162.000000	70886885	10000.000000	7116	138581	1.000000	10382	135862	1.000000	516386516	0.000092
npatches	nstrain	runtime	dt	init_x	init_y	init_y_blood	init_z	init_S	beta0	beta1	beta2	beta3	mean_beta	B	d	delta	delta_blood	b[0]	mut	m	CTL	c	g	epsilon	k	het	lambda	rho	omega	x_max	patch.dyna	DELTA	A	VA
10000	1	100.000000	0.000100	21900	9499	5000000	0.001000	10000000	18.882720	17.392013	13.642951	19.924720	14	8000000000.000000	0.010000	1.000000	1.000000	800000	0.000050	0.048000	1	0.001000	1.000000	25.000000	4.000000	0.500000	0.001000	0.001000	0.010000	31987	0	10.000000	7.000000	1.000000
sus	inf	inf_blood	z	x[0]	y[0][0]	z[0]	x[1]	y[1][0]	z[1]	S[0]	synchrony
219000000	94990000.000000	5000000	10.000000	21900	9499	0.001000	21900	9499	0.001000	10000000	0.000000
129170030	895680659.000000	46518228	10000.000000	10177	91857	1.000000	10713	91387	1.000000	13697480	0.000000
122621772	973357837.000000	50600994	10000.000000	9436	99340	1.000000	10191	99213	1.000000	18572171	0.000000
122340826	976817082.000000	50764582	10000.000000	9376	100614	1.000000	10186	99373	1.000000	23476765	0.000000
122337616	976924546.000000	50776888	10000.000000	9581	99608	1.000000	10193	99211	1.000000	28378919	0.000000
122334724	976928765.000000	50778819	10000.000000	9502	100365	1.000000	10100	99360	1.000000	33270852	0.000000
122329410	976935291.000000	50779157	10000.000000	9588	99744	1.000000	10096	99501	1.000000	38160331	0.000000
122333793	976921462.000000	50777268	10000.000000	9566	99841	1.000000	10195	99517	1.000000	43038727	0.000000
122332314	976938703.000000	50772182	10000.000000	9493	100131	1.000000	10240	98948	1.000000	47912152	0.000000
122333579	976980003.000000	50789391	10000.000000	9441	100199	1.000000	10078	99273	1.000000	52774738	0.000000
122343480	976926730.000000	50771695	10000.000000	9447	99759	1.000000	9913	100012	1.000000	57636142	0.000000
122339318	976922045.000000	50777768	10000.000000	9630	99674	1.000000	10078	99978	1.000000	62489593	0.000000
122328261	976960100.000000	50770582	10000.000000	9568	100179	1.000000	9971	99624	1.000000	67331096	0.000000
122344367	976937734.000000	50773906	10000.000000	9651	100276	1.000000	10136	98987	1.000000	72169265	0.000000
122338975	976908742.000000	50779024	10000.000000	9437	100112	1.000000	10111	99528	1.000000	76999554	0.000000
122327166	976967256.000000	50783699	10000.000000	9580	100049	1.000000	10163	99078	1.000000	81820916	0.000000
122317517	976982875.000000	50781695	10000.000000	9511	99286	1.000000	10137	98998	1.000000	86634301	0.000000
122336200	976969415.000000	50772861	10000.000000	9597	99419	1.000000	9891	99581	1.000000	91439502	0.000000
122339115	976979146.000000	50766844	10000.000000	9558	99551	1.000000	10168	99314	1.000000	96239844	0.000000
122332504	976933026.000000	50778644	10000.000000	9566	100348	1.000000	10156	99535	1.000000	101028997	0.000000
122333354	976947935.000000	50766135	10000.000000	9524	99581	1.000000	10088	98724	1.000000	105815113	0.000000
122328523	976918755.000000	50788083	10000.000000	9512	99680	1.000000	10117	98866	1.000000	110592945	0.000000
122326794	976938391.000000	50786008	10000.000000	9585	99504	1.000000	10112	99683	1.000000	115365096	0.000000
122339419	976971213.000000	50772632	10000.000000	9489	100163	1.000000	10116	99671	1.000000	120131675	0.000000
122339626	976937258.000000	50773521	10000.000000	9483	100072	1.000000	10192	98577	1.000000	124887322	0.000000
122339327	976916199.000000	50784547	10000.000000	9514	99923	1.000000	10181	99840	1.000000	129636535	0.000000
122343048	976935047.000000	50768069	10000.000000	9440	99752	1.000000	10148	99674	1.000000	134380793	0.000000
122328823	976975716.000000	50784440	10000.000000	9497	99961	1.000000	10032	99913	1.000000	139114100	0.000000
122334807	976940066.000000	50763992	10000.000000	9592	100985	1.000000	10126	98938	1.000000	143839503	0.000000
122332965	976938490.000000	50781867	10000.000000	9528	100200	1.000000	10140	100074	1.000000	148560639	0.000000
122331085	976920998.000000	50769559	10000.000000	9535	100133	1.000000	10096	100068	1.000000	153275037	0.000000
122345357	976904182.000000	50771558	10000.000000	9472	100311	1.000000	10100	99179	1.000000	157982896	0.000000
122334459	976996531.000000	50776048	10000.000000	9582	99489	1.000000	10164	99409	1.000000	162681801	0.000000
122324426	977021740.000000	50775805	10000.000000	9547	100056	1.000000	10110	99714	1.000000	167371957	0.000000
122334551	977006404.000000	50788014	10000.000000	9524	100028	1.000000	10147	99633	1.000000	172060545	0.000000
122338389	976934452.000000	50779335	10000.000000	9439	100295	1.000000	10126	99412	1.000000	176746863	0.000000
122341616	977001692.000000	50788764	10000.000000	9542	99637	1.000000	10111	99006	1.000000	181418274	0.000000
122337581	976955037.000000	50781904	10000.000000	9461	100112	1.000000	10128	99516	1.000000	186081911	0.000000
122334865	976931471.000000	50786363	10000.000000	9456	100270	1.000000	10103	99473	1.000000	190737450	0.000000
122311594	977038296.000000	50768941	10000.000000	9534	99404	1.000000	10180	99759	1.000000	195390517	0.000000
122329855	976936628.000000	50777052	10000.000000	9519	100234	1.000000	10004	99243	1.000000	200032142	-1.#IND00
122353648	976934309.000000	50781123	10000.000000	9377	100050	1.000000	10091	99200	1.000000	204667488	0.019200
122330133	976963794.000000	50769895	10000.000000	9477	99335	1.000000	10032	99212	1.000000	209297968	0.032766
122319965	976920275.000000	50763930	10000.000000	9503	99609	1.000000	10096	99365	1.000000	213921360	0.044111
122330186	976910119.000000	50777322	10000.000000	9619	100107	1.000000	10148	99829	1.000000	218539199	0.036444
122329247	976958923.000000	50776829	10000.000000	9422	100248	1.000000	10041	99693	1.000000	223148799	0.027149
122331821	976942108.000000	50774486	10000.000000	9400	100839	1.000000	10084	99242	1.000000	227754778	0.019350
122341614	976949912.000000	50781597	10000.000000	9383	100134	1.000000	10101	99157	1.000000	232347606	0.014041
122339012	976918907.000000	50776028	10000.000000	9496	99866	1.000000	10194	99364	1.000000	236936667	0.014504
122329118	976946062.000000	50775582	10000.000000	9548	100206	1.000000	10123	99738	1.000000	241520718	0.012504
122329388	976883866.000000	50762398	10000.000000	9537	99405	1.000000	10199	100194	1.000000	246099711	0.015575
122333482	976935232.000000	50768200	10000.000000	9642	99586	1.000000	10138	99747	1.000000	250665741	0.015171
122343862	976900566.000000	50786060	10000.000000	9598	99738	1.000000	10073	99191	1.000000	255229021	0.013686
122332922	976962007.000000	50786044	10000.000000	9503	99972	1.000000	9983	99923	1.000000	259781129	0.012742
122342597	976924001.000000	50775749	10000.000000	9402	100291	1.000000	10053	99331	1.000000	264329081	0.012254
122343364	976985909.000000	50766717	10000.000000	9458	99845	1.000000	9999	100232	1.000000	268867411	0.010325
122318966	977048713.000000	50781660	10000.000000	9525	99650	1.000000	10233	99748	1.000000	273400807	0.010190
122329285	977004710.000000	50783195	10000.000000	9613	100227	1.000000	10164	99357	1.000000	277927289	0.010790
122338019	977009455.000000	50775077	10000.000000	9445	100065	1.000000	10032	99225	1.000000	282445583	0.012613
122333177	976956616.000000	50767215	10000.000000	9426	99672	1.000000	10119	99157	1.000000	286960864	0.012595
122332509	976955281.000000	50776039	10000.000000	9446	100098	1.000000	10044	99844	1.000000	291468866	0.012914
122334397	976896793.000000	50781615	10000.000000	9459	100257	1.000000	10272	99516	1.000000	295967313	0.012299
122320073	976923257.000000	50774962	10000.000000	9593	99700	1.000000	10043	99281	1.000000	300460624	0.012491
122329109	976925475.000000	50760973	10000.000000	9488	99827	1.000000	10114	99344	1.000000	304949124	0.011333
122329853	976963438.000000	50792243	10000.000000	9421	99667	1.000000	10094	99053	1.000000	309433479	0.009676
122343393	976945249.000000	50771938	10000.000000	9582	99927	1.000000	10173	99618	1.000000	313907506	0.009362
122318154	976927103.000000	50774694	10000.000000	9467	99576	1.000000	10032	99426	1.000000	318373707	0.009539
122315517	976947871.000000	50781146	10000.000000	9525	100220	1.000000	10115	99430	1.000000	322832629	0.008960
122335811	976950317.000000	50779461	10000.000000	9537	100326	1.000000	10054	99457	1.000000	327286097	0.008625
122328633	976945428.000000	50783012	10000.000000	9497	100240	1.000000	10070	99149	1.000000	331735787	0.008102
122339322	976904929.000000	50768830	10000.000000	9468	99720	1.000000	10070	99283	1.000000	336176686	0.006740
122343718	976938755.000000	50774685	10000.000000	9484	99946	1.000000	10137	99160	1.000000	340609120	0.006495
122330164	976957382.000000	50783188	10000.000000	9525	100045	1.000000	10114	99239	1.000000	345038395	0.006453
122327188	976958953.000000	50778914	10000.000000	9436	100407	1.000000	10109	99355	1.000000	349455768	0.005697
122338561	976928626.000000	50772748	10000.000000	9491	100331	1.000000	10058	99166	1.000000	353868104	0.005068
122332309	976935082.000000	50776112	10000.000000	9442	99876	1.000000	9953	99715	1.000000	358273024	0.004599
122336570	976939819.000000	50777776	10000.000000	9470	99989	1.000000	10130	99251	1.000000	362672994	0.004652
122336715	976913592.000000	50786964	10000.000000	9485	100536	1.000000	10055	99812	1.000000	367065667	0.004333
122342330	976873251.000000	50775029	10000.000000	9503	100427	1.000000	10135	99875	1.000000	371453038	0.004195
122323783	976974663.000000	50785987	10000.000000	9507	99636	1.000000	10156	99294	1.000000	375836572	0.004505
122323232	976920955.000000	50776845	10000.000000	9597	99113	1.000000	10281	98910	1.000000	380211592	0.004150
122348574	976960377.000000	50771184	10000.000000	9557	99976	1.000000	10164	99372	1.000000	384581674	0.003580
122333327	977004447.000000	50778362	10000.000000	9436	100246	1.000000	10133	99476	1.000000	388946430	0.003278
122328638	976962472.000000	50782240	10000.000000	9370	100631	1.000000	9977	99937	1.000000	393300388	0.002807
122327333	976983651.000000	50776936	10000.000000	9613	99913	1.000000	9964	99347	1.000000	397645191	0.002195
122326733	976988968.000000	50781953	10000.000000	9437	100724	1.000000	10020	99465	1.000000	401983747	0.002544
122323802	976923254.000000	50792418	10000.000000	9478	99363	1.000000	10170	99323	1.000000	406321464	0.001902
122318697	976901815.000000	50784469	10000.000000	9499	99844	1.000000	10071	99762	1.000000	410649849	0.001882
122344273	976902952.000000	50768040	10000.000000	9600	100012	1.000000	10128	99475	1.000000	414972191	0.001887
122331755	976998761.000000	50770864	10000.000000	9548	99566	1.000000	10298	99084	1.000000	419287861	0.002129
122347500	976912845.000000	50780409	10000.000000	9634	100553	1.000000	10028	99070	1.000000	423601688	0.001495
122317218	976950273.000000	50767384	10000.000000	9561	99704	1.000000	10301	99799	1.000000	427905973	0.001329
122330868	976976286.000000	50781231	10000.000000	9523	99644	1.000000	10125	98788	1.000000	432200149	0.001308
122332757	976963239.000000	50780477	10000.000000	9581	99850	1.000000	10226	99208	1.000000	436488753	0.000862
122335168	976990222.000000	50782144	10000.000000	9555	99042	1.000000	10077	100043	1.000000	440774929	0.000811
122331683	976946348.000000	50771429	10000.000000	9707	99532	1.000000	10191	98968	1.000000	445055024	0.001207
122343460	976910457.000000	50786771	10000.000000	9563	99859	1.000000	10143	99413	1.000000	449325853	0.000430
122332770	976952714.000000	50777555	10000.000000	9639	99529	1.000000	10151	99184	1.000000	453592683	0.000502
122335996	976934064.000000	50781954	10000.000000	9522	100142	1.000000	9946	99613	1.000000	457846428	0.000604
122339061	976941297.000000	50773105	10000.000000	9421	100262	1.000000	10050	99745	1.000000	462096375	0.000505
npatches	nstrain	runtime	dt	init_x	init_y	init_y_blood	init_z	init_S	beta0	beta1	beta2	beta3	mean_beta	B	d	delta	delta_blood	b[0]	mut	m	CTL	c	g	epsilon	k	het	lambda	rho	omega	x_max	patch.dyna	DELTA	A	VA
10000	1	100.000000	0.000100	21900	9499	5000000	0.001000	10000000	13.022983	20.011367	12.185898	14.431190	14	8000000000.000000	0.010000	1.000000	1.000000	800000	0.000050	0.048000	1	0.001000	1.000000	25.000000	5.000000	0.500000	0.001000	0.001000	0.010000	31987	0	10.000000	7.000000	1.000000
sus	inf	inf_blood	z	x[0]	y[0][0]	z[0]	x[1]	y[1][0]	z[1]	S[0]	synchrony
219000000	94990000.000000	5000000	10.000000	21900	9499	0.001000	21900	9499	0.001000	10000000	0.000000
151761574	670007044.000000	34806081	10000.000000	15395	66607	1.000000	11765	70063	1.000000	13267102	0.000000
146278285	715806806.000000	37209268	10000.000000	14833	71255	1.000000	11293	74309	1.000000	17554565	0.000000
146090135	717404192.000000	37287885	10000.000000	14636	72004	1.000000	11187	74712	1.000000	21869379	0.000000
146092247	717414820.000000	37286780	10000.000000	14755	71032	1.000000	11183	73928	1.000000	26179997	0.000000
146082681	717460669.000000	37297027	10000.000000	14563	72889	1.000000	11200	74244	1.000000	30487497	0.000000
146094777	717462878.000000	37284099	10000.000000	14766	71132	1.000000	11056	74467	1.000000	34783892	0.000000
146089497	717437054.000000	37282288	10000.000000	14902	71366	1.000000	11184	74586	1.000000	39071847	0.000000
146075607	717497347.000000	37294716	10000.000000	14781	72051	1.000000	11144	74939	1.000000	43358172	0.000000
146090645	717439087.000000	37293367	10000.000000	14853	71830	1.000000	11188	74799	1.000000	47637651	0.000000
146090257	717450219.000000	37285113	10000.000000	14722	72063	1.000000	11098	74340	1.000000	51910270	0.000000
146082568	717466089.000000	37285108	10000.000000	14674	71535	1.000000	11149	74895	1.000000	56172339	0.000000
146085975	717457663.000000	37291472	10000.000000	14823	71520	1.000000	11165	74299	1.000000	60429028	0.000000
146089574	717454600.000000	37282333	10000.000000	14628	71820	1.000000	11148	74340	1.000000	64680136	0.000000
146093322	717430493.000000	37291068	10000.000000	15037	71030	1.000000	11249	74629	1.000000	68922336	0.000000
146090788	717428206.000000	37303023	10000.000000	14921	71816	1.000000	11174	74320	1.000000	73162869	0.000000
146088604	717413854.000000	37274806	10000.000000	14884	71611	1.000000	11191	74809	1.000000	77394985	0.000000
146098751	717436596.000000	37304206	10000.000000	14752	71574	1.000000	11101	75035	1.000000	81620848	0.000000
146079593	717458898.000000	37284950	10000.000000	14794	71725	1.000000	11155	74525	1.000000	85841613	0.000000
146093175	717432823.000000	37287082	10000.000000	14823	71153	1.000000	11182	74232	1.000000	90056072	0.000000
146091897	717459388.000000	37289240	10000.000000	14636	71709	1.000000	11202	74492	1.000000	94265742	0.000000
146090632	717449807.000000	37288068	10000.000000	14830	71439	1.000000	11103	74565	1.000000	98468317	0.000000
146091104	717491482.000000	37292759	10000.000000	14820	71833	1.000000	11181	74660	1.000000	102663918	0.000000
146095725	717440837.000000	37292738	10000.000000	14896	71501	1.000000	11129	74353	1.000000	106852648	0.000000
146089269	717456176.000000	37287697	10000.000000	14747	71141	1.000000	11221	74753	1.000000	111033833	0.000000
146090332	717435015.000000	37279217	10000.000000	14808	71362	1.000000	11337	73986	1.000000	115209125	0.000000
146094903	717433972.000000	37292619	10000.000000	14647	72172	1.000000	11145	74570	1.000000	119378438	0.000000
146089926	717394578.000000	37282913	10000.000000	14763	71605	1.000000	11230	74461	1.000000	123543990	0.000000
146092096	717425364.000000	37297267	10000.000000	14763	71334	1.000000	11148	74445	1.000000	127699213	0.000000
146091866	717475692.000000	37292737	10000.000000	14854	71099	1.000000	11190	74080	1.000000	131850691	0.000000
146089568	717478850.000000	37291045	10000.000000	14733	72001	1.000000	11243	74310	1.000000	135999112	0.000000
146092140	717461193.000000	37294905	10000.000000	14750	71353	1.000000	11138	73889	1.000000	140138014	0.000000
146098931	717423905.000000	37282224	10000.000000	14832	72017	1.000000	11286	74282	1.000000	144270482	0.000000
146087085	717438000.000000	37287040	10000.000000	14742	71718	1.000000	11116	74174	1.000000	148399760	0.000000
146077184	717454449.000000	37287681	10000.000000	14625	71595	1.000000	11199	74847	1.000000	152522794	0.000000
146097048	717456946.000000	37294202	10000.000000	14791	71364	1.000000	10989	74981	1.000000	156639766	0.000000
146082764	717448609.000000	37290007	10000.000000	14851	71179	1.000000	11180	74455	1.000000	160748454	0.000000
146088455	717438340.000000	37279502	10000.000000	14878	71414	1.000000	11152	74820	1.000000	164852677	0.000000
146097240	717416424.000000	37291736	10000.000000	14877	71321	1.000000	11218	74044	1.000000	168947905	0.000000
146110174	717398954.000000	37278782	10000.000000	14954	71634	1.000000	11202	74560	1.000000	173039571	0.000000
146081040	717489605.000000	37293044	10000.000000	14734	71756	1.000000	11012	74829	1.000000	177125139	-1.#IND00
146090867	717416453.000000	37291299	10000.000000	14913	71114	1.000000	11205	74676	1.000000	181202636	-0.001600
146090912	717487221.000000	37290483	10000.000000	14855	71780	1.000000	11230	74312	1.000000	185275260	0.001170
146079839	717434880.000000	37284570	10000.000000	14823	71860	1.000000	11175	74597	1.000000	189339215	-0.002973
146091873	717459794.000000	37293501	10000.000000	14898	71455	1.000000	11224	74564	1.000000	193402637	-0.001858
146091042	717436778.000000	37280018	10000.000000	14727	71340	1.000000	11090	74476	1.000000	197455611	0.000258
146081562	717466068.000000	37293880	10000.000000	14792	71869	1.000000	11189	74839	1.000000	201502558	-0.000296
146063708	717435828.000000	37287272	10000.000000	14706	71372	1.000000	11102	74295	1.000000	205544379	0.000001
146094153	717489910.000000	37287683	10000.000000	14791	71947	1.000000	11122	74424	1.000000	209576360	0.001423
146099815	717472323.000000	37283399	10000.000000	14786	70709	1.000000	11234	75025	1.000000	213610846	0.001327
146086533	717453183.000000	37298044	10000.000000	14836	71479	1.000000	11090	74401	1.000000	217635650	0.001402
146078439	717463940.000000	37287847	10000.000000	14701	71620	1.000000	11234	74633	1.000000	221649965	0.001889
146107989	717454635.000000	37287998	10000.000000	14894	71496	1.000000	11065	74561	1.000000	225659451	0.001112
146099437	717354920.000000	37290378	10000.000000	14847	71443	1.000000	11247	74047	1.000000	229662096	0.002894
146102876	717439091.000000	37284289	10000.000000	14839	70961	1.000000	11176	74498	1.000000	233662853	0.003021
146086824	717449969.000000	37288468	10000.000000	14739	71698	1.000000	11246	74453	1.000000	237658849	0.001793
146091007	717425735.000000	37289618	10000.000000	14784	71519	1.000000	11155	74761	1.000000	241641438	0.001993
146099316	717431052.000000	37283421	10000.000000	14732	71868	1.000000	11133	74501	1.000000	245625875	0.003472
146079848	717465414.000000	37290821	10000.000000	14730	71705	1.000000	11063	74495	1.000000	249599488	0.002691
146072355	717485254.000000	37297138	10000.000000	14788	71575	1.000000	11147	74623	1.000000	253567541	0.002548
146085741	717425812.000000	37294590	10000.000000	14899	71563	1.000000	11195	74712	1.000000	257531295	0.001681
146095394	717413075.000000	37287554	10000.000000	14743	72096	1.000000	11207	74878	1.000000	261490921	0.000498
146091584	717429076.000000	37278422	10000.000000	14909	71178	1.000000	11173	74942	1.000000	265443968	0.001195
146083173	717448133.000000	37293230	10000.000000	14681	71769	1.000000	11158	74653	1.000000	269388825	0.000177
146090877	717391160.000000	37284088	10000.000000	14728	71832	1.000000	11214	74413	1.000000	273323334	-0.000842
146088422	717444383.000000	37281947	10000.000000	14711	71671	1.000000	11264	74566	1.000000	277256701	-0.000936
146091694	717447672.000000	37291095	10000.000000	14746	71405	1.000000	11152	74542	1.000000	281182477	-0.001513
146097692	717420180.000000	37294729	10000.000000	14725	71549	1.000000	11301	74667	1.000000	285101552	-0.001157
146104244	717402063.000000	37285439	10000.000000	14744	72064	1.000000	11311	74310	1.000000	289020204	-0.000948
146071819	717502586.000000	37296922	10000.000000	14870	71503	1.000000	11098	74698	1.000000	292929820	-0.001095
146093505	717445357.000000	37293280	10000.000000	14875	71529	1.000000	11251	74189	1.000000	296834644	-0.001291
146075952	717476456.000000	37295777	10000.000000	14718	71636	1.000000	11026	74711	1.000000	300732756	-0.000513
146080166	717474882.000000	37292033	10000.000000	14846	70992	1.000000	11129	74757	1.000000	304624323	-0.000322
146099874	717371559.000000	37271648	10000.000000	14705	72680	1.000000	11074	74407	1.000000	308513059	-0.000348
146089856	717479354.000000	37291491	10000.000000	14816	72169	1.000000	11134	74471	1.000000	312390365	-0.000302
146105547	717411806.000000	37283898	10000.000000	14684	72007	1.000000	11065	74773	1.000000	316265074	-0.000401
146087225	717468466.000000	37289412	10000.000000	14576	71700	1.000000	11281	74532	1.000000	320133152	-0.000169
146100315	717430273.000000	37296275	10000.000000	14883	71613	1.000000	11257	74365	1.000000	324001715	-0.000066
146096718	717460714.000000	37291211	10000.000000	14827	71577	1.000000	11062	74594	1.000000	327862393	0.000096
146090760	717450616.000000	37282886	10000.000000	14624	71576	1.000000	11217	74693	1.000000	331715268	-0.000230
146087465	717477153.000000	37282404	10000.000000	14832	71787	1.000000	11153	74802	1.000000	335569257	-0.000527
146088200	717439749.000000	37293145	10000.000000	14730	71909	1.000000	11140	74817	1.000000	339409184	-0.000766
146099649	717436390.000000	37285325	10000.000000	14828	71459	1.000000	11165	73926	1.000000	343240338	-0.000692
146093305	717408711.000000	37296132	10000.000000	14850	71202	1.000000	11203	74428	1.000000	347070941	-0.000606
146088099	717462308.000000	37288853	10000.000000	14699	71741	1.000000	11299	73805	1.000000	350894419	0.000200
146071964	717528899.000000	37292831	10000.000000	14668	71481	1.000000	11205	74737	1.000000	354709851	0.000120
146084377	717487911.000000	37290682	10000.000000	14856	70867	1.000000	11100	74304	1.000000	358523588	0.000638
146075907	717490424.000000	37284000	10000.000000	14872	71401	1.000000	11072	74846	1.000000	362329560	0.000647
146092401	717444772.000000	37293812	10000.000000	14649	72112	1.000000	11201	74534	1.000000	366125963	0.000828
146087915	717423055.000000	37292729	10000.000000	14751	71901	1.000000	11142	74496	1.000000	369919113	0.000268
146096294	717379663.000000	37290904	10000.000000	14902	71872	1.000000	11137	74811	1.000000	373711198	0.000896
146087275	717436031.000000	37278255	10000.000000	14656	72310	1.000000	11170	74310	1.000000	377495520	0.000665
146093319	717463783.000000	37283728	10000.000000	14850	71278	1.000000	11118	74890	1.000000	381272346	0.000782
146089521	717427582.000000	37290707	10000.000000	14711	71472	1.000000	11060	74582	1.000000	385043795	0.001443
146086547	717379752.000000	37281486	10000.000000	14878	71281	1.000000	11128	74647	1.000000	388809505	0.001346
146095565	717470375.000000	37284842	10000.000000	14958	71461	1.000000	11296	73840	1.000000	392570831	0.001104
146090664	717503512.000000	37285698	10000.000000	14773	71421	1.000000	11223	74494	1.000000	396324333	0.001024
146088394	717430423.000000	37290302	10000.000000	14784	71452	1.000000	11250	74230	1.000000	400074668	0.000726
146083809	717431223.000000	37292299	10000.000000	14724	71693	1.000000	11095	75383	1.000000	403819791	0.000774
146083473	717467716.000000	37295160	10000.000000	14763	71592	1.000000	11149	74318	1.000000	407559261	0.000084
npatches	nstrain	runtime	dt	init_x	init_y	init_y_blood	init_z	init_S	beta0	beta1	beta2	beta3	mean_beta	B	d	delta	delta_blood	b[0]	mut	m	CTL	c	g	epsilon	k	het	lambda	rho	omega	x_max	patch.dyna	DELTA	A	VA
10000	1	100.000000	0.000100	21900	9499	5000000	0.001000	10000000	8.636861	14.094833	20.107527	8.991631	14	8000000000.000000	0.010000	1.000000	1.000000	800000	0.000050	0.048000	1	0.001000	1.000000	25.000000	6.000000	0.500000	0.001000	0.001000	0.010000	31987	0	10.000000	7.000000	1.000000
sus	inf	inf_blood	z	x[0]	y[0][0]	z[0]	x[1]	y[1][0]	z[1]	S[0]	synchrony
219000000	94990000.000000	5000000	10.000000	21900	9499	0.001000	21900	9499	0.001000	10000000	0.000000
172641614	508573265.000000	26423616	10000.000000	21140	47604	1.000000	16894	51075	1.000000	12881409	0.000000
167965674	537767738.000000	27950867	10000.000000	20608	51189	1.000000	16422	54201	1.000000	16635126	0.000000
167840477	538617921.000000	27982865	10000.000000	20601	51006	1.000000	16317	54089	1.000000	20411795	0.000000
167830776	538651911.000000	28001395	10000.000000	20529	50959	1.000000	16580	53978	1.000000	24178518	0.000000
167809251	538749672.000000	27991808	10000.000000	20742	50712	1.000000	16373	54071	1.000000	27939849	0.000000
167843400	538649184.000000	27995712	10000.000000	20631	50721	1.000000	16317	54347	1.000000	31696383	0.000000
167822606	538727619.000000	27991820	10000.000000	20709	50945	1.000000	16456	54635	1.000000	35449298	0.000000
167816064	538724085.000000	27999508	10000.000000	20599	51099	1.000000	16461	54042	1.000000	39194740	0.000000
167823210	538706571.000000	27994561	10000.000000	20661	50874	1.000000	16550	53982	1.000000	42935547	0.000000
167830341	538697095.000000	28001242	10000.000000	20634	50828	1.000000	16247	53972	1.000000	46672262	0.000000
167821970	538670272.000000	28004936	10000.000000	20778	50610	1.000000	16474	54205	1.000000	50400641	0.000000
167826596	538662308.000000	28001382	10000.000000	20593	50703	1.000000	16458	54528	1.000000	54126681	0.000000
167814844	538723150.000000	27995115	10000.000000	20671	50883	1.000000	16395	54067	1.000000	57847397	0.000000
167838917	538656878.000000	27994860	10000.000000	20787	50498	1.000000	16397	54384	1.000000	61561214	0.000000
167829077	538684656.000000	27994779	10000.000000	20641	51004	1.000000	16286	54249	1.000000	65268298	0.000000
167818626	538698716.000000	27994281	10000.000000	20431	50604	1.000000	16357	54267	1.000000	68966734	0.000000
167832602	538695144.000000	27990333	10000.000000	20465	50800	1.000000	16400	54682	1.000000	72661529	0.000000
167830278	538700588.000000	27992621	10000.000000	20670	50833	1.000000	16368	54374	1.000000	76350452	0.000000
167832198	538645562.000000	27994114	10000.000000	20712	50717	1.000000	16380	54380	1.000000	80035503	0.000000
167797768	538725603.000000	27999034	10000.000000	20663	51101	1.000000	16302	54086	1.000000	83712582	0.000000
167837927	538643536.000000	28002572	10000.000000	20631	50459	1.000000	16461	54253	1.000000	87385303	0.000000
167814502	538719379.000000	28004326	10000.000000	20543	50732	1.000000	16437	54115	1.000000	91053958	0.000000
167847823	538680659.000000	27998502	10000.000000	20669	50509	1.000000	16404	54298	1.000000	94718064	0.000000
167826310	538672369.000000	27993428	10000.000000	20560	51159	1.000000	16191	54631	1.000000	98376115	0.000000
167818894	538724621.000000	27999091	10000.000000	20595	50997	1.000000	16338	54274	1.000000	102023934	0.000000
167845386	538670492.000000	28004505	10000.000000	20506	51122	1.000000	16354	54739	1.000000	105667121	0.000000
167833767	538646177.000000	27989062	10000.000000	20725	50589	1.000000	16226	54380	1.000000	109310412	0.000000
167820045	538703398.000000	27996424	10000.000000	20663	50923	1.000000	16364	54106	1.000000	112949378	0.000000
167829313	538679019.000000	28007846	10000.000000	20599	50884	1.000000	16425	54458	1.000000	116579920	0.000000
167840580	538670093.000000	27992079	10000.000000	20678	50402	1.000000	16304	54285	1.000000	120206106	0.000000
167825610	538691119.000000	28013925	10000.000000	20682	51260	1.000000	16297	54379	1.000000	123825102	0.000000
167822483	538726287.000000	27998783	10000.000000	20520	51038	1.000000	16192	54230	1.000000	127439761	0.000000
167837490	538651469.000000	27998737	10000.000000	20705	50971	1.000000	16192	54263	1.000000	131045594	0.000000
167823108	538691304.000000	27990202	10000.000000	20811	51022	1.000000	16620	53984	1.000000	134646283	0.000000
167833422	538648723.000000	27998243	10000.000000	20690	50524	1.000000	16251	54458	1.000000	138244295	0.000000
167819493	538696784.000000	28009602	10000.000000	20648	50664	1.000000	16460	53700	1.000000	141839214	0.000000
167820297	538756110.000000	28000663	10000.000000	20509	50904	1.000000	16335	54393	1.000000	145425814	0.000000
167827097	538724786.000000	27999381	10000.000000	20498	51195	1.000000	16372	54531	1.000000	149007242	0.000000
167825483	538766706.000000	27999610	10000.000000	20593	51273	1.000000	16341	54211	1.000000	152584136	0.000000
167823805	538740918.000000	28004420	10000.000000	20610	51255	1.000000	16436	54265	1.000000	156154534	-1.#IND00
167821461	538723902.000000	27998214	10000.000000	20574	50906	1.000000	16455	54121	1.000000	159717972	0.004800
167821129	538691448.000000	27996878	10000.000000	20533	51030	1.000000	16268	54216	1.000000	163280977	-0.003165
167826711	538730129.000000	28000044	10000.000000	20979	50953	1.000000	16417	54315	1.000000	166836367	-0.017174
167832812	538709254.000000	28002398	10000.000000	20598	50851	1.000000	16393	53854	1.000000	170385504	-0.012265
167823763	538674615.000000	27993498	10000.000000	20641	50601	1.000000	16340	54443	1.000000	173929676	-0.010744
167837745	538705529.000000	27989574	10000.000000	20717	51005	1.000000	16355	54409	1.000000	177465935	-0.004973
167812613	538772057.000000	28001394	10000.000000	20561	50945	1.000000	16401	54218	1.000000	180998567	-0.005376
167825483	538719817.000000	28004336	10000.000000	20577	51024	1.000000	16246	53925	1.000000	184528195	-0.003410
167835839	538665731.000000	28006779	10000.000000	20718	50961	1.000000	16252	54407	1.000000	188049745	-0.003874
167827785	538666600.000000	27999986	10000.000000	20680	50524	1.000000	16575	54070	1.000000	191566192	-0.004615
167833805	538695463.000000	28003708	10000.000000	20637	50788	1.000000	16277	54035	1.000000	195076575	-0.004691
167848896	538687908.000000	27996756	10000.000000	20649	50790	1.000000	16434	54096	1.000000	198584515	-0.010473
167835244	538679179.000000	27992705	10000.000000	20905	50882	1.000000	16466	54002	1.000000	202087983	-0.009373
167852554	538660866.000000	27992699	10000.000000	20668	50850	1.000000	16316	54235	1.000000	205583534	-0.008950
167832547	538694954.000000	27998368	10000.000000	20601	50818	1.000000	16440	54119	1.000000	209073900	-0.008124
167826421	538679533.000000	27995227	10000.000000	20680	51083	1.000000	16180	54354	1.000000	212556892	-0.007593
167843485	538682812.000000	27999253	10000.000000	20457	51412	1.000000	16233	54122	1.000000	216040940	-0.009571
167806795	538730517.000000	28002201	10000.000000	20661	51241	1.000000	16239	54169	1.000000	219511161	-0.008931
167826613	538678659.000000	27997111	10000.000000	20746	50527	1.000000	16293	53969	1.000000	222982282	-0.008507
167845999	538648803.000000	27998076	10000.000000	20622	50844	1.000000	16431	54098	1.000000	226452238	-0.009235
167822390	538670904.000000	27994933	10000.000000	20803	50982	1.000000	16400	54173	1.000000	229911592	-0.007617
167829273	538731159.000000	28007715	10000.000000	20731	50914	1.000000	16413	54215	1.000000	233369530	-0.007193
167822488	538634448.000000	27996522	10000.000000	20515	51015	1.000000	16345	54386	1.000000	236822186	-0.007132
167809623	538732355.000000	28002492	10000.000000	20632	50773	1.000000	16323	54163	1.000000	240265808	-0.006675
167821374	538695905.000000	27994096	10000.000000	20764	50535	1.000000	16461	54132	1.000000	243704627	-0.005890
167839142	538676014.000000	28001981	10000.000000	20632	51038	1.000000	16421	54232	1.000000	247143140	-0.005910
167807066	538743955.000000	27990237	10000.000000	20692	51299	1.000000	16255	54768	1.000000	250574946	-0.004331
167830061	538715641.000000	28004738	10000.000000	20759	50732	1.000000	16365	53873	1.000000	253999457	-0.002841
167830570	538657049.000000	27993197	10000.000000	20627	50884	1.000000	16500	54179	1.000000	257423945	-0.002542
167828589	538698808.000000	27997220	10000.000000	20786	50939	1.000000	16389	54129	1.000000	260836018	-0.003133
167848106	538650192.000000	27994618	10000.000000	20570	50929	1.000000	16397	54247	1.000000	264242661	-0.003042
167840585	538675181.000000	27998977	10000.000000	20620	50778	1.000000	16434	53951	1.000000	267645335	-0.002498
167818888	538675836.000000	27994507	10000.000000	20742	50593	1.000000	16533	53950	1.000000	271043740	-0.002898
167843002	538670130.000000	27997470	10000.000000	20597	51161	1.000000	16461	54090	1.000000	274439658	-0.002748
167830099	538688366.000000	27999230	10000.000000	20659	50878	1.000000	16376	53868	1.000000	277824951	-0.001619
167824536	538674557.000000	28001850	10000.000000	20698	50669	1.000000	16383	54354	1.000000	281210820	-0.001901
167824230	538715384.000000	27998208	10000.000000	20818	50602	1.000000	16347	53869	1.000000	284589340	-0.001815
167821636	538658596.000000	28000523	10000.000000	20548	50880	1.000000	16496	54302	1.000000	287961319	-0.001912
167818678	538703242.000000	28001710	10000.000000	20650	50797	1.000000	16310	54465	1.000000	291328286	-0.002848
167836061	538641295.000000	27996707	10000.000000	20685	50770	1.000000	16395	54375	1.000000	294690644	-0.002700
167824472	538682029.000000	27999883	10000.000000	20733	50468	1.000000	16206	54533	1.000000	298047331	-0.002994
167833544	538693682.000000	28002409	10000.000000	20526	50589	1.000000	16346	54302	1.000000	301396788	-0.002228
167834369	538674876.000000	27995542	10000.000000	20651	50830	1.000000	16472	54112	1.000000	304745639	-0.001832
167821651	538687791.000000	28002356	10000.000000	20654	50847	1.000000	16455	53642	1.000000	308087860	-0.001846
167827287	538699397.000000	27995287	10000.000000	20728	51123	1.000000	16302	54210	1.000000	311426960	-0.001974
167828440	538694177.000000	27991151	10000.000000	20754	50620	1.000000	16334	54271	1.000000	314757692	-0.001892
167810197	538673142.000000	27996594	10000.000000	20712	51255	1.000000	16503	53893	1.000000	318084632	-0.001873
167840555	538667453.000000	27996206	10000.000000	20526	51359	1.000000	16254	54341	1.000000	321411078	-0.001876
167835754	538647173.000000	27999727	10000.000000	20677	50910	1.000000	16340	54268	1.000000	324728458	-0.001370
167820495	538674590.000000	28006519	10000.000000	20848	50582	1.000000	16302	54187	1.000000	328038055	-0.001303
167837095	538715708.000000	27999808	10000.000000	20894	50669	1.000000	16386	54016	1.000000	331343971	-0.001708
167835001	538676106.000000	27994657	10000.000000	20611	50891	1.000000	16207	54480	1.000000	334647512	-0.002550
167844922	538653291.000000	27997208	10000.000000	20633	50714	1.000000	16391	54225	1.000000	337945159	-0.002503
167845816	538695564.000000	28006074	10000.000000	20633	50621	1.000000	16371	54038	1.000000	341241719	-0.002777
167833764	538675778.000000	27995442	10000.000000	20662	50535	1.000000	16261	54048	1.000000	344529976	-0.002907
167821393	538707510.000000	27998159	10000.000000	20583	50760	1.000000	16371	54270	1.000000	347815390	-0.002623
167835138	538690393.000000	28002170	10000.000000	20692	50889	1.000000	16471	54045	1.000000	351095598	-0.002508
167821004	538671027.000000	27996863	10000.000000	20829	50797	1.000000	16425	53971	1.000000	354367867	-0.002228
167808247	538708208.000000	28011235	10000.000000	20488	51053	1.000000	16376	53775	1.000000	357635299	-0.002140
npatches	nstrain	runtime	dt	init_x	init_y	init_y_blood	init_z	init_S	beta0	beta1	beta2	beta3	mean_beta	B	d	delta	delta_blood	b[0]	mut	m	CTL	c	g	epsilon	k	het	lambda	rho	omega	x_max	patch.dyna	DELTA	A	VA
10000	1	100.000000	0.000100	21900	9499	5000000	0.001000	10000000	11.158467	20.927500	18.500889	20.344271	14	8000000000.000000	0.010000	1.000000	1.000000	800000	0.000050	0.048000	1	0.001000	1.000000	25.000000	7.000000	0.500000	0.001000	0.001000	0.010000	31987	0	10.000000	7.000000	1.000000
sus	inf	inf_blood	z	x[0]	y[0][0]	z[0]	x[1]	y[1][0]	z[1]	S[0]	synchrony
219000000	94990000.000000	5000000	10.000000	21900	9499	0.001000	21900	9499	0.001000	10000000	0.000000
195521867	378398438.000000	19655458	10000.000000	21266	36744	1.000000	15415	41309	1.000000	12458145	0.000000
191272242	398794442.000000	20736863	10000.000000	20926	38719	1.000000	14961	43044	1.000000	15630517	0.000000
191125011	399470550.000000	20762205	10000.000000	21001	38505	1.000000	15127	43015	1.000000	18822678	0.000000
191171631	399451619.000000	20754627	10000.000000	20781	38625	1.000000	14953	42972	1.000000	22014501	0.000000
191115589	399491817.000000	20765106	10000.000000	20591	38871	1.000000	15085	43218	1.000000	25201030	0.000000
191140107	399447644.000000	20766563	10000.000000	20555	38815	1.000000	14915	42967	1.000000	28379676	0.000000
191159553	399371179.000000	20760434	10000.000000	20785	38723	1.000000	14873	43104	1.000000	31550587	0.000000
191139833	399443534.000000	20767163	10000.000000	20804	38685	1.000000	14958	43242	1.000000	34717819	0.000000
191156022	399415831.000000	20761010	10000.000000	20631	38883	1.000000	15039	43021	1.000000	37879799	0.000000
191156727	399389989.000000	20760392	10000.000000	20754	38858	1.000000	15047	43026	1.000000	41041350	0.000000
191168414	399459585.000000	20752577	10000.000000	20745	38820	1.000000	15242	42893	1.000000	44197207	0.000000
191160957	399395508.000000	20765092	10000.000000	20704	38786	1.000000	14989	43338	1.000000	47347497	0.000000
191136369	399413150.000000	20764783	10000.000000	21036	38632	1.000000	14844	43173	1.000000	50494466	0.000000
191147897	399387829.000000	20761321	10000.000000	20993	38632	1.000000	15006	43293	1.000000	53638283	0.000000
191138103	399421268.000000	20757229	10000.000000	20872	38039	1.000000	14944	42847	1.000000	56774855	0.000000
191116476	399499117.000000	20771082	10000.000000	20805	38702	1.000000	14982	43011	1.000000	59905880	0.000000
191142319	399418076.000000	20766250	10000.000000	20921	38500	1.000000	15262	42615	1.000000	63030328	0.000000
191126483	399468643.000000	20763991	10000.000000	20939	38292	1.000000	15125	42707	1.000000	66152549	0.000000
191137851	399434010.000000	20769762	10000.000000	21033	38882	1.000000	14910	43235	1.000000	69271272	0.000000
191152497	399381091.000000	20756321	10000.000000	20604	38784	1.000000	15112	43028	1.000000	72382336	0.000000
191139834	399471275.000000	20759916	10000.000000	20999	38387	1.000000	15154	42984	1.000000	75487046	0.000000
191124290	399467493.000000	20760537	10000.000000	20706	38540	1.000000	15066	42914	1.000000	78593795	0.000000
191133199	399487537.000000	20763285	10000.000000	20659	38488	1.000000	15081	42991	1.000000	81693138	0.000000
191140446	399466655.000000	20757925	10000.000000	20419	39050	1.000000	15049	42870	1.000000	84786372	0.000000
191143389	399450297.000000	20764539	10000.000000	20748	38457	1.000000	14910	43043	1.000000	87873702	0.000000
191130458	399480226.000000	20761830	10000.000000	20877	38370	1.000000	15063	42996	1.000000	90957260	0.000000
191148025	399399247.000000	20763222	10000.000000	20720	38572	1.000000	14862	43130	1.000000	94037739	0.000000
191142768	399410380.000000	20763601	10000.000000	20804	38492	1.000000	14979	43037	1.000000	97113330	0.000000
191150506	399461397.000000	20753035	10000.000000	20830	39033	1.000000	14969	43236	1.000000	100187080	0.000000
191131792	399435453.000000	20758993	10000.000000	20979	38493	1.000000	15051	42790	1.000000	103253042	0.000000
191147732	399440312.000000	20770731	10000.000000	20589	38845	1.000000	15120	42838	1.000000	106318653	0.000000
191141021	399471659.000000	20755451	10000.000000	20551	38346	1.000000	15103	43079	1.000000	109376235	0.000000
191126917	399456644.000000	20765076	10000.000000	20865	38778	1.000000	15134	42898	1.000000	112430525	0.000000
191144683	399523154.000000	20767093	10000.000000	20717	38834	1.000000	14994	43301	1.000000	115480188	0.000000
191155610	399426632.000000	20759088	10000.000000	20705	38519	1.000000	15034	42842	1.000000	118524776	0.000000
191152640	399432470.000000	20755095	10000.000000	20908	38818	1.000000	15164	42957	1.000000	121562774	0.000000
191128815	399434285.000000	20762981	10000.000000	20537	38423	1.000000	15057	42979	1.000000	124599660	0.000000
191145097	399448459.000000	20760619	10000.000000	20870	38230	1.000000	15079	43251	1.000000	127627633	0.000000
191142215	399488832.000000	20756507	10000.000000	20719	38659	1.000000	15168	42753	1.000000	130653085	0.000000
191149451	399421421.000000	20756889	10000.000000	20607	38659	1.000000	15026	42725	1.000000	133676541	-1.#IND00
191152834	399424703.000000	20758619	10000.000000	20664	38691	1.000000	15011	42992	1.000000	136693514	0.009600
191149152	399389628.000000	20755764	10000.000000	20662	39187	1.000000	14894	42949	1.000000	139707690	-0.001179
191139500	399412520.000000	20755452	10000.000000	20953	38598	1.000000	15166	42978	1.000000	142716155	-0.001387
191144322	399400664.000000	20770026	10000.000000	20859	38646	1.000000	15149	43056	1.000000	145720354	-0.010968
191158297	399398218.000000	20752005	10000.000000	20901	38740	1.000000	15057	43273	1.000000	148717682	-0.009163
191143913	399427877.000000	20759240	10000.000000	20564	38819	1.000000	15061	42848	1.000000	151712419	-0.013096
191155370	399422437.000000	20766708	10000.000000	20600	38916	1.000000	15103	42975	1.000000	154703423	-0.012373
191155796	399414064.000000	20754981	10000.000000	20662	38731	1.000000	14965	43121	1.000000	157689544	-0.012227
191127787	399486787.000000	20757319	10000.000000	21023	38648	1.000000	14890	43214	1.000000	160668572	-0.019776
191129157	399453602.000000	20763927	10000.000000	20385	39074	1.000000	15049	42995	1.000000	163646198	-0.017546
191123315	399402111.000000	20766337	10000.000000	20718	38937	1.000000	15114	43009	1.000000	166616618	-0.013927
191151451	399408749.000000	20756563	10000.000000	20883	38735	1.000000	15092	43152	1.000000	169581936	-0.016052
191136634	399420781.000000	20759426	10000.000000	20730	38871	1.000000	15117	42608	1.000000	172544009	-0.014704
191146600	399440206.000000	20759847	10000.000000	20908	38765	1.000000	14972	43104	1.000000	175503673	-0.013294
191134035	399488085.000000	20763961	10000.000000	20740	38739	1.000000	14975	43123	1.000000	178457216	-0.013572
191153726	399458532.000000	20758556	10000.000000	20888	38586	1.000000	14957	43192	1.000000	181407870	-0.012730
191145166	399449738.000000	20771370	10000.000000	20749	38618	1.000000	15105	42845	1.000000	184354883	-0.013171
191146492	399436923.000000	20761133	10000.000000	20849	38352	1.000000	15094	43081	1.000000	187295767	-0.010660
191148683	399425691.000000	20762684	10000.000000	20889	38542	1.000000	15185	42959	1.000000	190235850	-0.010225
191150551	399483507.000000	20767401	10000.000000	20729	39180	1.000000	15014	43146	1.000000	193166907	-0.008839
191134657	399473707.000000	20759176	10000.000000	20742	38401	1.000000	14926	43226	1.000000	196096667	-0.009308
191142272	399438858.000000	20760378	10000.000000	21025	38460	1.000000	14966	43209	1.000000	199022615	-0.008691
191139415	399477069.000000	20770401	10000.000000	20630	38839	1.000000	15075	42576	1.000000	201942799	-0.007509
191124040	399509879.000000	20769409	10000.000000	20688	38603	1.000000	15235	42835	1.000000	204860924	-0.007263
191144914	399476391.000000	20770484	10000.000000	20712	38617	1.000000	15011	42943	1.000000	207769857	-0.005484
191150492	399437755.000000	20753664	10000.000000	20875	38293	1.000000	15094	42795	1.000000	210674764	-0.005240
191137633	399421959.000000	20767523	10000.000000	20711	38934	1.000000	15099	43039	1.000000	213574889	-0.005799
191123508	399464011.000000	20764797	10000.000000	20836	38483	1.000000	15018	43078	1.000000	216472202	-0.006702
191127218	399479401.000000	20767627	10000.000000	20658	38540	1.000000	15148	43077	1.000000	219363947	-0.006890
191143373	399427835.000000	20758013	10000.000000	20711	38665	1.000000	15009	43188	1.000000	222248676	-0.007359
191126005	399443415.000000	20765203	10000.000000	20794	38532	1.000000	15188	42802	1.000000	225131442	-0.007213
191129251	399466949.000000	20770012	10000.000000	20706	38638	1.000000	14926	43118	1.000000	228012096	-0.007967
191148786	399424899.000000	20758772	10000.000000	20772	38943	1.000000	14952	42999	1.000000	230886198	-0.008077
191167861	399391192.000000	20758684	10000.000000	20902	38703	1.000000	15105	42540	1.000000	233756355	-0.007834
191150503	399429185.000000	20756905	10000.000000	20755	38460	1.000000	15032	42572	1.000000	236622368	-0.008662
191135146	399445506.000000	20757875	10000.000000	20794	38412	1.000000	15187	43205	1.000000	239486533	-0.009046
191147852	399400277.000000	20760140	10000.000000	20702	38616	1.000000	15027	42818	1.000000	242338994	-0.009203
191136749	399486376.000000	20761964	10000.000000	20783	38683	1.000000	15092	42795	1.000000	245191289	-0.008915
191134594	399466373.000000	20753022	10000.000000	20631	38639	1.000000	15087	42966	1.000000	248042568	-0.008366
191147248	399443682.000000	20762918	10000.000000	20593	38982	1.000000	15097	43078	1.000000	250890123	-0.008025
191138963	399453050.000000	20764286	10000.000000	20755	38716	1.000000	15171	43014	1.000000	253736259	-0.007584
191137645	399424076.000000	20758527	10000.000000	20629	38945	1.000000	15056	42603	1.000000	256577340	-0.007424
191135621	399445662.000000	20758358	10000.000000	20811	38225	1.000000	15011	43158	1.000000	259405975	-0.006655
191142938	399491968.000000	20770948	10000.000000	20813	38471	1.000000	15093	43129	1.000000	262234643	-0.005495
191130371	399516748.000000	20763148	10000.000000	20676	38939	1.000000	14946	43181	1.000000	265058050	-0.005233
191138070	399446486.000000	20758441	10000.000000	20740	38962	1.000000	14966	43190	1.000000	267877521	-0.005241
191138277	399402757.000000	20768088	10000.000000	20546	38744	1.000000	15047	43065	1.000000	270695942	-0.004891
191144146	399423892.000000	20757119	10000.000000	20869	38657	1.000000	15220	43234	1.000000	273504533	-0.004694
191149030	399448789.000000	20759562	10000.000000	20701	38651	1.000000	14938	42878	1.000000	276313479	-0.004924
191157624	399407594.000000	20756969	10000.000000	20908	38760	1.000000	14991	43127	1.000000	279116227	-0.004795
191140847	399445297.000000	20764647	10000.000000	20730	38816	1.000000	15059	43114	1.000000	281912226	-0.003928
191118619	399459873.000000	20768072	10000.000000	20784	38696	1.000000	15090	42917	1.000000	284708982	-0.003727
191131537	399472067.000000	20762416	10000.000000	20745	38762	1.000000	15014	43349	1.000000	287500809	-0.003575
191134637	399455548.000000	20759148	10000.000000	20709	38597	1.000000	14843	43276	1.000000	290289267	-0.003847
191146859	399425508.000000	20766784	10000.000000	20771	38913	1.000000	15123	42819	1.000000	293073328	-0.003781
191137471	399478922.000000	20761680	10000.000000	20647	38667	1.000000	14951	43205	1.000000	295851426	-0.004128
191147406	399423775.000000	20757724	10000.000000	20732	38492	1.000000	15161	42862	1.000000	298626886	-0.003475
191160837	399464049.000000	20761467	10000.000000	20736	38373	1.000000	14929	43163	1.000000	301396199	-0.003404
191153477	399383832.000000	20759172	10000.000000	20908	38681	1.000000	15158	42617	1.000000	304164159	-0.003011
npatches	nstrain	runtime	dt	init_x	init_y	init_y_blood	init_z	init_S	beta0	beta1	beta2	beta3	mean_beta	B	d	delta	delta_blood	b[0]	mut	m	CTL	c	g	epsilon	k	het	lambda	rho	omega	x_max	patch.dyna	DELTA	A	VA
10000	1	100.000000	0.000100	21900	9499	5000000	0.001000	10000000	12.694942	10.319549	13.645346	9.361687	14	8000000000.000000	0.010000	1.000000	1.000000	800000	0.000050	0.048000	1	0.001000	1.000000	25.000000	8.000000	0.500000	0.001000	0.001000	0.010000	31987	0	10.000000	7.000000	1.000000
sus	inf	inf_blood	z	x[0]	y[0][0]	z[0]	x[1]	y[1][0]	z[1]	S[0]	synchrony
219000000	94990000.000000	5000000	10.000000	21900	9499	0.001000	21900	9499	0.001000	10000000	0.000000
216716301	280433053.000000	14568192	10000.000000	22352	27525	1.000000	23890	26639	1.000000	12079783	0.000000
212902587	295044310.000000	15330874	10000.000000	21872	28912	1.000000	23623	28013	1.000000	14711275	0.000000
212796922	295540995.000000	15361642	10000.000000	21831	29223	1.000000	23377	27961	1.000000	17364640	0.000000
212756237	295651967.000000	15363379	10000.000000	21777	29142	1.000000	23447	27894	1.000000	20015190	0.000000
212764242	295611649.000000	15367541	10000.000000	21965	29158	1.000000	23497	27762	1.000000	22662699	0.000000
212757495	295633004.000000	15364758	10000.000000	21874	29268	1.000000	23682	27852	1.000000	25306639	0.000000
212762378	295650582.000000	15361872	10000.000000	21785	28918	1.000000	23620	27959	1.000000	27944346	0.000000
212753346	295670740.000000	15362619	10000.000000	21946	28955	1.000000	23522	27976	1.000000	30579468	0.000000
212777039	295598701.000000	15365335	10000.000000	21941	28960	1.000000	23604	27787	1.000000	33211107	0.000000
212762368	295616807.000000	15371226	10000.000000	21803	28962	1.000000	23493	27721	1.000000	35838883	0.000000
212753822	295644614.000000	15374094	10000.000000	21996	29163	1.000000	23637	27831	1.000000	38466864	0.000000
212772504	295640669.000000	15365255	10000.000000	21976	29072	1.000000	23608	27756	1.000000	41086944	0.000000
212780956	295617739.000000	15366760	10000.000000	21802	28951	1.000000	23341	27800	1.000000	43701688	0.000000
212777323	295614134.000000	15368707	10000.000000	21914	29189	1.000000	23704	27966	1.000000	46312796	0.000000
212751532	295599516.000000	15366391	10000.000000	21786	29260	1.000000	23543	27950	1.000000	48919912	0.000000
212751021	295650683.000000	15372474	10000.000000	22020	29033	1.000000	23741	27640	1.000000	51521373	0.000000
212761761	295631141.000000	15364325	10000.000000	22005	28863	1.000000	23569	28184	1.000000	54120106	0.000000
212764477	295658451.000000	15364817	10000.000000	21700	29130	1.000000	23581	27801	1.000000	56717264	0.000000
212792814	295620195.000000	15363811	10000.000000	21942	28850	1.000000	23488	27808	1.000000	59310792	0.000000
212783599	295591377.000000	15367981	10000.000000	21857	29221	1.000000	23378	27756	1.000000	61898247	0.000000
212743221	295682117.000000	15376883	10000.000000	21903	29300	1.000000	23654	27718	1.000000	64482672	0.000000
212762523	295603522.000000	15356875	10000.000000	21909	28830	1.000000	23568	27884	1.000000	67063462	0.000000
212779836	295656047.000000	15368691	10000.000000	21729	29246	1.000000	23495	27914	1.000000	69639584	0.000000
212755808	295664377.000000	15366358	10000.000000	21938	28895	1.000000	23625	27890	1.000000	72213183	0.000000
212775572	295632831.000000	15369530	10000.000000	21977	29142	1.000000	23225	28036	1.000000	74777415	0.000000
212766011	295623077.000000	15367992	10000.000000	21848	29198	1.000000	23485	27975	1.000000	77343167	0.000000
212777271	295625157.000000	15365031	10000.000000	21860	29375	1.000000	23402	27972	1.000000	79902728	0.000000
212778167	295630260.000000	15369830	10000.000000	21866	29301	1.000000	23653	28021	1.000000	82459615	0.000000
212788507	295605823.000000	15362362	10000.000000	21856	29300	1.000000	23514	27752	1.000000	85014074	0.000000
212785004	295631388.000000	15369757	10000.000000	21733	29104	1.000000	23545	27803	1.000000	87559190	0.000000
212768922	295616363.000000	15367691	10000.000000	21694	29448	1.000000	23511	28019	1.000000	90104710	0.000000
212771371	295569093.000000	15373889	10000.000000	21888	29143	1.000000	23584	28189	1.000000	92643087	0.000000
212790483	295594576.000000	15366344	10000.000000	21834	29103	1.000000	23494	27960	1.000000	95180530	0.000000
212770457	295618989.000000	15375790	10000.000000	21873	29175	1.000000	23640	27751	1.000000	97714079	0.000000
212779248	295615995.000000	15361213	10000.000000	21761	29252	1.000000	23311	27953	1.000000	100242656	0.000000
212782539	295616927.000000	15360934	10000.000000	21870	29239	1.000000	23433	27660	1.000000	102771951	0.000000
212758224	295623887.000000	15361933	10000.000000	21874	29433	1.000000	23551	28197	1.000000	105293865	0.000000
212774732	295633239.000000	15364768	10000.000000	21712	29105	1.000000	23418	28124	1.000000	107811965	0.000000
212781027	295624099.000000	15364522	10000.000000	21868	29006	1.000000	23547	27702	1.000000	110325830	0.000000
212794750	295552122.000000	15366850	10000.000000	21750	29386	1.000000	23493	28116	1.000000	112835872	-1.#IND00
212776051	295646269.000000	15362760	10000.000000	21749	29386	1.000000	23518	27599	1.000000	115343825	-1.#IND00
212796208	295608610.000000	15369209	10000.000000	21957	28828	1.000000	23551	28065	1.000000	117846572	0.000175
212776034	295636362.000000	15361492	10000.000000	21969	29315	1.000000	23587	27734	1.000000	120344741	-0.017230
212743381	295659119.000000	15372855	10000.000000	21755	29638	1.000000	23254	27784	1.000000	122839776	-0.012392
212766215	295642016.000000	15366760	10000.000000	21862	29007	1.000000	23510	28045	1.000000	125334063	-0.016223
212756203	295666016.000000	15365330	10000.000000	21869	29155	1.000000	23614	27818	1.000000	127823798	-0.017278
212761846	295639551.000000	15365311	10000.000000	21706	29059	1.000000	23377	27965	1.000000	130310718	-0.014474
212774507	295625137.000000	15366658	10000.000000	21854	29125	1.000000	23707	27704	1.000000	132794184	-0.011759
212765793	295609343.000000	15362317	10000.000000	21644	29129	1.000000	23583	27774	1.000000	135270412	-0.010687
212765591	295628776.000000	15365447	10000.000000	21972	29462	1.000000	23388	28107	1.000000	137745130	-0.016701
212755010	295636206.000000	15361289	10000.000000	21897	29224	1.000000	23505	27936	1.000000	140216172	-0.014740
212758591	295607141.000000	15364398	10000.000000	21865	28627	1.000000	23455	27970	1.000000	142685843	-0.015004
212751554	295613602.000000	15364479	10000.000000	21847	29075	1.000000	23614	27994	1.000000	145149517	-0.013960
212763475	295639194.000000	15356430	10000.000000	21628	29239	1.000000	23482	28102	1.000000	147608935	-0.012432
212787144	295616052.000000	15372057	10000.000000	21680	29231	1.000000	23553	27759	1.000000	150066409	-0.011330
212766316	295655949.000000	15365605	10000.000000	21888	29300	1.000000	23357	28259	1.000000	152519441	-0.010431
212770565	295616806.000000	15367126	10000.000000	21857	29450	1.000000	23556	27855	1.000000	154968432	-0.009146
212767600	295622794.000000	15367299	10000.000000	21843	29289	1.000000	23422	27867	1.000000	157410916	-0.008308
212777708	295626925.000000	15363827	10000.000000	21678	29503	1.000000	23523	27926	1.000000	159849919	-0.007371
212748590	295691164.000000	15366154	10000.000000	22001	28805	1.000000	23579	28102	1.000000	162287617	-0.006376
212756596	295639974.000000	15370375	10000.000000	22006	29003	1.000000	23497	28081	1.000000	164718515	-0.005953
212761007	295659131.000000	15366795	10000.000000	21893	29006	1.000000	23553	27936	1.000000	167150638	-0.002905
212783392	295630800.000000	15367667	10000.000000	21881	29128	1.000000	23613	27960	1.000000	169576822	-0.001932
212764894	295582160.000000	15361459	10000.000000	21764	29358	1.000000	23523	27894	1.000000	172002187	-0.001183
212776454	295594040.000000	15364295	10000.000000	21783	29146	1.000000	23461	28125	1.000000	174420455	-0.001229
212779362	295607671.000000	15363903	10000.000000	21951	28984	1.000000	23618	27627	1.000000	176834767	-0.002717
212767685	295618339.000000	15367620	10000.000000	21872	28937	1.000000	23515	27872	1.000000	179244356	-0.003037
212764773	295624834.000000	15369905	10000.000000	21718	29313	1.000000	23452	28285	1.000000	181649780	-0.003124
212763068	295649922.000000	15368791	10000.000000	21806	29018	1.000000	23693	27813	1.000000	184052856	-0.003214
212771021	295601498.000000	15359898	10000.000000	21954	28974	1.000000	23414	28170	1.000000	186455491	-0.003248
212760092	295631978.000000	15363220	10000.000000	21901	29299	1.000000	23562	27980	1.000000	188850428	-0.002870
212788578	295628000.000000	15358419	10000.000000	21793	29222	1.000000	23535	27982	1.000000	191243347	-0.002831
212795458	295605231.000000	15365310	10000.000000	21814	29274	1.000000	23522	27968	1.000000	193635197	-0.002701
212790709	295596745.000000	15362539	10000.000000	21991	29164	1.000000	23615	27450	1.000000	196019111	-0.002967
212771240	295644906.000000	15364424	10000.000000	21814	28795	1.000000	23432	27627	1.000000	198404030	-0.003387
212773310	295619616.000000	15357965	10000.000000	21830	29172	1.000000	23470	28085	1.000000	200783775	-0.003448
212781626	295630960.000000	15360837	10000.000000	22104	29278	1.000000	23444	28163	1.000000	203157891	-0.003785
212762183	295632434.000000	15365480	10000.000000	22029	29218	1.000000	23708	27441	1.000000	205527751	-0.003467
212771235	295610429.000000	15367755	10000.000000	21710	29305	1.000000	23612	27729	1.000000	207892940	-0.004440
212769590	295639490.000000	15364049	10000.000000	22137	29161	1.000000	23408	27790	1.000000	210254550	-0.004079
212771012	295636519.000000	15367266	10000.000000	22157	29127	1.000000	23501	27930	1.000000	212615941	-0.003949
212777755	295625915.000000	15373282	10000.000000	21823	29097	1.000000	23526	28024	1.000000	214974134	-0.003831
212750054	295665734.000000	15366350	10000.000000	21798	29086	1.000000	23546	28096	1.000000	217326199	-0.004021
212759284	295673092.000000	15368205	10000.000000	21902	29402	1.000000	23358	28112	1.000000	219677270	-0.003325
212758977	295620801.000000	15370913	10000.000000	22000	29020	1.000000	23592	27710	1.000000	222025868	-0.003268
212754034	295635826.000000	15365451	10000.000000	22029	29176	1.000000	23578	27981	1.000000	224368259	-0.003160
212770855	295636949.000000	15368359	10000.000000	21954	28579	1.000000	23597	27694	1.000000	226708878	-0.002944
212758897	295634040.000000	15366939	10000.000000	21766	28882	1.000000	23441	27906	1.000000	229046698	-0.003148
212784683	295627172.000000	15364538	10000.000000	21835	29078	1.000000	23507	27832	1.000000	231378247	-0.003231
212771508	295618751.000000	15363559	10000.000000	21921	29051	1.000000	23511	28022	1.000000	233709219	-0.003346
212755868	295644375.000000	15358238	10000.000000	21882	29154	1.000000	23864	27634	1.000000	236034519	-0.002602
212768997	295599494.000000	15366489	10000.000000	21639	29074	1.000000	23631	27707	1.000000	238355598	-0.002790
212748260	295679434.000000	15361565	10000.000000	21793	29040	1.000000	23501	27755	1.000000	240673822	-0.002844
212767830	295653328.000000	15368316	10000.000000	21869	29153	1.000000	23314	27830	1.000000	242987924	-0.002593
212762174	295622415.000000	15372031	10000.000000	21827	29155	1.000000	23717	28062	1.000000	245299290	-0.002319
212757407	295642391.000000	15359570	10000.000000	21886	29052	1.000000	23471	28202	1.000000	247608715	-0.002424
212752425	295626522.000000	15364758	10000.000000	22047	29086	1.000000	23565	27871	1.000000	249913385	-0.002345
212754118	295619958.000000	15358699	10000.000000	21846	29083	1.000000	23435	28042	1.000000	252215494	-0.002504
212776890	295618422.000000	15364041	10000.000000	21846	29661	1.000000	23491	28151	1.000000	254516534	-0.002476
npatches	nstrain	runtime	dt	init_x	init_y	init_y_blood	init_z	init_S	beta0	beta1	beta2	beta3	mean_beta	B	d	delta	delta_blood	b[0]	mut	m	CTL	c	g	epsilon	k	het	lambda	rho	omega	x_max	patch.dyna	DELTA	A	VA
10000	1	100.000000	0.000100	21900	9499	5000000	0.001000	10000000	11.180144	16.360636	11.548849	8.042154	14	8000000000.000000	0.010000	1.000000	1.000000	800000	0.000050	0.048000	1	0.001000	1.000000	25.000000	9.000000	0.500000	0.001000	0.001000	0.010000	31987	0	10.000000	7.000000	1.000000
sus	inf	inf_blood	z	x[0]	y[0][0]	z[0]	x[1]	y[1][0]	z[1]	S[0]	synchrony
219000000	94990000.000000	5000000	10.000000	21900	9499	0.001000	21900	9499	0.001000	10000000	0.000000
237096163	203432024.000000	10566145	10000.000000	25094	19063	1.000000	22169	21478	1.000000	11723137	0.000000
233839193	213711366.000000	11103478	10000.000000	25095	20112	1.000000	21873	22259	1.000000	13836321	0.000000
233668340	214224016.000000	11136914	10000.000000	24997	20224	1.000000	21897	22512	1.000000	15969654	0.000000
233695621	214204302.000000	11132371	10000.000000	24752	20346	1.000000	22128	22385	1.000000	18099954	0.000000
233690053	214258484.000000	11133119	10000.000000	24755	20452	1.000000	22114	22525	1.000000	20226526	0.000000
233658447	214253615.000000	11135030	10000.000000	24878	20469	1.000000	21980	22490	1.000000	22351507	0.000000
233662780	214266399.000000	11134992	10000.000000	25020	20173	1.000000	21857	22496	1.000000	24472024	0.000000
233681663	214249075.000000	11141591	10000.000000	25034	20103	1.000000	21789	22577	1.000000	26589175	0.000000
233680361	214271200.000000	11134738	10000.000000	25011	20417	1.000000	21824	22358	1.000000	28704982	0.000000
233648307	214258181.000000	11138724	10000.000000	24831	20253	1.000000	21754	22474	1.000000	30816988	0.000000
233686202	214297715.000000	11133088	10000.000000	24897	20430	1.000000	21942	22503	1.000000	32924831	0.000000
233666470	214292263.000000	11132579	10000.000000	25028	20208	1.000000	21987	22896	1.000000	35028739	0.000000
233661019	214259247.000000	11136183	10000.000000	25027	20097	1.000000	21815	22589	1.000000	37132461	0.000000
233699605	214210630.000000	11135940	10000.000000	24853	20459	1.000000	21798	22146	1.000000	39230403	0.000000
233686714	214221146.000000	11130886	10000.000000	24944	20073	1.000000	21997	22047	1.000000	41326252	0.000000
233669653	214262802.000000	11134632	10000.000000	25192	20187	1.000000	21999	22592	1.000000	43418634	0.000000
233668521	214258423.000000	11132262	10000.000000	24964	20303	1.000000	21878	22526	1.000000	45508226	0.000000
233672140	214250508.000000	11137339	10000.000000	25073	19860	1.000000	21981	22490	1.000000	47592994	0.000000
233694860	214204186.000000	11133907	10000.000000	24976	20435	1.000000	21743	22626	1.000000	49675345	0.000000
233687592	214222897.000000	11134724	10000.000000	24849	20403	1.000000	21722	22518	1.000000	51755271	0.000000
233672992	214247926.000000	11138858	10000.000000	24801	20610	1.000000	21793	22300	1.000000	53833291	0.000000
233679679	214257222.000000	11137853	10000.000000	25054	20185	1.000000	21952	22273	1.000000	55906421	0.000000
233667275	214265950.000000	11133703	10000.000000	24819	20242	1.000000	22187	22677	1.000000	57974320	0.000000
233670943	214266585.000000	11135591	10000.000000	24985	20449	1.000000	22031	22328	1.000000	60041326	0.000000
233687701	214284772.000000	11133012	10000.000000	24680	20495	1.000000	22002	22320	1.000000	62106369	0.000000
233659891	214264172.000000	11136460	10000.000000	24853	20498	1.000000	21831	22742	1.000000	64166309	0.000000
233659065	214267607.000000	11134060	10000.000000	24973	20390	1.000000	21772	22365	1.000000	66226389	0.000000
233673175	214261999.000000	11136671	10000.000000	24557	20249	1.000000	21968	22410	1.000000	68278621	0.000000
233670922	214268253.000000	11137150	10000.000000	24889	20068	1.000000	21882	22663	1.000000	70330916	0.000000
233685204	214235697.000000	11132371	10000.000000	25031	20374	1.000000	21659	22588	1.000000	72380697	0.000000
233679693	214234288.000000	11133188	10000.000000	24858	20273	1.000000	21991	22774	1.000000	74423962	0.000000
233674010	214252467.000000	11135077	10000.000000	24606	20401	1.000000	21602	22490	1.000000	76464673	0.000000
233664390	214275618.000000	11140785	10000.000000	24951	20353	1.000000	22063	22448	1.000000	78503045	0.000000
233668935	214249082.000000	11136312	10000.000000	25176	19949	1.000000	21898	22359	1.000000	80537982	0.000000
233682559	214253571.000000	11138328	10000.000000	24929	20681	1.000000	22024	22510	1.000000	82568597	0.000000
233660964	214309452.000000	11141459	10000.000000	24721	20471	1.000000	21899	22490	1.000000	84600577	0.000000
233675109	214253061.000000	11131364	10000.000000	25036	20184	1.000000	22111	22531	1.000000	86629659	0.000000
233672384	214297049.000000	11145175	10000.000000	24708	20637	1.000000	21939	22680	1.000000	88655361	0.000000
233640968	214301071.000000	11133872	10000.000000	24975	20495	1.000000	21947	22496	1.000000	90677375	0.000000
233677285	214265114.000000	11131698	10000.000000	24699	20388	1.000000	21767	22710	1.000000	92695300	-1.#IND00
233675834	214270712.000000	11126596	10000.000000	24884	20460	1.000000	21970	22356	1.000000	94714015	-0.009600
233677616	214265318.000000	11138003	10000.000000	24859	20324	1.000000	21863	22563	1.000000	96728020	-0.011835
233668228	214283628.000000	11140198	10000.000000	25172	20086	1.000000	21833	22644	1.000000	98737245	-0.003030
233668514	214246263.000000	11136787	10000.000000	25077	20281	1.000000	22065	22261	1.000000	100744395	-0.004246
233684860	214185037.000000	11132315	10000.000000	24935	20282	1.000000	21889	22402	1.000000	102744469	-0.005040
233691040	214251879.000000	11130456	10000.000000	24826	20484	1.000000	22025	22357	1.000000	104741935	-0.006209
233703054	214196181.000000	11130526	10000.000000	24898	20462	1.000000	21835	22378	1.000000	106740388	-0.003127
233673882	214290262.000000	11134506	10000.000000	24837	20147	1.000000	21855	22636	1.000000	108736017	-0.002365
233691957	214289497.000000	11135940	10000.000000	24976	20093	1.000000	21954	22593	1.000000	110725524	-0.003764
233675210	214275285.000000	11134484	10000.000000	24993	20624	1.000000	22159	22548	1.000000	112712124	-0.001969
233662321	214243757.000000	11132310	10000.000000	24707	20503	1.000000	21927	22686	1.000000	114696595	-0.001157
233684089	214243071.000000	11136854	10000.000000	24550	20289	1.000000	22056	22329	1.000000	116675243	0.002490
233667211	214265042.000000	11134708	10000.000000	24830	20343	1.000000	21884	22605	1.000000	118652935	0.002946
233703971	214224726.000000	11130043	10000.000000	25045	20124	1.000000	21918	22659	1.000000	120627135	0.003264
233652770	214306220.000000	11138322	10000.000000	24852	20577	1.000000	21813	22698	1.000000	122600105	0.002370
233671325	214260177.000000	11135079	10000.000000	24853	20467	1.000000	21849	22430	1.000000	124568697	0.001517
233701414	214245952.000000	11125589	10000.000000	24931	20073	1.000000	21957	22309	1.000000	126538975	-0.001332
233673199	214291066.000000	11139182	10000.000000	24929	20274	1.000000	21947	22393	1.000000	128504927	0.000252
233694646	214232147.000000	11135058	10000.000000	24835	20292	1.000000	21897	22377	1.000000	130465887	-0.001163
233674202	214255895.000000	11136856	10000.000000	24863	20369	1.000000	21964	22401	1.000000	132423811	-0.001403
233681144	214205459.000000	11130838	10000.000000	24854	20559	1.000000	22014	22535	1.000000	134377321	-0.002286
233682223	214250594.000000	11136029	10000.000000	24756	20246	1.000000	22030	22371	1.000000	136331114	-0.002419
233662992	214247474.000000	11137745	10000.000000	24997	20265	1.000000	22026	22543	1.000000	138282790	-0.005643
233655511	214248692.000000	11128022	10000.000000	25130	20161	1.000000	21794	22348	1.000000	140230942	-0.005822
233671935	214262231.000000	11136557	10000.000000	24772	20389	1.000000	21849	22480	1.000000	142173886	-0.005735
233671867	214265121.000000	11134483	10000.000000	25124	20354	1.000000	21801	22378	1.000000	144115560	-0.005491
233679964	214235351.000000	11131415	10000.000000	25081	20354	1.000000	21840	22506	1.000000	146052377	-0.002636
233680497	214256805.000000	11132374	10000.000000	25056	20151	1.000000	21783	22403	1.000000	147986099	-0.003578
233676284	214244636.000000	11141919	10000.000000	24888	20239	1.000000	21652	22660	1.000000	149919044	-0.003382
233673490	214277629.000000	11132414	10000.000000	24975	20417	1.000000	21957	22619	1.000000	151849440	-0.004639
233658382	214270480.000000	11132474	10000.000000	24667	20553	1.000000	21786	22600	1.000000	153776217	-0.005982
233687252	214255312.000000	11143865	10000.000000	24856	20293	1.000000	21860	22479	1.000000	155701105	-0.006209
233672939	214239212.000000	11133550	10000.000000	24750	20409	1.000000	22084	22131	1.000000	157622154	-0.005777
233672075	214272813.000000	11142305	10000.000000	25098	20078	1.000000	22124	22324	1.000000	159539893	-0.005225
233657168	214260624.000000	11134394	10000.000000	24922	20382	1.000000	21777	22543	1.000000	161455584	-0.005061
233668031	214256174.000000	11132418	10000.000000	24781	20506	1.000000	21859	22523	1.000000	163369739	-0.004696
233666441	214258346.000000	11136663	10000.000000	24991	20176	1.000000	21808	22511	1.000000	165278517	-0.004425
233674832	214238548.000000	11141021	10000.000000	24857	20407	1.000000	22100	22515	1.000000	167185185	-0.004787
233663197	214276493.000000	11135180	10000.000000	24876	20393	1.000000	21980	22721	1.000000	169087988	-0.004646
233678319	214263180.000000	11139291	10000.000000	24857	20444	1.000000	22056	22607	1.000000	170987114	-0.003835
233680763	214230221.000000	11128498	10000.000000	24920	20176	1.000000	22068	22183	1.000000	172884618	-0.003940
233689242	214198947.000000	11130805	10000.000000	24846	20429	1.000000	21847	22391	1.000000	174778518	-0.004104
233685675	214245633.000000	11140302	10000.000000	24762	20330	1.000000	21893	22641	1.000000	176670714	-0.004575
233661882	214233146.000000	11138843	10000.000000	24876	20141	1.000000	21881	22584	1.000000	178559616	-0.004523
233671687	214230760.000000	11132883	10000.000000	25056	20424	1.000000	21898	22860	1.000000	180444768	-0.004267
233658283	214269498.000000	11141933	10000.000000	24899	20514	1.000000	21775	22767	1.000000	182327395	-0.004003
233683120	214222000.000000	11135917	10000.000000	24854	20187	1.000000	21952	22258	1.000000	184209788	-0.003837
233662895	214271962.000000	11139590	10000.000000	24966	20178	1.000000	22066	22357	1.000000	186089383	-0.004471
233666008	214275878.000000	11134583	10000.000000	24950	20676	1.000000	21955	22543	1.000000	187966943	-0.004176
233639612	214287980.000000	11140759	10000.000000	24742	20333	1.000000	22020	22554	1.000000	189840767	-0.004068
233644968	214291445.000000	11137038	10000.000000	24971	20315	1.000000	22084	22534	1.000000	191709648	-0.004045
233669043	214254702.000000	11138459	10000.000000	24837	20509	1.000000	21828	22534	1.000000	193574459	-0.003755
233680643	214237017.000000	11133112	10000.000000	24808	20159	1.000000	21777	22483	1.000000	195436286	-0.003674
233671853	214244354.000000	11136557	10000.000000	25036	20435	1.000000	21967	22419	1.000000	197298695	-0.003622
233676544	214283843.000000	11140356	10000.000000	24793	20156	1.000000	21968	22499	1.000000	199159950	-0.003632
233662820	214281704.000000	11139015	10000.000000	24894	20463	1.000000	21815	22523	1.000000	201013568	-0.003452
233654195	214281323.000000	11138672	10000.000000	24890	20257	1.000000	22101	22266	1.000000	202865806	-0.003461
233664258	214251887.000000	11142797	10000.000000	25058	20072	1.000000	22071	22116	1.000000	204715038	-0.003323
233655846	214321199.000000	11142886	10000.000000	24856	20537	1.000000	21844	22589	1.000000	206563402	-0.002629
npatches	nstrain	runtime	dt	init_x	init_y	init_y_blood	init_z	init_S	beta0	beta1	beta2	beta3	mean_beta	B	d	delta	delta_blood	b[0]	mut	m	CTL	c	g	epsilon	k	het	lambda	rho	omega	x_max	patch.dyna	DELTA	A	VA
10000	1	100.000000	0.000100	21900	9499	5000000	0.001000	10000000	17.885911	17.400587	16.678632	18.636253	14	8000000000.000000	0.010000	1.000000	1.000000	800000	0.000050	0.048000	1	0.001000	1.000000	25.000000	10.000000	0.500000	0.001000	0.001000	0.010000	31987	0	10.000000	7.000000	1.000000
sus	inf	inf_blood	z	x[0]	y[0][0]	z[0]	x[1]	y[1][0]	z[1]	S[0]	synchrony
219000000	94990000.000000	5000000	10.000000	21900	9499	0.001000	21900	9499	0.001000	10000000	0.000000
256165675	142987790.000000	7429624	10000.000000	23795	15556	1.000000	23947	15433	1.000000	11398341	0.000000
253917406	149047600.000000	7751724	10000.000000	23353	16405	1.000000	23768	16020	1.000000	13015023	0.000000
253739769	149482386.000000	7769561	10000.000000	23525	16409	1.000000	23658	16276	1.000000	14646175	0.000000
253725933	149571179.000000	7773882	10000.000000	23467	16501	1.000000	23743	16100	1.000000	16278422	0.000000
253705902	149563985.000000	7775940	10000.000000	23513	16222	1.000000	23786	15942	1.000000	17907892	0.000000
253700616	149555185.000000	7779020	10000.000000	23410	16380	1.000000	23524	16100	1.000000	19534784	0.000000
253710707	149561180.000000	7773946	10000.000000	23308	16389	1.000000	23660	16006	1.000000	21156805	0.000000
253711459	149555829.000000	7777161	10000.000000	23252	16415	1.000000	23777	16195	1.000000	22779795	0.000000
253700420	149547473.000000	7775393	10000.000000	23333	16201	1.000000	23632	16125	1.000000	24400408	0.000000
253717042	149566777.000000	7776139	10000.000000	23214	16206	1.000000	23509	16211	1.000000	26016956	0.000000
253702601	149586672.000000	7773285	10000.000000	23438	16474	1.000000	23849	16340	1.000000	27635466	0.000000
253707723	149560060.000000	7768953	10000.000000	23513	16303	1.000000	23614	15992	1.000000	29246177	0.000000
253701198	149571621.000000	7780188	10000.000000	23401	16467	1.000000	23528	16421	1.000000	30855045	0.000000
253735781	149538819.000000	7773285	10000.000000	23571	16296	1.000000	23618	16133	1.000000	32462201	0.000000
253724475	149517791.000000	7772389	10000.000000	23506	16059	1.000000	23622	16057	1.000000	34065997	0.000000
253730226	149528813.000000	7776930	10000.000000	23494	16235	1.000000	23665	16168	1.000000	35667229	0.000000
253725997	149539150.000000	7774563	10000.000000	23349	16297	1.000000	23791	16211	1.000000	37265047	0.000000
253730592	149538329.000000	7775648	10000.000000	23328	16424	1.000000	23733	16037	1.000000	38861113	0.000000
253712078	149585368.000000	7778668	10000.000000	23547	16288	1.000000	23873	15726	1.000000	40457859	0.000000
253713220	149590650.000000	7777089	10000.000000	23315	16422	1.000000	23608	16016	1.000000	42050227	0.000000
253722210	149514746.000000	7772320	10000.000000	23457	15974	1.000000	23589	16216	1.000000	43638908	0.000000
253747913	149507788.000000	7772016	10000.000000	23320	16248	1.000000	23562	16060	1.000000	45225856	0.000000
253724817	149547620.000000	7769076	10000.000000	23461	16230	1.000000	23661	15921	1.000000	46811994	0.000000
253722260	149507785.000000	7774247	10000.000000	23503	16385	1.000000	23632	16124	1.000000	48394440	0.000000
253755299	149549526.000000	7768294	10000.000000	23400	16469	1.000000	23944	16011	1.000000	49974811	0.000000
253728662	149562648.000000	7768893	10000.000000	23433	16178	1.000000	23508	16111	1.000000	51553696	0.000000
253726953	149562615.000000	7773872	10000.000000	23399	16342	1.000000	23537	16367	1.000000	53130051	0.000000
253726283	149558054.000000	7772417	10000.000000	23339	16101	1.000000	23835	16320	1.000000	54703947	0.000000
253703459	149581359.000000	7774366	10000.000000	23256	16360	1.000000	23842	16001	1.000000	56272745	0.000000
253717228	149574738.000000	7773252	10000.000000	23446	16095	1.000000	23557	16143	1.000000	57841159	0.000000
253724117	149524049.000000	7769190	10000.000000	23554	16195	1.000000	23460	16290	1.000000	59408680	0.000000
253716186	149568294.000000	7766140	10000.000000	23420	16383	1.000000	23778	15983	1.000000	60972227	0.000000
253726900	149578804.000000	7768468	10000.000000	23416	16539	1.000000	23600	16037	1.000000	62533911	0.000000
253722726	149523535.000000	7771191	10000.000000	23378	16239	1.000000	23569	16173	1.000000	64093687	0.000000
253722984	149559728.000000	7776624	10000.000000	23317	16132	1.000000	23746	16075	1.000000	65651172	0.000000
253735449	149526363.000000	7767841	10000.000000	23569	16153	1.000000	23812	16108	1.000000	67204848	0.000000
253722290	149569125.000000	7774470	10000.000000	23385	16062	1.000000	23754	16101	1.000000	68758379	0.000000
253719638	149523990.000000	7770230	10000.000000	23275	16319	1.000000	24031	16291	1.000000	70310600	0.000000
253699435	149548917.000000	7771719	10000.000000	23276	16304	1.000000	23696	16138	1.000000	71859020	0.000000
253718953	149532585.000000	7772501	10000.000000	23563	16191	1.000000	23584	16354	1.000000	73404173	-1.#IND00
253725992	149521591.000000	7768837	10000.000000	23349	16253	1.000000	23576	16084	1.000000	74949801	-0.003200
253710882	149546742.000000	7772066	10000.000000	23442	16374	1.000000	23553	16121	1.000000	76490914	0.005385
253757662	149472273.000000	7770506	10000.000000	23609	16150	1.000000	23805	16066	1.000000	78032242	-0.011007
253734155	149527111.000000	7775165	10000.000000	23501	16186	1.000000	23795	15877	1.000000	79566514	-0.006521
253728099	149543709.000000	7771956	10000.000000	23436	16270	1.000000	23633	16180	1.000000	81099103	-0.006821
253714664	149519711.000000	7770266	10000.000000	23640	16180	1.000000	23678	16181	1.000000	82628567	-0.003092
253715738	149540464.000000	7777082	10000.000000	23444	16316	1.000000	23780	16254	1.000000	84156560	-0.003930
253719774	149543471.000000	7772040	10000.000000	23376	16161	1.000000	23791	16088	1.000000	85682775	-0.004761
253736976	149506488.000000	7769613	10000.000000	23462	16287	1.000000	23885	15843	1.000000	87206989	-0.006637
253735696	149547757.000000	7770545	10000.000000	23705	16458	1.000000	23623	15956	1.000000	88730668	-0.007011
253703716	149588717.000000	7772668	10000.000000	23568	16332	1.000000	23523	16220	1.000000	90250943	-0.005132
253727290	149548500.000000	7777012	10000.000000	23242	16469	1.000000	23516	16393	1.000000	91766571	-0.004788
253693783	149594465.000000	7774777	10000.000000	23527	16126	1.000000	23758	16073	1.000000	93282995	-0.005792
253721340	149530046.000000	7766747	10000.000000	23496	16119	1.000000	23730	16111	1.000000	94799056	-0.005199
253700728	149591126.000000	7768585	10000.000000	23520	16264	1.000000	23565	16184	1.000000	96310066	-0.006941
253725791	149555927.000000	7772078	10000.000000	23396	16398	1.000000	23666	15826	1.000000	97819414	-0.005575
253733663	149563800.000000	7774774	10000.000000	23428	16469	1.000000	23658	16099	1.000000	99324704	-0.004056
253715696	149581736.000000	7770617	10000.000000	23547	16141	1.000000	23833	16357	1.000000	100830034	-0.003947
253728527	149501365.000000	7766362	10000.000000	23241	16312	1.000000	23839	16014	1.000000	102330938	-0.003987
253705238	149575978.000000	7776618	10000.000000	23389	16358	1.000000	23661	16333	1.000000	103830041	-0.003549
253739737	149525069.000000	7772964	10000.000000	23464	16196	1.000000	23631	16244	1.000000	105329515	-0.003318
253708599	149545521.000000	7773468	10000.000000	23349	16624	1.000000	23660	16233	1.000000	106824389	-0.003378
253704936	149542405.000000	7773541	10000.000000	23296	16528	1.000000	23620	15882	1.000000	108316726	-0.002822
253707343	149544248.000000	7771008	10000.000000	23582	16054	1.000000	23612	16047	1.000000	109808264	-0.002812
253708457	149578052.000000	7773891	10000.000000	23293	16364	1.000000	23586	16068	1.000000	111295544	-0.002569
253725939	149533851.000000	7774132	10000.000000	23323	16441	1.000000	23631	16231	1.000000	112783616	-0.002633
253743429	149529481.000000	7772099	10000.000000	23443	16169	1.000000	23728	16151	1.000000	114267401	-0.003016
253703965	149563927.000000	7770063	10000.000000	23296	16223	1.000000	23665	16297	1.000000	115749834	-0.003140
253718522	149513333.000000	7777525	10000.000000	23352	16338	1.000000	23677	15948	1.000000	117229122	-0.003038
253719354	149518218.000000	7774254	10000.000000	23171	16438	1.000000	23847	15942	1.000000	118707180	-0.003025
253735796	149533651.000000	7774931	10000.000000	23492	16093	1.000000	23674	15887	1.000000	120181069	-0.003313
253722154	149531114.000000	7770562	10000.000000	23457	16490	1.000000	23451	16228	1.000000	121651892	-0.003262
253702540	149596251.000000	7774229	10000.000000	23538	16188	1.000000	23698	16205	1.000000	123126005	-0.003253
253738593	149519331.000000	7776342	10000.000000	23491	16482	1.000000	23479	16165	1.000000	124595985	-0.002240
253735104	149534751.000000	7772861	10000.000000	23534	16263	1.000000	23811	15981	1.000000	126061739	-0.002268
253731668	149546617.000000	7769053	10000.000000	23490	16179	1.000000	23525	16401	1.000000	127524983	-0.001347
253726074	149562380.000000	7778234	10000.000000	23337	16180	1.000000	23597	16406	1.000000	128987129	-0.001740
253722742	149568395.000000	7775252	10000.000000	23488	16208	1.000000	23818	15979	1.000000	130446181	-0.001780
253704903	149586079.000000	7776449	10000.000000	23390	16292	1.000000	23727	16263	1.000000	131903065	-0.000012
253729898	149521741.000000	7769631	10000.000000	23463	16337	1.000000	23647	16070	1.000000	133359155	0.000459
253725640	149535412.000000	7768357	10000.000000	23436	16218	1.000000	23619	16162	1.000000	134809846	0.000314
253716476	149566136.000000	7773770	10000.000000	23639	16269	1.000000	23584	16228	1.000000	136260701	0.000352
253716361	149538708.000000	7767924	10000.000000	23516	16045	1.000000	23307	16353	1.000000	139157328	0.000660
253725805	149546308.000000	7776403	10000.000000	23350	16635	1.000000	23739	16371	1.000000	140602045	-0.000890
253726866	149571980.000000	7778023	10000.000000	23384	16156	1.000000	23817	16143	1.000000	142042272	-0.000682
253711820	149570588.000000	7771746	10000.000000	23605	16228	1.000000	23789	16144	1.000000	143482562	-0.000442
253757248	149522299.000000	7772286	10000.000000	23529	16187	1.000000	23622	16247	1.000000	144920822	-0.000473
253720633	149506837.000000	7772318	10000.000000	23429	16214	1.000000	23885	16478	1.000000	146357450	-0.001145
253720583	149564743.000000	7774753	10000.000000	23263	16550	1.000000	23800	16254	1.000000	147790312	-0.000872
253699201	149561555.000000	7774587	10000.000000	23485	16272	1.000000	23632	16141	1.000000	149218947	-0.001476
253733279	149569829.000000	7770346	10000.000000	23383	16400	1.000000	23692	16207	1.000000	150647146	-0.001102
253673942	149610630.000000	7774368	10000.000000	23311	16547	1.000000	23751	16122	1.000000	152074203	-0.001100
253705449	149558883.000000	7770398	10000.000000	23549	16137	1.000000	23509	16344	1.000000	153496737	-0.001002
253705652	149564634.000000	7772434	10000.000000	23200	16290	1.000000	23777	15833	1.000000	154922539	-0.001309
253733975	149530566.000000	7774044	10000.000000	23683	16338	1.000000	23493	16401	1.000000	156343857	-0.002102
253751199	149493985.000000	7768239	10000.000000	23572	16073	1.000000	23466	16254	1.000000	157762211	-0.002169
253716133	149541334.000000	7772798	10000.000000	23429	16306	1.000000	23727	15905	1.000000	159177216	-0.002157
253736310	149530238.000000	7769414	10000.000000	23031	16409	1.000000	23823	16086	1.000000	160591306	-0.001733
npatches	nstrain	runtime	dt	init_x	init_y	init_y_blood	init_z	init_S	beta0	beta1	beta2	beta3	mean_beta	B	d	delta	delta_blood	b[0]	mut	m	CTL	c	g	epsilon	k	het	lambda	rho	omega	x_max	patch.dyna	DELTA	A	VA
10000	1	100.000000	0.000100	21900	9499	5000000	0.001000	10000000	9.421233	9.410498	20.670398	15.044284	14	8000000000.000000	0.010000	1.000000	1.000000	800000	0.000050	0.048000	1	0.001000	1.000000	25.000000	11.000000	0.500000	0.001000	0.001000	0.010000	31987	0	10.000000	7.000000	1.000000
sus	inf	inf_blood	z	x[0]	y[0][0]	z[0]	x[1]	y[1][0]	z[1]	S[0]	synchrony
219000000	94990000.000000	5000000	10.000000	21900	9499	0.001000	21900	9499	0.001000	10000000	0.000000
273742180	95527017.000000	4959443	10000.000000	29091	8310	1.000000	28983	8539	1.000000	11108316	0.000000
273265728	96608962.000000	5022451	10000.000000	29185	8446	1.000000	29035	8424	1.000000	12251881	0.000000
273185246	96769408.000000	5030404	10000.000000	28771	8353	1.000000	28947	8539	1.000000	13398513	0.000000
273196505	96809700.000000	5034343	10000.000000	29354	8458	1.000000	29042	8315	1.000000	14544560	0.000000
273190345	96787817.000000	5028456	10000.000000	28796	8395	1.000000	29044	8353	1.000000	15691223	0.000000
273202078	96779057.000000	5026107	10000.000000	28963	8563	1.000000	29042	8364	1.000000	16832354	0.000000
273150532	96819359.000000	5033793	10000.000000	28855	8414	1.000000	28889	8489	1.000000	17972737	0.000000
273183413	96768069.000000	5031469	10000.000000	29126	8513	1.000000	29239	8214	1.000000	19112530	0.000000
273186940	96782546.000000	5027660	10000.000000	29162	8641	1.000000	29183	8462	1.000000	20251333	0.000000
273193861	96772922.000000	5032885	10000.000000	29225	8280	1.000000	29115	8506	1.000000	21387895	0.000000
273185081	96812175.000000	5027212	10000.000000	28984	8438	1.000000	29175	8432	1.000000	22522309	0.000000
273222897	96754159.000000	5029384	10000.000000	29118	8510	1.000000	28885	8521	1.000000	23654408	0.000000
273183821	96767670.000000	5027006	10000.000000	28917	8464	1.000000	29015	8609	1.000000	24784633	0.000000
273206646	96745928.000000	5027332	10000.000000	29074	8463	1.000000	29325	8276	1.000000	25911816	0.000000
273212533	96748225.000000	5024936	10000.000000	29034	8632	1.000000	28886	8675	1.000000	27038921	0.000000
273186597	96787688.000000	5033077	10000.000000	29068	8551	1.000000	29101	8325	1.000000	28164582	0.000000
273190510	96769012.000000	5027050	10000.000000	29149	8546	1.000000	29220	8378	1.000000	29287596	0.000000
273204346	96756693.000000	5030248	10000.000000	29186	8422	1.000000	29055	8470	1.000000	30411096	0.000000
273199947	96725045.000000	5025895	10000.000000	28950	8376	1.000000	28981	8471	1.000000	31533341	0.000000
273217850	96743458.000000	5030157	10000.000000	29209	8437	1.000000	28894	8399	1.000000	32652803	0.000000
273207557	96738729.000000	5026840	10000.000000	28874	8696	1.000000	29148	8316	1.000000	33769396	0.000000
273198270	96765135.000000	5029592	10000.000000	29095	8432	1.000000	29148	8585	1.000000	34885592	0.000000
273178485	96775378.000000	5028970	10000.000000	29186	8378	1.000000	29102	8506	1.000000	36001514	0.000000
273207303	96757443.000000	5030683	10000.000000	29063	8512	1.000000	29159	8527	1.000000	37112687	0.000000
273184282	96761467.000000	5028693	10000.000000	28964	8505	1.000000	28897	8619	1.000000	38223710	0.000000
273205699	96754289.000000	5026246	10000.000000	29105	8555	1.000000	29131	8451	1.000000	39333700	0.000000
273177465	96805134.000000	5032078	10000.000000	28851	8434	1.000000	29079	8218	1.000000	40441562	0.000000
273200846	96772628.000000	5024888	10000.000000	29151	8350	1.000000	28837	8491	1.000000	41546735	0.000000
273188777	96757600.000000	5030798	10000.000000	29069	8445	1.000000	28854	8551	1.000000	42649680	0.000000
273216566	96780343.000000	5030492	10000.000000	29008	8518	1.000000	29048	8476	1.000000	43752957	0.000000
273190933	96757571.000000	5031359	10000.000000	29152	8388	1.000000	29104	8489	1.000000	44854721	0.000000
273197626	96784926.000000	5024841	10000.000000	29058	8724	1.000000	28825	8549	1.000000	45954054	0.000000
273197379	96767093.000000	5031893	10000.000000	28988	8589	1.000000	29024	8352	1.000000	47054686	0.000000
273157154	96804842.000000	5033943	10000.000000	29034	8629	1.000000	29020	8266	1.000000	48150909	0.000000
273185065	96774723.000000	5032681	10000.000000	28889	8440	1.000000	29139	8466	1.000000	49244271	0.000000
273197906	96761321.000000	5034269	10000.000000	29049	8371	1.000000	29195	8684	1.000000	50337486	0.000000
273178923	96765610.000000	5028476	10000.000000	29187	8494	1.000000	29028	8500	1.000000	51427930	0.000000
273197442	96749381.000000	5032894	10000.000000	29060	8599	1.000000	29179	8505	1.000000	52516706	0.000000
273201702	96781695.000000	5029791	10000.000000	28982	8517	1.000000	28935	8506	1.000000	53604649	0.000000
273161257	96787207.000000	5029854	10000.000000	29268	8369	1.000000	29226	8417	1.000000	54691137	-1.#IND00
273177291	96772968.000000	5029559	10000.000000	29085	8444	1.000000	29188	8429	1.000000	55774508	0.009600
273187046	96762426.000000	5027063	10000.000000	29107	8417	1.000000	29121	8639	1.000000	56859093	0.011834
273200979	96736459.000000	5024999	10000.000000	28855	8386	1.000000	28951	8626	1.000000	57939841	-0.001879
273174353	96785581.000000	5030521	10000.000000	29050	8516	1.000000	29063	8532	1.000000	59018486	0.006091
273177967	96787758.000000	5027287	10000.000000	29074	8665	1.000000	29226	8346	1.000000	60095121	0.008963
273236026	96733525.000000	5030065	10000.000000	29225	8515	1.000000	29124	8545	1.000000	61171154	0.013721
273203455	96761620.000000	5026582	10000.000000	28859	8496	1.000000	29049	8526	1.000000	62245726	0.014613
273168109	96787236.000000	5030306	10000.000000	29201	8497	1.000000	29043	8612	1.000000	63316225	0.011839
273195800	96768281.000000	5029619	10000.000000	29159	8383	1.000000	29047	8430	1.000000	64389470	0.014010
273202480	96784423.000000	5028690	10000.000000	28860	8674	1.000000	29116	8291	1.000000	65458969	0.012405
273198694	96749877.000000	5030127	10000.000000	29148	8545	1.000000	28960	8401	1.000000	66528152	0.011156
273189165	96817920.000000	5033210	10000.000000	29138	8814	1.000000	29168	8494	1.000000	67595777	0.010643
273220351	96763985.000000	5028621	10000.000000	29001	8603	1.000000	29202	8389	1.000000	68659646	0.011073
273213784	96756001.000000	5027492	10000.000000	29195	8466	1.000000	29159	8591	1.000000	69724826	0.011771
273183521	96785923.000000	5031617	10000.000000	29179	8541	1.000000	29262	8438	1.000000	70785275	0.011110
273171020	96800192.000000	5031661	10000.000000	28954	8663	1.000000	28981	8453	1.000000	71845447	0.009059
273207447	96731976.000000	5025274	10000.000000	28940	8410	1.000000	28978	8490	1.000000	72904740	0.007346
273220370	96735904.000000	5032390	10000.000000	29218	8545	1.000000	29019	8628	1.000000	73961207	0.004765
273194313	96769658.000000	5029947	10000.000000	29084	8450	1.000000	29379	8467	1.000000	75015433	0.003215
273209401	96752682.000000	5029146	10000.000000	29037	8643	1.000000	28998	8695	1.000000	76068420	0.002845
273189807	96773544.000000	5031452	10000.000000	28996	8525	1.000000	29158	8429	1.000000	77121773	0.002551
273216594	96730324.000000	5031799	10000.000000	29141	8521	1.000000	29059	8694	1.000000	78173889	0.002907
273198261	96791856.000000	5031445	10000.000000	28996	8465	1.000000	29086	8470	1.000000	79222951	0.002797
273167102	96782520.000000	5031932	10000.000000	29211	8507	1.000000	29102	8381	1.000000	80272422	0.002973
273191519	96749975.000000	5032208	10000.000000	29136	8638	1.000000	29103	8479	1.000000	81316388	0.002877
273197375	96761382.000000	5030764	10000.000000	29008	8564	1.000000	28915	8500	1.000000	82360743	0.002877
273213009	96746446.000000	5028424	10000.000000	29080	8581	1.000000	29071	8497	1.000000	83403091	0.002667
273189278	96789290.000000	5032563	10000.000000	28996	8532	1.000000	28952	8387	1.000000	84443624	0.000690
273200860	96752004.000000	5028289	10000.000000	28926	8700	1.000000	29071	8421	1.000000	85483079	0.000721
273200569	96746341.000000	5028320	10000.000000	28887	8431	1.000000	29226	8486	1.000000	86520159	0.000906
273226088	96744498.000000	5027868	10000.000000	29092	8333	1.000000	29278	8403	1.000000	87556861	0.002272
273186705	96803130.000000	5033754	10000.000000	28790	8699	1.000000	28932	8550	1.000000	88592868	0.002638
273198488	96769155.000000	5031082	10000.000000	28898	8568	1.000000	29093	8457	1.000000	89623974	0.003247
273207942	96773856.000000	5027730	10000.000000	29328	8491	1.000000	29251	8517	1.000000	90656143	0.003813
273193945	96759436.000000	5030802	10000.000000	28944	8480	1.000000	29123	8458	1.000000	91685835	0.003715
273209963	96734637.000000	5025579	10000.000000	29051	8433	1.000000	29004	8589	1.000000	92715923	0.003440
273186869	96754022.000000	5028150	10000.000000	29117	8638	1.000000	29166	8463	1.000000	93741789	0.002500
273191765	96735758.000000	5025269	10000.000000	29016	8501	1.000000	29036	8639	1.000000	94767719	0.002361
273174122	96754820.000000	5030098	10000.000000	29185	8438	1.000000	28976	8351	1.000000	95793145	0.002318
273222281	96764065.000000	5029476	10000.000000	29145	8503	1.000000	28804	8490	1.000000	96816124	0.002385
273221265	96743516.000000	5026797	10000.000000	28844	8496	1.000000	29091	8581	1.000000	97836412	0.002185
273216637	96764443.000000	5035049	10000.000000	29008	8530	1.000000	29117	8471	1.000000	98856877	0.001904
273204022	96785056.000000	5034091	10000.000000	29052	8563	1.000000	29038	8563	1.000000	99873784	0.000738
273185977	96809385.000000	5031168	10000.000000	29017	8382	1.000000	29030	8469	1.000000	100892216	0.000579
273187670	96765107.000000	5029075	10000.000000	28979	8564	1.000000	28870	8424	1.000000	101905531	0.000299
273214128	96737493.000000	5029004	10000.000000	29247	8362	1.000000	29197	8384	1.000000	102919470	0.000301
273163043	96806782.000000	5029669	10000.000000	28989	8460	1.000000	29038	8379	1.000000	103932805	0.000088
273201311	96766391.000000	5031045	10000.000000	28984	8518	1.000000	29103	8582	1.000000	104943774	0.000078
273182372	96756785.000000	5030692	10000.000000	29223	8375	1.000000	29106	8671	1.000000	105953292	-0.000119
273200591	96744128.000000	5026381	10000.000000	29246	8421	1.000000	28956	8540	1.000000	106963371	-0.000212
273176372	96773314.000000	5032817	10000.000000	29034	8464	1.000000	29060	8467	1.000000	107972247	0.000049
273221056	96714817.000000	5025806	10000.000000	28974	8671	1.000000	29191	8340	1.000000	108976050	-0.000388
273199152	96738022.000000	5031293	10000.000000	28890	8483	1.000000	29167	8451	1.000000	109978826	-0.000339
273187288	96789145.000000	5033512	10000.000000	29087	8643	1.000000	29039	8638	1.000000	110978969	-0.000579
273204333	96778618.000000	5032187	10000.000000	28914	8491	1.000000	28948	8526	1.000000	111977992	-0.000573
273194540	96775704.000000	5031065	10000.000000	29137	8580	1.000000	29057	8572	1.000000	112977535	-0.000508
273198348	96769048.000000	5028853	10000.000000	28967	8438	1.000000	29162	8454	1.000000	113973965	-0.000474
273201675	96781546.000000	5025855	10000.000000	29169	8685	1.000000	29119	8552	1.000000	114970483	-0.000747
273203076	96745308.000000	5029571	10000.000000	29106	8516	1.000000	28978	8321	1.000000	115962891	-0.000826
npatches	nstrain	runtime	dt	init_x	init_y	init_y_blood	init_z	init_S	beta0	beta1	beta2	beta3	mean_beta	B	d	delta	delta_blood	b[0]	mut	m	CTL	c	g	epsilon	k	het	lambda	rho	omega	x_max	patch.dyna	DELTA	A	VA
10000	1	100.000000	0.000100	21900	9499	5000000	0.001000	10000000	15.581103	20.185936	16.614226	10.326122	14	8000000000.000000	0.010000	1.000000	1.000000	800000	0.000050	0.048000	1	0.001000	1.000000	25.000000	12.000000	0.500000	0.001000	0.001000	0.010000	31987	0	10.000000	7.000000	1.000000
sus	inf	inf_blood	z	x[0]	y[0][0]	z[0]	x[1]	y[1][0]	z[1]	S[0]	synchrony
219000000	94990000.000000	5000000	10.000000	21900	9499	0.001000	21900	9499	0.001000	10000000	0.000000
288506820	60467429.000000	3142365	10000.000000	28462	6199	1.000000	27048	7293	1.000000	10860773	0.000000
290771538	55809695.000000	2903322	10000.000000	28692	5789	1.000000	27004	6900	1.000000	11590869	0.000000
291256590	54792192.000000	2846295	10000.000000	28717	5628	1.000000	27348	6681	1.000000	12294255	0.000000
291384367	54539818.000000	2833067	10000.000000	28791	5722	1.000000	27440	6511	1.000000	12988834	0.000000
291424740	54473761.000000	2829441	10000.000000	28963	5548	1.000000	27619	6563	1.000000	13680019	0.000000
291461916	54380334.000000	2826736	10000.000000	28865	5641	1.000000	27477	6488	1.000000	14371023	0.000000
291441945	54389952.000000	2828352	10000.000000	28904	5613	1.000000	27451	6661	1.000000	15058766	0.000000
291466090	54418510.000000	2827738	10000.000000	28882	5613	1.000000	27468	6435	1.000000	15745292	0.000000
291460249	54376864.000000	2826092	10000.000000	28871	5550	1.000000	27285	6492	1.000000	16433226	0.000000
291430997	54456905.000000	2830670	10000.000000	28869	5620	1.000000	27472	6383	1.000000	17119847	0.000000
291451284	54410912.000000	2829227	10000.000000	28782	5679	1.000000	27515	6470	1.000000	17803252	0.000000
291453065	54399167.000000	2827304	10000.000000	28713	5735	1.000000	27317	6822	1.000000	18488002	0.000000
291461507	54401558.000000	2827097	10000.000000	28927	5709	1.000000	27410	6717	1.000000	19171427	0.000000
291465477	54387785.000000	2824700	10000.000000	28848	5634	1.000000	27538	6291	1.000000	19853325	0.000000
291422701	54433952.000000	2827451	10000.000000	28660	5513	1.000000	27447	6454	1.000000	20533179	0.000000
291432120	54436053.000000	2827736	10000.000000	28928	5665	1.000000	27470	6633	1.000000	21215317	0.000000
291455875	54425906.000000	2828906	10000.000000	28895	5609	1.000000	27497	6482	1.000000	21893874	0.000000
291456297	54423853.000000	2832132	10000.000000	28713	5799	1.000000	27447	6738	1.000000	22571329	0.000000
291446157	54391178.000000	2828301	10000.000000	28714	5659	1.000000	27622	6583	1.000000	23248796	0.000000
291449336	54396394.000000	2828338	10000.000000	28877	5550	1.000000	27579	6550	1.000000	23923656	0.000000
291461814	54382221.000000	2827498	10000.000000	29008	5523	1.000000	27611	6518	1.000000	24597178	0.000000
291443476	54432549.000000	2829485	10000.000000	28862	5758	1.000000	27391	6573	1.000000	25269502	0.000000
291425562	54423877.000000	2830167	10000.000000	28850	5770	1.000000	27554	6719	1.000000	25941566	0.000000
291444029	54435551.000000	2828972	10000.000000	28789	5639	1.000000	27484	6521	1.000000	26611952	0.000000
291453768	54412304.000000	2829559	10000.000000	28803	5762	1.000000	27408	6632	1.000000	27284243	0.000000
291444567	54439131.000000	2828045	10000.000000	28901	5715	1.000000	27396	6557	1.000000	27953438	0.000000
291451229	54400019.000000	2827291	10000.000000	28737	5800	1.000000	27577	6418	1.000000	28623825	0.000000
291480086	54408567.000000	2830081	10000.000000	28955	5543	1.000000	27316	6567	1.000000	29291284	0.000000
291472022	54375149.000000	2826670	10000.000000	28750	5572	1.000000	27693	6455	1.000000	29956896	0.000000
291450912	54415517.000000	2829552	10000.000000	28693	5720	1.000000	27688	6528	1.000000	30620544	0.000000
291431012	54435148.000000	2828029	10000.000000	28733	5656	1.000000	27120	6690	1.000000	31285264	0.000000
291435031	54435775.000000	2830982	10000.000000	28945	5615	1.000000	27496	6701	1.000000	31949562	0.000000
291428444	54419676.000000	2828257	10000.000000	28813	5698	1.000000	27389	6625	1.000000	32610903	0.000000
291436834	54414713.000000	2828406	10000.000000	28854	5461	1.000000	27276	6554	1.000000	33272155	0.000000
291456032	54387936.000000	2828702	10000.000000	28827	5743	1.000000	27594	6553	1.000000	33933364	0.000000
291423892	54423212.000000	2829871	10000.000000	28744	5864	1.000000	27595	6497	1.000000	34593409	0.000000
291427719	54448163.000000	2829866	10000.000000	28770	5641	1.000000	27531	6565	1.000000	35251696	0.000000
291434342	54414403.000000	2828124	10000.000000	29014	5541	1.000000	27522	6607	1.000000	35909377	0.000000
291442479	54401603.000000	2826553	10000.000000	28868	5697	1.000000	27549	6425	1.000000	36565547	0.000000
291445937	54421274.000000	2830148	10000.000000	28821	5739	1.000000	27339	6523	1.000000	37221474	-1.#IND00
291434769	54408553.000000	2825997	10000.000000	28996	5664	1.000000	27509	6555	1.000000	37876883	0.000000
291473088	54382683.000000	2827695	10000.000000	28898	5684	1.000000	27212	6573	1.000000	38530433	-0.001166
291429424	54424810.000000	2831870	10000.000000	28737	5610	1.000000	27516	6554	1.000000	39183539	0.000052
291442169	54417795.000000	2829826	10000.000000	28750	5694	1.000000	27512	6700	1.000000	39834447	0.000313
291450391	54387550.000000	2826835	10000.000000	28761	5740	1.000000	27746	6526	1.000000	40484766	-0.007975
291467552	54368825.000000	2825915	10000.000000	28766	5579	1.000000	27480	6600	1.000000	41134409	-0.009237
291430513	54408026.000000	2826872	10000.000000	28843	5756	1.000000	27308	6772	1.000000	41782780	-0.005728
291433517	54413643.000000	2827085	10000.000000	28641	5673	1.000000	27318	6510	1.000000	42429481	-0.003557
291436744	54420764.000000	2829913	10000.000000	28739	5621	1.000000	27450	6678	1.000000	43077358	-0.004658
291483004	54391457.000000	2827256	10000.000000	28730	5657	1.000000	27419	6590	1.000000	43723246	-0.003439
291431678	54418191.000000	2829235	10000.000000	28837	5536	1.000000	27506	6614	1.000000	44368296	-0.007898
291444909	54428906.000000	2831437	10000.000000	28653	5846	1.000000	27616	6413	1.000000	45011971	-0.007249
291445855	54398499.000000	2829873	10000.000000	28695	5756	1.000000	27345	6628	1.000000	45655252	-0.006571
291457220	54386675.000000	2826234	10000.000000	29088	5432	1.000000	27551	6403	1.000000	46298928	-0.003695
291431833	54427976.000000	2829034	10000.000000	28730	5746	1.000000	27603	6448	1.000000	46939040	-0.003813
291428637	54430999.000000	2827824	10000.000000	29175	5681	1.000000	27183	6583	1.000000	47580055	-0.004190
291438334	54413427.000000	2828784	10000.000000	28738	5637	1.000000	27354	6555	1.000000	48217340	-0.005891
291434020	54427272.000000	2826479	10000.000000	28769	5644	1.000000	27586	6434	1.000000	48854441	-0.005803
291455404	54392889.000000	2829292	10000.000000	28871	5708	1.000000	27501	6598	1.000000	49492447	-0.005537
291463570	54387140.000000	2826193	10000.000000	28875	5728	1.000000	27422	6542	1.000000	50128425	-0.004254
291420830	54438258.000000	2827363	10000.000000	28800	5752	1.000000	27304	6776	1.000000	50764315	-0.003149
291491677	54349219.000000	2825475	10000.000000	28872	5617	1.000000	27507	6572	1.000000	51400062	-0.003422
291410442	54424897.000000	2826818	10000.000000	28836	5759	1.000000	27386	6603	1.000000	52034129	-0.003182
291430845	54417535.000000	2828440	10000.000000	28848	5906	1.000000	27712	6532	1.000000	52667006	0.001167
291461318	54445181.000000	2829205	10000.000000	28705	5768	1.000000	27475	6583	1.000000	53298299	0.001175
291450173	54410458.000000	2827312	10000.000000	28988	5616	1.000000	27654	6406	1.000000	53927882	0.000937
291456008	54415785.000000	2829035	10000.000000	28708	5723	1.000000	27481	6559	1.000000	54557403	0.001458
291463184	54384846.000000	2826739	10000.000000	28545	5744	1.000000	27492	6588	1.000000	55185663	0.000851
291434683	54410358.000000	2830379	10000.000000	28815	5796	1.000000	27548	6660	1.000000	55813676	0.000738
291423372	54434138.000000	2827923	10000.000000	28636	5668	1.000000	27588	6430	1.000000	56441926	0.000685
291443242	54402268.000000	2825881	10000.000000	28665	5617	1.000000	27448	6605	1.000000	57068739	0.000324
291418014	54440011.000000	2830167	10000.000000	28761	5626	1.000000	27464	6433	1.000000	57693262	0.000317
291456479	54430391.000000	2830310	10000.000000	28940	5878	1.000000	27299	6581	1.000000	58318345	-0.000965
291415917	54451975.000000	2829696	10000.000000	28978	5888	1.000000	27216	6779	1.000000	58941921	-0.003149
291438860	54469109.000000	2828986	10000.000000	28927	5673	1.000000	27534	6362	1.000000	59563756	-0.004106
291417409	54456943.000000	2830720	10000.000000	28924	5450	1.000000	27488	6593	1.000000	60185581	-0.003154
291457950	54434627.000000	2828894	10000.000000	28736	5429	1.000000	27432	6653	1.000000	60807084	-0.002832
291441073	54410483.000000	2825779	10000.000000	28739	5642	1.000000	27579	6675	1.000000	61426836	-0.003130
291444486	54417061.000000	2827577	10000.000000	28889	5645	1.000000	27235	6699	1.000000	62046491	-0.002948
291433655	54406160.000000	2825895	10000.000000	29019	5567	1.000000	27345	6662	1.000000	62664504	-0.003403
291457311	54384098.000000	2827455	10000.000000	28937	5554	1.000000	27409	6636	1.000000	63281809	-0.002791
291451839	54405554.000000	2825971	10000.000000	28748	5644	1.000000	27486	6537	1.000000	63896150	-0.002852
291430798	54411784.000000	2825970	10000.000000	28666	5914	1.000000	27529	6491	1.000000	64510867	-0.002855
291452994	54424740.000000	2827970	10000.000000	28893	5705	1.000000	27561	6458	1.000000	65124961	-0.002726
291449212	54415121.000000	2825377	10000.000000	28938	5591	1.000000	27459	6495	1.000000	65738489	-0.002845
291458774	54374218.000000	2826281	10000.000000	28809	5658	1.000000	27557	6381	1.000000	66349977	-0.003038
291442827	54410021.000000	2830814	10000.000000	28892	5766	1.000000	27307	6483	1.000000	66961164	-0.002665
291428773	54422338.000000	2826506	10000.000000	28882	5705	1.000000	27456	6526	1.000000	67570735	-0.002546
291443013	54462065.000000	2827226	10000.000000	28809	5728	1.000000	27494	6584	1.000000	68179107	-0.003005
291436166	54427687.000000	2827206	10000.000000	28871	5684	1.000000	27486	6516	1.000000	68788463	-0.003035
291445389	54424602.000000	2825883	10000.000000	28996	5723	1.000000	27448	6435	1.000000	69397170	-0.003194
291446217	54410269.000000	2824674	10000.000000	28831	5822	1.000000	27654	6356	1.000000	70002181	-0.003184
291416698	54422269.000000	2828703	10000.000000	28834	5733	1.000000	27425	6558	1.000000	70606850	-0.003092
291417625	54426544.000000	2831751	10000.000000	28870	5684	1.000000	27482	6746	1.000000	71211104	-0.001530
291427091	54449804.000000	2829241	10000.000000	28763	5758	1.000000	27273	6702	1.000000	71815573	-0.001420
291437943	54439819.000000	2828191	10000.000000	28568	5661	1.000000	27414	6699	1.000000	72419403	-0.001083
291436657	54429202.000000	2828627	10000.000000	28689	5714	1.000000	27486	6554	1.000000	73021448	-0.000986
291469044	54395489.000000	2827638	10000.000000	28677	5728	1.000000	27594	6405	1.000000	73620888	-0.001094
291473549	54419294.000000	2829055	10000.000000	28732	5729	1.000000	27502	6437	1.000000	74221349	0.000436
npatches	nstrain	runtime	dt	init_x	init_y	init_y_blood	init_z	init_S	beta0	beta1	beta2	beta3	mean_beta	B	d	delta	delta_blood	b[0]	mut	m	CTL	c	g	epsilon	k	het	lambda	rho	omega	x_max	patch.dyna	DELTA	A	VA
10000	1	100.000000	0.000100	21900	9499	5000000	0.001000	10000000	18.966147	9.386488	7.567397	19.797675	14	8000000000.000000	0.010000	1.000000	1.000000	800000	0.000050	0.048000	1	0.001000	1.000000	25.000000	13.000000	0.500000	0.001000	0.001000	0.010000	31987	0	10.000000	7.000000	1.000000
sus	inf	inf_blood	z	x[0]	y[0][0]	z[0]	x[1]	y[1][0]	z[1]	S[0]	synchrony
219000000	94990000.000000	5000000	10.000000	21900	9499	0.001000	21900	9499	0.001000	10000000	0.000000
300639285	34807419.000000	1813534	10000.000000	29064	4076	1.000000	30804	2956	1.000000	10652288	0.000000
305708888	25373035.000000	1319651	10000.000000	29954	3039	1.000000	31371	2240	1.000000	11037346	0.000000
307593709	21907993.000000	1138789	10000.000000	30088	2542	1.000000	31345	1824	1.000000	11345887	0.000000
308500387	20294262.000000	1056793	10000.000000	30258	2377	1.000000	31621	1740	1.000000	11622557	0.000000
308940153	19448788.000000	1010585	10000.000000	30258	2304	1.000000	31757	1641	1.000000	11882752	0.000000
309223164	18994031.000000	987082	10000.000000	30519	2217	1.000000	31345	1650	1.000000	12134044	0.000000
309322595	18788858.000000	976124	10000.000000	30241	2339	1.000000	31644	1594	1.000000	12381602	0.000000
309393619	18623160.000000	966900	10000.000000	30440	2135	1.000000	31589	1504	1.000000	12625788	0.000000
309440846	18545559.000000	964595	10000.000000	30461	2128	1.000000	31372	1551	1.000000	12867843	0.000000
309462990	18511259.000000	962692	10000.000000	30433	2184	1.000000	31600	1501	1.000000	13109084	0.000000
309456260	18476567.000000	960045	10000.000000	30356	2183	1.000000	31205	1548	1.000000	13349007	0.000000
309483109	18481975.000000	961077	10000.000000	30487	2372	1.000000	31357	1514	1.000000	13587725	0.000000
309462844	18482199.000000	961237	10000.000000	30465	2135	1.000000	31301	1633	1.000000	13826902	0.000000
309462556	18453183.000000	958782	10000.000000	30267	2258	1.000000	31404	1516	1.000000	14065551	0.000000
309507178	18457658.000000	959037	10000.000000	30431	2346	1.000000	31587	1558	1.000000	14304980	0.000000
309503344	18464205.000000	960217	10000.000000	30261	2222	1.000000	31336	1551	1.000000	14542959	0.000000
309491345	18474374.000000	961337	10000.000000	30274	2152	1.000000	31323	1522	1.000000	14780268	0.000000
309507905	18444518.000000	959061	10000.000000	30656	2159	1.000000	31237	1514	1.000000	15016729	0.000000
309470648	18491463.000000	961093	10000.000000	30383	2245	1.000000	31438	1469	1.000000	15253165	0.000000
309484916	18477510.000000	959840	10000.000000	30602	2213	1.000000	31345	1503	1.000000	15489683	0.000000
309459802	18474281.000000	960839	10000.000000	30282	2204	1.000000	31484	1577	1.000000	15724988	0.000000
309508690	18459200.000000	959908	10000.000000	30555	2179	1.000000	31405	1614	1.000000	15960349	0.000000
309484106	18472755.000000	959397	10000.000000	30314	2222	1.000000	31477	1455	1.000000	16195920	0.000000
309474027	18458010.000000	960601	10000.000000	30344	2203	1.000000	31332	1576	1.000000	16431062	0.000000
309488862	18476166.000000	960545	10000.000000	30305	2226	1.000000	31293	1519	1.000000	16666144	0.000000
309486798	18475335.000000	961802	10000.000000	30555	2279	1.000000	31273	1501	1.000000	16900364	0.000000
309513031	18426691.000000	958293	10000.000000	30399	2254	1.000000	31584	1608	1.000000	17135144	0.000000
309516621	18420916.000000	957600	10000.000000	30302	2240	1.000000	31406	1518	1.000000	17368325	0.000000
309494748	18451668.000000	959458	10000.000000	30527	2105	1.000000	31309	1506	1.000000	17601441	0.000000
309490368	18454500.000000	958303	10000.000000	30374	2143	1.000000	31362	1577	1.000000	17834772	0.000000
309498000	18455949.000000	957753	10000.000000	30524	2290	1.000000	31475	1429	1.000000	18067778	0.000000
309472259	18468276.000000	959272	10000.000000	30416	2222	1.000000	31517	1577	1.000000	18301556	0.000000
309476643	18460919.000000	961437	10000.000000	30328	2399	1.000000	31452	1543	1.000000	18534403	0.000000
309501358	18468190.000000	961294	10000.000000	30359	2248	1.000000	31506	1531	1.000000	18767038	0.000000
309463208	18467085.000000	960888	10000.000000	30607	2160	1.000000	31309	1601	1.000000	18998287	0.000000
309486980	18494981.000000	960834	10000.000000	30683	2056	1.000000	31702	1598	1.000000	19229327	0.000000
309480379	18455556.000000	958932	10000.000000	30501	2281	1.000000	31512	1496	1.000000	19459965	0.000000
309509255	18444987.000000	958676	10000.000000	30359	2087	1.000000	31389	1556	1.000000	19690901	0.000000
309494140	18453944.000000	959143	10000.000000	30326	2231	1.000000	31333	1556	1.000000	19921471	0.000000
309510198	18445711.000000	959056	10000.000000	30576	2223	1.000000	31620	1589	1.000000	20151379	-1.#IND00
309505312	18456593.000000	958761	10000.000000	30522	2206	1.000000	31539	1499	1.000000	20380622	-0.012800
309482409	18461847.000000	959002	10000.000000	30493	2136	1.000000	31315	1565	1.000000	20608961	-0.009537
309486769	18462238.000000	959045	10000.000000	30248	2298	1.000000	31351	1551	1.000000	20837904	-0.011122
309453824	18471922.000000	959611	10000.000000	30338	2196	1.000000	31304	1559	1.000000	21065276	-0.005514
309455764	18492408.000000	960791	10000.000000	30695	2287	1.000000	31476	1487	1.000000	21293045	-0.005721
309489598	18474975.000000	961425	10000.000000	30452	2202	1.000000	31386	1488	1.000000	21520139	-0.005309
309508992	18423909.000000	958988	10000.000000	30334	2063	1.000000	31526	1590	1.000000	21747322	0.000895
309504419	18426734.000000	958561	10000.000000	30573	2069	1.000000	31279	1567	1.000000	21974072	0.003795
309491671	18433251.000000	958546	10000.000000	30507	2300	1.000000	31630	1466	1.000000	22198982	0.005311
309477392	18457641.000000	959280	10000.000000	30385	2204	1.000000	31263	1573	1.000000	22425309	0.003613
309472268	18464299.000000	960349	10000.000000	30362	2296	1.000000	31424	1540	1.000000	22650891	0.004409
309527370	18426085.000000	957431	10000.000000	30578	2206	1.000000	31182	1486	1.000000	22876368	0.003994
309505591	18459362.000000	958472	10000.000000	30258	2206	1.000000	31519	1572	1.000000	23101374	0.003658
309482567	18468541.000000	960407	10000.000000	30360	2102	1.000000	31453	1580	1.000000	23325885	0.006005
309499730	18455134.000000	958624	10000.000000	30639	2138	1.000000	31405	1506	1.000000	23550492	0.005700
309494213	18450935.000000	959415	10000.000000	30275	2121	1.000000	31486	1546	1.000000	23773674	0.005729
309506536	18419238.000000	956805	10000.000000	30500	2135	1.000000	31503	1462	1.000000	23997390	0.005399
309499870	18415052.000000	957055	10000.000000	30273	2205	1.000000	31554	1542	1.000000	24219646	0.003964
309498175	18453277.000000	959940	10000.000000	30604	2137	1.000000	31362	1559	1.000000	24442685	0.003222
309469511	18454661.000000	959349	10000.000000	30531	2191	1.000000	31387	1547	1.000000	24665019	-0.000368
309492662	18465873.000000	958448	10000.000000	30541	2300	1.000000	31588	1528	1.000000	24887186	-0.001306
309493256	18450602.000000	958657	10000.000000	30122	2074	1.000000	31616	1503	1.000000	25109694	-0.001391
309481780	18484083.000000	961459	10000.000000	30260	2270	1.000000	31542	1550	1.000000	25331290	-0.003315
309490614	18456956.000000	958371	10000.000000	30459	2072	1.000000	31516	1545	1.000000	25552882	-0.003063
309520545	18456966.000000	959408	10000.000000	30293	2216	1.000000	31535	1560	1.000000	25773955	-0.002715
309475185	18462324.000000	960774	10000.000000	30303	2087	1.000000	31300	1571	1.000000	25994073	-0.002897
309496923	18459377.000000	961325	10000.000000	30331	2220	1.000000	31472	1552	1.000000	26214062	-0.003605
309473520	18468116.000000	959643	10000.000000	30210	2280	1.000000	31337	1517	1.000000	26434675	-0.003548
309471394	18475686.000000	960180	10000.000000	30487	2204	1.000000	31463	1469	1.000000	26653905	-0.002289
309485750	18477791.000000	960686	10000.000000	30319	2102	1.000000	31365	1654	1.000000	26873342	-0.001693
309510125	18436044.000000	958147	10000.000000	30567	2090	1.000000	31481	1602	1.000000	27092648	-0.001292
309502206	18427693.000000	957841	10000.000000	30530	2240	1.000000	31458	1492	1.000000	27310949	-0.002303
309481365	18454160.000000	959965	10000.000000	30454	2235	1.000000	31331	1576	1.000000	27529325	-0.002476
309464945	18488364.000000	959260	10000.000000	30579	2099	1.000000	31329	1535	1.000000	27746737	-0.003192
309483645	18484990.000000	962543	10000.000000	30293	2101	1.000000	31428	1636	1.000000	27965258	-0.003383
309492283	18484344.000000	961904	10000.000000	30602	2231	1.000000	31292	1633	1.000000	28182341	-0.003416
309461847	18488309.000000	959787	10000.000000	30321	2240	1.000000	31551	1608	1.000000	28399282	-0.004235
309483799	18487053.000000	962287	10000.000000	30564	2071	1.000000	31425	1486	1.000000	28616788	-0.004889
309490614	18477237.000000	961105	10000.000000	30323	2240	1.000000	31570	1565	1.000000	28833639	-0.004511
309478999	18452858.000000	958788	10000.000000	30241	2229	1.000000	31505	1551	1.000000	29049427	-0.004405
309480217	18480812.000000	961665	10000.000000	30360	2205	1.000000	31375	1501	1.000000	29266625	-0.003641
309508803	18433039.000000	959287	10000.000000	30407	2130	1.000000	31384	1584	1.000000	29482802	-0.003628
309508070	18457151.000000	958831	10000.000000	30450	2283	1.000000	31528	1487	1.000000	29698051	-0.003753
309488740	18432688.000000	959106	10000.000000	30567	2149	1.000000	31286	1560	1.000000	29914034	-0.003438
309495146	18441692.000000	956446	10000.000000	30546	2194	1.000000	31425	1517	1.000000	30127696	-0.002833
309494054	18462053.000000	961931	10000.000000	30436	2204	1.000000	31450	1496	1.000000	30342187	-0.002908
309498090	18449914.000000	958154	10000.000000	30566	2164	1.000000	31473	1542	1.000000	30556307	-0.002982
309485503	18460262.000000	960089	10000.000000	30549	2073	1.000000	31324	1525	1.000000	30769624	-0.002921
309516646	18450870.000000	960674	10000.000000	30281	2249	1.000000	31599	1576	1.000000	30984113	-0.002953
309515805	18423661.000000	958078	10000.000000	30367	2142	1.000000	31199	1587	1.000000	31196888	-0.002387
309496213	18432267.000000	958897	10000.000000	30464	2216	1.000000	31456	1618	1.000000	31409436	-0.002726
309510102	18452254.000000	959957	10000.000000	30469	2134	1.000000	31285	1595	1.000000	31621874	-0.002853
309478227	18454751.000000	960803	10000.000000	30281	2263	1.000000	31330	1517	1.000000	31834705	-0.002802
309461025	18456984.000000	958291	10000.000000	30388	2202	1.000000	31526	1524	1.000000	32045964	-0.002770
309475406	18503480.000000	961586	10000.000000	30631	2150	1.000000	31176	1583	1.000000	32258060	-0.002958
309465933	18466534.000000	959317	10000.000000	30108	2107	1.000000	31419	1560	1.000000	32469915	-0.003944
309454570	18518806.000000	962131	10000.000000	30307	2108	1.000000	31280	1575	1.000000	32680922	-0.003096
309486790	18461121.000000	959321	10000.000000	30334	2246	1.000000	31355	1617	1.000000	32891820	-0.002978
309482202	18461971.000000	960405	10000.000000	30455	2155	1.000000	31374	1503	1.000000	33102204	-0.002930
npatches	nstrain	runtime	dt	init_x	init_y	init_y_blood	init_z	init_S	beta0	beta1	beta2	beta3	mean_beta	B	d	delta	delta_blood	b[0]	mut	m	CTL	c	g	epsilon	k	het	lambda	rho	omega	x_max	patch.dyna	DELTA	A	VA
10000	1	100.000000	0.000100	21900	9499	5000000	0.001000	10000000	20.997514	15.677858	11.675018	14.007237	14	8000000000.000000	0.010000	1.000000	1.000000	800000	0.000050	0.048000	1	0.001000	1.000000	25.000000	14.000000	0.500000	0.001000	0.001000	0.010000	31987	0	10.000000	7.000000	1.000000
sus	inf	inf_blood	z	x[0]	y[0][0]	z[0]	x[1]	y[1][0]	z[1]	S[0]	synchrony
219000000	94990000.000000	5000000	10.000000	21900	9499	0.001000	21900	9499	0.001000	10000000	0.000000
309303509	18124504.000000	943081	10000.000000	30088	2291	1.000000	30720	1955	1.000000	10487431	0.000000
315070220	8136410.000000	423288	10000.000000	30982	1003	1.000000	31559	791	1.000000	10644485	0.000000
317236915	4441740.000000	230453	10000.000000	31462	638	1.000000	31737	484	1.000000	10715930	0.000000
318294923	2667205.000000	138984	10000.000000	31765	362	1.000000	31925	274	1.000000	10750334	0.000000
318872031	1669261.000000	86443	10000.000000	31813	223	1.000000	31762	208	1.000000	10764983	0.000000
319221642	1066011.000000	55251	10000.000000	31686	160	1.000000	31748	88	1.000000	10768514	0.000000
319467408	699157.000000	36407	10000.000000	31841	93	1.000000	31868	69	1.000000	10765283	0.000000
319592451	458395.000000	24134	10000.000000	32106	50	1.000000	31981	40	1.000000	10757454	0.000000
319698122	304847.000000	15963	10000.000000	32060	49	1.000000	31764	28	1.000000	10747149	0.000000
319749442	200285.000000	10385	9999.978066	31799	29	1.000000	32054	16	1.000000	10734822	0.000000
319796706	132392.000000	6822	9993.089983	31928	16	1.000000	31930	14	1.000000	10721335	0.000000
319828800	92842.000000	4878	9861.006112	32132	12	1.000000	31780	9	1.000000	10707027	0.000000
319824708	81033.000000	4185	9590.500124	32004	18	0.999597	32047	7	1.000000	10692332	0.000000
319806459	82050.000000	4306	9608.679732	32109	14	0.999102	32010	14	0.998971	10677441	0.000000
319830189	82107.000000	4236	9586.118204	31876	16	1.000000	32110	9	0.656857	10662522	0.000000
319821843	81285.000000	4177	9580.240380	32122	8	1.000000	32228	6	0.990579	10647753	0.000000
319807494	81003.000000	4258	9572.247773	32126	10	0.999900	31862	5	0.970765	10633024	0.000000
319822615	81183.000000	4284	9570.769729	31979	9	0.988929	31962	5	0.999965	10618498	0.000000
319826514	80578.000000	4248	9595.808371	31945	5	1.000000	31860	11	1.000000	10603888	0.000000
319832467	81444.000000	4230	9603.841395	32337	10	0.971390	31819	10	0.999921	10589007	0.000000
319831690	81613.000000	4245	9623.682052	32042	12	1.000000	31802	6	0.999991	10574438	0.000000
319818051	81667.000000	4102	9593.212547	31923	8	0.856221	32067	6	0.694898	10559770	0.000000
319835770	81219.000000	4268	9568.428518	31796	15	1.000000	32012	15	0.979296	10545126	0.000000
319823478	81978.000000	4238	9580.609038	31926	15	1.000000	32279	3	0.538796	10530485	0.000000
319831389	82996.000000	4215	9603.678885	32029	7	1.000000	31935	6	0.999953	10515960	0.000000
319822426	79581.000000	3982	9560.707969	32029	16	1.000000	32008	6	0.733657	10501392	0.000000
319823604	82011.000000	4320	9607.685401	31894	13	1.000000	32061	15	0.977790	10486620	0.000000
319829190	81209.000000	4243	9590.759618	31968	10	1.000000	32095	6	0.999998	10472090	0.000000
319832632	81573.000000	4264	9601.811173	32019	8	0.986581	32151	9	0.813606	10457512	0.000000
319812370	82000.000000	4236	9602.003823	32087	2	1.000000	32051	9	0.933496	10443052	0.000000
319831318	83310.000000	4222	9628.837711	32061	7	0.999992	31801	3	0.937813	10428551	0.000000
319818480	82740.000000	4259	9606.525962	31814	6	1.000000	32049	2	0.829342	10413955	0.000000
319834322	82092.000000	4145	9609.395573	31877	3	1.000000	32114	7	0.976588	10399433	0.000000
319822249	81722.000000	4210	9599.270377	31844	12	1.000000	31892	14	0.999067	10384950	0.000000
319838892	81095.000000	4177	9596.811895	31769	17	1.000000	31787	12	1.000000	10370772	0.000000
319812763	80084.000000	4177	9584.713647	32014	13	1.000000	32100	10	0.997800	10356409	0.000000
319831947	80757.000000	4210	9557.592363	32069	14	0.999976	31816	13	0.996980	10342285	0.000000
319840650	82086.000000	4234	9600.004637	31863	9	1.000000	31984	9	0.984028	10328022	0.000000
319814519	81243.000000	4113	9608.988995	32036	12	0.988024	31689	10	0.999988	10313575	0.000000
319818128	82575.000000	4395	9602.084132	31759	19	1.000000	32358	7	0.959547	10299284	-1.#IND00
319807252	80883.000000	4167	9567.169734	31869	6	1.000000	31817	9	0.999952	10285359	-1.#IND00
319838672	80394.000000	4190	9581.801582	31966	10	1.000000	31782	3	1.000000	10271068	0.005330
319818651	81512.000000	4245	9609.815232	31963	13	1.000000	32084	5	0.999997	10256949	0.004226
319831589	82099.000000	4252	9608.598733	31860	27	1.000000	31957	3	1.000000	10242735	0.003065
319818126	81920.000000	4279	9610.511351	31931	16	1.000000	31822	2	0.995390	10228410	0.001516
319808640	80740.000000	4185	9567.608956	32142	11	1.000000	32118	10	0.999973	10214229	0.001983
319810000	82035.000000	4210	9619.736279	32021	11	0.999747	32121	9	0.957552	10200065	0.001439
319858630	80399.000000	4175	9563.529668	31936	17	1.000000	31915	12	0.994808	10185827	0.000792
319841001	82447.000000	4255	9595.170438	31964	12	1.000000	31875	12	0.999985	10171689	0.001441
319820944	82285.000000	4226	9611.669569	31852	12	1.000000	31899	12	0.998612	10157610	0.001225
319829676	81517.000000	4252	9603.223752	32132	9	1.000000	32024	14	0.951230	10143575	0.001291
319809211	80533.000000	4274	9566.631908	31757	26	1.000000	31978	10	0.999994	10129396	0.000499
319840169	84195.000000	4373	9657.945425	32028	11	0.998575	31970	12	1.000000	10115408	0.001252
319839078	82250.000000	4298	9594.625975	31928	7	1.000000	31895	7	1.000000	10101307	0.001114
319817870	81222.000000	4066	9608.619087	31728	8	1.000000	32116	8	0.940090	10087434	0.000956
319843851	80917.000000	4153	9566.447758	31773	19	1.000000	31844	11	0.999853	10073320	0.000454
319812777	83298.000000	4244	9634.238103	31901	15	1.000000	32120	6	1.000000	10059632	-0.000852
319815873	81940.000000	4369	9574.386721	32013	7	1.000000	31917	11	0.988021	10045680	-0.003143
319833288	81857.000000	4322	9599.779901	31997	14	0.999993	31948	13	0.999998	10031521	-0.002574
319823540	81566.000000	4277	9600.195069	32047	10	1.000000	31950	9	1.000000	10017699	-0.002241
319828231	81210.000000	4198	9549.240665	32055	13	1.000000	31994	7	0.994658	10003884	-0.001426
319831875	80852.000000	4192	9602.255999	32218	15	0.999982	32078	13	0.994684	9990309	-0.002356
319826901	82374.000000	4317	9636.543293	31898	19	1.000000	31895	8	0.999444	9976429	-0.003540
319816511	82341.000000	4400	9596.308229	32031	7	1.000000	31872	7	0.977487	9962693	-0.003500
319811477	82261.000000	4163	9605.129475	31777	16	0.999995	31937	12	0.999999	9948819	-0.003270
319827019	81702.000000	4201	9562.481267	32059	7	0.950368	31903	11	0.942329	9935004	-0.003223
319822544	80210.000000	4120	9562.334802	31951	13	0.999998	31994	5	0.999854	9921090	-0.002887
319815409	80266.000000	4272	9562.247502	32006	15	0.968649	31997	14	0.998793	9907445	-0.003114
319831659	81480.000000	4274	9576.848599	31945	21	1.000000	31889	14	0.868307	9893787	-0.002838
319822634	82538.000000	4303	9594.756698	32233	13	0.999957	32277	3	0.999988	9880182	-0.002716
319813359	81927.000000	4246	9611.989852	32085	7	1.000000	32068	4	1.000000	9866455	-0.002609
319815212	82184.000000	4171	9588.503376	31789	10	0.997325	32014	9	0.999836	9852948	-0.002817
319831862	82741.000000	4363	9609.617325	31910	9	1.000000	31929	8	0.997455	9839432	-0.002748
319819991	81792.000000	4186	9608.872236	32018	10	0.999885	31944	7	0.584093	9825763	-0.002855
319836173	80825.000000	4321	9570.858779	31981	9	1.000000	31823	6	0.965781	9812139	-0.002588
319831421	80634.000000	4275	9566.044561	31849	12	1.000000	32100	3	0.999985	9798332	-0.002449
319810675	82200.000000	4308	9579.992287	31737	11	1.000000	32008	7	0.880800	9784968	-0.002241
319836871	81202.000000	4364	9591.929393	31938	21	0.999965	31964	6	0.993667	9771436	-0.002856
319828792	81107.000000	4170	9578.954689	31888	7	1.000000	31895	8	0.999905	9757925	-0.002674
319846800	80361.000000	4179	9563.578570	31974	14	1.000000	32153	4	0.999377	9744482	-0.002532
319826309	81565.000000	4141	9597.786743	31929	10	1.000000	31840	17	0.971685	9731197	-0.002445
319818323	82098.000000	4260	9594.986861	31967	16	1.000000	31768	8	0.976588	9717988	-0.002155
319815448	81395.000000	4226	9606.361711	31865	11	0.999965	32075	13	0.986996	9704666	-0.001620
319835913	82802.000000	4145	9614.407438	32213	6	0.999775	31752	12	0.999737	9691322	-0.001645
319831984	83473.000000	4284	9644.871391	31800	7	1.000000	32038	10	0.997990	9678114	-0.001690
319820812	82244.000000	4362	9597.917337	31816	8	1.000000	32079	7	1.000000	9664998	-0.001716
319841293	80835.000000	4201	9598.157044	31986	11	1.000000	32303	2	0.777269	9651819	-0.001678
319810747	81500.000000	4259	9591.358329	31896	12	1.000000	31997	5	0.999926	9638678	-0.002202
319816673	80727.000000	4165	9590.047033	31936	3	1.000000	31825	7	0.963096	9625598	-0.002171
319824354	79354.000000	4183	9545.116074	31970	11	0.871283	32185	1	0.696617	9612610	-0.002151
319836282	81658.000000	4204	9610.160140	31951	5	0.999987	31882	2	0.824053	9599504	-0.002306
319823228	81093.000000	4291	9613.698863	31976	11	1.000000	31898	7	0.975293	9586439	-0.002273
319811879	81202.000000	4268	9571.038900	31894	12	1.000000	31903	12	0.911145	9573226	-0.002418
319834090	80629.000000	4299	9592.633730	32019	12	0.999969	32079	4	0.998137	9560081	-0.002925
319824559	80569.000000	4224	9576.832863	31906	13	1.000000	32074	2	0.916988	9546825	-0.002985
319838455	82056.000000	4202	9602.483413	32015	13	1.000000	31950	5	0.999340	9533841	-0.002998
319800920	80561.000000	4208	9569.412290	32055	11	0.959627	31900	5	0.997852	9520745	-0.002826
319818472	83050.000000	4220	9648.874665	31939	15	0.946805	32111	8	0.999998	9507593	-0.002556
319850669	81067.000000	4245	9568.826971	31948	13	0.966529	31973	16	0.927596	9494457	-0.002459
npatches	nstrain	runtime	dt	init_x	init_y	init_y_blood	init_z	init_S	beta0	beta1	beta2	beta3	mean_beta	B	d	delta	delta_blood	b[0]	mut	m	CTL	c	g	epsilon	k	het	lambda	rho	omega	x_max	patch.dyna	DELTA	A	VA
10000	1	100.000000	0.000100	21900	9499	5000000	0.001000	10000000	20.022972	15.011536	16.292929	14.325745	14	8000000000.000000	0.010000	1.000000	1.000000	800000	0.000050	0.048000	1	0.001000	1.000000	25.000000	15.000000	0.500000	0.001000	0.001000	0.010000	31987	0	10.000000	7.000000	1.000000
sus	inf	inf_blood	z	x[0]	y[0][0]	z[0]	x[1]	y[1][0]	z[1]	S[0]	synchrony
219000000	94990000.000000	5000000	10.000000	21900	9499	0.001000	21900	9499	0.001000	10000000	0.000000
314188751	9259432.000000	481341	10000.000000	31055	1164	1.000000	31318	991	1.000000	10379336	0.000000
318526554	2142176.000000	111977	10000.000000	31778	287	1.000000	31727	224	1.000000	10432399	0.000000
319533722	566661.000000	29170	10000.000000	32014	65	1.000000	31772	66	1.000000	10434066	0.000000
319788146	155714.000000	8040	9998.141569	31957	21	1.000000	32136	18	1.000000	10422970	0.000000
319839186	63518.000000	3228	8717.973884	31996	6	0.975597	32057	10	0.632409	10408814	0.000000
319829160	66399.000000	3448	8937.652671	32207	16	0.999949	31720	9	0.963347	10394138	0.000000
319826312	68568.000000	3561	8883.094198	31913	3	0.902483	32130	7	0.893030	10379464	0.000000
319845109	67377.000000	3559	8872.702210	32102	4	0.998840	31966	6	0.899971	10364940	0.000000
319833400	67835.000000	3608	8903.398745	31871	8	1.000000	31779	10	0.949742	10350396	0.000000
319828955	67900.000000	3463	8873.364881	32180	6	0.994981	31875	9	0.895841	10335837	0.000000
319831497	67036.000000	3473	8875.749855	31774	12	0.997270	31934	4	0.995315	10321291	0.000000
319818646	67544.000000	3628	8861.780037	31989	13	0.999999	31981	6	0.987276	10306892	0.000000
319826854	66597.000000	3578	8833.196790	31862	11	0.760544	32061	7	0.999994	10292333	0.000000
319830985	67670.000000	3541	8877.187139	31896	7	0.997871	32115	1	0.601117	10277962	0.000000
319821297	67152.000000	3523	8844.212214	32189	14	0.998251	32049	7	0.996327	10263275	0.000000
319851338	67579.000000	3630	8901.619721	31892	5	1.000000	32117	9	0.976834	10248834	0.000000
319841623	67265.000000	3426	8871.132006	31921	16	0.997160	32133	8	0.949403	10234475	0.000000
319852281	66082.000000	3405	8861.657424	31927	12	1.000000	32044	7	0.999341	10220375	0.000000
319828999	67574.000000	3433	8809.344125	31763	8	1.000000	31818	8	0.998977	10206016	0.000000
319823871	67204.000000	3486	8897.534338	32008	11	0.999994	31845	5	0.942033	10191752	0.000000
319833032	67682.000000	3548	8869.282081	31995	5	0.995907	31864	9	0.996149	10177285	0.000000
319840990	67710.000000	3542	8917.720957	32172	10	0.999257	32071	10	0.918351	10163202	0.000000
319849736	68646.000000	3555	8897.114544	31888	13	1.000000	31931	3	0.989196	10148897	0.000000
319838506	67423.000000	3433	8911.491325	32014	13	0.993739	32256	5	0.873971	10134611	0.000000
319850761	67306.000000	3538	8873.475097	32181	5	0.999999	31956	8	0.879554	10120255	0.000000
319837214	67774.000000	3449	8888.981833	32147	20	0.956268	32040	11	0.999963	10106219	0.000000
319844284	68577.000000	3529	8900.463158	31739	16	0.999865	32052	5	0.772250	10092090	0.000000
319853736	67264.000000	3499	8869.093463	31929	6	1.000000	32100	9	0.999870	10077900	0.000000
319821729	66920.000000	3543	8849.606513	32051	4	0.750928	31903	6	0.745837	10063735	0.000000
319812336	67786.000000	3572	8914.268098	31940	6	0.907881	32064	6	0.921472	10049601	0.000000
319849231	67328.000000	3497	8867.696219	31983	8	0.880003	32056	1	0.961378	10035484	0.000000
319837876	67411.000000	3473	8860.538968	31829	12	0.999990	32068	24	0.929679	10021304	0.000000
319832258	66366.000000	3467	8835.858399	32118	2	0.996799	32048	5	0.953054	10007254	0.000000
319819672	67205.000000	3561	8898.814194	31950	5	0.998675	31839	6	0.920334	9993113	0.000000
319851611	67455.000000	3486	8888.662752	31870	3	0.999934	31749	8	0.995098	9979098	0.000000
319835852	67937.000000	3478	8906.486980	32139	3	0.990045	31910	7	0.998354	9965216	0.000000
319851304	66997.000000	3489	8843.976578	32045	12	0.999994	32114	9	0.997099	9951398	0.000000
319813155	68559.000000	3507	8891.066544	32164	11	0.999899	31759	4	0.995711	9937536	0.000000
319826717	69193.000000	3428	8915.688637	32034	6	0.921376	31870	9	0.992989	9923670	0.000000
319830473	67370.000000	3477	8884.350399	32037	10	0.999946	32135	4	0.600016	9909790	-1.#IND00
319835729	67910.000000	3480	8909.581422	32056	8	0.705094	32193	2	0.902926	9896192	-1.#IND00
319839053	67566.000000	3458	8968.503235	31876	5	0.987862	32197	4	0.995597	9882381	-1.#IND00
319843338	67162.000000	3563	8925.504536	31998	7	0.791733	32032	1	0.762238	9868628	-0.001160
319835820	68252.000000	3639	8893.812430	32087	6	0.999969	32005	9	0.995012	9854814	-0.003170
319832724	67476.000000	3579	8901.403694	32104	2	0.912108	31840	8	0.999324	9841035	-0.003066
319846297	68272.000000	3564	8949.850181	32287	7	0.894285	31683	11	0.968886	9827286	-0.004001
319840881	67589.000000	3576	8903.398023	31958	8	0.965428	32116	4	0.989859	9813412	-0.002476
319811933	66905.000000	3494	8836.267873	32085	8	0.998753	31873	1	0.468608	9799802	-0.003463
319828201	67453.000000	3619	8899.329890	32251	5	0.995324	32042	5	0.544773	9786057	-0.002740
319846008	68906.000000	3687	8911.637561	31843	10	0.999999	32109	11	0.993264	9772337	0.004819
319845919	67147.000000	3505	8895.212909	32091	9	1.000000	31868	9	0.997528	9758531	0.005023
319835722	68227.000000	3475	8893.903539	31916	8	1.000000	32070	9	0.934858	9744699	0.000717
319824166	67531.000000	3552	8883.246362	31911	9	0.911508	31767	8	0.985533	9731186	0.000474
319817614	67695.000000	3521	8867.098238	31963	10	0.950980	31982	6	0.946251	9717543	0.000010
319828048	67496.000000	3467	8895.541055	31935	6	0.706700	32090	1	0.624179	9703985	-0.000825
319838615	67961.000000	3562	8864.707442	31998	7	0.999866	31982	9	0.997974	9690397	0.000673
319833274	68034.000000	3672	8907.785073	32126	3	0.928011	31794	5	0.582675	9676959	0.000252
319830050	67107.000000	3507	8859.660714	32186	7	0.961021	32039	7	0.993670	9663369	-0.000112
319821240	66400.000000	3427	8878.822190	31970	8	0.999987	31940	4	0.996680	9649681	0.002946
319831484	66786.000000	3422	8813.545615	32043	13	0.991241	32088	10	0.999745	9636163	0.002505
319833113	68207.000000	3392	8884.650062	31941	13	0.999998	32027	4	0.999179	9622696	0.001025
319830817	67057.000000	3591	8886.128104	32157	2	1.000000	31895	4	0.848858	9609289	0.000878
319838246	66781.000000	3351	8872.795850	31793	13	0.993871	31969	5	0.812747	9596135	0.000962
319805991	67460.000000	3393	8870.575973	31981	8	0.999852	32062	7	0.993598	9582830	0.000699
319842424	67422.000000	3529	8844.437070	31793	6	1.000000	31890	12	0.973186	9569550	0.001109
319824007	66766.000000	3481	8860.056571	32018	10	0.760347	31906	7	0.779745	9556481	0.000864
319851940	67996.000000	3503	8900.304442	32031	9	0.811023	32137	5	0.939897	9543298	0.000437
319813168	66643.000000	3493	8829.493755	31894	2	0.576638	31992	15	0.972790	9530117	0.001158
319819921	66920.000000	3545	8856.395064	32014	9	0.813730	32065	9	0.964744	9516964	0.001014
319839510	67586.000000	3580	8861.508674	31853	4	0.999829	32083	10	0.334678	9503601	0.001515
319833919	68930.000000	3650	8988.329340	32054	5	0.990715	32086	5	0.977003	9490311	0.001222
319839959	67568.000000	3500	8909.920334	31992	16	0.973109	31944	6	0.937626	9476948	0.001386
319829112	69291.000000	3537	8910.886386	31922	11	0.866973	32168	2	0.549710	9463714	0.002972
319863743	67292.000000	3509	8891.177433	32145	9	0.902696	32168	10	0.982516	9450500	0.002990
319819203	68088.000000	3562	8885.736677	31950	6	0.999729	31928	9	0.950075	9437276	0.002400
319821787	67407.000000	3380	8803.868696	32019	8	1.000000	31971	5	0.990601	9424071	0.003043
319827130	66888.000000	3407	8898.596214	32084	3	0.999053	32199	10	0.998064	9410916	0.002818
319830091	68027.000000	3352	8865.396780	32057	4	0.956853	32141	16	0.632028	9397877	0.002014
319822536	67411.000000	3491	8867.040777	31938	5	0.999990	31965	7	0.816537	9384803	0.001826
319834955	68402.000000	3573	8979.878821	31964	10	1.000000	31761	7	0.948439	9371776	0.002196
319832875	68722.000000	3644	8874.315704	31950	13	0.986387	32012	6	0.999943	9358661	0.002459
319813234	66330.000000	3432	8852.416315	32003	12	0.999598	31891	12	0.982749	9345486	0.002511
319829469	68269.000000	3594	8950.018777	31927	8	1.000000	32078	12	0.650495	9332544	0.002509
319831976	68199.000000	3447	8938.128386	32228	12	0.938726	32066	7	0.984164	9319324	0.002371
319822667	68917.000000	3576	8920.492422	31981	16	0.998735	31913	2	0.485575	9306330	0.002193
319819164	67771.000000	3526	8863.083005	32104	15	0.996684	32006	8	0.978000	9293559	0.002286
319834270	65843.000000	3439	8830.471689	32125	8	0.998404	31977	8	0.420581	9280615	0.002279
319824881	67339.000000	3542	8876.531209	32115	10	0.999917	31905	10	0.999396	9267779	0.002566
319825341	68121.000000	3510	8888.579528	32011	20	0.999368	31880	10	0.775917	9254934	0.002323
319845450	66917.000000	3462	8838.767950	32192	11	0.983629	32140	11	0.971941	9241930	0.002164
319847241	67477.000000	3479	8898.839019	31933	13	0.999455	31835	10	0.996954	9228860	0.002058
319836238	68060.000000	3620	8926.068203	32116	14	0.940376	31676	4	0.744153	9216200	0.002201
319845831	67982.000000	3464	8912.303634	31848	11	0.400971	31952	6	0.812912	9203347	0.002209
319824964	67861.000000	3562	8885.165193	31948	5	0.967080	32028	12	0.999912	9190629	0.002788
319830341	67693.000000	3553	8871.758435	32085	5	0.988366	31901	8	0.998980	9177893	0.002682
319837776	67593.000000	3516	8918.996310	31971	5	0.751198	32106	4	0.596928	9165252	0.002637
319824880	67575.000000	3581	8926.581713	31994	3	0.999932	31886	8	0.853293	9152646	0.002591
319830966	68364.000000	3585	8904.974109	32168	5	0.992910	31989	13	0.956242	9139853	0.002485
319826739	68637.000000	3508	8896.537967	31807	10	0.999863	31971	1	0.809860	9127122	0.002434
npatches	nstrain	runtime	dt	init_x	init_y	init_y_blood	init_z	init_S	beta0	beta1	beta2	beta3	mean_beta	B	d	delta	delta_blood	b[0]	mut	m	CTL	c	g	epsilon	k	het	lambda	rho	omega	x_max	patch.dyna	DELTA	A	VA
10000	1	100.000000	0.000100	21900	9499	5000000	0.001000	10000000	17.389644	15.043453	17.800597	9.210610	14	8000000000.000000	0.010000	1.000000	1.000000	800000	0.000050	0.048000	1	0.001000	1.000000	25.000000	16.000000	0.500000	0.001000	0.001000	0.010000	31987	0	10.000000	7.000000	1.000000
sus	inf	inf_blood	z	x[0]	y[0][0]	z[0]	x[1]	y[1][0]	z[1]	S[0]	synchrony
219000000	94990000.000000	5000000	10.000000	21900	9499	0.001000	21900	9499	0.001000	10000000	0.000000
317321840	3952191.000000	206711	10000.000000	31620	465	1.000000	31701	418	1.000000	10285000	0.000000
319610064	360125.000000	18811	10000.000000	31828	59	1.000000	32071	35	1.000000	10290998	0.000000
319845419	51747.000000	2644	7939.616932	32073	10	0.783005	31978	2	0.640254	10277770	0.000000
319836129	59257.000000	3037	7931.362151	31895	8	0.718458	32019	5	0.999728	10263008	0.000000
319838875	60988.000000	3213	8222.824383	31944	6	0.920175	32069	9	0.873703	10248687	0.000000
319852277	61034.000000	3087	8165.886685	31957	9	0.991986	31825	0	0.704930	10234449	0.000000
319858957	62239.000000	3215	8231.046574	32120	9	0.999995	31996	3	0.928387	10220076	0.000000
319830122	60236.000000	3147	8209.492654	31760	8	0.894965	32063	2	0.713858	10205798	0.000000
319822449	61312.000000	3215	8286.562811	31889	6	0.986415	31997	3	0.629511	10191188	0.000000
319842213	61043.000000	3138	8256.587241	32217	18	0.856307	31848	4	0.987158	10176874	0.000000
319847799	60363.000000	3178	8116.991323	31824	3	0.999962	31987	3	0.794730	10162413	0.000000
319854356	61787.000000	3290	8192.708926	32118	6	0.964282	31850	15	0.985672	10148100	0.000000
319848573	61120.000000	3210	8186.047963	32014	5	0.978142	32086	11	0.373418	10133708	0.000000
319852613	61860.000000	3234	8266.427923	31880	9	0.933033	31917	1	0.930416	10119438	0.000000
319839672	60727.000000	3103	8237.617914	31944	7	0.668539	32016	3	0.999140	10105076	0.000000
319841157	60710.000000	3157	8209.097006	32123	8	0.990770	31923	2	0.636046	10090625	0.000000
319822651	60980.000000	3176	8216.577831	31915	12	0.882088	32236	11	0.880616	10076212	0.000000
319843353	60893.000000	3174	8205.648650	32046	8	0.761433	32025	5	0.963306	10062091	0.000000
319808256	60680.000000	3101	8175.927677	31975	8	0.997390	31879	2	0.970528	10047803	0.000000
319841373	60328.000000	3159	8185.276608	31821	9	0.841520	32011	6	0.991704	10033691	0.000000
319835470	63187.000000	3189	8213.751655	32020	2	0.626863	31896	4	0.914904	10019504	0.000000
319846772	62280.000000	3229	8313.156293	31829	7	0.787178	31905	3	0.743766	10005481	0.000000
319842198	61315.000000	3160	8117.636112	32012	3	0.884855	31872	13	0.925156	9991454	0.000000
319842933	61931.000000	3127	8181.625334	32024	5	0.994311	32003	13	0.792318	9977389	0.000000
319845570	60816.000000	3187	8223.459950	31937	7	0.938529	32033	5	0.918467	9963471	0.000000
319840309	60210.000000	3197	8210.228667	31990	8	0.983530	32004	1	0.961132	9949349	0.000000
319835178	61027.000000	3204	8243.335953	31971	15	0.988661	32074	3	0.972328	9935268	0.000000
319827693	60659.000000	3165	8165.754806	31896	9	0.992486	31829	3	0.736060	9921274	0.000000
319820968	61812.000000	3327	8126.402695	31898	12	0.882040	31904	6	0.860264	9907366	0.000000
319822939	61570.000000	3236	8257.309878	32174	2	0.417738	31980	3	0.986123	9893297	0.000000
319819570	60990.000000	3154	8177.126928	31935	13	0.982812	32268	5	0.218336	9879385	0.000000
319828605	61092.000000	3165	8129.283441	31995	7	0.938735	32041	4	0.983894	9865268	0.000000
319837579	60367.000000	3170	8140.563368	31931	2	0.980390	31941	4	0.946396	9851200	0.000000
319813290	61128.000000	3173	8201.059368	31954	3	0.504400	31812	7	0.988380	9837370	0.000000
319841001	60922.000000	3141	8165.257721	32200	4	0.999214	31880	3	0.996875	9823529	0.000000
319836434	60804.000000	3080	8144.287755	32014	6	0.974144	32015	10	0.998970	9809694	0.000000
319842695	61472.000000	3141	8172.233478	31795	4	0.892613	32153	3	0.994849	9796054	0.000000
319836111	61352.000000	3135	8212.583309	32053	9	0.959666	31914	9	0.995292	9782274	0.000000
319830071	62187.000000	3254	8220.325626	32059	6	0.996253	31918	5	0.821953	9768356	0.000000
319864827	60147.000000	3095	8157.954979	31895	6	0.997019	32018	11	0.808965	9754735	-1.#IND00
319855446	60124.000000	3165	8205.543958	32088	3	0.881766	31785	7	0.864552	9740875	-1.#IND00
319839510	60334.000000	3184	8171.063768	31857	5	0.886550	31901	3	0.507141	9727263	-1.#IND00
319829998	60639.000000	3072	8213.530458	32105	4	0.969023	32073	7	0.806122	9713625	0.002081
319830710	60844.000000	3123	8217.510163	31954	7	0.851575	31934	3	0.966701	9700032	0.008633
319829544	60964.000000	3204	8220.547528	31915	10	0.945439	31985	8	0.694455	9686541	0.013325
319836703	61321.000000	3233	8163.986993	31921	7	0.576459	31860	8	0.906667	9672939	0.010472
319834756	61030.000000	3216	8203.456778	32034	5	0.713762	31949	9	0.987075	9659652	0.008031
319849216	61309.000000	3192	8302.459999	31872	8	0.998347	31927	5	0.567406	9646053	0.005694
319817890	61690.000000	3318	8283.389544	31821	10	0.953949	31684	6	0.833268	9632458	0.006045
319857219	61657.000000	3260	8236.795106	31876	5	0.861550	31902	9	0.709174	9619026	0.005055
319831672	60890.000000	3165	8169.548746	32288	10	0.890740	31841	7	0.650501	9605583	0.002530
319848550	61500.000000	3171	8178.304261	32131	11	0.949651	31774	3	0.975628	9592046	0.006612
319850762	61843.000000	3211	8331.932116	32045	7	0.940867	31965	7	0.762194	9578436	0.006628
319825424	60030.000000	3200	8230.132383	32199	9	0.960552	32093	5	0.551936	9564779	0.005660
319834110	59820.000000	3242	8210.612989	31969	9	0.990513	31833	1	0.910185	9551105	0.002321
319843159	60244.000000	3050	8144.461663	32080	16	0.957763	31991	2	0.997588	9537645	0.001259
319831555	61880.000000	3299	8175.580155	31867	8	0.998513	31951	5	0.943629	9524167	0.000923
319798526	61772.000000	3150	8165.269666	31835	3	0.998849	32064	3	0.973836	9510701	-0.000590
319835124	61564.000000	3116	8143.628094	32137	5	0.936981	31880	6	0.962328	9497324	-0.000560
319842303	60578.000000	3223	8208.217992	31829	16	0.986152	32070	3	0.809300	9483927	-0.003134
319843862	60851.000000	3259	8178.381841	31969	5	0.721624	31974	8	0.991863	9470414	-0.004410
319857466	60781.000000	3099	8232.638778	31899	13	0.993212	31899	9	0.905526	9457102	-0.002593
319839871	61041.000000	3109	8135.128532	31921	8	0.959925	31926	10	0.987976	9443814	-0.003178
319832411	59778.000000	3106	8137.286682	31728	9	0.942981	32112	6	0.899368	9430570	-0.002945
319840024	60216.000000	3073	8134.630726	31980	5	0.983703	31941	3	0.713427	9417279	-0.002939
319842081	61371.000000	3178	8255.622489	32109	2	0.990282	32092	6	0.983810	9404396	-0.003106
319835901	61021.000000	3140	8253.464288	32113	5	0.979149	32004	2	0.385708	9391070	-0.003795
319844070	62064.000000	3135	8183.932569	31896	5	0.918821	32025	3	0.945034	9377846	-0.003363
319831035	60359.000000	3105	8192.820448	31902	6	0.993982	32050	5	0.836131	9364634	-0.003042
319838678	60863.000000	3092	8243.429793	31906	11	0.868848	31837	15	0.569715	9351349	-0.002517
319843841	60944.000000	3017	8215.563919	31811	7	0.931466	32080	8	0.822564	9338199	-0.001922
319859034	61236.000000	3215	8188.138176	32084	6	0.559196	31847	4	0.999602	9325166	-0.001468
319841994	60600.000000	3180	8143.496690	31895	6	0.967759	31858	9	0.838644	9312222	-0.001512
319857293	60371.000000	3166	8209.991219	32129	5	0.997691	32059	12	0.585960	9299161	-0.001568
319832424	59966.000000	3100	8150.230153	32126	7	0.614160	31863	3	0.877286	9286039	-0.001783
319834473	61365.000000	3142	8156.548968	32047	5	0.982086	31882	3	0.888025	9272838	-0.002120
319828038	62069.000000	2988	8273.744674	32009	7	0.988293	31953	13	0.998072	9259815	-0.001751
319843145	61650.000000	3274	8269.596338	31800	5	0.997617	31970	17	0.987753	9246904	-0.002003
319836102	61822.000000	3236	8264.429683	31918	7	0.993182	31946	5	0.984804	9233996	-0.001921
319846354	61164.000000	3287	8200.869267	32037	6	0.390564	32038	9	0.800970	9220999	-0.001641
319855811	60238.000000	3198	8144.775539	32072	6	0.987905	32247	5	0.877694	9208206	-0.001657
319846095	60596.000000	3159	8262.029320	31987	3	0.428012	31929	8	0.938022	9195143	-0.002073
319838141	61219.000000	3126	8237.432850	31793	5	0.863236	32029	11	0.911194	9182150	-0.001952
319834676	61025.000000	3184	8201.056387	32199	8	0.987863	32130	8	0.991958	9169038	-0.001937
319849995	60856.000000	3171	8162.849454	31883	7	0.983046	32081	4	0.922324	9156048	-0.002103
319838432	60981.000000	3116	8198.758988	31988	3	0.904116	31860	8	0.975423	9143295	-0.001580
319828749	61556.000000	3129	8197.758120	31987	4	0.931794	31823	6	0.848560	9130500	-0.001656
319829677	60449.000000	3116	8222.072842	32113	8	0.812983	32081	5	0.805328	9117696	-0.001549
319843008	61092.000000	3249	8259.264550	31857	18	0.911703	31883	1	0.597323	9104911	-0.001562
319852061	61260.000000	3117	8166.417137	31827	3	0.952084	31897	5	0.766221	9092228	-0.002504
319848913	60120.000000	3164	8138.807581	31971	7	0.670157	31961	2	0.567446	9079439	-0.002362
319840776	60062.000000	3055	8180.811445	31933	10	0.586036	32097	3	0.969442	9067063	-0.002586
319832012	61763.000000	3237	8209.546707	32107	12	0.984883	32043	10	0.895608	9054314	-0.002624
319823542	61349.000000	3191	8150.528628	32079	7	0.970839	31922	5	0.760272	9041811	-0.002813
319836830	60631.000000	3162	8189.666192	31986	6	0.803899	32139	7	0.488388	9029086	-0.002413
319826315	60720.000000	3110	8246.763218	31954	3	0.578576	31859	4	0.943965	9016365	-0.002537
319850872	62037.000000	3208	8241.819919	32047	10	0.963494	32065	13	0.797881	9003710	-0.003297
319838895	61943.000000	3130	8193.021158	31977	3	0.996271	31764	2	0.874729	8991224	-0.003079
319826304	61229.000000	3316	8255.214471	31914	9	0.678503	31894	3	0.972908	8978939	-0.002542
npatches	nstrain	runtime	dt	init_x	init_y	init_y_blood	init_z	init_S	beta0	beta1	beta2	beta3	mean_beta	B	d	delta	delta_blood	b[0]	mut	m	CTL	c	g	epsilon	k	het	lambda	rho	omega	x_max	patch.dyna	DELTA	A	VA
10000	1	100.000000	0.000100	21900	9499	5000000	0.001000	10000000	19.299423	7.887104	14.038996	18.624641	14	8000000000.000000	0.010000	1.000000	1.000000	800000	0.000050	0.048000	1	0.001000	1.000000	25.000000	17.000000	0.500000	0.001000	0.001000	0.010000	31987	0	10.000000	7.000000	1.000000
sus	inf	inf_blood	z	x[0]	y[0][0]	z[0]	x[1]	y[1][0]	z[1]	S[0]	synchrony
219000000	94990000.000000	5000000	10.000000	21900	9499	0.001000	21900	9499	0.001000	10000000	0.000000
318595860	1882302.000000	98538	10000.000000	31784	261	1.000000	31983	136	1.000000	10234630	0.000000
319807326	75824.000000	3979	9854.040078	31794	4	1.000000	31720	5	0.712382	10227395	0.000000
319843942	53963.000000	2748	8084.115874	32059	7	0.957071	32066	4	0.616492	10212771	0.000000
319853792	55928.000000	2929	7611.236810	32191	10	0.967632	32130	4	0.810489	10198334	0.000000
319833406	57371.000000	2965	7718.396338	31853	8	0.989114	31902	4	0.414753	10183833	0.000000
319813408	58287.000000	3046	7699.664069	31988	8	0.897972	32112	6	0.590241	10169200	0.000000
319846041	58180.000000	3032	7749.239111	32151	14	0.683838	31852	2	0.349691	10154636	0.000000
319842204	57264.000000	2945	7684.729507	31901	8	0.993899	31997	5	0.623508	10140139	0.000000
319842925	58495.000000	3097	7787.393308	31846	13	0.987947	32080	7	0.876620	10125875	0.000000
319848222	58182.000000	3016	7787.062772	31989	8	0.725568	32037	7	0.833342	10111576	0.000000
319823122	57617.000000	3026	7737.065602	31945	6	0.813803	31902	4	0.499765	10097184	0.000000
319840603	57165.000000	2952	7688.655732	31943	5	0.998118	32028	5	0.686446	10082727	0.000000
319831871	58220.000000	3020	7631.106982	31966	16	0.390109	31913	5	0.876226	10068552	0.000000
319851040	58782.000000	3068	7756.986803	32028	8	0.477610	31869	7	0.364715	10054319	0.000000
319855404	58217.000000	3005	7748.631284	32009	10	0.993491	31944	2	0.194855	10040225	0.000000
319851873	58005.000000	2999	7650.390411	31825	8	0.999992	31785	4	0.725052	10026094	0.000000
319840825	58469.000000	3101	7724.490452	32057	9	0.651594	32154	1	0.842420	10011813	0.000000
319833848	58865.000000	3038	7738.786710	31864	2	0.999625	32089	6	0.854090	9997440	0.000000
319846847	59690.000000	3107	7812.783536	31979	0	0.846071	31838	5	0.744725	9983234	0.000000
319842429	58463.000000	3049	7778.008649	32070	6	0.948964	31956	5	0.594932	9969150	0.000000
319827431	58762.000000	3131	7705.062660	31906	13	0.934771	31856	3	0.647742	9954869	0.000000
319850918	58795.000000	3124	7804.295409	31973	1	0.683959	32047	8	0.950531	9940884	0.000000
319837814	57433.000000	2932	7742.185960	32098	4	0.950864	31864	7	0.939421	9926892	0.000000
319851376	58007.000000	2929	7750.015268	32050	11	0.995589	32110	0	0.799338	9912928	0.000000
319848995	58815.000000	2919	7697.086406	32020	2	0.522871	32175	9	0.247189	9899181	0.000000
319849637	58631.000000	3011	7762.833745	31963	4	0.921090	31893	4	0.786844	9885486	0.000000
319845426	58039.000000	2992	7844.778620	31910	4	0.710347	31983	2	0.807003	9871533	0.000000
319825423	58815.000000	3090	7760.481497	31933	5	0.409530	32165	6	0.779673	9857604	0.000000
319836347	58380.000000	3019	7810.117778	32032	8	0.998928	31941	8	0.919326	9843771	0.000000
319848973	57534.000000	2983	7775.276984	31953	7	0.880590	32071	3	0.862753	9830034	0.000000
319842498	58064.000000	2941	7753.231126	31760	4	0.923538	32315	4	0.860262	9815948	0.000000
319851286	57910.000000	2982	7723.428077	32027	11	0.990095	32056	6	0.885431	9802128	0.000000
319835130	58567.000000	2972	7785.617324	31991	4	0.999995	32158	5	0.745000	9788367	0.000000
319850453	58387.000000	3019	7746.829404	32014	11	0.667379	32018	5	0.784606	9774534	0.000000
319826172	58017.000000	2984	7740.917700	31861	5	0.999979	31660	5	0.879643	9760795	0.000000
319860088	58518.000000	2969	7752.527006	31883	8	0.837580	32080	6	0.679397	9747207	0.000000
319834787	58686.000000	2993	7854.246587	31874	7	0.879746	31828	4	0.935314	9733313	0.000000
319845616	57216.000000	2969	7740.358827	32107	10	0.780090	32073	6	0.883210	9719790	0.000000
319803623	58105.000000	3082	7681.910096	31931	6	0.993275	31896	2	0.426501	9705976	0.000000
319833492	58453.000000	2977	7781.199165	31903	0	0.543330	31828	3	0.416867	9692352	-1.#IND00
319827206	57962.000000	3092	7700.888476	31951	6	0.993848	31928	2	0.647036	9678545	-1.#IND00
319848500	58310.000000	3096	7695.166345	31885	5	0.999972	32063	9	0.523419	9664974	-0.017207
319831792	58425.000000	3006	7633.560944	31570	6	1.000000	31752	6	0.989221	9651259	-0.020907
319864787	58878.000000	3052	7741.377918	31881	17	0.951292	31773	2	0.612464	9637682	-0.020417
319854272	58831.000000	3141	7775.473175	31896	15	0.939416	31826	3	0.762677	9624047	-0.022089
319827151	59991.000000	3039	7757.076087	32088	3	0.829300	32122	6	0.691138	9610534	-0.017895
319841096	59027.000000	2993	7882.438506	31856	8	0.984795	32180	5	0.866835	9597012	-0.023377
319837155	57066.000000	2981	7746.058851	31720	7	0.838110	31980	4	0.396674	9583544	-0.019248
319833013	56630.000000	2967	7758.865449	32016	4	0.431348	32052	2	0.832648	9569971	-0.018375
319823150	57972.000000	3027	7710.286647	32237	2	0.998015	31759	2	0.442267	9556506	-0.013724
319840987	58086.000000	3037	7713.568718	31961	16	0.843971	32202	2	0.784941	9543099	-0.012400
319847873	58692.000000	2986	7713.524168	32111	3	0.825304	32059	7	0.621790	9529591	-0.013315
319815737	59005.000000	3097	7847.286987	31717	10	0.982799	31871	4	0.857388	9516041	-0.013860
319837322	57069.000000	2975	7756.696158	31956	10	0.612771	31950	6	0.602398	9502432	-0.011271
319842280	57342.000000	2984	7695.910849	31938	5	0.921999	31822	2	0.284388	9488938	-0.010693
319850915	58676.000000	3034	7719.099370	31850	6	0.955949	31699	3	0.668716	9475601	-0.010254
319834693	57944.000000	3037	7824.487373	31960	12	0.966929	32201	6	0.829378	9462210	-0.009748
319833278	58094.000000	3008	7711.696790	31868	5	0.999979	32288	4	0.436472	9448946	-0.009829
319840497	59455.000000	3056	7810.555686	31948	11	0.915032	31861	4	0.809579	9435642	-0.010253
319837094	58606.000000	2998	7773.006223	31919	3	0.089494	31956	2	0.947969	9422361	-0.011769
319846702	58352.000000	3056	7748.425686	32050	4	0.800451	31960	5	0.763573	9409123	-0.010969
319855213	57615.000000	2930	7842.204317	31998	11	0.763869	32060	6	0.936488	9395852	-0.011444
319841198	58222.000000	2922	7699.886514	32013	11	0.990158	31935	1	0.787510	9382682	-0.010651
319846423	57803.000000	2922	7653.286941	31910	13	0.830729	32115	1	0.668157	9369390	-0.010492
319835331	58053.000000	2994	7696.592772	32027	4	0.740115	32025	3	0.224485	9356180	-0.009436
319820927	58558.000000	3126	7800.847265	31872	8	0.761357	32044	4	0.910486	9343029	-0.011097
319836977	57097.000000	2991	7720.079279	31932	4	0.402751	32310	2	0.695255	9330035	-0.010957
319835425	58396.000000	3012	7746.661260	31958	13	0.854459	32053	7	0.976759	9316811	-0.011041
319859484	57647.000000	2954	7764.274366	32063	10	0.661883	31838	4	0.518543	9303617	-0.011083
319829835	58738.000000	3166	7702.788278	31802	8	0.929216	31824	5	0.633933	9290621	-0.010715
319830490	57816.000000	2974	7692.370614	32053	7	0.996303	32195	6	0.790471	9277842	-0.010311
319849290	58638.000000	2960	7733.238566	31992	9	0.988345	31874	4	0.037906	9264703	-0.010028
319836967	57896.000000	3213	7825.530365	31717	7	0.276192	32242	8	0.766809	9251665	-0.010378
319843279	57536.000000	2915	7763.520573	31944	9	0.887734	32028	7	0.791355	9238704	-0.010819
319836834	57134.000000	3041	7704.748786	32069	1	0.756151	31904	7	0.508623	9225725	-0.010877
319846499	57804.000000	3075	7723.649091	31938	3	0.947307	31934	9	0.968664	9212684	-0.010621
319825922	58289.000000	3074	7727.739656	31913	2	0.977310	31950	8	0.766569	9199630	-0.010090
319846620	58468.000000	3079	7734.569584	31904	4	0.995495	32001	8	0.684670	9186730	-0.009600
319823550	58198.000000	3009	7686.764366	32200	3	0.670462	31918	7	0.824368	9173790	-0.009423
319835017	58154.000000	3073	7828.947666	32282	7	0.992692	31769	2	0.361131	9160746	-0.009138
319844668	57497.000000	3072	7787.957407	32006	11	0.991851	32015	4	0.598784	9147928	-0.009312
319831146	57694.000000	3074	7781.336466	31876	11	0.956779	31962	3	0.944080	9135158	-0.008993
319839665	56602.000000	2892	7788.162334	31834	3	0.806885	31852	3	0.643587	9122193	-0.008470
319824837	56924.000000	2897	7679.040450	31859	2	0.794729	32030	2	0.687385	9109197	-0.006808
319853334	58129.000000	2992	7744.292967	31997	2	0.959551	31993	4	0.834199	9096274	-0.006669
319848356	58477.000000	3073	7719.455837	31997	3	0.605111	31890	2	0.829559	9083426	-0.007567
319821741	58900.000000	3098	7795.808130	32006	7	0.999748	32260	6	0.956338	9070800	-0.007799
319865036	57824.000000	2989	7757.904017	31705	3	0.991274	31990	3	0.465602	9058196	-0.007604
319852211	56159.000000	2910	7740.806849	32296	4	0.886172	31940	5	0.688777	9045417	-0.007085
319827100	57566.000000	2948	7716.313930	32242	4	0.901644	32133	3	0.725925	9032630	-0.007293
319834282	58592.000000	3026	7754.184532	32015	10	0.905249	31899	3	0.360039	9020193	-0.007573
319843623	56992.000000	3002	7788.839681	31840	8	0.950054	31809	4	0.690296	9007528	-0.007372
319836930	57952.000000	2957	7716.050607	31828	2	0.999974	31990	5	0.754372	8994724	-0.007659
319849972	57688.000000	2884	7673.760858	31862	4	0.591293	31895	6	0.788305	8982104	-0.007834
319846108	57134.000000	2940	7682.639478	31726	11	0.997211	32049	1	0.533665	8969498	-0.007645
319824224	58236.000000	2983	7743.991123	32032	9	0.925426	31997	8	0.582305	8956752	-0.007272
319827424	58397.000000	3084	7761.932104	32146	9	0.996304	32163	5	0.960688	8944027	-0.007496
319809100	57545.000000	2981	7734.137707	31984	8	0.696744	32113	3	0.570938	8931533	-0.007448
319864732	57346.000000	2974	7714.460688	31828	6	0.990945	32069	5	0.561590	8918901	-0.007526
npatches	nstrain	runtime	dt	init_x	init_y	init_y_blood	init_z	init_S	beta0	beta1	beta2	beta3	mean_beta	B	d	delta	delta_blood	b[0]	mut	m	CTL	c	g	epsilon	k	het	lambda	rho	omega	x_max	patch.dyna	DELTA	A	VA
10000	1	100.000000	0.000100	21900	9499	5000000	0.001000	10000000	16.810004	18.772089	20.065622	11.965069	14	8000000000.000000	0.010000	1.000000	1.000000	800000	0.000050	0.048000	1	0.001000	1.000000	25.000000	18.000000	0.500000	0.001000	0.001000	0.010000	31987	0	10.000000	7.000000	1.000000
sus	inf	inf_blood	z	x[0]	y[0][0]	z[0]	x[1]	y[1][0]	z[1]	S[0]	synchrony
219000000	94990000.000000	5000000	10.000000	21900	9499	0.001000	21900	9499	0.001000	10000000	0.000000
319333916	759580.000000	39720	10000.000000	31933	71	1.000000	32078	79	1.000000	10189669	0.000000
319832715	56964.000000	2870	5831.816959	32045	6	0.912670	31717	6	0.925704	10176979	0.000000
319839171	64571.000000	3351	7327.822115	31959	9	0.996331	31985	2	0.623072	10162434	0.000000
319839532	54362.000000	2850	7528.845464	32156	4	0.426917	32009	4	0.941696	10148221	0.000000
319850634	53991.000000	2771	7147.598435	32066	1	0.184371	31855	7	0.985581	10133925	0.000000
319821636	56799.000000	2844	7231.084372	31946	5	0.535113	31763	12	0.463100	10119528	0.000000
319847960	55244.000000	2812	7266.939670	31993	0	0.844937	31898	10	0.603925	10105374	0.000000
319857825	56195.000000	2893	7234.439285	32064	7	0.979097	31797	7	0.784112	10091091	0.000000
319833483	55360.000000	2926	7357.887090	32008	4	0.671706	32287	4	0.740450	10076711	0.000000
319844872	56099.000000	2895	7246.046055	31632	3	0.841111	31927	16	0.999935	10062356	0.000000
319833966	55346.000000	2846	7304.235836	31767	12	0.678354	32008	12	0.973075	10048027	0.000000
319851368	54639.000000	2965	7256.683184	31774	6	0.993349	31902	8	0.847630	10033789	0.000000
319825329	56622.000000	2913	7252.918783	31638	7	0.915386	32063	5	0.949798	10019544	0.000000
319849365	55438.000000	2956	7293.469527	31897	9	0.329140	32049	3	0.843933	10005354	0.000000
319844822	56133.000000	2888	7313.774419	31890	3	0.468686	31909	7	0.539479	9991505	0.000000
319819329	56313.000000	2890	7305.987651	32163	4	0.478337	32092	6	0.981538	9977433	0.000000
319845343	57560.000000	3084	7345.873675	31787	1	0.712227	31640	3	0.961373	9963389	0.000000
319846151	54419.000000	2810	7292.169028	31814	7	0.991696	32030	4	0.992366	9949349	0.000000
319850613	55509.000000	2855	7247.365360	31975	1	0.472375	32061	0	0.764114	9935137	0.000000
319852688	55301.000000	2895	7260.967742	31893	12	0.781374	31723	7	0.738410	9921018	0.000000
319844581	55929.000000	2808	7342.494301	31982	4	0.917427	31964	8	0.983184	9906750	0.000000
319849903	56432.000000	2980	7211.141953	31958	5	0.666660	32011	1	0.070329	9892323	0.000000
319850746	56645.000000	2930	7320.775005	31933	8	0.846801	32083	6	0.800959	9878217	0.000000
319864358	56087.000000	2963	7393.803107	31988	7	0.916959	31883	6	0.577851	9864369	0.000000
319810438	54444.000000	2876	7241.291479	31994	9	0.892688	31936	7	0.987799	9850417	0.000000
319839660	55283.000000	2844	7197.831354	31742	2	0.786179	32024	4	0.992318	9836791	0.000000
319845391	54642.000000	2855	7316.143591	31873	5	0.346538	31961	3	0.753769	9822859	0.000000
319841922	53496.000000	2900	7162.435561	32005	5	0.930852	32106	11	0.622443	9808911	0.000000
319843329	56097.000000	2902	7300.327136	32094	6	0.933672	31772	7	0.996737	9794952	0.000000
319851307	56154.000000	2983	7421.132748	32140	14	0.961348	31821	6	0.990213	9780803	0.000000
319841527	54932.000000	2903	7260.424178	31806	7	0.274978	31892	4	0.684640	9767109	0.000000
319860420	55697.000000	2903	7146.063629	32000	7	0.871643	31959	4	0.662220	9753037	0.000000
319847155	56287.000000	3031	7256.658990	31960	7	0.816485	31784	16	0.932521	9739276	0.000000
319820221	54959.000000	2828	7232.826244	31963	3	0.884255	31804	4	0.913642	9725508	0.000000
319832296	54975.000000	2948	7258.646262	31841	10	0.829557	31918	4	0.980590	9711652	0.000000
319830470	55023.000000	2864	7307.593577	32121	8	0.944157	32077	12	0.912124	9698006	0.000000
319832637	55052.000000	2873	7250.731993	31954	8	0.891293	32027	5	0.958793	9684110	0.000000
319833552	55238.000000	2931	7262.304489	32097	1	0.868115	31910	4	0.993596	9670422	0.000000
319834024	55673.000000	3035	7267.104757	31853	5	0.944053	31859	7	0.783461	9656519	0.000000
319832035	55408.000000	2969	7222.450540	32277	4	0.820469	31767	9	0.562817	9642809	-1.#IND00
319850348	55337.000000	2900	7179.193371	32136	18	0.994786	31699	6	0.908900	9629079	-1.#IND00
319842303	55742.000000	2970	7240.744977	32054	6	0.282361	31845	12	0.875508	9615499	0.001636
319823469	55886.000000	2917	7208.658475	31878	4	0.814880	31846	14	0.967663	9601801	-0.010561
319838814	55446.000000	2846	7312.060693	31878	1	0.912515	31990	6	0.768690	9588224	-0.009238
319842138	56877.000000	2878	7330.369885	32173	8	0.865907	32163	0	0.485622	9574821	-0.012913
319830443	55611.000000	2856	7293.216780	31934	4	0.206530	32065	2	0.957074	9561272	-0.012905
319856651	54309.000000	2746	7273.856976	31924	3	0.968262	32060	6	0.850215	9547869	-0.008106
319833036	55527.000000	2855	7200.971881	31817	5	0.904956	31911	8	0.554763	9534805	-0.003586
319831518	54582.000000	2904	7140.003840	32182	13	0.514271	31884	12	0.206761	9521348	-0.006133
319834825	55924.000000	2916	7240.096260	31995	5	0.992353	31869	4	0.780359	9507741	-0.012058
319858864	54686.000000	2899	7291.547585	32019	2	0.978908	31898	15	0.957110	9494254	-0.012421
319836678	55907.000000	2912	7238.697661	31869	8	0.900992	32011	3	0.586716	9480692	-0.011727
319842342	55989.000000	2794	7295.057420	32056	5	0.690045	31942	10	0.743133	9467419	-0.010706
319841736	55989.000000	3023	7326.029673	31870	10	0.980770	32057	5	0.936954	9453977	-0.010641
319845116	54127.000000	2889	7237.304038	31979	5	0.660057	31794	5	0.824668	9440382	-0.005381
319843348	56513.000000	2934	7295.762488	32044	0	0.751429	31973	5	0.910236	9427154	-0.007286
319841389	54783.000000	2881	7363.578512	31857	17	0.967993	31994	13	0.996226	9413763	-0.004249
319837891	55051.000000	2821	7307.709212	31917	7	0.981995	31963	8	0.787589	9400368	-0.003932
319847583	55308.000000	2958	7167.656055	31937	4	0.937165	32113	5	0.941370	9387060	-0.002458
319841313	55578.000000	2899	7278.973099	31915	18	0.700477	32026	9	0.667109	9373879	-0.003309
319853322	54722.000000	2898	7262.737201	31890	14	0.828406	32003	3	0.264184	9360351	-0.003382
319831388	55264.000000	2902	7181.156776	31873	5	0.958964	31929	5	0.705576	9346964	-0.002896
319861042	55382.000000	2928	7236.001072	31692	0	0.379667	32171	2	0.999320	9333479	-0.002960
319846416	55704.000000	2904	7234.387206	31763	2	0.698232	32019	4	0.986627	9320332	-0.002250
319830570	55883.000000	2933	7377.623462	31955	12	0.930223	32012	6	0.999979	9307108	-0.002006
319845314	55225.000000	2940	7306.054896	31956	7	0.858091	31949	2	0.605819	9293932	-0.001905
319846419	55183.000000	2873	7098.823236	32000	3	0.618440	31970	8	0.340822	9280899	-0.001761
319815374	55730.000000	2973	7295.858921	32050	2	0.685199	32024	2	0.839496	9268053	-0.001465
319832093	55690.000000	2935	7308.950008	31994	7	0.945122	31912	9	0.623947	9254966	-0.001422
319836545	55535.000000	2866	7225.846289	31898	2	0.915430	32298	5	0.981153	9242047	-0.001227
319853187	55113.000000	2781	7246.289488	32027	4	0.726759	32191	5	0.420915	9229127	-0.001234
319848213	56418.000000	3012	7194.983767	32040	4	0.742643	32106	7	0.770828	9216093	-0.001045
319829437	55164.000000	2891	7262.286059	31945	8	0.816298	32176	6	0.937657	9203236	-0.000534
319816526	55813.000000	2919	7185.791425	31973	4	0.762631	31876	3	0.522140	9190301	-0.000700
319832067	56865.000000	2962	7355.011362	32050	6	0.551256	31956	8	0.356691	9177402	-0.000755
319855441	55254.000000	2815	7355.001879	31989	7	0.849199	32055	5	0.998006	9164507	-0.000586
319839543	55553.000000	2886	7343.597462	31846	8	0.937029	31909	2	0.740386	9151517	-0.000768
319856060	54854.000000	2881	7338.050699	32215	2	0.798049	31809	4	0.929972	9138642	-0.000627
319823251	54736.000000	2932	7195.317154	32132	3	0.930604	31858	6	0.981929	9125876	-0.000609
319841234	56093.000000	3023	7286.168273	32009	18	0.843349	31715	2	0.985729	9113155	-0.000804
319826193	54222.000000	2724	7316.695507	32129	2	0.756636	31879	3	0.861770	9100060	-0.000443
319858273	55352.000000	2883	7252.623107	32048	8	0.588494	31715	11	0.879511	9087241	-0.001192
319831425	55246.000000	2859	7207.827379	32114	5	0.628200	31882	6	0.995530	9074420	-0.000904
319830913	56428.000000	2899	7364.344786	31811	6	0.774918	32151	4	0.979499	9061573	-0.000268
319843550	54928.000000	2827	7356.976986	32013	1	0.547348	32043	16	0.967818	9048796	-0.000343
319849227	55391.000000	2872	7337.201501	32028	1	0.382713	32006	4	0.989418	9035994	0.000023
319840880	54239.000000	2779	7199.402705	32140	4	0.878742	31879	2	0.994664	9023272	-0.000055
319832092	54948.000000	2838	7222.269575	31910	2	0.751187	32054	1	0.790978	9010614	-0.000292
319832898	55711.000000	2933	7192.237279	31896	5	0.898857	32014	8	0.617090	8997883	-0.000499
319832348	55953.000000	2813	7255.836149	31982	2	0.955302	31987	8	0.980611	8985088	-0.000390
319849238	55222.000000	2793	7212.189322	32072	7	0.757529	31892	5	0.437826	8972398	-0.000444
319858774	55175.000000	2883	7315.117947	32305	3	0.569246	32194	11	0.999537	8959718	0.000532
319840517	54527.000000	2837	7207.165836	31969	7	0.899741	31951	7	0.987663	8946957	0.000513
319828401	55709.000000	2766	7301.789305	32056	6	0.778580	31894	3	0.779287	8934309	0.000633
319837767	56498.000000	2938	7369.100986	32252	0	0.421500	32175	13	0.932049	8921814	0.000252
319860113	54533.000000	2831	7212.781863	32055	7	0.584510	31905	3	0.797940	8909272	0.000742
319835365	55525.000000	2945	7185.704172	32025	0	0.562293	32031	7	0.915103	8896714	0.000523
319836360	55663.000000	2951	7225.196110	32135	6	0.974285	31970	6	0.954539	8884254	0.000586
319840742	56859.000000	2962	7368.619434	31864	9	0.883983	32124	9	0.898802	8871578	0.000618
npatches	nstrain	runtime	dt	init_x	init_y	init_y_blood	init_z	init_S	beta0	beta1	beta2	beta3	mean_beta	B	d	delta	delta_blood	b[0]	mut	m	CTL	c	g	epsilon	k	het	lambda	rho	omega	x_max	patch.dyna	DELTA	A	VA
10000	1	100.000000	0.000100	21900	9499	5000000	0.001000	10000000	9.173967	11.413348	12.297906	12.651326	14	8000000000.000000	0.010000	1.000000	1.000000	800000	0.000050	0.048000	1	0.001000	1.000000	25.000000	19.000000	0.500000	0.001000	0.001000	0.010000	31987	0	10.000000	7.000000	1.000000
sus	inf	inf_blood	z	x[0]	y[0][0]	z[0]	x[1]	y[1][0]	z[1]	S[0]	synchrony
219000000	94990000.000000	5000000	10.000000	21900	9499	0.001000	21900	9499	0.001000	10000000	0.000000
319625059	330461.000000	17611	10000.000000	31923	24	1.000000	32079	26	1.000000	10160267	0.000000
319812160	73150.000000	3839	8024.398043	32068	6	0.568981	31944	7	0.894489	10146356	0.000000
319841172	47426.000000	2430	7145.826279	31992	4	0.725448	31858	8	0.631636	10131874	0.000000
319846862	53586.000000	2802	6542.890085	31858	2	0.709740	31932	3	0.281108	10117521	0.000000
319852699	57645.000000	3007	7079.348861	31943	5	0.726579	31891	6	0.786637	10103245	0.000000
319840428	50515.000000	2608	6974.382741	32093	2	0.665967	31714	2	0.353012	10089151	0.000000
319843402	55181.000000	2888	6873.085691	32117	6	0.302219	31851	8	0.294795	10074870	0.000000
319864919	53655.000000	2782	6998.022106	31810	4	0.937880	31963	4	0.527420	10060622	0.000000
319819907	52931.000000	2794	6854.339169	32025	3	0.304676	32027	0	0.879645	10046567	0.000000
319857129	55880.000000	2912	6970.511306	31896	6	0.871209	31983	5	0.599646	10032376	0.000000
319828824	51323.000000	2668	6886.766558	32107	1	0.268491	31878	4	0.765631	10018259	0.000000
319845963	54323.000000	2846	6824.794642	31979	10	0.862004	32056	9	0.947686	10003868	0.000000
319827272	54162.000000	2779	6909.484556	31804	5	0.649356	31866	3	0.799646	9989845	0.000000
319851459	54095.000000	2789	6971.425991	32389	6	0.398852	32078	5	0.724325	9975471	0.000000
319849580	53081.000000	2846	6889.251381	31861	5	0.722491	31818	5	0.554485	9961432	0.000000
319826409	53654.000000	2850	6992.361936	31934	6	0.705663	32084	4	0.893967	9947241	0.000000
319849632	53475.000000	2792	6726.341649	32143	5	0.538844	31856	1	0.012416	9933190	0.000000
319826100	55264.000000	2911	6921.058122	32020	3	0.174054	31900	7	0.905430	9919311	0.000000
319852585	53617.000000	2890	6994.621080	32060	5	0.388212	31875	5	0.379065	9904938	0.000000
319842283	53273.000000	2603	6826.443668	32073	5	0.285839	31838	4	0.866063	9890758	0.000000
319842496	54176.000000	2758	6932.588973	31879	6	0.367643	31961	2	0.771823	9876462	0.000000
319826205	52941.000000	2804	6866.475456	32021	3	0.243777	32117	0	0.289793	9862476	0.000000
319845522	54707.000000	2872	6875.273004	31748	8	0.254264	31950	7	0.730037	9848248	0.000000
319862454	52856.000000	2878	6919.462087	32116	7	0.755036	31972	1	0.502211	9834261	0.000000
319845368	53820.000000	2871	6869.377723	32129	9	0.482943	31741	14	0.276268	9820228	0.000000
319834825	54544.000000	2731	6900.702793	32028	2	0.758831	32009	9	0.869974	9806102	0.000000
319845409	54665.000000	2995	6993.283134	31859	3	0.819662	32066	5	0.839028	9792145	0.000000
319845661	52135.000000	2651	6990.485674	31867	6	0.946363	31961	6	0.852680	9778477	0.000000
319826382	53142.000000	2651	6718.334738	32024	7	0.643060	32135	3	0.318574	9764622	0.000000
319843177	55295.000000	2834	6950.062714	32020	5	0.880074	32063	3	0.940013	9750784	0.000000
319854712	53963.000000	2776	6973.316854	31847	7	0.410299	32100	11	0.675837	9737145	0.000000
319862012	53677.000000	2799	6872.861353	32001	5	0.612704	31984	6	0.875476	9723354	0.000000
319861944	54874.000000	2845	6985.601112	32214	0	0.248414	31922	9	0.591881	9709671	0.000000
319832585	53046.000000	2748	6878.645346	32087	4	0.445059	32062	2	0.666654	9696078	0.000000
319838806	53491.000000	2820	6846.422442	32125	4	0.353648	31903	6	0.676672	9682407	0.000000
319822899	54022.000000	2783	6895.937561	32172	9	0.649847	31885	3	0.356596	9668923	0.000000
319820017	53383.000000	2702	6824.322576	31931	5	0.802866	32088	8	0.914100	9655061	0.000000
319849636	54522.000000	2831	6966.660257	31972	3	0.885594	32105	4	0.569680	9641376	0.000000
319814324	53720.000000	2809	7025.098498	31917	3	0.787651	32175	12	0.705392	9627721	0.000000
319848024	51979.000000	2780	6881.138668	32175	5	0.805102	31970	1	0.665697	9613999	-1.#IND00
[truncated: 162 more rows]
