# Supplementary material for: Large Variations in HIV-1 Viral Load Explained by Shifting-Mosaic Metapopulation Dynamics
Source: PLoS Biol. 2016 Oct 5;14(10):e1002567. doi: 10.1371/journal.pbio.1002567 (PMC5051940; doi:10.1371/journal.pbio.1002567)
Supplement: S1 Data — Each file gives the output from the simulations indicated by the filename: low migration (ms1, db432); high migration (ms1, db1); very high migration (ms10, db1); number of patches (np); reservoir (storage); no reservoir (nostorage); CTL immigration model (CTLimmig); CTL proliferation model (CTLprolif); β¯ (beta1, beta2, …). Within each file, there are 21 simulations for (k = 0,1,..,20), and data is output each day. For measures of synchrony, the final entry should be used. See Methods and S1 Simulation Code for further details. (ZIP) [file pbio.1002567.s002.zip › S1_Data/ms10_np10000_storage_noPD_CTLprolif_db1_beta15.tsv]

npatches	nstrain	runtime	dt	init_x	init_y	init_y_blood	init_z	init_S	beta0	beta1	beta2	beta3	mean_beta	B	d	delta	delta_blood	b[0]	mut	m	CTL	c	g	epsilon	k	het	lambda	rho	omega	x_max	patch.dyna	DELTA	A	VA
10000	1	100.000000	0.000100	21900	9499	5000000	0.001000	10000000	17.747102	12.430803	14.443099	20.987821	15	8000000000.000000	0.010000	1.000000	1.000000	800000	0.000050	0.048000	1	0.001000	1.000000	25.000000	0.000000	0.500000	0.001000	0.001000	0.010000	31987	0	10.000000	7.000000	1.000000
sus	inf	inf_blood	z	x[0]	y[0][0]	z[0]	x[1]	y[1][0]	z[1]	S[0]	synchrony
219000000	94990000.000000	5000000	10.000000	21900	9499	0.001000	21900	9499	0.001000	10000000	0.000000
44903526	3546111924.000000	183991074	10000.000000	3605	356055	1.000000	4937	354124	1.000000	15452771	0.000000
29981929	5599451736.000000	290903692	10000.000000	2341	560262	1.000000	3317	559075	1.000000	22552935	0.000000
26364731	6450561102.000000	335221254	10000.000000	2102	645440	1.000000	2924	643530	1.000000	29825759	0.000000
25148426	6792262343.000000	353017458	10000.000000	1963	680417	1.000000	2757	677982	1.000000	37136886	0.000000
24690492	6928143926.000000	360075937	10000.000000	1972	694461	1.000000	2693	692863	1.000000	44450739	0.000000
24526597	6982117471.000000	362851350	10000.000000	1910	698399	1.000000	2735	698691	1.000000	51764022	0.000000
24447879	7003359919.000000	364014632	10000.000000	1926	700810	1.000000	2717	699963	1.000000	59070939	0.000000
24423725	7011925109.000000	364440252	10000.000000	1917	702083	1.000000	2733	701496	1.000000	66364674	0.000000
24407831	7015303574.000000	364587321	10000.000000	1864	702792	1.000000	2720	701004	1.000000	73647921	0.000000
24407467	7016633365.000000	364691766	10000.000000	1981	704175	1.000000	2667	700121	1.000000	80918209	0.000000
24412334	7017052983.000000	364713919	10000.000000	1913	702813	1.000000	2658	700661	1.000000	88185072	0.000000
24406489	7017251211.000000	364731000	10000.000000	1911	701388	1.000000	2747	700576	1.000000	95438520	0.000000
24410121	7017414816.000000	364716334	10000.000000	1918	701680	1.000000	2707	701933	1.000000	102684372	0.000000
24408285	7017488506.000000	364746454	10000.000000	1937	701957	1.000000	2660	701931	1.000000	109920657	0.000000
24402733	7017568049.000000	364752905	10000.000000	1921	702049	1.000000	2692	701646	1.000000	117139789	0.000000
24409191	7017453533.000000	364745195	10000.000000	1901	702800	1.000000	2699	701428	1.000000	124346002	0.000000
24408539	7017416990.000000	364777485	10000.000000	1928	702137	1.000000	2686	702496	1.000000	131539334	0.000000
24399224	7017473003.000000	364730099	10000.000000	1906	700588	1.000000	2680	701805	1.000000	138727386	0.000000
24405302	7017419807.000000	364755932	10000.000000	1938	701052	1.000000	2660	702338	1.000000	145907232	0.000000
24407212	7017441701.000000	364741447	10000.000000	1893	702213	1.000000	2696	701677	1.000000	153074439	0.000000
24413954	7017420944.000000	364738681	10000.000000	1898	701576	1.000000	2744	701968	1.000000	160231003	0.000000
24409089	7017534957.000000	364687988	10000.000000	1979	701330	1.000000	2705	701294	1.000000	167380757	0.000000
24408764	7017492120.000000	364729142	10000.000000	1948	700848	1.000000	2646	700897	1.000000	174510881	0.000000
24406528	7017415829.000000	364741660	10000.000000	1957	702433	1.000000	2701	700387	1.000000	181630455	0.000000
24410946	7017356893.000000	364729247	10000.000000	1918	702122	1.000000	2642	701427	1.000000	188739369	0.000000
24405159	7017366060.000000	364718326	10000.000000	2008	702527	1.000000	2642	701951	1.000000	195836727	0.000000
24405043	7017283954.000000	364723819	10000.000000	1944	702463	1.000000	2721	701515	1.000000	202927834	0.000000
24398718	7017364039.000000	364710001	10000.000000	1885	702096	1.000000	2711	702382	1.000000	210005460	0.000000
24400529	7017466675.000000	364746702	10000.000000	1915	702216	1.000000	2716	703033	1.000000	217073683	0.000000
24402484	7017483172.000000	364730068	10000.000000	1943	701621	1.000000	2692	702060	1.000000	224134628	0.000000
24404527	7017548601.000000	364744793	10000.000000	1925	701877	1.000000	2679	701014	1.000000	231181921	0.000000
24407969	7017663891.000000	364725337	10000.000000	1961	702702	1.000000	2703	701184	1.000000	238219537	0.000000
24405939	7017560832.000000	364718688	10000.000000	1945	702294	1.000000	2639	702840	1.000000	245243869	0.000000
24406133	7017538446.000000	364693969	10000.000000	1942	701844	1.000000	2710	700912	1.000000	252259006	0.000000
24403152	7017570229.000000	364727265	10000.000000	1894	702050	1.000000	2624	701557	1.000000	259264254	0.000000
24405646	7017540963.000000	364740051	10000.000000	1848	702469	1.000000	2674	701920	1.000000	266258453	0.000000
24409977	7017465432.000000	364728321	10000.000000	1909	704134	1.000000	2621	701810	1.000000	273244434	0.000000
24408730	7017519439.000000	364700183	10000.000000	1895	701388	1.000000	2669	701344	1.000000	280220380	0.000000
24404947	7017579956.000000	364734442	10000.000000	1923	703208	1.000000	2688	701024	1.000000	287182451	0.000000
24404927	7017550711.000000	364692780	10000.000000	1914	702368	1.000000	2658	702146	1.000000	294133103	-1.#IND00
24406128	7017510446.000000	364725823	10000.000000	1950	702081	1.000000	2667	702047	1.000000	301076483	-0.001600
24408687	7017423812.000000	364732736	10000.000000	1942	702560	1.000000	2732	702033	1.000000	308009835	0.007908
24406291	7017458243.000000	364737887	10000.000000	1896	701500	1.000000	2687	700944	1.000000	314928074	0.001677
24410093	7017472939.000000	364704571	10000.000000	1885	703010	1.000000	2725	699729	1.000000	321839825	-0.000157
24408004	7017517862.000000	364754272	10000.000000	1939	702595	1.000000	2677	702312	1.000000	328740346	0.001575
24406694	7017441674.000000	364712641	10000.000000	1894	702337	1.000000	2715	701713	1.000000	335632201	0.000002
24409870	7017439211.000000	364742889	10000.000000	1991	702202	1.000000	2747	700601	1.000000	342512407	0.000140
24402727	7017443895.000000	364724708	10000.000000	1916	702629	1.000000	2666	702804	1.000000	349383044	0.000138
24409822	7017404215.000000	364713144	10000.000000	1904	702618	1.000000	2690	702548	1.000000	356242048	-0.000512
24410328	7017397322.000000	364750963	10000.000000	1945	701964	1.000000	2676	701334	1.000000	363088431	-0.002533
24409262	7017417909.000000	364751044	10000.000000	1941	703075	1.000000	2703	701895	1.000000	369926863	-0.003878
24411531	7017427838.000000	364712852	10000.000000	1927	701421	1.000000	2649	700982	1.000000	376758248	-0.003756
24412785	7017603816.000000	364747469	10000.000000	1906	702078	1.000000	2655	700689	1.000000	383578107	-0.001006
24409747	7017512698.000000	364751859	10000.000000	1914	701505	1.000000	2662	702788	1.000000	390382772	0.000900
24404639	7017507372.000000	364748678	10000.000000	1947	701578	1.000000	2668	701187	1.000000	397185749	0.001231
24413621	7017458129.000000	364741494	10000.000000	1919	702685	1.000000	2731	700051	1.000000	403970557	0.001797
24404887	7017492523.000000	364724522	10000.000000	1891	701076	1.000000	2644	701552	1.000000	410750474	0.001655
24407944	7017540590.000000	364738463	10000.000000	1959	702217	1.000000	2733	701164	1.000000	417521874	0.001501
24400585	7017513757.000000	364741996	10000.000000	1993	701623	1.000000	2706	700434	1.000000	424278452	0.002598
24410153	7017441741.000000	364727736	10000.000000	1946	702649	1.000000	2619	701136	1.000000	431018884	0.004325
24407492	7017475964.000000	364722053	10000.000000	1959	701190	1.000000	2721	700030	1.000000	437759242	-0.001451
24409185	7017462434.000000	364713183	10000.000000	1899	701970	1.000000	2656	701244	1.000000	444484334	-0.001429
24411395	7017392855.000000	364713368	10000.000000	1989	701627	1.000000	2720	701767	1.000000	451199803	-0.001635
24406321	7017341017.000000	364738753	10000.000000	1956	702373	1.000000	2739	701185	1.000000	457910843	-0.001495
24405601	7017393450.000000	364703223	10000.000000	1887	701565	1.000000	2696	701257	1.000000	464610816	-0.001762
24414470	7017470988.000000	364720288	10000.000000	1955	701538	1.000000	2694	701085	1.000000	471297524	-0.001739
24407873	7017543143.000000	364734302	10000.000000	1955	701688	1.000000	2679	700932	1.000000	477977655	-0.000826
24407612	7017466818.000000	364748818	10000.000000	1929	702404	1.000000	2697	700642	1.000000	484649210	-0.000721
24406236	7017452559.000000	364734460	10000.000000	1935	703569	1.000000	2662	702502	1.000000	491301206	-0.000835
24404586	7017349105.000000	364728631	10000.000000	1933	704218	1.000000	2767	699946	1.000000	497945437	-0.001148
24414285	7017362680.000000	364758285	10000.000000	1975	702760	1.000000	2648	701487	1.000000	504585816	-0.000906
24410568	7017325411.000000	364738478	10000.000000	1914	701564	1.000000	2718	701097	1.000000	511214115	-0.000955
24410147	7017430329.000000	364750148	10000.000000	1987	702267	1.000000	2686	701721	1.000000	517832395	-0.001397
24401136	7017600685.000000	364699479	10000.000000	1948	701073	1.000000	2686	700329	1.000000	524443035	-0.002105
24409230	7017420483.000000	364745833	10000.000000	1878	703846	1.000000	2621	703850	1.000000	531041495	-0.002202
24406849	7017442387.000000	364778389	10000.000000	1920	702618	1.000000	2727	700132	1.000000	537627090	-0.001925
24416035	7017452092.000000	364737137	10000.000000	1880	703146	1.000000	2697	701443	1.000000	544205864	-0.002616
24411061	7017496907.000000	364721445	10000.000000	1893	703131	1.000000	2678	700806	1.000000	550773933	-0.002639
24406715	7017377306.000000	364743938	10000.000000	1977	702598	1.000000	2693	700821	1.000000	557332534	-0.002767
24408784	7017436073.000000	364748654	10000.000000	1980	700982	1.000000	2669	700702	1.000000	563882157	-0.003064
24408699	7017411750.000000	364739661	10000.000000	1928	703711	1.000000	2779	703277	1.000000	570417641	-0.002995
24405007	7017458364.000000	364745418	10000.000000	1925	701295	1.000000	2706	699750	1.000000	576949097	-0.002958
24401004	7017522591.000000	364733785	10000.000000	1895	701770	1.000000	2687	700754	1.000000	583470802	-0.002880
24401749	7017390481.000000	364755516	10000.000000	1930	702739	1.000000	2738	701686	1.000000	589983395	-0.002927
24406118	7017384952.000000	364717956	10000.000000	1931	702472	1.000000	2757	703076	1.000000	596481199	-0.003115
24410779	7017404220.000000	364735748	10000.000000	1889	702327	1.000000	2724	700808	1.000000	602966010	-0.003216
24404491	7017463350.000000	364727693	10000.000000	1863	702159	1.000000	2684	702127	1.000000	609448648	-0.003379
24405800	7017543485.000000	364754714	10000.000000	1923	700476	1.000000	2696	703244	1.000000	615915094	-0.003338
24411179	7017528724.000000	364740820	10000.000000	1957	700993	1.000000	2686	700995	1.000000	622374632	-0.003391
24414258	7017411998.000000	364759507	10000.000000	1957	702252	1.000000	2704	700372	1.000000	628820748	-0.002827
24410010	7017410618.000000	364724416	10000.000000	1933	701531	1.000000	2669	701221	1.000000	635261249	-0.002274
24412428	7017350759.000000	364739974	10000.000000	1911	701742	1.000000	2736	701194	1.000000	641693126	-0.002169
24406005	7017499295.000000	364730638	10000.000000	1999	702174	1.000000	2685	701669	1.000000	648117621	-0.002436
24409575	7017493999.000000	364750343	10000.000000	1937	703244	1.000000	2618	701283	1.000000	654529736	-0.002133
24406501	7017474492.000000	364746168	10000.000000	1950	702590	1.000000	2615	701888	1.000000	660932924	-0.002602
24409500	7017541054.000000	364731988	10000.000000	1930	702594	1.000000	2684	702285	1.000000	667325716	-0.002543
24407578	7017512968.000000	364728120	10000.000000	1913	703257	1.000000	2654	702159	1.000000	673708575	-0.003421
24406409	7017453362.000000	364722630	10000.000000	1928	700535	1.000000	2691	701964	1.000000	680085328	-0.003258
24403130	7017396074.000000	364733796	10000.000000	1927	702732	1.000000	2622	702791	1.000000	686443729	-0.003366
npatches	nstrain	runtime	dt	init_x	init_y	init_y_blood	init_z	init_S	beta0	beta1	beta2	beta3	mean_beta	B	d	delta	delta_blood	b[0]	mut	m	CTL	c	g	epsilon	k	het	lambda	rho	omega	x_max	patch.dyna	DELTA	A	VA
10000	1	100.000000	0.000100	21900	9499	5000000	0.001000	10000000	20.063448	8.485472	13.975693	20.741486	15	8000000000.000000	0.010000	1.000000	1.000000	800000	0.000050	0.048000	1	0.001000	1.000000	25.000000	1.000000	0.500000	0.001000	0.001000	0.010000	31987	0	10.000000	7.000000	1.000000
sus	inf	inf_blood	z	x[0]	y[0][0]	z[0]	x[1]	y[1][0]	z[1]	S[0]	synchrony
219000000	94990000.000000	5000000	10.000000	21900	9499	0.001000	21900	9499	0.001000	10000000	0.000000
62083157	2410535323.000000	125125687	10000.000000	4525	242355	1.000000	9012	239746	1.000000	15086137	0.000000
49863153	3140414810.000000	163222238	10000.000000	3646	314736	1.000000	7532	312069	1.000000	21718651	0.000000
48034497	3282199946.000000	170595471	10000.000000	3454	328759	1.000000	7183	326269	1.000000	28464963	0.000000
47697018	3308866397.000000	171996646	10000.000000	3421	331959	1.000000	7172	328222	1.000000	35218420	0.000000
47643027	3313821074.000000	172255481	10000.000000	3444	332712	1.000000	7125	328500	1.000000	41969244	0.000000
47618606	3314729742.000000	172284814	10000.000000	3424	332856	1.000000	7162	329716	1.000000	48711325	0.000000
47624220	3314890224.000000	172276650	10000.000000	3441	332587	1.000000	7068	329522	1.000000	55445863	0.000000
47628918	3314959371.000000	172280938	10000.000000	3393	331542	1.000000	7064	329223	1.000000	62163768	0.000000
47621279	3314934153.000000	172310910	10000.000000	3407	332968	1.000000	7085	329398	1.000000	68873878	0.000000
47627898	3314972026.000000	172281763	10000.000000	3415	333099	1.000000	7080	329127	1.000000	75568831	0.000000
47623503	3314891304.000000	172262261	10000.000000	3403	330891	1.000000	7177	328555	1.000000	82256668	0.000000
47621464	3314918411.000000	172279846	10000.000000	3460	332984	1.000000	7073	329018	1.000000	88935217	0.000000
47624456	3314901386.000000	172297795	10000.000000	3389	333948	1.000000	7161	330390	1.000000	95605807	0.000000
47625536	3314849062.000000	172288341	10000.000000	3443	333282	1.000000	7210	328959	1.000000	102262213	0.000000
47630420	3314861826.000000	172277186	10000.000000	3409	332557	1.000000	7081	330025	1.000000	108913580	0.000000
47618320	3314930595.000000	172295603	10000.000000	3466	332553	1.000000	7202	328548	1.000000	115553763	0.000000
47632135	3314962457.000000	172271599	10000.000000	3413	333015	1.000000	7130	328418	1.000000	122186842	0.000000
47622774	3314911901.000000	172277609	10000.000000	3311	333703	1.000000	7023	330125	1.000000	128810574	0.000000
47628278	3314851546.000000	172304220	10000.000000	3461	332099	1.000000	7148	329654	1.000000	135421958	0.000000
47628888	3314907264.000000	172268861	10000.000000	3431	331929	1.000000	7044	330124	1.000000	142016524	0.000000
47622126	3314861399.000000	172290543	10000.000000	3415	331874	1.000000	7119	328860	1.000000	148604916	0.000000
47629104	3314850232.000000	172298106	10000.000000	3339	332510	1.000000	7240	328914	1.000000	155186228	0.000000
47620148	3314923301.000000	172304183	10000.000000	3381	332102	1.000000	7138	330230	1.000000	161757761	0.000000
47623173	3314897398.000000	172282276	10000.000000	3376	332999	1.000000	7126	328832	1.000000	168322419	0.000000
47621665	3314872772.000000	172312006	10000.000000	3469	333213	1.000000	7072	329928	1.000000	174868328	0.000000
47619844	3314865578.000000	172303007	10000.000000	3354	332949	1.000000	7095	329376	1.000000	181406440	0.000000
47618969	3314983680.000000	172309951	10000.000000	3383	332086	1.000000	7164	330057	1.000000	187944059	0.000000
47616125	3314946061.000000	172288113	10000.000000	3460	332322	1.000000	7082	329180	1.000000	194464283	0.000000
47636244	3314940839.000000	172312107	10000.000000	3451	332619	1.000000	7076	328523	1.000000	200975807	0.000000
47622820	3314932967.000000	172290107	10000.000000	3446	332696	1.000000	7195	329824	1.000000	207479405	0.000000
47611222	3314907831.000000	172304960	10000.000000	3441	332615	1.000000	7094	329262	1.000000	213973207	0.000000
47614589	3314948435.000000	172293919	10000.000000	3453	332792	1.000000	7009	329792	1.000000	220456073	0.000000
47623133	3314873287.000000	172288686	10000.000000	3400	333278	1.000000	7089	329272	1.000000	226929847	0.000000
47617793	3314924719.000000	172289448	10000.000000	3453	333640	1.000000	7184	328423	1.000000	233394477	0.000000
47628883	3314905772.000000	172303934	10000.000000	3350	333091	1.000000	7127	329008	1.000000	239847575	0.000000
47619080	3314937918.000000	172308104	10000.000000	3440	333370	1.000000	7072	329861	1.000000	246288611	0.000000
47612167	3314923983.000000	172299645	10000.000000	3396	331478	1.000000	7103	328313	1.000000	252721087	0.000000
47624607	3314900219.000000	172301936	10000.000000	3419	333887	1.000000	7060	328876	1.000000	259147672	0.000000
47622891	3314956943.000000	172289962	10000.000000	3359	332457	1.000000	7234	329168	1.000000	265562437	0.000000
47621116	3314859777.000000	172282694	10000.000000	3478	333358	1.000000	7083	329675	1.000000	271967632	-1.#IND00
47625246	3314890898.000000	172271646	10000.000000	3428	333723	1.000000	7148	328654	1.000000	278365978	-0.024000
47629374	3314856617.000000	172292211	10000.000000	3395	332316	1.000000	7058	328894	1.000000	284756030	-0.036348
47624086	3314880696.000000	172284663	10000.000000	3486	332878	1.000000	7069	329363	1.000000	291129891	-0.021529
47621668	3314893040.000000	172296528	10000.000000	3379	332583	1.000000	7219	328794	1.000000	297497221	-0.010180
47617021	3314889172.000000	172299227	10000.000000	3461	331649	1.000000	7176	329348	1.000000	303855118	-0.009904
47620055	3314874168.000000	172274433	10000.000000	3395	332890	1.000000	7074	328713	1.000000	310204396	-0.007874
47616775	3314906224.000000	172305349	10000.000000	3404	332282	1.000000	7118	329549	1.000000	316544918	-0.007175
47625053	3314907391.000000	172282347	10000.000000	3419	332430	1.000000	7119	329193	1.000000	322878240	-0.012434
47626758	3314900997.000000	172299104	10000.000000	3387	332048	1.000000	7061	329000	1.000000	329198918	-0.010733
47620094	3314920643.000000	172291657	10000.000000	3428	332341	1.000000	7151	328304	1.000000	335512925	-0.008218
47626481	3314959595.000000	172263334	10000.000000	3465	331557	1.000000	7046	329697	1.000000	341811194	-0.008184
47629162	3314919633.000000	172277799	10000.000000	3468	332903	1.000000	7138	330205	1.000000	348102887	-0.006714
47624036	3314929539.000000	172290683	10000.000000	3408	332552	1.000000	7154	329360	1.000000	354387204	-0.007529
47625498	3315007506.000000	172278211	10000.000000	3371	332148	1.000000	7024	329415	1.000000	360657745	-0.008119
47620559	3314912298.000000	172273056	10000.000000	3438	332514	1.000000	7156	328630	1.000000	366924399	-0.005891
47624338	3314894163.000000	172293534	10000.000000	3377	333768	1.000000	7082	329101	1.000000	373182809	-0.006128
47626423	3314823070.000000	172293590	10000.000000	3486	331971	1.000000	7134	329766	1.000000	379428725	-0.004840
47624838	3314852665.000000	172261654	10000.000000	3453	332309	1.000000	7213	329250	1.000000	385665427	-0.005654
47630018	3314915012.000000	172273493	10000.000000	3356	332984	1.000000	7229	328598	1.000000	391893216	-0.004832
47628927	3314911696.000000	172278301	10000.000000	3451	332339	1.000000	7040	328970	1.000000	398110372	-0.004125
47621412	3314915209.000000	172287638	10000.000000	3473	332673	1.000000	7148	329350	1.000000	404313171	-0.003627
47617959	3314944865.000000	172285711	10000.000000	3445	332545	1.000000	7037	329098	1.000000	410511836	-0.003474
47622810	3314937660.000000	172305595	10000.000000	3376	333486	1.000000	7152	328884	1.000000	416702120	-0.003164
47623495	3315077606.000000	172284499	10000.000000	3443	332647	1.000000	7217	329119	1.000000	422881276	-0.006116
47630129	3314973384.000000	172303867	10000.000000	3487	333130	1.000000	7076	329138	1.000000	429053964	-0.005953
47618823	3314988231.000000	172269150	10000.000000	3378	332071	1.000000	7146	329647	1.000000	435210694	-0.005629
47621822	3314930146.000000	172318759	10000.000000	3404	332536	1.000000	7058	328903	1.000000	441361349	-0.002726
47628327	3314877584.000000	172295265	10000.000000	3422	332533	1.000000	7165	329660	1.000000	447501010	-0.003052
47628764	3314879227.000000	172299313	10000.000000	3354	333918	1.000000	7161	329253	1.000000	453635915	-0.002943
47614596	3314949494.000000	172304584	10000.000000	3465	332983	1.000000	7116	329176	1.000000	459760333	-0.002484
47617786	3314912045.000000	172320272	10000.000000	3426	332900	1.000000	7176	328296	1.000000	465872733	-0.001252
47625628	3314924889.000000	172288956	10000.000000	3403	332799	1.000000	7170	329698	1.000000	471980509	-0.001416
47628421	3314926575.000000	172286539	10000.000000	3450	332142	1.000000	7191	329620	1.000000	478076820	-0.001167
47623189	3314950143.000000	172286610	10000.000000	3423	332115	1.000000	7207	329249	1.000000	484162700	0.001577
47635131	3314886930.000000	172263171	10000.000000	3394	332663	1.000000	7041	329387	1.000000	490241150	0.001868
47629872	3314850427.000000	172294092	10000.000000	3394	332691	1.000000	7161	329537	1.000000	496309411	0.001923
47626203	3314876896.000000	172281320	10000.000000	3514	332419	1.000000	7016	329183	1.000000	502367079	0.001817
47627267	3314947897.000000	172283365	10000.000000	3390	332653	1.000000	7135	329377	1.000000	508420097	0.001702
47618572	3314991205.000000	172279257	10000.000000	3386	332474	1.000000	6993	328518	1.000000	514459187	0.001770
47631905	3314861767.000000	172302753	10000.000000	3402	332790	1.000000	7167	329164	1.000000	520490869	0.002739
47634640	3314920037.000000	172294650	10000.000000	3478	332515	1.000000	7065	329743	1.000000	526514323	0.002716
47625748	3314942016.000000	172280784	10000.000000	3424	333260	1.000000	7141	329036	1.000000	532524154	0.002732
47624248	3314872995.000000	172282168	10000.000000	3445	332601	1.000000	7196	328790	1.000000	538535420	0.002722
47625571	3314891045.000000	172286969	10000.000000	3361	331854	1.000000	7111	328816	1.000000	544526181	0.002242
47627375	3314983298.000000	172295432	10000.000000	3469	333246	1.000000	7074	329499	1.000000	550512593	0.001808
47618965	3314904447.000000	172288272	10000.000000	3351	332712	1.000000	7176	329899	1.000000	556495426	0.001431
47630904	3314932040.000000	172292849	10000.000000	3361	332596	1.000000	7101	329183	1.000000	562466018	0.001383
47634257	3314875348.000000	172304943	10000.000000	3436	332687	1.000000	7110	329734	1.000000	568425624	0.001428
47623813	3314934160.000000	172286605	10000.000000	3437	332842	1.000000	7078	329521	1.000000	574381001	0.001588
47626823	3314899532.000000	172292927	10000.000000	3425	332805	1.000000	7119	329822	1.000000	580324133	0.001657
47628283	3314928253.000000	172301230	10000.000000	3458	331861	1.000000	7090	329993	1.000000	586259831	0.001992
47622395	3314878089.000000	172281444	10000.000000	3342	333100	1.000000	7067	329303	1.000000	592185708	0.002166
47625451	3314949003.000000	172282033	10000.000000	3342	332904	1.000000	7076	329647	1.000000	598099994	0.002304
47620413	3314989951.000000	172290113	10000.000000	3397	332456	1.000000	7067	330745	1.000000	604003908	0.001828
47619176	3314938376.000000	172288062	10000.000000	3457	332016	1.000000	7094	329753	1.000000	609899690	0.002120
47624835	3314883147.000000	172292413	10000.000000	3462	330988	1.000000	7131	329123	1.000000	615787863	0.001659
47625545	3314872504.000000	172294481	10000.000000	3427	333339	1.000000	7130	329187	1.000000	621671622	0.001509
47626156	3314885818.000000	172292510	10000.000000	3424	331976	1.000000	7045	330034	1.000000	627551143	0.001396
47625528	3314796641.000000	172301796	10000.000000	3359	332471	1.000000	7109	329230	1.000000	633415496	0.001381
npatches	nstrain	runtime	dt	init_x	init_y	init_y_blood	init_z	init_S	beta0	beta1	beta2	beta3	mean_beta	B	d	delta	delta_blood	b[0]	mut	m	CTL	c	g	epsilon	k	het	lambda	rho	omega	x_max	patch.dyna	DELTA	A	VA
10000	1	100.000000	0.000100	21900	9499	5000000	0.001000	10000000	21.515664	18.361029	10.254291	10.733662	15	8000000000.000000	0.010000	1.000000	1.000000	800000	0.000050	0.048000	1	0.001000	1.000000	25.000000	2.000000	0.500000	0.001000	0.001000	0.010000	31987	0	10.000000	7.000000	1.000000
sus	inf	inf_blood	z	x[0]	y[0][0]	z[0]	x[1]	y[1][0]	z[1]	S[0]	synchrony
219000000	94990000.000000	5000000	10.000000	21900	9499	0.001000	21900	9499	0.001000	10000000	0.000000
80166053	1716678266.000000	89144759	10000.000000	5606	173556	1.000000	6485	173235	1.000000	14734654	0.000000
70903149	2012462247.000000	104592415	10000.000000	4994	202168	1.000000	5593	203218	1.000000	20868132	0.000000
70095533	2042261390.000000	106141094	10000.000000	4899	206711	1.000000	5505	205700	1.000000	27072428	0.000000
69998569	2045245383.000000	106309830	10000.000000	4879	206635	1.000000	5607	206400	1.000000	33276509	0.000000
69992917	2045535441.000000	106312961	10000.000000	4864	206366	1.000000	5623	205466	1.000000	39469693	0.000000
69995963	2045546854.000000	106313285	10000.000000	4908	207215	1.000000	5608	205591	1.000000	45655121	0.000000
70010350	2045599344.000000	106337616	10000.000000	4897	206493	1.000000	5628	205987	1.000000	51831732	0.000000
70002826	2045526539.000000	106310051	10000.000000	4883	205929	1.000000	5565	204826	1.000000	57993897	0.000000
70003305	2045559253.000000	106333251	10000.000000	4929	206853	1.000000	5468	206586	1.000000	64152664	0.000000
70004489	2045525063.000000	106304375	10000.000000	4804	206194	1.000000	5478	205986	1.000000	70299125	0.000000
70000771	2045540242.000000	106324447	10000.000000	4820	206611	1.000000	5614	205840	1.000000	76436083	0.000000
70005663	2045584918.000000	106317922	10000.000000	4788	207333	1.000000	5601	205929	1.000000	82566552	0.000000
70011402	2045599735.000000	106310897	10000.000000	4868	206798	1.000000	5605	207313	1.000000	88685696	0.000000
69996941	2045565171.000000	106340359	10000.000000	4931	206227	1.000000	5563	205852	1.000000	94795309	0.000000
69999858	2045556937.000000	106305861	10000.000000	4868	206374	1.000000	5691	205803	1.000000	100900644	0.000000
69998678	2045565015.000000	106320683	10000.000000	4948	206525	1.000000	5587	205742	1.000000	106993708	0.000000
70001329	2045610729.000000	106323612	10000.000000	4871	206809	1.000000	5644	205125	1.000000	113077238	0.000000
70009434	2045528344.000000	106332607	10000.000000	4821	206450	1.000000	5558	205937	1.000000	119153978	0.000000
70004919	2045558113.000000	106325823	10000.000000	4857	206458	1.000000	5617	205614	1.000000	125218830	0.000000
69993670	2045621792.000000	106332675	10000.000000	4930	205782	1.000000	5530	206466	1.000000	131277967	0.000000
69998984	2045611050.000000	106305165	10000.000000	4926	206485	1.000000	5581	205596	1.000000	137325637	0.000000
69989409	2045639622.000000	106315558	10000.000000	4828	206193	1.000000	5626	206260	1.000000	143368032	0.000000
69990875	2045649514.000000	106329518	10000.000000	4898	206640	1.000000	5549	206088	1.000000	149394685	0.000000
69995690	2045601446.000000	106311122	10000.000000	4874	206427	1.000000	5598	205992	1.000000	155413067	0.000000
70000236	2045586355.000000	106313070	10000.000000	4829	207262	1.000000	5506	204936	1.000000	161422956	0.000000
69989070	2045605079.000000	106343693	10000.000000	4903	206720	1.000000	5639	206005	1.000000	167421406	0.000000
69996657	2045576598.000000	106315785	10000.000000	4906	206402	1.000000	5630	205833	1.000000	173418169	0.000000
69994808	2045585718.000000	106323616	10000.000000	4862	206066	1.000000	5584	205818	1.000000	179403192	0.000000
69996217	2045649915.000000	106333738	10000.000000	4866	206414	1.000000	5569	205456	1.000000	185381602	0.000000
69989679	2045573858.000000	106323973	10000.000000	4820	206669	1.000000	5513	205734	1.000000	191350019	0.000000
69995574	2045609058.000000	106316188	10000.000000	4882	206952	1.000000	5585	205863	1.000000	197304608	0.000000
69997805	2045557539.000000	106310674	10000.000000	4915	206015	1.000000	5560	205849	1.000000	203255372	0.000000
70005027	2045597529.000000	106319312	10000.000000	4897	206097	1.000000	5657	206268	1.000000	209199254	0.000000
69991742	2045581277.000000	106328022	10000.000000	4847	205976	1.000000	5601	205591	1.000000	215131877	0.000000
70009097	2045574715.000000	106321427	10000.000000	4960	206896	1.000000	5640	205753	1.000000	221052683	0.000000
69993809	2045557665.000000	106322415	10000.000000	4887	206116	1.000000	5635	205758	1.000000	226970230	0.000000
69996946	2045513239.000000	106317887	10000.000000	4974	205928	1.000000	5489	205700	1.000000	232875959	0.000000
69999343	2045570090.000000	106315769	10000.000000	4896	206650	1.000000	5677	205392	1.000000	238773832	0.000000
69994299	2045575409.000000	106324021	10000.000000	4819	206556	1.000000	5502	206300	1.000000	244660129	0.000000
69996964	2045628312.000000	106332958	10000.000000	4875	206374	1.000000	5553	205927	1.000000	250541216	-1.#IND00
70007082	2045549171.000000	106311098	10000.000000	4847	206630	1.000000	5596	205851	1.000000	256409647	-0.003200
70008047	2045529295.000000	106326354	10000.000000	4912	206302	1.000000	5545	206029	1.000000	262271332	-0.010652
69993535	2045627732.000000	106311007	10000.000000	4884	206552	1.000000	5543	206019	1.000000	268124313	-0.017306
69997894	2045600249.000000	106318832	10000.000000	4954	206579	1.000000	5562	205700	1.000000	273967707	-0.019356
70003905	2045606777.000000	106322491	10000.000000	4833	206801	1.000000	5560	205333	1.000000	279805352	-0.010466
69996783	2045580423.000000	106323595	10000.000000	4853	206213	1.000000	5527	206306	1.000000	285634639	-0.009622
69999560	2045522040.000000	106314134	10000.000000	4854	205993	1.000000	5542	205269	1.000000	291454277	-0.006412
70003777	2045559520.000000	106318282	10000.000000	4923	206128	1.000000	5599	205781	1.000000	297264852	-0.013535
70007944	2045621478.000000	106317612	10000.000000	4911	206342	1.000000	5621	205096	1.000000	303060640	-0.009474
69999253	2045585099.000000	106321070	10000.000000	4892	205923	1.000000	5581	205459	1.000000	308852663	-0.007676
70002974	2045599118.000000	106310585	10000.000000	4880	205802	1.000000	5625	205614	1.000000	314636861	-0.008707
69992099	2045600147.000000	106320205	10000.000000	4958	206756	1.000000	5612	205364	1.000000	320410588	-0.007406
69995282	2045546415.000000	106307980	10000.000000	4839	205809	1.000000	5553	206048	1.000000	326171793	-0.005380
70008197	2045508862.000000	106316636	10000.000000	4859	206853	1.000000	5645	204917	1.000000	331926260	-0.005882
70001449	2045578979.000000	106325383	10000.000000	4928	206477	1.000000	5567	205479	1.000000	337672490	-0.006161
69996269	2045609114.000000	106333337	10000.000000	4876	207599	1.000000	5520	206697	1.000000	343410768	-0.005928
69993040	2045602723.000000	106333784	10000.000000	4799	207985	1.000000	5541	205531	1.000000	349138421	-0.005400
69999106	2045595902.000000	106318247	10000.000000	4865	206771	1.000000	5588	205637	1.000000	354861182	-0.005464
70009082	2045574409.000000	106330729	10000.000000	4946	206229	1.000000	5562	205634	1.000000	360572606	-0.005173
70001722	2045592775.000000	106320702	10000.000000	4942	206158	1.000000	5546	206316	1.000000	366281327	-0.004994
69997640	2045622803.000000	106324303	10000.000000	4737	206439	1.000000	5593	206589	1.000000	371979974	-0.007429
69998912	2045591587.000000	106334623	10000.000000	4837	206112	1.000000	5600	205874	1.000000	377666021	-0.008455
69994244	2045602444.000000	106317571	10000.000000	4858	206037	1.000000	5602	205231	1.000000	383344962	-0.008134
70009472	2045597991.000000	106321618	10000.000000	4856	206922	1.000000	5553	205448	1.000000	389015993	-0.007362
70009365	2045503997.000000	106319693	10000.000000	4832	206648	1.000000	5623	205845	1.000000	394676778	-0.004567
69992495	2045584612.000000	106317977	10000.000000	4869	206859	1.000000	5562	204679	1.000000	400332299	-0.004376
69997527	2045605964.000000	106330329	10000.000000	4958	206926	1.000000	5530	205489	1.000000	405981354	-0.004282
69987448	2045617749.000000	106330037	10000.000000	4880	206566	1.000000	5508	206176	1.000000	411616101	-0.003554
69998600	2045593273.000000	106300803	10000.000000	4865	205755	1.000000	5544	205626	1.000000	417243141	-0.003733
70009377	2045610791.000000	106313481	10000.000000	4906	205764	1.000000	5511	205675	1.000000	422868074	-0.004826
69983866	2045584142.000000	106316491	10000.000000	4818	206163	1.000000	5625	205597	1.000000	428479295	-0.003575
70013226	2045539768.000000	106325132	10000.000000	5003	205335	1.000000	5664	205274	1.000000	434082727	-0.003615
69995147	2045528954.000000	106311488	10000.000000	4904	206803	1.000000	5475	206365	1.000000	439675676	-0.004029
69996436	2045559793.000000	106333870	10000.000000	4911	206522	1.000000	5616	206434	1.000000	445260569	-0.003407
70001179	2045614188.000000	106307435	10000.000000	4825	206410	1.000000	5537	206278	1.000000	450835516	-0.005442
69991744	2045555223.000000	106324554	10000.000000	4946	206492	1.000000	5659	205924	1.000000	456402123	-0.005355
69993422	2045574580.000000	106311105	10000.000000	4810	205925	1.000000	5606	205444	1.000000	461957499	-0.004626
69992175	2045554615.000000	106311532	10000.000000	4865	206312	1.000000	5463	206908	1.000000	467508800	-0.004393
70006038	2045614899.000000	106308220	10000.000000	4881	206388	1.000000	5649	204890	1.000000	473051205	-0.004895
70003984	2045586599.000000	106308349	10000.000000	4839	206282	1.000000	5677	205871	1.000000	478586349	-0.004514
69998987	2045519052.000000	106311478	10000.000000	4825	206142	1.000000	5562	205273	1.000000	484112361	-0.004528
69998279	2045542122.000000	106321820	10000.000000	4907	205855	1.000000	5577	206190	1.000000	489626602	-0.004181
70003262	2045618531.000000	106308674	10000.000000	4854	206068	1.000000	5618	205883	1.000000	495140950	-0.004199
70010924	2045615493.000000	106307489	10000.000000	4861	206532	1.000000	5643	205603	1.000000	500642433	-0.003437
70000344	2045575142.000000	106321278	10000.000000	4870	206568	1.000000	5606	205904	1.000000	506133409	-0.003980
69993761	2045618907.000000	106305063	10000.000000	4875	207241	1.000000	5552	205222	1.000000	511622492	-0.003910
70002686	2045594514.000000	106306730	10000.000000	4937	206647	1.000000	5540	206058	1.000000	517105586	-0.003687
70004419	2045585589.000000	106324851	10000.000000	4889	205829	1.000000	5618	205319	1.000000	522575407	-0.002792
69995037	2045572744.000000	106316953	10000.000000	4788	206286	1.000000	5648	206100	1.000000	528036331	-0.002124
70008280	2045573886.000000	106301125	10000.000000	5023	206394	1.000000	5566	205823	1.000000	533489086	-0.001776
70009189	2045628467.000000	106307839	10000.000000	4943	206516	1.000000	5535	205628	1.000000	538933551	-0.002101
69993509	2045599800.000000	106320681	10000.000000	4918	206287	1.000000	5637	206354	1.000000	544370496	-0.001886
70004391	2045586006.000000	106326765	10000.000000	4868	206079	1.000000	5611	206326	1.000000	549801794	-0.001767
69988249	2045577088.000000	106329447	10000.000000	4868	206773	1.000000	5645	205236	1.000000	555218463	-0.001714
69994663	2045656982.000000	106327759	10000.000000	4859	205741	1.000000	5640	206323	1.000000	560631640	-0.001812
70003995	2045632050.000000	106331677	10000.000000	4943	205955	1.000000	5571	206183	1.000000	566034369	-0.001743
70005329	2045543693.000000	106309560	10000.000000	4858	206513	1.000000	5595	206211	1.000000	571431342	-0.001719
69998731	2045565661.000000	106312971	10000.000000	4920	206729	1.000000	5660	205775	1.000000	576819058	-0.001069
69999233	2045559233.000000	106328262	10000.000000	4843	206269	1.000000	5601	206907	1.000000	582196284	-0.001338
npatches	nstrain	runtime	dt	init_x	init_y	init_y_blood	init_z	init_S	beta0	beta1	beta2	beta3	mean_beta	B	d	delta	delta_blood	b[0]	mut	m	CTL	c	g	epsilon	k	het	lambda	rho	omega	x_max	patch.dyna	DELTA	A	VA
10000	1	100.000000	0.000100	21900	9499	5000000	0.001000	10000000	17.294177	9.775131	15.294319	18.279207	15	8000000000.000000	0.010000	1.000000	1.000000	800000	0.000050	0.048000	1	0.001000	1.000000	25.000000	3.000000	0.500000	0.001000	0.001000	0.010000	31987	0	10.000000	7.000000	1.000000
sus	inf	inf_blood	z	x[0]	y[0][0]	z[0]	x[1]	y[1][0]	z[1]	S[0]	synchrony
219000000	94990000.000000	5000000	10.000000	21900	9499	0.001000	21900	9499	0.001000	10000000	0.000000
100015761	1257201102.000000	65306824	10000.000000	8500	127340	1.000000	12759	123240	1.000000	14340175	0.000000
92986879	1393014959.000000	72413350	10000.000000	8001	140265	1.000000	11963	136498	1.000000	19943145	0.000000
92582603	1401142430.000000	72834903	10000.000000	7859	141445	1.000000	11803	138049	1.000000	25588333	0.000000
92560240	1401628606.000000	72845799	10000.000000	7870	141682	1.000000	11847	138439	1.000000	31232229	0.000000
92570963	1401605553.000000	72846099	10000.000000	7800	141251	1.000000	11994	137637	1.000000	36867482	0.000000
92576112	1401571028.000000	72853303	10000.000000	7798	141884	1.000000	11999	137316	1.000000	42495967	0.000000
92562846	1401586211.000000	72854125	10000.000000	7804	141906	1.000000	11927	138221	1.000000	48106589	0.000000
92565761	1401604764.000000	72848853	10000.000000	7913	141435	1.000000	11904	137737	1.000000	53718205	0.000000
92560083	1401588216.000000	72854871	10000.000000	7862	140660	1.000000	11947	137779	1.000000	59320499	0.000000
92567395	1401560442.000000	72853732	10000.000000	7876	140945	1.000000	11939	137880	1.000000	64914509	0.000000
92552410	1401607548.000000	72845349	10000.000000	7806	141658	1.000000	11919	137733	1.000000	70494516	0.000000
92550802	1401615346.000000	72865030	10000.000000	7891	141229	1.000000	11961	137948	1.000000	76072385	0.000000
92564448	1401610475.000000	72841971	10000.000000	7960	140937	1.000000	12034	137245	1.000000	81638041	0.000000
92556124	1401677984.000000	72845256	10000.000000	7859	141614	1.000000	11742	138201	1.000000	87194513	0.000000
92567142	1401645813.000000	72845025	10000.000000	7872	141413	1.000000	12049	138205	1.000000	92743175	0.000000
92561445	1401645967.000000	72851386	10000.000000	7972	141307	1.000000	12071	137493	1.000000	98283664	0.000000
92567875	1401657871.000000	72862262	10000.000000	7949	141243	1.000000	11954	137174	1.000000	103820452	0.000000
92566135	1401582235.000000	72837378	10000.000000	7974	141338	1.000000	11688	138452	1.000000	109342293	0.000000
92550655	1401606161.000000	72855057	10000.000000	7909	141250	1.000000	11938	138513	1.000000	114859531	0.000000
92556327	1401688179.000000	72835313	10000.000000	7874	142228	1.000000	12054	137938	1.000000	120369437	0.000000
92563677	1401619924.000000	72858514	10000.000000	7863	141662	1.000000	11927	137832	1.000000	125866983	0.000000
92574180	1401631856.000000	72837458	10000.000000	7860	141994	1.000000	11878	137569	1.000000	131357551	0.000000
92564233	1401623047.000000	72856313	10000.000000	7912	141602	1.000000	11843	138582	1.000000	136845469	0.000000
92557708	1401618660.000000	72845171	10000.000000	7880	141766	1.000000	11970	137496	1.000000	142319889	0.000000
92570030	1401620271.000000	72842376	10000.000000	7925	140969	1.000000	11909	137574	1.000000	147790780	0.000000
92554109	1401704502.000000	72843163	10000.000000	7892	141374	1.000000	11939	137767	1.000000	153249154	0.000000
92561987	1401634272.000000	72849817	10000.000000	7996	141665	1.000000	12064	137545	1.000000	158699221	0.000000
92563752	1401579988.000000	72843368	10000.000000	7858	141411	1.000000	11913	137651	1.000000	164141552	0.000000
92553848	1401627822.000000	72855872	10000.000000	7979	141204	1.000000	11810	137715	1.000000	169578769	0.000000
92569762	1401593652.000000	72848402	10000.000000	7885	141584	1.000000	11932	138586	1.000000	175004967	0.000000
92557068	1401640070.000000	72858494	10000.000000	7864	141163	1.000000	11934	138390	1.000000	180422392	0.000000
92566066	1401643429.000000	72850364	10000.000000	7993	140811	1.000000	11952	137671	1.000000	185834184	0.000000
92553102	1401666631.000000	72849723	10000.000000	7798	141304	1.000000	11994	138109	1.000000	191237049	0.000000
92567956	1401588116.000000	72851914	10000.000000	7994	141182	1.000000	11957	137373	1.000000	196630094	0.000000
92563550	1401600791.000000	72869127	10000.000000	7837	141445	1.000000	11946	137730	1.000000	202012049	0.000000
92564608	1401630751.000000	72844572	10000.000000	7851	141153	1.000000	11952	137688	1.000000	207389039	0.000000
92554996	1401642929.000000	72842885	10000.000000	7959	141391	1.000000	12018	137082	1.000000	212759914	0.000000
92567246	1401584856.000000	72839662	10000.000000	7799	141403	1.000000	11922	137802	1.000000	218116613	0.000000
92556382	1401645409.000000	72860210	10000.000000	7872	141853	1.000000	11904	137665	1.000000	223469884	0.000000
92567470	1401611584.000000	72850655	10000.000000	7861	141254	1.000000	11860	138228	1.000000	228819367	-1.#IND00
92549986	1401640574.000000	72853515	10000.000000	7836	140891	1.000000	11995	137235	1.000000	234159527	0.006400
92561232	1401659904.000000	72856016	10000.000000	7845	141675	1.000000	11954	137672	1.000000	239491382	-0.011931
92554200	1401659657.000000	72855811	10000.000000	7886	141358	1.000000	12001	137517	1.000000	244813567	-0.023382
92559429	1401642517.000000	72851602	10000.000000	7893	140895	1.000000	11914	137910	1.000000	250125679	-0.019952
92555164	1401625635.000000	72860550	10000.000000	7907	141675	1.000000	11961	137892	1.000000	255429287	-0.017447
92561569	1401605077.000000	72857656	10000.000000	7926	141084	1.000000	11929	138287	1.000000	260724910	-0.017490
92572646	1401647100.000000	72849708	10000.000000	7871	141246	1.000000	11937	137386	1.000000	266013981	-0.015126
92563830	1401669225.000000	72856310	10000.000000	7900	140538	1.000000	11837	138031	1.000000	271296937	-0.013705
92557183	1401648211.000000	72845690	10000.000000	7799	141287	1.000000	12007	137904	1.000000	276574839	-0.008822
92559509	1401651404.000000	72837513	10000.000000	7817	141355	1.000000	11905	137445	1.000000	281842252	-0.008693
92564659	1401607196.000000	72856676	10000.000000	7807	141502	1.000000	11934	137908	1.000000	287104676	-0.006532
92563507	1401611158.000000	72868058	10000.000000	7944	141305	1.000000	11977	137973	1.000000	292357136	-0.006562
92554894	1401620713.000000	72854524	10000.000000	8003	141043	1.000000	11835	138668	1.000000	297602497	-0.006973
92571746	1401655362.000000	72848926	10000.000000	7834	141541	1.000000	11788	138826	1.000000	302833429	-0.007521
92575823	1401645127.000000	72863500	10000.000000	7963	141823	1.000000	12004	137661	1.000000	308061029	-0.009671
92555531	1401627865.000000	72845130	10000.000000	7826	141413	1.000000	12011	138155	1.000000	313280881	-0.010136
92556199	1401569715.000000	72844564	10000.000000	7887	141446	1.000000	11796	138057	1.000000	318487388	-0.009259
92554001	1401610601.000000	72860958	10000.000000	7873	141315	1.000000	12012	138243	1.000000	323690877	-0.009142
92564495	1401687375.000000	72853577	10000.000000	7752	140644	1.000000	11962	138262	1.000000	328886448	-0.009639
92553771	1401595549.000000	72865187	10000.000000	7769	141409	1.000000	11923	137928	1.000000	334072386	-0.010058
92571793	1401584557.000000	72834020	10000.000000	7911	141190	1.000000	12009	137502	1.000000	339251548	-0.009247
92566513	1401660034.000000	72848817	10000.000000	7957	140651	1.000000	12022	137903	1.000000	344417785	-0.009491
92560070	1401614154.000000	72852700	10000.000000	8004	141224	1.000000	11882	137886	1.000000	349581985	-0.008611
92564995	1401659156.000000	72850255	10000.000000	7901	141246	1.000000	11968	137736	1.000000	354741486	-0.008267
92567361	1401622400.000000	72843465	10000.000000	7957	141706	1.000000	11888	138392	1.000000	359892381	-0.008270
92564469	1401552934.000000	72837424	10000.000000	7855	140938	1.000000	11936	138210	1.000000	365037704	-0.007736
92561028	1401575192.000000	72852682	10000.000000	7924	141337	1.000000	11934	137871	1.000000	370171410	-0.007754
92569090	1401669992.000000	72847665	10000.000000	7896	141795	1.000000	11944	138054	1.000000	375298145	-0.007976
92551177	1401645938.000000	72846847	10000.000000	7857	141671	1.000000	11927	138222	1.000000	380416575	-0.006455
92567248	1401666870.000000	72828143	10000.000000	7959	141371	1.000000	12057	136985	1.000000	385530517	-0.006555
92570167	1401585597.000000	72842240	10000.000000	7968	140768	1.000000	11748	138244	1.000000	390637609	-0.005689
92559741	1401623905.000000	72846476	10000.000000	7906	140996	1.000000	11811	138608	1.000000	395732972	-0.007049
92572083	1401589590.000000	72846009	10000.000000	7806	141770	1.000000	11983	137338	1.000000	400818748	-0.006733
92553641	1401641007.000000	72842730	10000.000000	7906	141776	1.000000	11830	138015	1.000000	405901724	-0.005951
92554358	1401673304.000000	72843408	10000.000000	7832	141017	1.000000	11902	138516	1.000000	410976410	-0.006391
92561442	1401664882.000000	72856323	10000.000000	7798	141130	1.000000	11774	137909	1.000000	416038484	-0.006253
92565226	1401642758.000000	72854383	10000.000000	7915	141229	1.000000	11739	137737	1.000000	421092259	-0.006829
92569180	1401647334.000000	72849428	10000.000000	7947	140799	1.000000	12034	137722	1.000000	426142926	-0.006677
92553331	1401619448.000000	72843895	10000.000000	7984	140793	1.000000	11860	138129	1.000000	431184758	-0.006439
92548082	1401597468.000000	72862180	10000.000000	8050	141609	1.000000	11887	137539	1.000000	436218632	-0.006841
92566715	1401585564.000000	72849955	10000.000000	7854	141653	1.000000	11796	138330	1.000000	441245153	-0.006223
92568634	1401615877.000000	72838500	10000.000000	7742	141523	1.000000	11866	137674	1.000000	446266497	-0.006039
92577609	1401608054.000000	72860516	10000.000000	7874	141548	1.000000	11975	137688	1.000000	451279945	-0.006458
92549896	1401654084.000000	72847838	10000.000000	7842	141601	1.000000	11957	138004	1.000000	456283795	-0.006404
92557100	1401672107.000000	72840609	10000.000000	7857	141633	1.000000	11923	137550	1.000000	461282930	-0.006337
92562663	1401619804.000000	72846955	10000.000000	7818	141669	1.000000	12095	137162	1.000000	466275433	-0.006422
92561599	1401552057.000000	72851000	10000.000000	7923	141277	1.000000	11954	137676	1.000000	471257377	-0.006417
92563258	1401564040.000000	72832184	10000.000000	7836	141901	1.000000	12056	137687	1.000000	476231812	-0.006650
92558060	1401622400.000000	72851418	10000.000000	7900	141360	1.000000	11843	138071	1.000000	481193448	-0.006494
92557696	1401618642.000000	72845072	10000.000000	7889	140959	1.000000	11813	138197	1.000000	486153334	-0.006344
92552164	1401684020.000000	72855503	10000.000000	7889	140678	1.000000	11874	137739	1.000000	491105621	-0.006622
92558647	1401605777.000000	72857519	10000.000000	7913	141261	1.000000	11887	137886	1.000000	496047947	-0.006638
92564226	1401604566.000000	72860199	10000.000000	7943	141056	1.000000	11860	137728	1.000000	500986453	-0.006234
92568630	1401605070.000000	72854322	10000.000000	7967	141200	1.000000	11923	138600	1.000000	505914069	-0.006123
92565380	1401629102.000000	72849074	10000.000000	7842	140866	1.000000	11894	137279	1.000000	510834225	-0.005832
92551852	1401679660.000000	72855222	10000.000000	7854	141469	1.000000	11996	137786	1.000000	515746695	-0.005130
92569306	1401635380.000000	72844454	10000.000000	7884	141567	1.000000	11943	137595	1.000000	520656506	-0.006358
92570684	1401607669.000000	72847277	10000.000000	7764	141802	1.000000	11819	138505	1.000000	525553089	-0.006121
92561894	1401584241.000000	72858141	10000.000000	7868	141100	1.000000	11950	137565	1.000000	530449043	-0.005907
npatches	nstrain	runtime	dt	init_x	init_y	init_y_blood	init_z	init_S	beta0	beta1	beta2	beta3	mean_beta	B	d	delta	delta_blood	b[0]	mut	m	CTL	c	g	epsilon	k	het	lambda	rho	omega	x_max	patch.dyna	DELTA	A	VA
10000	1	100.000000	0.000100	21900	9499	5000000	0.001000	10000000	12.587776	21.000377	21.668849	8.173784	15	8000000000.000000	0.010000	1.000000	1.000000	800000	0.000050	0.048000	1	0.001000	1.000000	25.000000	4.000000	0.500000	0.001000	0.001000	0.010000	31987	0	10.000000	7.000000	1.000000
sus	inf	inf_blood	z	x[0]	y[0][0]	z[0]	x[1]	y[1][0]	z[1]	S[0]	synchrony
219000000	94990000.000000	5000000	10.000000	21900	9499	0.001000	21900	9499	0.001000	10000000	0.000000
120448995	941760690.000000	48923712	10000.000000	12876	93756	1.000000	9103	96028	1.000000	13945342	0.000000
114968873	1011532298.000000	52574451	10000.000000	12324	100734	1.000000	8630	103919	1.000000	19018818	0.000000
114777390	1014305182.000000	52710907	10000.000000	12438	101086	1.000000	8679	103737	1.000000	24117820	0.000000
114756892	1014403576.000000	52731870	10000.000000	12373	100795	1.000000	8544	104259	1.000000	29206225	0.000000
114772644	1014396253.000000	52714404	10000.000000	12461	100508	1.000000	8627	103717	1.000000	34284600	0.000000
114763203	1014340024.000000	52720101	10000.000000	12447	100810	1.000000	8675	104110	1.000000	39354762	0.000000
114754891	1014385854.000000	52729489	10000.000000	12278	100891	1.000000	8575	103915	1.000000	44422532	0.000000
114736948	1014451162.000000	52710086	10000.000000	12275	100507	1.000000	8453	104222	1.000000	49482913	0.000000
114769899	1014418816.000000	52731275	10000.000000	12300	101132	1.000000	8543	104185	1.000000	54531457	0.000000
114770365	1014401987.000000	52729427	10000.000000	12306	100965	1.000000	8648	103725	1.000000	59573952	0.000000
114764624	1014425356.000000	52725874	10000.000000	12443	100098	1.000000	8583	103845	1.000000	64610200	0.000000
114757427	1014365292.000000	52723325	10000.000000	12460	100458	1.000000	8549	103925	1.000000	69639842	0.000000
114758798	1014435687.000000	52711134	10000.000000	12401	100854	1.000000	8517	103692	1.000000	74658248	0.000000
114760558	1014414136.000000	52725605	10000.000000	12353	100887	1.000000	8537	103950	1.000000	79670889	0.000000
114761484	1014460907.000000	52726455	10000.000000	12404	100986	1.000000	8592	103791	1.000000	84678555	0.000000
114757141	1014430430.000000	52719045	10000.000000	12444	100714	1.000000	8634	104033	1.000000	89680276	0.000000
114765343	1014416875.000000	52727303	10000.000000	12462	101060	1.000000	8507	103712	1.000000	94671361	0.000000
114773925	1014375867.000000	52721219	10000.000000	12273	100610	1.000000	8539	104354	1.000000	99654030	0.000000
114772397	1014396654.000000	52719446	10000.000000	12333	100831	1.000000	8622	103532	1.000000	104631124	0.000000
114780246	1014381552.000000	52713091	10000.000000	12278	101101	1.000000	8483	104270	1.000000	109598786	0.000000
114757588	1014361544.000000	52724376	10000.000000	12410	101577	1.000000	8475	103920	1.000000	114559307	0.000000
114757086	1014397383.000000	52717834	10000.000000	12428	100309	1.000000	8592	104071	1.000000	119512741	0.000000
114765886	1014455784.000000	52716014	10000.000000	12400	100500	1.000000	8530	104726	1.000000	124457422	0.000000
114756867	1014425705.000000	52734070	10000.000000	12402	100932	1.000000	8536	104017	1.000000	129393796	0.000000
114754824	1014359709.000000	52738183	10000.000000	12436	100330	1.000000	8453	103892	1.000000	134324952	0.000000
114768316	1014389028.000000	52725250	10000.000000	12323	100819	1.000000	8603	103822	1.000000	139244318	0.000000
114761441	1014393105.000000	52723798	10000.000000	12385	100298	1.000000	8666	104051	1.000000	144160365	0.000000
114753681	1014411026.000000	52730652	10000.000000	12365	100338	1.000000	8608	103758	1.000000	149067746	0.000000
114756614	1014387993.000000	52730236	10000.000000	12408	100705	1.000000	8575	104173	1.000000	153970949	0.000000
114764934	1014402453.000000	52717258	10000.000000	12392	100715	1.000000	8628	103843	1.000000	158864912	0.000000
114765703	1014432798.000000	52731218	10000.000000	12428	101076	1.000000	8545	103889	1.000000	163751270	0.000000
114755289	1014416771.000000	52737391	10000.000000	12383	100551	1.000000	8611	103346	1.000000	168631918	0.000000
114762094	1014395191.000000	52719633	10000.000000	12321	100888	1.000000	8550	103834	1.000000	173503539	0.000000
114766808	1014329102.000000	52723618	10000.000000	12224	100789	1.000000	8513	104558	1.000000	178369483	0.000000
114750686	1014402369.000000	52724022	10000.000000	12375	101005	1.000000	8477	104136	1.000000	183226811	0.000000
114757866	1014399944.000000	52727093	10000.000000	12524	100816	1.000000	8594	103271	1.000000	188078382	0.000000
114776777	1014349145.000000	52719945	10000.000000	12485	100339	1.000000	8612	104164	1.000000	192922980	0.000000
114772024	1014319916.000000	52723853	10000.000000	12253	100429	1.000000	8702	103942	1.000000	197756892	0.000000
114761472	1014389557.000000	52714201	10000.000000	12339	101124	1.000000	8479	104377	1.000000	202590486	0.000000
114764645	1014449328.000000	52725729	10000.000000	12529	100576	1.000000	8599	104156	1.000000	207410254	-1.#IND00
114760520	1014338695.000000	52726553	10000.000000	12405	100873	1.000000	8617	102961	1.000000	212226827	0.067200
114772015	1014370854.000000	52722848	10000.000000	12347	100592	1.000000	8469	103872	1.000000	217034502	0.038622
114754084	1014459388.000000	52722940	10000.000000	12282	101044	1.000000	8508	104118	1.000000	221840508	0.017852
114760783	1014398627.000000	52722703	10000.000000	12251	101097	1.000000	8470	104200	1.000000	226634968	0.029845
114754642	1014388116.000000	52726761	10000.000000	12358	100976	1.000000	8762	103692	1.000000	231418083	0.021653
114770298	1014305371.000000	52723291	10000.000000	12306	100608	1.000000	8548	103825	1.000000	236199839	0.018387
114758932	1014431749.000000	52721631	10000.000000	12431	100736	1.000000	8515	104308	1.000000	240970158	0.010055
114741097	1014426505.000000	52729321	10000.000000	12448	100986	1.000000	8659	103412	1.000000	245735144	0.008688
114757557	1014391296.000000	52716968	10000.000000	12464	101058	1.000000	8553	103765	1.000000	250488017	0.008915
114758378	1014382702.000000	52723932	10000.000000	12557	99564	1.000000	8644	103268	1.000000	255236791	0.007178
114764630	1014442508.000000	52720782	10000.000000	12400	100373	1.000000	8508	104172	1.000000	259977117	0.006848
114759100	1014404987.000000	52717648	10000.000000	12445	101117	1.000000	8591	103651	1.000000	264712195	0.008776
114757554	1014417363.000000	52718620	10000.000000	12418	99938	1.000000	8471	104266	1.000000	269441644	0.006798
114763264	1014383864.000000	52720728	10000.000000	12414	100799	1.000000	8597	103966	1.000000	274165894	0.004507
114774421	1014299153.000000	52734854	10000.000000	12414	100346	1.000000	8598	103415	1.000000	278881052	0.004174
114761956	1014381915.000000	52715123	10000.000000	12412	100587	1.000000	8560	104478	1.000000	283590213	0.003303
114758063	1014446293.000000	52730991	10000.000000	12453	100486	1.000000	8600	104712	1.000000	288293095	0.002529
114766098	1014397834.000000	52713632	10000.000000	12220	100727	1.000000	8600	103870	1.000000	292989192	0.002416
114770175	1014335752.000000	52720799	10000.000000	12338	100839	1.000000	8612	104089	1.000000	297676669	0.002451
114770320	1014401709.000000	52718674	10000.000000	12594	100128	1.000000	8621	103948	1.000000	302352940	0.002500
114753791	1014368013.000000	52729875	10000.000000	12184	100681	1.000000	8581	103794	1.000000	307026308	0.002659
114753324	1014404349.000000	52718724	10000.000000	12361	101608	1.000000	8558	104192	1.000000	311695568	0.003483
114749885	1014427188.000000	52721191	10000.000000	12337	100652	1.000000	8614	103379	1.000000	316352776	0.003347
114754901	1014393772.000000	52722276	10000.000000	12321	100489	1.000000	8523	104321	1.000000	321005437	0.002298
114755582	1014388310.000000	52714025	10000.000000	12363	101203	1.000000	8490	103974	1.000000	325651083	0.002511
114756723	1014410341.000000	52722563	10000.000000	12349	101152	1.000000	8572	103951	1.000000	330290901	0.002409
114759219	1014404596.000000	52724061	10000.000000	12314	100692	1.000000	8608	103732	1.000000	334920494	0.001878
114753529	1014396629.000000	52727086	10000.000000	12333	100942	1.000000	8654	103794	1.000000	339544958	0.001884
114762871	1014391481.000000	52718953	10000.000000	12486	100504	1.000000	8624	103689	1.000000	344158654	0.002118
114758731	1014383640.000000	52718623	10000.000000	12294	100685	1.000000	8591	104065	1.000000	348770394	0.002118
114733881	1014424335.000000	52745228	10000.000000	12487	100750	1.000000	8522	103833	1.000000	353377663	0.002524
114760961	1014448357.000000	52731190	10000.000000	12327	101188	1.000000	8598	103779	1.000000	357971231	0.002545
114769520	1014387223.000000	52726889	10000.000000	12255	101338	1.000000	8629	103911	1.000000	362559280	0.001809
114748719	1014450906.000000	52730440	10000.000000	12316	100900	1.000000	8634	104009	1.000000	367142520	0.000403
114760691	1014418341.000000	52719028	10000.000000	12275	100850	1.000000	8441	103953	1.000000	371720296	-0.000143
114747562	1014388284.000000	52729958	10000.000000	12327	101070	1.000000	8599	103712	1.000000	376287131	-0.000034
114765867	1014390772.000000	52731076	10000.000000	12284	100822	1.000000	8574	103996	1.000000	380851430	0.000081
114763135	1014388049.000000	52720416	10000.000000	12313	101073	1.000000	8579	104011	1.000000	385407663	-0.000181
114749702	1014415290.000000	52714292	10000.000000	12292	101382	1.000000	8578	103686	1.000000	389956931	-0.000071
114766665	1014398368.000000	52739006	10000.000000	12359	100629	1.000000	8561	104119	1.000000	394495743	-0.000166
114767935	1014340131.000000	52725911	10000.000000	12252	100921	1.000000	8601	103654	1.000000	399029247	-0.000072
114761262	1014421521.000000	52711208	10000.000000	12441	100491	1.000000	8651	103842	1.000000	403560223	0.000293
114762185	1014418149.000000	52720816	10000.000000	12392	100546	1.000000	8618	103944	1.000000	408079396	0.000124
114749301	1014403265.000000	52726049	10000.000000	12526	100722	1.000000	8555	104300	1.000000	412599798	0.000051
114758930	1014392953.000000	52718873	10000.000000	12323	100908	1.000000	8556	104081	1.000000	417107642	0.001218
114754590	1014439938.000000	52726531	10000.000000	12358	100630	1.000000	8546	103763	1.000000	421604223	0.001068
114765618	1014415357.000000	52711496	10000.000000	12467	100400	1.000000	8624	103497	1.000000	426097481	0.001809
114774348	1014360293.000000	52725096	10000.000000	12501	100887	1.000000	8510	104383	1.000000	430583331	0.001193
114759759	1014385899.000000	52728287	10000.000000	12327	100588	1.000000	8569	103881	1.000000	435059127	0.001340
114759181	1014387468.000000	52726920	10000.000000	12268	100454	1.000000	8606	104471	1.000000	439533502	0.000927
114763728	1014400855.000000	52726326	10000.000000	12230	100790	1.000000	8547	103683	1.000000	443999565	0.000875
114772059	1014370799.000000	52731378	10000.000000	12407	100352	1.000000	8700	103705	1.000000	448458450	0.001063
114752478	1014428529.000000	52725301	10000.000000	12231	101145	1.000000	8446	103970	1.000000	452910910	0.001078
114747550	1014481155.000000	52729522	10000.000000	12440	100451	1.000000	8686	103730	1.000000	457358113	0.001120
114772153	1014424848.000000	52719394	10000.000000	12399	100551	1.000000	8536	103999	1.000000	461798289	0.001056
114756597	1014433236.000000	52718067	10000.000000	12440	100998	1.000000	8525	103827	1.000000	466231628	0.000679
114756935	1014459992.000000	52723273	10000.000000	12279	101279	1.000000	8488	104153	1.000000	470660090	0.000385
114748990	1014412547.000000	52718421	10000.000000	12480	101003	1.000000	8559	103741	1.000000	475078350	0.000334
114761564	1014358740.000000	52723591	10000.000000	12250	100752	1.000000	8508	103719	1.000000	479493446	0.000359
npatches	nstrain	runtime	dt	init_x	init_y	init_y_blood	init_z	init_S	beta0	beta1	beta2	beta3	mean_beta	B	d	delta	delta_blood	b[0]	mut	m	CTL	c	g	epsilon	k	het	lambda	rho	omega	x_max	patch.dyna	DELTA	A	VA
10000	1	100.000000	0.000100	21900	9499	5000000	0.001000	10000000	16.969261	15.078774	19.914811	20.456825	15	8000000000.000000	0.010000	1.000000	1.000000	800000	0.000050	0.048000	1	0.001000	1.000000	25.000000	5.000000	0.500000	0.001000	0.001000	0.010000	31987	0	10.000000	7.000000	1.000000
sus	inf	inf_blood	z	x[0]	y[0][0]	z[0]	x[1]	y[1][0]	z[1]	S[0]	synchrony
219000000	94990000.000000	5000000	10.000000	21900	9499	0.001000	21900	9499	0.001000	10000000	0.000000
140705992	717607602.000000	37278627	10000.000000	12662	72781	1.000000	13610	72417	1.000000	13556897	0.000000
136314223	757094058.000000	39353790	10000.000000	12194	76401	1.000000	13081	76824	1.000000	18096377	0.000000
136196856	758265351.000000	39412988	10000.000000	12216	77147	1.000000	13233	75559	1.000000	22657487	0.000000
136218384	758200363.000000	39405658	10000.000000	12012	77493	1.000000	13053	76450	1.000000	27216839	0.000000
136194188	758310547.000000	39411328	10000.000000	12208	77100	1.000000	12980	76307	1.000000	31766944	0.000000
136180428	758311373.000000	39419678	10000.000000	12190	77069	1.000000	13085	76303	1.000000	36311155	0.000000
136189677	758285247.000000	39416327	10000.000000	12166	77351	1.000000	13120	76098	1.000000	40846340	0.000000
136202220	758299362.000000	39413667	10000.000000	12177	76798	1.000000	13273	75485	1.000000	45377659	0.000000
136197290	758300361.000000	39415547	10000.000000	12069	76709	1.000000	13217	76381	1.000000	49901859	0.000000
136207612	758289230.000000	39417601	10000.000000	12136	76690	1.000000	13100	76342	1.000000	54415326	0.000000
136191794	758320773.000000	39417243	10000.000000	12198	76836	1.000000	13073	76426	1.000000	58922296	0.000000
136191940	758319706.000000	39408853	10000.000000	12229	77087	1.000000	12978	76885	1.000000	63424961	0.000000
136189777	758306610.000000	39411402	10000.000000	12238	77006	1.000000	13061	76178	1.000000	67920779	0.000000
136193759	758301187.000000	39400372	10000.000000	12017	77211	1.000000	13109	76743	1.000000	72413355	0.000000
136207961	758285066.000000	39416018	10000.000000	12087	76943	1.000000	13181	75974	1.000000	76893409	0.000000
136201692	758241968.000000	39398187	10000.000000	12249	76551	1.000000	12982	76274	1.000000	81368029	0.000000
136192132	758292374.000000	39409841	10000.000000	12124	76983	1.000000	13149	76149	1.000000	85838385	0.000000
136191668	758296418.000000	39408044	10000.000000	12048	76992	1.000000	13219	76195	1.000000	90298306	0.000000
136197944	758259858.000000	39422221	10000.000000	12077	77014	1.000000	13106	75123	1.000000	94753449	0.000000
136190963	758282215.000000	39407425	10000.000000	12265	76669	1.000000	13239	76066	1.000000	99201140	0.000000
136187197	758283435.000000	39409774	10000.000000	12089	77112	1.000000	12968	76506	1.000000	103644420	0.000000
136190915	758332648.000000	39408753	10000.000000	12151	76988	1.000000	13027	76422	1.000000	108078090	0.000000
136186927	758269886.000000	39413565	10000.000000	12095	77200	1.000000	13078	76348	1.000000	112508334	0.000000
136198625	758263153.000000	39408999	10000.000000	12220	77021	1.000000	13177	76343	1.000000	116930499	0.000000
136210149	758260034.000000	39418268	10000.000000	12009	77732	1.000000	13114	75827	1.000000	121348346	0.000000
136187820	758325480.000000	39412773	10000.000000	11988	77165	1.000000	13081	76493	1.000000	125752684	0.000000
136188257	758310405.000000	39417070	10000.000000	12115	77125	1.000000	13055	75547	1.000000	130152956	0.000000
136200296	758263218.000000	39399919	10000.000000	12111	77418	1.000000	13109	75649	1.000000	134549028	0.000000
136181097	758306528.000000	39410625	10000.000000	12216	77240	1.000000	13141	76339	1.000000	138939254	0.000000
136189533	758328540.000000	39415656	10000.000000	12251	76319	1.000000	13093	76034	1.000000	143320357	0.000000
136180941	758342071.000000	39417056	10000.000000	12167	76529	1.000000	13257	75952	1.000000	147698217	0.000000
136179182	758299483.000000	39413683	10000.000000	12181	76975	1.000000	13121	76318	1.000000	152066580	0.000000
136190277	758308484.000000	39421923	10000.000000	12079	77360	1.000000	13219	76192	1.000000	156430192	0.000000
136195219	758280163.000000	39421416	10000.000000	12205	76839	1.000000	13164	76016	1.000000	160784119	0.000000
136194425	758344504.000000	39418659	10000.000000	12127	76524	1.000000	13144	76739	1.000000	165133744	0.000000
136185955	758291720.000000	39415871	10000.000000	12220	76968	1.000000	13115	75977	1.000000	169477352	0.000000
136184192	758323199.000000	39412474	10000.000000	12041	77211	1.000000	13018	76627	1.000000	173815239	0.000000
136187444	758301454.000000	39414249	10000.000000	12173	77104	1.000000	12917	76977	1.000000	178145462	0.000000
136195892	758297853.000000	39419941	10000.000000	11993	77680	1.000000	13047	76726	1.000000	182467067	0.000000
136196398	758278123.000000	39414795	10000.000000	12092	77262	1.000000	13185	76185	1.000000	186783707	-1.#IND00
136194402	758254029.000000	39410832	10000.000000	12179	77547	1.000000	13194	76480	1.000000	191090830	-0.003200
136206714	758303184.000000	39409267	10000.000000	12264	76630	1.000000	13214	76796	1.000000	195393988	0.003358
136206383	758287688.000000	39407942	10000.000000	12206	76832	1.000000	13017	76539	1.000000	199690498	0.009947
136203876	758304213.000000	39416621	10000.000000	12107	77105	1.000000	13089	76258	1.000000	203987975	0.007243
136199791	758285315.000000	39416484	10000.000000	12123	77586	1.000000	13137	76297	1.000000	208273716	0.006741
136200486	758289370.000000	39418560	10000.000000	11996	76961	1.000000	13262	75973	1.000000	212553492	0.005584
136197121	758331957.000000	39422139	10000.000000	12144	76960	1.000000	13230	76265	1.000000	216821063	0.003403
136208413	758278608.000000	39411423	10000.000000	12070	76985	1.000000	13205	76051	1.000000	221086739	0.002907
136208868	758282246.000000	39408158	10000.000000	12158	76807	1.000000	13031	76689	1.000000	225348025	0.002238
136195553	758277401.000000	39416024	10000.000000	12115	76984	1.000000	13033	76706	1.000000	229601097	-0.001499
136208593	758257604.000000	39409462	10000.000000	12141	77272	1.000000	13115	75713	1.000000	233846976	-0.002214
136208921	758260710.000000	39415918	10000.000000	12239	76986	1.000000	13006	76258	1.000000	238084964	-0.001876
136197477	758286763.000000	39403266	10000.000000	12164	76802	1.000000	13034	76277	1.000000	242318637	-0.001328
136194705	758298782.000000	39403990	10000.000000	12118	77227	1.000000	13031	76441	1.000000	246546480	-0.001612
136182352	758362063.000000	39418082	10000.000000	12163	76479	1.000000	13115	76207	1.000000	250766209	-0.000853
136203592	758311797.000000	39409477	10000.000000	12024	76721	1.000000	13131	76507	1.000000	254975964	-0.001008
136192262	758285900.000000	39396398	10000.000000	12141	76987	1.000000	13160	76211	1.000000	259183663	-0.000450
136206971	758275233.000000	39393748	10000.000000	11985	76694	1.000000	13113	76426	1.000000	263380141	0.000752
136194731	758327651.000000	39414861	10000.000000	12089	77129	1.000000	13159	76268	1.000000	267576865	0.002178
136200526	758293132.000000	39411747	10000.000000	12134	76925	1.000000	13066	76251	1.000000	271771048	0.002249
136193045	758284885.000000	39411115	10000.000000	12064	77115	1.000000	13145	76467	1.000000	275954622	0.002926
136207768	758273576.000000	39417267	10000.000000	12214	76928	1.000000	13262	75402	1.000000	280129746	0.002963
136202655	758339655.000000	39407488	10000.000000	12138	77103	1.000000	13050	76300	1.000000	284300135	-0.000430
136204754	758275600.000000	39402766	10000.000000	12108	77399	1.000000	13251	75849	1.000000	288462044	0.000207
136194363	758369222.000000	39414191	10000.000000	12043	76715	1.000000	12960	76122	1.000000	292617776	-0.000090
136199178	758295659.000000	39410491	10000.000000	12184	76843	1.000000	13012	76117	1.000000	296771635	0.000239
136187377	758324444.000000	39409219	10000.000000	12166	77246	1.000000	13161	76377	1.000000	300911644	0.000491
136200800	758306639.000000	39402164	10000.000000	12215	77280	1.000000	13156	75900	1.000000	305052977	0.002678
136208311	758268752.000000	39414879	10000.000000	12237	76917	1.000000	13246	76231	1.000000	309187065	0.002546
136183776	758253311.000000	39429249	10000.000000	12222	76201	1.000000	13161	76133	1.000000	313314074	0.002860
136197581	758293750.000000	39419663	10000.000000	12030	77085	1.000000	12969	76051	1.000000	317437396	0.004184
136202188	758262493.000000	39412508	10000.000000	12063	77343	1.000000	13052	76576	1.000000	321546620	0.004109
136198638	758286358.000000	39411886	10000.000000	12254	76987	1.000000	13348	75985	1.000000	325658409	0.003177
136199104	758260859.000000	39408481	10000.000000	12101	77319	1.000000	13050	76502	1.000000	329758429	0.003614
136208585	758310875.000000	39413896	10000.000000	12195	76872	1.000000	13043	76315	1.000000	333855850	0.003952
136193885	758357353.000000	39406822	10000.000000	12089	76746	1.000000	13094	75971	1.000000	337943153	0.004573
136199317	758286285.000000	39408159	10000.000000	12060	77187	1.000000	13024	76263	1.000000	342025467	0.004253
136190320	758280063.000000	39410118	10000.000000	12285	76723	1.000000	13021	76229	1.000000	346103816	0.004384
136173583	758309707.000000	39406632	10000.000000	12098	76719	1.000000	13206	76366	1.000000	350176769	0.004179
136205342	758296292.000000	39419063	10000.000000	12118	76915	1.000000	13270	76259	1.000000	354243443	0.004574
136181560	758351598.000000	39408284	10000.000000	12090	77129	1.000000	13259	76056	1.000000	358300828	0.002672
136193584	758305020.000000	39418703	10000.000000	12110	76813	1.000000	13020	76365	1.000000	362354245	0.002155
136208677	758254854.000000	39406044	10000.000000	12065	77550	1.000000	13007	76436	1.000000	366404699	0.001918
136202081	758306058.000000	39411546	10000.000000	12083	77092	1.000000	13124	76595	1.000000	370446217	0.002191
136196203	758306803.000000	39412321	10000.000000	12209	77330	1.000000	13040	76259	1.000000	374484320	0.002125
136185153	758304272.000000	39425825	10000.000000	12231	77428	1.000000	13026	76709	1.000000	378507764	0.001855
136189803	758313679.000000	39411032	10000.000000	12323	76689	1.000000	13115	75735	1.000000	382534073	0.001873
136200859	758242998.000000	39416528	10000.000000	12153	77159	1.000000	13113	76154	1.000000	386554689	0.000908
136193498	758278939.000000	39413857	10000.000000	12202	77213	1.000000	13091	76129	1.000000	390563910	0.000937
136183097	758321653.000000	39417073	10000.000000	12117	76887	1.000000	13139	76484	1.000000	394570902	0.001365
136193044	758304981.000000	39397236	10000.000000	12184	77019	1.000000	13031	76655	1.000000	398569904	0.001254
136182236	758342883.000000	39419376	10000.000000	12131	76974	1.000000	13108	75893	1.000000	402562695	0.001114
136182051	758313521.000000	39417375	10000.000000	12149	76770	1.000000	13065	76173	1.000000	406550867	0.001171
136182061	758284337.000000	39407843	10000.000000	12110	77395	1.000000	13192	76075	1.000000	410531248	0.001214
136187279	758340445.000000	39404915	10000.000000	12155	76853	1.000000	13165	76449	1.000000	414507709	0.001207
136200329	758297513.000000	39410401	10000.000000	12036	77328	1.000000	13179	76071	1.000000	418478272	0.001068
136197397	758284489.000000	39414432	10000.000000	12235	76642	1.000000	13109	75879	1.000000	422441507	0.001196
136199519	758323631.000000	39408790	10000.000000	12143	77018	1.000000	13078	76235	1.000000	426394950	0.000906
136202262	758254249.000000	39412767	10000.000000	12189	77265	1.000000	13211	76432	1.000000	430346499	0.001611
npatches	nstrain	runtime	dt	init_x	init_y	init_y_blood	init_z	init_S	beta0	beta1	beta2	beta3	mean_beta	B	d	delta	delta_blood	b[0]	mut	m	CTL	c	g	epsilon	k	het	lambda	rho	omega	x_max	patch.dyna	DELTA	A	VA
10000	1	100.000000	0.000100	21900	9499	5000000	0.001000	10000000	9.463241	20.236636	19.815800	11.585858	15	8000000000.000000	0.010000	1.000000	1.000000	800000	0.000050	0.048000	1	0.001000	1.000000	25.000000	6.000000	0.500000	0.001000	0.001000	0.010000	31987	0	10.000000	7.000000	1.000000
sus	inf	inf_blood	z	x[0]	y[0][0]	z[0]	x[1]	y[1][0]	z[1]	S[0]	synchrony
219000000	94990000.000000	5000000	10.000000	21900	9499	0.001000	21900	9499	0.001000	10000000	0.000000
161507701	549148315.000000	28534083	10000.000000	19953	52260	1.000000	13084	57364	1.000000	13158188	0.000000
157777087	573937785.000000	29835661	10000.000000	19463	54789	1.000000	12757	60202	1.000000	17173199	0.000000
157710916	574529303.000000	29859456	10000.000000	19564	54475	1.000000	12683	60177	1.000000	21201083	0.000000
157709614	574547896.000000	29854877	10000.000000	19393	54228	1.000000	12521	59805	1.000000	25220695	0.000000
157693758	574574294.000000	29861706	10000.000000	19320	54927	1.000000	12658	59778	1.000000	29233057	0.000000
157701709	574541730.000000	29853708	10000.000000	19454	54852	1.000000	12584	60013	1.000000	33241505	0.000000
157717043	574529995.000000	29854516	10000.000000	19466	53802	1.000000	12747	59931	1.000000	37244285	0.000000
157690792	574597287.000000	29863302	10000.000000	19357	54348	1.000000	12653	60009	1.000000	41241053	0.000000
157700184	574581008.000000	29860375	10000.000000	19479	54159	1.000000	12646	60091	1.000000	45227501	0.000000
157699756	574533417.000000	29860009	10000.000000	19511	54438	1.000000	12832	59835	1.000000	49211569	0.000000
157715409	574589515.000000	29865192	10000.000000	19244	55024	1.000000	12927	59923	1.000000	53190043	0.000000
157692948	574571243.000000	29859062	10000.000000	19361	54492	1.000000	12759	59680	1.000000	57161358	0.000000
157699910	574576750.000000	29863613	10000.000000	19571	54658	1.000000	12666	59882	1.000000	61127607	0.000000
157718487	574567133.000000	29854157	10000.000000	19532	54440	1.000000	12581	59988	1.000000	65088481	0.000000
157694513	574526871.000000	29861205	10000.000000	19316	54858	1.000000	12584	59889	1.000000	69044798	0.000000
157692865	574550749.000000	29857397	10000.000000	19403	54827	1.000000	12749	60120	1.000000	72996182	0.000000
157695418	574570325.000000	29854274	10000.000000	19426	54577	1.000000	12685	59760	1.000000	76940511	0.000000
157692236	574578907.000000	29867700	10000.000000	19402	54466	1.000000	12778	59750	1.000000	80878305	0.000000
157686588	574606007.000000	29863142	10000.000000	19422	54900	1.000000	12779	59773	1.000000	84809620	0.000000
157695707	574576827.000000	29863484	10000.000000	19280	54673	1.000000	12785	59414	1.000000	88736220	0.000000
157702634	574559408.000000	29865540	10000.000000	19380	54335	1.000000	12720	60091	1.000000	92655050	0.000000
157712566	574514810.000000	29853828	10000.000000	19448	54586	1.000000	12660	59517	1.000000	96567084	0.000000
157713159	574552466.000000	29856533	10000.000000	19505	54313	1.000000	12832	59838	1.000000	100473402	0.000000
157721299	574539322.000000	29851701	10000.000000	19474	54264	1.000000	12745	59644	1.000000	104371931	0.000000
157711082	574555324.000000	29870766	10000.000000	19432	54537	1.000000	12722	60117	1.000000	108269181	0.000000
157711341	574547176.000000	29858609	10000.000000	19347	54249	1.000000	12692	59784	1.000000	112157950	0.000000
157708965	574562230.000000	29863487	10000.000000	19287	54702	1.000000	12729	59441	1.000000	116041036	0.000000
157715213	574554221.000000	29856985	10000.000000	19377	54831	1.000000	12689	59735	1.000000	119923017	0.000000
157704101	574534343.000000	29858179	10000.000000	19560	54401	1.000000	12626	60107	1.000000	123795229	0.000000
157714872	574523933.000000	29853173	10000.000000	19286	54496	1.000000	12822	59498	1.000000	127661492	0.000000
157716379	574543780.000000	29870328	10000.000000	19431	54315	1.000000	12705	59889	1.000000	131520569	0.000000
157689950	574583117.000000	29873170	10000.000000	19459	54689	1.000000	12678	60281	1.000000	135379799	0.000000
157713030	574544827.000000	29862626	10000.000000	19575	54448	1.000000	12593	60141	1.000000	139231030	0.000000
157704178	574550407.000000	29871829	10000.000000	19496	54740	1.000000	12755	60059	1.000000	143073269	0.000000
157706376	574553070.000000	29863752	10000.000000	19527	54917	1.000000	12664	60004	1.000000	146909598	0.000000
157706833	574618989.000000	29865005	10000.000000	19352	54625	1.000000	12622	59762	1.000000	150741291	0.000000
157701568	574512735.000000	29849719	10000.000000	19612	54608	1.000000	12651	60065	1.000000	154568271	0.000000
157692612	574589357.000000	29859651	10000.000000	19407	54522	1.000000	12638	60017	1.000000	158392849	0.000000
157684352	574565755.000000	29858635	10000.000000	19594	54438	1.000000	12814	60176	1.000000	162203993	0.000000
157701953	574591933.000000	29854935	10000.000000	19497	54658	1.000000	12832	60197	1.000000	166011473	-1.#IND00
157716031	574565341.000000	29863019	10000.000000	19519	54278	1.000000	12583	60167	1.000000	169816257	0.009600
157699216	574592627.000000	29866442	10000.000000	19667	54416	1.000000	12600	60007	1.000000	173611449	0.000783
157691716	574580439.000000	29863845	10000.000000	19374	54814	1.000000	12814	59955	1.000000	177406490	0.010198
157693787	574598584.000000	29859632	10000.000000	19389	54701	1.000000	12767	60139	1.000000	181190828	0.007618
157692152	574567375.000000	29861097	10000.000000	19538	54791	1.000000	12853	59660	1.000000	184973192	0.003094
157710646	574533365.000000	29853076	10000.000000	19492	54406	1.000000	12768	59658	1.000000	188749805	0.002175
157709043	574540065.000000	29861402	10000.000000	19571	54525	1.000000	12749	59785	1.000000	192519520	0.000203
157715334	574537760.000000	29856356	10000.000000	19455	54896	1.000000	12874	59849	1.000000	196280913	0.001514
157703917	574606319.000000	29858915	10000.000000	19368	55163	1.000000	12739	59814	1.000000	200041561	0.001578
157703828	574585354.000000	29873126	10000.000000	19344	54803	1.000000	12765	59639	1.000000	203795635	0.001540
157703891	574545250.000000	29859538	10000.000000	19471	54480	1.000000	12696	60090	1.000000	207540071	0.001925
157707174	574534525.000000	29858427	10000.000000	19323	54482	1.000000	12675	60282	1.000000	211282755	0.001191
157669208	574605224.000000	29870705	10000.000000	19374	54011	1.000000	12750	59569	1.000000	215017714	0.002132
157709186	574570549.000000	29866208	10000.000000	19491	54733	1.000000	12626	60236	1.000000	218747441	0.001285
157715314	574546493.000000	29871319	10000.000000	19292	54819	1.000000	12708	59380	1.000000	222471375	0.001170
157708497	574560250.000000	29855723	10000.000000	19392	54522	1.000000	12797	60222	1.000000	226192011	0.000783
157710087	574548605.000000	29862683	10000.000000	19574	54620	1.000000	12626	60303	1.000000	229906899	-0.000229
157720160	574475764.000000	29867992	10000.000000	19301	54863	1.000000	12728	59653	1.000000	233614023	0.000451
157710630	574570353.000000	29852891	10000.000000	19577	54637	1.000000	12839	60013	1.000000	237317041	0.000266
157698066	574573989.000000	29859463	10000.000000	19418	54803	1.000000	12663	60082	1.000000	241014678	0.000355
157699003	574611319.000000	29864504	10000.000000	19459	54443	1.000000	12753	59788	1.000000	244706940	0.000285
157711794	574528507.000000	29862579	10000.000000	19649	54842	1.000000	12688	59563	1.000000	248395604	-0.001352
157721847	574535887.000000	29862834	10000.000000	19434	54375	1.000000	12742	59665	1.000000	252077062	0.000007
157701491	574559239.000000	29857587	10000.000000	19426	54703	1.000000	12700	59774	1.000000	255751723	-0.000057
157703361	574579637.000000	29857544	10000.000000	19367	55245	1.000000	12668	59965	1.000000	259422208	-0.000279
157709428	574544429.000000	29867180	10000.000000	19481	54361	1.000000	12738	60150	1.000000	263087411	0.000235
157714053	574580836.000000	29860410	10000.000000	19526	54297	1.000000	12603	60054	1.000000	266745926	0.000315
157713576	574552157.000000	29866847	10000.000000	19493	54540	1.000000	12534	60050	1.000000	270400907	0.000572
157714412	574514377.000000	29861153	10000.000000	19371	54564	1.000000	12773	59997	1.000000	274046917	0.000684
157684146	574573433.000000	29864884	10000.000000	19375	54376	1.000000	12774	59499	1.000000	277690345	0.000984
157694524	574574600.000000	29864928	10000.000000	19275	54396	1.000000	12843	59454	1.000000	281325218	0.001306
157714451	574562522.000000	29867577	10000.000000	19563	54701	1.000000	12873	59586	1.000000	284958423	0.003191
157713901	574552464.000000	29871818	10000.000000	19426	54717	1.000000	12705	59701	1.000000	288582447	0.002461
157720645	574564318.000000	29858236	10000.000000	19435	54637	1.000000	12695	60232	1.000000	292200587	0.002595
157698253	574581747.000000	29880483	10000.000000	19324	54639	1.000000	12680	60348	1.000000	295814353	0.002977
157699662	574546299.000000	29862677	10000.000000	19408	54958	1.000000	12727	59948	1.000000	299420401	0.003041
157710017	574567422.000000	29859871	10000.000000	19421	54997	1.000000	12823	59376	1.000000	303023925	0.002342
157701698	574577784.000000	29864797	10000.000000	19339	55100	1.000000	12810	59679	1.000000	306619487	0.002090
157718191	574595701.000000	29853508	10000.000000	19451	54376	1.000000	12855	60063	1.000000	310210347	0.001912
157697381	574545676.000000	29861811	10000.000000	19476	54385	1.000000	12823	59362	1.000000	313796896	0.000659
157701042	574571517.000000	29858511	10000.000000	19239	54871	1.000000	12687	60041	1.000000	317375405	-0.000079
157698398	574595863.000000	29864978	10000.000000	19432	54216	1.000000	12529	60145	1.000000	320953439	-0.000327
157685954	574604257.000000	29858182	10000.000000	19339	54694	1.000000	12726	60030	1.000000	324524207	-0.000287
157708156	574574869.000000	29867912	10000.000000	19504	54323	1.000000	12662	59473	1.000000	328087945	-0.000325
157692402	574590388.000000	29860428	10000.000000	19343	54572	1.000000	12712	59733	1.000000	331649568	-0.000291
157693880	574600138.000000	29869594	10000.000000	19606	54483	1.000000	12867	59838	1.000000	335201264	-0.000288
157709404	574513149.000000	29861611	10000.000000	19418	54278	1.000000	12664	59781	1.000000	338752427	0.000420
157705092	574593307.000000	29865821	10000.000000	19451	54900	1.000000	12611	59781	1.000000	342297461	0.000477
157693146	574510074.000000	29865781	10000.000000	19345	54689	1.000000	12588	59672	1.000000	345835908	-0.000581
157689489	574525617.000000	29854361	10000.000000	19563	54883	1.000000	12605	59856	1.000000	349367302	-0.000512
157705527	574522277.000000	29856958	10000.000000	19447	54832	1.000000	12621	59727	1.000000	352894556	0.000252
157708505	574576089.000000	29863115	10000.000000	19623	54318	1.000000	12660	59708	1.000000	356419094	0.000692
157684673	574566845.000000	29864164	10000.000000	19391	54327	1.000000	12753	60171	1.000000	359938215	0.000860
157712076	574531642.000000	29867006	10000.000000	19240	55088	1.000000	12750	59925	1.000000	363452385	0.000750
157702734	574579540.000000	29859821	10000.000000	19452	54972	1.000000	12663	59630	1.000000	366961515	0.000837
157709983	574517863.000000	29869368	10000.000000	19415	55306	1.000000	12688	59634	1.000000	370465274	0.000920
157712848	574595842.000000	29869313	10000.000000	19533	54118	1.000000	12621	60056	1.000000	373964775	0.000878
157705867	574554558.000000	29867202	10000.000000	19279	54511	1.000000	12771	60017	1.000000	377456871	0.000920
157709224	574526442.000000	29865195	10000.000000	19516	54533	1.000000	12742	59883	1.000000	380942059	0.000986
npatches	nstrain	runtime	dt	init_x	init_y	init_y_blood	init_z	init_S	beta0	beta1	beta2	beta3	mean_beta	B	d	delta	delta_blood	b[0]	mut	m	CTL	c	g	epsilon	k	het	lambda	rho	omega	x_max	patch.dyna	DELTA	A	VA
10000	1	100.000000	0.000100	21900	9499	5000000	0.001000	10000000	16.154793	13.991840	21.398280	14.994951	15	8000000000.000000	0.010000	1.000000	1.000000	800000	0.000050	0.048000	1	0.001000	1.000000	25.000000	7.000000	0.500000	0.001000	0.001000	0.010000	31987	0	10.000000	7.000000	1.000000
sus	inf	inf_blood	z	x[0]	y[0][0]	z[0]	x[1]	y[1][0]	z[1]	S[0]	synchrony
219000000	94990000.000000	5000000	10.000000	21900	9499	0.001000	21900	9499	0.001000	10000000	0.000000
181367239	423051723.000000	21982745	10000.000000	17287	43061	1.000000	18395	42362	1.000000	12790572	0.000000
178154902	439631165.000000	22847488	10000.000000	16782	44300	1.000000	18050	43778	1.000000	16301340	0.000000
178072967	439982635.000000	22862133	10000.000000	16826	44598	1.000000	18003	43874	1.000000	19819653	0.000000
178076447	440011900.000000	22874802	10000.000000	16837	44428	1.000000	18112	43899	1.000000	23335607	0.000000
178094631	439964507.000000	22862238	10000.000000	16776	45018	1.000000	18053	43908	1.000000	26845678	0.000000
178070696	440014428.000000	22869844	10000.000000	16727	44734	1.000000	18119	44136	1.000000	30346571	0.000000
178084167	439933752.000000	22857229	10000.000000	16712	44680	1.000000	18040	43630	1.000000	33846458	0.000000
178088173	439961107.000000	22860371	10000.000000	16767	44875	1.000000	18012	43917	1.000000	37341482	0.000000
178086169	439975054.000000	22856101	10000.000000	16854	44435	1.000000	18123	43259	1.000000	40831723	0.000000
178083624	439963935.000000	22859415	10000.000000	16849	44718	1.000000	18068	43884	1.000000	44311366	0.000000
178085884	439990513.000000	22868754	10000.000000	16959	44264	1.000000	18220	43527	1.000000	47792792	0.000000
178081584	439966606.000000	22869561	10000.000000	16865	44592	1.000000	17991	44141	1.000000	51265083	0.000000
178076698	439967566.000000	22863455	10000.000000	16676	44621	1.000000	18137	44004	1.000000	54729606	0.000000
178073935	439982262.000000	22863989	10000.000000	16758	44651	1.000000	17929	44064	1.000000	58187592	0.000000
178072086	439941194.000000	22872541	10000.000000	16688	44778	1.000000	18224	43594	1.000000	61643195	0.000000
178064220	440030716.000000	22872929	10000.000000	16854	44616	1.000000	18144	43684	1.000000	65093300	0.000000
178097569	439973324.000000	22862615	10000.000000	16792	44700	1.000000	18231	43648	1.000000	68542681	0.000000
178087604	439942045.000000	22867241	10000.000000	16648	44966	1.000000	18308	44278	1.000000	71985496	0.000000
178095324	440013471.000000	22867092	10000.000000	16722	44960	1.000000	18002	43865	1.000000	75426979	0.000000
178081886	439955976.000000	22864213	10000.000000	16924	44826	1.000000	18197	43197	1.000000	78857878	0.000000
178097475	439951838.000000	22862320	10000.000000	16811	44674	1.000000	18203	43787	1.000000	82284809	0.000000
178089234	439971382.000000	22862762	10000.000000	16759	44698	1.000000	18050	43727	1.000000	85707034	0.000000
178099883	439956050.000000	22870012	10000.000000	16936	44433	1.000000	18145	43492	1.000000	89121875	0.000000
178093740	439922797.000000	22853684	10000.000000	16881	45120	1.000000	18040	43667	1.000000	92528855	0.000000
178090542	439933667.000000	22872720	10000.000000	16720	44857	1.000000	18164	43770	1.000000	95935978	0.000000
178097269	439941696.000000	22863586	10000.000000	16813	44844	1.000000	18087	43446	1.000000	99339244	0.000000
178088409	439956829.000000	22857284	10000.000000	16827	44892	1.000000	18081	43811	1.000000	102735982	0.000000
178084778	439951006.000000	22865909	10000.000000	16916	44813	1.000000	18122	43476	1.000000	106125571	0.000000
178071364	439973202.000000	22865364	10000.000000	16681	44787	1.000000	17985	43701	1.000000	109509111	0.000000
178076250	439980163.000000	22864785	10000.000000	16969	44609	1.000000	18033	43624	1.000000	112886429	0.000000
178101238	439938016.000000	22869936	10000.000000	16872	44324	1.000000	18152	43796	1.000000	116262868	0.000000
178085118	439963285.000000	22874627	10000.000000	16884	44486	1.000000	17917	43650	1.000000	119631561	0.000000
178084833	439967115.000000	22868390	10000.000000	16654	45087	1.000000	18305	43566	1.000000	122995884	0.000000
178088452	439945486.000000	22867153	10000.000000	16895	44676	1.000000	18258	43430	1.000000	126355144	0.000000
178088490	439973616.000000	22862845	10000.000000	16569	44814	1.000000	18281	43314	1.000000	129712460	0.000000
178080440	439988077.000000	22875725	10000.000000	16681	45011	1.000000	18059	43844	1.000000	133060824	0.000000
178084704	439934952.000000	22868670	10000.000000	16934	44579	1.000000	18069	43636	1.000000	136405440	0.000000
178080999	439981760.000000	22869422	10000.000000	16965	44816	1.000000	18113	43950	1.000000	139743136	0.000000
178101422	439964470.000000	22869110	10000.000000	17034	44709	1.000000	18172	43616	1.000000	143076174	0.000000
178071766	439970880.000000	22876629	10000.000000	16668	44657	1.000000	18063	43440	1.000000	146402149	-1.#IND00
178090320	439949203.000000	22871252	10000.000000	16755	44928	1.000000	18078	44031	1.000000	149724313	0.000000
178078556	440002394.000000	22867676	10000.000000	16868	44736	1.000000	18184	43791	1.000000	153041843	0.007905
178091703	439942247.000000	22871944	10000.000000	16704	44672	1.000000	18156	43936	1.000000	156358882	-0.004572
178078758	439963721.000000	22865506	10000.000000	16977	44717	1.000000	18209	43402	1.000000	159670847	-0.005633
178081347	439976440.000000	22859778	10000.000000	16750	44636	1.000000	18089	43904	1.000000	162972849	-0.020003
178075391	440013264.000000	22863908	10000.000000	16662	44823	1.000000	18273	43692	1.000000	166270627	-0.008219
178092745	439948374.000000	22864210	10000.000000	16830	44791	1.000000	17981	43796	1.000000	169564006	-0.007411
178077197	439950765.000000	22864972	10000.000000	16771	44913	1.000000	18034	43846	1.000000	172851358	-0.005277
178079962	439979233.000000	22865289	10000.000000	16794	44409	1.000000	18270	43391	1.000000	176136479	-0.003763
178077606	439991072.000000	22872564	10000.000000	16723	44784	1.000000	18185	43739	1.000000	179417314	-0.005277
178083326	439957219.000000	22863507	10000.000000	16728	45086	1.000000	17993	44066	1.000000	182690375	-0.002547
178082134	439992821.000000	22869203	10000.000000	16830	44979	1.000000	18150	43386	1.000000	185962318	-0.004874
178077630	439996568.000000	22870550	10000.000000	16732	44936	1.000000	18082	43868	1.000000	189230699	-0.005841
178076530	439959453.000000	22864835	10000.000000	16777	44928	1.000000	18085	43737	1.000000	192489818	-0.005300
178074559	439990901.000000	22866494	10000.000000	16892	44692	1.000000	18154	44063	1.000000	195746698	-0.004983
178069415	439994073.000000	22871253	10000.000000	16974	44463	1.000000	18023	43730	1.000000	198996886	-0.006481
178069445	439972078.000000	22876361	10000.000000	16825	44457	1.000000	18009	43758	1.000000	202242642	-0.006159
178071874	439988159.000000	22860681	10000.000000	16798	44923	1.000000	18089	43752	1.000000	205484789	-0.004739
178064616	440006931.000000	22866329	10000.000000	16852	44680	1.000000	18175	44018	1.000000	208719162	-0.004270
178082621	439955022.000000	22859156	10000.000000	16847	44823	1.000000	18223	43929	1.000000	211950043	-0.004257
178094569	439940482.000000	22863567	10000.000000	16886	44773	1.000000	18097	43723	1.000000	215176483	-0.004475
178062118	440035049.000000	22874844	10000.000000	16804	44975	1.000000	18113	43741	1.000000	218399166	-0.003839
178073132	439956779.000000	22869196	10000.000000	16711	44837	1.000000	17963	44088	1.000000	221617279	-0.002374
178062035	439983163.000000	22872991	10000.000000	16697	45136	1.000000	18034	43662	1.000000	224830633	-0.002839
178067070	439994257.000000	22867327	10000.000000	16807	44539	1.000000	18149	43594	1.000000	228038375	-0.003139
178087258	439955809.000000	22862729	10000.000000	16713	45126	1.000000	18051	43903	1.000000	231242294	-0.003052
178071800	439984289.000000	22866174	10000.000000	16530	45435	1.000000	18108	43698	1.000000	234439379	-0.003051
178092637	439957798.000000	22867994	10000.000000	16978	44542	1.000000	18236	43771	1.000000	237630491	-0.003032
178068459	439985917.000000	22870354	10000.000000	16606	44896	1.000000	18126	43727	1.000000	240815536	-0.003113
178085684	439933280.000000	22869580	10000.000000	16770	45106	1.000000	18035	43740	1.000000	243999058	-0.004616
178066436	439980761.000000	22871408	10000.000000	16761	45098	1.000000	18023	43951	1.000000	247176222	-0.004331
178089717	439939278.000000	22862270	10000.000000	16633	45314	1.000000	18035	44450	1.000000	250348274	-0.004429
178110355	439937937.000000	22867345	10000.000000	16910	44860	1.000000	18259	43729	1.000000	253518807	-0.004603
178079637	439982631.000000	22874201	10000.000000	16784	44815	1.000000	18108	43669	1.000000	256681965	-0.004365
178074826	439970251.000000	22861206	10000.000000	16701	45038	1.000000	17929	43899	1.000000	259841441	-0.004084
178072895	439934518.000000	22872670	10000.000000	16757	44987	1.000000	18081	44005	1.000000	262995915	-0.003932
178090023	439966432.000000	22868604	10000.000000	16811	44784	1.000000	18139	43496	1.000000	266144096	-0.003576
178098716	439923855.000000	22854992	10000.000000	16810	44804	1.000000	18204	44076	1.000000	269288311	-0.001575
178099749	439947529.000000	22866946	10000.000000	16760	44512	1.000000	17975	43263	1.000000	272427165	-0.000872
178075664	439987160.000000	22871659	10000.000000	16928	44882	1.000000	17852	44002	1.000000	275563940	-0.000563
178085909	439971808.000000	22864912	10000.000000	16747	44830	1.000000	18210	43451	1.000000	278695400	0.000020
178089945	439930825.000000	22871202	10000.000000	16751	44820	1.000000	18168	43453	1.000000	281821897	-0.000142
178080238	440011954.000000	22873457	10000.000000	16734	44277	1.000000	18127	43788	1.000000	284943418	-0.000094
178081206	439980619.000000	22866802	10000.000000	16708	44894	1.000000	18115	43164	1.000000	288062574	-0.000093
178106964	439953480.000000	22871555	10000.000000	16953	45016	1.000000	17980	44254	1.000000	291175189	-0.000382
178067102	439997386.000000	22861400	10000.000000	16864	44570	1.000000	18204	43940	1.000000	294279383	-0.000789
178090430	439971357.000000	22860672	10000.000000	16808	45002	1.000000	18282	43412	1.000000	297381373	-0.000783
178082392	439980538.000000	22879867	10000.000000	16651	44552	1.000000	18068	44081	1.000000	300476964	-0.001319
178094858	439954183.000000	22865418	10000.000000	16985	44452	1.000000	18118	43660	1.000000	303569580	-0.001584
178082676	439975496.000000	22873557	10000.000000	16858	44845	1.000000	18024	44060	1.000000	306656892	-0.001340
178069721	439959804.000000	22868864	10000.000000	16779	44541	1.000000	18041	43886	1.000000	309740539	-0.001155
178073532	439981199.000000	22867129	10000.000000	16982	44754	1.000000	18023	43579	1.000000	312819682	-0.000349
178073983	439985323.000000	22870797	10000.000000	16741	44717	1.000000	18053	43489	1.000000	315896577	-0.000750
178062715	440039095.000000	22859838	10000.000000	16842	44876	1.000000	18069	43922	1.000000	318964109	-0.000697
178074295	439954912.000000	22870777	10000.000000	16620	45043	1.000000	18009	43761	1.000000	322031091	-0.000074
178097191	439934235.000000	22866544	10000.000000	16755	44906	1.000000	18130	43801	1.000000	325090523	-0.000557
178084285	439957410.000000	22869043	10000.000000	16711	44653	1.000000	18228	43488	1.000000	328146491	-0.000480
178082268	439957686.000000	22867583	10000.000000	16849	44828	1.000000	18146	43583	1.000000	331197902	0.000078
178089975	439969164.000000	22866529	10000.000000	16722	45129	1.000000	18082	44055	1.000000	334246934	-0.000402
npatches	nstrain	runtime	dt	init_x	init_y	init_y_blood	init_z	init_S	beta0	beta1	beta2	beta3	mean_beta	B	d	delta	delta_blood	b[0]	mut	m	CTL	c	g	epsilon	k	het	lambda	rho	omega	x_max	patch.dyna	DELTA	A	VA
10000	1	100.000000	0.000100	21900	9499	5000000	0.001000	10000000	20.630506	21.911214	8.708393	19.757588	15	8000000000.000000	0.010000	1.000000	1.000000	800000	0.000050	0.048000	1	0.001000	1.000000	25.000000	8.000000	0.500000	0.001000	0.001000	0.010000	31987	0	10.000000	7.000000	1.000000
sus	inf	inf_blood	z	x[0]	y[0][0]	z[0]	x[1]	y[1][0]	z[1]	S[0]	synchrony
219000000	94990000.000000	5000000	10.000000	21900	9499	0.001000	21900	9499	0.001000	10000000	0.000000
201542464	322573430.000000	16768255	10000.000000	16908	34530	1.000000	16487	34734	1.000000	12407453	0.000000
198664633	334494974.000000	17376761	10000.000000	16669	35811	1.000000	16224	36031	1.000000	15401792	0.000000
198580418	334776827.000000	17400452	10000.000000	16501	35806	1.000000	16013	36524	1.000000	18407860	0.000000
198586159	334780080.000000	17398705	10000.000000	16707	35751	1.000000	16034	36346	1.000000	21411514	0.000000
198583933	334759494.000000	17394665	10000.000000	16759	35919	1.000000	16100	35958	1.000000	24407322	0.000000
198563796	334772222.000000	17403325	10000.000000	16628	35714	1.000000	16020	36280	1.000000	27402520	0.000000
198589151	334781141.000000	17402613	10000.000000	16661	35466	1.000000	15945	36434	1.000000	30392886	0.000000
198586674	334814554.000000	17399020	10000.000000	16516	35938	1.000000	16001	36460	1.000000	33379197	0.000000
198590595	334750708.000000	17395591	10000.000000	16698	35749	1.000000	15938	36322	1.000000	36363156	0.000000
198594128	334776436.000000	17405308	10000.000000	16557	35873	1.000000	15892	36497	1.000000	39341761	0.000000
198588723	334733548.000000	17395003	10000.000000	16651	36137	1.000000	16034	36025	1.000000	42310822	0.000000
198581694	334756724.000000	17401702	10000.000000	16590	36166	1.000000	16005	36653	1.000000	45276236	0.000000
198583451	334753200.000000	17397775	10000.000000	16723	35692	1.000000	16173	36020	1.000000	48239045	0.000000
198595173	334714238.000000	17398585	10000.000000	16624	35818	1.000000	16059	36215	1.000000	51199125	0.000000
198599462	334746598.000000	17398389	10000.000000	16692	35786	1.000000	16043	36374	1.000000	54154120	0.000000
198592066	334717210.000000	17390963	10000.000000	16402	35959	1.000000	15973	36176	1.000000	57106357	0.000000
198572471	334774715.000000	17398875	10000.000000	16702	35907	1.000000	15938	36228	1.000000	60048519	0.000000
198605182	334728178.000000	17408321	10000.000000	16663	35664	1.000000	15815	36712	1.000000	62990368	0.000000
198580119	334763334.000000	17398877	10000.000000	16667	35539	1.000000	16074	36329	1.000000	65929215	0.000000
198595355	334712400.000000	17402309	10000.000000	16759	35922	1.000000	16039	36418	1.000000	68858430	0.000000
198601971	334734921.000000	17401728	10000.000000	16788	35480	1.000000	16052	36279	1.000000	71789198	0.000000
198569498	334751136.000000	17391321	10000.000000	16462	36026	1.000000	16008	36380	1.000000	74713182	0.000000
198588775	334773535.000000	17405147	10000.000000	16710	35516	1.000000	15875	36258	1.000000	77631160	0.000000
198590473	334742255.000000	17389436	10000.000000	16552	35958	1.000000	16162	36177	1.000000	80546952	0.000000
198581846	334763211.000000	17401701	10000.000000	16592	35882	1.000000	15975	36570	1.000000	83455480	0.000000
198583726	334793131.000000	17397298	10000.000000	16764	35883	1.000000	15900	36467	1.000000	86365957	0.000000
198586595	334787239.000000	17404112	10000.000000	16475	36314	1.000000	15996	36054	1.000000	89268279	0.000000
198605942	334731234.000000	17399397	10000.000000	16732	36044	1.000000	16013	36251	1.000000	92165392	0.000000
198602084	334742864.000000	17394880	10000.000000	16560	35944	1.000000	16148	35998	1.000000	95059685	0.000000
198586599	334767612.000000	17401812	10000.000000	16591	35872	1.000000	16151	36570	1.000000	97949141	0.000000
198588965	334738656.000000	17395510	10000.000000	16534	35908	1.000000	15958	36523	1.000000	100832375	0.000000
198586811	334713929.000000	17407201	10000.000000	16694	35520	1.000000	16128	36279	1.000000	103709473	0.000000
198561835	334789296.000000	17389605	10000.000000	16512	35673	1.000000	16031	36307	1.000000	106585026	0.000000
198583196	334758313.000000	17400375	10000.000000	16685	36036	1.000000	15973	36479	1.000000	109455405	0.000000
198588936	334807427.000000	17405879	10000.000000	16693	35934	1.000000	15907	36615	1.000000	112327084	0.000000
198598335	334749936.000000	17398969	10000.000000	16679	35719	1.000000	16083	36216	1.000000	115189654	0.000000
198606008	334708991.000000	17397599	10000.000000	16825	35730	1.000000	15957	36118	1.000000	118046055	0.000000
198574218	334758233.000000	17405645	10000.000000	16556	35705	1.000000	16042	36374	1.000000	120898761	0.000000
198584365	334789257.000000	17402888	10000.000000	16700	35791	1.000000	16082	36285	1.000000	123751789	0.000000
198595516	334801538.000000	17404312	10000.000000	16638	35807	1.000000	16056	36238	1.000000	126597288	-1.#IND00
198585116	334794892.000000	17405698	10000.000000	16634	35766	1.000000	15800	36699	1.000000	129436873	0.040000
198613010	334752728.000000	17400669	10000.000000	16567	35725	1.000000	15959	36548	1.000000	132273842	0.001808
198580326	334810709.000000	17406794	10000.000000	16538	36216	1.000000	16056	36173	1.000000	135107512	-0.000101
198595795	334749353.000000	17398022	10000.000000	16664	35607	1.000000	16217	36351	1.000000	137934447	-0.001092
198579473	334782125.000000	17400425	10000.000000	16418	36068	1.000000	16068	36092	1.000000	140759714	0.010557
198592406	334774588.000000	17400651	10000.000000	16766	35929	1.000000	15910	36534	1.000000	143577283	0.014410
198581956	334771678.000000	17398995	10000.000000	16523	36017	1.000000	16183	36317	1.000000	146391555	0.010600
198598131	334749254.000000	17397234	10000.000000	16474	35685	1.000000	16026	36207	1.000000	149205238	0.009801
198607779	334746940.000000	17396257	10000.000000	16596	36163	1.000000	16148	35946	1.000000	152009863	0.006704
198590222	334726751.000000	17403775	10000.000000	16484	35997	1.000000	15994	36399	1.000000	154811621	0.003403
198580062	334762594.000000	17401446	10000.000000	16546	35951	1.000000	15900	36064	1.000000	157608003	0.002830
198577738	334741093.000000	17400270	10000.000000	16619	36067	1.000000	16095	36588	1.000000	160403480	0.001228
198598007	334714647.000000	17402106	10000.000000	16427	36164	1.000000	16008	36080	1.000000	163194717	0.001151
198584611	334781908.000000	17406819	10000.000000	16392	36100	1.000000	16111	35946	1.000000	165980245	0.001330
198582272	334776251.000000	17401850	10000.000000	16752	35747	1.000000	16064	36377	1.000000	168760942	-0.000384
198589830	334773668.000000	17403844	10000.000000	16602	35803	1.000000	15897	36334	1.000000	171539486	-0.000195
198598681	334741038.000000	17399225	10000.000000	16573	36249	1.000000	15885	36741	1.000000	174311742	0.000246
198578273	334756495.000000	17393049	10000.000000	16409	35949	1.000000	15944	36570	1.000000	177085251	-0.000015
198577770	334790033.000000	17393002	10000.000000	16609	35980	1.000000	16042	36180	1.000000	179849249	-0.000124
198575433	334770819.000000	17398019	10000.000000	16647	35692	1.000000	16118	36335	1.000000	182610466	-0.001921
198598073	334767123.000000	17390690	10000.000000	16577	36086	1.000000	15801	36570	1.000000	185368681	-0.001907
198579875	334742771.000000	17402203	10000.000000	16510	36144	1.000000	16157	36178	1.000000	188122233	-0.002512
198597745	334768760.000000	17397773	10000.000000	16785	35757	1.000000	15871	36482	1.000000	190870436	-0.002094
198579575	334735167.000000	17401984	10000.000000	16572	36044	1.000000	16065	35849	1.000000	193618206	-0.001635
198577296	334760911.000000	17400423	10000.000000	16661	35984	1.000000	16164	36515	1.000000	196360274	-0.001475
198601233	334713506.000000	17398791	10000.000000	16638	35695	1.000000	15936	36459	1.000000	199095526	-0.000205
198574935	334824458.000000	17401968	10000.000000	16700	36000	1.000000	16180	35762	1.000000	201828611	-0.000432
198561689	334768271.000000	17402049	10000.000000	16550	36016	1.000000	15969	36326	1.000000	204558612	-0.000652
198597090	334779878.000000	17395324	10000.000000	16494	36066	1.000000	16139	36099	1.000000	207282715	-0.000712
198592356	334751816.000000	17401618	10000.000000	16430	35983	1.000000	15940	36380	1.000000	210003839	0.000099
198597840	334742858.000000	17402693	10000.000000	16530	35618	1.000000	16006	36739	1.000000	212720248	0.001646
198594538	334774301.000000	17405789	10000.000000	16591	35980	1.000000	15940	36359	1.000000	215433183	0.001547
198580736	334780937.000000	17397565	10000.000000	16810	36088	1.000000	15994	36254	1.000000	218140428	0.001421
198622738	334764624.000000	17398120	10000.000000	16442	35933	1.000000	16156	36333	1.000000	220843727	0.002625
198587467	334770473.000000	17405977	10000.000000	16480	36013	1.000000	15918	36362	1.000000	223548350	0.005432
198603259	334747511.000000	17398257	10000.000000	16499	35900	1.000000	15956	36506	1.000000	226244504	0.005101
198569692	334744138.000000	17400035	10000.000000	16526	35786	1.000000	16092	36411	1.000000	228936929	0.005283
198589488	334792074.000000	17394834	10000.000000	16830	35384	1.000000	15909	36634	1.000000	231625644	0.004991
198572697	334750879.000000	17402180	10000.000000	16639	35818	1.000000	16207	36358	1.000000	234306481	0.004718
198584585	334775402.000000	17400850	10000.000000	16582	35905	1.000000	16040	36126	1.000000	236982898	0.004555
198597665	334705144.000000	17396811	10000.000000	16586	35870	1.000000	15922	36359	1.000000	239656494	0.004327
198595780	334757728.000000	17400077	10000.000000	16742	35937	1.000000	15911	36219	1.000000	242328271	0.004164
198575404	334778908.000000	17395850	10000.000000	16783	35766	1.000000	16142	36068	1.000000	244994866	0.004556
198595068	334723608.000000	17404901	10000.000000	16630	35858	1.000000	16166	36289	1.000000	247660833	0.005164
198600442	334736123.000000	17399183	10000.000000	16714	35558	1.000000	16061	36128	1.000000	250320150	0.005938
198562578	334813114.000000	17403871	10000.000000	16567	35994	1.000000	16055	36348	1.000000	252975731	0.005875
198585376	334778885.000000	17399826	10000.000000	16664	35614	1.000000	15976	36319	1.000000	255626549	0.006030
198587309	334763578.000000	17394866	10000.000000	16638	35704	1.000000	16175	36195	1.000000	258274322	0.005152
198584467	334764010.000000	17396086	10000.000000	16752	35627	1.000000	16041	36307	1.000000	260914265	0.005091
198592973	334771783.000000	17407117	10000.000000	16616	36017	1.000000	16200	36074	1.000000	263555180	0.004985
198582888	334773677.000000	17405310	10000.000000	16687	35865	1.000000	16037	36359	1.000000	266194036	0.004925
198582020	334811840.000000	17404014	10000.000000	16579	36006	1.000000	16037	36426	1.000000	268824622	0.004936
198585295	334758379.000000	17398803	10000.000000	16768	35657	1.000000	16011	36332	1.000000	271453772	0.004784
198598505	334746111.000000	17394628	10000.000000	16552	35826	1.000000	16089	36234	1.000000	274082828	0.004562
198569888	334805055.000000	17400118	10000.000000	16388	36145	1.000000	16007	36134	1.000000	276704845	0.004661
198577739	334807613.000000	17399006	10000.000000	16659	35383	1.000000	16129	36279	1.000000	279321224	0.004642
198588889	334734927.000000	17403344	10000.000000	16566	35775	1.000000	16114	35983	1.000000	281934358	0.004398
198590244	334782518.000000	17398996	10000.000000	16721	35886	1.000000	16193	36322	1.000000	284539632	0.004643
198585598	334760545.000000	17408907	10000.000000	16483	36020	1.000000	16009	36399	1.000000	287143348	0.004564
npatches	nstrain	runtime	dt	init_x	init_y	init_y_blood	init_z	init_S	beta0	beta1	beta2	beta3	mean_beta	B	d	delta	delta_blood	b[0]	mut	m	CTL	c	g	epsilon	k	het	lambda	rho	omega	x_max	patch.dyna	DELTA	A	VA
10000	1	100.000000	0.000100	21900	9499	5000000	0.001000	10000000	8.314648	18.625492	17.661021	16.187419	15	8000000000.000000	0.010000	1.000000	1.000000	800000	0.000050	0.048000	1	0.001000	1.000000	25.000000	9.000000	0.500000	0.001000	0.001000	0.010000	31987	0	10.000000	7.000000	1.000000
sus	inf	inf_blood	z	x[0]	y[0][0]	z[0]	x[1]	y[1][0]	z[1]	S[0]	synchrony
219000000	94990000.000000	5000000	10.000000	21900	9499	0.001000	21900	9499	0.001000	10000000	0.000000
222802574	238947124.000000	12418425	10000.000000	26345	21174	1.000000	20195	25331	1.000000	12017756	0.000000
220107248	247897159.000000	12879245	10000.000000	26061	21718	1.000000	19954	26240	1.000000	14478689	0.000000
220067113	248069619.000000	12891657	10000.000000	26113	22255	1.000000	19899	26290	1.000000	16948715	0.000000
220049851	248115543.000000	12895114	10000.000000	26182	21675	1.000000	19794	26576	1.000000	19420895	0.000000
220050004	248141864.000000	12890695	10000.000000	26039	22011	1.000000	19915	26087	1.000000	21886853	0.000000
220052922	248139526.000000	12895950	10000.000000	26059	22018	1.000000	19807	26470	1.000000	24347812	0.000000
220047588	248098155.000000	12895548	10000.000000	26176	22077	1.000000	19860	26248	1.000000	26805614	0.000000
220051348	248160160.000000	12890731	10000.000000	26141	21942	1.000000	19702	26748	1.000000	29261657	0.000000
220026117	248179410.000000	12893335	10000.000000	26119	21811	1.000000	19762	26320	1.000000	31714953	0.000000
220055954	248116221.000000	12895701	10000.000000	25996	21940	1.000000	19857	26377	1.000000	34163268	0.000000
220048707	248114850.000000	12894006	10000.000000	25977	21900	1.000000	19809	26379	1.000000	36607241	0.000000
220051931	248157053.000000	12901299	10000.000000	25955	21725	1.000000	19821	26362	1.000000	39047659	0.000000
220041281	248168940.000000	12898821	10000.000000	26172	21849	1.000000	19859	26269	1.000000	41485508	0.000000
220033180	248131127.000000	12900922	10000.000000	26057	21766	1.000000	19784	26339	1.000000	43916211	0.000000
220055887	248117894.000000	12896149	10000.000000	25952	21680	1.000000	20057	26496	1.000000	46343520	0.000000
220038233	248136427.000000	12898732	10000.000000	26012	22235	1.000000	19915	26707	1.000000	48769626	0.000000
220034419	248155710.000000	12897637	10000.000000	26112	21859	1.000000	19645	26636	1.000000	51189448	0.000000
220082835	248054183.000000	12891474	10000.000000	26273	21943	1.000000	19891	26390	1.000000	53609717	0.000000
220024604	248162968.000000	12900989	10000.000000	26053	21876	1.000000	19756	26826	1.000000	56027422	0.000000
220042227	248153337.000000	12891725	10000.000000	26056	21871	1.000000	19807	26232	1.000000	58434873	0.000000
220049856	248117325.000000	12896398	10000.000000	26185	21930	1.000000	19752	26564	1.000000	60842312	0.000000
220048862	248121351.000000	12899079	10000.000000	26053	21958	1.000000	19672	26376	1.000000	63247337	0.000000
220052631	248103241.000000	12900574	10000.000000	26136	22140	1.000000	19753	26504	1.000000	65646504	0.000000
220061027	248123204.000000	12896243	10000.000000	26077	21840	1.000000	19896	26082	1.000000	68042729	0.000000
220044563	248168093.000000	12889040	10000.000000	26020	21603	1.000000	19746	26529	1.000000	70432003	0.000000
220043621	248126804.000000	12892680	10000.000000	26084	21975	1.000000	19950	26423	1.000000	72822261	0.000000
220039558	248137843.000000	12891143	10000.000000	26060	21759	1.000000	19799	26279	1.000000	75210547	0.000000
220059905	248095972.000000	12897825	10000.000000	26143	21781	1.000000	19843	26481	1.000000	77592748	0.000000
220031371	248154663.000000	12895878	10000.000000	25812	21814	1.000000	19791	26365	1.000000	79971858	0.000000
220043260	248106258.000000	12894464	10000.000000	26001	21869	1.000000	19926	26305	1.000000	82344762	0.000000
220030549	248167019.000000	12894248	10000.000000	26303	21883	1.000000	19627	26289	1.000000	84716752	0.000000
220046159	248111501.000000	12889487	10000.000000	26219	21827	1.000000	19839	26087	1.000000	87084999	0.000000
220048772	248124039.000000	12895543	10000.000000	26218	21418	1.000000	19986	26552	1.000000	89449150	0.000000
220033426	248142616.000000	12898721	10000.000000	26105	22154	1.000000	19782	25979	1.000000	91809723	0.000000
220056551	248115102.000000	12895665	10000.000000	26199	21739	1.000000	19807	26350	1.000000	94169333	0.000000
220042588	248109215.000000	12897952	10000.000000	26185	21805	1.000000	19844	26185	1.000000	96521876	0.000000
220010214	248183414.000000	12901744	10000.000000	26248	22134	1.000000	19872	26215	1.000000	98871105	0.000000
220075068	248086919.000000	12895300	10000.000000	25992	22129	1.000000	19924	26227	1.000000	101215380	0.000000
220014893	248166589.000000	12900490	10000.000000	26031	21892	1.000000	19676	26277	1.000000	103558991	0.000000
220044767	248174841.000000	12898401	10000.000000	25951	21951	1.000000	19802	26309	1.000000	105900328	-1.#IND00
220044509	248133411.000000	12895034	10000.000000	25970	21906	1.000000	19757	26468	1.000000	108235612	-0.038400
220038965	248139058.000000	12890504	10000.000000	26044	21850	1.000000	19963	26163	1.000000	110570013	-0.025879
220046610	248130264.000000	12896343	10000.000000	26057	21986	1.000000	19885	26464	1.000000	112897276	-0.019174
220026559	248123269.000000	12897402	10000.000000	26245	21785	1.000000	19953	26274	1.000000	115222311	-0.010600
220026375	248134545.000000	12900253	10000.000000	26236	21533	1.000000	19618	26639	1.000000	117544320	-0.021435
220034714	248127002.000000	12891303	10000.000000	26129	21949	1.000000	19865	26464	1.000000	119860656	-0.015607
220028812	248148466.000000	12902202	10000.000000	25979	22195	1.000000	19793	26474	1.000000	122173485	-0.012985
220046466	248146488.000000	12901357	10000.000000	25884	21942	1.000000	19689	26456	1.000000	124481203	-0.010584
220043578	248175356.000000	12900750	10000.000000	26074	21691	1.000000	19940	26389	1.000000	126788693	-0.009150
220040144	248156943.000000	12895176	10000.000000	26048	21771	1.000000	19801	26122	1.000000	129092912	-0.006399
220049016	248127687.000000	12892736	10000.000000	26148	22128	1.000000	19710	26434	1.000000	131395507	-0.007608
220034211	248138789.000000	12896755	10000.000000	26063	21540	1.000000	19763	26225	1.000000	133693754	-0.006720
220069760	248078287.000000	12892446	10000.000000	26277	21760	1.000000	19654	26134	1.000000	135988423	-0.005604
220047514	248119942.000000	12894046	10000.000000	25930	22360	1.000000	19985	26277	1.000000	138281646	-0.006790
220045847	248163216.000000	12897896	10000.000000	25972	22040	1.000000	19866	26257	1.000000	140569589	-0.005410
220039387	248145685.000000	12898576	10000.000000	26094	21700	1.000000	19589	26985	1.000000	142854287	-0.002638
220033718	248108108.000000	12894877	10000.000000	26048	22317	1.000000	19867	26193	1.000000	145134467	-0.002443
220052031	248111243.000000	12896157	10000.000000	26019	21970	1.000000	19682	26503	1.000000	147408910	0.000595
220041707	248104063.000000	12890297	10000.000000	26310	21900	1.000000	19759	26309	1.000000	149683693	-0.000636
220050216	248088495.000000	12895650	10000.000000	25863	21848	1.000000	19795	26555	1.000000	151953587	-0.000710
220017198	248123706.000000	12894381	10000.000000	26058	21861	1.000000	19780	26657	1.000000	154220300	-0.000355
220049388	248153746.000000	12889402	10000.000000	26171	21820	1.000000	19743	26030	1.000000	156484278	-0.000654
220041701	248163027.000000	12895968	10000.000000	26258	21809	1.000000	19990	26331	1.000000	158742032	-0.001002
220040119	248098774.000000	12902354	10000.000000	25782	22167	1.000000	19778	26941	1.000000	160999220	-0.000954
220044043	248134602.000000	12891725	10000.000000	26096	21496	1.000000	19930	26043	1.000000	163248874	-0.000460
220052940	248116933.000000	12894477	10000.000000	26111	21816	1.000000	19949	25953	1.000000	165495977	-0.000286
220038755	248161507.000000	12898616	10000.000000	26025	21821	1.000000	19783	26158	1.000000	167743515	0.001511
220015977	248139973.000000	12891325	10000.000000	26085	21757	1.000000	19790	26473	1.000000	169989762	0.000365
220046003	248110572.000000	12903931	10000.000000	25971	22053	1.000000	19975	26262	1.000000	172227570	0.000387
220046441	248101384.000000	12893636	10000.000000	26040	21887	1.000000	19901	26129	1.000000	174461895	-0.001588
220046811	248139618.000000	12892240	10000.000000	26011	22037	1.000000	19860	26629	1.000000	176695882	-0.001811
220034658	248156627.000000	12898515	10000.000000	26129	21953	1.000000	19892	26346	1.000000	178925883	-0.002019
220040851	248126055.000000	12888528	10000.000000	26059	21759	1.000000	19602	26447	1.000000	181151738	-0.002919
220050906	248100246.000000	12895228	10000.000000	25948	22020	1.000000	19909	26272	1.000000	183374953	-0.002874
220050699	248127185.000000	12895967	10000.000000	26302	22099	1.000000	19875	26405	1.000000	185594963	-0.002295
220026427	248150385.000000	12898232	10000.000000	26079	22006	1.000000	19785	26252	1.000000	187814285	-0.002236
220047641	248117342.000000	12891596	10000.000000	26031	22077	1.000000	19828	26518	1.000000	190027295	-0.001935
220016031	248185196.000000	12904571	10000.000000	25998	22060	1.000000	19817	26394	1.000000	192239348	-0.001332
220039412	248132038.000000	12896943	10000.000000	25999	22213	1.000000	19890	26141	1.000000	194447332	0.000340
220021556	248178997.000000	12903726	10000.000000	25872	22384	1.000000	19845	26372	1.000000	196650786	0.000300
220024262	248159973.000000	12891135	10000.000000	26106	21833	1.000000	19940	26193	1.000000	198850362	-0.000795
220048146	248123633.000000	12894536	10000.000000	25979	21876	1.000000	19575	26781	1.000000	201047908	0.000156
220031006	248133976.000000	12895659	10000.000000	25943	21931	1.000000	19780	26352	1.000000	203239615	0.000906
220006823	248173031.000000	12901986	10000.000000	26012	22070	1.000000	19756	26299	1.000000	205431428	0.001653
220050696	248136063.000000	12892570	10000.000000	26143	21800	1.000000	19827	26110	1.000000	207615938	0.002082
220040832	248166588.000000	12890786	10000.000000	25934	21801	1.000000	19623	26613	1.000000	209797640	0.001929
220037424	248124518.000000	12894224	10000.000000	26029	22050	1.000000	19915	26366	1.000000	211978989	0.001880
220040106	248121602.000000	12902962	10000.000000	25997	21874	1.000000	19727	26598	1.000000	214157785	0.002066
220056170	248133214.000000	12893555	10000.000000	26014	22000	1.000000	19908	26306	1.000000	216331040	0.002123
220051371	248137503.000000	12886405	10000.000000	26008	22140	1.000000	19848	26399	1.000000	218500912	0.002047
220064085	248110723.000000	12898628	10000.000000	26054	21916	1.000000	19927	26405	1.000000	220669423	0.002354
220015712	248149780.000000	12892746	10000.000000	26140	21710	1.000000	19841	26427	1.000000	222834107	0.001676
220027330	248115226.000000	12896758	10000.000000	25987	21719	1.000000	19747	26466	1.000000	224993867	0.001625
220030477	248153052.000000	12896132	10000.000000	26056	21944	1.000000	19558	26474	1.000000	227150311	0.001290
220037331	248137121.000000	12897655	10000.000000	26203	21681	1.000000	19643	26489	1.000000	229302660	0.001307
220045357	248187629.000000	12897182	10000.000000	26005	22163	1.000000	19962	26059	1.000000	231451682	0.001429
220051572	248098099.000000	12891337	10000.000000	26139	21993	1.000000	19676	26433	1.000000	233600166	0.001112
220030585	248143937.000000	12893434	10000.000000	25954	21848	1.000000	19908	26250	1.000000	235746619	0.001142
220040727	248130328.000000	12896925	10000.000000	26242	21886	1.000000	19626	26214	1.000000	237887402	0.001135
npatches	nstrain	runtime	dt	init_x	init_y	init_y_blood	init_z	init_S	beta0	beta1	beta2	beta3	mean_beta	B	d	delta	delta_blood	b[0]	mut	m	CTL	c	g	epsilon	k	het	lambda	rho	omega	x_max	patch.dyna	DELTA	A	VA
10000	1	100.000000	0.000100	21900	9499	5000000	0.001000	10000000	18.143922	19.674016	12.746291	16.922071	15	8000000000.000000	0.010000	1.000000	1.000000	800000	0.000050	0.048000	1	0.001000	1.000000	25.000000	10.000000	0.500000	0.001000	0.001000	0.010000	31987	0	10.000000	7.000000	1.000000
sus	inf	inf_blood	z	x[0]	y[0][0]	z[0]	x[1]	y[1][0]	z[1]	S[0]	synchrony
219000000	94990000.000000	5000000	10.000000	21900	9499	0.001000	21900	9499	0.001000	10000000	0.000000
241507849	175928936.000000	9145364	10000.000000	22510	18544	1.000000	21732	19214	1.000000	11682118	0.000000
239243113	182204009.000000	9472528	10000.000000	22254	19493	1.000000	21364	20008	1.000000	13667597	0.000000
239183460	182425530.000000	9480952	10000.000000	22251	19238	1.000000	21539	19733	1.000000	15664784	0.000000
239167130	182468375.000000	9485468	10000.000000	22384	19439	1.000000	21333	20040	1.000000	17657472	0.000000
239167255	182465109.000000	9476441	10000.000000	21992	19812	1.000000	21242	20103	1.000000	19648506	0.000000
239177871	182399665.000000	9480235	10000.000000	22386	19486	1.000000	21321	19867	1.000000	21636741	0.000000
239191566	182429588.000000	9480460	10000.000000	22181	19539	1.000000	21571	19568	1.000000	23623681	0.000000
239174275	182427751.000000	9483378	10000.000000	22282	19377	1.000000	21411	19884	1.000000	25606273	0.000000
239145085	182440650.000000	9480739	10000.000000	22321	19187	1.000000	21279	20231	1.000000	27583636	0.000000
239154411	182496270.000000	9484121	10000.000000	22206	19364	1.000000	21441	20072	1.000000	29559971	0.000000
239165431	182465478.000000	9480601	10000.000000	21999	19530	1.000000	21652	19890	1.000000	31529950	0.000000
239153263	182444125.000000	9483095	10000.000000	22181	19502	1.000000	21462	19805	1.000000	33502158	0.000000
239172345	182435903.000000	9483772	10000.000000	22243	19514	1.000000	21457	19918	1.000000	35467429	0.000000
239147438	182461757.000000	9486417	10000.000000	22237	19450	1.000000	21373	19889	1.000000	37431036	0.000000
239182653	182448013.000000	9483703	10000.000000	22171	19369	1.000000	21506	19979	1.000000	39393430	0.000000
239170944	182452521.000000	9485852	10000.000000	22214	19568	1.000000	21305	19962	1.000000	41353425	0.000000
239149319	182469285.000000	9485238	10000.000000	22244	19303	1.000000	21385	19929	1.000000	43306882	0.000000
239163392	182502038.000000	9486756	10000.000000	21998	19473	1.000000	21243	20031	1.000000	45257552	0.000000
239172033	182403873.000000	9479674	10000.000000	22340	19648	1.000000	21331	19655	1.000000	47204481	0.000000
239147560	182493202.000000	9482255	10000.000000	22149	19519	1.000000	21522	19943	1.000000	49150394	0.000000
239150009	182482966.000000	9484388	10000.000000	22337	19373	1.000000	21448	19994	1.000000	51090778	0.000000
239169344	182434792.000000	9480064	10000.000000	22286	19507	1.000000	21456	20060	1.000000	53030134	0.000000
239165457	182440799.000000	9482466	10000.000000	22183	19572	1.000000	21652	19740	1.000000	54969907	0.000000
239157147	182434174.000000	9485603	10000.000000	22026	19334	1.000000	21537	19848	1.000000	56905904	0.000000
239176112	182426415.000000	9476241	10000.000000	22099	19383	1.000000	21407	19844	1.000000	58836930	0.000000
239187203	182442105.000000	9479554	10000.000000	22329	19301	1.000000	21363	19993	1.000000	60764041	0.000000
239159727	182453041.000000	9483610	10000.000000	22380	19320	1.000000	21406	20131	1.000000	62690793	0.000000
239156860	182459386.000000	9488571	10000.000000	22096	19714	1.000000	21314	20136	1.000000	64614267	0.000000
239167285	182453634.000000	9478510	10000.000000	22281	19331	1.000000	21437	19746	1.000000	66533886	0.000000
239164237	182464245.000000	9477264	10000.000000	22297	19376	1.000000	21559	20064	1.000000	68448796	0.000000
239165543	182435294.000000	9489561	10000.000000	22159	19335	1.000000	21451	20004	1.000000	70363386	0.000000
239158598	182460057.000000	9478918	10000.000000	22227	19411	1.000000	21516	19842	1.000000	72274057	0.000000
239152449	182445516.000000	9479267	10000.000000	22186	19486	1.000000	21694	19577	1.000000	74182690	0.000000
239162891	182423558.000000	9483760	10000.000000	22282	19436	1.000000	21640	19772	1.000000	76090470	0.000000
239151321	182469946.000000	9481376	10000.000000	22128	19303	1.000000	21519	19665	1.000000	77995221	0.000000
239166186	182445161.000000	9487504	10000.000000	22357	19397	1.000000	21704	19710	1.000000	79895886	0.000000
239152808	182490333.000000	9483789	10000.000000	22237	19469	1.000000	21281	19709	1.000000	81793047	0.000000
239157873	182455918.000000	9483304	10000.000000	22326	19293	1.000000	21445	19758	1.000000	83684567	0.000000
239171407	182409870.000000	9484571	10000.000000	22251	19503	1.000000	21353	19994	1.000000	85577560	0.000000
239166027	182434637.000000	9481036	10000.000000	22155	19419	1.000000	21274	20079	1.000000	87466795	-1.#IND00
239170258	182458544.000000	9484452	10000.000000	22127	19542	1.000000	21633	19820	1.000000	89350185	-0.014400
239163082	182458562.000000	9483212	10000.000000	22283	19556	1.000000	21742	20061	1.000000	91232590	-0.002799
239174856	182416368.000000	9478867	10000.000000	21892	19647	1.000000	21594	19917	1.000000	93112660	-0.000381
239179811	182432990.000000	9483113	10000.000000	22205	19478	1.000000	21370	20116	1.000000	94985798	-0.000979
239162060	182492956.000000	9488295	10000.000000	22017	19395	1.000000	21374	19904	1.000000	96862310	-0.006193
239168051	182455093.000000	9482326	10000.000000	22237	19470	1.000000	21592	20019	1.000000	98733516	-0.004724
239159991	182458109.000000	9482064	10000.000000	22052	19355	1.000000	21599	20002	1.000000	100603914	-0.000019
239180497	182498488.000000	9485174	10000.000000	22238	19309	1.000000	21590	19685	1.000000	102471241	0.000737
239154612	182474086.000000	9485248	10000.000000	22122	19360	1.000000	21321	19997	1.000000	104336429	0.001538
239196045	182444221.000000	9477561	10000.000000	22214	19446	1.000000	21480	19992	1.000000	106196808	-0.000557
239168395	182485529.000000	9483688	10000.000000	22371	19604	1.000000	21299	19884	1.000000	108055930	0.000021
239167631	182443744.000000	9481741	10000.000000	22008	19344	1.000000	21443	20036	1.000000	109909954	-0.000465
239168876	182412588.000000	9479312	10000.000000	22184	19561	1.000000	21576	19973	1.000000	111763184	-0.001027
239170130	182435386.000000	9484339	10000.000000	22232	19207	1.000000	21637	19903	1.000000	113614775	-0.002197
239167652	182422131.000000	9485115	10000.000000	22055	19857	1.000000	21450	19839	1.000000	115460921	-0.002533
239163412	182445975.000000	9481973	10000.000000	22364	19288	1.000000	21542	19987	1.000000	117305565	-0.001897
239187320	182434133.000000	9481713	10000.000000	22194	19426	1.000000	21519	19724	1.000000	119147715	-0.001844
239164848	182452085.000000	9484399	10000.000000	22170	19473	1.000000	21402	19983	1.000000	120987177	-0.001174
239155718	182465751.000000	9473499	10000.000000	22266	19144	1.000000	21300	19911	1.000000	122821273	-0.000849
239154554	182451533.000000	9480677	10000.000000	22114	19474	1.000000	21449	19868	1.000000	124652436	-0.001342
239165191	182442383.000000	9484848	10000.000000	21993	19559	1.000000	21492	20021	1.000000	126478413	0.001462
239168363	182454642.000000	9482916	10000.000000	22213	19480	1.000000	21399	20029	1.000000	128307971	0.000318
239166490	182454972.000000	9477650	10000.000000	22156	19489	1.000000	21373	20037	1.000000	130133750	0.000528
239154084	182466429.000000	9479529	10000.000000	22074	19471	1.000000	21506	19986	1.000000	131954930	0.000086
239165304	182438688.000000	9481534	10000.000000	22001	19365	1.000000	21484	19980	1.000000	133771044	-0.000096
239151219	182437200.000000	9480524	10000.000000	22127	19271	1.000000	21409	19940	1.000000	135585385	0.000082
239177247	182455772.000000	9480777	10000.000000	22295	19541	1.000000	21500	19967	1.000000	137399076	-0.000171
239177186	182456130.000000	9482165	10000.000000	22249	19161	1.000000	21521	19808	1.000000	139209871	-0.001918
239167209	182442202.000000	9488455	10000.000000	22215	19888	1.000000	21350	20192	1.000000	141017996	-0.002437
239138970	182500208.000000	9481121	10000.000000	22268	19568	1.000000	21492	20054	1.000000	142824932	-0.001159
239166298	182472148.000000	9480193	10000.000000	22050	19746	1.000000	21505	19679	1.000000	144628626	-0.000837
239189851	182426851.000000	9483999	10000.000000	22414	19261	1.000000	21520	20005	1.000000	146429388	-0.001084
239144212	182430054.000000	9482186	10000.000000	22261	19449	1.000000	21443	19814	1.000000	148225173	-0.001218
239163142	182442488.000000	9485968	10000.000000	21982	19389	1.000000	21246	20225	1.000000	150019478	-0.000532
239128005	182519196.000000	9486935	10000.000000	22433	19515	1.000000	21539	19924	1.000000	151810909	-0.000694
239157683	182448095.000000	9479978	10000.000000	21937	19568	1.000000	21322	19964	1.000000	153601303	-0.000759
239146583	182509245.000000	9485080	10000.000000	22363	19454	1.000000	21295	20288	1.000000	155390999	-0.000987
239151878	182459291.000000	9485355	10000.000000	22098	19546	1.000000	21561	19872	1.000000	157174180	-0.001017
239162133	182445168.000000	9482929	10000.000000	22354	19078	1.000000	21501	20150	1.000000	158955987	-0.001209
239159029	182483768.000000	9487027	10000.000000	22393	19320	1.000000	21369	19937	1.000000	160735855	-0.000907
239166543	182441653.000000	9486038	10000.000000	22349	19273	1.000000	21551	20013	1.000000	162512967	-0.000847
239173935	182439687.000000	9485140	10000.000000	22206	19472	1.000000	21454	20130	1.000000	164287733	-0.001494
239154700	182489423.000000	9480668	10000.000000	22300	19419	1.000000	21505	19825	1.000000	166059553	-0.001353
239140903	182496964.000000	9486305	10000.000000	22160	19459	1.000000	21508	20121	1.000000	167829784	-0.000981
239156747	182439672.000000	9484467	10000.000000	22279	19378	1.000000	21430	19942	1.000000	169595145	-0.001021
239145993	182504455.000000	9490375	10000.000000	22225	19271	1.000000	21293	20225	1.000000	171357970	-0.001174
239181142	182425780.000000	9486288	10000.000000	22312	19157	1.000000	21479	19913	1.000000	176626562	-0.001170
239161056	182439949.000000	9482876	10000.000000	22215	19448	1.000000	21349	20074	1.000000	178382306	-0.001146
239160636	182416641.000000	9484262	10000.000000	22371	19280	1.000000	21412	19836	1.000000	180132306	-0.000934
239167982	182446527.000000	9482534	10000.000000	22063	19538	1.000000	21361	20024	1.000000	181879391	-0.001250
239159023	182426985.000000	9481005	10000.000000	22456	19514	1.000000	21502	19874	1.000000	183623199	-0.001751
239161405	182436481.000000	9478501	10000.000000	22181	19590	1.000000	21485	19899	1.000000	185367062	-0.001787
239159380	182487968.000000	9482445	10000.000000	22108	19511	1.000000	21604	19703	1.000000	187106650	-0.001994
239156056	182489417.000000	9483054	10000.000000	22247	19350	1.000000	21567	19664	1.000000	188842175	-0.002542
239170876	182423966.000000	9479715	10000.000000	22047	19680	1.000000	21479	20014	1.000000	190575697	-0.002675
239161207	182465208.000000	9485536	10000.000000	22278	19503	1.000000	21515	19885	1.000000	192305869	-0.002269
239152212	182453642.000000	9481045	10000.000000	22271	19421	1.000000	21579	19838	1.000000	194032182	-0.001760
npatches	nstrain	runtime	dt	init_x	init_y	init_y_blood	init_z	init_S	beta0	beta1	beta2	beta3	mean_beta	B	d	delta	delta_blood	b[0]	mut	m	CTL	c	g	epsilon	k	het	lambda	rho	omega	x_max	patch.dyna	DELTA	A	VA
10000	1	100.000000	0.000100	21900	9499	5000000	0.001000	10000000	16.404763	22.000979	13.927376	19.571933	15	8000000000.000000	0.010000	1.000000	1.000000	800000	0.000050	0.048000	1	0.001000	1.000000	25.000000	11.000000	0.500000	0.001000	0.001000	0.010000	31987	0	10.000000	7.000000	1.000000
sus	inf	inf_blood	z	x[0]	y[0][0]	z[0]	x[1]	y[1][0]	z[1]	S[0]	synchrony
219000000	94990000.000000	5000000	10.000000	21900	9499	0.001000	21900	9499	0.001000	10000000	0.000000
259228675	125232046.000000	6506080	10000.000000	25379	12949	1.000000	22934	14663	1.000000	11376218	0.000000
257875218	128519268.000000	6678202	10000.000000	25206	13235	1.000000	22509	14993	1.000000	12900381	0.000000
257741420	128791066.000000	6695777	10000.000000	25218	13425	1.000000	22778	15004	1.000000	14430824	0.000000
257748861	128760386.000000	6691251	10000.000000	24997	13344	1.000000	22866	14721	1.000000	15961380	0.000000
257756134	128780496.000000	6695738	10000.000000	24981	13455	1.000000	22461	15065	1.000000	17490066	0.000000
257741464	128789293.000000	6691925	10000.000000	25260	13384	1.000000	23017	14871	1.000000	19016711	0.000000
257742734	128801922.000000	6694652	10000.000000	25320	13251	1.000000	22518	14909	1.000000	20540264	0.000000
257742154	128797840.000000	6693445	10000.000000	24984	13400	1.000000	22790	14964	1.000000	22058824	0.000000
257739101	128807555.000000	6693759	10000.000000	25281	13396	1.000000	22651	14943	1.000000	23577250	0.000000
257751376	128801524.000000	6696779	10000.000000	25016	13439	1.000000	22616	15017	1.000000	25095160	0.000000
257760238	128806647.000000	6691955	10000.000000	25099	13519	1.000000	22530	15371	1.000000	26609934	0.000000
257747568	128804225.000000	6694877	10000.000000	25063	13245	1.000000	22559	15076	1.000000	28122139	0.000000
257762692	128762447.000000	6690464	10000.000000	24943	13273	1.000000	22813	14890	1.000000	29633342	0.000000
257740536	128775615.000000	6699151	10000.000000	24875	13276	1.000000	22453	14939	1.000000	31141560	0.000000
257783118	128753866.000000	6690125	10000.000000	25033	13339	1.000000	22870	14805	1.000000	32646572	0.000000
257751568	128800959.000000	6693946	10000.000000	24889	13363	1.000000	22541	15155	1.000000	34148887	0.000000
257765295	128758434.000000	6693074	10000.000000	25233	13354	1.000000	22730	14856	1.000000	35650477	0.000000
257748289	128805132.000000	6691658	10000.000000	24930	13273	1.000000	22585	14789	1.000000	37148585	0.000000
257761532	128773792.000000	6690849	10000.000000	25160	13280	1.000000	22567	15089	1.000000	38645072	0.000000
257737192	128779970.000000	6690975	10000.000000	25154	13280	1.000000	22575	15020	1.000000	40139834	0.000000
257739738	128775822.000000	6693107	10000.000000	25154	13494	1.000000	22729	14964	1.000000	41632423	0.000000
257744357	128795117.000000	6689919	10000.000000	25193	13210	1.000000	22479	15136	1.000000	43121051	0.000000
257747499	128796860.000000	6699041	10000.000000	25180	13175	1.000000	22643	14979	1.000000	44609424	0.000000
257729539	128802752.000000	6695762	10000.000000	25174	13210	1.000000	22601	14818	1.000000	46096412	0.000000
257739809	128788368.000000	6692303	10000.000000	25106	13224	1.000000	22613	15068	1.000000	47580817	0.000000
257758511	128757099.000000	6693339	10000.000000	24920	13371	1.000000	22443	15126	1.000000	49061503	0.000000
257783060	128738588.000000	6695267	10000.000000	24927	13332	1.000000	22721	14872	1.000000	50541558	0.000000
257750087	128771061.000000	6692534	10000.000000	25179	13263	1.000000	22593	15027	1.000000	52016237	0.000000
257754700	128772707.000000	6691092	10000.000000	25246	13226	1.000000	22650	15113	1.000000	53490113	0.000000
257772110	128775245.000000	6691137	10000.000000	25125	13284	1.000000	22447	15112	1.000000	54964000	0.000000
257757913	128744758.000000	6696087	10000.000000	25408	13147	1.000000	22563	15111	1.000000	56434307	0.000000
257760219	128780413.000000	6693482	10000.000000	25008	13251	1.000000	22732	14954	1.000000	57901285	0.000000
257748538	128812853.000000	6696296	10000.000000	24835	13170	1.000000	22527	15084	1.000000	59367766	0.000000
257766278	128778428.000000	6692293	10000.000000	24922	13587	1.000000	22510	15003	1.000000	60831565	0.000000
257766289	128764021.000000	6695579	10000.000000	25156	13060	1.000000	22963	14985	1.000000	62292066	0.000000
257758014	128751747.000000	6697118	10000.000000	25055	13231	1.000000	22564	14939	1.000000	63752183	0.000000
257755775	128764439.000000	6690972	10000.000000	24987	13447	1.000000	22428	15133	1.000000	65209866	0.000000
257756177	128789727.000000	6691370	10000.000000	25152	13632	1.000000	22812	15110	1.000000	66664444	0.000000
257731713	128759409.000000	6696659	10000.000000	24966	13459	1.000000	22562	14798	1.000000	68117876	0.000000
257731977	128779366.000000	6694287	10000.000000	25039	13451	1.000000	22469	15188	1.000000	69566479	-1.#IND00
257748977	128769503.000000	6690035	10000.000000	24967	13309	1.000000	22591	14863	1.000000	71015999	-0.004800
257752891	128794710.000000	6692978	10000.000000	25181	13530	1.000000	22561	15020	1.000000	72459505	-0.004636
257759267	128805483.000000	6694211	10000.000000	25028	13183	1.000000	22583	15173	1.000000	73903652	-0.003244
257769931	128792516.000000	6685194	10000.000000	25273	13280	1.000000	22813	14927	1.000000	75345322	-0.000235
257747515	128766948.000000	6685129	10000.000000	25355	13247	1.000000	22421	15057	1.000000	76783212	-0.006094
257784841	128744832.000000	6689653	10000.000000	25075	13142	1.000000	22716	14838	1.000000	78221486	-0.004378
257749169	128781449.000000	6691677	10000.000000	24959	13304	1.000000	22731	14991	1.000000	79658316	-0.003325
257773587	128749897.000000	6696077	10000.000000	25224	12781	1.000000	22692	14941	1.000000	81090392	-0.001723
257756776	128768562.000000	6696169	10000.000000	25071	13161	1.000000	22695	14890	1.000000	82521304	-0.004195
257751030	128798665.000000	6691659	10000.000000	25325	13189	1.000000	22382	15173	1.000000	83951958	-0.002604
257765956	128767950.000000	6689333	10000.000000	25091	13336	1.000000	22701	15182	1.000000	85377918	-0.002547
257778878	128744249.000000	6692015	10000.000000	24879	13190	1.000000	22697	14737	1.000000	86803199	-0.003694
257759616	128804985.000000	6692673	10000.000000	25108	13461	1.000000	22653	14801	1.000000	88225631	-0.006608
257740889	128801646.000000	6696199	10000.000000	25043	13492	1.000000	22734	14912	1.000000	89644928	-0.004718
257760991	128771073.000000	6693782	10000.000000	25285	13145	1.000000	22457	15253	1.000000	91064557	-0.005483
257759345	128770735.000000	6690431	10000.000000	25093	13282	1.000000	22951	14776	1.000000	92480617	-0.004914
257763440	128750530.000000	6690557	10000.000000	25347	13261	1.000000	22621	15094	1.000000	93894531	-0.003258
257744108	128741660.000000	6688577	10000.000000	24949	13351	1.000000	22801	14914	1.000000	95305683	-0.002574
257722429	128802150.000000	6695736	10000.000000	25057	13303	1.000000	22729	14758	1.000000	96715339	-0.004253
257767726	128767632.000000	6693630	10000.000000	25034	13466	1.000000	22763	14910	1.000000	98123756	-0.004237
257776483	128728364.000000	6691602	10000.000000	25278	13163	1.000000	22562	15035	1.000000	99530019	-0.004244
257756626	128791722.000000	6693350	10000.000000	25087	13324	1.000000	22557	15060	1.000000	100932033	-0.004602
257756679	128754524.000000	6690341	10000.000000	24993	13155	1.000000	22795	14777	1.000000	102332702	-0.004494
257739997	128808227.000000	6693566	10000.000000	25223	13047	1.000000	22946	14985	1.000000	103733934	-0.003055
257728811	128785966.000000	6696477	10000.000000	25165	13451	1.000000	22533	15028	1.000000	105130339	-0.004643
257773605	128778881.000000	6693521	10000.000000	25008	13376	1.000000	22596	14859	1.000000	106527033	-0.004588
257756596	128799731.000000	6686022	10000.000000	25079	13169	1.000000	22764	14672	1.000000	107920612	-0.004322
257753423	128818607.000000	6699336	10000.000000	25084	13325	1.000000	22556	15129	1.000000	109311474	-0.004503
257759512	128772991.000000	6692414	10000.000000	25220	13087	1.000000	22508	15103	1.000000	110700384	-0.004586
257746528	128797859.000000	6693459	10000.000000	25082	13287	1.000000	22516	14952	1.000000	112087360	-0.004381
257749338	128793648.000000	6690957	10000.000000	25050	13304	1.000000	22545	15107	1.000000	113471179	-0.002906
257751955	128793301.000000	6690680	10000.000000	25159	13457	1.000000	22438	14978	1.000000	114855152	-0.002642
257749878	128789979.000000	6692621	10000.000000	25260	13180	1.000000	22876	14678	1.000000	116236043	-0.003008
257751987	128771088.000000	6694386	10000.000000	25192	13231	1.000000	22606	15085	1.000000	117612212	-0.002901
257753481	128757542.000000	6689102	10000.000000	25134	13383	1.000000	22729	14819	1.000000	118986102	-0.002072
257749233	128777688.000000	6692106	10000.000000	25210	13470	1.000000	22494	14857	1.000000	120359512	-0.002133
257758071	128786554.000000	6692826	10000.000000	25071	13312	1.000000	22675	14873	1.000000	121732341	-0.002124
257771689	128788992.000000	6691323	10000.000000	25101	13452	1.000000	22766	15077	1.000000	123103390	-0.001938
257770059	128754258.000000	6685924	10000.000000	25039	13345	1.000000	22646	14900	1.000000	124472747	-0.001841
257751647	128787767.000000	6693482	10000.000000	25137	13311	1.000000	22658	15236	1.000000	125839510	-0.001321
257754823	128772580.000000	6688980	10000.000000	25056	13272	1.000000	22393	15063	1.000000	127204300	-0.001358
257761655	128764956.000000	6694314	10000.000000	25200	13381	1.000000	22723	14782	1.000000	128568763	-0.001347
257781675	128765903.000000	6689589	10000.000000	25145	13290	1.000000	22462	15096	1.000000	129930377	-0.001434
257755323	128760130.000000	6693253	10000.000000	25034	13264	1.000000	22520	15215	1.000000	131289903	-0.002861
257755771	128757690.000000	6693068	10000.000000	25118	13332	1.000000	22761	14929	1.000000	132644913	-0.003310
257751270	128760911.000000	6689287	10000.000000	25094	13165	1.000000	22466	14985	1.000000	134001551	-0.003503
257741860	128804124.000000	6693476	10000.000000	25074	13346	1.000000	22758	14762	1.000000	135353435	-0.003526
257764841	128761921.000000	6693912	10000.000000	25237	13329	1.000000	22448	15169	1.000000	136701402	-0.004321
257756764	128767488.000000	6692058	10000.000000	25275	13195	1.000000	22538	15324	1.000000	138050697	-0.004226
257752032	128799020.000000	6695727	10000.000000	25113	13152	1.000000	22607	14971	1.000000	139398245	-0.003995
257775184	128776722.000000	6690073	10000.000000	25017	13155	1.000000	22590	15246	1.000000	140741163	-0.003884
257780741	128761708.000000	6691998	10000.000000	25052	13403	1.000000	22549	15051	1.000000	142082492	-0.003735
257770312	128739510.000000	6692843	10000.000000	25102	13419	1.000000	22454	15111	1.000000	143422067	-0.003988
257746472	128791494.000000	6691477	10000.000000	25260	13419	1.000000	22705	15163	1.000000	144758830	-0.003674
257749508	128782173.000000	6692825	10000.000000	25196	13227	1.000000	22495	15113	1.000000	146095749	-0.003627
257742352	128768787.000000	6697145	10000.000000	25034	13320	1.000000	22639	15015	1.000000	147430445	-0.003090
257780981	128732451.000000	6689347	10000.000000	25276	13369	1.000000	22846	15240	1.000000	148761773	-0.002998
257767930	128770311.000000	6691172	10000.000000	25126	13122	1.000000	22476	14903	1.000000	150089917	-0.003024
257734502	128802352.000000	6692141	10000.000000	25029	13280	1.000000	22616	15147	1.000000	151417389	-0.003216
npatches	nstrain	runtime	dt	init_x	init_y	init_y_blood	init_z	init_S	beta0	beta1	beta2	beta3	mean_beta	B	d	delta	delta_blood	b[0]	mut	m	CTL	c	g	epsilon	k	het	lambda	rho	omega	x_max	patch.dyna	DELTA	A	VA
10000	1	100.000000	0.000100	21900	9499	5000000	0.001000	10000000	13.533938	10.549581	13.942406	22.072459	15	8000000000.000000	0.010000	1.000000	1.000000	800000	0.000050	0.048000	1	0.001000	1.000000	25.000000	12.000000	0.500000	0.001000	0.001000	0.010000	31987	0	10.000000	7.000000	1.000000
sus	inf	inf_blood	z	x[0]	y[0][0]	z[0]	x[1]	y[1][0]	z[1]	S[0]	synchrony
219000000	94990000.000000	5000000	10.000000	21900	9499	0.001000	21900	9499	0.001000	10000000	0.000000
275841194	84364885.000000	4381299	10000.000000	28013	7997	1.000000	29086	7499	1.000000	11092640	0.000000
276032587	83959439.000000	4363688	10000.000000	28091	8018	1.000000	29183	7244	1.000000	12173166	0.000000
276033520	83936117.000000	4360854	10000.000000	28168	8025	1.000000	29192	7421	1.000000	13249688	0.000000
276037072	83874007.000000	4361186	10000.000000	28385	7948	1.000000	29211	7372	1.000000	14323459	0.000000
276095479	83845489.000000	4359680	10000.000000	28118	7930	1.000000	29203	7262	1.000000	15396994	0.000000
276048947	83871456.000000	4362239	10000.000000	28228	8093	1.000000	29080	7507	1.000000	16470023	0.000000
276048666	83896224.000000	4358521	10000.000000	28049	8085	1.000000	29324	7408	1.000000	17541138	0.000000
276050392	83847551.000000	4362035	10000.000000	27959	8084	1.000000	29185	7391	1.000000	18610945	0.000000
276060262	83858953.000000	4356716	10000.000000	28186	8119	1.000000	29004	7359	1.000000	19676788	0.000000
276078149	83855394.000000	4355119	10000.000000	28363	7933	1.000000	29144	7257	1.000000	20741106	0.000000
276071375	83870576.000000	4361841	10000.000000	28106	7945	1.000000	29068	7278	1.000000	21802609	0.000000
276064561	83864660.000000	4356021	10000.000000	28337	8155	1.000000	29335	7407	1.000000	22863301	0.000000
276060282	83885899.000000	4358993	10000.000000	27951	8033	1.000000	29182	7516	1.000000	23923353	0.000000
276059622	83844809.000000	4357734	10000.000000	28115	7945	1.000000	29032	7141	1.000000	24981955	0.000000
276062512	83860882.000000	4362513	10000.000000	28123	7875	1.000000	29136	7286	1.000000	26037959	0.000000
276081598	83847753.000000	4356365	10000.000000	28272	7923	1.000000	29256	7365	1.000000	27090774	0.000000
276043242	83886395.000000	4358566	10000.000000	28156	8056	1.000000	28994	7279	1.000000	28146458	0.000000
276044166	83890818.000000	4360900	10000.000000	28052	8125	1.000000	29137	7452	1.000000	29200454	0.000000
276078523	83888715.000000	4360380	10000.000000	28244	8003	1.000000	29187	7386	1.000000	30251962	0.000000
276030002	83893869.000000	4361889	10000.000000	28153	7898	1.000000	29281	7377	1.000000	31302618	0.000000
276059848	83868677.000000	4363758	10000.000000	28159	7953	1.000000	29207	7421	1.000000	32351008	0.000000
276044782	83868519.000000	4361677	10000.000000	28073	8123	1.000000	29224	7428	1.000000	33396414	0.000000
276039963	83876862.000000	4359184	10000.000000	27922	8159	1.000000	29313	7357	1.000000	34442337	0.000000
276047110	83886405.000000	4363326	10000.000000	28201	8089	1.000000	29199	7395	1.000000	35485909	0.000000
276060824	83856673.000000	4356356	10000.000000	28417	7873	1.000000	29015	7352	1.000000	36528534	0.000000
276074746	83863590.000000	4360230	10000.000000	28112	8107	1.000000	29355	7381	1.000000	37568469	0.000000
276039327	83915924.000000	4358734	10000.000000	28056	8184	1.000000	29330	7388	1.000000	38608286	0.000000
276040334	83892842.000000	4358236	10000.000000	28186	7943	1.000000	29206	7345	1.000000	39646003	0.000000
276027885	83889727.000000	4361418	10000.000000	28162	8023	1.000000	29131	7329	1.000000	40682114	0.000000
276038554	83927349.000000	4363487	10000.000000	27914	7955	1.000000	28985	7593	1.000000	41716969	0.000000
276078760	83835718.000000	4358868	10000.000000	28192	8080	1.000000	29035	7344	1.000000	42748211	0.000000
276083690	83834253.000000	4357637	10000.000000	28246	7979	1.000000	29315	7325	1.000000	43780862	0.000000
276053820	83861160.000000	4357854	10000.000000	28088	7881	1.000000	29232	7279	1.000000	44810259	0.000000
276072090	83841112.000000	4357733	10000.000000	28044	8140	1.000000	29045	7412	1.000000	45837734	0.000000
276064569	83868730.000000	4358296	10000.000000	28158	8017	1.000000	29134	7555	1.000000	46863240	0.000000
276045629	83888810.000000	4360113	10000.000000	28170	7972	1.000000	29370	7397	1.000000	47889801	0.000000
276040828	83902044.000000	4358833	10000.000000	28361	7835	1.000000	29174	7364	1.000000	48911702	0.000000
276051472	83869473.000000	4358545	10000.000000	28153	7898	1.000000	29248	7475	1.000000	49934964	0.000000
276080058	83889324.000000	4360877	10000.000000	27833	8252	1.000000	29252	7131	1.000000	50957145	0.000000
276045160	83883507.000000	4359413	10000.000000	28092	8232	1.000000	29074	7578	1.000000	51974706	-1.#IND00
276033649	83898923.000000	4362658	10000.000000	28029	7909	1.000000	29060	7339	1.000000	52991801	-0.006400
276036376	83912109.000000	4360242	10000.000000	28191	8109	1.000000	28984	7393	1.000000	54009164	-0.016818
276050765	83898683.000000	4360949	10000.000000	28308	8006	1.000000	29217	7380	1.000000	55024332	-0.014018
276032458	83922710.000000	4358995	10000.000000	28002	8025	1.000000	29228	7471	1.000000	56037613	-0.013582
276047945	83886435.000000	4353555	10000.000000	28238	8088	1.000000	28987	7423	1.000000	57049015	-0.010581
276040133	83901546.000000	4358657	10000.000000	28321	7821	1.000000	29344	7418	1.000000	58057443	-0.010160
276043698	83883833.000000	4360870	10000.000000	28101	8087	1.000000	29139	7402	1.000000	59066217	-0.007293
276044514	83885051.000000	4360541	10000.000000	28230	7871	1.000000	29070	7461	1.000000	60073935	-0.003148
276078081	83875355.000000	4360690	10000.000000	28090	8084	1.000000	29437	7268	1.000000	61079776	-0.001737
276061640	83834723.000000	4356739	10000.000000	28469	8143	1.000000	29287	7312	1.000000	62082769	-0.001334
276076559	83818778.000000	4356750	10000.000000	28097	8226	1.000000	29279	7217	1.000000	63085893	-0.000764
276053925	83868576.000000	4360963	10000.000000	28251	8171	1.000000	29131	7448	1.000000	64086821	-0.000347
276055167	83886401.000000	4359094	10000.000000	28002	7943	1.000000	29015	7359	1.000000	65083970	-0.000121
276076004	83844663.000000	4357539	10000.000000	28066	8063	1.000000	29301	7293	1.000000	66080805	-0.000143
276047783	83881357.000000	4359551	10000.000000	28057	7992	1.000000	28945	7419	1.000000	67076391	-0.000397
276074689	83845905.000000	4355682	10000.000000	28184	8000	1.000000	28956	7414	1.000000	68070840	0.000347
276071291	83875675.000000	4356310	10000.000000	28278	8003	1.000000	29130	7387	1.000000	69065224	0.001178
276059166	83901370.000000	4360713	10000.000000	28242	8089	1.000000	29167	7284	1.000000	70055995	0.003483
276089616	83837581.000000	4354434	10000.000000	28106	8111	1.000000	29061	7521	1.000000	71046237	0.003155
276067038	83881345.000000	4359374	10000.000000	28331	7993	1.000000	28999	7320	1.000000	72035705	0.003197
276065447	83884684.000000	4359441	10000.000000	28054	7922	1.000000	29102	7494	1.000000	73023837	0.002939
276083075	83855959.000000	4357657	10000.000000	28277	7971	1.000000	29238	7274	1.000000	74007471	0.003674
276093282	83847720.000000	4355853	10000.000000	28041	8105	1.000000	29035	7204	1.000000	74991634	0.003857
276076847	83847999.000000	4361572	10000.000000	28079	8097	1.000000	29223	7408	1.000000	75972786	0.002483
276057705	83891118.000000	4358015	10000.000000	28203	8004	1.000000	29306	7402	1.000000	76953919	0.002700
276071346	83880052.000000	4359446	10000.000000	28128	8253	1.000000	29218	7421	1.000000	77933535	0.002843
276067056	83882304.000000	4361392	10000.000000	27990	8176	1.000000	29139	7334	1.000000	78910249	0.003035
276048395	83865548.000000	4360293	10000.000000	28171	8077	1.000000	28985	7419	1.000000	79885638	0.002431
276073193	83876423.000000	4357452	10000.000000	28233	8056	1.000000	29184	7353	1.000000	80863913	0.002610
276044659	83908312.000000	4357298	10000.000000	28058	8030	1.000000	29156	7417	1.000000	81840271	0.002635
276048310	83894071.000000	4363513	10000.000000	28041	7981	1.000000	29197	7333	1.000000	82812388	0.002235
276043609	83866274.000000	4358459	10000.000000	27977	8165	1.000000	28996	7447	1.000000	83782143	0.002150
276094156	83804477.000000	4358114	10000.000000	28052	8031	1.000000	29090	7286	1.000000	84750860	0.002239
276052960	83863581.000000	4357510	10000.000000	28089	8107	1.000000	29208	7483	1.000000	85718341	0.002255
276042733	83893003.000000	4360286	10000.000000	28150	8015	1.000000	29145	7524	1.000000	86685517	0.001911
276069950	83862106.000000	4358835	10000.000000	28334	7921	1.000000	29189	7512	1.000000	87650791	0.002627
276063559	83862702.000000	4359252	10000.000000	27842	8140	1.000000	29197	7253	1.000000	88613962	0.002732
276055728	83867208.000000	4361788	10000.000000	28166	7941	1.000000	29109	7327	1.000000	89578290	0.002424
276044964	83914834.000000	4359927	10000.000000	28258	8014	1.000000	29279	7352	1.000000	90538912	0.003414
276043205	83908240.000000	4361330	10000.000000	28454	7842	1.000000	29114	7213	1.000000	91498745	0.003192
276085066	83849825.000000	4356972	10000.000000	28194	8020	1.000000	29187	7405	1.000000	92458048	0.002181
276057399	83864969.000000	4357017	10000.000000	28300	7977	1.000000	29257	7308	1.000000	93414409	0.002205
276093457	83844307.000000	4359264	10000.000000	28378	7953	1.000000	29111	7418	1.000000	94369243	0.001817
276075318	83867484.000000	4362512	10000.000000	28389	7873	1.000000	29299	7361	1.000000	95322848	0.001768
276051622	83882675.000000	4356606	10000.000000	28125	7887	1.000000	29380	7372	1.000000	96273506	0.001731
276081396	83846181.000000	4357325	10000.000000	28143	8018	1.000000	28985	7512	1.000000	97224733	0.002815
276055391	83875313.000000	4358988	10000.000000	28073	8035	1.000000	29305	7197	1.000000	98175142	0.002813
276065767	83849912.000000	4359245	10000.000000	28064	8217	1.000000	29239	7316	1.000000	99121732	0.002640
276060522	83888118.000000	4359586	10000.000000	27922	8218	1.000000	28978	7404	1.000000	100068246	0.002680
276052426	83865905.000000	4359077	10000.000000	28234	7710	1.000000	29130	7297	1.000000	101012589	0.002613
276046920	83884518.000000	4359267	10000.000000	28112	7945	1.000000	29189	7358	1.000000	101955598	0.002608
276039512	83901291.000000	4359258	10000.000000	28078	7951	1.000000	29008	7403	1.000000	102899377	0.002656
276054338	83880018.000000	4359763	10000.000000	28167	7912	1.000000	28939	7570	1.000000	103842524	0.002635
276064308	83886167.000000	4362639	10000.000000	27954	7989	1.000000	29029	7395	1.000000	104783945	0.002425
276035746	83884178.000000	4358791	10000.000000	28247	7941	1.000000	29218	7447	1.000000	105719450	0.002190
276065286	83864935.000000	4357393	10000.000000	28217	7757	1.000000	28990	7481	1.000000	106656593	0.002119
276050331	83889011.000000	4356634	10000.000000	28061	8052	1.000000	29408	7317	1.000000	107593010	0.001989
276058063	83876965.000000	4357224	10000.000000	28258	7944	1.000000	29231	7384	1.000000	108527689	0.002680
276057746	83900431.000000	4358595	10000.000000	28225	8034	1.000000	29212	7470	1.000000	109458163	0.002130
npatches	nstrain	runtime	dt	init_x	init_y	init_y_blood	init_z	init_S	beta0	beta1	beta2	beta3	mean_beta	B	d	delta	delta_blood	b[0]	mut	m	CTL	c	g	epsilon	k	het	lambda	rho	omega	x_max	patch.dyna	DELTA	A	VA
10000	1	100.000000	0.000100	21900	9499	5000000	0.001000	10000000	19.124609	20.797979	22.252619	7.566847	15	8000000000.000000	0.010000	1.000000	1.000000	800000	0.000050	0.048000	1	0.001000	1.000000	25.000000	13.000000	0.500000	0.001000	0.001000	0.010000	31987	0	10.000000	7.000000	1.000000
sus	inf	inf_blood	z	x[0]	y[0][0]	z[0]	x[1]	y[1][0]	z[1]	S[0]	synchrony
219000000	94990000.000000	5000000	10.000000	21900	9499	0.001000	21900	9499	0.001000	10000000	0.000000
288441658	56222445.000000	2922497	10000.000000	27895	6271	1.000000	27271	6694	1.000000	10882283	0.000000
290712985	51903682.000000	2700378	10000.000000	28257	5731	1.000000	27594	6038	1.000000	11613110	0.000000
291189088	51012604.000000	2651465	10000.000000	27986	5943	1.000000	27707	6134	1.000000	12315376	0.000000
291256429	50877357.000000	2644509	10000.000000	28165	5762	1.000000	27630	6067	1.000000	13011006	0.000000
291306633	50785879.000000	2640558	10000.000000	28167	5627	1.000000	27739	5985	1.000000	13706572	0.000000
291309816	50790907.000000	2641030	10000.000000	28242	5667	1.000000	27674	6067	1.000000	14401543	0.000000
291323257	50752483.000000	2636032	10000.000000	27986	5847	1.000000	27503	5934	1.000000	15092760	0.000000
291254185	50834167.000000	2646334	10000.000000	28374	5578	1.000000	27625	6064	1.000000	15783981	0.000000
291317569	50772543.000000	2635879	10000.000000	28224	5529	1.000000	27477	6147	1.000000	16474636	0.000000
291321921	50785000.000000	2637346	10000.000000	28224	5573	1.000000	27604	5982	1.000000	17164451	0.000000
291295395	50787597.000000	2641832	10000.000000	28114	5556	1.000000	27538	5900	1.000000	17850581	0.000000
291336357	50773393.000000	2641992	10000.000000	28266	5665	1.000000	27738	5954	1.000000	18536908	0.000000
291298005	50817305.000000	2639514	10000.000000	27953	5767	1.000000	27913	5916	1.000000	19223737	0.000000
291291003	50777735.000000	2637259	10000.000000	28274	5650	1.000000	27663	6157	1.000000	19907672	0.000000
291302994	50790592.000000	2638613	10000.000000	28278	5780	1.000000	27479	6090	1.000000	20592060	0.000000
291287018	50784976.000000	2641623	10000.000000	28154	5717	1.000000	27926	5962	1.000000	21274886	0.000000
291322548	50786834.000000	2640422	10000.000000	28020	5559	1.000000	27558	6128	1.000000	21956081	0.000000
291313693	50765623.000000	2636004	10000.000000	28030	5780	1.000000	27640	5936	1.000000	22636319	0.000000
291324890	50779552.000000	2640486	10000.000000	28221	5791	1.000000	27821	5963	1.000000	23316100	0.000000
291327017	50744799.000000	2637347	10000.000000	28208	5605	1.000000	27680	5989	1.000000	23994514	0.000000
291317635	50757925.000000	2637161	10000.000000	28328	5778	1.000000	27742	5960	1.000000	24671662	0.000000
291307428	50786743.000000	2638123	10000.000000	28217	5874	1.000000	27635	6005	1.000000	25348386	0.000000
291298875	50823990.000000	2639737	10000.000000	27938	5766	1.000000	27580	6069	1.000000	26024960	0.000000
291291495	50781933.000000	2637998	10000.000000	28196	5834	1.000000	27511	6128	1.000000	26700848	0.000000
291307060	50805241.000000	2640609	10000.000000	28309	5839	1.000000	27622	5932	1.000000	27375247	0.000000
291303731	50806171.000000	2638253	10000.000000	28244	5805	1.000000	27912	5950	1.000000	28048752	0.000000
291290072	50788418.000000	2640116	10000.000000	28123	5786	1.000000	27711	6050	1.000000	28721129	0.000000
291279318	50840206.000000	2644060	10000.000000	28036	5885	1.000000	27593	5939	1.000000	29394320	0.000000
291337783	50792034.000000	2637668	10000.000000	28042	5716	1.000000	27852	5849	1.000000	30064766	0.000000
291325371	50784580.000000	2639825	10000.000000	27916	5704	1.000000	27710	5925	1.000000	30732354	0.000000
291306578	50782715.000000	2641325	10000.000000	28210	5786	1.000000	27620	6041	1.000000	31401855	0.000000
291302303	50790212.000000	2643345	10000.000000	27983	5785	1.000000	27674	5855	1.000000	32067630	0.000000
291311657	50772070.000000	2635146	10000.000000	28133	5833	1.000000	27872	6015	1.000000	32732388	0.000000
291295092	50774225.000000	2642198	10000.000000	27867	5824	1.000000	28023	5844	1.000000	33396979	0.000000
291325370	50766236.000000	2638898	10000.000000	28108	5770	1.000000	27689	5983	1.000000	34061779	0.000000
291312657	50773175.000000	2642315	10000.000000	27992	5774	1.000000	27695	6174	1.000000	34724744	0.000000
291291161	50812569.000000	2639590	10000.000000	28225	5881	1.000000	27849	5953	1.000000	35386892	0.000000
291294257	50785902.000000	2640033	10000.000000	28442	5621	1.000000	27639	5999	1.000000	36045823	0.000000
291299778	50795419.000000	2638873	10000.000000	28147	5692	1.000000	27762	5932	1.000000	36705256	0.000000
291287414	50810104.000000	2642068	10000.000000	28107	5785	1.000000	27908	5866	1.000000	37365404	-1.#IND00
291304938	50761401.000000	2637627	10000.000000	28163	5870	1.000000	27767	5890	1.000000	38023869	-0.014400
291305419	50768827.000000	2637435	10000.000000	28042	5661	1.000000	27450	6050	1.000000	38679973	0.000948
291325984	50757439.000000	2636851	10000.000000	27911	5805	1.000000	27598	6135	1.000000	39335468	0.002442
291308711	50794949.000000	2640327	10000.000000	28245	5779	1.000000	27667	6012	1.000000	39988135	0.008520
291309862	50764909.000000	2638673	10000.000000	28094	5820	1.000000	27728	5945	1.000000	40642581	0.007880
291307775	50775754.000000	2641827	10000.000000	27980	5787	1.000000	27577	6074	1.000000	41294681	0.001270
291270284	50811947.000000	2639613	10000.000000	28243	5823	1.000000	27500	6008	1.000000	41946729	0.002022
291281491	50799207.000000	2639835	10000.000000	27993	5807	1.000000	27679	6031	1.000000	42598124	0.001537
291307008	50808892.000000	2640690	10000.000000	28054	5700	1.000000	27471	6174	1.000000	43248851	0.002345
291313386	50790904.000000	2637285	10000.000000	28059	5611	1.000000	27683	5819	1.000000	43896723	0.001357
291299476	50792292.000000	2639689	10000.000000	28281	5715	1.000000	27626	5979	1.000000	44543708	0.001375
291310785	50761422.000000	2640976	10000.000000	27986	5749	1.000000	27836	6093	1.000000	45190865	0.000949
291339905	50766100.000000	2639458	10000.000000	28248	5634	1.000000	27749	5936	1.000000	45837511	-0.000064
291321799	50749494.000000	2639055	10000.000000	28149	5602	1.000000	27399	6080	1.000000	46481859	-0.002856
291282315	50788539.000000	2641501	10000.000000	28313	5721	1.000000	27617	6119	1.000000	47125973	-0.002433
291291231	50839808.000000	2643938	10000.000000	28085	5700	1.000000	27759	6063	1.000000	47768542	-0.001805
291314881	50758500.000000	2638000	10000.000000	28161	5859	1.000000	27807	5886	1.000000	48411559	-0.001411
291312487	50771936.000000	2640505	10000.000000	28100	5672	1.000000	27613	5957	1.000000	49053646	-0.000930
291323428	50776055.000000	2636291	10000.000000	28130	5704	1.000000	27693	6020	1.000000	49694413	-0.000178
291314978	50803388.000000	2641987	10000.000000	28179	5734	1.000000	27624	6144	1.000000	50334643	-0.001324
291322133	50796488.000000	2641157	10000.000000	28241	5718	1.000000	27467	6071	1.000000	50971532	-0.001218
291310518	50752189.000000	2638664	10000.000000	27891	5719	1.000000	27668	6105	1.000000	51608187	-0.001199
291313778	50762469.000000	2637840	10000.000000	28134	5671	1.000000	27691	5978	1.000000	52244604	-0.001252
291305479	50776746.000000	2637963	10000.000000	27931	5902	1.000000	27725	5912	1.000000	52879195	-0.001156
291313778	50777824.000000	2639935	10000.000000	28049	5789	1.000000	27887	6165	1.000000	53514436	-0.001756
291315246	50796781.000000	2639495	10000.000000	28261	5794	1.000000	27670	5912	1.000000	54148786	-0.001687
291314303	50770682.000000	2636010	10000.000000	27962	5681	1.000000	27668	6046	1.000000	54782165	-0.002415
291299655	50816233.000000	2641061	10000.000000	28251	5657	1.000000	27645	5954	1.000000	55413327	-0.002894
291284875	50833803.000000	2640982	10000.000000	28074	5623	1.000000	27802	5921	1.000000	56045292	-0.002383
291296215	50799296.000000	2644878	10000.000000	28278	5649	1.000000	27519	5979	1.000000	56675055	-0.004306
291294400	50820023.000000	2641649	10000.000000	28052	5782	1.000000	27950	5899	1.000000	57304055	-0.003726
291320513	50771367.000000	2638804	10000.000000	28136	5641	1.000000	27561	6133	1.000000	57933540	-0.001679
291315702	50781173.000000	2641098	10000.000000	28248	5741	1.000000	27813	5830	1.000000	58560603	-0.000401
291328354	50756713.000000	2635209	10000.000000	28342	5644	1.000000	27820	5981	1.000000	59186068	-0.000543
291303528	50762357.000000	2638144	10000.000000	28378	5636	1.000000	27776	5914	1.000000	59812245	-0.001311
291339738	50760865.000000	2637555	10000.000000	28112	5707	1.000000	27860	5831	1.000000	60436120	0.000422
291322685	50782753.000000	2637551	10000.000000	28133	5677	1.000000	27585	6117	1.000000	61058735	0.000515
291328569	50792535.000000	2639142	10000.000000	28135	5626	1.000000	27657	5723	1.000000	61681277	0.000576
291301801	50787625.000000	2640289	10000.000000	27990	5724	1.000000	27515	6056	1.000000	62300529	0.002131
291306138	50797009.000000	2640444	10000.000000	28174	5541	1.000000	27644	5994	1.000000	62920776	0.003330
291280097	50800994.000000	2638806	10000.000000	28187	5794	1.000000	27808	5951	1.000000	63541035	0.003243
291309884	50814508.000000	2642666	10000.000000	28138	5697	1.000000	27485	5938	1.000000	64159870	0.003122
291296590	50785765.000000	2642638	10000.000000	28273	5643	1.000000	27592	5891	1.000000	64776982	0.002339
291309823	50788499.000000	2640821	10000.000000	28089	5828	1.000000	27647	6101	1.000000	65393902	0.003407
291308536	50787428.000000	2641658	10000.000000	28192	5478	1.000000	27629	6238	1.000000	66010145	0.003735
291325336	50767589.000000	2640701	10000.000000	28275	5764	1.000000	27447	6105	1.000000	66623431	0.003520
291333435	50763496.000000	2634667	10000.000000	28009	5752	1.000000	27686	5944	1.000000	67238141	0.004027
291321130	50752475.000000	2636716	10000.000000	28260	5544	1.000000	27688	5946	1.000000	67852038	0.003918
291341166	50737229.000000	2637756	10000.000000	28320	5717	1.000000	27530	6130	1.000000	68462932	0.004351
291319778	50787369.000000	2638815	10000.000000	27922	5710	1.000000	27473	6117	1.000000	69072816	0.003321
291303648	50784402.000000	2639454	10000.000000	28169	5794	1.000000	27455	5994	1.000000	69683181	0.002712
291308347	50797518.000000	2640676	10000.000000	28037	5755	1.000000	27817	5993	1.000000	70290972	0.002652
291324035	50769149.000000	2639737	10000.000000	28175	5789	1.000000	27683	5985	1.000000	70898941	0.002447
291341372	50743895.000000	2640934	10000.000000	28204	5653	1.000000	27628	6094	1.000000	71506605	0.002512
291330809	50764475.000000	2639822	10000.000000	28152	5829	1.000000	27712	6076	1.000000	72114265	0.002878
291277290	50818171.000000	2642204	10000.000000	28272	5712	1.000000	27666	6019	1.000000	72719556	0.002832
291322592	50798389.000000	2638376	10000.000000	28024	5775	1.000000	27563	6024	1.000000	73324446	0.002497
291310382	50825292.000000	2644124	10000.000000	28109	5824	1.000000	27528	6150	1.000000	73929367	0.001793
291309591	50789407.000000	2642630	10000.000000	28100	5534	1.000000	27837	6010	1.000000	74533179	0.002060
npatches	nstrain	runtime	dt	init_x	init_y	init_y_blood	init_z	init_S	beta0	beta1	beta2	beta3	mean_beta	B	d	delta	delta_blood	b[0]	mut	m	CTL	c	g	epsilon	k	het	lambda	rho	omega	x_max	patch.dyna	DELTA	A	VA
10000	1	100.000000	0.000100	21900	9499	5000000	0.001000	10000000	13.952506	21.202614	15.730252	21.318405	15	8000000000.000000	0.010000	1.000000	1.000000	800000	0.000050	0.048000	1	0.001000	1.000000	25.000000	14.000000	0.500000	0.001000	0.001000	0.010000	31987	0	10.000000	7.000000	1.000000
sus	inf	inf_blood	z	x[0]	y[0][0]	z[0]	x[1]	y[1][0]	z[1]	S[0]	synchrony
219000000	94990000.000000	5000000	10.000000	21900	9499	0.001000	21900	9499	0.001000	10000000	0.000000
301433663	31147162.000000	1622942	10000.000000	30347	2907	1.000000	29151	3790	1.000000	10649663	0.000000
306534083	22294702.000000	1159536	10000.000000	30923	2103	1.000000	29722	2783	1.000000	11014135	0.000000
308390588	19146003.000000	994320	10000.000000	30872	1873	1.000000	29878	2306	1.000000	11303394	0.000000
309201873	17750405.000000	922693	10000.000000	30967	1743	1.000000	30409	2168	1.000000	11560796	0.000000
309631735	17021526.000000	884236	10000.000000	31010	1588	1.000000	30193	2105	1.000000	11803875	0.000000
309863592	16612121.000000	863358	10000.000000	31050	1550	1.000000	30189	2093	1.000000	12038090	0.000000
309998589	16361741.000000	849644	10000.000000	30964	1603	1.000000	30210	1992	1.000000	12268153	0.000000
310081926	16275324.000000	844834	10000.000000	31012	1573	1.000000	30486	2083	1.000000	12495271	0.000000
310101246	16228552.000000	843199	10000.000000	31025	1605	1.000000	30288	1986	1.000000	12721100	0.000000
310109822	16193999.000000	842264	10000.000000	30984	1583	1.000000	30078	2047	1.000000	12945410	0.000000
310127807	16171424.000000	842626	10000.000000	31076	1559	1.000000	30569	1928	1.000000	13170111	0.000000
310146837	16152598.000000	839433	10000.000000	31127	1545	1.000000	30534	1951	1.000000	13393656	0.000000
310145248	16171042.000000	839392	10000.000000	31083	1571	1.000000	30194	1875	1.000000	13617320	0.000000
310134613	16143477.000000	837919	10000.000000	31205	1497	1.000000	30472	2052	1.000000	13839911	0.000000
310155511	16143999.000000	839120	10000.000000	31281	1476	1.000000	30366	1948	1.000000	14061528	0.000000
310149939	16126641.000000	838726	10000.000000	31154	1548	1.000000	30322	1876	1.000000	14284227	0.000000
310137496	16153892.000000	839539	10000.000000	31148	1490	1.000000	30299	1988	1.000000	14506657	0.000000
310120805	16151645.000000	841518	10000.000000	31099	1466	1.000000	30184	1987	1.000000	14727941	0.000000
310160091	16133005.000000	838294	10000.000000	31557	1472	1.000000	30391	1955	1.000000	14948021	0.000000
310140509	16154829.000000	838480	10000.000000	31043	1469	1.000000	30390	2019	1.000000	15168669	0.000000
310127956	16156117.000000	840082	10000.000000	31187	1539	1.000000	30215	1879	1.000000	15388782	0.000000
310123654	16155098.000000	838167	10000.000000	31163	1500	1.000000	30422	2029	1.000000	15608500	0.000000
310153079	16163737.000000	840025	10000.000000	31205	1624	1.000000	30440	1960	1.000000	15828867	0.000000
310147912	16150563.000000	838897	10000.000000	30835	1477	1.000000	30292	2073	1.000000	16048522	0.000000
310160171	16119138.000000	838810	10000.000000	31072	1565	1.000000	30127	2059	1.000000	16266948	0.000000
310173497	16116066.000000	837670	10000.000000	31060	1519	1.000000	30419	2154	1.000000	16486242	0.000000
310157434	16141364.000000	838855	10000.000000	30860	1534	1.000000	30392	2025	1.000000	16704586	0.000000
310162726	16126546.000000	837819	10000.000000	31043	1532	1.000000	30447	1954	1.000000	16922281	0.000000
310133653	16145917.000000	840917	10000.000000	31210	1492	1.000000	30283	2051	1.000000	17139629	0.000000
310133093	16166561.000000	841856	10000.000000	31183	1611	1.000000	30316	2070	1.000000	17357185	0.000000
310129962	16170992.000000	838823	10000.000000	31243	1491	1.000000	30360	1985	1.000000	17574334	0.000000
310146078	16156834.000000	838245	10000.000000	31163	1530	1.000000	30271	2029	1.000000	17791614	0.000000
310119865	16174953.000000	842272	10000.000000	31126	1514	1.000000	30246	1972	1.000000	18008157	0.000000
310138977	16159864.000000	841151	10000.000000	31124	1540	1.000000	30407	1975	1.000000	18223742	0.000000
310149085	16162820.000000	838795	10000.000000	31091	1553	1.000000	30425	2122	1.000000	18440051	0.000000
310153112	16124275.000000	839946	10000.000000	31192	1531	1.000000	30352	1993	1.000000	18656310	0.000000
310135769	16139968.000000	840169	10000.000000	30968	1517	1.000000	30418	1991	1.000000	18871991	0.000000
310144516	16148271.000000	840472	10000.000000	31309	1597	1.000000	30397	2028	1.000000	19086906	0.000000
310154233	16128789.000000	839219	10000.000000	31098	1552	1.000000	30457	2046	1.000000	19301914	0.000000
310142828	16147279.000000	838166	10000.000000	31087	1540	1.000000	30400	1957	1.000000	19516011	-1.#IND00
310152043	16132632.000000	839162	10000.000000	31052	1548	1.000000	30346	1960	1.000000	19728784	0.004800
310134450	16142943.000000	839166	10000.000000	31178	1571	1.000000	30416	1975	1.000000	19941189	0.006481
310164931	16137641.000000	838995	10000.000000	31510	1501	1.000000	30213	2015	1.000000	20154153	-0.008233
310164820	16134956.000000	837799	10000.000000	30968	1501	1.000000	30234	1994	1.000000	20366462	-0.004045
310146108	16147609.000000	837580	10000.000000	31213	1487	1.000000	30130	2077	1.000000	20577897	-0.002506
310143118	16147756.000000	838716	10000.000000	31331	1496	1.000000	30349	1968	1.000000	20790377	0.001675
310105419	16172427.000000	840200	10000.000000	31192	1543	1.000000	30387	2023	1.000000	21002995	0.006118
310135008	16159955.000000	839567	10000.000000	31251	1523	1.000000	30369	1927	1.000000	21214886	0.003447
310143447	16156727.000000	839134	10000.000000	31159	1553	1.000000	30277	1982	1.000000	21426682	0.002380
310146601	16158836.000000	840040	10000.000000	31145	1450	1.000000	30263	2032	1.000000	21637672	0.001011
310154552	16152318.000000	839421	10000.000000	31242	1583	1.000000	30167	2156	1.000000	21848348	0.000439
310172245	16104192.000000	838931	10000.000000	31094	1545	1.000000	30257	2030	1.000000	22058616	0.002089
310163743	16124470.000000	838775	10000.000000	31130	1566	1.000000	30532	2031	1.000000	22268209	0.001720
310143314	16119199.000000	836798	10000.000000	31115	1447	1.000000	30221	2071	1.000000	22477791	0.001477
310177392	16128644.000000	839038	10000.000000	31001	1562	1.000000	30281	1975	1.000000	22686676	0.001244
310134567	16135019.000000	838415	10000.000000	31004	1516	1.000000	30362	2025	1.000000	22894948	0.000971
310140877	16115537.000000	838166	10000.000000	31172	1425	1.000000	30362	2011	1.000000	23103310	0.000703
310169859	16125830.000000	837247	10000.000000	31204	1515	1.000000	30288	2037	1.000000	23311529	-0.001618
310139285	16128811.000000	839249	10000.000000	31280	1611	1.000000	30275	2084	1.000000	23519474	-0.000876
310150200	16133462.000000	837390	10000.000000	31401	1535	1.000000	30421	1980	1.000000	23727122	0.000386
310170553	16115945.000000	836603	10000.000000	31155	1475	1.000000	30448	2166	1.000000	23934957	0.000255
310142255	16136092.000000	839599	10000.000000	31265	1487	1.000000	30538	2057	1.000000	24140896	0.000514
310154419	16123571.000000	838392	10000.000000	31320	1592	1.000000	30421	1949	1.000000	24347334	0.001781
310147344	16127072.000000	836980	10000.000000	30931	1603	1.000000	30262	2085	1.000000	24553668	0.001899
310152048	16124890.000000	838820	10000.000000	31399	1593	1.000000	30401	1982	1.000000	24759477	0.001806
310170710	16109443.000000	836560	10000.000000	30905	1527	1.000000	30387	2095	1.000000	24965305	0.001671
310160807	16117641.000000	837545	10000.000000	31204	1517	1.000000	30255	2155	1.000000	25170505	0.001335
310162750	16135517.000000	839193	10000.000000	31030	1461	1.000000	30486	2037	1.000000	25376273	0.001331
310164567	16146879.000000	839238	10000.000000	31377	1432	1.000000	30541	2126	1.000000	25581537	0.000919
310139032	16143320.000000	838657	10000.000000	31099	1558	1.000000	30358	2105	1.000000	25785909	0.001067
310124084	16158043.000000	840096	10000.000000	31313	1556	1.000000	30318	2053	1.000000	25989855	0.001097
310161787	16111068.000000	838643	10000.000000	31203	1484	1.000000	30337	2081	1.000000	26194170	0.001622
310164416	16128433.000000	839388	10000.000000	31225	1565	1.000000	30445	1974	1.000000	26398160	0.001222
310158604	16155692.000000	839374	10000.000000	31177	1567	1.000000	30140	2041	1.000000	26602109	0.001093
310137986	16147173.000000	838649	10000.000000	31111	1464	1.000000	30570	1999	1.000000	26805338	0.000931
310141952	16135950.000000	838719	10000.000000	31150	1559	1.000000	30483	1875	1.000000	27008319	0.001078
310159739	16164036.000000	839729	10000.000000	31126	1666	1.000000	30236	2155	1.000000	27211048	0.002968
310146335	16150025.000000	840473	10000.000000	30859	1530	1.000000	30592	1963	1.000000	27413291	0.002825
310129627	16162199.000000	839408	10000.000000	31175	1568	1.000000	30226	2007	1.000000	27615809	0.001386
310137619	16157301.000000	839860	10000.000000	31015	1547	1.000000	30472	2009	1.000000	27816592	0.000764
310158357	16137484.000000	838357	10000.000000	31136	1500	1.000000	30287	2010	1.000000	28018800	0.000606
310156800	16127767.000000	838269	10000.000000	31133	1525	1.000000	30285	2002	1.000000	28220867	0.000436
310146959	16141786.000000	838654	10000.000000	31017	1505	1.000000	30282	1880	1.000000	28421131	0.000114
310120716	16173027.000000	843460	10000.000000	31078	1580	1.000000	30330	2012	1.000000	28623102	0.000294
310111950	16194395.000000	841373	10000.000000	31226	1601	1.000000	30332	2003	1.000000	28823348	0.001109
310153192	16144054.000000	840321	10000.000000	31079	1549	1.000000	30677	2044	1.000000	29023672	0.000795
310134454	16148143.000000	840244	10000.000000	31244	1516	1.000000	30383	2065	1.000000	29223478	-0.000833
310134555	16148766.000000	839961	10000.000000	31171	1604	1.000000	30632	1971	1.000000	29423223	-0.000882
310188941	16121417.000000	838473	10000.000000	31176	1531	1.000000	30508	1944	1.000000	29621825	-0.000999
310155213	16135159.000000	837943	10000.000000	31068	1548	1.000000	30271	2005	1.000000	29820162	-0.000793
310158666	16140738.000000	837593	10000.000000	31150	1544	1.000000	30069	2110	1.000000	30018088	-0.000507
310159649	16138681.000000	838317	10000.000000	31056	1500	1.000000	30363	1986	1.000000	30215801	-0.000475
310158330	16117435.000000	837994	10000.000000	31024	1480	1.000000	30199	2048	1.000000	30413591	-0.000018
310161732	16113804.000000	837015	10000.000000	31343	1506	1.000000	30313	2037	1.000000	30610753	0.000480
310148609	16136976.000000	838980	10000.000000	31132	1457	1.000000	30482	2145	1.000000	30807293	0.000932
310140661	16130569.000000	838660	10000.000000	31117	1496	1.000000	30315	1975	1.000000	31004120	0.000835
310135474	16137699.000000	835323	10000.000000	31171	1589	1.000000	30236	2090	1.000000	31199293	0.000778
310137252	16147818.000000	837504	10000.000000	31236	1560	1.000000	30495	2022	1.000000	31395708	0.000941
310161646	16138560.000000	837387	10000.000000	31032	1503	1.000000	30544	1936	1.000000	31591547	0.000613
npatches	nstrain	runtime	dt	init_x	init_y	init_y_blood	init_z	init_S	beta0	beta1	beta2	beta3	mean_beta	B	d	delta	delta_blood	b[0]	mut	m	CTL	c	g	epsilon	k	het	lambda	rho	omega	x_max	patch.dyna	DELTA	A	VA
10000	1	100.000000	0.000100	21900	9499	5000000	0.001000	10000000	9.824108	20.036523	20.713253	11.376429	15	8000000000.000000	0.010000	1.000000	1.000000	800000	0.000050	0.048000	1	0.001000	1.000000	25.000000	15.000000	0.500000	0.001000	0.001000	0.010000	31987	0	10.000000	7.000000	1.000000
sus	inf	inf_blood	z	x[0]	y[0][0]	z[0]	x[1]	y[1][0]	z[1]	S[0]	synchrony
219000000	94990000.000000	5000000	10.000000	21900	9499	0.001000	21900	9499	0.001000	10000000	0.000000
309271376	16969959.000000	883601	10000.000000	31515	1451	1.000000	30638	1864	1.000000	10496720	0.000000
314958835	7781483.000000	405296	10000.000000	31677	660	1.000000	31216	931	1.000000	10654578	0.000000
317087374	4407367.000000	229382	10000.000000	32003	341	1.000000	31465	561	1.000000	10728870	0.000000
318154374	2741216.000000	142295	10000.000000	32018	202	1.000000	31899	340	1.000000	10766796	0.000000
318726804	1790673.000000	93180	10000.000000	31812	125	1.000000	31770	204	1.000000	10785051	0.000000
319087213	1208247.000000	62760	10000.000000	32191	96	1.000000	31771	179	1.000000	10792050	0.000000
319356407	824941.000000	42975	10000.000000	32203	84	1.000000	31715	90	1.000000	10791516	0.000000
319507309	576288.000000	29594	10000.000000	32071	55	1.000000	31696	69	1.000000	10786243	0.000000
319603870	407232.000000	21049	10000.000000	31937	29	1.000000	32003	69	1.000000	10777992	0.000000
319691963	286616.000000	14742	10000.000000	32056	36	1.000000	32052	25	1.000000	10767446	0.000000
319732820	203466.000000	10677	9999.984589	31976	16	1.000000	31585	14	1.000000	10755155	0.000000
319787686	143645.000000	7401	9996.052272	31923	13	1.000000	31911	10	1.000000	10741694	0.000000
319815659	104978.000000	5445	9932.705191	31892	8	0.999489	31910	11	1.000000	10727538	0.000000
319803997	89404.000000	4562	9735.737653	32033	4	0.871616	31984	11	1.000000	10712786	0.000000
319816641	87975.000000	4489	9702.881227	32304	6	0.867021	31937	13	1.000000	10698257	0.000000
319825720	86506.000000	4529	9710.656095	32311	8	0.999877	31940	9	0.997598	10683530	0.000000
319819202	84372.000000	4397	9662.467836	32027	6	0.998536	31872	5	0.999940	10668936	0.000000
319830878	85899.000000	4444	9681.376169	31985	5	0.833100	31930	13	0.998531	10654229	0.000000
319819577	85840.000000	4439	9674.569548	32014	4	0.911750	32052	10	1.000000	10639537	0.000000
319827522	83686.000000	4394	9634.349607	32059	8	0.952272	32037	6	0.999985	10624897	0.000000
319804668	84355.000000	4338	9653.035397	32171	10	0.909727	32099	11	0.981770	10610258	0.000000
319838326	82807.000000	4307	9598.601076	31989	7	0.999775	31896	2	0.999999	10595749	0.000000
319833421	85296.000000	4328	9664.724758	32035	8	0.998955	31979	5	1.000000	10581116	0.000000
319806770	85717.000000	4357	9654.023263	32028	14	0.988465	31992	12	0.993584	10566628	0.000000
319848977	86290.000000	4338	9666.893313	31779	6	0.997932	31820	18	0.994057	10552022	0.000000
319813154	86986.000000	4565	9682.335276	32075	12	0.975112	31966	3	1.000000	10537464	0.000000
319822676	85329.000000	4318	9676.558687	31920	5	0.855237	31909	11	1.000000	10523102	0.000000
319815457	85469.000000	4330	9675.619048	32095	9	0.999898	31979	10	0.979968	10508743	0.000000
319811872	83191.000000	4328	9632.385731	32091	7	1.000000	31945	15	0.999999	10494385	0.000000
319840695	85794.000000	4462	9660.669150	32029	8	0.999230	31995	9	0.999994	10480043	0.000000
319810419	84266.000000	4335	9654.308039	31945	6	0.999705	32101	22	1.000000	10465809	0.000000
319810304	85342.000000	4516	9650.287604	31971	7	0.913773	31932	8	1.000000	10451156	0.000000
319816716	86522.000000	4515	9695.407227	32090	6	0.975019	32060	13	0.999987	10436786	0.000000
319837349	84608.000000	4345	9670.854206	32112	15	0.748968	31887	13	1.000000	10422508	0.000000
319818789	86003.000000	4478	9694.876981	31963	5	0.644766	32026	16	1.000000	10408327	0.000000
319806280	86513.000000	4465	9669.139184	31951	9	0.999560	31872	8	0.999385	10394240	0.000000
319842764	84749.000000	4629	9634.714328	31889	14	1.000000	32158	9	1.000000	10380041	0.000000
319827880	86306.000000	4482	9676.487392	32024	1	0.997902	32063	11	1.000000	10365781	0.000000
319822696	82815.000000	4477	9629.639972	32019	6	0.922086	32023	7	0.963088	10351400	0.000000
319801523	84651.000000	4386	9665.584140	32240	6	0.854727	32024	8	0.999998	10337034	-1.#IND00
319826422	86387.000000	4424	9685.713031	31985	9	0.999614	32005	16	1.000000	10322804	-1.#IND00
319833774	85707.000000	4465	9680.730360	31917	8	1.000000	31864	9	1.000000	10308798	-0.003700
319817754	86785.000000	4597	9697.782748	32000	7	0.967107	32016	4	1.000000	10294648	-0.009204
319820552	86094.000000	4509	9675.808098	32035	3	0.802207	31888	15	0.966185	10280659	-0.006497
319841298	86790.000000	4419	9702.822302	32061	7	0.996922	31977	8	1.000000	10266823	-0.005567
319807760	85370.000000	4523	9670.499336	31747	3	0.746624	31946	14	1.000000	10252725	-0.010816
319830678	84699.000000	4332	9640.026327	32323	9	0.999739	31871	6	0.999710	10238516	-0.008976
319809154	85583.000000	4432	9670.565762	31935	5	0.935364	31964	5	0.762544	10224549	-0.007858
319806990	85427.000000	4532	9668.292333	32096	2	0.637516	32001	7	0.999996	10210463	-0.007283
319807174	83836.000000	4368	9622.134323	32049	11	0.999656	31948	5	1.000000	10196739	-0.006598
319799622	86151.000000	4572	9676.186898	32043	9	1.000000	31751	7	1.000000	10182985	-0.002702
319819897	87011.000000	4428	9685.578927	32097	8	0.768775	31964	10	1.000000	10169182	-0.002550
319832178	84387.000000	4351	9644.019023	31929	7	0.958274	32189	12	1.000000	10155208	-0.002670
319798915	84912.000000	4367	9650.026763	31986	6	0.935762	31674	10	1.000000	10141225	-0.002349
319819467	88215.000000	4623	9713.638594	31963	7	0.997719	31939	11	1.000000	10127338	-0.002026
319831433	85637.000000	4326	9676.918488	31940	6	0.947883	31984	13	0.999489	10113450	-0.002086
319845443	86042.000000	4528	9682.326430	31977	6	0.998395	31970	3	1.000000	10099775	-0.002103
319810780	85948.000000	4507	9682.436215	32024	1	0.860998	31950	12	0.999999	10086094	-0.002008
319830058	85052.000000	4455	9663.146738	32082	10	0.999803	31911	17	1.000000	10072418	-0.001866
319814428	86437.000000	4384	9670.415413	32122	14	0.999604	32067	11	0.992465	10058532	0.000005
319840731	85313.000000	4461	9636.639343	31846	5	1.000000	32038	11	1.000000	10044697	0.000230
319808612	85275.000000	4631	9657.733325	32008	6	0.944338	31938	20	1.000000	10030897	0.001551
319808183	84577.000000	4378	9655.436182	31841	7	0.998777	31822	6	1.000000	10017349	0.003430
319829605	85435.000000	4441	9658.342874	32150	4	0.999757	31952	8	0.999842	10003363	0.003373
319800962	83540.000000	4380	9614.891503	31999	8	0.906887	31718	7	0.992931	9989762	0.002195
319827197	87304.000000	4589	9697.243555	32169	13	0.999427	31955	9	1.000000	9976252	0.002435
319816339	84679.000000	4412	9635.099573	31979	6	0.997292	32024	12	0.979099	9962621	0.001707
319833734	85756.000000	4478	9655.612682	31989	10	0.999622	31881	8	0.997321	9949128	0.000992
319814969	84595.000000	4381	9649.367375	31894	5	0.854545	31855	12	1.000000	9935550	0.000852
319807448	85817.000000	4454	9703.536520	32246	7	0.704963	32016	11	1.000000	9922037	0.000676
319837669	84283.000000	4402	9664.577239	32138	7	0.988190	31945	5	1.000000	9908671	0.000648
319808924	85852.000000	4422	9676.943585	32016	12	0.649874	31896	14	0.999744	9895140	0.001492
319819279	83456.000000	4345	9650.255066	32023	5	0.802273	32000	6	0.999976	9881726	0.001333
319802429	85030.000000	4372	9656.243162	31842	4	0.987843	32122	11	0.990788	9867965	0.001343
319816102	84293.000000	4319	9628.856100	32014	4	0.997463	31896	6	0.999999	9854558	0.000992
319813965	85125.000000	4437	9661.877962	31893	2	0.984886	32153	11	1.000000	9840827	0.000617
319822112	85875.000000	4426	9681.034284	32036	7	0.888913	32126	11	0.999851	9827336	0.001566
319840870	83531.000000	4274	9621.147492	31966	8	0.957937	31994	12	1.000000	9813925	0.000731
319800241	84770.000000	4424	9659.185194	31900	4	0.978928	31870	13	0.983805	9800475	0.001069
319823670	84856.000000	4346	9660.525590	31850	9	0.687376	31817	7	0.999987	9787012	0.000910
319819550	85591.000000	4412	9666.864886	31849	5	0.958658	31685	13	1.000000	9773636	0.000950
319830495	82958.000000	4444	9652.229292	32148	8	0.995755	31948	13	0.949462	9760516	0.000956
319795698	85675.000000	4549	9668.227921	31875	3	0.994108	31991	3	0.999788	9747207	0.001146
319820053	87293.000000	4558	9691.494676	32100	5	0.997244	32124	14	1.000000	9733655	0.001218
319818730	85729.000000	4454	9649.127423	31946	4	0.829330	31842	10	0.879274	9720499	0.001555
319820720	84445.000000	4430	9670.659928	31899	5	0.997320	32033	7	0.999991	9707497	0.002465
319837775	83894.000000	4259	9631.751585	32134	5	0.990034	32134	22	0.999976	9694363	0.002856
319815272	85642.000000	4437	9663.628007	32234	14	0.872873	31874	19	1.000000	9681186	0.003100
319815770	87608.000000	4550	9698.345087	32048	9	0.765371	31950	8	1.000000	9668133	0.003038
319804404	85372.000000	4335	9658.971240	31737	12	0.999959	32176	8	0.994808	9654966	0.002917
319818910	85535.000000	4425	9679.676552	31728	8	0.999703	32009	8	0.999998	9641751	0.003617
319814569	86147.000000	4494	9678.931594	31978	9	0.998763	31895	3	0.599993	9628657	0.003821
319797973	85577.000000	4326	9652.912744	32034	6	0.901863	32063	6	0.999965	9615643	0.003727
319818105	83881.000000	4478	9645.587214	31897	7	0.999211	31876	9	0.996724	9602573	0.003610
319824718	85466.000000	4434	9668.908337	31876	7	0.950801	31975	1	0.927789	9589592	0.003177
319828944	85159.000000	4419	9644.767890	32006	4	0.838599	32127	23	1.000000	9576661	0.003153
319801461	85475.000000	4409	9665.130738	31796	3	0.954291	32006	13	1.000000	9563693	0.003752
319825171	85692.000000	4432	9669.125208	32114	6	0.998204	32007	16	1.000000	9550709	0.003531
319831587	85803.000000	4507	9672.734447	32081	12	0.929520	31958	15	0.981238	9537855	0.003397
npatches	nstrain	runtime	dt	init_x	init_y	init_y_blood	init_z	init_S	beta0	beta1	beta2	beta3	mean_beta	B	d	delta	delta_blood	b[0]	mut	m	CTL	c	g	epsilon	k	het	lambda	rho	omega	x_max	patch.dyna	DELTA	A	VA
10000	1	100.000000	0.000100	21900	9499	5000000	0.001000	10000000	18.421720	12.879399	20.371053	8.892694	15	8000000000.000000	0.010000	1.000000	1.000000	800000	0.000050	0.048000	1	0.001000	1.000000	25.000000	16.000000	0.500000	0.001000	0.001000	0.010000	31987	0	10.000000	7.000000	1.000000
sus	inf	inf_blood	z	x[0]	y[0][0]	z[0]	x[1]	y[1][0]	z[1]	S[0]	synchrony
219000000	94990000.000000	5000000	10.000000	21900	9499	0.001000	21900	9499	0.001000	10000000	0.000000
314221739	8607485.000000	448927	10000.000000	31106	951	1.000000	31698	818	1.000000	10386251	0.000000
318523913	2030446.000000	104936	10000.000000	31780	214	1.000000	31926	169	1.000000	10439701	0.000000
319520325	545322.000000	28846	10000.000000	31769	58	1.000000	32002	46	1.000000	10441633	0.000000
319756043	154963.000000	8222	9999.527027	32013	14	1.000000	32153	9	1.000000	10431057	0.000000
319796730	66154.000000	3458	8800.640244	32002	6	1.000000	32145	4	1.000000	10416950	0.000000
319842531	68391.000000	3558	8944.924578	31864	6	0.841978	31877	6	0.975044	10402361	0.000000
319821139	70028.000000	3599	8977.961538	32010	12	0.950128	32006	11	0.981841	10387704	0.000000
319814994	70278.000000	3608	8979.546801	31995	14	0.999430	32089	1	0.898531	10373322	0.000000
319841517	69512.000000	3522	8975.673594	31961	6	0.957402	32023	3	0.967614	10359044	0.000000
319823323	68550.000000	3511	8935.569388	32290	9	0.996194	31714	6	0.858790	10344451	0.000000
319831520	69601.000000	3656	8987.302319	31924	6	0.999999	32105	5	0.999390	10330181	0.000000
319827503	68634.000000	3538	8941.662482	32047	4	0.999249	31874	8	0.988120	10315745	0.000000
319820642	69719.000000	3672	8942.588033	32002	4	1.000000	32091	8	0.748571	10301287	0.000000
319834491	69315.000000	3587	8910.560961	31972	8	0.886691	32022	6	0.998759	10286903	0.000000
319829784	68790.000000	3501	8999.545990	31761	11	0.999961	32023	9	0.999999	10272588	0.000000
319811871	70030.000000	3639	9012.310119	31929	15	1.000000	31885	10	1.000000	10258253	0.000000
319825963	69384.000000	3546	8909.335774	31865	5	0.971724	31991	6	0.996051	10243985	0.000000
319826511	69988.000000	3642	8968.383393	32141	5	0.842720	31957	4	0.799397	10229565	0.000000
319829933	68198.000000	3557	8896.204761	32109	6	0.999853	32099	6	0.829427	10215192	0.000000
319820326	69127.000000	3647	8941.645334	31994	4	0.999335	31890	10	0.974188	10200975	0.000000
319819685	69803.000000	3559	8901.370252	31900	6	0.819314	31773	3	0.614513	10186832	0.000000
319859553	68442.000000	3556	8956.828703	31946	12	0.786656	31857	2	0.858912	10172604	0.000000
319828053	68045.000000	3512	8951.342393	31879	14	0.679867	31982	5	0.990239	10158522	0.000000
319836668	68739.000000	3519	8946.236413	31822	9	0.947397	31992	10	0.988576	10144491	0.000000
319826291	69367.000000	3640	8975.128900	31975	10	0.999988	32164	4	0.992649	10130354	0.000000
319825551	68982.000000	3623	8926.983231	31902	16	1.000000	31919	8	0.831542	10116360	0.000000
319813198	68286.000000	3551	8945.920297	32167	5	0.854882	31835	6	0.994781	10102290	0.000000
319844012	68566.000000	3662	8950.499485	32209	3	0.999919	32135	6	0.967060	10087990	0.000000
319827406	69683.000000	3593	8964.442816	31975	12	0.999141	31828	3	0.962848	10073768	0.000000
319841884	70077.000000	3640	8979.738573	31970	7	0.888992	31878	2	0.999017	10059956	0.000000
319832975	69038.000000	3658	8956.938892	32075	13	0.903197	31947	4	0.978792	10045909	0.000000
319836324	68251.000000	3566	8917.254662	32109	7	0.995966	31902	3	0.779177	10031897	0.000000
319816973	68877.000000	3545	8953.373360	32090	5	0.999002	31891	11	0.979032	10018185	0.000000
319819086	70959.000000	3649	9001.429194	32031	3	0.978455	31811	6	0.671151	10004124	0.000000
319823854	69880.000000	3777	9000.916990	32036	5	0.889965	31994	6	0.570526	9990111	0.000000
319821723	68736.000000	3622	8924.021973	32021	10	0.999859	32098	2	0.959278	9976132	0.000000
319838725	69511.000000	3698	8956.807395	31993	10	1.000000	32050	1	0.649687	9962255	0.000000
319827859	69561.000000	3674	8968.755340	31861	10	1.000000	32213	6	0.600065	9948462	0.000000
319846055	68925.000000	3574	8982.046602	32040	4	0.915955	32042	13	0.856802	9934778	0.000000
319827368	69039.000000	3574	8940.267439	32234	8	0.999951	31909	9	0.990754	9920994	-1.#IND00
319840815	69791.000000	3671	8963.971007	31901	8	0.997634	31994	5	0.866435	9907265	-1.#IND00
319820681	69673.000000	3585	8952.233289	31983	10	0.977696	31841	7	0.999817	9893643	0.015215
319811451	68482.000000	3473	8961.763310	31990	12	0.961084	32060	7	0.998951	9879831	0.010014
319835121	68710.000000	3716	8886.391000	31945	7	0.640184	32098	8	0.955129	9866273	0.007351
319831314	68666.000000	3529	8908.372306	32106	9	0.944280	31825	9	0.708521	9852532	0.007865
319827581	68973.000000	3512	8955.932406	31963	8	0.999924	31923	4	0.999637	9838977	0.007029
319829960	69260.000000	3592	9002.970843	31863	10	0.999996	32005	4	0.870162	9825165	0.005234
319834029	69710.000000	3680	8992.314238	31949	4	1.000000	32056	2	0.258640	9811413	0.003650
319822105	69247.000000	3638	8964.435768	31993	6	0.811266	32052	11	0.986139	9797870	0.002828
319825230	69870.000000	3562	8936.660795	32156	12	0.999962	31978	7	0.965055	9784222	-0.000396
319833696	69250.000000	3568	8953.250309	32032	5	1.000000	31859	7	0.789675	9770656	-0.000533
319815741	68920.000000	3556	8936.564036	31909	3	0.999754	31919	5	0.998568	9757335	0.000878
319835362	69607.000000	3611	9010.272274	32009	10	1.000000	32035	3	0.704724	9743916	0.000162
319834464	68735.000000	3439	8958.815474	32049	6	0.984443	32038	4	0.975170	9730261	0.002220
319837895	69271.000000	3650	8979.671927	31981	10	0.999996	32019	7	0.647510	9716759	0.002245
319837407	69495.000000	3543	8909.711726	32056	11	0.993611	32095	2	0.989567	9703353	0.002472
319826605	69436.000000	3590	8895.261945	32105	10	0.988224	32016	8	0.971026	9689612	0.002395
319831972	68152.000000	3577	8908.431904	31998	10	0.988090	31987	4	0.458097	9676176	0.002865
319824105	68822.000000	3652	8946.765502	31936	6	0.975092	31924	9	0.923275	9662748	0.002283
319844462	69258.000000	3580	8912.368948	32137	4	0.999973	32169	7	0.780142	9649343	0.001971
319826727	68964.000000	3521	8915.735437	32011	7	0.999819	32183	1	0.964295	9636004	0.001229
319822277	69037.000000	3599	8983.914937	31932	3	0.992616	32062	6	0.870045	9622576	0.002201
319814370	70342.000000	3616	9023.194868	32090	8	0.997718	32084	7	0.986666	9609329	0.001994
319834187	69068.000000	3565	8914.180000	31901	15	0.999999	31895	4	0.995122	9595985	0.002436
319839977	69106.000000	3588	8942.825496	31869	7	0.504109	32127	8	0.933966	9582704	0.002089
319827042	68657.000000	3623	8914.448068	32100	7	0.950466	31988	8	0.983055	9569377	0.003011
319821972	69517.000000	3717	8938.008118	31884	6	0.995302	31781	5	0.766948	9556205	0.003059
319813090	68962.000000	3583	8962.726415	32020	15	0.688376	32225	4	0.387837	9543066	0.002804
319839929	68995.000000	3535	8960.124864	32130	8	0.916024	31880	1	0.795448	9529671	0.002636
319858809	69484.000000	3610	8986.621210	31899	10	0.964738	32072	7	0.921105	9516404	0.002473
319835207	69287.000000	3535	8965.989734	32004	8	0.774434	31973	2	0.651987	9503227	0.002494
319823369	70528.000000	3676	9011.554384	31971	6	0.701643	31831	8	0.986359	9490011	0.001836
319827890	68882.000000	3581	8958.507677	31796	8	0.993035	31803	5	0.748819	9476746	0.002332
319833735	69193.000000	3605	8944.926179	32234	7	0.799284	31870	0	0.532785	9463501	0.002294
319834120	70068.000000	3632	8939.225014	31954	9	0.773518	32079	6	0.986147	9450365	0.003045
319855467	68414.000000	3655	8905.174116	31927	10	0.999749	32062	5	0.993140	9437461	0.002869
319848624	69044.000000	3553	8988.872418	31928	7	0.999158	32134	9	0.788838	9424431	0.003241
319798968	68989.000000	3544	8916.391495	31918	6	0.873736	31774	7	0.932644	9411371	0.002987
319829740	69336.000000	3554	8974.550988	31837	13	0.999784	31946	8	0.682406	9398152	0.003324
319807296	67666.000000	3557	8906.103660	31860	4	0.994562	31745	6	0.834869	9385092	0.003460
319850509	67392.000000	3549	8947.864343	31786	8	0.983986	31979	5	0.900064	9371980	0.003472
319827751	70621.000000	3541	9037.534740	32216	3	0.996376	32223	8	0.846862	9359146	0.003434
319822584	69076.000000	3643	8917.060066	31945	11	0.953469	31893	8	0.816628	9346221	0.003110
319837372	69604.000000	3694	8928.212770	31896	4	0.681410	31928	10	0.955495	9333202	0.003124
319824288	68911.000000	3617	8945.441725	32021	8	0.930369	32028	6	0.914674	9320305	0.003314
319817636	70494.000000	3677	8972.679105	32199	4	0.962309	32008	2	0.984910	9307486	0.003077
319834155	68644.000000	3530	8985.300025	32145	3	0.996356	32024	9	0.992944	9294396	0.002612
319852746	69768.000000	3545	9003.450554	31870	7	0.761244	31885	2	0.405310	9281449	0.002347
319823306	70790.000000	3711	8987.993002	31847	16	0.936266	31901	5	0.967302	9268482	0.001960
319845500	68910.000000	3590	8921.391588	32072	2	0.760428	32236	8	0.770374	9255421	0.002038
319841904	70464.000000	3727	8978.906530	32145	9	0.994658	31972	14	0.996745	9242451	0.001929
319842243	69614.000000	3617	8927.237715	31922	12	0.999998	31849	3	0.968308	9229640	0.001840
319839148	70071.000000	3606	8917.336684	31930	8	0.986821	31905	9	0.859650	9216734	0.002492
319850796	68686.000000	3479	8929.527421	32107	9	0.932688	32177	5	0.999479	9204026	0.002386
319805547	68333.000000	3481	8938.909910	31969	10	0.992384	32020	7	0.971485	9191395	0.002311
319824378	70393.000000	3621	8995.916629	32015	15	0.999896	31932	9	0.407502	9178792	0.002217
319829877	68711.000000	3576	8972.485357	31894	4	0.991528	32011	11	0.881628	9166151	0.002004
319811800	69370.000000	3754	8952.590513	32079	7	0.999999	31972	5	0.717173	9153543	0.002083
319834249	69045.000000	3539	8971.900334	32232	6	0.938275	32045	7	0.998393	9140788	0.002084
npatches	nstrain	runtime	dt	init_x	init_y	init_y_blood	init_z	init_S	beta0	beta1	beta2	beta3	mean_beta	B	d	delta	delta_blood	b[0]	mut	m	CTL	c	g	epsilon	k	het	lambda	rho	omega	x_max	patch.dyna	DELTA	A	VA
10000	1	100.000000	0.000100	21900	9499	5000000	0.001000	10000000	18.236192	18.473189	22.156433	15.200845	15	8000000000.000000	0.010000	1.000000	1.000000	800000	0.000050	0.048000	1	0.001000	1.000000	25.000000	17.000000	0.500000	0.001000	0.001000	0.010000	31987	0	10.000000	7.000000	1.000000
sus	inf	inf_blood	z	x[0]	y[0][0]	z[0]	x[1]	y[1][0]	z[1]	S[0]	synchrony
219000000	94990000.000000	5000000	10.000000	21900	9499	0.001000	21900	9499	0.001000	10000000	0.000000
317161125	3957996.000000	207054	10000.000000	31684	446	1.000000	31683	431	1.000000	10299977	0.000000
319596798	392732.000000	20826	10000.000000	31861	40	1.000000	32249	47	1.000000	10308367	0.000000
319831680	54038.000000	2710	8367.603004	32033	7	0.719523	32128	4	1.000000	10295357	0.000000
319825227	61876.000000	3238	8330.087970	32115	4	0.999853	31888	10	0.949041	10280688	0.000000
319833900	62623.000000	3315	8302.634065	32284	4	0.960727	31984	9	0.548953	10266415	0.000000
319823371	62671.000000	3152	8270.102325	31996	7	0.933210	31935	7	0.848590	10252139	0.000000
319842459	64080.000000	3243	8319.313952	31986	3	0.974307	32029	5	0.999824	10237605	0.000000
319842321	63408.000000	3326	8374.359379	31922	9	0.999200	31973	5	1.000000	10223304	0.000000
319835747	62778.000000	3256	8377.468280	31621	5	0.971622	32079	5	0.890560	10209145	0.000000
319817573	61863.000000	3175	8295.610519	31920	18	0.987579	31730	6	0.524264	10194877	0.000000
319822562	63152.000000	3245	8298.036618	32051	3	0.911075	31814	13	0.892842	10180571	0.000000
319840927	61558.000000	3217	8388.519555	32100	8	0.906100	31853	4	0.878671	10166095	0.000000
319835219	61978.000000	3240	8364.185079	31876	9	0.994699	32175	9	0.999564	10152080	0.000000
319850471	62218.000000	3232	8351.681024	31755	7	0.999266	31928	4	0.818897	10137933	0.000000
319835149	61803.000000	3215	8380.142180	32103	9	0.939461	32074	10	0.781097	10123432	0.000000
319840950	61897.000000	3407	8347.776075	32067	11	0.914562	32170	8	0.858795	10109205	0.000000
319833877	63621.000000	3394	8402.870280	31871	6	0.999960	31808	7	0.999937	10094964	0.000000
319834436	63326.000000	3212	8362.274595	31712	8	0.751493	32140	8	0.987537	10081023	0.000000
319859896	63106.000000	3329	8355.186235	31962	6	0.814273	31942	6	0.845437	10067133	0.000000
319844496	62613.000000	3271	8302.821469	32094	3	0.803889	32015	2	0.948972	10052634	0.000000
319826089	63225.000000	3292	8335.523495	32064	8	0.937766	32091	3	0.899324	10038658	0.000000
319844049	62664.000000	3217	8379.091918	31977	4	0.883351	31953	4	0.979235	10024530	0.000000
319825774	61818.000000	3107	8296.150063	31925	6	0.995292	31982	11	0.853636	10010331	0.000000
319829064	63030.000000	3294	8350.632806	32155	7	0.993563	32007	4	0.995098	9996368	0.000000
319826543	62574.000000	3300	8345.681977	32299	6	0.999997	31884	15	0.727804	9982340	0.000000
319840740	62677.000000	3222	8406.252523	32157	4	0.999782	31868	0	0.722086	9968638	0.000000
319832740	63066.000000	3419	8384.571252	31852	7	0.963686	31948	12	0.969966	9954716	0.000000
319831782	62325.000000	3328	8315.756858	32088	8	0.882303	31959	13	0.979520	9941011	0.000000
319846833	62032.000000	3395	8336.764655	32012	9	0.509767	32148	11	0.668929	9927135	0.000000
319825621	61921.000000	3118	8329.386634	31980	8	0.614581	32135	4	0.981027	9913088	0.000000
319826419	63151.000000	3167	8349.540283	32092	2	0.989567	32100	3	0.810056	9899139	0.000000
319826408	64042.000000	3309	8386.375420	31834	9	0.995774	32245	8	0.837220	9885310	0.000000
319818938	63271.000000	3286	8355.341015	31860	8	0.995390	32121	8	0.981129	9871594	0.000000
319837861	62635.000000	3289	8338.697588	31663	10	0.746251	32163	2	0.867018	9857814	0.000000
319835392	63880.000000	3354	8344.420834	32102	7	0.998068	31964	8	0.963419	9844077	0.000000
319809003	63065.000000	3204	8348.258167	31788	11	0.942711	31916	9	0.805905	9830380	0.000000
319839461	62937.000000	3284	8355.084823	32155	15	0.970573	32073	0	0.730240	9816826	0.000000
319852860	62810.000000	3288	8434.748133	31974	9	0.974923	32019	7	0.845037	9803178	0.000000
319827228	62247.000000	3197	8374.470844	32166	7	0.965639	31899	6	0.987316	9789278	0.000000
319835106	62515.000000	3270	8330.183456	32153	1	0.719580	31904	6	0.978994	9775558	-1.#IND00
319818758	62521.000000	3277	8364.167835	31894	7	0.982313	31945	8	0.999487	9761919	-1.#IND00
319840575	62640.000000	3212	8386.224663	31812	3	0.927006	32198	4	0.795507	9748355	-1.#IND00
319826044	63037.000000	3346	8317.362822	32105	9	0.911264	32084	6	0.932221	9734895	0.003321
319818468	64285.000000	3420	8384.046925	32254	6	0.973707	32154	1	0.760881	9721227	0.007524
319846326	62561.000000	3164	8388.850238	32156	6	0.915980	32112	4	0.717044	9707651	0.007723
319836619	62798.000000	3197	8391.679753	31863	5	0.908873	31998	6	0.992831	9693898	0.009884
319839981	62241.000000	3081	8344.815894	31796	9	0.964506	31904	6	0.540401	9680586	0.009863
319829071	62958.000000	3370	8355.305747	32090	5	0.999987	31940	11	0.719126	9666956	0.007645
319840993	62292.000000	3102	8330.322500	31942	10	0.957393	32148	8	0.999938	9653425	0.007534
319827976	63187.000000	3254	8364.565281	32185	4	0.997319	31955	12	0.833902	9640165	0.009282
319832328	63670.000000	3375	8336.270003	32072	9	0.966949	32075	3	0.732733	9626839	0.005913
319834921	61761.000000	3244	8283.783971	31846	10	0.997368	31704	8	0.970323	9613373	0.004426
319838973	62594.000000	3247	8331.661443	32204	8	0.995098	32002	4	0.533430	9600082	0.002019
319837596	63401.000000	3282	8372.769781	32098	2	0.793252	32021	5	0.910470	9586888	0.002348
319840516	61841.000000	3188	8276.052222	31882	18	0.923428	31750	4	0.965773	9573600	0.002657
319835156	62567.000000	3310	8293.842657	31790	8	0.998617	31935	7	0.990517	9560388	-0.001078
319842451	62204.000000	3342	8360.840289	31994	10	0.994308	31979	9	0.991983	9546895	0.000926
319839635	62422.000000	3251	8309.444374	31852	5	0.520887	32184	8	0.998638	9533404	0.001706
319810499	62827.000000	3238	8405.977620	32239	6	0.999921	31906	12	0.661374	9520174	0.000929
319849736	61864.000000	3112	8325.535225	31831	5	0.966717	32157	17	0.958029	9506849	0.000714
319825562	63269.000000	3401	8404.573555	32071	7	0.841858	31954	9	0.895272	9493548	0.000282
319836800	64507.000000	3427	8408.668796	32176	4	0.994248	31748	2	0.774533	9480371	-0.000303
319840847	62201.000000	3205	8344.969326	32079	6	0.957772	31940	4	0.838819	9467201	-0.000701
319840060	62783.000000	3205	8323.988700	32024	7	0.765785	32004	4	0.998737	9453853	-0.000928
319824538	62269.000000	3329	8308.870239	32127	3	0.171157	32015	10	0.998169	9440534	-0.000811
319843458	62391.000000	3218	8322.192246	31701	9	0.961218	31957	9	1.000000	9427248	-0.000819
319842684	62961.000000	3223	8320.320790	31868	2	0.979868	31732	13	0.865750	9414116	-0.001002
319831224	63636.000000	3321	8387.463645	32116	6	0.976910	32088	8	0.951875	9400979	-0.000363
319842320	63675.000000	3310	8351.162477	31908	24	0.912061	32203	7	0.790877	9387986	-0.000240
319845289	63069.000000	3302	8319.753511	31903	7	0.865828	32057	7	0.966381	9374669	-0.000405
319842376	62683.000000	3279	8317.427449	31946	6	0.988813	31936	9	0.841127	9361873	-0.000230
319833782	61772.000000	3266	8295.679060	32050	2	0.999937	31772	6	0.983959	9348789	0.000144
319849522	63511.000000	3368	8361.565284	31803	3	0.997129	31873	1	0.668504	9335893	0.000192
319839360	62994.000000	3278	8374.181633	32140	3	0.996206	31995	11	0.580260	9322904	0.000432
319827351	62022.000000	3200	8321.269627	32121	12	0.977408	32140	4	0.942346	9309814	0.000483
319846009	62856.000000	3272	8325.794613	31749	5	0.999463	32091	8	0.980295	9296848	0.000813
319816279	61835.000000	3134	8333.207550	32124	4	0.999478	32262	7	0.864407	9283881	0.000810
319836577	63202.000000	3416	8397.100382	31871	8	0.960670	31968	4	0.938256	9270921	0.000900
319830861	62104.000000	3222	8307.599565	32116	5	0.987032	31767	6	0.994752	9257633	0.001011
319828344	63280.000000	3239	8313.563364	32058	4	0.835363	31961	9	0.967700	9244712	0.001673
319811362	63360.000000	3360	8351.151916	31771	10	0.739160	32007	2	0.848894	9231746	0.001700
319820661	62518.000000	3211	8316.303323	32183	3	0.985134	31923	2	0.864257	9218779	0.001385
319844777	62555.000000	3226	8244.251036	32220	8	0.999198	31840	10	0.889084	9206072	0.001365
319850388	64013.000000	3297	8450.298251	32054	7	0.715945	31980	8	0.999173	9193124	0.002297
319819033	62918.000000	3257	8400.345834	31939	7	0.998613	32015	7	0.804912	9180329	0.001826
319832756	63314.000000	3370	8327.130560	31713	2	0.937567	32079	12	0.973385	9167481	0.001670
319825981	62772.000000	3280	8343.435627	32227	8	0.949362	31990	3	0.736756	9154681	0.001718
319813583	63309.000000	3323	8355.344961	31930	10	0.897983	31862	8	0.707734	9142048	0.001831
319815225	62790.000000	3213	8377.165605	31809	5	0.991616	31948	5	0.995476	9129400	0.001525
319818743	62346.000000	3367	8285.692467	32267	4	0.931237	31844	2	0.999883	9116833	0.001583
319830098	63676.000000	3239	8363.627023	31964	4	0.994648	31905	3	0.474039	9104303	0.001769
319821482	61919.000000	3244	8356.569191	32010	11	0.972512	31758	12	0.999632	9091544	0.001848
319820024	62867.000000	3244	8423.535195	31970	7	0.839354	32043	9	0.937002	9078920	0.001915
319840043	62140.000000	3307	8338.429960	32103	7	0.988801	31972	7	0.991481	9066241	0.000936
319821183	62274.000000	3237	8338.150428	31725	19	0.994566	32110	8	0.962874	9053648	0.000984
319860450	62655.000000	3325	8343.453070	32006	9	0.939086	31763	5	0.692869	9041134	0.001794
319824940	63327.000000	3271	8407.162549	31972	5	0.998535	31972	8	0.999121	9028513	0.001756
319841927	62392.000000	3174	8295.432325	31805	5	0.963833	32038	9	0.809131	9016093	0.001697
319834976	62904.000000	3244	8336.929205	32108	6	0.999906	32238	3	0.898165	9003633	0.001874
npatches	nstrain	runtime	dt	init_x	init_y	init_y_blood	init_z	init_S	beta0	beta1	beta2	beta3	mean_beta	B	d	delta	delta_blood	b[0]	mut	m	CTL	c	g	epsilon	k	het	lambda	rho	omega	x_max	patch.dyna	DELTA	A	VA
10000	1	100.000000	0.000100	21900	9499	5000000	0.001000	10000000	12.461282	9.916754	20.812873	11.714649	15	8000000000.000000	0.010000	1.000000	1.000000	800000	0.000050	0.048000	1	0.001000	1.000000	25.000000	18.000000	0.500000	0.001000	0.001000	0.010000	31987	0	10.000000	7.000000	1.000000
sus	inf	inf_blood	z	x[0]	y[0][0]	z[0]	x[1]	y[1][0]	z[1]	S[0]	synchrony
219000000	94990000.000000	5000000	10.000000	21900	9499	0.001000	21900	9499	0.001000	10000000	0.000000
318478337	1932134.000000	100771	10000.000000	32002	192	1.000000	31808	162	1.000000	10248573	0.000000
319814097	86205.000000	4555	9924.377834	32044	2	0.777965	32100	3	1.000000	10242668	0.000000
319831956	58040.000000	2988	8400.168044	31947	1	0.824626	31922	3	0.975274	10228485	0.000000
319835341	57701.000000	3019	7856.678225	32148	8	0.626150	31825	4	0.759998	10214041	0.000000
319845180	59716.000000	3100	7883.588152	31973	7	0.989596	31789	11	0.911088	10199606	0.000000
319819926	61079.000000	3165	7941.763625	32064	6	0.824369	32010	8	0.781115	10185274	0.000000
319826933	60185.000000	3029	7938.566772	31909	2	0.438687	32066	7	0.837021	10170832	0.000000
319836013	60631.000000	3133	7900.674908	31909	3	0.685084	32157	4	0.717512	10156756	0.000000
319830916	61165.000000	3128	7946.578289	32073	11	0.782528	32044	1	0.805135	10142441	0.000000
319840820	58960.000000	3067	7901.712204	32149	3	0.775334	31962	4	0.797702	10127990	0.000000
319842512	60369.000000	3163	7987.218907	32055	7	0.979192	32312	10	0.918849	10113751	0.000000
319839960	59727.000000	3046	7953.854344	31949	4	0.694970	31868	6	0.793002	10099764	0.000000
319822809	59290.000000	3133	7869.731234	31673	5	0.377227	32144	6	0.896993	10085331	0.000000
319825529	59994.000000	3065	7956.676359	32216	1	0.678970	31928	3	0.991198	10071043	0.000000
319798832	59716.000000	3157	7882.007591	32171	5	0.742973	31948	5	0.720664	10057134	0.000000
319824989	59823.000000	3176	7838.848887	31836	6	0.709182	32125	1	0.388318	10042750	0.000000
319832910	60435.000000	3116	7892.183138	31972	5	0.981624	31963	5	0.836510	10028499	0.000000
319857711	60457.000000	3167	8000.949414	31928	2	0.830286	31901	2	0.756060	10014439	0.000000
319846319	59255.000000	3169	7908.334543	31772	5	0.899297	31779	6	0.949041	10000290	0.000000
319815771	58379.000000	3021	7835.116861	32189	8	0.951292	32150	6	0.705782	9986083	0.000000
319846317	59428.000000	3052	7870.880747	31944	2	0.663364	31917	5	0.309746	9971908	0.000000
319837070	59155.000000	3098	7785.713072	31814	2	0.673363	31903	7	0.793060	9957766	0.000000
319843798	60718.000000	3261	7963.533065	31943	5	0.828844	32105	9	0.862425	9943631	0.000000
319848256	60732.000000	3222	7924.815514	31779	4	0.218346	31984	7	0.942315	9929495	0.000000
319839118	60026.000000	3119	7999.376527	32062	6	0.995505	32167	9	0.426237	9915654	0.000000
319840879	59246.000000	3155	7905.433863	32034	5	0.697950	31827	2	0.616030	9901660	0.000000
319837366	60021.000000	3150	7857.393360	32216	4	0.852583	31920	2	0.284857	9887701	0.000000
319828691	60249.000000	3247	7871.812082	31941	3	0.464460	31972	2	0.784082	9873583	0.000000
319829842	59288.000000	3073	7954.035392	32030	3	0.562008	31992	3	0.992778	9859780	0.000000
319836248	59471.000000	3212	7860.987045	32108	10	0.843457	31803	2	0.596619	9845811	0.000000
319818351	59495.000000	3092	7893.229395	32077	4	0.987520	32079	3	0.584307	9831931	0.000000
319832323	59622.000000	2992	7873.581388	32188	6	0.948506	31983	8	0.961775	9818214	0.000000
319847469	60484.000000	3160	7906.590214	31782	6	0.529723	31933	8	0.138601	9804276	0.000000
319839293	60374.000000	3169	8031.743082	32033	5	0.994973	31838	1	0.174589	9790557	0.000000
319831439	59999.000000	3126	7981.519077	32302	3	0.930077	31852	6	0.807677	9777063	0.000000
319828792	58873.000000	3101	7953.700189	31950	3	0.421128	32040	4	0.947321	9763492	0.000000
319814298	58881.000000	3113	7856.827885	31934	3	0.589357	31826	2	0.919558	9749550	0.000000
319822703	60420.000000	3220	7925.066306	31787	4	0.938778	31777	5	0.712817	9735720	0.000000
319822418	61199.000000	3180	7944.449324	32010	5	0.916194	31940	11	0.927487	9722186	0.000000
319838411	59683.000000	3108	7883.904896	31874	3	0.744859	31876	2	0.507199	9708552	-1.#IND00
319827385	59096.000000	3142	7901.428888	31809	2	0.716219	32024	3	0.392937	9695115	-1.#IND00
319828224	59589.000000	3218	7930.858135	31775	6	0.357572	32076	3	0.714926	9681301	-1.#IND00
319837025	59938.000000	3095	7937.850917	32009	7	0.599958	31883	5	0.589631	9667647	0.023031
319828398	59414.000000	3121	7938.537997	32093	4	0.928419	32097	2	0.981012	9654105	0.013884
319818211	59105.000000	3114	7837.955711	32124	6	0.871232	31915	5	0.955250	9640738	0.011179
319818668	59758.000000	3093	7943.295098	32030	8	0.634354	31905	5	0.777339	9627269	0.005903
319798507	59662.000000	3017	7937.180097	31870	7	0.933146	31881	8	0.460375	9613978	0.005781
319824922	59628.000000	2953	7941.572450	31891	6	0.903798	32167	2	0.741293	9600453	-0.000288
319822704	59032.000000	3027	7922.167352	32082	7	0.191333	32197	1	0.436044	9586957	-0.002332
319849397	59911.000000	3044	7920.120462	32034	10	0.774304	32124	7	0.589025	9573555	-0.000922
319812439	60254.000000	3157	7958.948671	32045	2	0.621634	31718	1	0.863689	9560260	-0.001337
319833188	59426.000000	3106	7881.432655	31912	1	0.654052	31970	2	0.569716	9546774	-0.001844
319835615	59672.000000	3036	7888.333557	31930	12	0.698473	31963	4	0.965748	9533624	-0.001002
319825075	59854.000000	3077	8000.925084	32017	0	0.500041	32049	3	0.435041	9520330	0.000129
319854828	60136.000000	3036	7980.132782	31750	4	0.498876	31849	6	0.790169	9506966	0.000650
319832422	58977.000000	3094	7913.130488	31789	2	0.862272	32023	6	0.750714	9493591	0.000959
319834033	60917.000000	3182	7871.335342	31954	6	0.441782	32152	3	0.884720	9480269	-0.000698
319809555	60139.000000	3039	7982.539372	31772	4	0.801199	31855	7	0.717483	9467045	0.001071
319839428	59561.000000	3179	7919.485369	31889	8	0.998137	31813	9	0.914671	9453710	-0.000919
319826213	59797.000000	3143	7923.626500	31894	8	0.851776	31964	6	0.813727	9440417	-0.000729
319827851	59402.000000	3122	7892.640392	31724	12	0.536638	31799	8	0.679977	9427226	-0.000452
319834550	60552.000000	3105	7918.674689	31930	3	0.882275	32185	4	0.322531	9414066	0.000331
319845111	60190.000000	3108	7915.258230	31837	7	0.971578	31834	4	0.728625	9400729	0.000637
319851468	59802.000000	3068	8020.119906	31961	6	0.830692	31896	2	0.628906	9387554	-0.000621
319814044	60478.000000	3212	7895.955000	32066	5	0.750080	31852	12	0.826325	9374457	0.001302
319852495	60799.000000	3255	7932.380064	31743	1	0.455340	32206	6	0.834748	9361249	0.000511
319824341	59076.000000	3044	7865.149276	32058	4	0.985213	31981	8	0.822039	9348139	0.000428
319828148	59504.000000	3126	7975.739344	31979	8	0.466061	32070	8	0.994851	9335237	0.000290
319830498	59582.000000	2993	8004.918381	31925	4	0.952569	31993	4	0.722489	9322355	0.000423
319844970	59819.000000	3190	7894.612841	32179	3	0.626196	31914	11	0.923491	9309203	0.000736
319821560	59669.000000	3067	7846.953855	31926	5	0.864153	32066	5	0.837243	9296127	0.001315
319848406	60422.000000	3127	7934.084380	31876	9	0.886082	32013	5	0.304376	9283195	0.001357
319847386	58997.000000	3061	7792.957588	31854	6	0.976477	31894	2	0.898045	9270128	0.001010
319819040	60344.000000	3083	7887.336357	31825	6	0.367453	31917	6	0.476540	9257256	0.000803
319840366	60253.000000	3213	8015.581083	31902	8	0.906040	31974	5	0.772536	9244210	0.000311
319849879	59282.000000	3113	7903.200822	32117	5	0.645244	31779	5	0.830188	9231129	0.000348
319827077	60611.000000	3101	7963.973665	32100	6	0.924462	31983	5	0.677709	9218099	0.000384
319839223	58635.000000	2935	7942.064932	32132	4	0.741063	31941	5	0.706462	9205366	0.000542
319817007	60357.000000	3155	7849.951012	31969	5	0.908059	32106	6	0.899455	9192445	0.000892
319809545	60676.000000	3133	7992.296988	32155	1	0.956287	32022	3	0.736822	9179609	-0.000126
319834702	58834.000000	2985	7878.633118	32078	3	0.760548	31961	6	0.667579	9166747	-0.000107
319838139	59931.000000	3166	7914.928495	32085	7	0.772517	31789	1	0.136319	9154119	-0.000125
319818310	60051.000000	3110	8027.252118	31943	8	0.227999	32054	2	0.572262	9141431	-0.000315
319850867	58262.000000	2955	7971.298721	31773	6	0.871884	31973	4	0.783065	9128849	-0.000348
319838751	59079.000000	2937	7888.839681	31947	2	0.586971	32013	1	0.817236	9116102	-0.000136
319851238	59417.000000	3042	7871.382312	32032	6	0.931002	32102	2	0.418762	9103414	-0.000110
319860484	60478.000000	3199	7977.175206	32200	6	0.989028	32034	5	0.672960	9090834	-0.000693
319845751	59736.000000	3143	7897.458035	32127	4	0.667511	32007	8	0.568833	9078183	-0.000766
319848950	60212.000000	3105	7983.906296	31850	7	0.862283	31958	7	0.968750	9065315	-0.000620
319840303	59179.000000	3087	7929.419444	31969	10	0.673244	31844	7	0.397527	9052604	-0.000499
319828126	58930.000000	3008	7920.014614	31798	4	0.864901	31829	5	0.977836	9039862	0.000149
319859349	59392.000000	3003	7907.109720	32104	0	0.770330	31961	5	0.279276	9027365	0.000204
319828998	60634.000000	3093	7924.776638	31989	6	0.905444	31983	10	0.902592	9015012	0.000194
319839323	59806.000000	3115	7953.770546	31968	2	0.817298	31916	4	0.798023	9002430	0.000273
319815202	60077.000000	3109	7942.901853	32044	5	0.734668	31970	7	0.861167	8989818	0.000219
319820394	59602.000000	3215	7990.411359	31865	1	0.677714	31877	0	0.694097	8977335	0.000204
319846247	58500.000000	2958	7912.506949	31963	5	0.810276	31989	5	0.459915	8964887	0.000228
319831913	60799.000000	3185	7977.154223	31848	6	0.843536	31909	9	0.890500	8952550	0.000273
319846324	58744.000000	3091	7899.568122	31926	3	0.563556	31977	3	0.472751	8940125	0.001060
npatches	nstrain	runtime	dt	init_x	init_y	init_y_blood	init_z	init_S	beta0	beta1	beta2	beta3	mean_beta	B	d	delta	delta_blood	b[0]	mut	m	CTL	c	g	epsilon	k	het	lambda	rho	omega	x_max	patch.dyna	DELTA	A	VA
10000	1	100.000000	0.000100	21900	9499	5000000	0.001000	10000000	15.508232	17.364707	17.283002	9.592838	15	8000000000.000000	0.010000	1.000000	1.000000	800000	0.000050	0.048000	1	0.001000	1.000000	25.000000	19.000000	0.500000	0.001000	0.001000	0.010000	31987	0	10.000000	7.000000	1.000000
sus	inf	inf_blood	z	x[0]	y[0][0]	z[0]	x[1]	y[1][0]	z[1]	S[0]	synchrony
219000000	94990000.000000	5000000	10.000000	21900	9499	0.001000	21900	9499	0.001000	10000000	0.000000
319309552	757156.000000	39838	10000.000000	32098	67	1.000000	31797	91	1.000000	10198393	0.000000
319822251	60896.000000	3112	6222.278670	31959	3	0.804545	32041	13	0.717685	10185734	0.000000
319838400	65027.000000	3477	7688.037610	31802	7	0.923300	31831	6	0.936441	10171426	0.000000
319813040	55884.000000	2935	7619.199082	32024	7	0.773514	31990	1	0.428069	10156976	0.000000
319843228	55858.000000	2935	7344.661585	32034	1	0.754686	31874	3	0.990752	10142677	0.000000
319821056	58086.000000	2977	7401.661277	32144	8	0.286464	31972	7	0.696154	10128443	0.000000
319827826	57164.000000	2893	7473.142602	31857	8	0.975650	32065	5	0.984087	10114254	0.000000
319833592	56367.000000	2910	7410.638356	31786	5	0.707443	32057	6	0.952429	10099878	0.000000
319826486	57483.000000	2972	7379.233810	31991	7	0.996505	32087	4	0.297537	10085801	0.000000
319847978	57042.000000	2985	7434.509458	32118	5	0.839003	32031	6	0.982145	10071438	0.000000
319816698	55132.000000	2952	7365.196769	32178	1	0.265143	32125	8	0.898481	10057293	0.000000
319845615	57876.000000	3057	7491.142290	31782	9	0.883773	32032	2	0.348050	10043248	0.000000
319828251	55197.000000	2867	7378.184543	31680	6	0.775190	31978	6	0.602262	10028813	0.000000
319846510	58035.000000	3025	7464.557276	32179	4	0.925322	31868	9	0.627506	10014732	0.000000
319827536	55791.000000	3000	7418.938822	31971	4	0.485935	31997	4	0.397400	10000361	0.000000
319861932	54952.000000	2848	7340.530177	32036	11	0.938459	31936	7	0.678159	9986209	0.000000
319832978	56281.000000	2852	7275.467960	31977	5	0.954522	31992	3	0.936094	9972184	0.000000
319843917	58012.000000	3000	7500.093731	32249	3	0.556366	31962	9	0.585256	9958040	0.000000
319827855	56822.000000	2916	7453.681876	31902	8	0.987850	31731	8	0.778347	9943803	0.000000
319843626	56338.000000	2888	7373.874117	31986	6	0.450861	31909	1	0.504291	9929810	0.000000
319829131	56638.000000	2909	7354.407784	32046	2	0.774578	31846	9	0.590745	9915892	0.000000
319845117	57096.000000	2958	7516.824759	31965	3	0.877830	32009	3	0.510208	9902015	0.000000
319854763	55671.000000	2878	7432.780518	32165	8	0.800787	32276	5	0.925782	9888101	0.000000
319843412	56367.000000	2928	7364.223697	32129	4	0.535780	32007	2	0.425638	9874164	0.000000
319831848	57818.000000	2996	7436.856385	32015	11	0.965609	32149	1	0.358608	9860153	0.000000
319856645	56018.000000	2928	7436.904150	31724	9	0.589685	31800	8	0.947028	9846172	0.000000
319831856	54973.000000	2831	7313.336844	31996	3	0.724072	31797	9	0.705145	9832266	0.000000
319808380	57081.000000	3000	7387.664206	32206	5	0.858059	32163	3	0.759496	9818152	0.000000
319836316	57038.000000	2874	7368.438344	31856	7	0.833575	32121	1	0.606525	9804421	0.000000
319823016	56715.000000	2903	7419.143583	31813	0	0.671118	32027	3	0.978860	9790384	0.000000
319842264	55607.000000	2851	7478.870229	32105	7	0.578600	32359	13	0.989708	9776637	0.000000
319840124	57156.000000	2903	7342.919457	31880	4	0.972878	31919	10	0.650365	9762930	0.000000
319827596	57422.000000	3000	7396.238175	31832	4	0.814803	31919	3	0.636214	9749173	0.000000
319842392	56583.000000	2955	7496.514600	32089	5	0.994029	32035	1	0.461222	9735471	0.000000
319844441	55683.000000	2896	7400.447753	32051	5	0.872665	31969	7	0.975038	9721770	0.000000
319819358	57730.000000	3064	7413.537570	31957	8	0.737108	32118	2	0.319471	9707934	0.000000
319840773	56647.000000	3003	7447.570246	32017	13	0.508649	31893	4	0.663840	9694371	0.000000
319850791	56281.000000	2815	7342.082586	31944	11	0.731377	31991	11	0.575901	9680718	0.000000
319848072	57562.000000	2990	7431.484461	31811	9	0.486970	31730	4	0.919654	9667013	0.000000
319839282	55255.000000	2845	7460.423535	31937	5	0.612095	31991	4	0.874887	9653381	-1.#IND00
319849750	57204.000000	2909	7341.884968	32128	7	0.923201	32037	8	0.786603	9639698	-1.#IND00
[truncated: 161 more rows]
