# Supplementary material for: Large Variations in HIV-1 Viral Load Explained by Shifting-Mosaic Metapopulation Dynamics
Source: PLoS Biol. 2016 Oct 5;14(10):e1002567. doi: 10.1371/journal.pbio.1002567 (PMC5051940; doi:10.1371/journal.pbio.1002567)
Supplement: S1 Data — Each file gives the output from the simulations indicated by the filename: low migration (ms1, db432); high migration (ms1, db1); very high migration (ms10, db1); number of patches (np); reservoir (storage); no reservoir (nostorage); CTL immigration model (CTLimmig); CTL proliferation model (CTLprolif); β¯ (beta1, beta2, …). Within each file, there are 21 simulations for (k = 0,1,..,20), and data is output each day. For measures of synchrony, the final entry should be used. See Methods and S1 Simulation Code for further details. (ZIP) [file pbio.1002567.s002.zip › S1_Data/ms10_np10000_storage_noPD_CTLprolif_db1_beta16.tsv]

npatches	nstrain	runtime	dt	init_x	init_y	init_y_blood	init_z	init_S	beta0	beta1	beta2	beta3	mean_beta	B	d	delta	delta_blood	b[0]	mut	m	CTL	c	g	epsilon	k	het	lambda	rho	omega	x_max	patch.dyna	DELTA	A	VA
10000	1	100.000000	0.000100	21900	9499	5000000	0.001000	10000000	18.930242	13.259523	15.405972	22.387009	16	8000000000.000000	0.010000	1.000000	1.000000	800000	0.000050	0.048000	1	0.001000	1.000000	25.000000	0.000000	0.500000	0.001000	0.001000	0.010000	31987	0	10.000000	7.000000	1.000000
sus	inf	inf_blood	z	x[0]	y[0][0]	z[0]	x[1]	y[1][0]	z[1]	S[0]	synchrony
219000000	94990000.000000	5000000	10.000000	21900	9499	0.001000	21900	9499	0.001000	10000000	0.000000
41622435	3630607288.000000	188373207	10000.000000	3312	363545	1.000000	4504	362414	1.000000	15604994	0.000000
27998617	5665352622.000000	294304709	10000.000000	2258	567063	1.000000	3104	565668	1.000000	22766644	0.000000
24674273	6501584605.000000	337870897	10000.000000	1941	650729	1.000000	2728	650683	1.000000	30079719	0.000000
23565056	6835283700.000000	355239548	10000.000000	1817	684162	1.000000	2574	683354	1.000000	37432142	0.000000
23152744	6967386926.000000	362097248	10000.000000	1851	695608	1.000000	2521	697147	1.000000	44792380	0.000000
22997770	7019497683.000000	364831273	10000.000000	1824	701127	1.000000	2573	699820	1.000000	52142093	0.000000
22932591	7039958630.000000	365902660	10000.000000	1817	705359	1.000000	2559	704029	1.000000	59486161	0.000000
22905672	7048021146.000000	366362399	10000.000000	1835	704725	1.000000	2435	704795	1.000000	66820406	0.000000
22893849	7051286543.000000	366494499	10000.000000	1789	706055	1.000000	2553	704928	1.000000	74141229	0.000000
22893254	7052588861.000000	366571056	10000.000000	1794	704098	1.000000	2479	706850	1.000000	81450108	0.000000
22895619	7053084523.000000	366596849	10000.000000	1830	706266	1.000000	2581	705997	1.000000	88750776	0.000000
22888564	7053249458.000000	366616203	10000.000000	1809	706158	1.000000	2547	704758	1.000000	96037642	0.000000
22884674	7053393609.000000	366577684	10000.000000	1851	704478	1.000000	2507	705934	1.000000	103323172	0.000000
22894820	7053404672.000000	366596007	10000.000000	1810	706287	1.000000	2546	704289	1.000000	110588771	0.000000
22895447	7053465357.000000	366592732	10000.000000	1800	704824	1.000000	2519	706260	1.000000	117845265	0.000000
22892794	7053487301.000000	366576593	10000.000000	1771	706414	1.000000	2541	705062	1.000000	125086639	0.000000
22894066	7053370334.000000	366591004	10000.000000	1773	705520	1.000000	2562	705314	1.000000	132322548	0.000000
22894051	7053420493.000000	366591987	10000.000000	1831	706280	1.000000	2551	704361	1.000000	139542882	0.000000
22893579	7053312401.000000	366609849	10000.000000	1808	704810	1.000000	2500	704605	1.000000	146761458	0.000000
22896251	7053445419.000000	366599716	10000.000000	1773	706347	1.000000	2525	705155	1.000000	153965160	0.000000
22890526	7053344675.000000	366596827	10000.000000	1798	705649	1.000000	2491	705138	1.000000	161158986	0.000000
22890542	7053455672.000000	366604122	10000.000000	1812	704280	1.000000	2563	704904	1.000000	168342712	0.000000
22893907	7053418979.000000	366604494	10000.000000	1772	704731	1.000000	2520	706034	1.000000	175511645	0.000000
22884478	7053365532.000000	366639784	10000.000000	1765	704905	1.000000	2454	704184	1.000000	182671062	0.000000
22886938	7053454271.000000	366623200	10000.000000	1777	706746	1.000000	2507	705747	1.000000	189817644	0.000000
22893999	7053380102.000000	366613985	10000.000000	1791	705164	1.000000	2565	704491	1.000000	196955678	0.000000
22895044	7053442336.000000	366594409	10000.000000	1817	708365	1.000000	2534	704594	1.000000	204077681	0.000000
22892747	7053363473.000000	366625521	10000.000000	1788	706676	1.000000	2495	704945	1.000000	211192610	0.000000
22888264	7053510896.000000	366580035	10000.000000	1824	707737	1.000000	2505	705796	1.000000	218296034	0.000000
22889714	7053638798.000000	366595265	10000.000000	1839	705300	1.000000	2571	706011	1.000000	225391703	0.000000
22895332	7053636599.000000	366627780	10000.000000	1750	707359	1.000000	2522	705270	1.000000	232476183	0.000000
22887561	7053542242.000000	366619088	10000.000000	1845	704434	1.000000	2514	704631	1.000000	239545951	0.000000
22883424	7053626043.000000	366621921	10000.000000	1842	705397	1.000000	2503	705048	1.000000	246611164	0.000000
22889498	7053491676.000000	366623302	10000.000000	1771	705915	1.000000	2517	705729	1.000000	253664778	0.000000
22890698	7053592043.000000	366600192	10000.000000	1809	706026	1.000000	2520	704190	1.000000	260707677	0.000000
22899304	7053430628.000000	366596432	10000.000000	1816	705318	1.000000	2520	704897	1.000000	267734857	0.000000
22894140	7053379906.000000	366613645	10000.000000	1855	706760	1.000000	2482	705120	1.000000	274758452	0.000000
22893469	7053428327.000000	366605653	10000.000000	1779	704224	1.000000	2553	704954	1.000000	281769214	0.000000
22887771	7053366019.000000	366574616	10000.000000	1822	705264	1.000000	2533	706432	1.000000	288769989	0.000000
22894578	7053439528.000000	366580452	10000.000000	1768	705799	1.000000	2479	706065	1.000000	295759419	-1.#IND00
22897220	7053523835.000000	366604662	10000.000000	1812	706979	1.000000	2525	704187	1.000000	302738299	0.008000
22892423	7053433134.000000	366591535	10000.000000	1817	704608	1.000000	2546	704474	1.000000	309710073	0.001103
22896435	7053410982.000000	366595758	10000.000000	1783	704736	1.000000	2528	705751	1.000000	316668223	0.006140
22893618	7053444107.000000	366598430	10000.000000	1806	705787	1.000000	2470	705513	1.000000	323608131	0.002145
22895227	7053442943.000000	366617591	10000.000000	1785	705605	1.000000	2576	705632	1.000000	330542261	0.001195
22897412	7053425237.000000	366619086	10000.000000	1863	704647	1.000000	2527	704148	1.000000	337462549	-0.003032
22895465	7053448629.000000	366600637	10000.000000	1836	705706	1.000000	2503	706256	1.000000	344381537	-0.001521
22889298	7053368735.000000	366613803	10000.000000	1835	704781	1.000000	2581	704796	1.000000	351291340	-0.004288
22889775	7053352193.000000	366596575	10000.000000	1854	706795	1.000000	2434	706966	1.000000	358193187	-0.003385
22892294	7053370979.000000	366564339	10000.000000	1778	706839	1.000000	2528	705695	1.000000	365082175	-0.001820
22892302	7053371952.000000	366606396	10000.000000	1836	705405	1.000000	2550	706525	1.000000	371961435	-0.000998
22890372	7053387967.000000	366613487	10000.000000	1797	705368	1.000000	2592	703689	1.000000	378825633	-0.002975
22894749	7053418310.000000	366589435	10000.000000	1887	704646	1.000000	2599	707361	1.000000	385682036	-0.002271
22898830	7053462471.000000	366586572	10000.000000	1803	705850	1.000000	2558	705328	1.000000	392526407	-0.002091
22893735	7053456286.000000	366594187	10000.000000	1769	704834	1.000000	2518	704457	1.000000	399365642	-0.001689
22889321	7053403867.000000	366630810	10000.000000	1775	706200	1.000000	2535	704308	1.000000	406187207	-0.001959
22891174	7053446012.000000	366609434	10000.000000	1817	705868	1.000000	2530	704644	1.000000	412995729	-0.001543
22887627	7053442716.000000	366581263	10000.000000	1855	705908	1.000000	2511	704682	1.000000	419801282	-0.001698
22896219	7053398917.000000	366635538	10000.000000	1804	705761	1.000000	2534	704518	1.000000	426592937	-0.001726
22901633	7053399637.000000	366593576	10000.000000	1837	705163	1.000000	2525	707461	1.000000	433373918	-0.001359
22890644	7053382259.000000	366621680	10000.000000	1786	705602	1.000000	2572	704060	1.000000	440146144	-0.002062
22895872	7053511007.000000	366602917	10000.000000	1813	705548	1.000000	2514	705090	1.000000	446910259	-0.001792
22893646	7053470943.000000	366621738	10000.000000	1780	707542	1.000000	2564	705812	1.000000	453665161	-0.001713
22897054	7053434928.000000	366600160	10000.000000	1843	706853	1.000000	2510	706343	1.000000	460407461	-0.001863
22892331	7053364091.000000	366582341	10000.000000	1817	706458	1.000000	2444	705612	1.000000	467139314	-0.001758
22890982	7053473172.000000	366596815	10000.000000	1810	705948	1.000000	2563	704396	1.000000	473861533	-0.001620
22895082	7053457106.000000	366613327	10000.000000	1857	705461	1.000000	2578	705284	1.000000	480569419	-0.000312
22894896	7053461351.000000	366607292	10000.000000	1814	705032	1.000000	2540	705049	1.000000	487271363	-0.000844
22894978	7053440150.000000	366625177	10000.000000	1822	705268	1.000000	2489	705473	1.000000	493963622	0.000153
22889838	7053439277.000000	366587423	10000.000000	1817	706028	1.000000	2521	706666	1.000000	500642768	0.000794
22895171	7053449258.000000	366608378	10000.000000	1800	705860	1.000000	2518	705147	1.000000	507315675	0.001410
22897041	7053508802.000000	366598312	10000.000000	1813	706210	1.000000	2521	705673	1.000000	513981325	0.002130
22891395	7053354203.000000	366599352	10000.000000	1790	705296	1.000000	2460	706279	1.000000	520629410	0.002038
22891529	7053401571.000000	366583406	10000.000000	1797	705386	1.000000	2556	704379	1.000000	527273044	0.002048
22888661	7053489948.000000	366591456	10000.000000	1793	707258	1.000000	2463	705526	1.000000	533902981	0.001123
22890373	7053546827.000000	366619715	10000.000000	1783	705737	1.000000	2527	705399	1.000000	540523868	0.000783
22890567	7053565985.000000	366587879	10000.000000	1809	707175	1.000000	2483	705559	1.000000	547132372	0.002241
22898378	7053385674.000000	366619463	10000.000000	1806	705770	1.000000	2520	704823	1.000000	553733856	0.002417
22891691	7053440655.000000	366606009	10000.000000	1796	705041	1.000000	2522	705755	1.000000	560329591	0.002041
22889567	7053342766.000000	366615064	10000.000000	1856	706473	1.000000	2472	706147	1.000000	566910815	0.002256
22890357	7053350143.000000	366626460	10000.000000	1743	704833	1.000000	2479	705285	1.000000	573482545	0.001851
22891894	7053443515.000000	366646181	10000.000000	1783	706188	1.000000	2499	704979	1.000000	580046975	0.001763
22892580	7053513920.000000	366594251	10000.000000	1862	706198	1.000000	2530	705260	1.000000	586598483	0.000449
22888166	7053510021.000000	366580995	10000.000000	1750	704980	1.000000	2584	703621	1.000000	593145104	-0.000217
22886789	7053378280.000000	366599092	10000.000000	1792	705912	1.000000	2488	705298	1.000000	599679074	0.000009
22890857	7053336129.000000	366607531	10000.000000	1823	706474	1.000000	2519	704446	1.000000	606200882	-0.000005
22900350	7053412521.000000	366609286	10000.000000	1791	707146	1.000000	2524	706496	1.000000	612716281	-0.000034
22896272	7053434289.000000	366609292	10000.000000	1767	705667	1.000000	2647	705731	1.000000	619218562	-0.000189
22886434	7053358606.000000	366609897	10000.000000	1856	705197	1.000000	2549	705381	1.000000	625713592	-0.000342
22884456	7053473407.000000	366568004	10000.000000	1814	705506	1.000000	2528	704746	1.000000	632194160	0.000093
22894028	7053480370.000000	366575468	10000.000000	1816	706593	1.000000	2538	705755	1.000000	638670442	0.000036
22893313	7053422931.000000	366589905	10000.000000	1819	704858	1.000000	2496	705403	1.000000	645134556	0.000378
22886817	7053461457.000000	366615332	10000.000000	1812	706073	1.000000	2504	705098	1.000000	651594628	0.000348
22892998	7053385795.000000	366588955	10000.000000	1852	705535	1.000000	2591	705231	1.000000	658041705	0.000138
22895754	7053330188.000000	366585551	10000.000000	1828	706341	1.000000	2607	702659	1.000000	664481728	0.000400
22893310	7053478141.000000	366568841	10000.000000	1835	705901	1.000000	2494	705362	1.000000	670910237	0.000595
22894710	7053448732.000000	366591832	10000.000000	1792	705607	1.000000	2524	705320	1.000000	677328712	0.000451
22898020	7053261010.000000	366628502	10000.000000	1844	705490	1.000000	2492	705452	1.000000	683736420	0.000484
22893864	7053347873.000000	366604678	10000.000000	1801	708063	1.000000	2472	704771	1.000000	690132165	0.000421
npatches	nstrain	runtime	dt	init_x	init_y	init_y_blood	init_z	init_S	beta0	beta1	beta2	beta3	mean_beta	B	d	delta	delta_blood	b[0]	mut	m	CTL	c	g	epsilon	k	het	lambda	rho	omega	x_max	patch.dyna	DELTA	A	VA
10000	1	100.000000	0.000100	21900	9499	5000000	0.001000	10000000	15.113471	19.199974	16.597661	18.879412	16	8000000000.000000	0.010000	1.000000	1.000000	800000	0.000050	0.048000	1	0.001000	1.000000	25.000000	1.000000	0.500000	0.001000	0.001000	0.010000	31987	0	10.000000	7.000000	1.000000
sus	inf	inf_blood	z	x[0]	y[0][0]	z[0]	x[1]	y[1][0]	z[1]	S[0]	synchrony
219000000	94990000.000000	5000000	10.000000	21900	9499	0.001000	21900	9499	0.001000	10000000	0.000000
57512289	2476800460.000000	128576160	10000.000000	5675	248655	1.000000	4695	249244	1.000000	15268132	0.000000
46541070	3186940651.000000	165620457	10000.000000	4578	319374	1.000000	3671	319880	1.000000	21994562	0.000000
44920950	3321819789.000000	172630576	10000.000000	4434	332258	1.000000	3594	333363	1.000000	28824403	0.000000
44630187	3346630024.000000	173936396	10000.000000	4327	335614	1.000000	3520	336218	1.000000	35661935	0.000000
44578568	3351208684.000000	174152490	10000.000000	4310	335732	1.000000	3516	336019	1.000000	42492081	0.000000
44555603	3352064766.000000	174227522	10000.000000	4301	335019	1.000000	3453	336654	1.000000	49309283	0.000000
44570345	3352152389.000000	174208377	10000.000000	4352	334447	1.000000	3527	336295	1.000000	56118760	0.000000
44564237	3352181630.000000	174266369	10000.000000	4367	334679	1.000000	3583	335504	1.000000	62910075	0.000000
44562401	3352190014.000000	174234027	10000.000000	4385	335359	1.000000	3573	335944	1.000000	69694716	0.000000
44564212	3352222191.000000	174269555	10000.000000	4432	334739	1.000000	3547	335974	1.000000	76472768	0.000000
44559643	3352207117.000000	174223656	10000.000000	4343	334875	1.000000	3460	335915	1.000000	83237319	0.000000
44566351	3352241346.000000	174218892	10000.000000	4332	334638	1.000000	3515	336764	1.000000	89994344	0.000000
44557050	3352213525.000000	174236759	10000.000000	4301	335321	1.000000	3487	336490	1.000000	96736969	0.000000
44560169	3352219937.000000	174239779	10000.000000	4424	336061	1.000000	3541	335012	1.000000	103471945	0.000000
44568715	3352189252.000000	174243581	10000.000000	4397	335117	1.000000	3537	335232	1.000000	110198009	0.000000
44563987	3352246762.000000	174234029	10000.000000	4318	335588	1.000000	3506	335714	1.000000	116911959	0.000000
44559284	3352203571.000000	174239637	10000.000000	4352	334320	1.000000	3517	335505	1.000000	123617652	0.000000
44561304	3352178754.000000	174231389	10000.000000	4357	335373	1.000000	3517	335443	1.000000	130312675	0.000000
44561468	3352154618.000000	174227737	10000.000000	4380	335249	1.000000	3561	336136	1.000000	136994100	0.000000
44557027	3352224798.000000	174244897	10000.000000	4305	335181	1.000000	3554	336209	1.000000	143670337	0.000000
44561711	3352203330.000000	174239145	10000.000000	4356	334666	1.000000	3474	335487	1.000000	150332691	0.000000
44559251	3352221702.000000	174237613	10000.000000	4336	335726	1.000000	3535	334953	1.000000	156990536	0.000000
44559853	3352209567.000000	174257969	10000.000000	4418	335201	1.000000	3594	334959	1.000000	163635152	0.000000
44558318	3352250926.000000	174221639	10000.000000	4284	335846	1.000000	3618	334736	1.000000	170265061	0.000000
44556237	3352260483.000000	174218411	10000.000000	4317	335666	1.000000	3605	335167	1.000000	176887943	0.000000
44567310	3352179332.000000	174223130	10000.000000	4330	335298	1.000000	3598	335285	1.000000	183505459	0.000000
44555680	3352229325.000000	174234658	10000.000000	4322	335349	1.000000	3527	336128	1.000000	190108442	0.000000
44556680	3352212947.000000	174235958	10000.000000	4330	336477	1.000000	3568	335941	1.000000	196699741	0.000000
44565539	3352199730.000000	174235576	10000.000000	4317	335950	1.000000	3600	336699	1.000000	203291207	0.000000
44562842	3352219099.000000	174213089	10000.000000	4326	335242	1.000000	3535	336925	1.000000	209867121	0.000000
44565878	3352198069.000000	174215454	10000.000000	4327	334548	1.000000	3594	335939	1.000000	216433303	0.000000
44565039	3352154193.000000	174231381	10000.000000	4323	335054	1.000000	3517	335259	1.000000	222988788	0.000000
44570375	3352162854.000000	174236860	10000.000000	4357	334481	1.000000	3501	336630	1.000000	229531903	0.000000
44562130	3352143588.000000	174237009	10000.000000	4374	335967	1.000000	3573	335917	1.000000	236069664	0.000000
44559650	3352165146.000000	174238300	10000.000000	4375	334782	1.000000	3527	335960	1.000000	242597478	0.000000
44554966	3352267583.000000	174216891	10000.000000	4388	335701	1.000000	3493	336245	1.000000	249112754	0.000000
44558548	3352265124.000000	174244532	10000.000000	4361	335247	1.000000	3495	336374	1.000000	255619660	0.000000
44560588	3352152389.000000	174228470	10000.000000	4283	335254	1.000000	3469	336342	1.000000	262120759	0.000000
44561756	3352164594.000000	174238420	10000.000000	4369	335194	1.000000	3557	336921	1.000000	268606576	0.000000
44563967	3352230903.000000	174203588	10000.000000	4332	336005	1.000000	3540	335323	1.000000	275082059	-1.#IND00
44563013	3352233066.000000	174248431	10000.000000	4326	335785	1.000000	3449	336033	1.000000	281550336	-0.019200
44560535	3352195834.000000	174229441	10000.000000	4262	334947	1.000000	3498	336441	1.000000	288012238	-0.019341
44566815	3352198219.000000	174243140	10000.000000	4300	336927	1.000000	3510	337313	1.000000	294463261	-0.025104
44563000	3352219226.000000	174206164	10000.000000	4382	335298	1.000000	3532	335166	1.000000	300898830	-0.021899
44558946	3352178062.000000	174218345	10000.000000	4326	335203	1.000000	3514	336646	1.000000	307325734	-0.014303
44558740	3352269862.000000	174238168	10000.000000	4411	335021	1.000000	3450	336024	1.000000	313744701	-0.012061
44560940	3352168480.000000	174233908	10000.000000	4406	334708	1.000000	3486	336049	1.000000	320156572	-0.011760
44562439	3352159514.000000	174234961	10000.000000	4357	335751	1.000000	3512	336008	1.000000	326560001	-0.008173
44562375	3352130386.000000	174219316	10000.000000	4363	334764	1.000000	3538	336076	1.000000	332952733	-0.009657
44552444	3352327530.000000	174245573	10000.000000	4326	334005	1.000000	3539	336196	1.000000	339334506	-0.007434
44565391	3352178036.000000	174212099	10000.000000	4321	335352	1.000000	3507	335536	1.000000	345704575	-0.010052
44568641	3352185988.000000	174219018	10000.000000	4447	334587	1.000000	3586	337508	1.000000	352067842	-0.010140
44554369	3352244674.000000	174232592	10000.000000	4280	335979	1.000000	3457	336234	1.000000	358421018	-0.010790
44559901	3352284881.000000	174229270	10000.000000	4383	334242	1.000000	3465	336945	1.000000	364763259	-0.009043
44556788	3352190325.000000	174219233	10000.000000	4330	335621	1.000000	3575	336189	1.000000	371091977	-0.008149
44562081	3352126923.000000	174230805	10000.000000	4314	334656	1.000000	3594	335792	1.000000	377415218	-0.007812
44566925	3352267436.000000	174242190	10000.000000	4375	335783	1.000000	3565	335648	1.000000	383730088	-0.007087
44560570	3352192112.000000	174243411	10000.000000	4385	335198	1.000000	3556	335897	1.000000	390032086	-0.006010
44566731	3352136316.000000	174237724	10000.000000	4379	335464	1.000000	3592	335132	1.000000	396329469	-0.003823
44553910	3352176714.000000	174248418	10000.000000	4393	334899	1.000000	3540	336966	1.000000	402616960	-0.003742
44562339	3352151916.000000	174238708	10000.000000	4369	335752	1.000000	3588	335681	1.000000	408893779	-0.003266
44558710	3352212028.000000	174240457	10000.000000	4409	334638	1.000000	3544	337196	1.000000	415162303	-0.002569
44550767	3352330682.000000	174225391	10000.000000	4379	335435	1.000000	3496	336435	1.000000	421422604	-0.004538
44556130	3352112441.000000	174240024	10000.000000	4330	336443	1.000000	3545	336004	1.000000	427679399	-0.001632
44566312	3352276093.000000	174219238	10000.000000	4385	335251	1.000000	3489	336636	1.000000	433919782	-0.001637
44568848	3352231835.000000	174210910	10000.000000	4318	335844	1.000000	3499	336517	1.000000	440150734	-0.002098
44555954	3352317223.000000	174207108	10000.000000	4378	334815	1.000000	3488	336295	1.000000	446372913	-0.001635
44563764	3352183068.000000	174237284	10000.000000	4507	334443	1.000000	3515	336354	1.000000	452585457	-0.001675
44558302	3352198001.000000	174219155	10000.000000	4334	334744	1.000000	3521	335792	1.000000	458783178	-0.001595
44555176	3352282798.000000	174210834	10000.000000	4280	336459	1.000000	3565	335540	1.000000	464976506	-0.001548
44563720	3352242616.000000	174251122	10000.000000	4382	335724	1.000000	3591	336151	1.000000	471159630	-0.001007
44550740	3352265967.000000	174227813	10000.000000	4347	335268	1.000000	3509	335137	1.000000	477331651	-0.001760
44554721	3352291627.000000	174213966	10000.000000	4402	334825	1.000000	3563	336778	1.000000	483494963	-0.003011
44563492	3352256852.000000	174241808	10000.000000	4388	336483	1.000000	3464	335544	1.000000	489651392	-0.002380
44568774	3352178482.000000	174240836	10000.000000	4370	334019	1.000000	3569	335675	1.000000	495794100	-0.001711
44563868	3352198976.000000	174244077	10000.000000	4381	335893	1.000000	3608	336098	1.000000	501935721	-0.001676
44558638	3352134217.000000	174242982	10000.000000	4306	336798	1.000000	3538	336934	1.000000	508059196	-0.001267
44556214	3352164108.000000	174223478	10000.000000	4390	335067	1.000000	3526	336067	1.000000	514174906	-0.001382
44552645	3352296868.000000	174227745	10000.000000	4372	335464	1.000000	3540	336574	1.000000	520280648	-0.001316
44559788	3352284321.000000	174230741	10000.000000	4376	335876	1.000000	3464	335456	1.000000	526382904	-0.001297
44558228	3352132814.000000	174256956	10000.000000	4415	335120	1.000000	3517	335664	1.000000	532473775	-0.001860
44560877	3352230882.000000	174234207	10000.000000	4442	335347	1.000000	3484	335777	1.000000	538558347	-0.002013
44563982	3352202152.000000	174211299	10000.000000	4351	335737	1.000000	3589	335638	1.000000	544625718	-0.001778
44566272	3352238472.000000	174226399	10000.000000	4300	335493	1.000000	3611	336192	1.000000	550692229	-0.001974
44565589	3352235256.000000	174260873	10000.000000	4356	335032	1.000000	3459	336182	1.000000	556746761	-0.001981
44560519	3352173282.000000	174226714	10000.000000	4416	334400	1.000000	3611	335022	1.000000	562791309	-0.002961
44554676	3352316456.000000	174212879	10000.000000	4279	335553	1.000000	3555	334505	1.000000	568827225	-0.003004
44565251	3352200340.000000	174240777	10000.000000	4403	334733	1.000000	3495	335778	1.000000	574853471	-0.002583
44560285	3352225257.000000	174233943	10000.000000	4412	334109	1.000000	3520	334871	1.000000	580869323	-0.003693
44556337	3352206434.000000	174232027	10000.000000	4461	334782	1.000000	3513	336334	1.000000	586880067	-0.004250
44555108	3352265054.000000	174216896	10000.000000	4395	334877	1.000000	3614	335896	1.000000	592885980	-0.004169
44565163	3352239591.000000	174229439	10000.000000	4445	335069	1.000000	3481	336554	1.000000	598872793	-0.004035
44559078	3352191756.000000	174225604	10000.000000	4274	335853	1.000000	3554	336222	1.000000	604853519	-0.004253
44569215	3352200176.000000	174234984	10000.000000	4419	335985	1.000000	3577	336301	1.000000	610825607	-0.004262
44557386	3352214988.000000	174216992	10000.000000	4346	336136	1.000000	3464	335840	1.000000	616787399	-0.004407
44565513	3352136773.000000	174219843	10000.000000	4334	336377	1.000000	3455	337347	1.000000	622745989	-0.004320
44565835	3352229731.000000	174214799	10000.000000	4341	334062	1.000000	3575	335982	1.000000	628691882	-0.004528
44560978	3352119710.000000	174214134	10000.000000	4382	335093	1.000000	3499	335076	1.000000	634630172	-0.003839
44554413	3352172037.000000	174240770	10000.000000	4325	335311	1.000000	3574	336736	1.000000	640558991	-0.003847
npatches	nstrain	runtime	dt	init_x	init_y	init_y_blood	init_z	init_S	beta0	beta1	beta2	beta3	mean_beta	B	d	delta	delta_blood	b[0]	mut	m	CTL	c	g	epsilon	k	het	lambda	rho	omega	x_max	patch.dyna	DELTA	A	VA
10000	1	100.000000	0.000100	21900	9499	5000000	0.001000	10000000	22.349875	17.520577	16.483365	9.467970	16	8000000000.000000	0.010000	1.000000	1.000000	800000	0.000050	0.048000	1	0.001000	1.000000	25.000000	2.000000	0.500000	0.001000	0.001000	0.010000	31987	0	10.000000	7.000000	1.000000
sus	inf	inf_blood	z	x[0]	y[0][0]	z[0]	x[1]	y[1][0]	z[1]	S[0]	synchrony
219000000	94990000.000000	5000000	10.000000	21900	9499	0.001000	21900	9499	0.001000	10000000	0.000000
75435922	1761654516.000000	91475763	10000.000000	5357	178160	1.000000	6610	177257	1.000000	14900766	0.000000
67105169	2045118213.000000	106292064	10000.000000	4713	205965	1.000000	5857	205633	1.000000	21141984	0.000000
66380784	2072801847.000000	107752812	10000.000000	4761	208594	1.000000	5743	207505	1.000000	27438642	0.000000
66331478	2075461187.000000	107862810	10000.000000	4783	209083	1.000000	5698	209780	1.000000	33734101	0.000000
66315457	2075718454.000000	107895363	10000.000000	4605	210194	1.000000	5758	208539	1.000000	40019989	0.000000
66317364	2075812045.000000	107886578	10000.000000	4619	209389	1.000000	5835	208538	1.000000	46294691	0.000000
66313610	2075779428.000000	107889205	10000.000000	4642	209843	1.000000	5708	208217	1.000000	52564725	0.000000
66321364	2075724365.000000	107889658	10000.000000	4691	209207	1.000000	5772	208687	1.000000	58823049	0.000000
66317615	2075788408.000000	107887059	10000.000000	4662	209655	1.000000	5693	208166	1.000000	65072520	0.000000
66314126	2075740351.000000	107873366	10000.000000	4671	209848	1.000000	5694	208300	1.000000	71310061	0.000000
66312342	2075828848.000000	107902115	10000.000000	4615	209630	1.000000	5834	208585	1.000000	77541249	0.000000
66312922	2075733229.000000	107891860	10000.000000	4586	209816	1.000000	5754	208859	1.000000	83764882	0.000000
66313068	2075712023.000000	107889697	10000.000000	4580	210083	1.000000	5715	208611	1.000000	89975216	0.000000
66314795	2075819180.000000	107881845	10000.000000	4628	209121	1.000000	5661	208724	1.000000	96175083	0.000000
66318696	2075817376.000000	107893295	10000.000000	4651	209402	1.000000	5762	208077	1.000000	102371276	0.000000
66305541	2075758256.000000	107884016	10000.000000	4684	209482	1.000000	5757	208038	1.000000	108557832	0.000000
66299950	2075771863.000000	107890304	10000.000000	4651	209298	1.000000	5738	208429	1.000000	114734175	0.000000
66306123	2075715572.000000	107890796	10000.000000	4698	209240	1.000000	5796	208171	1.000000	120902434	0.000000
66300753	2075798372.000000	107877812	10000.000000	4699	208983	1.000000	5715	208632	1.000000	127058374	0.000000
66310097	2075751742.000000	107898809	10000.000000	4672	210259	1.000000	5817	208327	1.000000	133203570	0.000000
66314260	2075754682.000000	107903476	10000.000000	4605	209146	1.000000	5707	208529	1.000000	139341579	0.000000
66320631	2075863130.000000	107872060	10000.000000	4731	208797	1.000000	5695	208867	1.000000	145465759	0.000000
66305077	2075751314.000000	107891412	10000.000000	4638	209623	1.000000	5757	207766	1.000000	151581835	0.000000
66314733	2075735088.000000	107881053	10000.000000	4634	208847	1.000000	5723	208649	1.000000	157694345	0.000000
66312814	2075807640.000000	107871569	10000.000000	4699	209207	1.000000	5716	208889	1.000000	163792978	0.000000
66317220	2075744907.000000	107900420	10000.000000	4653	209930	1.000000	5788	208088	1.000000	169888009	0.000000
66315147	2075802845.000000	107901261	10000.000000	4702	210352	1.000000	5708	208389	1.000000	175966948	0.000000
66310864	2075841755.000000	107885659	10000.000000	4623	210174	1.000000	5754	209666	1.000000	182040236	0.000000
66308093	2075804622.000000	107891661	10000.000000	4644	209356	1.000000	5715	208332	1.000000	188099797	0.000000
66310167	2075826293.000000	107896203	10000.000000	4672	209213	1.000000	5796	208335	1.000000	194149751	0.000000
66312028	2075770896.000000	107893635	10000.000000	4661	209486	1.000000	5679	208272	1.000000	200200510	0.000000
66321855	2075797722.000000	107892800	10000.000000	4643	209477	1.000000	5764	207725	1.000000	206233525	0.000000
66306967	2075728556.000000	107900595	10000.000000	4707	209361	1.000000	5760	208915	1.000000	212262063	0.000000
66304291	2075683997.000000	107882436	10000.000000	4785	208864	1.000000	5663	208516	1.000000	218284461	0.000000
66305071	2075754457.000000	107887199	10000.000000	4684	209964	1.000000	5784	208502	1.000000	224291181	0.000000
66309195	2075827911.000000	107873697	10000.000000	4620	208845	1.000000	5723	207872	1.000000	230290139	0.000000
66314533	2075828659.000000	107889825	10000.000000	4663	209237	1.000000	5773	208857	1.000000	236280505	0.000000
66307660	2075750802.000000	107895697	10000.000000	4664	209373	1.000000	5752	207646	1.000000	242265311	0.000000
66309676	2075754597.000000	107891922	10000.000000	4731	209766	1.000000	5852	208493	1.000000	248239782	0.000000
66312523	2075722786.000000	107887342	10000.000000	4707	208890	1.000000	5804	208518	1.000000	254203357	-1.#IND00
66308695	2075788350.000000	107903393	10000.000000	4614	209140	1.000000	5759	208131	1.000000	260159303	0.006400
66312833	2075797616.000000	107876309	10000.000000	4778	209125	1.000000	5747	208289	1.000000	266104945	0.010865
66316443	2075754176.000000	107886817	10000.000000	4677	209784	1.000000	5690	209039	1.000000	272040727	-0.002324
66306289	2075797440.000000	107885352	10000.000000	4668	208876	1.000000	5859	208243	1.000000	277970378	-0.000329
66312095	2075792493.000000	107888026	10000.000000	4605	208836	1.000000	5691	208243	1.000000	283888239	0.000702
66309571	2075726056.000000	107895066	10000.000000	4712	208669	1.000000	5810	208147	1.000000	289798562	-0.000857
66309925	2075771075.000000	107884272	10000.000000	4664	209192	1.000000	5635	208028	1.000000	295702838	-0.001872
66305628	2075764284.000000	107901390	10000.000000	4653	209055	1.000000	5715	208763	1.000000	301598108	-0.003581
66316098	2075757622.000000	107896838	10000.000000	4762	209144	1.000000	5697	208112	1.000000	307480533	-0.006133
66305111	2075764265.000000	107875404	10000.000000	4694	209638	1.000000	5817	208783	1.000000	313356583	-0.004473
66308219	2075852932.000000	107886422	10000.000000	4727	208637	1.000000	5806	208850	1.000000	319223250	-0.003857
66306830	2075798149.000000	107876539	10000.000000	4573	209400	1.000000	5785	208091	1.000000	325081462	-0.004011
66318747	2075783537.000000	107902367	10000.000000	4718	209524	1.000000	5720	208719	1.000000	330933852	-0.001098
66313329	2075794650.000000	107879791	10000.000000	4620	208426	1.000000	5737	207594	1.000000	336772745	-0.000116
66298890	2075864075.000000	107907596	10000.000000	4685	209667	1.000000	5747	208938	1.000000	342603647	-0.001131
66313702	2075823782.000000	107877311	10000.000000	4673	208998	1.000000	5679	208459	1.000000	348429537	-0.001887
66306469	2075770678.000000	107880130	10000.000000	4725	209490	1.000000	5765	207558	1.000000	354242880	-0.003250
66304338	2075740342.000000	107883710	10000.000000	4689	209460	1.000000	5817	208229	1.000000	360047094	-0.002994
66319389	2075796555.000000	107874783	10000.000000	4787	209123	1.000000	5748	208907	1.000000	365843820	-0.002649
66310625	2075820050.000000	107890744	10000.000000	4732	209297	1.000000	5716	207870	1.000000	371631544	-0.002223
66307381	2075743222.000000	107896704	10000.000000	4717	209817	1.000000	5695	209888	1.000000	377417369	-0.002703
66316738	2075765286.000000	107903020	10000.000000	4684	209624	1.000000	5650	209233	1.000000	383185381	-0.002711
66305326	2075762839.000000	107897919	10000.000000	4680	209535	1.000000	5656	208102	1.000000	388948901	-0.002580
66312154	2075761085.000000	107886644	10000.000000	4684	209932	1.000000	5757	207831	1.000000	394698461	-0.000748
66309794	2075815653.000000	107889460	10000.000000	4711	209298	1.000000	5759	208428	1.000000	400444949	-0.001027
66310897	2075875545.000000	107891743	10000.000000	4650	209057	1.000000	5709	208142	1.000000	406185566	-0.001039
66322763	2075750339.000000	107883672	10000.000000	4615	208686	1.000000	5770	207801	1.000000	411915604	-0.000946
66313107	2075798935.000000	107888291	10000.000000	4629	209240	1.000000	5862	208508	1.000000	417639826	-0.001429
66316458	2075854391.000000	107907716	10000.000000	4643	208705	1.000000	5799	208206	1.000000	423350946	-0.002277
66314099	2075735471.000000	107879728	10000.000000	4652	209712	1.000000	5823	209135	1.000000	429050897	-0.002449
66311602	2075805738.000000	107874311	10000.000000	4713	209359	1.000000	5700	208886	1.000000	434746598	-0.002702
66310652	2075789275.000000	107891883	10000.000000	4698	208488	1.000000	5755	207921	1.000000	440434051	-0.002364
66314204	2075739828.000000	107887493	10000.000000	4570	209480	1.000000	5794	208418	1.000000	446110759	-0.001758
66313700	2075794756.000000	107866911	10000.000000	4606	209471	1.000000	5573	208764	1.000000	451775821	-0.001571
66312294	2075727188.000000	107889265	10000.000000	4738	208436	1.000000	5703	208081	1.000000	457437409	-0.001303
66311578	2075706303.000000	107904714	10000.000000	4720	209810	1.000000	5670	208080	1.000000	463090253	-0.001190
66305614	2075772197.000000	107891477	10000.000000	4678	209158	1.000000	5714	208572	1.000000	468730526	-0.001295
66314462	2075769583.000000	107890280	10000.000000	4663	209450	1.000000	5712	208326	1.000000	474363555	-0.001084
66319137	2075795624.000000	107907842	10000.000000	4699	210110	1.000000	5716	207960	1.000000	479983887	-0.000679
66301354	2075834745.000000	107873514	10000.000000	4618	208783	1.000000	5774	208053	1.000000	485598359	-0.000591
66312067	2075861551.000000	107878776	10000.000000	4673	209808	1.000000	5700	208310	1.000000	491204779	-0.000963
66310417	2075812571.000000	107902563	10000.000000	4560	210070	1.000000	5920	208212	1.000000	496805902	-0.000005
66312186	2075690984.000000	107878373	10000.000000	4692	208884	1.000000	5832	207916	1.000000	502394887	0.000165
66305536	2075711905.000000	107892558	10000.000000	4657	209187	1.000000	5768	208311	1.000000	507978234	0.000340
66315633	2075659457.000000	107886245	10000.000000	4659	209586	1.000000	5741	207921	1.000000	513554626	0.000811
66312130	2075772830.000000	107894881	10000.000000	4746	209623	1.000000	5782	208276	1.000000	519120018	0.000477
66316658	2075692746.000000	107883114	10000.000000	4642	209103	1.000000	5867	207593	1.000000	524680567	0.000616
66311410	2075818147.000000	107873697	10000.000000	4635	208839	1.000000	5715	208347	1.000000	530230681	0.000313
66311974	2075791378.000000	107877706	10000.000000	4646	209523	1.000000	5779	207938	1.000000	535771878	0.000194
66309953	2075810746.000000	107893522	10000.000000	4640	208950	1.000000	5726	209319	1.000000	541310963	0.000639
66312772	2075784135.000000	107875913	10000.000000	4788	208751	1.000000	5778	208510	1.000000	546832789	0.000924
66309539	2075793426.000000	107896261	10000.000000	4591	209385	1.000000	5714	209213	1.000000	552352820	0.001031
66310565	2075742214.000000	107882094	10000.000000	4619	209044	1.000000	5832	208416	1.000000	557868114	0.001412
66315896	2075772201.000000	107897735	10000.000000	4717	209386	1.000000	5771	207911	1.000000	563363500	0.001313
66315981	2075827140.000000	107897658	10000.000000	4631	208802	1.000000	5679	208327	1.000000	568857130	0.001633
66315935	2075781160.000000	107891732	10000.000000	4720	210561	1.000000	5757	208043	1.000000	574344445	0.001782
66311662	2075799060.000000	107901859	10000.000000	4683	209606	1.000000	5732	208469	1.000000	579823010	0.001877
66310358	2075807042.000000	107883205	10000.000000	4657	209165	1.000000	5800	208452	1.000000	585288325	0.001688
66309345	2075705310.000000	107889363	10000.000000	4772	209436	1.000000	5759	207768	1.000000	590743844	0.001221
npatches	nstrain	runtime	dt	init_x	init_y	init_y_blood	init_z	init_S	beta0	beta1	beta2	beta3	mean_beta	B	d	delta	delta_blood	b[0]	mut	m	CTL	c	g	epsilon	k	het	lambda	rho	omega	x_max	patch.dyna	DELTA	A	VA
10000	1	100.000000	0.000100	21900	9499	5000000	0.001000	10000000	10.399345	13.521726	9.048413	9.766411	16	8000000000.000000	0.010000	1.000000	1.000000	800000	0.000050	0.048000	1	0.001000	1.000000	25.000000	3.000000	0.500000	0.001000	0.001000	0.010000	31987	0	10.000000	7.000000	1.000000
sus	inf	inf_blood	z	x[0]	y[0][0]	z[0]	x[1]	y[1][0]	z[1]	S[0]	synchrony
219000000	94990000.000000	5000000	10.000000	21900	9499	0.001000	21900	9499	0.001000	10000000	0.000000
93312322	1303046816.000000	67676607	10000.000000	12146	128291	1.000000	10080	129353	1.000000	14555926	0.000000
87211611	1429264648.000000	74279325	10000.000000	11341	140496	1.000000	9379	142578	1.000000	20308976	0.000000
86894385	1436298270.000000	74647269	10000.000000	11268	141074	1.000000	9409	143578	1.000000	26102822	0.000000
86870627	1436663982.000000	74655773	10000.000000	11189	141612	1.000000	9510	142957	1.000000	31889893	0.000000
86872696	1436688917.000000	74667170	10000.000000	11252	142280	1.000000	9305	143169	1.000000	37663605	0.000000
86877035	1436626329.000000	74657685	10000.000000	11218	141443	1.000000	9405	143067	1.000000	43431680	0.000000
86882316	1436656109.000000	74669930	10000.000000	11305	141721	1.000000	9340	143774	1.000000	49188555	0.000000
86890361	1436654206.000000	74673345	10000.000000	11320	141339	1.000000	9525	142644	1.000000	54935479	0.000000
86879656	1436672982.000000	74675850	10000.000000	11268	140915	1.000000	9345	142823	1.000000	60672946	0.000000
86871874	1436649939.000000	74665781	10000.000000	11237	141310	1.000000	9337	142764	1.000000	66401008	0.000000
86876754	1436678188.000000	74672580	10000.000000	11395	140956	1.000000	9260	143296	1.000000	72124395	0.000000
86883855	1436617274.000000	74663236	10000.000000	11364	141630	1.000000	9395	142873	1.000000	77846025	0.000000
86875823	1436629731.000000	74673433	10000.000000	11271	141590	1.000000	9453	142959	1.000000	83552062	0.000000
86875903	1436662867.000000	74663324	10000.000000	11298	141652	1.000000	9418	143186	1.000000	89252080	0.000000
86878188	1436584703.000000	74668206	10000.000000	11341	141418	1.000000	9400	143300	1.000000	94941199	0.000000
86867852	1436673846.000000	74662343	10000.000000	11482	141011	1.000000	9413	143126	1.000000	100620672	0.000000
86869581	1436711498.000000	74661158	10000.000000	11167	141468	1.000000	9319	143267	1.000000	106290997	0.000000
86886264	1436642869.000000	74668760	10000.000000	11140	142318	1.000000	9454	142656	1.000000	111955473	0.000000
86874094	1436710745.000000	74658060	10000.000000	11285	141802	1.000000	9373	142792	1.000000	117608869	0.000000
86870569	1436748047.000000	74678102	10000.000000	11148	141624	1.000000	9490	142955	1.000000	123255783	0.000000
86882036	1436739116.000000	74654801	10000.000000	11250	141797	1.000000	9396	143261	1.000000	128895829	0.000000
86877826	1436664209.000000	74679305	10000.000000	11277	141793	1.000000	9440	143022	1.000000	134522182	0.000000
86887545	1436668658.000000	74665885	10000.000000	11387	140423	1.000000	9449	142774	1.000000	140143254	0.000000
86890213	1436619104.000000	74658700	10000.000000	11220	141399	1.000000	9351	143521	1.000000	145755941	0.000000
86873133	1436640492.000000	74675878	10000.000000	11213	141488	1.000000	9369	143413	1.000000	151365916	0.000000
86869914	1436689940.000000	74674544	10000.000000	11318	141323	1.000000	9376	142886	1.000000	156958679	0.000000
86882635	1436628906.000000	74667355	10000.000000	11467	140939	1.000000	9370	143389	1.000000	162541658	0.000000
86882146	1436704815.000000	74664757	10000.000000	11367	141508	1.000000	9324	142554	1.000000	168121570	0.000000
86876541	1436628237.000000	74664083	10000.000000	11238	140791	1.000000	9366	142805	1.000000	173693581	0.000000
86880222	1436655830.000000	74676027	10000.000000	11271	141797	1.000000	9356	143455	1.000000	179255092	0.000000
86874529	1436691518.000000	74667716	10000.000000	11283	141071	1.000000	9308	143071	1.000000	184806639	0.000000
86879198	1436681672.000000	74666370	10000.000000	11283	141131	1.000000	9217	143775	1.000000	190354033	0.000000
86873170	1436681147.000000	74657131	10000.000000	11260	140120	1.000000	9337	143406	1.000000	195893886	0.000000
86869932	1436675652.000000	74674038	10000.000000	11311	141886	1.000000	9439	142828	1.000000	201426612	0.000000
86874618	1436713332.000000	74667904	10000.000000	11330	141124	1.000000	9287	143241	1.000000	206947125	0.000000
86882436	1436649989.000000	74662955	10000.000000	11360	140901	1.000000	9347	143043	1.000000	212458796	0.000000
86879715	1436693433.000000	74683314	10000.000000	11450	140935	1.000000	9483	142886	1.000000	217963379	0.000000
86871237	1436642016.000000	74662929	10000.000000	11333	141047	1.000000	9359	143100	1.000000	223459788	0.000000
86878043	1436643599.000000	74667015	10000.000000	11177	141093	1.000000	9364	143310	1.000000	228951295	0.000000
86879527	1436687256.000000	74655482	10000.000000	11268	141486	1.000000	9418	142659	1.000000	234431755	-1.#IND00
86882992	1436665770.000000	74678318	10000.000000	11202	142031	1.000000	9337	144117	1.000000	239904863	0.001600
86877359	1436664706.000000	74689136	10000.000000	11220	141152	1.000000	9388	143206	1.000000	245373299	-0.002138
86883879	1436700578.000000	74670705	10000.000000	11312	141107	1.000000	9332	142615	1.000000	250829399	0.006792
86878830	1436681721.000000	74672507	10000.000000	11243	141597	1.000000	9357	143319	1.000000	256275805	0.002710
86874572	1436672480.000000	74675574	10000.000000	11246	141118	1.000000	9476	142916	1.000000	261710580	0.007893
86873600	1436703537.000000	74675105	10000.000000	11267	142527	1.000000	9259	143242	1.000000	267145281	0.008688
86872950	1436686415.000000	74676900	10000.000000	11170	142246	1.000000	9240	143113	1.000000	272566504	0.005177
86872735	1436685930.000000	74683589	10000.000000	11400	140914	1.000000	9390	142936	1.000000	277979789	0.005474
86881719	1436749365.000000	74667303	10000.000000	11248	140856	1.000000	9306	144158	1.000000	283382481	0.002400
86871782	1436686785.000000	74683257	10000.000000	11389	140711	1.000000	9346	143274	1.000000	288782147	0.001730
86873709	1436682217.000000	74649630	10000.000000	11258	141895	1.000000	9388	143644	1.000000	294172263	0.000058
86874321	1436693967.000000	74661497	10000.000000	11435	140670	1.000000	9404	143088	1.000000	299554941	-0.003747
86882381	1436693032.000000	74670020	10000.000000	11233	141781	1.000000	9305	143297	1.000000	304928564	-0.003666
86867971	1436635385.000000	74687929	10000.000000	11162	141248	1.000000	9314	142646	1.000000	310292404	-0.003056
86887116	1436662097.000000	74659784	10000.000000	11277	141849	1.000000	9365	142639	1.000000	315652625	-0.002620
86870675	1436711502.000000	74660800	10000.000000	11325	141441	1.000000	9261	143172	1.000000	321007043	-0.005373
86894019	1436674748.000000	74687345	10000.000000	11154	141364	1.000000	9467	143129	1.000000	326349033	-0.005292
86875840	1436692321.000000	74677782	10000.000000	11265	141641	1.000000	9540	142038	1.000000	331681719	-0.006344
86884934	1436670798.000000	74685874	10000.000000	11354	141131	1.000000	9297	142849	1.000000	337008771	-0.006071
86886064	1436673993.000000	74674132	10000.000000	11229	141893	1.000000	9351	143085	1.000000	342320389	-0.005546
86875187	1436698709.000000	74685053	10000.000000	11251	141915	1.000000	9409	143317	1.000000	347632195	-0.004550
86864831	1436723424.000000	74677342	10000.000000	11420	141045	1.000000	9300	143292	1.000000	352934275	-0.004260
86877500	1436684265.000000	74664301	10000.000000	11245	141999	1.000000	9358	142977	1.000000	358227831	-0.004278
86874017	1436723136.000000	74666672	10000.000000	11279	141487	1.000000	9415	142967	1.000000	363510643	-0.003931
86892903	1436658753.000000	74670184	10000.000000	11319	141697	1.000000	9403	143241	1.000000	368788991	-0.001264
86877349	1436669161.000000	74670179	10000.000000	11293	141304	1.000000	9402	143186	1.000000	374057516	-0.000841
86877686	1436637199.000000	74673972	10000.000000	11076	141980	1.000000	9393	143079	1.000000	379318130	-0.000580
86894863	1436670855.000000	74664567	10000.000000	11345	141174	1.000000	9395	143109	1.000000	384576100	-0.000256
86874914	1436644148.000000	74661504	10000.000000	11336	141212	1.000000	9324	142834	1.000000	389821151	-0.000507
86878105	1436702965.000000	74664304	10000.000000	11143	142350	1.000000	9405	143304	1.000000	395059217	-0.000440
86883485	1436617528.000000	74663884	10000.000000	11376	141831	1.000000	9449	143523	1.000000	400292022	-0.000265
86871997	1436690454.000000	74664042	10000.000000	11247	140902	1.000000	9282	143245	1.000000	405514134	-0.001368
86882012	1436661350.000000	74670379	10000.000000	11237	141244	1.000000	9343	143398	1.000000	410726969	-0.001644
86869742	1436609093.000000	74678129	10000.000000	11226	141915	1.000000	9399	143682	1.000000	415932752	-0.001692
86874148	1436709159.000000	74658626	10000.000000	11367	141475	1.000000	9484	143016	1.000000	421134345	-0.001578
86871896	1436676653.000000	74665683	10000.000000	11231	140861	1.000000	9333	143343	1.000000	426330724	-0.000840
86875067	1436650996.000000	74664554	10000.000000	11254	141281	1.000000	9202	143082	1.000000	431519680	-0.000222
86873348	1436723646.000000	74677186	10000.000000	11349	141729	1.000000	9282	143132	1.000000	436690503	0.000496
86875755	1436701408.000000	74681797	10000.000000	11178	141779	1.000000	9239	142857	1.000000	441862899	0.000423
86872449	1436710884.000000	74678545	10000.000000	11140	141810	1.000000	9467	142530	1.000000	447020749	0.000648
86880970	1436640374.000000	74677079	10000.000000	11309	141495	1.000000	9364	142933	1.000000	452178413	0.000165
86878604	1436635653.000000	74672520	10000.000000	11198	141675	1.000000	9366	142906	1.000000	457321185	-0.000135
86880127	1436642391.000000	74668505	10000.000000	11232	141560	1.000000	9533	142434	1.000000	462459032	-0.000159
86874246	1436643722.000000	74676456	10000.000000	11207	141772	1.000000	9440	142200	1.000000	467587136	-0.000199
86875052	1436677097.000000	74674342	10000.000000	11224	141099	1.000000	9331	143185	1.000000	472710597	-0.000396
86872303	1436764979.000000	74666458	10000.000000	11407	141566	1.000000	9387	143190	1.000000	477821992	-0.000482
86880750	1436672663.000000	74687332	10000.000000	11081	141368	1.000000	9410	143154	1.000000	482925654	0.000672
86877209	1436680717.000000	74672664	10000.000000	11181	141644	1.000000	9416	142626	1.000000	488024533	0.000444
86885599	1436685929.000000	74672290	10000.000000	11161	142128	1.000000	9271	143287	1.000000	493118025	0.000472
86873810	1436671667.000000	74672450	10000.000000	11180	141677	1.000000	9346	143686	1.000000	498203228	0.000241
86864726	1436705111.000000	74675870	10000.000000	11209	141801	1.000000	9278	143352	1.000000	503275161	0.000229
86876472	1436661848.000000	74674098	10000.000000	11253	142027	1.000000	9220	143192	1.000000	508342074	0.000326
86881831	1436641303.000000	74657295	10000.000000	11384	141369	1.000000	9295	143353	1.000000	513403200	0.000433
86877638	1436636432.000000	74675428	10000.000000	11326	142090	1.000000	9342	143371	1.000000	518451938	0.001600
86882071	1436697474.000000	74672513	10000.000000	11309	141857	1.000000	9348	142979	1.000000	523501845	0.001796
86885604	1436667350.000000	74675033	10000.000000	11189	141648	1.000000	9323	142881	1.000000	528535434	0.001513
86890876	1436645169.000000	74662424	10000.000000	11193	141129	1.000000	9361	143249	1.000000	533563013	0.002080
86874753	1436710352.000000	74675319	10000.000000	11177	141700	1.000000	9343	143819	1.000000	538584267	0.001961
86880805	1436620260.000000	74664080	10000.000000	11188	141511	1.000000	9330	143585	1.000000	543599201	0.002200
npatches	nstrain	runtime	dt	init_x	init_y	init_y_blood	init_z	init_S	beta0	beta1	beta2	beta3	mean_beta	B	d	delta	delta_blood	b[0]	mut	m	CTL	c	g	epsilon	k	het	lambda	rho	omega	x_max	patch.dyna	DELTA	A	VA
10000	1	100.000000	0.000100	21900	9499	5000000	0.001000	10000000	21.253207	19.434689	15.196496	18.414942	16	8000000000.000000	0.010000	1.000000	1.000000	800000	0.000050	0.048000	1	0.001000	1.000000	25.000000	4.000000	0.500000	0.001000	0.001000	0.010000	31987	0	10.000000	7.000000	1.000000
sus	inf	inf_blood	z	x[0]	y[0][0]	z[0]	x[1]	y[1][0]	z[1]	S[0]	synchrony
219000000	94990000.000000	5000000	10.000000	21900	9499	0.001000	21900	9499	0.001000	10000000	0.000000
111527140	989024151.000000	51377061	10000.000000	8614	100798	1.000000	9208	100466	1.000000	14208274	0.000000
106992179	1051349957.000000	54643257	10000.000000	8324	107023	1.000000	8989	106344	1.000000	19484024	0.000000
106848468	1053492508.000000	54750262	10000.000000	8284	107484	1.000000	8822	106783	1.000000	24774960	0.000000
106830929	1053538552.000000	54758224	10000.000000	8284	107766	1.000000	8976	106657	1.000000	30060991	0.000000
106843177	1053557405.000000	54764918	10000.000000	8290	107320	1.000000	8825	107061	1.000000	35341315	0.000000
106853054	1053509118.000000	54753908	10000.000000	8365	106986	1.000000	8975	106161	1.000000	40614782	0.000000
106841299	1053547687.000000	54759870	10000.000000	8274	106878	1.000000	8965	106830	1.000000	45874931	0.000000
106838847	1053555188.000000	54765819	10000.000000	8296	107308	1.000000	8772	106751	1.000000	51128584	0.000000
106828893	1053531358.000000	54749440	10000.000000	8259	107201	1.000000	8969	106325	1.000000	56378975	0.000000
106842835	1053558762.000000	54741422	10000.000000	8415	107369	1.000000	8878	106985	1.000000	61617704	0.000000
106837636	1053590300.000000	54772832	10000.000000	8184	107238	1.000000	8923	106858	1.000000	66851144	0.000000
106830297	1053542792.000000	54759181	10000.000000	8276	107570	1.000000	8919	107207	1.000000	72074523	0.000000
106834711	1053603358.000000	54756415	10000.000000	8338	107527	1.000000	8934	106920	1.000000	77289984	0.000000
106835193	1053548535.000000	54760188	10000.000000	8310	107353	1.000000	8843	107408	1.000000	82498638	0.000000
106832229	1053571064.000000	54759998	10000.000000	8222	107697	1.000000	8893	106549	1.000000	87697923	0.000000
106831691	1053626408.000000	54751244	10000.000000	8210	107678	1.000000	8817	107032	1.000000	92886160	0.000000
106838822	1053570789.000000	54760365	10000.000000	8382	108072	1.000000	9035	107341	1.000000	98068340	0.000000
106842741	1053565492.000000	54754509	10000.000000	8244	107126	1.000000	9006	106487	1.000000	103245411	0.000000
106855713	1053514365.000000	54753387	10000.000000	8427	106336	1.000000	9044	106459	1.000000	108417039	0.000000
106843896	1053540154.000000	54765742	10000.000000	8295	106690	1.000000	8903	106976	1.000000	113579321	0.000000
106850900	1053531393.000000	54766985	10000.000000	8365	106772	1.000000	8997	106660	1.000000	118730815	0.000000
106845541	1053589758.000000	54749965	10000.000000	8237	107735	1.000000	8896	107158	1.000000	123877288	0.000000
106851969	1053572753.000000	54761108	10000.000000	8307	107314	1.000000	8984	106727	1.000000	129016057	0.000000
106836162	1053564927.000000	54763783	10000.000000	8241	107105	1.000000	8939	106993	1.000000	134147178	0.000000
106836850	1053595398.000000	54765546	10000.000000	8323	107762	1.000000	8919	107016	1.000000	139268369	0.000000
106841033	1053546095.000000	54759744	10000.000000	8357	107122	1.000000	8954	106702	1.000000	144382524	0.000000
106850131	1053528164.000000	54762096	10000.000000	8255	107506	1.000000	8951	106695	1.000000	149490830	0.000000
106839646	1053573134.000000	54750525	10000.000000	8269	107266	1.000000	8885	107056	1.000000	154588927	0.000000
106837606	1053584196.000000	54760400	10000.000000	8293	107452	1.000000	8905	106780	1.000000	159683991	0.000000
106839478	1053600470.000000	54751095	10000.000000	8338	107196	1.000000	8833	106810	1.000000	164763827	0.000000
106838409	1053544544.000000	54759008	10000.000000	8325	107862	1.000000	8959	107011	1.000000	169837175	0.000000
106842608	1053559345.000000	54762476	10000.000000	8387	106725	1.000000	8788	107102	1.000000	174910451	0.000000
106840925	1053586248.000000	54763316	10000.000000	8291	107712	1.000000	8872	106965	1.000000	179970033	0.000000
106849966	1053611301.000000	54756486	10000.000000	8157	107908	1.000000	8816	106756	1.000000	185027710	0.000000
106846987	1053558928.000000	54758935	10000.000000	8294	107032	1.000000	8852	107021	1.000000	190075024	0.000000
106839858	1053553990.000000	54765266	10000.000000	8421	106771	1.000000	8972	107340	1.000000	195117963	0.000000
106852716	1053538078.000000	54755393	10000.000000	8262	107287	1.000000	8877	106528	1.000000	200149045	0.000000
106826875	1053596106.000000	54754926	10000.000000	8438	106953	1.000000	8942	106585	1.000000	205175164	0.000000
106844379	1053582643.000000	54757233	10000.000000	8376	107441	1.000000	8964	106406	1.000000	210191247	0.000000
106841454	1053551668.000000	54751858	10000.000000	8271	107165	1.000000	8999	106397	1.000000	215199270	-1.#IND00
106844079	1053582289.000000	54769346	10000.000000	8368	107461	1.000000	8912	106628	1.000000	220202309	-0.088000
106843237	1053636493.000000	54754947	10000.000000	8250	107839	1.000000	8924	106947	1.000000	225197209	-0.018423
106850176	1053523635.000000	54755758	10000.000000	8265	107548	1.000000	8854	107050	1.000000	230183218	-0.049310
106856271	1053533876.000000	54755168	10000.000000	8273	107225	1.000000	8821	107207	1.000000	235156644	-0.044973
106847235	1053553521.000000	54748136	10000.000000	8340	107821	1.000000	9013	106822	1.000000	240130159	-0.036985
106840212	1053507115.000000	54746933	10000.000000	8316	107008	1.000000	9121	106382	1.000000	245097643	-0.030077
106834980	1053563560.000000	54762722	10000.000000	8276	107417	1.000000	8841	106512	1.000000	250055150	-0.024930
106837926	1053588672.000000	54762877	10000.000000	8299	107643	1.000000	8912	106765	1.000000	254998995	-0.019883
106830332	1053624313.000000	54767203	10000.000000	8178	108090	1.000000	8856	106815	1.000000	259942986	-0.015174
106840536	1053575590.000000	54746951	10000.000000	8263	107817	1.000000	8951	106584	1.000000	264879794	-0.013493
106845798	1053486428.000000	54749848	10000.000000	8266	107615	1.000000	8962	106694	1.000000	269806446	-0.010404
106843948	1053565662.000000	54750302	10000.000000	8364	107188	1.000000	8938	107419	1.000000	274728478	-0.010003
106840533	1053620581.000000	54745948	10000.000000	8353	106881	1.000000	8881	107067	1.000000	279637058	-0.009441
106847060	1053584967.000000	54752217	10000.000000	8178	107488	1.000000	8878	107090	1.000000	284543297	-0.009432
106844502	1053606399.000000	54762124	10000.000000	8336	107189	1.000000	8961	105944	1.000000	289435627	-0.009360
106843278	1053580011.000000	54745969	10000.000000	8401	107201	1.000000	8894	106451	1.000000	294325708	-0.008433
106850917	1053581396.000000	54760595	10000.000000	8255	107507	1.000000	9033	106948	1.000000	299208378	-0.000184
106838716	1053513509.000000	54762066	10000.000000	8289	107179	1.000000	8812	106655	1.000000	304082509	-0.001153
106829994	1053598582.000000	54756403	10000.000000	8226	107276	1.000000	8984	106703	1.000000	308952741	-0.001914
106837127	1053542943.000000	54752354	10000.000000	8211	107870	1.000000	8950	106366	1.000000	313812196	-0.002026
106857609	1053479353.000000	54755822	10000.000000	8336	107152	1.000000	8985	106384	1.000000	318665970	-0.002190
106823891	1053583266.000000	54771577	10000.000000	8239	107930	1.000000	9055	106385	1.000000	323510305	-0.002784
106839193	1053533772.000000	54750982	10000.000000	8282	107320	1.000000	8870	106670	1.000000	328353590	-0.003486
106847045	1053559982.000000	54757202	10000.000000	8335	107174	1.000000	8979	106686	1.000000	333187230	-0.003325
106828894	1053625552.000000	54760015	10000.000000	8209	107728	1.000000	9056	106563	1.000000	338011676	-0.005419
106826431	1053625284.000000	54760045	10000.000000	8302	107056	1.000000	8909	106653	1.000000	342825270	-0.007094
106843067	1053539863.000000	54755970	10000.000000	8393	106645	1.000000	8829	107500	1.000000	347636196	-0.006990
106845249	1053566910.000000	54752795	10000.000000	8326	107210	1.000000	8935	106725	1.000000	352435682	-0.006090
106851494	1053554988.000000	54751191	10000.000000	8238	106900	1.000000	8854	106880	1.000000	357229377	-0.006121
106844039	1053600745.000000	54765725	10000.000000	8257	107199	1.000000	8826	107450	1.000000	362017978	-0.006052
106841683	1053543477.000000	54765455	10000.000000	8253	106829	1.000000	9001	106591	1.000000	366797088	-0.005524
106830076	1053630717.000000	54746783	10000.000000	8300	107539	1.000000	8776	107495	1.000000	371573755	-0.004977
106825466	1053560074.000000	54773541	10000.000000	8310	107488	1.000000	9012	106806	1.000000	376336915	-0.004726
106840156	1053614067.000000	54766069	10000.000000	8226	107638	1.000000	8864	106651	1.000000	381096439	-0.004225
106843664	1053575815.000000	54770970	10000.000000	8300	107375	1.000000	8924	106836	1.000000	385848253	-0.004681
106831530	1053595268.000000	54764098	10000.000000	8303	107431	1.000000	8862	107062	1.000000	390593185	-0.004327
106845265	1053518222.000000	54768210	10000.000000	8319	107154	1.000000	8830	106764	1.000000	395332883	-0.004016
106839256	1053544534.000000	54754243	10000.000000	8295	108034	1.000000	8857	106722	1.000000	400063181	-0.003250
106844857	1053529717.000000	54765157	10000.000000	8358	106683	1.000000	8925	106793	1.000000	404788939	-0.002767
106847349	1053570311.000000	54758573	10000.000000	8241	107531	1.000000	8890	106200	1.000000	409504797	-0.002318
106833264	1053636907.000000	54747030	10000.000000	8208	107311	1.000000	8827	106981	1.000000	414219385	-0.001790
106832029	1053575543.000000	54757460	10000.000000	8328	107238	1.000000	8894	107211	1.000000	418926126	-0.003686
106849826	1053594262.000000	54754076	10000.000000	8364	106964	1.000000	8828	107175	1.000000	423622002	-0.003564
106839718	1053612844.000000	54757957	10000.000000	8384	107046	1.000000	8860	106235	1.000000	428312561	-0.006412
106843391	1053576879.000000	54756469	10000.000000	8306	107088	1.000000	9017	106717	1.000000	432998219	-0.006385
106839915	1053578836.000000	54750235	10000.000000	8298	107098	1.000000	8842	106997	1.000000	437678101	-0.006186
106849548	1053573800.000000	54762402	10000.000000	8298	107560	1.000000	8980	106348	1.000000	442344695	-0.005980
106843282	1053544945.000000	54765387	10000.000000	8231	107390	1.000000	8972	107103	1.000000	447004836	-0.005084
106843189	1053545240.000000	54765017	10000.000000	8391	107039	1.000000	8913	107118	1.000000	451660136	-0.005047
106829509	1053575308.000000	54758830	10000.000000	8323	107538	1.000000	8860	106207	1.000000	456311436	-0.004749
106846527	1053535005.000000	54759006	10000.000000	8344	107558	1.000000	8903	106916	1.000000	460953218	-0.003856
106845371	1053581771.000000	54751590	10000.000000	8361	107762	1.000000	8835	106984	1.000000	465587053	-0.003816
106834722	1053525940.000000	54771243	10000.000000	8343	107340	1.000000	8727	107302	1.000000	470215785	-0.004083
106831955	1053482464.000000	54756660	10000.000000	8252	107255	1.000000	8975	106568	1.000000	474835089	-0.003405
106840544	1053552745.000000	54756935	10000.000000	8333	107141	1.000000	8934	106839	1.000000	479450412	-0.003306
106840612	1053577560.000000	54764930	10000.000000	8268	107409	1.000000	8860	106523	1.000000	484055063	-0.003458
106839864	1053534545.000000	54770338	10000.000000	8393	107602	1.000000	8807	106666	1.000000	488652292	-0.003306
106839871	1053579692.000000	54761135	10000.000000	8289	106937	1.000000	8839	107120	1.000000	493243993	-0.003271
106834277	1053558788.000000	54755449	10000.000000	8355	106944	1.000000	8894	106075	1.000000	497825512	-0.003437
npatches	nstrain	runtime	dt	init_x	init_y	init_y_blood	init_z	init_S	beta0	beta1	beta2	beta3	mean_beta	B	d	delta	delta_blood	b[0]	mut	m	CTL	c	g	epsilon	k	het	lambda	rho	omega	x_max	patch.dyna	DELTA	A	VA
10000	1	100.000000	0.000100	21900	9499	5000000	0.001000	10000000	22.040597	9.260203	8.913451	14.568351	16	8000000000.000000	0.010000	1.000000	1.000000	800000	0.000050	0.048000	1	0.001000	1.000000	25.000000	5.000000	0.500000	0.001000	0.001000	0.010000	31987	0	10.000000	7.000000	1.000000
sus	inf	inf_blood	z	x[0]	y[0][0]	z[0]	x[1]	y[1][0]	z[1]	S[0]	synchrony
219000000	94990000.000000	5000000	10.000000	21900	9499	0.001000	21900	9499	0.001000	10000000	0.000000
131873202	755775616.000000	39273857	10000.000000	10230	78246	1.000000	17413	72191	1.000000	13800772	0.000000
128248928	790510151.000000	41092046	10000.000000	9848	81377	1.000000	16765	76058	1.000000	18550153	0.000000
128169870	791451770.000000	41133317	10000.000000	9898	81237	1.000000	16927	75678	1.000000	23316742	0.000000
128159333	791416527.000000	41123589	10000.000000	9799	81707	1.000000	16995	76170	1.000000	28073888	0.000000
128170508	791410885.000000	41141100	10000.000000	9933	81759	1.000000	17119	75999	1.000000	32823535	0.000000
128168072	791457474.000000	41133848	10000.000000	9788	81774	1.000000	17213	75697	1.000000	37564262	0.000000
128164184	791494042.000000	41139991	10000.000000	9892	81611	1.000000	17122	75446	1.000000	42298285	0.000000
128146117	791533816.000000	41141824	10000.000000	9891	80600	1.000000	17017	75955	1.000000	47027969	0.000000
128173860	791425293.000000	41142179	10000.000000	9815	81491	1.000000	17033	75471	1.000000	51748811	0.000000
128159056	791479760.000000	41147041	10000.000000	9757	81469	1.000000	17176	75160	1.000000	56461319	0.000000
128176008	791428215.000000	41131412	10000.000000	9893	81338	1.000000	16991	75774	1.000000	61167585	0.000000
128154579	791472024.000000	41125427	10000.000000	9881	81460	1.000000	16928	76048	1.000000	65871455	0.000000
128168467	791388018.000000	41143969	10000.000000	9859	81269	1.000000	17147	75638	1.000000	70561437	0.000000
128149937	791475115.000000	41137262	10000.000000	9676	81996	1.000000	16936	75652	1.000000	75243535	0.000000
128161576	791476198.000000	41136197	10000.000000	9955	81570	1.000000	17085	76168	1.000000	79920837	0.000000
128169566	791414865.000000	41145780	10000.000000	9907	81584	1.000000	17187	75110	1.000000	84591083	0.000000
128153305	791437200.000000	41130044	10000.000000	9837	81400	1.000000	16827	75863	1.000000	89253615	0.000000
128148631	791441220.000000	41132926	10000.000000	9865	81799	1.000000	16938	75596	1.000000	93907244	0.000000
128154479	791435507.000000	41140216	10000.000000	9862	82084	1.000000	17026	75859	1.000000	98559453	0.000000
128158459	791484469.000000	41132168	10000.000000	9852	81789	1.000000	17120	75663	1.000000	103203972	0.000000
128154852	791484602.000000	41129261	10000.000000	9887	81478	1.000000	17051	75492	1.000000	107839039	0.000000
128149939	791495296.000000	41129438	10000.000000	9718	81787	1.000000	17136	75848	1.000000	112466655	0.000000
128161455	791479252.000000	41129061	10000.000000	9878	81466	1.000000	17109	76017	1.000000	117087826	0.000000
128172614	791458954.000000	41132805	10000.000000	9860	80894	1.000000	16945	76120	1.000000	121702183	0.000000
128164063	791451914.000000	41145808	10000.000000	9882	81264	1.000000	17050	76206	1.000000	126310946	0.000000
128145772	791456622.000000	41136401	10000.000000	9884	81562	1.000000	17101	75563	1.000000	130911080	0.000000
128155583	791456209.000000	41130000	10000.000000	9916	81594	1.000000	17007	75656	1.000000	135504690	0.000000
128156464	791471619.000000	41138801	10000.000000	9758	81900	1.000000	17138	75699	1.000000	140091828	0.000000
128152990	791475940.000000	41143613	10000.000000	9811	81637	1.000000	17072	76285	1.000000	144673921	0.000000
128153191	791461340.000000	41133703	10000.000000	9938	81364	1.000000	17104	75774	1.000000	149246611	0.000000
128163492	791454215.000000	41131532	10000.000000	9996	81383	1.000000	17031	75704	1.000000	153811039	0.000000
128151027	791495897.000000	41137080	10000.000000	9836	81225	1.000000	16984	75698	1.000000	158370307	0.000000
128162479	791454809.000000	41131345	10000.000000	9782	81653	1.000000	17205	75266	1.000000	162924079	0.000000
128165514	791430920.000000	41132603	10000.000000	9834	81938	1.000000	17170	76047	1.000000	167472976	0.000000
128158703	791456331.000000	41137017	10000.000000	9827	81796	1.000000	17074	75060	1.000000	172010030	0.000000
128157734	791507900.000000	41140944	10000.000000	9932	81286	1.000000	16979	75645	1.000000	176546456	0.000000
128153170	791470996.000000	41129613	10000.000000	9729	81835	1.000000	16929	76104	1.000000	181077134	0.000000
128153536	791492991.000000	41142473	10000.000000	9744	82155	1.000000	17017	75973	1.000000	185594239	0.000000
128160300	791476724.000000	41142501	10000.000000	9937	81191	1.000000	17062	75876	1.000000	190108137	0.000000
128163506	791467454.000000	41135479	10000.000000	9855	81554	1.000000	17112	75697	1.000000	194616031	-1.#IND00
128151606	791449525.000000	41147734	10000.000000	9856	81637	1.000000	17017	75764	1.000000	199117888	0.022400
128163326	791448046.000000	41142104	10000.000000	9873	81465	1.000000	17122	75467	1.000000	203608464	0.008920
128162257	791444864.000000	41137946	10000.000000	9937	81449	1.000000	16918	75851	1.000000	208093897	0.010554
128159758	791462844.000000	41139909	10000.000000	9870	82024	1.000000	17105	75486	1.000000	212573971	0.001851
128169370	791430671.000000	41139599	10000.000000	9924	81589	1.000000	17078	75740	1.000000	217046949	0.003088
128167554	791459556.000000	41131724	10000.000000	9790	81327	1.000000	17067	75494	1.000000	221515757	0.001200
128152514	791440821.000000	41131493	10000.000000	9800	81629	1.000000	17023	76344	1.000000	225975005	0.000692
128139584	791498270.000000	41133214	10000.000000	9860	81640	1.000000	17077	76228	1.000000	230431636	0.007302
128156217	791471911.000000	41127572	10000.000000	9781	81626	1.000000	16963	75918	1.000000	234877305	0.008162
128165118	791452771.000000	41135237	10000.000000	9837	81411	1.000000	17044	75796	1.000000	239314939	0.007131
128147864	791468196.000000	41145200	10000.000000	9749	81163	1.000000	17174	75628	1.000000	243741459	0.006816
128153609	791506274.000000	41136972	10000.000000	9876	81746	1.000000	17000	75577	1.000000	248167341	0.005435
128165134	791426044.000000	41124234	10000.000000	9795	81023	1.000000	17039	76095	1.000000	252591340	0.005067
128153582	791480345.000000	41137582	10000.000000	9802	81629	1.000000	17004	75720	1.000000	257003997	0.003975
128156404	791437601.000000	41150541	10000.000000	9734	81478	1.000000	16922	75865	1.000000	261411425	0.003837
128152167	791452655.000000	41135446	10000.000000	9809	81975	1.000000	17105	75719	1.000000	265810261	0.004496
128162800	791460991.000000	41139502	10000.000000	9850	81876	1.000000	17229	75630	1.000000	270199871	0.004359
128154581	791461026.000000	41138417	10000.000000	10009	81631	1.000000	16967	75680	1.000000	274582241	0.003714
128163143	791482302.000000	41125938	10000.000000	9842	81889	1.000000	16981	75785	1.000000	278961801	0.004092
128160873	791485674.000000	41129996	10000.000000	9840	81305	1.000000	17080	75744	1.000000	283333488	0.003683
128167130	791472883.000000	41135326	10000.000000	9763	81493	1.000000	16784	76261	1.000000	287701738	0.003292
128164399	791458283.000000	41129231	10000.000000	9915	81410	1.000000	17140	75333	1.000000	292066948	0.004405
128162544	791465694.000000	41123226	10000.000000	9852	81035	1.000000	17011	75278	1.000000	296422006	0.004618
128175396	791505770.000000	41140203	10000.000000	9935	81513	1.000000	17082	75661	1.000000	300764232	0.006213
128167108	791443626.000000	41135642	10000.000000	9812	81382	1.000000	16949	76002	1.000000	305106512	0.004111
128158414	791482818.000000	41133283	10000.000000	9733	81731	1.000000	17142	75549	1.000000	309442757	0.003954
128168129	791442793.000000	41138863	10000.000000	9661	81676	1.000000	16943	76005	1.000000	313772104	0.003224
128161621	791500480.000000	41130267	10000.000000	9785	81959	1.000000	16855	75877	1.000000	318090797	0.003502
128167243	791453129.000000	41140601	10000.000000	9918	81272	1.000000	16887	75788	1.000000	322407996	0.003111
128161609	791478550.000000	41142943	10000.000000	9886	81345	1.000000	17115	75510	1.000000	326717737	0.003217
128149223	791421774.000000	41127999	10000.000000	9947	81057	1.000000	16897	76074	1.000000	331016213	0.003238
128162885	791420569.000000	41129063	10000.000000	9797	81976	1.000000	16892	75861	1.000000	335309636	0.002669
128176039	791425639.000000	41117313	10000.000000	9879	81004	1.000000	16927	76171	1.000000	339598907	0.002554
128156488	791473373.000000	41144638	10000.000000	9922	81485	1.000000	16872	75516	1.000000	343879276	0.003128
128164157	791438144.000000	41145080	10000.000000	9676	81875	1.000000	17002	75744	1.000000	348152409	0.001413
128175543	791404313.000000	41131590	10000.000000	9906	81878	1.000000	16999	75648	1.000000	352420944	0.001348
128158969	791397815.000000	41138130	10000.000000	9761	82032	1.000000	16976	76134	1.000000	356680773	0.001658
128176967	791407729.000000	41127749	10000.000000	9931	81451	1.000000	16975	75700	1.000000	360937560	0.002455
128164943	791452198.000000	41140732	10000.000000	9776	81547	1.000000	17064	75389	1.000000	365189062	0.001625
128169344	791425165.000000	41127272	10000.000000	9924	81312	1.000000	16949	76180	1.000000	369429585	0.000489
128159455	791476575.000000	41134462	10000.000000	10012	81454	1.000000	16993	76111	1.000000	373667451	0.000334
128170016	791481291.000000	41135761	10000.000000	9855	81763	1.000000	16871	76200	1.000000	377900082	0.000433
128168648	791452892.000000	41141182	10000.000000	9861	81334	1.000000	17050	75826	1.000000	382126007	0.000099
128169379	791456623.000000	41139575	10000.000000	9812	81419	1.000000	17040	75472	1.000000	386342459	0.000131
128149238	791446457.000000	41143003	10000.000000	9933	81126	1.000000	17063	76224	1.000000	390553701	-0.000053
128147464	791519397.000000	41141660	10000.000000	9837	81470	1.000000	17006	75998	1.000000	394759050	-0.000435
128149432	791469089.000000	41145424	10000.000000	9939	81684	1.000000	17138	75754	1.000000	398953921	-0.001349
128152340	791466476.000000	41138681	10000.000000	9883	81073	1.000000	16981	75776	1.000000	403145900	-0.001610
128164646	791471668.000000	41135627	10000.000000	9751	81567	1.000000	17031	76000	1.000000	407332011	-0.001400
128166334	791412819.000000	41129620	10000.000000	9862	81158	1.000000	17264	74747	1.000000	411514114	-0.001364
128182485	791483825.000000	41126335	10000.000000	9958	80953	1.000000	16975	76311	1.000000	415688757	-0.001404
128156369	791464644.000000	41131024	10000.000000	9824	81713	1.000000	17155	75729	1.000000	419858079	-0.001543
128158748	791448885.000000	41133496	10000.000000	9989	81350	1.000000	16881	75667	1.000000	424017292	-0.001439
128150236	791460668.000000	41141421	10000.000000	9903	81299	1.000000	16998	76017	1.000000	428171958	-0.001183
128164773	791435925.000000	41139853	10000.000000	9874	81508	1.000000	17265	75654	1.000000	432320028	-0.001483
128170287	791418071.000000	41138240	10000.000000	9933	80811	1.000000	17097	75298	1.000000	436467455	-0.001351
128173508	791456305.000000	41142558	10000.000000	9762	81637	1.000000	16943	75672	1.000000	440603623	-0.001270
128160067	791458579.000000	41134053	10000.000000	9932	82351	1.000000	17229	75432	1.000000	444736581	-0.001190
128160029	791480774.000000	41127934	10000.000000	9850	81700	1.000000	16987	76536	1.000000	448863456	-0.000900
npatches	nstrain	runtime	dt	init_x	init_y	init_y_blood	init_z	init_S	beta0	beta1	beta2	beta3	mean_beta	B	d	delta	delta_blood	b[0]	mut	m	CTL	c	g	epsilon	k	het	lambda	rho	omega	x_max	patch.dyna	DELTA	A	VA
10000	1	100.000000	0.000100	21900	9499	5000000	0.001000	10000000	15.497568	21.442583	21.005244	17.332378	16	8000000000.000000	0.010000	1.000000	1.000000	800000	0.000050	0.048000	1	0.001000	1.000000	25.000000	6.000000	0.500000	0.001000	0.001000	0.010000	31987	0	10.000000	7.000000	1.000000
sus	inf	inf_blood	z	x[0]	y[0][0]	z[0]	x[1]	y[1][0]	z[1]	S[0]	synchrony
219000000	94990000.000000	5000000	10.000000	21900	9499	0.001000	21900	9499	0.001000	10000000	0.000000
150688915	588689718.000000	30594380	10000.000000	14853	59177	1.000000	12081	61394	1.000000	13444074	0.000000
147806404	609481495.000000	31690046	10000.000000	14571	60826	1.000000	11862	63180	1.000000	17709345	0.000000
147722678	609916930.000000	31691986	10000.000000	14667	61047	1.000000	11906	63326	1.000000	21985048	0.000000
147728798	609894392.000000	31707213	10000.000000	14701	60609	1.000000	11881	63590	1.000000	26255344	0.000000
147722548	609909924.000000	31705996	10000.000000	14771	61152	1.000000	11846	63534	1.000000	30519619	0.000000
147721685	609954647.000000	31709451	10000.000000	14770	61507	1.000000	11825	63667	1.000000	34778482	0.000000
147745888	609860588.000000	31699570	10000.000000	14823	60725	1.000000	11932	62925	1.000000	39025213	0.000000
147737095	609861202.000000	31704297	10000.000000	14755	60968	1.000000	11808	63664	1.000000	43266654	0.000000
147724299	609879377.000000	31701259	10000.000000	14700	61345	1.000000	11803	63783	1.000000	47501275	0.000000
147726289	609918797.000000	31696666	10000.000000	14607	60853	1.000000	11778	63302	1.000000	51731466	0.000000
147728436	609897056.000000	31695693	10000.000000	14662	60807	1.000000	11924	63010	1.000000	55953603	0.000000
147730046	609901515.000000	31703144	10000.000000	14588	60980	1.000000	11873	62760	1.000000	60172754	0.000000
147728273	609935323.000000	31701352	10000.000000	14792	60822	1.000000	11851	63120	1.000000	64382316	0.000000
147730286	609902344.000000	31706822	10000.000000	14677	61364	1.000000	11768	62827	1.000000	68586728	0.000000
147722370	609921885.000000	31709493	10000.000000	14638	61197	1.000000	11907	63250	1.000000	72785289	0.000000
147710360	609940192.000000	31703332	10000.000000	14573	60932	1.000000	11883	63100	1.000000	76975391	0.000000
147727227	609936296.000000	31701270	10000.000000	14706	61307	1.000000	11757	63436	1.000000	81162552	0.000000
147733947	609887311.000000	31707599	10000.000000	14717	61064	1.000000	11809	63650	1.000000	85344909	0.000000
147735125	609899805.000000	31692167	10000.000000	14488	61119	1.000000	12012	63434	1.000000	89517753	0.000000
147720377	609898228.000000	31697261	10000.000000	14668	60891	1.000000	11903	63189	1.000000	93687712	0.000000
147726161	609899200.000000	31695503	10000.000000	14771	61021	1.000000	11802	63367	1.000000	97846435	0.000000
147713036	609906081.000000	31702284	10000.000000	14736	61419	1.000000	11936	63335	1.000000	102004492	0.000000
147735231	609894729.000000	31691397	10000.000000	14654	60774	1.000000	11696	63499	1.000000	106155759	0.000000
147742560	609836201.000000	31696524	10000.000000	14683	60945	1.000000	11928	63473	1.000000	110298618	0.000000
147731945	609903187.000000	31695489	10000.000000	14701	61122	1.000000	11866	63242	1.000000	114430940	0.000000
147735006	609876970.000000	31696463	10000.000000	14618	60932	1.000000	11912	63470	1.000000	118562780	0.000000
147737597	609903066.000000	31700136	10000.000000	14549	61059	1.000000	11905	63252	1.000000	122688336	0.000000
147735644	609853061.000000	31687996	10000.000000	14805	60744	1.000000	11817	63347	1.000000	126804451	0.000000
147720762	609912218.000000	31698009	10000.000000	14787	60969	1.000000	11774	63271	1.000000	130923388	0.000000
147732829	609915121.000000	31706902	10000.000000	14688	60881	1.000000	12016	63497	1.000000	135028441	0.000000
147734025	609898800.000000	31708131	10000.000000	14739	60899	1.000000	11914	63079	1.000000	139129331	0.000000
147704832	609926756.000000	31701322	10000.000000	14609	61548	1.000000	11780	63496	1.000000	143222814	0.000000
147736967	609886804.000000	31705983	10000.000000	14471	61654	1.000000	11861	63385	1.000000	147311264	0.000000
147720439	609924823.000000	31698984	10000.000000	14721	60940	1.000000	11797	63376	1.000000	151393244	0.000000
147729209	609905222.000000	31705457	10000.000000	14799	60722	1.000000	12027	62660	1.000000	155465231	0.000000
147711235	609941883.000000	31710298	10000.000000	14720	60940	1.000000	11982	63167	1.000000	159537344	0.000000
147734660	609896339.000000	31703528	10000.000000	14794	61302	1.000000	12025	63206	1.000000	163601972	0.000000
147722361	609963929.000000	31694815	10000.000000	14647	61294	1.000000	11898	63353	1.000000	167660564	0.000000
147728821	609904339.000000	31707385	10000.000000	14764	60486	1.000000	11842	63330	1.000000	171710849	0.000000
147735794	609855828.000000	31702881	10000.000000	14723	60828	1.000000	11981	63663	1.000000	175757445	-1.#IND00
147722518	609894185.000000	31694883	10000.000000	14707	61477	1.000000	11736	63644	1.000000	179795280	-0.001600
147728770	609931081.000000	31706771	10000.000000	14548	60985	1.000000	11844	63157	1.000000	183827122	-0.056108
147733670	609935979.000000	31705401	10000.000000	14801	61070	1.000000	11878	62947	1.000000	187851975	-0.043616
147723320	609974612.000000	31706241	10000.000000	14666	61105	1.000000	11940	63469	1.000000	191872787	-0.032274
147720438	609979825.000000	31702995	10000.000000	14639	61174	1.000000	11898	63068	1.000000	195889676	-0.023654
147717600	609964276.000000	31702146	10000.000000	14617	61217	1.000000	11905	63133	1.000000	199895560	-0.018417
147736423	609894746.000000	31702166	10000.000000	14787	60777	1.000000	11926	63442	1.000000	203900042	-0.015717
147728820	609915902.000000	31703630	10000.000000	14706	61004	1.000000	11813	63673	1.000000	207896469	-0.012974
147736231	609880778.000000	31693340	10000.000000	14483	61393	1.000000	11852	63381	1.000000	211885697	-0.008474
147735613	609927135.000000	31705939	10000.000000	14818	60942	1.000000	11900	62784	1.000000	215868142	-0.007614
147734744	609915599.000000	31700774	10000.000000	14665	61027	1.000000	11936	63487	1.000000	219846340	-0.003773
147711579	609967253.000000	31691379	10000.000000	14915	60701	1.000000	11956	63244	1.000000	223818519	-0.004864
147728077	609915001.000000	31704768	10000.000000	14581	60973	1.000000	11977	63108	1.000000	227784496	-0.002072
147726082	609859682.000000	31706375	10000.000000	14648	61071	1.000000	11777	63327	1.000000	231745511	-0.002118
147716618	609924862.000000	31699977	10000.000000	14722	60746	1.000000	11704	63332	1.000000	235697700	-0.002186
147727530	609905107.000000	31705256	10000.000000	14763	60759	1.000000	11876	63271	1.000000	239649105	-0.003572
147722203	609903162.000000	31708765	10000.000000	14503	61074	1.000000	11793	63277	1.000000	243596448	-0.003658
147728646	609881675.000000	31704862	10000.000000	14515	61206	1.000000	11822	63646	1.000000	247531830	-0.003644
147720444	609927880.000000	31708262	10000.000000	14588	61265	1.000000	11874	63356	1.000000	251464367	-0.003643
147741583	609875670.000000	31693132	10000.000000	14831	60882	1.000000	11879	63559	1.000000	255386665	-0.004450
147715687	609909619.000000	31704412	10000.000000	14746	60699	1.000000	11860	63370	1.000000	259308393	-0.004339
147720528	609937888.000000	31700110	10000.000000	14690	61430	1.000000	11903	63260	1.000000	263227139	-0.005105
147727042	609849631.000000	31704515	10000.000000	14623	61291	1.000000	11797	63231	1.000000	267135279	-0.004811
147740649	609876200.000000	31700617	10000.000000	14587	60900	1.000000	11817	63450	1.000000	271039958	-0.005267
147729913	609865294.000000	31694671	10000.000000	14661	60757	1.000000	11803	63332	1.000000	274934932	-0.004093
147714960	609930474.000000	31698652	10000.000000	14780	61457	1.000000	11889	63048	1.000000	278826810	-0.003445
147727376	609923925.000000	31703838	10000.000000	14831	60789	1.000000	11811	63092	1.000000	282711596	-0.003167
147722800	609879432.000000	31706067	10000.000000	14817	60858	1.000000	11718	63673	1.000000	286593650	-0.003454
147715618	609907304.000000	31693858	10000.000000	14607	61261	1.000000	11975	63367	1.000000	290469386	-0.004070
147720550	609900372.000000	31700489	10000.000000	14662	61091	1.000000	11905	62945	1.000000	294332987	-0.003692
147736821	609883255.000000	31696219	10000.000000	14760	60554	1.000000	11951	63093	1.000000	298191817	-0.003238
147712148	609961714.000000	31704335	10000.000000	14645	61303	1.000000	11830	63259	1.000000	302047968	-0.003160
147736105	609922915.000000	31706060	10000.000000	14672	61376	1.000000	11861	63400	1.000000	305897513	-0.003075
147736003	609909815.000000	31703926	10000.000000	14749	61200	1.000000	11921	63249	1.000000	309743644	-0.002848
147739091	609876120.000000	31694463	10000.000000	14538	61082	1.000000	11954	63477	1.000000	313584433	-0.002573
147727199	609919315.000000	31691164	10000.000000	14570	61445	1.000000	11970	63500	1.000000	317416101	-0.003034
147725800	609893847.000000	31694994	10000.000000	14804	61112	1.000000	11892	62956	1.000000	321241759	-0.002334
147730239	609885779.000000	31709976	10000.000000	14694	60714	1.000000	11937	63105	1.000000	325064543	-0.002267
147738284	609904802.000000	31689667	10000.000000	14635	61109	1.000000	11872	63393	1.000000	328877935	-0.002247
147729320	609883502.000000	31696155	10000.000000	14733	61423	1.000000	11937	63126	1.000000	332689232	-0.001853
147731834	609941905.000000	31699064	10000.000000	14612	61233	1.000000	11870	63558	1.000000	336490184	-0.001848
147720602	609894761.000000	31708011	10000.000000	14709	60816	1.000000	11863	62727	1.000000	340285730	-0.001828
147732134	609850526.000000	31689427	10000.000000	14660	61289	1.000000	11819	63110	1.000000	344078659	-0.001823
147726192	609892948.000000	31695486	10000.000000	14735	60876	1.000000	11993	63182	1.000000	347865809	-0.001639
147712524	609948268.000000	31706926	10000.000000	14574	61386	1.000000	11798	63283	1.000000	351649110	-0.001707
147733989	609907684.000000	31696139	10000.000000	14618	61117	1.000000	11969	63374	1.000000	355423133	-0.002623
147725674	609894628.000000	31702245	10000.000000	14638	61293	1.000000	12047	63179	1.000000	359194047	-0.002730
147729628	609862606.000000	31698583	10000.000000	14651	60932	1.000000	11821	63368	1.000000	362954744	-0.002043
147711388	609921967.000000	31708876	10000.000000	14633	61401	1.000000	12009	63415	1.000000	366713509	-0.002031
147724486	609911769.000000	31693031	10000.000000	14527	61374	1.000000	11856	63029	1.000000	370460534	-0.001560
147728247	609837278.000000	31703987	10000.000000	14760	61237	1.000000	11719	63759	1.000000	374204288	-0.001782
147707714	609892150.000000	31704778	10000.000000	14677	60948	1.000000	11791	62978	1.000000	377949791	-0.001618
147728784	609894976.000000	31705130	10000.000000	14607	61354	1.000000	11895	62940	1.000000	381683227	-0.001489
147715915	609928753.000000	31700070	10000.000000	14789	60884	1.000000	11887	63443	1.000000	385409625	-0.001466
147736784	609934556.000000	31695116	10000.000000	14711	60640	1.000000	11722	63689	1.000000	389136349	-0.001900
147730018	609921676.000000	31706874	10000.000000	14632	60941	1.000000	12031	62891	1.000000	392851304	-0.001427
147728408	609924662.000000	31698843	10000.000000	14607	60972	1.000000	11876	63102	1.000000	396564168	-0.001329
147723098	609916139.000000	31705144	10000.000000	14694	61008	1.000000	11754	63379	1.000000	400277564	-0.001270
147721132	609927703.000000	31700352	10000.000000	14652	60697	1.000000	11771	63348	1.000000	403979199	-0.001277
npatches	nstrain	runtime	dt	init_x	init_y	init_y_blood	init_z	init_S	beta0	beta1	beta2	beta3	mean_beta	B	d	delta	delta_blood	b[0]	mut	m	CTL	c	g	epsilon	k	het	lambda	rho	omega	x_max	patch.dyna	DELTA	A	VA
10000	1	100.000000	0.000100	21900	9499	5000000	0.001000	10000000	8.715374	14.496875	20.253012	14.867420	16	8000000000.000000	0.010000	1.000000	1.000000	800000	0.000050	0.048000	1	0.001000	1.000000	25.000000	7.000000	0.500000	0.001000	0.001000	0.010000	31987	0	10.000000	7.000000	1.000000
sus	inf	inf_blood	z	x[0]	y[0][0]	z[0]	x[1]	y[1][0]	z[1]	S[0]	synchrony
219000000	94990000.000000	5000000	10.000000	21900	9499	0.001000	21900	9499	0.001000	10000000	0.000000
171490211	454239657.000000	23611563	10000.000000	21892	41737	1.000000	17564	45178	1.000000	13027132	0.000000
168929783	468259953.000000	24338232	10000.000000	21686	43277	1.000000	17104	46797	1.000000	16767110	0.000000
168886568	468512232.000000	24357248	10000.000000	21757	42840	1.000000	17435	46512	1.000000	20514540	0.000000
168891148	468498908.000000	24360717	10000.000000	21708	43227	1.000000	17348	46590	1.000000	24256338	0.000000
168890265	468532215.000000	24346503	10000.000000	21898	43202	1.000000	17295	46322	1.000000	27996072	0.000000
168880930	468492359.000000	24349658	10000.000000	21719	43152	1.000000	17224	46568	1.000000	31725720	0.000000
168880107	468509768.000000	24351710	10000.000000	21763	43171	1.000000	17343	46361	1.000000	35451861	0.000000
168907131	468485312.000000	24353643	10000.000000	21591	42954	1.000000	17255	46462	1.000000	39171164	0.000000
168894446	468496224.000000	24351918	10000.000000	21608	42853	1.000000	17304	46541	1.000000	42888362	0.000000
168886017	468461193.000000	24354442	10000.000000	21649	43520	1.000000	17289	46584	1.000000	46596984	0.000000
168886512	468523389.000000	24347884	10000.000000	21671	42992	1.000000	17405	46635	1.000000	50300491	0.000000
168879642	468522130.000000	24340971	10000.000000	21985	42782	1.000000	17465	46014	1.000000	53999094	0.000000
168894857	468499811.000000	24354692	10000.000000	21909	43339	1.000000	17268	46563	1.000000	57691801	0.000000
168913769	468452161.000000	24347184	10000.000000	21891	42968	1.000000	17226	47045	1.000000	61374805	0.000000
168879149	468514273.000000	24356661	10000.000000	21854	43455	1.000000	17209	46432	1.000000	65055519	0.000000
168878363	468525594.000000	24340801	10000.000000	21771	43482	1.000000	17240	46779	1.000000	68730542	0.000000
168896633	468488155.000000	24357191	10000.000000	21703	43242	1.000000	17532	46161	1.000000	72401547	0.000000
168897384	468444214.000000	24351591	10000.000000	21771	43055	1.000000	17332	46538	1.000000	76066066	0.000000
168877209	468546729.000000	24353097	10000.000000	21677	43134	1.000000	17440	46243	1.000000	79726541	0.000000
168884969	468497112.000000	24351350	10000.000000	21717	42960	1.000000	17454	46082	1.000000	83380687	0.000000
168919055	468457391.000000	24346845	10000.000000	21766	42891	1.000000	17300	46706	1.000000	87031455	0.000000
168891567	468475770.000000	24339567	10000.000000	21674	43230	1.000000	17284	46080	1.000000	90673170	0.000000
168875123	468535485.000000	24356709	10000.000000	21747	42993	1.000000	17439	46418	1.000000	94310191	0.000000
168890218	468492403.000000	24348519	10000.000000	21792	43105	1.000000	17405	46608	1.000000	97941892	0.000000
168889217	468515239.000000	24350895	10000.000000	21808	43053	1.000000	17196	46432	1.000000	101570976	0.000000
168903785	468500727.000000	24352305	10000.000000	21758	43264	1.000000	17435	46480	1.000000	105194343	0.000000
168891956	468481888.000000	24345491	10000.000000	21997	42821	1.000000	17332	46572	1.000000	108808908	0.000000
168881419	468568406.000000	24354739	10000.000000	21574	43434	1.000000	17400	46332	1.000000	112422082	0.000000
168889702	468516026.000000	24357101	10000.000000	21651	43240	1.000000	17463	46349	1.000000	116025213	0.000000
168874217	468538784.000000	24344395	10000.000000	21775	42884	1.000000	17359	46559	1.000000	119625460	0.000000
168899107	468493182.000000	24354352	10000.000000	21853	43157	1.000000	17402	46419	1.000000	123219467	0.000000
168884723	468537518.000000	24353413	10000.000000	21744	43178	1.000000	17396	46207	1.000000	126807436	0.000000
168885149	468472924.000000	24347120	10000.000000	21757	43703	1.000000	17262	46827	1.000000	130390509	0.000000
168885790	468459479.000000	24350805	10000.000000	21802	43134	1.000000	17254	46601	1.000000	133968912	0.000000
168874865	468489695.000000	24353850	10000.000000	21795	43441	1.000000	17411	46408	1.000000	137542300	0.000000
168882951	468518045.000000	24346212	10000.000000	21805	43422	1.000000	17322	46509	1.000000	141110365	0.000000
168890474	468490416.000000	24348612	10000.000000	21581	43373	1.000000	17440	46766	1.000000	144669506	0.000000
168901168	468470972.000000	24347995	10000.000000	21622	43120	1.000000	17511	46898	1.000000	148226761	0.000000
168881150	468527774.000000	24350230	10000.000000	21587	43261	1.000000	17376	46508	1.000000	151777470	0.000000
168881031	468525280.000000	24366424	10000.000000	21846	43060	1.000000	17340	46562	1.000000	155321708	-1.#IND00
168873141	468536311.000000	24354974	10000.000000	21691	43415	1.000000	17252	46518	1.000000	158860409	0.000000
168873868	468546376.000000	24342495	10000.000000	21754	42841	1.000000	17418	46111	1.000000	162396527	0.002741
168901292	468456564.000000	24354401	10000.000000	21831	43223	1.000000	17189	46385	1.000000	165927482	0.007885
168896909	468500876.000000	24347425	10000.000000	21683	43456	1.000000	17263	46540	1.000000	169452575	0.004538
168905041	468485793.000000	24344848	10000.000000	21734	43205	1.000000	17205	46739	1.000000	172970307	0.008852
168882109	468508728.000000	24345053	10000.000000	21768	43266	1.000000	17445	46793	1.000000	176484266	0.005687
168877518	468496278.000000	24352850	10000.000000	21863	42975	1.000000	17433	45961	1.000000	179993961	0.005659
168874664	468507684.000000	24355632	10000.000000	21671	43294	1.000000	17338	46551	1.000000	183500413	0.003535
168876717	468509321.000000	24345904	10000.000000	21679	43007	1.000000	17250	46648	1.000000	186999302	0.003311
168869753	468486105.000000	24350678	10000.000000	21805	43557	1.000000	17258	46638	1.000000	190491150	0.002139
168896309	468505854.000000	24339485	10000.000000	21697	43431	1.000000	17211	46419	1.000000	193975569	0.002786
168882028	468523980.000000	24347298	10000.000000	21668	43116	1.000000	17277	46938	1.000000	197453831	0.002439
168874989	468527399.000000	24354729	10000.000000	21865	43287	1.000000	17551	46543	1.000000	200932460	0.003052
168878737	468501177.000000	24352229	10000.000000	21521	43418	1.000000	17370	46322	1.000000	204405418	0.002904
168886994	468529616.000000	24345777	10000.000000	21690	43206	1.000000	17366	46579	1.000000	207872587	0.003471
168883315	468535962.000000	24344413	10000.000000	21782	43195	1.000000	17360	46350	1.000000	211334575	0.002090
168890389	468463748.000000	24345857	10000.000000	21917	43101	1.000000	17329	46503	1.000000	214792277	0.002445
168897850	468499739.000000	24339902	10000.000000	21752	43197	1.000000	17356	46471	1.000000	218243146	0.002696
168879217	468510072.000000	24345048	10000.000000	21772	43371	1.000000	17159	46927	1.000000	221689273	0.002935
168871737	468560208.000000	24354771	10000.000000	21633	43143	1.000000	17353	46576	1.000000	225130897	0.003092
168892783	468476969.000000	24342226	10000.000000	21875	43060	1.000000	17278	46839	1.000000	228565222	0.002266
168868795	468540884.000000	24354687	10000.000000	21763	42769	1.000000	17593	46331	1.000000	231997013	0.003189
168877057	468527683.000000	24340884	10000.000000	21685	43137	1.000000	17311	46522	1.000000	235422568	0.002787
168879035	468492648.000000	24354308	10000.000000	21971	43436	1.000000	17142	46471	1.000000	238846569	0.001330
168893218	468518995.000000	24343177	10000.000000	21740	43124	1.000000	17494	46090	1.000000	242264537	-0.000132
168884567	468488117.000000	24345609	10000.000000	21616	43386	1.000000	17368	46707	1.000000	245671924	-0.000405
168893503	468532730.000000	24353745	10000.000000	21882	43526	1.000000	17335	46822	1.000000	249076051	-0.001454
168883929	468518285.000000	24344954	10000.000000	21718	43304	1.000000	17468	46132	1.000000	252472811	-0.001274
168887488	468490834.000000	24340957	10000.000000	21673	43241	1.000000	17294	46664	1.000000	255868356	-0.001219
168882646	468506278.000000	24342261	10000.000000	21680	43062	1.000000	17213	46834	1.000000	259258254	-0.001432
168889134	468506784.000000	24348710	10000.000000	21792	42960	1.000000	17264	46177	1.000000	262646011	-0.000401
168900078	468470721.000000	24353081	10000.000000	21745	43191	1.000000	17314	46424	1.000000	266025401	-0.000334
168901209	468560604.000000	24343835	10000.000000	21763	43060	1.000000	17352	46234	1.000000	269401146	0.001874
168900124	468492888.000000	24352324	10000.000000	21730	43182	1.000000	17394	46331	1.000000	272770603	0.001756
168888393	468474433.000000	24341983	10000.000000	21635	43386	1.000000	17444	46363	1.000000	276140381	0.001864
168881313	468489670.000000	24351788	10000.000000	21720	43144	1.000000	17457	46403	1.000000	279497191	0.002606
168898618	468543259.000000	24354435	10000.000000	21841	42597	1.000000	17471	46654	1.000000	282853242	0.001497
168868992	468492861.000000	24353307	10000.000000	21770	43151	1.000000	17139	46708	1.000000	286203234	0.000777
168872312	468506016.000000	24350368	10000.000000	21614	42902	1.000000	17484	46439	1.000000	289544937	0.000795
168885141	468527277.000000	24351573	10000.000000	21645	43045	1.000000	17503	46362	1.000000	292882322	0.002344
168906585	468467758.000000	24352421	10000.000000	21843	42812	1.000000	17432	46835	1.000000	296213987	0.002149
168864563	468513062.000000	24356974	10000.000000	21777	43220	1.000000	17298	46461	1.000000	299541668	0.002842
168875152	468514152.000000	24354395	10000.000000	21715	43522	1.000000	17519	46380	1.000000	302868106	0.003494
168890342	468502243.000000	24344282	10000.000000	21694	42822	1.000000	17365	46441	1.000000	306181926	0.003516
168869457	468540017.000000	24354065	10000.000000	21890	43208	1.000000	17381	46614	1.000000	309495222	0.005863
168885353	468511901.000000	24352407	10000.000000	21638	43290	1.000000	17140	46637	1.000000	312804116	0.005843
168904834	468456612.000000	24351475	10000.000000	21738	43299	1.000000	17507	46450	1.000000	316108256	0.005555
168875771	468499406.000000	24350644	10000.000000	21656	43122	1.000000	17379	46276	1.000000	319408770	0.005611
168880646	468524436.000000	24348590	10000.000000	21613	43377	1.000000	17349	46754	1.000000	322703402	0.005294
168902833	468501070.000000	24353874	10000.000000	21582	42924	1.000000	17286	46525	1.000000	325991125	0.004949
168878489	468486118.000000	24348364	10000.000000	21550	43172	1.000000	17378	46202	1.000000	329273344	0.004581
168879265	468499231.000000	24348178	10000.000000	21753	43134	1.000000	17400	46689	1.000000	332553580	0.004588
168877250	468541231.000000	24355139	10000.000000	21711	43167	1.000000	17381	46635	1.000000	335826833	0.004703
168892324	468517279.000000	24350277	10000.000000	21730	43298	1.000000	17434	46542	1.000000	339096948	0.005023
168884974	468523982.000000	24345260	10000.000000	21518	43689	1.000000	17336	46708	1.000000	342362397	0.004706
168888942	468531925.000000	24344932	10000.000000	21814	43291	1.000000	17477	46371	1.000000	345622817	0.004323
168901101	468437689.000000	24347428	10000.000000	21800	43025	1.000000	17404	46179	1.000000	348876760	0.004311
168869192	468546676.000000	24355822	10000.000000	21681	42989	1.000000	17373	46590	1.000000	352131427	0.004793
168890018	468464961.000000	24348202	10000.000000	21735	43239	1.000000	17467	46059	1.000000	355376962	0.005374
npatches	nstrain	runtime	dt	init_x	init_y	init_y_blood	init_z	init_S	beta0	beta1	beta2	beta3	mean_beta	B	d	delta	delta_blood	b[0]	mut	m	CTL	c	g	epsilon	k	het	lambda	rho	omega	x_max	patch.dyna	DELTA	A	VA
10000	1	100.000000	0.000100	21900	9499	5000000	0.001000	10000000	19.158112	18.452560	8.703394	18.947735	16	8000000000.000000	0.010000	1.000000	1.000000	800000	0.000050	0.048000	1	0.001000	1.000000	25.000000	8.000000	0.500000	0.001000	0.001000	0.010000	31987	0	10.000000	7.000000	1.000000
sus	inf	inf_blood	z	x[0]	y[0][0]	z[0]	x[1]	y[1][0]	z[1]	S[0]	synchrony
219000000	94990000.000000	5000000	10.000000	21900	9499	0.001000	21900	9499	0.001000	10000000	0.000000
189809103	355393848.000000	18461816	10000.000000	17050	36989	1.000000	17508	36298	1.000000	12685122	0.000000
187564790	365118339.000000	18977230	10000.000000	16811	37990	1.000000	17205	37859	1.000000	15959275	0.000000
187544435	365211340.000000	18986518	10000.000000	16634	38359	1.000000	17065	37771	1.000000	19241189	0.000000
187540289	365309262.000000	18983909	10000.000000	16809	37771	1.000000	17187	37545	1.000000	22515880	0.000000
187545135	365261544.000000	18988525	10000.000000	16825	37631	1.000000	17162	37934	1.000000	25789814	0.000000
187548620	365226005.000000	18973924	10000.000000	16798	38217	1.000000	17088	37665	1.000000	29060421	0.000000
187566138	365186096.000000	18979761	10000.000000	16879	38065	1.000000	17094	37918	1.000000	32321010	0.000000
187533415	365282312.000000	18992238	10000.000000	16856	37888	1.000000	17053	37711	1.000000	35581704	0.000000
187561978	365192557.000000	18970731	10000.000000	16815	37943	1.000000	16934	37945	1.000000	38838874	0.000000
187550332	365247985.000000	18979458	10000.000000	16479	38107	1.000000	16894	38001	1.000000	42088605	0.000000
187537984	365222601.000000	18985705	10000.000000	16657	38085	1.000000	17079	37834	1.000000	45331579	0.000000
187528684	365233462.000000	18990413	10000.000000	16982	38247	1.000000	17057	37593	1.000000	48571889	0.000000
187539339	365243647.000000	18994410	10000.000000	16695	38309	1.000000	17022	37974	1.000000	51806760	0.000000
187561111	365211631.000000	18975139	10000.000000	16786	37855	1.000000	17038	37811	1.000000	55035293	0.000000
187556470	365204778.000000	18977084	10000.000000	16695	38257	1.000000	17154	37352	1.000000	58260886	0.000000
187548708	365231160.000000	18972382	10000.000000	16977	37870	1.000000	17238	37677	1.000000	61478776	0.000000
187553821	365214154.000000	18981963	10000.000000	16772	37739	1.000000	17062	37966	1.000000	64696273	0.000000
187546465	365261996.000000	18991724	10000.000000	16771	38279	1.000000	17002	38055	1.000000	67905668	0.000000
187568312	365208599.000000	18987998	10000.000000	16716	38065	1.000000	17034	37885	1.000000	71109768	0.000000
187565859	365210259.000000	18984596	10000.000000	16629	38348	1.000000	17179	37659	1.000000	74310088	0.000000
187560612	365182923.000000	18988007	10000.000000	16754	37869	1.000000	17167	37498	1.000000	77506085	0.000000
187550832	365262754.000000	18983961	10000.000000	16678	37916	1.000000	17055	37817	1.000000	80696958	0.000000
187550612	365259231.000000	18986195	10000.000000	16737	38128	1.000000	17080	37876	1.000000	83881145	0.000000
187562495	365235537.000000	18983001	10000.000000	16777	38168	1.000000	17266	37367	1.000000	87060795	0.000000
187556513	365220466.000000	18986705	10000.000000	16681	37955	1.000000	17166	37724	1.000000	90236935	0.000000
187552713	365202418.000000	18978530	10000.000000	16839	37820	1.000000	17109	37361	1.000000	93409196	0.000000
187543766	365280354.000000	18979087	10000.000000	16801	37936	1.000000	17186	37707	1.000000	96576825	0.000000
187555403	365185921.000000	18976755	10000.000000	16709	38018	1.000000	17040	37861	1.000000	99738034	0.000000
187548366	365240359.000000	18989295	10000.000000	16856	37964	1.000000	17254	37889	1.000000	102898249	0.000000
187531601	365234961.000000	18981334	10000.000000	16698	38100	1.000000	17145	37789	1.000000	106050073	0.000000
187559881	365208297.000000	18987205	10000.000000	16824	38156	1.000000	17156	37569	1.000000	109198166	0.000000
187539562	365254853.000000	18985642	10000.000000	16691	37924	1.000000	17166	37810	1.000000	112339702	0.000000
187551826	365223176.000000	18979136	10000.000000	16727	38167	1.000000	17074	37890	1.000000	115481584	0.000000
187568564	365190214.000000	18972796	10000.000000	16774	38151	1.000000	16992	37722	1.000000	118616269	0.000000
187547934	365260779.000000	18985636	10000.000000	16864	37663	1.000000	16952	37655	1.000000	121744781	0.000000
187539367	365237295.000000	18990216	10000.000000	16775	37872	1.000000	17195	37629	1.000000	124869791	0.000000
187542357	365234313.000000	18976404	10000.000000	16734	37848	1.000000	17047	37896	1.000000	127988403	0.000000
187549503	365210863.000000	18990479	10000.000000	16684	37827	1.000000	17117	38078	1.000000	131102904	0.000000
187540443	365233672.000000	18997160	10000.000000	16724	37844	1.000000	17306	37325	1.000000	134213047	0.000000
187552073	365258394.000000	18988311	10000.000000	16679	37772	1.000000	17256	37751	1.000000	137319509	-1.#IND00
187555654	365243247.000000	18984309	10000.000000	16776	37862	1.000000	17132	37764	1.000000	140417749	0.019200
187536532	365267749.000000	18987949	10000.000000	16671	38270	1.000000	17096	37429	1.000000	143514264	0.014259
187566344	365209878.000000	18986391	10000.000000	16700	38468	1.000000	17280	37418	1.000000	146604033	0.011156
187545215	365251069.000000	18982700	10000.000000	16621	37930	1.000000	17044	37887	1.000000	149692173	0.012085
187540938	365255822.000000	18989614	10000.000000	16747	37840	1.000000	17033	37741	1.000000	152773886	0.007153
187553482	365229642.000000	18980730	10000.000000	16773	37742	1.000000	17130	37716	1.000000	155850574	0.004333
187554758	365233628.000000	18977106	10000.000000	16803	37913	1.000000	17015	37883	1.000000	158924302	0.005675
187549489	365227737.000000	18981530	10000.000000	16763	37747	1.000000	17156	37545	1.000000	161992858	0.005691
187546091	365245641.000000	18983677	10000.000000	16794	37862	1.000000	17208	37750	1.000000	165055411	-0.000672
187568265	365194588.000000	18984989	10000.000000	16518	38393	1.000000	17225	37689	1.000000	168115506	-0.001089
187550435	365228217.000000	18979708	10000.000000	16700	38213	1.000000	17120	37762	1.000000	171169643	-0.001203
187562457	365182596.000000	18972955	10000.000000	16578	38401	1.000000	16966	37505	1.000000	174218378	-0.001387
187547425	365229975.000000	18982256	10000.000000	16609	38406	1.000000	17038	37611	1.000000	177261298	-0.001588
187537430	365201465.000000	18981485	10000.000000	16721	38098	1.000000	17083	37608	1.000000	180301624	-0.001560
187548083	365233960.000000	18979646	10000.000000	16879	38064	1.000000	17118	37935	1.000000	183338486	-0.000755
187566231	365177667.000000	18983463	10000.000000	16709	38174	1.000000	17265	37656	1.000000	186375506	-0.000662
187542340	365224996.000000	18980201	10000.000000	16632	37922	1.000000	17013	37500	1.000000	189404766	0.001135
187550368	365249017.000000	18982994	10000.000000	16797	37889	1.000000	17050	38173	1.000000	192427451	0.001453
187571476	365235733.000000	18988419	10000.000000	16725	37861	1.000000	17235	37788	1.000000	195444956	0.001496
187534545	365257078.000000	18988405	10000.000000	16608	38159	1.000000	17010	38048	1.000000	198460024	0.001779
187562562	365174464.000000	18990810	10000.000000	16774	38049	1.000000	17196	37675	1.000000	201471332	0.001489
187537916	365257668.000000	18982869	10000.000000	16827	38149	1.000000	17330	37682	1.000000	204477083	0.001370
187554311	365177831.000000	18989076	10000.000000	16709	38308	1.000000	17125	37787	1.000000	207477613	0.001532
187553407	365277965.000000	18988781	10000.000000	16782	38033	1.000000	16965	37690	1.000000	210477623	0.001534
187560110	365251162.000000	18988029	10000.000000	16899	37934	1.000000	17187	37325	1.000000	213469076	0.002062
187570924	365202685.000000	18981056	10000.000000	16781	37741	1.000000	17158	37691	1.000000	216456151	0.002021
187553048	365214320.000000	18972696	10000.000000	17018	37827	1.000000	16904	37652	1.000000	219441094	0.001935
187550965	365177530.000000	18982630	10000.000000	16553	38203	1.000000	17056	37898	1.000000	222418846	0.002389
187543691	365226428.000000	18983968	10000.000000	16724	37878	1.000000	17107	38041	1.000000	225392093	0.002226
187560449	365224342.000000	18981491	10000.000000	16770	37778	1.000000	17243	37795	1.000000	228362129	0.002366
187528920	365242617.000000	18984873	10000.000000	16548	37942	1.000000	16977	37918	1.000000	231324247	0.002639
187533337	365258933.000000	18983826	10000.000000	16624	37984	1.000000	16901	37973	1.000000	234285277	0.003514
187546716	365275821.000000	18984519	10000.000000	16684	38027	1.000000	17157	37542	1.000000	237241274	0.004239
187561008	365238640.000000	18985794	10000.000000	16849	37539	1.000000	17095	37787	1.000000	240191684	0.004224
187560167	365221047.000000	18979935	10000.000000	16853	37954	1.000000	17108	38141	1.000000	243136001	0.004457
187548660	365226428.000000	18989329	10000.000000	16625	38244	1.000000	17067	37853	1.000000	246080559	0.004226
187555604	365206186.000000	18977953	10000.000000	16628	38037	1.000000	17249	37886	1.000000	249021292	0.004164
187560264	365232640.000000	18985357	10000.000000	16719	37889	1.000000	17131	37808	1.000000	251957692	0.004112
187553646	365230667.000000	18979699	10000.000000	16822	38065	1.000000	17304	37516	1.000000	254887692	0.003492
187541195	365221836.000000	18989051	10000.000000	16596	37900	1.000000	17100	37852	1.000000	257814082	0.003310
187551410	365212098.000000	18980728	10000.000000	16755	37923	1.000000	17180	37880	1.000000	260736622	0.002381
187540577	365264864.000000	18987113	10000.000000	16816	37984	1.000000	17029	38087	1.000000	263653760	0.002443
187543833	365243326.000000	18987683	10000.000000	16761	37961	1.000000	17081	37732	1.000000	266564727	0.002306
187549268	365263971.000000	18988621	10000.000000	16839	38001	1.000000	16903	37885	1.000000	269472148	0.002497
187544801	365249863.000000	18980258	10000.000000	16633	38019	1.000000	17044	37718	1.000000	272374406	0.002579
187548920	365211877.000000	18985507	10000.000000	16835	37882	1.000000	17098	37982	1.000000	275274217	0.002650
187548941	365261998.000000	18984343	10000.000000	16583	38219	1.000000	17088	37903	1.000000	278169118	0.002985
187560308	365213687.000000	18988346	10000.000000	16596	38072	1.000000	17086	37804	1.000000	281059843	0.003719
187566583	365227358.000000	18978955	10000.000000	16766	37872	1.000000	17132	37604	1.000000	283946014	0.003859
187537361	365258691.000000	18981700	10000.000000	16694	37816	1.000000	16986	37655	1.000000	286828596	0.003824
187543857	365180187.000000	18983551	10000.000000	16607	38439	1.000000	17190	37784	1.000000	289701949	0.003625
187542658	365218118.000000	18976220	10000.000000	16630	38009	1.000000	16944	38224	1.000000	292575286	0.003337
187550670	365264353.000000	18977772	10000.000000	16518	38115	1.000000	17119	37538	1.000000	295444459	0.003192
187555384	365225866.000000	18979243	10000.000000	16768	38008	1.000000	17047	37535	1.000000	298310086	0.002841
187540654	365280639.000000	18986930	10000.000000	16720	38095	1.000000	17085	38096	1.000000	301166948	0.004171
187547259	365240308.000000	18976754	10000.000000	16761	37864	1.000000	17069	37718	1.000000	304024580	0.004312
187567840	365195561.000000	18983735	10000.000000	16764	37985	1.000000	17153	37545	1.000000	306876926	0.005009
187540711	365246650.000000	18988383	10000.000000	16723	38008	1.000000	17157	37774	1.000000	309724176	0.004945
187549356	365196734.000000	18982837	10000.000000	16673	38027	1.000000	17070	37632	1.000000	312567354	0.004814
npatches	nstrain	runtime	dt	init_x	init_y	init_y_blood	init_z	init_S	beta0	beta1	beta2	beta3	mean_beta	B	d	delta	delta_blood	b[0]	mut	m	CTL	c	g	epsilon	k	het	lambda	rho	omega	x_max	patch.dyna	DELTA	A	VA
10000	1	100.000000	0.000100	21900	9499	5000000	0.001000	10000000	21.281100	17.178272	11.895841	20.927623	16	8000000000.000000	0.010000	1.000000	1.000000	800000	0.000050	0.048000	1	0.001000	1.000000	25.000000	9.000000	0.500000	0.001000	0.001000	0.010000	31987	0	10.000000	7.000000	1.000000
sus	inf	inf_blood	z	x[0]	y[0][0]	z[0]	x[1]	y[1][0]	z[1]	S[0]	synchrony
219000000	94990000.000000	5000000	10.000000	21900	9499	0.001000	21900	9499	0.001000	10000000	0.000000
208634206	274363267.000000	14251975	10000.000000	17862	29699	1.000000	20035	28233	1.000000	12326210	0.000000
206595270	281498774.000000	14627536	10000.000000	17798	30191	1.000000	19747	28691	1.000000	15127445	0.000000
206563253	281657985.000000	14638394	10000.000000	17761	30251	1.000000	19865	28835	1.000000	17937362	0.000000
206571246	281622521.000000	14636743	10000.000000	17770	30360	1.000000	19717	29306	1.000000	20742661	0.000000
206541426	281673179.000000	14644058	10000.000000	17799	30446	1.000000	19757	28713	1.000000	23544487	0.000000
206559334	281634282.000000	14640541	10000.000000	17747	30535	1.000000	19609	29051	1.000000	26340711	0.000000
206566462	281634323.000000	14636630	10000.000000	17530	30255	1.000000	19892	28686	1.000000	29134057	0.000000
206552807	281651120.000000	14635753	10000.000000	17689	30014	1.000000	19735	28701	1.000000	31925273	0.000000
206569510	281642695.000000	14642096	10000.000000	17807	30292	1.000000	19853	28829	1.000000	34711647	0.000000
206578818	281643399.000000	14635360	10000.000000	17662	30312	1.000000	19588	28896	1.000000	37492142	0.000000
206571818	281615625.000000	14638740	10000.000000	17691	30171	1.000000	19727	29311	1.000000	40270115	0.000000
206557824	281659371.000000	14641498	10000.000000	17868	30154	1.000000	19875	28594	1.000000	43044271	0.000000
206563377	281658552.000000	14641350	10000.000000	17750	30342	1.000000	19603	28702	1.000000	45812293	0.000000
206558753	281641731.000000	14639566	10000.000000	17818	30033	1.000000	19850	28696	1.000000	48576892	0.000000
206551031	281658767.000000	14632787	10000.000000	17652	30306	1.000000	19639	28546	1.000000	51335341	0.000000
206568473	281641292.000000	14637425	10000.000000	17509	30422	1.000000	20035	28785	1.000000	54094135	0.000000
206546950	281706307.000000	14629667	10000.000000	17558	30200	1.000000	19924	28645	1.000000	56845426	0.000000
206566680	281635570.000000	14633058	10000.000000	17873	29976	1.000000	19933	28754	1.000000	59592877	0.000000
206558063	281632423.000000	14628963	10000.000000	17746	30341	1.000000	19893	28650	1.000000	62336489	0.000000
206548886	281621080.000000	14645673	10000.000000	17787	30461	1.000000	19670	28929	1.000000	65073156	0.000000
206574931	281674544.000000	14633959	10000.000000	17763	30393	1.000000	19776	28848	1.000000	67806266	0.000000
206548577	281686968.000000	14646730	10000.000000	17750	30430	1.000000	19417	28953	1.000000	70536884	0.000000
206548826	281684566.000000	14643194	10000.000000	17754	30333	1.000000	19641	28763	1.000000	73265631	0.000000
206575079	281641665.000000	14634919	10000.000000	17640	30116	1.000000	19724	28772	1.000000	75980960	0.000000
206564545	281624947.000000	14636836	10000.000000	17932	30258	1.000000	19690	28793	1.000000	78696115	0.000000
206574829	281640113.000000	14638432	10000.000000	17517	30341	1.000000	19658	28593	1.000000	81408721	0.000000
206553540	281658885.000000	14640916	10000.000000	17768	30306	1.000000	19767	28758	1.000000	84118002	0.000000
206570445	281641675.000000	14644944	10000.000000	17858	30218	1.000000	19661	28690	1.000000	86824581	0.000000
206560494	281658529.000000	14637192	10000.000000	17703	30147	1.000000	19754	28714	1.000000	89526415	0.000000
206554508	281634471.000000	14634845	10000.000000	17710	30042	1.000000	19773	28910	1.000000	92223027	0.000000
206566433	281663637.000000	14637936	10000.000000	17634	30423	1.000000	19711	28814	1.000000	94917996	0.000000
206545454	281648165.000000	14638720	10000.000000	17784	30281	1.000000	19735	28900	1.000000	97607235	0.000000
206559540	281635721.000000	14637749	10000.000000	17814	30284	1.000000	19835	28920	1.000000	100295819	0.000000
206542198	281668463.000000	14639422	10000.000000	17808	30059	1.000000	19638	28565	1.000000	102976558	0.000000
206546094	281683788.000000	14635839	10000.000000	17647	30636	1.000000	19837	28894	1.000000	105653746	0.000000
206547493	281650852.000000	14646497	10000.000000	17820	30036	1.000000	19823	28802	1.000000	108327291	0.000000
206549913	281662294.000000	14637516	10000.000000	17676	30155	1.000000	19723	28794	1.000000	110996121	0.000000
206533201	281688136.000000	14640651	10000.000000	17612	30073	1.000000	19882	28730	1.000000	113661594	0.000000
206567713	281657561.000000	14636806	10000.000000	17592	30101	1.000000	19886	28665	1.000000	116322915	0.000000
206528094	281713723.000000	14638656	10000.000000	17881	29894	1.000000	19911	29072	1.000000	118980172	-1.#IND00
206570839	281664239.000000	14641820	10000.000000	17669	30353	1.000000	19693	28922	1.000000	121630705	-0.038400
206548602	281660309.000000	14637268	10000.000000	17729	30417	1.000000	19824	28936	1.000000	124280919	-0.005576
206546990	281668689.000000	14638573	10000.000000	17796	30237	1.000000	19848	28698	1.000000	126923619	-0.002818
206556518	281610142.000000	14631724	10000.000000	17920	29828	1.000000	19750	29024	1.000000	129564059	-0.005503
206559544	281641056.000000	14640146	10000.000000	17696	30027	1.000000	19689	28562	1.000000	132203212	-0.008421
206562897	281633176.000000	14641742	10000.000000	17847	30074	1.000000	19838	28614	1.000000	134838919	0.000192
206563171	281635463.000000	14646968	10000.000000	17700	30434	1.000000	19706	28690	1.000000	137470341	-0.001657
206562255	281611190.000000	14635756	10000.000000	17469	30369	1.000000	19660	28971	1.000000	140097949	-0.005899
206568486	281658808.000000	14638868	10000.000000	17864	30247	1.000000	19643	28579	1.000000	142718226	-0.006603
206543745	281655674.000000	14636231	10000.000000	17807	29896	1.000000	19950	28802	1.000000	145338314	-0.006549
206555195	281644928.000000	14640178	10000.000000	17660	30459	1.000000	19676	28906	1.000000	147950726	-0.006063
206552464	281670670.000000	14640435	10000.000000	17898	30277	1.000000	19995	28650	1.000000	150559363	-0.004741
206557063	281685097.000000	14643167	10000.000000	17744	30340	1.000000	19728	29015	1.000000	153164147	-0.005040
206560294	281649423.000000	14634909	10000.000000	17785	30001	1.000000	19786	28671	1.000000	155764666	-0.004116
206545753	281681345.000000	14641298	10000.000000	17832	30316	1.000000	19768	28917	1.000000	158359640	-0.004171
206572944	281643703.000000	14640828	10000.000000	17844	29816	1.000000	19688	29003	1.000000	160955488	-0.004522
206540117	281666941.000000	14640172	10000.000000	17762	30093	1.000000	19740	28882	1.000000	163545838	-0.002413
206536462	281708263.000000	14641098	10000.000000	17810	30449	1.000000	19810	28856	1.000000	166131903	-0.001858
206581439	281659519.000000	14640264	10000.000000	17589	30579	1.000000	19821	28750	1.000000	168716474	-0.007702
206538397	281665789.000000	14638797	10000.000000	17701	30049	1.000000	19767	28809	1.000000	171295733	-0.007412
206544860	281671581.000000	14646680	10000.000000	17773	30224	1.000000	19776	28640	1.000000	173871751	-0.007419
206553204	281641588.000000	14635681	10000.000000	17969	30379	1.000000	20159	28564	1.000000	176441824	-0.006723
206568715	281630651.000000	14638889	10000.000000	17781	30272	1.000000	19804	28743	1.000000	179007891	-0.006246
206554148	281667654.000000	14636089	10000.000000	17800	30513	1.000000	19930	28612	1.000000	181569340	-0.006427
206561585	281631218.000000	14640525	10000.000000	17721	30375	1.000000	19697	28694	1.000000	184130860	-0.005992
206574203	281634602.000000	14635185	10000.000000	17857	30069	1.000000	19832	28942	1.000000	186683972	-0.005168
206559397	281631577.000000	14641626	10000.000000	17717	30117	1.000000	19592	29011	1.000000	189235078	-0.004655
206546450	281620997.000000	14640071	10000.000000	17884	30035	1.000000	19722	28892	1.000000	191782629	-0.004248
206557748	281644258.000000	14639200	10000.000000	17867	29823	1.000000	19967	28716	1.000000	194324568	-0.004143
206553583	281657241.000000	14643939	10000.000000	17846	30142	1.000000	19852	28769	1.000000	196863683	-0.003884
206539469	281689645.000000	14635499	10000.000000	17830	30107	1.000000	19840	28689	1.000000	199401292	-0.007519
206558537	281674464.000000	14640834	10000.000000	17571	30813	1.000000	19687	29012	1.000000	201931756	-0.006204
206558911	281645891.000000	14636035	10000.000000	17845	30322	1.000000	19826	28799	1.000000	204460109	-0.006096
206558677	281676500.000000	14643540	10000.000000	17721	30382	1.000000	19627	28761	1.000000	206983841	-0.006162
206540751	281664663.000000	14636672	10000.000000	17789	30372	1.000000	19639	29107	1.000000	209505669	-0.005959
206569343	281663332.000000	14637757	10000.000000	17788	30088	1.000000	19827	28756	1.000000	212022730	-0.005321
206556346	281667760.000000	14644003	10000.000000	17740	29962	1.000000	20002	28672	1.000000	214538522	-0.005889
206532517	281705690.000000	14639447	10000.000000	17675	30376	1.000000	19797	28512	1.000000	217050096	-0.005845
206555141	281670554.000000	14637744	10000.000000	17700	30461	1.000000	19752	28682	1.000000	219554085	-0.005649
206552309	281653572.000000	14637389	10000.000000	17723	29971	1.000000	19749	28864	1.000000	222058612	-0.005689
206548643	281655595.000000	14638106	10000.000000	17729	30347	1.000000	19700	28654	1.000000	224557394	-0.005562
206530723	281632074.000000	14634043	10000.000000	17668	30453	1.000000	19627	28546	1.000000	227053655	-0.005594
206564555	281613114.000000	14641792	10000.000000	17649	30311	1.000000	19853	28792	1.000000	229547242	-0.005520
206564609	281661234.000000	14646456	10000.000000	17677	30490	1.000000	19832	28530	1.000000	232038323	-0.005828
206565789	281632981.000000	14637354	10000.000000	17848	30073	1.000000	19696	28875	1.000000	234522137	-0.005594
206556748	281664313.000000	14637886	10000.000000	17552	30423	1.000000	19621	29073	1.000000	237003826	-0.005510
206552224	281640832.000000	14647826	10000.000000	17739	30363	1.000000	19704	28862	1.000000	239479236	-0.005397
206563879	281634774.000000	14636772	10000.000000	17851	30130	1.000000	19628	28692	1.000000	241951963	-0.004615
206567208	281662664.000000	14637193	10000.000000	17736	30549	1.000000	19690	28877	1.000000	244423146	-0.003632
206553814	281718093.000000	14644589	10000.000000	17709	30407	1.000000	19837	28839	1.000000	246888156	-0.003697
206559679	281659785.000000	14636756	10000.000000	17800	30342	1.000000	19820	28804	1.000000	249351587	-0.003651
206568995	281631996.000000	14638716	10000.000000	18005	30198	1.000000	19779	28791	1.000000	251810333	-0.003800
206562160	281627991.000000	14633942	10000.000000	17790	30525	1.000000	19909	28755	1.000000	254263410	-0.003751
206559259	281689302.000000	14641400	10000.000000	17825	29884	1.000000	19776	29007	1.000000	256712697	-0.003650
206533891	281691369.000000	14641521	10000.000000	17757	30102	1.000000	19537	28749	1.000000	259158679	-0.003828
206527735	281689174.000000	14638470	10000.000000	17730	30354	1.000000	19821	28527	1.000000	261600066	-0.003654
206558449	281677968.000000	14635142	10000.000000	17839	30248	1.000000	19913	28661	1.000000	264039379	-0.003364
206563775	281599860.000000	14644426	10000.000000	17856	30265	1.000000	19810	28662	1.000000	266476894	-0.003219
206565579	281632887.000000	14639044	10000.000000	17662	30412	1.000000	19555	29323	1.000000	268909554	-0.003190
npatches	nstrain	runtime	dt	init_x	init_y	init_y_blood	init_z	init_S	beta0	beta1	beta2	beta3	mean_beta	B	d	delta	delta_blood	b[0]	mut	m	CTL	c	g	epsilon	k	het	lambda	rho	omega	x_max	patch.dyna	DELTA	A	VA
10000	1	100.000000	0.000100	21900	9499	5000000	0.001000	10000000	8.304137	16.043521	16.100493	17.819273	16	8000000000.000000	0.010000	1.000000	1.000000	800000	0.000050	0.048000	1	0.001000	1.000000	25.000000	10.000000	0.500000	0.001000	0.001000	0.010000	31987	0	10.000000	7.000000	1.000000
sus	inf	inf_blood	z	x[0]	y[0][0]	z[0]	x[1]	y[1][0]	z[1]	S[0]	synchrony
219000000	94990000.000000	5000000	10.000000	21900	9499	0.001000	21900	9499	0.001000	10000000	0.000000
227712445	207060562.000000	10753297	10000.000000	27095	17760	1.000000	22536	20858	1.000000	11970347	0.000000
225889038	212475093.000000	11039555	10000.000000	26985	18417	1.000000	22280	21701	1.000000	14292596	0.000000
225822188	212595108.000000	11050628	10000.000000	26775	18174	1.000000	22516	21380	1.000000	16620617	0.000000
225832112	212589665.000000	11045174	10000.000000	26512	18602	1.000000	22267	21434	1.000000	18945761	0.000000
225807489	212657984.000000	11050767	10000.000000	26985	18395	1.000000	22401	21481	1.000000	21268899	0.000000
225823249	212625526.000000	11058143	10000.000000	26822	18630	1.000000	22338	21259	1.000000	23588645	0.000000
225831886	212637099.000000	11046875	10000.000000	26987	18247	1.000000	22357	21513	1.000000	25903466	0.000000
225812192	212630965.000000	11055361	10000.000000	26955	18428	1.000000	22364	21523	1.000000	28213024	0.000000
225820341	212617315.000000	11050631	10000.000000	26858	18446	1.000000	22497	21197	1.000000	30521569	0.000000
225814252	212650683.000000	11054531	10000.000000	26951	18218	1.000000	22222	21629	1.000000	32824028	0.000000
225830044	212602174.000000	11055616	10000.000000	26978	18132	1.000000	22342	21537	1.000000	35126895	0.000000
225829246	212598323.000000	11050567	10000.000000	26787	17928	1.000000	22511	21340	1.000000	37426670	0.000000
225831954	212609411.000000	11051665	10000.000000	26687	18284	1.000000	22476	21419	1.000000	39719938	0.000000
225804938	212670733.000000	11054932	10000.000000	26824	18260	1.000000	22573	21474	1.000000	42011910	0.000000
225841662	212600259.000000	11049421	10000.000000	26716	18274	1.000000	22583	21519	1.000000	44298121	0.000000
225824531	212594161.000000	11046772	10000.000000	26756	18080	1.000000	22266	21757	1.000000	46585259	0.000000
225830501	212617129.000000	11051357	10000.000000	26695	18370	1.000000	22605	21163	1.000000	48866226	0.000000
225814146	212624446.000000	11047908	10000.000000	26851	18208	1.000000	22379	21163	1.000000	51145451	0.000000
225811602	212656208.000000	11052831	10000.000000	26959	17972	1.000000	22551	21367	1.000000	53421198	0.000000
225844320	212585936.000000	11049307	10000.000000	26836	18376	1.000000	22579	21413	1.000000	55688854	0.000000
225823859	212616556.000000	11048262	10000.000000	27008	18302	1.000000	22143	21455	1.000000	57954219	0.000000
225842755	212582416.000000	11055306	10000.000000	27001	18129	1.000000	22710	21518	1.000000	60216327	0.000000
225831489	212640859.000000	11054286	10000.000000	26877	17978	1.000000	22268	21533	1.000000	62473555	0.000000
225823512	212642500.000000	11050869	10000.000000	26800	18617	1.000000	22346	21442	1.000000	64730007	0.000000
225793654	212641704.000000	11054635	10000.000000	26816	18421	1.000000	22399	21319	1.000000	66983152	0.000000
225832525	212562025.000000	11048297	10000.000000	26875	18250	1.000000	22211	21665	1.000000	69233505	0.000000
225830473	212584780.000000	11052358	10000.000000	26824	18194	1.000000	22304	21517	1.000000	71484015	0.000000
225811559	212620197.000000	11052118	10000.000000	26752	18496	1.000000	22384	21340	1.000000	73728495	0.000000
225830990	212589453.000000	11047507	10000.000000	26996	18276	1.000000	22372	21203	1.000000	75965904	0.000000
225853102	212555411.000000	11047729	10000.000000	26899	18498	1.000000	22280	21430	1.000000	78202375	0.000000
225830031	212623108.000000	11051653	10000.000000	26810	18315	1.000000	22233	21590	1.000000	80436175	0.000000
225829533	212625072.000000	11047023	10000.000000	26798	18605	1.000000	22227	21641	1.000000	82667445	0.000000
225816209	212625853.000000	11050320	10000.000000	26986	17894	1.000000	22321	21710	1.000000	84893232	0.000000
225823857	212571039.000000	11053669	10000.000000	26905	18328	1.000000	22359	21692	1.000000	87113161	0.000000
225823072	212649928.000000	11050214	10000.000000	26997	18239	1.000000	22066	21219	1.000000	89333434	0.000000
225799169	212613428.000000	11044069	10000.000000	27000	17894	1.000000	22299	21547	1.000000	91551118	0.000000
225819568	212604608.000000	11046142	10000.000000	26643	18227	1.000000	22353	21313	1.000000	93765481	0.000000
225810768	212645411.000000	11049448	10000.000000	26719	18548	1.000000	22368	21388	1.000000	95975651	0.000000
225807996	212646231.000000	11054656	10000.000000	26462	18419	1.000000	22498	21173	1.000000	98183491	0.000000
225791620	212670203.000000	11046240	10000.000000	27004	18422	1.000000	22494	21177	1.000000	100389370	-1.#IND00
225842126	212594499.000000	11053195	10000.000000	27086	18283	1.000000	22627	21439	1.000000	102589144	0.000000
225828695	212600635.000000	11051480	10000.000000	26900	18506	1.000000	22542	21441	1.000000	104787008	0.027155
225842471	212619335.000000	11051223	10000.000000	26764	18346	1.000000	22288	21517	1.000000	106980929	0.025313
225826378	212612517.000000	11049905	10000.000000	26852	18584	1.000000	22468	21330	1.000000	109169702	0.022347
225819750	212638798.000000	11051320	10000.000000	26895	18221	1.000000	22340	21454	1.000000	111360929	0.017166
225845210	212579017.000000	11052637	10000.000000	26765	18186	1.000000	22310	21549	1.000000	113543451	0.018939
225821938	212618958.000000	11047414	10000.000000	26834	18421	1.000000	22247	21660	1.000000	115722676	0.019624
225834780	212602351.000000	11038886	10000.000000	26908	18398	1.000000	22298	21561	1.000000	117898081	0.016273
225848147	212558370.000000	11045520	10000.000000	27025	18129	1.000000	22253	21401	1.000000	120071258	0.016048
225838349	212609575.000000	11052709	10000.000000	26785	18409	1.000000	22313	21645	1.000000	122241215	0.010362
225842441	212605450.000000	11056175	10000.000000	27005	18392	1.000000	22220	21656	1.000000	124408928	0.010036
225827859	212607470.000000	11052621	10000.000000	26918	18456	1.000000	22358	21678	1.000000	126574825	0.005072
225823219	212636442.000000	11052853	10000.000000	27055	18049	1.000000	22436	21235	1.000000	128733182	0.005246
225822158	212609383.000000	11054881	10000.000000	27028	18214	1.000000	22421	21677	1.000000	130888537	0.005057
225830364	212641714.000000	11052431	10000.000000	27018	18090	1.000000	22357	21153	1.000000	133040593	0.003925
225811965	212609380.000000	11051740	10000.000000	26879	18437	1.000000	22533	21361	1.000000	135189162	0.002895
225826187	212586029.000000	11054417	10000.000000	26874	18550	1.000000	22268	21378	1.000000	137336716	0.003865
225821735	212610583.000000	11049596	10000.000000	26882	18077	1.000000	22403	21398	1.000000	139479798	0.004977
225826741	212589800.000000	11051535	10000.000000	26964	18179	1.000000	22324	21335	1.000000	141621976	0.005301
225857306	212581503.000000	11051309	10000.000000	26955	18202	1.000000	22551	21492	1.000000	143762541	0.011688
225825101	212610049.000000	11053561	10000.000000	26913	18120	1.000000	22376	20968	1.000000	145899741	0.010765
225818066	212623459.000000	11051265	10000.000000	26675	18373	1.000000	22131	21650	1.000000	148033353	0.010887
225845207	212612535.000000	11048457	10000.000000	26791	18355	1.000000	22365	21485	1.000000	150160640	0.011138
225835850	212579809.000000	11051787	10000.000000	26853	18222	1.000000	22413	21634	1.000000	152285591	0.010944
225808394	212615921.000000	11057281	10000.000000	26756	18314	1.000000	22333	21508	1.000000	154411200	0.010830
225805103	212608215.000000	11050991	10000.000000	26925	17955	1.000000	22406	21431	1.000000	156532916	0.011014
225819268	212614020.000000	11051449	10000.000000	27180	18217	1.000000	22246	21513	1.000000	158648118	0.009621
225830783	212625460.000000	11049101	10000.000000	26829	18119	1.000000	22483	21464	1.000000	160760617	0.010759
225815342	212639471.000000	11051458	10000.000000	26948	18096	1.000000	22202	21349	1.000000	162871507	0.010612
225815709	212628438.000000	11050138	10000.000000	27001	18285	1.000000	22510	21356	1.000000	164979796	0.009999
225814381	212629258.000000	11055956	10000.000000	26597	18570	1.000000	22338	21324	1.000000	167084552	0.008051
225830883	212596882.000000	11051209	10000.000000	27091	18238	1.000000	22442	21313	1.000000	169184831	0.008189
225812289	212622563.000000	11051471	10000.000000	26896	18222	1.000000	22309	21033	1.000000	171281045	0.007227
225809878	212593851.000000	11052185	10000.000000	26899	18317	1.000000	22515	21127	1.000000	173375796	0.006748
225853225	212558522.000000	11051738	10000.000000	26828	18374	1.000000	22302	21578	1.000000	175465774	0.006120
225833762	212578784.000000	11048415	10000.000000	26793	18478	1.000000	22519	21099	1.000000	177551515	0.006068
225836106	212598230.000000	11050675	10000.000000	26880	18050	1.000000	22305	21745	1.000000	179637303	0.007281
225815999	212617594.000000	11047343	10000.000000	26680	18526	1.000000	22583	21448	1.000000	181717071	0.007095
225824999	212658908.000000	11048647	10000.000000	26656	18247	1.000000	22353	21571	1.000000	183794568	0.005372
225835669	212623954.000000	11051213	10000.000000	26643	18170	1.000000	22406	21325	1.000000	185869464	0.005127
225830101	212633741.000000	11049555	10000.000000	27073	18346	1.000000	22301	21287	1.000000	187941638	0.004977
225828047	212629713.000000	11040521	10000.000000	26846	18107	1.000000	22275	21388	1.000000	190010435	0.004527
225832322	212617149.000000	11049840	10000.000000	26932	18503	1.000000	22455	21243	1.000000	192076812	0.004222
225827667	212617579.000000	11050091	10000.000000	26942	17879	1.000000	22347	21695	1.000000	194138892	0.004258
225807004	212618378.000000	11050728	10000.000000	27029	18467	1.000000	22464	21330	1.000000	196199651	0.004432
225803502	212643138.000000	11054523	10000.000000	26969	18402	1.000000	22482	21275	1.000000	198254441	0.004106
225838790	212602238.000000	11049427	10000.000000	26966	18184	1.000000	22258	21454	1.000000	200308472	0.003719
225808722	212649610.000000	11049661	10000.000000	26837	18352	1.000000	22417	21519	1.000000	202359348	0.003765
225826344	212623380.000000	11052855	10000.000000	26932	18415	1.000000	22448	21440	1.000000	204405905	0.003492
225816035	212618918.000000	11046007	10000.000000	26802	18461	1.000000	22332	21380	1.000000	206447987	0.003905
225817164	212630307.000000	11052907	10000.000000	26868	18154	1.000000	22394	21462	1.000000	212560029	0.002884
225836739	212584958.000000	11048773	10000.000000	26997	18408	1.000000	22403	21664	1.000000	214592477	0.002839
225816286	212636838.000000	11052876	10000.000000	26826	18251	1.000000	22238	21689	1.000000	216619642	0.003004
225828843	212600678.000000	11046534	10000.000000	27060	17941	1.000000	22275	21133	1.000000	218645270	0.003126
225846212	212631248.000000	11049740	10000.000000	26733	18305	1.000000	22443	21373	1.000000	220666531	0.002973
225814657	212627441.000000	11049021	10000.000000	26803	18158	1.000000	22355	21293	1.000000	222686639	0.002690
225823518	212592647.000000	11048443	10000.000000	26905	18049	1.000000	22366	21231	1.000000	224702826	0.002526
npatches	nstrain	runtime	dt	init_x	init_y	init_y_blood	init_z	init_S	beta0	beta1	beta2	beta3	mean_beta	B	d	delta	delta_blood	b[0]	mut	m	CTL	c	g	epsilon	k	het	lambda	rho	omega	x_max	patch.dyna	DELTA	A	VA
10000	1	100.000000	0.000100	21900	9499	5000000	0.001000	10000000	22.870738	15.904976	13.649603	14.932206	16	8000000000.000000	0.010000	1.000000	1.000000	800000	0.000050	0.048000	1	0.001000	1.000000	25.000000	11.000000	0.500000	0.001000	0.001000	0.010000	31987	0	10.000000	7.000000	1.000000
sus	inf	inf_blood	z	x[0]	y[0][0]	z[0]	x[1]	y[1][0]	z[1]	S[0]	synchrony
219000000	94990000.000000	5000000	10.000000	21900	9499	0.001000	21900	9499	0.001000	10000000	0.000000
244017879	156554205.000000	8131679	10000.000000	21068	17959	1.000000	24388	15671	1.000000	11672438	0.000000
242548058	160285174.000000	8331069	10000.000000	21048	18135	1.000000	24022	16181	1.000000	13577915	0.000000
242497037	160383291.000000	8333163	10000.000000	21128	18265	1.000000	24172	15954	1.000000	15492003	0.000000
242486175	160438325.000000	8335369	10000.000000	21007	18175	1.000000	24256	16027	1.000000	17404304	0.000000
242512796	160398457.000000	8338923	10000.000000	21005	18280	1.000000	24344	16134	1.000000	19312072	0.000000
242512855	160378693.000000	8335348	10000.000000	21178	18030	1.000000	24103	16232	1.000000	21216125	0.000000
242486076	160439684.000000	8335952	10000.000000	21027	18588	1.000000	24301	15918	1.000000	23117447	0.000000
242509584	160413580.000000	8335641	10000.000000	20992	18198	1.000000	24330	15939	1.000000	25016842	0.000000
242474204	160428531.000000	8336920	10000.000000	20976	18277	1.000000	24260	15906	1.000000	26911918	0.000000
242484204	160421585.000000	8335276	10000.000000	21106	18103	1.000000	24379	15838	1.000000	28806433	0.000000
242503107	160410902.000000	8335219	10000.000000	21109	17900	1.000000	24226	15927	1.000000	30694813	0.000000
242500349	160387035.000000	8330202	10000.000000	21246	17973	1.000000	24298	16223	1.000000	32579807	0.000000
242488548	160421754.000000	8336942	10000.000000	20932	18110	1.000000	24395	15870	1.000000	34464094	0.000000
242495974	160439625.000000	8339350	10000.000000	21019	18194	1.000000	24191	16101	1.000000	36344821	0.000000
242485006	160460138.000000	8330743	10000.000000	20941	18349	1.000000	24287	16070	1.000000	38225008	0.000000
242458852	160451139.000000	8335851	10000.000000	21078	18317	1.000000	24256	16060	1.000000	40103017	0.000000
242473436	160407937.000000	8334766	10000.000000	20830	18324	1.000000	24210	16030	1.000000	41978095	0.000000
242491964	160405010.000000	8341232	10000.000000	20986	18228	1.000000	24206	16016	1.000000	43851511	0.000000
242495919	160427281.000000	8339719	10000.000000	21063	18250	1.000000	24309	16061	1.000000	45717885	0.000000
242495724	160435562.000000	8339884	10000.000000	21011	17981	1.000000	24341	16093	1.000000	47584250	0.000000
242514303	160423713.000000	8342332	10000.000000	21116	18249	1.000000	24137	16070	1.000000	49444508	0.000000
242484725	160390411.000000	8344119	10000.000000	21099	18280	1.000000	24125	16191	1.000000	51303575	0.000000
242488134	160411292.000000	8337811	10000.000000	20918	17995	1.000000	24163	16070	1.000000	53160953	0.000000
242485311	160448347.000000	8338302	10000.000000	21131	18406	1.000000	24137	16251	1.000000	55014837	0.000000
242495937	160421038.000000	8335529	10000.000000	20892	18419	1.000000	24476	15926	1.000000	56867780	0.000000
242495012	160389110.000000	8339337	10000.000000	20911	18307	1.000000	24225	16286	1.000000	58717832	0.000000
242490966	160407334.000000	8337334	10000.000000	21011	18083	1.000000	24248	15875	1.000000	60563625	0.000000
242476278	160428322.000000	8339023	10000.000000	21005	18222	1.000000	24272	16174	1.000000	62407891	0.000000
242483959	160409673.000000	8336224	10000.000000	21037	18228	1.000000	24180	16273	1.000000	64248083	0.000000
242499107	160377645.000000	8332440	10000.000000	20994	18489	1.000000	24189	15842	1.000000	66085724	0.000000
242498124	160414006.000000	8337819	10000.000000	21158	18103	1.000000	24147	16043	1.000000	67920238	0.000000
242500218	160369257.000000	8336457	10000.000000	21089	18214	1.000000	24250	16031	1.000000	69751050	0.000000
242489815	160407874.000000	8333081	10000.000000	21043	18163	1.000000	24260	16131	1.000000	71580634	0.000000
242500529	160408196.000000	8337254	10000.000000	21051	18273	1.000000	24317	16082	1.000000	73407260	0.000000
242503419	160395427.000000	8341029	10000.000000	20997	18261	1.000000	24329	16034	1.000000	75231914	0.000000
242470782	160436728.000000	8342466	10000.000000	20996	18283	1.000000	24200	15982	1.000000	77053293	0.000000
242483761	160436278.000000	8336513	10000.000000	20959	18303	1.000000	24314	16139	1.000000	78871107	0.000000
242505865	160393857.000000	8335237	10000.000000	21161	18166	1.000000	24308	16031	1.000000	80683995	0.000000
242497276	160391142.000000	8337241	10000.000000	20851	17906	1.000000	24231	15969	1.000000	82495690	0.000000
242507764	160396063.000000	8339373	10000.000000	21182	18021	1.000000	24380	15990	1.000000	84306284	-1.#IND00
242470331	160466555.000000	8339437	10000.000000	20868	18488	1.000000	24225	16128	1.000000	86114004	0.009600
242504879	160387157.000000	8335809	10000.000000	21086	18372	1.000000	24323	16118	1.000000	87917936	0.012334
242502275	160361371.000000	8334640	10000.000000	21090	18247	1.000000	24490	15907	1.000000	89720917	0.006269
242494282	160391633.000000	8333457	10000.000000	21152	17960	1.000000	24123	16051	1.000000	91521048	0.000228
242462635	160409384.000000	8340571	10000.000000	20800	18261	1.000000	24180	16318	1.000000	93316309	-0.023810
242516785	160415940.000000	8339536	10000.000000	21163	18137	1.000000	24363	16049	1.000000	95111644	-0.022059
242509639	160403920.000000	8340132	10000.000000	21137	17972	1.000000	24105	16356	1.000000	96903433	-0.019910
242456974	160446921.000000	8337477	10000.000000	21109	18071	1.000000	24319	16323	1.000000	98690148	-0.019611
242484086	160408176.000000	8339941	10000.000000	21248	17910	1.000000	24186	16086	1.000000	100478371	-0.018018
242497542	160442678.000000	8335256	10000.000000	20670	18520	1.000000	24321	16007	1.000000	102264964	-0.019191
242500343	160400659.000000	8332597	10000.000000	20784	18722	1.000000	24149	16019	1.000000	104044808	-0.018025
242476374	160409451.000000	8340418	10000.000000	21018	18038	1.000000	24135	16158	1.000000	105824103	-0.013969
242477468	160441612.000000	8343974	10000.000000	21036	18249	1.000000	24268	16054	1.000000	107598584	-0.013311
242514223	160426025.000000	8331161	10000.000000	21030	18038	1.000000	24257	16189	1.000000	109371543	-0.011383
242482889	160424120.000000	8333822	10000.000000	20979	18341	1.000000	24186	16157	1.000000	111140853	-0.009382
242475820	160469848.000000	8343551	10000.000000	21083	18211	1.000000	24465	15633	1.000000	112906694	-0.009577
242483118	160432196.000000	8338926	10000.000000	20928	17931	1.000000	24066	15909	1.000000	114671577	-0.009673
242499949	160380706.000000	8336368	10000.000000	21361	18069	1.000000	24376	16107	1.000000	116435590	-0.010285
242505976	160400832.000000	8337456	10000.000000	21169	18340	1.000000	24342	16030	1.000000	118195969	-0.011020
242490199	160406353.000000	8335868	10000.000000	21146	18275	1.000000	24140	16022	1.000000	119952930	-0.010525
242501763	160414197.000000	8335699	10000.000000	21105	18156	1.000000	24212	16010	1.000000	121704558	-0.010575
242503690	160376362.000000	8331866	10000.000000	20778	18349	1.000000	24238	16146	1.000000	123457379	-0.007883
242505917	160412940.000000	8333599	10000.000000	20958	18260	1.000000	24058	16002	1.000000	125204242	-0.006755
242510850	160434085.000000	8338766	10000.000000	21133	18100	1.000000	24347	15748	1.000000	126949766	-0.006469
242486531	160421067.000000	8343684	10000.000000	20966	18240	1.000000	24160	16004	1.000000	128692381	-0.006099
242480737	160441145.000000	8337948	10000.000000	20827	18459	1.000000	24343	16008	1.000000	130433948	-0.006987
242494976	160406669.000000	8334514	10000.000000	21050	18241	1.000000	24299	15969	1.000000	132172404	-0.006434
242477722	160459267.000000	8332033	10000.000000	21032	18228	1.000000	24359	15857	1.000000	133906656	-0.005898
242459866	160448794.000000	8339422	10000.000000	21078	18088	1.000000	24431	15872	1.000000	135642151	-0.006034
242511385	160386661.000000	8339329	10000.000000	20989	18010	1.000000	24272	16003	1.000000	137373608	-0.005819
242501063	160394738.000000	8334334	10000.000000	20974	18141	1.000000	24256	15942	1.000000	139099796	-0.004284
242493208	160397289.000000	8337197	10000.000000	21187	18067	1.000000	24251	16068	1.000000	140825892	-0.003862
242477989	160450791.000000	8337106	10000.000000	21001	18082	1.000000	24231	15829	1.000000	142547859	-0.003961
242507505	160429078.000000	8337772	10000.000000	21141	18227	1.000000	24122	16171	1.000000	144266659	-0.003726
242494783	160416214.000000	8338853	10000.000000	20856	18258	1.000000	24247	16154	1.000000	145984250	-0.003116
242489832	160401900.000000	8335808	10000.000000	21320	18094	1.000000	24183	16077	1.000000	147695884	-0.003017
242491207	160421326.000000	8338994	10000.000000	20897	18537	1.000000	24212	15962	1.000000	149411757	-0.002876
242491204	160423627.000000	8334243	10000.000000	21275	18176	1.000000	24175	15821	1.000000	151121104	-0.002980
242470766	160431641.000000	8336571	10000.000000	21129	18501	1.000000	24281	15833	1.000000	152827684	-0.001864
242469935	160418475.000000	8329202	10000.000000	20974	18067	1.000000	24427	15916	1.000000	154531442	-0.001979
242483777	160441085.000000	8337541	10000.000000	20996	18110	1.000000	24488	16104	1.000000	156235881	-0.002164
242488606	160403334.000000	8339176	10000.000000	21023	18501	1.000000	24258	16247	1.000000	157938596	-0.002390
242494578	160403903.000000	8337734	10000.000000	20967	18114	1.000000	24256	15981	1.000000	159634172	-0.003845
242482635	160422266.000000	8337776	10000.000000	20927	18175	1.000000	24316	15917	1.000000	161327552	-0.003889
242477516	160428233.000000	8336410	10000.000000	20987	17997	1.000000	24370	16133	1.000000	163018571	-0.003549
242463846	160435879.000000	8335149	10000.000000	21129	18403	1.000000	24187	15949	1.000000	164709668	-0.003128
242490759	160432363.000000	8338298	10000.000000	20895	18265	1.000000	24166	15911	1.000000	166397384	-0.002907
242498413	160420809.000000	8335040	10000.000000	21130	17860	1.000000	24441	15965	1.000000	168082260	-0.002837
242503667	160382353.000000	8337257	10000.000000	21010	18360	1.000000	24319	15990	1.000000	169765036	-0.002342
242481182	160456613.000000	8339561	10000.000000	21077	18611	1.000000	24281	16137	1.000000	171443055	-0.001933
242502122	160439635.000000	8338526	10000.000000	21078	18122	1.000000	24190	16062	1.000000	173120235	-0.001786
242518873	160384164.000000	8330358	10000.000000	20965	18157	1.000000	24441	16115	1.000000	174793205	-0.001491
242469080	160426653.000000	8339185	10000.000000	21227	17919	1.000000	24189	16191	1.000000	176464861	-0.001646
242503879	160424112.000000	8341214	10000.000000	20903	18395	1.000000	24388	16080	1.000000	178134189	-0.001593
242488088	160390168.000000	8331438	10000.000000	20900	18285	1.000000	24389	15623	1.000000	179801807	-0.002241
242497315	160415914.000000	8335035	10000.000000	21104	18332	1.000000	24117	16043	1.000000	181464750	-0.002709
242488198	160424951.000000	8339030	10000.000000	21233	18186	1.000000	24361	16127	1.000000	183127955	-0.003506
242492451	160414444.000000	8340502	10000.000000	21054	18152	1.000000	24336	15908	1.000000	184787935	-0.003413
242507299	160417283.000000	8337037	10000.000000	20974	17922	1.000000	24151	16160	1.000000	186443619	-0.003498
npatches	nstrain	runtime	dt	init_x	init_y	init_y_blood	init_z	init_S	beta0	beta1	beta2	beta3	mean_beta	B	d	delta	delta_blood	b[0]	mut	m	CTL	c	g	epsilon	k	het	lambda	rho	omega	x_max	patch.dyna	DELTA	A	VA
10000	1	100.000000	0.000100	21900	9499	5000000	0.001000	10000000	10.704766	15.882275	13.685510	21.574076	16	8000000000.000000	0.010000	1.000000	1.000000	800000	0.000050	0.048000	1	0.001000	1.000000	25.000000	12.000000	0.500000	0.001000	0.001000	0.010000	31987	0	10.000000	7.000000	1.000000
sus	inf	inf_blood	z	x[0]	y[0][0]	z[0]	x[1]	y[1][0]	z[1]	S[0]	synchrony
219000000	94990000.000000	5000000	10.000000	21900	9499	0.001000	21900	9499	0.001000	10000000	0.000000
262122089	110346387.000000	5737695	10000.000000	28379	9782	1.000000	26282	11075	1.000000	11347644	0.000000
261365369	111964998.000000	5820041	10000.000000	28287	9820	1.000000	26278	11205	1.000000	12787487	0.000000
261309539	112069700.000000	5823211	10000.000000	28231	9696	1.000000	26124	11170	1.000000	14230188	0.000000
261324378	112099681.000000	5824063	10000.000000	28407	9915	1.000000	26067	11199	1.000000	15672474	0.000000
261317906	112075575.000000	5828056	10000.000000	28463	9918	1.000000	26221	11227	1.000000	17112268	0.000000
261289635	112106035.000000	5828464	10000.000000	28182	9872	1.000000	26105	11261	1.000000	18552636	0.000000
261330708	112071442.000000	5823305	10000.000000	28116	9897	1.000000	25996	11185	1.000000	19988145	0.000000
261331064	112046475.000000	5827503	10000.000000	28366	9853	1.000000	26024	11059	1.000000	21419795	0.000000
261340054	112095340.000000	5825057	10000.000000	28020	9761	1.000000	26173	11243	1.000000	22850616	0.000000
261331883	112078557.000000	5825676	10000.000000	28428	9907	1.000000	25965	11371	1.000000	24282290	0.000000
261328208	112050741.000000	5826684	10000.000000	28216	9846	1.000000	26289	11075	1.000000	25708507	0.000000
261333010	112097823.000000	5823687	10000.000000	28480	9744	1.000000	26001	11198	1.000000	27136983	0.000000
261309734	112092171.000000	5827634	10000.000000	28308	9666	1.000000	26284	11176	1.000000	28558547	0.000000
261317306	112062213.000000	5821435	10000.000000	28296	9929	1.000000	25998	11277	1.000000	29978084	0.000000
261288334	112113616.000000	5822375	10000.000000	28211	9736	1.000000	26083	11135	1.000000	31395690	0.000000
261331475	112053329.000000	5828832	10000.000000	28463	9828	1.000000	26302	11222	1.000000	32811068	0.000000
261343617	112061710.000000	5820078	10000.000000	28171	9634	1.000000	26014	11232	1.000000	34226544	0.000000
261306189	112094128.000000	5826131	10000.000000	28377	9736	1.000000	26356	10855	1.000000	35638996	0.000000
261313729	112121001.000000	5827260	10000.000000	28248	9890	1.000000	26072	11265	1.000000	37049918	0.000000
261336536	112100201.000000	5823091	10000.000000	28100	9718	1.000000	26124	11246	1.000000	38457302	0.000000
261309542	112092215.000000	5828960	10000.000000	28212	9707	1.000000	26053	11065	1.000000	39860742	0.000000
261292977	112119201.000000	5830034	10000.000000	28233	9789	1.000000	26145	11099	1.000000	41263520	0.000000
261304639	112123947.000000	5825372	10000.000000	28312	9882	1.000000	26322	11102	1.000000	42665205	0.000000
261317255	112090008.000000	5824326	10000.000000	28396	9604	1.000000	26140	11261	1.000000	44063895	0.000000
261312188	112066281.000000	5828487	10000.000000	28328	9741	1.000000	26358	11243	1.000000	45461472	0.000000
261328870	112067090.000000	5821247	10000.000000	28284	9707	1.000000	26186	11305	1.000000	46856718	0.000000
261322069	112079747.000000	5827201	10000.000000	28323	9906	1.000000	26019	11215	1.000000	48251124	0.000000
261318559	112067912.000000	5822254	10000.000000	28234	9946	1.000000	26057	11338	1.000000	49642585	0.000000
261316687	112063760.000000	5824123	10000.000000	28287	9726	1.000000	26307	11318	1.000000	51031257	0.000000
261314593	112097383.000000	5828405	10000.000000	28072	9899	1.000000	26212	11313	1.000000	52418734	0.000000
261323417	112077922.000000	5824362	10000.000000	28379	10006	1.000000	26161	10905	1.000000	53800784	0.000000
261327961	112080016.000000	5823432	10000.000000	28071	9750	1.000000	26413	11117	1.000000	55184246	0.000000
261302555	112120641.000000	5825508	10000.000000	28119	9960	1.000000	26189	11118	1.000000	56565042	0.000000
261318074	112096458.000000	5824201	10000.000000	28197	9758	1.000000	26440	11236	1.000000	57943654	0.000000
261300548	112082199.000000	5822397	10000.000000	28485	9555	1.000000	26080	11148	1.000000	59318389	0.000000
261309324	112083986.000000	5828153	10000.000000	28157	9715	1.000000	26210	11001	1.000000	60694468	0.000000
261344303	112048871.000000	5821330	10000.000000	28139	9795	1.000000	26058	11186	1.000000	62065204	0.000000
261337499	112060156.000000	5825298	10000.000000	28317	9718	1.000000	26227	10890	1.000000	63431610	0.000000
261323897	112097516.000000	5824518	10000.000000	28481	9833	1.000000	26150	10950	1.000000	64800091	0.000000
261330725	112122427.000000	5825680	10000.000000	28222	9718	1.000000	26257	11004	1.000000	66165343	-1.#IND00
261341825	112098409.000000	5825968	10000.000000	28348	9686	1.000000	26009	11462	1.000000	67528970	-0.016000
261298061	112102020.000000	5826592	10000.000000	28358	9880	1.000000	26197	11166	1.000000	68890841	0.005396
261300157	112083645.000000	5825711	10000.000000	28213	9801	1.000000	26393	11275	1.000000	70253873	0.001129
261346437	112054638.000000	5821588	10000.000000	28444	9857	1.000000	26386	11162	1.000000	71611285	0.013605
261316354	112111645.000000	5824208	10000.000000	28435	9894	1.000000	26305	10917	1.000000	72967246	0.009422
261319396	112057180.000000	5820068	10000.000000	28497	9954	1.000000	26256	11118	1.000000	74322296	-0.004552
261321122	112054368.000000	5820572	10000.000000	28255	9907	1.000000	26195	11254	1.000000	75674809	-0.002396
261330586	112072548.000000	5819831	10000.000000	28194	9838	1.000000	26424	11233	1.000000	77023612	-0.002789
261322908	112080857.000000	5824701	10000.000000	28450	9953	1.000000	26208	11215	1.000000	78371935	-0.003109
261317230	112091964.000000	5825877	10000.000000	28307	9782	1.000000	26179	11155	1.000000	79717129	-0.003002
261317411	112091048.000000	5823548	10000.000000	28191	9870	1.000000	26041	11318	1.000000	81063292	-0.004398
261345115	112052677.000000	5822141	10000.000000	28262	9577	1.000000	26134	11185	1.000000	82406422	-0.003695
261324594	112081069.000000	5830417	10000.000000	28408	9719	1.000000	26215	11165	1.000000	83746274	-0.003194
261319095	112088724.000000	5826165	10000.000000	28362	9843	1.000000	26294	10858	1.000000	85083906	-0.003951
261318030	112073643.000000	5830618	10000.000000	28293	9747	1.000000	26147	11174	1.000000	86419032	-0.003390
261314327	112096526.000000	5826118	10000.000000	28283	9972	1.000000	26094	11305	1.000000	87754043	-0.002165
261332126	112081671.000000	5827687	10000.000000	28218	9658	1.000000	26403	11196	1.000000	89087991	-0.003602
261305843	112080473.000000	5825788	10000.000000	28076	9911	1.000000	26250	11207	1.000000	90419679	-0.003702
261294344	112100854.000000	5828783	10000.000000	28312	9656	1.000000	26134	11086	1.000000	91745947	-0.003726
261332163	112072325.000000	5824324	10000.000000	28316	9780	1.000000	26125	11217	1.000000	93069765	-0.005273
261305417	112081982.000000	5830188	10000.000000	28297	9764	1.000000	26305	10856	1.000000	94393968	-0.001700
261338548	112064475.000000	5824773	10000.000000	28233	9872	1.000000	26074	11216	1.000000	95716345	-0.002870
261311750	112098210.000000	5821769	10000.000000	28400	9817	1.000000	26112	11154	1.000000	97038526	-0.002733
261313040	112079686.000000	5823035	10000.000000	28205	9819	1.000000	26155	11329	1.000000	98356097	-0.001819
261331343	112059440.000000	5826667	10000.000000	28066	9918	1.000000	26274	11212	1.000000	99672159	-0.002506
261320899	112100579.000000	5829774	10000.000000	28517	9591	1.000000	26197	11126	1.000000	100987470	-0.002883
261323705	112089767.000000	5821754	10000.000000	28303	9821	1.000000	26118	11405	1.000000	102298201	-0.002866
261308955	112093468.000000	5828118	10000.000000	28565	9723	1.000000	26294	11078	1.000000	103607540	-0.002290
261336407	112075838.000000	5826591	10000.000000	28137	9759	1.000000	26168	11253	1.000000	104916148	-0.001881
261335704	112097527.000000	5829262	10000.000000	28510	9973	1.000000	26098	11141	1.000000	106222831	-0.001995
261339009	112067404.000000	5822806	10000.000000	28261	9730	1.000000	26297	11143	1.000000	107528801	-0.003208
261330220	112068496.000000	5825679	10000.000000	28204	9894	1.000000	25922	11391	1.000000	108832046	-0.003109
261331962	112093804.000000	5827252	10000.000000	28399	9833	1.000000	26226	10948	1.000000	110130249	-0.002986
261304216	112097908.000000	5825253	10000.000000	28319	9980	1.000000	26050	11092	1.000000	111430671	-0.003038
261313604	112110277.000000	5827865	10000.000000	28251	9966	1.000000	26353	11142	1.000000	112726418	-0.002990
261317463	112113117.000000	5825818	10000.000000	28235	9843	1.000000	26214	11133	1.000000	114019031	-0.002722
261304148	112126765.000000	5826999	10000.000000	28230	9646	1.000000	26305	11201	1.000000	115310514	-0.002554
261317398	112070710.000000	5824280	10000.000000	28212	9866	1.000000	25844	11209	1.000000	116600109	-0.001665
261308183	112128248.000000	5828630	10000.000000	28108	9560	1.000000	26329	11205	1.000000	117888214	-0.001533
261305727	112074007.000000	5822609	10000.000000	28339	9865	1.000000	26186	11347	1.000000	119173571	-0.001233
261324124	112088077.000000	5825424	10000.000000	28455	9870	1.000000	26029	11157	1.000000	120458970	-0.001579
261325439	112067879.000000	5826500	10000.000000	28349	9616	1.000000	26123	11095	1.000000	121741971	-0.001531
261348360	112061921.000000	5827230	10000.000000	28459	9701	1.000000	26017	11448	1.000000	123023131	-0.001321
261303530	112105146.000000	5826311	10000.000000	28331	9586	1.000000	26239	11026	1.000000	124301155	-0.001706
261305054	112095457.000000	5829319	10000.000000	28414	9821	1.000000	26066	11300	1.000000	125578585	-0.001091
261315785	112060913.000000	5830266	10000.000000	28041	9811	1.000000	26097	11176	1.000000	126854859	-0.001116
261332364	112104962.000000	5828931	10000.000000	28339	9765	1.000000	26408	11007	1.000000	128124965	-0.001664
261349179	112073541.000000	5825719	10000.000000	28313	9807	1.000000	26220	11250	1.000000	129399386	-0.001798
261306713	112101872.000000	5829378	10000.000000	28416	9762	1.000000	26087	11013	1.000000	130672332	-0.002088
261329485	112068760.000000	5823899	10000.000000	28220	9990	1.000000	26027	11393	1.000000	131941282	-0.001754
261331876	112049159.000000	5824449	10000.000000	28247	9657	1.000000	25989	11171	1.000000	133206470	-0.001685
261327241	112035535.000000	5825250	10000.000000	28243	9534	1.000000	26245	11097	1.000000	134469617	-0.001129
261318940	112086773.000000	5827588	10000.000000	28221	9792	1.000000	26079	11163	1.000000	135731806	-0.000930
261344985	112071220.000000	5824855	10000.000000	28441	9577	1.000000	26349	11174	1.000000	136993382	-0.001171
261320070	112078622.000000	5822367	10000.000000	28164	9724	1.000000	26018	11137	1.000000	138249482	-0.001186
261315100	112085313.000000	5824024	10000.000000	28159	9933	1.000000	26261	10991	1.000000	139505306	-0.001200
261316653	112104332.000000	5824895	10000.000000	28080	9804	1.000000	26245	11146	1.000000	140760473	-0.000937
261299415	112104769.000000	5824560	10000.000000	28174	9918	1.000000	26130	11256	1.000000	142014555	0.000291
261341497	112083090.000000	5824080	10000.000000	28330	9745	1.000000	26126	11303	1.000000	143268141	0.000294
npatches	nstrain	runtime	dt	init_x	init_y	init_y_blood	init_z	init_S	beta0	beta1	beta2	beta3	mean_beta	B	d	delta	delta_blood	b[0]	mut	m	CTL	c	g	epsilon	k	het	lambda	rho	omega	x_max	patch.dyna	DELTA	A	VA
10000	1	100.000000	0.000100	21900	9499	5000000	0.001000	10000000	11.555809	18.753607	18.777683	17.690058	16	8000000000.000000	0.010000	1.000000	1.000000	800000	0.000050	0.048000	1	0.001000	1.000000	25.000000	13.000000	0.500000	0.001000	0.001000	0.010000	31987	0	10.000000	7.000000	1.000000
sus	inf	inf_blood	z	x[0]	y[0][0]	z[0]	x[1]	y[1][0]	z[1]	S[0]	synchrony
219000000	94990000.000000	5000000	10.000000	21900	9499	0.001000	21900	9499	0.001000	10000000	0.000000
276073618	77959255.000000	4052232	10000.000000	28970	6740	1.000000	26464	8283	1.000000	11106312	0.000000
276515228	77075025.000000	4010568	10000.000000	29422	6859	1.000000	26717	8153	1.000000	12175354	0.000000
276599097	76967896.000000	4001501	10000.000000	29183	6616	1.000000	26945	8347	1.000000	13238853	0.000000
276554622	77010870.000000	4002153	10000.000000	29169	6636	1.000000	27009	8108	1.000000	14301088	0.000000
276603165	76952461.000000	4002556	10000.000000	28920	6886	1.000000	26855	8462	1.000000	15361070	0.000000
276555839	76976755.000000	4001942	10000.000000	29163	6932	1.000000	26996	8098	1.000000	16420253	0.000000
276592496	76959841.000000	4003672	10000.000000	29581	6817	1.000000	26679	8269	1.000000	17475642	0.000000
276618466	76908973.000000	3999944	10000.000000	28927	6755	1.000000	26818	8049	1.000000	18531044	0.000000
276584279	76988726.000000	3999418	10000.000000	29173	6808	1.000000	26860	8350	1.000000	19585037	0.000000
276600028	76952131.000000	4000015	10000.000000	29165	6660	1.000000	26717	8110	1.000000	20637971	0.000000
276595425	76957483.000000	3998729	10000.000000	28898	6896	1.000000	26949	8291	1.000000	21687275	0.000000
276586920	76938973.000000	4000354	10000.000000	29182	6731	1.000000	26928	8208	1.000000	22735300	0.000000
276599494	76929168.000000	3997256	10000.000000	29076	6752	1.000000	26986	7816	1.000000	23781695	0.000000
276629504	76928580.000000	3998389	10000.000000	29147	6672	1.000000	26602	8371	1.000000	24828292	0.000000
276616519	76930569.000000	3998504	10000.000000	29050	6901	1.000000	26691	8368	1.000000	25872493	0.000000
276599491	76947678.000000	4004579	10000.000000	29263	6598	1.000000	26876	8303	1.000000	26913648	0.000000
276574139	76982057.000000	4001333	10000.000000	28954	6770	1.000000	26774	8198	1.000000	27954791	0.000000
276587265	76965603.000000	3996367	10000.000000	29420	6684	1.000000	26930	8171	1.000000	28996561	0.000000
276601115	76954523.000000	3999689	10000.000000	29281	6810	1.000000	26763	8228	1.000000	30036185	0.000000
276584555	76973070.000000	4000500	10000.000000	29290	6710	1.000000	26773	8481	1.000000	31073890	0.000000
276595900	76940939.000000	3998934	10000.000000	28973	6667	1.000000	26684	8211	1.000000	32107199	0.000000
276593456	76945296.000000	3999616	10000.000000	28949	6777	1.000000	26952	7924	1.000000	33140439	0.000000
276604369	76948036.000000	3997545	10000.000000	29043	6714	1.000000	26956	8132	1.000000	34172137	0.000000
276602720	76933840.000000	3999933	10000.000000	29360	6749	1.000000	26786	8063	1.000000	35203256	0.000000
276574362	76972476.000000	4000356	10000.000000	29181	6636	1.000000	26734	8178	1.000000	36231805	0.000000
276580327	76975977.000000	3999469	10000.000000	29248	6853	1.000000	26987	8253	1.000000	37258291	0.000000
276598210	76928376.000000	3999169	10000.000000	29091	6682	1.000000	26974	8319	1.000000	38284006	0.000000
276586729	76958472.000000	4002366	10000.000000	29098	6758	1.000000	26985	8290	1.000000	39306908	0.000000
276596788	76983357.000000	4001768	10000.000000	29334	6623	1.000000	26801	8377	1.000000	40329445	0.000000
276580703	76952791.000000	3996419	10000.000000	29410	6759	1.000000	26712	8325	1.000000	41349891	0.000000
276612437	76948553.000000	3998719	10000.000000	29210	6706	1.000000	26902	8243	1.000000	42370870	0.000000
276590168	76964533.000000	3999528	10000.000000	29075	6725	1.000000	26835	8137	1.000000	43386929	0.000000
276594541	76929267.000000	3997491	10000.000000	29080	6862	1.000000	26826	8207	1.000000	44402442	0.000000
276578150	76971034.000000	4000135	10000.000000	29229	6778	1.000000	26714	8443	1.000000	45417274	0.000000
276562720	76996893.000000	4001801	10000.000000	28840	6997	1.000000	26794	8281	1.000000	46431081	0.000000
276604201	76929334.000000	3997053	10000.000000	29136	6793	1.000000	26816	8275	1.000000	47444655	0.000000
276592082	76974066.000000	4000872	10000.000000	29373	6746	1.000000	26780	8437	1.000000	48452453	0.000000
276587407	76971680.000000	4002945	10000.000000	29211	6792	1.000000	26761	8127	1.000000	49460985	0.000000
276586390	76958965.000000	4000070	10000.000000	29272	6818	1.000000	26772	8141	1.000000	50468698	0.000000
276575500	76962708.000000	4002696	10000.000000	29185	6759	1.000000	26859	8018	1.000000	51471832	-1.#IND00
276602416	76964036.000000	3998016	10000.000000	29085	6662	1.000000	26951	8215	1.000000	52475171	-0.006400
276570660	76957189.000000	3999524	10000.000000	29355	6663	1.000000	26696	8304	1.000000	53477998	-0.007199
276604501	76961510.000000	4004846	10000.000000	29107	6705	1.000000	26469	8264	1.000000	54479640	-0.007989
276578510	77007794.000000	4001780	10000.000000	29355	6757	1.000000	26664	8292	1.000000	55478908	-0.007452
276599231	76979067.000000	4003347	10000.000000	29205	6678	1.000000	26905	8013	1.000000	56478754	-0.004411
276590680	76991983.000000	4002620	10000.000000	29163	6729	1.000000	26730	8452	1.000000	57474872	-0.010713
276579127	76977109.000000	4001343	10000.000000	29361	6545	1.000000	26797	8094	1.000000	58469574	-0.013288
276591344	76984463.000000	3998863	10000.000000	29202	6677	1.000000	26786	8062	1.000000	59463373	-0.009801
276566936	76951597.000000	4000707	10000.000000	29030	6924	1.000000	26672	8337	1.000000	60455338	-0.007698
276616618	76922870.000000	4001889	10000.000000	29039	6727	1.000000	26742	8255	1.000000	61446813	-0.006504
276587900	76969179.000000	3998824	10000.000000	29198	6804	1.000000	26851	8084	1.000000	62437761	-0.007385
276576000	76947183.000000	4000471	10000.000000	29090	6857	1.000000	26868	8193	1.000000	63426035	-0.009243
276554348	76991419.000000	4004725	10000.000000	28922	6941	1.000000	26605	8316	1.000000	64412581	-0.007762
276574149	76991611.000000	4001923	10000.000000	29365	6710	1.000000	26830	7958	1.000000	65397707	-0.008043
276606533	76943352.000000	3998190	10000.000000	29158	6665	1.000000	26923	8192	1.000000	66382116	-0.007106
276592612	76978722.000000	4001587	10000.000000	29300	6518	1.000000	26687	8441	1.000000	67365271	-0.008383
276619356	76945852.000000	3999688	10000.000000	29218	6943	1.000000	26885	8321	1.000000	68344895	-0.007833
276586441	76937440.000000	4002494	10000.000000	29252	6771	1.000000	26715	8001	1.000000	69323030	-0.007368
276594046	76945294.000000	4000935	10000.000000	29145	6806	1.000000	26551	8468	1.000000	70300943	-0.006776
276610023	76911952.000000	3996775	10000.000000	29142	6838	1.000000	26902	8100	1.000000	71278091	-0.005773
276593447	76926129.000000	4001975	10000.000000	28972	6664	1.000000	26705	8430	1.000000	72254228	-0.005110
276576751	76962014.000000	3998063	10000.000000	29213	6848	1.000000	26730	8292	1.000000	73225977	-0.005001
276582040	76989885.000000	4000395	10000.000000	29083	6764	1.000000	26921	8333	1.000000	74199219	-0.004517
276582562	76956529.000000	3997087	10000.000000	29157	6710	1.000000	26619	8210	1.000000	75170029	-0.004308
276596789	76964567.000000	4003523	10000.000000	29093	6718	1.000000	26673	8192	1.000000	76140727	-0.004075
276583834	76980007.000000	4002186	10000.000000	29165	6678	1.000000	26680	8252	1.000000	77108320	-0.003748
276580087	76976149.000000	3998173	10000.000000	29092	6514	1.000000	26958	8110	1.000000	78074099	-0.006331
276610801	76939507.000000	3998989	10000.000000	29172	6784	1.000000	26718	8368	1.000000	79040049	-0.005481
276594407	76933434.000000	3995984	10000.000000	29028	6866	1.000000	26853	8257	1.000000	80002511	-0.005679
276590019	76962465.000000	4001742	10000.000000	29072	6814	1.000000	26833	8332	1.000000	80964761	-0.005710
276585977	76993752.000000	3999988	10000.000000	29057	6829	1.000000	26798	8342	1.000000	81925126	-0.003850
276591149	76941121.000000	3998784	10000.000000	29139	6705	1.000000	26973	8178	1.000000	82883809	-0.003208
276580419	76998710.000000	3998482	10000.000000	29254	6825	1.000000	26754	8179	1.000000	83840637	-0.002870
276592119	76939669.000000	4002481	10000.000000	29219	6602	1.000000	26989	8247	1.000000	84795373	-0.002906
276618258	76949436.000000	4001394	10000.000000	29122	6479	1.000000	26773	8259	1.000000	85748705	-0.000473
276568775	76961104.000000	4001191	10000.000000	29273	6747	1.000000	26887	8317	1.000000	86703313	-0.000398
276586100	76955671.000000	3998099	10000.000000	29413	6733	1.000000	26756	8482	1.000000	87654459	0.000280
276577366	76967436.000000	3996452	10000.000000	29306	6806	1.000000	26798	8365	1.000000	88604772	-0.000192
276598573	76951329.000000	3999425	10000.000000	29319	6741	1.000000	26988	8018	1.000000	89552873	-0.000168
276585025	76932985.000000	3996534	10000.000000	29287	6624	1.000000	26925	8383	1.000000	90500857	-0.000153
276578875	76938938.000000	3996070	10000.000000	29156	6756	1.000000	26739	8196	1.000000	91446604	0.001412
276603287	76922649.000000	3999078	10000.000000	29209	6803	1.000000	26660	8231	1.000000	92390367	0.001140
276609994	76916023.000000	4001864	10000.000000	29059	6790	1.000000	26622	8259	1.000000	93332374	0.001173
276603968	76974256.000000	3998277	10000.000000	29007	6947	1.000000	26793	8480	1.000000	94274074	0.001373
276604376	76957251.000000	4000182	10000.000000	29010	6768	1.000000	26868	8193	1.000000	95214652	0.001197
276590699	76925819.000000	3999966	10000.000000	29002	6752	1.000000	26715	8459	1.000000	96152999	0.001007
276591010	76942953.000000	4002396	10000.000000	29236	6812	1.000000	26769	8170	1.000000	97090324	0.001057
276614437	76926309.000000	3998747	10000.000000	29258	6673	1.000000	26892	8405	1.000000	98026887	0.000566
276602129	76926233.000000	3999548	10000.000000	29212	6909	1.000000	26546	8309	1.000000	98960529	0.001307
276593586	76981717.000000	3998896	10000.000000	29131	6881	1.000000	26666	8242	1.000000	99892532	0.001191
276600149	76980091.000000	4003520	10000.000000	29095	6678	1.000000	26775	8363	1.000000	100823322	0.001015
276600283	76962341.000000	4001946	10000.000000	29312	6786	1.000000	26894	8180	1.000000	101755281	0.000672
276607710	76917269.000000	3995090	10000.000000	29301	6773	1.000000	26675	8377	1.000000	102684913	0.000801
276583284	76936364.000000	4000926	10000.000000	29334	6770	1.000000	26867	8259	1.000000	103611523	0.000791
276598934	76914947.000000	4000384	10000.000000	28936	6735	1.000000	26637	8384	1.000000	104537839	0.000543
276593578	76961222.000000	3999657	10000.000000	29137	6579	1.000000	26851	8211	1.000000	105461144	0.000365
276615299	76947233.000000	3996950	10000.000000	29028	6946	1.000000	26869	8338	1.000000	106384781	0.000338
276606636	76943293.000000	4001143	10000.000000	29257	6596	1.000000	26777	8231	1.000000	107309293	0.000432
276581016	76943932.000000	3998411	10000.000000	28882	6767	1.000000	26820	8483	1.000000	108230454	0.000506
npatches	nstrain	runtime	dt	init_x	init_y	init_y_blood	init_z	init_S	beta0	beta1	beta2	beta3	mean_beta	B	d	delta	delta_blood	b[0]	mut	m	CTL	c	g	epsilon	k	het	lambda	rho	omega	x_max	patch.dyna	DELTA	A	VA
10000	1	100.000000	0.000100	21900	9499	5000000	0.001000	10000000	21.469930	14.548235	8.330377	12.566115	16	8000000000.000000	0.010000	1.000000	1.000000	800000	0.000050	0.048000	1	0.001000	1.000000	25.000000	14.000000	0.500000	0.001000	0.001000	0.010000	31987	0	10.000000	7.000000	1.000000
sus	inf	inf_blood	z	x[0]	y[0][0]	z[0]	x[1]	y[1][0]	z[1]	S[0]	synchrony
219000000	94990000.000000	5000000	10.000000	21900	9499	0.001000	21900	9499	0.001000	10000000	0.000000
290002976	49915580.000000	2597943	10000.000000	27717	5814	1.000000	29258	4726	1.000000	10866038	0.000000
292585676	45371485.000000	2353675	10000.000000	27971	5391	1.000000	29671	4356	1.000000	11552527	0.000000
293077923	44455572.000000	2311750	10000.000000	28083	5180	1.000000	29939	4224	1.000000	12210013	0.000000
293184891	44277161.000000	2301989	10000.000000	28070	5267	1.000000	29580	4443	1.000000	12858299	0.000000
293198171	44260553.000000	2300803	10000.000000	28052	5158	1.000000	29723	4249	1.000000	13505039	0.000000
293213474	44294042.000000	2305908	10000.000000	27975	5222	1.000000	29836	4128	1.000000	14150637	0.000000
293219756	44261426.000000	2299750	10000.000000	28073	5289	1.000000	29753	4360	1.000000	14795139	0.000000
293193151	44265749.000000	2299292	10000.000000	28117	5178	1.000000	29691	4057	1.000000	15439393	0.000000
293205437	44253007.000000	2300927	10000.000000	28065	5201	1.000000	29645	4319	1.000000	16082481	0.000000
293229592	44242425.000000	2300130	10000.000000	28289	5032	1.000000	29846	4096	1.000000	16723942	0.000000
293224097	44256746.000000	2297822	10000.000000	28096	5064	1.000000	29591	4235	1.000000	17365179	0.000000
293217112	44282850.000000	2301096	10000.000000	28228	5090	1.000000	29706	4170	1.000000	18005602	0.000000
293208753	44290930.000000	2299213	10000.000000	27974	5331	1.000000	29741	4181	1.000000	18643812	0.000000
293216036	44253034.000000	2301495	10000.000000	27812	5482	1.000000	29681	4124	1.000000	19282907	0.000000
293223713	44236333.000000	2298389	10000.000000	28094	5154	1.000000	29909	4273	1.000000	19921454	0.000000
293221873	44246460.000000	2299471	10000.000000	27971	5188	1.000000	29766	4181	1.000000	20555961	0.000000
293202640	44264981.000000	2300398	10000.000000	28065	5068	1.000000	29562	4256	1.000000	21192726	0.000000
293173147	44272863.000000	2301902	10000.000000	28184	5176	1.000000	29636	4154	1.000000	21827407	0.000000
293206417	44263199.000000	2299439	10000.000000	28096	5321	1.000000	29726	4064	1.000000	22461096	0.000000
293192636	44284400.000000	2301145	10000.000000	28201	5108	1.000000	30020	4207	1.000000	23095715	0.000000
293199818	44303033.000000	2303023	10000.000000	28007	5204	1.000000	29761	4129	1.000000	23728353	0.000000
293210471	44274071.000000	2299653	10000.000000	28057	5160	1.000000	29802	4189	1.000000	24359068	0.000000
293205880	44266926.000000	2299389	10000.000000	28023	5240	1.000000	29658	4153	1.000000	24988013	0.000000
293176438	44270855.000000	2303652	10000.000000	28169	5327	1.000000	29991	4045	1.000000	25616861	0.000000
293205089	44275488.000000	2302349	10000.000000	28192	5048	1.000000	29617	4099	1.000000	26245966	0.000000
293162038	44318399.000000	2301770	10000.000000	28118	5225	1.000000	29886	4076	1.000000	26874005	0.000000
293234792	44225883.000000	2299204	10000.000000	28117	5305	1.000000	29626	4085	1.000000	27500666	0.000000
293227973	44231146.000000	2298584	10000.000000	28092	5075	1.000000	29893	4131	1.000000	28125832	0.000000
293234472	44233969.000000	2297996	10000.000000	28344	5020	1.000000	29710	4144	1.000000	28749722	0.000000
293233917	44250290.000000	2298897	10000.000000	28231	5238	1.000000	29638	4328	1.000000	29373646	0.000000
293207318	44232591.000000	2300547	10000.000000	28063	5215	1.000000	29801	4275	1.000000	29996382	0.000000
293210773	44231695.000000	2298585	10000.000000	28080	5022	1.000000	29670	4167	1.000000	30617615	0.000000
293207498	44257451.000000	2299914	10000.000000	28161	5041	1.000000	29664	4225	1.000000	31238965	0.000000
293185546	44273684.000000	2302382	10000.000000	28289	5259	1.000000	29818	4111	1.000000	31859253	0.000000
293223563	44223452.000000	2302556	10000.000000	28011	5140	1.000000	29808	4138	1.000000	32476989	0.000000
293199549	44291771.000000	2302559	10000.000000	27907	5138	1.000000	29689	4215	1.000000	33095134	0.000000
293188154	44305529.000000	2302263	10000.000000	28172	5264	1.000000	29807	4244	1.000000	33712222	0.000000
293193533	44276151.000000	2300416	10000.000000	28035	5226	1.000000	29832	4349	1.000000	34327553	0.000000
293195202	44276004.000000	2301265	10000.000000	28320	5179	1.000000	29714	4214	1.000000	34942662	0.000000
293203610	44265576.000000	2300443	10000.000000	27999	5222	1.000000	29859	4233	1.000000	35556948	-1.#IND00
293199795	44271273.000000	2301381	10000.000000	28258	5187	1.000000	29877	4219	1.000000	36170571	-0.008800
293237326	44262284.000000	2298187	10000.000000	28432	5027	1.000000	29698	4178	1.000000	36783708	0.010143
293186283	44256643.000000	2301340	10000.000000	28399	5157	1.000000	29912	4162	1.000000	37396305	-0.009873
293197919	44266486.000000	2302288	10000.000000	27968	5198	1.000000	29780	4144	1.000000	38006278	-0.008914
293193596	44271444.000000	2302814	10000.000000	28155	5096	1.000000	29690	4165	1.000000	38615982	-0.014352
293192688	44302965.000000	2303798	10000.000000	28047	5275	1.000000	29658	4214	1.000000	39224856	-0.012096
293177698	44287261.000000	2301170	10000.000000	28103	5306	1.000000	29663	4112	1.000000	39833968	-0.008743
293217074	44260955.000000	2301286	10000.000000	28225	5285	1.000000	29496	4156	1.000000	40440501	-0.008738
293220229	44240895.000000	2297828	10000.000000	28195	5191	1.000000	29708	4080	1.000000	41047004	-0.005651
293216502	44247917.000000	2300378	10000.000000	28154	5198	1.000000	29857	4268	1.000000	41651800	-0.001917
293220682	44252310.000000	2300166	10000.000000	28046	5227	1.000000	29633	4214	1.000000	42256640	-0.000746
293220280	44237957.000000	2298382	10000.000000	27727	5314	1.000000	29827	4182	1.000000	42858909	-0.000431
293205219	44290497.000000	2301425	10000.000000	28013	5508	1.000000	29790	4275	1.000000	43462060	0.000473
293187671	44274162.000000	2302935	10000.000000	27866	5342	1.000000	29715	4288	1.000000	44063638	0.000098
293203757	44239850.000000	2298032	10000.000000	27872	5383	1.000000	29795	4149	1.000000	44663419	0.000152
293183638	44298829.000000	2301131	10000.000000	28139	5262	1.000000	29659	4157	1.000000	45262841	0.000045
293168146	44311794.000000	2300910	10000.000000	27964	5175	1.000000	29856	4094	1.000000	45862711	-0.000783
293191615	44263647.000000	2301229	10000.000000	27938	5296	1.000000	29834	4003	1.000000	46461132	-0.001678
293195681	44283934.000000	2302793	10000.000000	28284	4916	1.000000	29675	4048	1.000000	47058031	-0.001685
293200881	44264724.000000	2301702	10000.000000	27999	5340	1.000000	29814	4097	1.000000	47653858	-0.000984
293210513	44279573.000000	2298500	10000.000000	27985	5169	1.000000	29611	4238	1.000000	48249331	-0.001280
293191408	44253010.000000	2298011	10000.000000	28059	5139	1.000000	29551	4247	1.000000	48843907	-0.001072
293203407	44280601.000000	2302784	10000.000000	28558	5120	1.000000	29695	4131	1.000000	49437439	-0.000922
293193575	44300251.000000	2301116	10000.000000	27958	5151	1.000000	29612	4088	1.000000	50029145	0.002203
293177032	44281025.000000	2301844	10000.000000	28050	5122	1.000000	29857	4105	1.000000	50619395	0.002896
293199453	44283988.000000	2303797	10000.000000	27993	5252	1.000000	29628	4292	1.000000	51209382	0.003006
293196183	44280437.000000	2300338	10000.000000	28217	5125	1.000000	29719	4200	1.000000	51799891	0.002888
293177409	44303417.000000	2303492	10000.000000	28274	5279	1.000000	29740	4208	1.000000	52388648	0.003363
293184037	44281196.000000	2302594	10000.000000	28259	5151	1.000000	29661	4171	1.000000	52976822	0.003534
293192644	44276215.000000	2296926	10000.000000	27933	5140	1.000000	29691	4108	1.000000	53564042	0.003660
293175933	44285226.000000	2300280	10000.000000	27986	5262	1.000000	29488	4319	1.000000	54150570	0.003521
293175777	44265219.000000	2301567	10000.000000	28180	5267	1.000000	29613	4162	1.000000	54734745	0.003526
293214878	44267133.000000	2300531	10000.000000	27931	5305	1.000000	29696	4058	1.000000	55320572	0.003355
293211812	44258618.000000	2300207	10000.000000	28016	5204	1.000000	29765	4290	1.000000	55905196	0.003234
293236540	44241503.000000	2299433	10000.000000	27897	5290	1.000000	29619	4071	1.000000	56487842	0.003286
293205610	44249378.000000	2298195	10000.000000	27982	5238	1.000000	29709	4184	1.000000	57068603	0.003933
293189554	44290014.000000	2300102	10000.000000	28064	5092	1.000000	29661	4129	1.000000	57650224	0.004024
293183014	44279310.000000	2302011	10000.000000	27985	5091	1.000000	29989	4186	1.000000	58229696	0.004403
293197846	44240771.000000	2299411	10000.000000	28251	5160	1.000000	29809	4109	1.000000	58807727	0.004044
293210609	44252299.000000	2298838	10000.000000	28047	5179	1.000000	29694	4190	1.000000	59385594	0.004437
293199511	44227001.000000	2299536	10000.000000	28141	5272	1.000000	29834	4116	1.000000	59964506	0.004262
293204129	44270211.000000	2300690	10000.000000	28080	5221	1.000000	29772	4197	1.000000	60540928	0.004604
293189280	44293226.000000	2299235	10000.000000	28033	5237	1.000000	29779	4055	1.000000	61116348	0.004476
293187404	44276843.000000	2301476	10000.000000	28094	5372	1.000000	29609	4231	1.000000	61690365	0.004993
293176489	44295913.000000	2302778	10000.000000	27820	5291	1.000000	29796	4107	1.000000	62264486	0.004902
293186897	44297292.000000	2301099	10000.000000	28239	5090	1.000000	29548	4262	1.000000	62837606	0.004626
293192812	44289435.000000	2303052	10000.000000	28005	5142	1.000000	29607	4096	1.000000	63410785	0.005036
293221601	44266461.000000	2295520	10000.000000	28199	5067	1.000000	29814	4260	1.000000	63980943	0.004978
293203868	44280349.000000	2301674	10000.000000	27940	5258	1.000000	29722	4203	1.000000	64551170	0.005090
293211839	44252488.000000	2301272	10000.000000	28120	5074	1.000000	29749	4230	1.000000	65121064	0.004729
293190780	44273141.000000	2302896	10000.000000	28027	5228	1.000000	29528	4117	1.000000	65689809	0.004482
293209624	44266358.000000	2300672	10000.000000	28135	5111	1.000000	29780	4108	1.000000	66256244	0.004158
293168218	44284548.000000	2301389	10000.000000	28249	5154	1.000000	29624	4154	1.000000	66823563	0.003979
293186668	44265824.000000	2298031	10000.000000	27855	5206	1.000000	29827	4225	1.000000	67390878	0.003602
293200820	44274020.000000	2301403	10000.000000	28080	5273	1.000000	29755	3974	1.000000	67955870	0.003292
293197037	44271475.000000	2299838	10000.000000	28095	5209	1.000000	29829	4112	1.000000	68520588	0.003313
293214247	44281330.000000	2300711	10000.000000	28152	5225	1.000000	29884	4063	1.000000	69085724	0.003217
293177747	44291361.000000	2301116	10000.000000	28124	5193	1.000000	29620	4234	1.000000	69648606	0.003203
293164732	44301513.000000	2303880	10000.000000	28332	5086	1.000000	29870	4194	1.000000	70211179	0.003210
npatches	nstrain	runtime	dt	init_x	init_y	init_y_blood	init_z	init_S	beta0	beta1	beta2	beta3	mean_beta	B	d	delta	delta_blood	b[0]	mut	m	CTL	c	g	epsilon	k	het	lambda	rho	omega	x_max	patch.dyna	DELTA	A	VA
10000	1	100.000000	0.000100	21900	9499	5000000	0.001000	10000000	13.805993	20.019674	9.210772	15.881567	16	8000000000.000000	0.010000	1.000000	1.000000	800000	0.000050	0.048000	1	0.001000	1.000000	25.000000	15.000000	0.500000	0.001000	0.001000	0.010000	31987	0	10.000000	7.000000	1.000000
sus	inf	inf_blood	z	x[0]	y[0][0]	z[0]	x[1]	y[1][0]	z[1]	S[0]	synchrony
219000000	94990000.000000	5000000	10.000000	21900	9499	0.001000	21900	9499	0.001000	10000000	0.000000
300660023	30317279.000000	1577903	10000.000000	30648	2841	1.000000	29564	3434	1.000000	10674541	0.000000
305429461	22602111.000000	1174833	10000.000000	30875	2008	1.000000	30091	2540	1.000000	11061397	0.000000
306970506	20129745.000000	1046829	10000.000000	31060	1839	1.000000	30021	2324	1.000000	11382632	0.000000
307590063	19137573.000000	995683	10000.000000	31320	1684	1.000000	30410	2150	1.000000	11678358	0.000000
307882832	18686961.000000	972354	10000.000000	31112	1784	1.000000	30427	2100	1.000000	11963480	0.000000
308019146	18490015.000000	958766	10000.000000	30958	1694	1.000000	30357	2052	1.000000	12244361	0.000000
308089448	18379253.000000	954522	10000.000000	31159	1682	1.000000	30551	2031	1.000000	12521130	0.000000
308100177	18338052.000000	951649	10000.000000	31486	1709	1.000000	30385	2061	1.000000	12796435	0.000000
308125286	18310032.000000	952399	10000.000000	31135	1695	1.000000	30140	2163	1.000000	13071565	0.000000
308116250	18294520.000000	951188	10000.000000	31111	1646	1.000000	30325	2066	1.000000	13346198	0.000000
308141822	18298207.000000	951900	10000.000000	31044	1624	1.000000	30409	2202	1.000000	13619732	0.000000
308124718	18298330.000000	950943	10000.000000	31096	1679	1.000000	30260	2088	1.000000	13892359	0.000000
308122888	18297832.000000	952100	10000.000000	31040	1648	1.000000	30379	2051	1.000000	14165040	0.000000
308103278	18285862.000000	948698	10000.000000	31027	1789	1.000000	30374	2068	1.000000	14436991	0.000000
308114143	18290257.000000	951864	10000.000000	31176	1629	1.000000	30328	2112	1.000000	14710431	0.000000
308121836	18274880.000000	950011	10000.000000	31084	1639	1.000000	30398	2053	1.000000	14981308	0.000000
308123797	18295885.000000	951364	10000.000000	31190	1612	1.000000	30257	2117	1.000000	15252518	0.000000
308141080	18265980.000000	951356	10000.000000	31226	1604	1.000000	30293	2052	1.000000	15523000	0.000000
308100514	18293869.000000	950165	10000.000000	30961	1632	1.000000	30427	2013	1.000000	15793789	0.000000
308111388	18285394.000000	951312	10000.000000	31050	1650	1.000000	30513	2114	1.000000	16063595	0.000000
308110652	18328946.000000	951921	10000.000000	31191	1668	1.000000	30430	2090	1.000000	16333664	0.000000
308101990	18319773.000000	950571	10000.000000	31282	1700	1.000000	30446	2137	1.000000	16603391	0.000000
308117710	18283807.000000	952291	10000.000000	31172	1661	1.000000	30278	2046	1.000000	16872355	0.000000
308121815	18273131.000000	950598	10000.000000	30766	1602	1.000000	30474	1966	1.000000	17140352	0.000000
308141831	18271395.000000	948505	10000.000000	31012	1735	1.000000	30368	2001	1.000000	17408437	0.000000
308127925	18287488.000000	949180	10000.000000	31193	1641	1.000000	30590	2086	1.000000	17674832	0.000000
308112311	18322406.000000	953704	10000.000000	31210	1674	1.000000	30504	2077	1.000000	17943034	0.000000
308112799	18312537.000000	950168	10000.000000	30878	1648	1.000000	30512	1898	1.000000	18210322	0.000000
308093562	18332710.000000	952822	10000.000000	31080	1741	1.000000	30325	2006	1.000000	18478134	0.000000
308116003	18301304.000000	952476	10000.000000	31194	1575	1.000000	30398	2069	1.000000	18744903	0.000000
308118026	18288548.000000	951195	10000.000000	31022	1668	1.000000	30527	2062	1.000000	19011177	0.000000
308139238	18303070.000000	951760	10000.000000	31150	1593	1.000000	30447	2151	1.000000	19277021	0.000000
308119311	18292867.000000	953079	10000.000000	31084	1685	1.000000	30676	1997	1.000000	19542650	0.000000
308093343	18323005.000000	952620	10000.000000	30795	1685	1.000000	30591	2128	1.000000	19806518	0.000000
308097274	18326602.000000	953366	10000.000000	31000	1733	1.000000	30444	2031	1.000000	20070002	0.000000
308098158	18329046.000000	953092	10000.000000	31048	1636	1.000000	30610	2060	1.000000	20335101	0.000000
308109993	18327004.000000	952073	10000.000000	31209	1655	1.000000	30289	2096	1.000000	20599124	0.000000
308123721	18288963.000000	950941	10000.000000	30887	1674	1.000000	30448	2136	1.000000	20863166	0.000000
308078552	18297881.000000	952252	10000.000000	31299	1636	1.000000	30244	2108	1.000000	21124553	0.000000
308096665	18312393.000000	952266	10000.000000	30930	1653	1.000000	30231	2117	1.000000	21386140	-1.#IND00
308113290	18292167.000000	950895	10000.000000	31032	1703	1.000000	30384	2051	1.000000	21647554	0.019200
308073413	18334913.000000	951581	10000.000000	31051	1707	1.000000	30488	2070	1.000000	21908659	-0.003135
308107684	18300563.000000	951090	10000.000000	31056	1610	1.000000	30391	2108	1.000000	22170771	-0.010174
308147906	18287130.000000	951641	10000.000000	30974	1718	1.000000	30505	2129	1.000000	22432650	-0.005271
308116488	18304597.000000	949726	10000.000000	30878	1709	1.000000	30494	2092	1.000000	22692964	-0.007041
308120705	18310276.000000	951832	10000.000000	30941	1728	1.000000	30413	2009	1.000000	22953319	-0.006954
308095411	18319731.000000	951958	10000.000000	31123	1624	1.000000	30455	2037	1.000000	23212585	-0.007234
308131993	18299475.000000	951210	10000.000000	31204	1670	1.000000	30427	2140	1.000000	23471911	-0.007197
308109975	18302670.000000	951033	10000.000000	31075	1664	1.000000	30438	2212	1.000000	23730363	-0.006905
308098335	18298577.000000	949253	10000.000000	30921	1619	1.000000	30372	2027	1.000000	23989542	-0.006547
308097501	18317012.000000	951018	10000.000000	31245	1598	1.000000	30470	2109	1.000000	24247519	-0.005675
308126372	18297984.000000	950606	10000.000000	31154	1675	1.000000	30312	2152	1.000000	24505333	-0.002519
308123419	18292123.000000	949624	10000.000000	31012	1657	1.000000	30515	2021	1.000000	24762145	-0.001190
308121578	18292542.000000	951192	10000.000000	31187	1547	1.000000	30417	2076	1.000000	25019096	-0.001724
308131427	18288226.000000	949933	10000.000000	31078	1598	1.000000	30236	2180	1.000000	25275290	-0.002235
308125358	18312375.000000	952028	10000.000000	31494	1655	1.000000	30405	2100	1.000000	25531911	-0.002448
308106622	18318046.000000	951856	10000.000000	31115	1698	1.000000	30270	1955	1.000000	25787859	-0.002291
308106792	18296209.000000	953182	10000.000000	31211	1636	1.000000	30397	2003	1.000000	26042564	-0.001824
308103792	18321554.000000	952222	10000.000000	31279	1610	1.000000	30376	2155	1.000000	26298107	-0.002518
308095466	18331489.000000	954114	10000.000000	31204	1713	1.000000	30299	2000	1.000000	26552241	-0.002343
308099273	18306016.000000	951963	10000.000000	31279	1674	1.000000	30468	2072	1.000000	26805827	-0.002613
308110022	18326688.000000	951783	10000.000000	30826	1735	1.000000	30142	2072	1.000000	27059230	-0.002801
308108633	18290744.000000	951737	10000.000000	31210	1721	1.000000	30408	2086	1.000000	27312365	-0.004502
308107652	18294585.000000	949395	10000.000000	31148	1611	1.000000	30319	2070	1.000000	27564915	-0.003587
308117028	18306389.000000	954431	10000.000000	31175	1642	1.000000	30326	2109	1.000000	27817378	-0.003781
308129999	18289280.000000	950233	10000.000000	31124	1634	1.000000	30322	2041	1.000000	28068678	-0.003071
308101361	18326140.000000	952175	10000.000000	31076	1630	1.000000	30318	2183	1.000000	28321300	-0.002711
308109574	18297276.000000	950603	10000.000000	31039	1653	1.000000	30386	2069	1.000000	28574360	-0.002613
308129212	18290379.000000	948267	10000.000000	31100	1740	1.000000	30450	2024	1.000000	28825520	-0.003051
308103648	18304779.000000	951718	10000.000000	31019	1736	1.000000	30452	2040	1.000000	29077320	-0.002762
308132465	18287067.000000	950420	10000.000000	31074	1608	1.000000	30515	2051	1.000000	29327262	-0.002510
308140925	18280829.000000	949646	10000.000000	31112	1717	1.000000	30368	2075	1.000000	29576788	-0.002431
308134655	18288498.000000	952223	10000.000000	31000	1662	1.000000	30404	1982	1.000000	29825746	-0.002167
308071670	18329056.000000	952369	10000.000000	31088	1609	1.000000	30383	2042	1.000000	30074859	-0.000825
308112694	18308227.000000	951822	10000.000000	31085	1634	1.000000	30336	2121	1.000000	30323848	-0.000619
308114117	18319411.000000	953394	10000.000000	31289	1700	1.000000	30252	2157	1.000000	30572361	-0.000533
308108371	18333909.000000	953866	10000.000000	31030	1718	1.000000	30434	1970	1.000000	30820297	-0.000244
308108890	18308319.000000	952193	10000.000000	31137	1630	1.000000	30379	2103	1.000000	31068661	-0.000293
308094309	18316135.000000	953410	10000.000000	31087	1677	1.000000	30340	2058	1.000000	31316866	-0.000117
308104971	18313648.000000	952163	10000.000000	30947	1560	1.000000	30327	2138	1.000000	31564062	0.000365
308087018	18341310.000000	953534	10000.000000	30820	1639	1.000000	30529	2036	1.000000	31810721	0.000559
308106035	18316732.000000	950760	10000.000000	31246	1632	1.000000	30480	2096	1.000000	32056201	0.000547
308118925	18315912.000000	951149	10000.000000	30811	1728	1.000000	30440	2037	1.000000	32302388	0.000453
308111305	18313854.000000	952388	10000.000000	31077	1639	1.000000	30457	2063	1.000000	32548515	0.000011
308100985	18273914.000000	949261	10000.000000	31221	1679	1.000000	30246	2090	1.000000	32793435	0.000030
308111044	18288998.000000	950238	10000.000000	31091	1619	1.000000	30453	2003	1.000000	33037224	0.000188
308139964	18272287.000000	949499	10000.000000	31201	1722	1.000000	30357	1995	1.000000	33282177	0.001504
308118434	18294877.000000	950102	10000.000000	30918	1637	1.000000	30401	2049	1.000000	33525741	0.001238
308132077	18288152.000000	950760	10000.000000	31164	1623	1.000000	30212	2158	1.000000	33769607	0.001987
308094651	18329893.000000	952793	10000.000000	31188	1622	1.000000	30238	2100	1.000000	34013694	0.002088
308128238	18310735.000000	951644	10000.000000	31173	1622	1.000000	30262	2070	1.000000	34256774	0.002051
308112804	18300240.000000	951847	10000.000000	31037	1627	1.000000	30331	2093	1.000000	34499411	0.001916
308116000	18288009.000000	948348	10000.000000	31307	1664	1.000000	30322	1993	1.000000	34741173	0.001670
308103379	18296657.000000	950433	10000.000000	31055	1657	1.000000	30384	2056	1.000000	34982863	0.000865
308115242	18296811.000000	950355	10000.000000	31247	1715	1.000000	30435	2041	1.000000	35224016	0.001044
308094680	18325128.000000	950435	10000.000000	30900	1714	1.000000	30539	2131	1.000000	35463858	0.001184
308114293	18308243.000000	949215	10000.000000	31288	1649	1.000000	30436	2095	1.000000	35704601	0.001134
308128424	18309665.000000	951671	10000.000000	31164	1607	1.000000	30630	2038	1.000000	35945066	0.001290
308132270	18302109.000000	950768	10000.000000	30897	1692	1.000000	30364	2094	1.000000	36184426	0.001240
npatches	nstrain	runtime	dt	init_x	init_y	init_y_blood	init_z	init_S	beta0	beta1	beta2	beta3	mean_beta	B	d	delta	delta_blood	b[0]	mut	m	CTL	c	g	epsilon	k	het	lambda	rho	omega	x_max	patch.dyna	DELTA	A	VA
10000	1	100.000000	0.000100	21900	9499	5000000	0.001000	10000000	19.031099	23.575023	15.034300	10.706227	16	8000000000.000000	0.010000	1.000000	1.000000	800000	0.000050	0.048000	1	0.001000	1.000000	25.000000	16.000000	0.500000	0.001000	0.001000	0.010000	31987	0	10.000000	7.000000	1.000000
sus	inf	inf_blood	z	x[0]	y[0][0]	z[0]	x[1]	y[1][0]	z[1]	S[0]	synchrony
219000000	94990000.000000	5000000	10.000000	21900	9499	0.001000	21900	9499	0.001000	10000000	0.000000
308818697	16565013.000000	862195	10000.000000	30863	1758	1.000000	29967	2035	1.000000	10516126	0.000000
314436993	8079889.000000	420684	10000.000000	31522	900	1.000000	30998	1120	1.000000	10686935	0.000000
316539441	4959198.000000	258751	10000.000000	31506	591	1.000000	31475	627	1.000000	10775430	0.000000
317613019	3348795.000000	174887	10000.000000	31737	362	1.000000	31572	449	1.000000	10826470	0.000000
318240937	2408058.000000	125117	10000.000000	31549	280	1.000000	31673	320	1.000000	10858015	0.000000
318676297	1780355.000000	92222	10000.000000	31800	186	1.000000	31824	271	1.000000	10876766	0.000000
318949076	1353198.000000	70310	10000.000000	31889	129	1.000000	31688	176	1.000000	10886356	0.000000
319170930	1046812.000000	54661	10000.000000	31904	111	1.000000	31862	129	1.000000	10889913	0.000000
319313395	815446.000000	42420	10000.000000	32027	96	1.000000	31837	102	1.000000	10889108	0.000000
319439845	638613.000000	33649	10000.000000	31735	72	1.000000	31723	77	1.000000	10884962	0.000000
319544701	499221.000000	25758	10000.000000	31977	61	1.000000	32111	84	1.000000	10878125	0.000000
319601391	400682.000000	20947	10000.000000	31866	42	1.000000	32064	57	1.000000	10869434	0.000000
319667241	323060.000000	16761	10000.000000	31774	48	1.000000	31859	63	1.000000	10858954	0.000000
319702541	263604.000000	13545	10000.000000	31784	24	1.000000	31867	38	1.000000	10847863	0.000000
319742756	215318.000000	11338	9999.937628	32009	23	1.000000	31859	26	1.000000	10835622	0.000000
319752387	175368.000000	9220	9999.888080	31837	11	1.000000	32111	19	1.000000	10822691	0.000000
319766530	142515.000000	7320	9993.753828	31988	13	1.000000	31730	20	1.000000	10808952	0.000000
319808293	118323.000000	6183	9965.428548	31865	13	1.000000	31925	7	1.000000	10795105	0.000000
319821173	104332.000000	5401	9913.031623	32023	9	1.000000	31880	22	1.000000	10780856	0.000000
319838340	94749.000000	4914	9820.035005	31966	4	1.000000	31985	7	1.000000	10766027	0.000000
319788919	95464.000000	5006	9808.162682	32196	6	0.988121	31898	8	1.000000	10751408	0.000000
319818765	93525.000000	4939	9807.102986	32248	7	0.999999	32012	9	1.000000	10736926	0.000000
319805885	93450.000000	4840	9780.119703	32022	14	0.881892	31993	17	1.000000	10722437	0.000000
319806545	92720.000000	4926	9791.404019	31972	12	0.999781	32091	11	1.000000	10708048	0.000000
319812947	94185.000000	4760	9787.182761	32008	6	0.977173	32180	11	0.999883	10693201	0.000000
319790886	94034.000000	4849	9797.071386	32205	11	0.999999	32097	15	1.000000	10679048	0.000000
319813735	92097.000000	4807	9774.049961	31873	16	1.000000	31904	11	1.000000	10664587	0.000000
319817214	93393.000000	4807	9786.511350	32066	15	1.000000	31987	12	1.000000	10650169	0.000000
319818707	92911.000000	4944	9788.482534	31888	8	1.000000	31991	16	1.000000	10635731	0.000000
319819484	95050.000000	4870	9799.964754	32044	22	0.882161	32002	8	1.000000	10621555	0.000000
319814334	94396.000000	4961	9803.550772	31932	19	0.999999	32025	17	1.000000	10607173	0.000000
319798071	94715.000000	5088	9812.373270	32073	15	1.000000	31894	17	1.000000	10592685	0.000000
319815637	93845.000000	4872	9791.297305	31731	9	1.000000	31808	13	1.000000	10578149	0.000000
319789925	92222.000000	4817	9772.949257	32039	3	1.000000	31879	16	1.000000	10563838	0.000000
319807674	93940.000000	4844	9803.629670	32129	25	0.999998	32073	22	1.000000	10549652	0.000000
319815259	92412.000000	4851	9775.702831	31895	9	1.000000	31984	12	0.994101	10535551	0.000000
319814030	94487.000000	4882	9786.876214	31970	10	1.000000	32052	13	1.000000	10521354	0.000000
319799650	91922.000000	4809	9783.462279	31922	9	0.987364	32101	23	1.000000	10507393	0.000000
319799988	93485.000000	4852	9786.963863	31935	8	0.999997	31983	21	1.000000	10493006	0.000000
319786341	95533.000000	5005	9812.497363	31919	10	1.000000	31939	10	1.000000	10478854	-1.#IND00
319828372	95919.000000	5034	9821.324985	31895	16	1.000000	32194	16	1.000000	10464731	-1.#IND00
319818362	95781.000000	4978	9821.663555	32096	15	1.000000	32081	17	1.000000	10450773	-1.#IND00
319809666	94118.000000	4909	9807.372519	31987	4	0.999836	32099	14	1.000000	10436778	-0.000306
319793115	94630.000000	4959	9807.671566	32165	14	1.000000	31897	19	1.000000	10422636	0.012462
319808479	94666.000000	5034	9805.609695	32109	7	1.000000	31824	14	1.000000	10408657	0.005896
319805902	94340.000000	4920	9806.500834	31994	10	0.998879	32035	8	1.000000	10394571	0.001272
319793932	95313.000000	5043	9802.988961	32256	12	1.000000	32252	12	1.000000	10380729	0.000998
319831264	94399.000000	4822	9794.193362	31817	4	0.999971	31889	9	1.000000	10366727	0.001326
319795643	93956.000000	4963	9788.751790	32080	12	1.000000	32148	8	0.996984	10352493	0.003202
319814162	93622.000000	4986	9783.925325	31836	6	1.000000	32114	17	0.999999	10338407	0.005066
319805269	96918.000000	4939	9831.916182	31952	5	0.999882	31819	13	1.000000	10324577	0.006377
319811968	96388.000000	5077	9835.037156	32089	11	1.000000	32000	8	1.000000	10310710	0.004874
319796898	94823.000000	5031	9806.856982	31814	10	0.851952	31924	5	1.000000	10296873	0.005194
319829477	92332.000000	4850	9774.979473	31989	13	0.991566	31904	3	0.959946	10283032	0.011613
319798849	94386.000000	4793	9811.670365	32094	3	1.000000	31912	16	0.978090	10269096	0.011249
319822033	93509.000000	4817	9808.274781	32014	7	0.999717	31895	9	1.000000	10255462	0.011425
319808650	94127.000000	4871	9788.746935	32020	18	1.000000	32072	18	0.999998	10241633	0.009972
319811663	94969.000000	4931	9805.673536	32092	10	0.936619	32066	13	1.000000	10227896	0.010377
319807599	93646.000000	4944	9799.727290	32063	14	0.999999	31856	10	0.999377	10214236	0.009885
319807943	94419.000000	4833	9798.386416	31904	16	1.000000	31737	13	1.000000	10200641	0.011694
319795693	94387.000000	4915	9815.751926	31829	10	0.999937	31876	8	1.000000	10187145	0.010996
319824931	95274.000000	4941	9819.476562	32032	9	1.000000	31916	7	1.000000	10173582	0.010550
319802158	94855.000000	4972	9799.611534	31990	6	1.000000	32104	15	1.000000	10159830	0.010701
319815253	94525.000000	4971	9810.789614	32166	14	0.984812	32058	17	1.000000	10146047	0.009130
319815864	94466.000000	4892	9804.341267	32285	19	0.995440	31877	22	1.000000	10132478	0.005968
319793723	94724.000000	4905	9794.700802	31884	3	0.997528	32050	17	1.000000	10118826	0.006120
319800599	93974.000000	5007	9803.144129	31958	8	1.000000	31941	15	1.000000	10105570	0.006374
319821218	93421.000000	4808	9795.271081	32276	12	0.999983	31957	7	1.000000	10092003	0.007252
319813195	93666.000000	4789	9785.881409	32013	10	1.000000	32061	16	1.000000	10078412	0.006868
319806525	93391.000000	4742	9797.411843	31885	9	1.000000	31963	13	1.000000	10064869	0.006350
319816638	93989.000000	4829	9804.649618	32001	6	1.000000	31917	7	1.000000	10051318	0.006053
319827917	94172.000000	4835	9791.032388	31825	8	1.000000	32072	11	1.000000	10037841	0.006151
319809564	96886.000000	5099	9838.165435	31791	17	1.000000	32198	9	1.000000	10024587	0.006168
319823470	91597.000000	4721	9766.470548	32071	16	1.000000	32118	12	0.999979	10011101	0.006146
319807860	93363.000000	4845	9796.430507	31869	10	1.000000	31884	15	1.000000	9997676	0.006208
319791347	90945.000000	4819	9771.310045	31636	7	1.000000	31873	7	1.000000	9984232	0.006436
319796740	91568.000000	4728	9757.460432	31650	19	1.000000	31815	11	1.000000	9970610	0.006157
319815857	91722.000000	4745	9775.752587	32125	9	1.000000	31843	11	0.998368	9957164	0.005794
319820839	92339.000000	4724	9777.711796	31867	8	0.544872	31996	8	1.000000	9943784	0.005416
319813530	96366.000000	4903	9806.065441	31959	8	0.999995	31953	8	1.000000	9930369	0.004999
319798012	92953.000000	4852	9785.745392	31954	8	1.000000	32032	9	0.910262	9916901	0.004935
319802411	94898.000000	4948	9797.611799	31979	4	0.701387	31822	11	1.000000	9903714	0.004769
319821337	95273.000000	4954	9810.425430	32099	11	0.992259	31805	11	0.925140	9890327	0.004428
319812361	97100.000000	5174	9833.404655	31953	9	1.000000	32181	26	1.000000	9877115	0.004477
319814827	94229.000000	4946	9794.028101	32090	12	0.999602	31947	13	1.000000	9863959	0.002024
319791960	93307.000000	4745	9789.348046	31589	3	0.984829	31922	10	1.000000	9850801	0.001974
319802841	92343.000000	4744	9772.280397	31932	10	0.999841	31940	18	1.000000	9837333	0.001699
319798627	92337.000000	4852	9795.376307	31856	21	0.985081	31941	16	1.000000	9824109	0.001868
319812066	90667.000000	4580	9754.161766	32043	18	1.000000	31989	23	1.000000	9811064	0.001561
319815760	94367.000000	4837	9796.012753	32096	18	1.000000	31956	18	1.000000	9797801	0.001354
319780547	93190.000000	4762	9799.467754	31816	8	0.999983	31961	20	1.000000	9784732	0.001272
319808945	94163.000000	4921	9809.515814	31747	3	0.978117	32029	7	1.000000	9771589	0.001423
319823846	92199.000000	4939	9779.789234	31954	14	0.997457	32011	22	1.000000	9758622	0.001199
319797168	94577.000000	4952	9792.937536	31831	13	0.981826	31974	9	1.000000	9745515	0.001072
319796828	92191.000000	4589	9775.409942	32189	13	0.999397	32150	4	1.000000	9732629	0.000921
319799238	93787.000000	4975	9791.636824	32032	6	0.999921	31992	6	0.999999	9719665	0.000664
319792847	95206.000000	4941	9796.215762	31825	5	0.999997	32072	12	0.894053	9706841	0.001416
319808589	93873.000000	4934	9789.510367	32024	4	1.000000	32100	13	1.000000	9693789	0.001123
319808723	93664.000000	4833	9793.565689	31863	11	1.000000	32004	5	0.950353	9680867	0.001139
npatches	nstrain	runtime	dt	init_x	init_y	init_y_blood	init_z	init_S	beta0	beta1	beta2	beta3	mean_beta	B	d	delta	delta_blood	b[0]	mut	m	CTL	c	g	epsilon	k	het	lambda	rho	omega	x_max	patch.dyna	DELTA	A	VA
10000	1	100.000000	0.000100	21900	9499	5000000	0.001000	10000000	17.802083	17.022896	20.639935	17.516027	16	8000000000.000000	0.010000	1.000000	1.000000	800000	0.000050	0.048000	1	0.001000	1.000000	25.000000	17.000000	0.500000	0.001000	0.001000	0.010000	31987	0	10.000000	7.000000	1.000000
sus	inf	inf_blood	z	x[0]	y[0][0]	z[0]	x[1]	y[1][0]	z[1]	S[0]	synchrony
219000000	94990000.000000	5000000	10.000000	21900	9499	0.001000	21900	9499	0.001000	10000000	0.000000
313830289	8627776.000000	450373	10000.000000	31258	856	1.000000	31368	982	1.000000	10403449	0.000000
318294731	2253374.000000	117723	10000.000000	31732	234	1.000000	31833	237	1.000000	10465180	0.000000
319383114	688477.000000	35497	10000.000000	32163	60	1.000000	32080	60	1.000000	10471681	0.000000
319736682	219232.000000	11491	10000.000000	32055	16	1.000000	31629	21	1.000000	10463041	0.000000
319832687	76001.000000	3960	9610.327573	31899	11	1.000000	31992	9	1.000000	10449532	0.000000
319804102	73065.000000	3811	9165.281888	31964	3	0.586338	31835	4	0.983153	10434946	0.000000
319848583	72815.000000	3743	9127.836756	32045	11	0.999281	31830	8	0.992631	10420571	0.000000
319853247	71879.000000	3768	9090.157115	32069	3	0.949794	31867	5	0.999995	10406009	0.000000
319805176	72165.000000	3772	9116.753860	32011	12	0.917987	32234	9	0.916929	10391748	0.000000
319820695	71744.000000	3644	9077.396642	31940	8	0.999960	32039	1	0.991630	10377218	0.000000
319833289	71355.000000	3659	9112.363283	32017	5	1.000000	31885	8	0.999119	10362663	0.000000
319825171	72132.000000	3755	9127.269913	31916	8	0.999951	32116	7	0.981544	10348379	0.000000
319821017	72686.000000	3826	9094.259974	32000	6	0.802275	31870	9	0.999025	10334083	0.000000
319831046	73024.000000	3704	9111.766529	31789	9	0.995622	32123	2	0.763496	10319757	0.000000
319817815	72981.000000	3632	9119.521857	31953	5	0.939478	31738	11	0.985796	10305502	0.000000
319825299	73015.000000	3774	9137.933823	32180	6	0.997128	32301	9	0.946350	10291304	0.000000
319810949	71866.000000	3678	9045.725419	31765	10	0.999999	32170	4	0.998382	10276936	0.000000
319830948	71531.000000	3607	9049.582974	32014	3	0.971288	32205	4	0.677852	10262648	0.000000
319822657	73414.000000	3687	9084.849397	31879	4	0.976302	31983	6	0.983085	10248518	0.000000
319818949	73362.000000	3783	9139.556678	32176	7	0.998903	31961	4	0.987906	10234313	0.000000
319822314	72154.000000	3777	9091.577958	31673	7	0.985427	31869	4	0.735843	10220165	0.000000
319804694	72146.000000	3882	9103.976433	32040	3	0.830728	31984	10	0.934505	10206253	0.000000
319813892	72567.000000	3636	9095.900793	31928	1	0.629853	31727	3	0.910437	10192124	0.000000
319823271	71906.000000	3680	9151.072231	31861	8	0.982869	32062	11	0.562487	10177727	0.000000
319807034	73482.000000	3784	9145.325990	31874	4	0.996779	32016	11	0.953867	10163380	0.000000
319802497	73410.000000	3760	9101.619901	31860	8	0.999534	32050	10	0.928719	10149414	0.000000
319832985	71863.000000	3675	9051.490746	31957	2	0.997270	31909	5	0.985266	10135453	0.000000
319840830	72228.000000	3682	9085.636582	31941	14	0.943012	31924	7	0.839109	10121600	0.000000
319813679	71639.000000	3620	9092.206691	32043	5	0.771393	31830	4	0.999604	10107447	0.000000
319847582	72897.000000	3782	9107.095488	32037	6	0.982785	32051	7	1.000000	10093699	0.000000
319801557	73409.000000	3745	9163.216749	31993	3	0.999978	31759	13	1.000000	10079963	0.000000
319813908	72705.000000	3801	9067.196677	31915	6	0.986397	32043	8	0.991536	10065989	0.000000
319847988	71159.000000	3631	9087.457167	32368	7	0.955176	32287	7	0.998603	10052030	0.000000
319827515	71430.000000	3619	9111.749249	32242	5	0.999212	31855	10	0.998757	10038329	0.000000
319832738	71509.000000	3667	9109.096049	31934	10	0.888726	32211	6	0.999911	10024740	0.000000
319827870	72879.000000	3742	9152.273878	31992	9	0.977842	32259	9	0.998796	10010944	0.000000
319845519	71517.000000	3602	9056.570872	31826	7	0.999746	32076	13	0.975429	9997068	0.000000
319814035	73714.000000	3846	9175.279665	31944	8	1.000000	32178	2	0.995904	9983271	0.000000
319844435	72042.000000	3615	9065.795581	31788	9	0.841706	32009	3	0.995349	9969507	0.000000
319800854	71185.000000	3624	9117.210482	31946	6	0.999754	31850	3	0.999883	9955654	-1.#IND00
319841779	71854.000000	3778	9089.559332	31977	4	0.498832	31971	3	0.993286	9941977	-1.#IND00
319795452	72045.000000	3728	9096.372702	32158	6	0.947323	31794	13	0.985224	9928015	-1.#IND00
319845075	72954.000000	3799	9090.951000	31811	3	0.940963	31810	14	0.998398	9914269	0.008695
319834700	72444.000000	3763	9102.105805	31978	4	0.988495	31716	11	0.986464	9900665	0.009368
319831653	71858.000000	3895	9069.537364	31847	9	0.914213	32030	5	0.999984	9887059	0.006062
319851241	72351.000000	3794	9157.579103	31886	7	0.997871	32051	8	0.999982	9873540	0.003205
319827309	72053.000000	3748	9088.935527	32283	19	0.848103	31932	5	0.763176	9859823	-0.004961
319809430	71272.000000	3594	9089.632957	32085	9	0.995412	32071	11	0.958317	9846120	-0.003972
319809890	71531.000000	3662	9073.531748	32053	6	0.999999	31780	6	0.904577	9832639	-0.004632
319823139	71932.000000	3702	9085.090499	31980	6	0.908099	31696	2	0.644547	9819312	-0.002026
319800148	73401.000000	3853	9138.248938	31903	5	0.986883	32149	7	0.998213	9805719	-0.002192
319819101	73295.000000	3756	9137.286123	31963	5	0.999814	32235	8	0.940342	9792269	-0.003304
319834507	71929.000000	3888	9102.253958	32009	6	0.995691	31991	2	0.910442	9778852	-0.003000
319829884	71753.000000	3761	9078.961927	32122	2	1.000000	32061	3	0.999840	9765175	-0.006773
319846663	71758.000000	3713	9078.824885	31908	5	0.718012	31799	10	0.995089	9751669	-0.006694
319827994	73324.000000	3766	9091.991676	31938	6	0.999971	32126	8	0.995020	9738175	-0.003597
319810652	71160.000000	3704	9086.922929	32110	7	0.916343	31839	10	0.985198	9724883	-0.003523
319803762	73768.000000	3699	9171.430429	31927	6	0.972227	32114	12	0.999620	9711651	-0.001043
319841873	70854.000000	3705	9091.665511	31965	9	0.868013	31982	3	0.864444	9698416	-0.000897
319819707	72477.000000	3779	9080.989101	32155	7	0.976511	31986	5	0.999980	9685176	-0.001496
319828783	71469.000000	3631	9025.949303	31846	2	0.997781	32014	5	0.993161	9672034	0.000772
319840670	72919.000000	3836	9089.716446	32075	11	0.688654	32123	5	0.999929	9658554	0.002437
319824376	73844.000000	3797	9135.865950	32253	6	0.823821	31961	9	1.000000	9645299	0.002093
319843835	72187.000000	3678	9102.564477	31953	9	0.999933	31923	6	1.000000	9631974	0.001467
319842832	73226.000000	3845	9099.839832	32260	3	0.884773	32164	13	0.698659	9618607	0.001552
319806783	73884.000000	3940	9144.572124	32200	10	0.998592	31718	10	0.995482	9605398	0.000923
319819659	72917.000000	3709	9127.788625	31927	5	1.000000	32114	14	0.999168	9592365	0.001129
319845098	73265.000000	3742	9095.434677	32013	1	0.779405	31954	7	0.998379	9579281	0.001168
319826056	71561.000000	3709	9054.720243	31864	3	0.997737	32204	11	0.989514	9566190	0.000829
319827060	73217.000000	3852	9111.248409	31844	3	0.906740	32077	7	0.826102	9553088	0.000809
319821368	72369.000000	3836	9133.486338	31959	12	0.998011	31938	5	0.999803	9540139	0.000909
319826839	73367.000000	3804	9103.923241	31921	6	0.999385	31868	7	0.992035	9527105	0.000963
319813683	72430.000000	3751	9084.026614	32000	9	0.999005	31801	4	0.976010	9514102	0.001021
319801712	71560.000000	3788	9078.586580	32004	10	1.000000	32198	5	0.999165	9500993	0.000439
319827260	71626.000000	3686	9079.818321	32176	6	0.983521	31919	8	0.806343	9487979	0.000706
319807224	72779.000000	3848	9088.768144	31913	8	0.991426	32106	5	0.998043	9474962	0.000801
319797308	72615.000000	3690	9123.672221	31917	8	0.999036	31969	8	0.878772	9461878	0.000771
319831811	72460.000000	3731	9096.832392	31888	5	0.999795	31973	11	0.775164	9448642	0.001280
319833839	72362.000000	3785	9076.107777	31938	7	0.904837	32131	3	0.945275	9435744	0.000639
319811876	71306.000000	3755	9051.832458	32053	13	0.995928	31785	9	0.999952	9422712	0.000750
319839916	72142.000000	3752	9108.517900	31771	8	0.999998	32100	11	0.993788	9409977	0.000724
319838542	73212.000000	3773	9149.608290	32091	4	0.790743	31845	9	0.999999	9397123	0.000722
319836750	72775.000000	3757	9114.060305	32289	8	0.999792	32034	2	0.987181	9384376	0.002806
319816822	72982.000000	3773	9102.281370	32039	11	0.970348	31957	3	0.999937	9371465	0.002784
319813495	71644.000000	3752	9074.170343	32132	3	0.912373	31659	4	0.895916	9358823	0.002341
319824208	72529.000000	3798	9085.506963	31971	6	0.934211	31764	14	0.543655	9346095	0.002211
319819065	72668.000000	3675	9096.550121	31917	9	0.999936	31985	6	0.933145	9333340	0.002089
319832378	71075.000000	3761	8991.546953	32070	4	1.000000	32087	7	0.850143	9320609	0.001690
319826174	72628.000000	3813	9116.511691	31845	5	1.000000	31935	8	0.997848	9308087	0.001679
319803911	72046.000000	3770	9101.534201	32163	10	0.928307	31907	11	0.974621	9295288	0.001552
319832465	71929.000000	3727	9079.533258	31983	9	0.999526	32212	5	0.663168	9282526	0.001407
319812045	72570.000000	3842	9096.109636	31775	12	0.999900	31852	18	0.979442	9269728	0.000926
319835145	70816.000000	3630	9076.590089	32126	4	0.999888	31935	9	0.881556	9257346	0.000823
319815487	72173.000000	3751	9127.770607	31982	7	0.905032	31892	3	0.800531	9244754	0.001025
319822667	73406.000000	3859	9153.314169	32006	10	0.998312	32070	8	0.969745	9232141	-0.000944
319834426	71986.000000	3686	9038.000881	32069	6	0.999999	31725	11	0.952820	9219595	-0.001007
319817181	71550.000000	3759	8999.854767	32102	9	0.987710	31817	5	0.998415	9207062	-0.001396
319825282	73357.000000	3884	9123.571776	31979	16	0.993499	31947	11	0.988428	9194504	-0.000930
319839059	72476.000000	3650	9115.671667	32024	7	0.936908	31975	3	0.957473	9181887	-0.000851
npatches	nstrain	runtime	dt	init_x	init_y	init_y_blood	init_z	init_S	beta0	beta1	beta2	beta3	mean_beta	B	d	delta	delta_blood	b[0]	mut	m	CTL	c	g	epsilon	k	het	lambda	rho	omega	x_max	patch.dyna	DELTA	A	VA
10000	1	100.000000	0.000100	21900	9499	5000000	0.001000	10000000	18.636384	12.935724	12.875094	9.145979	16	8000000000.000000	0.010000	1.000000	1.000000	800000	0.000050	0.048000	1	0.001000	1.000000	25.000000	18.000000	0.500000	0.001000	0.001000	0.010000	31987	0	10.000000	7.000000	1.000000
sus	inf	inf_blood	z	x[0]	y[0][0]	z[0]	x[1]	y[1][0]	z[1]	S[0]	synchrony
219000000	94990000.000000	5000000	10.000000	21900	9499	0.001000	21900	9499	0.001000	10000000	0.000000
317022286	3888601.000000	202933	10000.000000	31720	449	1.000000	31771	367	1.000000	10311338	0.000000
319579551	424269.000000	22355	10000.000000	31842	64	1.000000	31786	37	1.000000	10321666	0.000000
319838796	57845.000000	3043	8839.005892	31682	11	1.000000	31928	1	0.847327	10309121	0.000000
319834651	63099.000000	3238	8445.679943	31935	4	0.751911	31951	8	0.908954	10294500	0.000000
319809309	63754.000000	3225	8475.718799	32042	6	0.793436	31952	4	0.950750	10280325	0.000000
319819238	64482.000000	3388	8451.279536	32088	7	0.937539	32162	5	0.717036	10265766	0.000000
319844494	64845.000000	3379	8487.482069	32036	6	0.790323	31964	6	0.999570	10251271	0.000000
319824960	65856.000000	3378	8500.459680	31988	9	0.982693	32123	6	0.972181	10236816	0.000000
319828756	65116.000000	3384	8473.281340	32078	5	0.968285	32036	1	0.884806	10222421	0.000000
319816522	64742.000000	3376	8496.868260	32197	11	0.983023	32080	8	0.817268	10207912	0.000000
319847963	63520.000000	3360	8436.743234	31857	11	0.887933	32000	5	0.989182	10193662	0.000000
319829430	65291.000000	3388	8503.081692	31947	5	0.962167	31939	4	0.996846	10179325	0.000000
319841675	64249.000000	3309	8498.331840	32068	4	0.968542	31898	2	0.922445	10165100	0.000000
319820393	63878.000000	3302	8417.571836	31970	6	0.941141	31989	11	0.874612	10151078	0.000000
319838615	65004.000000	3408	8465.286107	32146	8	0.935403	31930	4	0.989787	10136754	0.000000
319836186	65202.000000	3354	8484.111429	31844	6	0.800324	32025	4	0.572286	10122715	0.000000
319824622	65241.000000	3539	8460.845563	32161	15	0.962701	31867	1	0.154576	10108708	0.000000
319819578	64293.000000	3366	8442.531779	31991	8	0.998856	31849	3	0.591444	10094681	0.000000
319823691	63658.000000	3462	8480.177900	31763	6	0.982423	32043	5	0.799407	10080703	0.000000
319825652	64535.000000	3410	8471.618684	32050	4	0.999654	32069	9	0.751588	10066615	0.000000
319845331	64783.000000	3372	8523.179769	31866	8	0.946826	32161	2	0.593277	10052742	0.000000
319835593	65348.000000	3371	8467.286587	32138	2	0.938322	31919	6	0.467993	10038660	0.000000
319837842	64804.000000	3413	8430.615921	31829	9	0.991872	31994	5	0.746576	10024773	0.000000
319830149	65277.000000	3292	8432.443301	31994	5	0.933567	32270	6	0.729463	10010810	0.000000
319829645	65045.000000	3363	8480.224353	32155	5	0.921783	32176	16	0.988436	9997007	0.000000
319827390	64954.000000	3302	8428.401964	31935	3	0.564569	32032	2	0.551824	9983172	0.000000
319847147	65343.000000	3321	8508.414572	31793	5	0.408035	32169	5	0.919106	9969246	0.000000
319838145	63972.000000	3285	8446.315853	31882	9	0.976044	32094	6	0.901015	9955474	0.000000
319815683	64576.000000	3290	8457.100447	31800	5	0.981390	32176	5	0.970855	9941606	0.000000
319834121	65245.000000	3411	8472.423136	31983	6	0.782035	32085	2	0.749036	9927605	0.000000
319825454	64026.000000	3386	8442.730904	31987	5	0.892739	31996	4	0.876043	9913823	0.000000
319815124	63986.000000	3212	8417.377530	32020	8	0.996862	31791	5	0.928658	9900105	0.000000
319839456	64334.000000	3353	8458.025719	32084	9	0.895101	32068	6	0.844772	9886542	0.000000
319840119	66330.000000	3426	8501.056325	32059	5	0.918712	32186	2	0.957268	9872875	0.000000
319817533	63866.000000	3220	8502.245528	32142	6	0.978970	31991	7	0.926106	9859299	0.000000
319814253	62914.000000	3242	8458.448253	31763	7	0.218624	31791	6	0.997417	9845634	0.000000
319823035	64998.000000	3347	8453.311273	32060	7	0.986164	32038	7	0.990837	9832121	0.000000
319819611	65512.000000	3410	8523.743668	32137	6	0.999375	31943	8	0.880028	9818347	0.000000
319843905	64414.000000	3319	8472.528090	31895	16	0.948706	32210	4	0.993131	9804542	0.000000
319825152	65501.000000	3370	8483.113252	32030	3	0.999998	32129	12	0.943400	9790934	-1.#IND00
319825729	65070.000000	3415	8541.753190	31685	7	0.998892	31773	8	0.984940	9777236	-1.#IND00
319840811	64356.000000	3212	8492.803630	31887	14	0.611471	32157	12	0.904374	9763561	-1.#IND00
319830424	65158.000000	3340	8419.232137	31761	6	0.984698	32002	9	0.446237	9750137	-0.013585
319833100	65473.000000	3303	8487.424618	31975	6	0.999983	32063	7	0.750512	9736511	-0.009506
319811745	65396.000000	3426	8516.634125	32157	14	0.991717	32107	2	0.498424	9722889	-0.009238
319836921	64880.000000	3335	8528.964105	31880	1	0.808559	32060	4	0.931050	9709439	-0.007677
319837039	62972.000000	3271	8451.756756	32183	11	0.994600	31884	5	0.820655	9695963	-0.005949
319835435	64882.000000	3365	8458.159233	32085	6	0.999702	32159	4	0.858824	9682554	-0.005375
319851084	62807.000000	3387	8408.556095	31662	5	0.487958	31964	5	0.973439	9668987	-0.003273
319842190	63014.000000	3342	8397.692526	32374	6	0.999025	32328	8	0.711837	9655580	0.001106
319823753	64943.000000	3146	8474.650868	31982	3	0.994339	31734	9	0.796155	9642144	0.000749
319816958	64664.000000	3276	8507.740467	31911	3	0.872878	32018	4	0.959562	9628866	-0.001720
319820090	65724.000000	3475	8499.259500	31967	8	0.996877	32117	7	0.962098	9615747	-0.001344
319818471	64890.000000	3362	8520.323657	32030	2	0.999878	31794	10	0.962216	9602146	-0.001893
319800475	64496.000000	3355	8485.619892	31903	12	0.784287	31924	5	0.675001	9588846	-0.001333
319848117	64299.000000	3252	8448.167791	32065	4	0.896099	32000	3	0.956962	9575657	-0.000959
319850907	65784.000000	3465	8497.937367	31955	9	0.885159	31826	9	0.797382	9562315	-0.000744
319852361	63026.000000	3307	8429.362169	31770	2	0.856690	31833	10	0.261112	9549199	-0.002301
319818908	63362.000000	3320	8490.164166	31949	2	0.982139	32021	6	0.720870	9536073	-0.002162
319831696	64305.000000	3327	8511.244694	31919	12	0.906682	32038	7	0.996435	9522685	-0.001640
319851442	64306.000000	3340	8519.993667	32161	5	0.826522	32195	5	0.943216	9509459	-0.001663
319841866	65230.000000	3343	8514.788934	31969	4	0.998025	32011	2	0.839018	9496186	-0.002540
319835936	64050.000000	3219	8408.950454	32067	5	0.998096	32154	4	0.955180	9483245	-0.001389
319829990	63882.000000	3357	8424.270199	32078	4	0.779447	31964	5	0.886938	9469866	-0.001417
319831106	64602.000000	3328	8486.736450	31970	9	0.995102	32166	11	0.950355	9456931	-0.001422
319822538	64274.000000	3450	8548.143607	32109	5	0.990073	32020	2	0.892745	9443694	-0.001594
319822091	64206.000000	3398	8442.982092	31909	12	0.389410	32083	6	0.973560	9430537	-0.002552
319823759	64435.000000	3481	8490.216785	32118	7	0.998107	32048	6	0.534220	9417412	-0.002359
319834234	65655.000000	3388	8508.617256	32340	1	0.610307	32053	9	0.986226	9404229	-0.001051
319833991	64812.000000	3461	8464.568522	31973	6	0.980657	32087	4	0.983908	9391229	-0.001028
319822191	65140.000000	3412	8489.723033	32224	6	0.963680	32046	10	0.859172	9378166	-0.000421
319815260	64184.000000	3399	8502.223260	32231	7	0.976246	31946	5	0.748693	9365151	-0.000252
319842044	63231.000000	3316	8443.759367	32029	3	0.596892	31779	6	0.923397	9352049	0.000011
319835644	64058.000000	3341	8484.428740	31956	3	0.761993	32093	3	0.543439	9338975	0.000176
319836314	64586.000000	3427	8506.597358	31798	2	0.468045	31925	5	0.998927	9325992	0.000009
319816002	64398.000000	3276	8462.597198	31791	8	0.999958	31900	8	0.816487	9313136	0.000266
319834583	64459.000000	3273	8506.958600	31986	4	0.999870	31961	2	0.901071	9300146	0.000185
319807753	63635.000000	3237	8362.160105	32007	5	0.554076	31806	5	0.950034	9287360	0.000458
319846825	64220.000000	3278	8468.901390	32103	15	0.999279	31884	6	0.941511	9274449	0.001558
319826429	63996.000000	3314	8428.535055	32408	5	0.922753	32057	4	0.610566	9261998	0.001924
319799510	64913.000000	3455	8459.919207	32027	10	0.937347	31883	5	0.666324	9249287	0.002016
319826222	64037.000000	3395	8464.882485	31867	1	0.725519	32025	3	0.769305	9236395	0.002227
319828725	63690.000000	3361	8457.956543	32042	8	0.897295	32061	8	0.873357	9223800	0.002593
319838330	63124.000000	3257	8427.531189	32022	5	0.939552	31836	8	0.772807	9211052	0.002312
319847252	64820.000000	3385	8452.017486	31829	5	0.999939	32167	7	0.326640	9198631	0.002075
319843224	65569.000000	3471	8550.867799	32140	4	0.771156	31854	5	0.998418	9185778	0.001561
319807783	64432.000000	3417	8523.040301	32020	1	0.722004	32183	3	0.741000	9173166	0.001415
319827416	64685.000000	3319	8469.620122	31945	7	0.994030	31879	7	0.952100	9160454	0.001499
319845502	64403.000000	3242	8412.362521	32088	0	0.736779	32014	7	0.872847	9147913	0.001349
319824584	65440.000000	3417	8478.535132	31950	10	0.972809	31989	4	0.983161	9135261	0.000823
319828436	64114.000000	3231	8471.491099	32067	7	0.999995	32246	10	0.763826	9122646	0.000139
319836748	64700.000000	3248	8471.839212	31990	5	0.987730	31922	1	0.954265	9109843	0.000171
319830852	63153.000000	3242	8440.101396	31935	6	0.999666	31967	5	0.993656	9097284	0.000272
319819195	64890.000000	3345	8431.664812	32025	10	0.729252	31813	3	0.737967	9084804	0.000322
319802585	64776.000000	3356	8537.303124	31871	7	0.962595	32018	4	0.826371	9072199	0.000623
319824041	64159.000000	3260	8478.052951	32049	2	0.588888	31893	9	0.772169	9059670	0.000649
319848876	64639.000000	3383	8449.603934	31950	8	0.986270	32118	3	0.936620	9047196	0.000683
319829838	64578.000000	3238	8447.347972	31959	2	0.819226	32215	7	0.974018	9034562	0.000803
319819180	63489.000000	3221	8420.659089	32039	10	0.823239	31812	14	0.871159	9021969	0.001591
npatches	nstrain	runtime	dt	init_x	init_y	init_y_blood	init_z	init_S	beta0	beta1	beta2	beta3	mean_beta	B	d	delta	delta_blood	b[0]	mut	m	CTL	c	g	epsilon	k	het	lambda	rho	omega	x_max	patch.dyna	DELTA	A	VA
10000	1	100.000000	0.000100	21900	9499	5000000	0.001000	10000000	11.546951	19.426803	17.304659	9.962079	16	8000000000.000000	0.010000	1.000000	1.000000	800000	0.000050	0.048000	1	0.001000	1.000000	25.000000	19.000000	0.500000	0.001000	0.001000	0.010000	31987	0	10.000000	7.000000	1.000000
sus	inf	inf_blood	z	x[0]	y[0][0]	z[0]	x[1]	y[1][0]	z[1]	S[0]	synchrony
219000000	94990000.000000	5000000	10.000000	21900	9499	0.001000	21900	9499	0.001000	10000000	0.000000
318466333	1826068.000000	95308	10000.000000	31774	162	1.000000	31662	211	1.000000	10254358	0.000000
319822342	84275.000000	4555	9908.458262	32017	4	1.000000	31942	15	1.000000	10248589	0.000000
319833452	57766.000000	3023	8281.319538	32006	3	0.950550	32079	15	0.867628	10234166	0.000000
319846609	59049.000000	3058	7925.665449	31948	4	0.673449	31923	1	0.903429	10219854	0.000000
319837419	62526.000000	3385	8029.810646	31984	3	0.742007	31928	1	0.875228	10205486	0.000000
319831587	60199.000000	3071	7952.346317	32109	6	0.910241	31695	7	0.865214	10191472	0.000000
319839738	60811.000000	3226	7948.748621	32096	7	0.106546	31933	2	0.493864	10177009	0.000000
319836251	61581.000000	3211	8069.200730	32023	3	0.930395	32175	11	0.916940	10162602	0.000000
319824938	61232.000000	3193	8065.371072	31992	5	0.531331	32150	7	0.352709	10148178	0.000000
319825263	61866.000000	3224	8060.146494	32200	4	0.557037	32082	7	0.666793	10134167	0.000000
319830848	61634.000000	3215	8059.075958	31956	7	0.964107	31970	5	0.968743	10120047	0.000000
319831704	61005.000000	3173	8026.011676	31936	5	0.369008	31944	1	0.692819	10106018	0.000000
319839928	62124.000000	3323	8040.038226	32134	1	0.574556	31837	11	0.952104	10091949	0.000000
319839914	61027.000000	3214	8066.081115	32021	9	0.520195	31744	2	0.552921	10077617	0.000000
319827581	61003.000000	3188	8040.298512	32187	7	0.591243	31981	17	0.884993	10063512	0.000000
319833266	60417.000000	3208	7978.284599	32172	1	0.786447	32008	9	0.477965	10049350	0.000000
319845321	61271.000000	3194	8042.133792	32101	7	0.707202	32051	6	0.659611	10035372	0.000000
319826051	60359.000000	3074	7964.588463	31967	8	0.551823	32020	8	0.868367	10021187	0.000000
319826415	59975.000000	3079	7974.398464	31986	3	0.997945	31866	1	0.605646	10007162	0.000000
319836827	60550.000000	3180	7965.961853	31907	8	0.651875	32367	5	0.711836	9993057	0.000000
319833421	60083.000000	3111	8016.411682	31962	8	0.869912	31973	14	0.892099	9979067	0.000000
319843460	59830.000000	3071	8006.274751	32019	5	0.811208	31860	2	0.987006	9965214	0.000000
319829474	62517.000000	3309	7979.640280	31927	6	0.811137	31958	2	0.615021	9951355	0.000000
319830019	60758.000000	3245	7991.891024	31915	9	0.753199	31899	6	0.970603	9937476	0.000000
319837204	60292.000000	3076	7940.483185	32093	8	0.924067	31975	6	0.770348	9923557	0.000000
319837930	61761.000000	3325	7997.331533	32152	6	0.886914	32102	7	0.974792	9909872	0.000000
319832432	59154.000000	2999	7938.328358	31936	5	0.883847	31932	7	0.985294	9896102	0.000000
319832959	61639.000000	3161	7957.309994	32120	4	0.700322	31822	13	0.778945	9882507	0.000000
319820740	59957.000000	3208	8037.121863	31824	6	0.982738	31989	4	0.858196	9869162	0.000000
319843980	60412.000000	3004	8029.193518	32098	1	0.900331	32150	4	0.566219	9855449	0.000000
319824773	60086.000000	3221	7971.591163	32126	6	0.850985	32167	3	0.714583	9841599	0.000000
319854905	60671.000000	3124	7964.552908	32143	9	0.856400	31948	10	0.695795	9827916	0.000000
319832062	60350.000000	3167	8008.228798	32148	8	0.840711	32031	8	0.860826	9814135	0.000000
319832449	61130.000000	3278	8034.703618	31998	5	0.821347	32032	13	0.881202	9800589	0.000000
319809475	60335.000000	3152	8102.435907	32077	2	0.808026	31953	6	0.999547	9786816	0.000000
319840463	59907.000000	3170	7963.161181	31746	0	0.688891	32039	8	0.961987	9772977	0.000000
319830637	62904.000000	3303	8121.954647	32247	6	0.944817	31997	8	0.999977	9759218	0.000000
319804099	61243.000000	3200	8032.618696	31850	7	0.892545	31998	7	0.954514	9745559	0.000000
319837795	61145.000000	3238	8001.064823	32165	13	0.690017	32011	6	0.987797	9732006	0.000000
319843163	61074.000000	3128	8032.307940	31765	4	0.563028	32156	7	0.916139	9718707	-1.#IND00
319845476	62179.000000	3158	8114.935902	31887	4	0.729578	32042	4	0.845296	9705175	-1.#IND00
[truncated: 161 more rows]
