# Supplementary material for: Large Variations in HIV-1 Viral Load Explained by Shifting-Mosaic Metapopulation Dynamics
Source: PLoS Biol. 2016 Oct 5;14(10):e1002567. doi: 10.1371/journal.pbio.1002567 (PMC5051940; doi:10.1371/journal.pbio.1002567)
Supplement: S1 Data — Each file gives the output from the simulations indicated by the filename: low migration (ms1, db432); high migration (ms1, db1); very high migration (ms10, db1); number of patches (np); reservoir (storage); no reservoir (nostorage); CTL immigration model (CTLimmig); CTL proliferation model (CTLprolif); β¯ (beta1, beta2, …). Within each file, there are 21 simulations for (k = 0,1,..,20), and data is output each day. For measures of synchrony, the final entry should be used. See Methods and S1 Simulation Code for further details. (ZIP) [file pbio.1002567.s002.zip › S1_Data/ms10_np10000_storage_noPD_CTLprolif_db1_beta17.tsv]

npatches	nstrain	runtime	dt	init_x	init_y	init_y_blood	init_z	init_S	beta0	beta1	beta2	beta3	mean_beta	B	d	delta	delta_blood	b[0]	mut	m	CTL	c	g	epsilon	k	het	lambda	rho	omega	x_max	patch.dyna	DELTA	A	VA
10000	1	100.000000	0.000100	21900	9499	5000000	0.001000	10000000	20.113382	14.088243	16.368846	23.786197	17	8000000000.000000	0.010000	1.000000	1.000000	800000	0.000050	0.048000	1	0.001000	1.000000	25.000000	0.000000	0.500000	0.001000	0.001000	0.010000	31987	0	10.000000	7.000000	1.000000
sus	inf	inf_blood	z	x[0]	y[0][0]	z[0]	x[1]	y[1][0]	z[1]	S[0]	synchrony
219000000	94990000.000000	5000000	10.000000	21900	9499	0.001000	21900	9499	0.001000	10000000	0.000000
38796793	3705121615.000000	192252201	10000.000000	3003	370394	1.000000	4215	370692	1.000000	15746677	0.000000
26247725	5723163497.000000	297304371	10000.000000	2033	574104	1.000000	2897	572443	1.000000	22961395	0.000000
23205508	6546220510.000000	340181543	10000.000000	1873	654789	1.000000	2546	655022	1.000000	30314899	0.000000
22174762	6873039541.000000	357189925	10000.000000	1771	686872	1.000000	2425	686838	1.000000	37699996	0.000000
21793804	7001839997.000000	363901813	10000.000000	1741	701265	1.000000	2374	700474	1.000000	45092877	0.000000
21647622	7052486005.000000	366547818	10000.000000	1741	705582	1.000000	2388	704894	1.000000	52477057	0.000000
21593785	7072220589.000000	367607176	10000.000000	1676	706274	1.000000	2366	706538	1.000000	59855565	0.000000
21572881	7080192964.000000	367981350	10000.000000	1712	709901	1.000000	2370	706813	1.000000	67220159	0.000000
21563092	7083150736.000000	368155491	10000.000000	1680	709441	1.000000	2361	706924	1.000000	74576683	0.000000
21559923	7084386625.000000	368221976	10000.000000	1701	708000	1.000000	2421	707340	1.000000	81923260	0.000000
21555852	7084911689.000000	368240943	10000.000000	1716	709742	1.000000	2404	707164	1.000000	89255983	0.000000
21552634	7085157282.000000	368233703	10000.000000	1717	708967	1.000000	2373	707999	1.000000	96581270	0.000000
21557377	7085150110.000000	368231511	10000.000000	1694	708166	1.000000	2371	709325	1.000000	103896125	0.000000
21555795	7085356061.000000	368271355	10000.000000	1748	708337	1.000000	2404	708898	1.000000	111193727	0.000000
21553751	7085383494.000000	368259766	10000.000000	1692	709546	1.000000	2382	708668	1.000000	118485473	0.000000
21554823	7085257486.000000	368280824	10000.000000	1690	709832	1.000000	2325	708485	1.000000	125765869	0.000000
21550506	7085192289.000000	368300597	10000.000000	1718	708042	1.000000	2341	708445	1.000000	133028261	0.000000
21559090	7085252087.000000	368225271	10000.000000	1674	708679	1.000000	2388	708432	1.000000	140285071	0.000000
21557211	7085238724.000000	368250917	10000.000000	1699	709713	1.000000	2390	709334	1.000000	147531732	0.000000
21553680	7085326361.000000	368240770	10000.000000	1660	708831	1.000000	2372	707372	1.000000	154768496	0.000000
21546292	7085238971.000000	368242026	10000.000000	1770	709138	1.000000	2351	708838	1.000000	161989678	0.000000
21558649	7085225131.000000	368230995	10000.000000	1675	709224	1.000000	2400	708629	1.000000	169205579	0.000000
21554668	7085156284.000000	368241495	10000.000000	1692	709176	1.000000	2358	708770	1.000000	176405036	0.000000
21559574	7085130235.000000	368263855	10000.000000	1758	708719	1.000000	2462	707720	1.000000	183594298	0.000000
21555962	7085247056.000000	368249238	10000.000000	1667	709608	1.000000	2369	708557	1.000000	190772095	0.000000
21559507	7085127298.000000	368281179	10000.000000	1690	707783	1.000000	2354	708111	1.000000	197936555	0.000000
21559396	7085096307.000000	368253587	10000.000000	1668	709795	1.000000	2405	708582	1.000000	205096063	0.000000
21548733	7085177361.000000	368252554	10000.000000	1709	709790	1.000000	2390	707965	1.000000	212246701	0.000000
21553160	7085253323.000000	368239192	10000.000000	1712	708816	1.000000	2376	709079	1.000000	219381836	0.000000
21547906	7085296674.000000	368232044	10000.000000	1702	708959	1.000000	2350	707781	1.000000	226506774	0.000000
21553725	7085313418.000000	368253706	10000.000000	1702	710514	1.000000	2397	707241	1.000000	233619489	0.000000
21551587	7085304304.000000	368260324	10000.000000	1689	709406	1.000000	2383	708243	1.000000	240724388	0.000000
21558693	7085275021.000000	368300926	10000.000000	1732	708675	1.000000	2409	708263	1.000000	247820077	0.000000
21548651	7085260581.000000	368254916	10000.000000	1703	709571	1.000000	2341	709231	1.000000	254907775	0.000000
21552745	7085207435.000000	368243212	10000.000000	1688	709024	1.000000	2351	706412	1.000000	261980395	0.000000
21557527	7085246753.000000	368225147	10000.000000	1694	708867	1.000000	2333	709967	1.000000	269042243	0.000000
21553965	7085305776.000000	368244441	10000.000000	1664	708905	1.000000	2413	711475	1.000000	276094016	0.000000
21552784	7085256461.000000	368244271	10000.000000	1717	708524	1.000000	2402	709350	1.000000	283135231	0.000000
21560385	7085184528.000000	368257527	10000.000000	1695	708048	1.000000	2414	709037	1.000000	290164121	0.000000
21556272	7085176904.000000	368251567	10000.000000	1691	708642	1.000000	2427	707523	1.000000	297180707	-1.#IND00
21554574	7085168192.000000	368235509	10000.000000	1706	708638	1.000000	2386	708829	1.000000	304189241	-0.009600
21553106	7085184092.000000	368207546	10000.000000	1720	708398	1.000000	2339	707196	1.000000	311187424	-0.008997
21559383	7085029409.000000	368264480	10000.000000	1628	709319	1.000000	2409	707013	1.000000	318175097	-0.005001
21556299	7085094190.000000	368245962	10000.000000	1678	709233	1.000000	2373	708816	1.000000	325153866	-0.005180
21553026	7085218167.000000	368210100	10000.000000	1650	708557	1.000000	2381	708259	1.000000	332121478	-0.001214
21556559	7085215775.000000	368265822	10000.000000	1749	709624	1.000000	2350	708594	1.000000	339076711	0.000100
21553964	7085173444.000000	368254745	10000.000000	1750	708978	1.000000	2383	708983	1.000000	346025909	0.000572
21561136	7085180272.000000	368226607	10000.000000	1628	709025	1.000000	2334	707537	1.000000	352961421	0.002009
21550758	7085100421.000000	368252375	10000.000000	1689	708197	1.000000	2433	707944	1.000000	359892516	0.001799
21562289	7085111430.000000	368218854	10000.000000	1710	709553	1.000000	2369	708301	1.000000	366808524	0.002136
21548251	7085120924.000000	368250734	10000.000000	1743	710758	1.000000	2350	706912	1.000000	373713822	0.005689
21554055	7085282787.000000	368243404	10000.000000	1665	708244	1.000000	2396	710270	1.000000	380607014	0.006404
21549523	7085195827.000000	368248756	10000.000000	1678	709053	1.000000	2340	707786	1.000000	387492755	0.007037
21554216	7085206482.000000	368275107	10000.000000	1717	709559	1.000000	2354	707800	1.000000	394364403	0.005834
21547412	7085194103.000000	368235895	10000.000000	1692	708976	1.000000	2418	709318	1.000000	401233635	0.005788
21560167	7085283845.000000	368270462	10000.000000	1671	709820	1.000000	2345	708585	1.000000	408088423	0.004488
21557022	7085334875.000000	368244658	10000.000000	1676	709169	1.000000	2367	707699	1.000000	414933915	0.001724
21551505	7085186184.000000	368265578	10000.000000	1718	708392	1.000000	2385	709400	1.000000	421764453	0.002694
21556504	7085235221.000000	368266532	10000.000000	1680	710115	1.000000	2371	708537	1.000000	428585885	0.002666
21552014	7085244735.000000	368248907	10000.000000	1740	708142	1.000000	2458	708382	1.000000	435393449	0.003348
21554586	7085221157.000000	368245803	10000.000000	1741	709108	1.000000	2332	708255	1.000000	442196546	0.003652
21555588	7085359485.000000	368263394	10000.000000	1633	707904	1.000000	2399	708140	1.000000	448987281	0.003528
21553038	7085252261.000000	368245156	10000.000000	1721	709870	1.000000	2374	708898	1.000000	455770068	0.002814
21549149	7085230815.000000	368298154	10000.000000	1695	709418	1.000000	2373	707979	1.000000	462544678	0.003226
21552173	7085201013.000000	368252776	10000.000000	1742	708199	1.000000	2334	708084	1.000000	469305710	0.003105
21555649	7085279533.000000	368255945	10000.000000	1734	710175	1.000000	2298	709452	1.000000	476054282	0.003475
21555113	7085233420.000000	368225354	10000.000000	1681	708262	1.000000	2369	708297	1.000000	482792688	0.003780
21553403	7085201934.000000	368251465	10000.000000	1710	709082	1.000000	2287	707896	1.000000	489525498	0.003671
21551187	7085167380.000000	368264760	10000.000000	1713	708497	1.000000	2373	707515	1.000000	496246961	0.002916
21549180	7085228482.000000	368267974	10000.000000	1732	707974	1.000000	2413	707599	1.000000	502959746	0.002816
21557742	7085248273.000000	368251232	10000.000000	1715	708224	1.000000	2341	707234	1.000000	509666488	0.002477
21555250	7085352629.000000	368223207	10000.000000	1710	707399	1.000000	2357	709476	1.000000	516357188	0.002264
21550605	7085275729.000000	368258724	10000.000000	1711	709317	1.000000	2306	708143	1.000000	523042824	0.002396
21559589	7085241006.000000	368249386	10000.000000	1680	709266	1.000000	2382	709354	1.000000	529715833	0.003208
21554227	7085306028.000000	368246949	10000.000000	1687	708867	1.000000	2301	710823	1.000000	536375290	0.003557
21554564	7085190832.000000	368227108	10000.000000	1688	708690	1.000000	2340	709635	1.000000	543023300	0.003893
21550186	7085137952.000000	368279510	10000.000000	1705	708824	1.000000	2388	708499	1.000000	549661117	0.003449
21565108	7085163375.000000	368249683	10000.000000	1668	709309	1.000000	2367	709438	1.000000	556291572	0.003657
21554661	7085208764.000000	368257523	10000.000000	1692	709588	1.000000	2399	707864	1.000000	562914740	0.003287
21556337	7085150900.000000	368233416	10000.000000	1680	710656	1.000000	2402	707792	1.000000	569522725	0.003224
21558685	7085239413.000000	368221384	10000.000000	1720	708710	1.000000	2342	707997	1.000000	576125012	0.003206
21555781	7085206939.000000	368277548	10000.000000	1719	707944	1.000000	2357	708615	1.000000	582717779	0.003264
21556083	7085302227.000000	368261401	10000.000000	1684	709228	1.000000	2447	707998	1.000000	589299477	0.003310
21554184	7085183673.000000	368276528	10000.000000	1694	708584	1.000000	2369	707644	1.000000	595873866	0.004088
21562497	7085119668.000000	368267187	10000.000000	1719	710294	1.000000	2393	708276	1.000000	602434041	0.004188
21558260	7085082712.000000	368237836	10000.000000	1703	709616	1.000000	2329	708993	1.000000	608984613	0.004183
21558333	7085177325.000000	368262047	10000.000000	1675	708508	1.000000	2402	709824	1.000000	615528400	0.003972
21553178	7085146968.000000	368274047	10000.000000	1706	709777	1.000000	2350	708384	1.000000	622061171	0.003826
21557503	7085287807.000000	368239456	10000.000000	1689	709188	1.000000	2385	708305	1.000000	628582058	0.003746
21556880	7085194430.000000	368255812	10000.000000	1724	708990	1.000000	2417	707298	1.000000	635097458	0.004056
21553419	7085259233.000000	368244749	10000.000000	1694	710286	1.000000	2398	707733	1.000000	641601953	0.004059
21551689	7085194876.000000	368255870	10000.000000	1673	709650	1.000000	2350	708195	1.000000	648097440	0.004194
21554563	7085284299.000000	368235294	10000.000000	1668	709640	1.000000	2407	708765	1.000000	654582091	0.004268
21556620	7085271268.000000	368224391	10000.000000	1728	708609	1.000000	2345	709350	1.000000	661054850	0.004251
21555655	7085067220.000000	368226143	10000.000000	1749	708059	1.000000	2404	707555	1.000000	667517592	0.003904
21557146	7085153747.000000	368273361	10000.000000	1718	709365	1.000000	2381	706969	1.000000	673980025	0.003820
21552508	7085256546.000000	368226558	10000.000000	1677	707452	1.000000	2410	707359	1.000000	680422240	0.002522
21551256	7085154929.000000	368280699	10000.000000	1707	709143	1.000000	2349	708951	1.000000	686858887	0.002487
21551923	7085169073.000000	368250103	10000.000000	1711	709782	1.000000	2374	707267	1.000000	693286682	0.002334
npatches	nstrain	runtime	dt	init_x	init_y	init_y_blood	init_z	init_S	beta0	beta1	beta2	beta3	mean_beta	B	d	delta	delta_blood	b[0]	mut	m	CTL	c	g	epsilon	k	het	lambda	rho	omega	x_max	patch.dyna	DELTA	A	VA
10000	1	100.000000	0.000100	21900	9499	5000000	0.001000	10000000	15.820988	10.068913	8.996520	16.268835	17	8000000000.000000	0.010000	1.000000	1.000000	800000	0.000050	0.048000	1	0.001000	1.000000	25.000000	1.000000	0.500000	0.001000	0.001000	0.010000	31987	0	10.000000	7.000000	1.000000
sus	inf	inf_blood	z	x[0]	y[0][0]	z[0]	x[1]	y[1][0]	z[1]	S[0]	synchrony
219000000	94990000.000000	5000000	10.000000	21900	9499	0.001000	21900	9499	0.001000	10000000	0.000000
53349092	2538295884.000000	131796746	10000.000000	5365	253790	1.000000	7825	250787	1.000000	15433904	0.000000
43443331	3230060756.000000	167852262	10000.000000	4377	322029	1.000000	6371	322139	1.000000	22240227	0.000000
42005059	3358640909.000000	174561476	10000.000000	4188	335946	1.000000	6137	333451	1.000000	29138516	0.000000
41749522	3381912882.000000	175758718	10000.000000	4118	338838	1.000000	6164	336668	1.000000	36043664	0.000000
41708715	3386094409.000000	176007278	10000.000000	4174	338310	1.000000	6033	336838	1.000000	42945127	0.000000
41702477	3386854559.000000	176027284	10000.000000	4155	338851	1.000000	5976	338100	1.000000	49834247	0.000000
41698203	3386969415.000000	176048424	10000.000000	4159	338227	1.000000	6073	336008	1.000000	56711414	0.000000
41697968	3387061359.000000	176055063	10000.000000	4156	338691	1.000000	6080	337042	1.000000	63576519	0.000000
41699039	3387121139.000000	176053854	10000.000000	4200	338997	1.000000	6049	336496	1.000000	70429960	0.000000
41697885	3387125833.000000	176069663	10000.000000	4152	338675	1.000000	6076	336864	1.000000	77271014	0.000000
41697031	3387115135.000000	176035558	10000.000000	4211	338078	1.000000	6111	336469	1.000000	84105603	0.000000
41694978	3387031964.000000	176060505	10000.000000	4136	338997	1.000000	6135	336017	1.000000	90936168	0.000000
41695415	3387083279.000000	176053835	10000.000000	4107	337718	1.000000	6110	336362	1.000000	97749013	0.000000
41696535	3387083688.000000	176037652	10000.000000	4210	338851	1.000000	6074	335764	1.000000	104552399	0.000000
41700578	3387113336.000000	176030488	10000.000000	4118	339192	1.000000	6073	336791	1.000000	111348318	0.000000
41695321	3387158344.000000	176044645	10000.000000	4140	339062	1.000000	6162	336622	1.000000	118135343	0.000000
41700095	3387099891.000000	176074249	10000.000000	4146	339402	1.000000	6150	336391	1.000000	124906645	0.000000
41697041	3387114031.000000	176051566	10000.000000	4168	339355	1.000000	6104	337760	1.000000	131671582	0.000000
41699321	3386996724.000000	176038812	10000.000000	4153	338547	1.000000	6017	337131	1.000000	138425463	0.000000
41695044	3387090704.000000	176029165	10000.000000	4147	338749	1.000000	6132	335746	1.000000	145169301	0.000000
41698215	3387091765.000000	176032799	10000.000000	4165	338988	1.000000	6097	336877	1.000000	151900165	0.000000
41708990	3387058286.000000	176056686	10000.000000	4069	339218	1.000000	6190	335999	1.000000	158622286	0.000000
41698770	3387072146.000000	176042962	10000.000000	4154	338289	1.000000	6109	337168	1.000000	165335607	0.000000
41697054	3387131569.000000	176038870	10000.000000	4170	338565	1.000000	6131	337387	1.000000	172040551	0.000000
41699132	3387085248.000000	176039030	10000.000000	4141	339669	1.000000	6099	336401	1.000000	178737115	0.000000
41698326	3387066116.000000	176019201	10000.000000	4157	338908	1.000000	6066	337560	1.000000	185417854	0.000000
41698695	3387052435.000000	176048238	10000.000000	4204	339080	1.000000	6139	336285	1.000000	192088391	0.000000
41697164	3387094740.000000	176034957	10000.000000	4083	338626	1.000000	5942	338343	1.000000	198754679	0.000000
41698871	3387144875.000000	176037781	10000.000000	4156	339027	1.000000	6089	336219	1.000000	205412383	0.000000
41701291	3387116369.000000	176055972	10000.000000	4144	338661	1.000000	6073	337704	1.000000	212049204	0.000000
41687153	3387111898.000000	176052020	10000.000000	4144	337733	1.000000	6150	337073	1.000000	218682796	0.000000
41702305	3386967430.000000	176043244	10000.000000	4170	338343	1.000000	6107	337093	1.000000	225304930	0.000000
41696504	3387025046.000000	176042595	10000.000000	4128	338848	1.000000	6038	337030	1.000000	231921044	0.000000
41703388	3386986174.000000	176052906	10000.000000	4272	338751	1.000000	6112	337315	1.000000	238524673	0.000000
41699386	3386999546.000000	176027688	10000.000000	4183	338629	1.000000	6091	336530	1.000000	245121573	0.000000
41694985	3387019720.000000	176044243	10000.000000	4106	338765	1.000000	6044	337165	1.000000	251703894	0.000000
41703724	3387029905.000000	176038170	10000.000000	4164	338785	1.000000	6115	337385	1.000000	258280724	0.000000
41707061	3387075311.000000	176047951	10000.000000	4234	339101	1.000000	6098	337197	1.000000	264846764	0.000000
41693850	3387049913.000000	176037225	10000.000000	4065	339434	1.000000	6142	336209	1.000000	271401100	0.000000
41697519	3387083674.000000	176047387	10000.000000	4148	340115	1.000000	6052	338231	1.000000	277946484	-1.#IND00
41696582	3387066839.000000	176033204	10000.000000	4168	338675	1.000000	6141	337175	1.000000	284482187	-0.025600
41701199	3387114727.000000	176018308	10000.000000	4210	339298	1.000000	6142	336554	1.000000	291003112	-0.006814
41704227	3387037568.000000	176021823	10000.000000	4210	338598	1.000000	6086	336528	1.000000	297519030	-0.004797
41697890	3387096176.000000	176050738	10000.000000	4191	339012	1.000000	5980	337137	1.000000	304020560	0.000519
41705065	3387025386.000000	176034837	10000.000000	4186	339189	1.000000	6121	336977	1.000000	310521225	0.006071
41697913	3386978206.000000	176056853	10000.000000	4150	338853	1.000000	6066	337043	1.000000	317000926	0.010265
41693965	3387113203.000000	176056897	10000.000000	4115	339299	1.000000	6149	337094	1.000000	323475464	0.005112
41695522	3387090786.000000	176067629	10000.000000	4146	339018	1.000000	6129	336423	1.000000	329948920	0.004165
41700345	3387065163.000000	176060634	10000.000000	4181	339198	1.000000	6088	336051	1.000000	336409707	0.003325
41698349	3387012979.000000	176029538	10000.000000	4232	338645	1.000000	6111	336287	1.000000	342857583	0.005824
41706615	3387021015.000000	176050365	10000.000000	4167	339783	1.000000	6190	337231	1.000000	349295925	0.004287
41699746	3387052487.000000	176023986	10000.000000	4216	338910	1.000000	6097	338033	1.000000	355729957	0.005202
41697465	3386998266.000000	176068750	10000.000000	4115	339024	1.000000	6080	336537	1.000000	362152574	0.002311
41703605	3387072679.000000	176016263	10000.000000	4192	338164	1.000000	6150	336760	1.000000	368567193	0.003549
41701289	3387017726.000000	176057903	10000.000000	4167	338901	1.000000	6061	336227	1.000000	374962599	0.002299
41694758	3387031979.000000	176024517	10000.000000	4117	338272	1.000000	6144	337442	1.000000	381354762	0.001791
41702462	3386963978.000000	176032509	10000.000000	4292	338490	1.000000	6129	336987	1.000000	387736022	0.002451
41698080	3386950853.000000	176027872	10000.000000	4062	338813	1.000000	6133	336289	1.000000	394105147	0.002368
41693504	3387018197.000000	176047585	10000.000000	4208	338902	1.000000	6125	337003	1.000000	400466489	0.001715
41698585	3387055067.000000	176030323	10000.000000	4087	338764	1.000000	6098	337627	1.000000	406818513	0.002751
41698213	3387073691.000000	176038452	10000.000000	4153	338159	1.000000	6006	337804	1.000000	413159683	0.002414
41707826	3387007016.000000	176047417	10000.000000	4091	338353	1.000000	6134	336704	1.000000	419495999	0.002434
41698159	3387099334.000000	176028926	10000.000000	4106	338804	1.000000	6137	336545	1.000000	425819760	0.002712
41693938	3387032781.000000	176059744	10000.000000	4165	338578	1.000000	6058	336743	1.000000	432136587	0.002544
41695733	3387127477.000000	176053193	10000.000000	4205	338054	1.000000	6081	337112	1.000000	438444327	0.002670
41701533	3387026504.000000	176027868	10000.000000	4133	339173	1.000000	6120	335775	1.000000	444738982	0.002636
41694875	3387016943.000000	176055274	10000.000000	4127	339677	1.000000	6082	336879	1.000000	451027300	0.002111
41692640	3387091735.000000	176051593	10000.000000	4137	338922	1.000000	6098	336797	1.000000	457304047	0.001964
41693483	3387016069.000000	176042965	10000.000000	4105	338669	1.000000	6030	336781	1.000000	463569043	0.002012
41696909	3387077666.000000	176041208	10000.000000	4087	338520	1.000000	6127	336961	1.000000	469821982	0.000808
41702157	3387101751.000000	176073326	10000.000000	4218	338070	1.000000	6072	337299	1.000000	476070662	0.000825
41696155	3387099109.000000	176033732	10000.000000	4170	338176	1.000000	6138	336320	1.000000	482309561	0.000154
41696240	3387137838.000000	176018346	10000.000000	4207	338794	1.000000	6121	335764	1.000000	488538085	-0.000163
41699011	3387020816.000000	176042935	10000.000000	4115	339253	1.000000	6087	336529	1.000000	494758413	-0.000223
41702411	3387057340.000000	176052974	10000.000000	4068	338591	1.000000	6061	337312	1.000000	500967881	0.000202
41700800	3387126511.000000	176035374	10000.000000	4142	338470	1.000000	6105	336457	1.000000	507171567	0.000433
41698240	3387101231.000000	176039114	10000.000000	4167	338651	1.000000	6049	336935	1.000000	513361889	0.000720
41699277	3387043726.000000	176042098	10000.000000	4203	338102	1.000000	6035	337945	1.000000	519544890	0.001249
41696657	3386976877.000000	176045738	10000.000000	4144	339067	1.000000	6086	337350	1.000000	525716740	0.000125
41710150	3387010588.000000	176035015	10000.000000	4231	339075	1.000000	6115	336925	1.000000	531882649	0.000428
41699128	3387074886.000000	176036151	10000.000000	4100	338107	1.000000	6069	336635	1.000000	538038735	0.000481
41691992	3387091012.000000	176053085	10000.000000	4187	338626	1.000000	6138	337488	1.000000	544182973	0.000690
41702960	3387049858.000000	176047595	10000.000000	4137	338800	1.000000	6141	337317	1.000000	550322007	0.001446
41699014	3387045154.000000	176053239	10000.000000	4185	338393	1.000000	6118	337326	1.000000	556449839	0.001661
41698243	3387078386.000000	176025433	10000.000000	4132	338256	1.000000	6098	336246	1.000000	562563890	0.000836
41702840	3387020706.000000	176033406	10000.000000	4152	338824	1.000000	6063	337465	1.000000	568670798	0.000822
41693132	3387071672.000000	176051023	10000.000000	4186	337428	1.000000	6130	337221	1.000000	574767419	0.000889
41701063	3387062584.000000	176055580	10000.000000	4098	339009	1.000000	6138	336840	1.000000	580857228	0.001185
41700898	3387104082.000000	176026663	10000.000000	4098	339247	1.000000	6203	336878	1.000000	586940381	0.001232
41700316	3387063574.000000	176030616	10000.000000	4156	338740	1.000000	6171	336677	1.000000	593014319	0.001227
41701176	3387181562.000000	176025957	10000.000000	4158	338950	1.000000	6047	336762	1.000000	599078470	0.001146
41699316	3387075094.000000	176047097	10000.000000	4120	339264	1.000000	6179	337305	1.000000	605138536	0.001692
41699209	3386964272.000000	176061508	10000.000000	4193	338611	1.000000	6054	337151	1.000000	611181786	0.002202
41689976	3387131769.000000	176070679	10000.000000	4185	340348	1.000000	6042	336989	1.000000	617222066	0.002633
41699079	3387114585.000000	176057603	10000.000000	4168	339502	1.000000	6047	336791	1.000000	623251371	0.002438
41697224	3387112465.000000	176029492	10000.000000	4173	337307	1.000000	6166	337229	1.000000	629269735	0.001840
41696793	3387102380.000000	176037139	10000.000000	4116	339162	1.000000	6096	337841	1.000000	635279082	0.001680
41696375	3387007155.000000	176022040	10000.000000	4204	338244	1.000000	6164	335369	1.000000	641278054	0.001668
41689982	3386973854.000000	176058679	10000.000000	4222	338088	1.000000	6111	336189	1.000000	647264107	0.001869
npatches	nstrain	runtime	dt	init_x	init_y	init_y_blood	init_z	init_S	beta0	beta1	beta2	beta3	mean_beta	B	d	delta	delta_blood	b[0]	mut	m	CTL	c	g	epsilon	k	het	lambda	rho	omega	x_max	patch.dyna	DELTA	A	VA
10000	1	100.000000	0.000100	21900	9499	5000000	0.001000	10000000	21.190767	14.600386	22.063034	24.854329	17	8000000000.000000	0.010000	1.000000	1.000000	800000	0.000050	0.048000	1	0.001000	1.000000	25.000000	2.000000	0.500000	0.001000	0.001000	0.010000	31987	0	10.000000	7.000000	1.000000
sus	inf	inf_blood	z	x[0]	y[0][0]	z[0]	x[1]	y[1][0]	z[1]	S[0]	synchrony
219000000	94990000.000000	5000000	10.000000	21900	9499	0.001000	21900	9499	0.001000	10000000	0.000000
69578799	1817502380.000000	94393590	10000.000000	5517	183894	1.000000	7417	181496	1.000000	15118262	0.000000
62300046	2086267174.000000	108441391	10000.000000	4856	210301	1.000000	6598	208525	1.000000	21488119	0.000000
61701206	2111540275.000000	109739015	10000.000000	4902	211820	1.000000	6467	212130	1.000000	27906434	0.000000
61649026	2113808242.000000	109849228	10000.000000	4798	213010	1.000000	6585	210815	1.000000	34316712	0.000000
61653966	2113895000.000000	109900121	10000.000000	4878	212121	1.000000	6593	210154	1.000000	40720335	0.000000
61649628	2113993948.000000	109871061	10000.000000	4836	212712	1.000000	6675	210970	1.000000	47115702	0.000000
61638321	2114021689.000000	109868617	10000.000000	4847	212770	1.000000	6586	211105	1.000000	53492817	0.000000
61640665	2113980631.000000	109873583	10000.000000	4846	212609	1.000000	6523	211519	1.000000	59869815	0.000000
61647922	2114021479.000000	109874633	10000.000000	4818	212297	1.000000	6669	210306	1.000000	66235212	0.000000
61640828	2113929527.000000	109878505	10000.000000	4788	212933	1.000000	6621	211132	1.000000	72588329	0.000000
61632845	2114054338.000000	109870297	10000.000000	4800	211565	1.000000	6616	210956	1.000000	78931948	0.000000
61641939	2113977105.000000	109870743	10000.000000	4842	211576	1.000000	6555	210398	1.000000	85266102	0.000000
61641342	2113940298.000000	109873313	10000.000000	4904	212467	1.000000	6613	211568	1.000000	91591654	0.000000
61650983	2113992969.000000	109895460	10000.000000	4785	212583	1.000000	6556	211387	1.000000	97909763	0.000000
61643554	2113971614.000000	109872624	10000.000000	4832	212295	1.000000	6623	210316	1.000000	104217102	0.000000
61640019	2114037963.000000	109864774	10000.000000	4861	212061	1.000000	6591	211247	1.000000	110518722	0.000000
61639450	2114012211.000000	109876496	10000.000000	4942	212649	1.000000	6560	211457	1.000000	116808585	0.000000
61651182	2113953367.000000	109885951	10000.000000	4814	212965	1.000000	6565	211399	1.000000	123087317	0.000000
61640060	2113974598.000000	109874078	10000.000000	4809	213156	1.000000	6541	211234	1.000000	129354516	0.000000
61649804	2113987449.000000	109877228	10000.000000	4765	212759	1.000000	6630	210072	1.000000	135613303	0.000000
61635604	2113935295.000000	109867512	10000.000000	4795	212348	1.000000	6634	210483	1.000000	141864308	0.000000
61651927	2113994712.000000	109876995	10000.000000	4824	212824	1.000000	6506	211074	1.000000	148101832	0.000000
61635712	2114029918.000000	109876965	10000.000000	4748	213087	1.000000	6643	211087	1.000000	154330256	0.000000
61647450	2113946883.000000	109894958	10000.000000	4782	212233	1.000000	6631	211385	1.000000	160552309	0.000000
61648600	2114011681.000000	109880239	10000.000000	4794	212630	1.000000	6566	211038	1.000000	166762612	0.000000
61642777	2113987000.000000	109860070	10000.000000	4811	212203	1.000000	6764	211018	1.000000	172967448	0.000000
61639495	2113899025.000000	109888163	10000.000000	4722	212832	1.000000	6597	210540	1.000000	179163914	0.000000
61642185	2113960896.000000	109879563	10000.000000	4810	213080	1.000000	6524	212330	1.000000	185353859	0.000000
61653279	2113945675.000000	109870427	10000.000000	4808	212832	1.000000	6592	210939	1.000000	191528484	0.000000
61650838	2113959771.000000	109875167	10000.000000	4855	212385	1.000000	6551	211521	1.000000	197695482	0.000000
61643253	2113915473.000000	109888156	10000.000000	4867	212400	1.000000	6577	210463	1.000000	203849790	0.000000
61653765	2113959490.000000	109872783	10000.000000	4846	212117	1.000000	6630	211224	1.000000	209996500	0.000000
61641770	2113987665.000000	109877978	10000.000000	4799	212275	1.000000	6508	211182	1.000000	216138317	0.000000
61653478	2113974169.000000	109866349	10000.000000	4734	212118	1.000000	6633	211312	1.000000	222265499	0.000000
61650584	2113917429.000000	109873903	10000.000000	4898	211957	1.000000	6529	211421	1.000000	228385148	0.000000
61642220	2113964413.000000	109865706	10000.000000	4800	213186	1.000000	6639	210503	1.000000	234500535	0.000000
61643062	2113960279.000000	109883131	10000.000000	4827	213092	1.000000	6448	211495	1.000000	240598532	0.000000
61648738	2114007088.000000	109865766	10000.000000	4814	212350	1.000000	6503	210473	1.000000	246688983	0.000000
61649341	2113933585.000000	109869420	10000.000000	4923	212506	1.000000	6550	210911	1.000000	252769555	0.000000
61652556	2113944113.000000	109878719	10000.000000	4786	212938	1.000000	6570	210328	1.000000	258843686	-1.#IND00
61651501	2113981092.000000	109888029	10000.000000	4887	212043	1.000000	6594	211685	1.000000	264908310	-0.006400
61646835	2113959939.000000	109881966	10000.000000	4896	211910	1.000000	6629	210644	1.000000	270965551	-0.031652
61648668	2113996341.000000	109871794	10000.000000	4870	212927	1.000000	6750	211398	1.000000	277010891	-0.017936
61635382	2113970629.000000	109867894	10000.000000	4778	212385	1.000000	6639	210914	1.000000	283047639	-0.013189
61643784	2114037951.000000	109855684	10000.000000	4791	212618	1.000000	6596	210958	1.000000	289080706	-0.014172
61648690	2113935274.000000	109874021	10000.000000	4885	212712	1.000000	6602	211110	1.000000	295105820	-0.009213
61654997	2114007890.000000	109866619	10000.000000	4733	211864	1.000000	6576	211994	1.000000	301114708	-0.005619
61645918	2113957974.000000	109874311	10000.000000	4876	212537	1.000000	6604	211318	1.000000	307115800	-0.007309
61649076	2113947746.000000	109882417	10000.000000	4837	212710	1.000000	6688	210961	1.000000	313108574	-0.004127
61654770	2113920895.000000	109858910	10000.000000	4918	213401	1.000000	6627	210691	1.000000	319092169	-0.006461
61639240	2113950005.000000	109864030	10000.000000	4763	212574	1.000000	6578	211398	1.000000	325067186	-0.004680
61637474	2113973354.000000	109886167	10000.000000	4839	212958	1.000000	6593	211289	1.000000	331032355	-0.004648
61651242	2114041264.000000	109884577	10000.000000	4863	211899	1.000000	6533	210898	1.000000	336986759	-0.004006
61640954	2113962597.000000	109883569	10000.000000	4793	212447	1.000000	6575	210482	1.000000	342937242	0.001326
61640172	2113989845.000000	109866089	10000.000000	4831	212002	1.000000	6552	210605	1.000000	348876362	0.001583
61642577	2113973013.000000	109879833	10000.000000	4816	211538	1.000000	6501	211109	1.000000	354803645	0.002435
61653732	2113945498.000000	109858678	10000.000000	4807	212300	1.000000	6583	210891	1.000000	360729148	0.002585
61650590	2113945687.000000	109886551	10000.000000	4749	213450	1.000000	6535	210614	1.000000	366639879	0.002053
61643206	2113960732.000000	109865705	10000.000000	4955	212197	1.000000	6621	211195	1.000000	372541444	0.002881
61648396	2114030034.000000	109859129	10000.000000	4794	212533	1.000000	6590	211082	1.000000	378436802	0.002832
61648275	2113930066.000000	109890072	10000.000000	4838	211770	1.000000	6606	211360	1.000000	384320334	0.002473
61649496	2113923675.000000	109877662	10000.000000	4812	212331	1.000000	6646	211107	1.000000	390198779	0.001732
61645396	2113999187.000000	109859406	10000.000000	4833	212507	1.000000	6538	210858	1.000000	396067681	0.001338
61648836	2114035198.000000	109878097	10000.000000	4880	212373	1.000000	6495	211261	1.000000	401926681	0.001206
61647482	2114015820.000000	109871843	10000.000000	4804	213389	1.000000	6621	211191	1.000000	407778752	0.002942
61642106	2114060842.000000	109877127	10000.000000	4894	212017	1.000000	6641	210608	1.000000	413622965	0.002159
61648752	2113924610.000000	109883330	10000.000000	4872	212164	1.000000	6588	210895	1.000000	419455530	0.002431
61634989	2114035097.000000	109877043	10000.000000	4827	212897	1.000000	6615	211006	1.000000	425276459	0.003752
61643208	2113983297.000000	109873886	10000.000000	4813	212124	1.000000	6620	211193	1.000000	431090526	0.003611
61643687	2113997238.000000	109861980	10000.000000	4825	212349	1.000000	6617	210632	1.000000	436895649	0.003902
61634919	2113988990.000000	109879450	10000.000000	4734	213158	1.000000	6584	211121	1.000000	442696524	0.003414
61648074	2113990954.000000	109880148	10000.000000	4918	212297	1.000000	6553	210667	1.000000	448483585	0.003429
61647640	2113966445.000000	109878149	10000.000000	4785	212610	1.000000	6534	211856	1.000000	454259331	0.003351
61634781	2113987069.000000	109870548	10000.000000	4814	213506	1.000000	6560	210308	1.000000	460037682	0.002471
61647498	2114053024.000000	109874538	10000.000000	4817	212808	1.000000	6593	211002	1.000000	465797329	0.002404
61647429	2114032008.000000	109880711	10000.000000	4834	211565	1.000000	6612	210167	1.000000	471549483	0.002540
61634361	2114061417.000000	109875475	10000.000000	4794	212068	1.000000	6576	211553	1.000000	477298697	0.003238
61645637	2113964875.000000	109888346	10000.000000	4837	212796	1.000000	6669	211285	1.000000	483038592	0.003161
61645115	2114038047.000000	109867481	10000.000000	4811	212598	1.000000	6677	210549	1.000000	488764849	0.003194
61648068	2113891825.000000	109874056	10000.000000	4786	212269	1.000000	6511	210809	1.000000	494488899	0.003049
61653193	2113927079.000000	109870739	10000.000000	4848	213147	1.000000	6629	211434	1.000000	500203195	0.002732
61646231	2113943738.000000	109890812	10000.000000	4817	212349	1.000000	6513	211210	1.000000	505907015	0.002627
61655967	2114026228.000000	109863952	10000.000000	4930	211960	1.000000	6569	212049	1.000000	511603513	0.002578
61634948	2114003645.000000	109880903	10000.000000	4851	213120	1.000000	6626	211070	1.000000	517288966	0.002655
61650078	2114001002.000000	109872605	10000.000000	4741	211985	1.000000	6555	210930	1.000000	522968390	0.002144
61648069	2113974181.000000	109896142	10000.000000	4870	213217	1.000000	6644	210498	1.000000	528637398	0.002118
61648905	2113985443.000000	109873755	10000.000000	4746	213698	1.000000	6635	211805	1.000000	534300194	0.000581
61642342	2114035797.000000	109865606	10000.000000	4767	212848	1.000000	6648	211351	1.000000	539956384	0.000410
61654233	2113909865.000000	109889214	10000.000000	4778	212778	1.000000	6629	211697	1.000000	545596292	0.000131
61635532	2114027790.000000	109890510	10000.000000	4825	212601	1.000000	6570	211178	1.000000	551229555	-0.000430
61648770	2113986227.000000	109844792	10000.000000	4755	212631	1.000000	6505	211710	1.000000	556860372	-0.000447
61646500	2113963753.000000	109877183	10000.000000	4847	211711	1.000000	6541	210925	1.000000	562481781	-0.000447
61639964	2113984886.000000	109867855	10000.000000	4824	212357	1.000000	6543	211246	1.000000	568092303	-0.000575
61655421	2114018386.000000	109877812	10000.000000	4807	213034	1.000000	6542	211540	1.000000	573692751	-0.000530
61651744	2113957785.000000	109881324	10000.000000	4877	212239	1.000000	6663	210112	1.000000	579286695	-0.000334
61642252	2113990324.000000	109875195	10000.000000	4802	212481	1.000000	6540	211551	1.000000	584875656	-0.000381
61637299	2113963765.000000	109867128	10000.000000	4898	212329	1.000000	6551	210570	1.000000	590451189	-0.000358
61634123	2114070681.000000	109869112	10000.000000	4781	212940	1.000000	6485	210830	1.000000	596023003	0.000089
61656509	2113984291.000000	109864186	10000.000000	4753	213715	1.000000	6568	211055	1.000000	601583645	-0.000159
npatches	nstrain	runtime	dt	init_x	init_y	init_y_blood	init_z	init_S	beta0	beta1	beta2	beta3	mean_beta	B	d	delta	delta_blood	b[0]	mut	m	CTL	c	g	epsilon	k	het	lambda	rho	omega	x_max	patch.dyna	DELTA	A	VA
10000	1	100.000000	0.000100	21900	9499	5000000	0.001000	10000000	17.580550	10.954605	9.121633	11.386899	17	8000000000.000000	0.010000	1.000000	1.000000	800000	0.000050	0.048000	1	0.001000	1.000000	25.000000	3.000000	0.500000	0.001000	0.001000	0.010000	31987	0	10.000000	7.000000	1.000000
sus	inf	inf_blood	z	x[0]	y[0][0]	z[0]	x[1]	y[1][0]	z[1]	S[0]	synchrony
219000000	94990000.000000	5000000	10.000000	21900	9499	0.001000	21900	9499	0.001000	10000000	0.000000
87482636	1342890428.000000	69752335	10000.000000	8125	134639	1.000000	11423	131607	1.000000	14747046	0.000000
82139407	1461120426.000000	75934844	10000.000000	7601	146122	1.000000	10846	143647	1.000000	20632449	0.000000
81874039	1467190164.000000	76267471	10000.000000	7574	147023	1.000000	10655	145039	1.000000	26544119	0.000000
81860483	1467522173.000000	76277879	10000.000000	7455	147529	1.000000	10671	145071	1.000000	32446479	0.000000
81861738	1467589898.000000	76277317	10000.000000	7576	147108	1.000000	10831	144206	1.000000	38347837	0.000000
81866177	1467529418.000000	76283294	10000.000000	7657	147881	1.000000	10644	144431	1.000000	44236508	0.000000
81872922	1467481232.000000	76283928	10000.000000	7584	146837	1.000000	10649	144332	1.000000	50119027	0.000000
81879134	1467554143.000000	76279746	10000.000000	7547	147104	1.000000	10692	143898	1.000000	55990515	0.000000
81866902	1467528620.000000	76282813	10000.000000	7579	147075	1.000000	10758	144699	1.000000	61858448	0.000000
81877553	1467590910.000000	76272486	10000.000000	7534	147711	1.000000	10790	144107	1.000000	67714381	0.000000
81866299	1467536624.000000	76281598	10000.000000	7546	147640	1.000000	10842	144567	1.000000	73563477	0.000000
81871808	1467559587.000000	76289247	10000.000000	7473	147516	1.000000	10662	144763	1.000000	79401616	0.000000
81871958	1467494899.000000	76274335	10000.000000	7521	147390	1.000000	10601	144585	1.000000	85229866	0.000000
81865767	1467507260.000000	76273458	10000.000000	7550	147525	1.000000	10585	144225	1.000000	91049876	0.000000
81858860	1467527264.000000	76298886	10000.000000	7546	146106	1.000000	10762	144561	1.000000	96858362	0.000000
81865037	1467594765.000000	76281510	10000.000000	7685	146944	1.000000	10775	144460	1.000000	102659976	0.000000
81867146	1467560968.000000	76278990	10000.000000	7535	147522	1.000000	10706	144527	1.000000	108456777	0.000000
81860667	1467563793.000000	76282455	10000.000000	7555	147507	1.000000	10758	144285	1.000000	114241781	0.000000
81871545	1467554098.000000	76291343	10000.000000	7602	146928	1.000000	10805	144205	1.000000	120016473	0.000000
81866292	1467560979.000000	76263766	10000.000000	7419	147181	1.000000	10807	144438	1.000000	125784206	0.000000
81874760	1467521589.000000	76285161	10000.000000	7557	147366	1.000000	10768	144461	1.000000	131545015	0.000000
81876727	1467579212.000000	76273177	10000.000000	7512	147485	1.000000	10671	144598	1.000000	137299013	0.000000
81872593	1467582869.000000	76270961	10000.000000	7621	146978	1.000000	10820	144769	1.000000	143042470	0.000000
81874137	1467561496.000000	76283378	10000.000000	7499	146928	1.000000	10797	144509	1.000000	148776431	0.000000
81881087	1467506967.000000	76275554	10000.000000	7580	147423	1.000000	10707	144400	1.000000	154500539	0.000000
81864300	1467546187.000000	76281382	10000.000000	7610	146651	1.000000	10672	144793	1.000000	160212702	0.000000
81881542	1467490246.000000	76274032	10000.000000	7482	147615	1.000000	10753	144223	1.000000	165917497	0.000000
81866527	1467610337.000000	76282489	10000.000000	7573	147636	1.000000	10751	144721	1.000000	171616978	0.000000
81859511	1467638096.000000	76278774	10000.000000	7519	147366	1.000000	10681	144742	1.000000	177309008	0.000000
81867502	1467563864.000000	76268451	10000.000000	7485	146686	1.000000	10698	144496	1.000000	182989921	0.000000
81876008	1467553376.000000	76278386	10000.000000	7613	147269	1.000000	10677	144201	1.000000	188661964	0.000000
81870724	1467551273.000000	76287076	10000.000000	7681	147523	1.000000	10692	144109	1.000000	194326974	0.000000
81866543	1467464683.000000	76270035	10000.000000	7444	147471	1.000000	10720	144876	1.000000	199985793	0.000000
81876568	1467470339.000000	76284895	10000.000000	7479	147425	1.000000	10756	144246	1.000000	205638247	0.000000
81880945	1467537782.000000	76263566	10000.000000	7587	146881	1.000000	10716	144874	1.000000	211275354	0.000000
81865162	1467591418.000000	76262949	10000.000000	7491	146800	1.000000	10771	144205	1.000000	216901790	0.000000
81874851	1467475844.000000	76266153	10000.000000	7575	147734	1.000000	10725	144201	1.000000	222520396	0.000000
81866468	1467507823.000000	76277754	10000.000000	7590	147586	1.000000	10743	144607	1.000000	228140929	0.000000
81868416	1467543946.000000	76265822	10000.000000	7510	146872	1.000000	10731	144859	1.000000	233745815	0.000000
81864203	1467570313.000000	76258522	10000.000000	7560	147279	1.000000	10717	144929	1.000000	239345665	-1.#IND00
81866932	1467499988.000000	76278040	10000.000000	7616	148069	1.000000	10734	144438	1.000000	244936783	-1.#IND00
81876308	1467545318.000000	76275547	10000.000000	7539	147796	1.000000	10649	145002	1.000000	250515297	0.056639
81873139	1467531885.000000	76280186	10000.000000	7476	147004	1.000000	10837	144147	1.000000	256084237	0.042497
81866288	1467558160.000000	76269241	10000.000000	7585	146614	1.000000	10788	144406	1.000000	261642884	0.019672
81870652	1467577365.000000	76270941	10000.000000	7547	147602	1.000000	10839	144603	1.000000	267198362	0.032934
81879987	1467473728.000000	76276281	10000.000000	7614	147337	1.000000	10719	145444	1.000000	272745198	0.025402
81875649	1467496722.000000	76278327	10000.000000	7498	147347	1.000000	10680	144445	1.000000	278287539	0.020672
81851179	1467589384.000000	76267611	10000.000000	7476	147635	1.000000	10698	145199	1.000000	283818970	0.019682
81860674	1467603662.000000	76284802	10000.000000	7609	146540	1.000000	10823	144584	1.000000	289343637	0.017151
81862168	1467576531.000000	76285487	10000.000000	7524	147684	1.000000	10647	144516	1.000000	294858666	0.015121
81864088	1467557103.000000	76277177	10000.000000	7539	147223	1.000000	10718	145181	1.000000	300363378	0.017941
81879592	1467498265.000000	76262238	10000.000000	7661	146811	1.000000	10763	144540	1.000000	305860813	0.017268
81871595	1467537280.000000	76278999	10000.000000	7607	146784	1.000000	10793	144263	1.000000	311349805	0.015913
81862225	1467597012.000000	76280871	10000.000000	7494	147344	1.000000	10728	144832	1.000000	316833613	0.014946
81874557	1467603199.000000	76275857	10000.000000	7414	147661	1.000000	10837	144329	1.000000	322310566	0.014844
81869208	1467561844.000000	76267951	10000.000000	7643	147348	1.000000	10803	145139	1.000000	327772225	0.013017
81870000	1467527626.000000	76290965	10000.000000	7598	146822	1.000000	10609	144434	1.000000	333233894	0.011344
81862177	1467545577.000000	76276681	10000.000000	7542	147046	1.000000	10741	144733	1.000000	338682228	0.010459
81872669	1467526470.000000	76280703	10000.000000	7589	147338	1.000000	10761	144962	1.000000	344124920	0.010702
81880366	1467580710.000000	76280509	10000.000000	7604	147481	1.000000	10856	144326	1.000000	349557575	0.009636
81870305	1467598062.000000	76276976	10000.000000	7546	147087	1.000000	10743	144707	1.000000	354984727	0.010429
81861492	1467596006.000000	76278985	10000.000000	7614	147751	1.000000	10651	145015	1.000000	360401326	0.009831
81866329	1467573356.000000	76285409	10000.000000	7541	147074	1.000000	10727	145026	1.000000	365806328	0.009005
81885356	1467476292.000000	76278314	10000.000000	7557	147167	1.000000	10736	144907	1.000000	371208960	0.008535
81871255	1467508726.000000	76282307	10000.000000	7509	147427	1.000000	10703	145089	1.000000	376598884	0.008050
81867712	1467618744.000000	76262446	10000.000000	7522	147331	1.000000	10757	144467	1.000000	381979327	0.007859
81869782	1467576297.000000	76268645	10000.000000	7557	147613	1.000000	10865	144940	1.000000	387355782	0.008521
81864539	1467593885.000000	76284277	10000.000000	7512	147529	1.000000	10791	144994	1.000000	392720157	0.008422
81870534	1467567651.000000	76291164	10000.000000	7563	147199	1.000000	10770	144560	1.000000	398076632	0.007233
81867252	1467622639.000000	76274426	10000.000000	7506	147333	1.000000	10667	144387	1.000000	403429795	0.006385
81862594	1467595220.000000	76282094	10000.000000	7651	146921	1.000000	10679	144892	1.000000	408775417	0.006739
81876757	1467601387.000000	76276023	10000.000000	7533	146942	1.000000	10566	145006	1.000000	414109716	0.007594
81878061	1467546788.000000	76279639	10000.000000	7569	146716	1.000000	10733	144167	1.000000	419438103	0.007504
81867988	1467566756.000000	76279337	10000.000000	7578	147684	1.000000	10728	144719	1.000000	424760139	0.007733
81863900	1467574492.000000	76279274	10000.000000	7488	147773	1.000000	10682	144222	1.000000	430070698	0.007488
81869172	1467536045.000000	76275606	10000.000000	7607	147336	1.000000	10892	144953	1.000000	435373245	0.007274
81877866	1467542252.000000	76268881	10000.000000	7474	147998	1.000000	10781	144447	1.000000	440671822	0.007452
81877899	1467581139.000000	76263683	10000.000000	7567	147684	1.000000	10676	144358	1.000000	445961511	0.006155
81871976	1467530298.000000	76281149	10000.000000	7550	147474	1.000000	10766	144204	1.000000	451242806	0.006669
81872281	1467552784.000000	76280262	10000.000000	7634	146776	1.000000	10733	144816	1.000000	456509661	0.006483
81864839	1467577496.000000	76271979	10000.000000	7553	147325	1.000000	10647	145018	1.000000	461775299	0.006240
81868964	1467568171.000000	76272904	10000.000000	7428	147923	1.000000	10786	144567	1.000000	467029825	0.006536
81865395	1467565042.000000	76288491	10000.000000	7577	147873	1.000000	10756	145105	1.000000	472276977	0.006391
81875971	1467555081.000000	76287049	10000.000000	7494	147335	1.000000	10631	144462	1.000000	477515169	0.006133
81873462	1467601061.000000	76271523	10000.000000	7562	146900	1.000000	10674	144728	1.000000	482742844	0.006224
81872124	1467535642.000000	76270483	10000.000000	7623	146608	1.000000	10764	144732	1.000000	487968753	0.006154
81874442	1467541696.000000	76284879	10000.000000	7559	147222	1.000000	10774	144772	1.000000	493183528	0.006064
81869228	1467505413.000000	76282882	10000.000000	7578	147632	1.000000	10829	144313	1.000000	498396692	0.006054
81881972	1467482312.000000	76268349	10000.000000	7572	147574	1.000000	10670	144723	1.000000	503595491	0.006260
81874203	1467536163.000000	76271409	10000.000000	7589	147208	1.000000	10823	144732	1.000000	508791831	0.006350
81862921	1467550272.000000	76269124	10000.000000	7598	146947	1.000000	10674	145001	1.000000	513975689	0.005956
81870783	1467580573.000000	76275589	10000.000000	7473	146955	1.000000	10607	144718	1.000000	519154763	0.005948
81877930	1467507917.000000	76261600	10000.000000	7609	146968	1.000000	10708	144927	1.000000	524317556	0.005960
81867026	1467519017.000000	76274167	10000.000000	7562	147137	1.000000	10638	144802	1.000000	529480122	0.006483
81879882	1467482308.000000	76274155	10000.000000	7485	147179	1.000000	10796	144508	1.000000	534634074	0.006625
81871940	1467509210.000000	76280313	10000.000000	7569	147057	1.000000	10661	144273	1.000000	539783442	0.006307
81868323	1467505112.000000	76269395	10000.000000	7511	147171	1.000000	10682	144209	1.000000	544926668	0.005553
81865341	1467526365.000000	76277617	10000.000000	7599	147494	1.000000	10756	144472	1.000000	550056160	0.005153
81878343	1467508143.000000	76279250	10000.000000	7517	146730	1.000000	10896	144522	1.000000	555180457	0.005265
npatches	nstrain	runtime	dt	init_x	init_y	init_y_blood	init_z	init_S	beta0	beta1	beta2	beta3	mean_beta	B	d	delta	delta_blood	b[0]	mut	m	CTL	c	g	epsilon	k	het	lambda	rho	omega	x_max	patch.dyna	DELTA	A	VA
10000	1	100.000000	0.000100	21900	9499	5000000	0.001000	10000000	20.316598	14.752669	21.327399	24.564298	17	8000000000.000000	0.010000	1.000000	1.000000	800000	0.000050	0.048000	1	0.001000	1.000000	25.000000	4.000000	0.500000	0.001000	0.001000	0.010000	31987	0	10.000000	7.000000	1.000000
sus	inf	inf_blood	z	x[0]	y[0][0]	z[0]	x[1]	y[1][0]	z[1]	S[0]	synchrony
219000000	94990000.000000	5000000	10.000000	21900	9499	0.001000	21900	9499	0.001000	10000000	0.000000
105146623	1022869713.000000	53142794	10000.000000	8783	103791	1.000000	11182	102024	1.000000	14403383	0.000000
101229820	1080097003.000000	56135104	10000.000000	8467	109691	1.000000	10684	107497	1.000000	19823823	0.000000
101124885	1081831433.000000	56225682	10000.000000	8493	109777	1.000000	10851	107235	1.000000	25258635	0.000000
101102444	1081915941.000000	56238456	10000.000000	8509	109780	1.000000	10689	107754	1.000000	30690491	0.000000
101115133	1081938987.000000	56228347	10000.000000	8469	109310	1.000000	10698	107441	1.000000	36112189	0.000000
101093160	1081953624.000000	56247693	10000.000000	8555	109883	1.000000	10637	108195	1.000000	41527179	0.000000
101110237	1081881217.000000	56244486	10000.000000	8496	109291	1.000000	10646	107795	1.000000	46928228	0.000000
101099750	1081937830.000000	56236562	10000.000000	8550	109844	1.000000	10656	107991	1.000000	52328790	0.000000
101091951	1081923523.000000	56240709	10000.000000	8487	109946	1.000000	10824	107605	1.000000	57719144	0.000000
101101294	1081908907.000000	56221444	10000.000000	8459	109959	1.000000	10696	107481	1.000000	63100849	0.000000
101107659	1081916109.000000	56230174	10000.000000	8451	110090	1.000000	10790	107579	1.000000	68473441	0.000000
101107558	1081905060.000000	56237154	10000.000000	8444	109583	1.000000	10608	107724	1.000000	73834756	0.000000
101105327	1081926150.000000	56240262	10000.000000	8410	110276	1.000000	10768	107822	1.000000	79190084	0.000000
101099053	1081953249.000000	56228635	10000.000000	8436	108963	1.000000	10570	107879	1.000000	84538893	0.000000
101118878	1081924878.000000	56238331	10000.000000	8412	109104	1.000000	10775	107363	1.000000	89879640	0.000000
101119140	1081917454.000000	56229106	10000.000000	8494	109650	1.000000	10717	107578	1.000000	95210724	0.000000
101100634	1082009698.000000	56218831	10000.000000	8412	109462	1.000000	10672	107626	1.000000	100535749	0.000000
101096864	1081932352.000000	56231567	10000.000000	8479	109764	1.000000	10621	108211	1.000000	105851885	0.000000
101100750	1081945857.000000	56217960	10000.000000	8432	109599	1.000000	10796	107430	1.000000	111158544	0.000000
101110615	1081977601.000000	56226455	10000.000000	8543	110310	1.000000	10725	107454	1.000000	116459801	0.000000
101088766	1081939736.000000	56238118	10000.000000	8406	109000	1.000000	10609	107861	1.000000	121751411	0.000000
101097431	1081976951.000000	56234417	10000.000000	8482	109299	1.000000	10724	107536	1.000000	127039354	0.000000
101108059	1081897550.000000	56232577	10000.000000	8446	109924	1.000000	10667	107833	1.000000	132313875	0.000000
101101731	1081948861.000000	56227909	10000.000000	8448	109961	1.000000	10579	108324	1.000000	137576988	0.000000
101105067	1081964278.000000	56224843	10000.000000	8517	108909	1.000000	10737	107523	1.000000	142834283	0.000000
101109439	1081867887.000000	56240570	10000.000000	8428	109666	1.000000	10753	107357	1.000000	148088621	0.000000
101104770	1081935275.000000	56232941	10000.000000	8369	109537	1.000000	10681	107546	1.000000	153335098	0.000000
101102533	1081873779.000000	56236142	10000.000000	8514	109252	1.000000	10660	107335	1.000000	158574690	0.000000
101104471	1081911517.000000	56227050	10000.000000	8418	108829	1.000000	10801	107566	1.000000	163803327	0.000000
101105743	1081957995.000000	56223613	10000.000000	8398	109704	1.000000	10590	108053	1.000000	169025054	0.000000
101087519	1081979204.000000	56237744	10000.000000	8519	109698	1.000000	10692	108388	1.000000	174238356	0.000000
101102934	1081980418.000000	56234277	10000.000000	8382	109975	1.000000	10584	107427	1.000000	179449626	0.000000
101103373	1081891675.000000	56247504	10000.000000	8417	109184	1.000000	10804	107601	1.000000	184648870	0.000000
101111055	1081923268.000000	56234737	10000.000000	8555	109276	1.000000	10788	107739	1.000000	189840625	0.000000
101106563	1081940536.000000	56240477	10000.000000	8535	109360	1.000000	10819	107075	1.000000	195022112	0.000000
101109939	1081916789.000000	56227665	10000.000000	8330	110324	1.000000	10666	107793	1.000000	200196061	0.000000
101103101	1081911419.000000	56243049	10000.000000	8514	109403	1.000000	10717	107661	1.000000	205365031	0.000000
101108309	1081919247.000000	56228345	10000.000000	8564	109518	1.000000	10733	108107	1.000000	210527978	0.000000
101105918	1081979435.000000	56243477	10000.000000	8484	109437	1.000000	10773	107303	1.000000	215680425	0.000000
101117144	1081891126.000000	56233339	10000.000000	8445	110011	1.000000	10766	107457	1.000000	220824801	-1.#IND00
101101081	1082001669.000000	56241173	10000.000000	8496	109608	1.000000	10734	107995	1.000000	225961006	0.000000
101113540	1081955298.000000	56245734	10000.000000	8412	110116	1.000000	10602	108387	1.000000	231090890	0.001818
101099197	1081926739.000000	56226578	10000.000000	8419	109845	1.000000	10677	107859	1.000000	236212779	0.000155
101113209	1081910054.000000	56232513	10000.000000	8480	110312	1.000000	10599	108013	1.000000	241325375	-0.012632
101100360	1081985813.000000	56231210	10000.000000	8337	109633	1.000000	10738	108058	1.000000	246430250	-0.006789
101116320	1081935573.000000	56240245	10000.000000	8380	109941	1.000000	10762	107331	1.000000	251529520	-0.005097
101105807	1081969381.000000	56242062	10000.000000	8456	109978	1.000000	10620	108052	1.000000	256619676	-0.003284
101096182	1081952902.000000	56237888	10000.000000	8357	109412	1.000000	10716	107400	1.000000	261705184	-0.004453
101111231	1081907335.000000	56230871	10000.000000	8543	109347	1.000000	10766	107367	1.000000	266780978	-0.004456
101116928	1081933810.000000	56230801	10000.000000	8589	109268	1.000000	10725	107552	1.000000	271848966	-0.003290
101090377	1081968773.000000	56249514	10000.000000	8452	109240	1.000000	10639	107842	1.000000	276907537	-0.001265
101110071	1081873593.000000	56228624	10000.000000	8469	109442	1.000000	10694	107130	1.000000	281957653	-0.000834
101107002	1081909928.000000	56228379	10000.000000	8539	109618	1.000000	10744	107585	1.000000	287001743	-0.002312
101107735	1081915594.000000	56235315	10000.000000	8377	109169	1.000000	10572	108065	1.000000	292039490	-0.001957
101109981	1081963280.000000	56238632	10000.000000	8408	109888	1.000000	10744	107267	1.000000	297066610	-0.000940
101096241	1081874872.000000	56230712	10000.000000	8460	109681	1.000000	10719	107285	1.000000	302089696	-0.003370
101117603	1081863949.000000	56234442	10000.000000	8552	109115	1.000000	10719	107582	1.000000	307105789	-0.002897
101099501	1081950475.000000	56236448	10000.000000	8446	109455	1.000000	10713	107846	1.000000	312109580	-0.002537
101093531	1082001638.000000	56224658	10000.000000	8326	109990	1.000000	10699	107459	1.000000	317108019	-0.002236
101114949	1081927698.000000	56233079	10000.000000	8511	109464	1.000000	10636	107506	1.000000	322097114	-0.001874
101105801	1081944764.000000	56239734	10000.000000	8609	109091	1.000000	10693	107619	1.000000	327079970	-0.001569
101104525	1081974609.000000	56237137	10000.000000	8526	109372	1.000000	10628	108229	1.000000	332056739	-0.001633
101096356	1081911456.000000	56231433	10000.000000	8463	109577	1.000000	10603	107368	1.000000	337022636	-0.002019
101106186	1081962468.000000	56239342	10000.000000	8402	109559	1.000000	10849	107650	1.000000	341986845	-0.001878
101101455	1081882882.000000	56240241	10000.000000	8553	108779	1.000000	10754	108420	1.000000	346942137	-0.003156
101097205	1081953162.000000	56224044	10000.000000	8505	109413	1.000000	10601	107303	1.000000	351887302	-0.002735
101101076	1082005508.000000	56237266	10000.000000	8531	109723	1.000000	10641	107393	1.000000	356827879	-0.002916
101107722	1081941374.000000	56234948	10000.000000	8308	110258	1.000000	10726	107986	1.000000	361761699	-0.003339
101092229	1081922360.000000	56236861	10000.000000	8508	108861	1.000000	10578	107973	1.000000	366685990	-0.003131
101104816	1081932874.000000	56237622	10000.000000	8402	109187	1.000000	10580	107733	1.000000	371602494	-0.002424
101105232	1081965646.000000	56238790	10000.000000	8510	110288	1.000000	10776	108038	1.000000	376512185	-0.002558
101104396	1081945316.000000	56233246	10000.000000	8356	109705	1.000000	10656	108421	1.000000	381415689	-0.003171
101105829	1081917083.000000	56216440	10000.000000	8570	108830	1.000000	10522	107686	1.000000	386308176	-0.003156
101112322	1081908623.000000	56247651	10000.000000	8538	109496	1.000000	10633	107946	1.000000	391201208	-0.002560
101106040	1081930871.000000	56227549	10000.000000	8500	109415	1.000000	10600	107849	1.000000	396077941	-0.001889
101102573	1081965198.000000	56251655	10000.000000	8495	109213	1.000000	10715	108024	1.000000	400950954	-0.001633
101098490	1081978524.000000	56244716	10000.000000	8435	109623	1.000000	10792	107869	1.000000	405818213	-0.001857
101107282	1081911673.000000	56231620	10000.000000	8477	109492	1.000000	10730	107576	1.000000	410678410	-0.001887
101099013	1081934058.000000	56237824	10000.000000	8387	109873	1.000000	10781	107206	1.000000	415531496	-0.001649
101097313	1081895377.000000	56242015	10000.000000	8524	109562	1.000000	10666	107735	1.000000	420372883	-0.001121
101104267	1082019632.000000	56225291	10000.000000	8456	109545	1.000000	10610	107789	1.000000	425210089	-0.000902
101107433	1081899482.000000	56234663	10000.000000	8585	109034	1.000000	10731	107834	1.000000	430041945	0.000157
101106289	1081972116.000000	56232583	10000.000000	8449	108828	1.000000	10654	108007	1.000000	434866648	0.000342
101117924	1081913265.000000	56250154	10000.000000	8575	109274	1.000000	10598	107570	1.000000	439685937	0.000338
101115368	1081927594.000000	56227760	10000.000000	8430	109741	1.000000	10803	107518	1.000000	444497712	0.000418
101104123	1081944411.000000	56240605	10000.000000	8463	110285	1.000000	10702	107603	1.000000	449297018	-0.000087
101113582	1081949530.000000	56231073	10000.000000	8466	109723	1.000000	10509	108329	1.000000	454085935	0.000341
101099064	1081951209.000000	56234501	10000.000000	8526	109212	1.000000	10752	107273	1.000000	458873346	0.000157
101110530	1081861245.000000	56220429	10000.000000	8589	109751	1.000000	10726	107690	1.000000	463646132	0.001108
101111515	1081927573.000000	56226014	10000.000000	8524	109492	1.000000	10785	107591	1.000000	468413875	0.001073
101091169	1081961004.000000	56235371	10000.000000	8365	110019	1.000000	10569	107720	1.000000	473175540	0.001878
101109326	1081897983.000000	56228403	10000.000000	8385	109070	1.000000	10757	107959	1.000000	477935426	0.001478
101103523	1081959210.000000	56224952	10000.000000	8292	110062	1.000000	10729	108183	1.000000	482687122	0.001477
101093681	1081922665.000000	56233189	10000.000000	8502	109755	1.000000	10786	107434	1.000000	487427989	0.000691
101106843	1081910463.000000	56230815	10000.000000	8346	109880	1.000000	10626	108460	1.000000	492164616	0.001188
101115861	1081922201.000000	56242115	10000.000000	8524	110129	1.000000	10820	107382	1.000000	496891176	0.001369
101101971	1081960482.000000	56221392	10000.000000	8465	109144	1.000000	10658	107686	1.000000	501614582	0.001522
101112987	1081915037.000000	56229310	10000.000000	8410	109335	1.000000	10739	107826	1.000000	506333071	0.001695
101115619	1081947724.000000	56225568	10000.000000	8395	110220	1.000000	10699	107900	1.000000	511037868	0.001829
npatches	nstrain	runtime	dt	init_x	init_y	init_y_blood	init_z	init_S	beta0	beta1	beta2	beta3	mean_beta	B	d	delta	delta_blood	b[0]	mut	m	CTL	c	g	epsilon	k	het	lambda	rho	omega	x_max	patch.dyna	DELTA	A	VA
10000	1	100.000000	0.000100	21900	9499	5000000	0.001000	10000000	14.489301	17.382297	9.757686	25.061931	17	8000000000.000000	0.010000	1.000000	1.000000	800000	0.000050	0.048000	1	0.001000	1.000000	25.000000	5.000000	0.500000	0.001000	0.001000	0.010000	31987	0	10.000000	7.000000	1.000000
sus	inf	inf_blood	z	x[0]	y[0][0]	z[0]	x[1]	y[1][0]	z[1]	S[0]	synchrony
219000000	94990000.000000	5000000	10.000000	21900	9499	0.001000	21900	9499	0.001000	10000000	0.000000
123684327	791168598.000000	41111852	10000.000000	13291	78319	1.000000	11736	80299	1.000000	14036729	0.000000
120702502	821819036.000000	42712702	10000.000000	12953	81493	1.000000	11492	82505	1.000000	18979904	0.000000
120644912	822506756.000000	42754420	10000.000000	12774	81716	1.000000	11515	83069	1.000000	23930632	0.000000
120626468	822570401.000000	42758769	10000.000000	12986	81744	1.000000	11373	82598	1.000000	28874874	0.000000
120647399	822490476.000000	42755919	10000.000000	12958	81756	1.000000	11506	82335	1.000000	33812495	0.000000
120618582	822506501.000000	42735896	10000.000000	12935	81641	1.000000	11501	82557	1.000000	38742383	0.000000
120636805	822525786.000000	42747515	10000.000000	12907	81849	1.000000	11508	82308	1.000000	43661627	0.000000
120638729	822526960.000000	42752787	10000.000000	12925	81480	1.000000	11376	82947	1.000000	48571945	0.000000
120637196	822511951.000000	42748711	10000.000000	13004	81114	1.000000	11527	82069	1.000000	53477344	0.000000
120635928	822516352.000000	42742086	10000.000000	12942	81094	1.000000	11590	82426	1.000000	58374708	0.000000
120643923	822491704.000000	42744609	10000.000000	12915	81550	1.000000	11427	83129	1.000000	63268004	0.000000
120646893	822507078.000000	42747410	10000.000000	12983	81617	1.000000	11390	82701	1.000000	68151536	0.000000
120635521	822544388.000000	42742542	10000.000000	12955	81940	1.000000	11478	82974	1.000000	73031127	0.000000
120634136	822497223.000000	42750184	10000.000000	12987	81962	1.000000	11524	82935	1.000000	77902048	0.000000
120638702	822499417.000000	42747501	10000.000000	12884	81685	1.000000	11556	82798	1.000000	82764149	0.000000
120646408	822473528.000000	42753735	10000.000000	12814	81310	1.000000	11309	82580	1.000000	87621723	0.000000
120638615	822527160.000000	42733567	10000.000000	12997	80997	1.000000	11356	83167	1.000000	92468797	0.000000
120640096	822522934.000000	42739791	10000.000000	12988	81595	1.000000	11398	82585	1.000000	97306978	0.000000
120624843	822542063.000000	42747961	10000.000000	12860	81644	1.000000	11380	83330	1.000000	102141270	0.000000
120625333	822529462.000000	42755145	10000.000000	12795	81414	1.000000	11392	82963	1.000000	106969879	0.000000
120648057	822480846.000000	42753088	10000.000000	12974	81397	1.000000	11434	82836	1.000000	111784295	0.000000
120628829	822520511.000000	42754057	10000.000000	12910	81344	1.000000	11318	82694	1.000000	116595305	0.000000
120648226	822520941.000000	42739004	10000.000000	12915	81608	1.000000	11338	82879	1.000000	121399571	0.000000
120631453	822490716.000000	42750228	10000.000000	13131	81518	1.000000	11411	82563	1.000000	126194034	0.000000
120645407	822467558.000000	42748424	10000.000000	12893	81707	1.000000	11443	82961	1.000000	130984233	0.000000
120607977	822574449.000000	42761624	10000.000000	12768	81732	1.000000	11369	82576	1.000000	135765619	0.000000
120632208	822574924.000000	42759119	10000.000000	12914	81480	1.000000	11439	82849	1.000000	140537591	0.000000
120633752	822509080.000000	42757335	10000.000000	12935	81542	1.000000	11387	82883	1.000000	145310395	0.000000
120638568	822491660.000000	42755520	10000.000000	12806	81549	1.000000	11420	82609	1.000000	150071581	0.000000
120638044	822537477.000000	42742399	10000.000000	13006	81565	1.000000	11424	82587	1.000000	154821038	0.000000
120632826	822572066.000000	42747375	10000.000000	12855	81625	1.000000	11441	82800	1.000000	159570005	0.000000
120619380	822500025.000000	42748569	10000.000000	12922	81359	1.000000	11513	82737	1.000000	164310146	0.000000
120637426	822526371.000000	42742867	10000.000000	12965	81661	1.000000	11516	82669	1.000000	169043904	0.000000
120645861	822527520.000000	42762059	10000.000000	13047	81518	1.000000	11446	82909	1.000000	173772174	0.000000
120643003	822500989.000000	42749665	10000.000000	12889	81281	1.000000	11327	82695	1.000000	178490137	0.000000
120640077	822516605.000000	42752728	10000.000000	12931	81595	1.000000	11410	82901	1.000000	183202256	0.000000
120622800	822559617.000000	42754030	10000.000000	12800	81651	1.000000	11630	82914	1.000000	187906284	0.000000
120643555	822504220.000000	42740860	10000.000000	12945	81493	1.000000	11448	82705	1.000000	192605286	0.000000
120642007	822519807.000000	42755511	10000.000000	12773	81795	1.000000	11423	83347	1.000000	197293070	0.000000
120639084	822490848.000000	42751867	10000.000000	12936	81666	1.000000	11553	82694	1.000000	201974901	-1.#IND00
120631258	822552313.000000	42752848	10000.000000	12903	81686	1.000000	11457	82846	1.000000	206649758	0.008000
120640468	822519302.000000	42752183	10000.000000	12874	81651	1.000000	11532	82737	1.000000	211319658	0.010169
120645168	822486794.000000	42752003	10000.000000	12913	81716	1.000000	11457	83021	1.000000	215985784	0.004049
120640748	822492005.000000	42751979	10000.000000	13064	81345	1.000000	11480	83074	1.000000	220642921	-0.000122
120640905	822528514.000000	42742825	10000.000000	12961	81376	1.000000	11521	82752	1.000000	225292104	-0.000929
120633478	822468623.000000	42753338	10000.000000	12992	81618	1.000000	11369	83249	1.000000	229933389	-0.002544
120628408	822545564.000000	42748151	10000.000000	12841	81677	1.000000	11535	82661	1.000000	234569951	-0.001919
120648013	822548221.000000	42762529	10000.000000	12963	81759	1.000000	11315	82912	1.000000	239199565	0.017369
120631037	822545596.000000	42756330	10000.000000	12857	82055	1.000000	11521	82952	1.000000	243819587	0.015893
120636758	822516313.000000	42751847	10000.000000	12892	81619	1.000000	11374	82445	1.000000	248434646	0.016299
120631736	822570391.000000	42750451	10000.000000	12869	81689	1.000000	11568	82599	1.000000	253041130	0.014042
120624067	822488704.000000	42763727	10000.000000	12953	81403	1.000000	11460	82448	1.000000	257639614	0.010701
120636259	822531291.000000	42748489	10000.000000	12901	81245	1.000000	11417	83042	1.000000	262226611	0.012609
120621732	822567160.000000	42750276	10000.000000	13080	81145	1.000000	11394	82259	1.000000	266813666	0.011466
120632993	822507927.000000	42755414	10000.000000	12883	81440	1.000000	11639	82572	1.000000	271392480	0.010321
120646217	822537698.000000	42745196	10000.000000	12817	81986	1.000000	11625	82539	1.000000	275965924	0.006890
120635930	822588242.000000	42752763	10000.000000	13092	81080	1.000000	11390	83178	1.000000	280535023	0.006632
120624448	822580921.000000	42760692	10000.000000	12921	81716	1.000000	11459	82869	1.000000	285094459	0.005956
120634441	822552673.000000	42766206	10000.000000	12930	81385	1.000000	11602	82604	1.000000	289645941	0.007493
120631622	822506059.000000	42741306	10000.000000	12876	81668	1.000000	11512	82406	1.000000	294192076	0.007413
120635384	822526578.000000	42753967	10000.000000	13058	80961	1.000000	11492	82627	1.000000	298725167	0.005635
120641893	822523361.000000	42761058	10000.000000	12766	82248	1.000000	11407	82792	1.000000	303258297	0.005168
120625668	822556430.000000	42761397	10000.000000	12983	81382	1.000000	11414	82732	1.000000	307780469	0.004962
120634909	822536047.000000	42751570	10000.000000	12896	82116	1.000000	11542	82963	1.000000	312305998	0.004633
120640680	822536749.000000	42735816	10000.000000	12870	81515	1.000000	11391	83147	1.000000	316816118	0.004483
120645099	822546519.000000	42762756	10000.000000	12885	81521	1.000000	11435	83106	1.000000	321317168	0.004212
120636733	822553438.000000	42744767	10000.000000	12774	81973	1.000000	11436	83040	1.000000	325815535	0.003843
120645466	822536254.000000	42746720	10000.000000	12860	81938	1.000000	11435	82973	1.000000	330307152	0.003496
120636063	822517617.000000	42745546	10000.000000	12948	80935	1.000000	11146	82920	1.000000	334788233	0.002704
120638748	822516965.000000	42757967	10000.000000	12973	81513	1.000000	11361	82222	1.000000	339268098	0.001866
120634221	822551666.000000	42748189	10000.000000	12887	81427	1.000000	11616	82394	1.000000	343737226	0.000831
120642796	822470646.000000	42751931	10000.000000	12834	81467	1.000000	11363	82816	1.000000	348201211	0.000290
120640746	822505423.000000	42756189	10000.000000	12949	81705	1.000000	11447	82449	1.000000	352659599	-0.000072
120636986	822513288.000000	42750722	10000.000000	12979	81131	1.000000	11293	82729	1.000000	357110375	-0.000226
120642300	822475788.000000	42750392	10000.000000	12964	82073	1.000000	11313	83075	1.000000	361554234	0.000653
120642447	822435762.000000	42757058	10000.000000	12876	81700	1.000000	11434	83172	1.000000	365993603	0.000382
120621382	822566562.000000	42749148	10000.000000	12956	81785	1.000000	11377	82894	1.000000	370421931	0.001460
120633710	822527732.000000	42745202	10000.000000	12841	81787	1.000000	11553	82498	1.000000	374850527	0.001580
120635602	822507372.000000	42744506	10000.000000	12944	81875	1.000000	11406	82561	1.000000	379270024	0.001873
120620656	822546914.000000	42759570	10000.000000	12936	81571	1.000000	11344	83166	1.000000	383677666	0.002024
120624536	822545823.000000	42746739	10000.000000	12957	81616	1.000000	11353	82861	1.000000	388079854	0.002044
120642237	822516238.000000	42747328	10000.000000	12897	81336	1.000000	11396	82697	1.000000	392477777	0.001975
120621814	822529387.000000	42753842	10000.000000	12845	81616	1.000000	11349	83119	1.000000	396869517	0.001975
120635020	822568108.000000	42748972	10000.000000	12809	82279	1.000000	11450	82037	1.000000	401256521	0.002582
120643957	822522314.000000	42757878	10000.000000	13025	81437	1.000000	11484	82696	1.000000	405633670	0.002602
120652816	822513062.000000	42743462	10000.000000	12944	81691	1.000000	11370	83015	1.000000	410006078	0.002534
120648584	822468347.000000	42756351	10000.000000	12800	81688	1.000000	11475	82406	1.000000	414370634	0.003202
120630551	822497211.000000	42746138	10000.000000	12923	81588	1.000000	11432	82441	1.000000	418728489	0.003320
120649950	822538435.000000	42756004	10000.000000	12843	81858	1.000000	11439	82482	1.000000	423085164	0.002656
120637382	822548668.000000	42749218	10000.000000	12985	81702	1.000000	11657	82928	1.000000	427429180	0.003214
120625213	822564876.000000	42766024	10000.000000	12983	81257	1.000000	11486	82508	1.000000	431765909	0.002930
120645516	822497368.000000	42748320	10000.000000	12900	81518	1.000000	11446	82753	1.000000	436097129	0.002712
120646147	822495565.000000	42736902	10000.000000	12923	81593	1.000000	11341	83256	1.000000	440420299	0.002606
120638359	822481749.000000	42757782	10000.000000	13013	81867	1.000000	11296	83029	1.000000	444737100	0.002628
120641702	822533644.000000	42740094	10000.000000	12920	81375	1.000000	11282	82633	1.000000	449047620	0.002584
120653989	822477722.000000	42745999	10000.000000	12852	81561	1.000000	11383	82872	1.000000	453348580	0.002197
120625007	822527163.000000	42749055	10000.000000	12918	81621	1.000000	11476	82157	1.000000	457651373	0.002243
120613858	822545743.000000	42757371	10000.000000	12747	81457	1.000000	11480	82395	1.000000	461942887	0.001532
120633482	822514127.000000	42753710	10000.000000	12932	81486	1.000000	11347	82678	1.000000	466230402	0.001121
npatches	nstrain	runtime	dt	init_x	init_y	init_y_blood	init_z	init_S	beta0	beta1	beta2	beta3	mean_beta	B	d	delta	delta_blood	b[0]	mut	m	CTL	c	g	epsilon	k	het	lambda	rho	omega	x_max	patch.dyna	DELTA	A	VA
10000	1	100.000000	0.000100	21900	9499	5000000	0.001000	10000000	15.088518	25.124897	15.096574	19.377562	17	8000000000.000000	0.010000	1.000000	1.000000	800000	0.000050	0.048000	1	0.001000	1.000000	25.000000	6.000000	0.500000	0.001000	0.001000	0.010000	31987	0	10.000000	7.000000	1.000000
sus	inf	inf_blood	z	x[0]	y[0][0]	z[0]	x[1]	y[1][0]	z[1]	S[0]	synchrony
219000000	94990000.000000	5000000	10.000000	21900	9499	0.001000	21900	9499	0.001000	10000000	0.000000
142487311	618695557.000000	32131118	10000.000000	14940	61030	1.000000	10625	64407	1.000000	13665168	0.000000
140073150	636787687.000000	33087429	10000.000000	14700	63367	1.000000	10299	66671	1.000000	18123990	0.000000
140039986	637145754.000000	33118726	10000.000000	14769	63199	1.000000	10296	66804	1.000000	22589495	0.000000
140049643	637064783.000000	33110144	10000.000000	14600	63496	1.000000	10332	66290	1.000000	27049620	0.000000
140065478	637072727.000000	33116195	10000.000000	14537	62742	1.000000	10264	66888	1.000000	31503258	0.000000
140047468	637090653.000000	33117933	10000.000000	14886	63012	1.000000	10412	66503	1.000000	35948174	0.000000
140071416	637116767.000000	33112053	10000.000000	14477	63423	1.000000	10418	66585	1.000000	40389744	0.000000
140054198	637110271.000000	33112605	10000.000000	14612	63107	1.000000	10429	66322	1.000000	44821623	0.000000
140060947	637051663.000000	33119234	10000.000000	14559	63513	1.000000	10390	66579	1.000000	49249169	0.000000
140042214	637081320.000000	33112958	10000.000000	14521	63281	1.000000	10447	66667	1.000000	53668357	0.000000
140056999	637099575.000000	33117717	10000.000000	14605	62981	1.000000	10310	66915	1.000000	58082153	0.000000
140063923	637097843.000000	33108287	10000.000000	14566	62982	1.000000	10253	66379	1.000000	62485234	0.000000
140053858	637126310.000000	33112425	10000.000000	14592	63332	1.000000	10329	66576	1.000000	66882688	0.000000
140056460	637046226.000000	33111775	10000.000000	14565	63098	1.000000	10268	66660	1.000000	71275013	0.000000
140051720	637070337.000000	33109484	10000.000000	14600	63065	1.000000	10436	66257	1.000000	75664076	0.000000
140049207	637137346.000000	33111311	10000.000000	14727	63305	1.000000	10371	66315	1.000000	80045321	0.000000
140052430	637101860.000000	33111876	10000.000000	14661	62930	1.000000	10351	66601	1.000000	84417155	0.000000
140062362	637074989.000000	33122994	10000.000000	14765	63150	1.000000	10382	66799	1.000000	88783336	0.000000
140045410	637041009.000000	33115207	10000.000000	14482	62723	1.000000	10201	66735	1.000000	93140110	0.000000
140054567	637069859.000000	33116483	10000.000000	14633	62506	1.000000	10271	66567	1.000000	97494636	0.000000
140065393	637069689.000000	33113807	10000.000000	14508	63450	1.000000	10463	66562	1.000000	101841070	0.000000
140057865	637088988.000000	33117432	10000.000000	14564	62685	1.000000	10437	66463	1.000000	106183487	0.000000
140050078	637063696.000000	33118019	10000.000000	14481	63227	1.000000	10233	66899	1.000000	110517292	0.000000
140061428	637106273.000000	33116779	10000.000000	14562	63150	1.000000	10326	66865	1.000000	114849470	0.000000
140046377	637151575.000000	33109447	10000.000000	14642	63289	1.000000	10293	66575	1.000000	119172064	0.000000
140059132	637136836.000000	33109524	10000.000000	14611	63764	1.000000	10356	67162	1.000000	123486607	0.000000
140048911	637093428.000000	33118878	10000.000000	14722	63386	1.000000	10255	66652	1.000000	127795194	0.000000
140075252	637090651.000000	33113191	10000.000000	14555	63304	1.000000	10328	66480	1.000000	132098539	0.000000
140056944	637084307.000000	33108134	10000.000000	14498	63038	1.000000	10430	66198	1.000000	136395321	0.000000
140055516	637075447.000000	33107777	10000.000000	14694	63389	1.000000	10326	66669	1.000000	140682205	0.000000
140052493	637051059.000000	33107874	10000.000000	14499	63557	1.000000	10293	66432	1.000000	144962323	0.000000
140056157	637058610.000000	33102863	10000.000000	14482	63001	1.000000	10350	66575	1.000000	149239510	0.000000
140066670	637020725.000000	33119127	10000.000000	14525	63405	1.000000	10354	66352	1.000000	153510859	0.000000
140049708	637114678.000000	33105440	10000.000000	14752	63436	1.000000	10350	66330	1.000000	157777524	0.000000
140064531	637074329.000000	33114546	10000.000000	14620	62903	1.000000	10241	66757	1.000000	162033491	0.000000
140054917	637091410.000000	33113200	10000.000000	14647	63204	1.000000	10213	66328	1.000000	166285433	0.000000
140062323	637099507.000000	33114219	10000.000000	14442	63447	1.000000	10263	66264	1.000000	170529511	0.000000
140050948	637124555.000000	33112426	10000.000000	14565	63405	1.000000	10313	66329	1.000000	174766714	0.000000
140056019	637100883.000000	33120721	10000.000000	14373	63164	1.000000	10390	66620	1.000000	179000221	0.000000
140059629	637077173.000000	33103594	10000.000000	14634	62878	1.000000	10475	66778	1.000000	183225886	-1.#IND00
140059350	637102191.000000	33107114	10000.000000	14532	63334	1.000000	10446	66093	1.000000	187447083	0.000000
140048379	637074329.000000	33120710	10000.000000	14593	63184	1.000000	10410	66697	1.000000	191663234	0.030815
140051777	637129013.000000	33101236	10000.000000	14646	63320	1.000000	10318	66326	1.000000	195869737	0.022513
140059227	637062249.000000	33118414	10000.000000	14640	63421	1.000000	10248	66632	1.000000	200068139	0.020362
140052856	637076099.000000	33118103	10000.000000	14794	63372	1.000000	10428	66489	1.000000	204260696	0.005310
140057577	637029749.000000	33110628	10000.000000	14729	62774	1.000000	10406	66321	1.000000	208449675	0.012064
140077156	637030199.000000	33110093	10000.000000	14653	62781	1.000000	10439	66530	1.000000	212626780	0.012499
140061725	637098506.000000	33109984	10000.000000	14623	63081	1.000000	10452	66399	1.000000	216803834	0.012923
140062351	637090007.000000	33108722	10000.000000	14597	63290	1.000000	10363	66418	1.000000	220974690	0.007990
140054210	637088650.000000	33110861	10000.000000	14521	62874	1.000000	10451	65756	1.000000	225135562	0.002773
140036879	637104253.000000	33109957	10000.000000	14758	63530	1.000000	10529	66579	1.000000	229291948	0.002652
140044640	637071230.000000	33111003	10000.000000	14507	63161	1.000000	10282	66527	1.000000	233440973	0.004075
140045472	637058861.000000	33124503	10000.000000	14523	63097	1.000000	10320	66675	1.000000	237584260	0.001926
140057818	637072343.000000	33116238	10000.000000	14611	63317	1.000000	10277	66628	1.000000	241722777	-0.000331
140062893	637091278.000000	33121282	10000.000000	14463	63682	1.000000	10268	66827	1.000000	245850564	0.000539
140039576	637110658.000000	33109117	10000.000000	14643	63099	1.000000	10380	66894	1.000000	249978974	0.000503
140056609	637132749.000000	33107512	10000.000000	14592	63298	1.000000	10364	66455	1.000000	254095856	-0.000498
140056858	637128593.000000	33114353	10000.000000	14599	63120	1.000000	10370	66534	1.000000	258210579	-0.000734
140068370	637090826.000000	33115348	10000.000000	14646	63760	1.000000	10435	66285	1.000000	262315788	-0.000433
140052144	637083143.000000	33102992	10000.000000	14463	63654	1.000000	10282	66559	1.000000	266417243	-0.000496
140050698	637096374.000000	33105563	10000.000000	14587	62983	1.000000	10488	66119	1.000000	270507815	-0.000450
140057784	637132448.000000	33113573	10000.000000	14573	63202	1.000000	10466	66237	1.000000	274595461	0.000114
140055186	637088412.000000	33119920	10000.000000	14353	63566	1.000000	10348	66634	1.000000	278680637	-0.000084
140051012	637126258.000000	33113413	10000.000000	14544	63327	1.000000	10162	67005	1.000000	282760518	0.000223
140042001	637124046.000000	33117762	10000.000000	14546	62635	1.000000	10209	66973	1.000000	286827959	-0.000270
140045693	637122048.000000	33113825	10000.000000	14496	63109	1.000000	10384	66118	1.000000	290891120	-0.001400
140054208	637092794.000000	33111889	10000.000000	14477	63246	1.000000	10333	66482	1.000000	294949967	-0.000504
140053030	637108774.000000	33116486	10000.000000	14512	63213	1.000000	10302	66395	1.000000	299004509	-0.000944
140040176	637119326.000000	33106345	10000.000000	14577	63654	1.000000	10402	66309	1.000000	303050756	-0.000782
140050225	637096217.000000	33124459	10000.000000	14604	63170	1.000000	10375	66563	1.000000	307092294	0.000056
140056326	637084782.000000	33105836	10000.000000	14650	63457	1.000000	10299	66735	1.000000	311126231	0.000098
140049612	637081224.000000	33109285	10000.000000	14681	63022	1.000000	10444	66278	1.000000	315151627	-0.000018
140045973	637060265.000000	33103605	10000.000000	14608	62854	1.000000	10337	66791	1.000000	319176500	-0.000196
140047368	637108777.000000	33115429	10000.000000	14628	63467	1.000000	10339	66276	1.000000	323195219	-0.000166
140061376	637112139.000000	33108641	10000.000000	14644	62894	1.000000	10466	66653	1.000000	327203722	0.000126
140052432	637079994.000000	33108530	10000.000000	14629	63357	1.000000	10351	66855	1.000000	331209850	-0.000455
140056436	637109464.000000	33108907	10000.000000	14505	63198	1.000000	10284	67033	1.000000	335206373	-0.000478
140063015	637100371.000000	33109902	10000.000000	14598	63813	1.000000	10319	66833	1.000000	339193380	-0.000424
140037385	637138410.000000	33118806	10000.000000	14773	62788	1.000000	10252	66672	1.000000	343183802	-0.000531
140052765	637103890.000000	33119302	10000.000000	14626	62780	1.000000	10273	66919	1.000000	347160931	0.000208
140063256	637090423.000000	33109331	10000.000000	14567	63199	1.000000	10312	66564	1.000000	351133333	0.000045
140063698	637046600.000000	33117011	10000.000000	14589	63058	1.000000	10427	66153	1.000000	355097527	0.000044
140060208	637096662.000000	33122623	10000.000000	14560	63463	1.000000	10406	66500	1.000000	359058035	-0.000088
140064886	637070330.000000	33114731	10000.000000	14533	63280	1.000000	10242	66905	1.000000	363015406	0.000137
140053121	637132756.000000	33112292	10000.000000	14631	63375	1.000000	10348	66592	1.000000	366965708	0.000169
140054006	637079901.000000	33112656	10000.000000	14478	63463	1.000000	10336	66606	1.000000	370910340	-0.000288
140049465	637068272.000000	33120109	10000.000000	14542	63055	1.000000	10447	66019	1.000000	374847522	-0.000162
140060768	637105379.000000	33106735	10000.000000	14377	63006	1.000000	10372	66819	1.000000	378780843	0.000821
140054748	637077435.000000	33116144	10000.000000	14522	63576	1.000000	10277	66619	1.000000	382705945	0.000494
140059029	637100505.000000	33109689	10000.000000	14771	63138	1.000000	10448	66537	1.000000	386628780	0.000607
140053074	637060635.000000	33114865	10000.000000	14471	63360	1.000000	10362	66452	1.000000	390544166	0.000500
140051053	637119437.000000	33108956	10000.000000	14606	63341	1.000000	10396	66257	1.000000	394453105	-0.000516
140063186	637077172.000000	33114414	10000.000000	14568	62951	1.000000	10393	66375	1.000000	398360275	-0.000591
140052504	637103388.000000	33113314	10000.000000	14640	62865	1.000000	10300	66672	1.000000	402259419	-0.000579
140058398	637053333.000000	33108031	10000.000000	14473	63363	1.000000	10356	66734	1.000000	406151857	-0.000573
140054805	637039764.000000	33118525	10000.000000	14663	63491	1.000000	10466	66318	1.000000	410034360	-0.000429
140057982	637084648.000000	33111368	10000.000000	14498	63413	1.000000	10288	66228	1.000000	413911178	-0.000454
140055207	637112643.000000	33106658	10000.000000	14521	63119	1.000000	10336	66646	1.000000	417785540	-0.000730
140046483	637137410.000000	33115567	10000.000000	14681	62389	1.000000	10334	66724	1.000000	421649064	-0.000773
npatches	nstrain	runtime	dt	init_x	init_y	init_y_blood	init_z	init_S	beta0	beta1	beta2	beta3	mean_beta	B	d	delta	delta_blood	b[0]	mut	m	CTL	c	g	epsilon	k	het	lambda	rho	omega	x_max	patch.dyna	DELTA	A	VA
10000	1	100.000000	0.000100	21900	9499	5000000	0.001000	10000000	23.034145	12.970437	13.215623	10.235266	17	8000000000.000000	0.010000	1.000000	1.000000	800000	0.000050	0.048000	1	0.001000	1.000000	25.000000	7.000000	0.500000	0.001000	0.001000	0.010000	31987	0	10.000000	7.000000	1.000000
sus	inf	inf_blood	z	x[0]	y[0][0]	z[0]	x[1]	y[1][0]	z[1]	S[0]	synchrony
219000000	94990000.000000	5000000	10.000000	21900	9499	0.001000	21900	9499	0.001000	10000000	0.000000
159936447	490875901.000000	25511189	10000.000000	12944	51082	1.000000	17984	47854	1.000000	13322420	0.000000
158016792	502149713.000000	26096976	10000.000000	12897	52425	1.000000	17910	48718	1.000000	17338165	0.000000
157970599	502349498.000000	26109027	10000.000000	12655	52522	1.000000	17998	48315	1.000000	21357355	0.000000
157955631	502366900.000000	26104574	10000.000000	12770	52689	1.000000	18011	48864	1.000000	25369545	0.000000
157985786	502335108.000000	26111096	10000.000000	12666	52855	1.000000	18021	48487	1.000000	29378740	0.000000
157987078	502335067.000000	26111080	10000.000000	12643	52322	1.000000	17809	48659	1.000000	33383734	0.000000
157981525	502395809.000000	26111211	10000.000000	12695	53070	1.000000	17889	48621	1.000000	37383707	0.000000
157959622	502381662.000000	26107669	10000.000000	12725	52200	1.000000	17711	48921	1.000000	41371184	0.000000
157975853	502375096.000000	26114119	10000.000000	12712	52574	1.000000	17886	48664	1.000000	45355145	0.000000
157967431	502382507.000000	26103625	10000.000000	12741	52614	1.000000	17844	48671	1.000000	49332793	0.000000
157970324	502387377.000000	26111893	10000.000000	12674	52464	1.000000	17825	48356	1.000000	53302470	0.000000
157959391	502341271.000000	26109402	10000.000000	12632	52599	1.000000	17944	48397	1.000000	57270694	0.000000
157962386	502390115.000000	26109798	10000.000000	12740	52823	1.000000	17908	48818	1.000000	61233243	0.000000
157957473	502420815.000000	26104963	10000.000000	12753	52156	1.000000	17787	48665	1.000000	65190670	0.000000
157970062	502361675.000000	26109654	10000.000000	12712	52735	1.000000	17827	48525	1.000000	69136246	0.000000
157964001	502376505.000000	26101720	10000.000000	12808	52053	1.000000	17681	48551	1.000000	73076873	0.000000
157991858	502338817.000000	26103029	10000.000000	12589	52612	1.000000	18007	48659	1.000000	77013647	0.000000
157973803	502353795.000000	26108699	10000.000000	12764	52333	1.000000	17928	48497	1.000000	80944499	0.000000
157965012	502362331.000000	26115724	10000.000000	12889	52277	1.000000	17941	48654	1.000000	84867407	0.000000
157978080	502358774.000000	26114450	10000.000000	12690	52562	1.000000	17769	48735	1.000000	88789202	0.000000
157963940	502436255.000000	26110117	10000.000000	12635	52780	1.000000	17863	48663	1.000000	92701808	0.000000
157979862	502327824.000000	26112306	10000.000000	12625	53297	1.000000	17778	48756	1.000000	96607103	0.000000
157971802	502356449.000000	26114713	10000.000000	12792	52612	1.000000	18045	48842	1.000000	100508956	0.000000
157976066	502355836.000000	26105721	10000.000000	12723	52691	1.000000	17921	48661	1.000000	104403465	0.000000
157972378	502354348.000000	26101967	10000.000000	12503	53014	1.000000	17783	49020	1.000000	108296812	0.000000
157979701	502353642.000000	26113956	10000.000000	12819	52528	1.000000	17911	48718	1.000000	112178783	0.000000
157958981	502383839.000000	26113086	10000.000000	12765	52395	1.000000	17995	48666	1.000000	116055626	0.000000
157989849	502326583.000000	26111006	10000.000000	12736	52606	1.000000	17819	48409	1.000000	119926345	0.000000
157984459	502314506.000000	26115671	10000.000000	12756	52416	1.000000	17852	48591	1.000000	123795105	0.000000
157967266	502370914.000000	26117124	10000.000000	12548	52914	1.000000	17886	48706	1.000000	127654954	0.000000
157982005	502319566.000000	26114073	10000.000000	12717	52641	1.000000	17819	48699	1.000000	131505928	0.000000
157967551	502426030.000000	26104502	10000.000000	12716	52711	1.000000	17888	48671	1.000000	135352634	0.000000
157984309	502366910.000000	26113120	10000.000000	12787	52400	1.000000	17898	48986	1.000000	139194260	0.000000
157972560	502314360.000000	26105152	10000.000000	12518	52268	1.000000	17798	48593	1.000000	143031281	0.000000
157981213	502337238.000000	26115369	10000.000000	12700	52959	1.000000	18065	48608	1.000000	146865690	0.000000
157953184	502374217.000000	26109249	10000.000000	12699	52696	1.000000	18061	48268	1.000000	150694216	0.000000
157967406	502357964.000000	26108513	10000.000000	12732	52555	1.000000	17827	48846	1.000000	154515696	0.000000
157972040	502363880.000000	26118144	10000.000000	12708	52639	1.000000	17956	48108	1.000000	158333617	0.000000
157970714	502337186.000000	26110772	10000.000000	12728	52709	1.000000	17622	48950	1.000000	162141578	0.000000
157982906	502372880.000000	26106469	10000.000000	12609	52781	1.000000	18061	47880	1.000000	165945115	-1.#IND00
157989247	502288605.000000	26107396	10000.000000	12721	52759	1.000000	17879	48832	1.000000	169738778	0.016000
157965974	502398796.000000	26103257	10000.000000	12638	52601	1.000000	17916	48481	1.000000	173527867	-0.008598
157975825	502312872.000000	26112297	10000.000000	12830	52770	1.000000	17954	49057	1.000000	177313214	-0.004024
157958600	502383778.000000	26102272	10000.000000	12673	52979	1.000000	17789	48779	1.000000	181094248	0.000484
157973527	502374580.000000	26112785	10000.000000	12807	52424	1.000000	17883	48648	1.000000	184869553	0.001414
157968865	502351838.000000	26106470	10000.000000	12766	52431	1.000000	17874	48702	1.000000	188637974	0.003067
157967090	502402047.000000	26108676	10000.000000	12683	52578	1.000000	17843	48657	1.000000	192402843	0.004274
157959555	502386113.000000	26117039	10000.000000	12766	52238	1.000000	17941	48571	1.000000	196162296	0.006561
157978078	502328197.000000	26116960	10000.000000	12775	52611	1.000000	17891	48439	1.000000	199914385	0.005173
157952844	502435531.000000	26111104	10000.000000	12655	52462	1.000000	17901	48275	1.000000	203660397	0.003905
157971521	502354126.000000	26111216	10000.000000	12607	52252	1.000000	17682	48592	1.000000	207401606	0.003641
157970675	502365871.000000	26118825	10000.000000	12872	52616	1.000000	17697	48881	1.000000	211131937	0.004538
158003861	502304436.000000	26101720	10000.000000	12714	52747	1.000000	17911	48923	1.000000	214855387	0.003143
157961454	502333307.000000	26116598	10000.000000	12823	52872	1.000000	17967	48826	1.000000	218578463	0.003256
157980980	502360336.000000	26111489	10000.000000	12862	52512	1.000000	17977	48707	1.000000	222295549	0.004486
157992878	502304946.000000	26111544	10000.000000	12835	52359	1.000000	17769	48956	1.000000	226006600	0.001349
157984129	502324768.000000	26122218	10000.000000	12680	52384	1.000000	17832	48648	1.000000	229714460	0.000776
157967845	502364763.000000	26112192	10000.000000	12506	52892	1.000000	17988	48469	1.000000	233419342	0.000733
157968801	502389550.000000	26102318	10000.000000	12581	52597	1.000000	17849	49055	1.000000	237117141	0.000481
157963996	502408419.000000	26105683	10000.000000	12826	52286	1.000000	17813	48286	1.000000	240805376	0.000565
157973771	502416516.000000	26107034	10000.000000	12795	52484	1.000000	17796	48807	1.000000	244492177	0.001700
157980106	502356730.000000	26110609	10000.000000	12666	52377	1.000000	17898	48632	1.000000	248172552	0.001856
157965268	502387666.000000	26117137	10000.000000	12756	52316	1.000000	17745	48738	1.000000	251845676	0.001318
157982348	502381472.000000	26108237	10000.000000	12861	52617	1.000000	18084	48185	1.000000	255513125	0.000730
157957471	502385980.000000	26110539	10000.000000	12792	52262	1.000000	17870	48915	1.000000	259174755	0.000408
157971503	502413063.000000	26111151	10000.000000	12881	52479	1.000000	17952	49130	1.000000	262835344	0.000268
157990200	502315597.000000	26118616	10000.000000	12646	52740	1.000000	17935	48815	1.000000	266482491	0.000014
157978157	502360214.000000	26109381	10000.000000	12639	52662	1.000000	18010	48599	1.000000	270128675	0.000117
157966945	502385035.000000	26112198	10000.000000	12803	52341	1.000000	17858	48755	1.000000	273769854	0.000359
157973131	502398935.000000	26108711	10000.000000	12732	52627	1.000000	17961	48610	1.000000	277402207	0.003296
157974553	502398550.000000	26116633	10000.000000	12740	52378	1.000000	17697	48698	1.000000	281033811	0.002993
157964904	502357462.000000	26113271	10000.000000	12634	52369	1.000000	17876	48652	1.000000	284657518	0.002434
157984396	502329067.000000	26109306	10000.000000	12773	52310	1.000000	17932	48562	1.000000	288278106	0.002046
157946293	502414777.000000	26112074	10000.000000	12692	52296	1.000000	17808	49215	1.000000	291894538	0.001903
157976005	502347900.000000	26117650	10000.000000	12717	52488	1.000000	17923	48665	1.000000	295506614	0.002266
157986209	502352420.000000	26107947	10000.000000	12709	52555	1.000000	18059	48603	1.000000	299106429	0.002208
157972779	502371051.000000	26105914	10000.000000	12647	53011	1.000000	17865	48230	1.000000	302699850	0.002130
157977957	502401149.000000	26104221	10000.000000	12837	52362	1.000000	17849	48379	1.000000	306295022	0.001964
157975706	502370644.000000	26104532	10000.000000	12883	52550	1.000000	17755	48697	1.000000	309878506	0.002378
157975550	502376715.000000	26123907	10000.000000	12729	52808	1.000000	18033	48935	1.000000	313463534	0.000937
157960516	502404745.000000	26108514	10000.000000	12623	52840	1.000000	18065	48756	1.000000	317038318	0.000412
157986675	502390836.000000	26109483	10000.000000	12679	52641	1.000000	18015	48868	1.000000	320606518	0.000643
157959063	502418551.000000	26108633	10000.000000	12684	52609	1.000000	17943	48756	1.000000	324171989	0.000517
157994955	502327815.000000	26102644	10000.000000	12657	52214	1.000000	17949	48861	1.000000	327728473	0.000223
157988618	502372018.000000	26105855	10000.000000	12633	52724	1.000000	18052	48636	1.000000	331281093	0.000554
157956509	502417552.000000	26115795	10000.000000	12691	52483	1.000000	18016	48780	1.000000	334829549	0.001004
157978941	502339657.000000	26115491	10000.000000	12748	52154	1.000000	17812	48867	1.000000	338372413	0.001208
157980777	502397507.000000	26113244	10000.000000	12732	52496	1.000000	17876	48917	1.000000	341911786	0.000371
157976771	502350920.000000	26104883	10000.000000	12851	52236	1.000000	17760	48949	1.000000	345446885	0.000860
157983918	502352364.000000	26111053	10000.000000	12682	52408	1.000000	17944	48606	1.000000	348971858	0.000729
157978606	502385513.000000	26116986	10000.000000	12683	52934	1.000000	18071	48454	1.000000	352497565	0.000076
157968917	502323134.000000	26108696	10000.000000	12701	52567	1.000000	17833	48956	1.000000	356010524	-0.000293
157969575	502369852.000000	26109103	10000.000000	12797	52447	1.000000	17756	48314	1.000000	359524587	-0.000256
157976962	502344889.000000	26119722	10000.000000	12659	52676	1.000000	17707	48628	1.000000	363027215	-0.000209
157959237	502366844.000000	26107102	10000.000000	12795	52550	1.000000	17885	48918	1.000000	366523689	-0.000274
157967930	502402816.000000	26111024	10000.000000	12811	51946	1.000000	17922	48257	1.000000	370020012	-0.000694
157989449	502285749.000000	26113240	10000.000000	12594	52617	1.000000	17939	48727	1.000000	373512509	-0.000520
157970548	502369581.000000	26117739	10000.000000	12824	52607	1.000000	18098	48230	1.000000	376999374	-0.001047
157973363	502351819.000000	26104977	10000.000000	12689	52380	1.000000	17913	48720	1.000000	380479474	-0.000644
npatches	nstrain	runtime	dt	init_x	init_y	init_y_blood	init_z	init_S	beta0	beta1	beta2	beta3	mean_beta	B	d	delta	delta_blood	b[0]	mut	m	CTL	c	g	epsilon	k	het	lambda	rho	omega	x_max	patch.dyna	DELTA	A	VA
10000	1	100.000000	0.000100	21900	9499	5000000	0.001000	10000000	22.999266	14.070305	16.143739	21.477937	17	8000000000.000000	0.010000	1.000000	1.000000	800000	0.000050	0.048000	1	0.001000	1.000000	25.000000	8.000000	0.500000	0.001000	0.001000	0.010000	31987	0	10.000000	7.000000	1.000000
sus	inf	inf_blood	z	x[0]	y[0][0]	z[0]	x[1]	y[1][0]	z[1]	S[0]	synchrony
219000000	94990000.000000	5000000	10.000000	21900	9499	0.001000	21900	9499	0.001000	10000000	0.000000
179397228	384519651.000000	19985170	10000.000000	14909	40422	1.000000	19396	37270	1.000000	12936215	0.000000
177663925	392453939.000000	20399841	10000.000000	14609	41189	1.000000	19142	38411	1.000000	16459153	0.000000
177641269	392574090.000000	20411399	10000.000000	14630	41655	1.000000	18991	37782	1.000000	19990076	0.000000
177649717	392576033.000000	20406609	10000.000000	14491	41587	1.000000	19085	38222	1.000000	23515753	0.000000
177635258	392601408.000000	20411780	10000.000000	14482	41875	1.000000	19096	38081	1.000000	27038534	0.000000
177651773	392569653.000000	20403150	10000.000000	14641	41742	1.000000	19098	38552	1.000000	30551330	0.000000
177636007	392599923.000000	20411414	10000.000000	14566	41312	1.000000	19044	37731	1.000000	34062352	0.000000
177632443	392587172.000000	20404876	10000.000000	14396	41768	1.000000	19175	37802	1.000000	37564816	0.000000
177647950	392573373.000000	20399116	10000.000000	14545	41534	1.000000	19181	38217	1.000000	41064061	0.000000
177651654	392539120.000000	20404593	10000.000000	14643	41469	1.000000	19129	38655	1.000000	44557623	0.000000
177643894	392595522.000000	20409053	10000.000000	14579	41379	1.000000	19070	38246	1.000000	48048675	0.000000
177626710	392624767.000000	20404695	10000.000000	14564	41643	1.000000	19186	38343	1.000000	51530422	0.000000
177624221	392614810.000000	20404953	10000.000000	14443	41723	1.000000	19250	38109	1.000000	55008243	0.000000
177629207	392621786.000000	20399590	10000.000000	14684	41545	1.000000	19156	38010	1.000000	58479239	0.000000
177617145	392570362.000000	20406232	10000.000000	14350	41996	1.000000	18900	38564	1.000000	61949346	0.000000
177619404	392615753.000000	20412584	10000.000000	14466	41567	1.000000	19073	38623	1.000000	65407851	0.000000
177668267	392553665.000000	20403182	10000.000000	14698	41644	1.000000	18962	38155	1.000000	68865654	0.000000
177638040	392604987.000000	20396751	10000.000000	14543	41468	1.000000	19057	38145	1.000000	72311981	0.000000
177646026	392574985.000000	20406835	10000.000000	14501	41818	1.000000	19146	38331	1.000000	75760995	0.000000
177641207	392594261.000000	20409504	10000.000000	14564	41913	1.000000	19078	38277	1.000000	79200225	0.000000
177640155	392591589.000000	20404994	10000.000000	14482	41493	1.000000	19033	38761	1.000000	82639529	0.000000
177659294	392588284.000000	20400201	10000.000000	14372	41927	1.000000	19073	38371	1.000000	86071652	0.000000
177630039	392608185.000000	20412381	10000.000000	14580	41604	1.000000	19159	38171	1.000000	89499356	0.000000
177630131	392602988.000000	20410581	10000.000000	14552	42043	1.000000	19168	38039	1.000000	92921539	0.000000
177629489	392609247.000000	20399446	10000.000000	14633	41388	1.000000	19161	38674	1.000000	96339116	0.000000
177669174	392551478.000000	20402663	10000.000000	14639	41148	1.000000	18883	38593	1.000000	99747982	0.000000
177640531	392588748.000000	20410916	10000.000000	14569	41632	1.000000	19044	38413	1.000000	103151107	0.000000
177626634	392587517.000000	20404206	10000.000000	14635	41581	1.000000	19160	38226	1.000000	106554602	0.000000
177614217	392611868.000000	20408016	10000.000000	14545	41614	1.000000	19173	37923	1.000000	109951325	0.000000
177645112	392573360.000000	20408046	10000.000000	14409	41796	1.000000	19126	38202	1.000000	113340798	0.000000
177660040	392537555.000000	20407864	10000.000000	14673	41268	1.000000	19119	37894	1.000000	116723847	0.000000
177633514	392580569.000000	20391030	10000.000000	14506	41505	1.000000	18929	38680	1.000000	120102473	0.000000
177634013	392618951.000000	20402448	10000.000000	14546	41780	1.000000	19214	38100	1.000000	123477223	0.000000
177637024	392595389.000000	20409565	10000.000000	14542	41787	1.000000	19075	38333	1.000000	126845465	0.000000
177644807	392584347.000000	20403714	10000.000000	14779	41716	1.000000	19026	38639	1.000000	130209264	0.000000
177630192	392593899.000000	20393624	10000.000000	14516	41830	1.000000	19125	38253	1.000000	133570159	0.000000
177648592	392570059.000000	20393943	10000.000000	14553	41567	1.000000	19258	38057	1.000000	136927257	0.000000
177658115	392555660.000000	20409715	10000.000000	14500	41718	1.000000	19231	38494	1.000000	140278107	0.000000
177643919	392574332.000000	20409040	10000.000000	14598	41598	1.000000	19299	37959	1.000000	143622885	0.000000
177639297	392580917.000000	20400938	10000.000000	14435	41816	1.000000	19134	37940	1.000000	146964299	-1.#IND00
177643904	392611448.000000	20404575	10000.000000	14633	41600	1.000000	19061	38378	1.000000	150297183	0.004800
177618776	392570255.000000	20401527	10000.000000	14422	41916	1.000000	19159	38056	1.000000	153625817	-0.017194
177620068	392587981.000000	20403693	10000.000000	14528	41459	1.000000	19118	38603	1.000000	156947875	-0.010422
177656627	392576094.000000	20403731	10000.000000	14495	41875	1.000000	19188	38369	1.000000	160269339	-0.008631
177638588	392571280.000000	20404602	10000.000000	14536	41538	1.000000	19156	38271	1.000000	163581069	-0.007737
177644838	392563254.000000	20409597	10000.000000	14469	41497	1.000000	19237	38287	1.000000	166890338	-0.006020
177638259	392603005.000000	20408142	10000.000000	14582	41803	1.000000	19114	38153	1.000000	170195243	-0.002752
177636423	392597640.000000	20412709	10000.000000	14526	41885	1.000000	19203	38347	1.000000	173493861	-0.000855
177649476	392539624.000000	20403206	10000.000000	14467	41515	1.000000	19102	38262	1.000000	176788486	-0.001456
177631486	392584944.000000	20397770	10000.000000	14481	41537	1.000000	19090	37951	1.000000	180078492	-0.001568
177632954	392648784.000000	20398418	10000.000000	14549	41626	1.000000	18993	38223	1.000000	183364139	-0.003170
177656367	392553806.000000	20395767	10000.000000	14707	41395	1.000000	19276	38432	1.000000	186644392	-0.004409
177661813	392557221.000000	20394261	10000.000000	14552	41875	1.000000	19054	38242	1.000000	189915513	-0.003697
177649048	392641586.000000	20401566	10000.000000	14671	41404	1.000000	19217	38185	1.000000	193189531	-0.003604
177635205	392571241.000000	20405428	10000.000000	14450	41840	1.000000	19051	38417	1.000000	196455168	-0.005267
177630683	392602143.000000	20404461	10000.000000	14650	41532	1.000000	19162	38102	1.000000	199712960	-0.005258
177621538	392594012.000000	20404045	10000.000000	14656	41632	1.000000	19095	38225	1.000000	202968372	-0.007181
177646778	392565406.000000	20411077	10000.000000	14456	41850	1.000000	19031	38283	1.000000	206221235	-0.006550
177634915	392611942.000000	20406728	10000.000000	14591	41710	1.000000	19151	38065	1.000000	209463681	-0.006854
177649357	392590644.000000	20410420	10000.000000	14517	41890	1.000000	19223	37931	1.000000	212703386	-0.006121
177630182	392610927.000000	20409005	10000.000000	14405	41693	1.000000	19080	38266	1.000000	215940829	-0.005422
177635174	392607933.000000	20409720	10000.000000	14438	41892	1.000000	18960	38720	1.000000	219171658	-0.003998
177642000	392582073.000000	20402050	10000.000000	14593	41503	1.000000	19199	38454	1.000000	222400437	-0.003366
177638533	392581935.000000	20409648	10000.000000	14550	41804	1.000000	19132	38228	1.000000	225618411	-0.003163
177642194	392578437.000000	20401931	10000.000000	14639	41854	1.000000	19134	38230	1.000000	228834563	-0.003477
177635634	392588056.000000	20398217	10000.000000	14715	41819	1.000000	19234	37723	1.000000	232044935	-0.003242
177646198	392531422.000000	20404726	10000.000000	14522	42013	1.000000	19147	38519	1.000000	235251102	-0.003053
177637957	392635885.000000	20410355	10000.000000	14732	41658	1.000000	19124	38419	1.000000	238452645	-0.003052
177642639	392619207.000000	20403895	10000.000000	14451	41797	1.000000	19300	38299	1.000000	241652253	-0.003517
177634791	392575707.000000	20411220	10000.000000	14443	41494	1.000000	19157	38072	1.000000	244845613	-0.002698
177636718	392590057.000000	20405304	10000.000000	14410	41552	1.000000	19263	38171	1.000000	248033248	-0.002755
177651592	392551415.000000	20405482	10000.000000	14541	41315	1.000000	19095	38688	1.000000	251215237	-0.001822
177619834	392625964.000000	20404213	10000.000000	14536	41694	1.000000	19222	38019	1.000000	254392761	-0.001244
177619325	392581567.000000	20410101	10000.000000	14532	41802	1.000000	19133	38020	1.000000	257563714	-0.001113
177646963	392594700.000000	20406963	10000.000000	14612	41417	1.000000	19102	38224	1.000000	260731170	-0.003264
177635138	392589389.000000	20401407	10000.000000	14616	41382	1.000000	19059	38065	1.000000	263890406	-0.003274
177640405	392628225.000000	20405052	10000.000000	14480	42103	1.000000	19134	38279	1.000000	267052543	-0.002405
177652170	392593477.000000	20405474	10000.000000	14607	41791	1.000000	19049	38346	1.000000	270206547	-0.002331
177641281	392641631.000000	20403160	10000.000000	14726	41631	1.000000	19170	37990	1.000000	273354658	-0.002244
177611565	392632804.000000	20406889	10000.000000	14579	41208	1.000000	19314	38044	1.000000	276497967	-0.002112
177626883	392621766.000000	20407663	10000.000000	14569	41684	1.000000	19127	37903	1.000000	279638444	-0.001929
177643151	392585345.000000	20400500	10000.000000	14699	41402	1.000000	19186	38231	1.000000	282775137	-0.001882
177634276	392586255.000000	20409917	10000.000000	14435	41505	1.000000	19093	37939	1.000000	285907762	-0.001691
177644501	392597733.000000	20409474	10000.000000	14562	41485	1.000000	19134	38585	1.000000	289035175	-0.001147
177641572	392593809.000000	20408511	10000.000000	14656	41461	1.000000	19129	38389	1.000000	292157407	-0.000453
177641581	392593491.000000	20407089	10000.000000	14591	41461	1.000000	19076	38674	1.000000	295270479	-0.000379
177648188	392552748.000000	20395656	10000.000000	14785	41632	1.000000	19081	38201	1.000000	298380065	-0.000551
177617569	392634456.000000	20407160	10000.000000	14592	41899	1.000000	19056	38558	1.000000	301489435	-0.001034
177644486	392571151.000000	20411227	10000.000000	14680	41363	1.000000	19107	38302	1.000000	304591782	-0.001174
177631827	392595401.000000	20399040	10000.000000	14498	41647	1.000000	19234	38227	1.000000	307694235	-0.001597
177628778	392647070.000000	20399686	10000.000000	14565	41442	1.000000	19359	38179	1.000000	310788319	-0.001256
177621803	392584923.000000	20404911	10000.000000	14584	41498	1.000000	19030	38133	1.000000	313878250	-0.001759
177641913	392559639.000000	20408786	10000.000000	14520	41700	1.000000	19166	38201	1.000000	316963271	-0.001567
177640191	392595393.000000	20407701	10000.000000	14498	42023	1.000000	19309	37928	1.000000	320037877	-0.001585
177616666	392587064.000000	20412548	10000.000000	14466	41886	1.000000	19179	38010	1.000000	323112138	-0.001767
177621955	392593138.000000	20411553	10000.000000	14422	41736	1.000000	18895	38251	1.000000	326182860	-0.001531
177630326	392652335.000000	20405880	10000.000000	14520	41570	1.000000	19014	38611	1.000000	329247640	-0.001451
177646199	392577310.000000	20404622	10000.000000	14560	41375	1.000000	19035	38539	1.000000	332308144	-0.001437
177657527	392560827.000000	20403035	10000.000000	14558	41499	1.000000	18984	38181	1.000000	335365133	-0.001466
npatches	nstrain	runtime	dt	init_x	init_y	init_y_blood	init_z	init_S	beta0	beta1	beta2	beta3	mean_beta	B	d	delta	delta_blood	b[0]	mut	m	CTL	c	g	epsilon	k	het	lambda	rho	omega	x_max	patch.dyna	DELTA	A	VA
10000	1	100.000000	0.000100	21900	9499	5000000	0.001000	10000000	10.473193	9.809893	12.268059	9.797343	17	8000000000.000000	0.010000	1.000000	1.000000	800000	0.000050	0.048000	1	0.001000	1.000000	25.000000	9.000000	0.500000	0.001000	0.001000	0.010000	31987	0	10.000000	7.000000	1.000000
sus	inf	inf_blood	z	x[0]	y[0][0]	z[0]	x[1]	y[1][0]	z[1]	S[0]	synchrony
219000000	94990000.000000	5000000	10.000000	21900	9499	0.001000	21900	9499	0.001000	10000000	0.000000
196272538	305278933.000000	15865750	10000.000000	23525	27879	1.000000	23880	27652	1.000000	12610102	0.000000
194766586	310952769.000000	16163000	10000.000000	23153	28241	1.000000	23750	27834	1.000000	15710798	0.000000
194721528	311037612.000000	16174399	10000.000000	23390	28168	1.000000	23561	28119	1.000000	18814462	0.000000
194737678	311026489.000000	16164875	10000.000000	23383	28238	1.000000	23914	27995	1.000000	21913654	0.000000
194736280	311048981.000000	16167972	10000.000000	23263	28160	1.000000	23872	27924	1.000000	25008058	0.000000
194748663	311004591.000000	16169672	10000.000000	23281	28361	1.000000	23808	27919	1.000000	28099525	0.000000
194712403	311051794.000000	16171876	10000.000000	23384	28354	1.000000	23803	27852	1.000000	31180346	0.000000
194749116	311047382.000000	16162492	10000.000000	23261	28290	1.000000	23825	27906	1.000000	34260191	0.000000
194728247	311043764.000000	16168494	10000.000000	23370	28452	1.000000	23790	27876	1.000000	37338263	0.000000
194721775	311049358.000000	16165397	10000.000000	23348	28287	1.000000	23682	28362	1.000000	40407743	0.000000
194708361	311024569.000000	16170619	10000.000000	23070	28444	1.000000	23780	28041	1.000000	43478936	0.000000
194730656	311068631.000000	16164680	10000.000000	23282	28498	1.000000	23702	27868	1.000000	46542023	0.000000
194729466	311047557.000000	16165281	10000.000000	23413	28456	1.000000	23939	28040	1.000000	49602356	0.000000
194718792	311048755.000000	16171898	10000.000000	23327	28116	1.000000	23842	28184	1.000000	52655494	0.000000
194738610	311020853.000000	16163007	10000.000000	23304	28568	1.000000	23596	28151	1.000000	55705797	0.000000
194732714	311064048.000000	16173438	10000.000000	23188	27885	1.000000	23771	28198	1.000000	58749114	0.000000
194738767	311018121.000000	16166854	10000.000000	23398	28354	1.000000	23634	28213	1.000000	61788882	0.000000
194717251	311056976.000000	16172925	10000.000000	23402	28174	1.000000	23704	27986	1.000000	64826219	0.000000
194722114	311082126.000000	16173884	10000.000000	23404	28331	1.000000	23648	28333	1.000000	67857868	0.000000
194732998	311007073.000000	16167336	10000.000000	23388	28384	1.000000	23738	28197	1.000000	70883607	0.000000
194729580	311072996.000000	16164771	10000.000000	23102	28352	1.000000	23839	28237	1.000000	73905032	0.000000
194744565	311008104.000000	16170372	10000.000000	23353	28248	1.000000	23770	28061	1.000000	76921902	0.000000
194734368	311039184.000000	16167008	10000.000000	23393	28303	1.000000	23687	27985	1.000000	79934694	0.000000
194729884	311029639.000000	16172651	10000.000000	23337	28415	1.000000	23713	28079	1.000000	82942498	0.000000
194727173	311050880.000000	16160017	10000.000000	23205	28360	1.000000	23799	28217	1.000000	85946049	0.000000
194727329	311067048.000000	16168537	10000.000000	23353	28251	1.000000	23604	28462	1.000000	88944183	0.000000
194740479	311084789.000000	16170962	10000.000000	23331	28381	1.000000	23920	28112	1.000000	91939380	0.000000
194754607	311066759.000000	16163555	10000.000000	23206	28631	1.000000	23798	28061	1.000000	94926905	0.000000
194737082	311052893.000000	16163269	10000.000000	23220	28797	1.000000	23888	28312	1.000000	97911711	0.000000
194720673	311077415.000000	16169825	10000.000000	23243	28471	1.000000	23726	28127	1.000000	100893431	0.000000
194725152	311051031.000000	16164211	10000.000000	23277	28745	1.000000	23762	28206	1.000000	103866874	0.000000
194745456	311040460.000000	16160467	10000.000000	23211	28061	1.000000	24033	28060	1.000000	106837755	0.000000
194718140	311118534.000000	16173122	10000.000000	23283	28480	1.000000	23840	28193	1.000000	109805102	0.000000
194740959	311055634.000000	16165765	10000.000000	23317	28317	1.000000	23694	28101	1.000000	112766967	0.000000
194731931	311049031.000000	16172389	10000.000000	23269	28058	1.000000	23747	27899	1.000000	115724772	0.000000
194740159	311011095.000000	16166856	10000.000000	23602	28485	1.000000	23692	27970	1.000000	118679014	0.000000
194739736	311054177.000000	16170289	10000.000000	23519	28168	1.000000	23836	27784	1.000000	121628245	0.000000
194734030	311088484.000000	16163869	10000.000000	23283	28362	1.000000	23908	27998	1.000000	124573925	0.000000
194725716	311085216.000000	16162185	10000.000000	23389	28638	1.000000	23808	28211	1.000000	127511318	0.000000
194748824	311008728.000000	16164410	10000.000000	23402	28008	1.000000	23862	27790	1.000000	130448531	-1.#IND00
194746588	311014403.000000	16166841	10000.000000	23288	28722	1.000000	23756	27869	1.000000	133377574	0.000000
194725414	311040608.000000	16162369	10000.000000	23299	28322	1.000000	24008	28212	1.000000	136305654	0.002504
194726303	311056083.000000	16161955	10000.000000	23143	28582	1.000000	23840	28041	1.000000	139227547	-0.005039
194729179	311023159.000000	16165758	10000.000000	23216	28701	1.000000	23674	27877	1.000000	142144927	0.002081
194720650	311066830.000000	16171114	10000.000000	23385	28394	1.000000	23992	27984	1.000000	145060203	0.004100
194715245	311071652.000000	16166519	10000.000000	23376	28156	1.000000	23713	27920	1.000000	147971715	0.000787
194742315	311002771.000000	16165662	10000.000000	23230	28172	1.000000	23864	28057	1.000000	150879208	-0.003251
194748182	311036867.000000	16167119	10000.000000	23309	28563	1.000000	23979	27878	1.000000	153781721	-0.002423
194738463	311065396.000000	16167867	10000.000000	23363	28323	1.000000	23858	27832	1.000000	156680716	-0.003483
194730905	311032924.000000	16172157	10000.000000	23263	28673	1.000000	23663	28159	1.000000	159575495	0.000125
194745394	311046149.000000	16168201	10000.000000	23514	28373	1.000000	23836	27978	1.000000	162463168	-0.000628
194744191	311055750.000000	16173552	10000.000000	23286	28162	1.000000	23830	27802	1.000000	165350109	-0.002882
194710908	311113174.000000	16173300	10000.000000	23285	27977	1.000000	23930	27861	1.000000	168231931	-0.004375
194740129	311059208.000000	16168883	10000.000000	23343	28371	1.000000	23918	27706	1.000000	171105270	-0.002715
194742325	311062817.000000	16169113	10000.000000	23342	28155	1.000000	23829	27786	1.000000	173978292	-0.002550
194754304	311014254.000000	16161782	10000.000000	23380	28510	1.000000	23781	28233	1.000000	176848150	-0.003906
194718874	311068444.000000	16162523	10000.000000	23445	28581	1.000000	23767	28104	1.000000	179711102	-0.005177
194709950	311121785.000000	16168756	10000.000000	23423	28526	1.000000	23918	28060	1.000000	182569841	-0.004708
194730052	311043804.000000	16166993	10000.000000	23206	28382	1.000000	23820	27886	1.000000	185421744	-0.004274
194704722	311073584.000000	16166323	10000.000000	23185	28482	1.000000	23840	27879	1.000000	188272185	-0.005533
194742600	311013253.000000	16163095	10000.000000	23328	28391	1.000000	23699	27807	1.000000	191119602	-0.006342
194748166	311006652.000000	16163187	10000.000000	23252	28184	1.000000	24027	27736	1.000000	193960749	-0.006894
194729224	311080286.000000	16169863	10000.000000	23323	27974	1.000000	23929	27708	1.000000	196796481	-0.006505
194756382	310998893.000000	16169204	10000.000000	23361	28174	1.000000	23773	27802	1.000000	199631023	-0.004149
194754900	311037773.000000	16161863	10000.000000	23391	28615	1.000000	23753	27952	1.000000	202458439	-0.004441
194720253	311093769.000000	16165291	10000.000000	23126	28484	1.000000	23750	27946	1.000000	205282172	-0.005800
194743766	311063430.000000	16164390	10000.000000	23192	28410	1.000000	23816	27883	1.000000	208100552	-0.005702
194728922	311037686.000000	16168914	10000.000000	23307	28550	1.000000	23886	27985	1.000000	210915982	-0.006261
194728521	311053712.000000	16168592	10000.000000	23349	28139	1.000000	23785	28159	1.000000	213728129	-0.006021
194752725	310979894.000000	16170101	10000.000000	23154	28739	1.000000	23546	28379	1.000000	216534749	-0.006198
194719713	311101003.000000	16167626	10000.000000	23438	28240	1.000000	23951	28021	1.000000	219337323	-0.006841
194730218	311030233.000000	16160290	10000.000000	23394	28448	1.000000	23817	28084	1.000000	222135511	-0.006605
194734389	311079718.000000	16172441	10000.000000	23271	28236	1.000000	23720	28115	1.000000	224929169	-0.007599
194731157	311047166.000000	16167275	10000.000000	23332	28369	1.000000	23844	28188	1.000000	227718680	-0.007435
194730700	311032427.000000	16168025	10000.000000	23303	28588	1.000000	23816	28050	1.000000	230506291	-0.006223
194722124	311069514.000000	16163143	10000.000000	23351	28448	1.000000	23734	27949	1.000000	233291012	-0.006413
194712210	311052719.000000	16177100	10000.000000	23263	28373	1.000000	23927	27728	1.000000	236067194	-0.006495
194729650	311048495.000000	16166346	10000.000000	23228	28433	1.000000	23886	28185	1.000000	238841957	-0.006543
194718129	311083822.000000	16162863	10000.000000	23403	28203	1.000000	23908	28020	1.000000	241610337	-0.006509
194732067	311038925.000000	16169978	10000.000000	23389	28257	1.000000	23848	28227	1.000000	244375977	-0.006191
194715238	311063693.000000	16174053	10000.000000	23343	28243	1.000000	23756	28134	1.000000	247142035	-0.006024
194750114	310992346.000000	16173113	10000.000000	23329	28469	1.000000	23654	28077	1.000000	249898477	-0.005256
194744374	311004247.000000	16160065	10000.000000	23380	28657	1.000000	23878	27685	1.000000	252651381	-0.005339
194750702	311007791.000000	16164110	10000.000000	23494	28176	1.000000	23855	28081	1.000000	255397782	-0.004335
194711682	311059894.000000	16166955	10000.000000	23232	28367	1.000000	23943	27866	1.000000	258142127	-0.004241
194714876	311125963.000000	16169223	10000.000000	23346	28267	1.000000	23967	28194	1.000000	260884830	-0.004391
194732374	311041481.000000	16170889	10000.000000	23586	28313	1.000000	23681	27759	1.000000	263623896	-0.004466
194728247	311057842.000000	16165761	10000.000000	23463	28143	1.000000	23850	27699	1.000000	266354130	-0.005093
194733874	311048188.000000	16169135	10000.000000	23366	28391	1.000000	23593	28231	1.000000	269081844	-0.005457
194744356	311031080.000000	16163183	10000.000000	23452	28210	1.000000	23914	28290	1.000000	271806409	-0.005266
194732532	311066196.000000	16159844	10000.000000	23155	28155	1.000000	23915	28279	1.000000	274528805	-0.005040
194731067	311080512.000000	16178760	10000.000000	23111	28473	1.000000	23773	28268	1.000000	277245744	-0.005081
194748270	311043918.000000	16164986	10000.000000	23419	28304	1.000000	23998	27641	1.000000	279957982	-0.005031
194741066	311014106.000000	16170093	10000.000000	23427	28193	1.000000	23829	27843	1.000000	282664729	-0.004888
194728944	311040509.000000	16163845	10000.000000	23340	28327	1.000000	23872	28157	1.000000	285366445	-0.004991
194733436	311094735.000000	16166298	10000.000000	23237	28052	1.000000	23946	27786	1.000000	288064395	-0.004914
194713607	311092549.000000	16165455	10000.000000	23366	28264	1.000000	23638	28188	1.000000	290758129	-0.004588
194731797	311073529.000000	16164471	10000.000000	23217	28517	1.000000	23763	27912	1.000000	293449960	-0.004592
194729638	311033710.000000	16169246	10000.000000	23266	28431	1.000000	23760	27938	1.000000	296137156	-0.004438
npatches	nstrain	runtime	dt	init_x	init_y	init_y_blood	init_z	init_S	beta0	beta1	beta2	beta3	mean_beta	B	d	delta	delta_blood	b[0]	mut	m	CTL	c	g	epsilon	k	het	lambda	rho	omega	x_max	patch.dyna	DELTA	A	VA
10000	1	100.000000	0.000100	21900	9499	5000000	0.001000	10000000	19.334608	11.963291	23.170088	20.138812	17	8000000000.000000	0.010000	1.000000	1.000000	800000	0.000050	0.048000	1	0.001000	1.000000	25.000000	10.000000	0.500000	0.001000	0.001000	0.010000	31987	0	10.000000	7.000000	1.000000
sus	inf	inf_blood	z	x[0]	y[0][0]	z[0]	x[1]	y[1][0]	z[1]	S[0]	synchrony
219000000	94990000.000000	5000000	10.000000	21900	9499	0.001000	21900	9499	0.001000	10000000	0.000000
214157045	237785496.000000	12356751	10000.000000	19896	24422	1.000000	24028	21884	1.000000	12264185	0.000000
212731961	242217960.000000	12590707	10000.000000	19892	25268	1.000000	24010	22414	1.000000	14913606	0.000000
212728647	242201835.000000	12591727	10000.000000	19759	25411	1.000000	23975	22371	1.000000	17564850	0.000000
212733248	242225355.000000	12592854	10000.000000	20163	25065	1.000000	23946	22470	1.000000	20213750	0.000000
212753684	242154864.000000	12585891	10000.000000	19724	25413	1.000000	23874	22476	1.000000	22864301	0.000000
212761891	242195300.000000	12593871	10000.000000	19721	25230	1.000000	23991	22612	1.000000	25509211	0.000000
212750978	242163948.000000	12588670	10000.000000	19940	25233	1.000000	23951	22100	1.000000	28147503	0.000000
212721248	242205052.000000	12587233	10000.000000	19874	25199	1.000000	24028	22162	1.000000	30783665	0.000000
212729094	242217573.000000	12582759	10000.000000	19914	25008	1.000000	24013	22242	1.000000	33414483	0.000000
212752769	242153686.000000	12589202	10000.000000	19514	25335	1.000000	23812	22628	1.000000	36042093	0.000000
212731076	242202574.000000	12595549	10000.000000	19851	25131	1.000000	24133	22588	1.000000	38668968	0.000000
212745355	242226102.000000	12589013	10000.000000	20151	24581	1.000000	23972	22203	1.000000	41288519	0.000000
212720638	242229208.000000	12596398	10000.000000	19814	25084	1.000000	24247	22036	1.000000	43904150	0.000000
212725220	242215233.000000	12594928	10000.000000	19963	25226	1.000000	24025	22271	1.000000	46517924	0.000000
212726653	242211317.000000	12591525	10000.000000	19994	25066	1.000000	23807	22211	1.000000	49123420	0.000000
212737048	242216207.000000	12594598	10000.000000	20039	25075	1.000000	23884	22343	1.000000	51728319	0.000000
212737504	242200146.000000	12587170	10000.000000	19968	24992	1.000000	24050	22103	1.000000	54327301	0.000000
212739512	242210324.000000	12583118	10000.000000	20011	24979	1.000000	23943	22232	1.000000	56923165	0.000000
212736037	242201359.000000	12593442	10000.000000	19921	25027	1.000000	23735	22380	1.000000	59513768	0.000000
212733997	242176807.000000	12584762	10000.000000	19855	25375	1.000000	24026	22486	1.000000	62102562	0.000000
212727419	242271514.000000	12591053	10000.000000	19792	25545	1.000000	23774	22223	1.000000	64686988	0.000000
212702955	242215927.000000	12591348	10000.000000	20008	24923	1.000000	24013	22214	1.000000	67267942	0.000000
212712935	242182901.000000	12594118	10000.000000	19916	25292	1.000000	24031	22160	1.000000	69844892	0.000000
212709632	242230672.000000	12592357	10000.000000	19853	25056	1.000000	23895	22449	1.000000	72418038	0.000000
212721656	242215472.000000	12589143	10000.000000	19911	25157	1.000000	24026	22295	1.000000	74989343	0.000000
212733555	242228805.000000	12589227	10000.000000	19892	24940	1.000000	23824	22415	1.000000	77554447	0.000000
212735326	242203235.000000	12594724	10000.000000	19928	25182	1.000000	23828	22454	1.000000	80117850	0.000000
212727087	242193197.000000	12590493	10000.000000	19827	25276	1.000000	24044	22155	1.000000	82675484	0.000000
212734900	242181930.000000	12592603	10000.000000	19862	25291	1.000000	23866	22668	1.000000	85229219	0.000000
212719435	242258375.000000	12584827	10000.000000	19872	25295	1.000000	24057	22442	1.000000	87780172	0.000000
212741281	242184047.000000	12582700	10000.000000	19903	25165	1.000000	24082	22235	1.000000	90326178	0.000000
212730955	242249639.000000	12590254	10000.000000	19946	25313	1.000000	24077	22261	1.000000	92871230	0.000000
212718832	242228689.000000	12590697	10000.000000	19896	24946	1.000000	24184	22273	1.000000	95411005	0.000000
212725001	242179759.000000	12583718	10000.000000	20093	24912	1.000000	24023	22255	1.000000	97945234	0.000000
212709692	242238447.000000	12593639	10000.000000	19949	25138	1.000000	23866	22504	1.000000	100476381	0.000000
212711780	242230741.000000	12584193	10000.000000	19980	25220	1.000000	24033	22127	1.000000	103003776	0.000000
212742646	242202162.000000	12593295	10000.000000	19910	25242	1.000000	23862	22361	1.000000	105524426	0.000000
212723375	242228381.000000	12590293	10000.000000	20064	25222	1.000000	24146	22278	1.000000	108048891	0.000000
212716956	242232284.000000	12591416	10000.000000	20037	24782	1.000000	24082	22139	1.000000	110564376	0.000000
212738857	242183620.000000	12581840	10000.000000	19887	25348	1.000000	24001	22380	1.000000	113078081	-1.#IND00
212722698	242242453.000000	12590958	10000.000000	19733	25755	1.000000	24021	22348	1.000000	115588421	-0.006400
212734056	242180986.000000	12590323	10000.000000	19950	25104	1.000000	23932	22558	1.000000	118093230	0.000886
212734428	242168713.000000	12585466	10000.000000	19807	25564	1.000000	23847	22313	1.000000	120593953	0.010496
212723610	242239917.000000	12592723	10000.000000	20049	25024	1.000000	23931	22395	1.000000	123086662	0.013328
212723333	242216551.000000	12594522	10000.000000	20016	25422	1.000000	24083	22359	1.000000	125579336	0.011146
212714236	242204365.000000	12589248	10000.000000	19744	25311	1.000000	24124	22298	1.000000	128066528	0.013206
212714952	242235704.000000	12589920	10000.000000	20047	24751	1.000000	23634	22546	1.000000	130553155	0.012206
212747173	242146448.000000	12590118	10000.000000	19728	25430	1.000000	23969	22491	1.000000	133035033	0.012492
212734330	242185922.000000	12588583	10000.000000	19706	25227	1.000000	23955	22446	1.000000	135510869	0.009990
212741319	242183158.000000	12583224	10000.000000	19796	25277	1.000000	24047	22558	1.000000	137986336	0.011537
212756955	242186737.000000	12587031	10000.000000	19914	25123	1.000000	23887	22410	1.000000	140457696	0.009511
212739607	242184355.000000	12590611	10000.000000	19832	25436	1.000000	24110	22520	1.000000	142922849	0.008870
212723609	242189187.000000	12588256	10000.000000	19711	25286	1.000000	24012	22493	1.000000	145385110	0.007891
212709971	242248681.000000	12590066	10000.000000	19962	25037	1.000000	23935	22297	1.000000	147843672	0.006219
212740559	242206793.000000	12587984	10000.000000	19771	25178	1.000000	24103	22460	1.000000	150298939	0.005630
212758246	242185395.000000	12588334	10000.000000	20012	25031	1.000000	24144	22310	1.000000	152749339	0.003346
212735556	242231890.000000	12592437	10000.000000	19962	25429	1.000000	23919	22252	1.000000	155196630	0.002970
212738664	242239563.000000	12582402	10000.000000	19922	25197	1.000000	23990	22263	1.000000	157644915	0.002647
212717674	242220405.000000	12592970	10000.000000	19877	25121	1.000000	23853	22256	1.000000	160088424	0.002059
212734264	242192101.000000	12585141	10000.000000	19870	25535	1.000000	24002	22404	1.000000	162524388	0.002297
212720920	242217850.000000	12582281	10000.000000	19979	24990	1.000000	23958	22345	1.000000	164957962	0.006244
212746605	242199970.000000	12588609	10000.000000	19698	25150	1.000000	24087	22170	1.000000	167389669	0.006108
212741338	242173994.000000	12587180	10000.000000	19959	25030	1.000000	23955	22808	1.000000	169817938	0.005288
212729345	242220937.000000	12592021	10000.000000	20016	25354	1.000000	23926	22464	1.000000	172239799	0.004592
212754041	242206043.000000	12587798	10000.000000	19738	25272	1.000000	24113	22326	1.000000	174658830	0.003999
212734513	242179215.000000	12587602	10000.000000	20083	25187	1.000000	24017	22368	1.000000	177074589	0.004691
212723439	242209431.000000	12585796	10000.000000	19774	25271	1.000000	24026	22446	1.000000	179485007	0.004116
212732288	242234163.000000	12583371	10000.000000	19987	25046	1.000000	24029	22326	1.000000	181890792	0.004623
212733582	242229183.000000	12586068	10000.000000	19910	25346	1.000000	23985	22114	1.000000	184296129	0.003976
212723218	242248364.000000	12594073	10000.000000	20057	24708	1.000000	23770	22455	1.000000	186696905	0.003656
212726067	242218733.000000	12591056	10000.000000	19981	25194	1.000000	24126	22535	1.000000	189097178	0.003299
212738786	242205786.000000	12583044	10000.000000	19844	25063	1.000000	24066	22362	1.000000	191490057	0.003810
212743391	242197318.000000	12587107	10000.000000	20144	24919	1.000000	24062	22666	1.000000	193880849	0.003679
212738628	242231826.000000	12592298	10000.000000	19946	25242	1.000000	23993	22332	1.000000	196266982	0.003981
212740181	242151069.000000	12583622	10000.000000	19810	25221	1.000000	24055	22203	1.000000	198649450	0.003436
212752645	242186104.000000	12590200	10000.000000	19997	25409	1.000000	24077	22645	1.000000	201027910	0.003458
212728812	242208193.000000	12588234	10000.000000	19976	25314	1.000000	23931	22041	1.000000	203404675	0.003589
212718678	242223292.000000	12591456	10000.000000	19857	25071	1.000000	23947	22260	1.000000	205779154	0.003173
212743482	242199232.000000	12591817	10000.000000	19974	25034	1.000000	24035	22395	1.000000	208149362	0.003582
212730037	242223015.000000	12582647	10000.000000	19918	24908	1.000000	23910	22575	1.000000	210517090	0.003298
212720064	242210747.000000	12588889	10000.000000	19830	25031	1.000000	24032	22157	1.000000	212878336	0.003355
212721506	242225353.000000	12587972	10000.000000	19769	24996	1.000000	24002	22279	1.000000	215239004	0.003016
212738251	242180516.000000	12588141	10000.000000	19731	25451	1.000000	23829	22453	1.000000	217592381	0.002792
212741818	242188296.000000	12585793	10000.000000	19954	25068	1.000000	23950	22453	1.000000	219942820	0.002175
212729620	242186356.000000	12586653	10000.000000	19934	25089	1.000000	23832	22634	1.000000	222286088	0.002179
212749272	242174281.000000	12588764	10000.000000	19948	25050	1.000000	23864	22433	1.000000	224631124	0.002145
212728811	242247971.000000	12590120	10000.000000	19905	25190	1.000000	24023	22283	1.000000	226971710	0.001978
212733788	242211509.000000	12594376	10000.000000	19719	25323	1.000000	23925	22347	1.000000	229306881	0.002175
212736567	242209561.000000	12591193	10000.000000	19965	24877	1.000000	23957	22133	1.000000	231640720	0.002076
212716203	242221487.000000	12593871	10000.000000	19857	25273	1.000000	23992	22669	1.000000	233970892	0.002075
212748194	242175225.000000	12585504	10000.000000	19882	25339	1.000000	23992	22517	1.000000	236299295	0.002118
212745057	242209033.000000	12588629	10000.000000	19598	25556	1.000000	24171	22287	1.000000	238623941	0.002138
212715059	242219843.000000	12594003	10000.000000	19824	25385	1.000000	24099	22269	1.000000	240946884	0.002456
212754730	242151127.000000	12588108	10000.000000	19813	24984	1.000000	23883	22361	1.000000	243262597	0.002689
212712527	242185829.000000	12586420	10000.000000	19914	25083	1.000000	23863	22290	1.000000	247887182	0.002393
212720131	242199046.000000	12591817	10000.000000	20003	25232	1.000000	23953	22210	1.000000	250191497	0.002162
212738346	242206661.000000	12589525	10000.000000	19882	25309	1.000000	23663	22219	1.000000	252495543	0.001926
212730897	242187860.000000	12585867	10000.000000	19886	25250	1.000000	23800	22354	1.000000	254793323	0.001899
npatches	nstrain	runtime	dt	init_x	init_y	init_y_blood	init_z	init_S	beta0	beta1	beta2	beta3	mean_beta	B	d	delta	delta_blood	b[0]	mut	m	CTL	c	g	epsilon	k	het	lambda	rho	omega	x_max	patch.dyna	DELTA	A	VA
10000	1	100.000000	0.000100	21900	9499	5000000	0.001000	10000000	23.075362	12.224654	20.147076	20.629762	17	8000000000.000000	0.010000	1.000000	1.000000	800000	0.000050	0.048000	1	0.001000	1.000000	25.000000	11.000000	0.500000	0.001000	0.001000	0.010000	31987	0	10.000000	7.000000	1.000000
sus	inf	inf_blood	z	x[0]	y[0][0]	z[0]	x[1]	y[1][0]	z[1]	S[0]	synchrony
219000000	94990000.000000	5000000	10.000000	21900	9499	0.001000	21900	9499	0.001000	10000000	0.000000
231955464	181513797.000000	9434400	10000.000000	20219	19942	1.000000	25366	16433	1.000000	11926597	0.000000
230745274	184762307.000000	9601717	10000.000000	19995	20500	1.000000	25610	16849	1.000000	14130605	0.000000
230714252	184848037.000000	9602346	10000.000000	20194	20301	1.000000	25370	16806	1.000000	16335572	0.000000
230695161	184828549.000000	9613132	10000.000000	20178	20343	1.000000	25211	16966	1.000000	18542016	0.000000
230722988	184837751.000000	9599760	10000.000000	20054	21085	1.000000	25470	16757	1.000000	20742357	0.000000
230710944	184846576.000000	9610699	10000.000000	20215	20403	1.000000	25315	16806	1.000000	22938820	0.000000
230700368	184820696.000000	9606048	10000.000000	20221	20117	1.000000	25435	16703	1.000000	25131925	0.000000
230699347	184855674.000000	9606840	10000.000000	20009	20464	1.000000	25640	16699	1.000000	27321648	0.000000
230690452	184833284.000000	9604113	10000.000000	19902	20616	1.000000	25391	16698	1.000000	29506758	0.000000
230697348	184857945.000000	9610623	10000.000000	20249	20660	1.000000	25186	16884	1.000000	31689483	0.000000
230714098	184838591.000000	9607321	10000.000000	20267	20138	1.000000	25422	16768	1.000000	33873672	0.000000
230699129	184817542.000000	9606537	10000.000000	20005	20488	1.000000	25518	16825	1.000000	36048949	0.000000
230703661	184809977.000000	9604949	10000.000000	20182	20380	1.000000	25370	16528	1.000000	38223320	0.000000
230708588	184857873.000000	9613416	10000.000000	20268	20365	1.000000	25654	16822	1.000000	40393076	0.000000
230727358	184797749.000000	9609429	10000.000000	20171	20501	1.000000	25670	17017	1.000000	42561844	0.000000
230711745	184852320.000000	9605017	10000.000000	20248	20513	1.000000	25437	17058	1.000000	44725256	0.000000
230705103	184873704.000000	9605793	10000.000000	20198	20399	1.000000	25462	16914	1.000000	46884231	0.000000
230699567	184831274.000000	9602801	10000.000000	19966	20500	1.000000	25292	16875	1.000000	49041528	0.000000
230715330	184843699.000000	9602763	10000.000000	20455	20079	1.000000	25292	16744	1.000000	51193834	0.000000
230730612	184805975.000000	9607651	10000.000000	19925	20567	1.000000	25333	16970	1.000000	53345529	0.000000
230713045	184834354.000000	9604906	10000.000000	20084	20288	1.000000	25453	16897	1.000000	55495727	0.000000
230696022	184833267.000000	9607802	10000.000000	20036	20316	1.000000	25433	17024	1.000000	57641481	0.000000
230720537	184840173.000000	9608309	10000.000000	20078	20539	1.000000	25427	16754	1.000000	59783418	0.000000
230694721	184881272.000000	9607400	10000.000000	19930	20280	1.000000	25554	16848	1.000000	61923187	0.000000
230702436	184863135.000000	9607920	10000.000000	20351	20212	1.000000	25382	16842	1.000000	64062475	0.000000
230707006	184804906.000000	9602158	10000.000000	20140	20468	1.000000	25381	16844	1.000000	66194736	0.000000
230702974	184843187.000000	9609697	10000.000000	20021	20390	1.000000	25251	17105	1.000000	68323162	0.000000
230716223	184803060.000000	9608525	10000.000000	20305	20044	1.000000	25386	16861	1.000000	70449840	0.000000
230683915	184874721.000000	9610201	10000.000000	20185	20589	1.000000	25399	16880	1.000000	72568594	0.000000
230707730	184841343.000000	9609204	10000.000000	20129	20185	1.000000	25452	16823	1.000000	74688595	0.000000
230721445	184845904.000000	9608471	10000.000000	20011	20396	1.000000	25568	16861	1.000000	76805148	0.000000
230714715	184849795.000000	9613199	10000.000000	20124	20544	1.000000	25415	17012	1.000000	78920334	0.000000
230721990	184804598.000000	9602371	10000.000000	19970	20490	1.000000	25322	16879	1.000000	81029899	0.000000
230715664	184807305.000000	9609335	10000.000000	20062	20294	1.000000	25747	16829	1.000000	83136774	0.000000
230713187	184822950.000000	9605903	10000.000000	20098	20416	1.000000	25303	16883	1.000000	85239489	0.000000
230712914	184869111.000000	9606691	10000.000000	19908	20484	1.000000	25290	16842	1.000000	87341100	0.000000
230720238	184823156.000000	9607797	10000.000000	20004	20684	1.000000	25442	16930	1.000000	89440002	0.000000
230719520	184848368.000000	9605825	10000.000000	20095	20684	1.000000	25494	16931	1.000000	91531429	0.000000
230718619	184819051.000000	9609921	10000.000000	20118	20551	1.000000	25394	16745	1.000000	93621108	0.000000
230736993	184845106.000000	9605232	10000.000000	20234	20553	1.000000	25240	17010	1.000000	95708750	-1.#IND00
230715786	184835151.000000	9603250	10000.000000	20162	20885	1.000000	25294	16970	1.000000	97792885	0.038400
230709577	184839311.000000	9604918	10000.000000	20177	20694	1.000000	25530	16865	1.000000	99873391	0.001514
230720045	184852688.000000	9611236	10000.000000	20194	20183	1.000000	25372	16787	1.000000	101953951	0.008935
230705487	184878620.000000	9610048	10000.000000	20202	20589	1.000000	25326	16933	1.000000	104027951	0.003607
230689554	184847766.000000	9608555	10000.000000	20220	20156	1.000000	25472	16659	1.000000	106101120	0.003328
230727693	184810567.000000	9605503	10000.000000	19942	20473	1.000000	25434	17040	1.000000	108168536	0.003729
230688055	184866670.000000	9604509	10000.000000	20070	20413	1.000000	25522	16681	1.000000	110234337	0.003162
230722526	184827969.000000	9602816	10000.000000	20002	20600	1.000000	25411	17021	1.000000	112297216	-0.000678
230708316	184826097.000000	9613185	10000.000000	20146	20456	1.000000	25442	16943	1.000000	114357481	-0.000848
230694963	184877610.000000	9612257	10000.000000	20407	20464	1.000000	25358	17100	1.000000	116413505	-0.004259
230689454	184898350.000000	9610314	10000.000000	20029	20835	1.000000	25377	16972	1.000000	118468926	-0.006001
230723893	184879813.000000	9611331	10000.000000	20062	20601	1.000000	25563	17117	1.000000	120516235	-0.005653
230700209	184844258.000000	9610206	10000.000000	20180	20491	1.000000	25360	16869	1.000000	122564275	-0.005606
230675272	184864745.000000	9611555	10000.000000	20098	20702	1.000000	25453	16817	1.000000	124607658	-0.004842
230741927	184823959.000000	9606818	10000.000000	20156	20703	1.000000	25415	16858	1.000000	126648888	-0.004923
230735270	184808390.000000	9603369	10000.000000	20140	20274	1.000000	25328	16919	1.000000	128686019	-0.005316
230709917	184866886.000000	9608055	10000.000000	20022	20246	1.000000	25506	17033	1.000000	130720017	-0.008524
230701200	184863898.000000	9609825	10000.000000	20325	20291	1.000000	25638	16999	1.000000	132752108	-0.007652
230725909	184816752.000000	9606211	10000.000000	20045	20561	1.000000	25414	16824	1.000000	134781068	-0.005306
230717855	184813374.000000	9601592	10000.000000	20034	20397	1.000000	25420	17063	1.000000	136805866	-0.005812
230714832	184803718.000000	9605949	10000.000000	19937	20636	1.000000	25805	16512	1.000000	138827644	-0.005391
230730487	184826258.000000	9602688	10000.000000	20046	20825	1.000000	25657	16802	1.000000	140847662	-0.005649
230733058	184832158.000000	9606032	10000.000000	20081	20356	1.000000	25652	16841	1.000000	142861481	-0.005355
230721932	184810433.000000	9605547	10000.000000	20108	20360	1.000000	25383	17016	1.000000	144875914	-0.005359
230709259	184850829.000000	9612536	10000.000000	20203	20623	1.000000	25350	17057	1.000000	146887138	-0.003725
230712892	184840570.000000	9604173	10000.000000	20193	20587	1.000000	25388	17042	1.000000	148896313	-0.003130
230673319	184904056.000000	9613072	10000.000000	20290	20397	1.000000	25369	16884	1.000000	150902257	-0.002968
230703301	184835917.000000	9612632	10000.000000	20082	20551	1.000000	25512	17085	1.000000	152905290	-0.002728
230715927	184816703.000000	9608904	10000.000000	20179	20440	1.000000	25540	16908	1.000000	154901228	-0.002657
230720474	184847076.000000	9600478	10000.000000	19960	20770	1.000000	25396	16857	1.000000	156896474	-0.003357
230697541	184830607.000000	9606997	10000.000000	20211	20688	1.000000	25335	16783	1.000000	158890545	-0.003431
230699853	184835777.000000	9608062	10000.000000	19985	20357	1.000000	25250	16859	1.000000	160880048	-0.003335
230708407	184808319.000000	9603964	10000.000000	20115	20567	1.000000	25291	17135	1.000000	162868118	-0.002468
230703150	184851452.000000	9610145	10000.000000	20242	20437	1.000000	25211	16794	1.000000	164851442	-0.001802
230713240	184815512.000000	9600301	10000.000000	20120	20765	1.000000	25444	16718	1.000000	166830511	-0.001793
230727306	184832700.000000	9602892	10000.000000	20028	20491	1.000000	25266	16909	1.000000	168809995	-0.001864
230706375	184863791.000000	9607629	10000.000000	19978	20406	1.000000	25284	16877	1.000000	170787023	-0.001990
230697638	184869060.000000	9607428	10000.000000	20093	20327	1.000000	25215	16840	1.000000	172759315	-0.002025
230703342	184854562.000000	9602956	10000.000000	20355	20268	1.000000	25194	16952	1.000000	174728980	-0.001980
230707020	184834423.000000	9609220	10000.000000	20045	20477	1.000000	25539	17034	1.000000	176695725	-0.001523
230711892	184848410.000000	9607087	10000.000000	20276	20513	1.000000	25649	16941	1.000000	178657870	-0.000935
230706002	184820441.000000	9603872	10000.000000	19750	20824	1.000000	25568	16874	1.000000	180618334	-0.000875
230710435	184845745.000000	9609609	10000.000000	20022	20686	1.000000	25474	16892	1.000000	182572146	-0.001882
230720590	184818064.000000	9605594	10000.000000	20143	20482	1.000000	25455	16584	1.000000	184523998	-0.002374
230722254	184812874.000000	9610370	10000.000000	20094	20740	1.000000	25286	16968	1.000000	186473908	-0.002188
230687405	184858458.000000	9609783	10000.000000	20260	20361	1.000000	25503	16710	1.000000	188424226	-0.002668
230735388	184814337.000000	9607753	10000.000000	20176	20656	1.000000	25480	16918	1.000000	190368938	-0.002557
230696971	184839409.000000	9610540	10000.000000	20293	20185	1.000000	25421	16981	1.000000	192313270	-0.001410
230727181	184813870.000000	9605731	10000.000000	20098	20284	1.000000	25400	17160	1.000000	194253848	-0.001037
230711055	184829039.000000	9611096	10000.000000	20000	20806	1.000000	25361	16826	1.000000	196190723	-0.000195
230685378	184881027.000000	9599835	10000.000000	20120	20427	1.000000	25516	16980	1.000000	198128630	-0.000162
230709069	184834434.000000	9603420	10000.000000	20129	20791	1.000000	25383	16921	1.000000	200056863	-0.000116
230706318	184854406.000000	9609893	10000.000000	20056	20747	1.000000	25376	16861	1.000000	201984863	-0.000164
230706212	184815854.000000	9607856	10000.000000	20102	20232	1.000000	25406	16997	1.000000	203908650	-0.000623
230708592	184859222.000000	9602413	10000.000000	20184	20297	1.000000	25389	16703	1.000000	205833487	-0.000165
230710764	184834799.000000	9608341	10000.000000	20029	20507	1.000000	25446	16739	1.000000	207754148	-0.000151
230706362	184852513.000000	9612457	10000.000000	19923	20160	1.000000	25359	16643	1.000000	209670219	-0.000145
230696873	184845219.000000	9602107	10000.000000	20127	20290	1.000000	25217	16954	1.000000	211582727	-0.000189
230729396	184822094.000000	9609588	10000.000000	19993	20671	1.000000	25380	16909	1.000000	213496315	0.000022
npatches	nstrain	runtime	dt	init_x	init_y	init_y_blood	init_z	init_S	beta0	beta1	beta2	beta3	mean_beta	B	d	delta	delta_blood	b[0]	mut	m	CTL	c	g	epsilon	k	het	lambda	rho	omega	x_max	patch.dyna	DELTA	A	VA
10000	1	100.000000	0.000100	21900	9499	5000000	0.001000	10000000	10.959503	24.352357	23.641407	21.945608	17	8000000000.000000	0.010000	1.000000	1.000000	800000	0.000050	0.048000	1	0.001000	1.000000	25.000000	12.000000	0.500000	0.001000	0.001000	0.010000	31987	0	10.000000	7.000000	1.000000
sus	inf	inf_blood	z	x[0]	y[0][0]	z[0]	x[1]	y[1][0]	z[1]	S[0]	synchrony
219000000	94990000.000000	5000000	10.000000	21900	9499	0.001000	21900	9499	0.001000	10000000	0.000000
246945446	139237025.000000	7237267	10000.000000	27466	12229	1.000000	21690	15728	1.000000	11650657	0.000000
246032580	141356244.000000	7342970	10000.000000	27473	12373	1.000000	21191	16376	1.000000	13473861	0.000000
245969558	141481278.000000	7358990	10000.000000	27461	12501	1.000000	21186	16515	1.000000	15297774	0.000000
245993791	141450586.000000	7349053	10000.000000	27489	12291	1.000000	21328	16529	1.000000	17122408	0.000000
245955297	141475820.000000	7356152	10000.000000	27194	12696	1.000000	21469	16338	1.000000	18942721	0.000000
245974406	141461098.000000	7356472	10000.000000	27228	12202	1.000000	21533	16094	1.000000	20759690	0.000000
245960721	141471300.000000	7354878	10000.000000	27425	12204	1.000000	21477	16188	1.000000	22576693	0.000000
245954430	141480024.000000	7349995	10000.000000	27530	12372	1.000000	21162	16162	1.000000	24388196	0.000000
245975012	141476934.000000	7350423	10000.000000	27344	12058	1.000000	21529	16302	1.000000	26199456	0.000000
245952026	141507997.000000	7352653	10000.000000	27412	12219	1.000000	21559	16069	1.000000	28009113	0.000000
245949641	141482179.000000	7350810	10000.000000	27567	12238	1.000000	21524	15923	1.000000	29814847	0.000000
245977416	141440130.000000	7349577	10000.000000	27281	12295	1.000000	21330	16432	1.000000	31614121	0.000000
245947639	141490680.000000	7352822	10000.000000	27212	12121	1.000000	21392	16067	1.000000	33412015	0.000000
245975155	141447078.000000	7353165	10000.000000	27592	12626	1.000000	21452	16224	1.000000	35207777	0.000000
245970033	141458017.000000	7352297	10000.000000	27327	12380	1.000000	21537	16171	1.000000	37002095	0.000000
245975898	141466178.000000	7354835	10000.000000	27519	12209	1.000000	21656	16086	1.000000	38792759	0.000000
245937185	141491539.000000	7353252	10000.000000	27371	12074	1.000000	21282	16141	1.000000	40583065	0.000000
245972038	141463485.000000	7351577	10000.000000	27447	12481	1.000000	21575	16202	1.000000	42369144	0.000000
245976376	141445894.000000	7354541	10000.000000	27314	12376	1.000000	21353	16217	1.000000	44152308	0.000000
245962267	141494460.000000	7352673	10000.000000	27232	12363	1.000000	21561	16228	1.000000	45935995	0.000000
245976858	141460094.000000	7353674	10000.000000	27107	12284	1.000000	21465	16455	1.000000	47716116	0.000000
245969928	141509009.000000	7356432	10000.000000	27519	12219	1.000000	21589	16021	1.000000	49493728	0.000000
245961474	141466724.000000	7351251	10000.000000	27338	12321	1.000000	21397	16152	1.000000	51263591	0.000000
245958181	141481572.000000	7351789	10000.000000	27439	12301	1.000000	21657	15845	1.000000	53033986	0.000000
245965952	141457952.000000	7358500	10000.000000	27398	12095	1.000000	21383	16395	1.000000	54802783	0.000000
245968507	141449199.000000	7352449	10000.000000	27438	12087	1.000000	21275	16194	1.000000	56567566	0.000000
245977868	141459198.000000	7348658	10000.000000	27350	12325	1.000000	21187	16537	1.000000	58330953	0.000000
245968864	141475812.000000	7352956	10000.000000	27182	12634	1.000000	21459	16002	1.000000	60090291	0.000000
245985545	141484986.000000	7356819	10000.000000	27392	12519	1.000000	21481	16258	1.000000	61846885	0.000000
245963204	141476103.000000	7352624	10000.000000	27407	12325	1.000000	21555	16040	1.000000	63602793	0.000000
245962194	141501975.000000	7348196	10000.000000	27515	12250	1.000000	21536	16078	1.000000	65354543	0.000000
245975358	141457845.000000	7352067	10000.000000	27502	12258	1.000000	21368	16352	1.000000	67102548	0.000000
245966439	141494312.000000	7354073	10000.000000	27242	12420	1.000000	21486	16138	1.000000	68847141	0.000000
245972910	141436208.000000	7349665	10000.000000	27473	12236	1.000000	21286	16506	1.000000	70590992	0.000000
246024230	141459147.000000	7350743	10000.000000	27351	12243	1.000000	21415	16168	1.000000	72332019	0.000000
245939280	141495801.000000	7355401	10000.000000	27288	12534	1.000000	21215	16222	1.000000	74070336	0.000000
245980261	141462241.000000	7356292	10000.000000	27450	12024	1.000000	21501	16331	1.000000	75806253	0.000000
245973778	141507740.000000	7356814	10000.000000	27251	12243	1.000000	21303	16367	1.000000	77539555	0.000000
245950041	141504993.000000	7356608	10000.000000	27419	12225	1.000000	21493	16289	1.000000	79272119	0.000000
245964429	141471992.000000	7351475	10000.000000	27343	12391	1.000000	21214	16149	1.000000	80996973	-1.#IND00
245977414	141466395.000000	7352383	10000.000000	27349	12557	1.000000	21560	15896	1.000000	82724957	-0.004800
245971396	141506621.000000	7351934	10000.000000	27165	12434	1.000000	21350	16261	1.000000	84447606	0.000326
245967563	141472388.000000	7360314	10000.000000	27179	12305	1.000000	21448	16055	1.000000	86169219	-0.003925
245946130	141514145.000000	7354221	10000.000000	27498	12321	1.000000	21346	16262	1.000000	87888288	-0.002923
245955233	141482333.000000	7361444	10000.000000	27145	12370	1.000000	21369	16320	1.000000	89605535	-0.000555
245976684	141468505.000000	7356283	10000.000000	27347	12415	1.000000	21301	16117	1.000000	91318815	0.002747
245954726	141489829.000000	7354609	10000.000000	27580	12227	1.000000	21468	16020	1.000000	93029464	0.002173
245973959	141460294.000000	7347212	10000.000000	27396	12380	1.000000	21381	16180	1.000000	94738882	-0.006127
245972265	141454492.000000	7354982	10000.000000	27380	12593	1.000000	21266	16289	1.000000	96441926	-0.004851
245979885	141426522.000000	7346244	10000.000000	27402	12533	1.000000	21423	16391	1.000000	98142935	-0.005167
245963941	141468437.000000	7355478	10000.000000	27343	12271	1.000000	21320	16262	1.000000	99845965	-0.002882
245967103	141495164.000000	7354888	10000.000000	27064	12236	1.000000	21472	16155	1.000000	101543086	-0.002362
245957332	141453450.000000	7350973	10000.000000	27598	12446	1.000000	21387	16070	1.000000	103240945	-0.001385
245964012	141481165.000000	7351444	10000.000000	27304	12300	1.000000	21379	16216	1.000000	104935231	-0.000865
245981749	141467382.000000	7351358	10000.000000	27525	12372	1.000000	21442	16129	1.000000	106624234	-0.000423
245989827	141461429.000000	7351996	10000.000000	27522	12193	1.000000	21472	16181	1.000000	108309471	-0.000381
245985287	141452122.000000	7352275	10000.000000	27305	12118	1.000000	21377	16015	1.000000	109990837	0.000101
245964954	141492239.000000	7348740	10000.000000	27436	12422	1.000000	21377	16567	1.000000	111674701	-0.000216
245964225	141498702.000000	7349852	10000.000000	27294	12176	1.000000	21399	16250	1.000000	113353706	0.000328
245962885	141485727.000000	7352547	10000.000000	27195	12265	1.000000	21545	16145	1.000000	115031733	0.000192
245984893	141453687.000000	7353478	10000.000000	27319	12482	1.000000	21398	16272	1.000000	116703518	-0.002122
245965082	141470877.000000	7356051	10000.000000	27260	12529	1.000000	21554	16063	1.000000	118373684	-0.003009
245970462	141490197.000000	7355459	10000.000000	27316	12752	1.000000	21359	16207	1.000000	120045636	-0.003516
245948024	141503904.000000	7358636	10000.000000	27459	12350	1.000000	21353	16340	1.000000	121712302	-0.003203
245959765	141477936.000000	7350698	10000.000000	27254	12370	1.000000	21415	16280	1.000000	123377373	-0.002907
245966388	141451300.000000	7351642	10000.000000	27285	12310	1.000000	21549	16203	1.000000	125040946	-0.002037
245947993	141493209.000000	7356962	10000.000000	27433	12313	1.000000	21373	16069	1.000000	126699259	-0.002320
245945748	141474256.000000	7348990	10000.000000	27338	12423	1.000000	21279	16416	1.000000	128354598	-0.002458
245967944	141455016.000000	7357211	10000.000000	27373	12271	1.000000	21516	16144	1.000000	130010004	-0.002394
245936874	141498949.000000	7354572	10000.000000	27398	12452	1.000000	21610	16217	1.000000	131664437	-0.001507
245966263	141487233.000000	7354846	10000.000000	27210	12227	1.000000	21344	16157	1.000000	133311853	-0.000677
245964267	141451123.000000	7357374	10000.000000	27405	12333	1.000000	21431	16102	1.000000	134962101	0.000386
245937079	141497378.000000	7352334	10000.000000	27272	12166	1.000000	21382	16235	1.000000	136606490	0.002277
246002396	141434514.000000	7347597	10000.000000	27416	12190	1.000000	21508	16116	1.000000	138249122	0.004147
245980876	141452250.000000	7355502	10000.000000	27517	12119	1.000000	21646	16200	1.000000	139887976	0.004930
245958108	141486312.000000	7359801	10000.000000	27372	12292	1.000000	21508	16111	1.000000	141524738	0.004755
245963833	141476157.000000	7355483	10000.000000	27220	12263	1.000000	21536	16348	1.000000	143158694	0.004402
245937632	141486472.000000	7353471	10000.000000	27368	12284	1.000000	21473	16223	1.000000	144790573	0.004282
245976960	141459044.000000	7352761	10000.000000	27189	12709	1.000000	21167	16515	1.000000	146420167	0.004051
245963672	141453736.000000	7354973	10000.000000	27541	12246	1.000000	21436	16207	1.000000	148046779	0.003494
245967751	141437001.000000	7348626	10000.000000	27271	12399	1.000000	21398	16308	1.000000	149672522	0.003655
245977537	141441182.000000	7351379	10000.000000	27318	12421	1.000000	21402	16178	1.000000	151294473	0.004126
245986573	141431591.000000	7350956	10000.000000	27286	12283	1.000000	21435	16239	1.000000	152913965	0.003573
245973739	141468053.000000	7347936	10000.000000	27360	12524	1.000000	21308	16284	1.000000	154531891	0.003286
245982290	141444618.000000	7350493	10000.000000	27432	12337	1.000000	21353	16297	1.000000	156147815	0.002812
245970047	141453137.000000	7351838	10000.000000	27242	12345	1.000000	21328	16281	1.000000	157759678	0.003386
245940653	141531607.000000	7357419	10000.000000	27455	12343	1.000000	21446	16199	1.000000	159370647	0.003745
245971292	141464852.000000	7348114	10000.000000	27463	12265	1.000000	21337	16322	1.000000	160978079	0.003812
245973331	141439998.000000	7350344	10000.000000	27244	12452	1.000000	21303	16178	1.000000	162584572	0.004032
245941088	141515998.000000	7356154	10000.000000	27428	12288	1.000000	21385	16633	1.000000	164189680	0.004023
245941559	141537410.000000	7356405	10000.000000	27345	12371	1.000000	21456	16450	1.000000	165791402	0.003971
245985827	141467777.000000	7351560	10000.000000	27174	12092	1.000000	21462	16315	1.000000	167391662	0.004077
245965924	141470891.000000	7351139	10000.000000	27330	12253	1.000000	21277	16279	1.000000	168988725	0.004389
245939254	141514446.000000	7353924	10000.000000	27406	12553	1.000000	21268	16391	1.000000	170580400	0.003951
245945074	141512385.000000	7358403	10000.000000	27247	12440	1.000000	21457	16290	1.000000	172169678	0.003677
245953698	141514420.000000	7353607	10000.000000	27311	12457	1.000000	21246	16372	1.000000	173759310	0.003801
245967657	141509323.000000	7349977	10000.000000	27480	12515	1.000000	21665	16009	1.000000	175346995	0.004336
245954926	141470348.000000	7354311	10000.000000	27271	12379	1.000000	21504	16257	1.000000	176931165	0.004944
246000802	141418015.000000	7350457	10000.000000	27368	12334	1.000000	21341	16377	1.000000	178512437	0.004911
npatches	nstrain	runtime	dt	init_x	init_y	init_y_blood	init_z	init_S	beta0	beta1	beta2	beta3	mean_beta	B	d	delta	delta_blood	b[0]	mut	m	CTL	c	g	epsilon	k	het	lambda	rho	omega	x_max	patch.dyna	DELTA	A	VA
10000	1	100.000000	0.000100	21900	9499	5000000	0.001000	10000000	15.466246	12.397249	22.869209	19.320819	17	8000000000.000000	0.010000	1.000000	1.000000	800000	0.000050	0.048000	1	0.001000	1.000000	25.000000	13.000000	0.500000	0.001000	0.001000	0.010000	31987	0	10.000000	7.000000	1.000000
sus	inf	inf_blood	z	x[0]	y[0][0]	z[0]	x[1]	y[1][0]	z[1]	S[0]	synchrony
219000000	94990000.000000	5000000	10.000000	21900	9499	0.001000	21900	9499	0.001000	10000000	0.000000
263289193	100499975.000000	5220340	10000.000000	26930	9592	1.000000	28198	8734	1.000000	11353003	0.000000
262951020	101228710.000000	5262579	10000.000000	27144	9719	1.000000	28161	8866	1.000000	12755059	0.000000
262924602	101243162.000000	5264308	10000.000000	26959	9672	1.000000	28186	9075	1.000000	14160986	0.000000
262919353	101268152.000000	5263076	10000.000000	26882	9713	1.000000	28278	9014	1.000000	15563756	0.000000
262901961	101285868.000000	5264039	10000.000000	26861	9651	1.000000	28039	8891	1.000000	16963527	0.000000
262901118	101268674.000000	5263076	10000.000000	26882	9787	1.000000	27897	9052	1.000000	18363103	0.000000
262900243	101321805.000000	5269314	10000.000000	26848	9795	1.000000	28122	9080	1.000000	19761418	0.000000
262903200	101321921.000000	5264033	10000.000000	26676	9814	1.000000	28191	8906	1.000000	21157335	0.000000
262899821	101316254.000000	5263288	10000.000000	27028	9750	1.000000	28075	9055	1.000000	22547511	0.000000
262899942	101290504.000000	5263263	10000.000000	26696	9846	1.000000	27965	8892	1.000000	23935785	0.000000
262909939	101304842.000000	5267136	10000.000000	26904	9772	1.000000	28079	9136	1.000000	25324126	0.000000
262922328	101278484.000000	5261987	10000.000000	26934	9639	1.000000	28135	8895	1.000000	26708831	0.000000
262952895	101227665.000000	5256789	10000.000000	27028	9645	1.000000	28084	8839	1.000000	28092101	0.000000
262910887	101275170.000000	5262538	10000.000000	26876	9836	1.000000	28164	8704	1.000000	29472038	0.000000
262904076	101286195.000000	5265136	10000.000000	26830	9805	1.000000	28134	8988	1.000000	30850716	0.000000
262905019	101271361.000000	5266219	10000.000000	27023	9650	1.000000	27893	9010	1.000000	32228725	0.000000
262901028	101308113.000000	5267059	10000.000000	26986	9590	1.000000	27958	8955	1.000000	33604296	0.000000
262916820	101281626.000000	5262145	10000.000000	26996	9557	1.000000	28183	8750	1.000000	34978876	0.000000
262880382	101275337.000000	5261200	10000.000000	26876	9725	1.000000	28034	8966	1.000000	36350723	0.000000
262933531	101288807.000000	5268190	10000.000000	26812	9857	1.000000	28248	8950	1.000000	37719867	0.000000
262898867	101295836.000000	5269160	10000.000000	26950	9764	1.000000	28250	9045	1.000000	39087602	0.000000
262919720	101266931.000000	5266418	10000.000000	26848	9880	1.000000	28223	8955	1.000000	40451352	0.000000
262886426	101313239.000000	5267511	10000.000000	27084	9848	1.000000	28243	9017	1.000000	41815213	0.000000
262915276	101278623.000000	5261903	10000.000000	26759	10011	1.000000	28177	8950	1.000000	43175583	0.000000
262900604	101294173.000000	5268255	10000.000000	26765	9732	1.000000	27952	8798	1.000000	44534837	0.000000
262891316	101300905.000000	5265111	10000.000000	27031	9694	1.000000	27963	9008	1.000000	45892428	0.000000
262916634	101246894.000000	5265894	10000.000000	27014	9640	1.000000	28122	9122	1.000000	47248404	0.000000
262916166	101293076.000000	5263091	10000.000000	26891	9790	1.000000	27946	9127	1.000000	48601874	0.000000
262938797	101263257.000000	5264278	10000.000000	26792	9769	1.000000	28148	9045	1.000000	49953510	0.000000
262922646	101266090.000000	5265426	10000.000000	27119	9671	1.000000	28021	9043	1.000000	51300473	0.000000
262898671	101289932.000000	5266053	10000.000000	27084	9431	1.000000	28047	8920	1.000000	52647811	0.000000
262890996	101297117.000000	5264330	10000.000000	26907	9696	1.000000	28147	9204	1.000000	53993840	0.000000
262888880	101264427.000000	5261699	10000.000000	26957	9764	1.000000	28081	8961	1.000000	55335974	0.000000
262904116	101311044.000000	5261747	10000.000000	27124	9603	1.000000	28025	8888	1.000000	56677324	0.000000
262927878	101262677.000000	5262630	10000.000000	27042	9723	1.000000	28043	9088	1.000000	58015086	0.000000
262946789	101231558.000000	5261558	10000.000000	26801	9902	1.000000	28126	8871	1.000000	59353457	0.000000
262929543	101286699.000000	5265970	10000.000000	26722	9815	1.000000	28070	8864	1.000000	60685805	0.000000
262896568	101312851.000000	5267548	10000.000000	26954	9620	1.000000	27995	8928	1.000000	62017002	0.000000
262890355	101301635.000000	5261378	10000.000000	26762	9958	1.000000	28088	8927	1.000000	63347805	0.000000
262876644	101292947.000000	5265736	10000.000000	26698	9570	1.000000	28202	9156	1.000000	64676847	-1.#IND00
262926846	101251877.000000	5258618	10000.000000	26966	9747	1.000000	28164	8940	1.000000	66003496	-0.076800
262914571	101268055.000000	5260547	10000.000000	26735	9622	1.000000	27951	9075	1.000000	67327651	-0.011411
262877885	101308921.000000	5270278	10000.000000	27097	9519	1.000000	28216	9111	1.000000	68649796	-0.016418
262880824	101311268.000000	5263191	10000.000000	27147	9688	1.000000	27942	8924	1.000000	69970438	-0.011138
262912397	101260051.000000	5267504	10000.000000	26894	9972	1.000000	28095	9075	1.000000	71287886	-0.009913
262899959	101317689.000000	5264122	10000.000000	26887	9731	1.000000	28129	8916	1.000000	72603609	-0.008070
262928796	101265644.000000	5263436	10000.000000	26906	9668	1.000000	28030	8954	1.000000	73915338	-0.008228
262890955	101285091.000000	5263988	10000.000000	27033	9769	1.000000	27947	8863	1.000000	75228971	-0.006715
262901796	101320965.000000	5262769	10000.000000	26908	9934	1.000000	28161	8989	1.000000	76539670	-0.004991
262910635	101301546.000000	5265414	10000.000000	26841	10013	1.000000	28266	8841	1.000000	77848269	-0.003385
262884481	101296185.000000	5266419	10000.000000	26823	9750	1.000000	27978	8975	1.000000	79156131	-0.002923
262940956	101248212.000000	5266715	10000.000000	26870	9642	1.000000	28188	8988	1.000000	80458571	-0.000063
262933151	101253824.000000	5260513	10000.000000	26728	9883	1.000000	28007	9006	1.000000	81762373	-0.001436
262873345	101313277.000000	5268352	10000.000000	26886	9786	1.000000	28138	8903	1.000000	83060653	-0.003190
262922368	101262920.000000	5264908	10000.000000	26744	9719	1.000000	28245	8788	1.000000	84359782	-0.003272
262913358	101283745.000000	5270221	10000.000000	27078	9705	1.000000	27994	8755	1.000000	85658279	-0.003225
262908534	101275854.000000	5266256	10000.000000	27081	9650	1.000000	28108	8859	1.000000	86953095	-0.001946
262908288	101284821.000000	5261945	10000.000000	26962	9643	1.000000	28288	8838	1.000000	88247757	-0.002139
262918695	101288120.000000	5266903	10000.000000	26899	9618	1.000000	27950	9084	1.000000	89538948	-0.001264
262912937	101286685.000000	5264813	10000.000000	27042	9640	1.000000	28189	9003	1.000000	90829255	-0.000968
262916499	101284046.000000	5265004	10000.000000	27004	9982	1.000000	27855	9146	1.000000	92115778	0.000453
262935099	101253671.000000	5262653	10000.000000	26921	9579	1.000000	28055	8961	1.000000	93402535	0.001824
262926148	101239743.000000	5261319	10000.000000	27018	9699	1.000000	28063	8938	1.000000	94682867	0.001460
262891815	101297327.000000	5266079	10000.000000	26743	9671	1.000000	27906	8878	1.000000	95964633	0.000533
262924410	101273559.000000	5262131	10000.000000	26875	9892	1.000000	28119	8987	1.000000	97245213	-0.001118
262902317	101286723.000000	5264394	10000.000000	26905	9685	1.000000	28014	9054	1.000000	98523072	-0.000916
262901478	101271769.000000	5265212	10000.000000	26783	9692	1.000000	27816	9093	1.000000	99798759	-0.001396
262935096	101252188.000000	5262763	10000.000000	26736	9638	1.000000	28015	9090	1.000000	101073722	-0.001861
262899722	101267163.000000	5267146	10000.000000	26714	9697	1.000000	28238	8897	1.000000	102346757	-0.002073
262883712	101299834.000000	5270144	10000.000000	26883	9781	1.000000	27856	8826	1.000000	103616845	-0.001002
262926962	101259592.000000	5265967	10000.000000	26786	9661	1.000000	28094	9019	1.000000	104883924	-0.002357
262905792	101284311.000000	5265921	10000.000000	26810	9639	1.000000	28018	8974	1.000000	106149967	-0.001856
262905144	101267500.000000	5265282	10000.000000	27058	9510	1.000000	27939	8987	1.000000	107412745	-0.002250
262892776	101280359.000000	5267189	10000.000000	27089	9740	1.000000	28273	8933	1.000000	108673378	-0.002171
262918069	101306064.000000	5266773	10000.000000	26912	9875	1.000000	28221	8846	1.000000	109932843	-0.002131
262896722	101291695.000000	5264019	10000.000000	26858	9675	1.000000	28101	8909	1.000000	111190862	-0.002922
262889581	101310000.000000	5268708	10000.000000	26754	9858	1.000000	27897	9050	1.000000	112447496	-0.001548
262881497	101287609.000000	5262816	10000.000000	26986	9736	1.000000	28118	8984	1.000000	113701605	-0.001577
262913499	101273703.000000	5262144	10000.000000	26958	9778	1.000000	28299	8635	1.000000	114955464	-0.001888
262894649	101309915.000000	5266640	10000.000000	27011	9672	1.000000	27905	8818	1.000000	116204557	-0.002659
262939922	101262903.000000	5262727	10000.000000	27131	9653	1.000000	27980	9048	1.000000	117454260	-0.002165
262914234	101290814.000000	5263238	10000.000000	26768	9775	1.000000	28131	9087	1.000000	118700711	-0.003296
262896257	101317639.000000	5265978	10000.000000	26891	9689	1.000000	28197	8876	1.000000	119945551	-0.003506
262926822	101285445.000000	5264251	10000.000000	26636	9856	1.000000	27836	8993	1.000000	121190322	-0.003221
262891941	101289614.000000	5258816	10000.000000	26910	9702	1.000000	28081	8944	1.000000	122431915	-0.003164
262896945	101284099.000000	5264123	10000.000000	26947	9628	1.000000	28083	8728	1.000000	123672307	-0.003029
262932803	101279324.000000	5265977	10000.000000	26770	9674	1.000000	28086	8779	1.000000	124911372	-0.002325
262926573	101282629.000000	5263779	10000.000000	26915	9705	1.000000	28265	9026	1.000000	126144000	-0.003268
262889070	101286650.000000	5263572	10000.000000	27033	9734	1.000000	27969	9120	1.000000	127379455	-0.003678
262908145	101271526.000000	5262843	10000.000000	26969	9721	1.000000	28013	8969	1.000000	128615035	-0.003872
262930796	101280604.000000	5266458	10000.000000	26944	9692	1.000000	28267	8922	1.000000	129846313	-0.003930
262908432	101294797.000000	5261526	10000.000000	27075	9549	1.000000	28045	8971	1.000000	131073941	-0.003682
262901669	101280980.000000	5265543	10000.000000	27144	9646	1.000000	28003	9157	1.000000	132299939	-0.004317
262884811	101324827.000000	5267244	10000.000000	26838	9927	1.000000	27910	8845	1.000000	133526908	-0.004100
262931083	101262347.000000	5257247	10000.000000	26986	9665	1.000000	28154	8930	1.000000	134749782	-0.003692
262936802	101239898.000000	5262455	10000.000000	27127	9509	1.000000	28202	8995	1.000000	135969803	-0.003731
262878419	101311166.000000	5267075	10000.000000	26945	9753	1.000000	28177	8850	1.000000	137190023	-0.003672
262935085	101241627.000000	5264415	10000.000000	26856	9693	1.000000	28289	8904	1.000000	138407886	-0.003512
262905645	101247797.000000	5262992	10000.000000	26790	9880	1.000000	28183	8858	1.000000	139624758	-0.003461
npatches	nstrain	runtime	dt	init_x	init_y	init_y_blood	init_z	init_S	beta0	beta1	beta2	beta3	mean_beta	B	d	delta	delta_blood	b[0]	mut	m	CTL	c	g	epsilon	k	het	lambda	rho	omega	x_max	patch.dyna	DELTA	A	VA
10000	1	100.000000	0.000100	21900	9499	5000000	0.001000	10000000	24.810850	22.188292	12.184122	10.480286	17	8000000000.000000	0.010000	1.000000	1.000000	800000	0.000050	0.048000	1	0.001000	1.000000	25.000000	14.000000	0.500000	0.001000	0.001000	0.010000	31987	0	10.000000	7.000000	1.000000
sus	inf	inf_blood	z	x[0]	y[0][0]	z[0]	x[1]	y[1][0]	z[1]	S[0]	synchrony
219000000	94990000.000000	5000000	10.000000	21900	9499	0.001000	21900	9499	0.001000	10000000	0.000000
278777539	68361806.000000	3550388	10000.000000	25364	8351	1.000000	26359	7646	1.000000	11073484	0.000000
279613587	66829109.000000	3473971	10000.000000	25566	8072	1.000000	26368	7438	1.000000	12070304	0.000000
279724951	66648267.000000	3467992	10000.000000	25469	8170	1.000000	26353	7692	1.000000	13058657	0.000000
279747295	66601133.000000	3457803	10000.000000	25530	8162	1.000000	26231	7699	1.000000	14042603	0.000000
279754740	66624048.000000	3466688	10000.000000	25442	8102	1.000000	26117	7726	1.000000	15024239	0.000000
279696418	66671514.000000	3467172	10000.000000	25288	8266	1.000000	26507	7482	1.000000	16005377	0.000000
279745134	66623926.000000	3464172	10000.000000	25479	8149	1.000000	26416	7611	1.000000	16986015	0.000000
279722747	66646747.000000	3464123	10000.000000	25549	8026	1.000000	26266	7796	1.000000	17963144	0.000000
279742506	66589690.000000	3465025	10000.000000	25518	8138	1.000000	26547	7540	1.000000	18939555	0.000000
279764837	66596619.000000	3457803	10000.000000	25458	8288	1.000000	26521	7613	1.000000	19913705	0.000000
279740004	66602933.000000	3460828	10000.000000	25600	8371	1.000000	26487	7507	1.000000	20886324	0.000000
279719336	66633290.000000	3463295	10000.000000	25676	8240	1.000000	26509	7739	1.000000	21859146	0.000000
279701390	66687334.000000	3464673	10000.000000	25159	8412	1.000000	26233	7731	1.000000	22829726	0.000000
279727414	66634628.000000	3467769	10000.000000	25466	8488	1.000000	26215	7894	1.000000	23797787	0.000000
279736387	66621199.000000	3465272	10000.000000	25525	8047	1.000000	26179	7698	1.000000	24764520	0.000000
279745929	66600375.000000	3462883	10000.000000	25532	8048	1.000000	26431	7819	1.000000	25731698	0.000000
279744547	66630618.000000	3461710	10000.000000	25510	8240	1.000000	26378	7799	1.000000	26696951	0.000000
279731302	66625350.000000	3463146	10000.000000	25453	8254	1.000000	26194	7671	1.000000	27660278	0.000000
279747486	66620641.000000	3462148	10000.000000	25668	8097	1.000000	26351	7815	1.000000	28620633	0.000000
279740570	66619635.000000	3463323	10000.000000	25710	8050	1.000000	26359	7625	1.000000	29580875	0.000000
279744974	66623126.000000	3463638	10000.000000	25408	8130	1.000000	26332	7715	1.000000	30540116	0.000000
279736234	66623120.000000	3465243	10000.000000	25319	8304	1.000000	26634	7508	1.000000	31498780	0.000000
279725026	66641646.000000	3464350	10000.000000	25668	8133	1.000000	26522	7570	1.000000	32454429	0.000000
279725257	66633364.000000	3464654	10000.000000	25539	8325	1.000000	26180	7684	1.000000	33409828	0.000000
279727234	66643565.000000	3463985	10000.000000	25677	8220	1.000000	26384	7655	1.000000	34364818	0.000000
279721658	66618661.000000	3463593	10000.000000	25392	8326	1.000000	26401	7625	1.000000	35316260	0.000000
279769988	66572755.000000	3460374	10000.000000	25567	8251	1.000000	26402	7605	1.000000	36265615	0.000000
279722021	66607472.000000	3461913	10000.000000	25231	8277	1.000000	26252	7691	1.000000	37215837	0.000000
279731402	66627474.000000	3460571	10000.000000	25612	8106	1.000000	26512	7617	1.000000	38162972	0.000000
279740167	66638666.000000	3461466	10000.000000	25573	8210	1.000000	26336	7658	1.000000	39108718	0.000000
279750909	66614788.000000	3460778	10000.000000	25601	8268	1.000000	25990	7803	1.000000	40052935	0.000000
279765310	66597675.000000	3464810	10000.000000	25440	8190	1.000000	26533	7776	1.000000	40996297	0.000000
279706255	66665785.000000	3464153	10000.000000	25377	8349	1.000000	26132	7747	1.000000	41939397	0.000000
279723002	66642981.000000	3461646	10000.000000	25551	8291	1.000000	26498	7722	1.000000	42880486	0.000000
279740249	66642585.000000	3460728	10000.000000	25620	8133	1.000000	26648	7469	1.000000	43819470	0.000000
279751500	66585937.000000	3459665	10000.000000	25372	8277	1.000000	26516	7456	1.000000	44756718	0.000000
279730520	66632581.000000	3460241	10000.000000	25395	8212	1.000000	26450	7706	1.000000	45692283	0.000000
279747251	66609970.000000	3460937	10000.000000	25280	8133	1.000000	26213	7583	1.000000	46627700	0.000000
279721872	66642159.000000	3462821	10000.000000	25518	8173	1.000000	26444	7542	1.000000	47561193	0.000000
279751834	66596540.000000	3460540	10000.000000	25434	8262	1.000000	26233	7644	1.000000	48493365	-1.#IND00
279713973	66657844.000000	3461034	10000.000000	25799	7934	1.000000	26317	7514	1.000000	49424097	0.012800
279735961	66623782.000000	3462680	10000.000000	25429	8221	1.000000	26360	7803	1.000000	50352949	-0.001616
279747105	66595264.000000	3461279	10000.000000	25452	8302	1.000000	26438	7619	1.000000	51279996	-0.007064
279714429	66642930.000000	3458462	10000.000000	25498	8180	1.000000	26351	7629	1.000000	52205572	-0.005705
279736205	66605005.000000	3460378	10000.000000	25491	8094	1.000000	26500	7573	1.000000	53130425	-0.011964
279740611	66608554.000000	3461788	10000.000000	25501	8203	1.000000	26253	7749	1.000000	54052696	-0.010603
279755853	66609919.000000	3462625	10000.000000	25574	8076	1.000000	26463	7800	1.000000	54975177	-0.010101
279732787	66629464.000000	3459605	10000.000000	25544	8196	1.000000	26464	7700	1.000000	55896028	-0.009696
279721738	66609645.000000	3466529	10000.000000	25251	8396	1.000000	26385	7682	1.000000	56814843	-0.009111
279715725	66622836.000000	3462583	10000.000000	25711	8048	1.000000	26397	7630	1.000000	57732794	-0.011215
279736501	66602797.000000	3462808	10000.000000	25332	8289	1.000000	26254	7706	1.000000	58648445	-0.012105
279760730	66608589.000000	3460856	10000.000000	25439	8220	1.000000	26616	7539	1.000000	59564363	-0.011339
279754676	66607587.000000	3461111	10000.000000	25637	8190	1.000000	26447	7494	1.000000	60479488	-0.011032
279740400	66593109.000000	3463562	10000.000000	25445	8123	1.000000	26394	7592	1.000000	61393480	-0.010561
279716560	66637732.000000	3460890	10000.000000	25444	8264	1.000000	26335	7783	1.000000	62304751	-0.010809
279747732	66604638.000000	3462540	10000.000000	25455	8175	1.000000	26457	7659	1.000000	63215460	-0.008937
279723347	66637422.000000	3463444	10000.000000	25433	8037	1.000000	26330	7580	1.000000	64124193	-0.008631
279751221	66603165.000000	3461840	10000.000000	25259	8356	1.000000	26305	7700	1.000000	65030741	-0.006917
279736121	66653887.000000	3464140	10000.000000	25541	8208	1.000000	26767	7540	1.000000	65936580	-0.002626
279711266	66635764.000000	3462478	10000.000000	25556	8240	1.000000	26384	7618	1.000000	66840607	-0.003093
279744832	66625406.000000	3461102	10000.000000	25345	8200	1.000000	26265	7356	1.000000	67744323	-0.004048
279746964	66601159.000000	3460821	10000.000000	25509	8216	1.000000	26364	7508	1.000000	68646595	-0.004228
279744726	66612752.000000	3461018	10000.000000	25449	8209	1.000000	26267	7719	1.000000	69546093	-0.003939
279723978	66630072.000000	3464343	10000.000000	25568	8289	1.000000	26484	7859	1.000000	70445994	-0.004290
279737876	66644541.000000	3460783	10000.000000	25203	8356	1.000000	26254	7606	1.000000	71343893	-0.004635
279741660	66628761.000000	3465088	10000.000000	25859	7926	1.000000	26510	7805	1.000000	72239796	-0.004452
279737047	66629144.000000	3463204	10000.000000	25426	8337	1.000000	26342	7887	1.000000	73135231	-0.004029
279780575	66577511.000000	3459327	10000.000000	25478	8114	1.000000	26527	7572	1.000000	74027503	-0.004338
279732793	66614848.000000	3461453	10000.000000	25495	8259	1.000000	26256	7794	1.000000	74920108	-0.003262
279716340	66634915.000000	3461343	10000.000000	25323	8201	1.000000	26557	7551	1.000000	75810336	-0.003396
279730123	66641516.000000	3465366	10000.000000	25621	8288	1.000000	26451	7637	1.000000	76699895	-0.004096
279741817	66605478.000000	3462781	10000.000000	25743	8280	1.000000	26594	7695	1.000000	77589726	-0.004265
279747437	66585473.000000	3459687	10000.000000	25380	8402	1.000000	26553	7527	1.000000	78476850	-0.004154
279745753	66626482.000000	3462828	10000.000000	25451	8173	1.000000	26263	7599	1.000000	79361949	-0.004045
279727271	66654460.000000	3461694	10000.000000	25300	8356	1.000000	26462	7810	1.000000	80247631	-0.003555
279723388	66659906.000000	3464848	10000.000000	25659	8127	1.000000	26350	7661	1.000000	81132813	-0.003575
279751867	66612988.000000	3461957	10000.000000	25664	8020	1.000000	26316	7699	1.000000	82015843	-0.003831
279751718	66594286.000000	3461281	10000.000000	25464	8170	1.000000	26421	7778	1.000000	82895212	-0.004109
279706683	66665592.000000	3465281	10000.000000	25364	8233	1.000000	26472	7585	1.000000	83773727	-0.004007
279737712	66621167.000000	3460113	10000.000000	25530	8046	1.000000	26389	7638	1.000000	84649760	-0.003881
279758703	66598555.000000	3460709	10000.000000	25594	8478	1.000000	26387	7899	1.000000	85525592	-0.003688
279750906	66595017.000000	3465225	10000.000000	25653	8245	1.000000	26531	7758	1.000000	86400392	-0.003534
279771552	66595962.000000	3457201	10000.000000	25469	8362	1.000000	26457	7706	1.000000	87274248	-0.003685
279731614	66630159.000000	3461480	10000.000000	25592	8164	1.000000	26640	7686	1.000000	88146424	-0.003728
279731690	66617739.000000	3466828	10000.000000	25528	8239	1.000000	26496	7578	1.000000	89017611	-0.003568
279730513	66639633.000000	3460975	10000.000000	25265	8231	1.000000	26246	7617	1.000000	89886362	-0.003614
279709133	66630189.000000	3466373	10000.000000	25571	8018	1.000000	26431	7768	1.000000	90756062	-0.003198
279724495	66643934.000000	3466458	10000.000000	25654	8119	1.000000	26369	7579	1.000000	91623372	-0.003353
279703624	66649692.000000	3462198	10000.000000	25682	8128	1.000000	26523	7604	1.000000	92490503	-0.002831
279703412	66648711.000000	3462100	10000.000000	25333	8241	1.000000	26379	7583	1.000000	93355455	-0.002708
279696729	66644873.000000	3462525	10000.000000	25560	8086	1.000000	26412	7622	1.000000	94219099	-0.002670
279758297	66615274.000000	3461892	10000.000000	25491	8195	1.000000	26267	7855	1.000000	95080005	-0.002277
279727412	66595033.000000	3464088	10000.000000	25608	8122	1.000000	26439	7520	1.000000	95941836	-0.002095
279729206	66613679.000000	3463858	10000.000000	25555	8148	1.000000	26639	7639	1.000000	96800645	-0.002041
279747456	66621767.000000	3461332	10000.000000	25443	8208	1.000000	26281	7601	1.000000	97660911	-0.002588
279737534	66611905.000000	3460708	10000.000000	25506	8398	1.000000	26208	7724	1.000000	98517713	-0.001904
279758792	66616958.000000	3462092	10000.000000	25500	8282	1.000000	26354	7764	1.000000	99373455	-0.002381
279734477	66629785.000000	3465835	10000.000000	25396	8176	1.000000	26296	7732	1.000000	100226631	-0.002338
279768310	66612199.000000	3460942	10000.000000	25549	8348	1.000000	26703	7407	1.000000	101078889	-0.002049
npatches	nstrain	runtime	dt	init_x	init_y	init_y_blood	init_z	init_S	beta0	beta1	beta2	beta3	mean_beta	B	d	delta	delta_blood	b[0]	mut	m	CTL	c	g	epsilon	k	het	lambda	rho	omega	x_max	patch.dyna	DELTA	A	VA
10000	1	100.000000	0.000100	21900	9499	5000000	0.001000	10000000	19.679830	19.964509	10.234762	14.661322	17	8000000000.000000	0.010000	1.000000	1.000000	800000	0.000050	0.048000	1	0.001000	1.000000	25.000000	15.000000	0.500000	0.001000	0.001000	0.010000	31987	0	10.000000	7.000000	1.000000
sus	inf	inf_blood	z	x[0]	y[0][0]	z[0]	x[1]	y[1][0]	z[1]	S[0]	synchrony
219000000	94990000.000000	5000000	10.000000	21900	9499	0.001000	21900	9499	0.001000	10000000	0.000000
290991568	45210789.000000	2349853	10000.000000	28657	4848	1.000000	28460	4875	1.000000	10859665	0.000000
293655204	40826222.000000	2123970	10000.000000	28694	4543	1.000000	29007	4413	1.000000	11520445	0.000000
294143702	40031451.000000	2079937	10000.000000	28850	4295	1.000000	29070	4257	1.000000	12150074	0.000000
294251145	39880404.000000	2074220	10000.000000	29179	4125	1.000000	29012	4396	1.000000	12773430	0.000000
294276722	39838717.000000	2071765	10000.000000	28886	4289	1.000000	29089	4198	1.000000	13393969	0.000000
294269419	39849196.000000	2071430	10000.000000	29117	4286	1.000000	29103	4410	1.000000	14013752	0.000000
294292454	39831999.000000	2068890	10000.000000	28847	4298	1.000000	28819	4410	1.000000	14632025	0.000000
294292568	39814525.000000	2067253	10000.000000	29149	4171	1.000000	28971	4295	1.000000	15249414	0.000000
294273978	39826260.000000	2070643	10000.000000	29032	4209	1.000000	28915	4465	1.000000	15866538	0.000000
294264414	39841679.000000	2071704	10000.000000	28871	4392	1.000000	28649	4521	1.000000	16483388	0.000000
294263594	39853024.000000	2074052	10000.000000	28835	4493	1.000000	28721	4300	1.000000	17098338	0.000000
294272234	39848880.000000	2070979	10000.000000	29016	4303	1.000000	28985	4282	1.000000	17712220	0.000000
294301104	39786568.000000	2068156	10000.000000	28743	4226	1.000000	29118	4306	1.000000	18326665	0.000000
294284546	39802146.000000	2071238	10000.000000	28979	4211	1.000000	28843	4334	1.000000	18938965	0.000000
294264829	39862384.000000	2068793	10000.000000	28943	4195	1.000000	28875	4218	1.000000	19550413	0.000000
294293762	39833781.000000	2071696	10000.000000	29113	4204	1.000000	28796	4386	1.000000	20160008	0.000000
294290500	39815690.000000	2070816	10000.000000	29051	4364	1.000000	28690	4374	1.000000	20769745	0.000000
294271826	39834431.000000	2070385	10000.000000	28983	4372	1.000000	29023	4258	1.000000	21378954	0.000000
294263352	39872518.000000	2071566	10000.000000	28920	4282	1.000000	29063	4255	1.000000	21987068	0.000000
294252075	39857545.000000	2072372	10000.000000	28973	4301	1.000000	28853	4343	1.000000	22594361	0.000000
294285363	39835058.000000	2071240	10000.000000	28956	4143	1.000000	28832	4319	1.000000	23200378	0.000000
294279841	39837857.000000	2071173	10000.000000	28848	4175	1.000000	28767	4339	1.000000	23805025	0.000000
294264281	39830125.000000	2071513	10000.000000	28998	4293	1.000000	28806	4379	1.000000	24410199	0.000000
294256212	39837256.000000	2072317	10000.000000	29056	4149	1.000000	29132	4239	1.000000	25013377	0.000000
294304932	39824816.000000	2073597	10000.000000	28931	4286	1.000000	28716	4433	1.000000	25615038	0.000000
294260278	39864655.000000	2073191	10000.000000	28816	4422	1.000000	28870	4215	1.000000	26216988	0.000000
294284400	39841685.000000	2071695	10000.000000	28797	4488	1.000000	28874	4469	1.000000	26817967	0.000000
294274769	39843019.000000	2070322	10000.000000	28852	4363	1.000000	28816	4464	1.000000	27417344	0.000000
294278182	39817788.000000	2068475	10000.000000	28873	4347	1.000000	28888	4184	1.000000	28014521	0.000000
294273605	39847663.000000	2068860	10000.000000	28844	4199	1.000000	28651	4517	1.000000	28612871	0.000000
294279354	39854032.000000	2071945	10000.000000	28951	4426	1.000000	28986	4489	1.000000	29208885	0.000000
294261811	39842206.000000	2073827	10000.000000	28801	4235	1.000000	28739	4408	1.000000	29805246	0.000000
294271887	39839465.000000	2069247	10000.000000	28918	4121	1.000000	28909	4311	1.000000	30399509	0.000000
294283173	39868863.000000	2070641	10000.000000	29265	4238	1.000000	28777	4388	1.000000	30994245	0.000000
294297967	39837097.000000	2068992	10000.000000	28793	4280	1.000000	29119	4280	1.000000	31588892	0.000000
294276596	39808657.000000	2068286	10000.000000	28941	4143	1.000000	28816	4225	1.000000	32180485	0.000000
294320474	39794279.000000	2068966	10000.000000	28797	4207	1.000000	28745	4286	1.000000	32770797	0.000000
294253559	39848093.000000	2069201	10000.000000	28749	4284	1.000000	28640	4301	1.000000	33361717	0.000000
294274067	39849752.000000	2070037	10000.000000	28926	4303	1.000000	28734	4346	1.000000	33951009	0.000000
294278402	39846140.000000	2069915	10000.000000	29090	4154	1.000000	28859	4299	1.000000	34540181	-1.#IND00
294310186	39806898.000000	2068945	10000.000000	29053	4071	1.000000	28782	4403	1.000000	35127950	-0.000000
294276799	39848834.000000	2072466	10000.000000	29039	4155	1.000000	28866	4334	1.000000	35715171	0.003860
294277223	39868787.000000	2074390	10000.000000	28946	4173	1.000000	28863	4238	1.000000	36300421	0.004029
294269318	39871014.000000	2071774	10000.000000	28953	4183	1.000000	28744	4411	1.000000	36886106	0.006438
294287282	39818844.000000	2070948	10000.000000	28869	4237	1.000000	28760	4318	1.000000	37471163	0.006433
294320011	39794623.000000	2068863	10000.000000	28928	4282	1.000000	28993	4282	1.000000	38054621	0.005571
294291087	39857327.000000	2070230	10000.000000	29096	4291	1.000000	28890	4356	1.000000	38636831	0.004632
294261236	39847383.000000	2072417	10000.000000	29181	4267	1.000000	28764	4338	1.000000	39219433	0.002280
294268091	39847317.000000	2072934	10000.000000	28931	4322	1.000000	28796	4359	1.000000	39800299	-0.002500
294284126	39832232.000000	2069537	10000.000000	28843	4445	1.000000	28722	4419	1.000000	40379629	-0.005890
294293452	39850367.000000	2067913	10000.000000	29013	4315	1.000000	28730	4382	1.000000	40958960	-0.004830
294284636	39850878.000000	2070135	10000.000000	28885	4383	1.000000	28810	4374	1.000000	41536827	-0.005682
294260910	39846072.000000	2069741	10000.000000	28915	4414	1.000000	28635	4469	1.000000	42113572	-0.005136
294290099	39825620.000000	2071370	10000.000000	28835	4372	1.000000	28946	4241	1.000000	42690504	-0.003859
294299211	39805377.000000	2071097	10000.000000	29007	4224	1.000000	28907	4319	1.000000	43265893	-0.003679
294279425	39815377.000000	2071188	10000.000000	29079	4274	1.000000	28788	4314	1.000000	43840901	-0.002834
294293226	39824129.000000	2070433	10000.000000	28937	4236	1.000000	28727	4415	1.000000	44414118	-0.003826
294263947	39846819.000000	2068992	10000.000000	29187	4401	1.000000	28913	4372	1.000000	44987112	-0.003915
294259525	39841473.000000	2073381	10000.000000	28975	4145	1.000000	28979	4380	1.000000	45559680	-0.007477
294275977	39815505.000000	2069327	10000.000000	28844	4352	1.000000	28793	4250	1.000000	46130579	-0.007103
294294447	39820856.000000	2070042	10000.000000	29213	4160	1.000000	28920	4326	1.000000	46700932	-0.007903
294254886	39885854.000000	2070746	10000.000000	29034	4181	1.000000	28985	4238	1.000000	47271880	-0.008094
294252193	39862360.000000	2072306	10000.000000	28833	4205	1.000000	29120	4263	1.000000	47842156	-0.008488
294292703	39850293.000000	2073552	10000.000000	28910	4372	1.000000	29027	4134	1.000000	48411237	-0.007190
294276524	39840939.000000	2071818	10000.000000	29068	4199	1.000000	28886	4231	1.000000	48977246	-0.006949
294321235	39805004.000000	2070486	10000.000000	29046	4255	1.000000	28884	4220	1.000000	49543065	-0.006705
294287066	39823693.000000	2069258	10000.000000	29130	4311	1.000000	29050	4351	1.000000	50107209	-0.006683
294280420	39830063.000000	2070056	10000.000000	29030	4339	1.000000	28714	4393	1.000000	50671956	-0.005633
294275970	39844403.000000	2070638	10000.000000	29120	4090	1.000000	28936	4344	1.000000	51235298	-0.005701
294297501	39837348.000000	2071919	10000.000000	29183	4239	1.000000	29180	4155	1.000000	51798501	-0.005793
294277798	39843655.000000	2072082	10000.000000	29117	4255	1.000000	28915	4429	1.000000	52361162	-0.005382
294275178	39822233.000000	2071191	10000.000000	29011	4261	1.000000	29050	4126	1.000000	52922757	-0.005127
294272267	39846379.000000	2070606	10000.000000	29093	4223	1.000000	28666	4308	1.000000	53481675	-0.004842
294273386	39843801.000000	2072353	10000.000000	28727	4254	1.000000	28850	4295	1.000000	54040708	-0.003777
294273851	39861256.000000	2069816	10000.000000	28896	4225	1.000000	28619	4539	1.000000	54598269	-0.004145
294269801	39834715.000000	2071630	10000.000000	29018	4153	1.000000	29038	4404	1.000000	55157675	-0.005375
294290665	39838590.000000	2070892	10000.000000	28925	4346	1.000000	29173	4280	1.000000	55715336	-0.005632
294258562	39849315.000000	2072796	10000.000000	29083	4415	1.000000	28877	4343	1.000000	56270610	-0.006347
294260941	39845695.000000	2071554	10000.000000	29078	4284	1.000000	28622	4453	1.000000	56827004	-0.006089
294280641	39824696.000000	2069851	10000.000000	28919	4412	1.000000	29187	4334	1.000000	57381037	-0.005923
294264608	39843755.000000	2072119	10000.000000	28899	4427	1.000000	28887	4203	1.000000	57934725	-0.005871
294280523	39854192.000000	2068648	10000.000000	28824	4415	1.000000	28871	4385	1.000000	58486692	-0.006258
294291772	39828009.000000	2071433	10000.000000	29103	4342	1.000000	28867	4319	1.000000	59037919	-0.005972
294289077	39827919.000000	2070027	10000.000000	29151	4255	1.000000	28815	4418	1.000000	59588904	-0.006724
294260161	39868287.000000	2069838	10000.000000	29002	4255	1.000000	28814	4427	1.000000	60139066	-0.006715
294303136	39823674.000000	2070250	10000.000000	29083	4268	1.000000	28974	4334	1.000000	60690031	-0.006449
294250315	39861129.000000	2070993	10000.000000	28808	4258	1.000000	28856	4423	1.000000	61240874	-0.007494
294267049	39857765.000000	2072917	10000.000000	29011	4304	1.000000	28819	4435	1.000000	61789111	-0.007590
294239350	39839703.000000	2070449	10000.000000	28897	4204	1.000000	28925	4290	1.000000	62336590	-0.007303
294262430	39832093.000000	2069247	10000.000000	28701	4447	1.000000	28788	4407	1.000000	62883679	-0.006774
294265763	39840952.000000	2071765	10000.000000	28804	4279	1.000000	28873	4282	1.000000	63429435	-0.006512
294285592	39826561.000000	2069163	10000.000000	28712	4284	1.000000	28897	4405	1.000000	63972150	-0.006416
294286359	39826680.000000	2070478	10000.000000	28853	4434	1.000000	28840	4404	1.000000	64516158	-0.006226
294265506	39855009.000000	2073196	10000.000000	28844	4373	1.000000	28855	4439	1.000000	65058985	-0.006223
294260631	39849456.000000	2069111	10000.000000	28861	4458	1.000000	28991	4310	1.000000	65601327	-0.006079
294288074	39831460.000000	2068844	10000.000000	28922	4411	1.000000	28921	4254	1.000000	66144015	-0.005954
294280425	39814393.000000	2069188	10000.000000	29162	4178	1.000000	28798	4423	1.000000	66682922	-0.005889
294280758	39831044.000000	2071922	10000.000000	28927	4340	1.000000	28938	4221	1.000000	67221717	-0.005516
294261421	39854239.000000	2072333	10000.000000	28912	4218	1.000000	28634	4374	1.000000	67760627	-0.005519
npatches	nstrain	runtime	dt	init_x	init_y	init_y_blood	init_z	init_S	beta0	beta1	beta2	beta3	mean_beta	B	d	delta	delta_blood	b[0]	mut	m	CTL	c	g	epsilon	k	het	lambda	rho	omega	x_max	patch.dyna	DELTA	A	VA
10000	1	100.000000	0.000100	21900	9499	5000000	0.001000	10000000	12.048061	18.305123	13.592510	8.671004	17	8000000000.000000	0.010000	1.000000	1.000000	800000	0.000050	0.048000	1	0.001000	1.000000	25.000000	16.000000	0.500000	0.001000	0.001000	0.010000	31987	0	10.000000	7.000000	1.000000
sus	inf	inf_blood	z	x[0]	y[0][0]	z[0]	x[1]	y[1][0]	z[1]	S[0]	synchrony
219000000	94990000.000000	5000000	10.000000	21900	9499	0.001000	21900	9499	0.001000	10000000	0.000000
301103120	27799471.000000	1444948	10000.000000	30820	2315	1.000000	30227	2769	1.000000	10675611	0.000000
305733537	20773173.000000	1082270	10000.000000	31119	1772	1.000000	30406	2141	1.000000	11053667	0.000000
307223660	18607699.000000	967756	10000.000000	31327	1559	1.000000	30669	1870	1.000000	11367436	0.000000
307741858	17783590.000000	924436	10000.000000	31329	1387	1.000000	30617	1867	1.000000	11659616	0.000000
307996738	17424443.000000	906284	10000.000000	31369	1440	1.000000	30836	1816	1.000000	11942139	0.000000
308090458	17243920.000000	896343	10000.000000	31506	1423	1.000000	30740	1748	1.000000	12220457	0.000000
308126951	17191173.000000	895351	10000.000000	31004	1459	1.000000	30926	1803	1.000000	12495054	0.000000
308165124	17140841.000000	890355	10000.000000	31269	1415	1.000000	30758	1720	1.000000	12769067	0.000000
308198755	17123137.000000	887590	10000.000000	31176	1434	1.000000	30862	1669	1.000000	13041576	0.000000
308203119	17117673.000000	888877	10000.000000	31178	1398	1.000000	30639	1832	1.000000	13314932	0.000000
308180773	17145935.000000	890578	10000.000000	31378	1349	1.000000	30558	1773	1.000000	13587780	0.000000
308162820	17123461.000000	890010	10000.000000	31306	1340	1.000000	30866	1858	1.000000	13859580	0.000000
308168684	17143934.000000	890742	10000.000000	31457	1403	1.000000	30694	1665	1.000000	14130479	0.000000
308147595	17161344.000000	891438	10000.000000	31333	1389	1.000000	30764	1746	1.000000	14402729	0.000000
308175022	17149834.000000	891838	10000.000000	31276	1445	1.000000	30481	1688	1.000000	14674229	0.000000
308188734	17130969.000000	891011	10000.000000	31468	1433	1.000000	30552	1783	1.000000	14943795	0.000000
308189687	17133763.000000	890204	10000.000000	31357	1390	1.000000	30724	1799	1.000000	15212954	0.000000
308186755	17128051.000000	890086	10000.000000	31301	1503	1.000000	30782	1663	1.000000	15483229	0.000000
308191596	17152277.000000	893003	10000.000000	31196	1438	1.000000	30772	1764	1.000000	15751348	0.000000
308172266	17145200.000000	892004	10000.000000	31208	1396	1.000000	30784	1697	1.000000	16020109	0.000000
308183461	17124524.000000	890870	10000.000000	31426	1376	1.000000	30699	1677	1.000000	16288390	0.000000
308192412	17122850.000000	891656	10000.000000	31392	1458	1.000000	30521	1804	1.000000	16556605	0.000000
308196919	17127870.000000	891092	10000.000000	31395	1408	1.000000	30887	1774	1.000000	16824114	0.000000
308176051	17139499.000000	890886	10000.000000	31177	1408	1.000000	30968	1752	1.000000	17091460	0.000000
308173170	17120819.000000	890505	10000.000000	31317	1476	1.000000	30868	1831	1.000000	17358324	0.000000
308198720	17112950.000000	887593	10000.000000	31173	1386	1.000000	30775	1803	1.000000	17624339	0.000000
308186652	17111925.000000	889320	10000.000000	31259	1384	1.000000	30750	1658	1.000000	17889678	0.000000
308176929	17126984.000000	890535	10000.000000	31183	1359	1.000000	30730	1704	1.000000	18155903	0.000000
308154068	17147016.000000	890971	10000.000000	31260	1366	1.000000	30861	1716	1.000000	18421106	0.000000
308185399	17145874.000000	891736	10000.000000	31541	1454	1.000000	30797	1824	1.000000	18686138	0.000000
308160150	17131582.000000	890114	10000.000000	31498	1521	1.000000	30704	1763	1.000000	18950601	0.000000
308159360	17164811.000000	890924	10000.000000	31352	1518	1.000000	30812	1758	1.000000	19214833	0.000000
308160683	17165216.000000	893637	10000.000000	31394	1399	1.000000	30559	1712	1.000000	19478315	0.000000
308168549	17153575.000000	892260	10000.000000	31388	1388	1.000000	30832	1807	1.000000	19742406	0.000000
308165860	17145256.000000	892989	10000.000000	31276	1351	1.000000	30731	1656	1.000000	20005241	0.000000
308170180	17144716.000000	890640	10000.000000	31474	1394	1.000000	30792	1782	1.000000	20267539	0.000000
308169695	17147066.000000	892454	10000.000000	31300	1421	1.000000	30898	1789	1.000000	20529956	0.000000
308194441	17127318.000000	891445	10000.000000	31233	1360	1.000000	30670	1756	1.000000	20791302	0.000000
308175741	17148542.000000	893090	10000.000000	31107	1461	1.000000	30690	1839	1.000000	21051952	0.000000
308182422	17123181.000000	889573	10000.000000	31139	1403	1.000000	30854	1723	1.000000	21313343	-1.#IND00
308173058	17140090.000000	889906	10000.000000	31196	1402	1.000000	30784	1804	1.000000	21573129	0.028800
308150252	17147208.000000	890328	10000.000000	31241	1469	1.000000	30800	1735	1.000000	21832887	-0.000818
308175890	17148368.000000	891534	10000.000000	31439	1354	1.000000	30729	1830	1.000000	22092725	0.001404
308173433	17133277.000000	889904	10000.000000	31257	1424	1.000000	30744	1810	1.000000	22352337	0.007159
308174568	17146877.000000	891723	10000.000000	31405	1454	1.000000	30749	1780	1.000000	22611843	0.004139
308150926	17151268.000000	892031	10000.000000	31324	1442	1.000000	30712	1702	1.000000	22869958	0.011538
308148565	17137564.000000	890085	10000.000000	31340	1421	1.000000	30659	1674	1.000000	23127481	0.011447
308185061	17146172.000000	890625	10000.000000	31118	1437	1.000000	30770	1730	1.000000	23384452	0.006135
308155754	17174739.000000	891499	10000.000000	31389	1427	1.000000	30762	1724	1.000000	23642308	0.004301
308181286	17141561.000000	890144	10000.000000	31370	1457	1.000000	30942	1674	1.000000	23899819	0.001797
308162558	17147301.000000	890957	10000.000000	30945	1493	1.000000	30637	1769	1.000000	24156665	0.003718
308184720	17135213.000000	892357	10000.000000	31502	1401	1.000000	30547	1686	1.000000	24412405	0.004606
308193346	17136001.000000	891112	10000.000000	31318	1410	1.000000	30675	1793	1.000000	24667321	0.000894
308192356	17120573.000000	889065	10000.000000	31104	1423	1.000000	30590	1728	1.000000	24921442	0.000714
308197182	17105005.000000	889373	10000.000000	31170	1419	1.000000	30516	1787	1.000000	25176686	0.000445
308162200	17131634.000000	889775	10000.000000	31428	1366	1.000000	30550	1683	1.000000	25431486	0.000371
308165881	17118023.000000	889504	10000.000000	31312	1394	1.000000	30908	1878	1.000000	25685435	0.000910
308166001	17123371.000000	888124	10000.000000	31205	1516	1.000000	30768	1774	1.000000	25938114	0.000456
308198557	17096244.000000	889064	10000.000000	31326	1377	1.000000	30935	1740	1.000000	26190869	0.001912
308169976	17108794.000000	888393	10000.000000	31147	1462	1.000000	30719	1781	1.000000	26443283	0.003522
308189052	17121015.000000	889376	10000.000000	31277	1372	1.000000	30768	1715	1.000000	26695427	0.003766
308210298	17093585.000000	888050	10000.000000	31279	1392	1.000000	31087	1687	1.000000	26946351	0.001755
308193936	17118329.000000	889701	10000.000000	31107	1383	1.000000	31296	1707	1.000000	27197515	0.002359
308156720	17147848.000000	891303	10000.000000	31174	1446	1.000000	30707	1720	1.000000	27448564	0.001788
308178827	17115883.000000	889719	10000.000000	30919	1463	1.000000	30837	1850	1.000000	27699165	0.001938
308188977	17143426.000000	889915	10000.000000	31294	1476	1.000000	30723	1783	1.000000	27950206	0.002141
308154400	17159266.000000	891002	10000.000000	31363	1414	1.000000	30581	1788	1.000000	28200537	0.005577
308205445	17119771.000000	889647	10000.000000	31350	1388	1.000000	30520	1844	1.000000	28449421	0.006129
308155979	17131216.000000	891078	10000.000000	31181	1372	1.000000	31042	1705	1.000000	28698974	0.005543
308177084	17126869.000000	889850	10000.000000	31222	1444	1.000000	30784	1686	1.000000	28948029	0.005341
308174195	17138627.000000	889671	10000.000000	31439	1323	1.000000	30766	1858	1.000000	29198453	0.004287
308186197	17108166.000000	887773	10000.000000	31279	1417	1.000000	30783	1707	1.000000	29446293	0.003833
308209257	17132734.000000	891819	10000.000000	31147	1463	1.000000	30874	1693	1.000000	29694291	0.003601
308209520	17106271.000000	888756	10000.000000	31103	1395	1.000000	30594	1813	1.000000	29941845	0.003936
308195319	17127803.000000	888627	10000.000000	31576	1346	1.000000	30955	1783	1.000000	30189874	0.004029
308188451	17120840.000000	889585	10000.000000	31470	1436	1.000000	30746	1785	1.000000	30437775	0.003673
308175608	17100190.000000	887924	10000.000000	31266	1377	1.000000	30475	1802	1.000000	30684090	0.003431
308171454	17149263.000000	891846	10000.000000	31421	1396	1.000000	30771	1707	1.000000	30931106	0.003326
308182763	17132675.000000	892551	10000.000000	31378	1398	1.000000	30575	1769	1.000000	31177099	0.003769
308219126	17105893.000000	889771	10000.000000	31360	1407	1.000000	30720	1752	1.000000	31422491	0.004583
308208487	17107477.000000	889332	10000.000000	31307	1473	1.000000	30769	1729	1.000000	31666721	0.004869
308209497	17084684.000000	885910	10000.000000	31371	1380	1.000000	30831	1780	1.000000	31910395	0.005916
308199814	17100005.000000	889985	10000.000000	31203	1441	1.000000	30730	1797	1.000000	32153473	0.005553
308189885	17122341.000000	890577	10000.000000	31027	1436	1.000000	30778	1724	1.000000	32396641	0.005825
308212285	17090358.000000	889325	10000.000000	31197	1421	1.000000	30858	1656	1.000000	32640136	0.005622
308185796	17123466.000000	889824	10000.000000	31217	1456	1.000000	30738	1737	1.000000	32882771	0.005360
308199432	17117091.000000	890195	10000.000000	31354	1364	1.000000	30864	1802	1.000000	33124812	0.005507
308228456	17097982.000000	888079	10000.000000	31236	1428	1.000000	30804	1648	1.000000	33367582	0.005111
308178910	17116467.000000	890148	10000.000000	31348	1442	1.000000	30738	1720	1.000000	33609361	0.005292
308184680	17138162.000000	890923	10000.000000	31256	1445	1.000000	30700	1804	1.000000	33850928	0.005022
308181488	17138700.000000	890044	10000.000000	31302	1473	1.000000	30889	1785	1.000000	34092505	0.004757
308194840	17124862.000000	888558	10000.000000	31336	1384	1.000000	30942	1787	1.000000	34334137	0.004638
308182172	17126929.000000	891283	10000.000000	31214	1374	1.000000	30905	1726	1.000000	34574488	0.004405
308185636	17126531.000000	890353	10000.000000	31224	1440	1.000000	30621	1789	1.000000	34813039	0.004272
308206233	17135108.000000	890504	10000.000000	31291	1403	1.000000	30651	1693	1.000000	35054126	0.003984
308166580	17130066.000000	891004	10000.000000	31240	1399	1.000000	31075	1783	1.000000	35293634	0.004929
308174957	17148951.000000	891310	10000.000000	31228	1482	1.000000	30782	1753	1.000000	35532719	0.004988
308189740	17124907.000000	889812	10000.000000	31185	1495	1.000000	30972	1713	1.000000	35770929	0.005225
308185036	17113989.000000	887094	10000.000000	31433	1394	1.000000	30621	1892	1.000000	36009361	0.004806
npatches	nstrain	runtime	dt	init_x	init_y	init_y_blood	init_z	init_S	beta0	beta1	beta2	beta3	mean_beta	B	d	delta	delta_blood	b[0]	mut	m	CTL	c	g	epsilon	k	het	lambda	rho	omega	x_max	patch.dyna	DELTA	A	VA
10000	1	100.000000	0.000100	21900	9499	5000000	0.001000	10000000	23.719804	24.530016	21.531065	24.266690	17	8000000000.000000	0.010000	1.000000	1.000000	800000	0.000050	0.048000	1	0.001000	1.000000	25.000000	17.000000	0.500000	0.001000	0.001000	0.010000	31987	0	10.000000	7.000000	1.000000
sus	inf	inf_blood	z	x[0]	y[0][0]	z[0]	x[1]	y[1][0]	z[1]	S[0]	synchrony
219000000	94990000.000000	5000000	10.000000	21900	9499	0.001000	21900	9499	0.001000	10000000	0.000000
308565471	15918026.000000	828275	10000.000000	30178	2030	1.000000	29961	2054	1.000000	10529207	0.000000
314016788	8174331.000000	424390	10000.000000	31105	941	1.000000	30887	1069	1.000000	10708033	0.000000
316060471	5299146.000000	275453	10000.000000	31273	689	1.000000	31275	683	1.000000	10807179	0.000000
317135185	3833096.000000	200514	10000.000000	31443	483	1.000000	31493	514	1.000000	10871384	0.000000
317728948	2937022.000000	152169	10000.000000	31610	456	1.000000	31700	393	1.000000	10914536	0.000000
318174726	2351910.000000	122465	10000.000000	31692	284	1.000000	31748	295	1.000000	10944734	0.000000
318492682	1922521.000000	100088	10000.000000	31914	228	1.000000	31908	246	1.000000	10966310	0.000000
318726515	1604220.000000	83180	10000.000000	31798	189	1.000000	31928	211	1.000000	10981242	0.000000
318897361	1350032.000000	70132	10000.000000	31888	173	1.000000	31873	178	1.000000	10991312	0.000000
319053070	1154829.000000	60100	10000.000000	31904	141	1.000000	31796	161	1.000000	10996867	0.000000
319171500	996917.000000	51985	10000.000000	31767	135	1.000000	32140	119	1.000000	10999427	0.000000
319249818	867377.000000	45284	10000.000000	31936	121	1.000000	32046	118	1.000000	10999623	0.000000
319333449	754747.000000	39203	10000.000000	31883	104	1.000000	31720	95	1.000000	10997518	0.000000
319383059	665843.000000	34722	10000.000000	31906	85	1.000000	31837	90	1.000000	10993881	0.000000
319463866	584829.000000	30657	10000.000000	31962	75	1.000000	31824	80	1.000000	10988535	0.000000
319504447	514197.000000	26878	10000.000000	31946	61	1.000000	31987	52	1.000000	10981930	0.000000
319539206	460203.000000	24002	10000.000000	32025	59	1.000000	31928	72	1.000000	10974253	0.000000
319574854	410767.000000	21361	10000.000000	31836	46	1.000000	31810	57	1.000000	10965604	0.000000
319621991	366812.000000	19135	10000.000000	32174	66	1.000000	31839	57	1.000000	10956094	0.000000
319626623	329106.000000	16827	10000.000000	31867	52	1.000000	31942	39	1.000000	10945938	0.000000
319664576	298689.000000	15275	10000.000000	31842	41	1.000000	31857	35	1.000000	10935328	0.000000
319676279	271025.000000	13795	10000.000000	31950	40	1.000000	32166	24	1.000000	10924086	0.000000
319715140	243427.000000	12686	10000.000000	32034	36	1.000000	32014	29	1.000000	10912339	0.000000
319712739	223269.000000	11579	9999.914486	31972	21	1.000000	31860	22	1.000000	10900357	0.000000
319731153	203628.000000	10492	9999.898016	32079	29	1.000000	31955	26	1.000000	10887796	0.000000
319725126	182227.000000	9487	9999.621297	32005	27	1.000000	31856	24	1.000000	10874699	0.000000
319774244	162486.000000	8639	9998.457835	31881	26	1.000000	31945	21	1.000000	10861414	0.000000
319781778	147899.000000	7620	9994.814045	31927	32	1.000000	32145	17	1.000000	10847834	0.000000
319799564	133236.000000	6881	9984.443660	31829	33	1.000000	31793	10	1.000000	10833984	0.000000
319768033	124994.000000	6392	9971.329831	31909	11	1.000000	31981	18	1.000000	10820119	0.000000
319789679	113157.000000	5770	9947.212852	31975	11	1.000000	31908	17	1.000000	10806145	0.000000
319792011	109702.000000	5802	9921.179638	31875	16	1.000000	32094	23	1.000000	10792038	0.000000
319777028	108651.000000	5643	9921.232836	32257	16	1.000000	31907	13	1.000000	10777854	0.000000
319800073	111499.000000	5639	9929.623531	31862	30	1.000000	31927	13	1.000000	10763583	0.000000
319797187	112238.000000	5893	9935.524946	32108	6	1.000000	31913	9	1.000000	10749670	0.000000
319785649	108077.000000	5600	9917.828340	31865	8	1.000000	31841	14	1.000000	10735494	0.000000
319807043	108000.000000	5750	9916.680621	31871	17	1.000000	32086	14	1.000000	10721274	0.000000
319814830	109141.000000	5694	9917.866123	31952	24	1.000000	31734	7	1.000000	10707278	0.000000
319790876	108751.000000	5636	9909.856860	32076	14	1.000000	32181	14	1.000000	10693350	0.000000
319789329	108858.000000	5638	9911.865571	32044	12	1.000000	32160	7	1.000000	10679262	-1.#IND00
319806490	104981.000000	5372	9899.597826	32172	19	1.000000	32024	23	1.000000	10665138	-1.#IND00
319776372	106191.000000	5586	9896.350180	32017	17	1.000000	32155	28	1.000000	10651062	-1.#IND00
319808331	104004.000000	5308	9892.013013	31842	9	1.000000	31966	5	1.000000	10636791	0.020729
319779029	105780.000000	5674	9899.337868	31910	7	1.000000	32201	15	0.993016	10622839	0.014981
319788054	106581.000000	5537	9903.928940	31851	16	1.000000	31962	20	0.999550	10608951	0.009866
319790266	106837.000000	5582	9914.752531	31969	19	1.000000	32112	20	1.000000	10594991	0.014136
319788751	107578.000000	5496	9914.802144	31853	9	1.000000	31964	20	1.000000	10580896	0.012524
319813984	108799.000000	5540	9913.276579	32132	18	1.000000	32068	9	1.000000	10567245	0.011502
319794729	108323.000000	5570	9916.746411	32024	20	1.000000	31650	6	0.956176	10553328	0.009996
319798270	107117.000000	5662	9920.742092	31969	24	1.000000	32118	11	0.999898	10539602	0.008596
319788916	104745.000000	5356	9891.600308	32129	7	1.000000	31909	10	1.000000	10525682	0.007781
319801283	108131.000000	5537	9914.967603	31976	9	1.000000	32046	15	1.000000	10511882	0.006733
319815685	106805.000000	5529	9905.610245	32010	9	1.000000	31909	8	1.000000	10498079	0.006536
319772110	106863.000000	5407	9901.878337	32199	12	1.000000	31756	19	1.000000	10484302	0.003753
319792963	109456.000000	5589	9922.125362	32012	12	1.000000	32162	10	1.000000	10470437	0.003867
319784520	107503.000000	5576	9907.929568	32143	21	1.000000	31738	16	1.000000	10456873	0.003694
319797163	108282.000000	5641	9919.467779	32041	15	1.000000	32146	7	1.000000	10442922	0.001823
319802243	110329.000000	5718	9926.995034	31991	11	1.000000	32097	14	1.000000	10429344	0.002112
319790639	108947.000000	5683	9922.115631	31953	10	0.993156	32074	10	1.000000	10415640	-0.000206
319817537	108360.000000	5560	9908.565591	31886	5	1.000000	32192	16	1.000000	10401909	-0.000785
319779458	107870.000000	5608	9912.394694	31894	20	1.000000	31987	23	1.000000	10388269	-0.000140
319779571	105361.000000	5304	9895.558030	31947	16	1.000000	32088	10	1.000000	10374458	-0.000045
319788321	109275.000000	5589	9916.202636	31842	11	1.000000	31769	11	1.000000	10361002	0.000556
319783131	105514.000000	5402	9908.447778	32168	10	1.000000	31884	16	1.000000	10347478	0.000120
319803992	104263.000000	5365	9897.043659	31823	10	1.000000	31895	11	1.000000	10333756	0.000397
319803410	106825.000000	5321	9891.028262	31944	21	1.000000	32050	9	0.999998	10320169	0.001164
319804977	106238.000000	5645	9898.190672	31895	10	1.000000	31863	13	1.000000	10306667	0.001207
319812676	108114.000000	5692	9914.448374	32035	13	1.000000	31940	10	1.000000	10293024	0.001435
319805730	106994.000000	5506	9915.843350	31894	17	1.000000	31953	13	1.000000	10279356	0.001484
319796132	106223.000000	5466	9895.128886	31937	8	1.000000	31992	12	1.000000	10265927	0.001212
319789321	106698.000000	5418	9907.593969	31893	18	1.000000	31903	32	1.000000	10252328	0.002201
319833348	105170.000000	5515	9892.853771	32048	4	1.000000	31987	29	1.000000	10238624	0.002825
319789270	107555.000000	5557	9910.348086	31821	9	1.000000	31740	19	1.000000	10225127	0.002542
319801531	108662.000000	5651	9921.459067	31815	15	1.000000	31870	20	1.000000	10211735	0.003105
319790468	107546.000000	5522	9911.565133	32008	8	0.999196	32037	14	1.000000	10198258	0.003357
319771528	105724.000000	5563	9904.531634	31924	6	1.000000	31788	7	1.000000	10184894	0.002751
319763448	106460.000000	5469	9904.837209	31994	23	1.000000	32104	7	1.000000	10171672	0.002611
319777157	106603.000000	5571	9902.622739	31966	11	1.000000	31912	11	1.000000	10158362	0.002736
319789692	107107.000000	5670	9912.293961	32121	11	1.000000	31817	25	1.000000	10145070	0.003249
319807576	107684.000000	5507	9906.668023	31863	14	1.000000	32040	15	1.000000	10131995	0.003966
319786074	108385.000000	5595	9917.694425	31986	12	1.000000	32141	26	1.000000	10118711	0.004826
319780211	106063.000000	5471	9900.494539	32031	12	1.000000	31949	19	1.000000	10105510	0.004596
319797150	105937.000000	5483	9895.063595	32115	10	1.000000	31881	15	1.000000	10092267	0.006176
319764600	108473.000000	5743	9912.565275	31988	6	1.000000	32026	17	1.000000	10079012	0.006059
319806581	106328.000000	5500	9907.332812	32031	5	1.000000	31952	17	1.000000	10065615	0.006528
319781013	107425.000000	5546	9908.006757	31899	18	1.000000	31974	6	1.000000	10052600	0.006399
319793411	107020.000000	5552	9899.919069	32075	9	1.000000	31972	21	1.000000	10039399	0.006248
319787175	109223.000000	5556	9917.797983	31992	8	1.000000	31995	16	1.000000	10026420	0.006132
319811296	107326.000000	5563	9912.924030	32005	11	1.000000	31995	12	1.000000	10013624	0.005665
319784792	105655.000000	5540	9895.377648	31811	16	1.000000	32241	29	1.000000	10000816	0.006074
319793849	106245.000000	5450	9902.534263	31768	15	1.000000	31967	22	1.000000	9987965	0.006112
319792862	108791.000000	5581	9915.323597	32016	12	1.000000	31843	14	1.000000	9974830	0.005438
319786444	107660.000000	5654	9910.039654	31761	14	1.000000	31910	22	1.000000	9961816	0.005133
319792477	105735.000000	5537	9893.868156	31941	11	1.000000	31963	18	1.000000	9948961	0.005621
319798925	104909.000000	5456	9893.059716	32037	10	1.000000	32086	11	1.000000	9935791	0.005270
319784199	107647.000000	5499	9907.429446	32163	9	1.000000	32177	24	1.000000	9922928	0.005099
319815413	105953.000000	5497	9904.248362	32090	24	1.000000	32235	15	1.000000	9910063	0.005037
319800094	108368.000000	5617	9914.011420	31769	10	1.000000	31872	21	1.000000	9896940	0.005080
319777243	108407.000000	5598	9922.171609	31681	15	0.999999	31992	11	1.000000	9884122	0.004958
npatches	nstrain	runtime	dt	init_x	init_y	init_y_blood	init_z	init_S	beta0	beta1	beta2	beta3	mean_beta	B	d	delta	delta_blood	b[0]	mut	m	CTL	c	g	epsilon	k	het	lambda	rho	omega	x_max	patch.dyna	DELTA	A	VA
10000	1	100.000000	0.000100	21900	9499	5000000	0.001000	10000000	11.632861	16.351408	10.703417	23.023176	17	8000000000.000000	0.010000	1.000000	1.000000	800000	0.000050	0.048000	1	0.001000	1.000000	25.000000	18.000000	0.500000	0.001000	0.001000	0.010000	31987	0	10.000000	7.000000	1.000000
sus	inf	inf_blood	z	x[0]	y[0][0]	z[0]	x[1]	y[1][0]	z[1]	S[0]	synchrony
219000000	94990000.000000	5000000	10.000000	21900	9499	0.001000	21900	9499	0.001000	10000000	0.000000
313758274	8230185.000000	429211	10000.000000	31686	618	1.000000	31379	822	1.000000	10411587	0.000000
318215614	2231975.000000	116650	10000.000000	31859	201	1.000000	31878	181	1.000000	10475506	0.000000
319344156	724416.000000	37748	10000.000000	32008	80	1.000000	32027	98	1.000000	10483610	0.000000
319682853	247150.000000	12879	10000.000000	31966	18	1.000000	32101	29	1.000000	10475828	0.000000
319808869	86325.000000	4618	9802.796523	32035	3	1.000000	32017	7	1.000000	10462795	0.000000
319835740	75469.000000	3996	9148.858919	31945	7	0.998230	31940	2	0.603727	10448623	0.000000
319829213	74291.000000	3908	9142.348157	31979	4	0.775747	31815	4	0.999443	10434488	0.000000
319829165	74135.000000	3858	9149.148409	31926	11	0.604263	32110	13	0.738626	10420254	0.000000
319822439	74678.000000	3839	9200.365792	31931	2	0.599573	32012	7	0.995560	10405940	0.000000
319827710	75244.000000	3888	9211.143328	31933	6	0.535181	31909	4	0.985928	10391640	0.000000
319830300	73401.000000	3714	9111.428267	31875	8	0.878912	31988	2	0.950842	10377418	0.000000
319818936	75356.000000	3886	9195.577162	32185	9	0.999861	31796	2	0.787053	10363311	0.000000
319826084	75142.000000	4030	9191.126047	31749	10	0.907660	32018	4	0.784566	10349302	0.000000
319814725	75039.000000	3910	9159.305941	32166	8	0.696657	31817	6	0.987274	10335188	0.000000
319836317	75736.000000	3950	9198.625556	32214	4	0.967784	31956	2	0.787739	10320930	0.000000
319812737	74411.000000	3863	9185.125744	31989	11	0.958474	32007	3	0.975865	10306643	0.000000
319811469	74021.000000	3870	9153.776337	31899	5	0.853233	31919	3	0.941776	10292733	0.000000
319808769	74794.000000	3959	9240.243807	32117	5	0.435017	31838	8	0.975942	10278797	0.000000
319832202	75677.000000	3935	9227.493406	32048	6	0.930446	32093	13	0.971045	10264534	0.000000
319822107	72709.000000	3796	9153.568980	31966	11	0.985821	32030	5	0.998343	10250493	0.000000
319831624	74658.000000	3909	9201.643227	32048	7	0.986759	31994	10	0.997571	10236330	0.000000
319822578	73914.000000	3781	9152.592087	32114	5	0.971413	32124	8	0.934527	10222393	0.000000
319829476	74428.000000	3811	9192.988831	31998	7	0.984954	31989	2	0.922201	10208373	0.000000
319818190	73866.000000	3811	9165.500234	31948	2	0.699954	32057	9	0.989248	10194415	0.000000
319809758	74717.000000	3912	9186.288649	31903	4	0.993251	31882	6	0.974539	10180347	0.000000
319814181	74076.000000	3924	9158.186296	32084	5	0.825167	32021	3	0.519142	10166470	0.000000
319803709	75026.000000	3842	9168.656967	31906	4	0.960386	31812	6	0.843992	10152550	0.000000
319802218	73611.000000	3922	9158.389904	31957	6	0.901985	31997	5	0.942153	10138658	0.000000
319803935	75083.000000	3985	9209.830918	32171	9	0.792123	32026	5	0.904762	10124720	0.000000
319813831	73604.000000	3841	9181.603953	31997	5	0.997518	31962	4	0.397739	10111298	0.000000
319804248	75044.000000	3973	9202.589397	31915	6	0.925966	31846	6	0.812694	10097501	0.000000
319842978	73668.000000	3789	9143.727645	32172	6	0.915284	32061	6	0.845548	10083601	0.000000
319821249	74893.000000	3853	9206.162065	32069	11	0.812630	32089	6	0.890640	10069867	0.000000
319816139	74472.000000	3978	9203.049169	32021	9	0.994419	32000	12	0.681167	10056071	0.000000
319817934	74548.000000	3930	9170.595447	32119	5	0.958957	31971	3	0.965386	10042513	0.000000
319828242	74152.000000	3898	9180.366146	31745	2	0.999960	31744	7	0.988998	10028764	0.000000
319838445	74791.000000	3936	9170.558065	31938	8	0.990419	31966	6	0.978584	10015122	0.000000
319803553	74757.000000	3927	9204.189236	31807	6	0.849764	31856	3	0.967190	10001340	0.000000
319841923	74835.000000	3902	9175.094377	32076	5	0.938059	31859	3	0.996228	9987802	0.000000
319817723	74760.000000	3836	9166.850417	31929	6	0.919090	32097	4	0.867747	9974255	-1.#IND00
319814580	73954.000000	3929	9185.016869	32142	7	0.941599	31758	6	0.921148	9960721	-1.#IND00
319797384	74455.000000	3941	9221.175242	32044	7	0.976527	32166	7	0.946043	9947109	-0.002351
319822250	74076.000000	3800	9151.459013	32133	13	0.798556	31717	3	0.813055	9933594	-0.007153
319841884	74760.000000	3921	9215.695624	32023	6	0.994538	32001	9	0.890117	9920210	-0.018760
319814654	74258.000000	3895	9165.861027	32005	12	0.796880	32083	7	0.935629	9906863	-0.018072
319819352	73507.000000	3876	9181.697319	31912	8	0.978240	32150	4	0.832891	9893508	-0.013727
319840600	74373.000000	3805	9194.047431	31941	5	0.994612	32069	7	0.981767	9880123	-0.012353
319838136	73811.000000	3886	9160.779240	32111	7	0.990836	32070	7	0.996730	9866600	-0.015476
319809647	74063.000000	3821	9184.302935	32033	7	0.782729	31981	10	0.989410	9853128	-0.012462
319807763	75422.000000	3954	9226.521077	31926	1	0.763105	31917	11	0.894388	9839903	-0.001951
319821477	75289.000000	3901	9182.941083	32102	5	0.961378	32003	4	0.985315	9826495	-0.002382
319822639	72214.000000	3837	9137.680115	32074	5	0.992587	31965	4	0.999972	9813111	-0.001265
319825486	73379.000000	3896	9168.620504	32112	2	0.909086	32067	9	0.933703	9799680	-0.000989
319819169	74594.000000	3808	9174.485105	31864	4	0.710174	31872	7	0.999887	9786358	-0.002235
319833968	73027.000000	3820	9154.884001	31974	5	0.961207	32012	9	0.994745	9772981	0.000119
319825068	74292.000000	3890	9187.280336	31919	4	0.952912	31856	10	0.999239	9759595	-0.000530
319817321	74546.000000	3864	9114.718047	32146	5	0.874280	31963	4	0.999999	9746148	-0.000147
319839239	73880.000000	3807	9180.396478	31928	6	0.892842	31949	19	0.981232	9732934	-0.000528
319813821	75473.000000	3903	9203.230738	32239	7	0.980184	31780	5	0.994483	9719727	-0.000259
319820900	74871.000000	3963	9204.396055	32210	2	0.921424	31847	3	0.908802	9706594	-0.001097
319834662	74276.000000	3935	9204.169157	31930	8	0.868287	32014	1	0.921930	9693189	-0.000969
319846513	74387.000000	3984	9140.166425	31872	6	0.775457	31934	7	0.747129	9679990	-0.000726
319805675	73974.000000	3807	9160.584664	32077	7	0.977524	31943	16	0.647275	9666944	-0.000750
319837131	74574.000000	3863	9183.637118	31927	1	0.989961	32040	9	0.928086	9653502	-0.000393
319829172	74965.000000	3904	9140.953862	31966	4	0.515024	32177	8	0.927137	9640325	-0.000109
319794215	73985.000000	3874	9144.435917	31948	3	0.991939	31922	5	0.967848	9627023	0.000591
319825227	75536.000000	4025	9215.011341	32163	8	0.855557	31877	16	0.999735	9614100	0.000659
319824896	74936.000000	3956	9171.209381	32111	9	0.561568	32011	5	0.951895	9600917	0.002217
319819129	73381.000000	3933	9080.897093	32167	7	0.930456	32076	5	0.999105	9587866	0.002702
319843753	74115.000000	3825	9184.922916	31942	5	0.987436	32010	4	0.861120	9574844	0.002245
319815172	74777.000000	3827	9212.364524	32114	9	0.994448	31885	9	0.999973	9561800	0.002522
319811100	75399.000000	3891	9186.876501	31990	5	0.987037	31915	7	0.977960	9548775	0.002124
319824590	73605.000000	3859	9163.329805	31905	2	0.984487	31824	4	0.972449	9535831	0.003570
319819934	76163.000000	4017	9231.499195	32091	4	0.963176	31742	8	0.845880	9522728	0.003521
319804888	74392.000000	3867	9213.589469	31914	11	0.607067	32248	6	0.957442	9510020	0.001057
319790533	76586.000000	4070	9252.307207	31988	6	0.779581	31896	10	0.981798	9496896	0.001099
319818314	75502.000000	3878	9230.442141	31753	11	0.994902	31801	6	0.985556	9484023	-0.000870
319821920	74195.000000	3833	9200.789934	32196	9	0.678899	32117	3	0.981830	9471122	-0.000869
319803858	73778.000000	3910	9171.378214	31968	12	0.997462	32236	2	0.540592	9458208	-0.000543
319823749	72906.000000	3804	9161.775934	32056	7	0.660226	31931	9	0.999615	9445223	-0.000080
319813000	74526.000000	3821	9160.355954	32147	11	0.970940	31850	6	0.951596	9432198	-0.000035
319816988	74366.000000	3941	9159.684792	31732	10	0.976886	32125	13	0.924923	9419447	0.000136
319807866	74358.000000	3860	9162.427883	31894	6	0.986582	32085	6	0.958004	9406619	0.000296
319824295	74576.000000	3840	9171.379162	32282	8	0.832264	32135	13	0.979337	9393911	0.000167
319836631	75737.000000	3947	9182.768926	32030	4	0.861288	31850	1	0.566533	9381252	-0.000021
319815470	75277.000000	3951	9179.044426	31946	3	0.920248	31933	4	0.874437	9368440	-0.000012
319799156	74190.000000	3891	9205.857280	31969	0	0.880890	31892	7	0.966061	9355799	0.000012
319838928	74826.000000	3969	9159.142082	32020	4	0.898618	32040	10	0.965197	9343198	-0.000258
319813266	73872.000000	3962	9164.934019	32099	9	0.952780	32117	4	0.744710	9330411	-0.001077
319838929	74951.000000	3915	9193.960899	32143	6	0.974317	32149	7	0.997450	9317925	-0.001522
319816583	75090.000000	3921	9162.640161	32133	6	0.956516	32058	5	0.935427	9305233	-0.002146
319819073	74896.000000	3943	9170.549988	31971	6	0.946559	32036	3	0.998070	9292508	-0.002614
319812782	74956.000000	3960	9215.983251	32134	7	0.940830	32068	6	0.995308	9279871	-0.002522
319820690	74728.000000	3818	9216.538482	31940	3	0.633136	32020	8	0.812194	9267377	-0.003087
319829218	74867.000000	3825	9168.206085	32142	5	0.984506	32030	4	0.515815	9254872	-0.003260
319846290	75011.000000	3829	9155.529744	31960	6	0.600939	31930	3	0.876044	9242448	-0.002090
319835717	74249.000000	3814	9160.665036	31981	5	0.969206	31983	2	0.938601	9229967	-0.002127
319840239	74054.000000	3958	9194.431326	31936	6	0.918326	32067	3	0.854105	9217513	-0.001596
319825688	75449.000000	3950	9182.028216	31919	8	0.856682	31848	7	0.967641	9204932	-0.001541
npatches	nstrain	runtime	dt	init_x	init_y	init_y_blood	init_z	init_S	beta0	beta1	beta2	beta3	mean_beta	B	d	delta	delta_blood	b[0]	mut	m	CTL	c	g	epsilon	k	het	lambda	rho	omega	x_max	patch.dyna	DELTA	A	VA
10000	1	100.000000	0.000100	21900	9499	5000000	0.001000	10000000	23.903559	9.187685	18.928780	10.236400	17	8000000000.000000	0.010000	1.000000	1.000000	800000	0.000050	0.048000	1	0.001000	1.000000	25.000000	19.000000	0.500000	0.001000	0.001000	0.010000	31987	0	10.000000	7.000000	1.000000
sus	inf	inf_blood	z	x[0]	y[0][0]	z[0]	x[1]	y[1][0]	z[1]	S[0]	synchrony
219000000	94990000.000000	5000000	10.000000	21900	9499	0.001000	21900	9499	0.001000	10000000	0.000000
316657129	4118179.000000	215291	10000.000000	31451	554	1.000000	32123	286	1.000000	10329384	0.000000
319427614	525999.000000	27553	10000.000000	31961	57	1.000000	31877	57	1.000000	10344176	0.000000
319822090	75191.000000	3928	9699.797703	31872	13	1.000000	32080	11	0.687855	10332987	0.000000
319816640	67361.000000	3437	8771.869077	32166	12	0.848746	31989	3	0.876567	10318510	0.000000
319803919	68359.000000	3442	8634.473134	31832	9	0.860261	31975	5	0.580556	10304244	0.000000
319829210	66511.000000	3396	8621.247233	32011	4	0.998642	32056	8	0.670952	10290056	0.000000
319838624	66858.000000	3525	8628.252783	32129	5	0.588718	31984	6	0.946093	10275932	0.000000
319835449	66758.000000	3367	8615.495972	32119	7	0.999908	31947	3	0.946157	10261881	0.000000
319849584	66812.000000	3449	8696.675941	31800	9	0.998932	32069	6	0.847519	10247763	0.000000
319819817	67569.000000	3452	8657.371574	32014	8	0.999986	32045	5	0.884521	10233539	0.000000
319838138	67520.000000	3521	8707.606296	32019	5	0.980874	32064	5	0.716126	10219183	0.000000
319829131	67081.000000	3532	8658.245970	31802	6	0.995398	31993	4	0.944425	10205126	0.000000
319801302	67260.000000	3574	8607.217534	31995	13	0.976435	31936	5	0.964280	10190953	0.000000
319820427	65931.000000	3327	8631.900195	31895	10	0.991938	32018	1	0.974515	10176780	0.000000
319824316	66195.000000	3407	8578.995017	32241	7	0.999918	31837	7	0.757736	10162631	0.000000
319827721	67995.000000	3465	8595.110709	31979	8	0.973607	31918	6	0.592118	10148488	0.000000
319826366	69294.000000	3551	8667.975531	32084	23	0.997968	31931	9	0.877976	10134408	0.000000
319834601	67662.000000	3520	8711.593629	32260	9	0.999113	31865	2	0.922176	10120517	0.000000
319834816	67772.000000	3515	8685.123448	31809	4	0.830791	31925	7	0.829942	10106466	0.000000
319815620	66185.000000	3391	8604.155461	32035	10	0.566529	31960	3	0.933682	10092341	0.000000
319846476	66662.000000	3480	8601.622676	31859	9	0.998181	32070	8	0.448350	10078268	0.000000
319810795	66551.000000	3550	8646.018953	31958	12	0.928426	32032	5	0.756051	10064266	0.000000
319805418	66262.000000	3409	8581.439014	32199	2	0.771296	31944	3	0.769028	10050615	0.000000
319817919	66556.000000	3404	8637.733901	32096	7	0.996170	31776	6	0.620805	10036817	0.000000
319829610	67057.000000	3469	8689.654745	31657	9	0.998728	31874	6	0.966978	10022899	0.000000
319828821	67124.000000	3570	8657.188902	32041	18	0.983249	31907	5	0.914863	10009157	0.000000
319830163	67409.000000	3479	8628.218612	32225	6	0.885805	32109	4	0.698382	9995142	0.000000
319826830	66573.000000	3451	8640.162551	32017	4	0.997850	31926	6	0.777015	9981377	0.000000
319814387	67544.000000	3545	8675.026340	32285	6	0.669846	31990	6	0.977313	9967517	0.000000
319813369	67873.000000	3548	8738.298356	32046	3	0.999554	32128	3	0.683364	9953854	0.000000
319820661	66828.000000	3435	8699.207791	32119	6	0.980035	32109	6	0.991174	9940073	0.000000
319820978	67468.000000	3506	8708.868555	31948	2	0.999415	32049	8	0.997213	9926463	0.000000
319798938	67256.000000	3442	8638.288350	32068	11	0.989517	32004	5	0.607731	9912874	0.000000
319809274	67257.000000	3532	8657.958807	32103	5	0.992579	32007	7	0.849684	9899255	0.000000
319816966	66747.000000	3472	8545.091521	31934	4	0.988416	31924	7	0.893924	9885438	0.000000
319826855	66687.000000	3360	8607.360862	31694	3	0.991019	31903	4	0.682447	9871676	0.000000
319824461	66788.000000	3459	8635.501928	31765	7	0.991948	31983	9	0.764752	9858024	0.000000
319820368	67279.000000	3510	8638.775530	32069	5	0.999998	31891	10	0.812000	9844527	0.000000
319836588	66084.000000	3474	8550.523059	31791	13	0.997213	31711	3	0.957318	9830758	0.000000
319842144	67393.000000	3574	8628.935679	31985	7	1.000000	32052	3	0.635611	9817331	-1.#IND00
[truncated: 162 more rows]
