# Supplementary material for: Large Variations in HIV-1 Viral Load Explained by Shifting-Mosaic Metapopulation Dynamics
Source: PLoS Biol. 2016 Oct 5;14(10):e1002567. doi: 10.1371/journal.pbio.1002567 (PMC5051940; doi:10.1371/journal.pbio.1002567)
Supplement: S1 Data — Each file gives the output from the simulations indicated by the filename: low migration (ms1, db432); high migration (ms1, db1); very high migration (ms10, db1); number of patches (np); reservoir (storage); no reservoir (nostorage); CTL immigration model (CTLimmig); CTL proliferation model (CTLprolif); β¯ (beta1, beta2, …). Within each file, there are 21 simulations for (k = 0,1,..,20), and data is output each day. For measures of synchrony, the final entry should be used. See Methods and S1 Simulation Code for further details. (ZIP) [file pbio.1002567.s002.zip › S1_Data/ms10_np10000_storage_noPD_CTLprolif_db1_beta18.tsv]

npatches	nstrain	runtime	dt	init_x	init_y	init_y_blood	init_z	init_S	beta0	beta1	beta2	beta3	mean_beta	B	d	delta	delta_blood	b[0]	mut	m	CTL	c	g	epsilon	k	het	lambda	rho	omega	x_max	patch.dyna	DELTA	A	VA
10000	1	100.000000	0.000100	21900	9499	5000000	0.001000	10000000	24.101922	16.364536	17.005623	11.057799	18	8000000000.000000	0.010000	1.000000	1.000000	800000	0.000050	0.048000	1	0.001000	1.000000	25.000000	0.000000	0.500000	0.001000	0.001000	0.010000	31987	0	10.000000	7.000000	1.000000
sus	inf	inf_blood	z	x[0]	y[0][0]	z[0]	x[1]	y[1][0]	z[1]	S[0]	synchrony
219000000	94990000.000000	5000000	10.000000	21900	9499	0.001000	21900	9499	0.001000	10000000	0.000000
36552726	3765694139.000000	195430324	10000.000000	2588	377552	1.000000	3637	376829	1.000000	15858767	0.000000
24852978	5769541458.000000	299729289	10000.000000	1689	577192	1.000000	2495	576839	1.000000	23114737	0.000000
22001531	6582137327.000000	342053051	10000.000000	1556	658775	1.000000	2266	658825	1.000000	30497995	0.000000
21044424	6903422959.000000	358782703	10000.000000	1461	691605	1.000000	2136	689606	1.000000	37914138	0.000000
20700433	7029411565.000000	365374961	10000.000000	1395	703276	1.000000	2092	702916	1.000000	45326719	0.000000
20560045	7078992619.000000	367933672	10000.000000	1447	707480	1.000000	2048	708350	1.000000	52733519	0.000000
20508287	7098382305.000000	368933600	10000.000000	1399	709630	1.000000	2027	709207	1.000000	60134980	0.000000
20495880	7105846521.000000	369338405	10000.000000	1448	711250	1.000000	2031	710610	1.000000	67526899	0.000000
20485880	7108915395.000000	369473143	10000.000000	1398	710895	1.000000	2063	710953	1.000000	74905652	0.000000
20473676	7110194962.000000	369516591	10000.000000	1377	711046	1.000000	2084	710006	1.000000	82275903	0.000000
20481145	7110354339.000000	369580011	10000.000000	1449	713677	1.000000	2060	711091	1.000000	89633423	0.000000
20473748	7110682111.000000	369562368	10000.000000	1433	709328	1.000000	2055	711250	1.000000	96977733	0.000000
20479223	7110719778.000000	369581652	10000.000000	1432	711504	1.000000	2019	710765	1.000000	104311219	0.000000
20476318	7110740964.000000	369584041	10000.000000	1424	712302	1.000000	2089	711304	1.000000	111636188	0.000000
20479419	7110687340.000000	369581396	10000.000000	1418	712150	1.000000	2030	711083	1.000000	118955901	0.000000
20470626	7110659487.000000	369569755	10000.000000	1413	711859	1.000000	2084	711833	1.000000	126258385	0.000000
20475394	7110664526.000000	369615900	10000.000000	1399	712468	1.000000	2072	710447	1.000000	133551308	0.000000
20480384	7110710186.000000	369582080	10000.000000	1400	711478	1.000000	2055	710160	1.000000	140832436	0.000000
20478602	7110742452.000000	369603176	10000.000000	1405	711357	1.000000	2062	712002	1.000000	148099395	0.000000
20472753	7110710004.000000	369588696	10000.000000	1398	711858	1.000000	2039	710847	1.000000	155357680	0.000000
20473342	7110782418.000000	369583801	10000.000000	1401	712533	1.000000	2140	710924	1.000000	162605094	0.000000
20474505	7110881993.000000	369577689	10000.000000	1439	711434	1.000000	2059	712818	1.000000	169844495	0.000000
20478742	7110782011.000000	369580621	10000.000000	1459	713189	1.000000	2027	710093	1.000000	177069322	0.000000
20474827	7110794308.000000	369586498	10000.000000	1435	711019	1.000000	2078	712561	1.000000	184284411	0.000000
20477586	7110841046.000000	369586290	10000.000000	1446	710249	1.000000	2096	711731	1.000000	191489215	0.000000
20476995	7110884202.000000	369568397	10000.000000	1421	711235	1.000000	2024	711549	1.000000	198684908	0.000000
20476248	7110725201.000000	369587334	10000.000000	1421	712227	1.000000	2076	709901	1.000000	205869495	0.000000
20473738	7110736516.000000	369573170	10000.000000	1408	713587	1.000000	2099	710969	1.000000	213048297	0.000000
20480052	7110823289.000000	369563150	10000.000000	1428	712219	1.000000	2064	711387	1.000000	220216654	0.000000
20480773	7110762022.000000	369596052	10000.000000	1384	711398	1.000000	2092	710037	1.000000	227368297	0.000000
20476667	7110864573.000000	369568791	10000.000000	1408	710888	1.000000	2084	710983	1.000000	234512926	0.000000
20481487	7110839623.000000	369554766	10000.000000	1459	711043	1.000000	2058	711702	1.000000	241645979	0.000000
20477694	7110812132.000000	369569972	10000.000000	1475	712838	1.000000	2043	710280	1.000000	248762388	0.000000
20478105	7110768779.000000	369578734	10000.000000	1405	712220	1.000000	2016	709077	1.000000	255868741	0.000000
20475561	7110820367.000000	369558117	10000.000000	1417	712095	1.000000	2047	710621	1.000000	262968135	0.000000
20475366	7110778567.000000	369601315	10000.000000	1459	711222	1.000000	2059	710794	1.000000	270054825	0.000000
20481609	7110816742.000000	369535060	10000.000000	1425	712278	1.000000	2052	711388	1.000000	277130551	0.000000
20478011	7110742709.000000	369575437	10000.000000	1425	713760	1.000000	2044	710735	1.000000	284190789	0.000000
20481478	7110653272.000000	369577308	10000.000000	1406	712092	1.000000	2096	710386	1.000000	291244527	0.000000
20483226	7110587241.000000	369583337	10000.000000	1443	711788	1.000000	2092	711482	1.000000	298291363	-1.#IND00
20476022	7110717157.000000	369600185	10000.000000	1433	711184	1.000000	2025	711433	1.000000	305326874	0.000000
20478632	7110736141.000000	369578909	10000.000000	1447	711237	1.000000	2072	711173	1.000000	312352666	0.000706
20472207	7110709687.000000	369581615	10000.000000	1371	712268	1.000000	2041	712611	1.000000	319364950	-0.009765
20482943	7110721114.000000	369592168	10000.000000	1477	710381	1.000000	1989	710363	1.000000	326366859	-0.012630
20474460	7110862968.000000	369586042	10000.000000	1413	711770	1.000000	2069	711389	1.000000	333361273	-0.005601
20482523	7110867906.000000	369592654	10000.000000	1422	711418	1.000000	2024	709407	1.000000	340337985	0.000357
20467953	7110721709.000000	369620567	10000.000000	1403	711780	1.000000	2025	710454	1.000000	347310082	-0.003223
20478928	7110821865.000000	369591108	10000.000000	1432	711318	1.000000	2071	710506	1.000000	354266076	-0.006607
20472715	7110862669.000000	369589139	10000.000000	1419	712589	1.000000	2042	711671	1.000000	361217876	-0.004491
20474600	7110898077.000000	369582907	10000.000000	1431	710267	1.000000	2076	710032	1.000000	368163051	-0.001922
20476934	7110827178.000000	369604471	10000.000000	1429	711489	1.000000	2039	708835	1.000000	375093233	-0.001258
20474676	7110789534.000000	369598212	10000.000000	1441	712187	1.000000	2070	709491	1.000000	382017273	-0.004329
20482500	7110762983.000000	369573113	10000.000000	1459	711493	1.000000	2053	711110	1.000000	388925765	-0.005320
20479378	7110759481.000000	369576580	10000.000000	1424	712740	1.000000	2104	711255	1.000000	395831672	-0.005389
20476585	7110727315.000000	369617461	10000.000000	1478	712404	1.000000	2032	709591	1.000000	402716719	-0.007749
20477675	7110852262.000000	369565029	10000.000000	1439	710932	1.000000	2059	711208	1.000000	409598218	-0.005642
20474752	7110824112.000000	369585144	10000.000000	1425	711372	1.000000	2040	711338	1.000000	416472427	-0.005388
20480338	7110807602.000000	369612056	10000.000000	1432	710572	1.000000	2036	711516	1.000000	423331822	-0.004690
20474745	7110818511.000000	369591780	10000.000000	1439	711645	1.000000	2088	711198	1.000000	430179663	-0.004730
20474970	7110857516.000000	369579199	10000.000000	1472	711625	1.000000	2052	710533	1.000000	437016017	-0.004827
20476830	7110832341.000000	369613400	10000.000000	1390	711870	1.000000	2024	710962	1.000000	443841128	-0.004566
20474740	7110781192.000000	369578549	10000.000000	1426	711669	1.000000	2024	712716	1.000000	450655636	-0.003703
20474955	7110673953.000000	369582913	10000.000000	1467	710737	1.000000	2056	711546	1.000000	457460171	-0.003012
20481392	7110778185.000000	369591058	10000.000000	1426	711991	1.000000	1991	709026	1.000000	464258074	-0.003129
20479007	7110710236.000000	369589788	10000.000000	1424	711249	1.000000	2121	712273	1.000000	471047556	-0.002662
20474463	7110786526.000000	369564551	10000.000000	1413	711893	1.000000	2046	709284	1.000000	477824506	-0.001919
20474133	7110785881.000000	369588574	10000.000000	1430	711716	1.000000	2038	711049	1.000000	484591107	-0.001821
20479711	7110874543.000000	369596733	10000.000000	1415	712476	1.000000	2050	711654	1.000000	491349249	-0.003195
20475971	7110904595.000000	369600589	10000.000000	1397	711983	1.000000	2068	710534	1.000000	498093875	-0.003368
20475748	7110843195.000000	369573729	10000.000000	1432	712487	1.000000	2048	710192	1.000000	504822079	-0.003430
20479321	7110958866.000000	369578731	10000.000000	1419	712504	1.000000	2022	711465	1.000000	511550210	-0.003035
20478519	7110805200.000000	369615978	10000.000000	1438	710408	1.000000	2074	711582	1.000000	518266482	-0.003160
20475077	7110867558.000000	369559412	10000.000000	1389	711047	1.000000	2087	709038	1.000000	524972469	-0.003104
20473861	7110881254.000000	369569882	10000.000000	1431	710926	1.000000	1943	712010	1.000000	531668401	-0.003290
20473565	7110874338.000000	369598796	10000.000000	1418	712554	1.000000	2034	711259	1.000000	538352219	-0.001696
20478479	7111020132.000000	369579668	10000.000000	1447	712571	1.000000	2059	711840	1.000000	545031579	-0.001961
20479082	7110875814.000000	369605382	10000.000000	1405	712013	1.000000	2022	711017	1.000000	551691728	-0.001833
20479236	7110730125.000000	369581424	10000.000000	1406	711402	1.000000	2055	710580	1.000000	558346778	-0.001800
20468209	7110809656.000000	369582807	10000.000000	1420	711118	1.000000	2052	712026	1.000000	564989138	-0.001834
20473783	7110873851.000000	369575457	10000.000000	1414	711701	1.000000	2070	711801	1.000000	571628986	-0.002088
20475907	7110814929.000000	369578478	10000.000000	1426	711867	1.000000	2062	710430	1.000000	578258471	-0.001596
20469195	7110850985.000000	369585325	10000.000000	1417	710955	1.000000	2056	710105	1.000000	584874150	-0.001586
20478549	7110849040.000000	369564278	10000.000000	1441	711384	1.000000	2021	710828	1.000000	591480596	-0.001956
20478363	7110865122.000000	369593874	10000.000000	1416	712298	1.000000	2054	709993	1.000000	598071005	-0.001991
20484065	7110818116.000000	369606051	10000.000000	1399	713435	1.000000	2065	710182	1.000000	604657164	-0.002887
20471400	7110840000.000000	369600355	10000.000000	1396	712736	1.000000	2039	711439	1.000000	611232615	-0.002931
20471316	7110788203.000000	369626730	10000.000000	1405	712844	1.000000	2119	709216	1.000000	617803569	-0.003264
20473853	7110879768.000000	369571467	10000.000000	1388	711885	1.000000	2078	711086	1.000000	624351999	-0.002883
20480798	7110792001.000000	369577579	10000.000000	1401	711092	1.000000	2071	711187	1.000000	630903298	-0.003444
20481088	7110879528.000000	369551320	10000.000000	1449	710978	1.000000	2049	710128	1.000000	637446102	-0.003996
20474937	7110839200.000000	369563042	10000.000000	1494	713335	1.000000	2061	709454	1.000000	643969269	-0.003922
20478123	7110795354.000000	369567483	10000.000000	1472	711472	1.000000	2024	711642	1.000000	650484596	-0.003798
20481523	7110782389.000000	369610771	10000.000000	1401	711866	1.000000	1957	711276	1.000000	656990867	-0.003850
20478331	7110927936.000000	369588104	10000.000000	1396	711601	1.000000	2073	712011	1.000000	663489002	-0.004136
20476574	7110831808.000000	369606774	10000.000000	1424	711709	1.000000	2050	711904	1.000000	669971561	-0.004486
20473699	7110852235.000000	369611381	10000.000000	1399	710812	1.000000	2051	711986	1.000000	676453069	-0.004349
20482333	7110922962.000000	369603830	10000.000000	1446	712311	1.000000	2090	713459	1.000000	682920037	-0.004259
20479998	7110903196.000000	369605094	10000.000000	1454	712258	1.000000	2045	711802	1.000000	689377620	-0.004125
20477253	7110823811.000000	369575590	10000.000000	1345	711620	1.000000	2055	709612	1.000000	695830142	-0.003950
npatches	nstrain	runtime	dt	init_x	init_y	init_y_blood	init_z	init_S	beta0	beta1	beta2	beta3	mean_beta	B	d	delta	delta_blood	b[0]	mut	m	CTL	c	g	epsilon	k	het	lambda	rho	omega	x_max	patch.dyna	DELTA	A	VA
10000	1	100.000000	0.000100	21900	9499	5000000	0.001000	10000000	9.012304	24.127060	22.196853	14.490134	18	8000000000.000000	0.010000	1.000000	1.000000	800000	0.000050	0.048000	1	0.001000	1.000000	25.000000	1.000000	0.500000	0.001000	0.001000	0.010000	31987	0	10.000000	7.000000	1.000000
sus	inf	inf_blood	z	x[0]	y[0][0]	z[0]	x[1]	y[1][0]	z[1]	S[0]	synchrony
219000000	94990000.000000	5000000	10.000000	21900	9499	0.001000	21900	9499	0.001000	10000000	0.000000
50313316	2583634121.000000	134136954	10000.000000	8223	255163	1.000000	3612	259360	1.000000	15568432	0.000000
41176557	3261538880.000000	169501764	10000.000000	6847	324299	1.000000	2922	326253	1.000000	22439041	0.000000
39865032	3385800849.000000	175968990	10000.000000	6771	335761	1.000000	2796	340280	1.000000	29393211	0.000000
39635917	3407956155.000000	177118251	10000.000000	6672	337977	1.000000	2897	341693	1.000000	36353540	0.000000
39601820	3411909428.000000	177350770	10000.000000	6610	338886	1.000000	2826	342415	1.000000	43300609	0.000000
39588208	3412612907.000000	177370813	10000.000000	6523	338333	1.000000	2849	342980	1.000000	50236772	0.000000
39592466	3412791919.000000	177368898	10000.000000	6668	339122	1.000000	2844	341725	1.000000	57166651	0.000000
39579700	3412744623.000000	177353208	10000.000000	6584	337889	1.000000	2813	342274	1.000000	64083603	0.000000
39578701	3412729206.000000	177369007	10000.000000	6652	340529	1.000000	2807	343319	1.000000	70994340	0.000000
39587313	3412765592.000000	177369803	10000.000000	6557	338005	1.000000	2811	341690	1.000000	77896338	0.000000
39582780	3412739068.000000	177383385	10000.000000	6611	338955	1.000000	2845	342211	1.000000	84783937	0.000000
39589492	3412845426.000000	177396650	10000.000000	6649	337762	1.000000	2794	342031	1.000000	91662412	0.000000
39591382	3412770398.000000	177391738	10000.000000	6559	338488	1.000000	2813	341867	1.000000	98530531	0.000000
39584805	3412883495.000000	177402469	10000.000000	6644	338173	1.000000	2820	341631	1.000000	105386144	0.000000
39582074	3412831041.000000	177379850	10000.000000	6522	338916	1.000000	2824	342161	1.000000	112233935	0.000000
39581550	3412834595.000000	177373061	10000.000000	6595	339324	1.000000	2812	342742	1.000000	119068132	0.000000
39587636	3412824867.000000	177376772	10000.000000	6660	339501	1.000000	2849	343523	1.000000	125899863	0.000000
39586434	3412889429.000000	177368149	10000.000000	6649	338958	1.000000	2827	342182	1.000000	132719985	0.000000
39582399	3412813748.000000	177375205	10000.000000	6587	338587	1.000000	2804	342821	1.000000	139526060	0.000000
39581193	3412814170.000000	177383556	10000.000000	6651	339220	1.000000	2862	342361	1.000000	146327452	0.000000
39590634	3412746990.000000	177372823	10000.000000	6596	338262	1.000000	2862	342442	1.000000	153115140	0.000000
39584550	3412803262.000000	177364523	10000.000000	6580	338456	1.000000	2750	342590	1.000000	159888945	0.000000
39585431	3412829132.000000	177384477	10000.000000	6613	338848	1.000000	2744	342208	1.000000	166652434	0.000000
39589408	3412749702.000000	177386226	10000.000000	6728	338363	1.000000	2810	341827	1.000000	173408242	0.000000
39584789	3412802286.000000	177405856	10000.000000	6600	338670	1.000000	2887	342108	1.000000	180150438	0.000000
39597290	3412844784.000000	177390283	10000.000000	6733	340005	1.000000	2816	341821	1.000000	186883351	0.000000
39583752	3412776969.000000	177393308	10000.000000	6777	338302	1.000000	2878	342035	1.000000	193607679	0.000000
39588536	3412779850.000000	177383380	10000.000000	6635	338581	1.000000	2811	341740	1.000000	200324579	0.000000
39584736	3412778848.000000	177414730	10000.000000	6627	338030	1.000000	2767	343223	1.000000	207028267	0.000000
39590216	3412899242.000000	177388261	10000.000000	6645	339233	1.000000	2754	342345	1.000000	213720484	0.000000
39585559	3412851000.000000	177383245	10000.000000	6627	339243	1.000000	2823	342518	1.000000	220405060	0.000000
39584243	3412886188.000000	177364781	10000.000000	6673	338341	1.000000	2770	343021	1.000000	227080466	0.000000
39589028	3412832034.000000	177394375	10000.000000	6633	338449	1.000000	2761	341591	1.000000	233741299	0.000000
39581883	3412750211.000000	177381370	10000.000000	6620	339326	1.000000	2859	342749	1.000000	240400420	0.000000
39588921	3412777496.000000	177366395	10000.000000	6673	339091	1.000000	2813	341637	1.000000	247047798	0.000000
39590235	3412784717.000000	177371866	10000.000000	6703	339226	1.000000	2802	343458	1.000000	253681310	0.000000
39578290	3412864766.000000	177345851	10000.000000	6578	338946	1.000000	2806	343412	1.000000	260306323	0.000000
39586945	3412756018.000000	177382840	10000.000000	6604	338410	1.000000	2771	342845	1.000000	266922873	0.000000
39587589	3412780377.000000	177372853	10000.000000	6488	338580	1.000000	2821	342316	1.000000	273528972	0.000000
39584332	3412787700.000000	177398458	10000.000000	6688	339183	1.000000	2896	342977	1.000000	280126339	-1.#IND00
39585860	3412742039.000000	177398459	10000.000000	6643	339226	1.000000	2816	341889	1.000000	286710939	-0.011200
39581699	3412836346.000000	177385119	10000.000000	6589	338375	1.000000	2856	342085	1.000000	293282466	-0.000687
39579514	3412807990.000000	177383735	10000.000000	6605	338496	1.000000	2733	343487	1.000000	299849581	-0.000123
39587081	3412759039.000000	177381099	10000.000000	6629	337719	1.000000	2816	342496	1.000000	306405391	0.001381
39586181	3412812519.000000	177367477	10000.000000	6698	338626	1.000000	2836	341969	1.000000	312948914	0.001291
39577849	3412890080.000000	177384853	10000.000000	6633	339326	1.000000	2839	341972	1.000000	319490482	0.000056
39582076	3412831062.000000	177391181	10000.000000	6642	338213	1.000000	2856	342454	1.000000	326015021	-0.001959
39585338	3412732292.000000	177378226	10000.000000	6712	339094	1.000000	2869	340913	1.000000	332533193	-0.002721
39588136	3412712950.000000	177369849	10000.000000	6625	338395	1.000000	2829	341540	1.000000	339043753	-0.004057
39582368	3412783339.000000	177380656	10000.000000	6759	338688	1.000000	2800	343666	1.000000	345544362	-0.004368
39579253	3412782962.000000	177380879	10000.000000	6608	338195	1.000000	2840	341710	1.000000	352031174	-0.005472
39579523	3412768234.000000	177382621	10000.000000	6639	338539	1.000000	2844	341913	1.000000	358507080	-0.007385
39582046	3412837365.000000	177374048	10000.000000	6675	338395	1.000000	2838	343163	1.000000	364975576	-0.006753
39584013	3412750555.000000	177402930	10000.000000	6615	338068	1.000000	2938	341598	1.000000	371434481	-0.006175
39583263	3412810917.000000	177389237	10000.000000	6610	339203	1.000000	2853	342769	1.000000	377884981	-0.005251
39582280	3412818865.000000	177376566	10000.000000	6581	338994	1.000000	2810	341972	1.000000	384321766	-0.005677
39587189	3412806316.000000	177363496	10000.000000	6568	337608	1.000000	2813	342024	1.000000	390751666	-0.005838
39586660	3412825442.000000	177370138	10000.000000	6745	339081	1.000000	2825	341704	1.000000	397176854	-0.005749
39584265	3412765811.000000	177367682	10000.000000	6602	339749	1.000000	2920	342059	1.000000	403584285	-0.004771
39585006	3412854809.000000	177360692	10000.000000	6585	339231	1.000000	2842	341902	1.000000	409980647	-0.003411
39584190	3412821594.000000	177359502	10000.000000	6562	338535	1.000000	2768	341627	1.000000	416371519	-0.002504
39593462	3412891940.000000	177376077	10000.000000	6619	339773	1.000000	2827	341851	1.000000	422752242	-0.002575
39582768	3412784216.000000	177404898	10000.000000	6600	338094	1.000000	2842	341875	1.000000	429121483	-0.001623
39588680	3412783091.000000	177400994	10000.000000	6637	338834	1.000000	2804	342380	1.000000	435482147	-0.001585
39584418	3412927496.000000	177367135	10000.000000	6654	338405	1.000000	2758	341784	1.000000	441831656	-0.001529
39587484	3412778796.000000	177379694	10000.000000	6672	338654	1.000000	2885	342137	1.000000	448175708	-0.001320
39583088	3412766366.000000	177376946	10000.000000	6540	339463	1.000000	2798	342284	1.000000	454508502	0.000057
39578869	3412772613.000000	177392249	10000.000000	6506	338534	1.000000	2833	342145	1.000000	460829825	0.000620
39591980	3412895124.000000	177361336	10000.000000	6567	338757	1.000000	2836	341661	1.000000	467144106	-0.000615
39584740	3412825729.000000	177393685	10000.000000	6676	338750	1.000000	2799	341661	1.000000	473451666	-0.000839
39591693	3412806097.000000	177384212	10000.000000	6583	338949	1.000000	2779	342843	1.000000	479745664	-0.001924
39578229	3412849183.000000	177401367	10000.000000	6645	338792	1.000000	2737	343281	1.000000	486034582	-0.001425
39584118	3412744435.000000	177381584	10000.000000	6585	339219	1.000000	2769	342324	1.000000	492315405	-0.001357
39578669	3412863292.000000	177353085	10000.000000	6634	339146	1.000000	2855	342672	1.000000	498583811	-0.001373
39585669	3412897394.000000	177387382	10000.000000	6702	339927	1.000000	2851	342445	1.000000	504842761	-0.001172
39589240	3412826665.000000	177364428	10000.000000	6654	339125	1.000000	2795	342627	1.000000	511090085	-0.000981
39590512	3412746059.000000	177378862	10000.000000	6560	339100	1.000000	2868	343177	1.000000	517330631	-0.001600
39585886	3412813078.000000	177368371	10000.000000	6656	339716	1.000000	2815	342480	1.000000	523559295	-0.001552
39582487	3412817798.000000	177395849	10000.000000	6646	338357	1.000000	2868	342760	1.000000	529779523	-0.002131
39589713	3412829888.000000	177390538	10000.000000	6560	339326	1.000000	2842	342334	1.000000	535985710	-0.002119
39594610	3412768260.000000	177360769	10000.000000	6707	338181	1.000000	2846	342990	1.000000	542188008	-0.001817
39578608	3412828096.000000	177368175	10000.000000	6656	338553	1.000000	2770	342623	1.000000	548383183	-0.002128
39589497	3412789109.000000	177359887	10000.000000	6662	338494	1.000000	2855	342124	1.000000	554568132	-0.002113
39583338	3412807283.000000	177383773	10000.000000	6686	339491	1.000000	2857	341603	1.000000	560740921	-0.001927
39583219	3412844607.000000	177379879	10000.000000	6641	338571	1.000000	2774	341658	1.000000	566903160	-0.001132
39582587	3412818556.000000	177361098	10000.000000	6678	339060	1.000000	2846	342176	1.000000	573063615	-0.003453
39589274	3412760703.000000	177403860	10000.000000	6701	338961	1.000000	2793	342782	1.000000	579212082	-0.003747
39583798	3412867873.000000	177380096	10000.000000	6579	338379	1.000000	2872	342871	1.000000	585351080	-0.003996
39576003	3412835963.000000	177367430	10000.000000	6671	339962	1.000000	2805	342310	1.000000	591471738	-0.003930
39584880	3412814891.000000	177391358	10000.000000	6538	340225	1.000000	2728	342008	1.000000	597590028	-0.003311
39583280	3412810570.000000	177411546	10000.000000	6639	338259	1.000000	2775	343129	1.000000	603691970	-0.003121
39588431	3412904517.000000	177371801	10000.000000	6645	338767	1.000000	2887	342612	1.000000	609789125	-0.002983
39586812	3412792005.000000	177399879	10000.000000	6644	338403	1.000000	2852	342671	1.000000	615874087	-0.002374
39585597	3412767421.000000	177393028	10000.000000	6723	338515	1.000000	2847	342597	1.000000	621952023	-0.002426
39583452	3412813182.000000	177383767	10000.000000	6651	339171	1.000000	2774	342490	1.000000	628025025	-0.002385
39590032	3412849905.000000	177374716	10000.000000	6575	339170	1.000000	2893	342203	1.000000	634085956	-0.002144
39574151	3412802425.000000	177386056	10000.000000	6626	337399	1.000000	2816	342613	1.000000	640139411	-0.002076
39579069	3412828879.000000	177395717	10000.000000	6700	337960	1.000000	2852	341838	1.000000	646188098	-0.002429
39586684	3412835614.000000	177379477	10000.000000	6630	339179	1.000000	2841	341698	1.000000	652222478	-0.002310
npatches	nstrain	runtime	dt	init_x	init_y	init_y_blood	init_z	init_S	beta0	beta1	beta2	beta3	mean_beta	B	d	delta	delta_blood	b[0]	mut	m	CTL	c	g	epsilon	k	het	lambda	rho	omega	x_max	patch.dyna	DELTA	A	VA
10000	1	100.000000	0.000100	21900	9499	5000000	0.001000	10000000	16.108342	26.007097	10.170130	9.854459	18	8000000000.000000	0.010000	1.000000	1.000000	800000	0.000050	0.048000	1	0.001000	1.000000	25.000000	2.000000	0.500000	0.001000	0.001000	0.010000	31987	0	10.000000	7.000000	1.000000
sus	inf	inf_blood	z	x[0]	y[0][0]	z[0]	x[1]	y[1][0]	z[1]	S[0]	synchrony
219000000	94990000.000000	5000000	10.000000	21900	9499	0.001000	21900	9499	0.001000	10000000	0.000000
65841047	1853322681.000000	96237155	10000.000000	6665	186250	1.000000	4535	186716	1.000000	15254977	0.000000
59200418	2112908380.000000	109796373	10000.000000	6191	210536	1.000000	4061	212464	1.000000	21704514	0.000000
58657960	2136477143.000000	111040174	10000.000000	5905	212861	1.000000	3986	215375	1.000000	28197800	0.000000
58602974	2138647898.000000	111161116	10000.000000	6065	213491	1.000000	3994	215630	1.000000	34686402	0.000000
58614062	2138891165.000000	111168192	10000.000000	6058	213524	1.000000	3976	215448	1.000000	41160396	0.000000
58601263	2138856254.000000	111170242	10000.000000	6034	213699	1.000000	3926	216280	1.000000	47628749	0.000000
58613752	2138783369.000000	111177969	10000.000000	6068	213069	1.000000	4017	216221	1.000000	54087661	0.000000
58616920	2138816779.000000	111163468	10000.000000	6125	213289	1.000000	4011	215138	1.000000	60532059	0.000000
58610178	2138889882.000000	111161664	10000.000000	5988	214112	1.000000	3978	215385	1.000000	66975281	0.000000
58616101	2138857974.000000	111168349	10000.000000	5995	213824	1.000000	3962	216015	1.000000	73402264	0.000000
58606202	2138868705.000000	111182747	10000.000000	6072	213825	1.000000	4010	215795	1.000000	79820701	0.000000
58623058	2138815355.000000	111148775	10000.000000	6037	212427	1.000000	3998	216041	1.000000	86230979	0.000000
58594217	2138825818.000000	111162601	10000.000000	5973	214145	1.000000	3997	214936	1.000000	92632087	0.000000
58611345	2138721539.000000	111171537	10000.000000	6052	213698	1.000000	4029	215702	1.000000	99025278	0.000000
58607566	2138814359.000000	111171110	10000.000000	6045	213986	1.000000	3910	214730	1.000000	105408621	0.000000
58609368	2138894942.000000	111159771	10000.000000	6085	213546	1.000000	4010	215175	1.000000	111781821	0.000000
58606031	2138843677.000000	111171630	10000.000000	6057	213462	1.000000	4016	215657	1.000000	118140640	0.000000
58605245	2138879665.000000	111173037	10000.000000	6024	213791	1.000000	3975	215299	1.000000	124491103	0.000000
58603004	2138861423.000000	111164383	10000.000000	6107	213978	1.000000	4029	215722	1.000000	130834267	0.000000
58608902	2138747797.000000	111147497	10000.000000	6019	213845	1.000000	3892	215058	1.000000	137170868	0.000000
58618056	2138795774.000000	111162024	10000.000000	6076	214171	1.000000	3997	216401	1.000000	143500287	0.000000
58606526	2138745454.000000	111173469	10000.000000	6092	213662	1.000000	4011	215539	1.000000	149814125	0.000000
58604952	2138797489.000000	111173387	10000.000000	5990	213402	1.000000	3985	215440	1.000000	156118628	0.000000
58618181	2138824458.000000	111157766	10000.000000	6013	214486	1.000000	3927	215349	1.000000	162412344	0.000000
58609014	2138756523.000000	111192214	10000.000000	6128	213472	1.000000	3959	215563	1.000000	168692236	0.000000
58603694	2138799926.000000	111160995	10000.000000	6019	213571	1.000000	4040	215205	1.000000	174965511	0.000000
58614704	2138836328.000000	111164729	10000.000000	6062	214312	1.000000	4023	215595	1.000000	181233861	0.000000
58602590	2138868473.000000	111167373	10000.000000	6024	214505	1.000000	3966	215521	1.000000	187491776	0.000000
58610410	2138884650.000000	111159063	10000.000000	5983	213821	1.000000	3957	215384	1.000000	193742862	0.000000
58605698	2138879734.000000	111151329	10000.000000	6028	213903	1.000000	4025	215616	1.000000	199983459	0.000000
58614878	2138789600.000000	111182219	10000.000000	6094	213726	1.000000	4067	215174	1.000000	206212328	0.000000
58597135	2138906846.000000	111160423	10000.000000	6013	214116	1.000000	3995	215119	1.000000	212435939	0.000000
58602651	2138870846.000000	111161673	10000.000000	6043	213582	1.000000	4029	215074	1.000000	218643491	0.000000
58609126	2138854204.000000	111163163	10000.000000	6039	214071	1.000000	3973	216227	1.000000	224841089	0.000000
58612906	2138809907.000000	111163016	10000.000000	6001	213373	1.000000	4085	215191	1.000000	231035010	0.000000
58608782	2138799402.000000	111146958	10000.000000	6047	213805	1.000000	4018	215830	1.000000	237223269	0.000000
58616994	2138810570.000000	111169290	10000.000000	6089	212735	1.000000	4026	216354	1.000000	243399611	0.000000
58614077	2138798413.000000	111160826	10000.000000	5969	213577	1.000000	4065	214817	1.000000	249562244	0.000000
58611450	2138796271.000000	111170661	10000.000000	6016	214213	1.000000	4008	215290	1.000000	255718304	0.000000
58625728	2138780787.000000	111160429	10000.000000	6109	213869	1.000000	3982	215942	1.000000	261867492	-1.#IND00
58604289	2138818937.000000	111176378	10000.000000	6132	213600	1.000000	4053	215941	1.000000	268007544	0.033600
58600484	2138882226.000000	111185359	10000.000000	6045	213168	1.000000	3997	215326	1.000000	274135469	0.019865
58604465	2138825894.000000	111163322	10000.000000	6008	214416	1.000000	3945	215458	1.000000	280250889	0.010729
58611052	2138758697.000000	111136175	10000.000000	6087	213060	1.000000	3982	215695	1.000000	286356004	0.006989
58619468	2138735879.000000	111170125	10000.000000	6103	213490	1.000000	3917	215458	1.000000	292457156	0.008529
58616426	2138793068.000000	111163403	10000.000000	6050	213372	1.000000	3943	216597	1.000000	298552348	0.008253
58606064	2138825790.000000	111159843	10000.000000	6020	213649	1.000000	4000	216438	1.000000	304633910	0.007028
58612576	2138793498.000000	111171447	10000.000000	6108	214101	1.000000	3907	215873	1.000000	310702712	0.005845
58615585	2138856038.000000	111154267	10000.000000	6046	214018	1.000000	3984	215549	1.000000	316768129	0.008907
58615958	2138775559.000000	111156306	10000.000000	5987	213673	1.000000	3994	214892	1.000000	322822132	0.007956
58609348	2138818570.000000	111177751	10000.000000	5999	214182	1.000000	4021	215747	1.000000	328868905	0.007895
58613421	2138748696.000000	111165505	10000.000000	5966	214445	1.000000	3986	215000	1.000000	334906244	0.007124
58610457	2138807227.000000	111165339	10000.000000	6037	214192	1.000000	4038	215640	1.000000	340935826	0.005460
58607857	2138902126.000000	111150628	10000.000000	5980	213704	1.000000	4069	215831	1.000000	346950868	0.006014
58606371	2138890233.000000	111172982	10000.000000	5965	213853	1.000000	3962	215675	1.000000	352963922	0.005504
58607954	2138805679.000000	111166337	10000.000000	6074	213096	1.000000	3932	215994	1.000000	358962461	0.005448
58602102	2138835639.000000	111175711	10000.000000	6070	213703	1.000000	3940	215488	1.000000	364955666	0.004878
58600691	2138856659.000000	111187246	10000.000000	6064	213908	1.000000	4056	215393	1.000000	370933617	0.004225
58613530	2138759132.000000	111171762	10000.000000	6004	213719	1.000000	4006	215762	1.000000	376905554	0.004499
58605342	2138825012.000000	111177057	10000.000000	6058	213981	1.000000	3957	215696	1.000000	382871421	0.003243
58610431	2138808737.000000	111178574	10000.000000	5969	213446	1.000000	4005	215425	1.000000	388826721	0.003152
58604297	2138807940.000000	111171324	10000.000000	5985	213224	1.000000	3937	215236	1.000000	394774527	0.005131
58612682	2138802245.000000	111167061	10000.000000	5980	214072	1.000000	3970	216188	1.000000	400709384	0.005645
58619296	2138715443.000000	111158022	10000.000000	6063	214444	1.000000	4097	214834	1.000000	406637664	0.006187
58611309	2138851174.000000	111166847	10000.000000	6065	213277	1.000000	4040	215029	1.000000	412555831	0.005565
58596884	2138819483.000000	111173862	10000.000000	6055	213924	1.000000	3995	215900	1.000000	418469305	0.005372
58608039	2138848826.000000	111159966	10000.000000	6006	214388	1.000000	4081	215232	1.000000	424367697	0.004772
58610664	2138783461.000000	111168278	10000.000000	5984	213373	1.000000	3973	214905	1.000000	430261679	0.004565
58607880	2138851702.000000	111166351	10000.000000	5946	214330	1.000000	3912	215675	1.000000	436144104	0.004789
58609703	2138901524.000000	111171261	10000.000000	6083	213306	1.000000	4067	215924	1.000000	442017201	0.006284
58608130	2138874832.000000	111169912	10000.000000	5919	214060	1.000000	3995	215973	1.000000	447885940	0.006590
58613769	2138794110.000000	111162232	10000.000000	5965	212493	1.000000	3998	215693	1.000000	453743855	0.006244
58607503	2138853832.000000	111169185	10000.000000	6056	213363	1.000000	4004	215501	1.000000	459589455	0.006054
58618826	2138874040.000000	111179857	10000.000000	6011	214362	1.000000	3988	215765	1.000000	465428488	0.006562
58608275	2138776883.000000	111174205	10000.000000	6062	214244	1.000000	3995	215553	1.000000	471262300	0.006320
58606765	2138793208.000000	111165376	10000.000000	5981	214758	1.000000	4004	216106	1.000000	477080848	0.006473
58607676	2138813805.000000	111176365	10000.000000	6034	213645	1.000000	3976	214803	1.000000	482888666	0.006317
58605689	2138842393.000000	111154885	10000.000000	6020	214208	1.000000	3973	215933	1.000000	488692141	0.005748
58606873	2138802490.000000	111155387	10000.000000	6130	213439	1.000000	3972	214988	1.000000	494488474	0.004810
58618242	2138762659.000000	111173169	10000.000000	5951	213779	1.000000	3968	216108	1.000000	500275195	0.004610
58616505	2138799539.000000	111165083	10000.000000	6007	213588	1.000000	4022	215085	1.000000	506056318	0.004736
58597496	2138871521.000000	111156106	10000.000000	6031	214382	1.000000	4000	215024	1.000000	511827789	0.004615
58601163	2138859148.000000	111164412	10000.000000	6041	213207	1.000000	4009	215178	1.000000	517589323	0.006078
58620468	2138796342.000000	111170336	10000.000000	6007	213409	1.000000	3936	215691	1.000000	523343572	0.005932
58603122	2138848913.000000	111163159	10000.000000	6164	213548	1.000000	4041	215481	1.000000	529086589	0.005953
58607310	2138822482.000000	111155461	10000.000000	6075	213162	1.000000	4007	215375	1.000000	534826015	0.005849
58608555	2138853705.000000	111144735	10000.000000	6059	213639	1.000000	3968	215588	1.000000	540549368	0.005724
58619016	2138880190.000000	111158580	10000.000000	6125	214460	1.000000	4008	215759	1.000000	546267030	0.005036
58612357	2138872991.000000	111171649	10000.000000	6028	213519	1.000000	4012	215205	1.000000	551978313	0.004570
58610467	2138829516.000000	111172505	10000.000000	5982	213746	1.000000	3969	215641	1.000000	557683014	0.004570
58600429	2138888513.000000	111169881	10000.000000	6019	213523	1.000000	3933	215750	1.000000	563376498	0.004504
58605009	2138833102.000000	111154107	10000.000000	6075	213309	1.000000	4007	215189	1.000000	569067303	0.004412
58610807	2138782462.000000	111179178	10000.000000	6028	214402	1.000000	3992	216564	1.000000	574737994	0.004100
58607380	2138781825.000000	111165811	10000.000000	6088	214029	1.000000	3894	215519	1.000000	580404380	0.004175
58604919	2138783558.000000	111184948	10000.000000	6023	213927	1.000000	3928	215669	1.000000	586067417	0.004976
58609540	2138753676.000000	111162479	10000.000000	5975	213331	1.000000	3952	215770	1.000000	591716956	0.005171
58608158	2138835852.000000	111156932	10000.000000	5972	214211	1.000000	3979	215082	1.000000	597357351	0.005699
58608767	2138882109.000000	111153922	10000.000000	5975	212904	1.000000	3977	215255	1.000000	602993110	0.005525
58611357	2138790736.000000	111153495	10000.000000	5955	214751	1.000000	4031	215558	1.000000	608616134	0.005442
npatches	nstrain	runtime	dt	init_x	init_y	init_y_blood	init_z	init_S	beta0	beta1	beta2	beta3	mean_beta	B	d	delta	delta_blood	b[0]	mut	m	CTL	c	g	epsilon	k	het	lambda	rho	omega	x_max	patch.dyna	DELTA	A	VA
10000	1	100.000000	0.000100	21900	9499	5000000	0.001000	10000000	18.819395	17.865829	17.978567	10.231922	18	8000000000.000000	0.010000	1.000000	1.000000	800000	0.000050	0.048000	1	0.001000	1.000000	25.000000	3.000000	0.500000	0.001000	0.001000	0.010000	31987	0	10.000000	7.000000	1.000000
sus	inf	inf_blood	z	x[0]	y[0][0]	z[0]	x[1]	y[1][0]	z[1]	S[0]	synchrony
219000000	94990000.000000	5000000	10.000000	21900	9499	0.001000	21900	9499	0.001000	10000000	0.000000
82186461	1379251111.000000	71642491	10000.000000	7508	137988	1.000000	7925	138097	1.000000	14929684	0.000000
77464139	1490319908.000000	77452544	10000.000000	7043	149676	1.000000	7381	148969	1.000000	20938996	0.000000
77244742	1495853525.000000	77739250	10000.000000	7007	150809	1.000000	7342	150596	1.000000	26970006	0.000000
77243304	1496066306.000000	77758210	10000.000000	7046	150358	1.000000	7337	150137	1.000000	32996822	0.000000
77240110	1496102964.000000	77761314	10000.000000	7115	150666	1.000000	7305	150719	1.000000	39010383	0.000000
77248562	1496155621.000000	77766459	10000.000000	7036	149985	1.000000	7338	149991	1.000000	45019882	0.000000
77239685	1496074866.000000	77756508	10000.000000	7049	149578	1.000000	7317	149889	1.000000	51015252	0.000000
77245024	1496079260.000000	77759528	10000.000000	6992	150866	1.000000	7304	149234	1.000000	57004689	0.000000
77253796	1496101024.000000	77752145	10000.000000	7108	149948	1.000000	7281	150010	1.000000	62980592	0.000000
77242004	1496078647.000000	77761539	10000.000000	7033	150472	1.000000	7327	149854	1.000000	68947399	0.000000
77242307	1496073677.000000	77754677	10000.000000	7112	150713	1.000000	7353	149392	1.000000	74909776	0.000000
77242244	1496087272.000000	77754748	10000.000000	7119	149526	1.000000	7410	150201	1.000000	80857778	0.000000
77239354	1496078387.000000	77769761	10000.000000	6985	150389	1.000000	7321	150239	1.000000	86800070	0.000000
77232198	1496134591.000000	77748285	10000.000000	6963	150281	1.000000	7337	149345	1.000000	92734917	0.000000
77243424	1496103384.000000	77764705	10000.000000	7046	150012	1.000000	7341	149987	1.000000	98658173	0.000000
77239062	1496088769.000000	77766087	10000.000000	7070	149363	1.000000	7404	149752	1.000000	104573525	0.000000
77246316	1496088057.000000	77769998	10000.000000	6990	150766	1.000000	7342	149924	1.000000	110478840	0.000000
77242274	1496026886.000000	77758208	10000.000000	6970	151246	1.000000	7323	149854	1.000000	116377135	0.000000
77243790	1496115077.000000	77759183	10000.000000	7102	150532	1.000000	7300	149439	1.000000	122264522	0.000000
77238559	1496186705.000000	77743780	10000.000000	7057	149617	1.000000	7408	149626	1.000000	128143769	0.000000
77249736	1496092031.000000	77757368	10000.000000	7120	149812	1.000000	7290	149900	1.000000	134016117	0.000000
77240109	1496132899.000000	77762384	10000.000000	7045	151203	1.000000	7301	150394	1.000000	139878075	0.000000
77240335	1496106293.000000	77765870	10000.000000	7075	150015	1.000000	7398	150185	1.000000	145736666	0.000000
77245750	1496042881.000000	77746842	10000.000000	7045	149906	1.000000	7301	149881	1.000000	151585035	0.000000
77250385	1496139442.000000	77764531	10000.000000	7077	149251	1.000000	7320	149346	1.000000	157423927	0.000000
77251011	1496136643.000000	77760247	10000.000000	7123	150806	1.000000	7315	149739	1.000000	163252647	0.000000
77225987	1496169738.000000	77753776	10000.000000	7109	150146	1.000000	7366	150025	1.000000	169066935	0.000000
77243897	1496099423.000000	77759397	10000.000000	7031	150319	1.000000	7305	150215	1.000000	174880561	0.000000
77243143	1496050599.000000	77764947	10000.000000	7090	149670	1.000000	7374	150566	1.000000	180683460	0.000000
77244298	1496096284.000000	77761918	10000.000000	7048	149789	1.000000	7431	149465	1.000000	186476892	0.000000
77227333	1496093041.000000	77764353	10000.000000	7043	149978	1.000000	7346	149188	1.000000	192259205	0.000000
77253595	1496051267.000000	77743653	10000.000000	7131	149879	1.000000	7397	149560	1.000000	198035163	0.000000
77236401	1496062860.000000	77774585	10000.000000	7103	149813	1.000000	7390	149484	1.000000	203801230	0.000000
77252520	1496080751.000000	77751770	10000.000000	7034	149767	1.000000	7207	150433	1.000000	209558339	0.000000
77245617	1496087763.000000	77757693	10000.000000	7075	149745	1.000000	7273	150131	1.000000	215308067	0.000000
77243657	1496047827.000000	77758297	10000.000000	7154	150104	1.000000	7345	149510	1.000000	221047629	0.000000
77246583	1496096459.000000	77744693	10000.000000	6968	149974	1.000000	7325	149651	1.000000	226778899	0.000000
77253405	1496081417.000000	77756008	10000.000000	7048	150243	1.000000	7427	149793	1.000000	232496710	0.000000
77252231	1496022447.000000	77778195	10000.000000	6984	150567	1.000000	7411	149602	1.000000	238207465	0.000000
77235852	1496101577.000000	77748091	10000.000000	6994	150140	1.000000	7461	149816	1.000000	243916915	-1.#IND00
77239164	1496107637.000000	77753872	10000.000000	7039	150136	1.000000	7368	149890	1.000000	249616364	-0.003200
77248567	1496136420.000000	77763775	10000.000000	7025	149986	1.000000	7353	149455	1.000000	255309585	-0.000835
77237811	1496121796.000000	77753575	10000.000000	7040	150143	1.000000	7449	149103	1.000000	260989738	-0.002692
77242468	1496096380.000000	77748696	10000.000000	7103	149907	1.000000	7252	150166	1.000000	266663171	0.004496
77236475	1496204930.000000	77746240	10000.000000	6977	149718	1.000000	7445	149773	1.000000	272328490	0.004374
77238816	1496060538.000000	77743236	10000.000000	7016	150320	1.000000	7373	149424	1.000000	277982120	0.008388
77241322	1496069415.000000	77761168	10000.000000	7091	150196	1.000000	7350	150629	1.000000	283632970	0.009310
77251870	1496089179.000000	77746154	10000.000000	7071	150039	1.000000	7318	150137	1.000000	289271242	0.005405
77239373	1496071995.000000	77749677	10000.000000	7310	150469	1.000000	7436	149918	1.000000	294907094	0.003984
77238086	1496104983.000000	77758117	10000.000000	7162	150095	1.000000	7349	150311	1.000000	300527996	0.003232
77241668	1496129039.000000	77756819	10000.000000	7171	150245	1.000000	7308	150282	1.000000	306139483	0.000063
77230205	1496122912.000000	77751657	10000.000000	7072	149511	1.000000	7414	149962	1.000000	311747798	0.000625
77256339	1496058247.000000	77763038	10000.000000	6971	150081	1.000000	7445	149995	1.000000	317346208	-0.001675
77241667	1496081289.000000	77761433	10000.000000	7154	149684	1.000000	7387	149997	1.000000	322935076	-0.002569
77235712	1496073056.000000	77760259	10000.000000	7060	150119	1.000000	7439	149509	1.000000	328515637	-0.001457
77227716	1496123911.000000	77750062	10000.000000	7049	150255	1.000000	7314	150319	1.000000	334088028	-0.001971
77247775	1496121888.000000	77757907	10000.000000	7070	150197	1.000000	7431	150198	1.000000	339654014	-0.001354
77240835	1496023423.000000	77766409	10000.000000	6989	150583	1.000000	7332	149986	1.000000	345210919	-0.001110
77243221	1496070493.000000	77771358	10000.000000	7015	150264	1.000000	7376	150188	1.000000	350758657	-0.001295
77243434	1496064314.000000	77760749	10000.000000	7102	150380	1.000000	7249	149929	1.000000	356295738	-0.001178
77239709	1496052101.000000	77758382	10000.000000	7167	149648	1.000000	7361	149775	1.000000	361828302	-0.001241
77241989	1496123990.000000	77758664	10000.000000	6974	149994	1.000000	7302	150312	1.000000	367351167	-0.001369
77240305	1496099666.000000	77754965	10000.000000	7078	149950	1.000000	7390	149056	1.000000	372860001	-0.001279
77244960	1496013997.000000	77774052	10000.000000	6989	149425	1.000000	7356	150147	1.000000	378360751	-0.000378
77242403	1496102622.000000	77764274	10000.000000	7031	150343	1.000000	7264	150344	1.000000	383854019	-0.000512
77249496	1496032924.000000	77779014	10000.000000	7037	150206	1.000000	7400	149996	1.000000	389343855	-0.000689
77240089	1496097498.000000	77747715	10000.000000	7010	151111	1.000000	7329	149774	1.000000	394824749	-0.000241
77235965	1496091574.000000	77747976	10000.000000	7119	150934	1.000000	7397	150398	1.000000	400289586	-0.000171
77236590	1496150118.000000	77765653	10000.000000	7004	150472	1.000000	7355	149210	1.000000	405754426	-0.000051
77249635	1496059855.000000	77755067	10000.000000	7053	150530	1.000000	7406	149463	1.000000	411211634	0.000140
77242196	1496056142.000000	77761770	10000.000000	7074	150112	1.000000	7419	149829	1.000000	416657815	0.000018
77240776	1496019007.000000	77762524	10000.000000	7012	150683	1.000000	7283	150010	1.000000	422095180	0.000034
77227546	1496065999.000000	77768986	10000.000000	7077	150228	1.000000	7338	150406	1.000000	427524439	0.000241
77237160	1496137244.000000	77758668	10000.000000	7073	149475	1.000000	7457	149394	1.000000	432952357	0.000829
77240576	1496101295.000000	77756163	10000.000000	7087	150172	1.000000	7349	150409	1.000000	438365467	0.001092
77240231	1496154207.000000	77751233	10000.000000	7107	149877	1.000000	7407	150332	1.000000	443771080	0.000865
77243307	1496058309.000000	77754821	10000.000000	7120	150121	1.000000	7337	150310	1.000000	449171678	0.000800
77238941	1496144720.000000	77762167	10000.000000	7077	150199	1.000000	7277	150769	1.000000	454555170	0.000633
77242041	1496117017.000000	77757630	10000.000000	7012	151097	1.000000	7381	149390	1.000000	459937403	0.000284
77235827	1496105913.000000	77771541	10000.000000	6911	150891	1.000000	7445	149615	1.000000	465311450	-0.000122
77230373	1496124887.000000	77767423	10000.000000	6975	149996	1.000000	7298	150084	1.000000	470671940	-0.000449
77247813	1496110872.000000	77765637	10000.000000	7086	150020	1.000000	7454	149576	1.000000	476033628	-0.001181
77249813	1496058691.000000	77762132	10000.000000	7084	150638	1.000000	7413	150486	1.000000	481385010	-0.001197
77226883	1496135525.000000	77761120	10000.000000	7010	151512	1.000000	7375	150297	1.000000	486724380	-0.001214
77227001	1496076097.000000	77756454	10000.000000	7102	150481	1.000000	7344	149760	1.000000	492058173	-0.001255
77236034	1496120122.000000	77761565	10000.000000	7186	149906	1.000000	7319	150273	1.000000	497382448	-0.000997
77241974	1496082268.000000	77756524	10000.000000	7060	149919	1.000000	7254	150276	1.000000	502702090	-0.000955
77258019	1496011729.000000	77739120	10000.000000	6998	150141	1.000000	7316	149193	1.000000	508011056	-0.001174
77246226	1496084318.000000	77758462	10000.000000	7082	149759	1.000000	7426	149262	1.000000	513313830	-0.001705
77222910	1496105088.000000	77762413	10000.000000	7077	149627	1.000000	7297	149899	1.000000	518609985	-0.001510
77241231	1496107863.000000	77752215	10000.000000	7053	149946	1.000000	7368	150356	1.000000	523897346	-0.001857
77235454	1496083621.000000	77762878	10000.000000	7008	150106	1.000000	7300	150560	1.000000	529173564	-0.001569
77237581	1496045684.000000	77759194	10000.000000	7057	150644	1.000000	7322	149727	1.000000	534444773	-0.001708
77238880	1496071726.000000	77762770	10000.000000	6975	149857	1.000000	7419	149698	1.000000	539706348	-0.002340
77240718	1496089224.000000	77760493	10000.000000	7118	150365	1.000000	7323	150123	1.000000	544956329	-0.002210
77241673	1496127707.000000	77743561	10000.000000	7120	150089	1.000000	7310	150200	1.000000	550202834	-0.001810
77231007	1496054737.000000	77779147	10000.000000	7108	150628	1.000000	7327	149913	1.000000	555441257	-0.001722
77239872	1496139052.000000	77745233	10000.000000	6934	150808	1.000000	7373	150011	1.000000	560671016	-0.001282
77227042	1496108839.000000	77764369	10000.000000	7115	149834	1.000000	7332	150045	1.000000	565895102	-0.001196
npatches	nstrain	runtime	dt	init_x	init_y	init_y_blood	init_z	init_S	beta0	beta1	beta2	beta3	mean_beta	B	d	delta	delta_blood	b[0]	mut	m	CTL	c	g	epsilon	k	het	lambda	rho	omega	x_max	patch.dyna	DELTA	A	VA
10000	1	100.000000	0.000100	21900	9499	5000000	0.001000	10000000	12.939106	24.437585	16.488113	18.556240	18	8000000000.000000	0.010000	1.000000	1.000000	800000	0.000050	0.048000	1	0.001000	1.000000	25.000000	4.000000	0.500000	0.001000	0.001000	0.010000	31987	0	10.000000	7.000000	1.000000
sus	inf	inf_blood	z	x[0]	y[0][0]	z[0]	x[1]	y[1][0]	z[1]	S[0]	synchrony
219000000	94990000.000000	5000000	10.000000	21900	9499	0.001000	21900	9499	0.001000	10000000	0.000000
99930602	1050557570.000000	54578873	10000.000000	12005	103760	1.000000	7478	107328	1.000000	14566200	0.000000
96485081	1103642463.000000	57344613	10000.000000	11644	108865	1.000000	7232	111922	1.000000	20111530	0.000000
96381512	1105230908.000000	57448531	10000.000000	11617	108872	1.000000	7178	112508	1.000000	25665477	0.000000
96378429	1105251970.000000	57453310	10000.000000	11512	109211	1.000000	7213	112316	1.000000	31214031	0.000000
96377442	1105385856.000000	57444518	10000.000000	11592	108945	1.000000	7103	112756	1.000000	36751390	0.000000
96371133	1105328930.000000	57448573	10000.000000	11576	108953	1.000000	7203	112392	1.000000	42283890	0.000000
96377253	1105293577.000000	57442578	10000.000000	11533	108915	1.000000	7216	112567	1.000000	47802162	0.000000
96383428	1105260588.000000	57452276	10000.000000	11484	108614	1.000000	7226	113054	1.000000	53319231	0.000000
96374094	1105305729.000000	57445775	10000.000000	11595	108709	1.000000	7278	112400	1.000000	58827605	0.000000
96377357	1105333519.000000	57439683	10000.000000	11517	108880	1.000000	7210	112425	1.000000	64326022	0.000000
96379024	1105301214.000000	57451598	10000.000000	11569	109095	1.000000	7242	112502	1.000000	69814112	0.000000
96370208	1105384728.000000	57455433	10000.000000	11591	108198	1.000000	7095	112552	1.000000	75296915	0.000000
96382135	1105302211.000000	57461939	10000.000000	11631	109506	1.000000	7215	112885	1.000000	80767118	0.000000
96363721	1105334473.000000	57460497	10000.000000	11627	109210	1.000000	7148	112627	1.000000	86234323	0.000000
96377222	1105320389.000000	57437238	10000.000000	11626	109164	1.000000	7263	112472	1.000000	91693432	0.000000
96382767	1105314132.000000	57451157	10000.000000	11630	108828	1.000000	7270	112342	1.000000	97144291	0.000000
96368277	1105338019.000000	57444901	10000.000000	11400	108871	1.000000	7106	112529	1.000000	102587514	0.000000
96387798	1105269753.000000	57451241	10000.000000	11493	109130	1.000000	7179	112424	1.000000	108019066	0.000000
96383092	1105263704.000000	57457503	10000.000000	11556	109061	1.000000	7239	113403	1.000000	113442244	0.000000
96361574	1105354034.000000	57437175	10000.000000	11642	108540	1.000000	7141	112798	1.000000	118856099	0.000000
96370034	1105336845.000000	57455951	10000.000000	11581	109399	1.000000	7212	112146	1.000000	124262392	0.000000
96370665	1105281234.000000	57448905	10000.000000	11579	108928	1.000000	7101	112346	1.000000	129662552	0.000000
96378176	1105340962.000000	57451329	10000.000000	11446	108519	1.000000	7079	112915	1.000000	135053937	0.000000
96361975	1105376000.000000	57458306	10000.000000	11657	108853	1.000000	7072	113117	1.000000	140433212	0.000000
96371360	1105320862.000000	57450163	10000.000000	11674	109118	1.000000	7199	112139	1.000000	145806988	0.000000
96381440	1105310683.000000	57454995	10000.000000	11508	108947	1.000000	7220	112745	1.000000	151170227	0.000000
96375675	1105367413.000000	57459696	10000.000000	11476	109123	1.000000	7180	112880	1.000000	156526813	0.000000
96372361	1105295383.000000	57464804	10000.000000	11607	109223	1.000000	7205	112521	1.000000	161878847	0.000000
96376157	1105336488.000000	57437621	10000.000000	11723	108880	1.000000	7242	112690	1.000000	167221630	0.000000
96369995	1105368608.000000	57439177	10000.000000	11694	108537	1.000000	7158	112534	1.000000	172559145	0.000000
96384552	1105326364.000000	57456587	10000.000000	11460	108947	1.000000	7247	112868	1.000000	177886524	0.000000
96374508	1105335039.000000	57448042	10000.000000	11431	109289	1.000000	7228	112731	1.000000	183206984	0.000000
96373741	1105314258.000000	57452450	10000.000000	11447	109081	1.000000	7247	112337	1.000000	188515590	0.000000
96371473	1105297277.000000	57446308	10000.000000	11570	109046	1.000000	7176	112848	1.000000	193816895	0.000000
96369801	1105380755.000000	57449038	10000.000000	11678	108953	1.000000	7224	112660	1.000000	199112064	0.000000
96377952	1105375759.000000	57452922	10000.000000	11654	108625	1.000000	7128	111950	1.000000	204398984	0.000000
96361427	1105321442.000000	57453394	10000.000000	11480	108917	1.000000	7212	112659	1.000000	209681348	0.000000
96365392	1105355749.000000	57466705	10000.000000	11565	109154	1.000000	7199	112805	1.000000	214951725	0.000000
96381465	1105263933.000000	57456248	10000.000000	11505	108860	1.000000	7210	112792	1.000000	220216078	0.000000
96362729	1105358931.000000	57449517	10000.000000	11664	108571	1.000000	7220	112348	1.000000	225470756	-1.#IND00
96378016	1105307703.000000	57443837	10000.000000	11682	109309	1.000000	7275	112915	1.000000	230716008	-0.004800
96371474	1105355587.000000	57450749	10000.000000	11586	109253	1.000000	7112	113143	1.000000	235954982	0.010851
96370934	1105299449.000000	57457852	10000.000000	11554	108460	1.000000	7208	112367	1.000000	241184141	-0.006775
96372613	1105329980.000000	57448797	10000.000000	11674	108746	1.000000	7209	112323	1.000000	246408550	-0.008480
96366151	1105356267.000000	57455419	10000.000000	11688	108357	1.000000	7194	112763	1.000000	251625751	-0.006190
96372168	1105324924.000000	57441203	10000.000000	11499	109979	1.000000	7298	112274	1.000000	256831456	-0.007195
96379508	1105307570.000000	57448196	10000.000000	11578	109079	1.000000	7211	112608	1.000000	262034561	-0.011913
96372462	1105289950.000000	57452498	10000.000000	11505	109339	1.000000	7209	112473	1.000000	267227532	-0.011522
96380649	1105271826.000000	57448401	10000.000000	11662	109147	1.000000	7193	111895	1.000000	272410319	-0.004935
96374179	1105356454.000000	57446837	10000.000000	11588	108699	1.000000	7295	112067	1.000000	277586704	-0.003988
96378244	1105341173.000000	57445037	10000.000000	11628	109120	1.000000	7299	112243	1.000000	282754421	-0.003754
96369095	1105323875.000000	57444643	10000.000000	11583	108877	1.000000	7199	112786	1.000000	287917205	-0.003494
96369778	1105365976.000000	57440263	10000.000000	11461	109226	1.000000	7246	112575	1.000000	293071953	-0.003213
96386524	1105320954.000000	57451493	10000.000000	11719	108751	1.000000	7260	112219	1.000000	298218658	-0.001977
96365498	1105456244.000000	57433478	10000.000000	11638	108711	1.000000	7084	112417	1.000000	303353819	-0.003056
96373841	1105276842.000000	57456849	10000.000000	11658	108557	1.000000	7166	112206	1.000000	308477231	-0.002702
96365783	1105364947.000000	57453151	10000.000000	11592	109043	1.000000	7244	112373	1.000000	313598161	-0.001018
96376053	1105357002.000000	57443812	10000.000000	11559	109365	1.000000	7132	113091	1.000000	318714572	-0.001622
96380996	1105360771.000000	57434981	10000.000000	11551	108645	1.000000	7170	112565	1.000000	323820101	-0.000995
96366457	1105403440.000000	57454043	10000.000000	11432	109005	1.000000	7179	112549	1.000000	328920585	-0.002811
96380825	1105340955.000000	57455975	10000.000000	11735	108665	1.000000	7255	112797	1.000000	334013249	-0.002484
96388663	1105290110.000000	57457297	10000.000000	11451	108978	1.000000	7272	112789	1.000000	339099277	-0.002053
96370357	1105335055.000000	57452285	10000.000000	11646	108745	1.000000	7062	113256	1.000000	344173141	-0.000866
96368943	1105356803.000000	57451484	10000.000000	11659	108727	1.000000	7241	112688	1.000000	349242809	-0.001414
96379985	1105364381.000000	57447031	10000.000000	11578	108897	1.000000	7165	112580	1.000000	354305758	-0.000523
96373055	1105301042.000000	57452978	10000.000000	11677	109108	1.000000	7221	112633	1.000000	359357174	-0.001520
96380224	1105352917.000000	57449710	10000.000000	11563	108955	1.000000	7209	112595	1.000000	364406239	-0.001359
96366359	1105374226.000000	57436155	10000.000000	11559	108834	1.000000	7126	112640	1.000000	369442888	-0.000030
96358467	1105358677.000000	57458401	10000.000000	11654	108614	1.000000	7225	112665	1.000000	374473988	0.001570
96366184	1105355236.000000	57440132	10000.000000	11541	108807	1.000000	7288	112179	1.000000	379492114	0.001655
96362074	1105366795.000000	57465002	10000.000000	11437	109354	1.000000	7230	112298	1.000000	384508781	0.001754
96368113	1105329893.000000	57452930	10000.000000	11590	108939	1.000000	7220	112417	1.000000	389519200	0.000516
96371687	1105318607.000000	57447378	10000.000000	11764	108741	1.000000	7289	112244	1.000000	394520587	0.000609
96373379	1105359167.000000	57455563	10000.000000	11515	109020	1.000000	7115	112115	1.000000	399513773	0.000125
96376056	1105301201.000000	57430980	10000.000000	11599	109347	1.000000	7332	112472	1.000000	404502124	0.000059
96375609	1105362725.000000	57453792	10000.000000	11556	108652	1.000000	7111	112756	1.000000	409481109	-0.000076
96376399	1105335042.000000	57452645	10000.000000	11601	108680	1.000000	7328	112483	1.000000	414452969	0.000192
96361504	1105381814.000000	57442837	10000.000000	11651	108435	1.000000	7183	113301	1.000000	419415006	-0.000232
96380040	1105324578.000000	57445825	10000.000000	11630	109553	1.000000	7236	112370	1.000000	424366914	-0.001623
96366134	1105354785.000000	57444487	10000.000000	11406	108873	1.000000	7175	112751	1.000000	429314777	-0.001629
96377939	1105357829.000000	57448809	10000.000000	11624	108475	1.000000	7152	113069	1.000000	434256628	-0.001491
96371139	1105351642.000000	57434721	10000.000000	11729	108814	1.000000	7183	113413	1.000000	439196045	-0.002714
96377995	1105318926.000000	57441430	10000.000000	11391	108915	1.000000	7325	112655	1.000000	444126163	-0.002135
96389711	1105293811.000000	57442927	10000.000000	11567	108667	1.000000	7251	111842	1.000000	449047972	-0.002056
96379759	1105355110.000000	57443596	10000.000000	11482	108392	1.000000	7111	113044	1.000000	453958254	-0.002076
96367920	1105315058.000000	57448236	10000.000000	11442	108695	1.000000	7124	112745	1.000000	458863111	-0.001985
96369758	1105318090.000000	57451753	10000.000000	11655	108960	1.000000	7240	112511	1.000000	463765929	-0.001911
96367085	1105312144.000000	57444277	10000.000000	11690	109550	1.000000	7174	112371	1.000000	468655789	-0.001998
96371731	1105313821.000000	57437135	10000.000000	11541	109242	1.000000	7235	112528	1.000000	473542496	-0.001914
96391637	1105322483.000000	57444648	10000.000000	11626	108713	1.000000	7245	112832	1.000000	478420427	-0.001742
96375712	1105361364.000000	57463643	10000.000000	11637	108995	1.000000	7358	112223	1.000000	483287795	-0.001343
96369378	1105402037.000000	57445954	10000.000000	11655	108882	1.000000	7266	112874	1.000000	488147117	-0.001418
96378461	1105315053.000000	57459120	10000.000000	11494	109659	1.000000	7257	112527	1.000000	493001248	-0.001695
96375631	1105375889.000000	57454851	10000.000000	11595	108670	1.000000	7247	112061	1.000000	497846941	-0.001489
96361727	1105356337.000000	57456856	10000.000000	11616	108593	1.000000	7221	112012	1.000000	502688188	-0.001574
96360141	1105336038.000000	57445547	10000.000000	11515	109480	1.000000	7223	112301	1.000000	507521332	-0.001726
96357895	1105355906.000000	57444615	10000.000000	11557	109383	1.000000	7190	112886	1.000000	512347133	-0.001636
96384732	1105331628.000000	57436229	10000.000000	11774	108368	1.000000	7261	112486	1.000000	517165339	-0.001572
96373773	1105349672.000000	57451200	10000.000000	11521	109088	1.000000	7351	112527	1.000000	521973465	-0.001663
npatches	nstrain	runtime	dt	init_x	init_y	init_y_blood	init_z	init_S	beta0	beta1	beta2	beta3	mean_beta	B	d	delta	delta_blood	b[0]	mut	m	CTL	c	g	epsilon	k	het	lambda	rho	omega	x_max	patch.dyna	DELTA	A	VA
10000	1	100.000000	0.000100	21900	9499	5000000	0.001000	10000000	22.922884	19.235450	24.046461	9.943511	18	8000000000.000000	0.010000	1.000000	1.000000	800000	0.000050	0.048000	1	0.001000	1.000000	25.000000	5.000000	0.500000	0.001000	0.001000	0.010000	31987	0	10.000000	7.000000	1.000000
sus	inf	inf_blood	z	x[0]	y[0][0]	z[0]	x[1]	y[1][0]	z[1]	S[0]	synchrony
219000000	94990000.000000	5000000	10.000000	21900	9499	0.001000	21900	9499	0.001000	10000000	0.000000
117106400	819658866.000000	42592648	10000.000000	9405	83996	1.000000	10554	83115	1.000000	14226998	0.000000
114576580	847195606.000000	44022445	10000.000000	9207	86250	1.000000	10544	85009	1.000000	19324896	0.000000
114521616	847750784.000000	44061547	10000.000000	9115	86522	1.000000	10347	85772	1.000000	24428361	0.000000
114517829	847876625.000000	44055504	10000.000000	9256	86717	1.000000	10439	86319	1.000000	29524134	0.000000
114521693	847812782.000000	44070756	10000.000000	9168	86530	1.000000	10578	85447	1.000000	34611000	0.000000
114536872	847754151.000000	44064082	10000.000000	9044	86742	1.000000	10466	85319	1.000000	39693570	0.000000
114520097	847787733.000000	44068842	10000.000000	9215	86475	1.000000	10444	85328	1.000000	44763174	0.000000
114521368	847812376.000000	44061594	10000.000000	9334	86274	1.000000	10554	85304	1.000000	49830865	0.000000
114530575	847740697.000000	44064205	10000.000000	9160	86866	1.000000	10329	85770	1.000000	54883654	0.000000
114521109	847766621.000000	44065029	10000.000000	9144	86751	1.000000	10336	85910	1.000000	59930650	0.000000
114516975	847750858.000000	44070422	10000.000000	9185	86338	1.000000	10433	85625	1.000000	64971414	0.000000
114513190	847784899.000000	44062421	10000.000000	9142	86693	1.000000	10449	85814	1.000000	70003842	0.000000
114523091	847768997.000000	44074339	10000.000000	9145	86728	1.000000	10453	85745	1.000000	75034292	0.000000
114512308	847832666.000000	44072125	10000.000000	9178	87140	1.000000	10376	85598	1.000000	80054078	0.000000
114501458	847797775.000000	44067894	10000.000000	9263	86723	1.000000	10330	85859	1.000000	85066391	0.000000
114529982	847790691.000000	44056234	10000.000000	9155	86698	1.000000	10566	85580	1.000000	90070111	0.000000
114501262	847817797.000000	44069870	10000.000000	9148	86107	1.000000	10515	85760	1.000000	95069024	0.000000
114537327	847819988.000000	44061527	10000.000000	9301	86135	1.000000	10384	85797	1.000000	100066473	0.000000
114519214	847772116.000000	44048162	10000.000000	9344	86020	1.000000	10497	85226	1.000000	105042782	0.000000
114527339	847738778.000000	44061403	10000.000000	9212	86444	1.000000	10537	85420	1.000000	110019193	0.000000
114518067	847797500.000000	44054925	10000.000000	9248	86555	1.000000	10517	85938	1.000000	114987046	0.000000
114519784	847782191.000000	44075963	10000.000000	9067	87340	1.000000	10516	85530	1.000000	119947736	0.000000
114527225	847772389.000000	44067567	10000.000000	9032	86518	1.000000	10416	85700	1.000000	124902069	0.000000
114520524	847752511.000000	44072170	10000.000000	9111	86516	1.000000	10589	85706	1.000000	129844435	0.000000
114524564	847776654.000000	44062220	10000.000000	9234	86866	1.000000	10513	85084	1.000000	134778846	0.000000
114526814	847779063.000000	44057760	10000.000000	9174	87053	1.000000	10451	86159	1.000000	139706385	0.000000
114511667	847806289.000000	44066527	10000.000000	9260	86267	1.000000	10495	85825	1.000000	144631670	0.000000
114511177	847814033.000000	44075042	10000.000000	9133	86947	1.000000	10542	85376	1.000000	149547924	0.000000
114520714	847772514.000000	44057997	10000.000000	9123	86802	1.000000	10348	85340	1.000000	154458902	0.000000
114527655	847756424.000000	44069172	10000.000000	9107	86582	1.000000	10415	85542	1.000000	159362110	0.000000
114509123	847809879.000000	44065167	10000.000000	9262	86483	1.000000	10392	85792	1.000000	164253648	0.000000
114521996	847741958.000000	44060835	10000.000000	9285	86394	1.000000	10605	85476	1.000000	169141496	0.000000
114517784	847772371.000000	44058848	10000.000000	9215	86890	1.000000	10489	85691	1.000000	174019617	0.000000
114514932	847830138.000000	44058398	10000.000000	9173	86566	1.000000	10328	86315	1.000000	178895689	0.000000
114509097	847761072.000000	44062526	10000.000000	9210	86746	1.000000	10509	85554	1.000000	183760726	0.000000
114514577	847799376.000000	44064684	10000.000000	9081	86984	1.000000	10369	85546	1.000000	188619690	0.000000
114522781	847789139.000000	44065308	10000.000000	9186	86396	1.000000	10445	85411	1.000000	193471319	0.000000
114513779	847826595.000000	44060509	10000.000000	9311	86036	1.000000	10463	85544	1.000000	198312012	0.000000
114539325	847762793.000000	44057756	10000.000000	9125	86457	1.000000	10359	85900	1.000000	203150355	0.000000
114523734	847751462.000000	44072937	10000.000000	9173	86449	1.000000	10448	86136	1.000000	207975799	-1.#IND00
114528442	847697110.000000	44050299	10000.000000	9165	86264	1.000000	10457	85507	1.000000	212794684	-0.024000
114528227	847760165.000000	44068880	10000.000000	9179	86990	1.000000	10352	85697	1.000000	217609790	-0.017857
114518041	847778729.000000	44065227	10000.000000	9154	86845	1.000000	10391	85837	1.000000	222417526	-0.016614
114523769	847836314.000000	44066079	10000.000000	9225	86305	1.000000	10494	85231	1.000000	227212017	0.003707
114525292	847840116.000000	44069619	10000.000000	9234	87090	1.000000	10510	85599	1.000000	232002705	0.002363
114527368	847766022.000000	44056703	10000.000000	9259	86459	1.000000	10466	85902	1.000000	236785045	-0.001055
114523100	847773834.000000	44059876	10000.000000	9030	86823	1.000000	10330	85612	1.000000	241562162	0.001648
114508227	847744170.000000	44057700	10000.000000	9190	86270	1.000000	10379	85484	1.000000	246335763	0.000331
114514005	847804288.000000	44072030	10000.000000	9188	86592	1.000000	10498	85774	1.000000	251102311	-0.002524
114514368	847854747.000000	44066977	10000.000000	9168	87053	1.000000	10395	85894	1.000000	255854699	0.003895
114520115	847814849.000000	44067666	10000.000000	9149	87244	1.000000	10446	86042	1.000000	260605772	0.004528
114539722	847772117.000000	44059518	10000.000000	9342	86660	1.000000	10429	85705	1.000000	265347796	0.007005
114504748	847815039.000000	44072866	10000.000000	9303	86756	1.000000	10455	85419	1.000000	270084922	0.007169
114524369	847789642.000000	44070776	10000.000000	8980	86778	1.000000	10400	85759	1.000000	274811256	0.006009
114515591	847778176.000000	44058822	10000.000000	9109	86431	1.000000	10579	85342	1.000000	279528465	0.005777
114521569	847744774.000000	44059113	10000.000000	9199	86583	1.000000	10450	85808	1.000000	284241560	0.005226
114512836	847784597.000000	44071775	10000.000000	9087	86933	1.000000	10452	85643	1.000000	288944105	0.002884
114518441	847790467.000000	44065128	10000.000000	9199	86639	1.000000	10479	85598	1.000000	293641465	0.002635
114523556	847755220.000000	44072656	10000.000000	9086	86535	1.000000	10478	85446	1.000000	298330931	0.002350
114516432	847770557.000000	44066048	10000.000000	9138	86906	1.000000	10424	85200	1.000000	303016430	0.000595
114529966	847797799.000000	44061849	10000.000000	9308	86750	1.000000	10353	85873	1.000000	307696077	0.000540
114526956	847774217.000000	44069385	10000.000000	9142	86550	1.000000	10458	85427	1.000000	312366961	0.000046
114522121	847795719.000000	44074010	10000.000000	9161	86752	1.000000	10504	85112	1.000000	317034286	0.000069
114500934	847796423.000000	44069933	10000.000000	9267	86847	1.000000	10409	85537	1.000000	321688113	0.001139
114521319	847784188.000000	44067411	10000.000000	9143	86995	1.000000	10401	85194	1.000000	326337286	0.001417
114509924	847758273.000000	44057666	10000.000000	9180	86762	1.000000	10549	84816	1.000000	330977335	0.001610
114504362	847856437.000000	44056772	10000.000000	9165	86525	1.000000	10403	85911	1.000000	335611288	0.001320
114495379	847880348.000000	44066688	10000.000000	9097	86906	1.000000	10375	85200	1.000000	340239059	0.000847
114511611	847798955.000000	44073103	10000.000000	9095	87042	1.000000	10558	85578	1.000000	344862595	0.001484
114512304	847774551.000000	44068840	10000.000000	9232	86027	1.000000	10442	85586	1.000000	349475567	0.001248
114509711	847826948.000000	44063069	10000.000000	9153	87030	1.000000	10364	85627	1.000000	354080774	0.001891
114514098	847767997.000000	44060669	10000.000000	9342	86667	1.000000	10404	85524	1.000000	358684016	0.000924
114509627	847796724.000000	44065874	10000.000000	9168	86602	1.000000	10590	85493	1.000000	363278263	0.001410
114518301	847818480.000000	44071567	10000.000000	9129	86350	1.000000	10609	85195	1.000000	367862466	0.001791
114535645	847700566.000000	44058393	10000.000000	9138	86712	1.000000	10476	85197	1.000000	372446810	0.002032
114506156	847846617.000000	44072562	10000.000000	9055	87293	1.000000	10453	86082	1.000000	377021342	0.001962
114501238	847764848.000000	44064854	10000.000000	9135	87037	1.000000	10515	85045	1.000000	381582764	0.002207
114511463	847784405.000000	44053184	10000.000000	9197	86290	1.000000	10331	85585	1.000000	386141724	0.002187
114509200	847809186.000000	44067700	10000.000000	9028	86690	1.000000	10343	86019	1.000000	390692242	0.002479
114520554	847751321.000000	44066168	10000.000000	9207	86138	1.000000	10487	85703	1.000000	395238673	0.002126
114510924	847753397.000000	44067237	10000.000000	9246	86321	1.000000	10424	85751	1.000000	399778961	0.002023
114513060	847780464.000000	44061798	10000.000000	9150	86680	1.000000	10560	85503	1.000000	404310951	0.001976
114511915	847797909.000000	44059728	10000.000000	9195	86200	1.000000	10580	85650	1.000000	408839232	0.001861
114509171	847822886.000000	44064572	10000.000000	9087	86502	1.000000	10547	85435	1.000000	413358335	0.001806
114526618	847776328.000000	44053451	10000.000000	9183	86661	1.000000	10593	85158	1.000000	417871364	0.001740
114520579	847812122.000000	44061849	10000.000000	9114	87682	1.000000	10504	85238	1.000000	422375260	0.001659
114507959	847792514.000000	44049569	10000.000000	9250	86644	1.000000	10317	85329	1.000000	426874281	0.001722
114531278	847780991.000000	44060018	10000.000000	9264	86697	1.000000	10410	85747	1.000000	431366137	0.002112
114523813	847731955.000000	44070917	10000.000000	9263	86677	1.000000	10500	85367	1.000000	435852442	0.001994
114521693	847808806.000000	44065518	10000.000000	9215	86743	1.000000	10402	85385	1.000000	440331430	0.002246
114518970	847785553.000000	44065073	10000.000000	9249	86565	1.000000	10384	85143	1.000000	444798585	0.002290
114506366	847802453.000000	44074330	10000.000000	8994	86501	1.000000	10480	85629	1.000000	449265057	0.002566
114529544	847776650.000000	44069219	10000.000000	9157	86778	1.000000	10471	85601	1.000000	453721496	0.002268
114528775	847707486.000000	44059180	10000.000000	9160	86323	1.000000	10411	85697	1.000000	458175798	0.002229
114515756	847775853.000000	44056118	10000.000000	9298	86594	1.000000	10481	85482	1.000000	462618373	0.002022
114519661	847764490.000000	44057618	10000.000000	9112	87068	1.000000	10540	85385	1.000000	467056919	0.001771
114525461	847729879.000000	44069870	10000.000000	9248	86949	1.000000	10344	85580	1.000000	471489013	0.002367
114517916	847758837.000000	44052372	10000.000000	9279	86551	1.000000	10414	85841	1.000000	475914291	0.002072
114508728	847813414.000000	44069812	10000.000000	9059	87197	1.000000	10454	85382	1.000000	480334410	0.002240
npatches	nstrain	runtime	dt	init_x	init_y	init_y_blood	init_z	init_S	beta0	beta1	beta2	beta3	mean_beta	B	d	delta	delta_blood	b[0]	mut	m	CTL	c	g	epsilon	k	het	lambda	rho	omega	x_max	patch.dyna	DELTA	A	VA
10000	1	100.000000	0.000100	21900	9499	5000000	0.001000	10000000	16.114813	21.646315	20.552380	24.265299	18	8000000000.000000	0.010000	1.000000	1.000000	800000	0.000050	0.048000	1	0.001000	1.000000	25.000000	6.000000	0.500000	0.001000	0.001000	0.010000	31987	0	10.000000	7.000000	1.000000
sus	inf	inf_blood	z	x[0]	y[0][0]	z[0]	x[1]	y[1][0]	z[1]	S[0]	synchrony
219000000	94990000.000000	5000000	10.000000	21900	9499	0.001000	21900	9499	0.001000	10000000	0.000000
134172566	649035849.000000	33724654	10000.000000	14025	64290	1.000000	11509	66412	1.000000	13889852	0.000000
132234604	664673530.000000	34547363	10000.000000	13652	66310	1.000000	11202	67997	1.000000	18549766	0.000000
132209027	664943259.000000	34557883	10000.000000	13653	66326	1.000000	11348	67907	1.000000	23210911	0.000000
132205647	664853584.000000	34546290	10000.000000	13606	66451	1.000000	11249	67734	1.000000	27864902	0.000000
132187198	664929608.000000	34559760	10000.000000	13734	66486	1.000000	11327	67473	1.000000	32513040	0.000000
132205884	664908596.000000	34562803	10000.000000	13500	66556	1.000000	11202	68103	1.000000	37154718	0.000000
132209638	664910688.000000	34545115	10000.000000	13711	65850	1.000000	11277	67974	1.000000	41785532	0.000000
132198138	664842304.000000	34553554	10000.000000	13786	66116	1.000000	11293	68065	1.000000	46410862	0.000000
132217606	664852891.000000	34562618	10000.000000	13711	65920	1.000000	11433	67684	1.000000	51030997	0.000000
132213569	664897734.000000	34561848	10000.000000	13683	66146	1.000000	11359	67973	1.000000	55644039	0.000000
132205952	664867792.000000	34556337	10000.000000	13799	65832	1.000000	11073	67850	1.000000	60247599	0.000000
132213624	664857349.000000	34566161	10000.000000	13755	66168	1.000000	11339	67833	1.000000	64847709	0.000000
132213841	664905087.000000	34551007	10000.000000	13683	66084	1.000000	11288	68115	1.000000	69441894	0.000000
132198169	664904317.000000	34566647	10000.000000	13804	65782	1.000000	11349	67879	1.000000	74024562	0.000000
132204643	664899288.000000	34566024	10000.000000	13463	66082	1.000000	11367	68244	1.000000	78602771	0.000000
132216713	664869224.000000	34564645	10000.000000	13594	66425	1.000000	11307	68353	1.000000	83173548	0.000000
132210662	664879980.000000	34544337	10000.000000	13699	66215	1.000000	11383	68260	1.000000	87739173	0.000000
132222277	664841278.000000	34550636	10000.000000	13762	65955	1.000000	11373	68263	1.000000	92296261	0.000000
132224264	664878730.000000	34560289	10000.000000	13723	65848	1.000000	11229	67775	1.000000	96845638	0.000000
132200552	664907625.000000	34558549	10000.000000	13571	66459	1.000000	11118	68051	1.000000	101388543	0.000000
132220816	664893544.000000	34557671	10000.000000	13646	66063	1.000000	11340	67833	1.000000	105923678	0.000000
132207847	664905570.000000	34555412	10000.000000	13861	65988	1.000000	11182	67972	1.000000	110451673	0.000000
132230045	664870472.000000	34562935	10000.000000	13799	65880	1.000000	11307	68201	1.000000	114975742	0.000000
132201419	664880002.000000	34566755	10000.000000	13827	65853	1.000000	11229	68579	1.000000	119494148	0.000000
132200458	664888439.000000	34555558	10000.000000	13705	66307	1.000000	11282	68373	1.000000	124004546	0.000000
132218378	664848582.000000	34551184	10000.000000	13622	65929	1.000000	11230	67974	1.000000	128504390	0.000000
132202089	664897663.000000	34570260	10000.000000	13679	66254	1.000000	11372	68123	1.000000	132998625	0.000000
132217177	664871684.000000	34555030	10000.000000	13710	66272	1.000000	11331	67609	1.000000	137489936	0.000000
132191162	664925050.000000	34554647	10000.000000	13861	66147	1.000000	11423	67371	1.000000	141974403	0.000000
132216208	664873185.000000	34560436	10000.000000	13785	65777	1.000000	11319	67892	1.000000	146455315	0.000000
132205443	664912701.000000	34561360	10000.000000	13811	65888	1.000000	11177	68502	1.000000	150925226	0.000000
132213693	664939936.000000	34552739	10000.000000	13687	66349	1.000000	11159	68231	1.000000	155387655	0.000000
132209344	664883999.000000	34555608	10000.000000	13791	65573	1.000000	11261	68277	1.000000	159844801	0.000000
132188218	664903049.000000	34555897	10000.000000	13794	66331	1.000000	11294	67766	1.000000	164293477	0.000000
132210262	664872038.000000	34557788	10000.000000	13685	65893	1.000000	11183	68112	1.000000	168734957	0.000000
132220817	664915848.000000	34562478	10000.000000	13909	65973	1.000000	11245	67642	1.000000	173175753	0.000000
132203826	664889598.000000	34563610	10000.000000	13856	65564	1.000000	11276	68550	1.000000	177603637	0.000000
132213682	664936778.000000	34558698	10000.000000	13656	66371	1.000000	11280	68392	1.000000	182025724	0.000000
132209039	664843750.000000	34556442	10000.000000	13804	65909	1.000000	11536	67785	1.000000	186442007	0.000000
132198358	664896788.000000	34560160	10000.000000	13663	66176	1.000000	11312	68209	1.000000	190854346	-1.#IND00
132208418	664876659.000000	34555939	10000.000000	13723	65601	1.000000	11175	68261	1.000000	195262024	-0.000000
132216157	664919772.000000	34552478	10000.000000	13784	65466	1.000000	11193	67736	1.000000	199654630	0.004806
132198845	664909107.000000	34552805	10000.000000	13801	65854	1.000000	11136	68330	1.000000	204047802	0.003954
132209858	664883740.000000	34564769	10000.000000	13646	66031	1.000000	11197	68445	1.000000	208431389	0.002811
132220840	664839816.000000	34555579	10000.000000	13849	65972	1.000000	11329	67677	1.000000	212811575	0.002366
132192867	664972729.000000	34569138	10000.000000	13704	66014	1.000000	11279	68414	1.000000	217182997	0.003959
132221720	664894740.000000	34556541	10000.000000	13849	66118	1.000000	11236	68053	1.000000	221547220	0.004356
132218700	664844618.000000	34556979	10000.000000	13724	65901	1.000000	11125	67691	1.000000	225905422	0.003035
132217764	664852291.000000	34555424	10000.000000	13667	66520	1.000000	11243	68215	1.000000	230259776	0.006669
132210258	664889482.000000	34549820	10000.000000	13523	66057	1.000000	11299	67941	1.000000	234604306	0.004567
132214628	664852257.000000	34560658	10000.000000	13755	66066	1.000000	11316	67525	1.000000	238939288	0.001686
132201856	664905522.000000	34565920	10000.000000	13698	66230	1.000000	11261	68232	1.000000	243267739	0.001904
132194381	664889950.000000	34557037	10000.000000	13693	65924	1.000000	11114	68110	1.000000	247594357	0.002774
132204620	664936682.000000	34555551	10000.000000	13647	66264	1.000000	11264	68356	1.000000	251915135	0.002676
132195469	664924672.000000	34547326	10000.000000	13842	66074	1.000000	11368	67710	1.000000	256227697	0.003050
132197356	664905671.000000	34549370	10000.000000	13697	65938	1.000000	11228	67786	1.000000	260529137	0.005692
132206888	664876617.000000	34563602	10000.000000	13684	66213	1.000000	11374	67830	1.000000	264830097	0.006294
132212518	664874465.000000	34554364	10000.000000	13721	66544	1.000000	11144	68017	1.000000	269124187	0.008167
132195813	664906667.000000	34559086	10000.000000	13769	66101	1.000000	11061	68640	1.000000	273409612	0.007576
132208291	664931574.000000	34562728	10000.000000	13752	66232	1.000000	11224	67998	1.000000	277685013	0.006372
132209193	664870113.000000	34558766	10000.000000	13593	66500	1.000000	11269	68128	1.000000	281961020	0.005918
132205184	664911740.000000	34556519	10000.000000	13655	66101	1.000000	11320	67944	1.000000	286230446	0.005903
132205944	664918428.000000	34550173	10000.000000	13780	65761	1.000000	11306	67986	1.000000	290491075	0.006235
132205363	664922982.000000	34549277	10000.000000	13712	66097	1.000000	11418	67807	1.000000	294745900	0.006134
132214100	664898429.000000	34565616	10000.000000	13695	66189	1.000000	11197	67524	1.000000	298993304	0.006003
132208866	664903105.000000	34574279	10000.000000	13764	66193	1.000000	11209	68089	1.000000	303236094	0.005983
132210583	664847624.000000	34561370	10000.000000	13777	66508	1.000000	11430	67815	1.000000	307471544	0.005313
132200379	664915500.000000	34560201	10000.000000	13751	66321	1.000000	11241	67885	1.000000	311702410	0.004676
132201691	664918070.000000	34551750	10000.000000	13880	65854	1.000000	11487	67925	1.000000	315926146	0.006500
132186082	664930340.000000	34565472	10000.000000	13585	66663	1.000000	11334	67834	1.000000	320138811	0.005778
132204272	664860204.000000	34556368	10000.000000	13620	66334	1.000000	11207	68571	1.000000	324347021	0.005858
132201912	664862570.000000	34559576	10000.000000	13640	65922	1.000000	11153	68233	1.000000	328551247	0.004522
132187123	664919378.000000	34550216	10000.000000	13610	66556	1.000000	11024	68415	1.000000	332749769	0.004450
132210957	664896495.000000	34555420	10000.000000	13679	66460	1.000000	11237	68360	1.000000	336940605	0.004022
132211202	664910704.000000	34549256	10000.000000	13691	65937	1.000000	11357	67615	1.000000	341126532	0.003518
132192317	664933303.000000	34553604	10000.000000	13763	65875	1.000000	11455	67942	1.000000	345306708	0.002966
132227684	664849751.000000	34562231	10000.000000	13639	66564	1.000000	11319	67753	1.000000	349479881	0.001990
132202427	664956204.000000	34546949	10000.000000	13614	66583	1.000000	11339	67815	1.000000	353647726	0.002021
132207330	664880965.000000	34554454	10000.000000	13543	66143	1.000000	11190	67665	1.000000	357804442	0.001659
132221286	664874562.000000	34555805	10000.000000	13633	65946	1.000000	11178	68196	1.000000	361961323	0.001803
132212120	664892167.000000	34548891	10000.000000	13642	66175	1.000000	11108	68398	1.000000	366107411	0.001954
132197076	664890973.000000	34555969	10000.000000	13710	66066	1.000000	11236	67959	1.000000	370245930	0.001780
132205084	664856767.000000	34563754	10000.000000	13684	66065	1.000000	11180	68121	1.000000	374381965	0.002018
132190192	664945772.000000	34563053	10000.000000	13809	66176	1.000000	11384	67845	1.000000	378511450	0.001978
132202874	664907955.000000	34549705	10000.000000	13800	66065	1.000000	11187	68196	1.000000	382630698	0.002712
132208933	664871954.000000	34553052	10000.000000	13665	66056	1.000000	11272	68006	1.000000	386747726	0.002683
132210120	664904837.000000	34555241	10000.000000	13655	66487	1.000000	11404	67986	1.000000	390858401	0.002497
132218322	664833111.000000	34552910	10000.000000	13790	65844	1.000000	11302	67788	1.000000	394958819	0.002394
132204727	664882177.000000	34557056	10000.000000	13761	66167	1.000000	11141	68559	1.000000	399054388	0.002533
132204577	664918846.000000	34563264	10000.000000	13710	66383	1.000000	11188	68208	1.000000	403149707	0.002657
132210699	664845722.000000	34558947	10000.000000	13794	66173	1.000000	11315	68043	1.000000	407235822	0.003672
132208522	664877292.000000	34551243	10000.000000	13673	66087	1.000000	11200	68505	1.000000	411314136	0.003406
132193810	664879061.000000	34572402	10000.000000	13730	66128	1.000000	11307	67447	1.000000	415386147	0.003312
132232159	664893763.000000	34555234	10000.000000	13770	65944	1.000000	11373	68068	1.000000	419453432	0.003158
132194764	664931098.000000	34562983	10000.000000	13675	66050	1.000000	11359	67392	1.000000	423515355	0.002983
132212332	664884917.000000	34553524	10000.000000	13793	66163	1.000000	11327	67553	1.000000	427569584	0.002955
132203642	664892532.000000	34565661	10000.000000	13647	66765	1.000000	11300	67779	1.000000	431620417	0.002992
132215987	664864870.000000	34547827	10000.000000	13675	66165	1.000000	11137	68335	1.000000	435660292	0.002727
132204806	664867989.000000	34549112	10000.000000	13712	66160	1.000000	11293	67496	1.000000	439699870	0.002643
npatches	nstrain	runtime	dt	init_x	init_y	init_y_blood	init_z	init_S	beta0	beta1	beta2	beta3	mean_beta	B	d	delta	delta_blood	b[0]	mut	m	CTL	c	g	epsilon	k	het	lambda	rho	omega	x_max	patch.dyna	DELTA	A	VA
10000	1	100.000000	0.000100	21900	9499	5000000	0.001000	10000000	24.545566	15.314047	16.417586	20.935072	18	8000000000.000000	0.010000	1.000000	1.000000	800000	0.000050	0.048000	1	0.001000	1.000000	25.000000	7.000000	0.500000	0.001000	0.001000	0.010000	31987	0	10.000000	7.000000	1.000000
sus	inf	inf_blood	z	x[0]	y[0][0]	z[0]	x[1]	y[1][0]	z[1]	S[0]	synchrony
219000000	94990000.000000	5000000	10.000000	21900	9499	0.001000	21900	9499	0.001000	10000000	0.000000
151857071	516491384.000000	26844321	10000.000000	12030	54232	1.000000	16160	50792	1.000000	13534635	0.000000
150290904	526123314.000000	27342214	10000.000000	11753	55369	1.000000	16096	51981	1.000000	17745907	0.000000
150265913	526304210.000000	27349916	10000.000000	11681	55547	1.000000	15998	51805	1.000000	21960086	0.000000
150258636	526279423.000000	27353633	10000.000000	11899	55430	1.000000	16011	51854	1.000000	26168117	0.000000
150275909	526254497.000000	27348123	10000.000000	11888	54881	1.000000	15926	52105	1.000000	30369580	0.000000
150273075	526276279.000000	27345036	10000.000000	11861	54817	1.000000	16105	51979	1.000000	34566203	0.000000
150261085	526276423.000000	27352955	10000.000000	11862	55129	1.000000	16089	51955	1.000000	38754740	0.000000
150273882	526268057.000000	27350656	10000.000000	11936	55072	1.000000	16149	51562	1.000000	42935030	0.000000
150271268	526280716.000000	27352701	10000.000000	11864	55033	1.000000	16114	51359	1.000000	47111400	0.000000
150281271	526266276.000000	27353196	10000.000000	11938	54914	1.000000	16021	51980	1.000000	51282897	0.000000
150282254	526255737.000000	27364590	10000.000000	11833	54997	1.000000	15974	51729	1.000000	55444790	0.000000
150268349	526303935.000000	27341167	10000.000000	11905	54730	1.000000	15960	52230	1.000000	59604228	0.000000
150268754	526266279.000000	27348329	10000.000000	11853	55157	1.000000	16050	51854	1.000000	63754611	0.000000
150262518	526283360.000000	27353835	10000.000000	11892	55417	1.000000	16031	52028	1.000000	67896626	0.000000
150265599	526260359.000000	27354721	10000.000000	12040	55222	1.000000	16052	51848	1.000000	72033038	0.000000
150254380	526285432.000000	27359394	10000.000000	11999	54861	1.000000	15975	51771	1.000000	76164813	0.000000
150295865	526215663.000000	27353962	10000.000000	11814	55362	1.000000	15939	52114	1.000000	80289719	0.000000
150266280	526251189.000000	27351173	10000.000000	11980	54961	1.000000	16004	51847	1.000000	84409127	0.000000
150284873	526253809.000000	27356043	10000.000000	12083	54897	1.000000	16102	51775	1.000000	88518654	0.000000
150291079	526278824.000000	27365719	10000.000000	11852	54971	1.000000	16075	51852	1.000000	92625048	0.000000
150252787	526225969.000000	27364863	10000.000000	11817	55435	1.000000	16116	51823	1.000000	96722964	0.000000
150267333	526261558.000000	27350136	10000.000000	11870	55089	1.000000	16075	51836	1.000000	100816265	0.000000
150268635	526239300.000000	27348085	10000.000000	12009	54349	1.000000	15944	51940	1.000000	104904287	0.000000
150281427	526259990.000000	27357260	10000.000000	11885	54848	1.000000	15916	51858	1.000000	108984559	0.000000
150255755	526299334.000000	27355268	10000.000000	11976	55019	1.000000	16016	51848	1.000000	113060536	0.000000
150270969	526275617.000000	27345851	10000.000000	11854	54762	1.000000	16025	51460	1.000000	117129207	0.000000
150262898	526288772.000000	27350886	10000.000000	11797	55008	1.000000	16188	51860	1.000000	121193950	0.000000
150264616	526301481.000000	27358397	10000.000000	11896	54428	1.000000	16159	51228	1.000000	125250089	0.000000
150249428	526321048.000000	27361926	10000.000000	11872	55603	1.000000	15915	52016	1.000000	129299135	0.000000
150277542	526251893.000000	27351050	10000.000000	11844	54914	1.000000	15927	52042	1.000000	133343688	0.000000
150260126	526296386.000000	27355904	10000.000000	11951	55116	1.000000	16011	51778	1.000000	137382084	0.000000
150265872	526288019.000000	27353224	10000.000000	11995	54914	1.000000	15971	51424	1.000000	141412470	0.000000
150264836	526232902.000000	27359921	10000.000000	11899	55072	1.000000	16197	51607	1.000000	145443385	0.000000
150275159	526248507.000000	27350137	10000.000000	11863	54829	1.000000	16268	51230	1.000000	149461669	0.000000
150265184	526281732.000000	27353544	10000.000000	11925	55173	1.000000	16030	51928	1.000000	153477492	0.000000
150256756	526289814.000000	27355143	10000.000000	11907	55255	1.000000	16119	51623	1.000000	157486305	0.000000
150255157	526254625.000000	27352877	10000.000000	12104	54891	1.000000	16220	51738	1.000000	161488937	0.000000
150274086	526253618.000000	27361258	10000.000000	11788	55118	1.000000	16057	51553	1.000000	165486537	0.000000
150260612	526302706.000000	27354375	10000.000000	11958	55104	1.000000	16147	52361	1.000000	169475907	0.000000
150255736	526304860.000000	27351524	10000.000000	11906	55108	1.000000	16102	51679	1.000000	173460738	-1.#IND00
150271248	526220873.000000	27348224	10000.000000	11888	54783	1.000000	16054	52218	1.000000	177434265	-0.001600
150283765	526295133.000000	27353807	10000.000000	11936	54827	1.000000	16112	51807	1.000000	181409341	-0.002278
150274214	526239928.000000	27350370	10000.000000	11700	55576	1.000000	16104	51500	1.000000	185377361	-0.000419
150260382	526300786.000000	27360848	10000.000000	11932	55195	1.000000	15960	51977	1.000000	189340737	-0.006393
150260495	526295508.000000	27356751	10000.000000	11909	54946	1.000000	16004	52035	1.000000	193293185	-0.002586
150252970	526271947.000000	27355200	10000.000000	11885	54597	1.000000	15781	52344	1.000000	197237815	0.000067
150274807	526281555.000000	27345458	10000.000000	11903	55430	1.000000	16120	51713	1.000000	201185016	0.001127
150255965	526287520.000000	27362120	10000.000000	11835	55126	1.000000	15882	52128	1.000000	205123837	0.003001
150269293	526294284.000000	27352655	10000.000000	11866	55049	1.000000	16100	51993	1.000000	209056367	0.002992
150263438	526268404.000000	27358290	10000.000000	11891	54942	1.000000	15881	52186	1.000000	212984568	0.003090
150265465	526261414.000000	27351743	10000.000000	11887	54741	1.000000	16102	51465	1.000000	216902034	0.002760
150286368	526244821.000000	27344253	10000.000000	11957	54791	1.000000	15944	51970	1.000000	220815261	0.002588
150268459	526242657.000000	27356928	10000.000000	11833	54987	1.000000	15883	52003	1.000000	224721511	0.002090
150280347	526278335.000000	27357891	10000.000000	11894	54775	1.000000	16014	52034	1.000000	228621603	0.004293
150260813	526281461.000000	27351115	10000.000000	11930	55044	1.000000	16298	51299	1.000000	232515835	0.003893
150268557	526286692.000000	27349992	10000.000000	11919	55305	1.000000	16040	51944	1.000000	236404468	0.003841
150268758	526287460.000000	27353545	10000.000000	11925	55075	1.000000	16083	51752	1.000000	240286892	0.003450
150272133	526251130.000000	27343587	10000.000000	11957	54879	1.000000	16292	51575	1.000000	244162222	0.003393
150279015	526280676.000000	27352517	10000.000000	11916	55151	1.000000	16012	51864	1.000000	248035292	0.003353
150268658	526288292.000000	27351452	10000.000000	12007	54767	1.000000	16146	52020	1.000000	251903322	0.001793
150273342	526275279.000000	27348208	10000.000000	11936	54797	1.000000	15957	51994	1.000000	255760967	0.002632
150267800	526299552.000000	27349527	10000.000000	11831	55101	1.000000	15898	51650	1.000000	259617938	0.003302
150262498	526273771.000000	27352545	10000.000000	11792	55399	1.000000	16195	51464	1.000000	263466594	0.003450
150281750	526293596.000000	27349661	10000.000000	11940	55305	1.000000	16048	51920	1.000000	267306436	0.003238
150258312	526297300.000000	27357204	10000.000000	11800	55071	1.000000	16020	52118	1.000000	271141428	0.003379
150286955	526268876.000000	27339024	10000.000000	12022	54875	1.000000	16121	51676	1.000000	274974714	0.003408
150274174	526320155.000000	27351707	10000.000000	11961	54638	1.000000	16047	51498	1.000000	278801912	0.003386
150273886	526272594.000000	27354249	10000.000000	12000	54797	1.000000	16074	51630	1.000000	282623561	0.003330
150272988	526247014.000000	27354113	10000.000000	12003	55198	1.000000	16060	51874	1.000000	286442397	0.003033
150249825	526266959.000000	27353358	10000.000000	11685	55374	1.000000	15986	51826	1.000000	290251415	0.003529
150265549	526271730.000000	27356754	10000.000000	11875	55064	1.000000	16020	51978	1.000000	294058142	0.003914
150262617	526289451.000000	27356868	10000.000000	12031	54883	1.000000	15970	52085	1.000000	297857059	0.002873
150266133	526301931.000000	27361175	10000.000000	11874	55119	1.000000	16078	51779	1.000000	301650433	0.003697
150270651	526274857.000000	27352562	10000.000000	12018	54569	1.000000	16053	51800	1.000000	305432623	0.003903
150265996	526265268.000000	27352990	10000.000000	11904	54979	1.000000	16253	51608	1.000000	309216311	0.003917
150262378	526312684.000000	27356644	10000.000000	11816	54947	1.000000	16002	51957	1.000000	312989955	0.003685
150273900	526275104.000000	27357705	10000.000000	11954	54665	1.000000	15896	52287	1.000000	316757755	0.003184
150263864	526290309.000000	27350058	10000.000000	11977	54654	1.000000	16144	51702	1.000000	320524812	0.001599
150257280	526337310.000000	27349648	10000.000000	11795	55581	1.000000	16044	51949	1.000000	324285069	0.003357
150264442	526252237.000000	27362136	10000.000000	11741	55336	1.000000	16090	51190	1.000000	328037563	0.003407
150261685	526313821.000000	27349045	10000.000000	11937	54751	1.000000	15956	51965	1.000000	331786416	0.003171
150278604	526255810.000000	27344799	10000.000000	11858	54939	1.000000	15895	52182	1.000000	335526983	0.003047
150279865	526273845.000000	27351198	10000.000000	11956	55169	1.000000	15890	51849	1.000000	339260948	0.002993
150275365	526268454.000000	27354572	10000.000000	11940	54918	1.000000	16044	52141	1.000000	342993607	0.002868
150271317	526250454.000000	27353482	10000.000000	11781	55252	1.000000	16023	51543	1.000000	346716029	0.003964
150282354	526236924.000000	27354680	10000.000000	11777	55039	1.000000	16078	51971	1.000000	350435975	0.003310
150254091	526312014.000000	27352468	10000.000000	12000	55115	1.000000	16015	52059	1.000000	354146549	0.003349
150276813	526264483.000000	27359593	10000.000000	11934	55309	1.000000	15917	51648	1.000000	357856359	0.003995
150268912	526270102.000000	27353546	10000.000000	11870	55000	1.000000	16147	51645	1.000000	361561272	0.004497
150282779	526234200.000000	27357158	10000.000000	11841	54813	1.000000	15949	52060	1.000000	365257916	0.004453
150261898	526261585.000000	27356179	10000.000000	11845	55026	1.000000	16072	52133	1.000000	368950586	0.004619
150255110	526306689.000000	27339683	10000.000000	11979	55014	1.000000	15990	51468	1.000000	372633498	0.004954
150262675	526298935.000000	27353757	10000.000000	11816	55218	1.000000	16087	51798	1.000000	376314913	0.004702
150277529	526229367.000000	27362803	10000.000000	11803	54967	1.000000	15808	52181	1.000000	379991977	0.005176
150265558	526277475.000000	27349424	10000.000000	11873	55263	1.000000	15954	51901	1.000000	383664414	0.005000
150268980	526296092.000000	27361548	10000.000000	11811	55004	1.000000	16118	51990	1.000000	387325649	0.004724
150258094	526227772.000000	27345787	10000.000000	11895	54627	1.000000	16027	52001	1.000000	390981671	0.004835
150276306	526253653.000000	27348817	10000.000000	11867	54498	1.000000	15812	51793	1.000000	394628874	0.004703
150268643	526277055.000000	27341863	10000.000000	11893	54928	1.000000	15985	52208	1.000000	398278768	0.004188
npatches	nstrain	runtime	dt	init_x	init_y	init_y_blood	init_z	init_S	beta0	beta1	beta2	beta3	mean_beta	B	d	delta	delta_blood	b[0]	mut	m	CTL	c	g	epsilon	k	het	lambda	rho	omega	x_max	patch.dyna	DELTA	A	VA
10000	1	100.000000	0.000100	21900	9499	5000000	0.001000	10000000	14.100539	25.982257	12.654481	23.080516	18	8000000000.000000	0.010000	1.000000	1.000000	800000	0.000050	0.048000	1	0.001000	1.000000	25.000000	8.000000	0.500000	0.001000	0.001000	0.010000	31987	0	10.000000	7.000000	1.000000
sus	inf	inf_blood	z	x[0]	y[0][0]	z[0]	x[1]	y[1][0]	z[1]	S[0]	synchrony
219000000	94990000.000000	5000000	10.000000	21900	9499	0.001000	21900	9499	0.001000	10000000	0.000000
170661817	409010248.000000	21254644	10000.000000	18880	39573	1.000000	13184	43905	1.000000	13155041	0.000000
169282728	415615992.000000	21606284	10000.000000	18729	40146	1.000000	13165	44248	1.000000	16890933	0.000000
169256129	415720610.000000	21605190	10000.000000	18895	40275	1.000000	13054	44526	1.000000	20629863	0.000000
169267418	415661555.000000	21609626	10000.000000	18641	39767	1.000000	13056	44242	1.000000	24364046	0.000000
169256851	415705644.000000	21601011	10000.000000	18650	40357	1.000000	13112	44325	1.000000	28090206	0.000000
169277779	415689553.000000	21609859	10000.000000	18713	40351	1.000000	13117	44464	1.000000	31809947	0.000000
169270971	415683886.000000	21606172	10000.000000	18753	40264	1.000000	12979	44601	1.000000	35529686	0.000000
169271478	415661874.000000	21599803	10000.000000	18794	40128	1.000000	13046	44049	1.000000	39240602	0.000000
169271410	415691272.000000	21598717	10000.000000	18590	40355	1.000000	13101	44826	1.000000	42949582	0.000000
169286852	415703762.000000	21599550	10000.000000	18549	40540	1.000000	13076	44384	1.000000	46651239	0.000000
169262643	415711607.000000	21605002	10000.000000	18756	40161	1.000000	12933	44563	1.000000	50346077	0.000000
169290340	415682478.000000	21610356	10000.000000	18713	39906	1.000000	13139	44440	1.000000	54032989	0.000000
169267275	415699385.000000	21609346	10000.000000	18559	40235	1.000000	13039	44132	1.000000	57710763	0.000000
169267521	415685104.000000	21609946	10000.000000	18841	39735	1.000000	13057	44400	1.000000	61388919	0.000000
169281681	415669402.000000	21605203	10000.000000	18736	40280	1.000000	13115	44568	1.000000	65062372	0.000000
169255309	415725254.000000	21604218	10000.000000	18754	40230	1.000000	13089	44424	1.000000	68728975	0.000000
169273835	415668545.000000	21616697	10000.000000	18592	40380	1.000000	13132	44511	1.000000	72391257	0.000000
169268380	415700216.000000	21602623	10000.000000	18809	39770	1.000000	13027	44322	1.000000	76048321	0.000000
169251302	415739063.000000	21605479	10000.000000	18689	40351	1.000000	13171	44348	1.000000	79697233	0.000000
169259868	415716525.000000	21602254	10000.000000	19010	40114	1.000000	13128	44102	1.000000	83343824	0.000000
169262716	415685753.000000	21606930	10000.000000	18834	40062	1.000000	13213	44715	1.000000	86984853	0.000000
169271463	415636358.000000	21602459	10000.000000	18728	40647	1.000000	13049	44484	1.000000	90617970	0.000000
169259551	415677663.000000	21606808	10000.000000	18743	40351	1.000000	13050	44829	1.000000	94248502	0.000000
169282264	415677764.000000	21608944	10000.000000	18644	40312	1.000000	13141	44126	1.000000	97868240	0.000000
169277210	415749817.000000	21610248	10000.000000	18669	40103	1.000000	13062	44542	1.000000	101485696	0.000000
169270652	415676111.000000	21600497	10000.000000	18748	40151	1.000000	13171	44374	1.000000	105097090	0.000000
169269733	415709634.000000	21599842	10000.000000	18665	40562	1.000000	12942	44641	1.000000	108704036	0.000000
169260929	415717705.000000	21608703	10000.000000	18709	40270	1.000000	13109	44327	1.000000	112304449	0.000000
169265250	415684839.000000	21599819	10000.000000	18591	40421	1.000000	12994	44452	1.000000	115899159	0.000000
169276760	415702836.000000	21604990	10000.000000	18754	39842	1.000000	13163	44190	1.000000	119486341	0.000000
169264494	415662995.000000	21606291	10000.000000	18788	40437	1.000000	13054	44578	1.000000	123071391	0.000000
169257007	415733135.000000	21601479	10000.000000	18666	40293	1.000000	12932	44771	1.000000	126649936	0.000000
169283519	415693109.000000	21604578	10000.000000	18638	40343	1.000000	13083	44787	1.000000	130222238	0.000000
169249441	415732406.000000	21607282	10000.000000	18862	40108	1.000000	12948	44446	1.000000	133787297	0.000000
169255113	415674552.000000	21607543	10000.000000	18832	40061	1.000000	12997	44408	1.000000	137352851	0.000000
169283182	415658603.000000	21603335	10000.000000	18611	40373	1.000000	13147	44561	1.000000	140911634	0.000000
169272873	415701875.000000	21600221	10000.000000	18600	40218	1.000000	13063	44469	1.000000	144462750	0.000000
169288221	415642182.000000	21613373	10000.000000	18703	40254	1.000000	13195	43768	1.000000	148009952	0.000000
169276768	415644827.000000	21607214	10000.000000	18795	40220	1.000000	13271	43771	1.000000	151550771	0.000000
169256027	415722507.000000	21599882	10000.000000	18735	39911	1.000000	13190	44399	1.000000	155090835	-1.#IND00
169255705	415721932.000000	21608931	10000.000000	18819	40120	1.000000	13053	44873	1.000000	158622452	-0.006400
169271539	415701023.000000	21603683	10000.000000	18810	40150	1.000000	13166	44264	1.000000	162144630	-0.007355
169258493	415714752.000000	21603132	10000.000000	18648	40354	1.000000	12958	44636	1.000000	165668721	-0.003809
169266941	415694785.000000	21608507	10000.000000	18682	40752	1.000000	13295	43688	1.000000	169183413	0.001387
169236873	415740732.000000	21608079	10000.000000	18722	40048	1.000000	13178	44228	1.000000	172690969	-0.000033
169272093	415699328.000000	21609005	10000.000000	18604	40493	1.000000	13165	44021	1.000000	176198875	-0.001630
169280796	415664044.000000	21604866	10000.000000	18710	40512	1.000000	12937	44575	1.000000	179697059	-0.008682
169278929	415650483.000000	21595511	10000.000000	18709	40232	1.000000	13226	44125	1.000000	183191855	-0.003410
169263149	415739755.000000	21604457	10000.000000	18688	40089	1.000000	12896	44355	1.000000	186680639	-0.006835
169275360	415677360.000000	21604985	10000.000000	18692	40187	1.000000	13169	44324	1.000000	190165130	-0.006231
169278760	415687588.000000	21601925	10000.000000	18766	40024	1.000000	13063	44603	1.000000	193642323	-0.006120
169277643	415623722.000000	21607106	10000.000000	18816	40103	1.000000	13166	44219	1.000000	197113709	-0.005393
169281141	415667020.000000	21610026	10000.000000	18676	40326	1.000000	13299	44207	1.000000	200581981	-0.004652
169296368	415678930.000000	21606327	10000.000000	18824	40643	1.000000	13214	44346	1.000000	204043534	-0.005236
169263948	415711490.000000	21602352	10000.000000	18656	40179	1.000000	13182	44278	1.000000	207501108	-0.004367
169248852	415723672.000000	21598331	10000.000000	18858	40034	1.000000	13198	43939	1.000000	210956182	-0.003966
169265809	415740178.000000	21604021	10000.000000	18742	39937	1.000000	13156	44335	1.000000	214404805	-0.003860
169260313	415720857.000000	21606062	10000.000000	18719	40242	1.000000	13107	44098	1.000000	217850376	-0.005050
169282018	415713932.000000	21599824	10000.000000	18755	40566	1.000000	13010	44478	1.000000	221285772	-0.003491
169262669	415693748.000000	21600025	10000.000000	18762	40164	1.000000	13135	44444	1.000000	224719138	-0.003018
169266850	415715765.000000	21607676	10000.000000	18736	40015	1.000000	13124	44465	1.000000	228146026	-0.002176
169273095	415688289.000000	21609958	10000.000000	18636	40156	1.000000	12900	44806	1.000000	231565747	-0.002108
169267668	415704288.000000	21616483	10000.000000	18774	40435	1.000000	13089	44473	1.000000	234982133	-0.001944
169256560	415635560.000000	21620704	10000.000000	18450	40294	1.000000	13252	44565	1.000000	238392444	-0.001448
169291376	415670586.000000	21607675	10000.000000	18703	40188	1.000000	13052	44229	1.000000	241797173	-0.000669
169260043	415718477.000000	21604300	10000.000000	18701	40354	1.000000	13086	44159	1.000000	245202561	-0.000718
169246677	415707407.000000	21616225	10000.000000	18922	39765	1.000000	13158	44113	1.000000	248593476	-0.001986
169272444	415672950.000000	21607671	10000.000000	18534	40349	1.000000	13066	44654	1.000000	251981487	-0.001940
169262993	415686898.000000	21605622	10000.000000	18816	39906	1.000000	12970	44402	1.000000	255365278	-0.001793
169272101	415679960.000000	21596013	10000.000000	18834	40478	1.000000	13033	44509	1.000000	258749746	-0.001927
169272331	415657305.000000	21605846	10000.000000	18747	40243	1.000000	13080	44057	1.000000	262125286	-0.001682
169261046	415684493.000000	21618464	10000.000000	18593	40323	1.000000	13186	44369	1.000000	265497605	-0.001624
169265006	415688783.000000	21599908	10000.000000	18582	40335	1.000000	12896	44435	1.000000	268861905	-0.001462
169259759	415694991.000000	21604682	10000.000000	18854	39932	1.000000	13066	44485	1.000000	272220992	-0.001631
169291271	415631655.000000	21596291	10000.000000	18816	40253	1.000000	13018	44243	1.000000	275577042	-0.001689
169273962	415694173.000000	21607705	10000.000000	18738	40100	1.000000	13075	44369	1.000000	278928199	-0.001842
169263870	415678892.000000	21601582	10000.000000	18690	40389	1.000000	13217	44249	1.000000	282277393	-0.001802
169282730	415670598.000000	21603231	10000.000000	18425	40699	1.000000	13154	44455	1.000000	285619419	-0.001859
169289074	415706512.000000	21602931	10000.000000	18680	40319	1.000000	13078	44458	1.000000	288955592	-0.001725
169263968	415684513.000000	21605014	10000.000000	18798	40175	1.000000	13008	44108	1.000000	292282211	-0.001654
169288283	415647012.000000	21603283	10000.000000	18608	40343	1.000000	13137	44121	1.000000	295609074	-0.001687
169277666	415668133.000000	21603208	10000.000000	18662	39897	1.000000	13008	44380	1.000000	298927495	-0.001994
169271775	415748246.000000	21604798	10000.000000	18674	40218	1.000000	13183	44327	1.000000	302245812	-0.001964
169271826	415651613.000000	21613160	10000.000000	18746	40410	1.000000	13032	44412	1.000000	305555639	-0.001908
169260958	415738832.000000	21604981	10000.000000	18915	40099	1.000000	13008	44305	1.000000	308862035	-0.001866
169249075	415707279.000000	21604604	10000.000000	18880	40185	1.000000	13158	44213	1.000000	312167156	-0.001772
169271840	415710758.000000	21611383	10000.000000	18778	40375	1.000000	13183	44258	1.000000	315463503	-0.001693
169277666	415661072.000000	21600339	10000.000000	18830	39943	1.000000	13069	44693	1.000000	318755474	-0.000794
169283865	415669836.000000	21613757	10000.000000	18606	40217	1.000000	12965	44616	1.000000	322042514	-0.000835
169269410	415723559.000000	21602770	10000.000000	18682	40336	1.000000	13139	44541	1.000000	325323037	-0.000964
169264906	415699807.000000	21607031	10000.000000	18839	40131	1.000000	13291	44193	1.000000	328598258	-0.001407
169278698	415677048.000000	21611755	10000.000000	18683	40642	1.000000	13239	44164	1.000000	331869721	-0.001204
169279928	415646137.000000	21606582	10000.000000	18893	40418	1.000000	13141	44301	1.000000	335136608	-0.001047
169266049	415707685.000000	21606554	10000.000000	18578	40036	1.000000	12919	44466	1.000000	338396821	-0.000660
169264805	415661992.000000	21603905	10000.000000	18588	40484	1.000000	13221	44419	1.000000	341650295	-0.000816
169267162	415654145.000000	21601897	10000.000000	18766	40206	1.000000	13256	44214	1.000000	344903937	-0.001764
169262531	415725986.000000	21606514	10000.000000	18791	40256	1.000000	13033	44277	1.000000	348154590	-0.001789
169283801	415674655.000000	21602690	10000.000000	18632	40350	1.000000	13166	44146	1.000000	351395217	-0.001876
169239743	415732044.000000	21600554	10000.000000	18632	40396	1.000000	12914	44795	1.000000	354635868	-0.002105
npatches	nstrain	runtime	dt	init_x	init_y	init_y_blood	init_z	init_S	beta0	beta1	beta2	beta3	mean_beta	B	d	delta	delta_blood	b[0]	mut	m	CTL	c	g	epsilon	k	het	lambda	rho	omega	x_max	patch.dyna	DELTA	A	VA
10000	1	100.000000	0.000100	21900	9499	5000000	0.001000	10000000	17.236534	26.294921	10.267965	13.700897	18	8000000000.000000	0.010000	1.000000	1.000000	800000	0.000050	0.048000	1	0.001000	1.000000	25.000000	9.000000	0.500000	0.001000	0.001000	0.010000	31987	0	10.000000	7.000000	1.000000
sus	inf	inf_blood	z	x[0]	y[0][0]	z[0]	x[1]	y[1][0]	z[1]	S[0]	synchrony
219000000	94990000.000000	5000000	10.000000	21900	9499	0.001000	21900	9499	0.001000	10000000	0.000000
186586402	329557448.000000	17128936	10000.000000	18543	32865	1.000000	14585	35657	1.000000	12845196	0.000000
185441507	334176643.000000	17364776	10000.000000	18714	33253	1.000000	14475	36055	1.000000	16179863	0.000000
185434749	334165360.000000	17373768	10000.000000	18798	33134	1.000000	14524	36359	1.000000	19517092	0.000000
185417780	334133042.000000	17361722	10000.000000	18577	33374	1.000000	14577	36272	1.000000	22846714	0.000000
185420233	334203479.000000	17365629	10000.000000	18797	33630	1.000000	14677	36239	1.000000	26174793	0.000000
185433630	334176436.000000	17361854	10000.000000	18732	33476	1.000000	14648	36399	1.000000	29497058	0.000000
185428899	334138040.000000	17362541	10000.000000	18789	33024	1.000000	14632	36313	1.000000	32814582	0.000000
185440632	334137482.000000	17364581	10000.000000	18433	33529	1.000000	14479	36390	1.000000	36123360	0.000000
185431399	334164823.000000	17375632	10000.000000	18630	33295	1.000000	14610	36341	1.000000	39427859	0.000000
185425598	334173460.000000	17369754	10000.000000	18711	33338	1.000000	14607	35794	1.000000	42726016	0.000000
185446333	334129948.000000	17367223	10000.000000	18627	33621	1.000000	14540	36246	1.000000	46022105	0.000000
185424696	334200646.000000	17366360	10000.000000	18503	33510	1.000000	14662	36096	1.000000	49313745	0.000000
185410508	334197767.000000	17368092	10000.000000	18491	33498	1.000000	14581	36369	1.000000	52594937	0.000000
185428680	334146626.000000	17369405	10000.000000	18691	33532	1.000000	14782	35806	1.000000	55877270	0.000000
185440536	334170978.000000	17367341	10000.000000	18592	33724	1.000000	14611	36106	1.000000	59150773	0.000000
185427861	334169913.000000	17372272	10000.000000	18727	32981	1.000000	14745	35833	1.000000	62421224	0.000000
185441115	334195138.000000	17368296	10000.000000	18706	33395	1.000000	14498	36274	1.000000	65685172	0.000000
185401723	334192333.000000	17371382	10000.000000	18457	33411	1.000000	14652	36375	1.000000	68946120	0.000000
185421712	334176044.000000	17362498	10000.000000	18643	33668	1.000000	14381	36676	1.000000	72200713	0.000000
185425404	334189369.000000	17364745	10000.000000	18468	33390	1.000000	14706	35989	1.000000	75452186	0.000000
185446175	334095879.000000	17367046	10000.000000	18625	33286	1.000000	14668	36250	1.000000	78698374	0.000000
185410341	334158270.000000	17368791	10000.000000	18677	33363	1.000000	14492	36535	1.000000	81936789	0.000000
185416724	334184901.000000	17369484	10000.000000	18671	33414	1.000000	14571	36166	1.000000	85173335	0.000000
185409065	334177369.000000	17363631	10000.000000	18760	33258	1.000000	14774	36076	1.000000	88406689	0.000000
185410621	334166485.000000	17374018	10000.000000	18534	33512	1.000000	14520	36454	1.000000	91632349	0.000000
185424433	334181447.000000	17368762	10000.000000	18433	33442	1.000000	14537	36252	1.000000	94853400	0.000000
185426453	334162616.000000	17367086	10000.000000	18638	33482	1.000000	14499	36173	1.000000	98073200	0.000000
185414413	334211701.000000	17359609	10000.000000	18622	33353	1.000000	14772	36001	1.000000	101285694	0.000000
185410386	334200460.000000	17374730	10000.000000	18581	33405	1.000000	14714	36049	1.000000	104493255	0.000000
185422402	334171326.000000	17358304	10000.000000	18694	33396	1.000000	14514	36140	1.000000	107693198	0.000000
185390377	334259282.000000	17376676	10000.000000	18447	33127	1.000000	14548	36356	1.000000	110891648	0.000000
185412036	334179715.000000	17367874	10000.000000	18566	33830	1.000000	14574	36227	1.000000	114084780	0.000000
185448938	334141639.000000	17376344	10000.000000	18645	33459	1.000000	14675	35945	1.000000	117275122	0.000000
185421155	334187409.000000	17366187	10000.000000	18640	33322	1.000000	14566	36299	1.000000	120456027	0.000000
185451727	334182135.000000	17366766	10000.000000	18622	33397	1.000000	14576	36149	1.000000	123633547	0.000000
185427646	334204911.000000	17364234	10000.000000	18599	33050	1.000000	14628	36265	1.000000	126805432	0.000000
185434718	334185717.000000	17363623	10000.000000	18547	33523	1.000000	14620	36232	1.000000	129976996	0.000000
185418022	334162539.000000	17367086	10000.000000	18632	33212	1.000000	14616	36400	1.000000	133141382	0.000000
185428867	334191268.000000	17375813	10000.000000	18730	33357	1.000000	14745	36098	1.000000	136301500	0.000000
185421053	334189150.000000	17368764	10000.000000	18640	33358	1.000000	14693	36155	1.000000	139456562	-1.#IND00
185413868	334200154.000000	17371469	10000.000000	18680	33435	1.000000	14564	36372	1.000000	142605618	0.025600
185428284	334189026.000000	17372781	10000.000000	18618	33455	1.000000	14717	36042	1.000000	145753826	0.003675
185414440	334186674.000000	17370571	10000.000000	18609	33210	1.000000	14673	36156	1.000000	148899254	-0.000832
185427643	334162711.000000	17367698	10000.000000	18706	33096	1.000000	14631	36138	1.000000	152037702	0.006185
185417888	334214425.000000	17368186	10000.000000	18558	33595	1.000000	14827	36058	1.000000	155167951	0.006850
185430411	334138325.000000	17371063	10000.000000	18454	33371	1.000000	14522	36220	1.000000	158293464	-0.010906
185430188	334209772.000000	17369564	10000.000000	18599	33275	1.000000	14635	36297	1.000000	161414401	-0.008535
185407165	334201428.000000	17370228	10000.000000	18399	33297	1.000000	14679	35649	1.000000	164531700	-0.006785
185426532	334182662.000000	17364958	10000.000000	18519	33485	1.000000	14461	36152	1.000000	167645225	-0.009065
185399882	334243998.000000	17372853	10000.000000	18596	33213	1.000000	14579	35929	1.000000	170752891	-0.001150
185426479	334193457.000000	17361439	10000.000000	18807	33151	1.000000	14555	35925	1.000000	173859080	-0.001174
185433400	334167590.000000	17360531	10000.000000	18415	33441	1.000000	14546	36444	1.000000	176960348	-0.000999
185410356	334196489.000000	17367058	10000.000000	18663	33373	1.000000	14597	36254	1.000000	180055534	-0.001164
185418372	334179329.000000	17366019	10000.000000	18751	33265	1.000000	14501	36228	1.000000	183148752	0.000354
185443022	334152941.000000	17360530	10000.000000	18676	33434	1.000000	14491	36411	1.000000	186229653	0.003207
185439848	334140263.000000	17358872	10000.000000	18514	33547	1.000000	14704	36206	1.000000	189309610	0.003379
185422904	334192854.000000	17369114	10000.000000	18422	33363	1.000000	14605	36133	1.000000	192383572	0.002612
185412936	334221772.000000	17375470	10000.000000	18522	33524	1.000000	14593	36187	1.000000	195457060	0.004720
185446976	334139588.000000	17369101	10000.000000	18460	33218	1.000000	14630	36282	1.000000	198521571	0.004487
185421045	334166806.000000	17368948	10000.000000	18617	33390	1.000000	14541	36214	1.000000	201582673	0.003488
185435424	334172950.000000	17375689	10000.000000	18606	33105	1.000000	14325	36371	1.000000	204639875	0.007890
185407135	334225977.000000	17361162	10000.000000	18543	33484	1.000000	14616	36227	1.000000	207693671	0.007845
185408813	334208661.000000	17360318	10000.000000	18569	33389	1.000000	14654	36021	1.000000	210747562	0.008835
185419757	334202952.000000	17373993	10000.000000	18438	33538	1.000000	14498	36365	1.000000	213791368	0.007801
185422538	334174057.000000	17364221	10000.000000	18632	33215	1.000000	14661	36319	1.000000	216829906	0.007042
185411043	334205019.000000	17374756	10000.000000	18705	33168	1.000000	14573	36041	1.000000	219867341	0.007336
185426007	334148772.000000	17375573	10000.000000	18493	33446	1.000000	14645	35871	1.000000	222897593	0.006897
185429652	334149925.000000	17359168	10000.000000	18647	33258	1.000000	14454	36426	1.000000	225922847	0.006185
185426753	334156460.000000	17370870	10000.000000	18722	33404	1.000000	14634	36329	1.000000	228944198	0.006470
185421464	334164516.000000	17370122	10000.000000	18491	33469	1.000000	14619	36060	1.000000	231963328	0.006335
185438363	334181558.000000	17372344	10000.000000	18797	33140	1.000000	14530	36321	1.000000	234975306	0.006229
185422983	334166097.000000	17368377	10000.000000	18575	33506	1.000000	14737	35956	1.000000	237984937	0.005432
185421559	334182148.000000	17366113	10000.000000	18566	33874	1.000000	14736	36153	1.000000	240986502	0.005279
185417140	334210188.000000	17371505	10000.000000	18566	33566	1.000000	14515	36180	1.000000	243980932	0.004942
185433288	334209710.000000	17372421	10000.000000	18699	33236	1.000000	14654	35979	1.000000	246974331	0.004664
185421010	334184210.000000	17373770	10000.000000	18700	33285	1.000000	14467	36434	1.000000	249964968	0.004404
185425740	334223476.000000	17367148	10000.000000	18587	33506	1.000000	14639	36094	1.000000	252951215	0.004993
185439030	334161651.000000	17371273	10000.000000	18585	33170	1.000000	14530	36194	1.000000	255935450	0.004987
185419833	334197357.000000	17375881	10000.000000	18342	33434	1.000000	14492	36251	1.000000	258916093	0.004576
185441173	334165692.000000	17369011	10000.000000	18618	33690	1.000000	14608	35817	1.000000	261886317	0.004747
185416749	334156742.000000	17362668	10000.000000	18690	33553	1.000000	14474	36400	1.000000	264857407	0.004754
185424821	334172105.000000	17367407	10000.000000	18752	33297	1.000000	14692	36112	1.000000	267821769	0.004176
185419666	334168326.000000	17366931	10000.000000	18827	33045	1.000000	14664	36539	1.000000	270780239	0.003466
185404124	334164747.000000	17370000	10000.000000	18508	33487	1.000000	14484	36431	1.000000	273731774	0.003514
185418601	334190981.000000	17369957	10000.000000	18672	33049	1.000000	14516	36330	1.000000	276682018	0.003549
185424438	334187955.000000	17371369	10000.000000	18609	33317	1.000000	14708	36316	1.000000	279626413	0.003905
185421472	334229925.000000	17370272	10000.000000	18415	33729	1.000000	14514	36572	1.000000	282567782	0.002669
185425249	334173363.000000	17369268	10000.000000	18756	33161	1.000000	14620	36371	1.000000	285503725	0.002723
185442388	334146546.000000	17372677	10000.000000	18536	33436	1.000000	14627	36232	1.000000	288437511	0.002732
185441470	334204609.000000	17363003	10000.000000	18698	33330	1.000000	14676	36022	1.000000	291363210	0.002900
185424433	334189989.000000	17368583	10000.000000	18824	33579	1.000000	14602	36320	1.000000	294286518	0.002859
185418209	334157240.000000	17368313	10000.000000	18547	33639	1.000000	14590	36072	1.000000	297205391	0.003027
185421858	334146983.000000	17367139	10000.000000	18766	33366	1.000000	14755	35732	1.000000	300116833	0.002898
185421492	334184955.000000	17367548	10000.000000	18617	33270	1.000000	14673	36149	1.000000	303023141	0.002890
185440645	334142398.000000	17373216	10000.000000	18691	33374	1.000000	14447	36176	1.000000	305930171	0.002822
185421200	334213051.000000	17364836	10000.000000	18691	33175	1.000000	14578	36191	1.000000	308832462	0.002683
185430602	334155743.000000	17375088	10000.000000	18569	33395	1.000000	14438	36407	1.000000	311728749	0.002483
185439553	334166692.000000	17374726	10000.000000	18646	33258	1.000000	14596	36269	1.000000	314618142	0.002139
185447013	334161275.000000	17366637	10000.000000	18623	33544	1.000000	14435	36739	1.000000	317505741	0.002092
npatches	nstrain	runtime	dt	init_x	init_y	init_y_blood	init_z	init_S	beta0	beta1	beta2	beta3	mean_beta	B	d	delta	delta_blood	b[0]	mut	m	CTL	c	g	epsilon	k	het	lambda	rho	omega	x_max	patch.dyna	DELTA	A	VA
10000	1	100.000000	0.000100	21900	9499	5000000	0.001000	10000000	25.026656	19.386896	9.859599	18.305911	18	8000000000.000000	0.010000	1.000000	1.000000	800000	0.000050	0.048000	1	0.001000	1.000000	25.000000	10.000000	0.500000	0.001000	0.001000	0.010000	31987	0	10.000000	7.000000	1.000000
sus	inf	inf_blood	z	x[0]	y[0][0]	z[0]	x[1]	y[1][0]	z[1]	S[0]	synchrony
219000000	94990000.000000	5000000	10.000000	21900	9499	0.001000	21900	9499	0.001000	10000000	0.000000
203732610	261477988.000000	13587264	10000.000000	16786	28686	1.000000	19436	26950	1.000000	12501968	0.000000
202653180	264965489.000000	13769547	10000.000000	16726	29038	1.000000	19374	27406	1.000000	15408367	0.000000
202656095	264991228.000000	13767353	10000.000000	16930	29111	1.000000	19401	27218	1.000000	18311627	0.000000
202684152	264944199.000000	13770021	10000.000000	16845	28615	1.000000	19109	27349	1.000000	21214212	0.000000
202662897	264985467.000000	13777602	10000.000000	16792	28565	1.000000	19123	27235	1.000000	24113560	0.000000
202649875	264996869.000000	13765243	10000.000000	16916	28725	1.000000	19447	27518	1.000000	27007988	0.000000
202644426	264997337.000000	13769039	10000.000000	16637	29107	1.000000	19244	27278	1.000000	29894738	0.000000
202659531	264994386.000000	13770487	10000.000000	16765	29011	1.000000	19067	27306	1.000000	32782735	0.000000
202638786	265013459.000000	13767547	10000.000000	16698	28962	1.000000	19268	27080	1.000000	35662664	0.000000
202657119	264992708.000000	13769217	10000.000000	16800	29076	1.000000	19262	27310	1.000000	38539222	0.000000
202679232	264936508.000000	13769769	10000.000000	16862	28772	1.000000	19508	27164	1.000000	41413889	0.000000
202665473	264954724.000000	13768458	10000.000000	16910	29113	1.000000	19361	26959	1.000000	44279742	0.000000
202656300	264979018.000000	13771748	10000.000000	16677	29021	1.000000	19459	26967	1.000000	47144996	0.000000
202647439	264988617.000000	13771889	10000.000000	16905	28840	1.000000	19113	27490	1.000000	50004616	0.000000
202637534	264994631.000000	13775088	10000.000000	16836	28763	1.000000	19328	27439	1.000000	52858323	0.000000
202661412	264958360.000000	13770565	10000.000000	16842	29297	1.000000	19474	27085	1.000000	55708094	0.000000
202661310	264995706.000000	13774688	10000.000000	16675	28946	1.000000	19223	27518	1.000000	58555949	0.000000
202657896	264990220.000000	13770630	10000.000000	16674	28841	1.000000	19195	27076	1.000000	61396315	0.000000
202645292	265007032.000000	13768609	10000.000000	16761	29266	1.000000	19307	27349	1.000000	64234128	0.000000
202658783	264972319.000000	13770963	10000.000000	16731	28950	1.000000	19170	27569	1.000000	67067760	0.000000
202653593	264994556.000000	13772065	10000.000000	16684	29019	1.000000	19311	27020	1.000000	69895662	0.000000
202652468	264962328.000000	13768689	10000.000000	16792	28534	1.000000	19293	27292	1.000000	72720015	0.000000
202643376	264985001.000000	13774324	10000.000000	16806	29043	1.000000	19387	27019	1.000000	75542652	0.000000
202659390	264972801.000000	13771796	10000.000000	16917	28994	1.000000	19317	26943	1.000000	78358573	0.000000
202663593	264971972.000000	13771901	10000.000000	16854	28985	1.000000	19495	27050	1.000000	81168592	0.000000
202646212	264966363.000000	13775290	10000.000000	16634	28945	1.000000	19280	27307	1.000000	83976514	0.000000
202672826	264975605.000000	13777707	10000.000000	16817	28713	1.000000	19382	26820	1.000000	86782280	0.000000
202670882	265000227.000000	13764967	10000.000000	16932	28741	1.000000	19336	26720	1.000000	89579935	0.000000
202644163	264996712.000000	13775349	10000.000000	16773	28999	1.000000	19098	27128	1.000000	92375483	0.000000
202673827	264930352.000000	13763930	10000.000000	16767	29189	1.000000	19138	27195	1.000000	95164292	0.000000
202663988	264988243.000000	13767472	10000.000000	16782	28969	1.000000	19409	26979	1.000000	97948517	0.000000
202681120	264981437.000000	13773085	10000.000000	16765	28935	1.000000	19207	27096	1.000000	100732069	0.000000
202670576	264974133.000000	13770466	10000.000000	16755	29092	1.000000	19265	26969	1.000000	103511575	0.000000
202656580	264986769.000000	13776927	10000.000000	16645	29306	1.000000	19549	26788	1.000000	106284633	0.000000
202662821	264988401.000000	13775361	10000.000000	16793	28877	1.000000	19462	27277	1.000000	109053802	0.000000
202674396	264976935.000000	13771598	10000.000000	16714	28991	1.000000	19239	27482	1.000000	111819209	0.000000
202648069	265016575.000000	13777302	10000.000000	16837	29314	1.000000	19121	27510	1.000000	114580348	0.000000
202661688	264976599.000000	13768979	10000.000000	16745	28766	1.000000	19233	27486	1.000000	117331493	0.000000
202676017	264978880.000000	13769363	10000.000000	16751	28929	1.000000	19535	27035	1.000000	120083679	0.000000
202646589	264949683.000000	13773286	10000.000000	16656	29176	1.000000	19386	27008	1.000000	122830638	-1.#IND00
202673670	264942711.000000	13772258	10000.000000	16746	28717	1.000000	19442	27086	1.000000	125574303	-0.003200
202631448	265037769.000000	13771074	10000.000000	16986	28532	1.000000	19338	27289	1.000000	128315696	0.010568
202676539	264963129.000000	13765423	10000.000000	16691	28969	1.000000	19172	27206	1.000000	131053918	0.000434
202659173	264976397.000000	13774706	10000.000000	16857	28585	1.000000	19077	27376	1.000000	133786620	-0.003243
202671834	264985562.000000	13776199	10000.000000	17036	28302	1.000000	19522	27065	1.000000	136514877	0.006796
202631443	264984311.000000	13776305	10000.000000	16858	28780	1.000000	19335	27224	1.000000	139240865	0.005650
202662458	264993366.000000	13771408	10000.000000	16784	29260	1.000000	19227	27336	1.000000	141957783	0.004008
202660993	264992941.000000	13774978	10000.000000	16915	28702	1.000000	19515	26935	1.000000	144674215	0.003546
202632075	265023489.000000	13769197	10000.000000	16794	29102	1.000000	19258	27354	1.000000	147385391	0.001813
202650935	265001959.000000	13774515	10000.000000	16810	29078	1.000000	19382	26971	1.000000	150092380	0.001985
202664386	265016183.000000	13767060	10000.000000	16920	28726	1.000000	19210	27295	1.000000	152796243	0.003045
202658769	264983605.000000	13772414	10000.000000	16809	28841	1.000000	19277	27149	1.000000	155499977	0.002943
202650833	264985275.000000	13771485	10000.000000	16691	29105	1.000000	19069	27619	1.000000	158197516	0.002710
202662376	264979634.000000	13768788	10000.000000	16922	28581	1.000000	19215	27150	1.000000	160886683	0.003478
202658705	264961956.000000	13763681	10000.000000	16775	28958	1.000000	19295	27060	1.000000	163570036	0.004143
202674586	264947087.000000	13774146	10000.000000	16735	28918	1.000000	19170	27236	1.000000	166254406	0.003649
202648388	264991361.000000	13776850	10000.000000	16690	29054	1.000000	19128	27325	1.000000	168933141	0.003931
202659994	264983723.000000	13772547	10000.000000	16901	28584	1.000000	19327	27396	1.000000	171610999	0.005221
202657950	264963229.000000	13769416	10000.000000	16797	28968	1.000000	19343	27088	1.000000	174281923	0.006886
202680200	264954668.000000	13774358	10000.000000	16971	28885	1.000000	19397	27193	1.000000	176950120	0.006272
202670527	264958936.000000	13773882	10000.000000	16642	29086	1.000000	19277	27078	1.000000	179614101	0.005914
202650933	264994504.000000	13774539	10000.000000	16670	28877	1.000000	19284	27276	1.000000	182276663	0.005733
202671100	264984259.000000	13778071	10000.000000	16804	28477	1.000000	19371	27024	1.000000	184931924	0.004873
202653807	264968818.000000	13777495	10000.000000	16871	28698	1.000000	19130	27514	1.000000	187584914	0.003044
202644010	265011570.000000	13774595	10000.000000	16927	29120	1.000000	19434	27139	1.000000	190233702	0.003694
202653165	264976446.000000	13773569	10000.000000	16840	28772	1.000000	19370	27054	1.000000	192875974	0.004686
202659416	264978641.000000	13767576	10000.000000	16581	29316	1.000000	19159	27383	1.000000	195515031	0.004679
202651568	264995260.000000	13775110	10000.000000	16815	28628	1.000000	19336	27072	1.000000	198150754	0.006296
202655442	264961883.000000	13769847	10000.000000	16879	28880	1.000000	19403	27049	1.000000	200783388	0.006667
202652483	264956039.000000	13771647	10000.000000	16785	28655	1.000000	19158	27142	1.000000	203409301	0.005271
202651605	264983123.000000	13773160	10000.000000	16769	28802	1.000000	19327	27429	1.000000	206032904	0.005142
202670478	264944407.000000	13769399	10000.000000	16838	28484	1.000000	19361	27276	1.000000	208653573	0.005055
202691366	264952604.000000	13763568	10000.000000	16617	28930	1.000000	19463	26881	1.000000	211270340	0.003652
202665548	264970921.000000	13772190	10000.000000	16883	29089	1.000000	19342	27273	1.000000	213879778	0.002233
202669640	264989730.000000	13770068	10000.000000	16883	29100	1.000000	19421	27063	1.000000	216489807	0.002392
202649941	264988593.000000	13770209	10000.000000	16764	28665	1.000000	19304	27113	1.000000	219093206	0.001990
202685217	264966499.000000	13763065	10000.000000	16684	29036	1.000000	19277	27464	1.000000	221695733	0.001799
202676716	264980208.000000	13768257	10000.000000	16900	29056	1.000000	19271	27264	1.000000	224291959	0.001716
202634397	265022121.000000	13777292	10000.000000	16770	28727	1.000000	19329	27047	1.000000	226880482	0.001522
202681215	264961840.000000	13762718	10000.000000	16868	28862	1.000000	19267	27169	1.000000	229473303	0.000363
202634577	265027135.000000	13774543	10000.000000	16759	28943	1.000000	19250	27165	1.000000	232059668	0.000390
202639236	265026288.000000	13773725	10000.000000	16880	28998	1.000000	19430	27009	1.000000	234637211	0.000519
202658123	265009751.000000	13779771	10000.000000	16746	29170	1.000000	19223	26760	1.000000	237214316	0.000551
202668033	264990109.000000	13774685	10000.000000	16861	28637	1.000000	19481	27255	1.000000	239790474	-0.000086
202656712	265007598.000000	13772588	10000.000000	16690	29056	1.000000	19258	27459	1.000000	242361087	-0.000534
202657276	264999977.000000	13765487	10000.000000	16758	28905	1.000000	19278	27333	1.000000	244926275	-0.000375
202684603	264926416.000000	13769929	10000.000000	16661	28783	1.000000	19315	27057	1.000000	247488825	0.000042
202646745	265008353.000000	13774360	10000.000000	16744	29207	1.000000	19277	27151	1.000000	250049490	-0.000333
202672250	264933329.000000	13770026	10000.000000	16862	28808	1.000000	19522	27272	1.000000	252605200	-0.000090
202652543	264987045.000000	13770255	10000.000000	16743	28722	1.000000	19311	27125	1.000000	255157221	0.000498
202615496	265008352.000000	13781157	10000.000000	16762	28220	1.000000	19470	27040	1.000000	257703712	0.000112
202661977	264975372.000000	13773138	10000.000000	16864	28923	1.000000	19326	27143	1.000000	260246581	0.000621
202661229	264981628.000000	13770438	10000.000000	16884	28947	1.000000	19238	27185	1.000000	262785763	0.001465
202664125	264985084.000000	13767228	10000.000000	16807	28971	1.000000	19300	27107	1.000000	265318999	0.001458
202659619	264972091.000000	13773707	10000.000000	16884	29054	1.000000	19345	26936	1.000000	267854144	0.001801
202649660	264989988.000000	13774707	10000.000000	16739	29134	1.000000	19197	27028	1.000000	270381312	0.001962
202637163	264997475.000000	13785406	10000.000000	16784	28770	1.000000	19007	27212	1.000000	275426706	0.001178
202648004	265018660.000000	13770434	10000.000000	16741	28982	1.000000	19310	26993	1.000000	277942746	0.001125
npatches	nstrain	runtime	dt	init_x	init_y	init_y_blood	init_z	init_S	beta0	beta1	beta2	beta3	mean_beta	B	d	delta	delta_blood	b[0]	mut	m	CTL	c	g	epsilon	k	het	lambda	rho	omega	x_max	patch.dyna	DELTA	A	VA
10000	1	100.000000	0.000100	21900	9499	5000000	0.001000	10000000	23.700527	24.330424	20.066607	14.182787	18	8000000000.000000	0.010000	1.000000	1.000000	800000	0.000050	0.048000	1	0.001000	1.000000	25.000000	11.000000	0.500000	0.001000	0.001000	0.010000	31987	0	10.000000	7.000000	1.000000
sus	inf	inf_blood	z	x[0]	y[0][0]	z[0]	x[1]	y[1][0]	z[1]	S[0]	synchrony
219000000	94990000.000000	5000000	10.000000	21900	9499	0.001000	21900	9499	0.001000	10000000	0.000000
218166644	210168524.000000	10919455	10000.000000	19105	22918	1.000000	18760	23592	1.000000	12229777	0.000000
217249230	212770650.000000	11056915	10000.000000	19038	23146	1.000000	18730	23306	1.000000	14772294	0.000000
217246831	212765361.000000	11051998	10000.000000	18979	22872	1.000000	18688	23116	1.000000	17314840	0.000000
217220355	212772177.000000	11059825	10000.000000	18941	23223	1.000000	18754	23239	1.000000	19854086	0.000000
217241016	212765246.000000	11058206	10000.000000	19082	23070	1.000000	18575	23524	1.000000	22388483	0.000000
217230262	212792621.000000	11055695	10000.000000	19047	23024	1.000000	18824	23116	1.000000	24919499	0.000000
217212151	212817742.000000	11063338	10000.000000	18846	23315	1.000000	18760	23382	1.000000	27445657	0.000000
217244264	212788260.000000	11055671	10000.000000	18741	23336	1.000000	18733	23288	1.000000	29970088	0.000000
217222997	212777185.000000	11058534	10000.000000	19064	23061	1.000000	18721	23719	1.000000	32490385	0.000000
217249929	212777295.000000	11062595	10000.000000	19158	22904	1.000000	18882	23188	1.000000	35006585	0.000000
217213070	212828421.000000	11060996	10000.000000	19013	23113	1.000000	18999	23129	1.000000	37519848	0.000000
217229861	212810061.000000	11063271	10000.000000	18858	22949	1.000000	18442	23391	1.000000	40029172	0.000000
217244726	212817442.000000	11057437	10000.000000	19162	23138	1.000000	18737	22842	1.000000	42531336	0.000000
217227841	212788742.000000	11062029	10000.000000	18782	23340	1.000000	18710	23384	1.000000	45030213	0.000000
217244392	212779007.000000	11060437	10000.000000	19025	22996	1.000000	18697	23460	1.000000	47528826	0.000000
217232099	212809457.000000	11062916	10000.000000	19012	23280	1.000000	18488	23472	1.000000	50023181	0.000000
217253841	212738853.000000	11057254	10000.000000	18953	23102	1.000000	18688	23401	1.000000	52514054	0.000000
217237174	212762141.000000	11060920	10000.000000	18814	23331	1.000000	18716	23372	1.000000	55002601	0.000000
217231319	212789098.000000	11060899	10000.000000	19048	23091	1.000000	18545	23460	1.000000	57481941	0.000000
217238142	212746403.000000	11055302	10000.000000	19277	22878	1.000000	18935	23180	1.000000	59959813	0.000000
217251139	212777992.000000	11066497	10000.000000	19000	22998	1.000000	18647	23452	1.000000	62432317	0.000000
217251866	212774980.000000	11054267	10000.000000	18829	23141	1.000000	18701	23237	1.000000	64903290	0.000000
217242661	212784481.000000	11062664	10000.000000	18792	23372	1.000000	18668	23374	1.000000	67372388	0.000000
217235614	212784626.000000	11061487	10000.000000	19161	22795	1.000000	18730	23638	1.000000	69835569	0.000000
217242060	212770567.000000	11060376	10000.000000	19008	23081	1.000000	18523	23236	1.000000	72296313	0.000000
217221225	212798313.000000	11052974	10000.000000	18915	23211	1.000000	18764	23232	1.000000	74752276	0.000000
217230160	212809352.000000	11061277	10000.000000	18840	23235	1.000000	18695	23434	1.000000	77204008	0.000000
217220520	212769443.000000	11055280	10000.000000	18974	23104	1.000000	18524	23478	1.000000	79650540	0.000000
217217556	212787830.000000	11060499	10000.000000	18815	23146	1.000000	18654	23399	1.000000	82096660	0.000000
217228652	212813862.000000	11060737	10000.000000	19029	23082	1.000000	18714	23363	1.000000	84537131	0.000000
217242623	212807624.000000	11052051	10000.000000	18989	23119	1.000000	18957	22828	1.000000	86974913	0.000000
217250117	212766059.000000	11060202	10000.000000	18857	23000	1.000000	18731	23102	1.000000	89407834	0.000000
217223296	212825349.000000	11060029	10000.000000	18927	23102	1.000000	18603	23120	1.000000	91838433	0.000000
217222980	212778274.000000	11060345	10000.000000	19089	23084	1.000000	18842	23464	1.000000	94266519	0.000000
217273928	212740515.000000	11057151	10000.000000	18869	23494	1.000000	18614	23256	1.000000	96692296	0.000000
217257542	212721695.000000	11063117	10000.000000	19055	23102	1.000000	18744	23150	1.000000	99112993	0.000000
217255601	212755308.000000	11058603	10000.000000	19025	23012	1.000000	18740	23055	1.000000	101529544	0.000000
217215974	212813280.000000	11055289	10000.000000	18949	23065	1.000000	18640	23606	1.000000	103939308	0.000000
217222744	212773863.000000	11056951	10000.000000	18901	23117	1.000000	18627	23604	1.000000	106350673	0.000000
217241784	212780624.000000	11059052	10000.000000	18942	22847	1.000000	18738	23173	1.000000	108756305	-1.#IND00
217233991	212809916.000000	11054854	10000.000000	19022	22905	1.000000	18645	23621	1.000000	111160114	-0.012800
217251226	212766279.000000	11055121	10000.000000	18954	23231	1.000000	18604	23482	1.000000	113560188	-0.008241
217238386	212767470.000000	11058197	10000.000000	19042	22977	1.000000	18518	23367	1.000000	115955047	-0.011916
217222833	212804512.000000	11053911	10000.000000	18885	23134	1.000000	18929	23223	1.000000	118344054	-0.024914
217215378	212795781.000000	11060253	10000.000000	18874	23237	1.000000	18910	23353	1.000000	120732205	-0.018673
217258612	212734094.000000	11058912	10000.000000	19010	23395	1.000000	18463	23290	1.000000	123114611	-0.031173
217231740	212808344.000000	11066590	10000.000000	18914	23433	1.000000	18793	23217	1.000000	125494235	-0.022292
217238220	212764491.000000	11058355	10000.000000	19014	23211	1.000000	18705	23407	1.000000	127870514	-0.021186
217253798	212750742.000000	11063563	10000.000000	18934	23088	1.000000	18862	23346	1.000000	130240556	-0.020191
217233150	212783239.000000	11054095	10000.000000	18990	22943	1.000000	18696	23271	1.000000	132608819	-0.020097
217229126	212767242.000000	11060151	10000.000000	18862	22879	1.000000	18646	23723	1.000000	134977053	-0.018168
217210752	212778887.000000	11062030	10000.000000	18916	23386	1.000000	18756	22943	1.000000	137338065	-0.016071
217202838	212814644.000000	11061502	10000.000000	19038	23106	1.000000	18788	23316	1.000000	139699641	-0.014897
217216293	212757792.000000	11061028	10000.000000	18904	22945	1.000000	18803	23388	1.000000	142054793	-0.014257
217241934	212767062.000000	11054393	10000.000000	18819	23541	1.000000	18623	23113	1.000000	144405768	-0.012717
217233960	212737458.000000	11058423	10000.000000	18983	23281	1.000000	18683	23024	1.000000	146754180	-0.009524
217222484	212781376.000000	11064303	10000.000000	18971	23328	1.000000	18607	23363	1.000000	149099202	-0.008212
217225100	212776278.000000	11060848	10000.000000	18866	23297	1.000000	18780	23159	1.000000	151440226	-0.007869
217238346	212761480.000000	11057781	10000.000000	18963	23070	1.000000	18860	23190	1.000000	153780680	-0.006722
217211038	212813117.000000	11061344	10000.000000	18802	23357	1.000000	18829	23145	1.000000	156117264	-0.006906
217240738	212760416.000000	11057899	10000.000000	19000	23194	1.000000	18682	23253	1.000000	158451497	-0.006122
217234493	212752805.000000	11059467	10000.000000	19125	22776	1.000000	18807	23186	1.000000	160781131	-0.005973
217252864	212775606.000000	11062592	10000.000000	19124	22934	1.000000	18672	23485	1.000000	163103769	-0.005352
217224806	212783656.000000	11056266	10000.000000	18932	23086	1.000000	18651	23369	1.000000	165426059	-0.002756
217245726	212771507.000000	11053580	10000.000000	18916	23224	1.000000	18709	23314	1.000000	167747830	-0.000861
217239690	212782812.000000	11058376	10000.000000	18957	23118	1.000000	18934	23176	1.000000	170062282	-0.001350
217230411	212803315.000000	11053475	10000.000000	19164	22939	1.000000	18696	23250	1.000000	172371377	-0.002134
217227636	212798194.000000	11063700	10000.000000	18840	23156	1.000000	18800	23152	1.000000	174679489	-0.000507
217221902	212798763.000000	11054870	10000.000000	18906	23334	1.000000	18814	23348	1.000000	176982125	-0.001048
217217567	212797103.000000	11056844	10000.000000	18898	23312	1.000000	18678	23525	1.000000	179286416	-0.000909
217247334	212724715.000000	11059167	10000.000000	18872	23236	1.000000	18823	23290	1.000000	181584603	-0.001358
217231968	212814244.000000	11063583	10000.000000	18964	22997	1.000000	18752	23436	1.000000	183876571	-0.000950
217217836	212813935.000000	11062540	10000.000000	18733	23133	1.000000	18510	23508	1.000000	186166272	-0.000799
217244809	212760801.000000	11056846	10000.000000	19025	23272	1.000000	18703	23365	1.000000	188452740	-0.000028
217236824	212818556.000000	11063610	10000.000000	18901	23176	1.000000	18609	23389	1.000000	190734441	0.000147
217253604	212772279.000000	11066066	10000.000000	19003	23387	1.000000	18669	23491	1.000000	193014752	0.000258
217241401	212772390.000000	11056903	10000.000000	18962	23130	1.000000	18552	23854	1.000000	195291925	0.000185
217217518	212773458.000000	11061196	10000.000000	19006	23060	1.000000	18771	23355	1.000000	197563774	-0.000019
217239178	212771573.000000	11058588	10000.000000	18952	23098	1.000000	18520	23360	1.000000	199832251	0.000096
217245387	212765172.000000	11057980	10000.000000	18840	23291	1.000000	18556	23365	1.000000	202095622	-0.000027
217235232	212786536.000000	11063016	10000.000000	18928	23093	1.000000	18539	23492	1.000000	204357144	0.000314
217220847	212760956.000000	11060316	10000.000000	18966	23189	1.000000	18701	23003	1.000000	206616515	0.001131
217225100	212789565.000000	11061633	10000.000000	18903	23096	1.000000	18633	23553	1.000000	208869542	0.001678
217220285	212769378.000000	11061287	10000.000000	19138	23191	1.000000	18659	23158	1.000000	211122826	0.001712
217233702	212784689.000000	11061694	10000.000000	18955	23195	1.000000	18593	23377	1.000000	213370088	0.001565
217237378	212768512.000000	11064105	10000.000000	18931	23118	1.000000	18760	23236	1.000000	215613925	0.001511
217227581	212769538.000000	11056304	10000.000000	19142	23393	1.000000	18804	23134	1.000000	217857871	0.001338
217233894	212769132.000000	11054150	10000.000000	19187	23019	1.000000	18683	23441	1.000000	220098229	0.001565
217215771	212796840.000000	11064960	10000.000000	19229	23111	1.000000	18547	23616	1.000000	222332264	0.001514
217239145	212743434.000000	11060543	10000.000000	18972	23164	1.000000	18481	23614	1.000000	224561738	0.001024
217210836	212795791.000000	11068351	10000.000000	18914	23337	1.000000	18890	23119	1.000000	226791006	0.001230
217237209	212751886.000000	11058735	10000.000000	18884	23080	1.000000	18778	23312	1.000000	229014638	0.001549
217234259	212758112.000000	11059760	10000.000000	18965	23038	1.000000	18596	23248	1.000000	231235177	0.001961
217243583	212736316.000000	11050937	10000.000000	18799	23328	1.000000	18792	23361	1.000000	233452103	0.001820
217230355	212782890.000000	11056254	10000.000000	19112	23008	1.000000	18814	23203	1.000000	235671390	0.001845
217236776	212768831.000000	11056203	10000.000000	19014	22929	1.000000	18604	23245	1.000000	237882617	0.001819
217246522	212767823.000000	11052432	10000.000000	19090	23238	1.000000	18690	23142	1.000000	240091886	0.000989
217242355	212766236.000000	11053811	10000.000000	18933	22949	1.000000	18778	23300	1.000000	242297056	0.000979
217239465	212756119.000000	11056970	10000.000000	18876	23291	1.000000	18634	23508	1.000000	244501589	0.000956
npatches	nstrain	runtime	dt	init_x	init_y	init_y_blood	init_z	init_S	beta0	beta1	beta2	beta3	mean_beta	B	d	delta	delta_blood	b[0]	mut	m	CTL	c	g	epsilon	k	het	lambda	rho	omega	x_max	patch.dyna	DELTA	A	VA
10000	1	100.000000	0.000100	21900	9499	5000000	0.001000	10000000	12.758346	9.408448	14.935191	22.190876	18	8000000000.000000	0.010000	1.000000	1.000000	800000	0.000050	0.048000	1	0.001000	1.000000	25.000000	12.000000	0.500000	0.001000	0.001000	0.010000	31987	0	10.000000	7.000000	1.000000
sus	inf	inf_blood	z	x[0]	y[0][0]	z[0]	x[1]	y[1][0]	z[1]	S[0]	synchrony
219000000	94990000.000000	5000000	10.000000	21900	9499	0.001000	21900	9499	0.001000	10000000	0.000000
235526191	161111436.000000	8374111	10000.000000	25847	14484	1.000000	27525	13320	1.000000	11890034	0.000000
234713039	163016702.000000	8471475	10000.000000	25748	14733	1.000000	27750	13471	1.000000	13995636	0.000000
234705019	163066080.000000	8473346	10000.000000	25852	14986	1.000000	27501	13641	1.000000	16099934	0.000000
234693951	163061218.000000	8474495	10000.000000	25928	14501	1.000000	27654	13570	1.000000	18205158	0.000000
234709121	163048319.000000	8474131	10000.000000	25880	14810	1.000000	27560	13786	1.000000	20305446	0.000000
234729221	162984629.000000	8477478	10000.000000	25911	14630	1.000000	27611	13398	1.000000	22402951	0.000000
234729286	163029349.000000	8470393	10000.000000	25964	14732	1.000000	27611	13468	1.000000	24496162	0.000000
234709261	163029175.000000	8474062	10000.000000	25908	14580	1.000000	27690	13591	1.000000	26587097	0.000000
234697638	163034182.000000	8471135	10000.000000	25860	14733	1.000000	27327	13702	1.000000	28676139	0.000000
234711466	163046455.000000	8472989	10000.000000	25933	14550	1.000000	27663	13606	1.000000	30761128	0.000000
234703796	163059081.000000	8472504	10000.000000	26026	14755	1.000000	27527	13489	1.000000	32843162	0.000000
234698813	163052701.000000	8476600	10000.000000	25884	14733	1.000000	27400	13663	1.000000	34922842	0.000000
234696565	163031739.000000	8474848	10000.000000	25776	14752	1.000000	27584	13555	1.000000	36999175	0.000000
234716079	163004799.000000	8468201	10000.000000	25951	14694	1.000000	27410	13778	1.000000	39073147	0.000000
234686408	163049223.000000	8476784	10000.000000	25800	14806	1.000000	27629	13207	1.000000	41143857	0.000000
234703658	163038837.000000	8478171	10000.000000	26020	14554	1.000000	27550	13605	1.000000	43213743	0.000000
234704518	163045737.000000	8473144	10000.000000	25863	14798	1.000000	27638	13864	1.000000	45275960	0.000000
234694100	163039628.000000	8475061	10000.000000	26035	14687	1.000000	27416	13675	1.000000	47336003	0.000000
234660157	163077463.000000	8475921	10000.000000	25988	14922	1.000000	27607	13517	1.000000	49394510	0.000000
234689835	163042435.000000	8474503	10000.000000	26086	14892	1.000000	27685	13445	1.000000	51450892	0.000000
234687042	163066390.000000	8472259	10000.000000	25769	14677	1.000000	27478	13629	1.000000	53501809	0.000000
234698162	163047007.000000	8475591	10000.000000	25782	14806	1.000000	27533	13715	1.000000	55549510	0.000000
234705637	163044182.000000	8475464	10000.000000	26005	14953	1.000000	27555	13768	1.000000	57597526	0.000000
234712574	163023770.000000	8474874	10000.000000	26065	14620	1.000000	27513	13689	1.000000	59639001	0.000000
234682439	163068400.000000	8475654	10000.000000	26095	14598	1.000000	27646	13725	1.000000	61678574	0.000000
234696566	163043180.000000	8471354	10000.000000	25946	14404	1.000000	27653	13687	1.000000	63715126	0.000000
234696732	163053378.000000	8473683	10000.000000	25685	14627	1.000000	27579	13520	1.000000	65749173	0.000000
234703273	163054758.000000	8473265	10000.000000	25945	14530	1.000000	27607	13541	1.000000	67776655	0.000000
234677139	163048874.000000	8472561	10000.000000	25836	14881	1.000000	27403	13430	1.000000	69803117	0.000000
234682416	163065138.000000	8473597	10000.000000	25939	14786	1.000000	27643	13432	1.000000	71829127	0.000000
234707578	163048689.000000	8476603	10000.000000	26073	14782	1.000000	27512	13539	1.000000	73851397	0.000000
234708446	163005322.000000	8475246	10000.000000	25702	14861	1.000000	27590	13675	1.000000	75871438	0.000000
234698228	163011480.000000	8472531	10000.000000	26093	14613	1.000000	27570	13623	1.000000	77885631	0.000000
234690585	163059846.000000	8477437	10000.000000	25917	14724	1.000000	27462	13693	1.000000	79898772	0.000000
234717942	163018414.000000	8476447	10000.000000	26089	14659	1.000000	27754	13591	1.000000	81906133	0.000000
234710153	163038619.000000	8475744	10000.000000	26012	14652	1.000000	27530	13566	1.000000	83909295	0.000000
234684000	163046545.000000	8478460	10000.000000	25698	15056	1.000000	27365	13547	1.000000	85911996	0.000000
234692264	163039982.000000	8473295	10000.000000	25699	14537	1.000000	27552	13650	1.000000	87914020	0.000000
234690731	163053088.000000	8475682	10000.000000	25900	14904	1.000000	27582	13698	1.000000	89910384	0.000000
234693508	163029116.000000	8473584	10000.000000	25696	14826	1.000000	27510	13525	1.000000	91903019	-1.#IND00
234721525	163038452.000000	8475553	10000.000000	25996	14646	1.000000	27604	13607	1.000000	93895817	0.002400
234684659	163072194.000000	8480388	10000.000000	25808	14585	1.000000	27509	13638	1.000000	95883184	0.006995
234698115	163052154.000000	8478355	10000.000000	26000	14606	1.000000	27410	13582	1.000000	97872082	0.003669
234693762	163053789.000000	8473288	10000.000000	26102	14588	1.000000	27457	13802	1.000000	99854773	0.001478
234705986	163041791.000000	8473512	10000.000000	25979	14890	1.000000	27451	13575	1.000000	101834022	0.001040
234688838	163046287.000000	8477386	10000.000000	25657	14838	1.000000	27533	13741	1.000000	103811104	0.002576
234707112	163036024.000000	8469326	10000.000000	25918	14715	1.000000	27483	13625	1.000000	105783618	0.005662
234679252	163062638.000000	8474512	10000.000000	25785	14589	1.000000	27655	13620	1.000000	107757605	0.006074
234669882	163072481.000000	8476905	10000.000000	25717	14589	1.000000	27606	13862	1.000000	109725796	0.004157
234691470	163035271.000000	8473982	10000.000000	25801	14786	1.000000	27537	13916	1.000000	111691977	0.003617
234692973	163063429.000000	8475401	10000.000000	25772	14706	1.000000	27466	13589	1.000000	113652843	0.000236
234696321	163062638.000000	8473831	10000.000000	25878	14663	1.000000	27693	13605	1.000000	115609698	0.000012
234671164	163092831.000000	8479879	10000.000000	25925	14779	1.000000	27414	13816	1.000000	117565997	-0.001015
234711232	163037875.000000	8473091	10000.000000	25859	14919	1.000000	27433	13640	1.000000	119517896	-0.002111
234670773	163056000.000000	8478761	10000.000000	26083	14558	1.000000	27456	13737	1.000000	121467246	-0.002620
234698744	163018687.000000	8474915	10000.000000	25861	14518	1.000000	27607	13589	1.000000	123414789	-0.002714
234674012	163121531.000000	8474189	10000.000000	25859	14986	1.000000	27521	13602	1.000000	125359820	-0.002437
234664236	163067958.000000	8475972	10000.000000	25981	14671	1.000000	27646	13637	1.000000	127302198	-0.001978
234682937	163050978.000000	8478393	10000.000000	25856	14738	1.000000	27648	13834	1.000000	129237290	-0.002114
234688546	163086155.000000	8473656	10000.000000	25798	14621	1.000000	27615	13518	1.000000	131172167	-0.002335
234697432	163043572.000000	8468269	10000.000000	25956	14525	1.000000	27507	13718	1.000000	133102793	-0.002539
234707001	163036335.000000	8473520	10000.000000	25916	14863	1.000000	27719	13412	1.000000	135032292	-0.002491
234679564	163069382.000000	8475985	10000.000000	25852	14915	1.000000	27587	13806	1.000000	136957544	-0.001958
234704819	163034720.000000	8468260	10000.000000	26077	14593	1.000000	27398	13545	1.000000	138882838	-0.001818
234664224	163064836.000000	8474272	10000.000000	26230	14857	1.000000	27351	13499	1.000000	140807675	-0.001005
234714443	163026816.000000	8471707	10000.000000	25867	14659	1.000000	27691	13848	1.000000	142728571	-0.000995
234686493	163097052.000000	8474610	10000.000000	25979	14640	1.000000	27516	13807	1.000000	144642492	-0.000941
234697807	163057552.000000	8473227	10000.000000	26113	14501	1.000000	27838	13318	1.000000	146554232	-0.000673
234694619	163026427.000000	8475386	10000.000000	26023	14586	1.000000	27355	13608	1.000000	148465641	-0.000751
234703650	163054670.000000	8474847	10000.000000	25936	14817	1.000000	27594	13761	1.000000	150371123	-0.001087
234704224	163020419.000000	8470974	10000.000000	25976	14598	1.000000	27575	13367	1.000000	152273320	-0.000601
234703909	163050228.000000	8476401	10000.000000	26030	14895	1.000000	27739	13655	1.000000	154171589	-0.000708
234676946	163089159.000000	8473458	10000.000000	25973	14621	1.000000	27656	13481	1.000000	156070551	0.000514
234699009	163059327.000000	8474913	10000.000000	25589	14891	1.000000	27490	13730	1.000000	157964361	0.000352
234690387	162999873.000000	8472681	10000.000000	25976	14578	1.000000	27504	13631	1.000000	159858279	0.000383
234711034	163027836.000000	8474480	10000.000000	25889	14493	1.000000	27567	13676	1.000000	161746746	0.001443
234700040	163039084.000000	8471932	10000.000000	25743	14440	1.000000	27223	13964	1.000000	163633131	0.001322
234687400	163007244.000000	8477218	10000.000000	25938	14505	1.000000	27511	13562	1.000000	165515543	0.000850
234703534	163052172.000000	8472925	10000.000000	26001	14577	1.000000	27406	13697	1.000000	167396402	0.000466
234697327	163021538.000000	8467772	10000.000000	25942	14685	1.000000	27608	13674	1.000000	169276364	0.000844
234686510	163054651.000000	8472797	10000.000000	25864	15087	1.000000	27752	13810	1.000000	171152342	0.000901
234703044	163053781.000000	8475344	10000.000000	25935	14636	1.000000	27558	13648	1.000000	173021614	0.000888
234721842	163027351.000000	8476093	10000.000000	25866	14723	1.000000	27603	13693	1.000000	174891225	0.001765
234716725	163034938.000000	8475178	10000.000000	26098	14664	1.000000	27709	13466	1.000000	176759397	0.001937
234691523	163056181.000000	8472011	10000.000000	26002	14554	1.000000	27681	13319	1.000000	178624045	0.001971
234730720	163027146.000000	8476926	10000.000000	25777	14653	1.000000	27567	13294	1.000000	180486476	0.002190
234692053	163019721.000000	8477183	10000.000000	25967	14843	1.000000	27688	13750	1.000000	182343713	0.002428
234716771	163085613.000000	8474453	10000.000000	25932	14739	1.000000	27609	13679	1.000000	184197458	0.002626
234679246	163100476.000000	8475978	10000.000000	25928	14670	1.000000	27558	13774	1.000000	186050435	0.002579
234697084	163048125.000000	8467089	10000.000000	25825	14615	1.000000	27508	13668	1.000000	187902527	0.002923
234705381	163025587.000000	8473886	10000.000000	25792	14672	1.000000	27706	13415	1.000000	189749094	0.002367
234698798	163035768.000000	8473394	10000.000000	25867	14699	1.000000	27425	13600	1.000000	191595181	0.002027
234699984	163063953.000000	8470211	10000.000000	25975	14791	1.000000	27605	13769	1.000000	193436604	0.002781
234721942	163001523.000000	8471830	10000.000000	25872	14640	1.000000	27563	13493	1.000000	195276497	0.003221
234701682	163043109.000000	8474477	10000.000000	25961	14756	1.000000	27691	13627	1.000000	197114499	0.002918
234675328	163046899.000000	8471138	10000.000000	25654	14852	1.000000	27669	13761	1.000000	198950421	0.002690
234684358	163063916.000000	8471586	10000.000000	25855	14638	1.000000	27500	13687	1.000000	200780535	0.002676
234705177	163047850.000000	8476282	10000.000000	25719	14953	1.000000	27578	13649	1.000000	202607459	0.002504
234727463	162998684.000000	8472867	10000.000000	25867	14766	1.000000	27792	13270	1.000000	204432852	0.002360
npatches	nstrain	runtime	dt	init_x	init_y	init_y_blood	init_z	init_S	beta0	beta1	beta2	beta3	mean_beta	B	d	delta	delta_blood	b[0]	mut	m	CTL	c	g	epsilon	k	het	lambda	rho	omega	x_max	patch.dyna	DELTA	A	VA
10000	1	100.000000	0.000100	21900	9499	5000000	0.001000	10000000	18.081390	20.641350	17.909846	25.865080	18	8000000000.000000	0.010000	1.000000	1.000000	800000	0.000050	0.048000	1	0.001000	1.000000	25.000000	13.000000	0.500000	0.001000	0.001000	0.010000	31987	0	10.000000	7.000000	1.000000
sus	inf	inf_blood	z	x[0]	y[0][0]	z[0]	x[1]	y[1][0]	z[1]	S[0]	synchrony
219000000	94990000.000000	5000000	10.000000	21900	9499	0.001000	21900	9499	0.001000	10000000	0.000000
250358709	123390361.000000	6410504	10000.000000	24839	12478	1.000000	24249	13232	1.000000	11612318	0.000000
249758735	124667458.000000	6475763	10000.000000	24863	12730	1.000000	23530	13264	1.000000	13342859	0.000000
249789615	124637329.000000	6476905	10000.000000	24974	12404	1.000000	23999	13011	1.000000	15075409	0.000000
249755588	124649478.000000	6477475	10000.000000	25000	12334	1.000000	24139	13126	1.000000	16805058	0.000000
249784805	124630875.000000	6478518	10000.000000	25054	12458	1.000000	23929	12975	1.000000	18530231	0.000000
249740517	124657795.000000	6480077	10000.000000	24855	12627	1.000000	23858	13032	1.000000	20256130	0.000000
249755737	124670193.000000	6477307	10000.000000	24827	12434	1.000000	23902	13059	1.000000	21976727	0.000000
249753329	124637161.000000	6479045	10000.000000	24970	12189	1.000000	24083	13082	1.000000	23694673	0.000000
249752368	124665801.000000	6479322	10000.000000	25119	12618	1.000000	23957	13249	1.000000	25411753	0.000000
249751847	124664074.000000	6480132	10000.000000	24996	12537	1.000000	23801	13325	1.000000	27125308	0.000000
249779335	124648695.000000	6483608	10000.000000	24867	12424	1.000000	23923	13289	1.000000	28836890	0.000000
249776380	124643285.000000	6476988	10000.000000	25084	12421	1.000000	23797	13107	1.000000	30544133	0.000000
249758642	124653475.000000	6475429	10000.000000	24988	12517	1.000000	23915	12924	1.000000	32249550	0.000000
249779985	124645303.000000	6476849	10000.000000	25129	12218	1.000000	23829	13391	1.000000	33952249	0.000000
249764878	124647084.000000	6479228	10000.000000	24888	12562	1.000000	24035	12993	1.000000	35651866	0.000000
249734129	124693654.000000	6480329	10000.000000	24977	12580	1.000000	23989	13102	1.000000	37348126	0.000000
249753008	124680888.000000	6479746	10000.000000	24846	12751	1.000000	23758	13309	1.000000	39044656	0.000000
249776435	124640268.000000	6479518	10000.000000	24891	12533	1.000000	23909	12984	1.000000	40735885	0.000000
249747935	124640341.000000	6483770	10000.000000	24985	12505	1.000000	23788	13296	1.000000	42427503	0.000000
249763381	124667623.000000	6477510	10000.000000	24728	12700	1.000000	23837	13240	1.000000	44114786	0.000000
249767007	124647688.000000	6479387	10000.000000	24910	12622	1.000000	23899	13238	1.000000	45801576	0.000000
249778310	124620978.000000	6476345	10000.000000	24941	12510	1.000000	24008	13002	1.000000	47483948	0.000000
249772182	124643703.000000	6478433	10000.000000	24887	12586	1.000000	23784	13130	1.000000	49166105	0.000000
249773548	124630766.000000	6480254	10000.000000	24863	12613	1.000000	23759	13173	1.000000	50844753	0.000000
249768766	124637441.000000	6476131	10000.000000	24812	12410	1.000000	23772	13271	1.000000	52520506	0.000000
249781449	124636831.000000	6473654	10000.000000	24992	12626	1.000000	23824	13219	1.000000	54191898	0.000000
249759514	124658700.000000	6480216	10000.000000	24759	12767	1.000000	23727	13242	1.000000	55862610	0.000000
249788759	124634884.000000	6474230	10000.000000	24905	12575	1.000000	23940	12972	1.000000	57531844	0.000000
249761307	124655256.000000	6483734	10000.000000	24926	12292	1.000000	23887	13213	1.000000	59200438	0.000000
249777332	124652577.000000	6479471	10000.000000	24868	12489	1.000000	23928	13188	1.000000	60861797	0.000000
249767233	124624107.000000	6473350	10000.000000	25094	12371	1.000000	23933	13244	1.000000	62519950	0.000000
249776309	124622732.000000	6478417	10000.000000	24906	12409	1.000000	23870	13466	1.000000	64177598	0.000000
249779700	124654393.000000	6481101	10000.000000	24988	12522	1.000000	23722	13130	1.000000	65835657	0.000000
249763339	124637217.000000	6480296	10000.000000	24967	12441	1.000000	23885	13130	1.000000	67490580	0.000000
249806056	124636640.000000	6475339	10000.000000	24968	12588	1.000000	23775	13313	1.000000	69145833	0.000000
249776499	124624125.000000	6479787	10000.000000	25026	12551	1.000000	23825	13216	1.000000	70792185	0.000000
249770349	124641296.000000	6479131	10000.000000	24616	12753	1.000000	24045	13230	1.000000	72438227	0.000000
249781572	124650882.000000	6479664	10000.000000	24958	12520	1.000000	23982	13187	1.000000	74081361	0.000000
249801192	124599668.000000	6472778	10000.000000	25014	12332	1.000000	23860	13375	1.000000	75724333	0.000000
249773199	124620676.000000	6479640	10000.000000	24853	12447	1.000000	23756	13411	1.000000	77362494	-1.#IND00
249735825	124676028.000000	6482444	10000.000000	25059	12350	1.000000	23647	13357	1.000000	78997858	-1.#IND00
249795392	124590817.000000	6474637	10000.000000	24898	12186	1.000000	23787	13064	1.000000	80632237	-0.004545
249787534	124619197.000000	6476679	10000.000000	24890	12374	1.000000	23907	13051	1.000000	82263743	-0.004053
249762755	124648014.000000	6477202	10000.000000	24892	12650	1.000000	23898	12970	1.000000	83891313	-0.007209
249786328	124621286.000000	6482367	10000.000000	25003	12533	1.000000	23986	13020	1.000000	85516632	-0.004938
249785267	124618592.000000	6470463	10000.000000	25016	12530	1.000000	23846	13290	1.000000	87140015	-0.003087
249772725	124649884.000000	6481824	10000.000000	25030	12374	1.000000	23593	13343	1.000000	88762090	-0.002532
249799896	124629313.000000	6480508	10000.000000	24888	12441	1.000000	23870	12956	1.000000	90380872	-0.000231
249787640	124656758.000000	6475283	10000.000000	24771	12366	1.000000	23989	13020	1.000000	91998361	-0.001990
249764389	124649472.000000	6481444	10000.000000	24932	12633	1.000000	23858	13064	1.000000	93613155	0.000360
249772071	124654838.000000	6478949	10000.000000	24772	12375	1.000000	23944	13307	1.000000	95222953	-0.000947
249741967	124679512.000000	6481165	10000.000000	24854	12552	1.000000	23554	13215	1.000000	96830883	-0.000797
249767910	124665001.000000	6478582	10000.000000	24980	12286	1.000000	23645	13261	1.000000	98438250	-0.001151
249775878	124631795.000000	6481533	10000.000000	25074	12561	1.000000	23809	13114	1.000000	100044329	-0.001437
249782895	124619177.000000	6473260	10000.000000	25039	12474	1.000000	24015	13306	1.000000	101645744	-0.001202
249767913	124661198.000000	6480061	10000.000000	24807	12343	1.000000	24102	12943	1.000000	103248148	-0.000235
249776050	124620683.000000	6470438	10000.000000	25031	12448	1.000000	23821	13323	1.000000	104843429	0.000693
249773393	124668597.000000	6480787	10000.000000	24962	12411	1.000000	23756	13187	1.000000	106437191	-0.000523
249769917	124641438.000000	6472452	10000.000000	25108	12352	1.000000	23918	13186	1.000000	108029031	-0.000916
249772379	124685689.000000	6476456	10000.000000	24881	12481	1.000000	23696	13545	1.000000	109616690	-0.002757
249770540	124650296.000000	6474169	10000.000000	25032	12443	1.000000	23773	13292	1.000000	111204229	-0.003274
249746175	124684389.000000	6480113	10000.000000	24830	12507	1.000000	23797	13149	1.000000	112792117	-0.004644
249771565	124637191.000000	6475911	10000.000000	24837	12689	1.000000	23767	12970	1.000000	114375523	-0.004392
249762992	124637332.000000	6480960	10000.000000	24871	12254	1.000000	23961	12898	1.000000	115956899	-0.004453
249770229	124638682.000000	6480803	10000.000000	25005	12331	1.000000	23912	13150	1.000000	117533758	-0.004109
249766812	124634859.000000	6475851	10000.000000	24721	12273	1.000000	23939	12868	1.000000	119108198	-0.003728
249761211	124656507.000000	6479735	10000.000000	24986	12662	1.000000	24017	13050	1.000000	120682773	-0.004298
249755899	124654132.000000	6475746	10000.000000	24864	12398	1.000000	23893	13110	1.000000	122254818	-0.003704
249779584	124690496.000000	6484594	10000.000000	24914	12375	1.000000	23928	13138	1.000000	123821087	-0.003634
249749317	124675184.000000	6471812	10000.000000	24784	12809	1.000000	23792	13256	1.000000	125389114	-0.003160
249774471	124650139.000000	6476882	10000.000000	24958	12634	1.000000	23953	13284	1.000000	126953037	-0.003129
249796621	124657005.000000	6478613	10000.000000	25109	12448	1.000000	23858	13092	1.000000	128516079	-0.003026
249767519	124646291.000000	6477683	10000.000000	24893	12606	1.000000	23836	12994	1.000000	130073805	-0.001243
249774713	124613502.000000	6478410	10000.000000	24857	12828	1.000000	24050	13092	1.000000	131631900	-0.000886
249783936	124651206.000000	6475034	10000.000000	24867	12494	1.000000	23918	13061	1.000000	133187146	-0.000624
249774742	124633973.000000	6483280	10000.000000	25221	12265	1.000000	23755	13155	1.000000	134740793	-0.000328
249751126	124637436.000000	6476972	10000.000000	24748	12500	1.000000	23699	13039	1.000000	136289148	-0.000232
249781560	124604110.000000	6477545	10000.000000	24901	12598	1.000000	24001	13234	1.000000	137836581	-0.000221
249799194	124614436.000000	6476993	10000.000000	25117	12552	1.000000	24004	13385	1.000000	139382309	-0.000274
249773008	124680747.000000	6480714	10000.000000	24929	12600	1.000000	24049	12969	1.000000	140927841	0.000392
249756650	124628518.000000	6477923	10000.000000	24960	12620	1.000000	23819	13234	1.000000	142469947	0.000805
249741233	124664213.000000	6479482	10000.000000	25078	12584	1.000000	24066	13187	1.000000	144009701	0.000794
249790246	124632555.000000	6478803	10000.000000	24831	12335	1.000000	24027	12913	1.000000	145544723	0.000621
249778569	124650437.000000	6477892	10000.000000	25149	12325	1.000000	23974	13120	1.000000	147075765	0.000866
249756620	124657541.000000	6480994	10000.000000	24602	12803	1.000000	23754	13048	1.000000	148606431	0.000737
249797604	124620231.000000	6473889	10000.000000	24882	12661	1.000000	23820	13390	1.000000	150136958	0.000602
249762799	124645284.000000	6480142	10000.000000	25072	12550	1.000000	23706	13144	1.000000	151664898	0.000502
249751865	124624597.000000	6478628	10000.000000	24989	12363	1.000000	23969	13093	1.000000	153190658	0.000414
249781835	124619571.000000	6475631	10000.000000	25051	12632	1.000000	23976	13324	1.000000	154711139	0.000322
249748681	124681504.000000	6482706	10000.000000	24951	12400	1.000000	24018	12992	1.000000	156231376	0.000328
249762481	124654052.000000	6477820	10000.000000	24835	12498	1.000000	23956	13105	1.000000	157750340	0.000432
249767299	124662839.000000	6476152	10000.000000	24933	12574	1.000000	23916	13227	1.000000	159265584	0.000573
249774097	124634900.000000	6479372	10000.000000	24830	12430	1.000000	23941	13200	1.000000	160780904	0.000425
249778304	124658629.000000	6479893	10000.000000	25004	12526	1.000000	23964	13055	1.000000	162290774	0.000495
249770009	124646304.000000	6482111	10000.000000	24987	12276	1.000000	23764	13300	1.000000	163799014	0.000524
249771946	124642630.000000	6478388	10000.000000	24946	12463	1.000000	23789	13081	1.000000	165304029	0.000822
249780801	124612959.000000	6473221	10000.000000	24814	12940	1.000000	23723	13207	1.000000	166807748	0.000784
249774552	124639742.000000	6479600	10000.000000	24834	12486	1.000000	23893	13184	1.000000	168307818	0.001184
249789541	124596090.000000	6475544	10000.000000	25010	12352	1.000000	24086	13231	1.000000	169807822	0.001149
npatches	nstrain	runtime	dt	init_x	init_y	init_y_blood	init_z	init_S	beta0	beta1	beta2	beta3	mean_beta	B	d	delta	delta_blood	b[0]	mut	m	CTL	c	g	epsilon	k	het	lambda	rho	omega	x_max	patch.dyna	DELTA	A	VA
10000	1	100.000000	0.000100	21900	9499	5000000	0.001000	10000000	17.770598	14.283604	17.518908	17.893963	18	8000000000.000000	0.010000	1.000000	1.000000	800000	0.000050	0.048000	1	0.001000	1.000000	25.000000	14.000000	0.500000	0.001000	0.001000	0.010000	31987	0	10.000000	7.000000	1.000000
sus	inf	inf_blood	z	x[0]	y[0][0]	z[0]	x[1]	y[1][0]	z[1]	S[0]	synchrony
219000000	94990000.000000	5000000	10.000000	21900	9499	0.001000	21900	9499	0.001000	10000000	0.000000
265756750	89808262.000000	4668730	10000.000000	26572	8922	1.000000	27726	8135	1.000000	11324487	0.000000
265716016	89892706.000000	4667261	10000.000000	26651	9047	1.000000	27786	8121	1.000000	12659933	0.000000
265703181	89879103.000000	4670556	10000.000000	26666	8959	1.000000	28074	7976	1.000000	13993434	0.000000
265736688	89878231.000000	4673293	10000.000000	26666	8859	1.000000	28057	7964	1.000000	15325370	0.000000
265703781	89916990.000000	4672210	10000.000000	26784	8968	1.000000	27862	8130	1.000000	16656042	0.000000
265732569	89903364.000000	4673752	10000.000000	26752	8927	1.000000	27944	8162	1.000000	17986024	0.000000
265757227	89860604.000000	4671276	10000.000000	26856	8929	1.000000	28005	8262	1.000000	19311762	0.000000
265702594	89915229.000000	4675534	10000.000000	26780	8839	1.000000	27880	8255	1.000000	20638807	0.000000
265708924	89907781.000000	4675484	10000.000000	26731	8822	1.000000	27794	8181	1.000000	21962643	0.000000
265725115	89866691.000000	4672849	10000.000000	26668	8829	1.000000	28038	8058	1.000000	23282525	0.000000
265733964	89877164.000000	4673088	10000.000000	26798	8949	1.000000	27866	8131	1.000000	24600484	0.000000
265696611	89899077.000000	4675678	10000.000000	26803	8744	1.000000	27919	8233	1.000000	25915720	0.000000
265704607	89904672.000000	4671407	10000.000000	26546	8999	1.000000	28104	8255	1.000000	27230732	0.000000
265682269	89932090.000000	4676204	10000.000000	26491	8828	1.000000	27991	7994	1.000000	28544037	0.000000
265694362	89954596.000000	4672817	10000.000000	26850	9094	1.000000	27885	8076	1.000000	29855682	0.000000
265705188	89877964.000000	4673973	10000.000000	26683	8921	1.000000	28043	8189	1.000000	31166168	0.000000
265710914	89892265.000000	4673201	10000.000000	26404	8931	1.000000	27983	8039	1.000000	32471260	0.000000
265705854	89892012.000000	4672194	10000.000000	26657	8805	1.000000	27991	8191	1.000000	33775356	0.000000
265725151	89892416.000000	4676582	10000.000000	26754	8826	1.000000	27871	8295	1.000000	35079777	0.000000
265698235	89926590.000000	4670078	10000.000000	26793	8795	1.000000	27800	8124	1.000000	36379423	0.000000
265684896	89946923.000000	4675940	10000.000000	26779	8829	1.000000	27957	8053	1.000000	37678535	0.000000
265710460	89913346.000000	4672510	10000.000000	26730	8873	1.000000	28011	8163	1.000000	38975583	0.000000
265708391	89894985.000000	4673912	10000.000000	26786	8952	1.000000	27754	8139	1.000000	40272197	0.000000
265706427	89918107.000000	4670553	10000.000000	26797	9076	1.000000	27846	8201	1.000000	41565267	0.000000
265713716	89904372.000000	4672866	10000.000000	26658	8889	1.000000	27740	8141	1.000000	42857791	0.000000
265693177	89917257.000000	4669936	10000.000000	26599	8866	1.000000	28030	8079	1.000000	44150091	0.000000
265732325	89846961.000000	4669760	10000.000000	26721	8892	1.000000	28058	8087	1.000000	45438375	0.000000
265690241	89926429.000000	4670451	10000.000000	26673	9010	1.000000	27815	8167	1.000000	46722376	0.000000
265690087	89920210.000000	4672311	10000.000000	26771	8774	1.000000	27946	8098	1.000000	48004743	0.000000
265675534	89937750.000000	4674445	10000.000000	26725	8590	1.000000	27972	8082	1.000000	49285948	0.000000
265730421	89899825.000000	4674375	10000.000000	26417	9095	1.000000	27944	7926	1.000000	50565315	0.000000
265709186	89914532.000000	4671426	10000.000000	26747	8989	1.000000	27845	8225	1.000000	51843523	0.000000
265695547	89919026.000000	4670713	10000.000000	26731	8587	1.000000	28003	8167	1.000000	53120572	0.000000
265713043	89883703.000000	4673216	10000.000000	26650	8910	1.000000	27951	8186	1.000000	54394944	0.000000
265725435	89882828.000000	4671554	10000.000000	26609	8946	1.000000	27814	8186	1.000000	55669306	0.000000
265691333	89941822.000000	4673232	10000.000000	26580	8999	1.000000	27795	8120	1.000000	56939784	0.000000
265692610	89932675.000000	4672496	10000.000000	26801	9026	1.000000	27906	8214	1.000000	58208114	0.000000
265711551	89916850.000000	4675966	10000.000000	26695	8746	1.000000	28000	8110	1.000000	59473791	0.000000
265712822	89893494.000000	4672102	10000.000000	26779	8987	1.000000	28007	8189	1.000000	60738654	0.000000
265735292	89881810.000000	4669428	10000.000000	26937	8864	1.000000	27891	8083	1.000000	61998963	-1.#IND00
265685918	89916232.000000	4677197	10000.000000	26754	8807	1.000000	27769	8074	1.000000	63260521	0.004800
265705989	89912090.000000	4679158	10000.000000	26393	9030	1.000000	27718	8165	1.000000	64520886	0.003633
265687917	89911194.000000	4675290	10000.000000	26606	8980	1.000000	27736	8064	1.000000	65776654	0.000155
265716642	89900675.000000	4671696	10000.000000	26788	8815	1.000000	28130	8031	1.000000	67031473	0.000857
265696907	89903732.000000	4673648	10000.000000	26701	8750	1.000000	27936	8002	1.000000	68285548	0.003426
265692096	89928356.000000	4675796	10000.000000	26814	8772	1.000000	27751	8229	1.000000	69535562	0.013268
265727199	89866242.000000	4672716	10000.000000	26743	8784	1.000000	27915	8249	1.000000	70784551	0.011250
265733310	89858058.000000	4671515	10000.000000	26730	8813	1.000000	28019	8105	1.000000	72030645	0.013735
265687611	89912322.000000	4669326	10000.000000	27029	8785	1.000000	27951	7947	1.000000	73273047	0.013674
265710271	89915805.000000	4673171	10000.000000	26842	8639	1.000000	27729	8204	1.000000	74517377	0.011064
265705030	89911150.000000	4672240	10000.000000	26547	9004	1.000000	27866	8245	1.000000	75759445	0.009604
265709680	89901205.000000	4669917	10000.000000	26863	8921	1.000000	27846	7927	1.000000	77002974	0.009526
265716345	89920385.000000	4673189	10000.000000	26709	8995	1.000000	27883	7965	1.000000	78241342	0.009381
265702820	89949324.000000	4675003	10000.000000	26750	8963	1.000000	28152	8043	1.000000	79478438	0.008489
265691593	89931426.000000	4671747	10000.000000	26733	8923	1.000000	27787	8084	1.000000	80713294	0.010428
265713708	89907037.000000	4672892	10000.000000	26739	8800	1.000000	27762	8058	1.000000	81944798	0.010712
265714808	89871375.000000	4670858	10000.000000	26747	8845	1.000000	28045	7855	1.000000	83174584	0.013101
265711698	89916052.000000	4667753	10000.000000	26888	8822	1.000000	27992	8165	1.000000	84403281	0.011555
265702463	89926227.000000	4675249	10000.000000	26693	9235	1.000000	27994	8044	1.000000	85629697	0.011165
265728903	89882349.000000	4673751	10000.000000	26886	8677	1.000000	28142	8244	1.000000	86854653	0.011653
265715781	89861101.000000	4668176	10000.000000	26554	8776	1.000000	28093	8112	1.000000	88077374	0.012943
265703987	89905216.000000	4675459	10000.000000	26856	8978	1.000000	28117	8039	1.000000	89298330	0.012540
265730501	89895609.000000	4674411	10000.000000	26619	8839	1.000000	28002	8140	1.000000	90518148	0.011293
265687906	89911648.000000	4673801	10000.000000	26848	8869	1.000000	27825	8197	1.000000	91735798	0.011042
265734947	89865225.000000	4667741	10000.000000	26532	8827	1.000000	28106	8123	1.000000	92950183	0.010088
265712305	89884474.000000	4674076	10000.000000	27041	8975	1.000000	28003	8087	1.000000	94163915	0.009914
265725001	89887659.000000	4670474	10000.000000	26705	8789	1.000000	27901	8024	1.000000	95376656	0.009537
265696563	89900213.000000	4678362	10000.000000	26876	8940	1.000000	27831	8072	1.000000	96589762	0.009136
265685202	89924581.000000	4674440	10000.000000	26808	8876	1.000000	27956	8142	1.000000	97797549	0.008695
265697850	89921385.000000	4671026	10000.000000	26559	8998	1.000000	27828	8171	1.000000	99003263	0.008511
265717277	89887391.000000	4674999	10000.000000	26668	8787	1.000000	28081	8130	1.000000	100206925	0.008620
265730307	89902905.000000	4677564	10000.000000	26704	8920	1.000000	28053	8244	1.000000	101409805	0.008572
265721099	89919196.000000	4674699	10000.000000	26773	9106	1.000000	27922	8233	1.000000	102610896	0.008522
265721393	89886753.000000	4676707	10000.000000	26736	8970	1.000000	28050	7986	1.000000	103811285	0.008080
265708942	89886787.000000	4669160	10000.000000	26642	8718	1.000000	28132	8096	1.000000	105007766	0.007898
265712838	89900542.000000	4670168	10000.000000	26900	8805	1.000000	27878	8150	1.000000	106205404	0.007877
265718581	89886826.000000	4671701	10000.000000	26766	9031	1.000000	28046	8359	1.000000	107399281	0.007426
265704326	89899407.000000	4673527	10000.000000	26499	9040	1.000000	27997	8322	1.000000	108591561	0.007589
265689525	89938572.000000	4674033	10000.000000	26653	8688	1.000000	27845	8186	1.000000	109784045	0.007247
265716282	89926027.000000	4675357	10000.000000	26772	8916	1.000000	28008	8024	1.000000	110973857	0.006857
265713779	89915144.000000	4673655	10000.000000	26421	9241	1.000000	27911	8160	1.000000	112160166	0.006791
265719808	89889488.000000	4670244	10000.000000	26739	8960	1.000000	28181	8157	1.000000	113345260	0.006571
265703625	89890441.000000	4668694	10000.000000	26783	9056	1.000000	27772	8129	1.000000	114528916	0.007083
265723294	89909093.000000	4669028	10000.000000	26793	8999	1.000000	27869	8208	1.000000	115708646	0.007104
265705447	89880854.000000	4673065	10000.000000	26537	8962	1.000000	27754	8341	1.000000	116888428	0.006591
265702894	89911240.000000	4671691	10000.000000	26647	8991	1.000000	27925	8142	1.000000	118066481	0.006473
265713049	89912644.000000	4679224	10000.000000	26725	9052	1.000000	27911	8254	1.000000	119242953	0.007174
265703987	89896458.000000	4671482	10000.000000	26785	8980	1.000000	27677	8081	1.000000	120415750	0.007773
265715278	89896870.000000	4670972	10000.000000	26887	8807	1.000000	27977	8202	1.000000	121585539	0.007392
265723699	89887805.000000	4674721	10000.000000	26826	8977	1.000000	27929	8012	1.000000	122758772	0.007346
265735771	89847644.000000	4672236	10000.000000	26745	8839	1.000000	27712	8288	1.000000	123928787	0.007505
265721002	89887550.000000	4671634	10000.000000	26859	9087	1.000000	27625	8311	1.000000	125097584	0.007263
265700196	89904343.000000	4675083	10000.000000	26875	8808	1.000000	28129	8043	1.000000	126263942	0.007189
265727414	89886537.000000	4673729	10000.000000	26629	8890	1.000000	27905	8411	1.000000	127428370	0.006986
265745580	89868138.000000	4670097	10000.000000	26523	9107	1.000000	27866	8246	1.000000	128591761	0.007110
265716611	89876410.000000	4674855	10000.000000	26626	8867	1.000000	28028	7990	1.000000	129752336	0.006934
265724179	89883252.000000	4671536	10000.000000	26850	9084	1.000000	28042	8086	1.000000	130911780	0.007323
265699735	89895805.000000	4673211	10000.000000	26523	8711	1.000000	27867	8099	1.000000	132068683	0.007269
265717850	89920051.000000	4672889	10000.000000	26843	8802	1.000000	28199	8139	1.000000	133225758	0.007064
npatches	nstrain	runtime	dt	init_x	init_y	init_y_blood	init_z	init_S	beta0	beta1	beta2	beta3	mean_beta	B	d	delta	delta_blood	b[0]	mut	m	CTL	c	g	epsilon	k	het	lambda	rho	omega	x_max	patch.dyna	DELTA	A	VA
10000	1	100.000000	0.000100	21900	9499	5000000	0.001000	10000000	17.001109	9.762597	26.367876	18.021622	18	8000000000.000000	0.010000	1.000000	1.000000	800000	0.000050	0.048000	1	0.001000	1.000000	25.000000	15.000000	0.500000	0.001000	0.001000	0.010000	31987	0	10.000000	7.000000	1.000000
sus	inf	inf_blood	z	x[0]	y[0][0]	z[0]	x[1]	y[1][0]	z[1]	S[0]	synchrony
219000000	94990000.000000	5000000	10.000000	21900	9499	0.001000	21900	9499	0.001000	10000000	0.000000
279406741	63070591.000000	3278013	10000.000000	28290	6257	1.000000	30155	4987	1.000000	11080167	0.000000
280391108	61474628.000000	3196518	10000.000000	28233	5746	1.000000	30229	4832	1.000000	12056786	0.000000
280474700	61326388.000000	3185609	10000.000000	28373	5906	1.000000	30148	4751	1.000000	13024182	0.000000
280454876	61329186.000000	3189895	10000.000000	28530	5934	1.000000	30523	4764	1.000000	13988772	0.000000
280442446	61365414.000000	3183107	10000.000000	28714	5903	1.000000	30255	4803	1.000000	14952584	0.000000
280455829	61341238.000000	3190023	10000.000000	28402	5884	1.000000	30220	4799	1.000000	15914472	0.000000
280450137	61349270.000000	3189655	10000.000000	28334	5868	1.000000	30174	4955	1.000000	16876724	0.000000
280474021	61331471.000000	3185217	10000.000000	28529	5920	1.000000	30349	4814	1.000000	17837149	0.000000
280481125	61292042.000000	3187911	10000.000000	28521	5923	1.000000	30177	4600	1.000000	18795260	0.000000
280445765	61355541.000000	3190348	10000.000000	28433	5835	1.000000	30285	4755	1.000000	19753607	0.000000
280453808	61378252.000000	3190439	10000.000000	28399	5670	1.000000	30105	4797	1.000000	20710606	0.000000
280462132	61343991.000000	3191289	10000.000000	28435	5878	1.000000	30322	4749	1.000000	21664995	0.000000
280478983	61304937.000000	3187416	10000.000000	28639	5877	1.000000	30159	4809	1.000000	22615870	0.000000
280477090	61323745.000000	3188634	10000.000000	28223	5978	1.000000	30366	4709	1.000000	23565648	0.000000
280461844	61364389.000000	3188550	10000.000000	28389	5856	1.000000	30126	4869	1.000000	24515517	0.000000
280472703	61327764.000000	3184401	10000.000000	28492	5927	1.000000	30276	4709	1.000000	25462379	0.000000
280466061	61338004.000000	3191867	10000.000000	28528	5969	1.000000	30312	4813	1.000000	26408227	0.000000
280454044	61340943.000000	3188217	10000.000000	28396	5913	1.000000	30191	4903	1.000000	27353486	0.000000
280454457	61349991.000000	3190267	10000.000000	28390	5913	1.000000	30110	4809	1.000000	28299705	0.000000
280449767	61361902.000000	3193047	10000.000000	28535	5735	1.000000	30444	4934	1.000000	29241695	0.000000
280448771	61348701.000000	3190538	10000.000000	28362	5926	1.000000	30128	4795	1.000000	30182747	0.000000
280459916	61362794.000000	3188936	10000.000000	28388	5959	1.000000	30134	4803	1.000000	31123138	0.000000
280456706	61363439.000000	3191632	10000.000000	28365	5921	1.000000	30304	4888	1.000000	32061403	0.000000
280450284	61338659.000000	3186122	10000.000000	28475	5823	1.000000	30092	4934	1.000000	32998593	0.000000
280466992	61332083.000000	3187857	10000.000000	28337	5983	1.000000	30427	4905	1.000000	33934748	0.000000
280462387	61323497.000000	3188935	10000.000000	28318	5960	1.000000	30298	4767	1.000000	34867902	0.000000
280463648	61345711.000000	3189215	10000.000000	28266	5985	1.000000	30254	4851	1.000000	35801696	0.000000
280454171	61333267.000000	3188007	10000.000000	28515	5837	1.000000	30194	4722	1.000000	36732765	0.000000
280487186	61313350.000000	3188670	10000.000000	28374	5791	1.000000	30279	4672	1.000000	37660657	0.000000
280466792	61350275.000000	3189006	10000.000000	28676	5762	1.000000	30168	4894	1.000000	38589524	0.000000
280444466	61353771.000000	3186589	10000.000000	28165	6067	1.000000	30171	4763	1.000000	39516828	0.000000
280471870	61297764.000000	3186791	10000.000000	28417	5788	1.000000	30071	4735	1.000000	40442258	0.000000
280479873	61313862.000000	3187913	10000.000000	28412	5897	1.000000	30042	4856	1.000000	41367129	0.000000
280457402	61344187.000000	3191429	10000.000000	28570	5849	1.000000	30365	4621	1.000000	42289511	0.000000
280457888	61349127.000000	3185861	10000.000000	28395	6160	1.000000	30113	4878	1.000000	43210386	0.000000
280451480	61348685.000000	3188958	10000.000000	28264	5900	1.000000	30127	4712	1.000000	44132328	0.000000
280468902	61347120.000000	3186747	10000.000000	28571	5781	1.000000	30045	4800	1.000000	45050967	0.000000
280471349	61328633.000000	3184733	10000.000000	28415	5964	1.000000	30364	4824	1.000000	45967043	0.000000
280457244	61343570.000000	3189277	10000.000000	28324	5970	1.000000	30205	4873	1.000000	46883309	0.000000
280445507	61333816.000000	3183977	10000.000000	28454	5969	1.000000	30123	4692	1.000000	47797843	-1.#IND00
280494965	61302113.000000	3185308	10000.000000	28452	6084	1.000000	30218	4726	1.000000	48708221	0.006400
280473713	61341708.000000	3187400	10000.000000	28468	5909	1.000000	30194	4879	1.000000	49620089	-0.011524
280458201	61348746.000000	3189246	10000.000000	28709	5789	1.000000	30054	4806	1.000000	50530231	-0.004741
280482018	61278276.000000	3184114	10000.000000	28556	5934	1.000000	30166	4832	1.000000	51437914	-0.011002
280489563	61297522.000000	3186609	10000.000000	28282	5981	1.000000	30151	4836	1.000000	52345969	-0.009781
280482096	61316579.000000	3188521	10000.000000	28588	5749	1.000000	30248	4762	1.000000	53252485	-0.012522
280450518	61331214.000000	3190566	10000.000000	28565	5969	1.000000	30297	4865	1.000000	54157867	-0.021941
280456041	61340083.000000	3187726	10000.000000	28379	5925	1.000000	30104	4679	1.000000	55060991	-0.020637
280464871	61335129.000000	3187596	10000.000000	28193	6018	1.000000	30225	4773	1.000000	55965622	-0.017792
280469103	61301373.000000	3183988	10000.000000	28362	6038	1.000000	30046	4755	1.000000	56865700	-0.017091
280466660	61350883.000000	3189403	10000.000000	28338	5869	1.000000	30087	4873	1.000000	57764391	-0.012035
280445407	61350186.000000	3189444	10000.000000	28440	5814	1.000000	30206	4852	1.000000	58663649	-0.011591
280465116	61330749.000000	3188609	10000.000000	28481	5826	1.000000	30233	4853	1.000000	59558119	-0.008811
280440287	61362351.000000	3190201	10000.000000	28356	5878	1.000000	30182	4614	1.000000	60454786	-0.007911
280444423	61360981.000000	3188450	10000.000000	28553	5857	1.000000	30306	4969	1.000000	61349663	-0.003870
280495348	61323988.000000	3186785	10000.000000	28230	6171	1.000000	30332	4959	1.000000	62241549	-0.003410
280457185	61336506.000000	3188582	10000.000000	28594	5746	1.000000	30177	4910	1.000000	63133609	-0.004380
280459473	61365469.000000	3188020	10000.000000	28485	5968	1.000000	30278	4792	1.000000	64023135	-0.003419
280462159	61355674.000000	3189580	10000.000000	28274	5888	1.000000	30282	4921	1.000000	64912594	-0.002702
280488687	61337472.000000	3191165	10000.000000	28589	5729	1.000000	30189	4898	1.000000	65799896	-0.001134
280488445	61335290.000000	3188035	10000.000000	28398	5998	1.000000	30342	4915	1.000000	66685906	-0.001070
280457541	61359153.000000	3189751	10000.000000	28306	6024	1.000000	30173	4870	1.000000	67571028	-0.002372
280487541	61302804.000000	3184670	10000.000000	28215	5926	1.000000	30053	4665	1.000000	68455161	-0.003300
280499876	61295068.000000	3183947	10000.000000	28402	5914	1.000000	30372	4805	1.000000	69337482	-0.002657
280485934	61300008.000000	3187895	10000.000000	28530	5931	1.000000	30330	4818	1.000000	70216367	-0.003176
280449969	61331662.000000	3190244	10000.000000	28514	5785	1.000000	30130	4841	1.000000	71093882	-0.003115
280468928	61339622.000000	3185474	10000.000000	28438	5967	1.000000	30109	4682	1.000000	71972129	-0.002873
280484176	61342226.000000	3192140	10000.000000	28297	6096	1.000000	30190	4710	1.000000	72848631	-0.002259
280466208	61345084.000000	3188265	10000.000000	28591	6163	1.000000	30181	4736	1.000000	73725299	-0.002232
280481950	61300597.000000	3185775	10000.000000	28702	5780	1.000000	30325	4820	1.000000	74602776	-0.002830
280526655	61277885.000000	3183308	10000.000000	28598	5925	1.000000	30344	4752	1.000000	75473191	-0.002240
280474507	61337574.000000	3187750	10000.000000	28388	5726	1.000000	30197	4692	1.000000	76344407	-0.002531
280460327	61332890.000000	3191035	10000.000000	28315	5918	1.000000	30455	4898	1.000000	77216019	-0.002374
280498788	61296104.000000	3186261	10000.000000	28220	5852	1.000000	29996	4901	1.000000	78084188	-0.001867
280511576	61292062.000000	3184291	10000.000000	28416	5857	1.000000	30046	4785	1.000000	78950299	-0.001533
280460923	61322256.000000	3188883	10000.000000	28445	5865	1.000000	30125	4841	1.000000	79816691	-0.002255
280438025	61365959.000000	3189601	10000.000000	28232	5839	1.000000	30204	4906	1.000000	80682856	-0.002538
280453097	61336144.000000	3186757	10000.000000	28542	5968	1.000000	30357	4825	1.000000	81547109	-0.002878
280463924	61316509.000000	3184377	10000.000000	28538	5761	1.000000	30264	4806	1.000000	82410320	-0.002633
280454999	61342715.000000	3191477	10000.000000	28211	5856	1.000000	30290	4770	1.000000	83271873	-0.002104
280474217	61314383.000000	3187109	10000.000000	28511	6018	1.000000	30144	4744	1.000000	84132092	-0.002012
280447703	61350087.000000	3188499	10000.000000	28388	5921	1.000000	30228	4829	1.000000	84992719	-0.000886
280473710	61331293.000000	3189874	10000.000000	28127	5917	1.000000	30379	4777	1.000000	85850147	-0.000802
280466135	61355259.000000	3190618	10000.000000	28377	5878	1.000000	30014	4763	1.000000	86706706	0.000826
280454314	61336126.000000	3187283	10000.000000	28543	5938	1.000000	30105	4722	1.000000	87562235	0.000730
280502411	61302993.000000	3189297	10000.000000	28392	6011	1.000000	30245	4915	1.000000	88416289	0.001220
280433094	61366117.000000	3188362	10000.000000	28386	5990	1.000000	30049	4780	1.000000	89270327	0.000862
280456852	61360555.000000	3190760	10000.000000	28475	5858	1.000000	30492	4773	1.000000	90121228	0.000875
280489347	61299674.000000	3186553	10000.000000	28367	5850	1.000000	30393	4784	1.000000	90970897	0.000834
280456253	61342405.000000	3189395	10000.000000	28222	6004	1.000000	30213	4880	1.000000	91819675	0.001604
280479092	61332167.000000	3187360	10000.000000	28474	5861	1.000000	30317	4835	1.000000	92666396	0.001538
280438456	61348898.000000	3191160	10000.000000	28736	5811	1.000000	30292	4689	1.000000	93513134	0.001998
280482149	61311203.000000	3188022	10000.000000	28338	5987	1.000000	30195	4739	1.000000	94358775	0.001792
280464083	61356584.000000	3188597	10000.000000	28365	6106	1.000000	30080	4934	1.000000	95202912	0.001295
280431267	61397839.000000	3188335	10000.000000	28359	5933	1.000000	30311	4745	1.000000	96043981	0.001371
280469358	61310902.000000	3192008	10000.000000	28441	5890	1.000000	30130	4846	1.000000	96885226	0.001218
280468856	61317305.000000	3184645	10000.000000	28394	5826	1.000000	30226	4770	1.000000	97725390	0.000276
280466278	61324247.000000	3188345	10000.000000	28553	5860	1.000000	30341	4758	1.000000	98564725	0.000288
280458861	61338938.000000	3187860	10000.000000	28591	5843	1.000000	30027	4706	1.000000	99401455	0.000230
npatches	nstrain	runtime	dt	init_x	init_y	init_y_blood	init_z	init_S	beta0	beta1	beta2	beta3	mean_beta	B	d	delta	delta_blood	b[0]	mut	m	CTL	c	g	epsilon	k	het	lambda	rho	omega	x_max	patch.dyna	DELTA	A	VA
10000	1	100.000000	0.000100	21900	9499	5000000	0.001000	10000000	16.193513	20.182018	22.588633	24.225605	18	8000000000.000000	0.010000	1.000000	1.000000	800000	0.000050	0.048000	1	0.001000	1.000000	25.000000	16.000000	0.500000	0.001000	0.001000	0.010000	31987	0	10.000000	7.000000	1.000000
sus	inf	inf_blood	z	x[0]	y[0][0]	z[0]	x[1]	y[1][0]	z[1]	S[0]	synchrony
219000000	94990000.000000	5000000	10.000000	21900	9499	0.001000	21900	9499	0.001000	10000000	0.000000
290845526	42746631.000000	2224734	10000.000000	29723	4000	1.000000	28609	4580	1.000000	10874887	0.000000
293363240	38876035.000000	2019272	10000.000000	29868	3597	1.000000	28900	4066	1.000000	11539788	0.000000
293731953	38295580.000000	1991034	10000.000000	29853	3484	1.000000	29261	3907	1.000000	12179248	0.000000
293803565	38199464.000000	1983991	10000.000000	29840	3508	1.000000	29211	3971	1.000000	12813603	0.000000
293810225	38186899.000000	1986762	10000.000000	29955	3602	1.000000	29289	4055	1.000000	13445954	0.000000
293825196	38161294.000000	1984908	10000.000000	29748	3560	1.000000	28948	4089	1.000000	14076351	0.000000
293836749	38176447.000000	1984101	10000.000000	29901	3605	1.000000	29010	4162	1.000000	14705941	0.000000
293833622	38161257.000000	1983898	10000.000000	29934	3698	1.000000	29194	3960	1.000000	15335799	0.000000
293868995	38116451.000000	1981586	10000.000000	29931	3417	1.000000	29285	4014	1.000000	15962763	0.000000
293837308	38140484.000000	1984612	10000.000000	29776	3512	1.000000	29136	3895	1.000000	16588827	0.000000
293837864	38147944.000000	1981205	10000.000000	29989	3673	1.000000	29019	4027	1.000000	17214137	0.000000
293835857	38145556.000000	1984131	10000.000000	29872	3558	1.000000	28831	4150	1.000000	17838116	0.000000
293811285	38162341.000000	1984108	10000.000000	29721	3662	1.000000	29306	3892	1.000000	18461074	0.000000
293832722	38153026.000000	1983364	10000.000000	29746	3590	1.000000	29300	3952	1.000000	19084144	0.000000
293844114	38168714.000000	1983418	10000.000000	29826	3551	1.000000	29350	4077	1.000000	19705888	0.000000
293856009	38154971.000000	1983757	10000.000000	29921	3619	1.000000	29131	3941	1.000000	20327542	0.000000
293836730	38156331.000000	1981641	10000.000000	29661	3569	1.000000	29081	3947	1.000000	20947701	0.000000
293859330	38128481.000000	1981997	10000.000000	29710	3645	1.000000	29134	3857	1.000000	21566285	0.000000
293826316	38153666.000000	1984451	10000.000000	29951	3479	1.000000	29324	4031	1.000000	22185284	0.000000
293834287	38168600.000000	1982373	10000.000000	29798	3649	1.000000	28963	3960	1.000000	22802641	0.000000
293826875	38163280.000000	1983293	10000.000000	29985	3492	1.000000	28974	4096	1.000000	23419373	0.000000
293809763	38188219.000000	1985201	10000.000000	29794	3426	1.000000	29116	3959	1.000000	24034351	0.000000
293853750	38161445.000000	1983084	10000.000000	29763	3649	1.000000	28924	4106	1.000000	24648056	0.000000
293822448	38148140.000000	1982968	10000.000000	29952	3539	1.000000	29041	3953	1.000000	25262312	0.000000
293825428	38145020.000000	1981667	10000.000000	30065	3530	1.000000	29116	3941	1.000000	25876077	0.000000
293812366	38163433.000000	1987284	10000.000000	29815	3551	1.000000	29145	4034	1.000000	26487634	0.000000
293848577	38150210.000000	1983613	10000.000000	29953	3512	1.000000	28985	4064	1.000000	27099116	0.000000
293824461	38166218.000000	1981952	10000.000000	29956	3631	1.000000	28914	4050	1.000000	27710607	0.000000
293833803	38156067.000000	1984032	10000.000000	29691	3555	1.000000	29025	4049	1.000000	28320077	0.000000
293801075	38177448.000000	1982637	10000.000000	29728	3596	1.000000	28919	3857	1.000000	28929481	0.000000
293826859	38159565.000000	1983650	10000.000000	29684	3584	1.000000	28902	4054	1.000000	29538751	0.000000
293833081	38160658.000000	1981535	10000.000000	29558	3649	1.000000	28855	4143	1.000000	30145482	0.000000
293844921	38112416.000000	1982796	10000.000000	30003	3437	1.000000	28919	4076	1.000000	30749933	0.000000
293843265	38151271.000000	1984270	10000.000000	29893	3484	1.000000	29035	4055	1.000000	31352103	0.000000
293836267	38165315.000000	1982928	10000.000000	29807	3589	1.000000	29108	4072	1.000000	31957755	0.000000
293842230	38152532.000000	1982424	10000.000000	29778	3672	1.000000	29085	4151	1.000000	32561252	0.000000
293843366	38113586.000000	1982132	10000.000000	29803	3635	1.000000	29141	4040	1.000000	33164323	0.000000
293821966	38140130.000000	1984790	10000.000000	29805	3541	1.000000	29072	3937	1.000000	33764607	0.000000
293821469	38156810.000000	1983113	10000.000000	29974	3437	1.000000	29161	3948	1.000000	34363277	0.000000
293859939	38148942.000000	1982036	10000.000000	29808	3492	1.000000	28951	4034	1.000000	34963029	-1.#IND00
293834098	38147887.000000	1981028	10000.000000	29908	3665	1.000000	29236	3853	1.000000	35562793	0.000000
293851017	38142749.000000	1983397	10000.000000	30031	3564	1.000000	29075	4053	1.000000	36159925	0.000458
293839888	38166835.000000	1981817	10000.000000	29781	3581	1.000000	29050	3990	1.000000	36755197	0.003455
293845597	38169071.000000	1984219	10000.000000	30009	3588	1.000000	28959	4083	1.000000	37352168	0.010551
293810881	38170191.000000	1983694	10000.000000	30085	3587	1.000000	29244	3976	1.000000	37947822	0.010271
293846004	38151130.000000	1984601	10000.000000	29682	3605	1.000000	28976	4019	1.000000	38543093	0.008003
293821923	38138620.000000	1980811	10000.000000	29929	3705	1.000000	29181	3984	1.000000	39135368	0.005370
293829181	38129888.000000	1980851	10000.000000	29941	3555	1.000000	29042	4136	1.000000	39727520	0.006111
293841289	38132734.000000	1984520	10000.000000	29829	3469	1.000000	29112	3939	1.000000	40318621	0.005427
293863725	38148615.000000	1984209	10000.000000	30018	3741	1.000000	28846	4016	1.000000	40909534	0.001341
293820584	38200358.000000	1985465	10000.000000	30070	3451	1.000000	28937	4097	1.000000	41499795	0.001716
293824546	38164986.000000	1983715	10000.000000	29856	3559	1.000000	29187	3978	1.000000	42089208	0.000446
293816505	38177267.000000	1983955	10000.000000	29844	3445	1.000000	29072	4089	1.000000	42677567	0.002216
293846497	38141262.000000	1982520	10000.000000	30010	3546	1.000000	29071	3976	1.000000	43266474	0.004025
293819472	38143031.000000	1984013	10000.000000	30072	3470	1.000000	29031	4091	1.000000	43850608	0.004236
293853128	38140925.000000	1981286	10000.000000	29879	3671	1.000000	29002	4020	1.000000	44435983	0.004620
293862322	38160578.000000	1984538	10000.000000	29969	3665	1.000000	29009	4060	1.000000	45019932	0.003653
293831811	38147922.000000	1979393	10000.000000	29969	3529	1.000000	28905	4051	1.000000	45603045	0.002907
293826256	38170032.000000	1983868	10000.000000	29925	3470	1.000000	29141	3954	1.000000	46185456	0.003077
293845209	38134361.000000	1982574	10000.000000	29993	3505	1.000000	28841	4064	1.000000	46767260	0.003245
293810874	38173670.000000	1984355	10000.000000	29813	3651	1.000000	29257	3962	1.000000	47346717	0.004033
293839722	38123019.000000	1981133	10000.000000	29736	3617	1.000000	29101	3905	1.000000	47924958	0.004531
293828546	38139255.000000	1981656	10000.000000	30053	3597	1.000000	29011	4005	1.000000	48502885	0.004774
293837936	38125899.000000	1979714	10000.000000	29795	3549	1.000000	29116	4060	1.000000	49080245	0.004358
293825068	38158848.000000	1983023	10000.000000	29874	3562	1.000000	28827	4128	1.000000	49655982	0.004107
293834812	38175640.000000	1982802	10000.000000	29988	3513	1.000000	28997	4025	1.000000	50232791	0.003538
293824832	38184116.000000	1985023	10000.000000	29989	3496	1.000000	29235	4027	1.000000	50807612	0.005134
293796490	38197075.000000	1985006	10000.000000	29970	3565	1.000000	29034	4106	1.000000	51382984	0.004202
293822854	38149024.000000	1982181	10000.000000	29888	3495	1.000000	29053	4041	1.000000	51955847	0.003934
293833428	38130833.000000	1981315	10000.000000	29902	3491	1.000000	29045	4004	1.000000	52528041	0.004790
293818896	38165051.000000	1983204	10000.000000	29954	3514	1.000000	28936	3905	1.000000	53100960	0.005062
293797303	38206370.000000	1983037	10000.000000	29851	3614	1.000000	29141	3902	1.000000	53672423	0.004821
293829852	38152768.000000	1981434	10000.000000	29639	3497	1.000000	29039	4109	1.000000	54242865	0.004404
293823646	38173508.000000	1985093	10000.000000	29804	3576	1.000000	28983	3958	1.000000	54813589	0.004033
293845496	38153682.000000	1983505	10000.000000	30043	3454	1.000000	29033	4019	1.000000	55380989	0.003842
293829609	38188807.000000	1982351	10000.000000	29871	3532	1.000000	28915	3993	1.000000	55950134	0.003994
293801515	38190885.000000	1986331	10000.000000	29796	3525	1.000000	29079	3913	1.000000	56517977	0.004299
293826576	38152860.000000	1986660	10000.000000	30128	3404	1.000000	29176	3867	1.000000	57084405	0.004342
293812323	38169099.000000	1982329	10000.000000	29750	3508	1.000000	29207	4011	1.000000	57649979	0.003524
293822498	38151253.000000	1984915	10000.000000	30042	3422	1.000000	28897	4099	1.000000	58214246	0.003036
293813075	38187238.000000	1984423	10000.000000	29846	3400	1.000000	29118	4135	1.000000	58776556	0.002951
293809975	38191576.000000	1984445	10000.000000	29955	3534	1.000000	28997	4051	1.000000	59339164	0.003537
293843669	38138521.000000	1984063	10000.000000	29716	3517	1.000000	29012	3991	1.000000	59902820	0.003087
293836032	38156689.000000	1982194	10000.000000	29651	3573	1.000000	29100	4043	1.000000	60463228	0.002694
293821874	38146109.000000	1983152	10000.000000	29540	3610	1.000000	29195	3993	1.000000	61024476	0.002569
293823639	38147455.000000	1983293	10000.000000	29736	3568	1.000000	28799	3989	1.000000	61586436	0.002506
293852660	38145937.000000	1980366	10000.000000	29939	3655	1.000000	29169	3905	1.000000	62143837	0.002650
293823516	38159179.000000	1982686	10000.000000	29573	3517	1.000000	29140	4108	1.000000	62700564	0.002476
293801488	38167918.000000	1984435	10000.000000	29688	3483	1.000000	29097	4086	1.000000	63257005	0.002301
293829820	38177218.000000	1986480	10000.000000	29812	3475	1.000000	29069	4196	1.000000	63814414	0.002533
293837165	38141334.000000	1981725	10000.000000	29787	3544	1.000000	28970	4067	1.000000	64369808	0.003439
293825777	38127683.000000	1982116	10000.000000	29839	3502	1.000000	28994	3860	1.000000	64923212	0.003792
293850792	38133539.000000	1983312	10000.000000	29742	3537	1.000000	29033	3960	1.000000	65476902	0.003819
293818644	38172292.000000	1983427	10000.000000	29937	3519	1.000000	29059	4199	1.000000	66030001	0.003773
293829468	38155579.000000	1984098	10000.000000	29673	3642	1.000000	29037	4078	1.000000	66581303	0.003649
293828083	38166862.000000	1984826	10000.000000	29770	3481	1.000000	29030	3881	1.000000	67134017	0.003210
293815778	38158884.000000	1983484	10000.000000	29902	3470	1.000000	29059	4051	1.000000	67683568	0.003248
293821748	38203515.000000	1984722	10000.000000	29909	3553	1.000000	28952	3950	1.000000	68232880	0.003060
293806802	38213273.000000	1985469	10000.000000	29901	3656	1.000000	29086	3949	1.000000	68781627	0.002765
npatches	nstrain	runtime	dt	init_x	init_y	init_y_blood	init_z	init_S	beta0	beta1	beta2	beta3	mean_beta	B	d	delta	delta_blood	b[0]	mut	m	CTL	c	g	epsilon	k	het	lambda	rho	omega	x_max	patch.dyna	DELTA	A	VA
10000	1	100.000000	0.000100	21900	9499	5000000	0.001000	10000000	23.315335	26.566297	9.181999	18.572955	18	8000000000.000000	0.010000	1.000000	1.000000	800000	0.000050	0.048000	1	0.001000	1.000000	25.000000	17.000000	0.500000	0.001000	0.001000	0.010000	31987	0	10.000000	7.000000	1.000000
sus	inf	inf_blood	z	x[0]	y[0][0]	z[0]	x[1]	y[1][0]	z[1]	S[0]	synchrony
219000000	94990000.000000	5000000	10.000000	21900	9499	0.001000	21900	9499	0.001000	10000000	0.000000
300009573	27693994.000000	1440688	10000.000000	29196	3217	1.000000	28479	3625	1.000000	10703873	0.000000
304169470	21775078.000000	1129734	10000.000000	29859	2645	1.000000	29041	2918	1.000000	11116210	0.000000
305339981	20164596.000000	1047587	10000.000000	29937	2280	1.000000	29229	2624	1.000000	11472211	0.000000
305691390	19658399.000000	1022098	10000.000000	29999	2415	1.000000	29343	2598	1.000000	11813967	0.000000
305797482	19454431.000000	1010143	10000.000000	29764	2278	1.000000	29501	2575	1.000000	12148823	0.000000
305872780	19387957.000000	1007310	10000.000000	30020	2332	1.000000	29409	2622	1.000000	12481931	0.000000
305871215	19366306.000000	1005783	10000.000000	30125	2365	1.000000	29292	2592	1.000000	12813137	0.000000
305892729	19356520.000000	1007405	10000.000000	29969	2367	1.000000	29532	2643	1.000000	13142974	0.000000
305898047	19340601.000000	1007128	10000.000000	29947	2290	1.000000	29329	2760	1.000000	13472315	0.000000
305908344	19319761.000000	1004842	10000.000000	30026	2367	1.000000	29551	2616	1.000000	13802516	0.000000
305879304	19358478.000000	1006034	10000.000000	29830	2306	1.000000	29244	2710	1.000000	14130161	0.000000
305890541	19354153.000000	1005684	10000.000000	30240	2365	1.000000	29400	2543	1.000000	14457958	0.000000
305877378	19385193.000000	1007201	10000.000000	29950	2257	1.000000	29634	2497	1.000000	14785468	0.000000
305885524	19353546.000000	1005537	10000.000000	29869	2360	1.000000	29438	2542	1.000000	15113237	0.000000
305880776	19375604.000000	1006150	10000.000000	30140	2244	1.000000	29257	2751	1.000000	15439998	0.000000
305882065	19337295.000000	1005942	10000.000000	30037	2293	1.000000	29430	2664	1.000000	15766226	0.000000
305886021	19353114.000000	1006416	10000.000000	29871	2285	1.000000	29421	2565	1.000000	16092550	0.000000
305852883	19380889.000000	1005247	10000.000000	30070	2302	1.000000	29579	2616	1.000000	16418464	0.000000
305879420	19371844.000000	1008410	10000.000000	29880	2439	1.000000	29412	2644	1.000000	16743097	0.000000
305864655	19357977.000000	1008140	10000.000000	30173	2195	1.000000	29480	2630	1.000000	17066887	0.000000
305900250	19344115.000000	1006645	10000.000000	29859	2337	1.000000	29571	2490	1.000000	17390040	0.000000
305874482	19354263.000000	1006276	10000.000000	30183	2153	1.000000	29536	2638	1.000000	17713142	0.000000
305836774	19375516.000000	1005785	10000.000000	29849	2276	1.000000	29578	2563	1.000000	18036552	0.000000
305874516	19367570.000000	1005215	10000.000000	29977	2219	1.000000	29350	2535	1.000000	18359456	0.000000
305906520	19358173.000000	1008083	10000.000000	29921	2330	1.000000	29402	2590	1.000000	18682480	0.000000
305886911	19362979.000000	1004480	10000.000000	30044	2252	1.000000	29477	2525	1.000000	19003407	0.000000
305876263	19380658.000000	1009620	10000.000000	29821	2263	1.000000	29390	2531	1.000000	19324827	0.000000
305902727	19359233.000000	1005736	10000.000000	29901	2277	1.000000	29329	2618	1.000000	19644975	0.000000
305882072	19376137.000000	1006790	10000.000000	30062	2365	1.000000	29572	2542	1.000000	19964367	0.000000
305858740	19357838.000000	1006856	10000.000000	29837	2306	1.000000	29227	2684	1.000000	20282756	0.000000
305897173	19373244.000000	1006778	10000.000000	29920	2225	1.000000	29385	2582	1.000000	20602699	0.000000
305869221	19370835.000000	1006689	10000.000000	29860	2431	1.000000	29379	2603	1.000000	20920901	0.000000
305872417	19338232.000000	1005367	10000.000000	30109	2249	1.000000	29434	2550	1.000000	21238994	0.000000
305897474	19338662.000000	1005230	10000.000000	30005	2268	1.000000	29502	2551	1.000000	21556847	0.000000
305904976	19348806.000000	1005709	10000.000000	29942	2282	1.000000	29281	2572	1.000000	21873230	0.000000
305898372	19346624.000000	1006060	10000.000000	29945	2284	1.000000	29388	2699	1.000000	22189434	0.000000
305889348	19336335.000000	1001725	10000.000000	30171	2381	1.000000	29437	2642	1.000000	22505230	0.000000
305911100	19332746.000000	1004112	10000.000000	29964	2334	1.000000	29457	2719	1.000000	22820890	0.000000
305888576	19343464.000000	1005395	10000.000000	30038	2230	1.000000	29224	2608	1.000000	23136558	0.000000
305868158	19359121.000000	1008845	10000.000000	30014	2390	1.000000	29432	2607	1.000000	23451256	-1.#IND00
305894414	19320981.000000	1004267	10000.000000	29683	2337	1.000000	29310	2619	1.000000	23765022	-0.009600
305887804	19349840.000000	1005448	10000.000000	29864	2345	1.000000	29531	2633	1.000000	24079243	0.001472
305877965	19374401.000000	1005238	10000.000000	29913	2161	1.000000	29514	2600	1.000000	24394091	-0.005613
305900663	19363700.000000	1006774	10000.000000	29863	2249	1.000000	29390	2610	1.000000	24707486	-0.005646
305874883	19368874.000000	1004817	10000.000000	29740	2436	1.000000	29536	2603	1.000000	25020470	0.009166
305867111	19383255.000000	1007310	10000.000000	29976	2345	1.000000	29399	2587	1.000000	25333139	0.009467
305901229	19342138.000000	1004742	10000.000000	30277	2306	1.000000	29543	2622	1.000000	25645071	0.010732
305884614	19364585.000000	1005571	10000.000000	29812	2346	1.000000	29336	2554	1.000000	25956878	0.009406
305902679	19343052.000000	1006634	10000.000000	29820	2366	1.000000	29144	2733	1.000000	26266925	0.013536
305901074	19346573.000000	1004261	10000.000000	30015	2202	1.000000	29511	2610	1.000000	26577528	0.015477
305902013	19352678.000000	1005078	10000.000000	29738	2236	1.000000	29353	2549	1.000000	26886957	0.013534
305880590	19379198.000000	1008953	10000.000000	29979	2286	1.000000	29717	2393	1.000000	27196205	0.012177
305902691	19375810.000000	1006667	10000.000000	29969	2328	1.000000	29123	2680	1.000000	27505189	0.011124
305909147	19336873.000000	1004890	10000.000000	30040	2253	1.000000	29533	2541	1.000000	27813361	0.006826
305912535	19328912.000000	1005308	10000.000000	29978	2284	1.000000	29457	2604	1.000000	28120718	0.006495
305897535	19337543.000000	1005181	10000.000000	29826	2361	1.000000	29384	2539	1.000000	28427747	0.004016
305904416	19338430.000000	1005234	10000.000000	30107	2184	1.000000	29583	2494	1.000000	28733270	0.003331
305911186	19337367.000000	1004549	10000.000000	30073	2217	1.000000	29348	2501	1.000000	29039421	0.004582
305898739	19350440.000000	1004753	10000.000000	30172	2330	1.000000	29477	2501	1.000000	29344622	0.002877
305912990	19346951.000000	1005725	10000.000000	29943	2236	1.000000	29518	2627	1.000000	29649752	0.003215
305906941	19347830.000000	1004238	10000.000000	30029	2373	1.000000	29512	2608	1.000000	29954925	0.003131
305907616	19325037.000000	1005595	10000.000000	29978	2214	1.000000	29516	2455	1.000000	30259436	0.005149
305926341	19329876.000000	1004200	10000.000000	30028	2291	1.000000	29429	2536	1.000000	30563621	0.005070
305899786	19354910.000000	1006152	10000.000000	30089	2151	1.000000	29383	2793	1.000000	30865771	0.005048
305883186	19362591.000000	1004680	10000.000000	29971	2305	1.000000	29575	2613	1.000000	31168957	0.002572
305887912	19347164.000000	1005760	10000.000000	30055	2369	1.000000	29537	2654	1.000000	31472033	0.002097
305913311	19344649.000000	1005217	10000.000000	30137	2242	1.000000	29496	2546	1.000000	31773874	0.002540
305877596	19347702.000000	1007664	10000.000000	29919	2202	1.000000	29486	2646	1.000000	32075842	0.002319
305900219	19359079.000000	1004672	10000.000000	30173	2337	1.000000	29440	2674	1.000000	32378085	0.001714
305888724	19347246.000000	1006613	10000.000000	30260	2302	1.000000	29523	2574	1.000000	32679079	0.001755
305887453	19347978.000000	1004963	10000.000000	29926	2333	1.000000	29421	2713	1.000000	32979651	0.001818
305897895	19329348.000000	1005276	10000.000000	29918	2294	1.000000	29518	2753	1.000000	33280135	0.001777
305887313	19352730.000000	1005295	10000.000000	29871	2263	1.000000	29215	2642	1.000000	33580109	0.001845
305874691	19376925.000000	1006850	10000.000000	30055	2253	1.000000	29433	2670	1.000000	33879953	0.003730
305923838	19344463.000000	1005776	10000.000000	29914	2261	1.000000	29376	2729	1.000000	34178824	0.003892
305876051	19353653.000000	1006856	10000.000000	30097	2247	1.000000	29457	2525	1.000000	34477374	0.002589
305870352	19367503.000000	1006752	10000.000000	29917	2083	1.000000	29453	2640	1.000000	34775245	0.002519
305879265	19367314.000000	1007428	10000.000000	30086	2248	1.000000	29639	2554	1.000000	35071838	0.001316
305916992	19338276.000000	1003438	10000.000000	29744	2274	1.000000	29415	2596	1.000000	35367938	0.001339
305882897	19353962.000000	1007621	10000.000000	29997	2296	1.000000	29446	2403	1.000000	35664065	0.000793
305880186	19353889.000000	1006915	10000.000000	30000	2265	1.000000	29683	2528	1.000000	35960455	-0.000277
305880531	19355133.000000	1006014	10000.000000	30060	2368	1.000000	29463	2590	1.000000	36256027	-0.000071
305898249	19338851.000000	1004898	10000.000000	30021	2389	1.000000	29757	2539	1.000000	36551389	-0.000029
305896588	19352658.000000	1007109	10000.000000	29980	2278	1.000000	29366	2616	1.000000	36845903	-0.000114
305881504	19384198.000000	1005417	10000.000000	29958	2331	1.000000	29574	2696	1.000000	37141253	-0.000009
305882497	19356303.000000	1005616	10000.000000	30068	2317	1.000000	29489	2526	1.000000	37435544	-0.000198
305894222	19351918.000000	1005129	10000.000000	29934	2256	1.000000	29082	2660	1.000000	37730064	-0.000144
305858222	19374663.000000	1007688	10000.000000	30046	2286	1.000000	29480	2423	1.000000	38023309	-0.000690
305877069	19358377.000000	1006345	10000.000000	30005	2251	1.000000	29495	2581	1.000000	38315989	-0.000684
305878966	19366495.000000	1006537	10000.000000	30060	2231	1.000000	29559	2589	1.000000	38607984	-0.000924
305896969	19350835.000000	1005770	10000.000000	30150	2287	1.000000	29502	2689	1.000000	38899405	-0.000968
305927895	19311637.000000	1004397	10000.000000	29738	2389	1.000000	29117	2647	1.000000	39190169	-0.000682
305900905	19345324.000000	1006225	10000.000000	30059	2290	1.000000	29349	2602	1.000000	39480328	-0.000686
305888319	19351201.000000	1004089	10000.000000	30022	2221	1.000000	29258	2541	1.000000	39770525	-0.000687
305863929	19392085.000000	1008296	10000.000000	30179	2281	1.000000	29701	2504	1.000000	40062061	0.000072
305871094	19398643.000000	1008314	10000.000000	29961	2218	1.000000	29508	2598	1.000000	40352599	0.000296
305862789	19371762.000000	1007864	10000.000000	30113	2153	1.000000	29318	2662	1.000000	40642262	0.001209
305845382	19400375.000000	1005832	10000.000000	30147	2257	1.000000	29524	2667	1.000000	40930438	0.002177
305879216	19385137.000000	1009678	10000.000000	30071	2263	1.000000	29343	2761	1.000000	41218946	0.002084
npatches	nstrain	runtime	dt	init_x	init_y	init_y_blood	init_z	init_S	beta0	beta1	beta2	beta3	mean_beta	B	d	delta	delta_blood	b[0]	mut	m	CTL	c	g	epsilon	k	het	lambda	rho	omega	x_max	patch.dyna	DELTA	A	VA
10000	1	100.000000	0.000100	21900	9499	5000000	0.001000	10000000	21.439307	16.972021	22.617869	26.176473	18	8000000000.000000	0.010000	1.000000	1.000000	800000	0.000050	0.048000	1	0.001000	1.000000	25.000000	18.000000	0.500000	0.001000	0.001000	0.010000	31987	0	10.000000	7.000000	1.000000
sus	inf	inf_blood	z	x[0]	y[0][0]	z[0]	x[1]	y[1][0]	z[1]	S[0]	synchrony
219000000	94990000.000000	5000000	10.000000	21900	9499	0.001000	21900	9499	0.001000	10000000	0.000000
308892793	14587909.000000	760411	10000.000000	30852	1610	1.000000	31055	1331	1.000000	10526726	0.000000
314195563	7504854.000000	389342	10000.000000	31270	839	1.000000	31347	667	1.000000	10700026	0.000000
316127592	4924861.000000	256139	10000.000000	31805	563	1.000000	31605	467	1.000000	10796885	0.000000
317137159	3598582.000000	186482	10000.000000	31568	397	1.000000	31907	305	1.000000	10859602	0.000000
317751117	2789025.000000	145238	10000.000000	31659	297	1.000000	31975	256	1.000000	10902858	0.000000
318147267	2266416.000000	118242	10000.000000	31728	292	1.000000	31766	232	1.000000	10933893	0.000000
318428732	1875238.000000	98106	10000.000000	31950	193	1.000000	32001	142	1.000000	10956342	0.000000
318660856	1588467.000000	82696	10000.000000	31634	156	1.000000	32193	177	1.000000	10972214	0.000000
318831984	1360126.000000	71187	10000.000000	31805	157	1.000000	32026	124	1.000000	10983542	0.000000
318962327	1182825.000000	61385	10000.000000	32116	130	1.000000	31962	117	1.000000	10990885	0.000000
319061161	1044284.000000	54278	10000.000000	31982	130	1.000000	32346	101	1.000000	10995551	0.000000
319171210	920159.000000	48015	10000.000000	32003	73	1.000000	31964	78	1.000000	10997528	0.000000
319254731	819977.000000	42534	10000.000000	31898	94	1.000000	31827	87	1.000000	10997645	0.000000
319304770	740012.000000	38489	10000.000000	31940	92	1.000000	32120	56	1.000000	10995764	0.000000
319361428	667668.000000	35022	10000.000000	31945	63	1.000000	31829	80	1.000000	10992650	0.000000
319390569	604114.000000	31303	10000.000000	31938	55	1.000000	31811	45	1.000000	10988325	0.000000
319459496	546653.000000	28328	10000.000000	31806	62	1.000000	31952	66	1.000000	10982895	0.000000
319487633	497518.000000	26007	10000.000000	31989	48	1.000000	31875	59	1.000000	10976419	0.000000
319519126	450443.000000	23509	10000.000000	31797	62	1.000000	31835	37	1.000000	10968898	0.000000
319552971	413752.000000	21358	10000.000000	32009	50	1.000000	32186	30	1.000000	10960623	0.000000
319586899	385266.000000	19986	10000.000000	32103	48	1.000000	32114	38	1.000000	10951773	0.000000
319602111	352505.000000	18398	10000.000000	31848	45	1.000000	31987	36	1.000000	10942126	0.000000
319625330	320984.000000	16871	10000.000000	32083	34	1.000000	31908	26	1.000000	10932163	0.000000
319643672	296045.000000	15384	10000.000000	32132	31	1.000000	31858	20	1.000000	10921611	0.000000
319673025	271914.000000	14067	9999.972928	32137	28	1.000000	31896	28	1.000000	10910799	0.000000
319675112	246645.000000	12957	10000.000000	31900	33	1.000000	31973	21	1.000000	10899403	0.000000
319706885	223974.000000	11665	9999.931031	31853	24	1.000000	32018	26	1.000000	10887534	0.000000
319707797	209410.000000	10920	9999.890408	31829	27	1.000000	31848	18	1.000000	10875570	0.000000
319731051	192970.000000	10126	9999.671486	32128	23	1.000000	31971	21	1.000000	10863010	0.000000
319748684	179834.000000	9419	9999.370530	32070	15	1.000000	31737	16	1.000000	10850423	0.000000
319733045	170777.000000	8868	9998.379887	32117	8	1.000000	31944	28	1.000000	10837600	0.000000
319727501	162747.000000	8396	9997.636056	31743	27	1.000000	32017	26	1.000000	10824439	0.000000
319757598	152999.000000	7992	9995.303426	32016	16	1.000000	31859	18	1.000000	10810851	0.000000
319755539	142693.000000	7415	9990.653255	31821	16	1.000000	32050	19	0.999999	10797467	0.000000
319768103	132577.000000	6838	9980.046706	32065	19	1.000000	31779	12	1.000000	10783905	0.000000
319778083	125092.000000	6469	9971.991480	31748	9	1.000000	31893	8	1.000000	10770081	0.000000
319772136	119471.000000	6181	9960.708954	32125	9	1.000000	32032	10	1.000000	10755971	0.000000
319775681	116920.000000	6168	9948.276283	31984	6	1.000000	31864	7	1.000000	10742024	0.000000
319793420	114665.000000	5963	9938.123258	31875	8	1.000000	31881	9	0.992884	10728091	0.000000
319784739	113027.000000	5863	9928.544585	32058	7	1.000000	31996	12	1.000000	10714222	-1.#IND00
319787113	112485.000000	5797	9941.561887	31756	9	1.000000	31957	14	0.999980	10700421	-1.#IND00
319811324	114013.000000	5906	9932.189847	32076	14	1.000000	31761	7	0.995430	10686560	0.007128
319798887	112558.000000	5704	9928.499698	32058	11	1.000000	31946	13	1.000000	10672788	-0.000500
319793184	108867.000000	5722	9906.615317	31871	10	1.000000	31906	12	1.000000	10658892	-0.000915
319790846	111470.000000	5778	9919.750094	31871	13	1.000000	31969	9	0.934944	10645081	-0.001132
319768861	114074.000000	5963	9935.492984	31781	11	1.000000	31896	9	0.999998	10631108	-0.001385
319791525	113255.000000	5885	9930.588676	32174	18	1.000000	32107	8	1.000000	10617077	0.000286
319782528	113083.000000	5823	9940.460578	32032	22	1.000000	32183	18	1.000000	10603411	0.000921
319776821	112292.000000	5886	9924.834641	31836	18	1.000000	31967	19	1.000000	10589899	0.003743
319773437	113793.000000	5714	9931.066857	31922	11	1.000000	32233	13	1.000000	10576291	0.000127
319780037	113676.000000	5799	9933.682720	32194	15	0.973334	32044	12	1.000000	10562622	0.001673
319770614	113132.000000	5953	9926.648953	31842	12	1.000000	31947	5	1.000000	10548772	0.001037
319773981	110657.000000	5714	9920.151258	32006	16	1.000000	31967	4	1.000000	10534991	0.000757
319761829	113056.000000	5873	9940.429093	32010	17	0.995597	31964	5	0.774636	10521420	0.000629
319785040	115291.000000	5981	9934.911332	32124	14	1.000000	31935	8	0.995760	10507639	0.001210
319781756	112542.000000	5808	9925.284158	31950	6	1.000000	32290	24	1.000000	10494031	0.003451
319799621	113521.000000	6032	9932.184515	32260	5	1.000000	32006	8	1.000000	10480412	0.002996
319797279	113313.000000	6004	9932.467733	31919	14	0.989621	31845	10	1.000000	10466620	0.002053
319781237	114068.000000	5866	9944.151191	32035	10	0.981447	32139	12	1.000000	10453113	0.000257
319799355	112786.000000	5834	9929.701045	32004	5	1.000000	31915	8	0.997390	10439836	0.000476
319761524	114998.000000	5969	9944.357208	31820	11	0.999999	32091	13	1.000000	10426142	0.000985
319800002	111091.000000	5900	9925.546912	32075	14	1.000000	31817	10	1.000000	10412693	0.002442
319777637	114329.000000	5903	9941.293600	31780	7	1.000000	31962	20	1.000000	10399151	0.002033
319762121	113843.000000	5870	9934.237666	32062	8	1.000000	31879	6	1.000000	10385685	0.000760
319784436	113137.000000	5859	9929.555061	32005	10	1.000000	31929	12	1.000000	10372443	0.001818
319784825	117497.000000	6095	9951.704852	32000	10	1.000000	32075	11	0.975532	10359184	0.001154
319782689	116179.000000	5900	9944.194120	32074	10	0.998924	31808	14	0.999896	10345777	0.001223
319765905	113775.000000	5865	9934.608002	32162	13	1.000000	31947	10	1.000000	10332301	0.001861
319784414	111690.000000	5813	9924.473358	31803	14	1.000000	31893	14	0.999923	10318872	0.001644
319801672	111006.000000	5828	9915.488090	31838	28	0.999968	31924	7	1.000000	10305292	0.003299
319804187	110612.000000	5799	9924.238357	31984	17	1.000000	32026	5	1.000000	10292033	0.003452
319782862	112675.000000	5806	9935.221901	32063	12	1.000000	31822	13	0.999994	10278688	0.005841
319776838	110618.000000	5634	9907.795888	31997	9	1.000000	32001	18	1.000000	10265347	0.005759
319789960	111594.000000	5915	9922.252894	32217	13	1.000000	31854	10	0.951622	10251935	0.005754
319799471	116541.000000	6231	9942.721150	31948	15	1.000000	31948	14	0.999998	10238728	0.002128
319791552	113903.000000	5901	9936.323175	31859	9	1.000000	31840	7	0.999945	10225587	0.002219
319780522	112478.000000	5786	9924.023299	31929	13	1.000000	31680	20	1.000000	10212201	0.001428
319778971	114485.000000	5966	9939.781750	32000	15	1.000000	31759	7	1.000000	10199219	0.001598
319761490	115698.000000	5908	9939.818870	32019	5	0.999995	31569	13	1.000000	10185974	0.001014
319801248	117271.000000	5933	9944.942606	32068	9	1.000000	32042	9	0.999960	10173039	0.000902
319812731	113564.000000	5834	9941.191630	32007	9	1.000000	32211	12	1.000000	10160134	0.001034
319785668	113816.000000	5846	9934.002184	31807	14	1.000000	32066	6	1.000000	10146845	0.000941
319768094	113111.000000	6033	9932.158616	31980	7	1.000000	31913	9	1.000000	10133846	0.000619
319781043	112632.000000	5795	9929.858409	32063	26	1.000000	31931	14	1.000000	10121006	0.000722
319784066	112703.000000	5895	9927.783844	32064	16	1.000000	31818	7	1.000000	10108015	0.000766
319770457	113150.000000	5775	9930.727212	32040	15	1.000000	31791	8	1.000000	10094991	0.001003
319793768	113465.000000	5878	9942.483707	31829	10	0.999918	32172	22	1.000000	10081974	0.001253
319778525	111417.000000	5705	9922.571725	32013	14	1.000000	32098	9	0.985506	10069095	0.001313
319792204	109637.000000	5709	9925.167753	31920	12	0.991119	31999	12	0.999999	10056185	0.001363
319805181	112480.000000	5809	9923.142467	32027	11	1.000000	31846	8	1.000000	10043287	0.001130
319782034	113559.000000	5916	9929.010144	31808	8	0.999975	32019	19	1.000000	10030328	0.000919
319788777	111585.000000	5779	9924.708981	32064	15	1.000000	32195	5	1.000000	10017519	0.001051
319789192	111508.000000	5795	9927.355964	31992	5	0.999113	31891	5	0.999985	10004659	0.002506
319774943	108694.000000	5769	9903.544765	32051	12	1.000000	32191	15	1.000000	9991785	0.003543
319780531	110551.000000	5823	9918.742478	31822	9	1.000000	31955	8	1.000000	9978736	0.003354
319809852	112236.000000	5808	9929.744837	31833	20	1.000000	31925	14	0.999941	9965646	0.003538
319762652	112627.000000	5842	9931.287814	32071	17	1.000000	32066	19	1.000000	9952764	0.003703
319805601	110834.000000	5704	9922.711571	32130	11	1.000000	31812	7	0.999899	9939957	0.003566
319786963	111743.000000	5853	9927.686530	32123	23	0.999867	31992	12	1.000000	9927409	0.003564
npatches	nstrain	runtime	dt	init_x	init_y	init_y_blood	init_z	init_S	beta0	beta1	beta2	beta3	mean_beta	B	d	delta	delta_blood	b[0]	mut	m	CTL	c	g	epsilon	k	het	lambda	rho	omega	x_max	patch.dyna	DELTA	A	VA
10000	1	100.000000	0.000100	21900	9499	5000000	0.001000	10000000	21.803702	13.052426	10.230838	17.401576	18	8000000000.000000	0.010000	1.000000	1.000000	800000	0.000050	0.048000	1	0.001000	1.000000	25.000000	19.000000	0.500000	0.001000	0.001000	0.010000	31987	0	10.000000	7.000000	1.000000
sus	inf	inf_blood	z	x[0]	y[0][0]	z[0]	x[1]	y[1][0]	z[1]	S[0]	synchrony
219000000	94990000.000000	5000000	10.000000	21900	9499	0.001000	21900	9499	0.001000	10000000	0.000000
313519644	8082749.000000	422422	10000.000000	31402	940	1.000000	31727	639	1.000000	10424092	0.000000
317988931	2383744.000000	124306	10000.000000	31763	275	1.000000	31917	210	1.000000	10493579	0.000000
319196341	852022.000000	44400	10000.000000	32196	120	1.000000	32047	58	1.000000	10505708	0.000000
319599405	323000.000000	16981	10000.000000	31860	28	1.000000	31724	31	1.000000	10500431	0.000000
319790439	124531.000000	6568	9982.209837	31821	7	1.000000	32155	4	1.000000	10488463	0.000000
319796197	76930.000000	4024	9247.360058	31973	9	1.000000	31872	6	1.000000	10474280	0.000000
319800975	76631.000000	3942	9259.300936	32097	7	0.999735	31679	6	0.741877	10460210	0.000000
319807973	77760.000000	3951	9264.420358	31755	4	1.000000	31975	6	0.999190	10445976	0.000000
319823678	76883.000000	4026	9256.981221	31966	5	0.999990	31928	5	0.889463	10431840	0.000000
319799255	77407.000000	3981	9293.857888	32023	12	0.999955	31815	6	0.964270	10417713	0.000000
319806103	76041.000000	3885	9228.697193	32157	8	0.590047	31989	11	0.936286	10403411	0.000000
319812359	76874.000000	4015	9304.739912	31894	13	0.940443	32075	13	0.991406	10389295	0.000000
319818029	77095.000000	4004	9274.140834	32158	11	0.999997	31929	4	0.912968	10375092	0.000000
319812179	77635.000000	4084	9263.916386	31920	10	1.000000	32114	11	0.743299	10360899	0.000000
319816004	76189.000000	4065	9265.857853	31970	8	0.998301	32166	0	0.802193	10346886	0.000000
319814176	78821.000000	4079	9337.483923	32004	5	0.999851	31800	4	0.671056	10332963	0.000000
319813958	76625.000000	4000	9266.780110	31911	16	0.999706	31838	11	0.942702	10318756	0.000000
319825805	77198.000000	4088	9267.239212	32075	16	0.999908	31912	10	0.889535	10304732	0.000000
319799506	78514.000000	4126	9319.150807	32079	12	0.918855	31920	7	0.997193	10290779	0.000000
319817195	77414.000000	3987	9289.790699	32095	12	0.990813	32187	8	0.890634	10276675	0.000000
319808954	76969.000000	4018	9283.216813	31722	13	0.999306	31972	1	0.855307	10263019	0.000000
319811260	78431.000000	3999	9322.465457	31914	7	1.000000	31920	13	0.998735	10249014	0.000000
319820248	75652.000000	4003	9223.351779	31910	9	0.999985	31954	9	0.997981	10235073	0.000000
319800608	77684.000000	3954	9284.772011	31904	4	0.857695	31885	4	0.956120	10221104	0.000000
319802944	77565.000000	4033	9274.655544	32111	1	0.909010	31954	8	0.999834	10207395	0.000000
319823996	76435.000000	3957	9236.761373	32158	5	0.999966	31886	6	0.997186	10193400	0.000000
319813846	76497.000000	4069	9250.960078	31998	10	1.000000	31874	2	0.653217	10179512	0.000000
319812866	76411.000000	3987	9248.916443	32110	10	1.000000	31978	7	0.889050	10165815	0.000000
319828745	77497.000000	3949	9263.975555	31843	3	0.994695	32019	5	0.996992	10152087	0.000000
319807915	77652.000000	4129	9360.984266	32027	10	0.999999	31817	4	0.997585	10138498	0.000000
319821280	77643.000000	4087	9282.382294	32056	6	0.959607	31808	11	0.859790	10124552	0.000000
319800191	78422.000000	4049	9290.827665	32063	11	0.999982	32128	0	0.939902	10111001	0.000000
319826616	76378.000000	3949	9279.500328	32143	11	0.737456	32059	7	0.474368	10097276	0.000000
319822807	76159.000000	3909	9227.547953	31936	16	0.783114	31960	5	0.671190	10083619	0.000000
319793866	79331.000000	4134	9327.565422	32210	10	0.995223	32072	7	0.914050	10069790	0.000000
319819184	77357.000000	4037	9263.076329	32072	2	0.902279	31975	7	0.922814	10056339	0.000000
319830201	77181.000000	3931	9249.082493	31947	15	0.999968	32085	7	0.942972	10042719	0.000000
319812339	78427.000000	3971	9288.917334	31831	8	1.000000	32070	5	0.788101	10029068	0.000000
319810330	75765.000000	4063	9224.075486	31828	12	0.999137	32191	6	0.983729	10015463	0.000000
319825303	77406.000000	4118	9286.062818	32066	11	0.871224	32013	5	0.830353	10002026	-1.#IND00
[truncated: 162 more rows]
