# Supplementary material for: Large Variations in HIV-1 Viral Load Explained by Shifting-Mosaic Metapopulation Dynamics
Source: PLoS Biol. 2016 Oct 5;14(10):e1002567. doi: 10.1371/journal.pbio.1002567 (PMC5051940; doi:10.1371/journal.pbio.1002567)
Supplement: S1 Data — Each file gives the output from the simulations indicated by the filename: low migration (ms1, db432); high migration (ms1, db1); very high migration (ms10, db1); number of patches (np); reservoir (storage); no reservoir (nostorage); CTL immigration model (CTLimmig); CTL proliferation model (CTLprolif); β¯ (beta1, beta2, …). Within each file, there are 21 simulations for (k = 0,1,..,20), and data is output each day. For measures of synchrony, the final entry should be used. See Methods and S1 Simulation Code for further details. (ZIP) [file pbio.1002567.s002.zip › S1_Data/ms10_np10000_storage_noPD_CTLprolif_db1_beta19.tsv]

npatches	nstrain	runtime	dt	init_x	init_y	init_y_blood	init_z	init_S	beta0	beta1	beta2	beta3	mean_beta	B	d	delta	delta_blood	b[0]	mut	m	CTL	c	g	epsilon	k	het	lambda	rho	omega	x_max	patch.dyna	DELTA	A	VA
10000	1	100.000000	0.000100	21900	9499	5000000	0.001000	10000000	25.440918	17.273676	17.950379	11.672122	19	8000000000.000000	0.010000	1.000000	1.000000	800000	0.000050	0.048000	1	0.001000	1.000000	25.000000	0.000000	0.500000	0.001000	0.001000	0.010000	31987	0	10.000000	7.000000	1.000000
sus	inf	inf_blood	z	x[0]	y[0][0]	z[0]	x[1]	y[1][0]	z[1]	S[0]	synchrony
219000000	94990000.000000	5000000	10.000000	21900	9499	0.001000	21900	9499	0.001000	10000000	0.000000
34361763	3825783839.000000	198528026	10000.000000	2366	383288	1.000000	3512	382767	1.000000	15967714	0.000000
23472153	5815491194.000000	302140794	10000.000000	1618	582339	1.000000	2372	582603	1.000000	23265438	0.000000
20822580	6617562141.000000	343877627	10000.000000	1479	662415	1.000000	2132	661575	1.000000	30677042	0.000000
19932683	6933528007.000000	360338557	10000.000000	1370	694239	1.000000	2084	693086	1.000000	38124602	0.000000
19612163	7057120467.000000	366808077	10000.000000	1370	706454	1.000000	1952	706766	1.000000	45565114	0.000000
19482893	7105409265.000000	369278135	10000.000000	1377	710266	1.000000	1980	708793	1.000000	53002570	0.000000
19437698	7124234266.000000	370265849	10000.000000	1372	712673	1.000000	1929	712181	1.000000	60429891	0.000000
19419855	7131479946.000000	370633453	10000.000000	1373	714627	1.000000	1900	713394	1.000000	67848895	0.000000
19408855	7134450603.000000	370830612	10000.000000	1354	714954	1.000000	1990	713561	1.000000	75259245	0.000000
19410209	7135634344.000000	370868757	10000.000000	1371	713225	1.000000	1906	714452	1.000000	82649687	0.000000
19409862	7135947240.000000	370909404	10000.000000	1371	712373	1.000000	1934	713962	1.000000	90033903	0.000000
19404625	7136091597.000000	370945935	10000.000000	1326	714454	1.000000	1959	712799	1.000000	97404093	0.000000
19408063	7136137737.000000	370902442	10000.000000	1320	714125	1.000000	1875	712838	1.000000	104765161	0.000000
19407384	7136123192.000000	370918729	10000.000000	1358	714160	1.000000	1907	714664	1.000000	112118244	0.000000
19404651	7136191598.000000	370888382	10000.000000	1349	712482	1.000000	1960	714149	1.000000	119457274	0.000000
19407066	7136293286.000000	370893851	10000.000000	1330	715128	1.000000	2001	713896	1.000000	126786244	0.000000
19409854	7136270980.000000	370930935	10000.000000	1325	713726	1.000000	1932	712705	1.000000	134107899	0.000000
19405124	7136149804.000000	370933372	10000.000000	1345	713472	1.000000	1903	713742	1.000000	141417605	0.000000
19406770	7136211750.000000	370901675	10000.000000	1365	714728	1.000000	1984	713839	1.000000	148710757	0.000000
19405490	7136104703.000000	370901858	10000.000000	1359	714096	1.000000	1952	712687	1.000000	155999987	0.000000
19406908	7136197575.000000	370911249	10000.000000	1372	714455	1.000000	1955	715130	1.000000	163272889	0.000000
19411273	7136224784.000000	370929119	10000.000000	1346	715110	1.000000	1951	712977	1.000000	170540882	0.000000
19405395	7136240010.000000	370869476	10000.000000	1323	713212	1.000000	1911	714464	1.000000	177795912	0.000000
19406660	7136124608.000000	370915270	10000.000000	1352	713292	1.000000	1956	713680	1.000000	185033319	0.000000
19406953	7136157682.000000	370915805	10000.000000	1384	714721	1.000000	1943	713929	1.000000	192261823	0.000000
19405463	7136296171.000000	370933386	10000.000000	1356	713830	1.000000	1926	714134	1.000000	199483845	0.000000
19401549	7136242855.000000	370860421	10000.000000	1342	715250	1.000000	1961	714720	1.000000	206697109	0.000000
19403799	7136283069.000000	370884319	10000.000000	1311	713816	1.000000	1925	713212	1.000000	213899549	0.000000
19407703	7136299099.000000	370897356	10000.000000	1339	714129	1.000000	1930	714625	1.000000	221088528	0.000000
19404279	7136393858.000000	370915180	10000.000000	1373	714751	1.000000	2002	712578	1.000000	228265841	0.000000
19401205	7136285087.000000	370912377	10000.000000	1381	714554	1.000000	1972	712818	1.000000	235437798	0.000000
19406786	7136210704.000000	370892785	10000.000000	1332	714066	1.000000	1886	714041	1.000000	242590295	0.000000
19405945	7136114225.000000	370906812	10000.000000	1389	714411	1.000000	1948	713159	1.000000	249733101	0.000000
19410643	7136256697.000000	370865344	10000.000000	1351	712843	1.000000	1928	714630	1.000000	256864621	0.000000
19403853	7136253390.000000	370918085	10000.000000	1329	713792	1.000000	1904	714151	1.000000	263988534	0.000000
19406031	7136347589.000000	370862048	10000.000000	1352	714012	1.000000	1913	713203	1.000000	271100364	0.000000
19408423	7136241295.000000	370897132	10000.000000	1392	714567	1.000000	1956	715084	1.000000	278204745	0.000000
19399749	7136141647.000000	370876419	10000.000000	1279	712718	1.000000	1926	714052	1.000000	285297233	0.000000
19409408	7136018073.000000	370903277	10000.000000	1380	714415	1.000000	1943	712959	1.000000	292376929	0.000000
19404991	7136055344.000000	370914334	10000.000000	1333	713040	1.000000	1971	713203	1.000000	299447126	-1.#IND00
19404926	7136190726.000000	370880406	10000.000000	1365	714098	1.000000	1971	713563	1.000000	306513836	0.008000
19408296	7136179792.000000	370939210	10000.000000	1348	713690	1.000000	1941	713386	1.000000	313561637	-0.002489
19405149	7136195026.000000	370885626	10000.000000	1369	715527	1.000000	2012	712779	1.000000	320603439	-0.000842
19403984	7136256244.000000	370889112	10000.000000	1361	714847	1.000000	1943	713911	1.000000	327634656	0.010731
19404469	7136296905.000000	370927041	10000.000000	1318	714527	1.000000	1899	714426	1.000000	334646481	0.005512
19403462	7136260532.000000	370918948	10000.000000	1366	713407	1.000000	1980	713569	1.000000	341651983	0.006516
19402909	7136173233.000000	370904470	10000.000000	1321	714451	1.000000	1926	714323	1.000000	348649221	0.004103
19407401	7136213525.000000	370922844	10000.000000	1347	714075	1.000000	1991	713016	1.000000	355637056	0.004668
19405621	7136245185.000000	370920247	10000.000000	1364	715425	1.000000	1953	712393	1.000000	362609940	0.003719
19405099	7136246506.000000	370892542	10000.000000	1354	715391	1.000000	1960	712359	1.000000	369573242	0.002233
19408861	7136266505.000000	370890282	10000.000000	1401	715371	1.000000	1939	714096	1.000000	376528261	-0.001867
19408623	7136165238.000000	370868788	10000.000000	1360	713946	1.000000	1947	713910	1.000000	383474011	-0.003753
19404994	7136191579.000000	370924934	10000.000000	1372	713377	1.000000	1974	714188	1.000000	390410247	-0.003729
19404896	7136217022.000000	370928448	10000.000000	1363	714406	1.000000	1951	714264	1.000000	397333311	-0.003361
19404259	7136226631.000000	370897911	10000.000000	1406	713385	1.000000	1912	714469	1.000000	404249567	-0.001269
19403510	7136272846.000000	370909503	10000.000000	1325	713204	1.000000	1989	713229	1.000000	411153390	-0.003299
19406378	7136172790.000000	370920866	10000.000000	1357	712886	1.000000	2002	712742	1.000000	418044598	-0.001906
19404778	7136256947.000000	370922410	10000.000000	1374	714876	1.000000	1950	713334	1.000000	424932092	-0.002493
19405294	7136180249.000000	370914046	10000.000000	1365	715180	1.000000	2037	713573	1.000000	431805885	-0.002930
19403893	7136324883.000000	370921801	10000.000000	1363	714792	1.000000	1985	712955	1.000000	438666323	-0.003049
19403857	7136237268.000000	370925677	10000.000000	1329	713282	1.000000	1986	713374	1.000000	445517824	-0.002827
19403518	7136185167.000000	370941198	10000.000000	1339	715154	1.000000	1956	714160	1.000000	452358384	-0.002664
19408480	7136268345.000000	370912741	10000.000000	1304	714966	1.000000	1942	714537	1.000000	459187411	-0.002619
19408172	7136185747.000000	370912765	10000.000000	1394	714776	1.000000	1939	713642	1.000000	466010647	-0.004361
19405955	7136281481.000000	370876986	10000.000000	1347	712996	1.000000	1985	713444	1.000000	472819981	-0.004307
19406437	7136189855.000000	370887903	10000.000000	1328	713340	1.000000	1959	713375	1.000000	479617214	-0.002943
19403777	7136225131.000000	370915703	10000.000000	1346	713810	1.000000	1929	713377	1.000000	486404075	-0.003025
19406005	7136250669.000000	370895945	10000.000000	1351	714392	1.000000	1966	713123	1.000000	493185856	-0.003493
19409773	7136251148.000000	370915880	10000.000000	1396	715246	1.000000	1950	714000	1.000000	499952815	-0.003874
19408384	7136300743.000000	370916009	10000.000000	1350	712958	1.000000	1959	713883	1.000000	506710588	-0.003662
19400868	7136318280.000000	370940996	10000.000000	1326	713149	1.000000	1960	715090	1.000000	513457044	-0.003707
19404728	7136310368.000000	370969687	10000.000000	1401	713202	1.000000	1970	714825	1.000000	520194308	-0.003688
19402126	7136426612.000000	370901156	10000.000000	1293	714032	1.000000	1941	712802	1.000000	526927778	-0.003709
19405793	7136268478.000000	370884304	10000.000000	1364	714620	1.000000	1959	713531	1.000000	533647695	-0.003353
19403886	7136303313.000000	370868892	10000.000000	1334	715980	1.000000	1963	713807	1.000000	540359678	-0.003120
19401256	7136220061.000000	370927200	10000.000000	1344	712851	1.000000	1964	711072	1.000000	547062103	-0.002909
19411280	7136206996.000000	370932384	10000.000000	1407	714545	1.000000	1958	713708	1.000000	553745781	-0.002829
19403638	7136268818.000000	370890460	10000.000000	1339	714146	1.000000	1962	712453	1.000000	560424178	-0.002733
19407291	7136321898.000000	370904839	10000.000000	1362	713872	1.000000	1967	713131	1.000000	567095008	-0.002563
19405369	7136230730.000000	370906738	10000.000000	1364	714469	1.000000	1932	715395	1.000000	573756132	-0.002363
19406981	7136289582.000000	370897994	10000.000000	1337	713685	1.000000	1910	714056	1.000000	580407716	-0.002533
19404610	7136276567.000000	370928737	10000.000000	1328	713785	1.000000	1979	712266	1.000000	587046703	-0.002302
19403707	7136202705.000000	370907132	10000.000000	1395	715971	1.000000	1961	713351	1.000000	593676770	-0.002348
19405889	7136262901.000000	370896435	10000.000000	1353	712891	1.000000	1956	714217	1.000000	600291728	-0.002318
19406608	7136193491.000000	370895575	10000.000000	1381	715607	1.000000	1980	714356	1.000000	606902204	-0.002452
19407366	7136235798.000000	370932690	10000.000000	1291	714725	1.000000	1971	713068	1.000000	613507866	-0.002201
19403830	7136222046.000000	370913406	10000.000000	1353	715966	1.000000	1979	713664	1.000000	620100019	-0.001776
19408085	7136222094.000000	370928489	10000.000000	1321	714946	1.000000	1979	713290	1.000000	626683340	-0.001714
19404122	7136245484.000000	370890179	10000.000000	1380	714713	1.000000	1943	713049	1.000000	633246079	-0.001413
19406808	7136234774.000000	370896450	10000.000000	1330	713776	1.000000	1945	714013	1.000000	639810135	-0.001547
19403708	7136301860.000000	370885453	10000.000000	1375	712355	1.000000	1979	712190	1.000000	646366590	-0.001732
19403456	7136226517.000000	370891664	10000.000000	1349	713953	1.000000	1948	714021	1.000000	652907774	-0.001983
19402471	7136282966.000000	370914976	10000.000000	1351	714965	1.000000	1920	713894	1.000000	659432485	-0.002154
19404646	7136308722.000000	370883761	10000.000000	1361	713198	1.000000	1940	713733	1.000000	665954641	-0.002133
19406497	7136265659.000000	370885455	10000.000000	1350	714535	1.000000	1945	714299	1.000000	672465415	-0.002024
19407812	7136406168.000000	370891168	10000.000000	1355	713165	1.000000	1967	713230	1.000000	678966515	-0.002171
19407873	7136321154.000000	370901196	10000.000000	1326	713424	1.000000	1953	712930	1.000000	685458719	-0.002121
19410689	7136269017.000000	370905326	10000.000000	1334	714006	1.000000	1896	714686	1.000000	691940460	-0.002251
19402600	7136200588.000000	370941145	10000.000000	1369	713768	1.000000	1956	713461	1.000000	698414208	-0.002260
npatches	nstrain	runtime	dt	init_x	init_y	init_y_blood	init_z	init_S	beta0	beta1	beta2	beta3	mean_beta	B	d	delta	delta_blood	b[0]	mut	m	CTL	c	g	epsilon	k	het	lambda	rho	omega	x_max	patch.dyna	DELTA	A	VA
10000	1	100.000000	0.000100	21900	9499	5000000	0.001000	10000000	12.100384	25.215166	15.151242	9.560052	19	8000000000.000000	0.010000	1.000000	1.000000	800000	0.000050	0.048000	1	0.001000	1.000000	25.000000	1.000000	0.500000	0.001000	0.001000	0.010000	31987	0	10.000000	7.000000	1.000000
sus	inf	inf_blood	z	x[0]	y[0][0]	z[0]	x[1]	y[1][0]	z[1]	S[0]	synchrony
219000000	94990000.000000	5000000	10.000000	21900	9499	0.001000	21900	9499	0.001000	10000000	0.000000
47891666	2620500991.000000	136039990	10000.000000	6423	261142	1.000000	3412	262573	1.000000	15674001	0.000000
39363752	3287054908.000000	170843989	10000.000000	5386	327240	1.000000	2792	330208	1.000000	22597140	0.000000
38132186	3407633936.000000	177113092	10000.000000	5263	339453	1.000000	2733	342114	1.000000	29597819	0.000000
37920017	3428992061.000000	178239006	10000.000000	5175	341809	1.000000	2638	343197	1.000000	36596577	0.000000
37883827	3432661817.000000	178403178	10000.000000	5178	342293	1.000000	2647	344569	1.000000	43590961	0.000000
37878063	3433382796.000000	178449819	10000.000000	5231	342416	1.000000	2737	344665	1.000000	50575510	0.000000
37876953	3433541925.000000	178450505	10000.000000	5151	341748	1.000000	2662	343791	1.000000	57550958	0.000000
37874051	3433612481.000000	178463086	10000.000000	5166	340935	1.000000	2655	342420	1.000000	64509948	0.000000
37871817	3433594017.000000	178470727	10000.000000	5152	343176	1.000000	2649	343837	1.000000	71459768	0.000000
37880705	3433591052.000000	178451309	10000.000000	5184	340850	1.000000	2693	344653	1.000000	78403821	0.000000
37873237	3433513860.000000	178461666	10000.000000	5287	340943	1.000000	2627	345363	1.000000	85337504	0.000000
37887274	3433571180.000000	178450662	10000.000000	5182	342407	1.000000	2637	344441	1.000000	92256830	0.000000
37876550	3433549775.000000	178465261	10000.000000	5194	341956	1.000000	2666	344765	1.000000	99166891	0.000000
37872532	3433593349.000000	178472920	10000.000000	5177	341819	1.000000	2717	343875	1.000000	106063060	0.000000
37879864	3433562410.000000	178482146	10000.000000	5213	341132	1.000000	2626	344271	1.000000	112951290	0.000000
37877786	3433491173.000000	178488373	10000.000000	5185	341279	1.000000	2646	343594	1.000000	119829909	0.000000
37876627	3433669809.000000	178448382	10000.000000	5163	341807	1.000000	2697	344599	1.000000	126694885	0.000000
37875829	3433601376.000000	178456821	10000.000000	5182	341269	1.000000	2634	345814	1.000000	133552787	0.000000
37876938	3433566159.000000	178474985	10000.000000	5173	343216	1.000000	2734	343384	1.000000	140399213	0.000000
37869148	3433644529.000000	178457932	10000.000000	5205	342472	1.000000	2642	343971	1.000000	147236428	0.000000
37886363	3433548136.000000	178491182	10000.000000	5039	342748	1.000000	2619	344160	1.000000	154065732	0.000000
37881240	3433578802.000000	178474949	10000.000000	5205	340839	1.000000	2713	344862	1.000000	160885332	0.000000
37876352	3433630477.000000	178455451	10000.000000	5088	341890	1.000000	2663	344758	1.000000	167690328	0.000000
37872446	3433695709.000000	178443222	10000.000000	5079	342167	1.000000	2716	344305	1.000000	174484077	0.000000
37874033	3433540363.000000	178483054	10000.000000	5151	342855	1.000000	2660	343920	1.000000	181270995	0.000000
37879067	3433612849.000000	178459815	10000.000000	5189	341551	1.000000	2708	344149	1.000000	188050261	0.000000
37873953	3433649403.000000	178469713	10000.000000	5208	342375	1.000000	2690	345220	1.000000	194813618	0.000000
37877427	3433612917.000000	178451548	10000.000000	5220	340916	1.000000	2673	344637	1.000000	201564694	0.000000
37876552	3433630147.000000	178468032	10000.000000	5242	342777	1.000000	2740	344628	1.000000	208307829	0.000000
37873746	3433616622.000000	178462153	10000.000000	5209	341421	1.000000	2675	344101	1.000000	215044703	0.000000
37871632	3433638045.000000	178468908	10000.000000	5184	341316	1.000000	2687	343710	1.000000	221773241	0.000000
37871949	3433578382.000000	178441078	10000.000000	5097	343564	1.000000	2706	344006	1.000000	228487260	0.000000
37879689	3433615323.000000	178474490	10000.000000	5261	340837	1.000000	2676	344650	1.000000	235193716	0.000000
37877900	3433588520.000000	178474006	10000.000000	5136	342946	1.000000	2811	344137	1.000000	241892073	0.000000
37877682	3433559180.000000	178467473	10000.000000	5228	341982	1.000000	2683	344197	1.000000	248578495	0.000000
37888339	3433616605.000000	178464065	10000.000000	5217	341553	1.000000	2711	343954	1.000000	255255882	0.000000
37869909	3433640037.000000	178448503	10000.000000	5255	341714	1.000000	2689	344062	1.000000	261919401	0.000000
37880187	3433565734.000000	178459591	10000.000000	5188	341537	1.000000	2702	343698	1.000000	268576193	0.000000
37875635	3433590400.000000	178467234	10000.000000	5189	342470	1.000000	2664	343512	1.000000	275219856	0.000000
37871264	3433649137.000000	178457721	10000.000000	5136	342848	1.000000	2758	343561	1.000000	281857964	-1.#IND00
37878501	3433563963.000000	178472498	10000.000000	5221	341854	1.000000	2687	343806	1.000000	288481474	-0.006400
37874541	3433584734.000000	178456653	10000.000000	5154	343264	1.000000	2739	343958	1.000000	295092180	-0.003334
37871878	3433623717.000000	178470291	10000.000000	5174	342585	1.000000	2709	344375	1.000000	301699880	-0.008574
37875416	3433597841.000000	178434245	10000.000000	5167	342260	1.000000	2646	343951	1.000000	308295322	-0.006086
37879240	3433567864.000000	178437518	10000.000000	5251	342570	1.000000	2671	344043	1.000000	314876834	-0.003862
37866397	3433643716.000000	178460816	10000.000000	5116	343714	1.000000	2690	343781	1.000000	321455573	-0.001833
37877116	3433622416.000000	178473610	10000.000000	5114	341492	1.000000	2724	344949	1.000000	328019638	-0.006932
37873932	3433623170.000000	178456868	10000.000000	5035	343038	1.000000	2698	344740	1.000000	334576295	-0.016349
37877499	3433663726.000000	178457018	10000.000000	5211	341760	1.000000	2705	344506	1.000000	341118634	-0.013709
37878921	3433648720.000000	178434998	10000.000000	5141	341926	1.000000	2656	343974	1.000000	347660474	-0.012758
37873648	3433705028.000000	178487811	10000.000000	5135	341667	1.000000	2696	343908	1.000000	354182648	-0.011461
37868035	3433675122.000000	178457053	10000.000000	5245	341202	1.000000	2703	344177	1.000000	360700967	-0.010977
37872588	3433680976.000000	178474921	10000.000000	5210	341887	1.000000	2712	344864	1.000000	367208099	-0.010411
37878928	3433602318.000000	178463008	10000.000000	5179	342035	1.000000	2685	345390	1.000000	373706958	-0.004235
37879888	3433532952.000000	178456567	10000.000000	5168	341333	1.000000	2690	344265	1.000000	380193555	-0.005033
37874337	3433607998.000000	178459461	10000.000000	5121	341574	1.000000	2623	343516	1.000000	386671950	-0.003531
37875838	3433572147.000000	178478136	10000.000000	5177	342510	1.000000	2650	344635	1.000000	393142897	-0.004626
37877663	3433615811.000000	178454244	10000.000000	5217	341187	1.000000	2703	343719	1.000000	399601150	-0.004742
37877021	3433577806.000000	178456568	10000.000000	5254	341294	1.000000	2615	345781	1.000000	406049205	-0.004110
37875032	3433675300.000000	178483846	10000.000000	5070	342088	1.000000	2734	343380	1.000000	412489572	-0.004728
37877845	3433538037.000000	178460414	10000.000000	5148	342846	1.000000	2745	344396	1.000000	418918219	-0.004426
37875355	3433675511.000000	178459039	10000.000000	5160	342059	1.000000	2739	344712	1.000000	425336133	-0.004033
37877239	3433572021.000000	178467329	10000.000000	5187	341211	1.000000	2693	344692	1.000000	431743757	-0.004304
37874203	3433641199.000000	178457074	10000.000000	5109	342030	1.000000	2687	344262	1.000000	438146980	-0.002018
37869934	3433630396.000000	178462407	10000.000000	5190	342560	1.000000	2748	344393	1.000000	444538765	-0.000410
37878174	3433623677.000000	178457152	10000.000000	5098	342181	1.000000	2732	343699	1.000000	450924862	-0.000740
37872235	3433592305.000000	178447413	10000.000000	5178	342694	1.000000	2705	344227	1.000000	457301546	-0.000755
37874510	3433620308.000000	178469277	10000.000000	5258	342252	1.000000	2716	344363	1.000000	463660433	-0.000459
37880940	3433641459.000000	178480480	10000.000000	5113	343062	1.000000	2707	344708	1.000000	470007423	-0.002187
37875195	3433615835.000000	178473850	10000.000000	5212	342548	1.000000	2714	344154	1.000000	476352025	-0.001462
37876404	3433602165.000000	178454712	10000.000000	5157	342332	1.000000	2724	344346	1.000000	482682868	-0.001685
37872276	3433605171.000000	178464233	10000.000000	5116	342772	1.000000	2701	344572	1.000000	489008825	-0.001532
37871720	3433620710.000000	178463740	10000.000000	5180	341921	1.000000	2660	344823	1.000000	495327586	-0.002287
37876314	3433555998.000000	178469281	10000.000000	5150	341453	1.000000	2690	344331	1.000000	501636295	-0.002043
37877225	3433657441.000000	178444310	10000.000000	5087	342449	1.000000	2716	344584	1.000000	507928327	-0.001888
37873345	3433622892.000000	178454340	10000.000000	5061	342131	1.000000	2691	344229	1.000000	514213794	-0.001391
37875205	3433685508.000000	178478151	10000.000000	5218	342124	1.000000	2698	343616	1.000000	520490910	-0.001335
37877499	3433635500.000000	178470615	10000.000000	5186	341976	1.000000	2664	344290	1.000000	526758639	-0.001038
37875284	3433614645.000000	178479751	10000.000000	5158	342486	1.000000	2679	344806	1.000000	533017196	-0.001318
37873408	3433599583.000000	178455649	10000.000000	5231	342082	1.000000	2771	343983	1.000000	539268432	-0.001113
37873180	3433690427.000000	178460890	10000.000000	5196	342536	1.000000	2728	344777	1.000000	545511036	-0.001058
37874855	3433578626.000000	178460043	10000.000000	5162	342972	1.000000	2640	344459	1.000000	551740183	-0.001174
37880286	3433557920.000000	178481492	10000.000000	5209	342588	1.000000	2696	345274	1.000000	557959219	-0.001930
37881142	3433621965.000000	178450281	10000.000000	5179	341806	1.000000	2708	343666	1.000000	564171634	-0.001282
37870777	3433679937.000000	178469359	10000.000000	5246	342790	1.000000	2732	344779	1.000000	570370762	-0.001677
37871836	3433600015.000000	178479833	10000.000000	5243	341175	1.000000	2698	344424	1.000000	576563745	-0.001305
37877093	3433613276.000000	178456626	10000.000000	5156	341856	1.000000	2695	342936	1.000000	582744681	-0.001180
37873419	3433638041.000000	178466376	10000.000000	5179	341868	1.000000	2688	344772	1.000000	588914430	-0.001112
37879541	3433603517.000000	178462692	10000.000000	5092	342394	1.000000	2726	344303	1.000000	595077962	-0.001014
37870364	3433616020.000000	178482751	10000.000000	5192	340813	1.000000	2639	343935	1.000000	601231247	-0.001102
37875725	3433640115.000000	178453761	10000.000000	5175	342431	1.000000	2636	345547	1.000000	607378241	-0.001245
37886413	3433579446.000000	178459600	10000.000000	5179	342407	1.000000	2664	344016	1.000000	613512931	-0.001315
37875992	3433621590.000000	178469223	10000.000000	5196	342456	1.000000	2689	343838	1.000000	619639232	-0.001336
37884204	3433644347.000000	178434415	10000.000000	5136	342679	1.000000	2735	343721	1.000000	625753294	-0.000864
37873160	3433644175.000000	178448534	10000.000000	5129	340874	1.000000	2671	344504	1.000000	631867038	-0.001869
37877960	3433629781.000000	178476263	10000.000000	5131	342620	1.000000	2691	344876	1.000000	637969974	-0.001858
37880983	3433531395.000000	178467826	10000.000000	5140	342830	1.000000	2732	344615	1.000000	644066196	-0.001487
37876821	3433634548.000000	178452574	10000.000000	5122	341714	1.000000	2674	344383	1.000000	650144692	-0.002080
37882732	3433577899.000000	178446656	10000.000000	5195	343080	1.000000	2616	345529	1.000000	656219031	-0.002026
npatches	nstrain	runtime	dt	init_x	init_y	init_y_blood	init_z	init_S	beta0	beta1	beta2	beta3	mean_beta	B	d	delta	delta_blood	b[0]	mut	m	CTL	c	g	epsilon	k	het	lambda	rho	omega	x_max	patch.dyna	DELTA	A	VA
10000	1	100.000000	0.000100	21900	9499	5000000	0.001000	10000000	17.506994	25.384578	15.459815	11.080332	19	8000000000.000000	0.010000	1.000000	1.000000	800000	0.000050	0.048000	1	0.001000	1.000000	25.000000	2.000000	0.500000	0.001000	0.001000	0.010000	31987	0	10.000000	7.000000	1.000000
sus	inf	inf_blood	z	x[0]	y[0][0]	z[0]	x[1]	y[1][0]	z[1]	S[0]	synchrony
219000000	94990000.000000	5000000	10.000000	21900	9499	0.001000	21900	9499	0.001000	10000000	0.000000
62181419	1888484488.000000	98086021	10000.000000	6218	189094	1.000000	4563	190436	1.000000	15392714	0.000000
56132728	2139183875.000000	111177272	10000.000000	5625	213989	1.000000	4053	215437	1.000000	21926222	0.000000
55646444	2161324486.000000	112351938	10000.000000	5592	216468	1.000000	4146	216952	1.000000	28493480	0.000000
55601911	2163309692.000000	112433018	10000.000000	5599	216511	1.000000	4033	217549	1.000000	35055889	0.000000
55598127	2163535998.000000	112453675	10000.000000	5577	216035	1.000000	4067	217624	1.000000	41606683	0.000000
55599196	2163450830.000000	112454266	10000.000000	5560	216372	1.000000	4058	218281	1.000000	48152733	0.000000
55600576	2163460666.000000	112440174	10000.000000	5629	216450	1.000000	4059	217257	1.000000	54682681	0.000000
55598410	2163454650.000000	112449408	10000.000000	5659	216253	1.000000	4079	218120	1.000000	61209193	0.000000
55600067	2163440178.000000	112455666	10000.000000	5590	216792	1.000000	4105	217543	1.000000	67726761	0.000000
55600158	2163524413.000000	112429166	10000.000000	5557	216526	1.000000	4014	218196	1.000000	74226789	0.000000
55599530	2163554319.000000	112424424	10000.000000	5542	216672	1.000000	4022	218045	1.000000	80717922	0.000000
55596336	2163504531.000000	112460001	10000.000000	5582	216598	1.000000	4081	217833	1.000000	87202343	0.000000
55598562	2163453346.000000	112443280	10000.000000	5572	217010	1.000000	4076	217447	1.000000	93676369	0.000000
55600941	2163431433.000000	112433039	10000.000000	5524	216401	1.000000	4019	217790	1.000000	100140113	0.000000
55599420	2163491160.000000	112451834	10000.000000	5631	216127	1.000000	4070	218466	1.000000	106599296	0.000000
55587575	2163502252.000000	112452535	10000.000000	5609	216837	1.000000	4028	217929	1.000000	113048694	0.000000
55602773	2163514243.000000	112453024	10000.000000	5651	215934	1.000000	4035	218195	1.000000	119483986	0.000000
55598283	2163480626.000000	112444096	10000.000000	5552	216168	1.000000	4113	218042	1.000000	125912744	0.000000
55604215	2163462998.000000	112453840	10000.000000	5563	216620	1.000000	4011	217817	1.000000	132324508	0.000000
55593696	2163482332.000000	112439716	10000.000000	5613	216680	1.000000	4026	217430	1.000000	138731070	0.000000
55592390	2163496572.000000	112442029	10000.000000	5571	216675	1.000000	4066	217785	1.000000	145125694	0.000000
55593661	2163563002.000000	112437161	10000.000000	5543	216163	1.000000	3950	217325	1.000000	151513442	0.000000
55598324	2163477869.000000	112434109	10000.000000	5474	216317	1.000000	4079	217650	1.000000	157889458	0.000000
55604064	2163489581.000000	112462633	10000.000000	5544	216620	1.000000	4043	217370	1.000000	164263032	0.000000
55595082	2163524921.000000	112432344	10000.000000	5617	215949	1.000000	3974	218564	1.000000	170616622	0.000000
55600073	2163517582.000000	112421465	10000.000000	5534	216332	1.000000	4075	217050	1.000000	176964454	0.000000
55594542	2163463544.000000	112459392	10000.000000	5608	216616	1.000000	4095	217548	1.000000	183305078	0.000000
55595613	2163427055.000000	112451345	10000.000000	5560	216982	1.000000	4173	217711	1.000000	189631955	0.000000
55584092	2163515940.000000	112437465	10000.000000	5617	215915	1.000000	4038	216779	1.000000	195954413	0.000000
55595024	2163535394.000000	112452722	10000.000000	5639	216943	1.000000	4051	217528	1.000000	202269960	0.000000
55592584	2163447316.000000	112447620	10000.000000	5586	216462	1.000000	4032	217965	1.000000	208570759	0.000000
55594840	2163405982.000000	112455506	10000.000000	5617	215990	1.000000	4067	217154	1.000000	214864217	0.000000
55605084	2163456428.000000	112431994	10000.000000	5600	215825	1.000000	4054	217482	1.000000	221143959	0.000000
55586448	2163489029.000000	112453342	10000.000000	5713	216367	1.000000	4085	217907	1.000000	227418355	0.000000
55587754	2163446730.000000	112465805	10000.000000	5552	215958	1.000000	4094	217482	1.000000	233683988	0.000000
55605378	2163419775.000000	112447439	10000.000000	5567	216310	1.000000	4046	217834	1.000000	239940383	0.000000
55609038	2163391868.000000	112462125	10000.000000	5544	216532	1.000000	3939	218270	1.000000	246185097	0.000000
55599696	2163463618.000000	112435459	10000.000000	5568	216825	1.000000	3993	218312	1.000000	252420403	0.000000
55597624	2163492134.000000	112457455	10000.000000	5586	216497	1.000000	4017	218054	1.000000	258645188	0.000000
55603578	2163445500.000000	112444179	10000.000000	5577	216411	1.000000	4027	217788	1.000000	264864877	-1.#IND00
55592600	2163514070.000000	112444515	10000.000000	5690	217211	1.000000	4017	217905	1.000000	271074878	-0.014400
55593339	2163500010.000000	112435487	10000.000000	5580	216486	1.000000	4039	218521	1.000000	277274379	-0.011293
55605314	2163510912.000000	112456944	10000.000000	5507	216805	1.000000	4016	217370	1.000000	283463878	-0.025142
55606857	2163426143.000000	112442880	10000.000000	5508	216366	1.000000	4058	216898	1.000000	289641307	-0.016728
55585844	2163509109.000000	112462707	10000.000000	5544	216253	1.000000	4078	217587	1.000000	295810542	-0.019562
55596311	2163523942.000000	112445815	10000.000000	5604	216562	1.000000	4099	217873	1.000000	301974675	-0.011906
55598423	2163442878.000000	112456657	10000.000000	5632	216873	1.000000	4033	218220	1.000000	308131933	-0.010875
55598539	2163451578.000000	112440478	10000.000000	5584	215986	1.000000	4060	218008	1.000000	314268418	-0.006776
55597390	2163538526.000000	112452370	10000.000000	5526	215469	1.000000	4080	218120	1.000000	320401973	-0.006568
55605455	2163420013.000000	112452098	10000.000000	5566	216411	1.000000	4058	217833	1.000000	326527977	-0.006541
55599376	2163406349.000000	112439349	10000.000000	5524	216447	1.000000	3992	217882	1.000000	332644782	-0.005783
55596860	2163477048.000000	112460140	10000.000000	5480	216162	1.000000	4092	218263	1.000000	338755078	-0.003409
55595575	2163515107.000000	112451480	10000.000000	5556	216446	1.000000	3998	218067	1.000000	344848074	-0.002974
55591681	2163471414.000000	112451121	10000.000000	5706	215987	1.000000	4007	217049	1.000000	350938468	-0.005112
55596405	2163490427.000000	112441522	10000.000000	5598	216494	1.000000	4076	217746	1.000000	357018599	-0.007969
55604577	2163428682.000000	112442861	10000.000000	5551	215523	1.000000	4025	217330	1.000000	363092566	-0.007719
55591833	2163471324.000000	112449853	10000.000000	5515	216076	1.000000	4070	217110	1.000000	369151054	-0.007473
55584424	2163550129.000000	112441162	10000.000000	5512	216406	1.000000	4089	217757	1.000000	375201356	-0.007380
55602023	2163501505.000000	112448491	10000.000000	5664	215755	1.000000	4013	216878	1.000000	381241127	-0.006964
55596647	2163506580.000000	112462653	10000.000000	5559	216159	1.000000	3967	216978	1.000000	387272900	-0.004737
55606038	2163482357.000000	112443186	10000.000000	5631	216494	1.000000	4013	217676	1.000000	393299519	-0.004167
55598075	2163521557.000000	112448617	10000.000000	5534	216917	1.000000	4013	217542	1.000000	399312328	-0.000894
55602077	2163457401.000000	112442589	10000.000000	5589	216021	1.000000	4049	217659	1.000000	405319309	0.000644
55603403	2163416959.000000	112428968	10000.000000	5642	216949	1.000000	3979	218596	1.000000	411315147	0.001479
55600066	2163555919.000000	112448017	10000.000000	5541	216574	1.000000	3939	218266	1.000000	417301175	0.001725
55589132	2163552699.000000	112448569	10000.000000	5606	215807	1.000000	4034	217546	1.000000	423278693	0.001888
55599291	2163424393.000000	112464482	10000.000000	5564	215664	1.000000	4055	217081	1.000000	429251955	0.002266
55588214	2163430972.000000	112460459	10000.000000	5607	216428	1.000000	4046	217680	1.000000	435215273	0.002505
55603265	2163417975.000000	112448575	10000.000000	5526	217037	1.000000	4034	217532	1.000000	441166209	0.003230
55596001	2163528488.000000	112450513	10000.000000	5634	216613	1.000000	4049	217913	1.000000	447110452	0.002983
55601210	2163408724.000000	112437270	10000.000000	5614	215113	1.000000	4112	217409	1.000000	453048007	0.003032
55591334	2163499524.000000	112430099	10000.000000	5617	215880	1.000000	4018	217850	1.000000	458972156	0.003060
55602917	2163543370.000000	112453497	10000.000000	5632	216017	1.000000	4029	217036	1.000000	464889059	0.003283
55597065	2163487525.000000	112447419	10000.000000	5555	217289	1.000000	4030	217456	1.000000	470797053	0.003418
55595977	2163469688.000000	112450286	10000.000000	5531	216586	1.000000	4026	217868	1.000000	476696848	0.003209
55596996	2163430835.000000	112449689	10000.000000	5613	216037	1.000000	4035	216522	1.000000	482590263	0.003251
55601664	2163477241.000000	112435086	10000.000000	5552	216804	1.000000	4111	218859	1.000000	488467056	0.003358
55601451	2163494476.000000	112450940	10000.000000	5572	216951	1.000000	3976	218381	1.000000	494335006	0.003439
55596226	2163474287.000000	112441571	10000.000000	5517	216151	1.000000	4098	216835	1.000000	500194392	0.002465
55586590	2163492514.000000	112447256	10000.000000	5615	216520	1.000000	4015	217939	1.000000	506048156	0.003040
55599717	2163496258.000000	112425269	10000.000000	5576	215635	1.000000	3963	218047	1.000000	511893273	0.003103
55596361	2163380975.000000	112445305	10000.000000	5454	216685	1.000000	4071	217476	1.000000	517730298	0.003423
55600637	2163487544.000000	112461898	10000.000000	5579	216389	1.000000	4034	217980	1.000000	523560869	0.003471
55597578	2163448564.000000	112446604	10000.000000	5524	215551	1.000000	4063	217057	1.000000	529380784	0.003564
55592169	2163529865.000000	112443224	10000.000000	5573	216307	1.000000	4086	217464	1.000000	535193598	0.003582
55603339	2163466229.000000	112445803	10000.000000	5553	216577	1.000000	4074	216954	1.000000	540995670	0.003626
55597327	2163526447.000000	112453840	10000.000000	5540	216404	1.000000	4025	217661	1.000000	546789575	0.003427
55595444	2163522651.000000	112452645	10000.000000	5589	216797	1.000000	4064	217661	1.000000	552572360	0.003221
55594861	2163513555.000000	112441354	10000.000000	5666	216126	1.000000	4073	217609	1.000000	558344223	0.002338
55609957	2163472651.000000	112440888	10000.000000	5574	216454	1.000000	3957	217888	1.000000	564110651	0.002288
55596531	2163506235.000000	112459228	10000.000000	5635	216149	1.000000	4076	217227	1.000000	569870245	0.002294
55604534	2163444953.000000	112427414	10000.000000	5491	216868	1.000000	3963	217658	1.000000	575616211	0.002281
55593260	2163475776.000000	112445401	10000.000000	5577	216501	1.000000	4069	217402	1.000000	581356600	0.001607
55594099	2163528860.000000	112447339	10000.000000	5631	216883	1.000000	4054	217511	1.000000	587087400	0.001477
55600439	2163440531.000000	112440329	10000.000000	5629	216898	1.000000	4113	216644	1.000000	592814596	0.001380
55597885	2163465134.000000	112440272	10000.000000	5631	216299	1.000000	4059	218429	1.000000	598528617	0.001135
55594188	2163534256.000000	112442427	10000.000000	5564	215724	1.000000	3976	217502	1.000000	604241412	0.000975
55600659	2163503312.000000	112441528	10000.000000	5629	216524	1.000000	4009	217713	1.000000	609940145	0.000936
55588918	2163418515.000000	112437436	10000.000000	5531	215380	1.000000	4044	218366	1.000000	615631332	0.001017
npatches	nstrain	runtime	dt	init_x	init_y	init_y_blood	init_z	init_S	beta0	beta1	beta2	beta3	mean_beta	B	d	delta	delta_blood	b[0]	mut	m	CTL	c	g	epsilon	k	het	lambda	rho	omega	x_max	patch.dyna	DELTA	A	VA
10000	1	100.000000	0.000100	21900	9499	5000000	0.001000	10000000	19.618766	28.298709	13.441662	20.011072	19	8000000000.000000	0.010000	1.000000	1.000000	800000	0.000050	0.048000	1	0.001000	1.000000	25.000000	3.000000	0.500000	0.001000	0.001000	0.010000	31987	0	10.000000	7.000000	1.000000
sus	inf	inf_blood	z	x[0]	y[0][0]	z[0]	x[1]	y[1][0]	z[1]	S[0]	synchrony
219000000	94990000.000000	5000000	10.000000	21900	9499	0.001000	21900	9499	0.001000	10000000	0.000000
77761974	1409723550.000000	73223878	10000.000000	7134	141911	1.000000	5273	142633	1.000000	15081523	0.000000
73527984	1514913876.000000	78743893	10000.000000	6673	152043	1.000000	5078	153712	1.000000	21191629	0.000000
73350349	1519899884.000000	78998563	10000.000000	6793	152452	1.000000	4934	154400	1.000000	27318526	0.000000
73330094	1520131283.000000	79005042	10000.000000	6718	151923	1.000000	4814	154087	1.000000	33439250	0.000000
73346366	1520214879.000000	79019752	10000.000000	6737	152514	1.000000	4970	154825	1.000000	39549794	0.000000
73344291	1520127140.000000	79008772	10000.000000	6799	152092	1.000000	5054	153977	1.000000	45651591	0.000000
73337706	1520227872.000000	79018511	10000.000000	6864	152141	1.000000	4997	153772	1.000000	51744002	0.000000
73332151	1520221281.000000	78998213	10000.000000	6723	152421	1.000000	4984	153428	1.000000	57826849	0.000000
73345000	1520113639.000000	79030980	10000.000000	6714	152270	1.000000	4964	153494	1.000000	63905810	0.000000
73340542	1520218766.000000	79025333	10000.000000	6812	151982	1.000000	4941	154255	1.000000	69967170	0.000000
73344165	1520161033.000000	79012113	10000.000000	6732	152315	1.000000	4859	153620	1.000000	76017583	0.000000
73338628	1520093768.000000	78999762	10000.000000	6807	152942	1.000000	5050	153980	1.000000	82066224	0.000000
73346601	1520108080.000000	79014372	10000.000000	6672	152837	1.000000	4963	153745	1.000000	88106195	0.000000
73337909	1520120913.000000	79012406	10000.000000	6662	152700	1.000000	4952	154359	1.000000	94134950	0.000000
73338526	1520178448.000000	79008654	10000.000000	6743	152579	1.000000	4925	154185	1.000000	100149341	0.000000
73332394	1520219552.000000	79009686	10000.000000	6808	152186	1.000000	4942	154865	1.000000	106158789	0.000000
73337472	1520184559.000000	79011915	10000.000000	6782	153281	1.000000	4946	153994	1.000000	112161106	0.000000
73333101	1520203170.000000	79002110	10000.000000	6785	151878	1.000000	4969	154159	1.000000	118157220	0.000000
73339681	1520155482.000000	79005634	10000.000000	6737	153077	1.000000	4987	153674	1.000000	124139327	0.000000
73342647	1520110692.000000	79023575	10000.000000	6768	153139	1.000000	4959	153966	1.000000	130113414	0.000000
73339578	1520190735.000000	79008568	10000.000000	6708	152512	1.000000	5044	154148	1.000000	136078732	0.000000
73336713	1520142976.000000	79017102	10000.000000	6848	152991	1.000000	4935	154245	1.000000	142031640	0.000000
73331117	1520109020.000000	79008091	10000.000000	6844	152378	1.000000	4947	154132	1.000000	147981196	0.000000
73345969	1520127614.000000	78993304	10000.000000	6692	152536	1.000000	4834	154210	1.000000	153921402	0.000000
73335139	1520132232.000000	79019761	10000.000000	6818	151773	1.000000	4971	154038	1.000000	159855191	0.000000
73329668	1520200538.000000	78998799	10000.000000	6768	152643	1.000000	4915	154302	1.000000	165775420	0.000000
73329019	1520156525.000000	79007320	10000.000000	6787	152327	1.000000	5019	153717	1.000000	171688641	0.000000
73330584	1520134401.000000	79026936	10000.000000	6734	151956	1.000000	4991	154267	1.000000	177595850	0.000000
73333405	1520155089.000000	78998081	10000.000000	6679	152847	1.000000	4955	154106	1.000000	183487012	0.000000
73343128	1520174946.000000	79014631	10000.000000	6722	152865	1.000000	4956	154334	1.000000	189367133	0.000000
73340621	1520103553.000000	79006528	10000.000000	6644	151832	1.000000	5024	153740	1.000000	195249540	0.000000
73334111	1520211790.000000	79023777	10000.000000	6756	152942	1.000000	4987	153866	1.000000	201119082	0.000000
73334075	1520221356.000000	79008463	10000.000000	6791	152855	1.000000	5013	154416	1.000000	206975467	0.000000
73326083	1520193724.000000	79016809	10000.000000	6792	152188	1.000000	4944	154002	1.000000	212826542	0.000000
73332081	1520217457.000000	79001137	10000.000000	6884	152535	1.000000	4934	153820	1.000000	218670770	0.000000
73336955	1520172810.000000	79018673	10000.000000	6731	152946	1.000000	4905	153882	1.000000	224504832	0.000000
73343571	1520142932.000000	79014579	10000.000000	6855	152279	1.000000	5004	153097	1.000000	230332958	0.000000
73332912	1520164617.000000	79013046	10000.000000	6768	152318	1.000000	4794	154401	1.000000	236151004	0.000000
73329121	1520222409.000000	78998763	10000.000000	6767	152140	1.000000	4936	154161	1.000000	241957498	0.000000
73340099	1520112596.000000	79012182	10000.000000	6752	152010	1.000000	5006	153993	1.000000	247755372	-1.#IND00
73332143	1520201747.000000	79012213	10000.000000	6782	152257	1.000000	4998	153886	1.000000	253541243	0.001600
73342079	1520155617.000000	79011150	10000.000000	6737	153252	1.000000	5008	154309	1.000000	259321258	0.025122
73344115	1520109856.000000	79028361	10000.000000	6807	152922	1.000000	4918	154024	1.000000	265086087	0.015655
73342584	1520172631.000000	79013762	10000.000000	6676	152735	1.000000	4931	153849	1.000000	270855176	0.010627
73339664	1520119331.000000	79013062	10000.000000	6744	152919	1.000000	4893	154029	1.000000	276610653	0.008632
73334864	1520173994.000000	79021741	10000.000000	6816	151860	1.000000	5014	154508	1.000000	282358568	0.004188
73336452	1520226306.000000	79002334	10000.000000	6726	152126	1.000000	4963	153938	1.000000	288098345	0.003493
73343252	1520163034.000000	79003379	10000.000000	6851	151914	1.000000	4894	154213	1.000000	293830259	0.002306
73343111	1520136106.000000	79004843	10000.000000	6755	152258	1.000000	4945	154116	1.000000	299551864	0.001997
73334494	1520124738.000000	79015005	10000.000000	6710	152864	1.000000	5039	154506	1.000000	305259201	0.000318
73339801	1520241745.000000	79028958	10000.000000	6763	152638	1.000000	4929	154115	1.000000	310960129	-0.001362
73343084	1520154624.000000	79003357	10000.000000	6728	152755	1.000000	4973	153865	1.000000	316654764	0.000091
73330927	1520194392.000000	79014795	10000.000000	6874	152229	1.000000	4971	154576	1.000000	322338097	-0.002265
73340310	1520187329.000000	79003999	10000.000000	6706	152590	1.000000	4913	154272	1.000000	328018495	-0.002302
73333215	1520150222.000000	79009342	10000.000000	6761	152402	1.000000	5001	154151	1.000000	333691187	-0.002501
73332257	1520206742.000000	79001135	10000.000000	6842	152188	1.000000	4903	154006	1.000000	339350868	-0.003335
73338814	1520161334.000000	79000991	10000.000000	6762	152593	1.000000	4999	154191	1.000000	345008174	-0.000865
73337927	1520157551.000000	79013919	10000.000000	6658	152646	1.000000	4978	153931	1.000000	350657599	-0.001397
73328408	1520136898.000000	79030798	10000.000000	6740	152331	1.000000	4968	154310	1.000000	356294862	-0.001238
73347082	1520111506.000000	79017212	10000.000000	6807	152123	1.000000	5052	153278	1.000000	361923980	-0.001091
73333505	1520191343.000000	79017706	10000.000000	6789	152234	1.000000	4895	154136	1.000000	367544025	-0.002415
73339494	1520130186.000000	79004283	10000.000000	6814	152861	1.000000	4982	154289	1.000000	373155510	-0.002711
73335577	1520112636.000000	79023103	10000.000000	6666	152782	1.000000	4972	153431	1.000000	378759926	-0.003467
73346212	1520162479.000000	79008037	10000.000000	6659	152613	1.000000	4934	154469	1.000000	384350426	-0.003505
73336479	1520148343.000000	79016599	10000.000000	6751	152711	1.000000	4976	153789	1.000000	389935372	-0.002773
73346234	1520188035.000000	78993327	10000.000000	6573	152811	1.000000	5022	153370	1.000000	395513457	-0.002718
73334958	1520111669.000000	79006306	10000.000000	6870	152474	1.000000	4947	153883	1.000000	401079569	-0.003398
73342713	1520138716.000000	78995310	10000.000000	6741	152263	1.000000	4932	154745	1.000000	406641121	-0.004954
73341310	1520134077.000000	79012668	10000.000000	6741	152460	1.000000	4969	154291	1.000000	412193951	-0.005124
73335842	1520172697.000000	79012222	10000.000000	6725	152029	1.000000	5030	154053	1.000000	417739393	-0.005114
73326504	1520183780.000000	79012116	10000.000000	6633	152975	1.000000	4937	153865	1.000000	423272793	-0.005379
73345453	1520178145.000000	79004620	10000.000000	6667	153085	1.000000	4911	154098	1.000000	428799791	-0.006408
73350443	1520128946.000000	79018964	10000.000000	6704	152232	1.000000	4914	153517	1.000000	434314928	-0.006025
73337181	1520145470.000000	79000176	10000.000000	6733	152342	1.000000	4960	154046	1.000000	439822250	-0.005865
73337199	1520135336.000000	78991488	10000.000000	6739	152614	1.000000	5004	154637	1.000000	445327364	-0.005719
73346330	1520198235.000000	79003504	10000.000000	6721	152809	1.000000	4909	153997	1.000000	450821258	-0.005447
73331356	1520181425.000000	79018372	10000.000000	6756	152337	1.000000	4922	154149	1.000000	456311369	-0.005115
73341151	1520127492.000000	79009254	10000.000000	6587	153321	1.000000	4909	153805	1.000000	461787994	-0.005331
73336586	1520176679.000000	78997681	10000.000000	6777	151877	1.000000	4891	155016	1.000000	467251425	-0.005112
73332292	1520161210.000000	79003114	10000.000000	6818	152289	1.000000	5003	153992	1.000000	472710221	-0.005939
73340788	1520155696.000000	78999978	10000.000000	6832	153282	1.000000	4870	154524	1.000000	478161399	-0.005938
73341420	1520204923.000000	79019847	10000.000000	6881	151957	1.000000	4929	153792	1.000000	483608742	-0.005834
73350033	1520125670.000000	79023160	10000.000000	6790	151781	1.000000	4996	153913	1.000000	489037548	-0.005680
73322967	1520200918.000000	79004128	10000.000000	6637	152154	1.000000	5041	154102	1.000000	494462762	-0.005740
73332942	1520235469.000000	79002237	10000.000000	6732	152460	1.000000	4958	153893	1.000000	499884574	-0.005052
73349533	1520147261.000000	78996550	10000.000000	6680	152104	1.000000	4907	153704	1.000000	505294617	-0.004870
73339361	1520152607.000000	79011651	10000.000000	6732	152402	1.000000	4984	153195	1.000000	510699478	-0.005398
73336614	1520137894.000000	79014757	10000.000000	6877	152138	1.000000	5042	153809	1.000000	516092658	-0.005232
73352522	1520050946.000000	79021635	10000.000000	6751	152721	1.000000	4923	154673	1.000000	521480939	-0.004873
73342724	1520117688.000000	79012910	10000.000000	6801	152171	1.000000	4944	153739	1.000000	526859706	-0.004553
73337712	1520227516.000000	79013650	10000.000000	6750	152517	1.000000	4920	153510	1.000000	532229546	-0.004570
73338838	1520172889.000000	79018137	10000.000000	6747	152610	1.000000	4963	153934	1.000000	537596456	-0.004385
73342618	1520159544.000000	79012588	10000.000000	6703	152844	1.000000	4891	153381	1.000000	542947758	-0.004315
73335073	1520172356.000000	78999756	10000.000000	6730	152716	1.000000	4974	153622	1.000000	548298246	-0.004078
73336580	1520152063.000000	79015855	10000.000000	6694	152735	1.000000	4932	154441	1.000000	553636822	-0.004539
73331225	1520178135.000000	79006324	10000.000000	6775	152528	1.000000	4987	154106	1.000000	558966366	-0.003137
73340152	1520194873.000000	79007634	10000.000000	6883	151318	1.000000	4940	153466	1.000000	564286106	-0.002843
73332016	1520242647.000000	79022999	10000.000000	6748	152354	1.000000	4965	154699	1.000000	569600019	-0.002761
73337737	1520165030.000000	79010935	10000.000000	6813	152286	1.000000	4939	154869	1.000000	574906440	-0.002738
npatches	nstrain	runtime	dt	init_x	init_y	init_y_blood	init_z	init_S	beta0	beta1	beta2	beta3	mean_beta	B	d	delta	delta_blood	b[0]	mut	m	CTL	c	g	epsilon	k	het	lambda	rho	omega	x_max	patch.dyna	DELTA	A	VA
10000	1	100.000000	0.000100	21900	9499	5000000	0.001000	10000000	23.750507	12.794453	24.586808	27.476394	19	8000000000.000000	0.010000	1.000000	1.000000	800000	0.000050	0.048000	1	0.001000	1.000000	25.000000	4.000000	0.500000	0.001000	0.001000	0.010000	31987	0	10.000000	7.000000	1.000000
sus	inf	inf_blood	z	x[0]	y[0][0]	z[0]	x[1]	y[1][0]	z[1]	S[0]	synchrony
219000000	94990000.000000	5000000	10.000000	21900	9499	0.001000	21900	9499	0.001000	10000000	0.000000
94290517	1080423637.000000	56134484	10000.000000	7485	109535	1.000000	11928	105616	1.000000	14743828	0.000000
91284800	1129439022.000000	58723883	10000.000000	7285	114483	1.000000	11496	110910	1.000000	20419325	0.000000
91209240	1130856151.000000	58770901	10000.000000	7347	114312	1.000000	11524	111450	1.000000	26096481	0.000000
91208911	1130858586.000000	58775171	10000.000000	7331	114444	1.000000	11617	110988	1.000000	31771141	0.000000
91214031	1130828394.000000	58788610	10000.000000	7311	114476	1.000000	11648	110941	1.000000	37434462	0.000000
91214374	1130886049.000000	58782149	10000.000000	7235	114150	1.000000	11438	111519	1.000000	43095882	0.000000
91200271	1130881354.000000	58784974	10000.000000	7305	114593	1.000000	11671	111517	1.000000	48743762	0.000000
91200300	1130894660.000000	58785988	10000.000000	7316	114186	1.000000	11641	111484	1.000000	54385845	0.000000
91212668	1130873505.000000	58772797	10000.000000	7382	114374	1.000000	11590	110794	1.000000	60020215	0.000000
91211144	1130893658.000000	58773770	10000.000000	7201	114391	1.000000	11594	111842	1.000000	65645774	0.000000
91224486	1130869589.000000	58785281	10000.000000	7321	114862	1.000000	11560	110865	1.000000	71263930	0.000000
91216051	1130856252.000000	58776660	10000.000000	7183	114523	1.000000	11573	111000	1.000000	76870265	0.000000
91213062	1130899302.000000	58779018	10000.000000	7300	114470	1.000000	11565	111463	1.000000	82467275	0.000000
91214271	1130854786.000000	58773619	10000.000000	7258	115080	1.000000	11634	111180	1.000000	88060376	0.000000
91209046	1130834900.000000	58776097	10000.000000	7159	114661	1.000000	11555	111469	1.000000	93639839	0.000000
91215508	1130907099.000000	58760270	10000.000000	7364	114837	1.000000	11340	111904	1.000000	99213144	0.000000
91203406	1130870684.000000	58770024	10000.000000	7307	114017	1.000000	11474	111064	1.000000	104779481	0.000000
91214820	1130800363.000000	58770263	10000.000000	7302	114752	1.000000	11457	112001	1.000000	110336248	0.000000
91206870	1130865259.000000	58780221	10000.000000	7237	114768	1.000000	11465	110931	1.000000	115887045	0.000000
91207637	1130889463.000000	58777109	10000.000000	7240	115234	1.000000	11493	110910	1.000000	121430255	0.000000
91213147	1130869779.000000	58787072	10000.000000	7231	114970	1.000000	11540	110633	1.000000	126960398	0.000000
91207156	1130843677.000000	58784716	10000.000000	7304	114838	1.000000	11651	111039	1.000000	132484550	0.000000
91221697	1130812910.000000	58773368	10000.000000	7193	114647	1.000000	11495	110718	1.000000	138000219	0.000000
91210932	1130846806.000000	58783217	10000.000000	7201	115096	1.000000	11555	110483	1.000000	143509354	0.000000
91203899	1130890340.000000	58785709	10000.000000	7252	115425	1.000000	11520	110881	1.000000	149005729	0.000000
91219593	1130863652.000000	58775533	10000.000000	7351	113584	1.000000	11533	111093	1.000000	154496837	0.000000
91214995	1130877580.000000	58766886	10000.000000	7197	114896	1.000000	11622	111196	1.000000	159981371	0.000000
91226514	1130851487.000000	58763622	10000.000000	7328	114541	1.000000	11515	111152	1.000000	165455138	0.000000
91212202	1130880696.000000	58776553	10000.000000	7130	114532	1.000000	11462	111124	1.000000	170921870	0.000000
91206037	1130852395.000000	58771285	10000.000000	7233	114022	1.000000	11466	111317	1.000000	176383388	0.000000
91211939	1130884203.000000	58765066	10000.000000	7127	115563	1.000000	11466	111326	1.000000	181834555	0.000000
91205926	1130873320.000000	58770278	10000.000000	7288	114385	1.000000	11547	110932	1.000000	187276119	0.000000
91203795	1130857513.000000	58783553	10000.000000	7337	114548	1.000000	11552	110773	1.000000	192708480	0.000000
91220450	1130794439.000000	58781019	10000.000000	7278	114944	1.000000	11530	110723	1.000000	198136895	0.000000
91201661	1130861691.000000	58783359	10000.000000	7168	114870	1.000000	11511	110833	1.000000	203556396	0.000000
91221961	1130836122.000000	58775282	10000.000000	7350	114502	1.000000	11504	110584	1.000000	208964622	0.000000
91208707	1130902586.000000	58775678	10000.000000	7365	114410	1.000000	11473	110608	1.000000	214363675	0.000000
91209332	1130915866.000000	58763408	10000.000000	7170	114963	1.000000	11577	111469	1.000000	219753505	0.000000
91211509	1130911291.000000	58789763	10000.000000	7212	114831	1.000000	11577	111328	1.000000	225138451	0.000000
91217883	1130820307.000000	58778224	10000.000000	7316	114690	1.000000	11459	110971	1.000000	230516312	-1.#IND00
91227978	1130838236.000000	58767414	10000.000000	7295	115142	1.000000	11459	111160	1.000000	235886796	0.012800
91213230	1130835618.000000	58785584	10000.000000	7327	114537	1.000000	11481	111193	1.000000	241244396	-0.002221
91212319	1130864007.000000	58782456	10000.000000	7239	114690	1.000000	11457	110949	1.000000	246594966	-0.003902
91225992	1130842379.000000	58779473	10000.000000	7230	114464	1.000000	11489	110862	1.000000	251939890	-0.017381
91213856	1130813956.000000	58772693	10000.000000	7271	115170	1.000000	11556	111023	1.000000	257276941	-0.009858
91213166	1130831326.000000	58781848	10000.000000	7264	115012	1.000000	11548	111156	1.000000	262608321	-0.007283
91225812	1130850030.000000	58777192	10000.000000	7186	114215	1.000000	11614	111108	1.000000	267927407	-0.006756
91207921	1130846322.000000	58788296	10000.000000	7289	114793	1.000000	11603	111473	1.000000	273240440	-0.006694
91210315	1130853255.000000	58773679	10000.000000	7274	114658	1.000000	11551	111903	1.000000	278549810	0.002065
91217381	1130877675.000000	58776416	10000.000000	7382	114802	1.000000	11467	111427	1.000000	283849740	0.001807
91209839	1130874035.000000	58786240	10000.000000	7359	114252	1.000000	11570	110865	1.000000	289134915	0.001312
91202671	1130856427.000000	58787292	10000.000000	7345	114885	1.000000	11487	111169	1.000000	294416698	-0.000508
91212289	1130901500.000000	58771998	10000.000000	7249	114407	1.000000	11461	111185	1.000000	299689629	0.000350
91198826	1130873482.000000	58779442	10000.000000	7224	115300	1.000000	11567	110999	1.000000	304956911	0.002621
91222162	1130800510.000000	58765081	10000.000000	7356	114755	1.000000	11560	110857	1.000000	310214000	0.001289
91210359	1130912640.000000	58785498	10000.000000	7227	114551	1.000000	11589	109986	1.000000	315464398	0.003249
91213307	1130936914.000000	58789343	10000.000000	7234	114561	1.000000	11535	111507	1.000000	320705081	0.001841
91224842	1130827948.000000	58787000	10000.000000	7357	114404	1.000000	11557	110695	1.000000	325935708	0.002890
91208254	1130867988.000000	58780413	10000.000000	7249	114993	1.000000	11567	111089	1.000000	331166885	0.003856
91213045	1130855235.000000	58782775	10000.000000	7130	115315	1.000000	11548	111032	1.000000	336383366	0.004131
91208779	1130852424.000000	58776319	10000.000000	7374	114298	1.000000	11531	111457	1.000000	341592191	0.004213
91214183	1130853948.000000	58770956	10000.000000	7181	114420	1.000000	11498	110974	1.000000	346794069	0.003933
91213101	1130833793.000000	58780303	10000.000000	7195	114450	1.000000	11533	111097	1.000000	351985000	0.003772
91224354	1130898775.000000	58770126	10000.000000	7214	114399	1.000000	11432	111037	1.000000	357173520	0.003725
91217505	1130891396.000000	58782772	10000.000000	7198	114759	1.000000	11588	111353	1.000000	362352618	0.003549
91214802	1130837617.000000	58785579	10000.000000	7202	115298	1.000000	11691	111290	1.000000	367522817	0.002715
91218794	1130856432.000000	58768940	10000.000000	7270	114543	1.000000	11555	111424	1.000000	372681992	0.001989
91206840	1130878785.000000	58768298	10000.000000	7246	115006	1.000000	11410	111136	1.000000	377836507	0.001549
91207769	1130856783.000000	58773998	10000.000000	7342	114118	1.000000	11459	110789	1.000000	382985148	0.001331
91205787	1130877729.000000	58783611	10000.000000	7347	114895	1.000000	11449	111773	1.000000	388124489	0.002579
91211847	1130860761.000000	58774289	10000.000000	7244	114789	1.000000	11583	110727	1.000000	393258561	0.003143
91205487	1130874405.000000	58785468	10000.000000	7254	114221	1.000000	11410	110487	1.000000	398384376	0.003283
91195310	1130923078.000000	58781274	10000.000000	7343	114352	1.000000	11549	111382	1.000000	403503555	0.003709
91206798	1130832311.000000	58777485	10000.000000	7213	114116	1.000000	11583	110513	1.000000	408609706	0.003749
91213863	1130858729.000000	58769248	10000.000000	7222	115002	1.000000	11599	110936	1.000000	413716460	0.003725
91222532	1130879345.000000	58782570	10000.000000	7165	115350	1.000000	11486	111310	1.000000	418809518	0.003888
91216512	1130827179.000000	58777595	10000.000000	7341	114765	1.000000	11555	110398	1.000000	423896211	0.003735
91211830	1130871465.000000	58775086	10000.000000	7215	114283	1.000000	11588	111077	1.000000	428975278	0.004205
91209848	1130881739.000000	58782172	10000.000000	7250	114011	1.000000	11478	111384	1.000000	434051008	0.004128
91203800	1130841008.000000	58774404	10000.000000	7336	114153	1.000000	11581	111177	1.000000	439114259	0.004227
91209412	1130885625.000000	58768988	10000.000000	7282	114662	1.000000	11528	111451	1.000000	444168089	0.004161
91199363	1130828119.000000	58779445	10000.000000	7222	114795	1.000000	11549	110871	1.000000	449216302	0.004064
91213929	1130848554.000000	58780509	10000.000000	7232	115129	1.000000	11438	111205	1.000000	454258231	0.003491
91218985	1130910919.000000	58781662	10000.000000	7325	114681	1.000000	11508	111153	1.000000	459292571	0.003430
91212240	1130868715.000000	58781369	10000.000000	7279	114812	1.000000	11527	110648	1.000000	464320147	0.003392
91203809	1130875437.000000	58775924	10000.000000	7125	115090	1.000000	11534	111369	1.000000	469340177	0.003161
91206646	1130878177.000000	58767796	10000.000000	7298	114545	1.000000	11508	110981	1.000000	474352130	0.003082
91207897	1130806613.000000	58780690	10000.000000	7218	114366	1.000000	11561	110588	1.000000	479356665	0.002988
91215110	1130865299.000000	58774429	10000.000000	7232	114381	1.000000	11546	111094	1.000000	484352198	0.002951
91222211	1130877157.000000	58778296	10000.000000	7200	114677	1.000000	11575	110547	1.000000	489339297	0.003118
91213645	1130916730.000000	58780069	10000.000000	7279	114368	1.000000	11479	111411	1.000000	494317690	0.002828
91214158	1130892932.000000	58780017	10000.000000	7173	114523	1.000000	11534	110925	1.000000	499295286	0.002931
91212277	1130855452.000000	58775471	10000.000000	7291	115241	1.000000	11535	110755	1.000000	504262112	0.002777
91215539	1130857811.000000	58761293	10000.000000	7331	114469	1.000000	11590	110822	1.000000	509218389	0.002261
91212335	1130828348.000000	58770485	10000.000000	7247	114756	1.000000	11466	111210	1.000000	514170427	0.002077
91204971	1130872851.000000	58773873	10000.000000	7217	114757	1.000000	11523	111578	1.000000	519112854	0.002600
91211341	1130885807.000000	58772203	10000.000000	7381	114767	1.000000	11649	110873	1.000000	524048657	0.002270
91209052	1130849992.000000	58788790	10000.000000	7289	113789	1.000000	11635	110586	1.000000	528975080	0.002192
91203340	1130865543.000000	58787222	10000.000000	7220	114845	1.000000	11516	110370	1.000000	533900519	0.002184
npatches	nstrain	runtime	dt	init_x	init_y	init_y_blood	init_z	init_S	beta0	beta1	beta2	beta3	mean_beta	B	d	delta	delta_blood	b[0]	mut	m	CTL	c	g	epsilon	k	het	lambda	rho	omega	x_max	patch.dyna	DELTA	A	VA
10000	1	100.000000	0.000100	21900	9499	5000000	0.001000	10000000	18.496722	17.252852	16.726970	21.091294	19	8000000000.000000	0.010000	1.000000	1.000000	800000	0.000050	0.048000	1	0.001000	1.000000	25.000000	5.000000	0.500000	0.001000	0.001000	0.010000	31987	0	10.000000	7.000000	1.000000
sus	inf	inf_blood	z	x[0]	y[0][0]	z[0]	x[1]	y[1][0]	z[1]	S[0]	synchrony
219000000	94990000.000000	5000000	10.000000	21900	9499	0.001000	21900	9499	0.001000	10000000	0.000000
110278322	849156608.000000	44126667	10000.000000	10852	85484	1.000000	11378	84859	1.000000	14432493	0.000000
108132502	873828599.000000	45413215	10000.000000	10546	87393	1.000000	11122	86802	1.000000	19691268	0.000000
108101938	874302518.000000	45441541	10000.000000	10552	87378	1.000000	11101	87339	1.000000	24956156	0.000000
108095698	874300062.000000	45450571	10000.000000	10534	87204	1.000000	11061	87125	1.000000	30209731	0.000000
108083810	874272486.000000	45447797	10000.000000	10531	87995	1.000000	11038	87491	1.000000	35456011	0.000000
108098544	874304334.000000	45441893	10000.000000	10519	87693	1.000000	11144	86812	1.000000	40696706	0.000000
108114622	874238897.000000	45439694	10000.000000	10608	87564	1.000000	11053	87661	1.000000	45926183	0.000000
108100309	874274153.000000	45439056	10000.000000	10496	87610	1.000000	11039	87169	1.000000	51148741	0.000000
108096439	874281771.000000	45446563	10000.000000	10388	87566	1.000000	10991	86886	1.000000	56367643	0.000000
108090833	874280180.000000	45438830	10000.000000	10631	87472	1.000000	11121	87446	1.000000	61577145	0.000000
108091972	874303162.000000	45441055	10000.000000	10579	87104	1.000000	11127	87518	1.000000	66775326	0.000000
108093961	874281752.000000	45443567	10000.000000	10549	87811	1.000000	11090	87029	1.000000	71969097	0.000000
108096448	874327143.000000	45447451	10000.000000	10603	87276	1.000000	11251	86827	1.000000	77158086	0.000000
108106855	874313225.000000	45431512	10000.000000	10761	87281	1.000000	10963	87466	1.000000	82333834	0.000000
108110544	874271907.000000	45431921	10000.000000	10523	88001	1.000000	11052	87143	1.000000	87503024	0.000000
108088388	874313091.000000	45449254	10000.000000	10486	87512	1.000000	11078	87169	1.000000	92669306	0.000000
108097616	874257379.000000	45446130	10000.000000	10553	87666	1.000000	11052	87180	1.000000	97819925	0.000000
108099219	874244310.000000	45433220	10000.000000	10654	87889	1.000000	11086	86682	1.000000	102962955	0.000000
108103077	874277564.000000	45444267	10000.000000	10698	87446	1.000000	11058	87469	1.000000	108100400	0.000000
108097753	874270744.000000	45431767	10000.000000	10667	87443	1.000000	11053	87223	1.000000	113233945	0.000000
108089951	874288053.000000	45437099	10000.000000	10580	87488	1.000000	11050	87247	1.000000	118349601	0.000000
108103663	874267910.000000	45446761	10000.000000	10582	88041	1.000000	10978	87492	1.000000	123460674	0.000000
108097158	874379446.000000	45443732	10000.000000	10586	88138	1.000000	11222	86864	1.000000	128564947	0.000000
108105690	874259099.000000	45433918	10000.000000	10516	87656	1.000000	11082	87102	1.000000	133665338	0.000000
108111790	874278183.000000	45446858	10000.000000	10700	87708	1.000000	11103	87442	1.000000	138756825	0.000000
108100885	874281085.000000	45438976	10000.000000	10640	87490	1.000000	11081	86968	1.000000	143841281	0.000000
108103640	874253193.000000	45433738	10000.000000	10561	87541	1.000000	10996	87349	1.000000	148915653	0.000000
108096597	874294083.000000	45434267	10000.000000	10426	88042	1.000000	11269	87172	1.000000	153987161	0.000000
108101661	874277702.000000	45435628	10000.000000	10543	87504	1.000000	11070	87187	1.000000	159047074	0.000000
108090917	874306761.000000	45426728	10000.000000	10710	87816	1.000000	11035	87058	1.000000	164099122	0.000000
108106012	874258064.000000	45443390	10000.000000	10604	87290	1.000000	11073	87676	1.000000	169151365	0.000000
108114303	874284298.000000	45456570	10000.000000	10580	87527	1.000000	11135	86861	1.000000	174192378	0.000000
108087662	874316541.000000	45438737	10000.000000	10673	87692	1.000000	11185	87201	1.000000	179225924	0.000000
108092235	874267820.000000	45441790	10000.000000	10699	87253	1.000000	11080	87563	1.000000	184249786	0.000000
108101388	874288355.000000	45441471	10000.000000	10600	87477	1.000000	11140	86997	1.000000	189270366	0.000000
108092756	874290965.000000	45443844	10000.000000	10661	87609	1.000000	11076	87246	1.000000	194279401	0.000000
108092655	874284151.000000	45433252	10000.000000	10618	87572	1.000000	11167	87225	1.000000	199280110	0.000000
108106602	874297699.000000	45433287	10000.000000	10492	87967	1.000000	11122	86939	1.000000	204271218	0.000000
108114811	874252067.000000	45435799	10000.000000	10665	87197	1.000000	11114	87630	1.000000	209259956	0.000000
108093131	874303825.000000	45449173	10000.000000	10546	87259	1.000000	11190	86786	1.000000	214235490	-1.#IND00
108092085	874308652.000000	45448978	10000.000000	10598	87576	1.000000	11363	87388	1.000000	219207880	-0.012800
108105992	874270424.000000	45438597	10000.000000	10566	87627	1.000000	11260	86831	1.000000	224173396	-0.004855
108106130	874262378.000000	45437546	10000.000000	10664	87796	1.000000	11086	86713	1.000000	229121422	0.010279
108107532	874261793.000000	45434121	10000.000000	10564	87616	1.000000	11090	87132	1.000000	234068005	0.011427
108094425	874281566.000000	45443172	10000.000000	10549	87668	1.000000	11143	87111	1.000000	239006223	0.004432
108093277	874312292.000000	45447866	10000.000000	10548	87541	1.000000	11091	87051	1.000000	243939794	0.004831
108101382	874223222.000000	45447510	10000.000000	10503	87500	1.000000	11135	87400	1.000000	248866990	0.004008
108109178	874233439.000000	45439295	10000.000000	10513	87269	1.000000	11079	87167	1.000000	253785647	0.003871
108102214	874262991.000000	45429948	10000.000000	10617	87531	1.000000	11041	87273	1.000000	258702356	0.004066
108097234	874239329.000000	45443123	10000.000000	10598	87714	1.000000	11102	86515	1.000000	263612439	0.004087
108104964	874260790.000000	45447884	10000.000000	10572	87572	1.000000	11061	86988	1.000000	268509163	0.003699
108096596	874275891.000000	45438540	10000.000000	10507	87603	1.000000	10979	87553	1.000000	273392178	0.004086
108090706	874325593.000000	45443478	10000.000000	10567	87855	1.000000	11205	87602	1.000000	278274437	0.002199
108099748	874253301.000000	45437503	10000.000000	10643	87578	1.000000	11118	87038	1.000000	283148487	0.002426
108118396	874224779.000000	45434044	10000.000000	10673	87711	1.000000	11108	87288	1.000000	288015958	0.003357
108092256	874287245.000000	45440309	10000.000000	10487	87509	1.000000	11053	87261	1.000000	292873635	0.002812
108108131	874293700.000000	45429409	10000.000000	10691	87355	1.000000	11026	87355	1.000000	297725771	-0.000781
108092122	874290092.000000	45456630	10000.000000	10505	87906	1.000000	11134	87253	1.000000	302571202	-0.001401
108098582	874274808.000000	45444067	10000.000000	10534	87780	1.000000	11200	86892	1.000000	307407697	-0.001816
108103190	874300565.000000	45448752	10000.000000	10519	86995	1.000000	10988	86724	1.000000	312237303	-0.002364
108094694	874314164.000000	45442005	10000.000000	10660	87353	1.000000	11101	87318	1.000000	317062332	-0.001052
108106971	874253898.000000	45433632	10000.000000	10470	87814	1.000000	11065	86950	1.000000	321878709	-0.002164
108109679	874270602.000000	45447886	10000.000000	10575	87300	1.000000	10965	87754	1.000000	326689445	-0.000942
108107879	874219045.000000	45444055	10000.000000	10597	87351	1.000000	11012	87386	1.000000	331493201	-0.000645
108098693	874288429.000000	45447088	10000.000000	10577	87321	1.000000	11114	87614	1.000000	336290693	-0.000775
108083909	874311645.000000	45436976	10000.000000	10735	86993	1.000000	11151	86740	1.000000	341082854	0.000165
108107899	874304936.000000	45437820	10000.000000	10487	87897	1.000000	11138	87330	1.000000	345861923	-0.000362
108095493	874308217.000000	45445075	10000.000000	10506	87750	1.000000	11116	87172	1.000000	350633680	-0.000237
108096146	874317022.000000	45445995	10000.000000	10744	87096	1.000000	11115	86737	1.000000	355399674	-0.001548
108094257	874284881.000000	45450105	10000.000000	10621	87459	1.000000	11130	86734	1.000000	360161509	-0.001616
108110070	874272145.000000	45439197	10000.000000	10498	87776	1.000000	11139	86899	1.000000	364917519	-0.001282
108095478	874288963.000000	45446415	10000.000000	10489	87486	1.000000	10982	87489	1.000000	369664395	-0.001611
108101969	874293745.000000	45445890	10000.000000	10774	87937	1.000000	11165	87768	1.000000	374401129	-0.002416
108098951	874249319.000000	45432720	10000.000000	10599	87848	1.000000	11199	87056	1.000000	379129472	-0.002988
108095605	874323183.000000	45445197	10000.000000	10656	87585	1.000000	11137	87107	1.000000	383845041	-0.005233
108096623	874253642.000000	45441330	10000.000000	10558	87510	1.000000	11221	87659	1.000000	388563418	-0.004637
108101767	874273673.000000	45441817	10000.000000	10550	87466	1.000000	11183	86960	1.000000	393274604	-0.004370
108094706	874269336.000000	45437695	10000.000000	10667	86986	1.000000	11133	86875	1.000000	397976379	-0.004712
108102345	874244486.000000	45453236	10000.000000	10491	87340	1.000000	11065	87535	1.000000	402673978	-0.004310
108098393	874246018.000000	45445422	10000.000000	10525	87502	1.000000	11106	87068	1.000000	407360882	-0.003997
108087967	874307430.000000	45441334	10000.000000	10615	87985	1.000000	11164	87179	1.000000	412041029	-0.003967
108107569	874261954.000000	45446014	10000.000000	10523	88061	1.000000	11159	86862	1.000000	416712486	-0.003739
108101426	874250666.000000	45439278	10000.000000	10550	87663	1.000000	11115	86758	1.000000	421377682	-0.003722
108105098	874258129.000000	45445510	10000.000000	10462	87045	1.000000	11151	87197	1.000000	426037338	-0.003800
108102691	874304932.000000	45443044	10000.000000	10481	87703	1.000000	11180	87367	1.000000	430686364	-0.004225
108109899	874227370.000000	45448868	10000.000000	10671	87565	1.000000	11183	87365	1.000000	435334752	-0.004251
108112919	874220485.000000	45439256	10000.000000	10662	87466	1.000000	11188	87352	1.000000	439971811	-0.003822
108095238	874275718.000000	45435346	10000.000000	10651	87380	1.000000	11162	87039	1.000000	444603701	-0.003250
108093154	874301711.000000	45436933	10000.000000	10582	87778	1.000000	11070	86636	1.000000	449229476	-0.002733
108109116	874267497.000000	45437462	10000.000000	10647	87435	1.000000	11155	87099	1.000000	453848989	-0.003045
108105167	874226196.000000	45452062	10000.000000	10793	87134	1.000000	11178	87218	1.000000	458461500	-0.003029
108108056	874239266.000000	45434155	10000.000000	10471	87677	1.000000	11027	87240	1.000000	463065794	-0.002436
108108707	874249767.000000	45446205	10000.000000	10569	87607	1.000000	11043	86979	1.000000	467659824	-0.002375
108095090	874260230.000000	45447125	10000.000000	10567	87731	1.000000	11141	86996	1.000000	472251354	-0.002633
108091780	874283422.000000	45446077	10000.000000	10530	87859	1.000000	11190	86733	1.000000	476830827	-0.002377
108094301	874283121.000000	45443464	10000.000000	10508	87599	1.000000	11128	86735	1.000000	481408751	-0.003074
108105418	874283437.000000	45445475	10000.000000	10596	87769	1.000000	11122	87258	1.000000	485982552	-0.003008
108084519	874287155.000000	45439717	10000.000000	10633	87477	1.000000	11136	87373	1.000000	490540442	-0.002961
108101619	874275477.000000	45442967	10000.000000	10702	86923	1.000000	11075	87248	1.000000	495095888	-0.002499
npatches	nstrain	runtime	dt	init_x	init_y	init_y_blood	init_z	init_S	beta0	beta1	beta2	beta3	mean_beta	B	d	delta	delta_blood	b[0]	mut	m	CTL	c	g	epsilon	k	het	lambda	rho	omega	x_max	patch.dyna	DELTA	A	VA
10000	1	100.000000	0.000100	21900	9499	5000000	0.001000	10000000	11.825613	20.863900	16.702188	27.988432	19	8000000000.000000	0.010000	1.000000	1.000000	800000	0.000050	0.048000	1	0.001000	1.000000	25.000000	6.000000	0.500000	0.001000	0.001000	0.010000	31987	0	10.000000	7.000000	1.000000
sus	inf	inf_blood	z	x[0]	y[0][0]	z[0]	x[1]	y[1][0]	z[1]	S[0]	synchrony
219000000	94990000.000000	5000000	10.000000	21900	9499	0.001000	21900	9499	0.001000	10000000	0.000000
127199607	674577074.000000	35060979	10000.000000	16467	64952	1.000000	11435	68375	1.000000	14084619	0.000000
125579182	688240433.000000	35771943	10000.000000	16178	66255	1.000000	11435	69813	1.000000	18915804	0.000000
125579669	688387710.000000	35771565	10000.000000	16172	65811	1.000000	11286	69856	1.000000	23745335	0.000000
125559135	688405430.000000	35789851	10000.000000	16173	66024	1.000000	11157	70121	1.000000	28564291	0.000000
125569387	688379569.000000	35784667	10000.000000	16249	66188	1.000000	11405	69744	1.000000	33372323	0.000000
125543999	688487499.000000	35777071	10000.000000	16096	65968	1.000000	11346	70001	1.000000	38177601	0.000000
125571213	688445582.000000	35789424	10000.000000	16145	66017	1.000000	11278	69780	1.000000	42975095	0.000000
125568982	688421205.000000	35787541	10000.000000	16355	65648	1.000000	11353	69133	1.000000	47762991	0.000000
125570253	688416613.000000	35771503	10000.000000	16144	66239	1.000000	11484	69633	1.000000	52545420	0.000000
125577185	688366825.000000	35772434	10000.000000	16093	66184	1.000000	11436	69224	1.000000	57321441	0.000000
125572402	688371127.000000	35780520	10000.000000	16096	66694	1.000000	11435	69730	1.000000	62089394	0.000000
125582290	688399939.000000	35781951	10000.000000	16163	66351	1.000000	11260	70267	1.000000	66852966	0.000000
125557371	688456836.000000	35776437	10000.000000	16174	65698	1.000000	11338	69884	1.000000	71607476	0.000000
125568231	688381744.000000	35774266	10000.000000	16270	66308	1.000000	11203	69925	1.000000	76355838	0.000000
125561856	688449446.000000	35780407	10000.000000	16206	65690	1.000000	11400	69590	1.000000	81097809	0.000000
125566766	688394716.000000	35779668	10000.000000	16184	66546	1.000000	11376	69780	1.000000	85831250	0.000000
125559548	688416735.000000	35778438	10000.000000	16116	66581	1.000000	11254	69892	1.000000	90557643	0.000000
125573689	688413311.000000	35787211	10000.000000	16186	65487	1.000000	11331	69641	1.000000	95275716	0.000000
125553661	688479247.000000	35782556	10000.000000	16108	65970	1.000000	11466	69817	1.000000	99989173	0.000000
125572330	688386465.000000	35794045	10000.000000	16181	65935	1.000000	11210	69740	1.000000	104696716	0.000000
125580928	688392288.000000	35779927	10000.000000	16081	66167	1.000000	11332	69375	1.000000	109398036	0.000000
125560315	688408043.000000	35787769	10000.000000	16276	65739	1.000000	11372	69449	1.000000	114090698	0.000000
125578304	688395078.000000	35787630	10000.000000	15979	65886	1.000000	11420	69855	1.000000	118778421	0.000000
125561478	688468791.000000	35780105	10000.000000	16215	66245	1.000000	11307	69779	1.000000	123453624	0.000000
125560466	688425056.000000	35786920	10000.000000	16053	65932	1.000000	11297	69995	1.000000	128123026	0.000000
125551009	688422507.000000	35792108	10000.000000	16352	65705	1.000000	11429	69954	1.000000	132786018	0.000000
125564210	688397488.000000	35787918	10000.000000	16104	66574	1.000000	11236	70270	1.000000	137445382	0.000000
125559705	688404699.000000	35778064	10000.000000	16300	66142	1.000000	11401	69916	1.000000	142094543	0.000000
125574536	688383663.000000	35785706	10000.000000	16282	65828	1.000000	11127	70008	1.000000	146735774	0.000000
125575118	688393106.000000	35785420	10000.000000	16207	66339	1.000000	11205	70391	1.000000	151374267	0.000000
125557722	688461481.000000	35784761	10000.000000	16050	65926	1.000000	11370	69659	1.000000	156004142	0.000000
125567968	688436036.000000	35778225	10000.000000	16304	66032	1.000000	11383	69571	1.000000	160627575	0.000000
125588204	688432552.000000	35781767	10000.000000	16021	65628	1.000000	11322	69549	1.000000	165243380	0.000000
125585239	688399552.000000	35788007	10000.000000	16042	66079	1.000000	11398	70019	1.000000	169850247	0.000000
125567918	688421352.000000	35785244	10000.000000	16345	65643	1.000000	11499	69388	1.000000	174444818	0.000000
125566932	688445948.000000	35785007	10000.000000	16162	66142	1.000000	11313	70094	1.000000	179040506	0.000000
125561740	688453124.000000	35770607	10000.000000	16194	65554	1.000000	11184	70074	1.000000	183628390	0.000000
125573221	688441851.000000	35787345	10000.000000	16138	65819	1.000000	11288	69829	1.000000	188213689	0.000000
125567661	688398866.000000	35779473	10000.000000	16217	66121	1.000000	11364	69473	1.000000	192786362	0.000000
125562402	688452441.000000	35788509	10000.000000	16263	65877	1.000000	11206	69820	1.000000	197352278	-1.#IND00
125568390	688371564.000000	35781052	10000.000000	16255	65626	1.000000	11370	69668	1.000000	201908370	0.032000
125551503	688424482.000000	35780778	10000.000000	16329	65675	1.000000	11152	70123	1.000000	206462966	0.011329
125563380	688421765.000000	35786585	10000.000000	16255	65906	1.000000	11144	70007	1.000000	211007543	0.008756
125553396	688461954.000000	35779428	10000.000000	16250	65802	1.000000	11325	70036	1.000000	215544010	0.007489
125560407	688429306.000000	35768908	10000.000000	16184	65803	1.000000	11383	69729	1.000000	220081286	0.009274
125564388	688390761.000000	35777455	10000.000000	16231	66238	1.000000	11257	69901	1.000000	224607427	0.006033
125568732	688433226.000000	35782093	10000.000000	16200	65548	1.000000	11363	69772	1.000000	229129542	0.004013
125567482	688428069.000000	35773884	10000.000000	16082	66042	1.000000	11216	69587	1.000000	233638805	0.002309
125577085	688422046.000000	35787169	10000.000000	16338	66019	1.000000	11544	69645	1.000000	238147139	0.002879
125555917	688421222.000000	35779547	10000.000000	16121	66041	1.000000	11209	69790	1.000000	242645996	0.002881
125576376	688353394.000000	35781680	10000.000000	16256	65993	1.000000	11273	69534	1.000000	247134965	0.002566
125572965	688386902.000000	35775757	10000.000000	16143	66053	1.000000	11240	69976	1.000000	251623052	0.001002
125555043	688435800.000000	35783787	10000.000000	16110	65776	1.000000	11324	69666	1.000000	256102460	0.003107
125563612	688461136.000000	35788820	10000.000000	15980	66049	1.000000	11279	69546	1.000000	260574832	0.003347
125568271	688443893.000000	35776436	10000.000000	16337	65986	1.000000	11377	70016	1.000000	265043770	0.004548
125565861	688446939.000000	35780968	10000.000000	16187	66243	1.000000	11334	69637	1.000000	269503615	0.002452
125563434	688444686.000000	35773152	10000.000000	16195	65949	1.000000	11206	69852	1.000000	273957189	0.001838
125565970	688432623.000000	35787643	10000.000000	16116	66151	1.000000	11240	70007	1.000000	278402951	0.002396
125564560	688442327.000000	35782783	10000.000000	16360	65561	1.000000	11424	69727	1.000000	282843742	0.002411
125564736	688390823.000000	35784197	10000.000000	16227	65787	1.000000	11299	69296	1.000000	287276726	0.002566
125554364	688437284.000000	35775190	10000.000000	16056	65846	1.000000	11260	70109	1.000000	291699444	0.003999
125574911	688433279.000000	35783043	10000.000000	16042	65766	1.000000	11349	69338	1.000000	296118633	0.003754
125565797	688453299.000000	35790574	10000.000000	16135	66361	1.000000	11299	70301	1.000000	300529031	0.003970
125560474	688437562.000000	35780781	10000.000000	16039	66157	1.000000	11280	70053	1.000000	304934593	0.003720
125564171	688434953.000000	35777900	10000.000000	16181	66073	1.000000	11403	69601	1.000000	309333008	0.003589
125578525	688405668.000000	35775423	10000.000000	16210	66033	1.000000	11295	69904	1.000000	313725887	0.003526
125564544	688443212.000000	35776656	10000.000000	16122	65934	1.000000	11388	69448	1.000000	318109441	0.003293
125571353	688401080.000000	35775552	10000.000000	16233	66668	1.000000	11201	70076	1.000000	322489738	0.002861
125570683	688425499.000000	35783604	10000.000000	16156	66017	1.000000	11452	69202	1.000000	326862303	0.003166
125547478	688461150.000000	35787013	10000.000000	16298	65866	1.000000	11326	69514	1.000000	331228712	0.004039
125565122	688468264.000000	35780089	10000.000000	16251	66300	1.000000	11320	70075	1.000000	335589743	0.004144
125568074	688412701.000000	35774103	10000.000000	16161	66205	1.000000	11411	69615	1.000000	339941566	0.003900
125561667	688450247.000000	35781764	10000.000000	16262	65694	1.000000	11464	69169	1.000000	344288508	0.001797
125574545	688384579.000000	35780364	10000.000000	16212	65464	1.000000	11290	69725	1.000000	348628126	0.001810
125561233	688414394.000000	35794412	10000.000000	16312	65758	1.000000	11422	69724	1.000000	352957333	0.002749
125571749	688397512.000000	35787782	10000.000000	16191	66274	1.000000	11454	69247	1.000000	357284463	0.002353
125564894	688386366.000000	35772971	10000.000000	15945	66429	1.000000	11191	69975	1.000000	361602580	0.002030
125569345	688399490.000000	35781246	10000.000000	16371	65776	1.000000	11381	69925	1.000000	365917965	0.001989
125572681	688448558.000000	35777666	10000.000000	16277	65391	1.000000	11415	69693	1.000000	370226338	0.003034
125569190	688422308.000000	35774139	10000.000000	16104	66330	1.000000	11316	69899	1.000000	374526009	0.003014
125564193	688438557.000000	35792092	10000.000000	16259	65877	1.000000	11254	70369	1.000000	378820634	0.001658
125558031	688420608.000000	35775397	10000.000000	16250	66128	1.000000	11462	69834	1.000000	383109801	0.001822
125569873	688388060.000000	35779705	10000.000000	16362	65866	1.000000	11311	69526	1.000000	387394156	0.001707
125568983	688394587.000000	35781359	10000.000000	16218	65882	1.000000	11315	69648	1.000000	391667346	0.001580
125563489	688410228.000000	35774533	10000.000000	16150	65673	1.000000	11447	69701	1.000000	395940533	0.001006
125577350	688370731.000000	35775756	10000.000000	16047	66508	1.000000	11453	69362	1.000000	400204325	0.001213
125573944	688427461.000000	35778293	10000.000000	16317	65396	1.000000	11302	69600	1.000000	404457611	0.001227
125573663	688366418.000000	35782324	10000.000000	16240	66306	1.000000	11377	69723	1.000000	408710260	0.000683
125561328	688366196.000000	35797124	10000.000000	16307	65616	1.000000	11345	70336	1.000000	412952006	0.000767
125576796	688424911.000000	35779479	10000.000000	16285	65747	1.000000	11401	69633	1.000000	417186173	0.000491
125572476	688417202.000000	35777265	10000.000000	16221	66258	1.000000	11434	69713	1.000000	421418238	0.001014
125566725	688400152.000000	35775492	10000.000000	16233	66325	1.000000	11360	69528	1.000000	425641507	0.001098
125577184	688440358.000000	35771973	10000.000000	16338	65694	1.000000	11290	69522	1.000000	429860025	0.001256
125575338	688366111.000000	35782708	10000.000000	16190	65709	1.000000	11319	69734	1.000000	434076480	0.001518
125555590	688406172.000000	35788770	10000.000000	16138	65544	1.000000	11360	69358	1.000000	438276499	0.001466
125566343	688446635.000000	35774326	10000.000000	16109	66775	1.000000	11391	70100	1.000000	442476366	0.001847
125562225	688435277.000000	35772371	10000.000000	16305	66069	1.000000	11385	70061	1.000000	446675361	0.001871
125569081	688451415.000000	35779694	10000.000000	16118	66141	1.000000	11407	69259	1.000000	450862805	0.001950
125575257	688421330.000000	35774503	10000.000000	16243	65831	1.000000	11272	69491	1.000000	455041326	0.001833
npatches	nstrain	runtime	dt	init_x	init_y	init_y_blood	init_z	init_S	beta0	beta1	beta2	beta3	mean_beta	B	d	delta	delta_blood	b[0]	mut	m	CTL	c	g	epsilon	k	het	lambda	rho	omega	x_max	patch.dyna	DELTA	A	VA
10000	1	100.000000	0.000100	21900	9499	5000000	0.001000	10000000	23.675996	25.802166	18.061875	11.995772	19	8000000000.000000	0.010000	1.000000	1.000000	800000	0.000050	0.048000	1	0.001000	1.000000	25.000000	7.000000	0.500000	0.001000	0.001000	0.010000	31987	0	10.000000	7.000000	1.000000
sus	inf	inf_blood	z	x[0]	y[0][0]	z[0]	x[1]	y[1][0]	z[1]	S[0]	synchrony
219000000	94990000.000000	5000000	10.000000	21900	9499	0.001000	21900	9499	0.001000	10000000	0.000000
144372000	540235499.000000	28070394	10000.000000	12035	55879	1.000000	11407	56041	1.000000	13737403	0.000000
143085999	548512318.000000	28506757	10000.000000	12072	56733	1.000000	11328	56995	1.000000	18132629	0.000000
143075033	548570338.000000	28504822	10000.000000	11941	56626	1.000000	11232	56768	1.000000	22524351	0.000000
143075226	548598280.000000	28514170	10000.000000	11918	56668	1.000000	11254	57290	1.000000	26910123	0.000000
143079258	548571245.000000	28515441	10000.000000	12055	57116	1.000000	11328	57098	1.000000	31290883	0.000000
143078302	548591159.000000	28509311	10000.000000	11888	56709	1.000000	11452	56538	1.000000	35662290	0.000000
143079353	548580449.000000	28519660	10000.000000	11910	56765	1.000000	11300	57253	1.000000	40027846	0.000000
143103636	548518101.000000	28518157	10000.000000	11982	56736	1.000000	11277	57201	1.000000	44385518	0.000000
143080406	548644424.000000	28515514	10000.000000	12064	56828	1.000000	11365	56861	1.000000	48736639	0.000000
143087877	548581277.000000	28512335	10000.000000	11956	56882	1.000000	11245	57398	1.000000	53081462	0.000000
143063670	548578827.000000	28503915	10000.000000	11949	56516	1.000000	11153	57142	1.000000	57418902	0.000000
143073295	548607457.000000	28514887	10000.000000	11825	56700	1.000000	11348	57148	1.000000	61750093	0.000000
143091151	548555764.000000	28515213	10000.000000	12055	56537	1.000000	11167	57551	1.000000	66073653	0.000000
143070294	548575813.000000	28516889	10000.000000	12012	56262	1.000000	11193	56876	1.000000	70394727	0.000000
143073940	548569257.000000	28511932	10000.000000	12037	56981	1.000000	11231	57059	1.000000	74704868	0.000000
143077863	548560016.000000	28521138	10000.000000	11976	56193	1.000000	11227	57218	1.000000	79012619	0.000000
143083967	548560822.000000	28516122	10000.000000	11835	56834	1.000000	11130	57322	1.000000	83317096	0.000000
143089678	548591582.000000	28517753	10000.000000	11978	56733	1.000000	11337	56905	1.000000	87610914	0.000000
143077747	548605162.000000	28507576	10000.000000	12064	56409	1.000000	11244	57115	1.000000	91895115	0.000000
143078863	548556119.000000	28512425	10000.000000	11877	56725	1.000000	11287	56732	1.000000	96177394	0.000000
143079324	548603074.000000	28507857	10000.000000	11947	56845	1.000000	11294	57118	1.000000	100451859	0.000000
143082908	548576331.000000	28518905	10000.000000	11928	57325	1.000000	11295	57004	1.000000	104719693	0.000000
143067311	548600648.000000	28519381	10000.000000	11983	56649	1.000000	11360	57048	1.000000	108981893	0.000000
143079300	548595001.000000	28503112	10000.000000	11866	56846	1.000000	11124	57938	1.000000	113235772	0.000000
143075214	548560928.000000	28509391	10000.000000	11884	56513	1.000000	11165	57159	1.000000	117485135	0.000000
143074038	548604045.000000	28514074	10000.000000	11991	56558	1.000000	11302	57209	1.000000	121723514	0.000000
143084990	548615828.000000	28511877	10000.000000	11828	56548	1.000000	11302	56819	1.000000	125960403	0.000000
143082740	548580891.000000	28506775	10000.000000	11965	56569	1.000000	11229	57428	1.000000	130188580	0.000000
143090509	548616588.000000	28508800	10000.000000	11936	56296	1.000000	11041	57195	1.000000	134414876	0.000000
143089653	548595251.000000	28511784	10000.000000	11954	56755	1.000000	11313	57007	1.000000	138630062	0.000000
143088105	548588342.000000	28520164	10000.000000	11862	56974	1.000000	11242	57588	1.000000	142842064	0.000000
143087435	548528419.000000	28516064	10000.000000	11890	56389	1.000000	11299	57144	1.000000	147046650	0.000000
143086600	548588971.000000	28506940	10000.000000	12029	56580	1.000000	11412	56947	1.000000	151244236	0.000000
143079358	548597680.000000	28509762	10000.000000	11910	56474	1.000000	11144	57682	1.000000	155436058	0.000000
143094499	548536514.000000	28522500	10000.000000	12004	56689	1.000000	11268	56984	1.000000	159624510	0.000000
143073727	548532634.000000	28508519	10000.000000	12016	56542	1.000000	11198	57129	1.000000	163802644	0.000000
143072623	548589499.000000	28501373	10000.000000	11988	56332	1.000000	11173	56624	1.000000	167971995	0.000000
143078056	548587478.000000	28511024	10000.000000	12052	56809	1.000000	11089	57524	1.000000	172140580	0.000000
143088609	548552847.000000	28519572	10000.000000	12044	56365	1.000000	11144	56839	1.000000	176301606	0.000000
143082650	548559834.000000	28499733	10000.000000	11953	56627	1.000000	11117	57410	1.000000	180453215	-1.#IND00
143093171	548564168.000000	28510513	10000.000000	11947	56644	1.000000	11244	57116	1.000000	184600306	-0.003200
143077870	548599827.000000	28513943	10000.000000	11897	57049	1.000000	11045	56969	1.000000	188737830	-0.023387
143079355	548560818.000000	28520349	10000.000000	11964	56612	1.000000	11261	57143	1.000000	192873862	-0.020128
143078843	548556536.000000	28516151	10000.000000	11975	56714	1.000000	11207	57346	1.000000	197006806	-0.009923
143072004	548620223.000000	28514820	10000.000000	11914	56542	1.000000	11201	56975	1.000000	201131649	0.005116
143075977	548583028.000000	28516608	10000.000000	12052	56731	1.000000	11275	57454	1.000000	205247128	0.003241
143094710	548526546.000000	28515621	10000.000000	12108	57054	1.000000	11281	57053	1.000000	209359854	0.003696
143091195	548585218.000000	28524175	10000.000000	11932	56300	1.000000	11316	57182	1.000000	213465148	0.005001
143086561	548604453.000000	28516699	10000.000000	11964	56217	1.000000	11289	57098	1.000000	217562975	0.005445
143080754	548506571.000000	28507735	10000.000000	11967	56751	1.000000	11327	56926	1.000000	221654115	0.008288
143101792	548565550.000000	28508189	10000.000000	11898	56609	1.000000	11423	56924	1.000000	225741451	0.001634
143079912	548556594.000000	28524445	10000.000000	12091	56599	1.000000	11211	57590	1.000000	229824176	0.001734
143075741	548605196.000000	28501069	10000.000000	12176	56322	1.000000	11325	57315	1.000000	233896730	-0.000058
143084052	548549714.000000	28515854	10000.000000	11964	56692	1.000000	11195	57619	1.000000	237962496	0.000709
143080345	548587809.000000	28506887	10000.000000	11995	56854	1.000000	11123	57123	1.000000	242022071	0.000141
143087889	548558672.000000	28518334	10000.000000	11931	56409	1.000000	11216	57318	1.000000	246076011	-0.000944
143101226	548580547.000000	28524047	10000.000000	11967	56376	1.000000	11084	57138	1.000000	250124630	-0.000600
143088562	548546164.000000	28516499	10000.000000	11840	56582	1.000000	11412	57094	1.000000	254168444	-0.000598
143082224	548588411.000000	28512608	10000.000000	12015	56781	1.000000	11478	57039	1.000000	258209334	-0.000968
143062320	548595906.000000	28510784	10000.000000	11847	56993	1.000000	11352	57062	1.000000	262239884	-0.001571
143083948	548528578.000000	28511278	10000.000000	11911	56559	1.000000	11378	56903	1.000000	266262127	-0.001925
143076446	548568876.000000	28514743	10000.000000	11945	57146	1.000000	11191	57261	1.000000	270282639	-0.001600
143099120	548533675.000000	28500685	10000.000000	11999	56656	1.000000	11310	57252	1.000000	274292456	-0.001795
143074595	548609931.000000	28517396	10000.000000	11899	56442	1.000000	11168	57501	1.000000	278303413	-0.002022
143081374	548574855.000000	28510385	10000.000000	12070	56790	1.000000	11299	56698	1.000000	282304996	-0.001557
143095576	548590033.000000	28516226	10000.000000	11925	56711	1.000000	11161	57566	1.000000	286302070	-0.002726
143082206	548597414.000000	28515847	10000.000000	11774	56986	1.000000	11253	57148	1.000000	290288773	-0.002512
143093888	548503487.000000	28519040	10000.000000	11993	56462	1.000000	11104	57273	1.000000	294269882	-0.002256
143082554	548567990.000000	28508543	10000.000000	11890	56691	1.000000	11178	56833	1.000000	298244621	-0.003210
143073864	548570343.000000	28513744	10000.000000	11906	56383	1.000000	11324	57028	1.000000	302217171	-0.005322
143085445	548592822.000000	28509705	10000.000000	12023	56134	1.000000	11185	56958	1.000000	306187760	-0.005148
143069103	548628541.000000	28516455	10000.000000	12111	55769	1.000000	11132	57329	1.000000	310148360	-0.003196
143093543	548545413.000000	28518044	10000.000000	12016	56639	1.000000	11244	57105	1.000000	314097882	-0.003588
143091816	548558311.000000	28514776	10000.000000	12043	56514	1.000000	11294	57178	1.000000	318048124	-0.003362
143082162	548595804.000000	28510339	10000.000000	12026	56480	1.000000	11141	57210	1.000000	321988868	-0.004010
143078629	548588116.000000	28515569	10000.000000	12038	56463	1.000000	11297	57377	1.000000	325927808	-0.004037
143076960	548566149.000000	28514237	10000.000000	11926	56489	1.000000	11261	56742	1.000000	329853216	-0.003830
143087436	548562895.000000	28507476	10000.000000	11973	56549	1.000000	11134	57342	1.000000	333774106	-0.003222
143077547	548553622.000000	28509796	10000.000000	11930	56909	1.000000	11317	57279	1.000000	337690261	-0.003092
143086074	548516416.000000	28512410	10000.000000	11845	56743	1.000000	11279	57066	1.000000	341603896	-0.002971
143088231	548562199.000000	28512653	10000.000000	11949	56679	1.000000	11307	57079	1.000000	345509832	-0.003008
143099008	548586222.000000	28517338	10000.000000	11796	56796	1.000000	11237	57370	1.000000	349408251	-0.003377
143083401	548602632.000000	28512043	10000.000000	11918	56224	1.000000	11249	57536	1.000000	353301247	-0.003232
143082168	548569395.000000	28511898	10000.000000	12001	56770	1.000000	11144	57086	1.000000	357193382	-0.003185
143070849	548639622.000000	28514169	10000.000000	11918	56572	1.000000	11267	57199	1.000000	361073493	-0.003768
143071744	548555655.000000	28513856	10000.000000	12009	56593	1.000000	11156	56964	1.000000	364949371	-0.003627
143078452	548562626.000000	28504899	10000.000000	11955	56570	1.000000	11128	57439	1.000000	368820267	-0.003534
143077460	548581745.000000	28518306	10000.000000	11925	56384	1.000000	11186	57031	1.000000	372688436	-0.004207
143068324	548554651.000000	28510843	10000.000000	11884	56971	1.000000	11216	57619	1.000000	376545356	-0.003630
143063912	548583666.000000	28507001	10000.000000	11975	56837	1.000000	11301	57017	1.000000	380401516	-0.003483
143082904	548590423.000000	28519291	10000.000000	11919	56891	1.000000	11256	57153	1.000000	384248485	-0.003506
143075168	548618097.000000	28513397	10000.000000	11960	56798	1.000000	11231	56954	1.000000	388091285	-0.003418
143082623	548575650.000000	28513997	10000.000000	12031	56408	1.000000	11257	57045	1.000000	391929285	-0.003480
143087884	548550197.000000	28513551	10000.000000	11914	56769	1.000000	11267	57403	1.000000	395758662	-0.003498
143064233	548618185.000000	28510947	10000.000000	11801	56636	1.000000	11334	57214	1.000000	399586210	-0.003339
143074132	548600649.000000	28519375	10000.000000	11933	56756	1.000000	11052	57863	1.000000	403400931	-0.003389
143079903	548531297.000000	28518320	10000.000000	11987	56605	1.000000	11245	57351	1.000000	407212484	-0.003044
143091184	548569304.000000	28511069	10000.000000	12054	56424	1.000000	11222	57090	1.000000	411018249	-0.002612
143076131	548568526.000000	28509366	10000.000000	11977	56363	1.000000	11290	57314	1.000000	414822246	-0.002340
npatches	nstrain	runtime	dt	init_x	init_y	init_y_blood	init_z	init_S	beta0	beta1	beta2	beta3	mean_beta	B	d	delta	delta_blood	b[0]	mut	m	CTL	c	g	epsilon	k	het	lambda	rho	omega	x_max	patch.dyna	DELTA	A	VA
10000	1	100.000000	0.000100	21900	9499	5000000	0.001000	10000000	19.249722	12.417790	25.987735	9.835996	19	8000000000.000000	0.010000	1.000000	1.000000	800000	0.000050	0.048000	1	0.001000	1.000000	25.000000	8.000000	0.500000	0.001000	0.001000	0.010000	31987	0	10.000000	7.000000	1.000000
sus	inf	inf_blood	z	x[0]	y[0][0]	z[0]	x[1]	y[1][0]	z[1]	S[0]	synchrony
219000000	94990000.000000	5000000	10.000000	21900	9499	0.001000	21900	9499	0.001000	10000000	0.000000
161049328	435830578.000000	22656477	10000.000000	15543	44232	1.000000	19450	41119	1.000000	13401882	0.000000
160019183	441184793.000000	22937882	10000.000000	15449	44604	1.000000	19530	41455	1.000000	17371825	0.000000
160026982	441236011.000000	22935687	10000.000000	15350	44982	1.000000	19442	41454	1.000000	21342816	0.000000
160022324	441202786.000000	22932989	10000.000000	15457	44678	1.000000	19381	41700	1.000000	25304007	0.000000
160020420	441265340.000000	22942622	10000.000000	15584	44223	1.000000	19482	41675	1.000000	29261603	0.000000
160019976	441254596.000000	22933009	10000.000000	15419	44313	1.000000	19441	41399	1.000000	33211091	0.000000
160003860	441257257.000000	22933163	10000.000000	15356	44295	1.000000	19338	41639	1.000000	37155559	0.000000
160010319	441263530.000000	22940505	10000.000000	15513	44608	1.000000	19294	41535	1.000000	41095599	0.000000
160001741	441250878.000000	22929044	10000.000000	15264	44612	1.000000	19388	41578	1.000000	45030498	0.000000
160024114	441238724.000000	22933478	10000.000000	15512	44527	1.000000	19388	41284	1.000000	48957578	0.000000
160015032	441231834.000000	22930349	10000.000000	15484	44364	1.000000	19173	41773	1.000000	52883811	0.000000
160007499	441233662.000000	22933576	10000.000000	15388	44547	1.000000	19391	41274	1.000000	56801061	0.000000
160025460	441246895.000000	22929563	10000.000000	15341	44776	1.000000	19362	41757	1.000000	60709852	0.000000
160018225	441276367.000000	22939700	10000.000000	15406	44617	1.000000	19529	41383	1.000000	64613328	0.000000
159995390	441261203.000000	22935709	10000.000000	15326	44591	1.000000	19496	41298	1.000000	68513111	0.000000
160016245	441214828.000000	22936138	10000.000000	15541	44348	1.000000	19342	41686	1.000000	72403909	0.000000
160030124	441246311.000000	22936886	10000.000000	15528	44523	1.000000	19524	41428	1.000000	76290446	0.000000
160008836	441262682.000000	22939267	10000.000000	15446	44518	1.000000	19373	41776	1.000000	80170377	0.000000
160012336	441267286.000000	22926071	10000.000000	15480	44375	1.000000	19573	41351	1.000000	84045806	0.000000
160006838	441271405.000000	22938487	10000.000000	15393	44190	1.000000	19633	41277	1.000000	87916783	0.000000
159996008	441262949.000000	22939513	10000.000000	15462	44748	1.000000	19413	41688	1.000000	91781955	0.000000
160011465	441242736.000000	22933187	10000.000000	15523	44518	1.000000	19430	41930	1.000000	95640533	0.000000
160001485	441281770.000000	22931551	10000.000000	15357	44699	1.000000	19469	41538	1.000000	99492849	0.000000
160002009	441284096.000000	22942900	10000.000000	15441	44493	1.000000	19491	41255	1.000000	103339939	0.000000
160029126	441206595.000000	22934216	10000.000000	15515	44589	1.000000	19357	41448	1.000000	107180028	0.000000
160017845	441220896.000000	22931814	10000.000000	15488	44543	1.000000	19559	41089	1.000000	111014167	0.000000
160010583	441234765.000000	22934802	10000.000000	15404	44428	1.000000	19450	41356	1.000000	114843907	0.000000
160022034	441234532.000000	22927500	10000.000000	15399	44856	1.000000	19421	41762	1.000000	118665477	0.000000
160032740	441197042.000000	22936097	10000.000000	15438	44431	1.000000	19346	41771	1.000000	122483449	0.000000
160011837	441211504.000000	22929866	10000.000000	15443	44666	1.000000	19441	41156	1.000000	126295482	0.000000
160007114	441289305.000000	22938849	10000.000000	15409	44174	1.000000	19451	41752	1.000000	130102176	0.000000
160015880	441245684.000000	22931699	10000.000000	15608	44659	1.000000	19394	41636	1.000000	133902026	0.000000
160004861	441250758.000000	22936308	10000.000000	15375	44533	1.000000	19597	41216	1.000000	137700872	0.000000
160010111	441273318.000000	22929706	10000.000000	15472	44483	1.000000	19307	41556	1.000000	141486350	0.000000
160013528	441193624.000000	22935913	10000.000000	15427	44338	1.000000	19456	41666	1.000000	145270672	0.000000
159996387	441266263.000000	22934304	10000.000000	15522	44202	1.000000	19412	41609	1.000000	149046514	0.000000
160018661	441248212.000000	22927559	10000.000000	15522	44324	1.000000	19389	41670	1.000000	152820938	0.000000
160007830	441240840.000000	22933093	10000.000000	15537	44418	1.000000	19443	41335	1.000000	156588510	0.000000
160018934	441224761.000000	22926323	10000.000000	15327	44643	1.000000	19590	41453	1.000000	160346720	0.000000
160008633	441266852.000000	22929136	10000.000000	15431	44683	1.000000	19464	41611	1.000000	164106286	-1.#IND00
160016580	441251070.000000	22925535	10000.000000	15412	44671	1.000000	19431	41631	1.000000	167850699	-0.006400
160008075	441264470.000000	22938116	10000.000000	15286	44587	1.000000	19319	41706	1.000000	171591801	-0.011357
160027640	441226559.000000	22936945	10000.000000	15561	44504	1.000000	19437	41847	1.000000	175331687	-0.005893
160012787	441253662.000000	22921308	10000.000000	15426	44465	1.000000	19455	41547	1.000000	179061273	-0.003652
160009987	441242277.000000	22933098	10000.000000	15446	44826	1.000000	19374	41678	1.000000	182790697	-0.003357
160019667	441214615.000000	22932527	10000.000000	15365	44913	1.000000	19307	41917	1.000000	186508556	-0.002688
159997114	441248172.000000	22934486	10000.000000	15546	44395	1.000000	19358	41690	1.000000	190223935	-0.003711
160013374	441248897.000000	22936245	10000.000000	15343	44791	1.000000	19386	41625	1.000000	193929896	-0.002873
160006327	441232564.000000	22929075	10000.000000	15338	44585	1.000000	19428	41716	1.000000	197633304	-0.001629
160018148	441173016.000000	22936760	10000.000000	15531	44160	1.000000	19466	41323	1.000000	201333399	-0.000534
160012204	441256692.000000	22924811	10000.000000	15340	44529	1.000000	19529	41710	1.000000	205027008	-0.000759
159994890	441230946.000000	22939204	10000.000000	15435	44472	1.000000	19422	41715	1.000000	208713359	-0.000226
160007590	441259953.000000	22943338	10000.000000	15432	44297	1.000000	19477	41457	1.000000	212396187	0.001617
160009705	441282931.000000	22929426	10000.000000	15480	44616	1.000000	19567	41663	1.000000	216072869	0.001073
160020135	441249839.000000	22931918	10000.000000	15629	44250	1.000000	19322	41738	1.000000	219746049	0.001765
160017553	441220548.000000	22929821	10000.000000	15353	44558	1.000000	19508	41366	1.000000	223413186	0.004062
160013777	441202310.000000	22932802	10000.000000	15462	44336	1.000000	19531	41331	1.000000	227075419	0.003312
160001525	441256738.000000	22937405	10000.000000	15365	44553	1.000000	19390	41920	1.000000	230734001	0.003356
160002356	441238549.000000	22936320	10000.000000	15540	44542	1.000000	19279	41345	1.000000	234376552	0.002840
160028872	441219699.000000	22929849	10000.000000	15512	44626	1.000000	19526	41180	1.000000	238016309	0.002892
160005569	441249447.000000	22934039	10000.000000	15551	44747	1.000000	19495	41867	1.000000	241652964	0.002768
160004259	441245177.000000	22937025	10000.000000	15313	44403	1.000000	19476	41841	1.000000	245286242	0.002621
160011863	441262985.000000	22928805	10000.000000	15317	44316	1.000000	19333	41790	1.000000	248910878	0.002593
160000796	441257217.000000	22939418	10000.000000	15312	44426	1.000000	19336	41739	1.000000	252530871	0.002792
159998011	441259032.000000	22940207	10000.000000	15319	44133	1.000000	19426	41910	1.000000	256147568	0.002700
160013906	441262424.000000	22931332	10000.000000	15492	44565	1.000000	19451	41428	1.000000	259758049	0.002462
160016231	441247068.000000	22937744	10000.000000	15497	44381	1.000000	19473	41653	1.000000	263363532	0.002439
160031280	441207305.000000	22921124	10000.000000	15450	44384	1.000000	19359	41599	1.000000	266966658	0.001995
160021950	441212178.000000	22923043	10000.000000	15465	44325	1.000000	19476	41625	1.000000	270561095	0.001780
160001069	441259251.000000	22928775	10000.000000	15448	44752	1.000000	19479	41783	1.000000	274151055	0.001772
160016136	441201131.000000	22934191	10000.000000	15717	44416	1.000000	19480	41298	1.000000	277736297	0.001914
159989587	441260967.000000	22941015	10000.000000	15446	44913	1.000000	19400	41703	1.000000	281312446	0.000171
160010063	441262707.000000	22935933	10000.000000	15339	44768	1.000000	19255	41710	1.000000	284888006	0.000340
160010252	441279754.000000	22932438	10000.000000	15368	44744	1.000000	19534	41603	1.000000	288452116	0.000603
160006105	441258252.000000	22937181	10000.000000	15615	43889	1.000000	19424	41428	1.000000	292016105	0.000569
160015934	441264223.000000	22938669	10000.000000	15429	44912	1.000000	19688	41591	1.000000	295575896	0.000489
160007654	441228945.000000	22942460	10000.000000	15461	44502	1.000000	19481	41618	1.000000	299130613	0.000536
159995342	441280899.000000	22931928	10000.000000	15305	44542	1.000000	19150	41970	1.000000	302677530	-0.000254
159991154	441285424.000000	22940336	10000.000000	15486	44362	1.000000	19495	41092	1.000000	306222633	-0.000309
160003889	441258150.000000	22941322	10000.000000	15325	44765	1.000000	19384	41801	1.000000	309759298	-0.000393
160020785	441238489.000000	22943959	10000.000000	15398	44588	1.000000	19521	41350	1.000000	313294457	-0.000490
160025508	441209376.000000	22936152	10000.000000	15544	44200	1.000000	19725	41679	1.000000	316823050	-0.000560
160024846	441168934.000000	22938420	10000.000000	15669	44653	1.000000	19400	42001	1.000000	320345384	-0.000655
159996003	441250359.000000	22930757	10000.000000	15759	44268	1.000000	19463	41359	1.000000	323864477	-0.001821
160012945	441253650.000000	22930208	10000.000000	15309	44750	1.000000	19421	41448	1.000000	327372565	-0.001676
160021200	441229252.000000	22927147	10000.000000	15531	44493	1.000000	19489	41888	1.000000	330877935	-0.001007
160017260	441280361.000000	22929448	10000.000000	15565	44667	1.000000	19398	41449	1.000000	334379041	-0.001289
160004794	441247434.000000	22944670	10000.000000	15404	44486	1.000000	19521	41683	1.000000	337877794	-0.001101
160013203	441251484.000000	22928941	10000.000000	15325	44849	1.000000	19554	41455	1.000000	341368023	-0.001847
160016977	441229763.000000	22936349	10000.000000	15477	44748	1.000000	19398	41669	1.000000	344850223	-0.002207
160003844	441290974.000000	22937685	10000.000000	15424	44722	1.000000	19321	41461	1.000000	348331861	-0.002224
160015831	441264627.000000	22935539	10000.000000	15462	44473	1.000000	19521	41391	1.000000	351805746	-0.002618
160011730	441233757.000000	22926867	10000.000000	15477	44789	1.000000	19632	41540	1.000000	355273004	-0.002198
160013545	441250916.000000	22931998	10000.000000	15414	44157	1.000000	19581	41581	1.000000	358736086	-0.002302
160028796	441246186.000000	22923871	10000.000000	15395	44254	1.000000	19393	41581	1.000000	362197886	-0.002160
160003028	441247911.000000	22934580	10000.000000	15384	44570	1.000000	19358	41409	1.000000	365650768	-0.002111
160017956	441232361.000000	22939003	10000.000000	15447	44278	1.000000	19417	41602	1.000000	369092715	-0.002096
160014114	441252924.000000	22935747	10000.000000	15349	44656	1.000000	19399	41529	1.000000	372536788	-0.001761
160024324	441249331.000000	22927348	10000.000000	15646	44313	1.000000	19523	41921	1.000000	375973203	-0.002163
npatches	nstrain	runtime	dt	init_x	init_y	init_y_blood	init_z	init_S	beta0	beta1	beta2	beta3	mean_beta	B	d	delta	delta_blood	b[0]	mut	m	CTL	c	g	epsilon	k	het	lambda	rho	omega	x_max	patch.dyna	DELTA	A	VA
10000	1	100.000000	0.000100	21900	9499	5000000	0.001000	10000000	14.114897	28.115926	16.100609	10.961819	19	8000000000.000000	0.010000	1.000000	1.000000	800000	0.000050	0.048000	1	0.001000	1.000000	25.000000	9.000000	0.500000	0.001000	0.001000	0.010000	31987	0	10.000000	7.000000	1.000000
sus	inf	inf_blood	z	x[0]	y[0][0]	z[0]	x[1]	y[1][0]	z[1]	S[0]	synchrony
219000000	94990000.000000	5000000	10.000000	21900	9499	0.001000	21900	9499	0.001000	10000000	0.000000
177235023	353079750.000000	18351869	10000.000000	20062	33413	1.000000	13553	38475	1.000000	13075216	0.000000
176313820	356826641.000000	18543043	10000.000000	19862	34153	1.000000	13385	38635	1.000000	16641437	0.000000
176305341	356856403.000000	18550346	10000.000000	19849	33869	1.000000	13613	38736	1.000000	20206733	0.000000
176325819	356771431.000000	18538560	10000.000000	20101	34002	1.000000	13600	38603	1.000000	23767203	0.000000
176339770	356817173.000000	18546633	10000.000000	20082	34044	1.000000	13459	39190	1.000000	27320758	0.000000
176299580	356795006.000000	18549888	10000.000000	20002	33927	1.000000	13495	38732	1.000000	30869255	0.000000
176302809	356855529.000000	18544799	10000.000000	20023	33891	1.000000	13586	38792	1.000000	34414397	0.000000
176298174	356827673.000000	18548202	10000.000000	19746	34138	1.000000	13815	38216	1.000000	37951469	0.000000
176318168	356810366.000000	18549357	10000.000000	20015	33725	1.000000	13661	38446	1.000000	41482910	0.000000
176324328	356805345.000000	18547081	10000.000000	19875	34450	1.000000	13473	38886	1.000000	45008227	0.000000
176308002	356808454.000000	18544795	10000.000000	19727	34271	1.000000	13666	38436	1.000000	48527621	0.000000
176312037	356809172.000000	18545987	10000.000000	20200	33652	1.000000	13621	38321	1.000000	52041108	0.000000
176315088	356797779.000000	18552252	10000.000000	19879	33997	1.000000	13452	39030	1.000000	55551111	0.000000
176307000	356814751.000000	18544229	10000.000000	20183	33528	1.000000	13426	38879	1.000000	59058724	0.000000
176303185	356837762.000000	18550817	10000.000000	19924	34145	1.000000	13749	38085	1.000000	62557502	0.000000
176319944	356790450.000000	18543406	10000.000000	19903	33905	1.000000	13656	38869	1.000000	66049536	0.000000
176317706	356845478.000000	18547956	10000.000000	19987	34257	1.000000	13616	38415	1.000000	69540242	0.000000
176325813	356813516.000000	18546274	10000.000000	19943	33486	1.000000	13534	38435	1.000000	73023911	0.000000
176311237	356815897.000000	18549148	10000.000000	19944	33754	1.000000	13509	38436	1.000000	76503030	0.000000
176314182	356836170.000000	18546724	10000.000000	19961	33818	1.000000	13445	38740	1.000000	79979303	0.000000
176306986	356866886.000000	18547745	10000.000000	20113	33961	1.000000	13523	38572	1.000000	83447187	0.000000
176308145	356824291.000000	18545193	10000.000000	20091	34028	1.000000	13603	38611	1.000000	86909516	0.000000
176309131	356863420.000000	18538034	10000.000000	19941	34127	1.000000	13609	38644	1.000000	90367688	0.000000
176315063	356804654.000000	18548286	10000.000000	19918	33838	1.000000	13648	38841	1.000000	93822103	0.000000
176332913	356832609.000000	18543402	10000.000000	19772	34026	1.000000	13374	38875	1.000000	97273959	0.000000
176291849	356840727.000000	18546046	10000.000000	20122	33735	1.000000	13582	38212	1.000000	100716644	0.000000
176325024	356823752.000000	18545573	10000.000000	19975	34054	1.000000	13658	38439	1.000000	104152093	0.000000
176307756	356865897.000000	18545798	10000.000000	19702	34113	1.000000	13373	38814	1.000000	107581362	0.000000
176308564	356852496.000000	18543788	10000.000000	20114	33856	1.000000	13768	38781	1.000000	111007180	0.000000
176333339	356788453.000000	18541538	10000.000000	19997	34069	1.000000	13448	38663	1.000000	114430537	0.000000
176307194	356831335.000000	18556182	10000.000000	20020	34091	1.000000	13455	38658	1.000000	117846821	0.000000
176314679	356810145.000000	18549445	10000.000000	20166	33829	1.000000	13567	38659	1.000000	121255385	0.000000
176286877	356854253.000000	18548064	10000.000000	19984	34112	1.000000	13362	38571	1.000000	124659319	0.000000
176317981	356837860.000000	18548419	10000.000000	20074	34003	1.000000	13516	38585	1.000000	128057599	0.000000
176314537	356835689.000000	18544343	10000.000000	20073	33727	1.000000	13555	38511	1.000000	131454613	0.000000
176312994	356789465.000000	18544970	10000.000000	20009	33596	1.000000	13608	38598	1.000000	134846372	0.000000
176315140	356841928.000000	18544164	10000.000000	20107	34045	1.000000	13577	38745	1.000000	138229843	0.000000
176306435	356869442.000000	18540491	10000.000000	20131	34082	1.000000	13457	38514	1.000000	141609360	0.000000
176327137	356793688.000000	18547185	10000.000000	20024	33574	1.000000	13742	38205	1.000000	144987107	0.000000
176313095	356822633.000000	18548267	10000.000000	20064	33912	1.000000	13655	38896	1.000000	148357094	-1.#IND00
176307332	356841531.000000	18550546	10000.000000	20010	33681	1.000000	13651	38476	1.000000	151722072	-0.000000
176309209	356810887.000000	18542370	10000.000000	19714	34106	1.000000	13441	38429	1.000000	155081630	0.014707
176327366	356831123.000000	18546698	10000.000000	19944	34120	1.000000	13645	38649	1.000000	158439486	0.017127
176289956	356873746.000000	18542077	10000.000000	19998	33874	1.000000	13598	38694	1.000000	161790318	0.010580
176341539	356809597.000000	18542753	10000.000000	20039	33766	1.000000	13601	38666	1.000000	165136462	0.013573
176319901	356855911.000000	18547620	10000.000000	19998	33997	1.000000	13517	38577	1.000000	168476263	0.009794
176298541	356846554.000000	18546730	10000.000000	19842	34039	1.000000	13619	38854	1.000000	171812435	0.003513
176332082	356821529.000000	18542923	10000.000000	19985	33920	1.000000	13416	38893	1.000000	175140027	0.002655
176317635	356853021.000000	18544373	10000.000000	20099	33973	1.000000	13545	38888	1.000000	178464928	0.001107
176315512	356823799.000000	18550819	10000.000000	19931	34176	1.000000	13625	38539	1.000000	181787184	0.000628
176308113	356829587.000000	18545798	10000.000000	20019	33994	1.000000	13444	38590	1.000000	185103220	0.000723
176331206	356764791.000000	18548913	10000.000000	19973	34194	1.000000	13732	38393	1.000000	188416187	0.001361
176321111	356834381.000000	18541678	10000.000000	19985	33777	1.000000	13567	38670	1.000000	191720689	0.002556
176301345	356837386.000000	18541990	10000.000000	20147	34080	1.000000	13617	38558	1.000000	195019165	0.001571
176302568	356851019.000000	18550437	10000.000000	19914	33815	1.000000	13636	38758	1.000000	198315402	-0.002728
176300158	356861282.000000	18540334	10000.000000	19821	34298	1.000000	13657	38597	1.000000	201602994	-0.004190
176300937	356856016.000000	18550326	10000.000000	20099	34113	1.000000	13673	38625	1.000000	204885500	-0.003843
176313834	356854053.000000	18535182	10000.000000	19984	34182	1.000000	13490	38580	1.000000	208168596	-0.004630
176319667	356835797.000000	18540905	10000.000000	20085	34238	1.000000	13752	38430	1.000000	211443701	-0.003851
176315607	356806966.000000	18555029	10000.000000	20018	34022	1.000000	13488	38897	1.000000	214712639	-0.003780
176317258	356790013.000000	18549026	10000.000000	19925	33945	1.000000	13715	38402	1.000000	217978523	-0.003322
176309149	356826460.000000	18543819	10000.000000	19933	33661	1.000000	13599	38192	1.000000	221238933	-0.003077
176303302	356851559.000000	18549256	10000.000000	20043	33892	1.000000	13533	38558	1.000000	224493143	-0.002841
176330534	356802497.000000	18544279	10000.000000	19661	34411	1.000000	13594	38766	1.000000	227746387	-0.003115
176325445	356798937.000000	18539599	10000.000000	20100	34123	1.000000	13433	38770	1.000000	230995811	-0.002921
176325414	356817138.000000	18546858	10000.000000	19976	33688	1.000000	13592	38726	1.000000	234240989	-0.002528
176315809	356818535.000000	18546808	10000.000000	19938	34323	1.000000	13544	38448	1.000000	237480873	-0.002150
176305184	356846320.000000	18555176	10000.000000	19883	34272	1.000000	13709	38268	1.000000	240711723	-0.001802
176309523	356842763.000000	18550910	10000.000000	20033	34001	1.000000	13530	38990	1.000000	243935679	-0.001368
176306172	356802171.000000	18543894	10000.000000	20098	34159	1.000000	13751	38474	1.000000	247159872	-0.000300
176319112	356870286.000000	18551368	10000.000000	19932	34192	1.000000	13671	38567	1.000000	250377765	-0.000008
176303882	356839903.000000	18544576	10000.000000	20066	34275	1.000000	13566	38774	1.000000	253590053	0.000384
176314137	356819679.000000	18540666	10000.000000	19977	33878	1.000000	13605	38284	1.000000	256796779	0.000155
176319358	356839487.000000	18538694	10000.000000	19971	33765	1.000000	13676	38771	1.000000	259996506	-0.000080
176333040	356765153.000000	18550761	10000.000000	19918	34167	1.000000	13568	38566	1.000000	263198062	-0.000014
176292207	356805793.000000	18535453	10000.000000	19906	34140	1.000000	13582	38163	1.000000	266392288	-0.000073
176314816	356828916.000000	18551595	10000.000000	19955	33859	1.000000	13613	38686	1.000000	269577487	0.000363
176315636	356845967.000000	18543032	10000.000000	19898	33813	1.000000	13491	38573	1.000000	272761348	0.000407
176312244	356845444.000000	18552306	10000.000000	20041	33945	1.000000	13516	38550	1.000000	275940054	0.000298
176319860	356814241.000000	18541807	10000.000000	20000	33852	1.000000	13504	38637	1.000000	279117439	0.000300
176315065	356811998.000000	18548996	10000.000000	20145	33934	1.000000	13594	38448	1.000000	282285633	0.000461
176307100	356843051.000000	18543614	10000.000000	19914	34053	1.000000	13623	38584	1.000000	285451586	0.000427
176301003	356822046.000000	18554618	10000.000000	20011	33961	1.000000	13458	38638	1.000000	288611692	0.000279
176320681	356834433.000000	18546343	10000.000000	20147	33613	1.000000	13632	38511	1.000000	291766487	0.000247
176297331	356825625.000000	18545205	10000.000000	19878	34280	1.000000	13619	38201	1.000000	294918129	0.000593
176297474	356843845.000000	18543403	10000.000000	19933	34075	1.000000	13573	38519	1.000000	298061957	0.000701
176323706	356815956.000000	18546422	10000.000000	19773	34094	1.000000	13513	38740	1.000000	301201836	0.000616
176314693	356833792.000000	18544228	10000.000000	19953	34519	1.000000	13715	38145	1.000000	304339921	0.001162
176318439	356799786.000000	18546325	10000.000000	19991	33933	1.000000	13493	38389	1.000000	307471463	0.001345
176315201	356834461.000000	18545759	10000.000000	20013	33898	1.000000	13478	38659	1.000000	310595656	0.000773
176317920	356792647.000000	18545354	10000.000000	19955	33676	1.000000	13538	38615	1.000000	313722161	0.000448
176322296	356809555.000000	18546102	10000.000000	19990	34097	1.000000	13476	38666	1.000000	316839439	0.000575
176309874	356822154.000000	18546876	10000.000000	19955	34135	1.000000	13570	38407	1.000000	319948890	0.000709
176331242	356809777.000000	18543577	10000.000000	19985	34110	1.000000	13629	38458	1.000000	323061015	0.000531
176308120	356829920.000000	18538890	10000.000000	19895	33871	1.000000	13474	38695	1.000000	326161386	0.001247
176315059	356828752.000000	18551213	10000.000000	19832	34117	1.000000	13758	38450	1.000000	329262229	0.001595
176324097	356771662.000000	18545037	10000.000000	19932	34109	1.000000	13466	38776	1.000000	332358831	0.001972
176303696	356906072.000000	18539824	10000.000000	20056	33911	1.000000	13496	39102	1.000000	335451394	0.002432
176305905	356802235.000000	18546226	10000.000000	19994	33803	1.000000	13511	38560	1.000000	338540514	0.002754
npatches	nstrain	runtime	dt	init_x	init_y	init_y_blood	init_z	init_S	beta0	beta1	beta2	beta3	mean_beta	B	d	delta	delta_blood	b[0]	mut	m	CTL	c	g	epsilon	k	het	lambda	rho	omega	x_max	patch.dyna	DELTA	A	VA
10000	1	100.000000	0.000100	21900	9499	5000000	0.001000	10000000	26.428107	14.262134	15.291777	24.486796	19	8000000000.000000	0.010000	1.000000	1.000000	800000	0.000050	0.048000	1	0.001000	1.000000	25.000000	10.000000	0.500000	0.001000	0.001000	0.010000	31987	0	10.000000	7.000000	1.000000
sus	inf	inf_blood	z	x[0]	y[0][0]	z[0]	x[1]	y[1][0]	z[1]	S[0]	synchrony
219000000	94990000.000000	5000000	10.000000	21900	9499	0.001000	21900	9499	0.001000	10000000	0.000000
194041767	283524224.000000	14737218	10000.000000	15733	30833	1.000000	21929	26520	1.000000	12735163	0.000000
193226759	286297002.000000	14883733	10000.000000	15748	30959	1.000000	21587	27101	1.000000	15877711	0.000000
193204599	286332352.000000	14888253	10000.000000	15704	30933	1.000000	21481	27048	1.000000	19020450	0.000000
193223675	286323505.000000	14880855	10000.000000	15645	31378	1.000000	21578	26980	1.000000	22154758	0.000000
193195347	286341053.000000	14880401	10000.000000	15644	31332	1.000000	21724	26908	1.000000	25286121	0.000000
193218938	286332414.000000	14882884	10000.000000	15836	30898	1.000000	21530	27138	1.000000	28412731	0.000000
193206155	286327959.000000	14881325	10000.000000	15860	31307	1.000000	21739	27094	1.000000	31536352	0.000000
193197353	286367229.000000	14884066	10000.000000	15819	30774	1.000000	21587	27000	1.000000	34653520	0.000000
193202399	286319178.000000	14881068	10000.000000	15916	30908	1.000000	21375	27418	1.000000	37768718	0.000000
193211930	286311978.000000	14880971	10000.000000	15669	31039	1.000000	21406	27305	1.000000	40877232	0.000000
193211243	286338329.000000	14877592	10000.000000	15846	30906	1.000000	21460	27078	1.000000	43981684	0.000000
193199318	286345315.000000	14883103	10000.000000	15818	30842	1.000000	21592	26852	1.000000	47077987	0.000000
193225338	286347844.000000	14882286	10000.000000	15945	31019	1.000000	21561	27031	1.000000	50173794	0.000000
193216230	286331853.000000	14887314	10000.000000	15580	31118	1.000000	21449	27317	1.000000	53265553	0.000000
193210483	286352351.000000	14879828	10000.000000	15828	31220	1.000000	21816	27071	1.000000	56355024	0.000000
193200863	286356833.000000	14881126	10000.000000	15856	31045	1.000000	21298	27434	1.000000	59437363	0.000000
193203552	286368491.000000	14881726	10000.000000	15682	31457	1.000000	21618	27061	1.000000	62511225	0.000000
193218197	286329765.000000	14882864	10000.000000	15843	31134	1.000000	21472	27364	1.000000	65581809	0.000000
193228285	286304252.000000	14882313	10000.000000	15761	31331	1.000000	21495	27069	1.000000	68649643	0.000000
193188764	286358191.000000	14876153	10000.000000	15933	30933	1.000000	21471	27328	1.000000	71712374	0.000000
193222628	286341317.000000	14883880	10000.000000	16108	30671	1.000000	21515	27521	1.000000	74770645	0.000000
193217290	286363994.000000	14883244	10000.000000	15563	31197	1.000000	21542	27014	1.000000	77822799	0.000000
193215755	286300039.000000	14880792	10000.000000	15732	30873	1.000000	21698	26864	1.000000	80870048	0.000000
193226538	286326499.000000	14885419	10000.000000	15944	31095	1.000000	21559	27390	1.000000	83915609	0.000000
193203035	286324621.000000	14884206	10000.000000	15929	30905	1.000000	21516	26998	1.000000	86955759	0.000000
193209233	286324154.000000	14883121	10000.000000	15912	30697	1.000000	21613	26986	1.000000	89994064	0.000000
193177079	286318737.000000	14882170	10000.000000	15767	31395	1.000000	21762	27146	1.000000	93024815	0.000000
193204559	286358952.000000	14888603	10000.000000	15850	31209	1.000000	21414	26877	1.000000	96047317	0.000000
193195626	286325853.000000	14884438	10000.000000	15815	31004	1.000000	21599	26920	1.000000	99066731	0.000000
193197519	286347620.000000	14883245	10000.000000	15784	31056	1.000000	21755	26949	1.000000	102083583	0.000000
193219728	286289676.000000	14885911	10000.000000	15694	31121	1.000000	21505	27145	1.000000	105098699	0.000000
193207207	286385198.000000	14889274	10000.000000	15836	31008	1.000000	21511	27355	1.000000	108108304	0.000000
193211678	286323329.000000	14881846	10000.000000	15724	31108	1.000000	21405	27298	1.000000	111108504	0.000000
193207697	286318307.000000	14880948	10000.000000	15688	30886	1.000000	21739	27238	1.000000	114108581	0.000000
193210503	286344656.000000	14888957	10000.000000	15661	31060	1.000000	21654	26925	1.000000	117101429	0.000000
193192465	286364625.000000	14882993	10000.000000	15653	31309	1.000000	21632	27199	1.000000	120091637	0.000000
193244225	286285826.000000	14877057	10000.000000	15659	31126	1.000000	21556	26865	1.000000	123076416	0.000000
193225797	286296488.000000	14881431	10000.000000	15754	31249	1.000000	21812	26839	1.000000	126058865	0.000000
193214930	286347577.000000	14878908	10000.000000	15791	30941	1.000000	21482	27056	1.000000	129034479	0.000000
193217138	286354031.000000	14887348	10000.000000	15733	31086	1.000000	21496	26921	1.000000	132007233	-1.#IND00
193204223	286366176.000000	14879027	10000.000000	15670	31218	1.000000	21668	26755	1.000000	134974132	-0.000000
193218259	286327728.000000	14879393	10000.000000	15853	31174	1.000000	21473	27133	1.000000	137938998	-0.009633
193221790	286315059.000000	14879419	10000.000000	15926	30983	1.000000	21513	27059	1.000000	140896200	-0.017832
193203378	286366801.000000	14882371	10000.000000	15917	31112	1.000000	21529	27270	1.000000	143849370	-0.011346
193221142	286360068.000000	14879786	10000.000000	15640	31367	1.000000	21517	27317	1.000000	146800865	-0.008810
193216359	286336644.000000	14878470	10000.000000	15609	31353	1.000000	21604	27230	1.000000	149745574	-0.005681
193230290	286297684.000000	14882528	10000.000000	15740	31213	1.000000	21519	26878	1.000000	152688460	-0.005214
193195712	286342198.000000	14881395	10000.000000	15800	31027	1.000000	21645	27156	1.000000	155626509	-0.004290
193208028	286327333.000000	14879298	10000.000000	15900	31259	1.000000	21486	26983	1.000000	158560337	-0.003874
193218109	286326285.000000	14884321	10000.000000	15589	31157	1.000000	21531	27035	1.000000	161487380	-0.004748
193216815	286311927.000000	14886264	10000.000000	15796	31131	1.000000	21661	27089	1.000000	164408823	-0.001394
193209646	286321683.000000	14883679	10000.000000	15792	31132	1.000000	21597	27280	1.000000	167326628	-0.002161
193191945	286384884.000000	14883597	10000.000000	15662	31234	1.000000	21601	27163	1.000000	170239687	-0.002779
193229799	286324087.000000	14888897	10000.000000	15836	30973	1.000000	21552	27118	1.000000	173154822	-0.004422
193201695	286383446.000000	14887760	10000.000000	15873	31073	1.000000	21655	26907	1.000000	176061262	-0.006112
193204248	286333294.000000	14886194	10000.000000	15735	31222	1.000000	21524	27163	1.000000	178961589	-0.005712
193218126	286358009.000000	14882822	10000.000000	15743	31029	1.000000	21544	27000	1.000000	181859289	-0.005379
193230319	286287539.000000	14880440	10000.000000	15732	31045	1.000000	21768	26656	1.000000	184750589	-0.005285
193218126	286331060.000000	14885893	10000.000000	15691	30946	1.000000	21633	27148	1.000000	187638179	-0.004885
193234576	286296438.000000	14883869	10000.000000	15942	31069	1.000000	21614	27075	1.000000	190524113	-0.006745
193215977	286374425.000000	14884377	10000.000000	15749	30957	1.000000	21534	27403	1.000000	193405436	-0.005431
193231189	286323230.000000	14884214	10000.000000	15708	30938	1.000000	21424	27240	1.000000	196279782	-0.004647
193209958	286321913.000000	14882280	10000.000000	15642	31292	1.000000	21696	26942	1.000000	199150696	-0.003820
193214570	286332153.000000	14876775	10000.000000	15961	30906	1.000000	21655	27305	1.000000	202018273	-0.003759
193208659	286334556.000000	14890214	10000.000000	15631	31181	1.000000	21642	26964	1.000000	204880479	-0.003703
193222787	286336721.000000	14883912	10000.000000	15778	31230	1.000000	21531	26997	1.000000	207738407	-0.005250
193205394	286342081.000000	14881257	10000.000000	15774	30993	1.000000	21520	27099	1.000000	210593036	-0.005089
193204995	286329829.000000	14881717	10000.000000	15585	31205	1.000000	21657	26683	1.000000	213442827	-0.005795
193224464	286333642.000000	14885542	10000.000000	15869	31111	1.000000	21676	26949	1.000000	216288689	-0.005295
193205877	286355015.000000	14882682	10000.000000	15690	31416	1.000000	21843	27180	1.000000	219128514	-0.005933
193209591	286344256.000000	14886690	10000.000000	15834	31046	1.000000	21663	27157	1.000000	221966590	-0.005834
193211995	286335527.000000	14888228	10000.000000	15637	31226	1.000000	21548	27234	1.000000	224799781	-0.005015
193216378	286334251.000000	14879824	10000.000000	15789	30805	1.000000	21770	26898	1.000000	227627453	-0.005353
193212430	286367923.000000	14881282	10000.000000	15811	30969	1.000000	21422	26992	1.000000	230452659	-0.005204
193186948	286362550.000000	14879996	10000.000000	15887	31042	1.000000	21480	27164	1.000000	233274888	-0.005080
193217512	286280128.000000	14883500	10000.000000	15799	31075	1.000000	21682	27192	1.000000	236088244	-0.004741
193225721	286346661.000000	14891384	10000.000000	15616	31647	1.000000	21574	27282	1.000000	238901925	-0.005278
193209746	286362379.000000	14882568	10000.000000	15819	31224	1.000000	21605	27035	1.000000	241706426	-0.004992
193216110	286330055.000000	14882326	10000.000000	15723	31024	1.000000	21599	27211	1.000000	244504930	-0.006513
193204923	286349999.000000	14879820	10000.000000	15675	31274	1.000000	21490	27225	1.000000	247304060	-0.006108
193204179	286349724.000000	14885372	10000.000000	15610	31381	1.000000	21647	27034	1.000000	250099054	-0.005365
193227076	286319992.000000	14876153	10000.000000	15970	30928	1.000000	21515	27458	1.000000	252888690	-0.004508
193229540	286337648.000000	14879214	10000.000000	15787	30930	1.000000	21641	27080	1.000000	255672818	-0.004913
193201391	286338616.000000	14888229	10000.000000	15758	30877	1.000000	21428	27195	1.000000	258454990	-0.004757
193206682	286359673.000000	14882550	10000.000000	15591	30945	1.000000	21711	26746	1.000000	261234146	-0.004358
193225950	286307091.000000	14882758	10000.000000	15787	30858	1.000000	21606	27112	1.000000	264007993	-0.004368
193210686	286356581.000000	14882771	10000.000000	15799	31402	1.000000	21666	26921	1.000000	266782316	-0.004177
193219927	286333661.000000	14876441	10000.000000	15900	30869	1.000000	21470	27191	1.000000	269549959	-0.004056
193207422	286321795.000000	14896224	10000.000000	15818	31364	1.000000	21529	27232	1.000000	272309640	-0.003819
193206117	286340704.000000	14878291	10000.000000	15708	31459	1.000000	21456	26856	1.000000	275064405	-0.003778
193205639	286344408.000000	14884436	10000.000000	15650	31641	1.000000	21630	27139	1.000000	277820197	-0.003829
193219195	286323934.000000	14883781	10000.000000	15692	31329	1.000000	21524	27023	1.000000	280568636	-0.004178
193218030	286336993.000000	14885223	10000.000000	15947	31061	1.000000	21647	26978	1.000000	283312227	-0.004834
193223592	286323813.000000	14883556	10000.000000	15852	30886	1.000000	21612	27082	1.000000	286051536	-0.004699
193216067	286339520.000000	14880412	10000.000000	15829	31190	1.000000	21569	27187	1.000000	288786763	-0.004482
193230005	286367831.000000	14883705	10000.000000	15600	31669	1.000000	21812	26934	1.000000	291522427	-0.004129
193215740	286352158.000000	14885461	10000.000000	15735	31375	1.000000	21597	27258	1.000000	296975220	-0.003947
193216774	286343107.000000	14880730	10000.000000	15857	30964	1.000000	21334	27199	1.000000	299692081	-0.003420
npatches	nstrain	runtime	dt	init_x	init_y	init_y_blood	init_z	init_S	beta0	beta1	beta2	beta3	mean_beta	B	d	delta	delta_blood	b[0]	mut	m	CTL	c	g	epsilon	k	het	lambda	rho	omega	x_max	patch.dyna	DELTA	A	VA
10000	1	100.000000	0.000100	21900	9499	5000000	0.001000	10000000	14.699886	21.867158	22.664275	27.724271	19	8000000000.000000	0.010000	1.000000	1.000000	800000	0.000050	0.048000	1	0.001000	1.000000	25.000000	11.000000	0.500000	0.001000	0.001000	0.010000	31987	0	10.000000	7.000000	1.000000
sus	inf	inf_blood	z	x[0]	y[0][0]	z[0]	x[1]	y[1][0]	z[1]	S[0]	synchrony
219000000	94990000.000000	5000000	10.000000	21900	9499	0.001000	21900	9499	0.001000	10000000	0.000000
208813282	229646063.000000	11939891	10000.000000	22988	21623	1.000000	19462	23971	1.000000	12443886	0.000000
208110212	231685058.000000	12040060	10000.000000	22670	21894	1.000000	19021	24441	1.000000	15213580	0.000000
208087320	231727069.000000	12041803	10000.000000	22844	21756	1.000000	19199	24289	1.000000	17983268	0.000000
208087158	231776593.000000	12038601	10000.000000	22727	22333	1.000000	19256	24272	1.000000	20753245	0.000000
208108516	231732906.000000	12039828	10000.000000	22787	21660	1.000000	19373	24096	1.000000	23512147	0.000000
208095443	231715983.000000	12045136	10000.000000	22686	21844	1.000000	19332	24354	1.000000	26267587	0.000000
208077614	231766260.000000	12046614	10000.000000	22860	21714	1.000000	19112	24203	1.000000	29018931	0.000000
208079506	231777907.000000	12039832	10000.000000	22855	21990	1.000000	19475	24122	1.000000	31766535	0.000000
208090976	231734927.000000	12047864	10000.000000	22752	21836	1.000000	19287	24115	1.000000	34511792	0.000000
208110403	231722319.000000	12046148	10000.000000	22976	21471	1.000000	19219	24306	1.000000	37252107	0.000000
208084016	231717055.000000	12046878	10000.000000	22690	21859	1.000000	19112	24328	1.000000	39988149	0.000000
208093418	231719110.000000	12045197	10000.000000	23016	21432	1.000000	19276	24237	1.000000	42721054	0.000000
208092458	231736637.000000	12042617	10000.000000	22830	21571	1.000000	19278	24359	1.000000	45449047	0.000000
208086170	231745939.000000	12038956	10000.000000	22803	21744	1.000000	19148	24369	1.000000	48172855	0.000000
208096557	231723552.000000	12045822	10000.000000	22760	21721	1.000000	19147	24193	1.000000	50890421	0.000000
208120346	231705162.000000	12047086	10000.000000	22841	21815	1.000000	19229	24561	1.000000	53606218	0.000000
208089677	231730569.000000	12042956	10000.000000	22700	22043	1.000000	19137	24266	1.000000	56317854	0.000000
208091386	231710521.000000	12048284	10000.000000	22752	21790	1.000000	19040	24225	1.000000	59024890	0.000000
208090552	231747374.000000	12045960	10000.000000	22991	21727	1.000000	19357	24153	1.000000	61729329	0.000000
208090599	231735031.000000	12039775	10000.000000	22725	21962	1.000000	19330	24286	1.000000	64427854	0.000000
208096599	231727551.000000	12042299	10000.000000	22781	21539	1.000000	19027	24389	1.000000	67126122	0.000000
208112765	231658709.000000	12036732	10000.000000	22823	21813	1.000000	19192	24275	1.000000	69818458	0.000000
208106686	231695551.000000	12046248	10000.000000	22856	22011	1.000000	19327	24206	1.000000	72504961	0.000000
208110435	231717748.000000	12043143	10000.000000	22954	21648	1.000000	19071	24392	1.000000	75188126	0.000000
208083565	231722875.000000	12043140	10000.000000	22939	21847	1.000000	19288	24212	1.000000	77866726	0.000000
208091492	231705414.000000	12045427	10000.000000	22969	21644	1.000000	19262	24303	1.000000	80539637	0.000000
208084978	231717493.000000	12048332	10000.000000	22923	21701	1.000000	19324	24076	1.000000	83209834	0.000000
208079771	231755888.000000	12048292	10000.000000	22566	21750	1.000000	19184	24254	1.000000	85878695	0.000000
208073784	231732176.000000	12041254	10000.000000	22865	21916	1.000000	19263	24130	1.000000	88543026	0.000000
208091358	231760413.000000	12046575	10000.000000	22984	21938	1.000000	19162	24112	1.000000	91203873	0.000000
208105407	231713198.000000	12043017	10000.000000	22882	21854	1.000000	19218	24153	1.000000	93861401	0.000000
208075894	231759805.000000	12045582	10000.000000	22792	22012	1.000000	19540	24266	1.000000	96512399	0.000000
208104296	231715921.000000	12042760	10000.000000	22874	21967	1.000000	19425	23944	1.000000	99161814	0.000000
208105033	231713444.000000	12044134	10000.000000	22819	21819	1.000000	19207	24185	1.000000	101805975	0.000000
208091220	231736230.000000	12045129	10000.000000	22870	22034	1.000000	19219	24409	1.000000	104448860	0.000000
208087507	231761924.000000	12050132	10000.000000	22781	22026	1.000000	19207	24275	1.000000	107086134	0.000000
208101894	231702334.000000	12039251	10000.000000	22786	21797	1.000000	19277	24246	1.000000	109720690	0.000000
208079552	231729165.000000	12043889	10000.000000	22906	21746	1.000000	19138	23970	1.000000	112348517	0.000000
208102718	231705513.000000	12041586	10000.000000	22725	21648	1.000000	19344	24270	1.000000	114972630	0.000000
208121299	231680402.000000	12041265	10000.000000	22818	21671	1.000000	19208	24348	1.000000	117594442	-1.#IND00
208098755	231702037.000000	12043079	10000.000000	22699	21852	1.000000	19084	24258	1.000000	120211421	-0.005600
208090598	231732852.000000	12037777	10000.000000	22804	21720	1.000000	19268	23967	1.000000	122822700	-0.031973
208096704	231728531.000000	12042982	10000.000000	22713	21864	1.000000	19231	24073	1.000000	125432611	-0.013288
208087608	231722526.000000	12048767	10000.000000	22712	21924	1.000000	19126	24416	1.000000	128036380	-0.008113
208081237	231721189.000000	12050150	10000.000000	22902	21711	1.000000	19312	24093	1.000000	130638287	-0.011032
208110704	231721772.000000	12042806	10000.000000	22733	21840	1.000000	19197	24086	1.000000	133236550	-0.010714
208094504	231709447.000000	12045877	10000.000000	22954	22009	1.000000	19422	24091	1.000000	135831537	-0.008399
208102338	231709426.000000	12038804	10000.000000	22830	21871	1.000000	19213	24152	1.000000	138421872	-0.004546
208095440	231718787.000000	12036122	10000.000000	22793	21829	1.000000	19179	24264	1.000000	141007695	-0.003400
208107949	231722342.000000	12039177	10000.000000	22781	21912	1.000000	19153	24254	1.000000	143591471	-0.004017
208108020	231670886.000000	12038727	10000.000000	22859	21796	1.000000	19129	24520	1.000000	146172047	-0.004063
208100372	231720772.000000	12044401	10000.000000	22744	22080	1.000000	19203	24065	1.000000	148745415	0.000211
208089414	231716846.000000	12035088	10000.000000	22519	22089	1.000000	19245	24407	1.000000	151314182	0.000883
208079039	231770680.000000	12044780	10000.000000	22659	21902	1.000000	19291	24317	1.000000	153880204	0.001400
208079113	231751493.000000	12045603	10000.000000	22780	21692	1.000000	19326	24160	1.000000	156443134	0.000469
208093829	231744805.000000	12046609	10000.000000	22551	21711	1.000000	19170	24088	1.000000	159003781	-0.000269
208081032	231736744.000000	12044227	10000.000000	22716	21696	1.000000	19134	24165	1.000000	161559185	-0.000552
208116912	231684469.000000	12045347	10000.000000	22722	21812	1.000000	19205	24295	1.000000	164108828	-0.000666
208080866	231690498.000000	12041183	10000.000000	22952	21972	1.000000	19175	24144	1.000000	166657023	0.000445
208096051	231735327.000000	12043776	10000.000000	22915	21841	1.000000	19365	23731	1.000000	169201258	-0.001240
208086237	231723532.000000	12048820	10000.000000	22838	22009	1.000000	19187	24440	1.000000	171741146	-0.000887
208102425	231715459.000000	12044577	10000.000000	22964	21687	1.000000	19303	24203	1.000000	174276175	-0.000012
208087503	231715584.000000	12042088	10000.000000	23076	21742	1.000000	19138	24326	1.000000	176809756	0.001439
208106946	231734159.000000	12040608	10000.000000	22740	21860	1.000000	19143	24361	1.000000	179338961	0.001374
208123781	231670129.000000	12045555	10000.000000	22717	21635	1.000000	19090	24469	1.000000	181865471	0.001808
208090651	231724129.000000	12052980	10000.000000	22878	21713	1.000000	19175	24522	1.000000	184383355	0.001569
208079572	231748551.000000	12039759	10000.000000	22592	21808	1.000000	19324	24299	1.000000	186898870	0.001384
208086324	231715415.000000	12048693	10000.000000	23094	21697	1.000000	19158	24258	1.000000	189409184	0.001750
208105507	231710678.000000	12042830	10000.000000	22789	21802	1.000000	19295	24228	1.000000	191919429	0.001498
208090246	231750118.000000	12045014	10000.000000	23095	21819	1.000000	19281	24238	1.000000	194423372	0.001330
208098307	231690074.000000	12040412	10000.000000	22845	21686	1.000000	19173	24458	1.000000	196924030	0.001527
208098261	231724914.000000	12045383	10000.000000	22766	21868	1.000000	19255	24154	1.000000	199417508	0.001505
208101195	231718270.000000	12044175	10000.000000	22935	21840	1.000000	19371	24217	1.000000	201913015	0.001382
208097876	231712107.000000	12040479	10000.000000	22884	22091	1.000000	19157	24150	1.000000	204403382	0.001466
208093241	231696846.000000	12052891	10000.000000	22689	21530	1.000000	19294	23926	1.000000	206889451	0.002467
208079937	231724843.000000	12038715	10000.000000	22907	21850	1.000000	19099	24302	1.000000	209372561	0.002330
208098049	231702556.000000	12040767	10000.000000	22775	21682	1.000000	19193	24278	1.000000	211852432	0.002527
208101659	231700548.000000	12045881	10000.000000	22892	21375	1.000000	19042	24383	1.000000	214328952	0.002075
208095219	231732526.000000	12045959	10000.000000	22969	21671	1.000000	19109	24315	1.000000	216800590	0.000844
208078168	231738294.000000	12043758	10000.000000	22640	22197	1.000000	19391	24191	1.000000	219265604	0.001760
208087832	231722294.000000	12040249	10000.000000	22732	21897	1.000000	19501	23905	1.000000	221729705	0.001838
208106929	231731004.000000	12041587	10000.000000	22928	21690	1.000000	19301	24353	1.000000	224190578	0.002232
208096004	231717822.000000	12043576	10000.000000	22996	21661	1.000000	19257	24111	1.000000	226649638	0.002104
208103974	231733168.000000	12042542	10000.000000	22784	21973	1.000000	19116	24609	1.000000	229102960	0.002008
208110856	231705956.000000	12040545	10000.000000	22986	21637	1.000000	19407	24001	1.000000	231553628	0.002578
208102343	231688552.000000	12040780	10000.000000	22904	22239	1.000000	19197	24033	1.000000	233999164	0.002207
208085319	231737962.000000	12043268	10000.000000	22835	21815	1.000000	19217	24331	1.000000	236441113	0.002064
208086694	231748552.000000	12048322	10000.000000	22923	21571	1.000000	19175	24351	1.000000	238880165	0.002138
208094586	231721298.000000	12044550	10000.000000	22915	21491	1.000000	19255	24177	1.000000	241311013	0.001619
208104067	231717159.000000	12041532	10000.000000	22905	21952	1.000000	19503	24025	1.000000	243745212	0.001740
208088945	231722612.000000	12042871	10000.000000	22831	21952	1.000000	19268	24506	1.000000	246174336	0.001775
208118547	231712724.000000	12041021	10000.000000	22787	21960	1.000000	19031	24220	1.000000	248597110	0.001527
208096940	231726108.000000	12043124	10000.000000	22872	21893	1.000000	19274	24358	1.000000	251017313	0.001487
208104117	231718255.000000	12036835	10000.000000	23042	21833	1.000000	19128	24312	1.000000	253435164	0.001147
208089994	231707846.000000	12039669	10000.000000	22799	21725	1.000000	19264	24164	1.000000	255848273	0.000071
208116928	231723155.000000	12042506	10000.000000	22966	21687	1.000000	19131	24261	1.000000	258254598	-0.000164
208087651	231743303.000000	12043909	10000.000000	22900	21980	1.000000	19027	24518	1.000000	260663010	0.000195
208074970	231766700.000000	12046924	10000.000000	22734	21700	1.000000	19109	24186	1.000000	263065145	-0.000156
208083513	231749567.000000	12043323	10000.000000	22813	21797	1.000000	19019	24513	1.000000	265462718	0.000443
npatches	nstrain	runtime	dt	init_x	init_y	init_y_blood	init_z	init_S	beta0	beta1	beta2	beta3	mean_beta	B	d	delta	delta_blood	b[0]	mut	m	CTL	c	g	epsilon	k	het	lambda	rho	omega	x_max	patch.dyna	DELTA	A	VA
10000	1	100.000000	0.000100	21900	9499	5000000	0.001000	10000000	9.891245	19.916388	16.961706	19.135906	19	8000000000.000000	0.010000	1.000000	1.000000	800000	0.000050	0.048000	1	0.001000	1.000000	25.000000	12.000000	0.500000	0.001000	0.001000	0.010000	31987	0	10.000000	7.000000	1.000000
sus	inf	inf_blood	z	x[0]	y[0][0]	z[0]	x[1]	y[1][0]	z[1]	S[0]	synchrony
219000000	94990000.000000	5000000	10.000000	21900	9499	0.001000	21900	9499	0.001000	10000000	0.000000
224986066	181256643.000000	9425566	10000.000000	26933	15572	1.000000	21887	18589	1.000000	12121900	0.000000
224334413	182852850.000000	9504773	10000.000000	26718	15349	1.000000	21790	18653	1.000000	14488665	0.000000
224318263	182912292.000000	9505840	10000.000000	26918	15303	1.000000	21922	18640	1.000000	16857615	0.000000
224305166	182932836.000000	9507442	10000.000000	27018	15366	1.000000	21850	18726	1.000000	19218961	0.000000
224318299	182908565.000000	9506657	10000.000000	26914	15540	1.000000	21969	18625	1.000000	21576138	0.000000
224310917	182924118.000000	9504143	10000.000000	26716	15182	1.000000	21894	18754	1.000000	23931982	0.000000
224318199	182883323.000000	9507548	10000.000000	26989	15375	1.000000	21809	18572	1.000000	26284114	0.000000
224320069	182902885.000000	9507934	10000.000000	26666	15381	1.000000	21870	18744	1.000000	28629817	0.000000
224325850	182948647.000000	9503610	10000.000000	26920	15296	1.000000	21759	19063	1.000000	30975384	0.000000
224319250	182932827.000000	9509196	10000.000000	26817	15545	1.000000	21789	18430	1.000000	33316937	0.000000
224314868	182892211.000000	9512905	10000.000000	26873	15296	1.000000	21732	18430	1.000000	35652853	0.000000
224347049	182900357.000000	9510296	10000.000000	26951	15383	1.000000	21945	18517	1.000000	37985759	0.000000
224322429	182926588.000000	9504238	10000.000000	26763	15291	1.000000	21828	18803	1.000000	40317926	0.000000
224312468	182924895.000000	9504231	10000.000000	26690	15308	1.000000	21862	18688	1.000000	42643324	0.000000
224335356	182878200.000000	9502980	10000.000000	27010	15057	1.000000	21817	18771	1.000000	44966712	0.000000
224306778	182930358.000000	9509636	10000.000000	26810	15174	1.000000	21976	18509	1.000000	47288172	0.000000
224334484	182914209.000000	9506117	10000.000000	26886	15416	1.000000	21861	18473	1.000000	49604523	0.000000
224308270	182953282.000000	9507381	10000.000000	26560	15515	1.000000	21937	18598	1.000000	51921892	0.000000
224325157	182902373.000000	9506323	10000.000000	26772	15549	1.000000	21736	18887	1.000000	54231540	0.000000
224325008	182860473.000000	9498952	10000.000000	26484	15422	1.000000	21966	18206	1.000000	56539090	0.000000
224319108	182915800.000000	9507659	10000.000000	26844	15374	1.000000	21856	18499	1.000000	58843151	0.000000
224330380	182905312.000000	9504731	10000.000000	26883	15394	1.000000	21683	19079	1.000000	61142280	0.000000
224341220	182924070.000000	9512189	10000.000000	26953	15268	1.000000	22096	18508	1.000000	63435340	0.000000
224351934	182870243.000000	9507947	10000.000000	26875	15492	1.000000	21724	18806	1.000000	65727387	0.000000
224348694	182878891.000000	9503676	10000.000000	26772	15496	1.000000	21888	18942	1.000000	68017430	0.000000
224329335	182921508.000000	9510509	10000.000000	26925	15642	1.000000	22213	18475	1.000000	70304750	0.000000
224329675	182907509.000000	9506852	10000.000000	27098	15234	1.000000	21721	18717	1.000000	72587917	0.000000
224318993	182896030.000000	9511577	10000.000000	26989	15471	1.000000	21891	18606	1.000000	74863604	0.000000
224329565	182888881.000000	9507135	10000.000000	26758	15177	1.000000	22087	18652	1.000000	77140400	0.000000
224332042	182909566.000000	9505629	10000.000000	27109	15364	1.000000	21862	18529	1.000000	79414925	0.000000
224304294	182941461.000000	9509294	10000.000000	26913	15243	1.000000	22041	18561	1.000000	81684757	0.000000
224334405	182893512.000000	9509896	10000.000000	27031	15334	1.000000	21962	18730	1.000000	83950034	0.000000
224334253	182873173.000000	9507685	10000.000000	26857	15116	1.000000	21772	18734	1.000000	86211969	0.000000
224310768	182916692.000000	9504594	10000.000000	27002	15554	1.000000	21851	18669	1.000000	88471107	0.000000
224318719	182877941.000000	9502659	10000.000000	26864	15445	1.000000	21793	18540	1.000000	90725212	0.000000
224324432	182895160.000000	9505300	10000.000000	26887	15459	1.000000	21890	18738	1.000000	92977843	0.000000
224303126	182905096.000000	9508984	10000.000000	26876	15311	1.000000	21750	18979	1.000000	95225236	0.000000
224339850	182889573.000000	9501814	10000.000000	26847	15410	1.000000	21815	18732	1.000000	97473025	0.000000
224320314	182923943.000000	9507367	10000.000000	26924	15210	1.000000	21873	18668	1.000000	99713449	0.000000
224331717	182919498.000000	9503573	10000.000000	26852	15472	1.000000	21893	18721	1.000000	101951780	-1.#IND00
224326495	182910147.000000	9508631	10000.000000	26948	15356	1.000000	21760	18583	1.000000	104185718	-0.012800
224314704	182936445.000000	9504376	10000.000000	26873	15112	1.000000	21735	18295	1.000000	106418399	-0.004934
224334476	182862952.000000	9504076	10000.000000	26728	15448	1.000000	21916	18501	1.000000	108648632	-0.000264
224346303	182867520.000000	9503846	10000.000000	26928	15572	1.000000	21838	18772	1.000000	110874133	0.005582
224337989	182887952.000000	9506164	10000.000000	27031	15379	1.000000	21913	18847	1.000000	113096360	0.006380
224334906	182932940.000000	9507838	10000.000000	26946	15478	1.000000	21880	18876	1.000000	115316466	-0.007016
224313414	182885276.000000	9509671	10000.000000	26829	15599	1.000000	22133	18713	1.000000	117532065	-0.004469
224311713	182902393.000000	9504082	10000.000000	26935	15325	1.000000	21693	18862	1.000000	119745242	-0.003975
224331304	182887950.000000	9504204	10000.000000	27000	15207	1.000000	21723	18784	1.000000	121953633	-0.003526
224341568	182890504.000000	9505888	10000.000000	26971	15379	1.000000	21719	18729	1.000000	124158117	-0.001142
224339366	182909121.000000	9503538	10000.000000	26865	15594	1.000000	22004	18630	1.000000	126360390	-0.002113
224300975	182929467.000000	9506075	10000.000000	26758	15379	1.000000	21837	18722	1.000000	128559585	-0.001154
224339708	182866724.000000	9514132	10000.000000	26782	15475	1.000000	21905	18709	1.000000	130757154	-0.001151
224336034	182888257.000000	9506413	10000.000000	26870	15395	1.000000	21926	18597	1.000000	132948167	-0.000042
224323104	182911474.000000	9504043	10000.000000	26805	15490	1.000000	21874	18845	1.000000	135138367	0.000929
224333381	182914033.000000	9512420	10000.000000	26760	15418	1.000000	22038	18659	1.000000	137323099	-0.000231
224319344	182894429.000000	9508748	10000.000000	26900	15485	1.000000	21922	18409	1.000000	139502348	-0.000299
224336640	182903657.000000	9507060	10000.000000	26789	15352	1.000000	21889	18985	1.000000	141681151	-0.001557
224338925	182865171.000000	9506760	10000.000000	27192	15131	1.000000	21749	18548	1.000000	143856812	-0.001575
224335979	182868257.000000	9504579	10000.000000	26787	15560	1.000000	21612	18691	1.000000	146029420	-0.001755
224335047	182871936.000000	9505038	10000.000000	26804	15279	1.000000	21832	18787	1.000000	148197683	-0.001954
224324356	182875025.000000	9504162	10000.000000	26849	15188	1.000000	21968	18410	1.000000	150360646	-0.003123
224321066	182917484.000000	9511057	10000.000000	26872	15494	1.000000	21707	18615	1.000000	152522468	-0.002788
224327142	182890814.000000	9504106	10000.000000	26906	15334	1.000000	21810	18916	1.000000	154679251	-0.002307
224313978	182909019.000000	9505694	10000.000000	26838	15472	1.000000	21885	18734	1.000000	156835919	-0.002243
224321987	182888878.000000	9509107	10000.000000	27006	15323	1.000000	21824	18508	1.000000	158989039	-0.002756
224320376	182897705.000000	9502172	10000.000000	26711	15553	1.000000	21794	18975	1.000000	161139448	-0.002610
224341623	182847237.000000	9504393	10000.000000	27001	15398	1.000000	21860	18431	1.000000	163288524	-0.002602
224336687	182904310.000000	9495630	10000.000000	26934	15551	1.000000	21766	18513	1.000000	165431713	-0.002504
224336026	182899798.000000	9504131	10000.000000	26920	15460	1.000000	21961	18396	1.000000	167572182	-0.001453
224320544	182918005.000000	9508986	10000.000000	26918	15189	1.000000	21829	18566	1.000000	169708599	-0.001357
224314753	182894303.000000	9512916	10000.000000	26956	15593	1.000000	21706	18756	1.000000	171840873	-0.000472
224330231	182885606.000000	9499857	10000.000000	26870	15292	1.000000	22068	18800	1.000000	173973255	-0.000353
224311557	182942501.000000	9509055	10000.000000	26812	15302	1.000000	21692	18734	1.000000	176101944	0.000044
224301362	182910887.000000	9503813	10000.000000	26962	15505	1.000000	21956	18575	1.000000	178226098	-0.000537
224322942	182892071.000000	9504747	10000.000000	26816	15630	1.000000	21914	18717	1.000000	180348377	-0.000568
224326011	182888242.000000	9507875	10000.000000	26770	15172	1.000000	21771	18656	1.000000	182468651	-0.000463
224308038	182913956.000000	9507726	10000.000000	26929	15257	1.000000	21539	18682	1.000000	184585921	-0.000249
224323928	182887212.000000	9506079	10000.000000	26933	15457	1.000000	21776	18969	1.000000	186695614	-0.000435
224302425	182929270.000000	9509700	10000.000000	26650	15262	1.000000	21580	18530	1.000000	188803853	-0.000429
224343879	182906644.000000	9506036	10000.000000	26962	15442	1.000000	21581	18638	1.000000	190908540	-0.000087
224316831	182896178.000000	9508160	10000.000000	26963	15121	1.000000	21885	18680	1.000000	193010253	-0.000145
224331114	182896588.000000	9503153	10000.000000	27077	15111	1.000000	21841	18732	1.000000	195107247	-0.000632
224338327	182924821.000000	9499698	10000.000000	27072	15097	1.000000	22001	18385	1.000000	197204605	-0.000719
224306109	182912578.000000	9512853	10000.000000	27047	15133	1.000000	21895	18882	1.000000	199294191	-0.000552
224311156	182904276.000000	9508548	10000.000000	26817	15338	1.000000	21907	18589	1.000000	201384796	0.000859
224333468	182900223.000000	9506343	10000.000000	26950	15303	1.000000	21663	18855	1.000000	203469528	0.001376
224321252	182901433.000000	9504547	10000.000000	26770	15072	1.000000	21852	18444	1.000000	205554449	0.001525
224334130	182919284.000000	9506730	10000.000000	27005	15191	1.000000	21646	18657	1.000000	207634410	0.001329
224320572	182873999.000000	9503519	10000.000000	26837	15587	1.000000	21719	18663	1.000000	209710746	0.001250
224313198	182904410.000000	9507951	10000.000000	26887	15360	1.000000	21812	18841	1.000000	211783945	0.001910
224318172	182900929.000000	9507374	10000.000000	26917	15404	1.000000	21793	18646	1.000000	213854988	0.001915
224293817	182925492.000000	9503868	10000.000000	26960	15345	1.000000	21903	18656	1.000000	215922883	0.002003
224353353	182826177.000000	9503368	10000.000000	26670	15433	1.000000	21839	18891	1.000000	217984478	0.001649
224341045	182877155.000000	9509811	10000.000000	26995	15314	1.000000	21882	18690	1.000000	220045808	0.001608
224304884	182928823.000000	9508382	10000.000000	26853	15577	1.000000	21882	18758	1.000000	222103734	0.001614
224325891	182886491.000000	9507004	10000.000000	26953	15297	1.000000	21832	18511	1.000000	224157596	0.001895
224332953	182923920.000000	9507487	10000.000000	26877	15097	1.000000	21708	18755	1.000000	226209685	0.001643
224325330	182913648.000000	9505159	10000.000000	27042	14900	1.000000	21820	18811	1.000000	228260540	0.000727
npatches	nstrain	runtime	dt	init_x	init_y	init_y_blood	init_z	init_S	beta0	beta1	beta2	beta3	mean_beta	B	d	delta	delta_blood	b[0]	mut	m	CTL	c	g	epsilon	k	het	lambda	rho	omega	x_max	patch.dyna	DELTA	A	VA
10000	1	100.000000	0.000100	21900	9499	5000000	0.001000	10000000	25.124703	26.103872	25.265385	21.339192	19	8000000000.000000	0.010000	1.000000	1.000000	800000	0.000050	0.048000	1	0.001000	1.000000	25.000000	13.000000	0.500000	0.001000	0.001000	0.010000	31987	0	10.000000	7.000000	1.000000
sus	inf	inf_blood	z	x[0]	y[0][0]	z[0]	x[1]	y[1][0]	z[1]	S[0]	synchrony
219000000	94990000.000000	5000000	10.000000	21900	9499	0.001000	21900	9499	0.001000	10000000	0.000000
239101992	143403756.000000	7449258	10000.000000	21474	16031	1.000000	20973	16390	1.000000	11846792	0.000000
238558955	144567078.000000	7510601	10000.000000	21295	16163	1.000000	20834	16414	1.000000	13859052	0.000000
238572378	144576227.000000	7519213	10000.000000	21558	15873	1.000000	21028	16380	1.000000	15869182	0.000000
238554742	144552795.000000	7514657	10000.000000	21355	16215	1.000000	20870	16432	1.000000	17875893	0.000000
238561690	144537058.000000	7512673	10000.000000	21114	16387	1.000000	20640	16561	1.000000	19881058	0.000000
238596569	144515793.000000	7505950	10000.000000	21287	16011	1.000000	20825	16265	1.000000	21884036	0.000000
238604234	144561892.000000	7513928	10000.000000	21155	16078	1.000000	20847	16226	1.000000	23882349	0.000000
238568637	144557412.000000	7515463	10000.000000	21408	15867	1.000000	20840	16423	1.000000	25877667	0.000000
238576087	144531464.000000	7511235	10000.000000	21217	16228	1.000000	21130	16132	1.000000	27870227	0.000000
238564035	144574286.000000	7511920	10000.000000	21137	16191	1.000000	20798	16338	1.000000	29861691	0.000000
238581183	144513755.000000	7512040	10000.000000	21197	16246	1.000000	20796	16396	1.000000	31847222	0.000000
238575419	144549968.000000	7511926	10000.000000	21107	16190	1.000000	20789	16673	1.000000	33828492	0.000000
238574083	144598747.000000	7513121	10000.000000	21033	16471	1.000000	20962	16320	1.000000	35809698	0.000000
238571741	144549217.000000	7516269	10000.000000	21013	16105	1.000000	20873	16341	1.000000	37786927	0.000000
238605107	144507029.000000	7516545	10000.000000	21185	16034	1.000000	21046	16404	1.000000	39764785	0.000000
238575707	144548170.000000	7508113	10000.000000	21099	16374	1.000000	20824	16361	1.000000	41734585	0.000000
238574921	144527329.000000	7510377	10000.000000	21396	16022	1.000000	20769	16350	1.000000	43701387	0.000000
238569825	144570943.000000	7512010	10000.000000	21063	16068	1.000000	20834	16407	1.000000	45669026	0.000000
238554771	144594644.000000	7511558	10000.000000	21469	15960	1.000000	20726	16739	1.000000	47632751	0.000000
238575951	144560827.000000	7521375	10000.000000	21334	16178	1.000000	20772	16463	1.000000	49595681	0.000000
238568508	144556953.000000	7511505	10000.000000	21199	16106	1.000000	20832	16375	1.000000	51556421	0.000000
238575268	144538276.000000	7516235	10000.000000	21269	16237	1.000000	20749	16319	1.000000	53512266	0.000000
238576522	144560662.000000	7517641	10000.000000	21285	15981	1.000000	20810	16586	1.000000	55464419	0.000000
238570378	144563196.000000	7520654	10000.000000	21407	16137	1.000000	20722	16443	1.000000	57415366	0.000000
238596545	144538348.000000	7512434	10000.000000	21109	16276	1.000000	20656	16506	1.000000	59359791	0.000000
238563314	144539753.000000	7508631	10000.000000	21351	16040	1.000000	20770	16710	1.000000	61303186	0.000000
238558117	144563140.000000	7517470	10000.000000	21353	16052	1.000000	20815	16429	1.000000	63243071	0.000000
238585491	144537166.000000	7513849	10000.000000	21339	16179	1.000000	20909	16496	1.000000	65180311	0.000000
238568903	144556012.000000	7511315	10000.000000	21282	16014	1.000000	21016	16188	1.000000	67114212	0.000000
238590189	144522465.000000	7515289	10000.000000	21370	16101	1.000000	20980	16166	1.000000	69046782	0.000000
238592892	144518193.000000	7507809	10000.000000	21539	15630	1.000000	20865	16358	1.000000	70976286	0.000000
238575470	144574991.000000	7514310	10000.000000	21159	15929	1.000000	20863	16325	1.000000	72901461	0.000000
238590940	144522830.000000	7509209	10000.000000	21316	16159	1.000000	21075	16402	1.000000	74825252	0.000000
238583868	144506457.000000	7517710	10000.000000	21308	16064	1.000000	20763	16624	1.000000	76744712	0.000000
238567675	144556126.000000	7514769	10000.000000	21231	15938	1.000000	20872	16478	1.000000	78661811	0.000000
238566236	144554952.000000	7516510	10000.000000	20929	16171	1.000000	20541	16520	1.000000	80576994	0.000000
238580076	144522412.000000	7505022	10000.000000	21298	16027	1.000000	20703	16351	1.000000	82489575	0.000000
238570185	144547871.000000	7511233	10000.000000	21177	16116	1.000000	20865	16261	1.000000	84397722	0.000000
238598376	144547425.000000	7514520	10000.000000	21269	16165	1.000000	20779	16285	1.000000	86302352	0.000000
238579529	144534628.000000	7511797	10000.000000	21197	16268	1.000000	20940	16507	1.000000	88204539	-1.#IND00
238586480	144520743.000000	7509271	10000.000000	21176	16145	1.000000	20772	16419	1.000000	90103643	0.022400
238551451	144588211.000000	7511851	10000.000000	21315	16133	1.000000	20805	16367	1.000000	92000193	0.011710
238596703	144503926.000000	7507797	10000.000000	21162	16173	1.000000	20805	16494	1.000000	93894008	0.002044
238572413	144527009.000000	7511033	10000.000000	21268	16338	1.000000	20814	16450	1.000000	95783331	-0.003711
238575772	144552708.000000	7510148	10000.000000	21070	16289	1.000000	20836	16606	1.000000	97671659	0.000533
238575034	144554771.000000	7515091	10000.000000	21352	16029	1.000000	21037	16091	1.000000	99557298	0.006000
238558813	144561966.000000	7511931	10000.000000	21086	16071	1.000000	20799	16428	1.000000	101437874	0.005655
238583266	144524059.000000	7514494	10000.000000	21134	16014	1.000000	20830	16295	1.000000	103317186	0.005110
238583479	144554365.000000	7514368	10000.000000	21307	15987	1.000000	20869	16136	1.000000	105194430	0.010978
238598347	144529396.000000	7509247	10000.000000	21216	16371	1.000000	20924	16314	1.000000	107068419	0.011377
238572030	144546074.000000	7512859	10000.000000	21182	16049	1.000000	20822	16454	1.000000	108939522	0.005228
238565006	144545363.000000	7511932	10000.000000	21227	16014	1.000000	20798	16461	1.000000	110810389	0.004735
238575095	144571841.000000	7515235	10000.000000	21300	16034	1.000000	21031	16411	1.000000	112677540	0.007909
238589185	144530495.000000	7511443	10000.000000	21258	16232	1.000000	20802	16386	1.000000	114541013	0.007381
238589946	144515209.000000	7514428	10000.000000	21456	16255	1.000000	21046	16158	1.000000	116398438	0.004594
238550529	144581581.000000	7505329	10000.000000	21339	16257	1.000000	21002	16342	1.000000	118256193	0.004284
238548533	144597980.000000	7512626	10000.000000	21271	16035	1.000000	20726	16462	1.000000	120110618	0.003959
238572039	144556464.000000	7508752	10000.000000	21140	16307	1.000000	21027	16262	1.000000	121962794	0.003384
238582697	144580795.000000	7509667	10000.000000	21488	15843	1.000000	20776	16360	1.000000	123811241	0.003119
238605858	144530439.000000	7512488	10000.000000	21398	15897	1.000000	20818	16385	1.000000	125656369	0.003438
238566870	144549091.000000	7515443	10000.000000	21222	16032	1.000000	20812	16481	1.000000	127500510	0.002901
238561720	144555472.000000	7516056	10000.000000	21183	16068	1.000000	20834	16288	1.000000	129339400	0.002176
238555006	144567116.000000	7514917	10000.000000	21304	16079	1.000000	21026	16461	1.000000	131175712	0.001902
238570797	144533829.000000	7517026	10000.000000	21194	16120	1.000000	20974	16215	1.000000	133010332	0.002317
238588227	144520267.000000	7510042	10000.000000	21283	16033	1.000000	20716	16499	1.000000	134841627	0.002845
238601497	144557941.000000	7517698	10000.000000	21378	16169	1.000000	20606	16676	1.000000	136673290	0.002903
238585539	144547492.000000	7511682	10000.000000	21239	16214	1.000000	20884	16410	1.000000	138498163	0.002675
238588626	144522326.000000	7510966	10000.000000	21294	15819	1.000000	20779	16499	1.000000	140320967	0.002408
238597935	144571151.000000	7514377	10000.000000	21158	16307	1.000000	20793	16176	1.000000	142142513	0.002523
238564804	144537632.000000	7512342	10000.000000	21158	16545	1.000000	20630	16797	1.000000	143958971	0.001861
238590206	144518935.000000	7510241	10000.000000	21217	16128	1.000000	20683	16286	1.000000	145775624	0.002641
238567454	144558057.000000	7515468	10000.000000	21249	15922	1.000000	21046	16190	1.000000	147589476	0.003855
238553822	144546412.000000	7509557	10000.000000	21297	16097	1.000000	20791	16625	1.000000	149400118	0.003866
238581523	144554199.000000	7507158	10000.000000	21127	16047	1.000000	20764	16263	1.000000	151205515	0.004557
238563129	144548528.000000	7515963	10000.000000	21331	16047	1.000000	20766	16513	1.000000	153010146	0.006539
238579825	144556572.000000	7511160	10000.000000	21178	16400	1.000000	20946	16183	1.000000	154810165	0.006199
238572145	144549704.000000	7519796	10000.000000	21189	16161	1.000000	20659	16673	1.000000	156610777	0.005978
238557618	144565413.000000	7513760	10000.000000	21296	16170	1.000000	20996	16199	1.000000	158408098	0.004973
238579189	144523251.000000	7518765	10000.000000	21238	16037	1.000000	20553	16613	1.000000	160203205	0.004481
238581007	144539077.000000	7513015	10000.000000	21144	16413	1.000000	20889	16417	1.000000	161997537	0.003262
238545296	144596405.000000	7515395	10000.000000	21292	16199	1.000000	20658	16329	1.000000	163784817	0.002560
238543206	144545907.000000	7515000	10000.000000	21208	15985	1.000000	20794	16409	1.000000	165570250	0.001765
238575134	144524657.000000	7513158	10000.000000	21228	16075	1.000000	20808	16469	1.000000	167355858	0.001862
238582859	144561640.000000	7514505	10000.000000	21176	16328	1.000000	20814	16638	1.000000	169136520	0.002341
238565196	144525660.000000	7512763	10000.000000	20843	16234	1.000000	20820	16491	1.000000	170913362	0.002166
238595213	144530826.000000	7511252	10000.000000	21170	15913	1.000000	20889	16414	1.000000	172688564	0.002132
238576228	144543590.000000	7514689	10000.000000	21055	16289	1.000000	20829	16507	1.000000	174462085	0.002106
238593633	144530664.000000	7510208	10000.000000	21005	16136	1.000000	20995	16262	1.000000	176229733	0.002251
238580207	144550748.000000	7508026	10000.000000	21225	16059	1.000000	20943	15866	1.000000	177998422	0.002270
238538398	144558963.000000	7510827	10000.000000	20917	16454	1.000000	20913	16471	1.000000	179763038	0.003141
238601160	144533402.000000	7513057	10000.000000	21264	16386	1.000000	20825	16575	1.000000	181526860	0.003248
238563839	144553369.000000	7514340	10000.000000	21263	16243	1.000000	20746	16367	1.000000	183285221	0.003155
238589942	144535503.000000	7510520	10000.000000	21216	16197	1.000000	20846	16396	1.000000	185040627	0.001978
238567830	144563883.000000	7506768	10000.000000	21172	16543	1.000000	21027	16459	1.000000	186794383	0.002857
238593489	144544823.000000	7518392	10000.000000	21093	16407	1.000000	20634	16479	1.000000	188544083	0.002355
238576651	144541364.000000	7514052	10000.000000	21338	16043	1.000000	20915	16471	1.000000	190293948	0.002212
238583526	144544223.000000	7510051	10000.000000	21226	16088	1.000000	20889	16506	1.000000	192038175	0.002133
238560976	144548553.000000	7511416	10000.000000	21234	16052	1.000000	20896	16300	1.000000	193784046	0.002461
238575342	144572943.000000	7518278	10000.000000	21257	15927	1.000000	20896	16446	1.000000	195524935	0.002368
npatches	nstrain	runtime	dt	init_x	init_y	init_y_blood	init_z	init_S	beta0	beta1	beta2	beta3	mean_beta	B	d	delta	delta_blood	b[0]	mut	m	CTL	c	g	epsilon	k	het	lambda	rho	omega	x_max	patch.dyna	DELTA	A	VA
10000	1	100.000000	0.000100	21900	9499	5000000	0.001000	10000000	10.025319	17.544473	25.885348	10.741355	19	8000000000.000000	0.010000	1.000000	1.000000	800000	0.000050	0.048000	1	0.001000	1.000000	25.000000	14.000000	0.500000	0.001000	0.001000	0.010000	31987	0	10.000000	7.000000	1.000000
sus	inf	inf_blood	z	x[0]	y[0][0]	z[0]	x[1]	y[1][0]	z[1]	S[0]	synchrony
219000000	94990000.000000	5000000	10.000000	21900	9499	0.001000	21900	9499	0.001000	10000000	0.000000
254039631	109171041.000000	5676379	10000.000000	28719	8761	1.000000	26163	10494	1.000000	11563489	0.000000
253746414	109772294.000000	5703864	10000.000000	28619	8817	1.000000	25703	10606	1.000000	13197089	0.000000
253753998	109749793.000000	5703337	10000.000000	28786	8842	1.000000	25921	10386	1.000000	14829350	0.000000
253739318	109815783.000000	5705647	10000.000000	28754	8702	1.000000	25975	10662	1.000000	16459997	0.000000
253739449	109802587.000000	5707638	10000.000000	28667	8864	1.000000	25950	10709	1.000000	18089323	0.000000
253719677	109785852.000000	5707879	10000.000000	28796	8943	1.000000	26126	10586	1.000000	19715306	0.000000
253742047	109780891.000000	5701499	10000.000000	28679	8865	1.000000	25937	10384	1.000000	21340036	0.000000
253741191	109760332.000000	5704487	10000.000000	28832	8877	1.000000	26255	10797	1.000000	22961961	0.000000
253727021	109777698.000000	5708641	10000.000000	28938	8882	1.000000	26204	10458	1.000000	24579938	0.000000
253739421	109771572.000000	5708425	10000.000000	28845	8815	1.000000	26164	10638	1.000000	26196020	0.000000
253726112	109802763.000000	5709512	10000.000000	28910	9028	1.000000	26103	10450	1.000000	27809258	0.000000
253753717	109730386.000000	5703381	10000.000000	28835	8677	1.000000	25900	10605	1.000000	29421764	0.000000
253756539	109755260.000000	5707737	10000.000000	28761	8985	1.000000	25966	10392	1.000000	31030747	0.000000
253717620	109797797.000000	5706819	10000.000000	28724	8878	1.000000	25832	10656	1.000000	32633116	0.000000
253732408	109801399.000000	5703073	10000.000000	28718	8778	1.000000	25805	10465	1.000000	34235921	0.000000
253732896	109770109.000000	5704658	10000.000000	28839	8888	1.000000	26024	10615	1.000000	35836572	0.000000
253726591	109773506.000000	5707882	10000.000000	28922	8929	1.000000	25928	10789	1.000000	37435194	0.000000
253746011	109767670.000000	5703497	10000.000000	28990	8746	1.000000	25952	10658	1.000000	39031474	0.000000
253740614	109798614.000000	5701032	10000.000000	28876	8807	1.000000	26172	10534	1.000000	40626058	0.000000
253719450	109820965.000000	5708502	10000.000000	28728	9104	1.000000	26008	10666	1.000000	42218920	0.000000
253727298	109792250.000000	5706782	10000.000000	28822	8977	1.000000	25982	10708	1.000000	43807349	0.000000
253737261	109772385.000000	5706723	10000.000000	29089	8800	1.000000	25793	10668	1.000000	45394501	0.000000
253731775	109765598.000000	5705331	10000.000000	28755	8856	1.000000	26170	10702	1.000000	46977681	0.000000
253726233	109772087.000000	5705512	10000.000000	28882	9055	1.000000	25912	10641	1.000000	48559592	0.000000
253734602	109805254.000000	5709440	10000.000000	28858	8770	1.000000	26081	10574	1.000000	50140245	0.000000
253736885	109783352.000000	5707973	10000.000000	28871	8627	1.000000	25820	10711	1.000000	51718888	0.000000
253735276	109774427.000000	5709098	10000.000000	28945	8931	1.000000	26089	10655	1.000000	53292435	0.000000
253742036	109784086.000000	5709502	10000.000000	28834	8718	1.000000	26080	10564	1.000000	54865225	0.000000
253742042	109763942.000000	5708637	10000.000000	28799	8849	1.000000	25972	10472	1.000000	56435992	0.000000
253743278	109771162.000000	5703066	10000.000000	28838	8489	1.000000	26080	10503	1.000000	58004406	0.000000
253740678	109809467.000000	5705836	10000.000000	28718	8756	1.000000	25920	10603	1.000000	59570683	0.000000
253712230	109786224.000000	5708664	10000.000000	28746	8926	1.000000	25908	10818	1.000000	61134205	0.000000
253747077	109771664.000000	5707322	10000.000000	28935	8692	1.000000	25888	10781	1.000000	62694271	0.000000
253743293	109780765.000000	5704872	10000.000000	28714	8841	1.000000	25975	10540	1.000000	64253702	0.000000
253731986	109776733.000000	5704559	10000.000000	28720	8770	1.000000	26175	10558	1.000000	65811795	0.000000
253735814	109772151.000000	5704162	10000.000000	28770	8840	1.000000	25771	10578	1.000000	67367042	0.000000
253708305	109816376.000000	5710069	10000.000000	28839	8754	1.000000	26116	10535	1.000000	68919451	0.000000
253707814	109825712.000000	5703660	10000.000000	28987	8696	1.000000	25711	10650	1.000000	70469412	0.000000
253718022	109819521.000000	5707133	10000.000000	28710	8690	1.000000	25958	10464	1.000000	72017216	0.000000
253712188	109830381.000000	5712215	10000.000000	28696	8844	1.000000	26073	10599	1.000000	73566366	-1.#IND00
253746070	109767616.000000	5705769	10000.000000	28910	8741	1.000000	25959	10460	1.000000	75108730	-0.003200
253737066	109763828.000000	5699846	10000.000000	28781	8852	1.000000	25813	10815	1.000000	76646489	-0.010654
253725299	109810604.000000	5704807	10000.000000	28674	8920	1.000000	25869	10679	1.000000	78185004	0.002678
253736851	109786988.000000	5706436	10000.000000	28567	8873	1.000000	25792	10678	1.000000	79721787	-0.001743
253721065	109794654.000000	5709996	10000.000000	28811	8601	1.000000	25886	10866	1.000000	81255640	-0.004650
253741448	109786271.000000	5705482	10000.000000	28587	8971	1.000000	25915	10754	1.000000	82787026	-0.005337
253737521	109764795.000000	5707128	10000.000000	28797	8827	1.000000	25887	10477	1.000000	84316732	-0.000803
253744478	109780233.000000	5708833	10000.000000	29078	8885	1.000000	26118	10618	1.000000	85843507	-0.002947
253771399	109740987.000000	5704629	10000.000000	28772	8972	1.000000	26247	10474	1.000000	87368161	-0.003336
253727018	109792432.000000	5708055	10000.000000	28524	8885	1.000000	25871	10628	1.000000	88889396	-0.007263
253742898	109767864.000000	5708179	10000.000000	28659	8689	1.000000	25938	10686	1.000000	90410129	-0.006349
253738260	109785480.000000	5710243	10000.000000	28777	8946	1.000000	25989	10531	1.000000	91927126	-0.007423
253746002	109761259.000000	5707747	10000.000000	28772	8960	1.000000	26034	10604	1.000000	93441509	-0.006649
253730586	109794348.000000	5709031	10000.000000	28959	8841	1.000000	25777	10742	1.000000	94955651	-0.005597
253744768	109791366.000000	5707314	10000.000000	28793	8849	1.000000	25817	10834	1.000000	96463281	-0.004786
253742241	109783655.000000	5706266	10000.000000	28853	8660	1.000000	25924	10577	1.000000	97968038	-0.004111
253744035	109791573.000000	5705596	10000.000000	28907	8807	1.000000	25819	10666	1.000000	99474854	-0.007107
253729516	109779175.000000	5706083	10000.000000	28726	8830	1.000000	25871	10623	1.000000	100976984	-0.006483
253741658	109759398.000000	5710927	10000.000000	28800	8817	1.000000	26000	10723	1.000000	102478618	-0.006579
253743074	109786282.000000	5705615	10000.000000	28643	8833	1.000000	25920	10486	1.000000	103978813	-0.006158
253731133	109804582.000000	5711179	10000.000000	28934	8946	1.000000	26149	10580	1.000000	105474462	-0.005217
253760601	109767033.000000	5706521	10000.000000	28596	8713	1.000000	25855	10626	1.000000	106967317	-0.004769
253748497	109794129.000000	5705751	10000.000000	28774	8842	1.000000	26037	10635	1.000000	108458121	-0.004632
253725542	109808916.000000	5705126	10000.000000	29055	8935	1.000000	26037	10619	1.000000	109948931	-0.004977
253728311	109785121.000000	5709186	10000.000000	28814	8828	1.000000	26010	10617	1.000000	111438888	-0.004369
253721500	109799075.000000	5706572	10000.000000	28828	8948	1.000000	25815	10584	1.000000	112924910	-0.005441
253740054	109765120.000000	5699950	10000.000000	28753	8822	1.000000	26149	10415	1.000000	114410561	-0.005157
253723782	109804592.000000	5706411	10000.000000	28776	8808	1.000000	25674	10663	1.000000	115890333	-0.005157
253713324	109791635.000000	5706097	10000.000000	28932	8875	1.000000	25967	10606	1.000000	117369973	-0.005082
253741147	109773061.000000	5702825	10000.000000	28997	8758	1.000000	26077	10512	1.000000	118844223	-0.005174
253715954	109782438.000000	5705701	10000.000000	28838	8765	1.000000	25822	10632	1.000000	120319600	-0.005277
253725031	109799975.000000	5706126	10000.000000	28860	8797	1.000000	25983	10853	1.000000	121795460	-0.005185
253750666	109765274.000000	5705895	10000.000000	28682	9040	1.000000	25911	10704	1.000000	123266815	-0.005068
253750407	109780497.000000	5705735	10000.000000	28950	8726	1.000000	26055	10331	1.000000	124735543	-0.004219
253716568	109804642.000000	5706569	10000.000000	28819	8730	1.000000	26204	10457	1.000000	126202474	-0.004185
253716326	109814253.000000	5707935	10000.000000	28799	8940	1.000000	26034	10594	1.000000	127666065	-0.004090
253735569	109817555.000000	5709203	10000.000000	28693	9065	1.000000	26134	10590	1.000000	129126947	-0.003970
253734402	109770048.000000	5706313	10000.000000	28752	8907	1.000000	25937	10728	1.000000	130584941	-0.003914
253740423	109779000.000000	5707706	10000.000000	28938	8713	1.000000	25900	10537	1.000000	132040337	-0.003980
253738614	109774685.000000	5702189	10000.000000	28754	8699	1.000000	26077	10585	1.000000	133495051	-0.004185
253736538	109813733.000000	5711480	10000.000000	28865	8708	1.000000	25790	10618	1.000000	134949410	-0.003648
253737575	109786108.000000	5707069	10000.000000	28928	8819	1.000000	25895	10380	1.000000	136398274	-0.004055
253746936	109781811.000000	5706579	10000.000000	28939	8905	1.000000	26009	10512	1.000000	137845120	-0.003982
253732869	109817508.000000	5705079	10000.000000	28880	8798	1.000000	26046	10630	1.000000	139290994	-0.003747
253734206	109782982.000000	5703781	10000.000000	28890	8870	1.000000	25908	10697	1.000000	140736894	-0.003523
253751615	109764710.000000	5705079	10000.000000	28944	8748	1.000000	25838	10521	1.000000	142179430	-0.002874
253732596	109766326.000000	5701022	10000.000000	28781	8732	1.000000	25893	10656	1.000000	143618601	-0.002893
253749429	109757423.000000	5705809	10000.000000	28697	8923	1.000000	26033	10640	1.000000	145055716	-0.003017
253704952	109817988.000000	5704938	10000.000000	28693	8823	1.000000	25905	10555	1.000000	146490687	-0.003041
253727087	109822154.000000	5708746	10000.000000	28840	8922	1.000000	25922	10646	1.000000	147925052	-0.002965
253726893	109789984.000000	5703526	10000.000000	28891	8913	1.000000	25880	10511	1.000000	149354513	-0.003061
253756396	109770551.000000	5704150	10000.000000	28955	8876	1.000000	25819	10772	1.000000	150782494	-0.003013
253750672	109786016.000000	5708254	10000.000000	28777	8806	1.000000	26034	10658	1.000000	152211624	-0.002845
253753663	109756911.000000	5700898	10000.000000	28742	8969	1.000000	26028	10436	1.000000	153637620	-0.003211
253723550	109792901.000000	5708090	10000.000000	28885	8727	1.000000	25955	10568	1.000000	155061960	-0.003222
253748198	109778555.000000	5704093	10000.000000	28906	8722	1.000000	26072	10554	1.000000	156483925	-0.002996
253729142	109787728.000000	5706834	10000.000000	28912	8888	1.000000	26028	10609	1.000000	157900424	-0.002944
253736251	109765576.000000	5706209	10000.000000	28524	8832	1.000000	25934	10666	1.000000	159317721	-0.002912
253713926	109816384.000000	5707569	10000.000000	28554	8897	1.000000	25931	10680	1.000000	160732314	-0.003170
npatches	nstrain	runtime	dt	init_x	init_y	init_y_blood	init_z	init_S	beta0	beta1	beta2	beta3	mean_beta	B	d	delta	delta_blood	b[0]	mut	m	CTL	c	g	epsilon	k	het	lambda	rho	omega	x_max	patch.dyna	DELTA	A	VA
10000	1	100.000000	0.000100	21900	9499	5000000	0.001000	10000000	14.354150	21.526082	9.676685	12.059150	19	8000000000.000000	0.010000	1.000000	1.000000	800000	0.000050	0.048000	1	0.001000	1.000000	25.000000	15.000000	0.500000	0.001000	0.001000	0.010000	31987	0	10.000000	7.000000	1.000000
sus	inf	inf_blood	z	x[0]	y[0][0]	z[0]	x[1]	y[1][0]	z[1]	S[0]	synchrony
219000000	94990000.000000	5000000	10.000000	21900	9499	0.001000	21900	9499	0.001000	10000000	0.000000
266787551	82673067.000000	4300263	10000.000000	28342	7168	1.000000	25869	9010	1.000000	11325527	0.000000
266892078	82485244.000000	4283237	10000.000000	28270	7377	1.000000	25950	8679	1.000000	12632384	0.000000
266896363	82437767.000000	4288271	10000.000000	28114	7204	1.000000	25884	8888	1.000000	13939062	0.000000
266890431	82456365.000000	4286094	10000.000000	28253	7172	1.000000	25739	8729	1.000000	15242239	0.000000
266892008	82458633.000000	4288752	10000.000000	28270	7334	1.000000	25981	8757	1.000000	16544649	0.000000
266905285	82461703.000000	4287638	10000.000000	28461	7200	1.000000	26226	8647	1.000000	17842816	0.000000
266893022	82455235.000000	4286555	10000.000000	28406	7077	1.000000	26058	8851	1.000000	19140406	0.000000
266870093	82468462.000000	4286697	10000.000000	28369	7315	1.000000	25953	8832	1.000000	20436447	0.000000
266917820	82469265.000000	4285737	10000.000000	28500	7402	1.000000	25743	8739	1.000000	21728760	0.000000
266878410	82499439.000000	4288922	10000.000000	28283	7278	1.000000	26003	8795	1.000000	23018157	0.000000
266851131	82509769.000000	4289473	10000.000000	28394	7262	1.000000	25644	8720	1.000000	24308584	0.000000
266886263	82442994.000000	4286130	10000.000000	28547	7274	1.000000	25969	8702	1.000000	25596049	0.000000
266867363	82512813.000000	4289657	10000.000000	28210	7508	1.000000	25882	8483	1.000000	26882764	0.000000
266887124	82463905.000000	4284181	10000.000000	28366	7128	1.000000	25899	8605	1.000000	28167065	0.000000
266882230	82430135.000000	4282370	10000.000000	28431	7218	1.000000	25687	8963	1.000000	29446461	0.000000
266918068	82440466.000000	4280401	10000.000000	28396	7216	1.000000	25934	8846	1.000000	30725255	0.000000
266880649	82483789.000000	4288233	10000.000000	28166	7353	1.000000	25769	8683	1.000000	32004010	0.000000
266907630	82444067.000000	4286350	10000.000000	28144	7211	1.000000	26048	8694	1.000000	33280138	0.000000
266904689	82428817.000000	4288361	10000.000000	28286	7344	1.000000	26004	8682	1.000000	34552207	0.000000
266907130	82443361.000000	4284795	10000.000000	28264	7271	1.000000	25838	8735	1.000000	35824993	0.000000
266884254	82460697.000000	4285856	10000.000000	28355	7301	1.000000	26027	8806	1.000000	37095855	0.000000
266891380	82462829.000000	4290153	10000.000000	28362	7189	1.000000	26055	8672	1.000000	38364931	0.000000
266886542	82477433.000000	4287478	10000.000000	28400	7200	1.000000	25718	8820	1.000000	39632107	0.000000
266880560	82481234.000000	4286844	10000.000000	28321	7218	1.000000	25985	8447	1.000000	40897149	0.000000
266890945	82484520.000000	4286293	10000.000000	28137	7322	1.000000	26081	8701	1.000000	42159848	0.000000
266884886	82451587.000000	4287219	10000.000000	28412	7123	1.000000	25829	8603	1.000000	43419258	0.000000
266905052	82448076.000000	4283538	10000.000000	27919	7267	1.000000	25823	8709	1.000000	44678357	0.000000
266880556	82448636.000000	4288065	10000.000000	28233	7272	1.000000	25774	8644	1.000000	45934947	0.000000
266879431	82473890.000000	4286929	10000.000000	28288	7223	1.000000	25851	8883	1.000000	47190827	0.000000
266913283	82454738.000000	4282807	10000.000000	28249	7121	1.000000	25769	8749	1.000000	48444074	0.000000
266885209	82474616.000000	4283110	10000.000000	28355	7322	1.000000	25582	8908	1.000000	49696579	0.000000
266876119	82476135.000000	4285527	10000.000000	28423	7203	1.000000	26035	8485	1.000000	50944797	0.000000
266887241	82474165.000000	4283447	10000.000000	28265	7228	1.000000	25864	8738	1.000000	52193251	0.000000
266890010	82469825.000000	4288347	10000.000000	28358	7208	1.000000	25868	8838	1.000000	53438009	0.000000
266895952	82470272.000000	4284420	10000.000000	28008	7420	1.000000	25896	8872	1.000000	54680967	0.000000
266898619	82458304.000000	4286425	10000.000000	28358	7266	1.000000	25858	8856	1.000000	55921962	0.000000
266864380	82484048.000000	4285672	10000.000000	28094	7185	1.000000	25746	8702	1.000000	57160508	0.000000
266867983	82493639.000000	4291099	10000.000000	28224	7072	1.000000	26125	8646	1.000000	58398387	0.000000
266881163	82488336.000000	4288354	10000.000000	28291	7368	1.000000	25695	8897	1.000000	59635147	0.000000
266887531	82462080.000000	4287289	10000.000000	28213	7473	1.000000	26149	8626	1.000000	60871607	-1.#IND00
266881174	82472819.000000	4284575	10000.000000	28358	7137	1.000000	25917	8579	1.000000	62104052	0.016000
266860096	82510347.000000	4291412	10000.000000	28061	7190	1.000000	25930	8831	1.000000	63336942	0.005475
266889522	82486626.000000	4285543	10000.000000	28395	7383	1.000000	25917	8864	1.000000	64566203	0.000462
266888464	82497851.000000	4289035	10000.000000	28179	7272	1.000000	26058	8809	1.000000	65794040	0.000590
266886556	82465506.000000	4284196	10000.000000	28186	7274	1.000000	25792	8623	1.000000	67020061	0.000859
266896243	82461895.000000	4288796	10000.000000	28369	7245	1.000000	25602	8681	1.000000	68244406	0.004797
266874449	82488120.000000	4287890	10000.000000	28618	7248	1.000000	25859	8663	1.000000	69466568	0.003621
266922617	82442223.000000	4280742	10000.000000	28303	7239	1.000000	25932	8667	1.000000	70686781	0.003232
266889069	82463420.000000	4283545	10000.000000	28328	7193	1.000000	25858	8803	1.000000	71902044	0.003901
266919104	82444497.000000	4288627	10000.000000	28163	7268	1.000000	25908	8546	1.000000	73115806	0.004050
266913028	82430758.000000	4282913	10000.000000	28101	7180	1.000000	25920	8616	1.000000	74328243	0.003211
266883308	82472679.000000	4287578	10000.000000	28212	7165	1.000000	25779	8767	1.000000	75539588	0.002337
266920444	82448249.000000	4282342	10000.000000	28453	7068	1.000000	25768	8656	1.000000	76751086	0.002740
266896020	82429707.000000	4286757	10000.000000	28302	7561	1.000000	25856	8597	1.000000	77961356	0.003328
266908849	82451262.000000	4284795	10000.000000	28328	7125	1.000000	26256	8530	1.000000	79167614	0.006302
266874755	82493544.000000	4285865	10000.000000	28226	7446	1.000000	25873	8558	1.000000	80373233	0.004965
266912472	82457291.000000	4282426	10000.000000	28379	7243	1.000000	25825	8748	1.000000	81575663	0.004734
266883904	82476830.000000	4283875	10000.000000	28175	7260	1.000000	25871	8433	1.000000	82778394	0.004981
266913069	82458831.000000	4286815	10000.000000	28390	7214	1.000000	25838	8607	1.000000	83979339	0.005647
266897806	82430708.000000	4281222	10000.000000	28295	7308	1.000000	25984	8667	1.000000	85178100	0.005567
266876352	82472432.000000	4283647	10000.000000	28438	7072	1.000000	25964	8826	1.000000	86373688	0.006361
266915855	82436509.000000	4285517	10000.000000	28351	7242	1.000000	25949	8375	1.000000	87568950	0.004721
266899369	82463892.000000	4283423	10000.000000	28259	7134	1.000000	26162	8660	1.000000	88759646	0.003743
266860008	82486531.000000	4290467	10000.000000	28510	7266	1.000000	25735	8798	1.000000	89951201	0.003601
266897711	82446229.000000	4285191	10000.000000	28255	7256	1.000000	25896	8752	1.000000	91140402	0.002416
266863749	82509807.000000	4289387	10000.000000	28402	7343	1.000000	25882	8792	1.000000	92327599	0.002123
266890022	82455546.000000	4287148	10000.000000	28277	7289	1.000000	25829	8754	1.000000	93513382	0.002345
266890148	82462425.000000	4286965	10000.000000	28184	7354	1.000000	25856	8634	1.000000	94696631	0.002218
266898949	82463729.000000	4283176	10000.000000	28152	7028	1.000000	25722	8690	1.000000	95879207	0.002163
266893679	82451587.000000	4284178	10000.000000	28356	7198	1.000000	25968	8556	1.000000	97059498	0.003056
266917208	82429555.000000	4287347	10000.000000	28390	7271	1.000000	25831	8822	1.000000	98238556	0.002269
266902864	82446300.000000	4285028	10000.000000	28463	7198	1.000000	25849	8923	1.000000	99416314	0.002957
266889699	82467783.000000	4284008	10000.000000	28171	7453	1.000000	25981	8930	1.000000	100592061	0.003633
266892840	82470749.000000	4286627	10000.000000	28225	7184	1.000000	25859	8656	1.000000	101766226	0.003593
266893287	82449709.000000	4285192	10000.000000	28164	7351	1.000000	25989	8719	1.000000	102936807	0.003571
266913681	82432507.000000	4284210	10000.000000	28328	7459	1.000000	25728	8753	1.000000	104107505	0.003517
266901778	82451449.000000	4285453	10000.000000	28265	7321	1.000000	25611	8748	1.000000	105275862	0.004127
266900688	82462745.000000	4284685	10000.000000	28546	7167	1.000000	25988	8504	1.000000	106443846	0.003827
266899717	82466350.000000	4285820	10000.000000	28323	7159	1.000000	25857	8776	1.000000	107606653	0.004341
266891524	82457932.000000	4285455	10000.000000	28300	7256	1.000000	25879	8834	1.000000	108770433	0.004308
266859615	82492142.000000	4288195	10000.000000	28380	7287	1.000000	25875	8815	1.000000	109931161	0.004226
266911461	82431835.000000	4282615	10000.000000	28418	7297	1.000000	25878	8737	1.000000	111090874	0.004097
266888582	82468512.000000	4283488	10000.000000	28523	7291	1.000000	25886	8809	1.000000	112245804	0.004056
266887824	82459611.000000	4285534	10000.000000	28345	7275	1.000000	25996	8789	1.000000	113400922	0.003682
266903973	82430064.000000	4283823	10000.000000	28409	7212	1.000000	25984	8708	1.000000	114554475	0.004151
266900352	82483645.000000	4284949	10000.000000	28232	7280	1.000000	25975	8806	1.000000	115707215	0.004735
266872427	82458956.000000	4285067	10000.000000	28208	7271	1.000000	25825	8854	1.000000	116857918	0.004573
266879675	82483307.000000	4287640	10000.000000	28192	7378	1.000000	25815	8754	1.000000	118005082	0.004357
266895600	82471725.000000	4284429	10000.000000	28270	7342	1.000000	25871	8672	1.000000	119151961	0.003854
266885841	82452723.000000	4280942	10000.000000	28100	7461	1.000000	26037	8689	1.000000	120296936	0.003841
266891541	82457051.000000	4283009	10000.000000	28420	7165	1.000000	25873	8633	1.000000	121439306	0.003644
266902270	82472548.000000	4285020	10000.000000	28190	7093	1.000000	25786	8884	1.000000	122581579	0.003116
266894926	82454402.000000	4285244	10000.000000	28329	7259	1.000000	25955	8729	1.000000	123721940	0.002678
266917126	82448382.000000	4289992	10000.000000	28406	7400	1.000000	25778	8716	1.000000	124862314	0.002592
266877864	82497559.000000	4286048	10000.000000	28294	7164	1.000000	25857	8885	1.000000	125998997	0.002481
266867583	82493058.000000	4286453	10000.000000	28107	7259	1.000000	25848	8899	1.000000	127137356	0.002396
266892542	82448606.000000	4283281	10000.000000	28117	7207	1.000000	25858	8683	1.000000	128274217	0.002514
266910233	82434805.000000	4283104	10000.000000	28404	7139	1.000000	25887	8507	1.000000	129406908	0.002311
266893012	82453063.000000	4284569	10000.000000	28386	7157	1.000000	25944	8604	1.000000	130538675	0.002399
npatches	nstrain	runtime	dt	init_x	init_y	init_y_blood	init_z	init_S	beta0	beta1	beta2	beta3	mean_beta	B	d	delta	delta_blood	b[0]	mut	m	CTL	c	g	epsilon	k	het	lambda	rho	omega	x_max	patch.dyna	DELTA	A	VA
10000	1	100.000000	0.000100	21900	9499	5000000	0.001000	10000000	18.405284	14.033201	17.137064	13.994290	19	8000000000.000000	0.010000	1.000000	1.000000	800000	0.000050	0.048000	1	0.001000	1.000000	25.000000	16.000000	0.500000	0.001000	0.001000	0.010000	31987	0	10.000000	7.000000	1.000000
sus	inf	inf_blood	z	x[0]	y[0][0]	z[0]	x[1]	y[1][0]	z[1]	S[0]	synchrony
219000000	94990000.000000	5000000	10.000000	21900	9499	0.001000	21900	9499	0.001000	10000000	0.000000
279586630	59138461.000000	3075104	10000.000000	28417	5759	1.000000	29417	5062	1.000000	11088208	0.000000
280514569	57679944.000000	2997086	10000.000000	28524	5625	1.000000	29271	4896	1.000000	12061570	0.000000
280596648	57547477.000000	2994245	10000.000000	28244	5570	1.000000	29253	5029	1.000000	13024481	0.000000
280588232	57551349.000000	2989868	10000.000000	28367	5677	1.000000	29410	4918	1.000000	13986335	0.000000
280594945	57549834.000000	2991837	10000.000000	28245	5536	1.000000	29351	4971	1.000000	14947159	0.000000
280632161	57506134.000000	2990885	10000.000000	28398	5435	1.000000	29283	5005	1.000000	15905059	0.000000
280630840	57542532.000000	2991123	10000.000000	28096	5869	1.000000	29217	4995	1.000000	16861312	0.000000
280595287	57523927.000000	2988459	10000.000000	28140	5582	1.000000	29290	4992	1.000000	17816284	0.000000
280631601	57501097.000000	2993825	10000.000000	28466	5600	1.000000	29342	4934	1.000000	18771382	0.000000
280616287	57527741.000000	2987332	10000.000000	28163	5533	1.000000	29461	4734	1.000000	19725283	0.000000
280589680	57558438.000000	2992610	10000.000000	28315	5629	1.000000	29647	5005	1.000000	20678990	0.000000
280595960	57523441.000000	2990248	10000.000000	28451	5492	1.000000	29550	4782	1.000000	21629397	0.000000
280608733	57535353.000000	2993181	10000.000000	28289	5488	1.000000	29476	5008	1.000000	22578770	0.000000
280619552	57518145.000000	2988563	10000.000000	28353	5631	1.000000	29420	4994	1.000000	23526335	0.000000
280607356	57537881.000000	2990533	10000.000000	28558	5539	1.000000	29447	4902	1.000000	24471801	0.000000
280640010	57522530.000000	2987769	10000.000000	28442	5634	1.000000	29429	4909	1.000000	25416232	0.000000
280620503	57515603.000000	2988199	10000.000000	28305	5614	1.000000	29525	4864	1.000000	26359489	0.000000
280619910	57514654.000000	2992434	10000.000000	27962	5550	1.000000	29293	5117	1.000000	27301630	0.000000
280616033	57529780.000000	2991358	10000.000000	28466	5521	1.000000	29426	4807	1.000000	28241094	0.000000
280594617	57558411.000000	2989649	10000.000000	28302	5623	1.000000	29299	4997	1.000000	29180955	0.000000
280605967	57541408.000000	2990791	10000.000000	28573	5419	1.000000	29271	4976	1.000000	30118217	0.000000
280622779	57529897.000000	2986409	10000.000000	28311	5585	1.000000	29446	4909	1.000000	31054717	0.000000
280592185	57549762.000000	2991555	10000.000000	28351	5693	1.000000	29401	5049	1.000000	31990029	0.000000
280631225	57524919.000000	2989165	10000.000000	28356	5433	1.000000	29298	4883	1.000000	32923838	0.000000
280600235	57531478.000000	2986655	10000.000000	28347	5602	1.000000	29658	4922	1.000000	33856656	0.000000
280603062	57537940.000000	2989295	10000.000000	28383	5539	1.000000	29439	5014	1.000000	34786850	0.000000
280591248	57547897.000000	2991376	10000.000000	28473	5480	1.000000	29351	4968	1.000000	35716300	0.000000
280640320	57504393.000000	2989693	10000.000000	28387	5727	1.000000	29382	5214	1.000000	36643010	0.000000
280622709	57512077.000000	2985847	10000.000000	28524	5504	1.000000	29324	4972	1.000000	37569511	0.000000
280626353	57543952.000000	2989698	10000.000000	28258	5518	1.000000	29534	5022	1.000000	38493792	0.000000
280593998	57559180.000000	2990207	10000.000000	28337	5489	1.000000	29388	4890	1.000000	39416892	0.000000
280574667	57591719.000000	2991938	10000.000000	28304	5611	1.000000	29550	4899	1.000000	40339913	0.000000
280626167	57490110.000000	2987118	10000.000000	28575	5468	1.000000	29484	4932	1.000000	41260663	0.000000
280624595	57514075.000000	2989602	10000.000000	28334	5650	1.000000	29571	4915	1.000000	42179695	0.000000
280615920	57526521.000000	2989267	10000.000000	28251	5631	1.000000	29645	4833	1.000000	43097501	0.000000
280592252	57559667.000000	2991688	10000.000000	28425	5609	1.000000	29505	4848	1.000000	44013688	0.000000
280625487	57528866.000000	2988985	10000.000000	28351	5619	1.000000	29488	4809	1.000000	44930460	0.000000
280601756	57518535.000000	2991271	10000.000000	28333	5688	1.000000	29397	4943	1.000000	45842972	0.000000
280595890	57543618.000000	2987332	10000.000000	28085	5686	1.000000	29459	4973	1.000000	46754260	0.000000
280589665	57560631.000000	2992824	10000.000000	28259	5553	1.000000	29438	4871	1.000000	47665956	-1.#IND00
280585487	57549371.000000	2988905	10000.000000	28533	5468	1.000000	29572	5012	1.000000	48576630	0.003200
280582531	57547924.000000	2992081	10000.000000	28425	5672	1.000000	29389	4925	1.000000	49484890	-0.002643
280601463	57527543.000000	2989105	10000.000000	28299	5777	1.000000	29376	4926	1.000000	50392021	-0.008231
280613790	57522241.000000	2986236	10000.000000	28209	5565	1.000000	29590	4822	1.000000	51297704	0.000230
280617447	57503361.000000	2986656	10000.000000	28495	5433	1.000000	29568	4922	1.000000	52201774	0.000455
280609214	57552768.000000	2992052	10000.000000	28185	5624	1.000000	29318	4803	1.000000	53103218	0.001598
280629056	57515854.000000	2991414	10000.000000	28318	5450	1.000000	29522	4912	1.000000	54005320	-0.001125
280625367	57501412.000000	2988245	10000.000000	28030	5701	1.000000	29173	4967	1.000000	54905510	-0.002638
280634980	57504709.000000	2991664	10000.000000	28288	5549	1.000000	29309	5034	1.000000	55803890	-0.002667
280611871	57506724.000000	2988082	10000.000000	28416	5619	1.000000	29455	4926	1.000000	56702034	-0.007859
280600128	57554472.000000	2990893	10000.000000	28439	5582	1.000000	29447	5004	1.000000	57598474	-0.006764
280613091	57550153.000000	2991056	10000.000000	28436	5508	1.000000	29624	4930	1.000000	58495714	-0.006215
280587857	57531682.000000	2992969	10000.000000	28298	5676	1.000000	29353	5035	1.000000	59390075	-0.005416
280620910	57520462.000000	2992572	10000.000000	28656	5434	1.000000	29410	4995	1.000000	60282473	-0.004998
280621509	57522124.000000	2987629	10000.000000	28511	5547	1.000000	29430	4934	1.000000	61173835	-0.004543
280603389	57556901.000000	2991034	10000.000000	28416	5593	1.000000	29553	5018	1.000000	62064457	-0.004197
280591727	57560107.000000	2991977	10000.000000	28395	5771	1.000000	29520	4861	1.000000	62954080	-0.003281
280592053	57534440.000000	2990703	10000.000000	28144	5527	1.000000	29459	4827	1.000000	63842216	-0.003001
280622278	57565368.000000	2992105	10000.000000	28284	5572	1.000000	29324	5028	1.000000	64727635	-0.003210
280580371	57540224.000000	2988239	10000.000000	28354	5729	1.000000	29594	4891	1.000000	65612672	-0.003133
280598415	57543017.000000	2991188	10000.000000	28166	5513	1.000000	29440	4916	1.000000	66494901	-0.002127
280614932	57533633.000000	2986979	10000.000000	28480	5723	1.000000	29345	4901	1.000000	67375273	-0.002457
280614626	57557840.000000	2990877	10000.000000	28097	5580	1.000000	29645	4880	1.000000	68256021	-0.002126
280628610	57526913.000000	2992440	10000.000000	28355	5727	1.000000	29564	5003	1.000000	69137161	-0.002239
280580680	57526389.000000	2987378	10000.000000	28570	5534	1.000000	29475	4882	1.000000	70014031	-0.002245
280612886	57522468.000000	2991696	10000.000000	28405	5525	1.000000	29624	4936	1.000000	70889554	-0.003022
280618732	57519174.000000	2988693	10000.000000	28339	5371	1.000000	29361	4980	1.000000	71764873	-0.003542
280615012	57542835.000000	2991494	10000.000000	28454	5590	1.000000	29388	4894	1.000000	72639117	-0.003464
280615500	57494200.000000	2990730	10000.000000	28359	5690	1.000000	29445	4882	1.000000	73512908	-0.004260
280614134	57532381.000000	2988900	10000.000000	28353	5567	1.000000	29446	4842	1.000000	74382586	-0.004317
280630129	57511978.000000	2989830	10000.000000	28191	5671	1.000000	29629	4870	1.000000	75252254	-0.004054
280580213	57561473.000000	2990487	10000.000000	28198	5671	1.000000	29271	4791	1.000000	76121340	-0.003706
280621601	57510126.000000	2990881	10000.000000	28471	5450	1.000000	29402	5019	1.000000	76987979	-0.003487
280610671	57530440.000000	2989872	10000.000000	28239	5489	1.000000	29321	4995	1.000000	77852752	-0.003362
280624982	57516430.000000	2990276	10000.000000	28376	5587	1.000000	29253	4862	1.000000	78718433	-0.003611
280602762	57521572.000000	2993130	10000.000000	28387	5625	1.000000	29460	4978	1.000000	79582652	-0.004658
280611503	57524467.000000	2991576	10000.000000	28351	5690	1.000000	29388	4923	1.000000	80444414	-0.004452
280600289	57539059.000000	2991800	10000.000000	28484	5530	1.000000	29442	4853	1.000000	81304764	-0.004527
280634067	57524207.000000	2990263	10000.000000	28143	5501	1.000000	29541	4981	1.000000	82162137	-0.004433
280607970	57545041.000000	2996239	10000.000000	28212	5641	1.000000	29212	5038	1.000000	83020863	-0.004369
280625227	57517232.000000	2990860	10000.000000	28287	5772	1.000000	29381	4946	1.000000	83879724	-0.003798
280601522	57557215.000000	2993157	10000.000000	28472	5631	1.000000	29402	4912	1.000000	84737159	-0.003588
280559753	57560998.000000	2991689	10000.000000	28401	5545	1.000000	29394	4900	1.000000	85591677	-0.003519
280602397	57554890.000000	2991705	10000.000000	28237	5528	1.000000	29526	4712	1.000000	86444965	-0.003577
280604549	57531934.000000	2989006	10000.000000	28322	5575	1.000000	29292	4829	1.000000	87295212	-0.003442
280618201	57523941.000000	2989530	10000.000000	28540	5370	1.000000	29544	4852	1.000000	88145240	-0.003332
280595362	57558882.000000	2992283	10000.000000	28309	5520	1.000000	29648	4830	1.000000	88997176	-0.003212
280616492	57520458.000000	2991517	10000.000000	28419	5601	1.000000	29288	4976	1.000000	89846504	-0.003137
280605483	57543024.000000	2991053	10000.000000	28399	5615	1.000000	29338	4925	1.000000	90693594	-0.003083
280605179	57542016.000000	2989465	10000.000000	28457	5538	1.000000	29535	4909	1.000000	91540649	-0.002951
280587188	57537781.000000	2987737	10000.000000	28422	5454	1.000000	29420	5068	1.000000	92384703	-0.002831
280606850	57537202.000000	2986963	10000.000000	28446	5595	1.000000	29647	5005	1.000000	93225757	-0.003165
280597885	57519793.000000	2988145	10000.000000	28301	5582	1.000000	29612	4807	1.000000	94068390	-0.002807
280583193	57542815.000000	2993991	10000.000000	28140	5637	1.000000	29254	4970	1.000000	94909508	-0.003110
280603124	57525912.000000	2987463	10000.000000	28303	5678	1.000000	29399	4900	1.000000	95749093	-0.002878
280632234	57500833.000000	2989434	10000.000000	28497	5558	1.000000	29545	4809	1.000000	96585395	-0.002946
280602968	57525002.000000	2987690	10000.000000	28632	5484	1.000000	29593	4898	1.000000	97422137	-0.002892
280624060	57526804.000000	2989017	10000.000000	28466	5542	1.000000	29274	4837	1.000000	98259137	-0.002888
280626172	57489118.000000	2988897	10000.000000	28291	5647	1.000000	29291	4926	1.000000	99091916	-0.002032
npatches	nstrain	runtime	dt	init_x	init_y	init_y_blood	init_z	init_S	beta0	beta1	beta2	beta3	mean_beta	B	d	delta	delta_blood	b[0]	mut	m	CTL	c	g	epsilon	k	het	lambda	rho	omega	x_max	patch.dyna	DELTA	A	VA
10000	1	100.000000	0.000100	21900	9499	5000000	0.001000	10000000	12.877144	13.685077	12.988494	14.131008	19	8000000000.000000	0.010000	1.000000	1.000000	800000	0.000050	0.048000	1	0.001000	1.000000	25.000000	17.000000	0.500000	0.001000	0.001000	0.010000	31987	0	10.000000	7.000000	1.000000
sus	inf	inf_blood	z	x[0]	y[0][0]	z[0]	x[1]	y[1][0]	z[1]	S[0]	synchrony
219000000	94990000.000000	5000000	10.000000	21900	9499	0.001000	21900	9499	0.001000	10000000	0.000000
292069408	38682134.000000	2012249	10000.000000	30435	3324	1.000000	30345	3282	1.000000	10858689	0.000000
294554606	35045684.000000	1820097	10000.000000	30696	2925	1.000000	30515	2937	1.000000	11494573	0.000000
294934986	34498313.000000	1792345	10000.000000	30688	2804	1.000000	30341	2879	1.000000	12103110	0.000000
295002999	34427944.000000	1789165	10000.000000	30756	2790	1.000000	30373	2898	1.000000	12707074	0.000000
295006735	34391542.000000	1789030	10000.000000	30719	2768	1.000000	30430	2910	1.000000	13310946	0.000000
295029100	34414135.000000	1788904	10000.000000	30737	2862	1.000000	30589	2855	1.000000	13910716	0.000000
295018773	34421485.000000	1791092	10000.000000	30531	2764	1.000000	30364	2769	1.000000	14508966	0.000000
294999228	34426220.000000	1790107	10000.000000	30733	2748	1.000000	30478	2818	1.000000	15108928	0.000000
294987209	34422342.000000	1791390	10000.000000	30636	2736	1.000000	30692	2941	1.000000	15707075	0.000000
295006834	34433924.000000	1792034	10000.000000	30817	2787	1.000000	30629	2851	1.000000	16304509	0.000000
294957968	34438330.000000	1788394	10000.000000	30662	2731	1.000000	30531	2821	1.000000	16900060	0.000000
294987223	34428167.000000	1788950	10000.000000	30469	2840	1.000000	30322	2884	1.000000	17496411	0.000000
295020169	34397629.000000	1783176	10000.000000	30753	2817	1.000000	30464	2866	1.000000	18090270	0.000000
295024723	34388516.000000	1786620	10000.000000	30682	2681	1.000000	30358	2747	1.000000	18683460	0.000000
294978721	34431333.000000	1788705	10000.000000	30760	2779	1.000000	30520	2856	1.000000	19276286	0.000000
295003696	34400774.000000	1788727	10000.000000	30445	2802	1.000000	30292	2916	1.000000	19868702	0.000000
295020747	34422103.000000	1787699	10000.000000	30638	2772	1.000000	30520	2887	1.000000	20462265	0.000000
295014426	34402708.000000	1788513	10000.000000	30465	2854	1.000000	30514	2949	1.000000	21053781	0.000000
295014911	34447049.000000	1789756	10000.000000	30967	2752	1.000000	30465	2843	1.000000	21643101	0.000000
295001941	34413897.000000	1788082	10000.000000	30510	2762	1.000000	30458	2939	1.000000	22231838	0.000000
295004794	34413973.000000	1788743	10000.000000	30755	2787	1.000000	30370	2960	1.000000	22819965	0.000000
294995754	34423644.000000	1789998	10000.000000	30619	2716	1.000000	30736	2734	1.000000	23407762	0.000000
295020912	34404374.000000	1789208	10000.000000	30323	2912	1.000000	30242	2767	1.000000	23993735	0.000000
295013996	34417449.000000	1786240	10000.000000	30530	2856	1.000000	30623	2886	1.000000	24579360	0.000000
295000597	34432383.000000	1788698	10000.000000	30846	2867	1.000000	30426	2873	1.000000	25163550	0.000000
294994219	34417652.000000	1790762	10000.000000	30570	2924	1.000000	30436	2773	1.000000	25748878	0.000000
295001929	34423291.000000	1789089	10000.000000	30451	2725	1.000000	30418	2811	1.000000	26332044	0.000000
294972358	34457850.000000	1792069	10000.000000	30493	2895	1.000000	30428	2939	1.000000	26915969	0.000000
294979737	34439362.000000	1789348	10000.000000	30739	2876	1.000000	30418	2893	1.000000	27497200	0.000000
295003196	34436117.000000	1791253	10000.000000	30436	2795	1.000000	30362	2863	1.000000	28077627	0.000000
295012733	34392785.000000	1787086	10000.000000	30767	2789	1.000000	30243	2782	1.000000	28658036	0.000000
294997393	34417517.000000	1785247	10000.000000	30616	2777	1.000000	30269	2958	1.000000	29236151	0.000000
294991002	34432624.000000	1789818	10000.000000	30848	2782	1.000000	30527	2864	1.000000	29814447	0.000000
294976847	34429606.000000	1790823	10000.000000	30763	2725	1.000000	30427	2850	1.000000	30390396	0.000000
295007500	34436369.000000	1789787	10000.000000	30627	2799	1.000000	30528	2949	1.000000	30966228	0.000000
294983288	34424756.000000	1789987	10000.000000	30604	2858	1.000000	30366	2942	1.000000	31542317	0.000000
295013036	34415686.000000	1788805	10000.000000	30730	2766	1.000000	30316	2865	1.000000	32117192	0.000000
295018427	34422798.000000	1787810	10000.000000	30569	2750	1.000000	30174	2887	1.000000	32691427	0.000000
294987356	34453465.000000	1789549	10000.000000	30706	2883	1.000000	30560	2888	1.000000	33263939	0.000000
295013779	34436693.000000	1787531	10000.000000	30411	2876	1.000000	30699	2890	1.000000	33835590	-1.#IND00
294992513	34437834.000000	1788917	10000.000000	30685	2711	1.000000	30652	2895	1.000000	34406280	0.004800
294981439	34442804.000000	1790554	10000.000000	30557	2736	1.000000	30456	2856	1.000000	34976879	-0.000667
294961859	34472592.000000	1790318	10000.000000	30473	2842	1.000000	30575	2852	1.000000	35546087	0.008365
295002099	34444707.000000	1792886	10000.000000	30435	2826	1.000000	30269	2815	1.000000	36116044	0.004299
294996782	34408330.000000	1791528	10000.000000	30547	2881	1.000000	30466	2886	1.000000	36682962	0.012949
294984181	34453737.000000	1789309	10000.000000	30569	2780	1.000000	30575	2828	1.000000	37248352	0.010554
295013912	34419442.000000	1789064	10000.000000	30541	2807	1.000000	30704	2822	1.000000	37814048	0.008348
294979782	34445326.000000	1790816	10000.000000	30646	2667	1.000000	30587	2853	1.000000	38380406	0.006953
295001028	34430267.000000	1790561	10000.000000	30541	2797	1.000000	30472	2842	1.000000	38945311	0.003151
295000590	34399796.000000	1789157	10000.000000	30572	2672	1.000000	30510	2947	1.000000	39507740	0.004028
295015016	34418001.000000	1790036	10000.000000	30472	2758	1.000000	30579	2876	1.000000	40070521	0.005063
294993174	34434873.000000	1791296	10000.000000	30418	2866	1.000000	30496	2842	1.000000	40632709	0.003861
294996134	34424502.000000	1789615	10000.000000	30584	2771	1.000000	30584	2897	1.000000	41193288	0.003178
295013885	34411818.000000	1790691	10000.000000	30611	2808	1.000000	30464	2927	1.000000	41753390	0.004813
294980924	34429988.000000	1788142	10000.000000	30608	2823	1.000000	30482	2830	1.000000	42312862	0.003730
294980886	34441453.000000	1788588	10000.000000	30703	2776	1.000000	30452	2922	1.000000	42871703	0.002772
295014316	34424439.000000	1788831	10000.000000	30780	2774	1.000000	30414	2941	1.000000	43429170	0.002511
294987027	34433625.000000	1790989	10000.000000	30622	2720	1.000000	30691	2877	1.000000	43987400	0.002461
294999213	34430849.000000	1790289	10000.000000	30740	2717	1.000000	30526	2820	1.000000	44543528	0.002719
294986837	34456914.000000	1788624	10000.000000	30452	2832	1.000000	30510	2885	1.000000	45098242	0.002469
295005916	34395809.000000	1787143	10000.000000	30543	2900	1.000000	30602	2827	1.000000	45652440	0.002444
295006270	34396917.000000	1788606	10000.000000	30703	2770	1.000000	30346	2984	1.000000	46205195	0.002173
295001258	34423250.000000	1789844	10000.000000	30851	2837	1.000000	30458	2870	1.000000	46757540	0.001616
295008478	34423982.000000	1787637	10000.000000	30662	2746	1.000000	30426	2804	1.000000	47308323	0.001693
295022390	34402460.000000	1789272	10000.000000	30760	2850	1.000000	30606	2936	1.000000	47859486	0.001403
295015075	34402923.000000	1786106	10000.000000	30561	2675	1.000000	30403	2938	1.000000	48409020	0.000751
294990207	34434133.000000	1789809	10000.000000	30799	2815	1.000000	30550	2809	1.000000	48957644	0.000725
295014601	34421882.000000	1792210	10000.000000	30713	2870	1.000000	30463	2822	1.000000	49506706	0.000404
294989523	34410217.000000	1788742	10000.000000	30631	2830	1.000000	30670	2766	1.000000	50052846	-0.000620
295008977	34415244.000000	1788334	10000.000000	30650	2811	1.000000	30694	2904	1.000000	50599026	-0.000058
295018558	34412535.000000	1791452	10000.000000	30895	2855	1.000000	30334	2851	1.000000	51144765	-0.000219
295037651	34384920.000000	1785880	10000.000000	30369	2821	1.000000	30547	2797	1.000000	51689317	0.000228
294976356	34459598.000000	1791047	10000.000000	30570	2705	1.000000	30310	2951	1.000000	52232972	0.000440
295008501	34440534.000000	1789705	10000.000000	30588	2805	1.000000	30467	2796	1.000000	52775733	-0.000379
295003334	34428864.000000	1790130	10000.000000	30569	2791	1.000000	30726	2816	1.000000	53319897	-0.000560
294982952	34446990.000000	1789456	10000.000000	30651	2789	1.000000	30619	2964	1.000000	53863294	-0.000199
295005511	34429209.000000	1789307	10000.000000	30469	2777	1.000000	30370	2900	1.000000	54403566	0.000479
295022895	34410737.000000	1787309	10000.000000	30541	2743	1.000000	30657	2926	1.000000	54943592	0.000241
295006948	34428244.000000	1786497	10000.000000	30541	2780	1.000000	30527	3008	1.000000	55483039	0.000543
294998985	34433724.000000	1790012	10000.000000	30694	2737	1.000000	30497	2808	1.000000	56021704	0.000789
295001805	34428716.000000	1791930	10000.000000	30745	2698	1.000000	30554	2834	1.000000	56559664	0.000431
294998944	34412961.000000	1787904	10000.000000	30589	2693	1.000000	30350	2917	1.000000	57095813	0.000155
295040567	34386924.000000	1788533	10000.000000	30566	2846	1.000000	30308	2853	1.000000	57630870	0.000272
294975092	34468337.000000	1791117	10000.000000	30567	2763	1.000000	30361	2890	1.000000	58165602	0.000194
294997072	34455309.000000	1790341	10000.000000	30214	2809	1.000000	30322	2925	1.000000	58699390	0.000111
295007314	34414078.000000	1788132	10000.000000	30597	2836	1.000000	30478	2906	1.000000	59233264	0.000168
295028891	34373651.000000	1785866	10000.000000	30441	2815	1.000000	30534	2880	1.000000	59764990	0.000168
295015933	34411230.000000	1788936	10000.000000	30881	2770	1.000000	30592	3025	1.000000	60297167	0.000466
294980520	34456019.000000	1792442	10000.000000	30579	2804	1.000000	30552	2823	1.000000	60829978	0.000553
295030840	34413724.000000	1788312	10000.000000	30547	2759	1.000000	30643	2930	1.000000	61361177	0.000874
295024947	34422049.000000	1788166	10000.000000	30626	2834	1.000000	30693	2956	1.000000	61890993	0.000826
295003158	34410159.000000	1787968	10000.000000	30697	2698	1.000000	30685	2679	1.000000	62419526	0.001168
294995170	34417695.000000	1789119	10000.000000	30678	2674	1.000000	30365	2834	1.000000	62948380	0.000539
295011729	34429610.000000	1790218	10000.000000	30449	2865	1.000000	30604	2875	1.000000	63476754	0.000746
294993787	34438666.000000	1791875	10000.000000	30508	2787	1.000000	30396	2913	1.000000	64002739	0.000973
295013037	34386921.000000	1788209	10000.000000	30573	2745	1.000000	30470	2839	1.000000	64528794	0.000969
294974956	34439401.000000	1789946	10000.000000	30568	2800	1.000000	30416	2973	1.000000	65055296	0.001555
294985780	34455943.000000	1789967	10000.000000	30650	2811	1.000000	30449	2855	1.000000	65580262	0.001495
295012702	34435899.000000	1791563	10000.000000	30656	2908	1.000000	30626	2788	1.000000	66104112	0.001693
npatches	nstrain	runtime	dt	init_x	init_y	init_y_blood	init_z	init_S	beta0	beta1	beta2	beta3	mean_beta	B	d	delta	delta_blood	b[0]	mut	m	CTL	c	g	epsilon	k	het	lambda	rho	omega	x_max	patch.dyna	DELTA	A	VA
10000	1	100.000000	0.000100	21900	9499	5000000	0.001000	10000000	26.381101	17.090551	28.038126	22.183150	19	8000000000.000000	0.010000	1.000000	1.000000	800000	0.000050	0.048000	1	0.001000	1.000000	25.000000	18.000000	0.500000	0.001000	0.001000	0.010000	31987	0	10.000000	7.000000	1.000000
sus	inf	inf_blood	z	x[0]	y[0][0]	z[0]	x[1]	y[1][0]	z[1]	S[0]	synchrony
219000000	94990000.000000	5000000	10.000000	21900	9499	0.001000	21900	9499	0.001000	10000000	0.000000
300188404	26020165.000000	1353398	10000.000000	28655	3311	1.000000	30423	2400	1.000000	10710356	0.000000
304109813	20721110.000000	1078830	10000.000000	29310	2604	1.000000	30908	1812	1.000000	11121367	0.000000
305103058	19396156.000000	1009021	10000.000000	29600	2474	1.000000	30698	1772	1.000000	11482245	0.000000
305423397	18956798.000000	986585	10000.000000	29755	2394	1.000000	30807	1709	1.000000	11830218	0.000000
305521296	18843662.000000	981225	10000.000000	29701	2413	1.000000	31119	1572	1.000000	12171834	0.000000
305550129	18812630.000000	977358	10000.000000	29802	2381	1.000000	30976	1752	1.000000	12512881	0.000000
305535003	18807976.000000	976488	10000.000000	29243	2501	1.000000	30962	1726	1.000000	12852324	0.000000
305567045	18786203.000000	978401	10000.000000	29538	2475	1.000000	30848	1626	1.000000	13192512	0.000000
305540787	18804009.000000	976585	10000.000000	29825	2361	1.000000	31043	1662	1.000000	13530201	0.000000
305527277	18827100.000000	977601	10000.000000	29895	2379	1.000000	30899	1727	1.000000	13868411	0.000000
305519674	18794573.000000	977688	10000.000000	29659	2371	1.000000	31007	1632	1.000000	14207371	0.000000
305532892	18803687.000000	977398	10000.000000	29834	2469	1.000000	30983	1655	1.000000	14545019	0.000000
305515256	18810157.000000	976334	10000.000000	29667	2368	1.000000	30835	1691	1.000000	14882422	0.000000
305541847	18813303.000000	976129	10000.000000	29687	2333	1.000000	30759	1794	1.000000	15218532	0.000000
305531516	18815799.000000	976918	10000.000000	29462	2579	1.000000	30709	1690	1.000000	15554258	0.000000
305574919	18757709.000000	975681	10000.000000	29822	2359	1.000000	30977	1772	1.000000	15888599	0.000000
305564316	18764162.000000	974920	10000.000000	29521	2402	1.000000	30788	1760	1.000000	16221740	0.000000
305560152	18802123.000000	975874	10000.000000	29829	2454	1.000000	30570	1704	1.000000	16556004	0.000000
305538737	18790699.000000	976768	10000.000000	29794	2493	1.000000	30701	1635	1.000000	16889722	0.000000
305552656	18767710.000000	976755	10000.000000	29627	2316	1.000000	30987	1650	1.000000	17222031	0.000000
305523212	18812470.000000	978941	10000.000000	29626	2450	1.000000	30668	1736	1.000000	17553204	0.000000
305561132	18780882.000000	975786	10000.000000	29808	2384	1.000000	30671	1691	1.000000	17885198	0.000000
305552662	18780323.000000	975978	10000.000000	29743	2307	1.000000	30963	1675	1.000000	18216098	0.000000
305532866	18786520.000000	975885	10000.000000	29719	2392	1.000000	30652	1698	1.000000	18547264	0.000000
305545419	18793519.000000	977225	10000.000000	29644	2399	1.000000	30698	1756	1.000000	18878305	0.000000
305532938	18814597.000000	977420	10000.000000	29595	2508	1.000000	30605	1651	1.000000	19208603	0.000000
305525507	18803398.000000	976084	10000.000000	29592	2372	1.000000	31048	1711	1.000000	19537457	0.000000
305518630	18793630.000000	977349	10000.000000	29648	2399	1.000000	30553	1735	1.000000	19867269	0.000000
305513585	18809756.000000	978748	10000.000000	29552	2478	1.000000	30763	1725	1.000000	20194906	0.000000
305536108	18789697.000000	975999	10000.000000	29704	2458	1.000000	30728	1685	1.000000	20522366	0.000000
305537567	18804214.000000	977603	10000.000000	29563	2412	1.000000	31019	1691	1.000000	20850255	0.000000
305545223	18789227.000000	977198	10000.000000	29417	2425	1.000000	30825	1709	1.000000	21176475	0.000000
305534095	18805381.000000	976997	10000.000000	29581	2462	1.000000	31064	1699	1.000000	21503729	0.000000
305555321	18777108.000000	976069	10000.000000	29611	2324	1.000000	30780	1709	1.000000	21829470	0.000000
305526689	18814967.000000	978332	10000.000000	29445	2340	1.000000	30908	1646	1.000000	22155049	0.000000
305550110	18804488.000000	977465	10000.000000	29450	2474	1.000000	31021	1629	1.000000	22481029	0.000000
305548735	18777498.000000	975624	10000.000000	29779	2427	1.000000	30668	1749	1.000000	22804493	0.000000
305534102	18791572.000000	976542	10000.000000	29533	2487	1.000000	30894	1755	1.000000	23128733	0.000000
305524631	18774937.000000	975131	10000.000000	29791	2328	1.000000	30645	1726	1.000000	23452083	0.000000
305547350	18770265.000000	975724	10000.000000	29651	2300	1.000000	30892	1700	1.000000	23774984	-1.#IND00
305543887	18812665.000000	977170	10000.000000	29714	2399	1.000000	30746	1743	1.000000	24097534	0.000000
305554198	18797901.000000	975489	10000.000000	29768	2388	1.000000	30938	1635	1.000000	24420063	0.002242
305546893	18773366.000000	974018	10000.000000	29551	2325	1.000000	30866	1720	1.000000	24741353	0.000219
305553175	18762872.000000	974522	10000.000000	29776	2297	1.000000	30968	1797	1.000000	25062712	-0.001087
305562313	18780272.000000	973636	10000.000000	29895	2266	1.000000	30822	1771	1.000000	25383424	0.000152
305517896	18821978.000000	977142	10000.000000	29513	2513	1.000000	30904	1799	1.000000	25704034	0.008379
305524128	18794024.000000	977577	10000.000000	29695	2374	1.000000	30912	1727	1.000000	26024167	0.006521
305517356	18795815.000000	976621	10000.000000	29661	2380	1.000000	30792	1636	1.000000	26342055	-0.002793
305541569	18777457.000000	976065	10000.000000	29715	2268	1.000000	31126	1699	1.000000	26660753	-0.002652
305551672	18793624.000000	978095	10000.000000	29504	2442	1.000000	30892	1785	1.000000	26978080	-0.002586
305566640	18771238.000000	977514	10000.000000	29504	2415	1.000000	31009	1656	1.000000	27295240	-0.004236
305559866	18784003.000000	976754	10000.000000	29529	2428	1.000000	31134	1830	1.000000	27613069	-0.003869
305554736	18794057.000000	976963	10000.000000	29588	2471	1.000000	30968	1713	1.000000	27930387	-0.004526
305557537	18775611.000000	976415	10000.000000	29912	2384	1.000000	30973	1733	1.000000	28247054	-0.001830
305544922	18780796.000000	975712	10000.000000	29474	2410	1.000000	30884	1801	1.000000	28561894	-0.001315
305583626	18766630.000000	974011	10000.000000	29557	2389	1.000000	30664	1609	1.000000	28877589	-0.001189
305542459	18777940.000000	975990	10000.000000	29534	2465	1.000000	30788	1701	1.000000	29192126	-0.001499
305563621	18780281.000000	975708	10000.000000	29635	2255	1.000000	30745	1704	1.000000	29505826	-0.001497
305568489	18773226.000000	977028	10000.000000	29424	2442	1.000000	30839	1693	1.000000	29819694	-0.001453
305526094	18804688.000000	976061	10000.000000	29790	2300	1.000000	30990	1530	1.000000	30133694	-0.003596
305546212	18804294.000000	977752	10000.000000	29848	2502	1.000000	30893	1699	1.000000	30447498	-0.003543
305572023	18765987.000000	976119	10000.000000	29593	2438	1.000000	30766	1717	1.000000	30759684	-0.003257
305557563	18743594.000000	973501	10000.000000	29693	2312	1.000000	30843	1738	1.000000	31070240	-0.002277
305554614	18757026.000000	976811	10000.000000	29768	2331	1.000000	30923	1747	1.000000	31381055	-0.002064
305554510	18795214.000000	977747	10000.000000	29508	2382	1.000000	30678	1796	1.000000	31693002	-0.001988
305511472	18814149.000000	978464	10000.000000	29595	2391	1.000000	30899	1728	1.000000	32004238	-0.003083
305559857	18780467.000000	975520	10000.000000	29813	2368	1.000000	30810	1681	1.000000	32314771	-0.003045
305566235	18768939.000000	975313	10000.000000	29641	2341	1.000000	30647	1709	1.000000	32622887	-0.003692
305532752	18807562.000000	978767	10000.000000	29528	2408	1.000000	31090	1725	1.000000	32932050	-0.004947
305537120	18810978.000000	977013	10000.000000	29747	2423	1.000000	31204	1675	1.000000	33242527	-0.007409
305490808	18830241.000000	978352	10000.000000	29577	2459	1.000000	30863	1703	1.000000	33551831	-0.007902
305509602	18835176.000000	980660	10000.000000	29621	2423	1.000000	30778	1751	1.000000	33860384	-0.007235
305531971	18810555.000000	977169	10000.000000	29530	2431	1.000000	30606	1668	1.000000	34168376	-0.007380
305530058	18800375.000000	975130	10000.000000	29776	2408	1.000000	30832	1701	1.000000	34476154	-0.007126
305560508	18806691.000000	976653	10000.000000	29667	2418	1.000000	30590	1601	1.000000	34783261	-0.007780
305544182	18790841.000000	976630	10000.000000	29652	2592	1.000000	30813	1690	1.000000	35090208	-0.007207
305533202	18797010.000000	978663	10000.000000	29738	2434	1.000000	30841	1753	1.000000	35394763	-0.006980
305573634	18757427.000000	975952	10000.000000	29455	2516	1.000000	30697	1733	1.000000	35698983	-0.006730
305566466	18775943.000000	975362	10000.000000	29657	2333	1.000000	30748	1651	1.000000	36002860	-0.006208
305536661	18768597.000000	974844	10000.000000	29408	2491	1.000000	31081	1690	1.000000	36305930	-0.005805
305566135	18764852.000000	976829	10000.000000	29614	2339	1.000000	30794	1686	1.000000	36609972	-0.005878
305541831	18791130.000000	975473	10000.000000	29590	2363	1.000000	30788	1798	1.000000	36912793	-0.005609
305561985	18774610.000000	976459	10000.000000	29530	2495	1.000000	30884	1696	1.000000	37216112	-0.005535
305555827	18795503.000000	976112	10000.000000	29367	2371	1.000000	31047	1663	1.000000	37519233	-0.005447
305564866	18792857.000000	975768	10000.000000	29596	2418	1.000000	30962	1709	1.000000	37820974	-0.006042
305554857	18783835.000000	976012	10000.000000	29677	2349	1.000000	30791	1736	1.000000	38121676	-0.006436
305534460	18785911.000000	976253	10000.000000	29754	2471	1.000000	31029	1695	1.000000	38422228	-0.006187
305539707	18795954.000000	979567	10000.000000	29830	2291	1.000000	30835	1653	1.000000	38722134	-0.006408
305547592	18795824.000000	975101	10000.000000	29605	2391	1.000000	30820	1686	1.000000	39022682	-0.006550
305526862	18796453.000000	978811	10000.000000	29404	2443	1.000000	31053	1680	1.000000	39322624	-0.006331
305537013	18813750.000000	978765	10000.000000	29597	2279	1.000000	30950	1685	1.000000	39621311	-0.006682
305541153	18796949.000000	979096	10000.000000	29739	2396	1.000000	30890	1699	1.000000	39920295	-0.006586
305528016	18794553.000000	977413	10000.000000	29739	2478	1.000000	30842	1825	1.000000	40218682	-0.006452
305550902	18789377.000000	977089	10000.000000	29470	2463	1.000000	30990	1630	1.000000	40516912	-0.006236
305558050	18764932.000000	975763	10000.000000	29573	2455	1.000000	30986	1706	1.000000	40814049	-0.006502
305549043	18796600.000000	977732	10000.000000	29539	2407	1.000000	31014	1706	1.000000	41111113	-0.006395
305522719	18808506.000000	977807	10000.000000	29739	2342	1.000000	30580	1777	1.000000	41407165	-0.004938
305550049	18795852.000000	977125	10000.000000	29413	2278	1.000000	30829	1658	1.000000	41702982	-0.004835
305534231	18791538.000000	976546	10000.000000	29701	2352	1.000000	30874	1689	1.000000	41998250	-0.005551
npatches	nstrain	runtime	dt	init_x	init_y	init_y_blood	init_z	init_S	beta0	beta1	beta2	beta3	mean_beta	B	d	delta	delta_blood	b[0]	mut	m	CTL	c	g	epsilon	k	het	lambda	rho	omega	x_max	patch.dyna	DELTA	A	VA
10000	1	100.000000	0.000100	21900	9499	5000000	0.001000	10000000	16.320216	27.913825	20.527721	23.912139	19	8000000000.000000	0.010000	1.000000	1.000000	800000	0.000050	0.048000	1	0.001000	1.000000	25.000000	19.000000	0.500000	0.001000	0.001000	0.010000	31987	0	10.000000	7.000000	1.000000
sus	inf	inf_blood	z	x[0]	y[0][0]	z[0]	x[1]	y[1][0]	z[1]	S[0]	synchrony
219000000	94990000.000000	5000000	10.000000	21900	9499	0.001000	21900	9499	0.001000	10000000	0.000000
308283218	14576499.000000	757218	10000.000000	30880	1315	1.000000	29971	2018	1.000000	10546694	0.000000
313375632	8131711.000000	423276	10000.000000	31671	739	1.000000	30889	1133	1.000000	10737851	0.000000
315221307	5811973.000000	301639	10000.000000	31793	503	1.000000	30970	804	1.000000	10855744	0.000000
316189459	4614878.000000	239180	10000.000000	31779	439	1.000000	31120	679	1.000000	10941883	0.000000
316737076	3899720.000000	202104	10000.000000	31801	319	1.000000	31516	530	1.000000	11009199	0.000000
317119879	3438010.000000	178837	10000.000000	31752	306	1.000000	31381	489	1.000000	11065561	0.000000
317372180	3119408.000000	162421	10000.000000	31726	293	1.000000	31463	439	1.000000	11113656	0.000000
317562517	2882488.000000	150023	10000.000000	31738	265	1.000000	31539	400	1.000000	11156725	0.000000
317689617	2703143.000000	141040	10000.000000	32024	211	1.000000	31571	390	1.000000	11195960	0.000000
317806322	2556308.000000	132993	10000.000000	31788	198	1.000000	31542	335	1.000000	11231245	0.000000
317927665	2445526.000000	126520	10000.000000	31903	188	1.000000	31619	365	1.000000	11264028	0.000000
318001424	2343430.000000	121449	10000.000000	31886	218	1.000000	31562	346	1.000000	11294521	0.000000
318054191	2261336.000000	117591	10000.000000	32014	191	1.000000	31649	355	1.000000	11323836	0.000000
318105780	2200245.000000	114420	10000.000000	31916	203	1.000000	31606	327	1.000000	11351515	0.000000
318147451	2151294.000000	112590	10000.000000	31834	183	1.000000	31651	266	1.000000	11378227	0.000000
318183111	2095511.000000	108784	10000.000000	31847	168	1.000000	31719	305	1.000000	11404189	0.000000
318228132	2054995.000000	106791	10000.000000	31979	172	1.000000	31700	314	1.000000	11428925	0.000000
318212982	2032659.000000	105558	10000.000000	32053	182	1.000000	31913	276	1.000000	11452712	0.000000
318279495	2002162.000000	103588	10000.000000	31758	168	1.000000	31697	307	1.000000	11476175	0.000000
318299750	1983293.000000	103413	10000.000000	31802	193	1.000000	31494	288	1.000000	11498800	0.000000
318292285	1955570.000000	101077	10000.000000	31691	134	1.000000	32005	259	1.000000	11521238	0.000000
318295259	1937149.000000	101114	10000.000000	31762	169	1.000000	31799	262	1.000000	11543383	0.000000
318328147	1920070.000000	99351	10000.000000	31734	184	1.000000	31610	300	1.000000	11564370	0.000000
318339717	1901059.000000	98967	10000.000000	31851	163	1.000000	31797	272	1.000000	11585489	0.000000
318358722	1895158.000000	98325	10000.000000	32071	190	1.000000	31815	329	1.000000	11606585	0.000000
318336464	1898411.000000	98139	10000.000000	31814	168	1.000000	31639	272	1.000000	11627235	0.000000
318370935	1891466.000000	98061	10000.000000	32001	182	1.000000	31694	262	1.000000	11647824	0.000000
318334482	1877463.000000	97266	10000.000000	31829	181	1.000000	31660	238	1.000000	11668177	0.000000
318356383	1872153.000000	97564	10000.000000	31936	174	1.000000	31584	236	1.000000	11688142	0.000000
318363971	1862252.000000	96322	10000.000000	31803	182	1.000000	31687	320	1.000000	11708352	0.000000
318410614	1852341.000000	96409	10000.000000	31969	180	1.000000	31591	236	1.000000	11728218	0.000000
318414588	1835825.000000	95784	10000.000000	32067	152	1.000000	31853	278	1.000000	11747376	0.000000
318397827	1821773.000000	94871	10000.000000	31641	150	1.000000	31588	264	1.000000	11766975	0.000000
318416918	1827949.000000	94812	10000.000000	31796	159	1.000000	31954	249	1.000000	11786038	0.000000
318397994	1825279.000000	95269	10000.000000	31774	148	1.000000	31572	288	1.000000	11805074	0.000000
318399295	1826308.000000	94218	10000.000000	31968	157	1.000000	31675	289	1.000000	11824055	0.000000
318379654	1834393.000000	96026	10000.000000	31910	165	1.000000	31510	248	1.000000	11843065	0.000000
318398742	1833305.000000	95244	10000.000000	32133	186	1.000000	31873	260	1.000000	11862258	0.000000
318404013	1834306.000000	94931	10000.000000	31962	145	1.000000	31942	282	1.000000	11881138	0.000000
318415260	1826651.000000	94839	10000.000000	31804	178	1.000000	31366	241	1.000000	11900150	-1.#IND00
[truncated: 162 more rows]
