# Supplementary material for: Large Variations in HIV-1 Viral Load Explained by Shifting-Mosaic Metapopulation Dynamics
Source: PLoS Biol. 2016 Oct 5;14(10):e1002567. doi: 10.1371/journal.pbio.1002567 (PMC5051940; doi:10.1371/journal.pbio.1002567)
Supplement: S1 Data — Each file gives the output from the simulations indicated by the filename: low migration (ms1, db432); high migration (ms1, db1); very high migration (ms10, db1); number of patches (np); reservoir (storage); no reservoir (nostorage); CTL immigration model (CTLimmig); CTL proliferation model (CTLprolif); β¯ (beta1, beta2, …). Within each file, there are 21 simulations for (k = 0,1,..,20), and data is output each day. For measures of synchrony, the final entry should be used. See Methods and S1 Simulation Code for further details. (ZIP) [file pbio.1002567.s002.zip › S1_Data/ms10_np10000_storage_noPD_CTLprolif_db1_beta2.tsv]

npatches	nstrain	runtime	dt	init_x	init_y	init_y_blood	init_z	init_S	beta0	beta1	beta2	beta3	mean_beta	B	d	delta	delta_blood	b[0]	mut	m	CTL	c	g	epsilon	k	het	lambda	rho	omega	x_max	patch.dyna	DELTA	A	VA
10000	1	100.000000	0.000100	21900	9499	5000000	0.001000	10000000	1.090899	2.004339	1.646688	1.266769	2	8000000000.000000	0.010000	1.000000	1.000000	800000	0.000050	0.048000	1	0.001000	1.000000	25.000000	0.000000	0.500000	0.001000	0.001000	0.010000	31987	0	10.000000	7.000000	1.000000
sus	inf	inf_blood	z	x[0]	y[0][0]	z[0]	x[1]	y[1][0]	z[1]	S[0]	synchrony
219000000	94990000.000000	5000000	10.000000	21900	9499	0.001000	21900	9499	0.001000	10000000	0.000000
303853243	216510945.000000	11228979	10000.000000	31096	20895	1.000000	30499	21718	1.000000	10267316	0.000000
287367981	464369690.000000	24093399	10000.000000	30132	45188	1.000000	28825	46483	1.000000	10857641	0.000000
263801239	872957364.000000	45324763	10000.000000	28662	85387	1.000000	26569	87124	1.000000	11963489	0.000000
238701114	1399707908.000000	72704662	10000.000000	27180	136656	1.000000	23870	140388	1.000000	13688299	0.000000
217632674	1937338407.000000	100629078	10000.000000	25230	190431	1.000000	21538	194175	1.000000	15993579	0.000000
202416278	2396503642.000000	124505292	10000.000000	24344	236197	1.000000	20016	239590	1.000000	18741191	0.000000
192274444	2744564724.000000	142627332	10000.000000	23376	270857	1.000000	18889	274892	1.000000	21792929	0.000000
185758557	2989582419.000000	155354578	10000.000000	22849	295080	1.000000	18182	299081	1.000000	25044734	0.000000
181628611	3154221564.000000	163937077	10000.000000	22616	310936	1.000000	17733	315481	1.000000	28417935	0.000000
178998299	3261735394.000000	169516134	10000.000000	22503	321647	1.000000	17557	326970	1.000000	31869220	0.000000
177371327	3330841267.000000	173096834	10000.000000	22035	329700	1.000000	17388	333379	1.000000	35364274	0.000000
176362309	3374776815.000000	175394556	10000.000000	22205	333544	1.000000	17351	337282	1.000000	38885203	0.000000
175721657	3402410708.000000	176856520	10000.000000	22000	335330	1.000000	17362	340301	1.000000	42424593	0.000000
175317702	3419781336.000000	177714662	10000.000000	21750	338166	1.000000	17251	342088	1.000000	45973270	0.000000
175065020	3430596259.000000	178304548	10000.000000	21881	338320	1.000000	17125	342908	1.000000	49519564	0.000000
174918008	3437486082.000000	178643091	10000.000000	21754	338436	1.000000	17137	343776	1.000000	53068718	0.000000
174827236	3441763659.000000	178890211	10000.000000	21782	340059	1.000000	17133	344425	1.000000	56615128	0.000000
174754627	3444430917.000000	179021261	10000.000000	21781	339769	1.000000	17259	344638	1.000000	60156268	0.000000
174704156	3446032054.000000	179126108	10000.000000	21611	341028	1.000000	16956	345131	1.000000	63692535	0.000000
174680742	3447105834.000000	179141095	10000.000000	21641	340758	1.000000	17182	345065	1.000000	67224682	0.000000
174691981	3447731089.000000	179205151	10000.000000	21801	340530	1.000000	17077	345526	1.000000	70750681	0.000000
174673679	3448214786.000000	179229882	10000.000000	21921	340933	1.000000	17095	346286	1.000000	74271722	0.000000
174661250	3448452667.000000	179235932	10000.000000	21828	341267	1.000000	17122	345546	1.000000	77783777	0.000000
174679487	3448483916.000000	179225323	10000.000000	21691	341669	1.000000	17260	345943	1.000000	81296731	0.000000
174658479	3448695394.000000	179216159	10000.000000	21757	340470	1.000000	17024	345371	1.000000	84804118	0.000000
174663694	3448680151.000000	179228999	10000.000000	21733	340181	1.000000	17255	345758	1.000000	88307955	0.000000
174679264	3448761942.000000	179253047	10000.000000	21835	341186	1.000000	17135	346278	1.000000	91805082	0.000000
174664925	3448832233.000000	179236481	10000.000000	22056	340956	1.000000	17201	345684	1.000000	95296872	0.000000
174638620	3448876138.000000	179247071	10000.000000	21823	341310	1.000000	17047	344686	1.000000	98783842	0.000000
174677774	3448723920.000000	179270436	10000.000000	21886	340064	1.000000	17387	345307	1.000000	102261724	0.000000
174659413	3448856880.000000	179245690	10000.000000	21763	341220	1.000000	17272	344440	1.000000	105735154	0.000000
174665541	3448811382.000000	179237018	10000.000000	21798	340444	1.000000	17049	344434	1.000000	109206237	0.000000
174653213	3448837143.000000	179252122	10000.000000	21849	339955	1.000000	17106	346146	1.000000	112671092	0.000000
174663213	3448786743.000000	179251897	10000.000000	21782	340190	1.000000	17199	344906	1.000000	116131261	0.000000
174669317	3448814701.000000	179238649	10000.000000	21829	340651	1.000000	17027	345176	1.000000	119585468	0.000000
174647683	3448848218.000000	179263805	10000.000000	21934	340265	1.000000	17206	344719	1.000000	123035626	0.000000
174664983	3448733089.000000	179265510	10000.000000	21649	340569	1.000000	17276	345340	1.000000	126478023	0.000000
174665278	3448736426.000000	179245379	10000.000000	21883	340559	1.000000	17172	344272	1.000000	129916473	0.000000
174661659	3448729955.000000	179242801	10000.000000	21676	341531	1.000000	17087	346039	1.000000	133352638	0.000000
174661726	3448779178.000000	179255713	10000.000000	22015	339459	1.000000	17138	346179	1.000000	136779788	-1.#IND00
174658788	3448776010.000000	179245144	10000.000000	21905	341042	1.000000	17104	345819	1.000000	140203039	0.001600
174660673	3448796286.000000	179231753	10000.000000	21789	340251	1.000000	17073	344747	1.000000	143617430	-0.006089
174653299	3448765728.000000	179287029	10000.000000	21751	341718	1.000000	17194	344869	1.000000	147032371	-0.015571
174667881	3448741774.000000	179215324	10000.000000	21810	340033	1.000000	17171	345346	1.000000	150442115	-0.006531
174669831	3448720097.000000	179244854	10000.000000	21716	340869	1.000000	16837	345129	1.000000	153846264	-0.007074
174669157	3448694413.000000	179257533	10000.000000	21773	342197	1.000000	17074	344670	1.000000	157242376	-0.004444
174664379	3448785352.000000	179261509	10000.000000	21706	340019	1.000000	17321	345842	1.000000	160635504	-0.003003
174666214	3448760257.000000	179245694	10000.000000	21816	340692	1.000000	17216	344797	1.000000	164027241	-0.005205
174657225	3448779273.000000	179272735	10000.000000	21772	340672	1.000000	17165	345459	1.000000	167410582	-0.004618
174652853	3448867279.000000	179273043	10000.000000	21814	341229	1.000000	17215	345021	1.000000	170788811	-0.002629
174666715	3448960677.000000	179265146	10000.000000	21984	341044	1.000000	17252	345140	1.000000	174161244	-0.000288
174655525	3448888723.000000	179274651	10000.000000	21813	340401	1.000000	17032	346278	1.000000	177530565	-0.001539
174649523	3448818854.000000	179266037	10000.000000	21762	341325	1.000000	17205	344800	1.000000	180890639	-0.001102
174662463	3448773872.000000	179245298	10000.000000	21961	341958	1.000000	17131	344674	1.000000	184248651	-0.004818
174660767	3448710210.000000	179245761	10000.000000	22193	340853	1.000000	17084	344249	1.000000	187602659	-0.004484
174652568	3448792723.000000	179256594	10000.000000	21893	341111	1.000000	17074	345142	1.000000	190949190	-0.003687
174673059	3448775975.000000	179241582	10000.000000	22145	340019	1.000000	17085	344555	1.000000	194290953	-0.003039
174663528	3448811687.000000	179256945	10000.000000	21862	340727	1.000000	17088	345912	1.000000	197629480	-0.003632
174651174	3448774801.000000	179259159	10000.000000	21959	341453	1.000000	17168	345523	1.000000	200966968	-0.003591
174662559	3448829197.000000	179261820	10000.000000	21908	341482	1.000000	17273	344757	1.000000	204290784	-0.002983
174664141	3448883128.000000	179261511	10000.000000	21731	340876	1.000000	17122	344402	1.000000	207613602	-0.003590
174683432	3448816912.000000	179262009	10000.000000	21772	341256	1.000000	17295	345531	1.000000	210928554	-0.002601
174647009	3448835675.000000	179265773	10000.000000	21699	340724	1.000000	17222	343530	1.000000	214239790	-0.002315
174650302	3448820568.000000	179261151	10000.000000	21859	340999	1.000000	17172	344734	1.000000	217546486	-0.002872
174649380	3448809856.000000	179240355	10000.000000	21924	340481	1.000000	17088	345400	1.000000	220852077	-0.003047
174652733	3448862756.000000	179263553	10000.000000	21795	341344	1.000000	17082	346264	1.000000	224149269	-0.001027
174654611	3448722556.000000	179237937	10000.000000	21822	339736	1.000000	17211	344950	1.000000	227442155	-0.000977
174675522	3448762361.000000	179237879	10000.000000	21965	340726	1.000000	17056	345355	1.000000	230729956	-0.000370
174674390	3448811144.000000	179255400	10000.000000	21840	339133	1.000000	17211	345458	1.000000	234009555	-0.000224
174653861	3448893638.000000	179256381	10000.000000	21821	340915	1.000000	17175	344727	1.000000	237286325	0.000061
174654194	3448813167.000000	179236426	10000.000000	21939	340179	1.000000	17093	346228	1.000000	240560339	-0.000178
174666957	3448839104.000000	179271608	10000.000000	21762	340626	1.000000	17245	345428	1.000000	243830432	0.001310
174658915	3448813499.000000	179250586	10000.000000	21767	341386	1.000000	17155	345083	1.000000	247092295	0.001349
174660349	3448768214.000000	179241706	10000.000000	21760	340768	1.000000	17097	345202	1.000000	250353621	0.000302
174666854	3448704134.000000	179251568	10000.000000	21920	341723	1.000000	17362	346645	1.000000	253608181	-0.000438
174641211	3448820367.000000	179250582	10000.000000	21998	340503	1.000000	17202	345294	1.000000	256860067	-0.000522
174669273	3448900895.000000	179255099	10000.000000	21796	340431	1.000000	17279	344998	1.000000	260101630	0.000845
174662023	3448900305.000000	179258502	10000.000000	21816	339873	1.000000	17258	345183	1.000000	263341150	0.000727
174687555	3448819133.000000	179255152	10000.000000	21768	339988	1.000000	17115	345026	1.000000	266573220	0.000714
174661588	3448731074.000000	179257544	10000.000000	21959	340299	1.000000	17167	345139	1.000000	269803747	0.000736
174665332	3448749701.000000	179253389	10000.000000	21879	340752	1.000000	17216	345476	1.000000	273028431	0.000886
174662303	3448848892.000000	179263901	10000.000000	21786	340721	1.000000	17175	346157	1.000000	276248610	0.000337
174658970	3448776346.000000	179259886	10000.000000	21851	341169	1.000000	16997	345386	1.000000	279463162	0.000583
174665682	3448925293.000000	179245128	10000.000000	21694	340840	1.000000	17197	345048	1.000000	282674444	0.001128
174650556	3448825069.000000	179238711	10000.000000	21839	340878	1.000000	17203	346026	1.000000	285880918	0.000989
174652851	3448733949.000000	179272592	10000.000000	21836	340701	1.000000	17178	344954	1.000000	289081591	0.001037
174662564	3448761656.000000	179271072	10000.000000	21763	341214	1.000000	17234	344493	1.000000	292275828	0.000671
174658924	3448683387.000000	179264920	10000.000000	21683	340902	1.000000	17196	344700	1.000000	295468295	0.000772
174670287	3448751241.000000	179252593	10000.000000	21803	341061	1.000000	17229	344318	1.000000	298654902	0.000700
174666120	3448690987.000000	179243014	10000.000000	21955	340304	1.000000	17057	345905	1.000000	301837767	0.001111
174659090	3448778085.000000	179262196	10000.000000	22047	340315	1.000000	17110	345766	1.000000	305015518	0.001601
174655364	3448802819.000000	179288936	10000.000000	22118	340388	1.000000	17045	344763	1.000000	308188340	0.001556
174664231	3448839612.000000	179255425	10000.000000	22065	340841	1.000000	17060	345955	1.000000	311357317	0.001576
174658938	3448829980.000000	179249182	10000.000000	21693	340522	1.000000	17230	343695	1.000000	314520590	0.001725
174642870	3448838588.000000	179223930	10000.000000	21916	339916	1.000000	17102	344648	1.000000	317677464	0.001552
174667505	3448730629.000000	179248197	10000.000000	22012	340275	1.000000	17322	346326	1.000000	320829244	0.001607
174657322	3448916969.000000	179246780	10000.000000	21802	340560	1.000000	17196	346008	1.000000	323975362	0.001451
174656945	3448847702.000000	179264686	10000.000000	21816	340753	1.000000	17115	345074	1.000000	327122808	0.001502
174653567	3448944367.000000	179249216	10000.000000	21800	341483	1.000000	17066	345301	1.000000	330260940	0.001634
npatches	nstrain	runtime	dt	init_x	init_y	init_y_blood	init_z	init_S	beta0	beta1	beta2	beta3	mean_beta	B	d	delta	delta_blood	b[0]	mut	m	CTL	c	g	epsilon	k	het	lambda	rho	omega	x_max	patch.dyna	DELTA	A	VA
10000	1	100.000000	0.000100	21900	9499	5000000	0.001000	10000000	1.636750	1.907582	2.993456	2.703125	2	8000000000.000000	0.010000	1.000000	1.000000	800000	0.000050	0.048000	1	0.001000	1.000000	25.000000	1.000000	0.500000	0.001000	0.001000	0.010000	31987	0	10.000000	7.000000	1.000000
sus	inf	inf_blood	z	x[0]	y[0][0]	z[0]	x[1]	y[1][0]	z[1]	S[0]	synchrony
219000000	94990000.000000	5000000	10.000000	21900	9499	0.001000	21900	9499	0.001000	10000000	0.000000
313220677	84859023.000000	4412894	10000.000000	31510	8417	1.000000	31199	8595	1.000000	10156529	0.000000
313774331	77691367.000000	4042452	10000.000000	31731	7727	1.000000	31338	7757	1.000000	10300121	0.000000
314238206	71387790.000000	3710598	10000.000000	31613	7040	1.000000	31432	7132	1.000000	10430960	0.000000
314661025	65773363.000000	3423444	10000.000000	31404	6488	1.000000	31465	6609	1.000000	10549788	0.000000
315060077	60766021.000000	3160623	10000.000000	31693	6154	1.000000	31555	5996	1.000000	10658375	0.000000
315415448	56290073.000000	2923231	10000.000000	31421	5680	1.000000	31484	5691	1.000000	10757824	0.000000
315749053	52266249.000000	2716120	10000.000000	31808	5219	1.000000	31873	5252	1.000000	10848213	0.000000
316024284	48610111.000000	2528983	10000.000000	31481	4856	1.000000	31742	4847	1.000000	10931962	0.000000
316277509	45293952.000000	2354140	10000.000000	31434	4410	1.000000	31622	4540	1.000000	11008140	0.000000
316522125	42293683.000000	2199660	10000.000000	31557	4210	1.000000	31407	4136	1.000000	11078350	0.000000
316723732	39539966.000000	2056599	10000.000000	31945	3903	1.000000	31873	3860	1.000000	11141947	0.000000
316916823	37009082.000000	1924596	10000.000000	31632	3673	1.000000	31833	3653	1.000000	11201121	0.000000
317127383	34685959.000000	1803111	10000.000000	31819	3393	1.000000	31638	3368	1.000000	11255422	0.000000
317280766	32535381.000000	1691392	10000.000000	31757	3349	1.000000	31722	3269	1.000000	11305920	0.000000
317420593	30561224.000000	1589606	10000.000000	31806	3055	1.000000	31789	3098	1.000000	11351637	0.000000
317601321	28733145.000000	1493414	10000.000000	31789	2781	1.000000	31775	2890	1.000000	11394086	0.000000
317698698	27046215.000000	1405731	10000.000000	31817	2646	1.000000	31625	2695	1.000000	11432138	0.000000
317850292	25466277.000000	1325275	10000.000000	31680	2560	1.000000	31903	2625	1.000000	11467372	0.000000
317957501	24014037.000000	1247749	10000.000000	31915	2333	1.000000	31722	2353	1.000000	11499765	0.000000
318057257	22643485.000000	1176465	10000.000000	31924	2256	1.000000	31674	2288	1.000000	11529196	0.000000
318154276	21375931.000000	1110172	10000.000000	31767	2127	1.000000	31936	2111	1.000000	11555412	0.000000
318269542	20194459.000000	1051494	10000.000000	32089	2008	1.000000	32008	2047	1.000000	11579619	0.000000
318345807	19069498.000000	990804	10000.000000	31849	1890	1.000000	32097	1852	1.000000	11601772	0.000000
318441162	18041070.000000	937323	10000.000000	31842	1720	1.000000	31635	1659	1.000000	11621339	0.000000
318498425	17070815.000000	888424	10000.000000	31919	1648	1.000000	31815	1704	1.000000	11638870	0.000000
318590180	16141693.000000	839738	10000.000000	31882	1636	1.000000	31897	1560	1.000000	11654528	0.000000
318661510	15274407.000000	793240	10000.000000	31936	1567	1.000000	31745	1575	1.000000	11668694	0.000000
318726247	14470071.000000	754241	10000.000000	31994	1428	1.000000	32051	1428	1.000000	11680877	0.000000
318761864	13727960.000000	712865	10000.000000	31840	1335	1.000000	31878	1284	1.000000	11691654	0.000000
318839881	13027359.000000	676854	10000.000000	31986	1265	1.000000	31797	1341	1.000000	11700881	0.000000
318888166	12359487.000000	643296	10000.000000	32095	1222	1.000000	31820	1287	1.000000	11708577	0.000000
318921407	11730107.000000	610277	10000.000000	31710	1175	1.000000	31869	1150	1.000000	11714750	0.000000
318974009	11133344.000000	577777	10000.000000	31887	1043	1.000000	31690	1155	1.000000	11720378	0.000000
319045647	10582472.000000	549465	10000.000000	31903	1075	1.000000	31848	1035	1.000000	11724518	0.000000
319061356	10051116.000000	523746	10000.000000	31982	923	1.000000	31870	990	1.000000	11727734	0.000000
319095550	9554738.000000	496417	10000.000000	31905	941	1.000000	31911	1004	1.000000	11730039	0.000000
319146849	9077388.000000	472565	10000.000000	31878	913	1.000000	31934	887	1.000000	11730848	0.000000
319160242	8622855.000000	449359	10000.000000	31883	830	1.000000	31777	845	1.000000	11730681	0.000000
319208403	8205602.000000	426260	10000.000000	32311	819	1.000000	31956	766	1.000000	11729996	0.000000
319248827	7801217.000000	404747	10000.000000	32141	792	1.000000	31970	778	1.000000	11728321	-1.#IND00
319268445	7413884.000000	384584	10000.000000	31870	666	1.000000	31882	717	1.000000	11725866	-1.#IND00
319301033	7053144.000000	366390	10000.000000	31925	691	1.000000	32196	711	1.000000	11722803	0.635126
319333019	6712834.000000	348634	10000.000000	31995	621	1.000000	31865	680	1.000000	11718782	0.768443
319350375	6392862.000000	332543	10000.000000	32093	661	1.000000	31826	656	1.000000	11714569	0.819230
319406971	6088109.000000	316766	10000.000000	31756	591	1.000000	32007	580	1.000000	11709799	0.862943
319389728	5796917.000000	301407	10000.000000	31856	602	1.000000	31721	549	1.000000	11704411	0.888166
319427713	5512811.000000	285791	10000.000000	32037	523	1.000000	31880	535	1.000000	11698250	0.910072
319446444	5248474.000000	272608	10000.000000	31687	537	1.000000	31761	507	1.000000	11691163	0.923417
319483351	4996190.000000	260291	10000.000000	32004	525	1.000000	31798	456	1.000000	11683843	0.935431
319492109	4761046.000000	247879	10000.000000	32078	436	1.000000	31728	477	1.000000	11675871	0.944520
319482361	4531014.000000	236697	10000.000000	31973	434	1.000000	31868	441	1.000000	11667820	0.950789
319482839	4319484.000000	224452	10000.000000	31852	402	1.000000	32003	452	1.000000	11659087	0.955963
319530079	4115542.000000	214092	10000.000000	31897	423	1.000000	31775	370	1.000000	11650078	0.960326
319553871	3923110.000000	203633	10000.000000	31954	402	1.000000	31971	383	1.000000	11640702	0.964108
319588378	3740607.000000	194290	10000.000000	32144	354	1.000000	31820	358	1.000000	11630937	0.967243
319569780	3566515.000000	185248	10000.000000	31848	329	1.000000	31856	363	1.000000	11620766	0.970186
319585453	3399866.000000	176459	10000.000000	32087	346	1.000000	32070	341	1.000000	11610231	0.972608
319622284	3243649.000000	168319	10000.000000	32036	319	1.000000	31941	308	1.000000	11599312	0.974672
319619223	3096014.000000	161062	10000.000000	31941	304	1.000000	32067	295	1.000000	11588365	0.976444
319648521	2951400.000000	153561	10000.000000	32245	311	1.000000	31834	288	1.000000	11577085	0.977987
319656407	2807888.000000	146118	10000.000000	32075	302	1.000000	31842	265	1.000000	11565555	0.979344
319636704	2674674.000000	139086	10000.000000	32059	258	1.000000	31989	272	1.000000	11553812	0.980571
319672440	2552697.000000	132881	10000.000000	32089	244	1.000000	32153	229	1.000000	11541390	0.981651
319692077	2432260.000000	125834	10000.000000	31800	239	1.000000	31921	253	1.000000	11529353	0.982708
319660169	2317648.000000	121092	10000.000000	32035	224	1.000000	31959	237	1.000000	11517013	0.983589
319692165	2214164.000000	114851	10000.000000	32036	191	1.000000	32152	219	1.000000	11504182	0.984356
319702396	2117574.000000	110078	10000.000000	32021	203	1.000000	31891	205	1.000000	11491449	0.985014
319709265	2024154.000000	104828	10000.000000	32099	202	1.000000	31920	194	1.000000	11478383	0.985660
319732857	1923988.000000	99843	10000.000000	32059	167	1.000000	31937	196	1.000000	11465129	0.986293
319745370	1836619.000000	95334	10000.000000	31947	186	1.000000	31684	183	1.000000	11451664	0.986843
319730846	1754640.000000	91203	10000.000000	31892	152	1.000000	31998	138	1.000000	11438158	0.987360
319759970	1674981.000000	87423	10000.000000	32178	162	1.000000	32017	173	1.000000	11424497	0.987763
319718562	1600938.000000	82447	10000.000000	31943	154	1.000000	31983	158	1.000000	11410392	0.988149
319744732	1525784.000000	79244	10000.000000	31911	137	1.000000	32233	162	1.000000	11396430	0.988570
319765518	1457857.000000	75855	10000.000000	31847	151	1.000000	32006	156	1.000000	11382412	0.988948
319759981	1392115.000000	71732	10000.000000	31991	163	1.000000	31962	129	1.000000	11368086	0.989297
319764524	1329862.000000	69060	10000.000000	32073	123	1.000000	31952	126	1.000000	11353935	0.989643
319774851	1269964.000000	66527	10000.000000	31915	123	1.000000	32051	121	1.000000	11339441	0.989927
319770839	1213608.000000	63171	10000.000000	31847	112	1.000000	31848	128	1.000000	11324953	0.990213
319784086	1160433.000000	60027	10000.000000	32127	116	1.000000	32143	102	1.000000	11310356	0.990511
319788517	1107453.000000	57550	10000.000000	32009	114	1.000000	31869	115	1.000000	11295841	0.990763
319797457	1053859.000000	54586	10000.000000	31742	105	1.000000	32108	109	1.000000	11281308	0.991002
319790721	1006140.000000	52443	10000.000000	32013	82	1.000000	31961	107	1.000000	11266575	0.991206
319782661	957413.000000	49854	10000.000000	31628	94	1.000000	31971	132	1.000000	11251484	0.991393
319798067	915434.000000	47949	10000.000000	31869	94	1.000000	32092	101	1.000000	11236519	0.991594
319841740	873476.000000	45563	10000.000000	31955	92	1.000000	32020	98	1.000000	11221468	0.991787
319785084	834725.000000	43055	10000.000000	31994	93	1.000000	31913	72	1.000000	11206183	0.991969
319809560	795333.000000	41364	10000.000000	31779	71	1.000000	31952	84	1.000000	11191123	0.992138
319812141	756923.000000	39162	10000.000000	32127	68	1.000000	32012	88	1.000000	11176013	0.992290
319799328	719240.000000	37536	10000.000000	31914	88	1.000000	31797	59	1.000000	11160818	0.992438
319806457	688132.000000	35895	10000.000000	31905	73	1.000000	32014	89	1.000000	11145405	0.992587
319824790	659162.000000	34640	10000.000000	32007	70	1.000000	31809	77	1.000000	11130197	0.992722
319845100	631792.000000	32578	10000.000000	32215	61	1.000000	31873	77	1.000000	11114798	0.992850
319812623	604644.000000	31523	10000.000000	31794	60	1.000000	31958	52	1.000000	11099333	0.992984
319819624	576063.000000	29705	10000.000000	31896	48	1.000000	32212	47	1.000000	11084061	0.993100
319805746	551529.000000	28751	10000.000000	32082	52	1.000000	32135	44	1.000000	11068568	0.993215
319820514	527935.000000	27631	10000.000000	31838	49	1.000000	32052	49	1.000000	11052923	0.993324
319827705	503993.000000	26042	10000.000000	32206	43	1.000000	31984	48	1.000000	11037370	0.993428
319846160	482178.000000	25126	10000.000000	31926	42	1.000000	32226	47	1.000000	11021747	0.993532
npatches	nstrain	runtime	dt	init_x	init_y	init_y_blood	init_z	init_S	beta0	beta1	beta2	beta3	mean_beta	B	d	delta	delta_blood	b[0]	mut	m	CTL	c	g	epsilon	k	het	lambda	rho	omega	x_max	patch.dyna	DELTA	A	VA
10000	1	100.000000	0.000100	21900	9499	5000000	0.001000	10000000	2.979859	2.582782	2.343216	2.597827	2	8000000000.000000	0.010000	1.000000	1.000000	800000	0.000050	0.048000	1	0.001000	1.000000	25.000000	2.000000	0.500000	0.001000	0.001000	0.010000	31987	0	10.000000	7.000000	1.000000
sus	inf	inf_blood	z	x[0]	y[0][0]	z[0]	x[1]	y[1][0]	z[1]	S[0]	synchrony
219000000	94990000.000000	5000000	10.000000	21900	9499	0.001000	21900	9499	0.001000	10000000	0.000000
317075922	33675975.000000	1756357	10000.000000	31649	3445	1.000000	31831	3438	1.000000	10098581	0.000000
318845685	12434894.000000	648190	10000.000000	31976	1214	1.000000	31988	1290	1.000000	10126104	0.000000
319462932	4625739.000000	240320	10000.000000	31947	496	1.000000	31890	490	1.000000	10126921	0.000000
319752576	1727808.000000	89455	10000.000000	32150	185	1.000000	32000	183	1.000000	10117749	0.000000
319832113	641926.000000	33588	10000.000000	32048	49	1.000000	31922	62	1.000000	10104733	0.000000
319850589	239299.000000	12232	10000.000000	31996	26	1.000000	31974	23	1.000000	10090326	0.000000
319861473	89619.000000	4789	9972.955171	31857	13	1.000000	32225	10	1.000000	10075293	0.000000
319880068	39580.000000	2051	6705.446795	31750	7	0.884429	32072	3	0.500093	10060200	0.000000
319855990	39829.000000	2136	3485.697821	31896	2	0.778841	32081	7	0.558676	10045281	0.000000
319870727	44953.000000	2305	4844.831513	31890	2	0.960590	31788	7	0.822123	10030270	0.000000
319860986	40963.000000	2155	4779.894513	32027	1	0.406090	32018	1	0.554408	10015383	0.000000
319864722	41813.000000	2154	4450.916894	31876	2	0.221054	31811	7	0.536224	10000918	0.000000
319854909	41859.000000	2175	4686.306454	32006	3	0.758664	32094	7	0.412936	9986023	0.000000
319851550	41645.000000	2181	4490.238838	32137	3	0.384712	31914	3	0.035933	9971140	0.000000
319870186	41870.000000	2098	4541.121799	32107	4	0.919402	32140	0	0.049820	9956476	0.000000
319860252	41728.000000	2177	4558.481769	31855	4	0.636846	31938	4	0.167873	9941651	0.000000
319851023	41714.000000	2184	4579.883632	31917	7	0.173530	32044	11	0.807279	9926907	0.000000
319826753	41518.000000	2188	4494.865614	32001	8	0.047960	31834	3	0.289057	9912045	0.000000
319845520	41898.000000	2135	4415.681666	32005	2	0.053974	32138	6	0.762130	9897460	0.000000
319892458	42103.000000	2185	4657.480089	32229	6	0.870822	31912	7	0.998424	9882741	0.000000
319864661	41871.000000	2201	4644.799151	32118	4	0.404149	32060	7	0.624779	9868368	0.000000
319856277	41850.000000	2224	4656.909168	32134	5	0.852030	31927	5	0.646347	9853744	0.000000
319865748	41677.000000	2140	4562.907932	31838	2	0.999241	31911	5	0.929285	9839112	0.000000
319843839	42052.000000	2198	4573.487731	32062	7	0.647642	32036	4	0.237844	9824442	0.000000
319857090	41769.000000	2140	4653.107196	31862	2	0.424774	31885	6	0.319659	9809854	0.000000
319860786	41347.000000	2116	4443.255157	32075	1	0.350835	31964	3	0.052538	9795432	0.000000
319866511	42164.000000	2128	4565.173308	31935	2	0.961888	31876	1	0.108491	9780886	0.000000
319866281	41765.000000	2189	4697.126684	32092	6	0.998705	31858	5	0.779834	9766234	0.000000
319869919	41781.000000	2211	4593.601524	32027	6	0.233749	31786	3	0.331620	9751717	0.000000
319864214	41392.000000	2141	4464.460467	31925	3	0.052833	31832	4	0.707270	9737152	0.000000
319861475	42352.000000	2179	4599.085397	31842	1	0.601544	32059	2	0.365390	9722597	0.000000
319846784	41456.000000	2079	4575.435319	31994	3	0.539762	32036	2	0.048999	9707873	0.000000
319855637	42109.000000	2169	4561.287362	31967	5	0.419288	31906	7	0.157722	9693514	0.000000
319851523	41775.000000	2106	4641.394388	32007	2	0.868586	32125	6	0.235544	9679113	0.000000
319871021	41647.000000	2154	4544.154828	31967	2	0.806576	31901	4	0.785759	9664794	0.000000
319871545	42006.000000	2173	4591.708844	31727	4	0.334541	31848	2	0.938127	9650433	0.000000
319864323	42092.000000	2100	4659.930857	31969	2	0.811438	31853	8	0.260502	9636093	0.000000
319868850	41766.000000	2158	4564.394221	31898	2	0.418774	31964	5	0.935708	9621626	0.000000
319859576	41624.000000	2127	4549.824358	31989	4	0.762848	32016	3	0.013591	9607153	0.000000
319869431	42062.000000	2292	4610.538419	31916	3	0.076948	32042	7	0.098393	9592800	-1.#IND00
319845489	41975.000000	2249	4729.431589	31863	5	0.088221	31607	4	0.110210	9578487	-1.#IND00
319858286	41786.000000	2124	4612.529903	31994	9	0.199677	32152	3	0.309356	9564214	-0.002022
319847316	42164.000000	2225	4607.800917	31926	4	0.557973	32013	4	0.156004	9550031	-0.000467
319865669	41437.000000	2223	4648.985985	31846	2	0.426250	32168	5	0.252648	9535829	0.001178
319874114	41579.000000	2169	4389.058148	31987	8	0.138543	32153	5	0.381236	9521598	0.003400
319865628	42167.000000	2159	4651.803205	31782	7	0.106266	31992	4	0.538664	9507753	0.004255
319853309	41383.000000	2160	4564.922877	31787	10	0.887334	31813	6	0.899031	9493656	0.008702
319868134	41918.000000	2202	4664.337369	32312	4	0.783556	32088	5	0.261612	9479432	0.007352
319889504	41212.000000	2225	4507.340628	32180	4	0.015128	31943	4	0.957106	9465362	0.008203
319862674	42041.000000	2184	4508.420549	32007	3	0.428958	31984	1	0.365275	9451290	0.007683
319880971	41887.000000	2102	4656.240127	32003	1	0.004411	32130	4	0.349351	9437397	0.007970
319871961	41528.000000	2221	4528.672381	32108	6	0.003742	31864	6	0.360510	9423365	0.006850
319882759	42065.000000	2063	4649.400635	31786	6	0.369109	31903	4	0.487727	9409396	0.006673
319883113	41587.000000	2109	4584.210735	32017	3	0.036422	32053	3	0.955354	9395427	0.007609
319852242	41974.000000	2142	4542.583472	31942	8	0.442147	31991	3	0.587533	9381558	0.008079
319882169	42287.000000	2140	4697.593500	32033	4	0.831969	31651	4	0.983498	9367658	0.005007
319850865	41725.000000	2150	4641.211367	31942	3	0.310852	31997	3	0.544811	9353540	0.003478
319886397	41061.000000	2162	4410.838674	31723	3	0.256731	32050	4	0.079205	9339410	0.003555
319869356	42632.000000	2265	4652.619118	32018	3	0.592831	31982	6	0.338560	9325454	0.005006
319873886	42092.000000	2134	4837.748481	32103	6	0.775430	31733	6	0.475651	9311381	0.004710
319845584	41307.000000	2117	4480.481357	32003	4	0.788526	31813	9	0.994574	9297270	0.004624
319868021	42082.000000	2106	4600.271405	31764	4	0.059259	32087	5	0.887568	9283454	0.004982
319894966	41665.000000	2159	4624.594566	31893	7	0.654850	31913	3	0.200120	9269551	0.004932
319848898	42137.000000	2182	4492.983316	32128	3	0.388681	31910	4	0.011082	9255893	0.004809
319862817	42360.000000	2235	4713.299729	31866	5	0.682158	32044	7	0.020858	9242013	0.005092
319867186	41601.000000	2072	4614.743597	32145	6	0.129024	32017	3	0.029866	9228452	0.004930
319858794	41643.000000	2238	4540.208696	32136	6	0.449757	31868	2	0.176335	9214711	0.004345
319874030	41932.000000	2195	4570.598416	31988	2	0.393492	32123	9	0.084878	9200970	0.002493
319868124	41782.000000	2107	4524.522688	31955	3	0.857222	32112	3	0.764699	9187269	0.005469
319866497	41680.000000	2147	4554.809280	32008	4	0.490440	32043	4	0.670617	9173571	0.005054
319872880	41849.000000	2163	4476.150845	31817	5	0.650685	31813	7	0.821289	9160006	0.005624
319870029	42163.000000	2159	4714.932364	31961	9	0.332571	32156	3	0.239470	9146286	0.006728
319847707	41619.000000	2086	4692.359356	32043	6	0.806553	31936	0	0.406783	9132720	0.006597
319853501	41626.000000	2196	4528.611437	31996	4	0.384100	32035	4	0.022142	9119116	0.007291
319880169	41765.000000	2277	4538.128577	31770	8	0.747999	32085	3	0.212499	9105645	0.006046
319863651	41429.000000	2184	4593.176267	32001	2	0.709411	31854	2	0.493130	9092207	0.005872
319880781	42475.000000	2176	4695.512285	32040	2	0.516913	31900	3	0.762842	9078612	0.005912
319864787	41297.000000	2140	4610.780151	32412	8	0.603035	31959	4	0.209725	9064925	0.005111
319863107	42311.000000	2217	4583.408672	32048	6	0.825773	31957	2	0.487108	9051443	0.005040
319871869	41415.000000	2179	4563.372507	32016	7	0.908246	31941	3	0.647775	9037956	0.005140
319881094	42313.000000	2177	4672.756452	32020	6	0.217351	31998	5	0.425739	9024461	0.005071
319869224	41389.000000	2129	4554.140954	31965	2	0.865129	31959	4	0.559347	9011009	0.004951
319865470	41977.000000	2123	4524.491806	32074	5	0.474551	31944	6	0.383372	8997524	0.004188
319872598	41821.000000	2157	4613.067208	31862	0	0.020164	32046	2	0.313326	8984268	0.003155
319869415	41896.000000	2209	4539.496775	32066	2	0.044547	31777	7	0.594992	8971129	0.001876
319866925	42512.000000	2170	4768.618011	32012	4	0.068745	31782	4	0.504732	8957700	0.001007
319873401	41606.000000	2108	4703.759116	31938	6	0.799198	32017	6	0.528049	8944366	0.000768
319861504	41914.000000	2167	4468.848555	32170	5	0.510694	32173	6	0.961915	8931171	0.001193
319841154	41960.000000	2202	4598.635493	31936	8	0.125793	31874	2	0.219414	8917940	0.001320
319854482	41470.000000	2036	4406.978501	32025	3	0.493321	31720	2	0.512144	8904641	0.000321
319886032	42188.000000	2156	4622.817544	32084	3	0.960567	32231	0	0.148573	8891428	0.000225
319855172	41558.000000	2210	4606.646800	32036	9	0.247716	31890	2	0.449695	8878400	-0.000017
319861827	41829.000000	2108	4581.378334	31824	7	0.136179	31838	2	0.097155	8865094	-0.001337
319875463	41762.000000	2161	4526.147567	31998	4	0.825562	31986	6	0.781799	8851880	-0.001181
319865887	41769.000000	2166	4591.477473	32229	3	0.492467	31873	1	0.088512	8838838	-0.001054
319855548	41939.000000	2187	4616.196611	32087	4	0.502206	31984	2	0.049101	8825694	-0.000673
319857457	41632.000000	2100	4487.896951	32040	7	0.290231	32121	4	0.071224	8812523	-0.000820
319871090	42820.000000	2251	4707.909565	32225	3	0.073912	31906	5	0.459582	8799484	-0.000757
319879291	40886.000000	2083	4643.617146	31718	4	0.758806	31926	2	0.977270	8786560	-0.000672
npatches	nstrain	runtime	dt	init_x	init_y	init_y_blood	init_z	init_S	beta0	beta1	beta2	beta3	mean_beta	B	d	delta	delta_blood	b[0]	mut	m	CTL	c	g	epsilon	k	het	lambda	rho	omega	x_max	patch.dyna	DELTA	A	VA
10000	1	100.000000	0.000100	21900	9499	5000000	0.001000	10000000	2.071602	1.809737	2.775474	2.321302	2	8000000000.000000	0.010000	1.000000	1.000000	800000	0.000050	0.048000	1	0.001000	1.000000	25.000000	3.000000	0.500000	0.001000	0.001000	0.010000	31987	0	10.000000	7.000000	1.000000
sus	inf	inf_blood	z	x[0]	y[0][0]	z[0]	x[1]	y[1][0]	z[1]	S[0]	synchrony
219000000	94990000.000000	5000000	10.000000	21900	9499	0.001000	21900	9499	0.001000	10000000	0.000000
318722398	13199005.000000	689658	10000.000000	32041	1242	1.000000	31944	1315	1.000000	10064035	0.000000
319708385	1904749.000000	99092	10000.000000	31800	169	1.000000	31857	183	1.000000	10060720	0.000000
319861310	277271.000000	14519	10000.000000	32051	27	1.000000	32126	23	1.000000	10047184	0.000000
319887822	42402.000000	2167	8457.378320	32088	9	1.000000	31872	4	0.824650	10032415	0.000000
319877328	33973.000000	1794	1386.310751	32209	6	0.021772	31919	7	0.016410	10017544	0.000000
319890438	47413.000000	2511	3265.391878	31808	5	0.306654	31850	2	0.026775	10002654	0.000000
319841305	36399.000000	1951	3586.297336	32057	3	0.985378	32038	2	0.030829	9987712	0.000000
319888703	39483.000000	2089	2590.802735	32204	6	0.380238	32046	5	0.272933	9972870	0.000000
319854833	40127.000000	2029	3384.276993	32223	3	0.929500	32085	5	0.892669	9958054	0.000000
319876154	38263.000000	2036	2952.139095	31980	3	0.715600	31871	4	0.449079	9943208	0.000000
319868545	39350.000000	2058	3023.557446	32130	7	0.073779	31961	5	0.340348	9928462	0.000000
319856085	39188.000000	2040	3098.385754	32017	5	0.668625	31835	3	0.224843	9913524	0.000000
319874538	39077.000000	1982	3093.616981	32142	5	0.027920	31642	1	0.580316	9898757	0.000000
319869411	38897.000000	2046	3051.263410	32089	4	0.010316	32101	3	0.350451	9883892	0.000000
319871119	40064.000000	2089	3244.034215	32013	1	0.004466	32267	4	0.107520	9869127	0.000000
319883535	38141.000000	1958	3077.864118	31866	3	0.020422	31926	1	0.129147	9854400	0.000000
319890006	39276.000000	2100	2942.351428	31885	6	0.025940	31937	5	0.487871	9840033	0.000000
319885352	39754.000000	1990	3300.767281	32034	2	0.573266	32062	8	0.619684	9825337	0.000000
319887637	38926.000000	2026	3052.557341	32118	5	0.377786	31780	2	0.125305	9810560	0.000000
319864852	38925.000000	2017	3039.402449	31959	5	0.400769	31925	5	0.006799	9795846	0.000000
319863499	39060.000000	2125	3017.615675	31932	4	0.715037	32080	3	0.077946	9781396	0.000000
319881823	39128.000000	2112	3127.015370	31984	4	0.021685	31994	4	0.024688	9766899	0.000000
319873094	38738.000000	1950	2941.008105	31902	6	0.074246	31946	4	0.032617	9752192	0.000000
319857685	39079.000000	2077	3101.940695	32004	1	0.109337	31944	4	0.231136	9737663	0.000000
319879725	38926.000000	1972	2997.005326	31987	4	0.361794	32019	4	0.103037	9723026	0.000000
319861873	39368.000000	1943	3050.660239	31947	8	0.477965	31992	5	0.156366	9708383	0.000000
319863356	38845.000000	2048	3032.716873	32028	4	0.045488	32065	5	0.137782	9693851	0.000000
319862293	39544.000000	2047	3135.535625	32045	2	0.353456	31901	3	0.489290	9679218	0.000000
319854454	38658.000000	2007	3143.923624	31980	5	0.758514	32088	4	0.088215	9664817	0.000000
319849200	38756.000000	2056	2916.300594	32054	3	0.456439	31633	5	0.454044	9650468	0.000000
319856628	39474.000000	2025	3136.015152	31900	1	0.261476	31975	2	0.593864	9636014	0.000000
319868023	38861.000000	2003	3018.347607	32072	4	0.366325	31959	1	0.495388	9621614	0.000000
319869598	39270.000000	2049	3099.332454	31833	4	0.942539	31968	2	0.401874	9607346	0.000000
319872846	38795.000000	2002	3000.049082	31877	4	0.016115	31962	4	0.265353	9592997	0.000000
319866833	39091.000000	1984	3017.092250	31829	5	0.113383	32115	3	0.726706	9578852	0.000000
319850326	39446.000000	2084	3078.003340	32189	11	0.472416	32012	1	0.511857	9564496	0.000000
319846353	38739.000000	2003	3054.126321	31863	2	0.314426	32041	6	0.358229	9550294	0.000000
319878066	39122.000000	2047	3050.976439	32023	2	0.524433	32078	2	0.405206	9536037	0.000000
319864915	39268.000000	1994	3061.368039	32242	3	0.172898	31915	4	0.204475	9521936	0.000000
319851313	39002.000000	2026	3125.324876	31640	5	0.335140	32002	4	0.681252	9507720	-1.#IND00
319858770	39457.000000	2073	3081.766235	32110	1	0.402262	31865	5	0.031358	9493426	-1.#IND00
319878361	38753.000000	2070	3138.215073	31845	3	0.218682	32041	4	0.230743	9479262	-0.001167
319854553	38833.000000	2018	2963.540946	32033	4	0.055616	32092	0	0.002468	9465023	-0.004494
319882188	39186.000000	2061	3077.000918	32119	6	0.035093	31941	7	0.003763	9450810	-0.005122
319862532	39006.000000	1964	3086.606255	31954	0	0.072446	31936	5	0.000258	9436620	-0.001948
319854163	39226.000000	2051	3061.344440	31924	3	0.146998	31797	9	0.001026	9422551	-0.002446
319888052	39125.000000	2015	3106.263090	31799	1	0.188755	32217	0	0.001777	9408465	0.000903
319884406	38809.000000	1965	2935.929740	32027	5	0.162312	32190	4	0.017830	9394304	0.002734
319857633	40270.000000	2078	3171.991005	32006	3	0.923022	32007	2	0.048223	9380567	0.004555
319868962	38398.000000	2014	3070.943255	31902	8	0.623227	32099	3	0.185535	9366718	0.006124
319864339	39190.000000	2019	3027.960838	32113	6	0.182192	32102	9	0.356296	9352728	0.007335
319872597	38680.000000	2003	2989.219997	31743	3	0.549492	31864	5	0.571492	9338754	0.007344
319886224	39564.000000	2082	3114.625109	31966	4	0.287016	31948	3	0.484147	9324826	0.005645
319875451	38310.000000	2027	3038.511411	31972	0	0.274881	32054	3	0.140892	9310967	0.004230
319878537	39834.000000	1994	2987.284892	32037	1	0.005509	32060	6	0.171160	9296950	0.003571
319862973	39165.000000	2032	3264.587160	32087	2	0.031079	31790	4	0.628077	9283112	0.005825
319878724	38739.000000	1952	2874.547866	31951	4	0.067605	32027	6	0.245882	9269397	0.006925
319877552	39359.000000	2073	3080.037438	31788	10	0.311125	31759	2	0.116992	9255311	0.006303
319865739	38778.000000	2043	3025.356373	31934	3	0.359705	31859	4	0.813632	9241343	0.006431
319871778	38944.000000	2001	3082.320373	32058	4	0.558937	31936	5	0.318303	9227592	0.005894
319853709	39110.000000	1985	3000.377427	31883	5	0.496657	31946	5	0.706122	9213692	0.006267
319860245	39494.000000	2081	3121.839988	31627	6	0.010630	32016	5	0.919188	9199846	0.005880
319876987	38723.000000	2030	3105.888654	31988	5	0.198966	31883	7	0.171821	9186213	0.005713
319853676	39373.000000	2022	2997.419324	31986	1	0.378299	31960	6	0.354607	9172517	0.006216
319860753	39424.000000	2117	3172.421149	32251	4	0.422424	31955	4	0.318233	9159004	0.006857
319893952	38296.000000	1960	3000.464825	32099	7	0.731412	32095	4	0.776772	9145554	0.006453
319870755	39681.000000	2023	3074.041616	32109	2	0.482769	31868	8	0.477570	9131894	0.006032
319872738	38845.000000	1955	3126.513721	32017	4	0.371738	32131	7	0.695326	9118281	0.007987
319871018	39019.000000	2012	2925.731570	32059	4	0.794094	32085	3	0.081541	9104762	0.008773
319884186	39416.000000	2134	3094.740409	32132	6	0.868967	31994	2	0.820643	9091262	0.007704
319872397	39154.000000	2050	3155.179055	31994	8	0.852143	31733	6	0.649998	9077632	0.007577
319868198	38643.000000	1962	2950.507765	32027	6	0.814236	32127	1	0.375114	9063990	0.007926
319877604	39154.000000	2057	3087.769770	31967	0	0.497402	32012	7	0.139847	9050525	0.008715
319887637	38986.000000	2053	3080.937972	31978	4	0.150314	32000	4	0.627511	9036883	0.008472
319874143	38850.000000	1999	3034.121056	31781	2	0.263207	31836	3	0.623023	9023300	0.008422
319873924	39060.000000	2106	3044.003713	31925	4	0.386449	31836	5	0.191345	9009730	0.008271
319846976	39213.000000	2021	3126.418473	32190	4	0.584272	31867	4	0.154293	8996387	0.008416
319860059	39053.000000	1979	3014.526571	31962	7	0.402319	31814	5	0.013840	8982780	0.008212
319855402	39203.000000	2098	3054.984342	32058	2	0.746042	31884	3	0.218430	8969416	0.008621
319899755	39118.000000	2048	3026.955765	31850	2	0.163571	32103	3	0.163750	8955858	0.008249
319864065	39316.000000	1978	3098.474115	31880	2	0.257838	31908	3	0.674578	8942554	0.007892
319873836	39164.000000	2037	3028.546848	31819	2	0.190124	31810	1	0.039041	8929217	0.008544
319876319	38732.000000	2033	3033.774870	32005	6	0.062143	31811	1	0.021621	8915838	0.008207
319896875	38787.000000	2000	3061.518298	31991	3	0.031261	31712	3	0.094883	8902587	0.008312
319863307	38742.000000	2041	2948.329754	32110	3	0.065174	31828	5	0.103750	8889162	0.008035
319899424	39221.000000	2057	3016.096377	31928	1	0.515341	32065	3	0.081609	8875738	0.008446
319884285	38664.000000	2066	3100.688985	31779	2	0.293348	31916	5	0.495258	8862454	0.008371
319863817	39159.000000	1992	3074.169042	31902	2	0.131252	32255	4	0.068823	8849385	0.008223
319866825	39179.000000	2054	3065.860913	32179	1	0.330902	31915	4	0.382825	8836177	0.006647
319859919	38985.000000	2101	3027.267273	32181	10	0.000757	31902	8	0.135428	8823188	0.006497
319874817	39600.000000	1986	3111.490008	31841	8	0.012358	32072	5	0.638848	8810124	0.006161
319888896	38572.000000	2082	3133.624135	31990	1	0.050336	31906	1	0.641616	8797169	0.005972
319871221	39206.000000	1999	2936.757970	32065	8	0.230996	31841	4	0.242333	8784085	0.005836
319869728	39560.000000	2137	3237.874683	32112	3	0.342586	32014	4	0.027201	8771129	0.006353
319868184	38420.000000	2030	3004.915413	31900	3	0.658467	32051	4	0.112227	8758192	0.005675
319876706	39554.000000	2090	3020.961102	31949	4	0.499962	31817	9	0.031253	8745211	0.005602
319873910	39028.000000	2000	3117.455849	31742	5	0.871995	31973	5	0.766800	8732136	0.005778
319869002	38813.000000	2064	3061.114434	32217	4	0.222478	32071	5	0.122028	8718959	0.005609
319858368	38982.000000	2033	3009.461423	32000	2	0.490619	31779	2	0.034183	8705808	0.005179
npatches	nstrain	runtime	dt	init_x	init_y	init_y_blood	init_z	init_S	beta0	beta1	beta2	beta3	mean_beta	B	d	delta	delta_blood	b[0]	mut	m	CTL	c	g	epsilon	k	het	lambda	rho	omega	x_max	patch.dyna	DELTA	A	VA
10000	1	100.000000	0.000100	21900	9499	5000000	0.001000	10000000	1.332843	1.814015	2.644175	1.243504	2	8000000000.000000	0.010000	1.000000	1.000000	800000	0.000050	0.048000	1	0.001000	1.000000	25.000000	4.000000	0.500000	0.001000	0.001000	0.010000	31987	0	10.000000	7.000000	1.000000
sus	inf	inf_blood	z	x[0]	y[0][0]	z[0]	x[1]	y[1][0]	z[1]	S[0]	synchrony
219000000	94990000.000000	5000000	10.000000	21900	9499	0.001000	21900	9499	0.001000	10000000	0.000000
319411186	5041097.000000	263578	10000.000000	31823	481	1.000000	31875	503	1.000000	10042593	0.000000
319837632	278184.000000	14427	10000.000000	31899	33	1.000000	32075	35	1.000000	10030843	0.000000
319871917	24337.000000	1265	3120.675501	31890	1	0.397919	32197	1	0.322979	10016092	0.000000
319893553	39433.000000	2022	582.346189	31833	3	0.071405	31971	3	0.092054	10001087	0.000000
319878664	50158.000000	2595	3614.898923	31940	4	0.044787	32391	7	0.484470	9986457	0.000000
319890683	31406.000000	1626	1920.311027	32020	3	0.224224	32105	4	0.386162	9971704	0.000000
319866682	41311.000000	2071	1753.250863	32034	3	0.002289	31991	2	0.277423	9956841	0.000000
319864104	37988.000000	2067	2847.707177	31845	3	0.029371	32129	3	0.273969	9941979	0.000000
319875324	36168.000000	1901	1899.254185	31865	2	0.194980	31701	5	0.003886	9927193	0.000000
319879639	40077.000000	2019	2355.302512	32058	4	0.178231	31879	3	0.136158	9912315	0.000000
319872453	36466.000000	1963	2298.169472	31731	4	0.133897	31951	6	0.198203	9897535	0.000000
319830924	38323.000000	2030	2073.201785	31862	5	0.251919	31975	8	0.111601	9882816	0.000000
319884681	38005.000000	1912	2441.586150	32233	5	0.107206	31735	4	0.027338	9867945	0.000000
319883084	37372.000000	1926	2182.500491	31830	3	0.004392	32021	2	0.417127	9853043	0.000000
319864628	37651.000000	1987	2236.498816	32122	4	0.003072	32072	2	0.016087	9838455	0.000000
319871970	38089.000000	1974	2198.386434	31887	4	0.032282	31836	4	0.028211	9823670	0.000000
319853352	37560.000000	1898	2259.925281	32098	4	0.234739	32092	5	0.007771	9808997	0.000000
319854183	38085.000000	2007	2189.619723	31935	4	0.116008	31700	12	0.058024	9794457	0.000000
319879529	37679.000000	2050	2323.749722	31851	6	0.007815	32113	0	0.341800	9779871	0.000000
319885825	37488.000000	1946	2225.025260	32121	3	0.005774	32007	2	0.028033	9765483	0.000000
319873249	37533.000000	1984	2182.797984	32079	4	0.053305	31834	8	0.347941	9750906	0.000000
319853386	37880.000000	1939	2263.902603	31927	8	0.034120	32093	2	0.000608	9736217	0.000000
319884429	37528.000000	2022	2236.136402	32204	2	0.014873	31875	1	0.000527	9721712	0.000000
319886222	38298.000000	2129	2293.511414	32081	5	0.009565	32115	6	0.038985	9707387	0.000000
319862743	37644.000000	2030	2283.790365	32147	6	0.073149	31841	3	0.109793	9692839	0.000000
319871242	37614.000000	1976	2182.228177	32110	3	0.238373	31955	4	0.673419	9678417	0.000000
319886505	38061.000000	1965	2292.454808	32026	3	0.131598	31981	4	0.132930	9663831	0.000000
319861050	37643.000000	1936	2264.823715	31723	6	0.033496	31773	3	0.393995	9649732	0.000000
319869966	37830.000000	1986	2169.778191	32063	5	0.108990	32041	6	0.002227	9635394	0.000000
319860704	38188.000000	2015	2319.188787	31991	5	0.351691	32043	2	0.098533	9620976	0.000000
319858689	37061.000000	1882	2200.147601	32140	2	0.170445	31963	4	0.010493	9606634	0.000000
319867016	38425.000000	2000	2279.973751	31824	9	0.240507	32184	5	0.221775	9592490	0.000000
319863864	37154.000000	2010	2300.141522	32028	2	0.911325	31933	4	0.530934	9578137	0.000000
319849701	38327.000000	2003	2157.876713	31990	4	0.005166	32105	5	0.084099	9563870	0.000000
319879136	37700.000000	2017	2321.740554	32048	2	0.186586	32125	6	0.003777	9549472	0.000000
319849786	37208.000000	1946	2236.241183	32034	4	0.189571	32071	5	0.066002	9535300	0.000000
319860945	37838.000000	1998	2160.431357	31955	4	0.053748	32066	3	0.064986	9521173	0.000000
319864229	37971.000000	2012	2396.065395	31968	2	0.052952	32059	4	0.047424	9507112	0.000000
319851258	36713.000000	1860	2120.192533	31975	5	0.015927	31865	2	0.401768	9492846	0.000000
319852609	38442.000000	2008	2283.957728	32038	3	0.151351	31931	1	0.187153	9478595	-1.#IND00
319858573	37980.000000	1989	2353.920493	32122	5	0.061708	32039	4	0.129763	9464443	-1.#IND00
319885990	37479.000000	1904	2212.873660	31837	7	0.150304	32101	1	0.017164	9450450	-1.#IND00
319846547	37624.000000	1940	2268.450667	31922	4	0.438546	31915	2	0.171464	9436121	-0.033099
319892752	37974.000000	1974	2182.274229	32117	4	0.543263	32076	5	0.281633	9422100	-0.024589
319861324	37510.000000	2047	2290.001796	31987	3	0.028848	31866	4	0.480044	9407879	-0.020831
319882179	37984.000000	1885	2153.063759	32005	2	0.211409	32226	4	0.041889	9393954	-0.014335
319866751	37530.000000	1984	2297.724581	32098	6	0.102927	32074	6	0.122815	9379781	-0.010675
319865471	37561.000000	2000	2165.569837	31898	5	0.274952	32312	2	0.282860	9365975	-0.014059
319872736	38281.000000	1984	2362.180273	32136	4	0.058287	32133	5	0.146147	9351894	-0.010398
319870555	37453.000000	2002	2217.690974	31910	5	0.362150	32217	4	0.566633	9337942	-0.007464
319873919	38187.000000	2026	2355.324348	32083	6	0.442987	31739	11	0.129970	9323930	-0.007527
319834342	37860.000000	1945	2242.448384	31857	6	0.539164	32142	3	0.238285	9310085	-0.006285
319867128	37861.000000	1979	2276.822098	32029	4	0.164539	31775	6	0.131521	9296460	-0.006061
319837390	37537.000000	1904	2226.604925	32091	1	0.312087	31927	5	0.008717	9282619	-0.005996
319865974	38031.000000	1972	2299.546297	32242	6	0.003618	31818	3	0.060886	9268863	-0.005233
319861271	37432.000000	1950	2195.020828	32307	6	0.132811	32117	5	0.004567	9255076	-0.005779
319872238	38459.000000	1981	2283.429751	31866	4	0.362123	31887	5	0.003004	9241410	-0.005595
319875439	37480.000000	1991	2284.980688	31945	4	0.002778	32023	7	0.000539	9227518	-0.005516
319869795	37695.000000	1896	2210.340979	31970	4	0.034245	31926	2	0.000283	9213553	-0.002210
319870478	37770.000000	2016	2280.983495	31918	2	0.736113	31994	8	0.001239	9199865	-0.002293
319884145	37801.000000	2018	2214.024654	32115	3	0.228025	31657	7	0.006673	9186244	-0.002547
319868268	37910.000000	1904	2270.441298	31783	2	0.705820	32119	5	0.071912	9172456	-0.002135
319872361	37465.000000	1932	2221.940679	31957	4	0.823787	32024	2	0.040562	9158738	0.000058
319888931	38217.000000	1975	2241.318724	32173	3	0.831891	31964	4	0.159435	9145147	-0.000286
319875503	37694.000000	1931	2278.446898	31747	0	0.238789	32057	6	0.904305	9131473	-0.000822
319881862	37435.000000	2018	2221.580205	32043	6	0.074716	31887	2	0.475593	9117889	-0.000830
319876539	38020.000000	1959	2257.592397	31909	3	0.117378	31971	7	0.130148	9104325	-0.001108
319859537	37612.000000	1965	2382.942841	31911	5	0.097138	32113	3	0.028197	9090594	-0.001120
319867149	37965.000000	1996	2260.256303	31838	1	0.022075	32028	2	0.011869	9077040	-0.002167
319861333	37765.000000	1957	2250.043803	31994	5	0.038004	31995	5	0.009396	9063545	-0.002160
319844961	38163.000000	2036	2225.196823	32188	4	0.081728	31991	4	0.102411	9050115	-0.002610
319879957	37071.000000	1933	2248.126310	32014	4	0.366845	31973	6	0.001010	9036698	-0.002392
319853872	37770.000000	1921	2259.008577	31921	5	0.379348	32045	6	0.003925	9023134	-0.002241
319869792	37661.000000	1929	2265.195921	32180	6	0.626074	31925	4	0.013626	9009663	-0.001582
319874060	37593.000000	2033	2215.529911	31869	4	0.106811	32098	1	0.001995	8996361	-0.001323
319874459	38080.000000	1969	2330.538218	31895	2	0.249097	31870	1	0.006298	8982947	-0.002603
319873219	37694.000000	1924	2249.844119	32090	6	0.275994	32024	1	0.001125	8969676	-0.002496
319865023	37398.000000	1954	2223.898154	32267	4	0.169570	31719	5	0.002346	8956289	-0.002343
319852654	37711.000000	1938	2217.884767	31948	2	0.058880	32011	2	0.000500	8943001	-0.002365
319852250	38080.000000	1922	2322.293530	31903	3	0.589332	31882	6	0.008139	8929715	-0.002334
319878564	37327.000000	1914	2199.477811	31840	6	0.042702	32179	9	0.026513	8916158	-0.002359
319882546	38501.000000	1990	2299.039639	32047	5	0.912859	32024	3	0.010263	8902825	-0.001972
319854620	37475.000000	1975	2270.720049	31889	4	0.123852	32129	6	0.060290	8889440	-0.001800
319856441	37894.000000	1894	2186.399223	32061	1	0.108758	31988	3	0.541314	8875997	-0.001412
319874921	38093.000000	1959	2169.634190	31926	1	0.064942	32111	5	0.081123	8862651	-0.001598
319864213	38139.000000	2034	2326.843793	32075	7	0.001107	32127	3	0.178648	8849352	-0.002151
319860336	37521.000000	1892	2245.798655	31866	4	0.008446	31806	4	0.108099	8836154	-0.001593
319867100	37772.000000	1937	2233.710010	32128	4	0.205187	32052	7	0.150055	8822981	-0.002372
319881578	37310.000000	1943	2266.775868	31831	7	0.749542	32229	3	0.034738	8809873	-0.002226
319855909	38020.000000	2039	2230.388395	31893	2	0.136924	32012	5	0.036542	8796689	-0.001784
319873268	37683.000000	2022	2379.546361	31908	2	0.232812	31996	2	0.118164	8783544	-0.002323
319874830	37686.000000	1980	2102.923699	31682	4	0.261202	31971	2	0.232414	8770356	-0.002364
319867916	37555.000000	1924	2243.220142	32056	0	0.064733	31928	4	0.365638	8757386	-0.002249
319865566	37989.000000	1893	2195.056805	31888	3	0.003417	32085	3	0.498834	8744230	-0.001624
319851989	38088.000000	2014	2364.786296	32103	3	0.011366	31885	1	0.167493	8731224	-0.002141
319867026	37153.000000	1964	2194.609420	31767	5	0.022846	31977	5	0.426727	8718349	-0.002135
319860127	38433.000000	1931	2287.797726	32018	4	0.301583	31936	4	0.141215	8705340	-0.001997
319886375	37507.000000	1926	2337.701192	31839	2	0.034614	32165	8	0.122897	8692362	-0.001541
319875240	38030.000000	1927	2192.018408	31832	3	0.081132	31911	4	0.124330	8679577	-0.001473
npatches	nstrain	runtime	dt	init_x	init_y	init_y_blood	init_z	init_S	beta0	beta1	beta2	beta3	mean_beta	B	d	delta	delta_blood	b[0]	mut	m	CTL	c	g	epsilon	k	het	lambda	rho	omega	x_max	patch.dyna	DELTA	A	VA
10000	1	100.000000	0.000100	21900	9499	5000000	0.001000	10000000	1.419294	2.370566	1.955795	2.570755	2	8000000000.000000	0.010000	1.000000	1.000000	800000	0.000050	0.048000	1	0.001000	1.000000	25.000000	5.000000	0.500000	0.001000	0.001000	0.010000	31987	0	10.000000	7.000000	1.000000
sus	inf	inf_blood	z	x[0]	y[0][0]	z[0]	x[1]	y[1][0]	z[1]	S[0]	synchrony
219000000	94990000.000000	5000000	10.000000	21900	9499	0.001000	21900	9499	0.001000	10000000	0.000000
319692896	1985549.000000	103902	10000.000000	31862	194	1.000000	32153	227	1.000000	10030183	0.000000
319887942	43061.000000	2274	9181.991185	31885	7	1.000000	31857	5	0.857949	10016234	0.000000
319849010	28951.000000	1506	230.488417	32002	7	0.108296	32015	1	0.003265	10001052	0.000000
319864095	58196.000000	3117	1304.553487	31892	8	0.448203	32076	4	0.053386	9986202	0.000000
319884308	30091.000000	1598	3003.006826	31894	1	0.226732	32146	3	0.669329	9971427	0.000000
319890440	37447.000000	1886	831.560985	31938	0	0.000368	31742	3	0.106735	9956494	0.000000
319874097	42812.000000	2293	2596.998904	32193	2	0.013204	32165	2	0.388324	9941481	0.000000
319864799	32932.000000	1727	1586.272252	31960	2	0.002710	31965	4	0.712592	9926674	0.000000
319870941	40697.000000	2127	1648.641999	31993	6	0.003584	31857	5	0.353990	9911892	0.000000
319887497	36092.000000	1831	2156.175509	31929	1	0.077009	31969	1	0.117731	9897178	0.000000
319879539	36547.000000	1826	1570.795518	31981	2	0.418804	31969	5	0.390358	9882290	0.000000
319860109	38797.000000	1977	2011.137434	32096	7	0.461812	32083	3	0.454971	9867583	0.000000
319878976	35749.000000	1834	1837.210480	31973	5	0.522389	31811	3	0.030808	9852970	0.000000
319889674	37482.000000	1904	1688.762484	32025	5	0.221317	31890	3	0.017406	9838229	0.000000
319882360	37282.000000	1949	1940.109650	31776	6	0.555697	32235	2	0.507475	9823444	0.000000
319877791	36586.000000	1856	1780.056781	31858	6	0.098569	32058	5	0.531673	9808678	0.000000
319884631	37592.000000	1973	1868.839359	32155	11	0.044414	32221	2	0.050915	9794012	0.000000
319860042	36881.000000	1939	1852.245749	32145	5	0.470127	31969	4	0.439510	9779384	0.000000
319859072	37199.000000	1939	1818.998717	32022	3	0.454636	32049	4	0.553299	9764629	0.000000
319871660	37213.000000	1940	1833.403772	31754	4	0.589779	32018	6	0.146635	9749887	0.000000
319845339	37433.000000	1938	1807.327094	31880	4	0.033651	31906	6	0.091900	9735272	0.000000
319881053	37127.000000	1917	1844.945229	32053	3	0.009127	32025	4	0.758120	9720809	0.000000
319883300	37108.000000	1916	1789.413970	31897	5	0.120763	32083	5	0.497751	9706185	0.000000
319862802	37213.000000	1923	1896.669740	32034	6	0.037184	32167	4	0.244774	9691579	0.000000
319863829	36680.000000	1888	1751.139583	31974	8	0.200787	31913	3	0.016914	9677122	0.000000
319873788	37640.000000	2028	1890.071075	31968	2	0.241278	31890	8	0.016783	9662704	0.000000
319870295	36761.000000	1909	1829.317432	32048	6	0.206795	31912	0	0.000072	9648345	0.000000
319878867	37245.000000	1934	1942.921759	31958	4	0.662020	31953	1	0.001882	9634064	0.000000
319867907	36426.000000	1966	1755.472452	31856	5	0.153948	32082	4	0.008488	9619818	0.000000
319863731	37276.000000	1959	1823.024098	31913	2	0.638968	32095	0	0.340339	9605282	0.000000
319852081	37470.000000	2024	1873.289368	31989	4	0.104775	31883	4	0.008141	9590997	0.000000
319885566	36758.000000	1936	1910.214422	32055	9	0.009030	32020	1	0.045470	9576671	0.000000
319879276	36868.000000	1927	1740.905123	32084	0	0.048772	31926	2	0.026264	9562491	0.000000
319873829	38235.000000	1893	1902.609518	31737	6	0.065701	31986	8	0.006591	9548105	0.000000
319867551	37225.000000	1883	1910.897788	31974	0	0.011087	31983	6	0.076780	9533902	0.000000
319877773	36786.000000	1981	1764.859247	31855	4	0.162909	32086	1	0.047363	9519707	0.000000
319863576	37512.000000	1974	1846.321343	31836	5	0.196183	32028	5	0.026049	9505408	0.000000
319848693	36798.000000	1854	1806.502205	32188	2	0.019578	32125	9	0.310119	9491136	0.000000
319878580	37465.000000	1963	1825.407712	31958	3	0.235664	32043	5	0.275447	9476896	0.000000
319861229	37321.000000	1935	1958.500925	31926	1	0.160853	32036	5	0.256568	9462744	-1.#IND00
319873405	36952.000000	1863	1733.255318	32082	2	0.052129	31937	3	0.407987	9448459	-1.#IND00
319849358	37790.000000	1968	1934.099072	31965	3	0.305116	31979	5	0.583940	9434212	-1.#IND00
319888029	36989.000000	1958	1813.751742	32164	3	0.721797	31937	5	0.376709	9420174	-1.#IND00
319855071	37283.000000	1899	1840.196506	31985	2	0.128189	32084	2	0.239550	9406206	0.003097
319857600	37075.000000	1966	1877.198176	32055	6	0.067388	32314	2	0.169290	9392274	-0.002379
319866966	37077.000000	2001	1821.292334	32101	7	0.350624	32013	1	0.401941	9378423	-0.004037
319856804	37075.000000	1932	1814.185223	32022	3	0.270650	32128	2	0.115610	9364468	-0.003828
319878107	37665.000000	1946	1881.562738	32056	4	0.502024	31697	2	0.024563	9350695	-0.003520
319865591	37111.000000	1968	1904.159017	31947	3	0.399820	32038	2	0.026337	9336680	-0.003540
319853967	36885.000000	1905	1780.505983	31966	4	0.040932	32082	2	0.033610	9322771	-0.003257
319850770	37839.000000	2007	1751.176098	31819	4	0.106663	31876	5	0.014108	9308713	-0.001832
319865051	36992.000000	2005	1908.941633	31922	11	0.108794	32060	0	0.293195	9294811	-0.001126
319858061	36599.000000	1943	1744.339486	31952	0	0.103908	31753	5	0.090415	9281205	-0.000833
319856370	37667.000000	1883	1847.974428	31932	4	0.196023	31951	2	0.461886	9267287	-0.001089
319866575	37220.000000	1873	1815.446294	31881	5	0.879196	32169	2	0.195009	9253538	-0.001321
319859679	37308.000000	2009	1875.445704	31905	3	0.152110	31925	6	0.056217	9239713	-0.001352
319881378	36832.000000	1889	1840.689096	32062	4	0.720049	32059	2	0.105081	9225836	-0.000251
319870468	37412.000000	1981	1837.895235	31962	6	0.514100	32018	2	0.249687	9211964	-0.000203
319881410	37071.000000	1972	1884.034589	31797	3	0.044585	31908	4	0.082870	9198054	-0.001130
319854469	37012.000000	1905	1767.290182	32005	0	0.001084	31959	2	0.094578	9184384	-0.001589
319874114	37429.000000	1927	1881.174704	31962	3	0.000707	32060	4	0.256205	9170833	-0.001566
319849507	36909.000000	1943	1762.591053	32004	0	0.000245	31732	2	0.079020	9157139	-0.001544
319871329	37914.000000	1952	1847.614610	32025	4	0.001873	31861	3	0.034876	9143546	-0.002144
319839720	36276.000000	1810	1831.676754	32029	0	0.048532	32167	7	0.006429	9129962	-0.001901
319887267	37794.000000	1927	1768.264818	31853	2	0.011508	32001	4	0.080419	9116300	-0.002567
319868672	37157.000000	1870	1965.211409	32186	1	0.003050	31965	1	0.120908	9102680	-0.001491
319861941	36729.000000	1807	1777.487934	31760	3	0.001395	31824	2	0.158620	9089501	-0.001162
319873524	37262.000000	1934	1855.574709	32060	4	0.000793	31859	4	0.471523	9075917	-0.000948
319868674	36941.000000	1962	1829.527347	31681	2	0.002117	31857	1	0.006506	9062557	-0.001231
319844945	37445.000000	1934	1815.543853	32401	10	0.078244	31954	2	0.004123	9049158	-0.001021
319857065	37338.000000	1951	1891.450282	32131	3	0.414281	31970	2	0.000845	9035723	-0.001007
319867590	37065.000000	1803	1831.219379	31799	4	0.381233	31890	7	0.013586	9022156	-0.000267
319867918	37218.000000	1864	1834.316204	31952	5	0.082672	31952	3	0.002534	9008709	-0.001387
319880042	36688.000000	1873	1868.781528	31932	2	0.015434	31910	3	0.001124	8995434	-0.001537
319869271	37194.000000	1872	1841.063489	32096	3	0.031900	31923	2	0.009058	8981999	-0.001894
319870343	37125.000000	1864	1799.995231	32098	2	0.010770	32068	3	0.175940	8968594	-0.001987
319872677	37289.000000	1885	1881.522159	31964	2	0.004316	32226	4	0.599582	8955343	-0.002228
319893793	36489.000000	1893	1776.071171	31859	5	0.018426	32236	4	0.296478	8941951	-0.002202
319884088	37999.000000	1991	1846.957519	32019	1	0.006838	31968	5	0.157112	8928637	-0.001762
319876439	36490.000000	2019	1903.241036	31920	2	0.000842	32014	4	0.430559	8915303	-0.001734
319882900	37120.000000	1963	1788.605632	31976	3	0.005792	32196	1	0.061500	8902081	-0.002102
319878508	37102.000000	2008	1798.289235	32009	4	0.009890	32042	7	0.053736	8888742	-0.001789
319866696	37464.000000	1969	1843.267886	31865	4	0.003438	31963	3	0.285702	8875520	-0.001115
319858897	36598.000000	1885	1864.258658	32015	2	0.058818	31883	3	0.675665	8862378	-0.001014
319874964	37051.000000	2043	1810.922950	32054	7	0.405284	31707	3	0.231991	8849319	-0.000985
319857783	37238.000000	1990	1857.811742	31910	2	0.608886	32043	8	0.174024	8836361	-0.001703
319864661	37027.000000	1985	1814.389777	31844	4	0.131929	31926	2	0.519629	8823191	-0.001719
319864371	37272.000000	1963	1889.501503	31743	1	0.480263	31813	6	0.100008	8809773	-0.001363
319880959	36852.000000	1906	1728.124064	32061	4	0.039685	32118	5	0.012924	8796675	-0.001986
319898640	37845.000000	1910	1918.811515	32041	4	0.291107	31853	3	0.153490	8783200	-0.002015
319878478	36621.000000	1868	1775.587260	31829	4	0.637667	31842	0	0.013546	8770017	-0.001932
319875640	37584.000000	1989	1839.566022	32008	2	0.259465	32006	0	0.005380	8757241	-0.001923
319866009	36670.000000	1890	1901.784615	31845	5	0.321206	31833	3	0.002674	8744090	-0.002027
319845629	37632.000000	1950	1856.648242	32023	5	0.730637	32060	10	0.000553	8731140	-0.001867
319878221	36750.000000	1897	1836.749246	32029	2	0.138636	31922	5	0.059185	8718002	-0.001593
319858751	37203.000000	1947	1797.203923	32167	5	0.390212	32060	4	0.165950	8704852	-0.001475
319874145	37038.000000	1953	1858.469449	31673	8	0.711480	32147	3	0.002156	8691895	-0.001328
319882346	37076.000000	1892	1776.244838	31883	6	0.185423	32036	7	0.028920	8678847	-0.000260
319857914	37260.000000	2020	1925.080083	31804	5	0.248147	31977	3	0.102408	8665730	-0.000632
npatches	nstrain	runtime	dt	init_x	init_y	init_y_blood	init_z	init_S	beta0	beta1	beta2	beta3	mean_beta	B	d	delta	delta_blood	b[0]	mut	m	CTL	c	g	epsilon	k	het	lambda	rho	omega	x_max	patch.dyna	DELTA	A	VA
10000	1	100.000000	0.000100	21900	9499	5000000	0.001000	10000000	2.835042	1.946270	1.418677	1.929912	2	8000000000.000000	0.010000	1.000000	1.000000	800000	0.000050	0.048000	1	0.001000	1.000000	25.000000	6.000000	0.500000	0.001000	0.001000	0.010000	31987	0	10.000000	7.000000	1.000000
sus	inf	inf_blood	z	x[0]	y[0][0]	z[0]	x[1]	y[1][0]	z[1]	S[0]	synchrony
219000000	94990000.000000	5000000	10.000000	21900	9499	0.001000	21900	9499	0.001000	10000000	0.000000
319796038	770589.000000	40658	10000.000000	31732	75	1.000000	32080	77	1.000000	10021520	0.000000
319872802	18428.000000	989	1203.994836	31957	2	0.122929	32075	0	0.024887	10007029	0.000000
319865235	37812.000000	1927	112.180869	31919	1	0.014654	32057	3	0.000549	9992118	0.000000
319865935	62628.000000	3332	2611.060108	32081	2	0.306720	32083	9	0.027059	9977310	0.000000
319885364	26415.000000	1331	927.797066	31961	0	0.086534	32049	3	0.337864	9962611	0.000000
319860853	44577.000000	2294	893.501700	32030	6	0.081614	31854	1	0.023316	9947944	0.000000
319872249	35533.000000	1881	2514.361869	31974	6	0.824024	31940	2	0.440510	9933074	0.000000
319865114	34540.000000	1885	973.905506	32042	3	0.239841	32029	3	0.068991	9918402	0.000000
319854341	40959.000000	2134	1841.219396	31984	7	0.139304	31999	5	0.350561	9903398	0.000000
319861064	33467.000000	1765	1486.013513	31947	2	0.068343	32290	3	0.032436	9888741	0.000000
319854195	38545.000000	2015	1346.944824	32114	2	0.172186	32175	6	0.319029	9873902	0.000000
319858387	36281.000000	1909	1739.419330	32026	7	0.357971	32034	3	0.117961	9859117	0.000000
319881639	36366.000000	1921	1357.238714	31816	0	0.323707	32078	3	0.047258	9844514	0.000000
319912729	37381.000000	1928	1682.945359	32050	7	0.056708	31991	1	0.311466	9829588	0.000000
319884652	35394.000000	1862	1404.231958	31908	2	0.002192	31964	1	0.211162	9815060	0.000000
319860908	38194.000000	1946	1532.663032	31809	4	0.018696	32153	1	0.000575	9800220	0.000000
319845874	35635.000000	1937	1620.389856	32078	2	0.021626	32044	6	0.003914	9785610	0.000000
319874757	36898.000000	1927	1468.826246	32112	9	0.015920	32040	4	0.040199	9771208	0.000000
319876538	36477.000000	1859	1613.023815	32223	3	0.027758	31749	2	0.052266	9756829	0.000000
319874187	36449.000000	1859	1436.919367	31746	2	0.018392	32059	1	0.040280	9742389	0.000000
319873472	37203.000000	1967	1598.917935	31879	3	0.092106	31897	1	0.003893	9727996	0.000000
319851642	36743.000000	1947	1546.538368	32120	2	0.025403	32005	4	0.000463	9713740	0.000000
319865659	36314.000000	1922	1498.707176	31936	2	0.163144	31926	4	0.012026	9699087	0.000000
319862699	37044.000000	1929	1531.205851	31738	5	0.489526	32200	6	0.118580	9684764	0.000000
319889732	36049.000000	1966	1516.727574	31967	3	0.195132	31892	3	0.449806	9670342	0.000000
319876025	37398.000000	1938	1531.822482	32195	1	0.390955	32148	3	0.188182	9655688	0.000000
319878384	36622.000000	1903	1660.344181	31999	11	0.160305	31861	2	0.463069	9641271	0.000000
319873976	36303.000000	1900	1455.609675	32171	4	0.153346	32001	1	0.034980	9626936	0.000000
319871959	37457.000000	1923	1587.358073	32004	3	0.085923	31934	1	0.009029	9612572	0.000000
319882123	36333.000000	1889	1580.628953	32034	2	0.120409	31900	6	0.013171	9598087	0.000000
319860998	36724.000000	1907	1513.807852	32016	5	0.035702	31896	3	0.026289	9583794	0.000000
319862191	36493.000000	1979	1636.365712	31907	5	0.053340	31845	4	0.001612	9569484	0.000000
319883532	36443.000000	1877	1447.015163	31890	3	0.019456	32054	7	0.000242	9555344	0.000000
319860298	37413.000000	1948	1578.902654	32067	2	0.018481	31631	5	0.001471	9541015	0.000000
319880476	35958.000000	1816	1556.674748	32034	2	0.024075	32034	4	0.032347	9526924	0.000000
319868830	36944.000000	2001	1483.454705	32061	4	0.016397	32048	2	0.124983	9512482	0.000000
319852891	36715.000000	1879	1609.130212	31925	5	0.072911	31899	1	0.071563	9498224	0.000000
319857535	36420.000000	1775	1439.693812	32084	2	0.092158	31963	6	0.011635	9484083	0.000000
319850069	37221.000000	1999	1605.613975	31971	8	0.588436	32022	1	0.034992	9469825	0.000000
319878689	35718.000000	1877	1423.123149	32128	2	0.070622	31972	4	0.014861	9455818	-1.#IND00
319896279	37591.000000	1929	1557.559834	32040	4	0.222316	31862	2	0.115603	9441746	-1.#IND00
319847751	35680.000000	1864	1518.347832	32111	5	0.229185	31790	3	0.000568	9427604	-1.#IND00
319885104	37019.000000	1940	1512.133574	31892	4	0.118142	32115	3	0.000771	9413420	0.001319
319893969	37001.000000	1902	1625.090723	32071	3	0.782460	31937	5	0.000539	9399486	0.002989
319861594	36570.000000	1888	1514.133697	32135	2	0.556492	31959	5	0.023635	9385391	0.009804
319880619	36512.000000	1889	1522.864782	31926	7	0.182226	32032	7	0.052279	9371433	0.009988
319871674	36927.000000	1867	1541.017750	31769	1	0.235011	31919	7	0.049780	9357389	0.021782
319861432	36685.000000	1887	1512.601787	31882	4	0.088878	32066	4	0.068962	9343399	0.017321
319886784	36424.000000	1875	1561.707617	31948	2	0.058828	32198	4	0.096516	9329502	0.018976
319858244	36849.000000	1945	1471.188926	32085	10	0.151545	31629	7	0.050441	9315261	0.015062
319877479	36328.000000	1985	1637.470075	31913	3	0.048467	32128	4	0.119877	9301511	0.013681
319846834	36516.000000	1969	1452.693691	31858	4	0.411613	31919	3	0.063025	9287573	0.011282
319869680	37202.000000	1942	1611.214446	31828	3	0.443108	31838	4	0.147797	9273958	0.012465
319856501	36263.000000	1862	1543.870359	32380	2	0.495325	31980	4	0.041203	9260111	0.010572
319878069	36645.000000	1859	1513.545218	31998	6	0.552498	31868	4	0.011517	9246476	0.010405
319840086	37093.000000	1957	1548.646425	32149	6	0.023815	31960	4	0.089502	9232654	0.009561
319873350	36157.000000	1846	1564.061284	31977	9	0.081232	31718	4	0.532566	9218988	0.008819
319873908	37094.000000	1896	1487.412313	31911	2	0.005067	31949	3	0.242191	9205165	0.008189
319856281	36962.000000	1928	1612.087377	31914	3	0.063372	31962	8	0.014529	9191445	0.007192
319879165	36601.000000	1984	1499.216326	31827	1	0.003219	31967	5	0.196459	9177606	0.005814
319902554	37009.000000	1951	1537.938900	32152	4	0.001305	32034	3	0.338135	9163959	0.004597
319858503	35982.000000	1863	1480.686145	32076	3	0.001503	32026	3	0.626178	9150390	0.004697
319869887	37406.000000	1905	1560.683175	31930	3	0.006511	32020	6	0.058152	9136475	0.005713
319865576	36377.000000	1914	1506.179912	31838	4	0.037697	32152	4	0.089863	9122894	0.005158
319866345	37214.000000	1981	1483.571936	32125	4	0.062898	31967	2	0.278633	9109148	0.003119
319857432	36547.000000	1849	1588.872267	31779	1	0.353979	31864	3	0.014707	9095725	0.003701
319859582	36503.000000	1908	1438.386226	31873	4	0.227317	32064	4	0.052960	9082303	0.002682
319883485	37556.000000	1899	1615.560742	32156	7	0.026544	32119	7	0.001373	9068685	0.002249
319850544	36327.000000	1891	1542.601179	32190	1	0.198743	31852	2	0.071891	9055045	0.002549
319862701	36578.000000	1958	1480.943588	31859	1	0.023312	32290	4	0.040735	9041333	0.003895
319853689	36610.000000	1950	1583.607433	31996	7	0.036240	32169	5	0.330615	9027842	0.004009
319908883	36395.000000	1877	1531.020579	32094	4	0.040936	31886	7	0.022554	9014387	0.003647
319852140	36334.000000	1926	1450.289834	31852	2	0.216345	31962	3	0.006648	9000881	0.003549
319859203	37472.000000	1916	1678.127490	32057	4	0.590279	32135	4	0.312119	8987440	0.003738
319877178	36459.000000	1881	1523.482843	31847	4	0.389623	32000	6	0.093426	8974086	0.004106
319870817	36849.000000	1958	1514.519496	32052	3	0.369188	32064	2	0.037727	8960820	0.003716
319870784	36643.000000	1859	1509.073492	32051	4	0.035329	32191	7	0.007879	8947405	0.003825
319854514	36188.000000	1940	1507.630744	32014	4	0.486411	32083	5	0.069248	8934183	0.003534
319885379	36671.000000	1840	1469.643245	32087	2	0.454798	32079	7	0.136428	8920835	0.003671
319877895	36635.000000	1871	1580.454456	32223	4	0.290398	31915	0	0.026528	8907283	0.003557
319862506	36587.000000	1913	1481.230365	32111	0	0.446341	32180	4	0.014646	8894021	0.003607
319854770	37206.000000	1918	1553.621792	32149	0	0.028917	32038	6	0.037328	8880624	0.004135
319858161	36292.000000	1943	1521.148595	31962	2	0.067319	32223	3	0.429285	8867328	0.003496
319859510	36496.000000	1879	1484.366324	32007	4	0.305090	31924	1	0.076699	8854055	0.003477
319883566	37105.000000	1830	1492.200646	32032	4	0.079709	31992	4	0.147291	8840890	0.002947
319870498	37077.000000	1879	1588.967098	31821	4	0.350489	32124	2	0.043231	8827808	0.002789
319844396	36211.000000	1960	1474.750159	31977	4	0.422188	32106	2	0.052394	8814719	0.004104
319870900	37315.000000	1988	1629.304721	31997	2	0.004202	31952	6	0.078024	8801446	0.004301
319883846	35784.000000	1900	1523.952540	31871	3	0.002980	32136	6	0.056943	8788383	0.004201
319874325	37219.000000	1884	1476.150408	31809	4	0.017692	31926	2	0.047118	8774973	0.004142
319872626	36717.000000	2022	1607.761215	32174	3	0.076230	32036	3	0.181389	8761970	0.004356
319863492	36209.000000	1904	1492.294593	32064	2	0.441201	31985	7	0.170979	8748815	0.004560
319857261	37215.000000	2013	1535.406597	32004	2	0.214816	32032	2	0.240732	8735729	0.004555
319864894	36435.000000	1865	1521.303068	32016	2	0.015014	32183	4	0.104432	8722930	0.004516
319863943	36716.000000	1908	1551.648745	32131	3	0.002996	31779	4	0.605858	8709978	0.004798
319901902	36279.000000	1878	1474.063191	32172	5	0.007844	31910	3	0.702665	8696915	0.004742
319862241	36843.000000	1882	1553.952839	31750	2	0.118937	32024	2	0.053103	8684013	0.004613
319874431	36384.000000	1892	1512.536256	32013	4	0.525806	32100	5	0.054157	8671013	0.004593
319863939	36693.000000	1882	1520.337331	32133	2	0.606599	31971	5	0.054085	8658191	0.004308
npatches	nstrain	runtime	dt	init_x	init_y	init_y_blood	init_z	init_S	beta0	beta1	beta2	beta3	mean_beta	B	d	delta	delta_blood	b[0]	mut	m	CTL	c	g	epsilon	k	het	lambda	rho	omega	x_max	patch.dyna	DELTA	A	VA
10000	1	100.000000	0.000100	21900	9499	5000000	0.001000	10000000	2.992769	2.627053	1.840520	1.901369	2	8000000000.000000	0.010000	1.000000	1.000000	800000	0.000050	0.048000	1	0.001000	1.000000	25.000000	7.000000	0.500000	0.001000	0.001000	0.010000	31987	0	10.000000	7.000000	1.000000
sus	inf	inf_blood	z	x[0]	y[0][0]	z[0]	x[1]	y[1][0]	z[1]	S[0]	synchrony
219000000	94990000.000000	5000000	10.000000	21900	9499	0.001000	21900	9499	0.001000	10000000	0.000000
319839502	295486.000000	15461	10000.000000	31936	25	1.000000	32080	26	1.000000	10015538	0.000000
319869726	19174.000000	971	154.406682	31681	4	0.000782	32116	1	0.000749	10000638	0.000000
319858435	44422.000000	2352	86.302906	32152	4	0.008035	31912	5	0.001419	9985925	0.000000
319857712	53761.000000	2880	3657.625852	31998	4	0.377814	32009	2	0.118475	9970929	0.000000
319874146	27297.000000	1450	420.578184	31985	3	0.036920	31796	2	0.000215	9956075	0.000000
319843541	49157.000000	2617	946.627680	31946	6	0.068781	31701	5	0.002493	9941283	0.000000
319864444	31547.000000	1604	2035.106537	32062	2	0.259793	31949	2	0.040408	9926434	0.000000
319884736	36423.000000	1827	734.627467	32194	2	0.190905	31918	2	0.133772	9911617	0.000000
319857800	39779.000000	2132	1798.808130	31829	4	0.242154	32014	2	0.280454	9896912	0.000000
319852556	33212.000000	1676	1079.166596	31905	3	0.073410	32098	5	0.028878	9882038	0.000000
319862725	39167.000000	1917	1285.796620	32102	2	0.049372	31782	4	0.173757	9867329	0.000000
319863475	34609.000000	1886	1389.957391	31969	3	0.076002	31849	2	0.052205	9852564	0.000000
319877520	36594.000000	1956	1161.995506	31938	9	0.060018	32147	1	0.002401	9837771	0.000000
319894826	36889.000000	1927	1411.050692	31979	2	0.004860	32027	3	0.002236	9823017	0.000000
319884023	36033.000000	1851	1281.004094	31876	8	0.061793	32182	4	0.026024	9808541	0.000000
319873529	36879.000000	1933	1293.084895	32132	0	0.134458	31584	5	0.055050	9793685	0.000000
319884271	36034.000000	1864	1309.944204	31892	5	0.097778	31700	2	0.022842	9779043	0.000000
319861705	36191.000000	1882	1298.228214	32087	2	0.162796	32052	9	0.039516	9764388	0.000000
319848690	36412.000000	1906	1304.376342	31924	4	0.002411	31947	4	0.009360	9749665	0.000000
319861884	36455.000000	1939	1370.572831	32075	9	0.002660	31691	4	0.027408	9735390	0.000000
319880178	35551.000000	1829	1282.578631	31772	2	0.000204	32043	6	0.504813	9721019	0.000000
319868831	36840.000000	1898	1262.534756	32050	5	0.023360	31888	5	0.679945	9706561	0.000000
319873601	36050.000000	1889	1324.631024	32017	6	0.018031	32139	2	0.370514	9692035	0.000000
319881244	36502.000000	1978	1284.061304	31854	6	0.023968	31614	4	0.019832	9677480	0.000000
319874172	36060.000000	1863	1384.138867	32041	2	0.143163	31882	3	0.075914	9662896	0.000000
319884371	36288.000000	1891	1217.306123	31657	5	0.197114	31954	3	0.155775	9648407	0.000000
319848711	36395.000000	1860	1383.238321	31765	4	0.039213	31923	3	0.089799	9634151	0.000000
319886423	36158.000000	1879	1282.162261	31847	2	0.211458	32040	3	0.115852	9619757	0.000000
319874678	36941.000000	1910	1258.528926	31899	3	0.046681	31953	4	0.121280	9605510	0.000000
319871556	36194.000000	1873	1384.981071	32190	4	0.328189	32228	3	0.286047	9591320	0.000000
319866520	36306.000000	1952	1329.779717	32013	7	0.599393	31759	3	0.051422	9577133	0.000000
319855255	36327.000000	1874	1294.237444	32177	3	0.240217	31774	4	0.293162	9562844	0.000000
319869019	36585.000000	1881	1332.009641	31833	3	0.247678	32165	7	0.216352	9548534	0.000000
319888361	35965.000000	1898	1294.932123	31912	5	0.071576	32012	5	0.377252	9534135	0.000000
319878813	36855.000000	1845	1344.879085	31833	1	0.001062	31968	2	0.505401	9519865	0.000000
319887493	36098.000000	1991	1334.136815	31918	2	0.012850	32100	0	0.111109	9505794	0.000000
319849480	36430.000000	1879	1282.820255	31950	5	0.005599	32190	1	0.016736	9491610	0.000000
319883675	36410.000000	1860	1315.503633	32046	3	0.002162	31993	3	0.159505	9477353	0.000000
319855668	36116.000000	1880	1285.406498	31898	6	0.003275	31973	4	0.025675	9463215	0.000000
319865181	37103.000000	1900	1370.402666	31928	5	0.095842	32029	6	0.043388	9449099	-1.#IND00
319865689	35589.000000	1847	1281.508068	31819	6	0.054615	31972	2	0.007174	9435258	-1.#IND00
319882565	36447.000000	1947	1303.955414	31859	1	0.075505	31818	4	0.004001	9421228	0.006903
319888429	36134.000000	1966	1302.925192	31982	2	0.109250	31937	2	0.006549	9407197	0.016968
319864902	36468.000000	1898	1293.707520	32082	7	0.087518	32059	3	0.002812	9393184	0.011118
319879654	36138.000000	1862	1302.860042	32046	3	0.662533	31740	1	0.002244	9379231	0.013563
319870458	36064.000000	1816	1291.177343	31968	7	0.671867	32055	2	0.021593	9365219	0.011289
319890182	36324.000000	1814	1278.044746	31987	4	0.373129	31946	5	0.006751	9351206	0.013803
319881083	36426.000000	1862	1296.813791	31972	5	0.492019	32271	3	0.045856	9337027	0.011167
319860352	36421.000000	1870	1331.855853	32272	2	0.281423	32054	0	0.003984	9323124	0.010331
319848059	36451.000000	1825	1278.710057	32096	0	0.163105	31872	2	0.003199	9308906	0.006922
319851835	36350.000000	1927	1253.833523	32087	5	0.011818	32014	5	0.028992	9295001	0.005946
319876316	36349.000000	1951	1387.542408	31936	6	0.346242	31802	4	0.072485	9280950	0.003662
319875592	36017.000000	1847	1239.928889	32258	6	0.171915	32043	4	0.014277	9267134	0.004853
319878824	37288.000000	1912	1358.494117	32066	5	0.172949	32075	8	0.003600	9253331	0.002771
319849364	35856.000000	1923	1330.979728	31836	3	0.040392	31863	2	0.023642	9239544	0.003230
319880092	36364.000000	1982	1270.512773	31859	1	0.455079	31841	7	0.020501	9225912	0.002908
319871254	36262.000000	1855	1331.311750	32200	3	0.007852	31971	1	0.065677	9212356	0.002660
319857217	36495.000000	1905	1294.562072	32050	6	0.015842	32164	0	0.153024	9198745	0.002680
319880692	36395.000000	1860	1331.179049	31726	2	0.241780	31787	2	0.087945	9184916	0.002017
319881616	36015.000000	1937	1290.439737	31940	2	0.332644	32071	2	0.000793	9171227	0.002691
319844151	36397.000000	1801	1344.146292	32186	5	0.250395	32147	5	0.006860	9157604	0.002716
319868204	36072.000000	1841	1289.925086	31972	3	0.238545	31762	3	0.303842	9143798	0.002502
319890019	36596.000000	1855	1342.221405	31973	6	0.303435	31820	1	0.039853	9130333	0.002966
319868732	35877.000000	1876	1284.858730	32040	4	0.347873	32020	10	0.132550	9116742	0.002703
319880218	36704.000000	1957	1256.682343	32223	4	0.058502	31805	2	0.205914	9103045	0.002239
319862477	36395.000000	1963	1393.110597	32048	4	0.051904	32045	2	0.351695	9089509	0.002147
319892448	35958.000000	1908	1230.510468	31724	3	0.045770	32023	3	0.115903	9075952	0.000667
319859189	36787.000000	1925	1385.913318	31770	2	0.156096	32025	4	0.077479	9062503	0.000185
319882039	35811.000000	1939	1257.021588	31955	4	0.210647	32068	3	0.087294	9048834	0.000271
319849736	37051.000000	1903	1332.207974	32215	6	0.108956	32094	4	0.040566	9035310	0.000357
319859464	36001.000000	1839	1357.859017	32150	3	0.355840	31815	2	0.479160	9021740	0.001821
319868366	36141.000000	1864	1281.473977	31931	3	0.355018	32154	5	0.221747	9008370	0.002633
319851985	36438.000000	1867	1252.511722	31900	2	0.291696	32005	4	0.221709	8994690	0.002404
319883211	36612.000000	1903	1336.454470	31916	4	0.553006	31808	3	0.625646	8981236	0.001786
319866256	35589.000000	1863	1298.726529	31778	6	0.018327	32014	1	0.109858	8967794	0.001273
319854494	36677.000000	1866	1298.570103	31797	5	0.020045	32062	7	0.537822	8954459	0.001234
319868496	36380.000000	1855	1350.974189	32169	6	0.109925	31902	2	0.023138	8941093	0.001402
319851899	36392.000000	1920	1268.954825	31928	3	0.154099	31895	4	0.135108	8927833	0.002360
319885190	36164.000000	1945	1342.587851	31831	3	0.118296	31819	2	0.255153	8914628	0.001747
319871687	35820.000000	1885	1228.982910	31690	5	0.293314	32253	3	0.083530	8901304	0.002029
319854918	36666.000000	1967	1348.405133	31887	4	0.568669	32128	2	0.031157	8888061	0.001232
319873150	36304.000000	1857	1300.757307	31909	2	0.186863	32056	7	0.026993	8874763	0.001198
319882399	36268.000000	1919	1287.225568	31934	2	0.054573	32008	4	0.108318	8861472	0.001346
319847978	36106.000000	1904	1284.964999	31987	2	0.006044	31976	4	0.346115	8848092	0.001570
319856694	36665.000000	1945	1306.258543	31892	4	0.001466	31989	5	0.689957	8835027	0.001339
319866863	35619.000000	1878	1362.705841	31860	6	0.061987	31908	4	0.021615	8821771	0.001740
319863436	36745.000000	1923	1251.793894	32042	2	0.004113	31957	6	0.013255	8808585	0.001805
319881497	35948.000000	1985	1334.511433	32025	3	0.001350	32125	3	0.001395	8795593	0.002095
319884633	36316.000000	1991	1254.239194	32081	2	0.022268	31964	3	0.015094	8782570	0.001503
319872097	36214.000000	1848	1296.625909	31885	2	0.001418	31688	6	0.024195	8769433	0.001500
319859168	36293.000000	1906	1303.514807	32086	8	0.004655	31965	4	0.138971	8756365	0.001506
319871464	36198.000000	1928	1313.584171	32127	3	0.004576	31935	4	0.122057	8743255	0.001348
319876959	36272.000000	1865	1283.442566	31897	4	0.010238	32021	2	0.111792	8730180	0.001399
319846962	36853.000000	1901	1283.677481	31823	3	0.067660	31798	0	0.047703	8717141	0.001222
319850623	36267.000000	1848	1361.407662	31866	4	0.117540	31859	2	0.196194	8704205	0.001056
319864114	36037.000000	1929	1289.354666	31899	6	0.294842	31817	3	0.008677	8691421	0.001041
319869984	36227.000000	1888	1302.644092	32156	2	0.735596	32000	5	0.007425	8678720	0.001222
319880965	36862.000000	1922	1317.839544	32157	2	0.558118	31917	5	0.012825	8665914	0.001195
319874105	35902.000000	1883	1302.525255	31965	4	0.251067	32101	3	0.132310	8652879	0.000635
npatches	nstrain	runtime	dt	init_x	init_y	init_y_blood	init_z	init_S	beta0	beta1	beta2	beta3	mean_beta	B	d	delta	delta_blood	b[0]	mut	m	CTL	c	g	epsilon	k	het	lambda	rho	omega	x_max	patch.dyna	DELTA	A	VA
10000	1	100.000000	0.000100	21900	9499	5000000	0.001000	10000000	1.824453	1.236907	1.562685	2.234256	2	8000000000.000000	0.010000	1.000000	1.000000	800000	0.000050	0.048000	1	0.001000	1.000000	25.000000	8.000000	0.500000	0.001000	0.001000	0.010000	31987	0	10.000000	7.000000	1.000000
sus	inf	inf_blood	z	x[0]	y[0][0]	z[0]	x[1]	y[1][0]	z[1]	S[0]	synchrony
219000000	94990000.000000	5000000	10.000000	21900	9499	0.001000	21900	9499	0.001000	10000000	0.000000
319882015	114680.000000	6020	9999.452888	31963	10	1.000000	32091	7	1.000000	10010805	0.000000
319864521	20858.000000	1070	38.670738	31837	3	0.002811	31977	4	0.000417	9996038	0.000000
319844539	50147.000000	2539	79.798323	31985	4	0.000543	32058	5	0.000835	9981119	0.000000
319855779	40688.000000	2109	4058.384965	32027	3	0.148428	31885	5	0.268689	9966444	0.000000
319881698	29396.000000	1587	232.574277	32165	3	0.036395	32010	1	0.087313	9951722	0.000000
319884452	52612.000000	2804	1083.123609	32117	3	0.003027	31925	8	0.031377	9936782	0.000000
319846751	28126.000000	1496	1410.751865	31974	2	0.017497	31890	3	0.161221	9922019	0.000000
319864324	37958.000000	1894	577.918690	31902	2	0.161156	31889	2	0.019288	9907267	0.000000
319864176	39365.000000	2032	1737.813939	32041	3	0.712618	31909	4	0.297632	9892541	0.000000
319844542	32598.000000	1685	857.314485	32087	2	0.023701	31889	5	0.405983	9878047	0.000000
319875291	39935.000000	2103	1120.245641	32141	7	0.409986	31826	6	0.275016	9863125	0.000000
319856414	33631.000000	1719	1287.931344	31994	6	0.344497	31885	0	0.103772	9848671	0.000000
319878146	36907.000000	1895	949.096499	31946	5	0.131059	31872	1	0.386565	9834172	0.000000
319859535	36266.000000	1872	1336.676331	32090	2	0.140438	31990	2	0.085353	9819638	0.000000
319862499	35216.000000	1783	1037.170477	32016	6	0.000842	31923	5	0.007704	9805140	0.000000
319864552	37027.000000	1784	1221.185629	32080	3	0.005433	32002	4	0.014119	9790513	0.000000
319851154	35453.000000	1879	1129.313333	32102	3	0.075886	31978	3	0.001923	9775837	0.000000
319867301	37014.000000	1853	1133.246138	32095	5	0.212121	32020	3	0.009905	9761392	0.000000
319860909	35619.000000	1828	1146.061305	32089	3	0.109366	31858	3	0.001427	9746912	0.000000
319870058	35930.000000	1862	1087.746049	31909	4	0.023948	32120	3	0.002608	9732478	0.000000
319881491	36274.000000	1878	1148.774017	32039	6	0.623543	31852	6	0.001849	9717830	0.000000
319868176	35967.000000	1879	1155.327823	31872	6	0.085741	31984	4	0.001386	9703454	0.000000
319885417	36011.000000	1829	1120.090665	32017	3	0.130535	32125	3	0.008437	9689034	0.000000
319864223	36520.000000	1869	1151.952650	31948	4	0.302236	32108	5	0.033519	9674465	0.000000
319864709	34888.000000	1854	1071.153638	31978	1	0.038305	32093	4	0.076550	9660246	0.000000
319853743	36828.000000	1858	1142.626335	31889	6	0.075628	32119	3	0.050261	9645993	0.000000
319875540	35733.000000	1859	1147.352043	31980	3	0.030032	31943	4	0.045744	9631827	0.000000
319864736	36204.000000	1823	1117.540967	31923	9	0.108424	32017	6	0.003510	9617517	0.000000
319865302	36017.000000	1876	1167.936250	32103	5	0.550520	31860	9	0.004888	9603259	0.000000
319878510	36027.000000	1917	1084.511296	31874	2	0.042816	31901	5	0.019783	9589128	0.000000
319859314	36199.000000	1836	1147.045172	31942	2	0.040213	31948	3	0.019069	9574943	0.000000
319860003	36046.000000	1862	1155.616013	31963	2	0.045107	31918	3	0.021237	9560579	0.000000
319874912	35925.000000	1829	1125.466776	32017	3	0.040839	32070	2	0.002007	9546422	0.000000
319874364	35974.000000	1839	1170.267955	32047	5	0.056995	32063	4	0.012243	9532261	0.000000
319880299	35997.000000	1875	1099.740080	32011	5	0.290189	32216	3	0.006623	9517931	0.000000
319880666	36263.000000	1953	1139.280929	31882	7	0.280628	31669	3	0.074982	9503921	0.000000
319880462	35828.000000	1813	1166.259638	32096	3	0.005394	32015	6	0.448939	9489628	0.000000
319877080	36014.000000	1809	1122.983397	32015	3	0.010069	31905	4	0.076816	9475515	0.000000
319868697	36186.000000	1799	1185.780206	31994	3	0.044173	31928	2	0.033281	9461420	0.000000
319846033	35939.000000	1891	1114.069470	31945	7	0.234002	31997	3	0.489164	9447152	-1.#IND00
319891377	35869.000000	1872	1161.373377	31824	0	0.260273	32011	0	0.000501	9433251	-1.#IND00
319868434	36338.000000	1913	1116.793167	32147	0	0.053678	32330	3	0.023016	9419218	-1.#IND00
319857331	35913.000000	1868	1162.674755	32093	7	0.167117	32009	4	0.166903	9405191	-0.006923
319869570	36220.000000	1887	1090.542935	32032	1	0.142399	31797	6	0.039818	9391125	-0.002866
319879935	36599.000000	1871	1174.855940	31848	8	0.137740	32004	6	0.008510	9377154	-0.002842
319880824	35690.000000	1808	1169.548079	32089	5	0.538011	31604	6	0.001312	9363252	-0.000753
319861107	36268.000000	1841	1112.885143	32092	3	0.440536	31705	4	0.004712	9349180	-0.002969
319864731	36338.000000	1927	1116.836066	31980	5	0.438274	31903	2	0.033974	9335334	-0.001053
319893167	35714.000000	1775	1159.347703	31942	5	0.141426	32103	3	0.106941	9321592	-0.001999
319859873	35731.000000	1846	1071.162003	31952	0	0.163404	32208	2	0.261537	9307560	-0.004583
319865785	36936.000000	1898	1235.493713	32105	2	0.093798	32029	9	0.083016	9293535	-0.004011
319861839	35363.000000	1828	1101.752874	31965	2	0.239254	31972	0	0.063900	9279589	-0.004957
319854073	36791.000000	1885	1171.627517	31748	3	0.166406	31772	2	0.042876	9265829	-0.005326
319862191	35445.000000	1863	1173.036690	32028	1	0.199847	31957	1	0.113823	9251899	-0.004701
319854360	35662.000000	1842	1112.749981	31999	1	0.119255	31992	0	0.016439	9238055	-0.003782
319875416	36449.000000	1798	1165.990908	31834	4	0.054772	32029	6	0.110331	9224333	-0.008483
319857936	36268.000000	1902	1152.272282	31912	5	0.011993	31990	5	0.640961	9210567	-0.007751
319868050	35906.000000	1826	1141.106058	32092	3	0.001702	31962	2	0.198034	9196601	-0.007944
319873300	35936.000000	1811	1108.536675	32035	3	0.000282	32086	6	0.013390	9182872	-0.006204
319876355	36600.000000	1880	1172.804803	32123	8	0.005247	32000	4	0.006428	9169129	-0.006000
319873090	35329.000000	1826	1136.434966	31816	5	0.017486	31927	5	0.137475	9155272	-0.007219
319871243	36433.000000	1864	1118.100518	31932	5	0.401838	32002	1	0.011347	9141522	-0.007108
319847166	36050.000000	1876	1159.090632	32088	1	0.039543	32035	4	0.009019	9127885	-0.009080
319866925	35646.000000	1923	1130.060280	31830	5	0.036054	32069	4	0.047316	9114504	-0.008685
319890025	35975.000000	1896	1153.735213	31775	4	0.508527	31955	6	0.063509	9100826	-0.008316
319882075	35712.000000	1833	1089.036347	31737	8	0.733337	31926	3	0.478926	9087325	-0.008188
319860491	36728.000000	1894	1137.934640	31586	6	0.650752	31997	2	0.274726	9073811	-0.007430
319885671	35624.000000	1792	1192.923164	32046	4	0.234701	32146	3	0.105736	9060277	-0.007064
319866430	36026.000000	1865	1083.136955	31991	3	0.289249	32278	3	0.077326	9046530	-0.006961
319858328	36514.000000	1937	1167.493822	31988	5	0.080213	32131	6	0.427464	9033244	-0.006740
319861218	35250.000000	1813	1164.502842	32029	1	0.043568	32225	2	0.155028	9019833	-0.005854
319870964	36682.000000	1878	1124.469439	31895	4	0.025411	31984	6	0.091058	9006364	-0.005851
319855365	35837.000000	1923	1178.395552	31957	1	0.005238	31946	5	0.010819	8992868	-0.006043
319858160	35615.000000	1835	1084.989013	31968	2	0.001494	31903	4	0.055842	8979334	-0.006422
319877600	36332.000000	1831	1162.615112	31861	2	0.001747	32065	4	0.098532	8966041	-0.006068
319862369	35881.000000	1845	1118.182675	32361	5	0.014818	31994	7	0.047568	8952626	-0.005708
319892547	36247.000000	1904	1179.809354	32101	10	0.152372	32027	1	0.016815	8939385	-0.005382
319868087	35640.000000	1826	1122.862019	32056	2	0.104629	31833	5	0.006231	8926111	-0.005103
319865912	36664.000000	1948	1129.351525	32240	2	0.136223	32199	6	0.025979	8912959	-0.005639
319864799	35540.000000	1900	1147.872605	31834	3	0.133537	31969	5	0.174070	8899861	-0.006026
319885027	36406.000000	1831	1133.841901	31784	5	0.019503	32195	3	0.255028	8886772	-0.005948
319863167	35862.000000	1913	1167.863489	32153	2	0.206551	31846	4	0.054825	8873474	-0.005690
319864236	36100.000000	1862	1143.017319	31949	5	0.061233	31938	2	0.026412	8860191	-0.005916
319869182	35972.000000	1868	1136.577066	31881	7	0.338890	32248	6	0.013170	8846908	-0.005616
319859652	36264.000000	1876	1114.749471	32018	7	0.192102	32101	2	0.001558	8833488	-0.005134
319864036	35722.000000	1868	1137.849072	31929	5	0.310342	31792	7	0.005174	8820309	-0.004842
319851900	36131.000000	1838	1131.172982	31760	2	0.052501	32065	4	0.061696	8807136	-0.004391
319857898	36146.000000	1821	1163.146958	32008	3	0.088095	32099	3	0.011131	8793921	-0.004304
319824383	35865.000000	1891	1097.840494	31909	2	0.094789	31917	5	0.031750	8780847	-0.004524
319877828	36564.000000	1851	1155.933759	31992	2	0.637271	32048	1	0.031874	8767741	-0.004454
319862891	35551.000000	1888	1160.886478	31932	6	0.652688	31865	2	0.002604	8754776	-0.004312
319858823	36347.000000	1769	1068.655119	32091	4	0.032187	32096	5	0.000832	8741498	-0.004501
319867059	36039.000000	1910	1176.326297	31994	6	0.030598	32104	5	0.001462	8728545	-0.004457
319865620	35754.000000	1813	1115.534445	32126	3	0.375338	31748	7	0.001922	8715573	-0.004321
319880201	36828.000000	1954	1145.386060	31763	2	0.648476	32045	6	0.001620	8702616	-0.004141
319876717	35168.000000	1830	1172.817656	31947	2	0.335706	31939	4	0.008977	8689569	-0.003972
319865832	36024.000000	1874	1051.659962	31986	5	0.088149	32086	6	0.002975	8676743	-0.003551
319887383	36813.000000	1847	1161.735981	32066	4	0.334990	32010	7	0.000878	8663974	-0.003460
319870451	35557.000000	1808	1167.636375	31841	2	0.496384	31978	5	0.002311	8651199	-0.003342
npatches	nstrain	runtime	dt	init_x	init_y	init_y_blood	init_z	init_S	beta0	beta1	beta2	beta3	mean_beta	B	d	delta	delta_blood	b[0]	mut	m	CTL	c	g	epsilon	k	het	lambda	rho	omega	x_max	patch.dyna	DELTA	A	VA
10000	1	100.000000	0.000100	21900	9499	5000000	0.001000	10000000	2.084581	1.906083	2.118828	1.047040	2	8000000000.000000	0.010000	1.000000	1.000000	800000	0.000050	0.048000	1	0.001000	1.000000	25.000000	9.000000	0.500000	0.001000	0.001000	0.010000	31987	0	10.000000	7.000000	1.000000
sus	inf	inf_blood	z	x[0]	y[0][0]	z[0]	x[1]	y[1][0]	z[1]	S[0]	synchrony
219000000	94990000.000000	5000000	10.000000	21900	9499	0.001000	21900	9499	0.001000	10000000	0.000000
319870564	44901.000000	2357	9614.112504	31911	2	0.625336	31645	3	0.770411	10007601	0.000000
319890021	22979.000000	1173	15.718174	31842	1	0.003637	32019	7	0.000212	9992567	0.000000
319882452	55650.000000	2891	107.684451	31882	6	0.011621	31913	3	0.001737	9977735	0.000000
319866723	28803.000000	1509	3216.827465	32223	3	0.056135	31937	4	0.092810	9962904	0.000000
319863194	31979.000000	1649	162.274106	32207	8	0.013678	32021	3	0.013988	9948005	0.000000
319886035	53989.000000	2813	1266.938996	32008	4	0.119387	31918	5	0.007087	9933187	0.000000
319844117	26588.000000	1372	884.601056	31796	1	0.042644	31797	4	0.213432	9918352	0.000000
319847887	40972.000000	2148	536.903062	31800	4	0.025111	31771	1	0.000696	9903634	0.000000
319874597	35818.000000	1884	1698.451965	32117	2	0.717133	31852	6	0.005220	9888738	0.000000
319841045	33364.000000	1761	645.052175	32041	0	0.043222	31762	1	0.063606	9874154	0.000000
319851790	39803.000000	2074	1147.949747	31945	5	0.362461	31969	4	0.260688	9859336	0.000000
319864251	33179.000000	1743	1013.398346	32120	3	0.082392	32005	3	0.028444	9844895	0.000000
319856370	36853.000000	1901	906.928129	32011	1	0.001388	32115	4	0.003918	9830223	0.000000
319870928	36171.000000	1821	1206.634387	31894	1	0.039749	32018	1	0.000824	9815491	0.000000
319871202	34810.000000	1807	887.146924	31726	3	0.028742	31990	3	0.002817	9800948	0.000000
319863214	37259.000000	1937	1053.108642	32104	5	0.006365	32178	5	0.005389	9786311	0.000000
319864310	35078.000000	1876	1058.665342	31848	4	0.035367	31891	4	0.226019	9771874	0.000000
319882185	35939.000000	1812	923.117385	32160	2	0.009929	32003	2	0.123863	9757449	0.000000
319883900	35886.000000	1805	1107.658801	31910	2	0.014843	32080	2	0.440881	9742748	0.000000
319878863	35545.000000	1791	958.361320	31919	2	0.132501	31873	4	0.238711	9728096	0.000000
319871073	35959.000000	1868	1079.646438	32235	1	0.002529	31912	2	0.517459	9713625	0.000000
319859304	35629.000000	1872	971.754113	31994	2	0.001377	32010	6	0.329941	9698999	0.000000
319848231	36003.000000	1901	1021.603604	32082	5	0.006096	31945	4	0.190534	9684760	0.000000
319889619	35988.000000	1960	1058.162373	31960	3	0.000212	32058	1	0.390243	9670102	0.000000
319870348	35331.000000	1806	998.573891	32009	1	0.000762	31915	3	0.026547	9655682	0.000000
319880014	36781.000000	1875	1012.045654	31919	8	0.033634	31951	5	0.017962	9641212	0.000000
319875942	35343.000000	1814	1057.738770	32056	3	0.129681	32303	7	0.194575	9626716	0.000000
319844616	36397.000000	1870	974.973739	32040	3	0.008515	31938	0	0.086393	9612378	0.000000
319874239	35735.000000	1944	1117.125681	32002	1	0.007595	31919	4	0.008979	9597914	0.000000
319885429	36023.000000	1929	958.995457	31915	3	0.004399	31883	3	0.013390	9583373	0.000000
319871059	35932.000000	1861	1049.188318	32045	6	0.171882	32125	4	0.021378	9569134	0.000000
319853473	35098.000000	1820	972.531432	31728	4	0.286150	31978	1	0.002580	9554963	0.000000
319893004	36334.000000	1930	1012.263279	31812	0	0.009804	32050	2	0.025264	9540757	0.000000
319870075	35517.000000	1931	1059.768067	32156	3	0.001609	31747	1	0.234576	9526447	0.000000
319876018	35751.000000	1785	1011.154842	32109	6	0.033736	31933	4	0.008257	9512009	0.000000
319887308	35958.000000	1893	1014.358494	32002	4	0.332704	32125	3	0.011881	9497911	0.000000
319857405	36030.000000	1845	1018.263242	32056	3	0.103604	32156	5	0.109772	9483778	0.000000
319865038	35265.000000	1783	1014.349368	31955	2	0.006759	31978	2	0.174628	9469472	0.000000
319897205	36353.000000	1872	992.019191	32223	5	0.004453	32024	0	0.003373	9455267	0.000000
319851050	35797.000000	1822	1057.557064	31879	5	0.009915	32119	8	0.005659	9441096	-1.#IND00
319876271	35295.000000	1821	979.029161	31927	7	0.022486	32086	2	0.007010	9427208	-1.#IND00
319893388	36283.000000	1867	1003.056743	31941	5	0.026160	32058	1	0.003036	9413024	-1.#IND00
319872099	35772.000000	1851	1073.112921	32240	5	0.086161	31935	2	0.002939	9398837	-0.008497
319869959	35583.000000	1893	984.752316	31851	8	0.011060	32074	5	0.003366	9384929	-0.004061
319888666	35835.000000	1768	1046.253017	32013	3	0.003773	31953	6	0.010378	9371074	-0.002232
319884385	35484.000000	1904	970.982141	31938	3	0.007286	31982	2	0.072508	9357251	-0.002342
319857483	36483.000000	1858	1051.674026	32136	3	0.025136	31976	5	0.023824	9343161	-0.003381
319866336	35349.000000	1870	1014.634591	31823	5	0.097811	31875	4	0.051421	9329096	-0.000279
319864831	35917.000000	1839	997.268507	32070	8	0.414310	32053	3	0.014453	9315062	-0.002215
319872465	35698.000000	1838	1058.647226	32065	3	0.016805	32039	1	0.027027	9301141	-0.001852
319863224	35974.000000	1835	1024.654035	31915	7	0.025377	32161	2	0.017442	9287408	-0.002205
319865844	35857.000000	1839	1015.594261	31859	3	0.021492	31858	5	0.003754	9273682	-0.001191
319857764	36131.000000	1824	1033.192627	32096	0	0.203070	31958	5	0.000375	9259846	-0.001763
319854563	35392.000000	1795	1018.331910	31795	3	0.022344	31889	5	0.004615	9246155	-0.002323
319863988	36199.000000	1886	1032.333992	32156	3	0.004592	31960	1	0.113935	9232298	-0.001565
319868364	36046.000000	1874	1060.621127	32114	1	0.056771	32003	5	0.469034	9218565	-0.001504
319863924	35438.000000	1910	1024.915106	31915	4	0.297743	31693	3	0.753754	9204914	-0.000522
319871841	36079.000000	1829	1042.149894	31863	1	0.012158	31712	3	0.138262	9191409	0.002084
319901585	35718.000000	1866	1033.466986	32053	5	0.019500	32073	4	0.092488	9177627	0.002049
319876392	35945.000000	1924	992.517176	31949	4	0.170487	31916	4	0.066896	9163887	0.002024
319862438	35610.000000	1890	999.336326	32019	2	0.292023	32068	1	0.063389	9150212	0.002107
319871797	35836.000000	1830	1014.014463	32020	1	0.032973	32091	6	0.316343	9136608	0.001488
319876992	36132.000000	1882	1032.338655	31942	2	0.013843	32077	2	0.402517	9122850	0.001421
319877986	35552.000000	1901	990.512050	32148	4	0.062183	31932	4	0.704646	9109231	0.001488
319851943	36245.000000	1953	1042.584906	31958	2	0.512561	31910	3	0.470660	9095779	0.000397
319859594	35330.000000	1792	988.286125	32153	2	0.159990	31767	1	0.378075	9082187	0.000453
319854112	36332.000000	1849	998.073899	32013	4	0.044780	31807	8	0.001677	9068745	0.002281
319878048	35419.000000	1914	1079.014126	31904	2	0.139286	31833	2	0.001288	9055234	0.002275
319858022	35829.000000	1849	923.514115	31995	7	0.016079	32207	1	0.000772	9041771	0.001944
319876156	36082.000000	1953	1087.788570	32123	4	0.018470	32186	5	0.001566	9028274	0.002170
319877388	35396.000000	1842	1002.370063	31980	0	0.038040	32235	7	0.016939	9014763	0.001931
319853318	35742.000000	1931	985.965621	31861	4	0.018700	31919	5	0.178538	9001425	0.001965
319868364	35546.000000	1937	1061.200890	31676	5	0.034652	32041	2	0.401465	8988110	0.002022
319874767	35767.000000	1897	995.380297	31919	5	0.017332	32241	3	0.016471	8974888	0.002344
319869965	36119.000000	1921	1077.098100	32072	3	0.022636	31910	5	0.076308	8961679	0.002185
319895242	35143.000000	1847	973.760138	31903	3	0.007600	31970	2	0.128237	8948162	0.001695
319864702	36022.000000	1877	1051.926976	32024	2	0.156646	31898	6	0.046440	8934694	0.001848
319876933	35656.000000	1906	997.607442	31796	5	0.168235	32080	1	0.016830	8921268	0.001771
319867055	35684.000000	1837	1026.702462	32029	3	0.036654	32205	2	0.001901	8907954	0.001962
319851385	35900.000000	1916	1030.360305	31913	1	0.002342	32177	3	0.018118	8894766	0.001981
319864445	35699.000000	1910	1051.976057	32022	5	0.021574	31981	3	0.090035	8881516	0.002046
319877391	35470.000000	1786	1002.859394	31863	3	0.004875	31959	4	0.000554	8868055	0.002162
319862146	36342.000000	1809	1034.365259	32054	5	0.002884	32126	3	0.003312	8854689	0.001788
319859469	35780.000000	1872	1036.800230	32311	5	0.013138	32011	5	0.097637	8841709	0.002430
319876685	35878.000000	1877	1049.790926	31825	2	0.206388	32014	4	0.467266	8828577	0.002321
319869396	36050.000000	1932	1012.294621	31775	5	0.001271	32193	1	0.003734	8815404	0.001996
319861027	35522.000000	1845	1070.251434	31985	3	0.060554	32004	3	0.001289	8802159	0.001918
319873987	35941.000000	1823	984.094362	31997	6	0.045369	32128	1	0.000670	8789121	0.001844
319870258	35909.000000	1904	1027.540616	31922	5	0.117869	31932	3	0.000499	8775961	0.001755
319852932	36034.000000	1911	1035.187058	31926	3	0.003950	31932	2	0.007864	8762944	0.001708
319847093	35550.000000	1850	1037.659855	31971	4	0.039762	31944	4	0.010673	8749962	0.002265
319872946	36020.000000	1899	1007.772276	31975	2	0.032529	31866	6	0.001258	8736863	0.002204
319868656	35686.000000	1842	1047.356932	32016	2	0.036162	31964	2	0.009803	8723887	0.002127
319872317	35999.000000	1897	1008.092781	31883	4	0.155460	31930	3	0.018727	8710874	0.002199
319859416	35418.000000	1849	1080.036910	32287	4	0.631760	32078	2	0.017697	8697966	0.001944
319875424	36119.000000	1875	934.544984	31845	5	0.296570	32074	3	0.006445	8684933	0.001749
319879351	36312.000000	1823	1084.164325	32062	5	0.100419	31948	3	0.065707	8672073	0.002682
319847109	35107.000000	1923	1007.156391	31847	5	0.413488	31926	0	0.093014	8659221	0.002455
319872106	36144.000000	1901	986.497665	32095	4	0.487177	31886	5	0.049653	8646200	0.002407
npatches	nstrain	runtime	dt	init_x	init_y	init_y_blood	init_z	init_S	beta0	beta1	beta2	beta3	mean_beta	B	d	delta	delta_blood	b[0]	mut	m	CTL	c	g	epsilon	k	het	lambda	rho	omega	x_max	patch.dyna	DELTA	A	VA
10000	1	100.000000	0.000100	21900	9499	5000000	0.001000	10000000	2.524126	2.472876	2.331999	2.911939	2	8000000000.000000	0.010000	1.000000	1.000000	800000	0.000050	0.048000	1	0.001000	1.000000	25.000000	10.000000	0.500000	0.001000	0.001000	0.010000	31987	0	10.000000	7.000000	1.000000
sus	inf	inf_blood	z	x[0]	y[0][0]	z[0]	x[1]	y[1][0]	z[1]	S[0]	synchrony
219000000	94990000.000000	5000000	10.000000	21900	9499	0.001000	21900	9499	0.001000	10000000	0.000000
319869185	19773.000000	1022	6071.706658	31846	1	0.335299	31902	0	0.424122	10005064	0.000000
319879760	23009.000000	1206	5.684747	32160	1	0.000548	31941	7	0.000158	9990030	0.000000
319866745	56338.000000	2976	86.221529	32125	7	0.007944	31957	3	0.002600	9975085	0.000000
319878020	26360.000000	1384	2784.359777	32053	5	0.532318	31967	1	0.155285	9960349	0.000000
319869684	33056.000000	1681	136.016246	32135	4	0.026977	32067	5	0.018327	9945241	0.000000
319853270	53568.000000	2814	1320.115059	31906	5	0.534888	32044	6	0.255115	9930464	0.000000
319864601	26602.000000	1429	662.192496	32108	2	0.151214	31945	5	0.138957	9915654	0.000000
319874960	41863.000000	2187	532.751058	32079	2	0.004650	32012	7	0.058174	9900923	0.000000
319872929	34881.000000	1795	1500.463698	31947	3	0.058264	32133	4	0.019093	9886228	0.000000
319874419	34265.000000	1739	587.080069	31931	3	0.121431	31759	1	0.033347	9871180	0.000000
319851775	39330.000000	2018	1149.442170	32127	4	0.278547	32007	6	0.201482	9856112	0.000000
319858504	32693.000000	1731	833.776447	32113	3	0.314409	32177	4	0.202210	9841214	0.000000
319858107	37606.000000	1994	845.348378	32064	5	0.353759	31983	4	0.342538	9826443	0.000000
319865087	35016.000000	1849	1005.644105	31988	2	0.008915	32019	4	0.309822	9811732	0.000000
319858389	35521.000000	1813	822.677112	31779	4	0.009903	32066	4	0.133411	9796984	0.000000
319858184	36200.000000	1838	993.623256	32074	4	0.009671	32007	2	0.181359	9782282	0.000000
319857630	35465.000000	1772	877.614315	31967	3	0.003197	31996	0	0.015404	9767726	0.000000
319868212	35575.000000	1847	914.222911	32152	3	0.061050	32163	3	0.090740	9753316	0.000000
319867457	36188.000000	1896	905.199722	32016	4	0.021327	32024	5	0.008711	9738745	0.000000
319870246	35274.000000	1872	974.627457	31873	2	0.102758	32124	8	0.054409	9724135	0.000000
319884050	36095.000000	1873	891.564594	31898	9	0.010003	31988	3	0.678453	9710005	0.000000
319843911	35673.000000	1829	958.691668	32055	3	0.033560	32305	4	0.027620	9695652	0.000000
319881945	35237.000000	1811	886.271556	31921	3	0.054372	31810	4	0.039242	9681330	0.000000
319867587	36039.000000	1836	905.386925	31798	3	0.410526	31793	6	0.031950	9666973	0.000000
319867129	35506.000000	1858	913.445250	32098	5	0.128480	32203	0	0.008543	9652328	0.000000
319866678	36136.000000	1801	906.094717	32026	2	0.175360	32029	4	0.003444	9637834	0.000000
319859046	35530.000000	1901	937.791337	32304	1	0.036893	32047	3	0.000614	9623439	0.000000
319883263	35320.000000	1867	903.175696	31875	6	0.017737	32359	4	0.018872	9609250	0.000000
319878855	35570.000000	1829	882.303972	31944	5	0.021625	31833	4	0.011973	9594915	0.000000
319861217	36112.000000	1856	963.279573	31835	1	0.051952	31947	2	0.003216	9580580	0.000000
319864847	35349.000000	1866	911.507842	32068	4	0.052822	32174	4	0.047990	9566457	0.000000
319880655	35768.000000	1920	893.011467	31724	4	0.015821	31767	0	0.027862	9552251	0.000000
319869964	35629.000000	1789	922.514234	31951	3	0.428104	31883	5	0.606438	9537928	0.000000
319881574	36027.000000	1891	931.587634	32078	2	0.145288	31865	5	0.016282	9523727	0.000000
319848361	35381.000000	1824	897.640121	32098	1	0.074929	31813	2	0.046469	9509611	0.000000
319870621	35745.000000	1886	914.003620	31720	2	0.192005	31678	5	0.273936	9495457	0.000000
319849716	35333.000000	1806	951.347194	31769	4	0.158372	31928	1	0.010097	9481444	0.000000
319861418	35620.000000	1807	899.860534	31837	4	0.000198	31919	5	0.089029	9467492	0.000000
319870678	36114.000000	1939	962.028587	31850	1	0.000314	32075	2	0.062981	9453438	0.000000
319856745	35117.000000	1830	915.195333	32091	3	0.001477	31939	2	0.280355	9439330	-1.#IND00
319858792	35657.000000	1864	897.198925	31969	6	0.005050	31917	2	0.057345	9425211	-1.#IND00
319871180	36118.000000	1821	912.356338	32158	5	0.014283	31803	6	0.249548	9411138	-1.#IND00
319870176	35747.000000	1895	918.479562	32052	4	0.069059	32139	4	0.062298	9397097	0.000625
319855708	35474.000000	1830	900.663580	32006	4	0.013080	31915	4	0.684308	9383061	-0.001203
319863706	35640.000000	1813	904.298838	31862	4	0.005449	32127	3	0.060238	9369099	-0.003431
319873163	36102.000000	1889	982.047218	31977	5	0.000411	32015	5	0.011184	9355396	0.006761
319871744	34917.000000	1753	892.945209	31960	3	0.020289	31651	2	0.027543	9341459	0.004160
319856769	36475.000000	1887	925.178226	32146	3	0.024540	32054	2	0.022953	9327581	0.002260
319873684	35476.000000	1766	954.360462	31928	3	0.078182	31928	9	0.001742	9313706	0.005828
319882848	35366.000000	1827	886.499718	31974	1	0.017950	32067	3	0.005501	9299749	0.007604
319855953	36376.000000	1843	920.872014	31831	4	0.084272	32054	6	0.012700	9285849	0.005453
319887090	35452.000000	1803	916.568723	32093	1	0.059959	32040	3	0.087000	9272122	0.004850
319861083	35731.000000	1880	899.216762	32016	0	0.197472	31958	3	0.090172	9258150	0.003215
319866221	35810.000000	1902	928.610237	31971	2	0.100110	32129	2	0.075645	9244369	0.006062
319852969	35230.000000	1857	930.691184	32071	3	0.008377	32247	3	0.153794	9230606	0.005625
319871831	35860.000000	1825	907.633109	31896	3	0.003665	32030	5	0.038993	9216682	0.003638
319866800	35613.000000	1849	959.469829	32026	2	0.002250	31960	2	0.100730	9202788	0.004273
319872107	35415.000000	1847	889.439393	31900	3	0.004397	32026	1	0.020218	9189094	0.003752
319871368	35987.000000	1907	927.975598	31766	1	0.017929	32172	5	0.145054	9175359	0.003595
319879212	35386.000000	1822	914.920230	31772	1	0.097263	32050	2	0.094841	9161528	0.004614
319856120	35642.000000	1833	935.244205	32201	2	0.639763	32199	3	0.604059	9147842	0.004872
319867597	36204.000000	1872	956.232546	31853	2	0.052924	31842	4	0.286435	9133948	0.003815
319876224	35200.000000	1851	910.902495	31930	2	0.348127	31900	6	0.193644	9120282	0.002810
319868012	35672.000000	1788	906.774567	31988	2	0.160874	31865	4	0.028316	9106694	0.003147
319866864	35533.000000	1840	928.311952	32124	4	0.504346	31785	4	0.050159	9093021	0.002795
319859577	35670.000000	1823	942.201266	32110	8	0.216959	31916	1	0.117656	9079291	0.001664
319860617	35229.000000	1817	902.131573	32105	2	0.485860	31767	1	0.039996	9065570	0.001172
319848588	36232.000000	1884	864.155231	31988	3	0.336669	32053	5	0.103902	9051961	0.001807
319889121	35461.000000	1768	974.392715	32078	4	0.410713	31825	3	0.001628	9038528	0.002227
319879476	35235.000000	1839	901.182720	31994	1	0.412587	32131	6	0.027555	9025054	0.001426
319869874	35753.000000	1846	909.755082	32024	2	0.177984	31985	1	0.219688	9011535	0.000617
319846357	35737.000000	1821	950.793624	32110	8	0.277076	31571	5	0.063339	8998118	-0.000732
319865810	35371.000000	1870	924.441431	32116	3	0.106697	32063	5	0.054302	8984494	-0.002182
319876931	35442.000000	1837	939.343376	31769	1	0.048012	32201	2	0.084091	8971063	-0.003281
319856937	35448.000000	1867	903.668130	32065	5	0.371364	31867	3	0.004627	8957575	-0.007026
319861081	35732.000000	1871	891.215636	31962	2	0.043410	32104	6	0.067158	8944183	-0.006314
319868534	35828.000000	1858	956.333360	31956	4	0.290993	32008	5	0.535053	8930736	-0.004496
319862360	35147.000000	1798	891.600938	32007	4	0.022118	32101	2	0.090744	8917497	-0.004071
319874363	35583.000000	1881	926.694382	31908	1	0.044339	31945	4	0.096358	8903996	-0.004719
319883558	35553.000000	1838	922.730654	31816	6	0.000343	31912	2	0.027724	8890849	-0.004654
319866452	35669.000000	1793	918.264094	32173	3	0.036231	32002	6	0.044294	8877699	-0.004180
319852822	35611.000000	1919	928.339288	31871	5	0.038708	31605	1	0.035196	8864526	-0.003965
319898258	35836.000000	1795	920.106857	31861	3	0.174044	32118	7	0.036247	8851198	-0.003935
319873828	35687.000000	1891	955.231222	32062	1	0.019336	31804	0	0.067848	8837893	-0.004179
319871631	35561.000000	1843	914.883050	31893	2	0.018682	32192	6	0.008543	8824593	-0.004062
319868597	35852.000000	1813	929.626710	32134	2	0.029609	31981	2	0.006626	8811363	-0.004082
319881680	35025.000000	1797	898.532097	32000	4	0.003820	32068	1	0.002883	8798301	-0.003826
319888156	36235.000000	1946	890.596020	32023	2	0.056565	32095	6	0.003715	8784953	-0.002736
319882579	35587.000000	1839	956.163203	31908	8	0.019062	32092	5	0.293369	8771732	-0.002900
319875191	35447.000000	1840	902.470092	31967	5	0.005257	31968	8	0.468160	8758686	-0.002854
319906105	35525.000000	1876	958.436171	31978	1	0.012609	31999	2	0.409615	8745571	-0.002844
319866510	35408.000000	1806	865.320175	32002	3	0.043625	31756	0	0.034568	8732507	-0.003032
319859776	36009.000000	1916	932.711554	32031	2	0.000999	31994	3	0.002867	8719617	-0.003068
319861565	35441.000000	1901	910.009647	31859	1	0.011347	31927	3	0.001832	8706689	-0.002803
319872105	35391.000000	1894	938.390041	32199	6	0.001858	31971	5	0.004753	8693722	-0.002867
319868563	35791.000000	1905	898.253799	31856	2	0.005185	31924	8	0.020705	8680673	-0.002633
319867646	35742.000000	1822	916.893695	31703	8	0.071431	31808	4	0.168250	8667677	-0.002276
319881848	35428.000000	1890	936.528115	31958	8	0.032304	32178	2	0.051428	8654832	-0.002383
319882758	35495.000000	1824	947.130416	32102	2	0.022155	31944	4	0.065788	8641944	-0.002353
npatches	nstrain	runtime	dt	init_x	init_y	init_y_blood	init_z	init_S	beta0	beta1	beta2	beta3	mean_beta	B	d	delta	delta_blood	b[0]	mut	m	CTL	c	g	epsilon	k	het	lambda	rho	omega	x_max	patch.dyna	DELTA	A	VA
10000	1	100.000000	0.000100	21900	9499	5000000	0.001000	10000000	2.200551	1.179240	2.119451	1.075861	2	8000000000.000000	0.010000	1.000000	1.000000	800000	0.000050	0.048000	1	0.001000	1.000000	25.000000	11.000000	0.500000	0.001000	0.001000	0.010000	31987	0	10.000000	7.000000	1.000000
sus	inf	inf_blood	z	x[0]	y[0][0]	z[0]	x[1]	y[1][0]	z[1]	S[0]	synchrony
219000000	94990000.000000	5000000	10.000000	21900	9499	0.001000	21900	9499	0.001000	10000000	0.000000
319861288	12695.000000	667	2264.916299	31836	1	0.215340	32097	2	0.063477	10003243	0.000000
319879379	24423.000000	1242	4.191268	31726	2	0.000173	31932	4	0.000254	9988402	0.000000
319864635	58602.000000	3002	114.134230	31949	4	0.005575	32129	5	0.005389	9973521	0.000000
319882922	23312.000000	1218	1909.151952	31928	1	0.256424	32068	3	0.048048	9958675	0.000000
319896264	34079.000000	1829	116.831765	32067	6	0.000737	31894	2	0.044613	9943930	0.000000
319863414	53506.000000	2762	1377.716260	32095	2	0.124907	32039	10	0.021545	9929041	0.000000
319872592	26435.000000	1315	499.766690	31811	5	0.003448	31952	2	0.007236	9914240	0.000000
319884366	44177.000000	2168	534.985480	32003	2	0.006803	31958	4	0.001337	9899521	0.000000
319871435	32237.000000	1697	1301.544637	32001	2	0.162611	32048	2	0.028997	9884754	0.000000
319881176	34723.000000	1822	517.414613	32041	6	0.037969	31913	5	0.003570	9870113	0.000000
319865572	38992.000000	1977	1074.329281	32014	0	0.047382	32146	1	0.005752	9855225	0.000000
319852368	32557.000000	1691	747.161702	31990	5	0.166828	32051	2	0.066681	9840562	0.000000
319873163	37947.000000	1952	791.016316	31960	6	0.145582	32090	1	0.002190	9825798	0.000000
319893132	34626.000000	1861	938.947917	31960	0	0.020224	32044	5	0.001272	9811237	0.000000
319837691	35517.000000	1827	736.388842	31682	4	0.000503	32101	3	0.000257	9796433	0.000000
319853776	36076.000000	1874	942.762930	32005	5	0.022724	32214	1	0.022993	9781897	0.000000
319889267	34884.000000	1861	782.143314	32049	2	0.222523	31972	2	0.048020	9767278	0.000000
319848581	36349.000000	1888	871.447524	32014	4	0.305769	31956	2	0.004102	9752667	0.000000
319844313	34853.000000	1807	849.436102	32143	7	0.015909	32035	7	0.008825	9738319	0.000000
319873321	35823.000000	1863	813.028852	32093	2	0.087296	32033	4	0.012855	9723824	0.000000
319871294	35850.000000	1819	883.599982	31838	4	0.089845	31887	3	0.001097	9709668	0.000000
319869319	35075.000000	1857	813.443571	31904	2	0.102629	32305	2	0.054516	9695274	0.000000
319871702	35831.000000	1912	877.053299	32040	4	0.171621	32160	2	0.005869	9680627	0.000000
319860860	35130.000000	1813	834.522409	32195	4	0.170738	31668	2	0.000236	9666299	0.000000
319862323	36172.000000	1820	868.901791	31966	3	0.100180	31757	5	0.004236	9651830	0.000000
319859974	35019.000000	1878	829.213597	31960	3	0.079403	32232	1	0.032695	9637614	0.000000
319875996	35671.000000	1851	838.542389	31809	4	0.030517	32018	3	0.291166	9623320	0.000000
319873904	35370.000000	1791	819.977765	32054	2	0.004830	32125	4	0.012542	9608954	0.000000
319857944	35846.000000	1876	852.513713	31961	1	0.017427	31810	1	0.011640	9594727	0.000000
319889139	35210.000000	1948	866.792303	31945	1	0.002254	31875	5	0.006400	9580609	0.000000
319862720	35506.000000	1881	796.780830	32139	1	0.001183	31863	4	0.042551	9566276	0.000000
319862137	36087.000000	1892	893.328762	32129	4	0.008700	32125	4	0.005592	9551952	0.000000
319881187	34835.000000	1822	808.819959	31881	1	0.006711	31894	4	0.007569	9537762	0.000000
319871506	36626.000000	1891	823.694203	31949	6	0.025308	32060	2	0.000750	9523731	0.000000
319872630	34549.000000	1787	872.098139	32021	5	0.232962	31945	2	0.004550	9509367	0.000000
319854438	35902.000000	1873	801.716646	32128	0	0.088929	32023	2	0.004332	9495318	0.000000
319873774	35436.000000	1784	871.462260	31934	4	0.156579	31929	2	0.013156	9481111	0.000000
319875698	35665.000000	1868	820.713366	31984	5	0.063646	32115	4	0.286020	9466966	0.000000
319873771	35703.000000	1863	817.090151	31985	6	0.076930	32287	2	0.054901	9452867	0.000000
319875629	35564.000000	1765	852.488205	32012	4	0.109042	31762	0	0.335966	9438861	-1.#IND00
319866228	35310.000000	1839	847.920640	31925	3	0.406869	32228	2	0.343116	9424841	-1.#IND00
319873548	35294.000000	1801	820.570322	32142	5	0.026719	31791	1	0.011492	9410859	0.000853
319855929	36038.000000	1886	860.943864	31948	4	0.011788	32065	5	0.074570	9396813	0.001632
319870893	35021.000000	1909	821.409716	32084	7	0.034948	31919	4	0.005697	9382625	0.000953
319862317	35968.000000	1896	855.269368	31942	4	0.025225	31928	5	0.000728	9368753	0.004150
319875639	35564.000000	1770	834.456696	31889	3	0.020280	31856	5	0.003200	9354863	0.005041
319894191	35141.000000	1839	833.355332	31890	3	0.023013	31973	4	0.001127	9341021	0.007012
319850116	35871.000000	1802	881.879007	31948	3	0.002299	31859	4	0.001369	9326940	0.004402
319868902	35270.000000	1752	784.946842	31968	4	0.010052	31972	5	0.006819	9313034	-0.000055
319869110	35920.000000	1929	875.841288	32030	3	0.022073	32064	3	0.014808	9299160	0.001644
319863144	34955.000000	1820	808.665801	31874	3	0.012039	32159	4	0.030528	9285410	0.000553
319857478	35616.000000	1935	831.036047	31954	1	0.000579	31796	6	0.037428	9271664	0.000216
319880464	35636.000000	1841	841.208068	31831	4	0.003596	32149	2	0.001568	9257558	0.000576
319866806	35890.000000	1840	858.608702	32078	4	0.016728	31795	8	0.011965	9243917	0.000399
319858671	35253.000000	1886	814.808003	31792	3	0.001295	32050	3	0.003490	9230204	0.001507
319874279	35789.000000	1884	834.599147	32108	4	0.030249	31874	4	0.001649	9216469	0.001872
319875326	35706.000000	1865	882.382593	31811	0	0.053412	32009	4	0.000773	9202748	0.002090
319882831	35034.000000	1837	804.852679	32006	3	0.071704	31946	5	0.030280	9189161	0.001583
319864346	36068.000000	1824	835.788716	31924	4	0.080562	31967	5	0.027031	9175578	0.001064
319883576	35555.000000	1824	853.454895	32025	2	0.038147	32061	5	0.033049	9161755	0.000391
319889020	35504.000000	1815	858.869927	32042	1	0.061279	32109	3	0.004438	9148160	0.000528
319887940	35373.000000	1875	822.400173	31946	2	0.000981	31870	8	0.001418	9134331	0.000652
319881801	35774.000000	1893	885.329906	31898	4	0.000339	31856	1	0.000754	9120583	0.000649
319868155	35145.000000	1808	796.232021	31951	1	0.000444	31936	0	0.001002	9106889	0.000169
319880604	35919.000000	1901	841.584581	32015	1	0.000722	31988	1	0.001142	9093231	-0.000012
319882746	35296.000000	1879	827.272175	31992	6	0.001902	31981	2	0.008606	9079708	0.001350
319877208	36136.000000	1917	843.963249	31886	4	0.004140	31896	3	0.001355	9066247	0.001657
319869260	34613.000000	1857	824.895774	31812	6	0.009913	32058	4	0.001045	9052791	0.001540
319894255	36071.000000	1870	837.744623	31960	3	0.036902	32073	5	0.032806	9039291	0.001749
319869469	35214.000000	1865	856.023459	32072	6	0.485717	31939	4	0.004382	9025816	0.001698
319857136	35575.000000	1901	826.038900	32124	6	0.001123	31952	5	0.057245	9012363	0.001088
319875821	35359.000000	1820	823.601939	32059	1	0.006387	32117	2	0.001081	8998766	0.000839
319883334	35488.000000	1858	806.451139	31967	3	0.001523	32154	3	0.001833	8985292	0.001984
319871433	35758.000000	1900	876.757617	32156	4	0.031716	31841	4	0.005229	8971877	0.001416
319882750	35289.000000	1744	815.855455	31830	4	0.065959	31918	3	0.132904	8958612	0.000535
319849761	35678.000000	1858	874.455644	31886	3	0.076948	32073	0	0.218980	8945357	0.001037
319862992	35298.000000	1865	828.689952	32055	2	0.310134	31981	5	0.088953	8931894	0.001089
319878085	35791.000000	1836	842.376306	32157	3	0.026220	31897	3	0.041118	8918486	0.001321
319890531	35195.000000	1859	856.165774	31927	2	0.010731	32260	3	0.128887	8905117	0.001137
319850182	35910.000000	1846	809.739188	32227	2	0.032909	32149	4	0.000859	8891950	0.001022
319869972	35885.000000	1921	860.413386	32197	1	0.061072	32131	5	0.006790	8878481	0.000949
319865866	34904.000000	1741	832.503067	31984	7	0.196005	31888	3	0.000932	8865363	0.001037
319862210	36235.000000	1963	827.301550	31959	7	0.297753	31760	0	0.000908	8852217	0.000960
319876811	35151.000000	1837	867.405996	32100	4	0.054905	32004	8	0.013643	8839053	0.001385
319874615	35748.000000	1861	822.340427	32069	1	0.007506	32149	4	0.081278	8826090	0.001663
319865936	35208.000000	1884	866.210006	32091	5	0.003079	32123	4	0.261056	8813009	0.001141
319862994	35344.000000	1801	832.704236	32193	5	0.004763	31906	4	0.005443	8799632	0.000977
319854914	35696.000000	1965	855.489585	32104	5	0.003748	31885	5	0.003466	8786445	0.000994
319861999	35442.000000	1835	827.961835	32131	6	0.001324	31921	4	0.087026	8773300	0.001192
319872250	35444.000000	1784	818.808549	31966	3	0.010224	31716	7	0.050005	8760171	0.001093
319885221	35614.000000	1824	843.501532	31718	1	0.005371	32098	1	0.024293	8747122	0.002098
319878236	35554.000000	1795	820.363576	32097	3	0.005517	32068	7	0.044023	8734045	0.002341
319878923	35234.000000	1869	854.928258	32038	2	0.001829	31840	5	0.247556	8720855	0.002100
319866612	35475.000000	1845	850.201176	31834	4	0.033311	32132	1	0.073467	8707925	0.002640
319878389	36255.000000	1851	857.815361	32058	2	0.097390	31988	3	0.101470	8694876	0.002333
319862391	34634.000000	1818	812.596155	31953	6	0.770097	32005	3	0.151760	8682030	0.002419
319862421	36301.000000	1972	877.146294	31891	4	0.268708	31910	8	0.006274	8669121	0.002311
319883894	34473.000000	1805	822.824618	31960	2	0.441830	31989	6	0.008188	8656242	0.002621
319871170	36440.000000	1908	822.819599	32216	3	0.166667	31923	1	0.049239	8643428	0.001876
npatches	nstrain	runtime	dt	init_x	init_y	init_y_blood	init_z	init_S	beta0	beta1	beta2	beta3	mean_beta	B	d	delta	delta_blood	b[0]	mut	m	CTL	c	g	epsilon	k	het	lambda	rho	omega	x_max	patch.dyna	DELTA	A	VA
10000	1	100.000000	0.000100	21900	9499	5000000	0.001000	10000000	1.683313	1.181253	2.115583	2.901988	2	8000000000.000000	0.010000	1.000000	1.000000	800000	0.000050	0.048000	1	0.001000	1.000000	25.000000	12.000000	0.500000	0.001000	0.001000	0.010000	31987	0	10.000000	7.000000	1.000000
sus	inf	inf_blood	z	x[0]	y[0][0]	z[0]	x[1]	y[1][0]	z[1]	S[0]	synchrony
219000000	94990000.000000	5000000	10.000000	21900	9499	0.001000	21900	9499	0.001000	10000000	0.000000
319872252	10988.000000	580	800.487910	32388	0	0.064902	31809	2	0.059006	10001138	0.000000
319849902	23999.000000	1270	3.087549	32011	3	0.000210	31923	2	0.000136	9986347	0.000000
319861205	58188.000000	2958	95.256412	31961	5	0.016555	31881	6	0.016013	9971644	0.000000
319871147	22946.000000	1211	1761.163606	32130	6	0.197798	32102	0	0.172143	9956748	0.000000
319884270	34161.000000	1834	106.519894	31720	7	0.344697	32172	2	0.006339	9941809	0.000000
319866819	52112.000000	2702	1329.356613	31925	5	0.118461	31879	6	0.039083	9927009	0.000000
319870329	26546.000000	1383	427.816406	31684	1	0.031412	32225	1	0.010865	9912037	0.000000
319857770	44326.000000	2303	516.028538	31930	4	0.002454	31987	3	0.123504	9897188	0.000000
319896631	31262.000000	1648	1174.430453	31729	5	0.202019	31991	2	0.397275	9882347	0.000000
319861278	35260.000000	1738	445.983369	32152	4	0.000209	31863	3	0.023218	9867327	0.000000
319888515	38834.000000	1974	1050.112713	31960	7	0.002451	31999	8	0.013765	9852567	0.000000
319874154	31940.000000	1645	629.790486	31903	3	0.001064	31796	5	0.140423	9837670	0.000000
319863908	38674.000000	2003	726.094180	31950	3	0.001742	32005	1	0.498729	9823063	0.000000
319889672	33521.000000	1617	844.698264	31951	2	0.029063	32053	4	0.063874	9808166	0.000000
319863515	35761.000000	1836	645.988045	32048	6	0.004761	32081	2	0.126530	9793307	0.000000
319836880	36172.000000	1976	900.276336	32028	4	0.007874	31985	2	0.024285	9778831	0.000000
319855009	33922.000000	1863	674.703005	31813	3	0.004070	32030	3	0.119666	9764024	0.000000
319850329	37348.000000	1870	819.143064	31972	2	0.004332	32150	2	0.032273	9749381	0.000000
319880017	33724.000000	1691	769.704276	32001	7	0.003715	31811	4	0.002779	9735043	0.000000
319880228	36613.000000	1900	710.841256	32018	5	0.002748	32088	6	0.013357	9720547	0.000000
319874004	34661.000000	1812	835.351506	32150	6	0.013582	31921	2	0.225291	9706250	0.000000
319853965	35167.000000	1801	685.679350	31874	3	0.288036	32195	1	0.436686	9691602	0.000000
319873370	36250.000000	1923	831.180161	32225	2	0.017298	31910	0	0.467094	9677117	0.000000
319895527	34668.000000	1811	733.568667	32232	4	0.114152	31772	2	0.053886	9662830	0.000000
319869257	36049.000000	1950	780.837064	32005	2	0.112194	32091	6	0.007746	9648426	0.000000
319881877	34890.000000	1909	747.364587	31783	3	0.108322	31867	3	0.005632	9633885	0.000000
319873210	35512.000000	1887	751.386043	32032	6	0.081120	32056	1	0.032194	9619491	0.000000
319864251	35215.000000	1876	796.694741	31987	5	0.106869	32161	1	0.051860	9605019	0.000000
319863568	35101.000000	1821	751.456971	32193	3	0.010363	31798	9	0.081855	9590829	0.000000
319855014	36168.000000	1876	767.606251	31998	3	0.032474	32119	8	0.064289	9576776	0.000000
319872100	34949.000000	1847	791.293740	31955	4	0.042461	32054	1	0.105733	9562305	0.000000
319878093	35603.000000	1799	769.620902	32034	1	0.031563	32057	4	0.121613	9547903	0.000000
319868447	35322.000000	1817	760.150464	31914	1	0.010943	32241	0	0.091175	9533582	0.000000
319871016	35547.000000	1835	774.992763	31993	1	0.004385	32165	6	0.690741	9519353	0.000000
319874418	35396.000000	1891	768.561692	32037	2	0.057470	31948	2	0.124630	9505261	0.000000
319871373	34890.000000	1792	730.350199	32080	2	0.071982	32064	2	0.370535	9491022	0.000000
319895377	35229.000000	1801	738.723217	32101	4	0.137702	31808	3	0.121948	9476962	0.000000
319864527	35232.000000	1856	785.945930	32040	1	0.020574	31796	5	0.000942	9462702	0.000000
319886239	35212.000000	1804	751.818373	31953	2	0.021839	32022	2	0.002432	9448269	0.000000
319857100	35498.000000	1811	758.540812	31865	3	0.430186	32001	4	0.000230	9434056	-1.#IND00
319851279	35221.000000	1760	782.752872	31998	4	0.035316	31941	5	0.006094	9419878	-1.#IND00
319846538	35626.000000	1777	722.653861	31874	4	0.025576	31829	4	0.050338	9405911	-1.#IND00
319867450	35362.000000	1844	806.753276	31905	5	0.017755	31832	3	0.013778	9391962	-1.#IND00
319885593	35084.000000	1852	750.711581	32076	11	0.025654	31938	1	0.083840	9377818	-1.#IND00
319868373	36031.000000	1875	805.774904	32008	4	0.045765	31954	4	0.006770	9363844	0.009148
319859411	34669.000000	1742	752.770458	31831	3	0.125001	31912	3	0.157857	9349929	0.007332
319885847	35888.000000	1815	774.577824	32139	1	0.058397	31942	3	0.131899	9335864	0.004316
319885404	34840.000000	1811	750.011883	31817	5	0.282239	32076	7	0.112756	9322062	0.004430
319867563	35694.000000	1839	760.245595	31832	1	0.078660	32012	5	0.298864	9308016	0.001776
319866244	35353.000000	1830	770.879139	32122	1	0.003741	31794	4	0.038113	9294273	0.002077
319889776	35080.000000	1820	750.553010	32102	4	0.002146	31975	5	0.116817	9280349	0.001606
319856683	35413.000000	1843	724.461189	31957	4	0.001936	31885	2	0.108737	9266617	-0.000038
319855489	35561.000000	1829	795.044658	31894	3	0.268449	31784	3	0.422639	9252806	-0.000865
319863100	35060.000000	1810	752.071013	32126	6	0.085866	31931	4	0.128665	9238902	-0.001029
319866573	35701.000000	1863	746.276694	31759	5	0.011755	31933	7	0.289263	9225194	-0.001379
319865200	35103.000000	1889	770.367778	31846	6	0.010123	31769	2	0.160148	9211393	0.000243
319870475	35261.000000	1848	737.788965	32054	5	0.068378	32003	2	0.000255	9197787	0.000374
319876665	35306.000000	1837	759.615885	31809	2	0.265012	31820	2	0.001654	9184027	-0.000341
319855418	35313.000000	1853	788.959695	32110	3	0.253653	32219	5	0.008078	9170509	-0.000106
319877897	35349.000000	1729	746.492863	31968	4	0.020164	32084	3	0.006558	9156738	-0.000384
319872291	35121.000000	1824	744.185435	32113	2	0.015100	31972	6	0.000872	9143188	-0.000324
319858154	35647.000000	1875	794.574492	31950	5	0.085445	32108	5	0.005513	9129400	-0.000376
319852513	34798.000000	1844	722.078131	32021	1	0.024473	31918	6	0.008565	9115679	-0.000177
319863177	35865.000000	1976	798.293230	31827	2	0.011053	31945	1	0.018053	9102213	-0.000299
319905549	34559.000000	1789	771.782274	32011	5	0.002494	31824	2	0.013103	9088724	0.002339
319886942	35862.000000	1894	717.430197	32013	5	0.002174	32264	5	0.002949	9075236	0.002286
319874440	35479.000000	1788	840.077007	32040	3	0.014130	31982	2	0.002721	9061606	0.002021
319865107	34810.000000	1802	741.820158	32181	4	0.001093	31857	3	0.000126	9048028	0.002099
319868365	35733.000000	1915	770.986667	32128	1	0.020565	31741	3	0.001862	9034557	0.001871
319878029	35193.000000	1753	720.483430	32067	5	0.053036	31951	5	0.001121	9021137	0.001868
319862933	35252.000000	1858	764.836666	31778	3	0.103450	32057	8	0.004734	9007780	0.001300
319887200	35827.000000	1845	786.268242	31961	2	0.047184	31927	6	0.002958	8994359	0.000987
319871478	35255.000000	1761	764.419436	31941	3	0.082289	32113	5	0.000525	8980814	0.001487
319861900	35415.000000	1822	757.002444	31983	4	0.060231	31990	2	0.000626	8967369	0.004388
319866100	35467.000000	1824	753.107763	32128	1	0.002949	31803	2	0.003386	8953964	0.003567
319880713	35177.000000	1802	794.536303	31836	3	0.008058	32189	8	0.050743	8940735	0.003909
319866524	35383.000000	1924	726.690386	31894	3	0.146155	31922	2	0.015768	8927472	0.003611
319858377	35348.000000	1895	791.893871	32088	3	0.003495	31960	1	0.149702	8914187	0.003861
319875414	35039.000000	1916	718.112164	31914	1	0.000810	32123	3	0.021571	8900973	0.003930
319881067	35815.000000	1856	785.734093	32119	3	0.000329	31805	5	0.053723	8887703	0.003997
319860809	34998.000000	1840	757.443636	32006	4	0.039623	31842	5	0.061496	8874463	0.004891
319875791	35798.000000	1888	776.880899	32030	5	0.094088	31953	3	0.105557	8861282	0.004776
319872670	34828.000000	1896	757.995035	32009	5	0.013837	31775	4	0.080222	8847935	0.003782
319881327	35599.000000	1841	756.666781	32094	2	0.066364	32136	7	0.209564	8834840	0.003239
319880715	35354.000000	1807	785.849667	31922	6	0.030029	31961	4	0.026529	8821554	0.003433
319843532	35238.000000	1866	730.655343	32012	3	0.008948	31722	3	0.041709	8808290	0.003289
319875575	35817.000000	1861	824.793053	31938	5	0.249023	32153	5	0.084734	8795099	0.003396
319877260	35115.000000	1780	745.963235	32244	2	0.247898	32070	5	0.017552	8782052	0.003273
319861638	36013.000000	1950	771.736155	31888	6	0.023177	31951	1	0.014429	8769000	0.003604
319854795	34666.000000	1811	745.250483	31887	3	0.007612	32024	1	0.082348	8755836	0.003549
319864389	35818.000000	1891	788.131429	31954	1	0.001045	31765	3	0.013744	8742687	0.003516
319875876	35217.000000	1837	780.702131	32061	3	0.001407	31919	5	0.001064	8729607	0.003477
319869956	35411.000000	1877	777.938808	32480	4	0.002383	31669	2	0.012086	8716556	0.003444
319852318	35705.000000	1840	772.377069	31866	3	0.035265	31852	2	0.062136	8703580	0.002849
319873327	35341.000000	1807	763.530055	31997	7	0.018277	31774	2	0.070999	8690752	0.002499
319866558	35288.000000	1861	782.758071	32029	7	0.010068	31944	5	0.008231	8677798	0.003008
319879608	35600.000000	1815	745.085189	32068	2	0.000618	32029	0	0.000632	8664803	0.002863
319888886	35645.000000	1766	794.023412	32079	1	0.004778	32183	4	0.005046	8651816	0.002795
319902972	35483.000000	1840	750.433403	32269	3	0.014936	31909	6	0.002051	8639057	0.002651
npatches	nstrain	runtime	dt	init_x	init_y	init_y_blood	init_z	init_S	beta0	beta1	beta2	beta3	mean_beta	B	d	delta	delta_blood	b[0]	mut	m	CTL	c	g	epsilon	k	het	lambda	rho	omega	x_max	patch.dyna	DELTA	A	VA
10000	1	100.000000	0.000100	21900	9499	5000000	0.001000	10000000	2.836259	2.201865	1.863409	2.244915	2	8000000000.000000	0.010000	1.000000	1.000000	800000	0.000050	0.048000	1	0.001000	1.000000	25.000000	13.000000	0.500000	0.001000	0.001000	0.010000	31987	0	10.000000	7.000000	1.000000
sus	inf	inf_blood	z	x[0]	y[0][0]	z[0]	x[1]	y[1][0]	z[1]	S[0]	synchrony
219000000	94990000.000000	5000000	10.000000	21900	9499	0.001000	21900	9499	0.001000	10000000	0.000000
319875884	10391.000000	534	299.876732	31952	0	0.011963	31990	0	0.013130	10000005	0.000000
319844231	25107.000000	1414	3.133788	31986	2	0.000052	31942	3	0.000281	9984882	0.000000
319849864	60528.000000	3163	125.489705	31725	2	0.009506	32067	6	0.001891	9969981	0.000000
319849373	21197.000000	1059	1143.096631	31940	2	0.134930	32163	1	0.004178	9954970	0.000000
319868921	36740.000000	1922	99.109001	32012	5	0.004472	31945	1	0.000478	9940058	0.000000
319859969	49588.000000	2582	1521.499455	31929	6	0.483333	32082	5	0.023764	9925120	0.000000
319877199	27611.000000	1392	313.061273	32045	4	0.009134	32005	2	0.001412	9910171	0.000000
319848685	45732.000000	2420	584.677298	31924	4	0.048820	32258	4	0.042840	9895438	0.000000
319871491	29570.000000	1550	882.994147	31982	5	0.161971	31753	1	0.047297	9880927	0.000000
319872767	37530.000000	1969	462.681869	31977	4	0.085062	32029	1	0.000580	9866058	0.000000
319849145	35829.000000	1873	1005.821871	31976	4	0.234237	32227	4	0.004062	9851290	0.000000
319851003	33796.000000	1746	545.127913	31956	4	0.014648	32091	2	0.000169	9836624	0.000000
319882844	37748.000000	1979	826.896174	31882	2	0.004038	32127	5	0.001504	9821985	0.000000
319863959	33260.000000	1717	676.462090	31847	2	0.009296	32016	5	0.039433	9807186	0.000000
319858839	36744.000000	1990	688.207088	32021	4	0.010095	31992	5	0.237337	9792689	0.000000
319846908	34710.000000	1799	789.354892	32176	3	0.006642	32192	9	0.037033	9778179	0.000000
319886125	34768.000000	1826	642.988660	32164	2	0.003915	32031	5	0.078223	9763517	0.000000
319870352	36308.000000	1890	760.907664	31936	7	0.003138	32084	1	0.026292	9748964	0.000000
319851262	33915.000000	1815	680.013742	32249	4	0.019146	32101	2	0.059956	9734306	0.000000
319872794	36279.000000	1794	688.699284	31779	5	0.022922	31979	0	0.161492	9719692	0.000000
319876865	34762.000000	1837	756.829056	31802	3	0.028284	31871	1	0.085322	9704974	0.000000
319855842	35282.000000	1840	679.596702	31869	3	0.000523	31947	3	0.000840	9690725	0.000000
319878701	35602.000000	1833	769.070507	32123	9	0.012664	32068	6	0.003877	9676346	0.000000
319885066	34623.000000	1832	676.032786	32083	3	0.008117	31865	4	0.023895	9661987	0.000000
319854506	36376.000000	1858	727.787869	32121	2	0.054824	32003	2	0.000912	9647548	0.000000
319862829	34646.000000	1684	701.699225	32007	1	0.114119	32056	8	0.004441	9633259	0.000000
319864949	35887.000000	1851	737.291554	31813	4	0.215677	32116	2	0.010110	9618764	0.000000
319886170	34814.000000	1810	726.044870	31985	2	0.132042	31859	2	0.071824	9604377	0.000000
319844702	35450.000000	1784	691.269870	32043	5	0.013592	31899	6	0.044180	9590174	0.000000
319859067	35011.000000	1795	737.451498	31958	4	0.015811	32000	4	0.060925	9575865	0.000000
319862501	35389.000000	1787	703.417616	32150	3	0.008346	32245	6	0.021362	9561375	0.000000
319864577	35465.000000	1936	700.690452	32091	2	0.368619	32092	3	0.035099	9547220	0.000000
319869843	35456.000000	1929	728.664916	31946	6	0.012969	31990	6	0.113920	9532830	0.000000
319850670	34897.000000	1859	729.780191	32026	5	0.406669	32150	1	0.019716	9518741	0.000000
319868780	35578.000000	1843	680.782904	31991	6	0.158677	31801	2	0.020280	9504445	0.000000
319875547	35528.000000	1887	743.951297	31860	4	0.202705	31975	6	0.008110	9490153	0.000000
319847258	35158.000000	1837	704.153387	31986	2	0.152633	31913	5	0.068261	9475907	0.000000
319887746	35526.000000	1800	733.702083	32061	4	0.155677	32116	2	0.306854	9461538	0.000000
319880391	35006.000000	1748	696.950204	31862	4	0.024611	31882	0	0.019583	9447560	0.000000
319881657	35220.000000	1862	718.284760	32183	1	0.038518	31808	4	0.026156	9433548	-1.#IND00
319863536	35519.000000	1878	723.042769	31927	4	0.030627	32044	2	0.012087	9419519	-1.#IND00
319862246	34494.000000	1762	725.456490	32003	5	0.015969	31807	6	0.159292	9405387	-1.#IND00
319868230	36061.000000	1858	685.599679	31852	2	0.001067	31802	7	0.082197	9391266	0.019365
319868692	34930.000000	1875	739.865898	31859	4	0.003307	32095	4	0.188123	9377414	0.020937
319879622	35257.000000	1859	703.881852	31971	5	0.007276	31871	3	0.016066	9363567	0.018357
319865544	35785.000000	1867	727.300841	31951	11	0.015169	32115	2	0.011144	9349535	0.017505
319852901	35118.000000	1858	689.315555	32235	0	0.042905	31964	2	0.007247	9335533	0.015641
319852937	35599.000000	1863	758.979372	31811	3	0.116250	32053	1	0.000254	9321566	0.017818
319859356	34502.000000	1842	657.854248	32192	8	0.025971	31875	4	0.000552	9307594	0.011800
319866721	36265.000000	1873	737.097964	32091	1	0.178637	31856	3	0.001172	9293746	0.012064
319877884	34695.000000	1750	730.437073	32072	1	0.096927	31938	4	0.002239	9279976	0.008348
319876868	35543.000000	1857	685.984958	31936	6	0.037506	31897	3	0.006542	9266146	0.009692
319882406	35409.000000	1840	738.542398	32084	7	0.093121	32048	7	0.052661	9252287	0.009349
319849618	34992.000000	1837	697.852957	31969	5	0.268222	31901	1	0.000853	9238618	0.008841
319879113	35167.000000	1859	711.325255	31934	5	0.108430	31910	4	0.003640	9224910	0.008413
319866814	34971.000000	1827	725.795292	31971	4	0.008725	31827	0	0.026851	9211162	0.008707
319863383	35422.000000	1813	702.606613	32024	3	0.001890	31885	6	0.090513	9197439	0.007364
319854502	35593.000000	1752	743.141700	31743	5	0.003921	32000	3	0.002990	9183809	0.009355
319849791	34674.000000	1930	701.657520	31950	3	0.084645	32005	3	0.042423	9170083	0.011602
319873121	35637.000000	1859	765.730162	31978	3	0.043964	32078	2	0.006188	9156449	0.010568
319859651	35135.000000	1765	688.409894	31892	1	0.034921	32041	1	0.019956	9142707	0.007557
319886529	35336.000000	1808	745.220614	31912	7	0.040101	31876	2	0.125602	9129120	0.007033
319857030	34930.000000	1792	697.812159	32073	6	0.025632	32065	4	0.476709	9115535	0.006492
319899112	35506.000000	1863	723.788472	31882	4	0.002603	31780	4	0.046985	9101964	0.006700
319881871	35654.000000	1872	706.015569	31863	2	0.020382	31901	6	0.080001	9088323	0.006547
319876649	34748.000000	1756	704.569279	31876	2	0.174759	31756	6	0.005952	9074882	0.005937
319866491	35655.000000	1905	691.056076	31749	1	0.083757	31980	0	0.000787	9061248	0.005412
319884940	35175.000000	1799	752.883349	31760	2	0.010739	32170	5	0.000498	9047549	0.005628
319869229	35421.000000	1828	665.388918	31796	7	0.002838	31911	1	0.000247	9033994	0.005706
319858107	35479.000000	1842	763.468859	31911	2	0.002939	31903	3	0.008640	9020480	0.005786
319880322	34666.000000	1767	665.371519	32030	9	0.074367	31918	2	0.008631	9006907	0.006189
319881825	36171.000000	1894	752.703447	31736	3	0.366966	32105	2	0.005189	8993428	0.004977
319868852	34215.000000	1737	723.514012	31850	1	0.006374	31977	2	0.001478	8980095	0.004590
319860775	36260.000000	1925	674.991317	32191	5	0.175002	32064	2	0.007747	8966828	0.003535
319857636	34355.000000	1796	731.354687	31928	2	0.035465	32113	3	0.019221	8953369	0.004055
319850301	36302.000000	1901	666.580097	31947	1	0.004502	31938	5	0.034036	8940082	0.004438
319851242	35111.000000	1834	788.579070	31828	2	0.050549	31980	1	0.116993	8926715	0.005136
319883353	34599.000000	1800	640.738054	32132	6	0.009885	31851	2	0.039116	8913412	0.005495
319854200	35996.000000	1898	752.382376	32199	5	0.013544	31981	1	0.011773	8900313	0.005337
319840323	34905.000000	1661	696.108371	32287	9	0.065254	31845	2	0.001057	8886845	0.005074
319873932	36072.000000	1889	693.959877	31927	3	0.069449	31700	4	0.013839	8873608	0.004824
319875677	35177.000000	1847	731.706656	31946	4	0.025095	31987	1	0.001121	8860264	0.005925
319874213	35005.000000	1873	712.082563	32040	3	0.097425	32018	7	0.026770	8847041	0.006211
319866897	35883.000000	1856	707.440304	31901	4	0.026074	31860	4	0.015473	8833999	0.005986
319838610	34648.000000	1791	741.686527	32219	3	0.005061	32116	10	0.035607	8820716	0.005729
319864396	35689.000000	1799	676.288721	31907	1	0.017171	31985	7	0.170777	8807596	0.006284
319844546	35074.000000	1784	763.671468	31996	2	0.105608	31861	1	0.026802	8794549	0.006065
319880087	35235.000000	1798	674.952736	32038	3	0.251156	31907	2	0.006385	8781543	0.005935
319874591	35454.000000	1834	708.150977	32122	7	0.338471	31978	3	0.084842	8768445	0.005801
319892982	34527.000000	1914	706.171056	32040	2	0.159395	31862	1	0.274481	8755450	0.005765
319861635	35982.000000	1897	712.875184	32096	4	0.118837	32125	1	0.084508	8742464	0.005733
319858748	34483.000000	1834	750.394024	31729	3	0.014085	31985	3	0.128272	8729473	0.003889
319891776	35545.000000	1799	673.026084	31997	5	0.369302	32051	5	0.191874	8716391	0.003785
319879188	35083.000000	1824	768.016462	32169	1	0.087915	31956	4	0.162163	8703376	0.003296
319874879	35246.000000	1775	710.692977	32094	2	0.006876	32046	5	0.000501	8690256	0.003302
319883865	35299.000000	1744	717.681119	31862	5	0.003215	32039	5	0.000411	8676940	0.003990
319870946	35136.000000	1836	736.286371	31960	4	0.000526	32002	1	0.001076	8664025	0.003308
319872371	35429.000000	1869	688.554798	32087	3	0.008950	31969	1	0.000566	8651005	0.003284
319868519	34970.000000	1877	740.912659	31927	5	0.000544	31935	1	0.001423	8638142	0.003591
npatches	nstrain	runtime	dt	init_x	init_y	init_y_blood	init_z	init_S	beta0	beta1	beta2	beta3	mean_beta	B	d	delta	delta_blood	b[0]	mut	m	CTL	c	g	epsilon	k	het	lambda	rho	omega	x_max	patch.dyna	DELTA	A	VA
10000	1	100.000000	0.000100	21900	9499	5000000	0.001000	10000000	1.546179	1.887183	1.416447	1.983455	2	8000000000.000000	0.010000	1.000000	1.000000	800000	0.000050	0.048000	1	0.001000	1.000000	25.000000	14.000000	0.500000	0.001000	0.001000	0.010000	31987	0	10.000000	7.000000	1.000000
sus	inf	inf_blood	z	x[0]	y[0][0]	z[0]	x[1]	y[1][0]	z[1]	S[0]	synchrony
219000000	94990000.000000	5000000	10.000000	21900	9499	0.001000	21900	9499	0.001000	10000000	0.000000
319869634	9922.000000	509	124.257756	32038	1	0.000562	32040	1	0.012647	9998382	0.000000
319861007	23950.000000	1277	2.568114	31838	3	0.000121	32011	2	0.000379	9983391	0.000000
319888296	58523.000000	2994	92.513061	31994	6	0.016890	31760	2	0.015641	9968545	0.000000
319873919	21367.000000	1137	1261.205098	32008	4	0.163537	32028	4	0.027483	9953746	0.000000
319894591	35101.000000	1838	86.365356	31922	0	0.035537	31767	1	0.000365	9938869	0.000000
319877078	51469.000000	2726	1320.444130	32046	2	0.480542	32014	10	0.115449	9924155	0.000000
319872820	26501.000000	1321	307.938271	31992	1	0.001784	32210	5	0.007913	9909401	0.000000
319864923	44692.000000	2334	461.623759	31905	7	0.002595	32036	2	0.024827	9894643	0.000000
319859131	30470.000000	1587	968.345446	32039	5	0.175837	31929	2	0.033941	9879892	0.000000
319859686	36477.000000	1936	423.442053	31940	4	0.002186	32066	5	0.008932	9865199	0.000000
319865929	35974.000000	1913	931.961803	32138	6	0.036097	32073	0	0.079380	9850428	0.000000
319890476	33321.000000	1747	515.721792	31916	5	0.007728	31825	1	0.009737	9835752	0.000000
319884981	37948.000000	1999	739.199055	32022	3	0.018295	31827	6	0.032238	9821022	0.000000
319875367	32993.000000	1687	650.670084	31805	4	0.054759	32045	3	0.022480	9806017	0.000000
319891074	36799.000000	1932	631.101534	32052	4	0.069648	32198	0	0.001043	9791366	0.000000
319860484	33700.000000	1765	731.178028	32281	5	0.013560	31845	4	0.003565	9776747	0.000000
319865678	35436.000000	1832	581.345658	32201	6	0.053692	31961	2	0.000168	9762100	0.000000
319862677	35721.000000	1857	750.032341	32122	3	0.022454	32301	4	0.000940	9747537	0.000000
319862795	34919.000000	1796	643.994253	32026	4	0.036437	32177	1	0.000416	9732795	0.000000
319844945	35244.000000	1825	668.896876	31763	2	0.133439	31957	4	0.004527	9718470	0.000000
319863740	34807.000000	1807	653.088399	32045	4	0.236837	32001	4	0.140509	9703942	0.000000
319872858	34973.000000	1825	659.810664	31956	6	0.283282	31920	1	0.184215	9689553	0.000000
319863056	35185.000000	1855	654.290586	32210	4	0.173679	32067	3	0.291164	9675019	0.000000
319868951	35005.000000	1780	641.594210	31886	2	0.325314	32060	2	0.303081	9660560	0.000000
319887905	35637.000000	1897	657.457787	31887	3	0.336655	32052	1	0.017004	9646195	0.000000
319864673	34667.000000	1818	671.985205	32121	2	0.042841	32059	5	0.111797	9631812	0.000000
319864818	35622.000000	1863	637.017040	32148	4	0.047058	32003	3	0.276167	9617450	0.000000
319864123	35130.000000	1857	700.867449	32036	1	0.363056	32034	1	0.000199	9603152	0.000000
319888713	35411.000000	1865	629.397931	32100	2	0.254465	31819	8	0.003714	9588856	0.000000
319873453	35024.000000	1808	695.180590	32014	6	0.120494	32033	2	0.047543	9574440	0.000000
319866290	34608.000000	1767	611.448017	31825	0	0.111052	31903	1	0.204588	9560132	0.000000
319871157	36530.000000	1892	697.266337	31947	5	0.024305	31987	2	0.062848	9546019	0.000000
319854595	34000.000000	1755	648.598422	31905	4	0.010932	31891	4	0.049819	9531686	0.000000
319841022	36549.000000	1885	659.840348	32062	5	0.002547	31888	2	0.122641	9517373	0.000000
319878837	34204.000000	1755	650.082876	31851	5	0.000332	31915	4	0.153549	9503171	0.000000
319853485	35934.000000	1862	654.490483	31976	5	0.014951	31986	1	0.019204	9488960	0.000000
319858672	34227.000000	1801	643.290161	31970	0	0.009072	31801	6	0.030450	9475042	0.000000
319870773	35969.000000	1850	657.474148	32098	4	0.000477	31891	2	0.049987	9460836	0.000000
319862439	35037.000000	1786	711.949630	31842	1	0.004025	31860	7	0.023084	9446638	0.000000
319846681	35019.000000	1746	601.911561	31840	2	0.001368	31882	4	0.000207	9432529	-1.#IND00
319849889	35708.000000	1948	719.117442	31964	4	0.017669	32110	2	0.012381	9418281	-1.#IND00
319875815	34824.000000	1825	640.718977	31793	2	0.005927	32060	2	0.076067	9404088	0.003081
319841815	35244.000000	1853	685.715129	31929	3	0.006043	32101	4	0.014854	9389964	-0.001828
319866970	35032.000000	1862	654.727466	31797	5	0.031773	32259	1	0.001147	9375851	0.000922
319859799	35053.000000	1811	669.449581	32031	2	0.001724	31744	3	0.000569	9361903	-0.008596
319878457	35136.000000	1856	651.691266	31956	5	0.008553	32045	8	0.007518	9347867	-0.006838
319877302	35221.000000	1874	693.534591	32091	3	0.008554	31933	3	0.020167	9334031	-0.003035
319859486	34458.000000	1898	617.372791	31882	1	0.001012	32058	0	0.000712	9320032	-0.001966
319859632	36290.000000	1876	673.508374	32153	2	0.000914	32025	2	0.001610	9306212	-0.001574
319864697	34507.000000	1843	682.745418	32187	1	0.007317	31868	2	0.003068	9292386	0.000429
319878008	35902.000000	1887	646.582876	32133	2	0.000651	32153	6	0.006671	9278604	0.000751
319871181	34478.000000	1802	693.061252	32074	2	0.004243	31915	1	0.037981	9264982	0.000585
319906977	35799.000000	1852	634.109067	32194	3	0.030991	32132	2	0.017671	9251149	-0.001204
319858675	34950.000000	1706	722.210708	31810	2	0.003545	32133	4	0.013412	9237584	0.000037
319883806	35241.000000	1843	601.708149	31930	4	0.010799	32004	2	0.000591	9223843	-0.001394
319873117	35875.000000	1866	719.012865	32073	7	0.043263	31989	5	0.008497	9210187	-0.002404
319875936	35002.000000	1872	657.151158	32097	2	0.296467	31999	4	0.007746	9196510	-0.003396
319858466	35411.000000	1848	668.758896	31738	0	0.045015	32181	5	0.004284	9182576	-0.002846
319875224	34971.000000	1849	634.992375	32050	4	0.182578	31920	4	0.079691	9168891	-0.003317
319869901	35039.000000	1907	682.423890	32190	2	0.009474	31978	1	0.258290	9155205	-0.003570
319878555	35019.000000	1889	659.025329	31995	2	0.000685	31923	1	0.008061	9141523	-0.003267
319882276	34743.000000	1923	649.984413	32063	4	0.001127	31844	4	0.114402	9127886	-0.002690
319870499	35653.000000	1864	674.712061	31973	1	0.001187	31842	3	0.015301	9114213	-0.001499
319874675	35099.000000	1838	672.133396	31706	4	0.001278	32009	4	0.152681	9100829	-0.001260
319865540	35231.000000	1871	647.147084	31848	2	0.002431	32203	4	0.099961	9087325	-0.000576
319888945	35286.000000	1834	686.202733	32041	1	0.001331	32021	1	0.003015	9073800	-0.001092
319874169	35468.000000	1857	644.296034	31899	4	0.011360	31924	1	0.014389	9060307	-0.000702
319851598	34967.000000	1815	664.337930	31872	1	0.082319	32190	3	0.006444	9046847	-0.000576
319869076	35017.000000	1826	650.911516	32015	3	0.007021	32013	1	0.023741	9033308	-0.000531
319843878	35552.000000	1801	688.513945	31919	3	0.057502	31928	3	0.061838	9019729	-0.001411
319867707	34792.000000	1838	644.066050	31974	6	0.015184	31984	6	0.075253	9006251	-0.001609
319858949	35206.000000	1825	650.336246	32006	1	0.039537	31888	3	0.069425	8992911	-0.002018
319878997	35490.000000	1798	663.003264	32237	6	0.018270	32109	3	0.005724	8979463	-0.002412
319874003	35351.000000	1891	687.270384	32109	1	0.214720	31796	5	0.004871	8966108	-0.002390
319867159	35290.000000	1866	641.984132	32266	1	0.074821	31865	4	0.037906	8952721	-0.003116
319877252	34870.000000	1791	676.428956	31983	0	0.139882	32200	1	0.009268	8939381	-0.003555
319891024	35378.000000	1780	654.596050	32010	5	0.115129	31852	6	0.001609	8926062	-0.001959
319852869	35183.000000	1809	695.551256	32103	3	0.061108	32037	0	0.000598	8912898	-0.002002
319854099	34895.000000	1829	610.513299	31914	7	0.012961	31925	4	0.000355	8899578	-0.002192
319874898	35613.000000	1868	681.371475	32031	1	0.199746	32051	1	0.001624	8886096	-0.002735
319855844	35031.000000	1801	653.700474	31918	6	0.005537	31937	2	0.001245	8872464	-0.002913
319850474	35744.000000	1775	659.093634	31841	1	0.004476	32027	3	0.016717	8859191	-0.003061
319874465	35164.000000	1806	671.075003	31876	2	0.000346	32084	5	0.002368	8846033	-0.003142
319867374	34622.000000	1743	651.694817	31769	2	0.000920	31743	4	0.006643	8832631	-0.003080
319863176	35490.000000	1879	692.634849	31764	6	0.002983	32060	2	0.032837	8819555	-0.002931
319867476	34856.000000	1805	652.505500	31995	5	0.053210	31915	1	0.125592	8806432	-0.002487
319870923	35372.000000	1791	670.929098	32232	1	0.025017	31919	3	0.022819	8793213	-0.002414
319884908	34809.000000	1825	672.874814	32024	3	0.350568	32011	2	0.016922	8780269	-0.002139
319870705	34914.000000	1761	628.174710	31981	3	0.088085	31925	6	0.051121	8767191	-0.002544
319878534	35028.000000	1830	671.309423	31888	3	0.130027	31905	5	0.012563	8754225	-0.002580
319863797	35224.000000	1926	668.198605	32100	3	0.189813	31947	1	0.039144	8741095	-0.002390
319854401	34736.000000	1803	647.856505	31965	4	0.114061	31913	1	0.001192	8728288	-0.002255
319860469	35059.000000	1839	666.235851	32010	3	0.011191	31907	2	0.012845	8715305	-0.001766
319850901	35175.000000	1972	652.747539	32012	5	0.022243	32002	3	0.005622	8702226	-0.001715
319882996	34904.000000	1855	701.382470	31910	3	0.017004	31924	8	0.010171	8689088	-0.001712
319870540	35560.000000	1839	624.709664	32075	4	0.049247	32093	2	0.045618	8676000	-0.001622
319879279	35044.000000	1859	698.727675	31979	2	0.168304	31981	1	0.001458	8663019	-0.001592
319868648	34573.000000	1787	601.080284	31767	3	0.035305	32263	2	0.000760	8650278	-0.001262
319893688	35758.000000	1837	703.640525	32080	3	0.071306	31974	6	0.001078	8637425	-0.001298
npatches	nstrain	runtime	dt	init_x	init_y	init_y_blood	init_z	init_S	beta0	beta1	beta2	beta3	mean_beta	B	d	delta	delta_blood	b[0]	mut	m	CTL	c	g	epsilon	k	het	lambda	rho	omega	x_max	patch.dyna	DELTA	A	VA
10000	1	100.000000	0.000100	21900	9499	5000000	0.001000	10000000	2.563910	2.866794	1.702115	2.262393	2	8000000000.000000	0.010000	1.000000	1.000000	800000	0.000050	0.048000	1	0.001000	1.000000	25.000000	15.000000	0.500000	0.001000	0.001000	0.010000	31987	0	10.000000	7.000000	1.000000
sus	inf	inf_blood	z	x[0]	y[0][0]	z[0]	x[1]	y[1][0]	z[1]	S[0]	synchrony
219000000	94990000.000000	5000000	10.000000	21900	9499	0.001000	21900	9499	0.001000	10000000	0.000000
319867681	9910.000000	503	58.610995	31871	0	0.000758	32023	1	0.000602	9997803	0.000000
319871658	24408.000000	1241	2.493299	31930	1	0.000163	31814	2	0.000153	9983174	0.000000
319867990	59750.000000	3150	111.139247	32038	7	0.013226	31761	4	0.005227	9968431	0.000000
319846687	20424.000000	1067	946.413693	32060	6	0.113221	31974	1	0.018450	9953489	0.000000
319885484	36037.000000	1875	85.912603	32190	4	0.000528	32116	6	0.000973	9938850	0.000000
319871726	48927.000000	2539	1349.575092	32176	12	0.013477	32038	3	0.031629	9923925	0.000000
319867966	26917.000000	1385	251.316304	32084	3	0.004912	31871	1	0.009061	9909104	0.000000
319857009	46302.000000	2457	472.909892	31932	10	0.034424	32369	2	0.000549	9894540	0.000000
319848889	28999.000000	1482	851.278715	31932	4	0.356660	31934	5	0.000630	9879865	0.000000
319857066	37711.000000	1950	371.698640	32006	6	0.076757	32104	1	0.002205	9864850	0.000000
319866562	35888.000000	1823	944.849062	31773	7	0.060228	32269	7	0.027409	9850096	0.000000
319863607	33373.000000	1743	424.334953	31961	6	0.085030	32109	3	0.103477	9835493	0.000000
319877960	37815.000000	1942	768.986671	32133	2	0.346047	32103	5	0.100053	9820860	0.000000
319866308	33255.000000	1713	565.769601	31939	2	0.011186	31995	3	0.058445	9806186	0.000000
319854033	36475.000000	1890	622.891723	32157	7	0.069218	32047	0	0.082241	9791607	0.000000
319855255	34436.000000	1780	660.270244	32178	7	0.194431	32131	1	0.093650	9776926	0.000000
319842579	35507.000000	1753	600.231962	32178	2	0.169403	32150	9	0.043040	9762229	0.000000
319862042	34903.000000	1789	661.522198	31903	5	0.032988	32078	7	0.000350	9747652	0.000000
319880288	34423.000000	1764	604.408927	31953	5	0.324468	31895	4	0.000908	9733143	0.000000
319901714	35892.000000	1786	619.036395	31729	2	0.085154	31618	1	0.008397	9718690	0.000000
319853331	34121.000000	1806	631.278120	31809	1	0.029410	31784	2	0.000580	9704238	0.000000
319897726	35358.000000	1840	615.739654	31910	1	0.014297	31966	3	0.001186	9689689	0.000000
319866848	34837.000000	1868	637.803595	32116	3	0.001887	32160	3	0.015084	9675307	0.000000
319849004	35544.000000	1913	638.584184	32171	3	0.015065	32212	2	0.018050	9660900	0.000000
319870785	34582.000000	1815	607.230210	32274	6	0.092693	31958	3	0.036225	9646416	0.000000
319873781	35305.000000	1858	608.925550	31863	4	0.007144	31996	4	0.004365	9632244	0.000000
319861388	34917.000000	1773	638.888219	32068	4	0.011509	31869	4	0.036521	9617809	0.000000
319869696	35247.000000	1760	603.349765	32030	2	0.001989	32253	6	0.013141	9603431	0.000000
319861345	34975.000000	1807	648.640342	31776	3	0.013665	32123	7	0.027114	9589158	0.000000
319863365	35033.000000	1882	604.086596	32092	4	0.000872	32005	4	0.028871	9574942	0.000000
319876376	35353.000000	1801	655.389206	31915	1	0.002736	32060	7	0.025997	9560701	0.000000
319852554	34347.000000	1840	602.191810	31823	2	0.006213	32153	1	0.275192	9546527	0.000000
319863594	35313.000000	1911	628.243058	32123	7	0.034368	32072	3	0.074743	9532353	0.000000
319863998	35213.000000	1838	643.517474	31995	2	0.005523	32200	6	0.035162	9517932	0.000000
319862140	34694.000000	1808	612.743783	31942	3	0.059866	31805	1	0.105447	9503783	0.000000
319864787	35663.000000	1819	599.413452	31854	5	0.141174	32146	3	0.048028	9489676	0.000000
319842479	35082.000000	1848	634.625747	31977	4	0.301717	32035	3	0.125471	9475576	0.000000
319884624	35280.000000	1799	620.851474	31848	4	0.030643	32145	3	0.010339	9461402	0.000000
319832467	35029.000000	1820	620.983689	32082	3	0.000743	32015	2	0.039271	9447236	0.000000
319852532	35556.000000	1796	618.536936	31993	5	0.023172	31935	5	0.226666	9433237	-1.#IND00
319868269	34626.000000	1807	607.605069	31800	1	0.009536	32188	1	0.080175	9419181	-1.#IND00
319889544	35461.000000	1840	614.889963	31997	3	0.037877	32091	7	0.001778	9405210	-1.#IND00
319850916	34868.000000	1776	635.548863	32034	3	0.002542	32114	2	0.000281	9391287	0.004121
319868021	34963.000000	1841	619.140380	32085	1	0.000990	31950	3	0.000265	9377327	-0.000447
319876643	34966.000000	1835	630.707562	32009	2	0.005874	32171	5	0.005356	9363120	-0.006081
319874653	34936.000000	1836	645.648588	31838	4	0.043464	32037	3	0.008600	9349203	-0.006594
319881366	35540.000000	1882	585.791317	31920	2	0.083368	31949	6	0.166639	9335445	-0.005677
319846444	35279.000000	1884	653.640811	31907	1	0.010884	32206	1	0.085744	9321696	-0.003724
319877362	35303.000000	1939	630.354139	31996	2	0.015518	32167	3	0.146183	9307716	-0.001279
319871374	34986.000000	1821	594.782414	31911	2	0.002823	32201	3	0.437417	9293994	-0.000771
319865893	35665.000000	1832	642.219273	31644	1	0.039322	31959	3	0.145083	9280249	0.003003
319874040	34551.000000	1772	621.912271	31942	2	0.004063	31905	5	0.059648	9266401	-0.000903
319856946	35840.000000	1841	606.406208	32035	4	0.022795	31664	0	0.054989	9252618	-0.000781
319859175	34705.000000	1817	655.135771	32189	1	0.002371	32029	2	0.314819	9238891	-0.000608
319882494	34976.000000	1822	599.261868	32196	1	0.002696	31996	2	0.076892	9225303	0.000398
319871211	34906.000000	1819	628.617042	31753	2	0.000885	32063	4	0.057203	9211751	0.001048
319863395	35229.000000	1824	623.124687	32049	5	0.003783	31882	5	0.099650	9197929	0.000635
319856799	35252.000000	1866	628.218307	31852	3	0.148586	32280	2	0.091434	9184173	-0.000298
319884580	34922.000000	1833	625.707077	32150	2	0.021879	32110	2	0.018832	9170561	0.000241
319858979	35153.000000	1939	601.865988	31806	1	0.125682	31850	0	0.029903	9156937	0.000289
319884283	35160.000000	1832	646.228739	32191	2	0.061428	31935	2	0.113778	9143328	0.000419
319891783	35081.000000	1853	618.971095	32182	4	0.288255	32058	4	0.198045	9129910	0.001105
319867650	34810.000000	1781	603.113182	31947	3	0.255647	32030	3	0.025907	9116154	0.002116
319878709	35277.000000	1795	635.780223	32032	2	0.003482	31912	2	0.009254	9102369	0.001613
319880188	35061.000000	1734	608.656819	32042	3	0.040094	32043	2	0.010271	9088740	0.000662
319887728	35215.000000	1870	604.350855	31995	6	0.127347	32005	5	0.020947	9075265	0.000635
319876644	34514.000000	1849	659.502547	32053	1	0.161918	31984	4	0.020069	9061690	0.000554
319870163	35288.000000	1875	582.152710	32010	1	0.215474	31965	7	0.021869	9048120	0.000646
319862241	35081.000000	1805	624.147654	31859	5	0.297238	31985	2	0.028223	9034674	0.002092
319853468	35164.000000	1840	628.956491	31810	1	0.113329	32023	9	0.006580	9021291	0.002038
319868429	34833.000000	1834	635.044959	32045	2	0.493927	32129	3	0.001514	9007673	0.002036
319866598	35207.000000	1793	601.798362	31852	4	0.095824	31759	1	0.010314	8994447	0.001493
319866701	35796.000000	1839	669.032394	32069	5	0.125677	32069	5	0.000188	8981088	0.001154
319873754	34067.000000	1748	635.108413	32115	7	0.102697	31665	5	0.047062	8967657	0.000882
319872212	35630.000000	1822	572.232187	32011	4	0.131408	31969	1	0.017710	8954255	0.001170
319856312	35177.000000	1766	681.450237	32068	1	0.166290	32042	4	0.023043	8940764	0.001313
319856972	34871.000000	1916	570.975808	31995	0	0.175442	32032	8	0.001303	8927729	0.001410
319867434	35588.000000	1867	679.892921	32070	2	0.274238	31910	3	0.000691	8914468	0.001412
319870759	34494.000000	1834	609.192839	32049	3	0.017408	32114	8	0.003219	8901222	0.001189
319867981	35649.000000	1890	617.304993	31955	3	0.035764	32007	7	0.002997	8887921	0.001114
319849325	34551.000000	1834	624.393509	31963	6	0.014480	32288	5	0.074878	8874845	0.001621
319866095	35419.000000	1846	612.261513	32147	6	0.032320	32081	3	0.292693	8861603	0.001629
319838446	34398.000000	1839	653.970134	32162	3	0.067542	31899	3	0.494541	8848476	0.002010
319880816	35312.000000	1806	565.058185	32034	2	0.116848	32032	2	0.084495	8835052	0.001929
319869301	35283.000000	1845	674.455888	31939	4	0.677362	31893	5	0.275712	8821823	0.002247
319879796	34545.000000	1761	616.818670	32034	5	0.026012	31927	4	0.048744	8808816	0.002264
319862591	35789.000000	1870	657.019521	31921	5	0.031262	32029	5	0.330995	8795660	0.002109
319863945	34893.000000	1707	592.531211	31926	3	0.389552	32051	3	0.040431	8782671	0.002044
319852337	35267.000000	1816	628.137383	31928	3	0.032850	31934	1	0.000292	8769756	0.002058
319852201	34962.000000	1810	636.515699	32121	5	0.019474	31780	3	0.011243	8756734	0.001937
319857861	35457.000000	1854	638.478340	32010	1	0.000653	31929	2	0.260950	8743610	0.001177
319880521	34935.000000	1738	608.878819	31927	4	0.007828	31887	1	0.122068	8730780	0.001345
319877762	35265.000000	1880	626.063313	31861	1	0.007702	31916	3	0.252786	8717713	0.001365
319869236	34666.000000	1749	607.428330	31888	3	0.015824	31834	5	0.044150	8704920	0.001357
319854728	35670.000000	1827	621.039759	31781	5	0.035281	32028	2	0.010919	8691847	0.001275
319853163	34550.000000	1803	646.779898	32133	0	0.034982	31886	2	0.001416	8678800	0.000692
319876194	35309.000000	1862	580.875655	31952	2	0.002619	32019	7	0.007145	8665956	0.000529
319878848	34914.000000	1755	670.215279	32101	4	0.015221	31994	4	0.003646	8653099	0.000419
319874337	34690.000000	1807	596.768683	32143	5	0.061752	31998	0	0.005595	8640165	-0.000229
npatches	nstrain	runtime	dt	init_x	init_y	init_y_blood	init_z	init_S	beta0	beta1	beta2	beta3	mean_beta	B	d	delta	delta_blood	b[0]	mut	m	CTL	c	g	epsilon	k	het	lambda	rho	omega	x_max	patch.dyna	DELTA	A	VA
10000	1	100.000000	0.000100	21900	9499	5000000	0.001000	10000000	2.040906	2.425492	2.311374	2.205572	2	8000000000.000000	0.010000	1.000000	1.000000	800000	0.000050	0.048000	1	0.001000	1.000000	25.000000	16.000000	0.500000	0.001000	0.001000	0.010000	31987	0	10.000000	7.000000	1.000000
sus	inf	inf_blood	z	x[0]	y[0][0]	z[0]	x[1]	y[1][0]	z[1]	S[0]	synchrony
219000000	94990000.000000	5000000	10.000000	21900	9499	0.001000	21900	9499	0.001000	10000000	0.000000
319868235	9513.000000	498	27.327623	32067	1	0.000162	31892	0	0.000156	9996748	0.000000
319877783	23277.000000	1182	2.243803	32022	4	0.000301	31884	4	0.000445	9981824	0.000000
319881251	56684.000000	2881	76.982369	31997	5	0.007705	31920	8	0.002878	9966702	0.000000
319877749	21653.000000	1102	1193.807485	31851	2	0.260336	32002	3	0.154108	9951857	0.000000
319883177	34876.000000	1810	74.282847	32040	5	0.017985	31864	4	0.000456	9937247	0.000000
319857602	51407.000000	2690	1109.328594	31713	9	0.000947	32031	3	0.068960	9922532	0.000000
319884537	26027.000000	1373	264.897061	32157	3	0.002980	31876	4	0.014165	9907784	0.000000
319839160	44773.000000	2337	356.818925	32092	5	0.000530	31947	6	0.008053	9893017	0.000000
319869767	30138.000000	1574	914.474006	31734	5	0.000648	31909	2	0.042986	9878558	0.000000
319881548	35412.000000	1856	299.061965	32014	4	0.001097	32068	5	0.004001	9863966	0.000000
319840636	37675.000000	1982	880.980241	32087	7	0.004192	32123	6	0.025942	9849359	0.000000
319894723	32049.000000	1659	419.512066	31796	3	0.002091	32035	3	0.053957	9834552	0.000000
319866514	38830.000000	1983	627.009390	31892	3	0.030754	31861	5	0.030837	9819857	0.000000
319871317	32140.000000	1668	566.359583	32037	0	0.033095	31759	2	0.043818	9805327	0.000000
319868394	36544.000000	1914	502.968371	32118	3	0.015077	31658	4	0.067266	9790823	0.000000
319856570	34351.000000	1810	660.724075	32085	3	0.219887	31965	4	0.016883	9776018	0.000000
319892232	34542.000000	1758	497.743023	31853	6	0.011664	31833	2	0.021603	9761268	0.000000
319898326	36127.000000	1880	641.912748	31899	2	0.019362	32244	0	0.007545	9746590	0.000000
319857765	33870.000000	1794	551.984226	31837	3	0.000707	31912	5	0.008615	9732339	0.000000
319873839	35906.000000	1888	564.445759	31832	4	0.005986	31967	3	0.003048	9717945	0.000000
319856061	34297.000000	1747	605.017035	32028	1	0.012683	31844	3	0.003821	9703468	0.000000
319870649	35412.000000	1879	545.230793	31862	2	0.012754	31847	4	0.009727	9688987	0.000000
319865039	34901.000000	1774	607.472652	31875	4	0.150876	32105	4	0.002975	9674437	0.000000
319885345	35201.000000	1825	527.297005	31810	3	0.204433	31723	2	0.000353	9660013	0.000000
319888993	35044.000000	1819	619.182189	31942	4	0.408469	31845	4	0.050217	9645582	0.000000
319874881	34740.000000	1807	525.366165	32112	1	0.064284	32274	3	0.006891	9631230	0.000000
319862250	35794.000000	1843	601.141424	32131	6	0.009797	31936	1	0.001606	9616848	0.000000
319861914	34308.000000	1778	569.992394	31843	7	0.012932	32060	7	0.003970	9602628	0.000000
319877387	35733.000000	1835	552.660265	32143	6	0.001060	32121	2	0.031488	9588497	0.000000
319888546	34318.000000	1772	620.675116	31856	7	0.001166	31882	6	0.016674	9573703	0.000000
319873076	35098.000000	1776	527.171393	31905	1	0.000685	31940	5	0.000620	9559544	0.000000
319853794	35360.000000	1790	621.543634	31965	2	0.001470	31933	2	0.001058	9545204	0.000000
319852565	33817.000000	1806	512.280414	31904	2	0.006343	32089	4	0.007294	9531029	0.000000
319867971	36277.000000	1754	590.486538	31890	4	0.019459	31912	3	0.008005	9516945	0.000000
319869363	34241.000000	1772	572.273666	31803	3	0.077653	32061	3	0.017113	9502926	0.000000
319858897	35473.000000	1973	558.565274	32027	3	0.272192	31941	5	0.050880	9488714	0.000000
319878971	34478.000000	1762	626.721005	31976	5	0.001411	32066	6	0.025423	9474544	0.000000
319866393	34757.000000	1814	532.683124	32087	2	0.006331	32019	6	0.046765	9460468	0.000000
319864406	35237.000000	1839	607.340442	31932	3	0.013805	32043	7	0.081618	9446504	0.000000
319866145	34805.000000	1851	569.442679	32010	3	0.065757	31921	3	0.015768	9432390	-1.#IND00
319886775	34906.000000	1854	555.463997	31969	11	0.351623	32049	1	0.025725	9418301	-1.#IND00
319849613	35030.000000	1836	610.957586	31985	2	0.221219	32066	3	0.007023	9404347	0.000326
319871414	34522.000000	1785	552.382823	32071	4	0.048682	31944	2	0.001559	9390610	-0.004540
319874389	35406.000000	1810	580.886981	31972	1	0.124826	32132	1	0.003853	9376889	-0.000587
319874329	34670.000000	1772	564.006134	31919	2	0.015993	32027	5	0.009006	9363120	0.002856
319865969	35232.000000	1890	567.531778	32057	6	0.002767	31994	8	0.014397	9349154	0.005010
319886097	34782.000000	1790	567.623410	31869	6	0.190892	32009	1	0.029322	9335301	0.000996
319870566	35106.000000	1864	584.619807	31900	5	0.270597	31887	5	0.061166	9321127	0.004436
319861767	35264.000000	1779	576.999188	32185	2	0.123438	31924	3	0.014890	9307272	0.005899
319862162	34488.000000	1822	578.643037	32051	3	0.218744	32009	6	0.511930	9293302	0.000613
319861855	35406.000000	1866	561.786425	32197	3	0.069777	31960	5	0.650633	9279319	0.000569
319874436	34780.000000	1854	605.623133	31993	2	0.204364	31992	1	0.090750	9265410	0.001164
319895904	34806.000000	1767	553.529866	32025	5	0.075663	31904	4	0.183534	9251692	0.000383
319885782	35120.000000	1783	573.519627	32351	5	0.002240	32003	3	0.012380	9238031	-0.000796
319859088	35090.000000	1737	594.783537	32051	4	0.013376	31925	1	0.263514	9224047	-0.002722
319863400	35168.000000	1835	561.370927	32168	5	0.002465	32129	7	0.172789	9210274	-0.002671
319873301	34802.000000	1813	595.027630	31926	4	0.001695	31878	1	0.013031	9196474	-0.000009
319881358	35176.000000	1873	549.452625	32019	4	0.004040	31920	8	0.040227	9183012	0.000652
319851579	35010.000000	1850	590.573502	31998	5	0.008210	32116	7	0.036669	9169223	0.001400
319873616	34760.000000	1807	593.940352	31960	5	0.039933	32279	6	0.006397	9155461	0.002936
319888457	35225.000000	1860	543.819372	31860	0	0.084798	32088	2	0.012010	9141723	0.002753
319859746	34968.000000	1803	608.800445	31880	2	0.000400	32095	3	0.029821	9127941	0.003594
319866446	34831.000000	1793	558.281759	31959	3	0.005027	32048	1	0.000917	9114110	0.002626
319874028	35509.000000	1832	599.351509	32205	6	0.003149	32076	2	0.000183	9100641	0.001597
319874630	34529.000000	1813	581.931529	32128	1	0.002561	31991	8	0.005325	9087264	0.001029
319878836	35111.000000	1842	562.687340	31719	6	0.004643	32126	4	0.025764	9073739	0.000784
319862612	35067.000000	1832	593.387680	31663	1	0.027725	31824	5	0.014130	9060310	0.001018
319848277	35150.000000	1823	571.269204	31896	2	0.182777	31996	6	0.049006	9046832	0.000559
319899513	34635.000000	1812	571.756084	31803	2	0.169013	32027	3	0.170604	9033389	0.000443
319863670	35224.000000	1873	574.130361	32245	0	0.005218	31847	1	0.294730	9019868	0.000756
319865711	34869.000000	1799	575.064094	31868	2	0.034552	31971	7	0.011755	9006629	0.001780
319841683	35335.000000	1861	574.534503	31919	2	0.019814	32105	2	0.174207	8993118	-0.000066
319866353	34711.000000	1779	598.404977	32157	5	0.005238	31801	4	0.210242	8979560	0.000379
319847790	35330.000000	1882	556.583176	32015	3	0.109016	31975	7	0.030362	8966148	0.000357
319867114	35059.000000	1809	622.471525	32040	4	0.027936	31990	4	0.021553	8952609	0.000429
319856385	34413.000000	1675	518.756707	31835	4	0.246521	31952	3	0.000680	8939334	0.000701
319877012	35929.000000	1863	613.043373	31806	0	0.024265	32091	6	0.000822	8925951	0.001224
319844183	33932.000000	1832	574.510546	32049	3	0.001668	31866	5	0.076559	8912515	0.001956
319860237	35911.000000	1859	578.106463	32031	4	0.006522	31870	8	0.053596	8899460	0.002375
319864779	34083.000000	1767	586.156129	31946	2	0.000565	32106	6	0.052547	8886226	0.001929
319874458	35486.000000	1816	578.294388	32185	3	0.028810	32077	4	0.013396	8872994	0.003705
319877408	34955.000000	1823	571.030452	31995	1	0.000313	32246	2	0.039870	8859744	0.003478
319854662	34920.000000	1771	587.322372	32036	6	0.003172	31956	3	0.040868	8846615	0.003377
319873252	34396.000000	1836	538.527383	32093	2	0.004146	32148	3	0.102903	8833479	0.004484
319875892	36212.000000	1871	606.707843	31933	3	0.000477	32249	5	0.039288	8820389	0.004117
319863420	34045.000000	1677	578.722228	31925	3	0.000399	32052	2	0.274613	8807156	0.004057
319861533	35633.000000	1848	548.579654	31870	4	0.017511	31941	0	0.031325	8794009	0.004201
319866287	34742.000000	1728	626.149274	31748	4	0.019799	32119	8	0.238991	8780988	0.004149
319868251	34493.000000	1789	531.531861	31909	2	0.008957	32024	3	0.052387	8767999	0.004081
319855186	35914.000000	1856	604.939092	31895	5	0.019187	31912	2	0.294058	8754832	0.004379
319886956	34594.000000	1830	588.296052	31834	5	0.012677	31931	5	0.056283	8741736	0.004323
319863896	35344.000000	1876	540.323780	31900	5	0.054728	31708	0	0.013690	8728851	0.004310
319877242	35171.000000	1930	605.590246	31968	2	0.035613	31987	0	0.000258	8715875	0.004166
319874145	34656.000000	1779	548.427698	31985	3	0.187104	31956	3	0.000257	8702626	0.003642
319903660	35408.000000	1826	587.996716	32149	3	0.018600	31804	5	0.001772	8689498	0.004376
319869013	34954.000000	1800	553.409765	32026	4	0.179961	31933	7	0.002803	8676644	0.004294
319901190	34983.000000	1841	592.845058	31701	3	0.067562	31909	4	0.004616	8663540	0.004130
319888157	34542.000000	1837	556.268757	32312	5	0.024369	32095	1	0.054029	8650748	0.004996
319861296	35367.000000	1817	592.800249	31802	3	0.002111	32227	7	0.032109	8637812	0.005045
npatches	nstrain	runtime	dt	init_x	init_y	init_y_blood	init_z	init_S	beta0	beta1	beta2	beta3	mean_beta	B	d	delta	delta_blood	b[0]	mut	m	CTL	c	g	epsilon	k	het	lambda	rho	omega	x_max	patch.dyna	DELTA	A	VA
10000	1	100.000000	0.000100	21900	9499	5000000	0.001000	10000000	1.169545	2.309066	1.670412	1.326631	2	8000000000.000000	0.010000	1.000000	1.000000	800000	0.000050	0.048000	1	0.001000	1.000000	25.000000	17.000000	0.500000	0.001000	0.001000	0.010000	31987	0	10.000000	7.000000	1.000000
sus	inf	inf_blood	z	x[0]	y[0][0]	z[0]	x[1]	y[1][0]	z[1]	S[0]	synchrony
219000000	94990000.000000	5000000	10.000000	21900	9499	0.001000	21900	9499	0.001000	10000000	0.000000
319883957	9265.000000	447	12.958102	32185	0	0.000206	31945	2	0.000595	9996070	0.000000
319884997	23658.000000	1237	2.281848	31809	6	0.000131	32042	3	0.000232	9981060	0.000000
319876526	56475.000000	3067	77.896332	31969	2	0.000996	31829	11	0.003872	9966131	0.000000
319857720	21226.000000	1137	1046.566095	31809	6	0.102252	31900	3	0.032911	9951404	0.000000
319853904	35197.000000	1852	78.850649	31997	1	0.069356	32047	7	0.000667	9936527	0.000000
319876648	49672.000000	2554	1151.783951	32077	4	0.249009	31854	7	0.155843	9921776	0.000000
319876518	26454.000000	1365	230.111522	31920	1	0.022871	32089	5	0.001198	9906851	0.000000
319845068	45652.000000	2433	419.186361	31896	5	0.006699	31852	3	0.017165	9892196	0.000000
319848169	29064.000000	1476	745.909886	31692	4	0.034334	31963	4	0.059350	9877368	0.000000
319840742	35952.000000	1901	302.207945	31715	5	0.000607	31991	5	0.038792	9862615	0.000000
319877908	37331.000000	1984	887.182748	32109	6	0.003613	31986	2	0.164800	9848021	0.000000
319875345	32499.000000	1626	381.702413	31992	3	0.046424	32089	0	0.272384	9833315	0.000000
319864279	38581.000000	1957	647.217049	32100	2	0.408571	31909	4	0.175824	9818876	0.000000
319859992	32286.000000	1706	502.047851	31900	2	0.000088	31892	4	0.014537	9804060	0.000000
319873055	36918.000000	1942	524.035040	31905	3	0.015868	31852	2	0.009402	9789535	0.000000
319895027	33611.000000	1788	600.004052	31855	6	0.006693	32199	6	0.005354	9774794	0.000000
319868061	36053.000000	1864	496.862618	31984	6	0.016509	31926	2	0.000617	9760175	0.000000
319867604	34933.000000	1807	610.910850	32013	2	0.020546	31866	4	0.006412	9745597	0.000000
319871121	34743.000000	1804	500.035875	31921	5	0.012486	32007	2	0.048519	9731066	0.000000
319859799	35553.000000	1857	620.337491	31793	3	0.096790	31999	0	0.000954	9716448	0.000000
319878985	34188.000000	1826	491.477440	32117	2	0.011222	32083	4	0.002343	9702097	0.000000
319861421	36110.000000	1810	586.399862	31961	3	0.027369	31938	6	0.004634	9687759	0.000000
319898812	34328.000000	1806	559.807414	31993	3	0.004442	31932	3	0.028616	9673382	0.000000
319866783	34877.000000	1837	532.339320	32132	4	0.003432	31931	2	0.004560	9658858	0.000000
319871334	35189.000000	1723	569.361925	32225	4	0.111843	31992	3	0.125604	9644457	0.000000
319842668	34401.000000	1710	533.815146	32188	5	0.003246	31743	1	0.127827	9630031	0.000000
319867945	35891.000000	1922	547.829899	31971	6	0.024442	32030	3	0.075951	9615868	0.000000
319883327	34210.000000	1777	552.581611	31967	2	0.046528	31691	3	0.047929	9601576	0.000000
319869735	35632.000000	1870	540.986653	32009	8	0.392913	31828	2	0.010725	9587226	0.000000
319865450	34605.000000	1800	579.915962	31852	5	0.009528	31859	0	0.012421	9573105	0.000000
319869545	35089.000000	1836	529.856202	31978	4	0.008680	32008	0	0.000167	9558910	0.000000
319858239	35149.000000	1822	576.234628	31812	2	0.036826	32070	1	0.000902	9544762	0.000000
319859715	35245.000000	1767	547.774058	32128	2	0.001730	31780	3	0.008194	9530614	0.000000
319873756	34953.000000	1849	576.138358	31984	5	0.017857	32100	3	0.006131	9516386	0.000000
319868602	34276.000000	1825	542.162486	31959	4	0.058989	32103	2	0.071991	9502163	0.000000
319869495	35434.000000	1795	549.447664	31780	3	0.006224	32052	4	0.006648	9487925	0.000000
319855253	34648.000000	1777	560.423403	31997	6	0.008470	32182	5	0.063095	9473617	0.000000
319850609	34864.000000	1774	523.153051	31908	3	0.006883	31842	4	0.023603	9459446	0.000000
319871508	34871.000000	1767	562.009610	32072	4	0.007644	31960	5	0.021052	9445300	0.000000
319853502	34621.000000	1785	550.369813	32010	6	0.015095	31921	3	0.166196	9431214	-1.#IND00
319854970	35222.000000	1801	542.158695	31987	4	0.010985	31981	6	0.382629	9417126	-1.#IND00
319875742	35145.000000	1875	560.564973	32030	6	0.004501	31978	4	0.102119	9403084	-1.#IND00
319859017	34697.000000	1807	541.615230	31965	4	0.000776	32226	2	0.104441	9389075	0.018777
319879707	35181.000000	1846	532.427186	32002	1	0.000106	32113	3	0.121734	9375155	0.012879
319890445	35204.000000	1891	567.034920	32084	5	0.001275	31766	5	0.024510	9361147	0.010383
319854777	34595.000000	1860	546.003782	32013	3	0.005513	32011	8	0.007557	9347184	0.011930
319872323	35179.000000	1813	555.509132	32008	3	0.060671	31925	8	0.019023	9333206	0.010853
319893920	34408.000000	1794	555.481213	31979	4	0.036055	31916	5	0.085417	9319354	0.009384
319859462	35096.000000	1883	553.366485	32151	1	0.014875	32117	1	0.011297	9305587	0.000516
319872816	34692.000000	1847	558.923717	32044	4	0.001094	32155	3	0.001763	9291670	0.001153
319876507	35176.000000	1800	527.372717	31939	2	0.001350	31967	1	0.003585	9277806	0.005513
319880514	34935.000000	1829	571.104940	31651	5	0.002397	32026	3	0.004566	9264249	0.003468
319894989	34885.000000	1825	549.310293	32044	6	0.011357	32239	3	0.047111	9250487	0.003375
319877598	35255.000000	1817	569.802178	31806	3	0.011244	32093	6	0.036685	9236749	-0.000284
319871631	34562.000000	1760	544.033703	31754	8	0.054776	32148	4	0.003253	9223019	0.000607
319852833	35971.000000	1870	539.625875	31981	7	0.263970	31917	5	0.035258	9209214	0.003087
319876542	34316.000000	1772	594.174398	31803	2	0.101858	31889	5	0.028809	9195500	0.003128
319848209	34758.000000	1750	498.464139	31985	4	0.093955	32099	2	0.002157	9181902	0.002615
319883955	35959.000000	1794	609.156619	32000	6	0.006695	31881	6	0.009868	9168021	0.001010
319849791	34106.000000	1759	513.278283	32011	4	0.154163	31857	7	0.016518	9154462	0.001628
319863970	35748.000000	1845	572.762038	31967	7	0.732399	31982	2	0.007903	9140827	0.002113
319886998	34625.000000	1713	534.377706	31857	1	0.105141	32058	1	0.011376	9127201	0.001484
319880942	35268.000000	1801	547.947904	32312	2	0.013935	31914	5	0.001088	9113695	0.001524
319884400	34818.000000	1784	574.724299	31878	3	0.005355	31869	2	0.019603	9100181	0.001371
319868223	35028.000000	1789	554.131903	32030	4	0.007431	32298	3	0.024783	9086578	0.003251
319853054	35070.000000	1774	553.757477	31969	1	0.014029	31877	1	0.000465	9073006	0.004469
319867721	34509.000000	1772	568.295650	32185	3	0.001885	32076	7	0.009713	9059497	0.003804
319867180	35229.000000	1854	529.403732	32187	9	0.001908	31782	2	0.440477	9045936	0.003075
319861182	34918.000000	1837	594.561910	31779	0	0.003049	31884	1	0.002726	9032508	0.002721
319878171	34693.000000	1896	524.897176	31840	2	0.074325	31939	5	0.022867	9019040	0.003186
319881637	34803.000000	1820	559.206602	31947	2	0.000253	31919	3	0.015032	9005566	0.002816
319866782	34440.000000	1740	541.514060	32139	0	0.002453	32126	2	0.004891	8992193	0.002498
319857280	35251.000000	1940	577.131205	32071	4	0.004446	32073	4	0.017019	8978767	0.001181
319871682	34682.000000	1771	552.194695	32090	6	0.178106	32111	3	0.002247	8965262	0.001172
319871394	34801.000000	1796	544.125329	31955	5	0.046032	32145	6	0.048903	8951690	0.000358
319863224	35618.000000	1859	574.111160	32008	5	0.185723	31965	2	0.070593	8938438	0.000440
319860693	34657.000000	1850	567.955760	32100	2	0.292018	31901	5	0.173015	8925075	0.000422
319858714	34586.000000	1829	529.403083	31990	3	0.076393	32072	2	0.005992	8911668	0.000410
319864056	34932.000000	1837	570.063977	32212	2	0.114123	32080	3	0.003487	8898354	0.000392
319836710	35230.000000	1859	557.390320	31796	2	0.007198	31833	1	0.016110	8884950	0.000497
319873435	34560.000000	1759	550.471886	31974	3	0.004723	32038	4	0.002968	8871808	0.000817
319873956	35926.000000	1876	543.856702	31922	7	0.004528	31987	9	0.001197	8858535	0.000481
319846748	34073.000000	1810	578.289288	31957	1	0.154776	31944	4	0.008989	8845354	0.000325
319875656	34963.000000	1800	529.421339	32003	2	0.098260	31929	1	0.005796	8832304	0.000218
319870024	34843.000000	1827	567.716388	31896	4	0.037078	31834	4	0.004348	8819125	0.000394
319871146	34683.000000	1779	547.539877	32035	4	0.044355	32085	4	0.021875	8805941	0.000529
319868456	35009.000000	1868	545.200062	32100	2	0.082584	31974	7	0.007810	8792780	0.000735
319855506	34888.000000	1763	567.257879	32008	2	0.036241	31995	5	0.033182	8779913	0.000796
319866919	35168.000000	1831	558.686256	31865	6	0.013225	32054	3	0.305898	8766925	0.000890
319890281	34859.000000	1795	539.050669	31957	4	0.055563	32107	5	0.224282	8753889	0.000699
319872217	35487.000000	1829	584.083967	31913	2	0.066057	32002	2	0.018683	8740833	0.000614
319845866	34372.000000	1850	505.591603	32017	3	0.114276	32052	3	0.001887	8727903	0.000874
319869950	35040.000000	1867	560.599437	32043	3	0.027593	32108	2	0.000621	8714984	0.000395
319877942	35064.000000	1832	555.462238	31956	5	0.030644	31935	1	0.000199	8702100	0.000745
319882401	35185.000000	1835	535.872685	31961	5	0.007646	31871	3	0.000820	8689153	0.000932
319869128	35061.000000	1841	593.058140	32011	2	0.000581	31979	3	0.000247	8676080	0.001210
319876214	34740.000000	1772	529.655560	31999	3	0.003648	31761	4	0.000429	8663163	0.001381
319869007	35470.000000	1808	563.381342	32219	2	0.000821	31881	3	0.004673	8650349	0.001265
319878231	34653.000000	1805	544.749470	31745	2	0.000495	32104	3	0.021034	8637409	0.001243
npatches	nstrain	runtime	dt	init_x	init_y	init_y_blood	init_z	init_S	beta0	beta1	beta2	beta3	mean_beta	B	d	delta	delta_blood	b[0]	mut	m	CTL	c	g	epsilon	k	het	lambda	rho	omega	x_max	patch.dyna	DELTA	A	VA
10000	1	100.000000	0.000100	21900	9499	5000000	0.001000	10000000	2.905028	2.553793	2.587340	1.207215	2	8000000000.000000	0.010000	1.000000	1.000000	800000	0.000050	0.048000	1	0.001000	1.000000	25.000000	18.000000	0.500000	0.001000	0.001000	0.010000	31987	0	10.000000	7.000000	1.000000
sus	inf	inf_blood	z	x[0]	y[0][0]	z[0]	x[1]	y[1][0]	z[1]	S[0]	synchrony
219000000	94990000.000000	5000000	10.000000	21900	9499	0.001000	21900	9499	0.001000	10000000	0.000000
319887107	8933.000000	481	8.090496	31905	1	0.000238	32100	1	0.000058	9995320	0.000000
319888554	22126.000000	1203	2.017046	32085	2	0.000183	31823	5	0.000271	9980306	0.000000
319853501	54001.000000	2883	54.916211	32040	5	0.000939	32034	4	0.002123	9965383	0.000000
319868058	22513.000000	1142	1244.098482	32125	0	0.013293	31831	4	0.181220	9950397	0.000000
319863320	33594.000000	1674	62.244627	31993	2	0.000863	31811	3	0.001238	9935629	0.000000
319877687	52080.000000	2677	892.325845	31805	5	0.029150	31776	4	0.032635	9920931	0.000000
319870528	25876.000000	1290	247.948912	31986	3	0.006005	31938	6	0.000520	9906257	0.000000
319858610	44592.000000	2329	357.291603	31983	3	0.006452	32028	1	0.002068	9891263	0.000000
319877732	29576.000000	1565	716.856056	31833	2	0.128145	32069	3	0.001355	9876576	0.000000
319873087	35919.000000	1924	283.400382	31946	5	0.021867	32049	3	0.003411	9862000	0.000000
319857910	37378.000000	2000	797.529458	31918	2	0.056982	31808	5	0.028931	9847318	0.000000
319873418	32119.000000	1639	362.357525	31992	3	0.339532	31942	4	0.008308	9832717	0.000000
319864504	38455.000000	2062	570.021208	32038	5	0.155381	31917	2	0.039306	9818128	0.000000
319874166	32355.000000	1699	509.246718	32182	2	0.074063	31973	1	0.121597	9803409	0.000000
319859250	36298.000000	1845	473.207466	31908	4	0.068833	31849	2	0.130985	9788879	0.000000
319855777	34542.000000	1741	588.371686	31950	1	0.000421	32010	6	0.012759	9774450	0.000000
319868578	34699.000000	1854	465.400341	31924	3	0.003345	32367	7	0.009721	9759807	0.000000
319873852	34831.000000	1817	555.570690	31920	7	0.010482	31993	0	0.105141	9745329	0.000000
319862200	35095.000000	1752	477.120342	32014	4	0.200418	32047	1	0.017624	9730727	0.000000
319867083	35022.000000	1930	545.901345	31972	3	0.000618	32129	8	0.058451	9716114	0.000000
319850621	34638.000000	1779	486.335645	31908	6	0.011815	32181	6	0.115537	9701793	0.000000
319875834	35559.000000	1788	536.291598	31693	7	0.024975	32067	1	0.002093	9687301	0.000000
319866528	34046.000000	1750	499.334336	31901	3	0.009551	31965	3	0.002306	9672739	0.000000
319860056	35819.000000	1778	529.719420	31801	9	0.007841	31846	7	0.000240	9658437	0.000000
319883448	34346.000000	1823	526.998146	31910	4	0.026933	31950	5	0.000702	9644097	0.000000
319862935	35016.000000	1816	488.296901	31945	1	0.004903	31869	1	0.007183	9629673	0.000000
319869052	35160.000000	1895	529.927956	32035	3	0.005310	32182	4	0.021976	9615235	0.000000
319872009	34203.000000	1770	517.959002	32052	3	0.004661	31967	5	0.040991	9601172	0.000000
319871030	35873.000000	1861	511.367015	31929	4	0.104151	32011	5	0.023078	9586983	0.000000
319876991	34140.000000	1849	525.683423	32004	3	0.679098	32051	1	0.002740	9572753	0.000000
319876530	34864.000000	1836	481.533267	32112	4	0.157637	31866	5	0.036696	9558501	0.000000
319841852	35574.000000	1889	534.179966	32139	3	0.411841	31920	2	0.007153	9544183	0.000000
319877609	34130.000000	1805	516.243579	31993	8	0.041919	31899	2	0.131097	9529917	0.000000
319845602	35253.000000	1839	503.220748	31839	4	0.123086	31889	5	0.019320	9515667	0.000000
319869260	34706.000000	1772	518.268043	31975	3	0.160961	31945	3	0.003532	9501643	0.000000
319880890	35003.000000	1823	497.861616	32026	2	0.061781	32068	2	0.118277	9487524	0.000000
319868313	34892.000000	1784	537.326723	31976	1	0.026948	31721	2	0.045704	9473416	0.000000
319877722	35037.000000	1820	494.046204	31914	5	0.070430	31885	4	0.011391	9459046	0.000000
319870012	35373.000000	1871	532.446683	31828	5	0.005620	31912	5	0.009792	9444736	0.000000
319866588	33634.000000	1796	481.384300	32127	4	0.003554	31917	2	0.022298	9430558	-1.#IND00
319859451	35945.000000	1801	516.583426	31989	7	0.117418	32058	2	0.000777	9416592	-1.#IND00
319881242	34060.000000	1816	541.057525	32075	3	0.065527	32083	2	0.002477	9402464	-1.#IND00
319862760	35318.000000	1855	498.188231	32063	7	0.061996	31935	5	0.035256	9388594	-1.#IND00
319850024	34243.000000	1791	523.315887	32032	2	0.335557	31738	0	0.000198	9374562	-0.026414
319842712	34836.000000	1741	498.867845	32037	2	0.027822	32152	1	0.001922	9360718	-0.012345
319872192	35228.000000	1755	528.304048	32028	2	0.021632	31994	3	0.010432	9346628	-0.016136
319872018	34738.000000	1861	507.916298	31927	5	0.041113	32112	5	0.268325	9332361	-0.011965
319857192	34703.000000	1810	509.056833	32326	0	0.043496	31977	4	0.012037	9318303	-0.004516
319849113	35122.000000	1879	499.011581	32114	11	0.074077	32077	1	0.004604	9304490	-0.002991
319858001	34674.000000	1749	554.035179	31843	3	0.444337	31815	6	0.024633	9290402	-0.004985
319851140	34511.000000	1722	460.451895	32098	5	0.039842	31922	4	0.034664	9276473	-0.004413
319868402	35144.000000	1952	557.647356	32108	4	0.025719	32066	5	0.105222	9262668	-0.004044
319871593	34905.000000	1867	466.857243	31814	1	0.016728	31820	4	0.051463	9248551	-0.003230
319858719	35168.000000	1848	545.857170	32084	1	0.010296	32198	2	0.003539	9234636	-0.001978
319858589	34795.000000	1699	499.780763	31843	7	0.010656	31923	3	0.005730	9220540	-0.002860
319870906	34477.000000	1836	513.016915	32118	4	0.547736	32024	1	0.021733	9206864	-0.002808
319873385	34756.000000	1840	490.268281	31980	4	0.179585	31900	4	0.011715	9193202	-0.003844
319873239	34922.000000	1769	533.183246	31835	3	0.015741	31884	6	0.011423	9179420	-0.003089
319887688	34437.000000	1785	492.235410	32239	8	0.026602	32088	3	0.130281	9165776	-0.003110
319857206	35349.000000	1837	527.018959	32140	1	0.030236	32194	4	0.085166	9152142	-0.002943
319876281	34230.000000	1781	500.547171	31877	2	0.020444	32009	4	0.002579	9138424	-0.001803
319859311	35363.000000	1802	521.595053	31973	5	0.068282	32115	3	0.001469	9124981	-0.001707
319866188	34445.000000	1736	519.926828	32099	6	0.017433	31954	6	0.004941	9111506	-0.001176
319869854	35058.000000	1814	479.800532	31913	6	0.045493	31937	7	0.009381	9097992	-0.001389
319874705	35196.000000	1787	560.944162	31792	5	0.009694	31910	6	0.159259	9084315	-0.001348
319865527	34494.000000	1716	482.183387	32116	5	0.096200	32038	5	0.155708	9070734	-0.001770
319877998	35424.000000	1745	522.850244	31884	3	0.088831	32052	2	0.310469	9057376	-0.001499
319883549	34487.000000	1900	520.785630	32006	3	0.012149	32098	5	0.146724	9044037	-0.000172
319870095	35149.000000	1805	513.034980	31993	12	0.041393	31951	5	0.017099	9030694	0.000041
319872282	34958.000000	1808	500.262122	32120	1	0.008401	32045	6	0.057347	9017288	-0.000004
319865450	34830.000000	1743	544.075209	32042	2	0.008113	32004	3	0.132890	9003871	-0.000304
319869768	35187.000000	1744	479.489123	32078	3	0.002478	32028	0	0.071125	8990442	0.000113
319858946	34801.000000	1858	525.966246	31900	3	0.026076	32175	3	0.001435	8976946	-0.000332
319863087	34950.000000	1775	493.331513	31969	1	0.100125	31774	1	0.000167	8963655	0.000455
319866455	35005.000000	1757	528.042054	32118	2	0.008142	31934	9	0.019454	8950327	0.000612
319857114	34837.000000	1875	520.096550	32108	4	0.109626	31924	1	0.041085	8936939	0.000083
319879131	35132.000000	1767	508.097391	32050	1	0.023725	31853	1	0.000432	8923650	-0.000073
319839541	34767.000000	1857	542.794944	31963	0	0.047382	32118	2	0.000395	8910361	0.000255
319872919	35112.000000	1841	484.885094	32130	4	0.070957	31983	5	0.003457	8896957	0.000129
319872753	34759.000000	1887	532.549207	32035	0	0.272316	32060	4	0.005687	8883853	0.000593
319851725	35108.000000	1799	493.490581	31987	6	0.089916	31961	5	0.149659	8870422	0.000773
319877326	34928.000000	1806	522.360160	32223	2	0.146885	31822	6	0.015440	8857249	0.000482
319870883	35089.000000	1819	494.363829	32195	3	0.010465	32143	5	0.009400	8843975	0.001532
319879362	34604.000000	1842	534.274685	31895	2	0.012733	32031	3	0.008857	8830850	0.001341
319874959	35009.000000	1866	500.767127	31977	2	0.069740	32112	4	0.035541	8817748	0.000613
319872702	34561.000000	1779	538.504360	31984	8	0.153372	32083	5	0.003541	8804568	-0.001148
319863578	34730.000000	1795	486.023209	31839	9	0.093753	31893	1	0.000326	8791709	-0.001624
319855235	35337.000000	1819	531.099142	32149	6	0.028247	31795	2	0.000863	8778684	-0.002418
319878535	34219.000000	1742	507.134381	31969	4	0.080101	32045	2	0.009626	8765457	-0.002308
319877758	35217.000000	1850	512.710414	32042	8	0.091377	32023	6	0.016677	8752571	-0.002219
319874498	34637.000000	1791	512.619744	31902	6	0.333383	31995	4	0.017996	8739407	-0.002244
319872741	34746.000000	1798	491.282751	31966	5	0.006658	31970	4	0.012604	8726243	-0.002281
319853635	35032.000000	1847	520.591114	32022	4	0.000192	32078	1	0.518269	8713404	-0.002235
319869992	34337.000000	1743	513.615781	31883	4	0.002343	31989	4	0.327073	8700535	-0.001898
319863249	35543.000000	1898	509.724215	31944	0	0.002937	31936	3	0.161421	8687565	-0.002023
319878502	33941.000000	1806	528.734819	31922	4	0.015998	32064	2	0.083052	8674583	-0.002582
319883107	35575.000000	1855	479.789740	31921	2	0.204910	31878	3	0.220892	8661728	-0.002722
319883830	34427.000000	1807	550.959739	31961	3	0.175283	31904	3	0.102024	8648935	-0.002656
319863615	34610.000000	1905	491.298806	31976	4	0.381654	31926	1	0.100306	8636058	-0.003143
npatches	nstrain	runtime	dt	init_x	init_y	init_y_blood	init_z	init_S	beta0	beta1	beta2	beta3	mean_beta	B	d	delta	delta_blood	b[0]	mut	m	CTL	c	g	epsilon	k	het	lambda	rho	omega	x_max	patch.dyna	DELTA	A	VA
10000	1	100.000000	0.000100	21900	9499	5000000	0.001000	10000000	1.301637	1.691537	2.260147	2.373215	2	8000000000.000000	0.010000	1.000000	1.000000	800000	0.000050	0.048000	1	0.001000	1.000000	25.000000	19.000000	0.500000	0.001000	0.001000	0.010000	31987	0	10.000000	7.000000	1.000000
sus	inf	inf_blood	z	x[0]	y[0][0]	z[0]	x[1]	y[1][0]	z[1]	S[0]	synchrony
219000000	94990000.000000	5000000	10.000000	21900	9499	0.001000	21900	9499	0.001000	10000000	0.000000
319871116	8812.000000	470	4.494986	32099	0	0.000050	31970	1	0.000318	9994444	0.000000
319863499	22346.000000	1063	2.046673	31899	1	0.000058	32089	2	0.000212	9979681	0.000000
319887812	54268.000000	2722	56.157286	31947	7	0.000904	32185	5	0.016507	9964607	0.000000
319873553	22002.000000	1210	1114.049834	32068	2	0.358910	32069	2	0.068807	9949762	0.000000
319854548	34168.000000	1734	62.324539	31916	5	0.002507	32181	0	0.001377	9935073	0.000000
319864674	50423.000000	2712	976.892403	32173	3	0.273169	32120	5	0.008596	9920104	0.000000
319884055	26284.000000	1277	206.119163	32117	3	0.004199	31784	4	0.009413	9905543	0.000000
319839947	45832.000000	2309	381.955017	31877	8	0.005527	31933	4	0.013549	9890740	0.000000
319869722	28668.000000	1420	626.929189	31956	2	0.034070	31960	2	0.016643	9876150	0.000000
319866157	37566.000000	1964	290.945706	32202	3	0.060987	31851	4	0.008744	9861385	0.000000
319879735	35175.000000	1839	750.606533	32105	4	0.028338	31963	6	0.009671	9846567	0.000000
319880749	32777.000000	1802	339.830309	32138	0	0.000178	31777	0	0.005916	9831877	0.000000
319861460	38267.000000	1976	595.991551	31996	3	0.002318	31875	8	0.002381	9817050	0.000000
319855895	32165.000000	1699	445.589056	32041	2	0.018444	31933	1	0.003061	9802340	0.000000
319845391	37017.000000	1944	483.133412	32112	4	0.020458	32021	3	0.001367	9787841	0.000000
319862704	33532.000000	1742	520.560550	32161	3	0.020663	32003	5	0.008301	9773307	0.000000
319871463	35633.000000	1875	470.106505	31990	3	0.001551	31737	1	0.005611	9758630	0.000000
319855779	34076.000000	1729	524.011584	31834	4	0.002027	31952	3	0.001007	9744171	0.000000
319862883	34944.000000	1816	461.736425	32147	2	0.000192	31951	1	0.003925	9729281	0.000000
319859732	35289.000000	1810	531.916541	32006	6	0.003424	31887	5	0.004504	9714479	0.000000
319863421	34554.000000	1737	463.771936	31862	4	0.000287	31987	2	0.014308	9699930	0.000000
319872220	35277.000000	1906	498.489042	31861	4	0.000532	32027	8	0.169142	9685348	0.000000
319872171	33680.000000	1749	481.687841	32028	6	0.000923	32044	5	0.056908	9670928	0.000000
319868601	36100.000000	1829	497.608812	31814	4	0.001487	32257	4	0.007573	9656521	0.000000
319899632	34292.000000	1782	504.149528	31815	5	0.001022	31900	2	0.005001	9642238	0.000000
319877305	34957.000000	1774	456.212954	32173	2	0.004720	31894	4	0.108405	9627810	0.000000
319873863	35012.000000	1837	514.389307	31873	5	0.009304	31924	3	0.009066	9613538	0.000000
319847887	34377.000000	1692	490.140093	31824	0	0.013676	32257	3	0.099381	9599300	0.000000
319855390	34934.000000	1800	458.442447	32064	3	0.046769	32039	2	0.000307	9585082	0.000000
319875674	35176.000000	1796	508.367193	31952	3	0.007032	32245	9	0.003706	9571056	0.000000
319861214	33744.000000	1752	480.273311	32112	8	0.011982	32053	0	0.000238	9556853	0.000000
319851481	35617.000000	1821	490.380905	32109	2	0.002763	31730	4	0.002318	9542550	0.000000
319881306	34417.000000	1676	508.113410	31987	2	0.010544	31926	1	0.043381	9528440	0.000000
319886197	34938.000000	1856	493.790323	31951	2	0.009096	31991	5	0.016127	9514280	0.000000
319859306	34321.000000	1838	493.782212	32078	5	0.003406	31740	2	0.211967	9500244	0.000000
319873046	35098.000000	1834	492.728285	31974	3	0.001913	32041	3	0.226936	9486023	0.000000
319866129	34924.000000	1855	506.539539	31979	1	0.001217	31886	5	0.071061	9471843	0.000000
319866145	34659.000000	1832	481.390624	32302	5	0.011607	31949	2	0.035067	9458007	0.000000
319873809	35310.000000	1841	496.853700	32116	4	0.056329	32115	7	0.045986	9443878	0.000000
[truncated: 163 more rows]
