# Supplementary material for: Large Variations in HIV-1 Viral Load Explained by Shifting-Mosaic Metapopulation Dynamics
Source: PLoS Biol. 2016 Oct 5;14(10):e1002567. doi: 10.1371/journal.pbio.1002567 (PMC5051940; doi:10.1371/journal.pbio.1002567)
Supplement: S1 Data — Each file gives the output from the simulations indicated by the filename: low migration (ms1, db432); high migration (ms1, db1); very high migration (ms10, db1); number of patches (np); reservoir (storage); no reservoir (nostorage); CTL immigration model (CTLimmig); CTL proliferation model (CTLprolif); β¯ (beta1, beta2, …). Within each file, there are 21 simulations for (k = 0,1,..,20), and data is output each day. For measures of synchrony, the final entry should be used. See Methods and S1 Simulation Code for further details. (ZIP) [file pbio.1002567.s002.zip › S1_Data/ms10_np10000_storage_noPD_CTLprolif_db1_beta20.tsv]

npatches	nstrain	runtime	dt	init_x	init_y	init_y_blood	init_z	init_S	beta0	beta1	beta2	beta3	mean_beta	B	d	delta	delta_blood	b[0]	mut	m	CTL	c	g	epsilon	k	het	lambda	rho	omega	x_max	patch.dyna	DELTA	A	VA
10000	1	100.000000	0.000100	21900	9499	5000000	0.001000	10000000	26.779914	18.182817	18.895136	12.286444	20	8000000000.000000	0.010000	1.000000	1.000000	800000	0.000050	0.048000	1	0.001000	1.000000	25.000000	0.000000	0.500000	0.001000	0.001000	0.010000	31987	0	10.000000	7.000000	1.000000
sus	inf	inf_blood	z	x[0]	y[0][0]	z[0]	x[1]	y[1][0]	z[1]	S[0]	synchrony
219000000	94990000.000000	5000000	10.000000	21900	9499	0.001000	21900	9499	0.001000	10000000	0.000000
32417345	3879880039.000000	201309460	10000.000000	2294	389306	1.000000	3202	387952	1.000000	16075274	0.000000
22247128	5856518305.000000	304259329	10000.000000	1547	586373	1.000000	2323	585673	1.000000	23406495	0.000000
19762571	6649318909.000000	345503622	10000.000000	1381	665298	1.000000	1990	664940	1.000000	30851353	0.000000
18935845	6960507270.000000	361749400	10000.000000	1302	696241	1.000000	1896	694902	1.000000	38324899	0.000000
18627245	7081733903.000000	368047959	10000.000000	1288	707097	1.000000	1918	706985	1.000000	45794731	0.000000
18511039	7129121030.000000	370489480	10000.000000	1274	714371	1.000000	1845	712318	1.000000	53251744	0.000000
18460770	7147474913.000000	371481015	10000.000000	1306	716083	1.000000	1846	713025	1.000000	60702013	0.000000
18448957	7154642816.000000	371842626	10000.000000	1252	715745	1.000000	1881	715428	1.000000	68147173	0.000000
18443261	7157408722.000000	371999805	10000.000000	1297	715273	1.000000	1850	718494	1.000000	75583083	0.000000
18442615	7158508338.000000	372083603	10000.000000	1272	716498	1.000000	1870	714714	1.000000	83000665	0.000000
18441481	7159009688.000000	372101585	10000.000000	1274	716367	1.000000	1864	716447	1.000000	90409076	0.000000
18440909	7159065451.000000	372105586	10000.000000	1295	714815	1.000000	1861	715699	1.000000	97802014	0.000000
18437254	7159096912.000000	372095119	10000.000000	1289	716605	1.000000	1891	715900	1.000000	105183344	0.000000
18437159	7159185287.000000	372083570	10000.000000	1374	715999	1.000000	1873	715977	1.000000	112560034	0.000000
18445277	7159037165.000000	372108302	10000.000000	1242	715635	1.000000	1878	715234	1.000000	119924887	0.000000
18443534	7159231658.000000	372095876	10000.000000	1284	717257	1.000000	1868	715314	1.000000	127281320	0.000000
18440947	7159340670.000000	372096889	10000.000000	1295	717140	1.000000	1845	715828	1.000000	134622611	0.000000
18443880	7159225695.000000	372120915	10000.000000	1320	716148	1.000000	1854	717095	1.000000	141957871	0.000000
18440056	7159207303.000000	372119440	10000.000000	1249	716795	1.000000	1865	716663	1.000000	149280857	0.000000
18442086	7159139812.000000	372089976	10000.000000	1266	717312	1.000000	1858	716530	1.000000	156596270	0.000000
18439701	7159110913.000000	372115088	10000.000000	1270	717770	1.000000	1833	714723	1.000000	163892651	0.000000
18439874	7159175034.000000	372116174	10000.000000	1264	715283	1.000000	1833	716284	1.000000	171180625	0.000000
18444532	7159160645.000000	372112155	10000.000000	1280	716685	1.000000	1834	714680	1.000000	178452379	0.000000
18439291	7159101387.000000	372117733	10000.000000	1290	715874	1.000000	1843	715840	1.000000	185716194	0.000000
18439545	7159241757.000000	372093501	10000.000000	1235	715712	1.000000	1817	716565	1.000000	192969765	0.000000
18441190	7159262469.000000	372093126	10000.000000	1306	715950	1.000000	1886	715758	1.000000	200216206	0.000000
18443901	7159150686.000000	372110025	10000.000000	1308	716099	1.000000	1860	715812	1.000000	207447500	0.000000
18438211	7159095271.000000	372084126	10000.000000	1269	717884	1.000000	1906	715973	1.000000	214674821	0.000000
18441701	7159190438.000000	372068965	10000.000000	1271	716087	1.000000	1840	717775	1.000000	221882436	0.000000
18437756	7159038308.000000	372112101	10000.000000	1267	715132	1.000000	1867	713993	1.000000	229088183	0.000000
18447921	7159087902.000000	372082527	10000.000000	1296	716701	1.000000	1918	716052	1.000000	236280795	0.000000
18447021	7159052610.000000	372115129	10000.000000	1246	716137	1.000000	1840	714198	1.000000	243463588	0.000000
18440863	7158976346.000000	372089257	10000.000000	1327	716927	1.000000	1888	715519	1.000000	250634950	0.000000
18439308	7159061783.000000	372074218	10000.000000	1353	715122	1.000000	1829	715147	1.000000	257793864	0.000000
18440410	7159056020.000000	372063238	10000.000000	1276	717206	1.000000	1804	715912	1.000000	264942699	0.000000
18454105	7159107052.000000	372122305	10000.000000	1284	717152	1.000000	1786	716613	1.000000	272078164	0.000000
18445490	7159112665.000000	372108037	10000.000000	1256	717680	1.000000	1886	713890	1.000000	279205983	0.000000
18438954	7159054782.000000	372092755	10000.000000	1290	715357	1.000000	1861	716054	1.000000	286318776	0.000000
18441708	7159042482.000000	372076949	10000.000000	1271	716256	1.000000	1864	717111	1.000000	293418186	0.000000
18439537	7159064271.000000	372131365	10000.000000	1282	716700	1.000000	1847	716055	1.000000	300513821	-1.#IND00
18439118	7159161628.000000	372120969	10000.000000	1268	715106	1.000000	1852	716467	1.000000	307599743	-0.012800
18436383	7159105491.000000	372073180	10000.000000	1319	716051	1.000000	1784	716120	1.000000	314670093	0.008166
18442213	7159155094.000000	372090714	10000.000000	1251	716709	1.000000	1826	715303	1.000000	321739050	0.000792
18449164	7159122075.000000	372074989	10000.000000	1268	716211	1.000000	1846	715050	1.000000	328791560	-0.000474
18437512	7159105093.000000	372075760	10000.000000	1284	717276	1.000000	1901	715417	1.000000	335829486	0.000213
18441044	7159143505.000000	372056171	10000.000000	1249	717335	1.000000	1869	716651	1.000000	342859082	-0.000142
18443348	7159071679.000000	372097743	10000.000000	1260	717093	1.000000	1868	714551	1.000000	349878505	0.001937
18439849	7159122277.000000	372093097	10000.000000	1306	718061	1.000000	1815	715773	1.000000	356887316	0.001494
18444855	7159155293.000000	372095528	10000.000000	1264	717101	1.000000	1816	714507	1.000000	363886968	0.002042
18441851	7159153634.000000	372115107	10000.000000	1305	715499	1.000000	1831	715699	1.000000	370879772	0.001857
18436687	7159190402.000000	372095934	10000.000000	1250	716055	1.000000	1853	714761	1.000000	377861557	0.002033
18444067	7159064811.000000	372078154	10000.000000	1291	717523	1.000000	1886	716772	1.000000	384827281	0.002821
18435436	7159088473.000000	372112193	10000.000000	1259	716097	1.000000	1815	715421	1.000000	391786352	0.004974
18439806	7159049083.000000	372080580	10000.000000	1273	716103	1.000000	1797	717070	1.000000	398732005	0.004610
18438722	7159122767.000000	372075946	10000.000000	1263	718025	1.000000	1848	716966	1.000000	405668686	0.005458
18441827	7159113131.000000	372059641	10000.000000	1264	716836	1.000000	1838	714947	1.000000	412594592	0.006448
18443673	7159187084.000000	372086642	10000.000000	1293	716185	1.000000	1861	715108	1.000000	419509936	0.006058
18439240	7159147803.000000	372107241	10000.000000	1265	717858	1.000000	1862	715647	1.000000	426414915	0.004608
18437503	7159143615.000000	372083291	10000.000000	1267	716454	1.000000	1890	715885	1.000000	433311011	0.004604
18434500	7159201714.000000	372093994	10000.000000	1314	715765	1.000000	1828	716716	1.000000	440194380	0.004940
18440773	7159224649.000000	372094776	10000.000000	1270	716390	1.000000	1860	715700	1.000000	447066213	0.004169
18441819	7159139917.000000	372088527	10000.000000	1272	716790	1.000000	1833	715088	1.000000	453929419	0.003543
18445849	7159155453.000000	372083893	10000.000000	1286	716826	1.000000	1826	714878	1.000000	460783227	0.003951
18440449	7159173967.000000	372073746	10000.000000	1275	715482	1.000000	1850	716101	1.000000	467629015	0.003891
18445086	7159121687.000000	372088845	10000.000000	1305	717311	1.000000	1865	714887	1.000000	474463245	0.003925
18438811	7159194798.000000	372094150	10000.000000	1261	716579	1.000000	1891	715311	1.000000	481284731	0.001380
18445265	7159135785.000000	372109811	10000.000000	1261	715454	1.000000	1850	715553	1.000000	488097941	0.001034
18444953	7159187963.000000	372139035	10000.000000	1270	718305	1.000000	1882	716809	1.000000	494896374	-0.001312
18442181	7159194428.000000	372099990	10000.000000	1294	717293	1.000000	1885	715332	1.000000	501690168	-0.001450
18442891	7159160189.000000	372128651	10000.000000	1256	716093	1.000000	1838	716498	1.000000	508467123	-0.001429
18441760	7159145695.000000	372102491	10000.000000	1287	715311	1.000000	1864	717906	1.000000	515235336	-0.001563
18439974	7159204048.000000	372083595	10000.000000	1276	715573	1.000000	1800	715743	1.000000	521995196	-0.002007
18442855	7159185570.000000	372109288	10000.000000	1229	716389	1.000000	1827	716457	1.000000	528750514	-0.001815
18433136	7159093361.000000	372118071	10000.000000	1242	718017	1.000000	1806	715726	1.000000	535488276	-0.002063
18446485	7159124058.000000	372082053	10000.000000	1288	716821	1.000000	1861	716560	1.000000	542220429	-0.001754
18444274	7159180801.000000	372101246	10000.000000	1332	716433	1.000000	1852	717335	1.000000	548940356	-0.001680
18447469	7159021847.000000	372114926	10000.000000	1292	715964	1.000000	1879	715206	1.000000	555646847	-0.001185
18440150	7159153709.000000	372062683	10000.000000	1287	714844	1.000000	1872	715410	1.000000	562342981	-0.001191
18445276	7159114266.000000	372155245	10000.000000	1265	717024	1.000000	1844	716172	1.000000	569035249	-0.001170
18440092	7159247820.000000	372096771	10000.000000	1271	714182	1.000000	1901	714857	1.000000	575714699	-0.001319
18441673	7159024203.000000	372128222	10000.000000	1247	715615	1.000000	1880	715052	1.000000	582387211	-0.001218
18445651	7159033592.000000	372133300	10000.000000	1257	716044	1.000000	1886	714737	1.000000	589043404	-0.001347
18443703	7159118326.000000	372080124	10000.000000	1258	716593	1.000000	1840	715805	1.000000	595692635	-0.001372
18444869	7159113380.000000	372077705	10000.000000	1214	717206	1.000000	1832	715218	1.000000	602332760	-0.001459
18444715	7159168109.000000	372074376	10000.000000	1262	716755	1.000000	1814	717029	1.000000	608967260	-0.001692
18439597	7159024488.000000	372082162	10000.000000	1264	716641	1.000000	1853	716448	1.000000	615587059	-0.001610
18440125	7159082340.000000	372078623	10000.000000	1276	715636	1.000000	1864	715980	1.000000	622199388	-0.001837
18437749	7159190825.000000	372054477	10000.000000	1303	718527	1.000000	1902	715500	1.000000	628798553	-0.001884
18437794	7159207722.000000	372082185	10000.000000	1268	715456	1.000000	1835	714830	1.000000	635387315	-0.001820
18441515	7159244926.000000	372110258	10000.000000	1314	714395	1.000000	1822	716248	1.000000	641971855	-0.001669
18439140	7159235601.000000	372118091	10000.000000	1263	716240	1.000000	1876	715245	1.000000	648544708	-0.001620
18436617	7159179168.000000	372080361	10000.000000	1281	716596	1.000000	1850	715787	1.000000	655106255	-0.001348
18435772	7159276897.000000	372112604	10000.000000	1291	717158	1.000000	1904	715666	1.000000	661656175	-0.002072
18440206	7159277039.000000	372083037	10000.000000	1253	715818	1.000000	1863	715795	1.000000	668196897	-0.001281
18442199	7159131421.000000	372104050	10000.000000	1268	716548	1.000000	1847	717067	1.000000	674725788	-0.001428
18434974	7159232423.000000	372117663	10000.000000	1331	716487	1.000000	1823	715968	1.000000	681244770	-0.001187
18440420	7159180804.000000	372063411	10000.000000	1294	715818	1.000000	1818	714801	1.000000	687757966	-0.000692
18440601	7159287978.000000	372087749	10000.000000	1320	716144	1.000000	1843	716523	1.000000	694259273	0.000154
18436430	7159070111.000000	372107080	10000.000000	1290	717274	1.000000	1876	716355	1.000000	700753200	0.000153
npatches	nstrain	runtime	dt	init_x	init_y	init_y_blood	init_z	init_S	beta0	beta1	beta2	beta3	mean_beta	B	d	delta	delta_blood	b[0]	mut	m	CTL	c	g	epsilon	k	het	lambda	rho	omega	x_max	patch.dyna	DELTA	A	VA
10000	1	100.000000	0.000100	21900	9499	5000000	0.001000	10000000	14.768871	17.531788	29.032578	28.970732	20	8000000000.000000	0.010000	1.000000	1.000000	800000	0.000050	0.048000	1	0.001000	1.000000	25.000000	1.000000	0.500000	0.001000	0.001000	0.010000	31987	0	10.000000	7.000000	1.000000
sus	inf	inf_blood	z	x[0]	y[0][0]	z[0]	x[1]	y[1][0]	z[1]	S[0]	synchrony
219000000	94990000.000000	5000000	10.000000	21900	9499	0.001000	21900	9499	0.001000	10000000	0.000000
44790082	2667544973.000000	138511902	10000.000000	5414	265362	1.000000	4607	266592	1.000000	15812584	0.000000
36984176	3319778367.000000	172522164	10000.000000	4583	331621	1.000000	3807	331482	1.000000	22797277	0.000000
35875215	3436157759.000000	178595412	10000.000000	4358	342767	1.000000	3733	343337	1.000000	29854405	0.000000
35687739	3456545437.000000	179661558	10000.000000	4313	344312	1.000000	3792	345361	1.000000	36915906	0.000000
35655412	3459998106.000000	179811346	10000.000000	4398	344167	1.000000	3731	345448	1.000000	43963877	0.000000
35648283	3460615666.000000	179868496	10000.000000	4267	344458	1.000000	3748	345782	1.000000	51005833	0.000000
35649272	3460688529.000000	179878814	10000.000000	4334	345328	1.000000	3716	344624	1.000000	58034085	0.000000
35643912	3460750378.000000	179866055	10000.000000	4348	345177	1.000000	3749	345717	1.000000	65050348	0.000000
35644170	3460759998.000000	179857631	10000.000000	4401	344809	1.000000	3702	346538	1.000000	72052607	0.000000
35642980	3460650968.000000	179863327	10000.000000	4366	346032	1.000000	3731	345736	1.000000	79050803	0.000000
35653069	3460702713.000000	179869616	10000.000000	4347	345994	1.000000	3760	345662	1.000000	86036361	0.000000
35642789	3460766824.000000	179875251	10000.000000	4267	343441	1.000000	3763	346183	1.000000	93007986	0.000000
35652899	3460712197.000000	179861225	10000.000000	4347	344920	1.000000	3748	345422	1.000000	99970082	0.000000
35645755	3460698144.000000	179890618	10000.000000	4406	344055	1.000000	3731	345899	1.000000	106922064	0.000000
35649277	3460706773.000000	179873472	10000.000000	4307	344141	1.000000	3858	345534	1.000000	113864393	0.000000
35645006	3460689570.000000	179868669	10000.000000	4309	345819	1.000000	3720	345058	1.000000	120794335	0.000000
35652811	3460629994.000000	179877154	10000.000000	4310	345126	1.000000	3716	345024	1.000000	127717748	0.000000
35650419	3460732325.000000	179874392	10000.000000	4369	345057	1.000000	3702	346490	1.000000	134631748	0.000000
35654270	3460779886.000000	179884576	10000.000000	4331	345492	1.000000	3771	345286	1.000000	141535692	0.000000
35649887	3460710160.000000	179896819	10000.000000	4348	345426	1.000000	3784	344863	1.000000	148427572	0.000000
35641798	3460751046.000000	179852714	10000.000000	4401	345031	1.000000	3788	345776	1.000000	155307961	0.000000
35642463	3460763272.000000	179865348	10000.000000	4305	345094	1.000000	3750	345264	1.000000	162181987	0.000000
35653296	3460710935.000000	179868971	10000.000000	4320	344623	1.000000	3709	346122	1.000000	169044179	0.000000
35647793	3460699511.000000	179878471	10000.000000	4329	345796	1.000000	3738	345446	1.000000	175894359	0.000000
35653923	3460681064.000000	179885925	10000.000000	4316	344800	1.000000	3750	345753	1.000000	182730136	0.000000
35649863	3460789849.000000	179889615	10000.000000	4372	346356	1.000000	3738	344986	1.000000	189560567	0.000000
35645654	3460826978.000000	179864333	10000.000000	4287	344995	1.000000	3685	346047	1.000000	196379156	0.000000
35644640	3460741263.000000	179865554	10000.000000	4263	345661	1.000000	3745	346688	1.000000	203186315	0.000000
35649524	3460702382.000000	179860895	10000.000000	4288	344728	1.000000	3662	346204	1.000000	209983341	0.000000
35648903	3460718749.000000	179874152	10000.000000	4329	345573	1.000000	3708	345791	1.000000	216769693	0.000000
35654373	3460757377.000000	179872616	10000.000000	4312	345538	1.000000	3745	346015	1.000000	223550511	0.000000
35648417	3460702960.000000	179875883	10000.000000	4303	345174	1.000000	3701	346020	1.000000	230320621	0.000000
35650941	3460700185.000000	179869959	10000.000000	4405	344418	1.000000	3729	345786	1.000000	237080036	0.000000
35639202	3460726780.000000	179879438	10000.000000	4425	345287	1.000000	3735	345803	1.000000	243829859	0.000000
35647967	3460632783.000000	179880533	10000.000000	4330	345055	1.000000	3750	345787	1.000000	250566460	0.000000
35652413	3460655298.000000	179880006	10000.000000	4328	345405	1.000000	3717	345843	1.000000	257290306	0.000000
35650938	3460680374.000000	179868301	10000.000000	4255	346230	1.000000	3708	345126	1.000000	264010616	0.000000
35652059	3460780724.000000	179871492	10000.000000	4247	345857	1.000000	3671	345867	1.000000	270716542	0.000000
35644993	3460758529.000000	179870880	10000.000000	4319	345666	1.000000	3750	345259	1.000000	277415500	0.000000
35641757	3460751695.000000	179860455	10000.000000	4414	345311	1.000000	3813	345342	1.000000	284107733	-1.#IND00
35652171	3460753581.000000	179885913	10000.000000	4302	344853	1.000000	3762	345761	1.000000	290779889	0.024000
35645758	3460654161.000000	179879453	10000.000000	4342	346152	1.000000	3731	346593	1.000000	297446555	0.015141
35651084	3460718886.000000	179881950	10000.000000	4345	346156	1.000000	3728	345811	1.000000	304101279	0.008952
35644175	3460764138.000000	179877664	10000.000000	4365	345571	1.000000	3729	346534	1.000000	310747650	0.003182
35648525	3460659415.000000	179841875	10000.000000	4295	345331	1.000000	3690	345831	1.000000	317388335	-0.005152
35648694	3460739870.000000	179874566	10000.000000	4318	344278	1.000000	3762	346390	1.000000	324014146	-0.002095
35648050	3460776592.000000	179892905	10000.000000	4368	344747	1.000000	3688	345877	1.000000	330633920	-0.002956
35644926	3460730046.000000	179865260	10000.000000	4296	344369	1.000000	3731	345934	1.000000	337236361	-0.002420
35643851	3460813725.000000	179859786	10000.000000	4327	345124	1.000000	3709	346708	1.000000	343838460	-0.002761
35646467	3460829202.000000	179845489	10000.000000	4370	345851	1.000000	3694	345769	1.000000	350427434	-0.003651
35658274	3460715804.000000	179865682	10000.000000	4313	345584	1.000000	3712	346675	1.000000	357009195	-0.007474
35646737	3460769222.000000	179855347	10000.000000	4212	345034	1.000000	3669	346611	1.000000	363576670	-0.006713
35642888	3460806056.000000	179869738	10000.000000	4338	345582	1.000000	3827	346287	1.000000	370134384	-0.005579
35644694	3460751199.000000	179873064	10000.000000	4420	345960	1.000000	3669	346424	1.000000	376684785	-0.005335
35653438	3460646695.000000	179876253	10000.000000	4309	344805	1.000000	3631	347336	1.000000	383225844	-0.004067
35648646	3460801991.000000	179863292	10000.000000	4389	345753	1.000000	3814	344632	1.000000	389751062	-0.003271
35647750	3460737048.000000	179867509	10000.000000	4410	345847	1.000000	3743	345297	1.000000	396267196	-0.004753
35642782	3460860414.000000	179886867	10000.000000	4343	345317	1.000000	3757	346458	1.000000	402775786	-0.004270
35648594	3460751544.000000	179857046	10000.000000	4253	344888	1.000000	3677	346818	1.000000	409275961	-0.004863
35646433	3460714162.000000	179872825	10000.000000	4345	344595	1.000000	3726	346528	1.000000	415761647	-0.004501
35651596	3460774913.000000	179869206	10000.000000	4324	345440	1.000000	3773	345469	1.000000	422240630	-0.004417
35640459	3460674309.000000	179870337	10000.000000	4266	345145	1.000000	3769	345080	1.000000	428710398	-0.004271
35650373	3460736619.000000	179879036	10000.000000	4291	345591	1.000000	3814	346124	1.000000	435169720	-0.003255
35644375	3460739415.000000	179852626	10000.000000	4387	344696	1.000000	3723	345344	1.000000	441617482	-0.003791
35642220	3460699053.000000	179868711	10000.000000	4386	344789	1.000000	3753	346340	1.000000	448059423	-0.004532
35648491	3460714091.000000	179879501	10000.000000	4252	345280	1.000000	3717	344996	1.000000	454489380	-0.004285
35647616	3460782776.000000	179867178	10000.000000	4365	346118	1.000000	3747	345213	1.000000	460912545	-0.004918
35642087	3460822458.000000	179865203	10000.000000	4363	346045	1.000000	3733	345754	1.000000	467324664	-0.004977
35653012	3460732075.000000	179872197	10000.000000	4264	346281	1.000000	3737	344825	1.000000	473725674	-0.004916
35649010	3460794578.000000	179861836	10000.000000	4293	345646	1.000000	3763	345558	1.000000	480115080	-0.006121
35651097	3460724276.000000	179882119	10000.000000	4315	345516	1.000000	3751	345896	1.000000	486498724	-0.006048
35648687	3460741010.000000	179885930	10000.000000	4266	345223	1.000000	3798	345941	1.000000	492871411	-0.005010
35642709	3460836794.000000	179879085	10000.000000	4393	345383	1.000000	3696	346170	1.000000	499235153	-0.004958
35657611	3460630665.000000	179875865	10000.000000	4340	344204	1.000000	3741	346041	1.000000	505595415	-0.004504
35650206	3460694317.000000	179861238	10000.000000	4315	344806	1.000000	3670	346239	1.000000	511938191	-0.003657
35641479	3460675318.000000	179875961	10000.000000	4290	345600	1.000000	3725	345859	1.000000	518275471	-0.003124
35646596	3460719210.000000	179867335	10000.000000	4398	344384	1.000000	3763	344629	1.000000	524602008	-0.002671
35652838	3460745427.000000	179878131	10000.000000	4255	345898	1.000000	3663	345811	1.000000	530921676	-0.002718
35639917	3460724225.000000	179869691	10000.000000	4314	345401	1.000000	3726	346469	1.000000	537225257	-0.002750
35644290	3460754427.000000	179856858	10000.000000	4364	345140	1.000000	3734	346682	1.000000	543530265	-0.002112
35640173	3460780776.000000	179864600	10000.000000	4365	345099	1.000000	3763	345764	1.000000	549810827	-0.002351
35649663	3460741177.000000	179860175	10000.000000	4268	346034	1.000000	3694	345831	1.000000	556095228	-0.002444
35649054	3460726155.000000	179867186	10000.000000	4423	345706	1.000000	3653	345568	1.000000	562362850	-0.003097
35644687	3460681273.000000	179867368	10000.000000	4300	344595	1.000000	3760	344553	1.000000	568625383	-0.003119
35653634	3460715096.000000	179880512	10000.000000	4433	344234	1.000000	3686	346182	1.000000	574882458	-0.003043
35647827	3460709769.000000	179860824	10000.000000	4330	345249	1.000000	3829	345400	1.000000	581123444	-0.003610
35652066	3460679307.000000	179890860	10000.000000	4304	345947	1.000000	3703	345985	1.000000	587354090	-0.003661
35649591	3460732864.000000	179881580	10000.000000	4336	344651	1.000000	3743	345339	1.000000	593578604	-0.004812
35646691	3460716427.000000	179852722	10000.000000	4307	345495	1.000000	3690	344919	1.000000	599791328	-0.004740
35655214	3460666368.000000	179875704	10000.000000	4330	345189	1.000000	3705	345912	1.000000	605991309	-0.005200
35644215	3460646553.000000	179863811	10000.000000	4235	345249	1.000000	3680	346001	1.000000	612187065	-0.004901
35652410	3460644156.000000	179867822	10000.000000	4380	344676	1.000000	3744	346517	1.000000	618371490	-0.004844
35647581	3460752448.000000	179861686	10000.000000	4363	344050	1.000000	3687	345878	1.000000	624545003	-0.004746
35647089	3460755381.000000	179867900	10000.000000	4376	344554	1.000000	3777	346428	1.000000	630711720	-0.004692
35656835	3460659399.000000	179869994	10000.000000	4231	345980	1.000000	3704	345900	1.000000	636867485	-0.005395
35652366	3460692783.000000	179856824	10000.000000	4325	344859	1.000000	3801	343928	1.000000	643016106	-0.005117
35643532	3460741769.000000	179876281	10000.000000	4275	345266	1.000000	3693	346490	1.000000	649157181	-0.005111
35645243	3460727852.000000	179858940	10000.000000	4365	345395	1.000000	3714	346709	1.000000	655284816	-0.005142
35654994	3460717789.000000	179858790	10000.000000	4311	344599	1.000000	3766	345232	1.000000	661407041	-0.005067
npatches	nstrain	runtime	dt	init_x	init_y	init_y_blood	init_z	init_S	beta0	beta1	beta2	beta3	mean_beta	B	d	delta	delta_blood	b[0]	mut	m	CTL	c	g	epsilon	k	het	lambda	rho	omega	x_max	patch.dyna	DELTA	A	VA
10000	1	100.000000	0.000100	21900	9499	5000000	0.001000	10000000	24.888540	24.813924	26.691402	16.085107	20	8000000000.000000	0.010000	1.000000	1.000000	800000	0.000050	0.048000	1	0.001000	1.000000	25.000000	2.000000	0.500000	0.001000	0.001000	0.010000	31987	0	10.000000	7.000000	1.000000
sus	inf	inf_blood	z	x[0]	y[0][0]	z[0]	x[1]	y[1][0]	z[1]	S[0]	synchrony
219000000	94990000.000000	5000000	10.000000	21900	9499	0.001000	21900	9499	0.001000	10000000	0.000000
58728145	1921988653.000000	99828451	10000.000000	4615	193075	1.000000	4483	193436	1.000000	15531512	0.000000
53202293	2164054157.000000	112451417	10000.000000	4154	217757	1.000000	4116	216969	1.000000	22138545	0.000000
52766769	2184981524.000000	113553309	10000.000000	4053	219326	1.000000	4097	219171	1.000000	28777240	0.000000
52736396	2186744022.000000	113658422	10000.000000	3968	219525	1.000000	4048	220001	1.000000	35411419	0.000000
52741762	2186860380.000000	113658806	10000.000000	4143	220231	1.000000	4093	220258	1.000000	42032536	0.000000
52734913	2186877905.000000	113668003	10000.000000	4148	219857	1.000000	4101	219395	1.000000	48641289	0.000000
52739579	2186963682.000000	113656356	10000.000000	4087	220601	1.000000	4071	220265	1.000000	55247341	0.000000
52736611	2186906222.000000	113661190	10000.000000	4166	219571	1.000000	4179	220080	1.000000	61837645	0.000000
52747166	2186905994.000000	113673326	10000.000000	4096	219975	1.000000	4114	219377	1.000000	68423469	0.000000
52736313	2186954906.000000	113663187	10000.000000	4090	220468	1.000000	4063	219318	1.000000	74996937	0.000000
52731276	2186861805.000000	113656477	10000.000000	4056	220168	1.000000	4131	219573	1.000000	81560092	0.000000
52739904	2186841779.000000	113655679	10000.000000	4108	219789	1.000000	4075	219684	1.000000	88113691	0.000000
52739728	2186851654.000000	113661233	10000.000000	4088	220094	1.000000	4167	220505	1.000000	94651798	0.000000
52733166	2186919642.000000	113664717	10000.000000	4047	219947	1.000000	4126	219632	1.000000	101184532	0.000000
52739148	2186888191.000000	113657806	10000.000000	4054	219715	1.000000	4100	218903	1.000000	107707435	0.000000
52743938	2186884930.000000	113663437	10000.000000	4074	219589	1.000000	4060	220552	1.000000	114221963	0.000000
52741092	2186852205.000000	113657733	10000.000000	4095	219322	1.000000	4164	219701	1.000000	120730019	0.000000
52737388	2186926343.000000	113630705	10000.000000	4117	219436	1.000000	4116	219565	1.000000	127226788	0.000000
52741049	2186899607.000000	113664341	10000.000000	4103	220134	1.000000	4064	219594	1.000000	133715258	0.000000
52728670	2186947220.000000	113661758	10000.000000	4069	220023	1.000000	4053	219880	1.000000	140192202	0.000000
52740315	2186913722.000000	113660084	10000.000000	4058	219479	1.000000	4134	220050	1.000000	146660186	0.000000
52732467	2186923157.000000	113663368	10000.000000	4100	219441	1.000000	4110	219592	1.000000	153121652	0.000000
52735073	2186889302.000000	113692388	10000.000000	4095	220025	1.000000	4056	220276	1.000000	159568243	0.000000
52739621	2186860700.000000	113679288	10000.000000	4117	219605	1.000000	4038	219375	1.000000	166008051	0.000000
52740285	2186939833.000000	113678917	10000.000000	4096	219704	1.000000	4082	220044	1.000000	172434953	0.000000
52733506	2186941776.000000	113650102	10000.000000	4120	219317	1.000000	4140	219757	1.000000	178850803	0.000000
52737342	2186860946.000000	113681382	10000.000000	4060	219631	1.000000	4051	219639	1.000000	185259804	0.000000
52738143	2186909661.000000	113634720	10000.000000	4147	219212	1.000000	4073	218786	1.000000	191659423	0.000000
52732389	2186829521.000000	113652154	10000.000000	4029	219547	1.000000	4052	219962	1.000000	198048491	0.000000
52738956	2186863793.000000	113660233	10000.000000	4107	220069	1.000000	4106	219820	1.000000	204426577	0.000000
52738272	2186888053.000000	113658102	10000.000000	4131	219914	1.000000	4149	219462	1.000000	210797789	0.000000
52744780	2186898339.000000	113662200	10000.000000	4090	219692	1.000000	4142	220236	1.000000	217156862	0.000000
52736312	2186850939.000000	113659679	10000.000000	4066	219907	1.000000	4087	220312	1.000000	223508141	0.000000
52741440	2186861274.000000	113653919	10000.000000	4122	218951	1.000000	4064	220286	1.000000	229849989	0.000000
52736798	2186929864.000000	113660163	10000.000000	4137	219068	1.000000	4101	219630	1.000000	236181146	0.000000
52739758	2186892481.000000	113670849	10000.000000	4040	219610	1.000000	4084	220024	1.000000	242505821	0.000000
52734420	2186898930.000000	113661103	10000.000000	4013	219645	1.000000	4051	220043	1.000000	248815742	0.000000
52737774	2186871666.000000	113667949	10000.000000	4078	219444	1.000000	4061	220323	1.000000	255114777	0.000000
52742377	2186836337.000000	113677221	10000.000000	4068	219574	1.000000	4082	219200	1.000000	261404860	0.000000
52736778	2186859454.000000	113670102	10000.000000	4098	219330	1.000000	4059	220516	1.000000	267691839	-1.#IND00
52733572	2186923551.000000	113668287	10000.000000	4098	219493	1.000000	4115	218949	1.000000	273968144	0.003200
52734620	2186921690.000000	113673552	10000.000000	4082	219665	1.000000	4060	220054	1.000000	280237674	0.005822
52730883	2186930981.000000	113647946	10000.000000	4099	219306	1.000000	4137	219841	1.000000	286487274	0.001036
52738987	2186912117.000000	113659464	10000.000000	4088	220597	1.000000	4156	219839	1.000000	292737513	-0.001287
52745706	2186818590.000000	113676150	10000.000000	4093	220230	1.000000	4038	219633	1.000000	298973283	-0.000463
52752531	2186934819.000000	113678455	10000.000000	3993	219812	1.000000	3974	219834	1.000000	305201284	-0.000688
52732257	2186969838.000000	113663026	10000.000000	4025	219834	1.000000	4104	219892	1.000000	311423359	0.003911
52740972	2186886154.000000	113659451	10000.000000	4100	219877	1.000000	4050	220222	1.000000	317631753	0.003033
52736127	2186897812.000000	113673094	10000.000000	4012	219688	1.000000	4103	219997	1.000000	323829952	0.001281
52740388	2186879463.000000	113652976	10000.000000	4062	219880	1.000000	4094	219895	1.000000	330017066	0.000650
52734390	2186915994.000000	113674561	10000.000000	4049	219642	1.000000	4136	219470	1.000000	336203042	0.000238
52739936	2186889902.000000	113672492	10000.000000	4101	219946	1.000000	4098	218816	1.000000	342371130	-0.000417
52737220	2186856971.000000	113665569	10000.000000	4054	219772	1.000000	4049	219465	1.000000	348536622	-0.001196
52739414	2186813372.000000	113687603	10000.000000	4078	220112	1.000000	4082	219369	1.000000	354688934	-0.002546
52737050	2186846877.000000	113664056	10000.000000	4079	219324	1.000000	4112	219130	1.000000	360833823	-0.003244
52737084	2186949751.000000	113661005	10000.000000	4036	220856	1.000000	4142	220253	1.000000	366965317	-0.001600
52743148	2186858246.000000	113662547	10000.000000	4096	220035	1.000000	4104	220213	1.000000	373094930	-0.003646
52728470	2186873047.000000	113672142	10000.000000	4091	219608	1.000000	4137	220097	1.000000	379214438	-0.002534
52734195	2186819232.000000	113670775	10000.000000	4108	220134	1.000000	4139	219921	1.000000	385317889	-0.002541
52735807	2186899776.000000	113674437	10000.000000	4021	219744	1.000000	4150	219241	1.000000	391419555	-0.002282
52740004	2186958291.000000	113661156	10000.000000	4088	219307	1.000000	4099	219363	1.000000	397512029	-0.002166
52744430	2186943528.000000	113657197	10000.000000	4110	219132	1.000000	4093	219011	1.000000	403590921	-0.001811
52749069	2186906234.000000	113677624	10000.000000	4145	220335	1.000000	4120	219569	1.000000	409659898	-0.001260
52732398	2186894628.000000	113660399	10000.000000	4154	219456	1.000000	4019	218974	1.000000	415721781	-0.001446
52732569	2186894727.000000	113674141	10000.000000	4086	219695	1.000000	4099	220315	1.000000	421773102	-0.000776
52732849	2186925244.000000	113674041	10000.000000	4058	219355	1.000000	4083	220236	1.000000	427823300	-0.000750
52745404	2186950463.000000	113659986	10000.000000	4034	219594	1.000000	4092	218715	1.000000	433860054	-0.001275
52739185	2186891289.000000	113671551	10000.000000	4092	220227	1.000000	4130	220143	1.000000	439885547	-0.002017
52736545	2186840031.000000	113661309	10000.000000	4092	219823	1.000000	4152	219373	1.000000	445899014	-0.001832
52731334	2186940982.000000	113662667	10000.000000	4094	219462	1.000000	4083	219990	1.000000	451906642	-0.001872
52732924	2186957602.000000	113663114	10000.000000	4138	219552	1.000000	4100	219284	1.000000	457900582	-0.002191
52739497	2186903451.000000	113675720	10000.000000	4037	219838	1.000000	4103	220446	1.000000	463887326	-0.001775
52739067	2186829625.000000	113670669	10000.000000	4110	219583	1.000000	4150	220058	1.000000	469866913	-0.001119
52736946	2186836682.000000	113682262	10000.000000	4064	220541	1.000000	4120	219702	1.000000	475837999	-0.000867
52745161	2186933597.000000	113677990	10000.000000	4043	219524	1.000000	4138	219649	1.000000	481799766	-0.000777
52737817	2186892156.000000	113642574	10000.000000	4047	219666	1.000000	4099	220712	1.000000	487749136	-0.000640
52732528	2186891407.000000	113672453	10000.000000	4098	219411	1.000000	4049	219593	1.000000	493692710	-0.000707
52738437	2186919189.000000	113675578	10000.000000	4173	219588	1.000000	4065	219889	1.000000	499627011	-0.000556
52748953	2186889204.000000	113662086	10000.000000	4065	219662	1.000000	4152	219437	1.000000	505554270	-0.000525
52736857	2186861446.000000	113661004	10000.000000	4105	219986	1.000000	4196	219665	1.000000	511468971	-0.000262
52740159	2186950428.000000	113650008	10000.000000	4035	219497	1.000000	4082	219869	1.000000	517379660	-0.000067
52737335	2186875868.000000	113664582	10000.000000	3967	219947	1.000000	4116	219065	1.000000	523281973	-0.000008
52738219	2186971877.000000	113659819	10000.000000	4086	219784	1.000000	4016	220092	1.000000	529177319	-0.000083
52742838	2186866938.000000	113653054	10000.000000	4101	219384	1.000000	4008	220586	1.000000	535061861	-0.000706
52735204	2186938642.000000	113672609	10000.000000	4105	220052	1.000000	4097	219487	1.000000	540933195	-0.000800
52731590	2186920733.000000	113642651	10000.000000	4081	220118	1.000000	4060	220306	1.000000	546797483	-0.000846
52748921	2186890205.000000	113657683	10000.000000	4115	220288	1.000000	4210	219701	1.000000	552654322	-0.000657
52731789	2186845674.000000	113647790	10000.000000	4106	219733	1.000000	4000	220361	1.000000	558502130	-0.002023
52737038	2186917558.000000	113659845	10000.000000	4055	220478	1.000000	4102	218902	1.000000	564343086	-0.002200
52727474	2186923604.000000	113658789	10000.000000	4082	219436	1.000000	4099	220033	1.000000	570173444	-0.002206
52744156	2186944273.000000	113658592	10000.000000	4065	220284	1.000000	4056	219822	1.000000	575986979	-0.002599
52734791	2186963209.000000	113668958	10000.000000	4095	220409	1.000000	4180	219252	1.000000	581801818	-0.003314
52729203	2186903105.000000	113657184	10000.000000	4122	219079	1.000000	4080	219860	1.000000	587604460	-0.003270
52732576	2186871853.000000	113653435	10000.000000	4103	220395	1.000000	4020	218759	1.000000	593400485	-0.003160
52734535	2186919735.000000	113648708	10000.000000	4041	219708	1.000000	4120	219920	1.000000	599187409	-0.003187
52737213	2186885139.000000	113659318	10000.000000	4068	220184	1.000000	4072	220536	1.000000	604960269	-0.003695
52738774	2186871281.000000	113650261	10000.000000	4030	219552	1.000000	4118	219350	1.000000	610727960	-0.003295
52738190	2186885914.000000	113661165	10000.000000	4087	220099	1.000000	4054	220322	1.000000	616487546	-0.003144
52736850	2186913703.000000	113652753	10000.000000	3999	220511	1.000000	4096	219299	1.000000	622239130	-0.003563
npatches	nstrain	runtime	dt	init_x	init_y	init_y_blood	init_z	init_S	beta0	beta1	beta2	beta3	mean_beta	B	d	delta	delta_blood	b[0]	mut	m	CTL	c	g	epsilon	k	het	lambda	rho	omega	x_max	patch.dyna	DELTA	A	VA
10000	1	100.000000	0.000100	21900	9499	5000000	0.001000	10000000	28.423935	29.079675	15.007053	13.873655	20	8000000000.000000	0.010000	1.000000	1.000000	800000	0.000050	0.048000	1	0.001000	1.000000	25.000000	3.000000	0.500000	0.001000	0.001000	0.010000	31987	0	10.000000	7.000000	1.000000
sus	inf	inf_blood	z	x[0]	y[0][0]	z[0]	x[1]	y[1][0]	z[1]	S[0]	synchrony
219000000	94990000.000000	5000000	10.000000	21900	9499	0.001000	21900	9499	0.001000	10000000	0.000000
74100928	1434844089.000000	74546031	10000.000000	5093	145321	1.000000	5069	146014	1.000000	15206789	0.000000
70257307	1535442254.000000	79809764	10000.000000	4909	155505	1.000000	4897	154716	1.000000	21399165	0.000000
70098219	1539964123.000000	80039547	10000.000000	4889	155785	1.000000	4826	155600	1.000000	27606124	0.000000
70091563	1540155928.000000	80048281	10000.000000	4906	155803	1.000000	4748	156039	1.000000	33808066	0.000000
70082835	1540261343.000000	80063818	10000.000000	4760	156579	1.000000	4780	155676	1.000000	39997594	0.000000
70097669	1540184339.000000	80050425	10000.000000	4800	155561	1.000000	4829	155849	1.000000	46181094	0.000000
70086085	1540212540.000000	80051395	10000.000000	4847	156084	1.000000	4795	155575	1.000000	52350607	0.000000
70081791	1540174353.000000	80043034	10000.000000	4874	155927	1.000000	4757	155907	1.000000	58514804	0.000000
70073963	1540223801.000000	80047254	10000.000000	4919	156050	1.000000	4876	156518	1.000000	64670970	0.000000
70087169	1540199346.000000	80044487	10000.000000	4901	155576	1.000000	4828	155296	1.000000	70818306	0.000000
70089240	1540241826.000000	80055162	10000.000000	4865	156265	1.000000	4837	156442	1.000000	76951638	0.000000
70075770	1540156794.000000	80048840	10000.000000	4842	156119	1.000000	4772	155159	1.000000	83073607	0.000000
70087223	1540242039.000000	80050814	10000.000000	4924	156426	1.000000	4787	156652	1.000000	89189973	0.000000
70086714	1540216713.000000	80038403	10000.000000	4898	155283	1.000000	4849	156440	1.000000	95296548	0.000000
70095579	1540195540.000000	80037497	10000.000000	4961	155156	1.000000	4769	155293	1.000000	101392137	0.000000
70084379	1540190884.000000	80053913	10000.000000	4933	155831	1.000000	4741	156083	1.000000	107482490	0.000000
70090375	1540144895.000000	80065516	10000.000000	4933	155891	1.000000	4791	155535	1.000000	113562176	0.000000
70092193	1540214990.000000	80052151	10000.000000	4925	155747	1.000000	4875	155326	1.000000	119633190	0.000000
70081021	1540226708.000000	80060397	10000.000000	4949	155477	1.000000	4820	155731	1.000000	125693007	0.000000
70103468	1540173508.000000	80052477	10000.000000	4921	156580	1.000000	4723	155831	1.000000	131748085	0.000000
70080259	1540214154.000000	80050307	10000.000000	4848	156280	1.000000	4699	155488	1.000000	137792438	0.000000
70090464	1540206210.000000	80058182	10000.000000	4888	155597	1.000000	4849	156106	1.000000	143829395	0.000000
70082466	1540197172.000000	80053084	10000.000000	4907	155664	1.000000	4719	156219	1.000000	149855903	0.000000
70090109	1540187185.000000	80053352	10000.000000	4945	155462	1.000000	4799	156413	1.000000	155877416	0.000000
70092374	1540171504.000000	80074094	10000.000000	4898	155731	1.000000	4917	155728	1.000000	161889306	0.000000
70082747	1540161115.000000	80063229	10000.000000	4896	156221	1.000000	4780	155520	1.000000	167889483	0.000000
70079561	1540132527.000000	80066174	10000.000000	4820	156263	1.000000	4762	156320	1.000000	173883145	0.000000
70083653	1540219737.000000	80056121	10000.000000	4869	156417	1.000000	4780	155999	1.000000	179865686	0.000000
70082876	1540229344.000000	80053913	10000.000000	4924	155785	1.000000	4878	155814	1.000000	185837818	0.000000
70084272	1540215738.000000	80055902	10000.000000	4815	156095	1.000000	4940	155761	1.000000	191799580	0.000000
70092063	1540208894.000000	80044524	10000.000000	4818	155125	1.000000	4834	155785	1.000000	197750816	0.000000
70092103	1540189131.000000	80044318	10000.000000	4984	155859	1.000000	4840	156351	1.000000	203701702	0.000000
70089789	1540228086.000000	80056870	10000.000000	4862	156233	1.000000	4801	156400	1.000000	209634729	0.000000
70088632	1540311351.000000	80048917	10000.000000	4939	155562	1.000000	4851	156363	1.000000	215564753	0.000000
70087605	1540210630.000000	80044267	10000.000000	4842	156058	1.000000	4795	156174	1.000000	221483603	0.000000
70088331	1540159862.000000	80045010	10000.000000	4826	155566	1.000000	4767	156077	1.000000	227394449	0.000000
70089843	1540200013.000000	80061369	10000.000000	4924	156236	1.000000	4743	156413	1.000000	233297661	0.000000
70080152	1540182527.000000	80059527	10000.000000	4865	156785	1.000000	4740	155405	1.000000	239192211	0.000000
70075756	1540264480.000000	80039237	10000.000000	4922	155549	1.000000	4886	155972	1.000000	245078315	0.000000
70092411	1540191086.000000	80055264	10000.000000	4859	155722	1.000000	4793	155544	1.000000	250953101	-1.#IND00
70090128	1540221952.000000	80058575	10000.000000	4860	156553	1.000000	4865	156069	1.000000	256818267	-0.000000
70092203	1540160998.000000	80045343	10000.000000	4889	155190	1.000000	4799	155476	1.000000	262676778	0.003088
70092837	1540162094.000000	80054333	10000.000000	4941	155735	1.000000	4802	155393	1.000000	268523024	0.004082
70095663	1540202805.000000	80045596	10000.000000	5006	155847	1.000000	4713	155690	1.000000	274362311	0.001855
70090793	1540196238.000000	80043412	10000.000000	4869	156045	1.000000	4740	156021	1.000000	280196147	0.002249
70081134	1540231403.000000	80052996	10000.000000	4920	155537	1.000000	4837	155708	1.000000	286021578	-0.002257
70094068	1540205717.000000	80045949	10000.000000	4905	155872	1.000000	4822	156152	1.000000	291833069	-0.003905
70092397	1540200376.000000	80036629	10000.000000	4903	156296	1.000000	4884	155580	1.000000	297635714	-0.006265
70084701	1540267754.000000	80053616	10000.000000	4866	156118	1.000000	4854	155776	1.000000	303430126	-0.001739
70083268	1540192468.000000	80038805	10000.000000	4871	155339	1.000000	4811	156434	1.000000	309219602	-0.002160
70093355	1540173145.000000	80054632	10000.000000	4829	156260	1.000000	4816	155310	1.000000	314991889	-0.001918
70095391	1540238873.000000	80038704	10000.000000	4951	155694	1.000000	4757	155186	1.000000	320758956	-0.000874
70092503	1540188833.000000	80052608	10000.000000	4969	155554	1.000000	4824	155811	1.000000	326529490	-0.001430
70079684	1540241580.000000	80053687	10000.000000	4968	156051	1.000000	4810	156235	1.000000	332280480	-0.000725
70083656	1540205198.000000	80061992	10000.000000	4884	156005	1.000000	4865	155714	1.000000	338027110	-0.000250
70085072	1540161478.000000	80042115	10000.000000	4915	155029	1.000000	4824	155448	1.000000	343762518	-0.001024
70090433	1540197464.000000	80042596	10000.000000	4976	155300	1.000000	4796	155413	1.000000	349488198	-0.003435
70081228	1540238234.000000	80048943	10000.000000	4990	155790	1.000000	4848	156242	1.000000	355204407	-0.001130
70082872	1540206543.000000	80057729	10000.000000	4894	155407	1.000000	4803	155277	1.000000	360914912	0.000202
70087255	1540186594.000000	80046983	10000.000000	4889	155760	1.000000	4732	156153	1.000000	366619926	-0.000135
70084196	1540183881.000000	80053111	10000.000000	4868	156134	1.000000	4759	155785	1.000000	372311319	0.000699
70070557	1540234243.000000	80048694	10000.000000	4866	155618	1.000000	4847	156558	1.000000	377995924	0.000497
70092030	1540204371.000000	80058550	10000.000000	4848	155552	1.000000	4842	155836	1.000000	383674572	0.000160
70084907	1540221206.000000	80034699	10000.000000	4764	155717	1.000000	4895	156029	1.000000	389342579	0.000051
70083498	1540241103.000000	80047695	10000.000000	4891	156118	1.000000	4771	156409	1.000000	395002503	0.000559
70086113	1540200231.000000	80033659	10000.000000	4895	154742	1.000000	4882	155838	1.000000	400654375	0.000443
70089755	1540207201.000000	80049756	10000.000000	4905	156553	1.000000	4863	155817	1.000000	406293586	-0.001567
70090136	1540192727.000000	80053174	10000.000000	4898	155611	1.000000	4776	155792	1.000000	411928373	-0.001521
70079820	1540240313.000000	80061737	10000.000000	4943	156460	1.000000	4781	155781	1.000000	417554259	-0.001428
70088942	1540195236.000000	80061319	10000.000000	4896	156025	1.000000	4840	155725	1.000000	423174224	-0.001747
70095825	1540187148.000000	80043700	10000.000000	4938	155727	1.000000	4915	155656	1.000000	428781721	-0.001297
70078232	1540215054.000000	80057183	10000.000000	4840	155528	1.000000	4773	156536	1.000000	434376861	-0.001247
70089525	1540242060.000000	80044902	10000.000000	4918	155909	1.000000	4724	156687	1.000000	439968683	-0.001200
70084889	1540196060.000000	80048558	10000.000000	4929	156112	1.000000	4706	156298	1.000000	445553407	-0.001105
70093615	1540221371.000000	80052970	10000.000000	4846	155786	1.000000	4787	155985	1.000000	451126041	-0.000704
70092949	1540240127.000000	80054706	10000.000000	4937	155936	1.000000	4844	155909	1.000000	456692483	-0.000899
70096259	1540227943.000000	80052329	10000.000000	4944	155943	1.000000	4845	155719	1.000000	462244021	-0.000761
70098683	1540132906.000000	80035221	10000.000000	4848	155804	1.000000	4760	156054	1.000000	467796197	-0.000674
70081862	1540260484.000000	80050685	10000.000000	4925	155639	1.000000	4764	156290	1.000000	473336980	-0.000499
70097715	1540138478.000000	80051737	10000.000000	4907	155202	1.000000	4816	155664	1.000000	478876269	-0.001091
70079838	1540248952.000000	80039583	10000.000000	4899	156555	1.000000	4743	156258	1.000000	484403374	-0.001590
70088560	1540208889.000000	80056885	10000.000000	4953	155947	1.000000	4698	155690	1.000000	489920598	-0.001576
70093127	1540234301.000000	80067232	10000.000000	4981	155730	1.000000	4773	156107	1.000000	495434020	-0.002105
70093273	1540251923.000000	80052775	10000.000000	4884	155111	1.000000	4853	156127	1.000000	500933418	-0.001817
70095217	1540225356.000000	80057623	10000.000000	4836	156539	1.000000	4807	156087	1.000000	506423466	-0.001803
70086699	1540226686.000000	80035991	10000.000000	4948	155756	1.000000	4789	155351	1.000000	511904881	-0.001364
70091041	1540216140.000000	80048778	10000.000000	4968	156004	1.000000	4803	155373	1.000000	517378155	-0.001332
70094645	1540241800.000000	80052162	10000.000000	4907	155904	1.000000	4729	156587	1.000000	522838865	-0.001248
70089243	1540231991.000000	80047787	10000.000000	4865	155734	1.000000	4876	156012	1.000000	528301975	-0.001264
70077564	1540223196.000000	80046212	10000.000000	4960	155487	1.000000	4711	155417	1.000000	533751401	-0.001272
70090252	1540173870.000000	80041129	10000.000000	4938	155673	1.000000	4762	155685	1.000000	539192332	-0.001225
70091565	1540170353.000000	80051507	10000.000000	4810	156351	1.000000	4844	155967	1.000000	544626716	-0.001262
70091186	1540194757.000000	80044518	10000.000000	4817	155886	1.000000	4719	155636	1.000000	550055692	-0.001238
70083855	1540234645.000000	80062540	10000.000000	4908	155378	1.000000	4814	155428	1.000000	555474675	-0.001271
70075478	1540229159.000000	80061531	10000.000000	4990	155899	1.000000	4805	155743	1.000000	560889955	-0.001109
70096666	1540187279.000000	80054652	10000.000000	4897	155228	1.000000	4801	154977	1.000000	566289062	-0.001104
70081811	1540155004.000000	80048663	10000.000000	4917	155865	1.000000	4758	156679	1.000000	571686782	-0.001265
70077001	1540220729.000000	80056921	10000.000000	4880	155511	1.000000	4714	156234	1.000000	577068771	0.000035
70092610	1540153440.000000	80056362	10000.000000	4764	156841	1.000000	4916	156473	1.000000	582448232	0.000243
npatches	nstrain	runtime	dt	init_x	init_y	init_y_blood	init_z	init_S	beta0	beta1	beta2	beta3	mean_beta	B	d	delta	delta_blood	b[0]	mut	m	CTL	c	g	epsilon	k	het	lambda	rho	omega	x_max	patch.dyna	DELTA	A	VA
10000	1	100.000000	0.000100	21900	9499	5000000	0.001000	10000000	13.014913	13.162037	13.395990	22.501337	20	8000000000.000000	0.010000	1.000000	1.000000	800000	0.000050	0.048000	1	0.001000	1.000000	25.000000	4.000000	0.500000	0.001000	0.001000	0.010000	31987	0	10.000000	7.000000	1.000000
sus	inf	inf_blood	z	x[0]	y[0][0]	z[0]	x[1]	y[1][0]	z[1]	S[0]	synchrony
219000000	94990000.000000	5000000	10.000000	21900	9499	0.001000	21900	9499	0.001000	10000000	0.000000
88832126	1109441822.000000	57640783	10000.000000	11621	108149	1.000000	11337	108565	1.000000	14923596	0.000000
86227132	1154707283.000000	60000835	10000.000000	11299	113334	1.000000	11232	112764	1.000000	20726927	0.000000
86156966	1155803219.000000	60080738	10000.000000	11344	112999	1.000000	11206	113193	1.000000	26534243	0.000000
86148294	1155868795.000000	60085393	10000.000000	11308	112997	1.000000	11160	112867	1.000000	32333934	0.000000
86150601	1155896258.000000	60079832	10000.000000	11229	113729	1.000000	11168	113468	1.000000	38122591	0.000000
86166508	1155789728.000000	60081334	10000.000000	11214	113793	1.000000	11109	113370	1.000000	43907532	0.000000
86165089	1155829421.000000	60067473	10000.000000	11219	114189	1.000000	11251	113155	1.000000	49685598	0.000000
86157245	1155835879.000000	60072254	10000.000000	11193	113180	1.000000	11115	113383	1.000000	55452359	0.000000
86156801	1155867109.000000	60092943	10000.000000	11249	113354	1.000000	11188	112935	1.000000	61210252	0.000000
86159219	1155866651.000000	60077808	10000.000000	11240	113376	1.000000	11182	112965	1.000000	66956455	0.000000
86159322	1155834817.000000	60075790	10000.000000	11398	113252	1.000000	11107	113687	1.000000	72697011	0.000000
86164213	1155801259.000000	60077854	10000.000000	11284	113351	1.000000	11062	113616	1.000000	78427823	0.000000
86153485	1155882664.000000	60075575	10000.000000	11196	113092	1.000000	11313	113747	1.000000	84151538	0.000000
86165871	1155832845.000000	60073847	10000.000000	11227	113462	1.000000	11221	113172	1.000000	89865609	0.000000
86154024	1155802565.000000	60077122	10000.000000	11242	113383	1.000000	11134	113038	1.000000	95569708	0.000000
86156904	1155877477.000000	60075826	10000.000000	11284	113524	1.000000	11085	114155	1.000000	101267110	0.000000
86156346	1155776008.000000	60077415	10000.000000	11199	113342	1.000000	11216	112995	1.000000	106955389	0.000000
86162350	1155817321.000000	60083742	10000.000000	11361	113101	1.000000	11175	113404	1.000000	112637721	0.000000
86163296	1155887519.000000	60070634	10000.000000	11300	113190	1.000000	11185	113364	1.000000	118309893	0.000000
86162636	1155833901.000000	60063473	10000.000000	11259	113215	1.000000	11048	113894	1.000000	123977302	0.000000
86161828	1155828995.000000	60069959	10000.000000	11160	112601	1.000000	11166	113503	1.000000	129636178	0.000000
86159401	1155850124.000000	60073231	10000.000000	11320	113869	1.000000	11100	113359	1.000000	135283812	0.000000
86155690	1155840302.000000	60067845	10000.000000	11259	113841	1.000000	11042	113844	1.000000	140921394	0.000000
86164315	1155807199.000000	60063194	10000.000000	11291	113658	1.000000	11286	113367	1.000000	146547663	0.000000
86162004	1155807189.000000	60076557	10000.000000	11208	112921	1.000000	11090	113487	1.000000	152165479	0.000000
86144941	1155908560.000000	60075640	10000.000000	11367	113302	1.000000	11196	113759	1.000000	157774916	0.000000
86160400	1155858646.000000	60076620	10000.000000	11315	113181	1.000000	11097	113545	1.000000	163380623	0.000000
86160177	1155857589.000000	60085170	10000.000000	11260	113339	1.000000	11276	113817	1.000000	168975940	0.000000
86159936	1155875271.000000	60089118	10000.000000	11062	113581	1.000000	11147	113452	1.000000	174563244	0.000000
86167506	1155829834.000000	60062739	10000.000000	11297	113494	1.000000	11250	113004	1.000000	180145622	0.000000
86156703	1155805483.000000	60080020	10000.000000	11336	113492	1.000000	11159	114054	1.000000	185717830	0.000000
86153777	1155824255.000000	60072081	10000.000000	11229	113540	1.000000	11074	113653	1.000000	191281471	0.000000
86144772	1155843539.000000	60076245	10000.000000	11045	113879	1.000000	11112	113743	1.000000	196833429	0.000000
86157841	1155832521.000000	60073011	10000.000000	11347	112948	1.000000	10976	113963	1.000000	202379883	0.000000
86154206	1155849859.000000	60074908	10000.000000	11405	113715	1.000000	11240	113161	1.000000	207917061	0.000000
86157406	1155839080.000000	60064878	10000.000000	11258	113899	1.000000	11161	113571	1.000000	213445359	0.000000
86156766	1155830848.000000	60076669	10000.000000	11232	113422	1.000000	11213	114045	1.000000	218965514	0.000000
86174503	1155787273.000000	60070302	10000.000000	11162	113402	1.000000	11228	113286	1.000000	224474860	0.000000
86162170	1155833733.000000	60095131	10000.000000	11324	113522	1.000000	11060	113978	1.000000	229979422	0.000000
86173099	1155818832.000000	60093868	10000.000000	11289	113941	1.000000	11227	113177	1.000000	235475921	-1.#IND00
86157810	1155855514.000000	60066818	10000.000000	11290	113285	1.000000	10998	113164	1.000000	240960969	-0.006400
86150903	1155837054.000000	60088591	10000.000000	11312	113175	1.000000	11076	113303	1.000000	246440077	0.011982
86140707	1155861168.000000	60081162	10000.000000	11250	113872	1.000000	11125	113687	1.000000	251916058	0.003775
86161805	1155865898.000000	60064235	10000.000000	11117	113325	1.000000	11224	113793	1.000000	257376009	0.006839
86162616	1155850375.000000	60084730	10000.000000	11346	113077	1.000000	11087	113713	1.000000	262829092	-0.002203
86154685	1155853815.000000	60056468	10000.000000	11255	113982	1.000000	11215	113049	1.000000	268276444	-0.001269
86144979	1155827175.000000	60064652	10000.000000	11177	113126	1.000000	11203	113431	1.000000	273713248	-0.000502
86155175	1155873525.000000	60078950	10000.000000	11275	113286	1.000000	11228	113268	1.000000	279149343	-0.002217
86160196	1155835829.000000	60061965	10000.000000	11125	113875	1.000000	11178	113652	1.000000	284566585	-0.003387
86160968	1155848394.000000	60066675	10000.000000	11294	113863	1.000000	11091	113781	1.000000	289980478	-0.002697
86157249	1155850168.000000	60081811	10000.000000	11302	113642	1.000000	11201	113973	1.000000	295386297	-0.000823
86163424	1155806928.000000	60078630	10000.000000	11280	113962	1.000000	11224	113261	1.000000	300788045	-0.002411
86157745	1155868495.000000	60081775	10000.000000	11197	113598	1.000000	11186	113686	1.000000	306174832	-0.002110
86156964	1155892142.000000	60081717	10000.000000	11116	113934	1.000000	11290	113323	1.000000	311554532	-0.002474
86168722	1155807785.000000	60072812	10000.000000	11273	113655	1.000000	11246	113576	1.000000	316927025	-0.002165
86159971	1155906628.000000	60072349	10000.000000	11286	113196	1.000000	11244	113733	1.000000	322293504	-0.001919
86168574	1155851839.000000	60079291	10000.000000	11221	113405	1.000000	11175	113284	1.000000	327654483	-0.001675
86152311	1155866794.000000	60069069	10000.000000	11173	113986	1.000000	11008	112889	1.000000	333003058	-0.001083
86151888	1155855346.000000	60064515	10000.000000	11356	112744	1.000000	11069	113907	1.000000	338344260	-0.001190
86163645	1155796762.000000	60076081	10000.000000	11304	113728	1.000000	11234	113225	1.000000	343678435	-0.000835
86156534	1155804652.000000	60072658	10000.000000	11261	113222	1.000000	11335	113711	1.000000	349002021	-0.001210
86154221	1155831426.000000	60062394	10000.000000	11193	113712	1.000000	11150	113152	1.000000	354319093	-0.002123
86154394	1155816046.000000	60073967	10000.000000	11196	112784	1.000000	11134	113404	1.000000	359632089	-0.002737
86165694	1155810284.000000	60063787	10000.000000	11326	114361	1.000000	11121	113891	1.000000	364931435	-0.002825
86165957	1155859009.000000	60073812	10000.000000	11256	113749	1.000000	11218	113658	1.000000	370227408	-0.003705
86164343	1155848134.000000	60064370	10000.000000	11241	113776	1.000000	11082	113292	1.000000	375514735	-0.003447
86151646	1155867106.000000	60073518	10000.000000	11372	113891	1.000000	11123	113735	1.000000	380793015	-0.003170
86152645	1155839855.000000	60067233	10000.000000	11187	113026	1.000000	11042	113328	1.000000	386065122	-0.002789
86161774	1155816077.000000	60076442	10000.000000	11193	113498	1.000000	11157	113907	1.000000	391326123	-0.002310
86162305	1155852920.000000	60090951	10000.000000	11405	113453	1.000000	11181	113487	1.000000	396582753	-0.002730
86156750	1155867865.000000	60069501	10000.000000	11175	114326	1.000000	11144	113709	1.000000	401832924	-0.002914
86163025	1155859030.000000	60080973	10000.000000	11034	113700	1.000000	11132	113520	1.000000	407071298	-0.003684
86154780	1155835083.000000	60069907	10000.000000	11083	113897	1.000000	11113	113816	1.000000	412299817	-0.003615
86170854	1155861532.000000	60071398	10000.000000	11244	113192	1.000000	11082	113670	1.000000	417515063	-0.003363
86158411	1155837065.000000	60069531	10000.000000	11278	113459	1.000000	11197	113953	1.000000	422734173	-0.003079
86156820	1155859669.000000	60069804	10000.000000	11294	113201	1.000000	11223	113536	1.000000	427942724	-0.003123
86162292	1155874536.000000	60067792	10000.000000	11259	113205	1.000000	11045	113468	1.000000	433140390	-0.003439
86159038	1155848591.000000	60086931	10000.000000	11256	113153	1.000000	11260	112959	1.000000	438333057	-0.002414
86151183	1155830294.000000	60071401	10000.000000	11180	113499	1.000000	11123	113524	1.000000	443519581	-0.002200
86153568	1155812075.000000	60077565	10000.000000	11256	113426	1.000000	11114	113536	1.000000	448698662	-0.000442
86152476	1155821281.000000	60067809	10000.000000	11137	113564	1.000000	11084	113588	1.000000	453868259	-0.000659
86154432	1155874922.000000	60077253	10000.000000	11264	113581	1.000000	11185	112747	1.000000	459029735	-0.001218
86170328	1155828431.000000	60082493	10000.000000	11240	113305	1.000000	11149	113229	1.000000	464184811	-0.001290
86156685	1155815651.000000	60081630	10000.000000	11273	113517	1.000000	11206	112931	1.000000	469327008	-0.001352
86150353	1155859267.000000	60070021	10000.000000	11232	112968	1.000000	11246	113481	1.000000	474461598	-0.001354
86152043	1155881572.000000	60061204	10000.000000	11400	112731	1.000000	11089	113592	1.000000	479591417	-0.001264
86166839	1155876324.000000	60070981	10000.000000	11251	112824	1.000000	11220	113578	1.000000	484708661	-0.001729
86146933	1155860777.000000	60077127	10000.000000	11344	113278	1.000000	11202	113042	1.000000	489827137	-0.002310
86154043	1155823016.000000	60084016	10000.000000	11213	113963	1.000000	11139	113611	1.000000	494930437	-0.001903
86161592	1155816331.000000	60070914	10000.000000	11312	113693	1.000000	11184	113412	1.000000	500032461	-0.001765
86152622	1155859728.000000	60087310	10000.000000	11458	113280	1.000000	11263	113489	1.000000	505119576	-0.001943
86158495	1155864122.000000	60084023	10000.000000	11384	112997	1.000000	11087	113420	1.000000	510203755	-0.002026
86159962	1155831856.000000	60067320	10000.000000	11356	113022	1.000000	11210	113542	1.000000	515275513	-0.001930
86166980	1155833173.000000	60075909	10000.000000	11195	113830	1.000000	11123	113387	1.000000	520341786	-0.001743
86160178	1155877131.000000	60073251	10000.000000	11096	113546	1.000000	11199	113405	1.000000	525405994	-0.002183
86163880	1155844218.000000	60065898	10000.000000	11278	112723	1.000000	11189	113226	1.000000	530457775	-0.002105
86176563	1155821322.000000	60076379	10000.000000	11266	112676	1.000000	11231	113304	1.000000	535502212	-0.002057
86152388	1155769796.000000	60064789	10000.000000	11399	112908	1.000000	11054	113662	1.000000	540540318	-0.002031
86169708	1155798103.000000	60084479	10000.000000	11173	113596	1.000000	11126	113088	1.000000	545573013	-0.001979
npatches	nstrain	runtime	dt	init_x	init_y	init_y_blood	init_z	init_S	beta0	beta1	beta2	beta3	mean_beta	B	d	delta	delta_blood	b[0]	mut	m	CTL	c	g	epsilon	k	het	lambda	rho	omega	x_max	patch.dyna	DELTA	A	VA
10000	1	100.000000	0.000100	21900	9499	5000000	0.001000	10000000	14.879800	20.403203	17.781893	16.318499	20	8000000000.000000	0.010000	1.000000	1.000000	800000	0.000050	0.048000	1	0.001000	1.000000	25.000000	5.000000	0.500000	0.001000	0.001000	0.010000	31987	0	10.000000	7.000000	1.000000
sus	inf	inf_blood	z	x[0]	y[0][0]	z[0]	x[1]	y[1][0]	z[1]	S[0]	synchrony
219000000	94990000.000000	5000000	10.000000	21900	9499	0.001000	21900	9499	0.001000	10000000	0.000000
105593411	869372168.000000	45178790	10000.000000	12415	85379	1.000000	9887	87592	1.000000	14572294	0.000000
103699595	892210593.000000	46365019	10000.000000	12289	87655	1.000000	9711	89564	1.000000	19945588	0.000000
103674903	892547465.000000	46382919	10000.000000	12041	87965	1.000000	9624	89685	1.000000	25320710	0.000000
103674157	892557557.000000	46375481	10000.000000	12080	88233	1.000000	9607	89803	1.000000	30686784	0.000000
103683956	892583713.000000	46392869	10000.000000	12177	88271	1.000000	9632	89879	1.000000	36043099	0.000000
103680860	892551972.000000	46387779	10000.000000	12093	87667	1.000000	9621	90327	1.000000	41395120	0.000000
103668441	892565497.000000	46388618	10000.000000	12148	87909	1.000000	9717	90283	1.000000	46734760	0.000000
103683028	892548957.000000	46385729	10000.000000	12108	87499	1.000000	9714	89652	1.000000	52067809	0.000000
103677317	892547127.000000	46393102	10000.000000	12309	87498	1.000000	9701	89343	1.000000	57389655	0.000000
103681225	892567396.000000	46396784	10000.000000	12180	87942	1.000000	9666	89753	1.000000	62705004	0.000000
103674950	892549417.000000	46388063	10000.000000	12148	87874	1.000000	9746	89332	1.000000	68017055	0.000000
103654453	892582332.000000	46392765	10000.000000	12163	87685	1.000000	9855	89036	1.000000	73317391	0.000000
103663781	892580615.000000	46391019	10000.000000	12162	87812	1.000000	9890	89257	1.000000	78611628	0.000000
103665550	892589158.000000	46384940	10000.000000	12062	87924	1.000000	9736	89910	1.000000	83895762	0.000000
103685648	892563213.000000	46390235	10000.000000	12257	87965	1.000000	9721	89833	1.000000	89171112	0.000000
103664825	892549300.000000	46394611	10000.000000	12032	87895	1.000000	9661	90188	1.000000	94443079	0.000000
103673515	892532920.000000	46385620	10000.000000	12109	87701	1.000000	9770	89669	1.000000	99707608	0.000000
103677341	892520003.000000	46398708	10000.000000	12119	87956	1.000000	9729	89473	1.000000	104959884	0.000000
103683051	892571187.000000	46393755	10000.000000	12245	87922	1.000000	9768	89465	1.000000	110204484	0.000000
103668677	892532470.000000	46380433	10000.000000	12220	87875	1.000000	9676	89982	1.000000	115439316	0.000000
103668025	892594810.000000	46396791	10000.000000	12231	88262	1.000000	9742	90312	1.000000	120670944	0.000000
103669437	892540869.000000	46402849	10000.000000	11990	88017	1.000000	9755	89948	1.000000	125896331	0.000000
103691431	892489527.000000	46398986	10000.000000	12120	87781	1.000000	9637	89586	1.000000	131113303	0.000000
103685582	892525901.000000	46389984	10000.000000	12213	87537	1.000000	9638	90039	1.000000	136320090	0.000000
103671950	892486296.000000	46389338	10000.000000	12103	87489	1.000000	9687	89724	1.000000	141515355	0.000000
103668524	892550092.000000	46390336	10000.000000	12125	87542	1.000000	9705	89865	1.000000	146703646	0.000000
103668788	892554091.000000	46387305	10000.000000	12161	88050	1.000000	9713	89318	1.000000	151882276	0.000000
103668104	892609018.000000	46387253	10000.000000	12129	87973	1.000000	9833	89810	1.000000	157052306	0.000000
103672641	892581850.000000	46384383	10000.000000	12092	88276	1.000000	9606	90112	1.000000	162216530	0.000000
103677111	892554510.000000	46393589	10000.000000	12146	87930	1.000000	9738	89817	1.000000	167376787	0.000000
103673458	892561280.000000	46395670	10000.000000	12269	87622	1.000000	9708	90048	1.000000	172530699	0.000000
103674986	892501421.000000	46404961	10000.000000	12174	87570	1.000000	9725	89834	1.000000	177669589	0.000000
103685391	892530707.000000	46395344	10000.000000	12288	87904	1.000000	9698	90103	1.000000	182807855	0.000000
103665918	892554474.000000	46380702	10000.000000	12113	88077	1.000000	9717	89920	1.000000	187937935	0.000000
103658628	892625038.000000	46401419	10000.000000	12070	87634	1.000000	9822	90019	1.000000	193060648	0.000000
103677334	892580254.000000	46390934	10000.000000	12107	87769	1.000000	9648	90021	1.000000	198175572	0.000000
103680374	892469115.000000	46392069	10000.000000	12147	88465	1.000000	9631	89761	1.000000	203284573	0.000000
103687491	892524773.000000	46395592	10000.000000	12073	87453	1.000000	9742	89867	1.000000	208387760	0.000000
103682095	892525253.000000	46385429	10000.000000	12198	87722	1.000000	9610	89829	1.000000	213475719	0.000000
103678309	892484239.000000	46381132	10000.000000	12221	88138	1.000000	9636	90533	1.000000	218560113	-1.#IND00
103676513	892569960.000000	46377074	10000.000000	12172	87863	1.000000	9729	89618	1.000000	223638145	0.000000
103669168	892574284.000000	46378301	10000.000000	12166	87678	1.000000	9786	89189	1.000000	228706859	0.001188
103681561	892505457.000000	46387789	10000.000000	12198	87787	1.000000	9691	89555	1.000000	233769489	0.005181
103674624	892526509.000000	46406655	10000.000000	12128	87988	1.000000	9820	90270	1.000000	238820909	0.004513
103678044	892564364.000000	46389128	10000.000000	12045	87542	1.000000	9746	89403	1.000000	243863580	0.004301
103660047	892577420.000000	46382658	10000.000000	12136	87966	1.000000	9723	89409	1.000000	248894686	0.007064
103657890	892613491.000000	46397312	10000.000000	11867	88068	1.000000	9687	90085	1.000000	253927789	0.007868
103686208	892584123.000000	46393042	10000.000000	12198	87398	1.000000	9714	89763	1.000000	258951601	0.012942
103661345	892554509.000000	46384900	10000.000000	12028	87993	1.000000	9773	89672	1.000000	263969032	0.016351
103672318	892547559.000000	46380675	10000.000000	12076	87466	1.000000	9716	90218	1.000000	268977070	0.015385
103677036	892509720.000000	46391566	10000.000000	12239	87806	1.000000	9743	89630	1.000000	273978491	0.014252
103672696	892548082.000000	46396412	10000.000000	12076	87838	1.000000	9608	90263	1.000000	278973873	0.013450
103672283	892550501.000000	46395838	10000.000000	12255	87645	1.000000	9656	89358	1.000000	283963973	0.013226
103663484	892603701.000000	46385980	10000.000000	12203	87976	1.000000	9669	89304	1.000000	288937925	0.011118
103689462	892529933.000000	46383190	10000.000000	12122	88130	1.000000	9631	90231	1.000000	293910325	0.011799
103670682	892577337.000000	46388139	10000.000000	12150	87618	1.000000	9642	89397	1.000000	298872803	0.011038
103674025	892539211.000000	46395517	10000.000000	12178	88046	1.000000	9598	89921	1.000000	303825873	0.010715
103682460	892513461.000000	46382847	10000.000000	12190	87294	1.000000	9725	90201	1.000000	308774624	0.008464
103667613	892564376.000000	46389248	10000.000000	12048	88326	1.000000	9710	89512	1.000000	313716732	0.007750
103665193	892531778.000000	46387145	10000.000000	12196	87774	1.000000	9727	89849	1.000000	318650979	0.007784
103672085	892571062.000000	46405721	10000.000000	12142	87710	1.000000	9810	90201	1.000000	323576086	0.007902
103670449	892568186.000000	46389547	10000.000000	12169	87517	1.000000	9784	89685	1.000000	328491644	0.007664
103676768	892526856.000000	46388224	10000.000000	12043	87458	1.000000	9777	89765	1.000000	333405163	0.007420
103678049	892550153.000000	46385955	10000.000000	12268	87800	1.000000	9796	89428	1.000000	338305825	0.006974
103669507	892564732.000000	46387505	10000.000000	12096	87864	1.000000	9690	90255	1.000000	343199008	0.007329
103669942	892593361.000000	46395268	10000.000000	12189	88253	1.000000	9697	89923	1.000000	348084845	0.006998
103670905	892557782.000000	46391841	10000.000000	12244	88177	1.000000	9754	89584	1.000000	352961860	0.006043
103683396	892556011.000000	46377002	10000.000000	12206	87748	1.000000	9742	90050	1.000000	357835019	0.006556
103660013	892544695.000000	46393849	10000.000000	12252	87568	1.000000	9685	89785	1.000000	362701146	0.005662
103672051	892550152.000000	46385514	10000.000000	12145	88107	1.000000	9638	89639	1.000000	367558427	0.004917
103675200	892558248.000000	46391235	10000.000000	12078	87880	1.000000	9729	89480	1.000000	372412924	0.004790
103665736	892582059.000000	46396289	10000.000000	12164	87842	1.000000	9630	89603	1.000000	377258328	0.004803
103688084	892620262.000000	46386018	10000.000000	12346	87175	1.000000	9596	90325	1.000000	382097656	0.004354
103682122	892524310.000000	46398632	10000.000000	12150	88289	1.000000	9935	89778	1.000000	386928792	0.004359
103669353	892553724.000000	46381535	10000.000000	12126	87714	1.000000	9722	90030	1.000000	391756412	0.004392
103661399	892585645.000000	46385252	10000.000000	11969	87557	1.000000	9760	89691	1.000000	396568605	0.004314
103680742	892552526.000000	46373301	10000.000000	12077	87864	1.000000	9688	89620	1.000000	401376535	0.003806
103673182	892535663.000000	46393197	10000.000000	12009	87875	1.000000	9761	89702	1.000000	406176820	0.003671
103678204	892507487.000000	46386640	10000.000000	12124	87234	1.000000	9623	89845	1.000000	410973500	0.002978
103677703	892555686.000000	46385417	10000.000000	12115	87866	1.000000	9761	89869	1.000000	415756549	0.002827
103667235	892552266.000000	46392986	10000.000000	12135	87344	1.000000	9688	89382	1.000000	420533595	0.002615
103670696	892546500.000000	46394885	10000.000000	12195	87143	1.000000	9803	90038	1.000000	425302183	0.002609
103668909	892571797.000000	46392831	10000.000000	12430	87002	1.000000	9682	89938	1.000000	430065663	0.002350
103669570	892554234.000000	46387545	10000.000000	12133	88231	1.000000	9773	90265	1.000000	434823477	0.002390
103674567	892556326.000000	46390535	10000.000000	12167	88350	1.000000	9682	90158	1.000000	439578686	0.002435
103682662	892502124.000000	46386205	10000.000000	12221	87953	1.000000	9596	89664	1.000000	444324756	0.002013
103661124	892570364.000000	46393404	10000.000000	12075	87869	1.000000	9597	89643	1.000000	449056469	0.001871
103682342	892569894.000000	46386372	10000.000000	12244	87934	1.000000	9706	89981	1.000000	453787091	0.002074
103678900	892544470.000000	46383203	10000.000000	12295	87992	1.000000	9796	89763	1.000000	458507701	0.002219
103680825	892539685.000000	46397473	10000.000000	12187	87887	1.000000	9632	89882	1.000000	463224312	0.002233
103675541	892574535.000000	46400036	10000.000000	12097	87898	1.000000	9751	89549	1.000000	467933904	0.002227
103691701	892542638.000000	46399750	10000.000000	12082	87722	1.000000	9666	89529	1.000000	472637274	0.001602
103679226	892552947.000000	46387681	10000.000000	12133	87855	1.000000	9725	89720	1.000000	477326536	0.001600
103657703	892596723.000000	46395687	10000.000000	12198	87550	1.000000	9875	89810	1.000000	482012350	0.000872
103671911	892601550.000000	46392098	10000.000000	11997	88039	1.000000	9790	89902	1.000000	486689326	0.000827
103664119	892560214.000000	46394898	10000.000000	12264	87295	1.000000	9580	90108	1.000000	491361712	0.000883
103680301	892491546.000000	46398254	10000.000000	12139	87970	1.000000	9675	89727	1.000000	496029589	0.000512
103658786	892585776.000000	46388404	10000.000000	12209	87523	1.000000	9723	89812	1.000000	500686717	0.000552
103670555	892536910.000000	46391767	10000.000000	12175	88204	1.000000	9850	88875	1.000000	505335393	0.000443
npatches	nstrain	runtime	dt	init_x	init_y	init_y_blood	init_z	init_S	beta0	beta1	beta2	beta3	mean_beta	B	d	delta	delta_blood	b[0]	mut	m	CTL	c	g	epsilon	k	het	lambda	rho	omega	x_max	patch.dyna	DELTA	A	VA
10000	1	100.000000	0.000100	21900	9499	5000000	0.001000	10000000	21.553636	14.676643	15.948596	29.748820	20	8000000000.000000	0.010000	1.000000	1.000000	800000	0.000050	0.048000	1	0.001000	1.000000	25.000000	6.000000	0.500000	0.001000	0.001000	0.010000	31987	0	10.000000	7.000000	1.000000
sus	inf	inf_blood	z	x[0]	y[0][0]	z[0]	x[1]	y[1][0]	z[1]	S[0]	synchrony
219000000	94990000.000000	5000000	10.000000	21900	9499	0.001000	21900	9499	0.001000	10000000	0.000000
121090959	696875234.000000	36206250	10000.000000	11055	70391	1.000000	14289	68359	1.000000	14263148	0.000000
119709661	709089508.000000	36853087	10000.000000	10920	71762	1.000000	14258	68845	1.000000	19238629	0.000000
119709089	709231609.000000	36876355	10000.000000	11001	71681	1.000000	14124	69447	1.000000	24212809	0.000000
119693128	709244345.000000	36862208	10000.000000	10985	71615	1.000000	14145	69285	1.000000	29174721	0.000000
119700853	709215628.000000	36866780	10000.000000	10792	72327	1.000000	14160	69021	1.000000	34130894	0.000000
119682865	709247184.000000	36867237	10000.000000	10964	71729	1.000000	14101	69218	1.000000	39082831	0.000000
119691163	709204259.000000	36853176	10000.000000	11063	71193	1.000000	14015	69146	1.000000	44026265	0.000000
119685203	709229156.000000	36867974	10000.000000	10903	71895	1.000000	14141	69057	1.000000	48962878	0.000000
119696589	709194577.000000	36870008	10000.000000	10932	71743	1.000000	14053	69489	1.000000	53888873	0.000000
119690514	709276323.000000	36864986	10000.000000	10847	71979	1.000000	14045	69431	1.000000	58811598	0.000000
119709449	709175371.000000	36860661	10000.000000	10904	71591	1.000000	14096	69483	1.000000	63724808	0.000000
119697797	709217155.000000	36862571	10000.000000	10870	71884	1.000000	14173	68988	1.000000	68631634	0.000000
119699255	709254348.000000	36853037	10000.000000	10793	72014	1.000000	14139	69368	1.000000	73528684	0.000000
119690573	709261707.000000	36867892	10000.000000	11013	71578	1.000000	13982	69292	1.000000	78421274	0.000000
119686967	709209463.000000	36861559	10000.000000	10928	72160	1.000000	13974	69377	1.000000	83305122	0.000000
119700948	709227923.000000	36862882	10000.000000	10983	71552	1.000000	14106	69497	1.000000	88183019	0.000000
119679138	709227812.000000	36869547	10000.000000	11059	71920	1.000000	14097	69193	1.000000	93055410	0.000000
119699519	709189444.000000	36864224	10000.000000	10924	71418	1.000000	14008	68963	1.000000	97920872	0.000000
119698230	709279839.000000	36863129	10000.000000	10881	72297	1.000000	13900	69288	1.000000	102775751	0.000000
119680079	709261969.000000	36857100	10000.000000	10894	71868	1.000000	14095	69341	1.000000	107622902	0.000000
119697980	709216525.000000	36853940	10000.000000	10981	71692	1.000000	14162	69116	1.000000	112465682	0.000000
119700211	709217088.000000	36864099	10000.000000	10892	71808	1.000000	14129	69047	1.000000	117297093	0.000000
119726445	709202592.000000	36865453	10000.000000	10854	72400	1.000000	14299	68928	1.000000	122122669	0.000000
119697492	709203959.000000	36858206	10000.000000	10898	71290	1.000000	14156	68806	1.000000	126941866	0.000000
119702236	709225447.000000	36855054	10000.000000	10829	71950	1.000000	14041	69542	1.000000	131751775	0.000000
119684262	709219629.000000	36856871	10000.000000	10925	72018	1.000000	13930	69148	1.000000	136554817	0.000000
119708204	709206643.000000	36865449	10000.000000	10986	71289	1.000000	14088	69100	1.000000	141349352	0.000000
119700594	709175286.000000	36861389	10000.000000	10913	71454	1.000000	14069	68912	1.000000	146144027	0.000000
119710688	709159558.000000	36863953	10000.000000	10797	71767	1.000000	14127	68867	1.000000	150928649	0.000000
119695256	709181121.000000	36856495	10000.000000	10895	71645	1.000000	14175	69428	1.000000	155705698	0.000000
119713727	709191108.000000	36863156	10000.000000	11027	71488	1.000000	14024	69578	1.000000	160475123	0.000000
119687943	709224250.000000	36868477	10000.000000	10860	71724	1.000000	14124	69123	1.000000	165240649	0.000000
119695334	709215572.000000	36864901	10000.000000	10756	71801	1.000000	13986	69302	1.000000	169993810	0.000000
119701926	709217842.000000	36854228	10000.000000	10881	72237	1.000000	13996	69569	1.000000	174741144	0.000000
119682391	709239378.000000	36864816	10000.000000	10885	71989	1.000000	14070	69417	1.000000	179480036	0.000000
119695986	709191997.000000	36866054	10000.000000	10913	71691	1.000000	14150	69203	1.000000	184212104	0.000000
119703059	709166303.000000	36863484	10000.000000	10923	71678	1.000000	13927	69335	1.000000	188933859	0.000000
119698971	709181207.000000	36864898	10000.000000	10754	71979	1.000000	14001	69201	1.000000	193655239	0.000000
119691908	709204242.000000	36859302	10000.000000	10943	71859	1.000000	14028	69320	1.000000	198369373	0.000000
119698208	709211753.000000	36858705	10000.000000	10861	71953	1.000000	14144	68876	1.000000	203073546	-1.#IND00
119683582	709173584.000000	36869815	10000.000000	10853	71966	1.000000	14087	69348	1.000000	207773113	0.012800
119692258	709228237.000000	36870508	10000.000000	10835	71745	1.000000	14218	68806	1.000000	212461249	-0.016286
119692405	709215373.000000	36859726	10000.000000	10851	71446	1.000000	13967	69700	1.000000	217145311	-0.008095
119696743	709213210.000000	36871988	10000.000000	10939	71505	1.000000	14103	69473	1.000000	221823242	-0.008453
119683054	709203894.000000	36863198	10000.000000	10876	71036	1.000000	13993	69850	1.000000	226490795	-0.006005
119681878	709230175.000000	36855436	10000.000000	10988	71376	1.000000	14094	69268	1.000000	231152890	-0.005198
119712721	709201131.000000	36868497	10000.000000	10914	71641	1.000000	14035	69446	1.000000	235807995	-0.005152
119676221	709231128.000000	36863924	10000.000000	10937	71783	1.000000	13820	70039	1.000000	240454897	-0.000269
119702210	709188873.000000	36860174	10000.000000	10872	71699	1.000000	14101	69205	1.000000	245096320	0.000389
119700368	709182639.000000	36867667	10000.000000	10880	71873	1.000000	14192	68957	1.000000	249729893	-0.001132
119698375	709205489.000000	36862126	10000.000000	10924	71657	1.000000	14025	69579	1.000000	254356867	-0.000483
119701211	709214508.000000	36863585	10000.000000	10875	71688	1.000000	14180	69088	1.000000	258977485	-0.001145
119699459	709219550.000000	36873825	10000.000000	10927	71779	1.000000	14063	69257	1.000000	263592840	-0.000852
119698685	709193993.000000	36862073	10000.000000	10903	71791	1.000000	14070	69334	1.000000	268200848	0.000084
119701966	709210279.000000	36842868	10000.000000	10858	71717	1.000000	13941	69289	1.000000	272802047	0.000226
119685521	709229956.000000	36866844	10000.000000	10916	71631	1.000000	14005	68993	1.000000	277395029	-0.000408
119695806	709204329.000000	36862605	10000.000000	10898	71869	1.000000	14011	69179	1.000000	281983284	-0.002696
119704816	709230001.000000	36852853	10000.000000	10957	71742	1.000000	14063	69361	1.000000	286565236	-0.001417
119703486	709207115.000000	36852617	10000.000000	10943	72278	1.000000	14185	69004	1.000000	291142849	-0.001688
119691291	709230133.000000	36860637	10000.000000	10850	71872	1.000000	14139	69348	1.000000	295708597	-0.001474
119694217	709209832.000000	36863431	10000.000000	10936	72008	1.000000	13995	69692	1.000000	300268199	0.000116
119691282	709232523.000000	36857809	10000.000000	10906	71654	1.000000	14106	69701	1.000000	304822466	0.000364
119694286	709208425.000000	36861846	10000.000000	10915	71375	1.000000	14054	69741	1.000000	309368433	0.000605
119696441	709208249.000000	36872358	10000.000000	10911	71988	1.000000	14002	69706	1.000000	313906308	0.000413
119700484	709232903.000000	36859452	10000.000000	10893	71948	1.000000	14238	69409	1.000000	318440894	0.000417
119704456	709212608.000000	36857860	10000.000000	10850	71951	1.000000	14156	69783	1.000000	322967685	0.000604
119709832	709201679.000000	36857120	10000.000000	10830	72057	1.000000	13923	69509	1.000000	327482942	0.000638
119705479	709168215.000000	36866328	10000.000000	10912	72061	1.000000	14021	69023	1.000000	331991951	0.001280
119690119	709199676.000000	36866920	10000.000000	10945	71852	1.000000	13845	69451	1.000000	336498860	0.001716
119687798	709240765.000000	36868767	10000.000000	10997	71916	1.000000	14245	69204	1.000000	340997673	0.001636
119698646	709166670.000000	36862152	10000.000000	10890	72000	1.000000	14003	69284	1.000000	345490951	0.000578
119721594	709219415.000000	36862144	10000.000000	10915	71190	1.000000	14229	68973	1.000000	349978181	0.000522
119681144	709213856.000000	36867272	10000.000000	10980	71441	1.000000	14042	69126	1.000000	354460702	0.000928
119693798	709231803.000000	36859355	10000.000000	10827	71650	1.000000	14264	68937	1.000000	358928333	0.000746
119692762	709209885.000000	36855011	10000.000000	10846	71180	1.000000	14115	69757	1.000000	363396878	0.000264
119691782	709237228.000000	36862348	10000.000000	10969	71778	1.000000	14237	68952	1.000000	367853917	0.000317
119707657	709198375.000000	36863454	10000.000000	10837	71678	1.000000	14137	69438	1.000000	372305777	0.000511
119703318	709174611.000000	36861879	10000.000000	10966	71648	1.000000	14010	69645	1.000000	376752506	0.000613
119704759	709221221.000000	36863136	10000.000000	10900	72084	1.000000	13909	69355	1.000000	381188435	0.000533
119704887	709215490.000000	36863336	10000.000000	11057	71676	1.000000	13932	69632	1.000000	385619955	-0.000740
119697129	709229207.000000	36871508	10000.000000	10830	71817	1.000000	14181	68832	1.000000	390045419	-0.000641
119708009	709183744.000000	36864055	10000.000000	10916	71607	1.000000	13799	69714	1.000000	394463155	-0.000722
119703058	709143204.000000	36848856	10000.000000	10935	71665	1.000000	14009	69451	1.000000	398877383	-0.000636
119682150	709229594.000000	36858978	10000.000000	11008	71860	1.000000	14114	69407	1.000000	403276379	-0.001006
119696165	709195860.000000	36858120	10000.000000	10832	72266	1.000000	13922	69205	1.000000	407679487	-0.000938
119689762	709241495.000000	36867865	10000.000000	10908	71562	1.000000	14105	69257	1.000000	412071984	-0.001025
119689068	709201877.000000	36867119	10000.000000	10832	71890	1.000000	14015	69287	1.000000	416453830	-0.001180
119698693	709212444.000000	36861262	10000.000000	10943	71635	1.000000	14183	69350	1.000000	420826573	-0.001740
119698460	709229912.000000	36868602	10000.000000	10858	72353	1.000000	14057	69385	1.000000	425196475	-0.001472
119699532	709231594.000000	36858517	10000.000000	10931	71859	1.000000	13943	69385	1.000000	429560185	-0.001609
119695255	709213117.000000	36848358	10000.000000	10786	71933	1.000000	14087	69459	1.000000	433915000	-0.001480
119697859	709222439.000000	36865177	10000.000000	10741	72110	1.000000	14079	69347	1.000000	438267791	-0.001637
119688706	709248706.000000	36867526	10000.000000	10879	71695	1.000000	14324	69088	1.000000	442610995	-0.001921
119684213	709285283.000000	36857598	10000.000000	10927	72020	1.000000	14039	69436	1.000000	446949193	-0.001857
119681328	709231969.000000	36861328	10000.000000	10880	71889	1.000000	13991	69484	1.000000	451280738	-0.001751
119693849	709209517.000000	36865557	10000.000000	10837	71706	1.000000	14102	69154	1.000000	455605462	-0.001704
119690442	709205179.000000	36867565	10000.000000	10841	71432	1.000000	14126	69228	1.000000	459923540	-0.001655
119696327	709189461.000000	36851394	10000.000000	10920	71528	1.000000	13994	69780	1.000000	464237295	-0.001012
119698586	709261640.000000	36853518	10000.000000	10988	71815	1.000000	14147	69072	1.000000	468540989	-0.000946
npatches	nstrain	runtime	dt	init_x	init_y	init_y_blood	init_z	init_S	beta0	beta1	beta2	beta3	mean_beta	B	d	delta	delta_blood	b[0]	mut	m	CTL	c	g	epsilon	k	het	lambda	rho	omega	x_max	patch.dyna	DELTA	A	VA
10000	1	100.000000	0.000100	21900	9499	5000000	0.001000	10000000	27.736226	19.735441	22.176055	27.753425	20	8000000000.000000	0.010000	1.000000	1.000000	800000	0.000050	0.048000	1	0.001000	1.000000	25.000000	7.000000	0.500000	0.001000	0.001000	0.010000	31987	0	10.000000	7.000000	1.000000
sus	inf	inf_blood	z	x[0]	y[0][0]	z[0]	x[1]	y[1][0]	z[1]	S[0]	synchrony
219000000	94990000.000000	5000000	10.000000	21900	9499	0.001000	21900	9499	0.001000	10000000	0.000000
136739879	564357064.000000	29324701	10000.000000	10575	58640	1.000000	13309	56614	1.000000	13949570	0.000000
135704625	571410163.000000	29707052	10000.000000	10362	59173	1.000000	13167	57250	1.000000	18530643	0.000000
135698545	571480384.000000	29711905	10000.000000	10477	59026	1.000000	13160	57292	1.000000	23104928	0.000000
135699391	571509138.000000	29702267	10000.000000	10655	59178	1.000000	13339	56938	1.000000	27672635	0.000000
135689654	571462802.000000	29710636	10000.000000	10518	59499	1.000000	13264	57686	1.000000	32235430	0.000000
135707240	571467201.000000	29705249	10000.000000	10525	59228	1.000000	13275	57427	1.000000	36791293	0.000000
135679074	571545719.000000	29705008	10000.000000	10403	59801	1.000000	13178	57277	1.000000	41338372	0.000000
135700827	571470187.000000	29703753	10000.000000	10612	59232	1.000000	13284	57375	1.000000	45879717	0.000000
135704597	571454813.000000	29704455	10000.000000	10410	59273	1.000000	13194	57337	1.000000	50414109	0.000000
135680837	571483046.000000	29711663	10000.000000	10551	59772	1.000000	13301	57505	1.000000	54937838	0.000000
135713090	571478670.000000	29695986	10000.000000	10485	59319	1.000000	13213	57361	1.000000	59453727	0.000000
135692717	571506660.000000	29700565	10000.000000	10505	59763	1.000000	13285	57124	1.000000	63965753	0.000000
135696670	571482428.000000	29703118	10000.000000	10453	59555	1.000000	13260	57419	1.000000	68471176	0.000000
135687185	571535617.000000	29710818	10000.000000	10461	59318	1.000000	13333	57113	1.000000	72971514	0.000000
135703861	571486335.000000	29700585	10000.000000	10530	59218	1.000000	13169	57745	1.000000	77463505	0.000000
135698558	571508892.000000	29707732	10000.000000	10450	59901	1.000000	13240	57025	1.000000	81948347	0.000000
135692745	571534894.000000	29696849	10000.000000	10449	59900	1.000000	13333	57329	1.000000	86426733	0.000000
135711417	571450099.000000	29694016	10000.000000	10375	59464	1.000000	13353	57063	1.000000	90896492	0.000000
135706339	571490104.000000	29705011	10000.000000	10478	59200	1.000000	13287	57013	1.000000	95359401	0.000000
135700884	571498459.000000	29695912	10000.000000	10481	59046	1.000000	13087	57439	1.000000	99817313	0.000000
135708763	571495008.000000	29705664	10000.000000	10555	59232	1.000000	13181	57547	1.000000	104270165	0.000000
135709631	571460841.000000	29711668	10000.000000	10370	59798	1.000000	13308	57395	1.000000	108717842	0.000000
135706417	571459834.000000	29700476	10000.000000	10420	59812	1.000000	13322	57508	1.000000	113158963	0.000000
135694026	571490570.000000	29719460	10000.000000	10388	59459	1.000000	13323	57230	1.000000	117592690	0.000000
135694204	571435774.000000	29700553	10000.000000	10412	59363	1.000000	13265	57307	1.000000	122019804	0.000000
135690163	571494095.000000	29696261	10000.000000	10530	58985	1.000000	13141	57585	1.000000	126436263	0.000000
135691115	571508464.000000	29693973	10000.000000	10410	60205	1.000000	13410	57538	1.000000	130846996	0.000000
135684437	571448109.000000	29704795	10000.000000	10390	59274	1.000000	13225	57549	1.000000	135255430	0.000000
135701808	571483040.000000	29699230	10000.000000	10565	58983	1.000000	13116	57709	1.000000	139658004	0.000000
135720775	571458271.000000	29705616	10000.000000	10417	59668	1.000000	13254	57597	1.000000	144051157	0.000000
135693053	571486147.000000	29695267	10000.000000	10247	59292	1.000000	13298	57271	1.000000	148440943	0.000000
135695734	571490407.000000	29704727	10000.000000	10524	59611	1.000000	13230	57395	1.000000	152823371	0.000000
135714032	571479069.000000	29702944	10000.000000	10314	59877	1.000000	13122	57687	1.000000	157195670	0.000000
135686026	571500003.000000	29708749	10000.000000	10380	59485	1.000000	13161	57216	1.000000	161560276	0.000000
135694779	571491789.000000	29705699	10000.000000	10386	60121	1.000000	13322	57545	1.000000	165922507	0.000000
135705733	571451889.000000	29701527	10000.000000	10430	59409	1.000000	13460	57086	1.000000	170279988	0.000000
135699317	571501030.000000	29695831	10000.000000	10462	59497	1.000000	13306	57326	1.000000	174629380	0.000000
135696904	571484312.000000	29702094	10000.000000	10487	59329	1.000000	13308	57436	1.000000	178970330	0.000000
135698668	571485312.000000	29700638	10000.000000	10489	59543	1.000000	13066	57799	1.000000	183303552	0.000000
135704137	571441996.000000	29703778	10000.000000	10422	59777	1.000000	13229	57306	1.000000	187631283	-1.#IND00
135705947	571485482.000000	29701802	10000.000000	10359	59350	1.000000	13254	57459	1.000000	191952192	0.038400
135703944	571460047.000000	29690070	10000.000000	10552	59047	1.000000	13225	57574	1.000000	196263723	0.016962
135698826	571473297.000000	29694222	10000.000000	10437	59726	1.000000	13363	57237	1.000000	200569386	0.004216
135701986	571478045.000000	29703356	10000.000000	10507	59421	1.000000	13286	56981	1.000000	204870238	0.001449
135692307	571477297.000000	29714065	10000.000000	10463	59547	1.000000	13209	57276	1.000000	209166909	0.000366
135700554	571456947.000000	29705110	10000.000000	10569	59260	1.000000	13173	57396	1.000000	213457709	0.000905
135691522	571441714.000000	29710143	10000.000000	10379	59521	1.000000	13362	57043	1.000000	217742215	-0.001160
135696589	571498570.000000	29704902	10000.000000	10409	59250	1.000000	13127	57542	1.000000	222018305	-0.001247
135704460	571450451.000000	29707400	10000.000000	10505	59711	1.000000	13202	57621	1.000000	226291324	-0.002179
135705935	571499252.000000	29706167	10000.000000	10525	59429	1.000000	13210	57769	1.000000	230552677	-0.001616
135694342	571502092.000000	29693549	10000.000000	10493	58898	1.000000	13220	57773	1.000000	234807763	-0.000797
135697273	571503199.000000	29700281	10000.000000	10484	59451	1.000000	13095	57488	1.000000	239058547	0.000141
135715026	571485245.000000	29697166	10000.000000	10266	59650	1.000000	13217	57430	1.000000	243306755	0.000657
135722436	571469812.000000	29699426	10000.000000	10454	59429	1.000000	13192	56794	1.000000	247544809	0.000596
135711203	571476898.000000	29696344	10000.000000	10437	59657	1.000000	13329	57551	1.000000	251776188	0.000683
135696998	571471583.000000	29704615	10000.000000	10421	59428	1.000000	13149	57509	1.000000	255997224	-0.005666
135690249	571510176.000000	29709746	10000.000000	10543	59358	1.000000	13244	58170	1.000000	260213612	-0.005194
135701723	571465691.000000	29704243	10000.000000	10470	59267	1.000000	13199	57426	1.000000	264423789	-0.006638
135692615	571492332.000000	29699069	10000.000000	10425	59683	1.000000	13281	57430	1.000000	268628129	-0.006567
135695991	571470571.000000	29702044	10000.000000	10443	59706	1.000000	13275	57391	1.000000	272828584	-0.006072
135716075	571388147.000000	29702726	10000.000000	10375	59345	1.000000	13274	57516	1.000000	277024344	-0.005933
135696054	571462574.000000	29698752	10000.000000	10372	59830	1.000000	13166	57309	1.000000	281215611	-0.005861
135706998	571485022.000000	29693772	10000.000000	10479	59518	1.000000	13210	57305	1.000000	285394224	-0.005906
135708356	571438285.000000	29703438	10000.000000	10391	59461	1.000000	13146	57275	1.000000	289569254	-0.004809
135702961	571499889.000000	29699598	10000.000000	10461	59141	1.000000	13376	57462	1.000000	293737355	-0.004751
135702561	571425655.000000	29708597	10000.000000	10419	59508	1.000000	13204	57211	1.000000	297900407	-0.004281
135687320	571539096.000000	29705267	10000.000000	10440	59210	1.000000	13438	57306	1.000000	302053770	-0.004112
135696920	571503004.000000	29700922	10000.000000	10446	59182	1.000000	13278	57743	1.000000	306201083	-0.004378
135704997	571469676.000000	29705524	10000.000000	10434	59295	1.000000	13277	57465	1.000000	310341409	-0.004273
135715408	571445838.000000	29706755	10000.000000	10411	59691	1.000000	13162	57434	1.000000	314475787	-0.004544
135694969	571507846.000000	29713106	10000.000000	10554	59295	1.000000	13103	57593	1.000000	318611483	-0.004169
135713078	571457504.000000	29704556	10000.000000	10399	59862	1.000000	13278	57057	1.000000	322738268	-0.004202
135696758	571506434.000000	29708746	10000.000000	10454	59728	1.000000	13011	57782	1.000000	326858806	-0.004161
135688907	571489183.000000	29696316	10000.000000	10449	59290	1.000000	13258	57344	1.000000	330968106	-0.004160
135689800	571491719.000000	29704217	10000.000000	10431	59931	1.000000	13170	57226	1.000000	335069985	-0.004168
135703204	571462343.000000	29706859	10000.000000	10483	59313	1.000000	13169	57532	1.000000	339171312	-0.003845
135707535	571451236.000000	29690731	10000.000000	10614	59733	1.000000	13148	57239	1.000000	343265881	-0.003402
135696259	571488201.000000	29705284	10000.000000	10481	59138	1.000000	13322	57198	1.000000	347354526	-0.003589
135694405	571502576.000000	29695948	10000.000000	10578	59059	1.000000	13171	57807	1.000000	351430960	-0.004261
135692463	571504015.000000	29698625	10000.000000	10486	59725	1.000000	13157	57496	1.000000	355503269	-0.004200
135703550	571553300.000000	29707751	10000.000000	10498	59623	1.000000	13222	57632	1.000000	359569561	-0.005262
135709947	571481211.000000	29694211	10000.000000	10409	59196	1.000000	13310	57365	1.000000	363633843	-0.005946
135685443	571517391.000000	29700540	10000.000000	10470	59290	1.000000	13234	57243	1.000000	367688660	-0.005957
135707310	571475749.000000	29707098	10000.000000	10502	59460	1.000000	13333	57407	1.000000	371741739	-0.006146
135703004	571497570.000000	29702620	10000.000000	10456	59591	1.000000	13378	57204	1.000000	375784639	-0.005908
135706483	571468919.000000	29700794	10000.000000	10485	59552	1.000000	13263	57328	1.000000	379823960	-0.006028
135694236	571472444.000000	29703261	10000.000000	10511	59159	1.000000	13228	57826	1.000000	383855991	-0.006061
135706720	571473114.000000	29700911	10000.000000	10501	59445	1.000000	13079	57522	1.000000	387880594	-0.005998
135712387	571464221.000000	29697535	10000.000000	10425	59299	1.000000	13229	57505	1.000000	391900948	-0.006092
135699831	571500896.000000	29704939	10000.000000	10565	59024	1.000000	13161	57537	1.000000	395916000	-0.005724
135693722	571501240.000000	29704358	10000.000000	10512	59541	1.000000	13124	56940	1.000000	399926530	-0.005507
135715311	571465998.000000	29703459	10000.000000	10462	59714	1.000000	13186	57118	1.000000	403929804	-0.004696
135684770	571539536.000000	29698798	10000.000000	10441	59941	1.000000	13264	57309	1.000000	407925648	-0.004641
135714192	571432691.000000	29697642	10000.000000	10388	59942	1.000000	13242	57304	1.000000	411912568	-0.004564
135706486	571467528.000000	29699646	10000.000000	10456	59538	1.000000	13253	57370	1.000000	415899083	-0.003879
135712703	571476513.000000	29699789	10000.000000	10465	59780	1.000000	13247	57657	1.000000	419881645	-0.004891
135712259	571437660.000000	29707334	10000.000000	10505	59299	1.000000	13145	57672	1.000000	423854452	-0.004630
135698933	571439839.000000	29696880	10000.000000	10510	59481	1.000000	13287	57515	1.000000	427822902	-0.004700
135698077	571479831.000000	29701936	10000.000000	10364	59728	1.000000	13267	57228	1.000000	431785283	-0.004459
npatches	nstrain	runtime	dt	init_x	init_y	init_y_blood	init_z	init_S	beta0	beta1	beta2	beta3	mean_beta	B	d	delta	delta_blood	b[0]	mut	m	CTL	c	g	epsilon	k	het	lambda	rho	omega	x_max	patch.dyna	DELTA	A	VA
10000	1	100.000000	0.000100	21900	9499	5000000	0.001000	10000000	20.396937	28.597732	29.139938	26.811435	20	8000000000.000000	0.010000	1.000000	1.000000	800000	0.000050	0.048000	1	0.001000	1.000000	25.000000	8.000000	0.500000	0.001000	0.001000	0.010000	31987	0	10.000000	7.000000	1.000000
sus	inf	inf_blood	z	x[0]	y[0][0]	z[0]	x[1]	y[1][0]	z[1]	S[0]	synchrony
219000000	94990000.000000	5000000	10.000000	21900	9499	0.001000	21900	9499	0.001000	10000000	0.000000
153601844	456685987.000000	23742366	10000.000000	14728	46327	1.000000	11754	48333	1.000000	13600460	0.000000
152717428	461338371.000000	23977761	10000.000000	14536	46837	1.000000	11638	48529	1.000000	17752553	0.000000
152733066	461365985.000000	23973575	10000.000000	14421	46791	1.000000	11817	48842	1.000000	21900506	0.000000
152730639	461321107.000000	23983180	10000.000000	14610	46978	1.000000	11584	49110	1.000000	26047674	0.000000
152730215	461286535.000000	23975961	10000.000000	14456	46680	1.000000	11713	48871	1.000000	30184124	0.000000
152759115	461304364.000000	23975977	10000.000000	14680	46697	1.000000	11587	49025	1.000000	34316083	0.000000
152727559	461359947.000000	23985247	10000.000000	14596	46940	1.000000	11616	48658	1.000000	38441904	0.000000
152744766	461301181.000000	23973220	10000.000000	14700	46422	1.000000	11600	48755	1.000000	42558905	0.000000
152744853	461328041.000000	23987816	10000.000000	14521	46520	1.000000	11653	48644	1.000000	46675424	0.000000
152752320	461320299.000000	23975781	10000.000000	14644	46826	1.000000	11823	48541	1.000000	50779193	0.000000
152725538	461351301.000000	23972263	10000.000000	14583	46744	1.000000	11614	48830	1.000000	54882233	0.000000
152733449	461311933.000000	23986119	10000.000000	14610	46243	1.000000	11707	48786	1.000000	58974632	0.000000
152726684	461332800.000000	23973651	10000.000000	14539	46742	1.000000	11626	49058	1.000000	63061047	0.000000
152727890	461310839.000000	23977198	10000.000000	14557	46623	1.000000	11777	48526	1.000000	67144856	0.000000
152723633	461299915.000000	23980354	10000.000000	14627	46516	1.000000	11527	49156	1.000000	71221624	0.000000
152719853	461341952.000000	23983514	10000.000000	14677	46027	1.000000	11670	49238	1.000000	75297494	0.000000
152730810	461316151.000000	23982352	10000.000000	14468	46880	1.000000	11740	48332	1.000000	79361147	0.000000
152739331	461327962.000000	23970770	10000.000000	14687	46693	1.000000	11766	48565	1.000000	83417274	0.000000
152735407	461299383.000000	23977782	10000.000000	14624	46605	1.000000	11636	49005	1.000000	87468708	0.000000
152731328	461346487.000000	23971332	10000.000000	14695	46451	1.000000	11642	48428	1.000000	91512491	0.000000
152738385	461347838.000000	23976064	10000.000000	14543	46800	1.000000	11501	48854	1.000000	95549166	0.000000
152748717	461329594.000000	23981454	10000.000000	14766	46345	1.000000	11804	48690	1.000000	99588618	0.000000
152730909	461264778.000000	23975763	10000.000000	14592	46616	1.000000	11622	48958	1.000000	103620371	0.000000
152753115	461339739.000000	23973761	10000.000000	14594	46443	1.000000	11678	48935	1.000000	107639948	0.000000
152737732	461347129.000000	23970567	10000.000000	14682	46578	1.000000	11674	48575	1.000000	111654541	0.000000
152748857	461344159.000000	23979001	10000.000000	14676	46838	1.000000	11739	48636	1.000000	115664493	0.000000
152729449	461348652.000000	23975887	10000.000000	14750	46335	1.000000	11458	49245	1.000000	119666118	0.000000
152724547	461372500.000000	23976167	10000.000000	14509	46658	1.000000	11686	48595	1.000000	123664013	0.000000
152749119	461309682.000000	23971097	10000.000000	14515	46633	1.000000	11537	48838	1.000000	127655347	0.000000
152738172	461318262.000000	23973671	10000.000000	14567	46458	1.000000	11770	48672	1.000000	131641381	0.000000
152739389	461320562.000000	23985150	10000.000000	14669	46646	1.000000	11692	48434	1.000000	135625220	0.000000
152733724	461313775.000000	23972461	10000.000000	14743	46518	1.000000	11577	48709	1.000000	139596598	0.000000
152725156	461343597.000000	23973544	10000.000000	14516	46593	1.000000	11674	48543	1.000000	143565427	0.000000
152740133	461337895.000000	23981692	10000.000000	14660	46202	1.000000	11732	48593	1.000000	147526906	0.000000
152728934	461362297.000000	23974578	10000.000000	14513	46463	1.000000	11764	48460	1.000000	151485080	0.000000
152765160	461268832.000000	23967727	10000.000000	14664	46647	1.000000	11573	48796	1.000000	155434363	0.000000
152730428	461291545.000000	23970272	10000.000000	14647	46665	1.000000	11758	49021	1.000000	159376249	0.000000
152742317	461320211.000000	23981998	10000.000000	14602	46883	1.000000	11625	48701	1.000000	163311187	0.000000
152719588	461358433.000000	23975559	10000.000000	14626	46926	1.000000	11723	48760	1.000000	167241181	0.000000
152729440	461316931.000000	23976779	10000.000000	14510	46681	1.000000	11745	48559	1.000000	171167514	-1.#IND00
152741000	461336614.000000	23970617	10000.000000	14686	46731	1.000000	11653	48762	1.000000	175089263	-0.008000
152717772	461327530.000000	23983227	10000.000000	14511	47240	1.000000	11666	48739	1.000000	179000050	-0.003669
152734171	461312603.000000	23972144	10000.000000	14630	46745	1.000000	11860	48401	1.000000	182909366	-0.005328
152736035	461329565.000000	23970168	10000.000000	14538	46776	1.000000	11671	48575	1.000000	186810782	0.004304
152734760	461311156.000000	23978547	10000.000000	14514	46805	1.000000	11518	49003	1.000000	190712462	0.003196
152733742	461359014.000000	23970051	10000.000000	14881	46193	1.000000	11786	48131	1.000000	194601661	0.008650
152751890	461366017.000000	23969734	10000.000000	14567	46583	1.000000	11689	48528	1.000000	198486969	0.010241
152737470	461338425.000000	23965462	10000.000000	14501	46726	1.000000	11482	48689	1.000000	202365592	0.008252
152735212	461281933.000000	23980991	10000.000000	14618	46549	1.000000	11558	48933	1.000000	206238114	0.005964
152736555	461286843.000000	23978513	10000.000000	14638	46647	1.000000	11723	48850	1.000000	210105777	0.004284
152749313	461273119.000000	23982396	10000.000000	14816	46215	1.000000	11668	49130	1.000000	213967196	0.003058
152748415	461273293.000000	23975511	10000.000000	14697	45865	1.000000	11730	48869	1.000000	217823732	0.004232
152753194	461265460.000000	23978966	10000.000000	14646	46858	1.000000	11630	48557	1.000000	221673868	0.003938
152731046	461345393.000000	23983664	10000.000000	14636	46497	1.000000	11589	49149	1.000000	225520392	0.003798
152751881	461305601.000000	23981618	10000.000000	14618	46982	1.000000	11813	48575	1.000000	229360124	0.003830
152741239	461301253.000000	23973478	10000.000000	14636	46225	1.000000	11633	49004	1.000000	233193569	0.002792
152744415	461326978.000000	23984324	10000.000000	14565	46790	1.000000	11682	48870	1.000000	237022865	0.002486
152750733	461299013.000000	23976088	10000.000000	14597	46732	1.000000	11783	48509	1.000000	240841519	0.002184
152724148	461326626.000000	23980242	10000.000000	14564	46636	1.000000	11717	48357	1.000000	244658541	0.002502
152735072	461315942.000000	23977665	10000.000000	14431	46657	1.000000	11671	48746	1.000000	248468938	0.002696
152734866	461254032.000000	23976137	10000.000000	14567	46766	1.000000	11697	48816	1.000000	252274105	0.003583
152729285	461305529.000000	23973625	10000.000000	14551	46806	1.000000	11692	48706	1.000000	256069714	0.003093
152751404	461329124.000000	23970621	10000.000000	14519	46786	1.000000	11629	49196	1.000000	259865560	0.003390
152754352	461263777.000000	23978184	10000.000000	14611	46452	1.000000	11700	48730	1.000000	263651927	0.003444
152732276	461299855.000000	23973186	10000.000000	14528	46783	1.000000	11701	48766	1.000000	267434736	0.003317
152747857	461310250.000000	23982119	10000.000000	14787	46701	1.000000	11605	49014	1.000000	271212026	0.001827
152743137	461302911.000000	23968520	10000.000000	14701	46557	1.000000	11706	48747	1.000000	274982687	0.002010
152729008	461346652.000000	23982397	10000.000000	14538	47279	1.000000	11736	48517	1.000000	278746539	0.002001
152722653	461322517.000000	23979923	10000.000000	14865	46249	1.000000	11741	48791	1.000000	282506207	0.002147
152729661	461315159.000000	23976762	10000.000000	14847	45937	1.000000	11620	48807	1.000000	286259830	0.001089
152749847	461321693.000000	23971238	10000.000000	14533	46561	1.000000	11621	48757	1.000000	290008075	0.000864
152731324	461337212.000000	23978923	10000.000000	14578	46692	1.000000	11757	48747	1.000000	293754434	0.000847
152743862	461297575.000000	23980022	10000.000000	14574	46582	1.000000	11627	48462	1.000000	297494699	0.000832
152744572	461315680.000000	23980490	10000.000000	14705	46402	1.000000	11625	48766	1.000000	301225223	0.000046
152734924	461296940.000000	23973877	10000.000000	14396	46845	1.000000	11641	48870	1.000000	304950775	-0.000586
152717239	461337017.000000	23982746	10000.000000	14703	46730	1.000000	11666	48726	1.000000	308672407	-0.000611
152730673	461325726.000000	23975640	10000.000000	14568	46629	1.000000	11613	48762	1.000000	312388683	-0.000569
152740509	461312266.000000	23982753	10000.000000	14546	46843	1.000000	11559	48929	1.000000	316094031	-0.000455
152734143	461316014.000000	23981559	10000.000000	14738	46187	1.000000	11782	48695	1.000000	319797860	-0.000371
152752561	461285026.000000	23972137	10000.000000	14606	47054	1.000000	11682	48608	1.000000	323496502	-0.000224
152721345	461310292.000000	23975994	10000.000000	14481	46929	1.000000	11685	49020	1.000000	327189929	-0.000259
152735759	461319747.000000	23979823	10000.000000	14430	46645	1.000000	11630	48846	1.000000	330874462	-0.000083
152731775	461317588.000000	23983278	10000.000000	14528	46887	1.000000	11745	48776	1.000000	334554289	-0.000418
152748723	461299096.000000	23984251	10000.000000	14602	46843	1.000000	11592	48886	1.000000	338229993	0.000753
152747230	461328177.000000	23974302	10000.000000	14629	46830	1.000000	11743	48883	1.000000	341903336	0.001175
152725578	461328107.000000	23973279	10000.000000	14844	46368	1.000000	11632	48967	1.000000	345567180	0.002406
152728290	461337121.000000	23984185	10000.000000	14575	46474	1.000000	11627	49116	1.000000	349228116	0.002309
152748358	461308330.000000	23982067	10000.000000	14483	46480	1.000000	11629	48713	1.000000	352877690	0.002211
152750519	461306576.000000	23972777	10000.000000	14557	46678	1.000000	11650	48607	1.000000	356523574	0.003253
152718247	461293451.000000	23973790	10000.000000	14535	46915	1.000000	11592	48968	1.000000	360165537	0.003252
152747707	461348553.000000	23977488	10000.000000	14625	46670	1.000000	11482	49069	1.000000	363802031	0.003398
152750482	461305217.000000	23982086	10000.000000	14732	46820	1.000000	11396	49193	1.000000	367432254	0.003323
152740921	461335411.000000	23966225	10000.000000	14663	46631	1.000000	11507	48700	1.000000	371062607	0.003165
152744507	461356245.000000	23976609	10000.000000	14667	46465	1.000000	11777	47886	1.000000	374683577	0.002945
152745472	461307792.000000	23977123	10000.000000	14636	46649	1.000000	11600	49059	1.000000	378298843	0.002772
152742540	461343911.000000	23980524	10000.000000	14573	46734	1.000000	11636	48845	1.000000	381907964	0.002922
152755925	461312004.000000	23977112	10000.000000	14570	46469	1.000000	11762	48685	1.000000	385510084	0.002887
152738914	461305760.000000	23981067	10000.000000	14620	46667	1.000000	11657	48977	1.000000	389109044	0.002974
152743412	461293578.000000	23974613	10000.000000	14444	46755	1.000000	11710	48792	1.000000	392707008	0.002950
npatches	nstrain	runtime	dt	init_x	init_y	init_y_blood	init_z	init_S	beta0	beta1	beta2	beta3	mean_beta	B	d	delta	delta_blood	b[0]	mut	m	CTL	c	g	epsilon	k	het	lambda	rho	omega	x_max	patch.dyna	DELTA	A	VA
10000	1	100.000000	0.000100	21900	9499	5000000	0.001000	10000000	14.209917	24.867634	17.516339	23.465992	20	8000000000.000000	0.010000	1.000000	1.000000	800000	0.000050	0.048000	1	0.001000	1.000000	25.000000	9.000000	0.500000	0.001000	0.001000	0.010000	31987	0	10.000000	7.000000	1.000000
sus	inf	inf_blood	z	x[0]	y[0][0]	z[0]	x[1]	y[1][0]	z[1]	S[0]	synchrony
219000000	94990000.000000	5000000	10.000000	21900	9499	0.001000	21900	9499	0.001000	10000000	0.000000
168639095	374626534.000000	19469468	10000.000000	19623	35360	1.000000	14477	38971	1.000000	13293333	0.000000
167926846	377623850.000000	19627631	10000.000000	19619	35935	1.000000	14300	39664	1.000000	17065543	0.000000
167928053	377656956.000000	19631401	10000.000000	19679	35663	1.000000	14291	39738	1.000000	20836283	0.000000
167946140	377636774.000000	19630039	10000.000000	19507	36090	1.000000	14410	39485	1.000000	24598951	0.000000
167939213	377655302.000000	19625513	10000.000000	19570	35940	1.000000	14404	39702	1.000000	28362686	0.000000
167933065	377634750.000000	19637595	10000.000000	19735	35760	1.000000	14285	39792	1.000000	32118938	0.000000
167922999	377657617.000000	19628739	10000.000000	19497	35564	1.000000	14415	39320	1.000000	35867432	0.000000
167916433	377677619.000000	19626797	10000.000000	19560	35895	1.000000	14305	39267	1.000000	39612003	0.000000
167930240	377669774.000000	19637299	10000.000000	19580	35902	1.000000	14509	39587	1.000000	43352036	0.000000
167933138	377653939.000000	19625021	10000.000000	19629	35648	1.000000	14333	39524	1.000000	47084103	0.000000
167930458	377683963.000000	19624611	10000.000000	19647	36059	1.000000	14473	39163	1.000000	50809725	0.000000
167954592	377636517.000000	19629085	10000.000000	19714	35550	1.000000	14271	39708	1.000000	54532114	0.000000
167938401	377648847.000000	19628246	10000.000000	19377	36065	1.000000	14339	39671	1.000000	58248668	0.000000
167940680	377632279.000000	19625863	10000.000000	19404	36271	1.000000	14492	39497	1.000000	61959685	0.000000
167934127	377649289.000000	19626903	10000.000000	19506	35931	1.000000	14307	39492	1.000000	65663810	0.000000
167938006	377642835.000000	19623255	10000.000000	19508	35915	1.000000	14438	39325	1.000000	69363656	0.000000
167928062	377668875.000000	19627226	10000.000000	19363	35855	1.000000	14592	39287	1.000000	73054560	0.000000
167943008	377642517.000000	19632483	10000.000000	19595	35931	1.000000	14345	39294	1.000000	76741721	0.000000
167914532	377696016.000000	19627345	10000.000000	19522	35802	1.000000	14320	39552	1.000000	80425055	0.000000
167936399	377643547.000000	19625031	10000.000000	19521	35676	1.000000	14343	39172	1.000000	84100635	0.000000
167933323	377699383.000000	19630638	10000.000000	19659	35662	1.000000	14211	39759	1.000000	87771611	0.000000
167926059	377666382.000000	19632837	10000.000000	19465	36185	1.000000	14321	39514	1.000000	91441675	0.000000
167930189	377635237.000000	19626348	10000.000000	19363	35937	1.000000	14432	39275	1.000000	95100923	0.000000
167934551	377657071.000000	19628462	10000.000000	19597	35831	1.000000	14305	39464	1.000000	98753641	0.000000
167943117	377612588.000000	19630457	10000.000000	19652	36046	1.000000	14425	39613	1.000000	102404541	0.000000
167931991	377715571.000000	19625718	10000.000000	19408	35991	1.000000	14552	39321	1.000000	106046451	0.000000
167942124	377607744.000000	19631345	10000.000000	19416	35620	1.000000	14345	39502	1.000000	109684481	0.000000
167920173	377680386.000000	19628157	10000.000000	19577	35681	1.000000	14398	39445	1.000000	113318375	0.000000
167928687	377693804.000000	19630852	10000.000000	19694	35785	1.000000	14430	39559	1.000000	116947743	0.000000
167915846	377681898.000000	19632228	10000.000000	19593	35679	1.000000	14359	39130	1.000000	120566914	0.000000
167933110	377661774.000000	19628305	10000.000000	19527	35767	1.000000	14451	39593	1.000000	124183372	0.000000
167930105	377686241.000000	19633307	10000.000000	19443	35924	1.000000	14340	39743	1.000000	127794352	0.000000
167940093	377631224.000000	19625405	10000.000000	19644	35388	1.000000	14465	39319	1.000000	131402249	0.000000
167929291	377656941.000000	19624784	10000.000000	19459	35704	1.000000	14381	39471	1.000000	135002486	0.000000
167942945	377674319.000000	19629497	10000.000000	19364	35981	1.000000	14493	39402	1.000000	138600543	0.000000
167934808	377649610.000000	19632758	10000.000000	19627	35405	1.000000	14336	39317	1.000000	142190172	0.000000
167934270	377627601.000000	19631451	10000.000000	19386	35842	1.000000	14354	39566	1.000000	145772341	0.000000
167939386	377653227.000000	19629062	10000.000000	19570	35795	1.000000	14417	39096	1.000000	149351267	0.000000
167915179	377715572.000000	19631460	10000.000000	19552	35604	1.000000	14394	39123	1.000000	152926385	0.000000
167918966	377686007.000000	19630150	10000.000000	19579	35812	1.000000	14478	39530	1.000000	156494227	-1.#IND00
167929753	377681247.000000	19626201	10000.000000	19533	35905	1.000000	14412	39689	1.000000	160059039	0.000000
167915155	377711388.000000	19623762	10000.000000	19460	35845	1.000000	14336	39618	1.000000	163615291	0.010330
167908547	377712481.000000	19631016	10000.000000	19482	35965	1.000000	14379	39358	1.000000	167164778	0.010931
167924479	377667149.000000	19623736	10000.000000	19680	35543	1.000000	14263	39383	1.000000	170713491	0.012100
167916089	377693672.000000	19629042	10000.000000	19590	35780	1.000000	14273	39240	1.000000	174254252	0.008423
167933505	377711918.000000	19626487	10000.000000	19485	35672	1.000000	14298	39178	1.000000	177789584	0.008832
167954961	377652867.000000	19626178	10000.000000	19524	35476	1.000000	14441	39532	1.000000	181323915	0.001526
167933020	377647716.000000	19627670	10000.000000	19518	35742	1.000000	14232	39622	1.000000	184847948	0.000711
167941890	377667013.000000	19630562	10000.000000	19531	35837	1.000000	14351	39500	1.000000	188369413	0.001619
167939767	377624914.000000	19624834	10000.000000	19559	35963	1.000000	14282	39379	1.000000	191883966	0.002506
167939904	377582525.000000	19636614	10000.000000	19571	35715	1.000000	14153	39852	1.000000	195393808	0.003944
167955251	377603175.000000	19639077	10000.000000	19547	35821	1.000000	14419	39436	1.000000	198900203	0.004071
167945538	377693624.000000	19626066	10000.000000	19616	36023	1.000000	14289	39746	1.000000	202398684	0.002923
167954314	377616477.000000	19628428	10000.000000	19570	35873	1.000000	14297	39353	1.000000	205893008	0.003408
167936537	377635659.000000	19630188	10000.000000	19440	35941	1.000000	14393	39682	1.000000	209382593	0.002801
167936132	377642639.000000	19622745	10000.000000	19675	35922	1.000000	14571	39330	1.000000	212866863	0.001580
167932573	377662065.000000	19634675	10000.000000	19440	35637	1.000000	14358	39870	1.000000	216344613	0.002454
167947369	377653072.000000	19631779	10000.000000	19596	35572	1.000000	14350	39263	1.000000	219815856	0.001608
167933299	377609559.000000	19636511	10000.000000	19512	36236	1.000000	14274	39571	1.000000	223284511	0.004482
167932456	377661675.000000	19630062	10000.000000	19354	36164	1.000000	14238	39751	1.000000	226747060	0.004346
167947773	377662126.000000	19633761	10000.000000	19407	35446	1.000000	14286	39831	1.000000	230205344	0.003961
167923724	377666718.000000	19634980	10000.000000	19572	35730	1.000000	14214	39777	1.000000	233660371	0.003840
167924383	377701064.000000	19636802	10000.000000	19502	35797	1.000000	14334	39245	1.000000	237106618	0.003457
167938999	377671602.000000	19633334	10000.000000	19531	35999	1.000000	14384	39105	1.000000	240548166	0.003326
167929699	377639878.000000	19635466	10000.000000	19436	35518	1.000000	14183	39155	1.000000	243986652	0.003832
167939960	377675685.000000	19625326	10000.000000	19294	35919	1.000000	14482	39148	1.000000	247414807	0.003823
167927539	377634076.000000	19631776	10000.000000	19702	35611	1.000000	14435	39514	1.000000	250842221	0.005349
167946972	377675574.000000	19629984	10000.000000	19625	35680	1.000000	14287	39855	1.000000	254262018	0.004998
167934917	377644403.000000	19634827	10000.000000	19493	35962	1.000000	14281	39535	1.000000	257679214	0.004979
167921854	377668287.000000	19636230	10000.000000	19482	35480	1.000000	14271	39312	1.000000	261092515	0.005331
167945539	377648199.000000	19629638	10000.000000	19570	35626	1.000000	14399	39444	1.000000	264497228	0.004763
167941102	377635276.000000	19623550	10000.000000	19539	36015	1.000000	14467	39378	1.000000	267901385	0.003867
167941725	377672091.000000	19625986	10000.000000	19427	36057	1.000000	14424	39543	1.000000	271298862	0.003814
167924400	377699794.000000	19622799	10000.000000	19493	35980	1.000000	14256	39835	1.000000	274688942	0.003681
167924013	377684286.000000	19635014	10000.000000	19507	36050	1.000000	14527	39348	1.000000	278068984	0.003579
167933908	377685058.000000	19632096	10000.000000	19623	36179	1.000000	14325	39650	1.000000	281449047	0.001816
167920157	377692437.000000	19622386	10000.000000	19522	35999	1.000000	14506	39703	1.000000	284824989	0.001967
167943779	377648988.000000	19628428	10000.000000	19550	35736	1.000000	14444	39181	1.000000	288196051	0.002259
167923097	377654219.000000	19636756	10000.000000	19556	35929	1.000000	14420	39781	1.000000	291565691	0.002195
167932589	377648812.000000	19635256	10000.000000	19665	35776	1.000000	14437	39475	1.000000	294925484	0.002367
167921795	377658964.000000	19630752	10000.000000	19696	35831	1.000000	14441	39579	1.000000	298276319	0.001834
167938348	377650590.000000	19634530	10000.000000	19511	35877	1.000000	14309	39535	1.000000	301625116	0.001827
167936691	377661532.000000	19632562	10000.000000	19582	35762	1.000000	14424	39611	1.000000	304969607	0.001680
167963869	377623430.000000	19626116	10000.000000	19610	35208	1.000000	14290	39718	1.000000	308310381	0.001406
167939284	377647328.000000	19627429	10000.000000	19612	35595	1.000000	14190	39570	1.000000	311646810	0.001333
167931559	377625743.000000	19623030	10000.000000	19585	35768	1.000000	14373	39533	1.000000	314979105	0.001013
167911987	377676375.000000	19624476	10000.000000	19393	36028	1.000000	14146	39590	1.000000	318307856	0.001083
167924281	377670463.000000	19622563	10000.000000	19424	35724	1.000000	14380	39331	1.000000	321623928	0.002443
167939780	377641649.000000	19634303	10000.000000	19744	35885	1.000000	14407	39393	1.000000	324939692	0.001975
167956629	377654950.000000	19627622	10000.000000	19672	35863	1.000000	14512	39130	1.000000	328252181	0.002049
167932609	377653299.000000	19635847	10000.000000	19677	35689	1.000000	14426	39722	1.000000	331555023	0.002066
167925728	377668643.000000	19638551	10000.000000	19405	36028	1.000000	14324	39588	1.000000	334855739	0.001927
167931322	377619212.000000	19633507	10000.000000	19701	35584	1.000000	14415	39230	1.000000	338154173	0.001210
167929954	377642843.000000	19624686	10000.000000	19694	35632	1.000000	14321	39408	1.000000	341444372	0.001307
167925567	377658371.000000	19629781	10000.000000	19432	35381	1.000000	14570	39405	1.000000	344728269	0.001052
167930874	377647020.000000	19633818	10000.000000	19468	35507	1.000000	14224	39392	1.000000	348011593	0.000867
167911651	377687345.000000	19631910	10000.000000	19463	36088	1.000000	14432	39535	1.000000	351286793	0.000493
167921248	377681027.000000	19629288	10000.000000	19550	35681	1.000000	14309	39876	1.000000	354558756	0.000606
167939297	377642109.000000	19633723	10000.000000	19651	35880	1.000000	14311	39447	1.000000	357823893	-0.000089
npatches	nstrain	runtime	dt	init_x	init_y	init_y_blood	init_z	init_S	beta0	beta1	beta2	beta3	mean_beta	B	d	delta	delta_blood	b[0]	mut	m	CTL	c	g	epsilon	k	het	lambda	rho	omega	x_max	patch.dyna	DELTA	A	VA
10000	1	100.000000	0.000100	21900	9499	5000000	0.001000	10000000	11.239186	18.035621	10.602608	17.456704	20	8000000000.000000	0.010000	1.000000	1.000000	800000	0.000050	0.048000	1	0.001000	1.000000	25.000000	10.000000	0.500000	0.001000	0.001000	0.010000	31987	0	10.000000	7.000000	1.000000
sus	inf	inf_blood	z	x[0]	y[0][0]	z[0]	x[1]	y[1][0]	z[1]	S[0]	synchrony
219000000	94990000.000000	5000000	10.000000	21900	9499	0.001000	21900	9499	0.001000	10000000	0.000000
183377370	307788946.000000	15993187	10000.000000	22899	27656	1.000000	18937	30290	1.000000	12993323	0.000000
182785135	309883453.000000	16106435	10000.000000	23007	27674	1.000000	18995	30408	1.000000	16399961	0.000000
182758137	309966828.000000	16110957	10000.000000	23016	27779	1.000000	18774	30599	1.000000	19802646	0.000000
182762271	309982712.000000	16113516	10000.000000	23051	27751	1.000000	18783	30350	1.000000	23198940	0.000000
182803882	309918160.000000	16100315	10000.000000	23469	27619	1.000000	19144	30296	1.000000	26589714	0.000000
182773412	309938617.000000	16110423	10000.000000	23185	27489	1.000000	18940	30554	1.000000	29979123	0.000000
182771071	309918852.000000	16107567	10000.000000	22968	28006	1.000000	19041	30299	1.000000	33360653	0.000000
182778788	309933055.000000	16114063	10000.000000	23106	27572	1.000000	19031	30408	1.000000	36735918	0.000000
182797289	309889006.000000	16105670	10000.000000	23035	27753	1.000000	18971	30512	1.000000	40106485	0.000000
182778981	309919587.000000	16115988	10000.000000	23055	27668	1.000000	19082	30449	1.000000	43472539	0.000000
182760066	309921676.000000	16108401	10000.000000	23113	27839	1.000000	19043	30381	1.000000	46834439	0.000000
182778977	309950714.000000	16105596	10000.000000	23022	27347	1.000000	19125	30371	1.000000	50190596	0.000000
182761885	309966521.000000	16102568	10000.000000	23000	27440	1.000000	18879	30402	1.000000	53539032	0.000000
182784827	309914130.000000	16111880	10000.000000	22913	27900	1.000000	18940	30364	1.000000	56884844	0.000000
182783354	309922945.000000	16111914	10000.000000	23093	27515	1.000000	18968	30520	1.000000	60227345	0.000000
182781198	309958841.000000	16102586	10000.000000	23042	27537	1.000000	19076	30775	1.000000	63561984	0.000000
182797073	309887349.000000	16111495	10000.000000	22988	27723	1.000000	18822	30748	1.000000	66894634	0.000000
182799274	309894424.000000	16109812	10000.000000	22891	27800	1.000000	18998	30566	1.000000	70219435	0.000000
182789145	309918017.000000	16102068	10000.000000	22846	27857	1.000000	18999	30300	1.000000	73539126	0.000000
182773014	309923778.000000	16097513	10000.000000	23035	27805	1.000000	18958	30396	1.000000	76857806	0.000000
182775168	309955506.000000	16107958	10000.000000	22883	27698	1.000000	18918	30326	1.000000	80167354	0.000000
182758589	309946350.000000	16112016	10000.000000	23082	27608	1.000000	18897	30615	1.000000	83474190	0.000000
182785666	309904637.000000	16115782	10000.000000	23093	27798	1.000000	18922	31093	1.000000	86776897	0.000000
182763638	309959896.000000	16109254	10000.000000	22910	27811	1.000000	18744	30601	1.000000	90072499	0.000000
182782028	309941285.000000	16116507	10000.000000	23136	27626	1.000000	19044	30145	1.000000	93363966	0.000000
182779300	309916186.000000	16111069	10000.000000	22987	27847	1.000000	18930	30561	1.000000	96650631	0.000000
182789860	309918992.000000	16102919	10000.000000	23030	27777	1.000000	18875	30835	1.000000	99931845	0.000000
182791644	309881093.000000	16110216	10000.000000	22972	27721	1.000000	18863	30316	1.000000	103205638	0.000000
182800235	309868555.000000	16105203	10000.000000	23103	27513	1.000000	19039	30397	1.000000	106477160	0.000000
182770266	309927760.000000	16115097	10000.000000	23102	27136	1.000000	19193	30295	1.000000	109741757	0.000000
182757677	309968482.000000	16107866	10000.000000	23093	27790	1.000000	19014	30757	1.000000	113003459	0.000000
182791358	309899734.000000	16103804	10000.000000	22983	27930	1.000000	19034	30391	1.000000	116260155	0.000000
182784349	309936054.000000	16114164	10000.000000	23059	27737	1.000000	18979	30620	1.000000	119511780	0.000000
182762298	309938680.000000	16106523	10000.000000	22986	27748	1.000000	18970	30343	1.000000	122760797	0.000000
182764628	309966779.000000	16109175	10000.000000	23266	27614	1.000000	19031	30750	1.000000	126004645	0.000000
182771120	309933821.000000	16108021	10000.000000	22929	27488	1.000000	18978	30347	1.000000	129243112	0.000000
182793383	309905250.000000	16112730	10000.000000	22874	27999	1.000000	19122	30367	1.000000	132477034	0.000000
182790720	309903392.000000	16104709	10000.000000	23099	27925	1.000000	19112	30337	1.000000	135702989	0.000000
182782580	309930068.000000	16111737	10000.000000	22971	27662	1.000000	19126	30338	1.000000	138924836	0.000000
182769783	309925010.000000	16111119	10000.000000	23001	27658	1.000000	18762	30794	1.000000	142142174	-1.#IND00
182779145	309903132.000000	16110002	10000.000000	23101	27323	1.000000	18780	30912	1.000000	145350715	-0.026400
182779147	309903768.000000	16108953	10000.000000	22991	27211	1.000000	18814	30536	1.000000	148560591	-0.008219
182788541	309896227.000000	16116505	10000.000000	22910	27651	1.000000	19026	30443	1.000000	151762631	-0.007543
182771194	309921519.000000	16103990	10000.000000	23019	27713	1.000000	18957	30476	1.000000	154962090	-0.002925
182797793	309891259.000000	16110863	10000.000000	22951	27850	1.000000	18862	30726	1.000000	158157880	0.002011
182796313	309890491.000000	16101733	10000.000000	23083	27855	1.000000	18920	30587	1.000000	161347098	0.003090
182787455	309934074.000000	16105991	10000.000000	23125	27556	1.000000	19028	30309	1.000000	164531985	0.001147
182786481	309940927.000000	16115275	10000.000000	22953	27750	1.000000	18863	30616	1.000000	167713057	0.003280
182773233	309946751.000000	16106500	10000.000000	23139	27301	1.000000	18700	31014	1.000000	170884474	0.005732
182788350	309928393.000000	16102612	10000.000000	23056	27609	1.000000	18997	30408	1.000000	174050470	0.003868
182780481	309946095.000000	16109361	10000.000000	22942	27914	1.000000	18902	30789	1.000000	177217280	0.003671
182777292	309919413.000000	16115311	10000.000000	23020	27915	1.000000	19040	30152	1.000000	180375358	0.003431
182775190	309934073.000000	16109331	10000.000000	23155	27846	1.000000	18932	30591	1.000000	183529357	0.003176
182787277	309920054.000000	16108014	10000.000000	22854	27442	1.000000	19121	30511	1.000000	186677102	0.000771
182780668	309907156.000000	16104615	10000.000000	23040	27312	1.000000	19014	30764	1.000000	189826962	-0.001342
182773547	309918487.000000	16109303	10000.000000	23000	27641	1.000000	19088	30430	1.000000	192967939	0.002503
182787134	309899782.000000	16113100	10000.000000	22951	27807	1.000000	19019	30199	1.000000	196105824	0.000961
182782234	309901127.000000	16112164	10000.000000	23057	27782	1.000000	19182	30510	1.000000	199237303	0.001428
182795149	309908813.000000	16110276	10000.000000	22855	27878	1.000000	18912	30357	1.000000	202365734	0.001174
182784807	309895507.000000	16112354	10000.000000	23019	27521	1.000000	18890	30232	1.000000	205488357	0.001948
182784441	309935642.000000	16107757	10000.000000	23141	27639	1.000000	19017	30295	1.000000	208605988	-0.000316
182790987	309908209.000000	16108532	10000.000000	22995	27684	1.000000	19103	30661	1.000000	211724405	-0.000618
182752392	309960055.000000	16110929	10000.000000	23239	27727	1.000000	18836	31144	1.000000	214834788	-0.001561
182781285	309935344.000000	16111352	10000.000000	22947	27609	1.000000	18868	30588	1.000000	217937871	-0.001640
182791379	309937851.000000	16104599	10000.000000	23227	27715	1.000000	18980	30555	1.000000	221038512	-0.001255
182770066	309949700.000000	16108306	10000.000000	23005	27305	1.000000	18889	30623	1.000000	224134895	-0.001436
182785484	309927772.000000	16103545	10000.000000	22961	27595	1.000000	19106	30519	1.000000	227227172	-0.001798
182775891	309950743.000000	16106140	10000.000000	23001	27818	1.000000	18995	30534	1.000000	230315152	-0.000802
182779931	309947462.000000	16107054	10000.000000	22932	27603	1.000000	19006	30610	1.000000	233394734	-0.003370
182767682	309909009.000000	16109752	10000.000000	23048	27646	1.000000	18971	30439	1.000000	236472282	-0.003554
182794494	309888018.000000	16106752	10000.000000	23063	27649	1.000000	18908	30560	1.000000	239543763	-0.004107
182778181	309907492.000000	16107892	10000.000000	22984	27796	1.000000	19028	30693	1.000000	242611645	-0.003952
182764654	309952995.000000	16103184	10000.000000	22986	27633	1.000000	18959	30410	1.000000	245675007	-0.001672
182783150	309903297.000000	16106211	10000.000000	22927	27549	1.000000	18958	30402	1.000000	248732939	-0.003043
182787073	309904737.000000	16115103	10000.000000	22927	27693	1.000000	18917	30347	1.000000	251785309	-0.002549
182764239	309946095.000000	16103141	10000.000000	23038	27644	1.000000	18862	30411	1.000000	254833058	-0.002691
182775060	309934232.000000	16111861	10000.000000	23236	27531	1.000000	18995	30483	1.000000	257876977	-0.002630
182768311	309934895.000000	16112863	10000.000000	23009	27790	1.000000	18831	30586	1.000000	260915799	-0.001353
182787828	309907807.000000	16101341	10000.000000	22964	27678	1.000000	18835	30704	1.000000	263946890	-0.001306
182774979	309930272.000000	16105248	10000.000000	23196	27916	1.000000	18782	30801	1.000000	266976689	-0.000922
182788119	309894704.000000	16103610	10000.000000	23183	27565	1.000000	18745	30742	1.000000	270007011	-0.000591
182767708	309932268.000000	16106062	10000.000000	22860	27685	1.000000	18837	30587	1.000000	273029190	-0.000474
182777563	309930602.000000	16107269	10000.000000	22935	27988	1.000000	18950	30555	1.000000	276045968	-0.000884
182791243	309905973.000000	16106997	10000.000000	22955	27724	1.000000	18933	30250	1.000000	279057925	-0.000754
182763880	309940335.000000	16108521	10000.000000	23142	27918	1.000000	18907	30612	1.000000	282066786	-0.000862
182768121	309941863.000000	16109138	10000.000000	23104	27665	1.000000	18765	30737	1.000000	285072452	-0.001329
182787072	309931485.000000	16109815	10000.000000	23034	27290	1.000000	18819	31024	1.000000	288073070	-0.001141
182778885	309937158.000000	16115953	10000.000000	23027	27751	1.000000	18969	30638	1.000000	291067071	-0.001290
182777914	309928510.000000	16110199	10000.000000	23102	27654	1.000000	18957	30077	1.000000	294056585	-0.001206
182769412	309941264.000000	16106637	10000.000000	23133	27753	1.000000	19029	30750	1.000000	297039259	-0.001614
182782819	309935029.000000	16106074	10000.000000	23001	27344	1.000000	18940	30508	1.000000	300018025	-0.001879
182766628	309956206.000000	16107895	10000.000000	22991	27749	1.000000	19018	30502	1.000000	302994045	-0.001994
182773953	309928840.000000	16109892	10000.000000	23024	27549	1.000000	18987	30729	1.000000	305963664	-0.002330
182789421	309914847.000000	16110791	10000.000000	23110	27506	1.000000	18982	30654	1.000000	308932853	-0.001745
182792269	309922921.000000	16106784	10000.000000	23259	27490	1.000000	18834	29985	1.000000	311893334	-0.001659
182772012	309943572.000000	16108274	10000.000000	23056	27848	1.000000	18765	30764	1.000000	314852195	-0.001300
182779083	309903069.000000	16105649	10000.000000	23149	27767	1.000000	18940	30241	1.000000	317807565	-0.001918
182779816	309922389.000000	16104489	10000.000000	22942	27968	1.000000	18992	30617	1.000000	320758693	-0.001994
182754237	309956217.000000	16114444	10000.000000	23085	27649	1.000000	19078	30708	1.000000	323702608	-0.001790
199449247	249141800.000000	12945509	10000.000000	20799	24307	1.000000	16971	27270	1.000000	12663753	0.000000
198921344	250763022.000000	13030656	10000.000000	20929	24086	1.000000	16920	27112	1.000000	15666893	0.000000
198911030	250779492.000000	13041808	10000.000000	20931	24468	1.000000	16944	27145	1.000000	18667833	0.000000
198945154	250731876.000000	13033925	10000.000000	20890	24249	1.000000	17110	26898	1.000000	21659304	0.000000
198915967	250763999.000000	13031006	10000.000000	20883	24322	1.000000	16918	27195	1.000000	24653018	0.000000
198927051	250768503.000000	13036546	10000.000000	20909	24620	1.000000	16907	27079	1.000000	27638914	0.000000
198917050	250770887.000000	13036313	10000.000000	20766	24250	1.000000	16977	27172	1.000000	30620147	0.000000
198906484	250766688.000000	13031252	10000.000000	20934	24366	1.000000	16814	27184	1.000000	33595174	0.000000
198887385	250821657.000000	13035123	10000.000000	20885	24359	1.000000	17097	26895	1.000000	36570859	0.000000
198924190	250745672.000000	13038149	10000.000000	20879	24714	1.000000	17035	26965	1.000000	39540513	0.000000
198908215	250730936.000000	13029060	10000.000000	20771	24134	1.000000	16970	27290	1.000000	42504065	0.000000
198927497	250737672.000000	13030058	10000.000000	21023	24150	1.000000	16904	26785	1.000000	45463319	0.000000
198903182	250783017.000000	13030066	10000.000000	20629	24670	1.000000	16816	27087	1.000000	48417862	0.000000
198926677	250713440.000000	13031227	10000.000000	20993	24526	1.000000	17090	27149	1.000000	51369875	0.000000
198912188	250752094.000000	13027625	10000.000000	21023	24529	1.000000	16868	27204	1.000000	54311232	0.000000
198923614	250761860.000000	13025121	10000.000000	20714	24370	1.000000	16949	27047	1.000000	57251565	0.000000
198911310	250756523.000000	13032549	10000.000000	20832	24106	1.000000	17034	26765	1.000000	60188119	0.000000
198901242	250778102.000000	13032614	10000.000000	20791	24202	1.000000	16906	27160	1.000000	63119921	0.000000
198907410	250740491.000000	13026961	10000.000000	20646	24568	1.000000	16891	26815	1.000000	66048325	0.000000
198903406	250766886.000000	13038363	10000.000000	20922	24582	1.000000	16969	27339	1.000000	68969519	0.000000
198880971	250830051.000000	13042387	10000.000000	20956	24365	1.000000	16879	27143	1.000000	71891739	0.000000
198923512	250764947.000000	13033279	10000.000000	20968	24397	1.000000	16923	27044	1.000000	74809327	0.000000
198925507	250742602.000000	13031053	10000.000000	20830	24437	1.000000	16937	26915	1.000000	77718861	0.000000
198923878	250751977.000000	13037012	10000.000000	20934	24243	1.000000	17043	27101	1.000000	80622064	0.000000
198915506	250759602.000000	13027864	10000.000000	20775	24288	1.000000	16915	26954	1.000000	83524996	0.000000
198946746	250715128.000000	13028060	10000.000000	20939	24457	1.000000	17047	26724	1.000000	86424196	0.000000
198929701	250745083.000000	13038337	10000.000000	20912	24449	1.000000	16952	27214	1.000000	89320072	0.000000
198916532	250756403.000000	13034975	10000.000000	20735	24226	1.000000	17077	27077	1.000000	92210072	0.000000
198912716	250754913.000000	13033894	10000.000000	20807	24456	1.000000	16866	26912	1.000000	95091549	0.000000
198914396	250782759.000000	13031476	10000.000000	20899	24391	1.000000	16803	27234	1.000000	97969015	0.000000
198914782	250770375.000000	13032986	10000.000000	20817	24306	1.000000	17002	26992	1.000000	100847864	0.000000
198907743	250782555.000000	13033801	10000.000000	20878	24707	1.000000	16965	26936	1.000000	103717953	0.000000
198892065	250802308.000000	13034048	10000.000000	20973	24460	1.000000	17006	26817	1.000000	106583122	0.000000
198918108	250749296.000000	13026906	10000.000000	20551	24519	1.000000	16961	27188	1.000000	109444419	0.000000
198903917	250767527.000000	13023927	10000.000000	20936	24389	1.000000	17027	27181	1.000000	112301254	0.000000
198913590	250768739.000000	13035319	10000.000000	20796	24745	1.000000	17081	27395	1.000000	115157985	0.000000
198915975	250775026.000000	13035590	10000.000000	21036	24521	1.000000	17062	27088	1.000000	118007096	0.000000
198929362	250742332.000000	13030624	10000.000000	20885	24104	1.000000	17044	26862	1.000000	120854037	0.000000
198913990	250727703.000000	13031434	10000.000000	20920	24317	1.000000	16957	26801	1.000000	123696990	0.000000
198937862	250714309.000000	13027962	10000.000000	20889	24136	1.000000	16876	27071	1.000000	126534770	-1.#IND00
198910929	250740824.000000	13038766	10000.000000	20807	24792	1.000000	17038	26890	1.000000	129366946	0.004800
198891093	250812756.000000	13034081	10000.000000	20676	24459	1.000000	17016	27068	1.000000	132199729	-0.008155
198920046	250753148.000000	13037328	10000.000000	20917	24332	1.000000	17108	26794	1.000000	135022733	-0.011593
198917177	250728584.000000	13034617	10000.000000	20728	24724	1.000000	16870	27292	1.000000	137838550	-0.013140
198910584	250762274.000000	13034069	10000.000000	21072	24390	1.000000	17101	27181	1.000000	140654259	-0.005892
198923943	250719201.000000	13036244	10000.000000	20858	24465	1.000000	16988	27023	1.000000	143468358	-0.001260
198918545	250741912.000000	13039215	10000.000000	20914	24471	1.000000	16886	27105	1.000000	146278389	-0.001004
198915974	250764892.000000	13034801	10000.000000	21004	24507	1.000000	16845	27241	1.000000	149082317	-0.001700
198896211	250815560.000000	13039047	10000.000000	20951	24432	1.000000	16955	27275	1.000000	151881558	-0.004337
198923454	250760988.000000	13031219	10000.000000	20867	24618	1.000000	16968	27240	1.000000	154676625	-0.003866
198922486	250736880.000000	13024343	10000.000000	20858	24408	1.000000	16919	27335	1.000000	157469905	-0.004071
198906925	250777746.000000	13043247	10000.000000	20946	24130	1.000000	16910	27272	1.000000	160252064	-0.003411
198930842	250751145.000000	13032453	10000.000000	20998	24337	1.000000	16900	27115	1.000000	163035495	-0.002717
198894137	250779106.000000	13035266	10000.000000	20794	24443	1.000000	16821	27088	1.000000	165812289	-0.002370
198909776	250771660.000000	13033341	10000.000000	20901	24467	1.000000	16954	26980	1.000000	168587779	-0.003007
198901096	250798326.000000	13035118	10000.000000	20843	24367	1.000000	17079	27189	1.000000	171359699	-0.001881
198902169	250782498.000000	13032651	10000.000000	20794	24256	1.000000	17034	27081	1.000000	174125610	-0.001674
198916512	250745149.000000	13030007	10000.000000	20719	24682	1.000000	16887	27293	1.000000	176887900	-0.005814
198912732	250756508.000000	13031007	10000.000000	20627	24460	1.000000	16816	27379	1.000000	179645969	-0.005545
198915649	250787625.000000	13033012	10000.000000	20853	24553	1.000000	16929	26979	1.000000	182399208	-0.005447
198918656	250715696.000000	13035915	10000.000000	20758	24470	1.000000	17094	26889	1.000000	185148590	-0.004687
198888577	250764656.000000	13031550	10000.000000	20946	24220	1.000000	17051	26684	1.000000	187894490	-0.005455
198905119	250774482.000000	13035037	10000.000000	21012	24533	1.000000	17003	27144	1.000000	190636920	-0.005259
198916750	250734114.000000	13030516	10000.000000	20868	24292	1.000000	16997	27235	1.000000	193373200	-0.005732
198903110	250769239.000000	13038197	10000.000000	20937	24410	1.000000	16969	26855	1.000000	196107910	-0.003643
198901197	250802007.000000	13037489	10000.000000	21006	24306	1.000000	17215	26913	1.000000	198836824	-0.003442
198913111	250763450.000000	13032891	10000.000000	20958	24434	1.000000	17134	26830	1.000000	201560752	-0.003008
198904296	250762511.000000	13033719	10000.000000	20957	24664	1.000000	16943	27263	1.000000	204282291	-0.003099
198926748	250732102.000000	13036943	10000.000000	20908	24386	1.000000	16949	27190	1.000000	206999605	-0.002990
198910005	250776016.000000	13036494	10000.000000	20736	24298	1.000000	17017	27051	1.000000	209713656	-0.002680
198898682	250765026.000000	13030875	10000.000000	20957	24661	1.000000	16936	27133	1.000000	212421742	-0.002855
198918139	250750045.000000	13034411	10000.000000	20940	23971	1.000000	16848	27154	1.000000	215126074	-0.002495
198914883	250768942.000000	13032660	10000.000000	20812	24496	1.000000	16888	27236	1.000000	217824593	-0.002365
198914609	250791551.000000	13028029	10000.000000	20831	24565	1.000000	16814	27246	1.000000	220522629	-0.001955
198895785	250805561.000000	13031644	10000.000000	20717	24428	1.000000	17178	26844	1.000000	223213691	-0.001372
198911107	250773786.000000	13034458	10000.000000	20874	24330	1.000000	17033	26938	1.000000	225901985	-0.001170
198920173	250736703.000000	13037177	10000.000000	21018	24227	1.000000	17041	27086	1.000000	228587864	-0.001281
198934089	250738839.000000	13037687	10000.000000	20856	24193	1.000000	16906	27020	1.000000	231268509	-0.001270
198901306	250778973.000000	13030191	10000.000000	20921	24222	1.000000	16894	26981	1.000000	233942282	-0.000634
198906405	250770896.000000	13033520	10000.000000	20769	24522	1.000000	16980	27084	1.000000	236613008	-0.000763
198915141	250764728.000000	13028806	10000.000000	20652	24516	1.000000	17064	26978	1.000000	239281871	-0.000908
198906222	250748576.000000	13035359	10000.000000	20910	24581	1.000000	17180	26929	1.000000	241945270	-0.001487
198928855	250728396.000000	13034589	10000.000000	20803	24257	1.000000	17051	27064	1.000000	244602144	-0.001330
198911717	250758421.000000	13036943	10000.000000	20848	24354	1.000000	17029	26895	1.000000	247259000	-0.001167
198900596	250781470.000000	13029792	10000.000000	20683	24500	1.000000	17033	27345	1.000000	249911144	-0.001389
198904918	250755278.000000	13027612	10000.000000	21076	24193	1.000000	17201	26911	1.000000	252562433	-0.000935
198907299	250746833.000000	13033387	10000.000000	20831	24464	1.000000	16932	27306	1.000000	255206586	-0.000756
198918033	250749891.000000	13027307	10000.000000	20988	24395	1.000000	17075	26774	1.000000	257846825	-0.000704
198933788	250747590.000000	13029834	10000.000000	20672	24565	1.000000	17138	26955	1.000000	260481214	-0.000739
198914742	250747069.000000	13033422	10000.000000	20897	24438	1.000000	17025	26896	1.000000	263116315	-0.000571
198923363	250762562.000000	13039154	10000.000000	20958	24080	1.000000	16991	27198	1.000000	265746693	-0.000270
198912983	250758168.000000	13035424	10000.000000	20891	24347	1.000000	17020	26972	1.000000	268371983	-0.000616
198925960	250745729.000000	13034803	10000.000000	20775	24412	1.000000	16978	27179	1.000000	270992892	-0.000706
198927739	250729732.000000	13028843	10000.000000	20768	24595	1.000000	16950	26947	1.000000	273608486	-0.000747
198937224	250712703.000000	13035178	10000.000000	20822	24557	1.000000	16902	27245	1.000000	276220988	-0.000755
198884220	250797068.000000	13041614	10000.000000	20913	24533	1.000000	17024	27143	1.000000	278830590	-0.000915
198934585	250727591.000000	13034206	10000.000000	20890	24392	1.000000	17131	27118	1.000000	281433701	-0.000899
198910164	250798976.000000	13033492	10000.000000	20878	24509	1.000000	17113	26936	1.000000	284036130	-0.000857
198920697	250759802.000000	13030618	10000.000000	20790	24503	1.000000	16951	26967	1.000000	286633706	-0.000810
npatches	nstrain	runtime	dt	init_x	init_y	init_y_blood	init_z	init_S	beta0	beta1	beta2	beta3	mean_beta	B	d	delta	delta_blood	b[0]	mut	m	CTL	c	g	epsilon	k	het	lambda	rho	omega	x_max	patch.dyna	DELTA	A	VA
10000	1	100.000000	0.000100	21900	9499	5000000	0.001000	10000000	27.202621	20.997295	24.752393	22.315683	20	8000000000.000000	0.010000	1.000000	1.000000	800000	0.000050	0.048000	1	0.001000	1.000000	25.000000	12.000000	0.500000	0.001000	0.001000	0.010000	31987	0	10.000000	7.000000	1.000000
sus	inf	inf_blood	z	x[0]	y[0][0]	z[0]	x[1]	y[1][0]	z[1]	S[0]	synchrony
219000000	94990000.000000	5000000	10.000000	21900	9499	0.001000	21900	9499	0.001000	10000000	0.000000
214250043	201860457.000000	10489894	10000.000000	18176	22228	1.000000	20672	20691	1.000000	12365489	0.000000
213768018	203109438.000000	10556030	10000.000000	18140	22518	1.000000	20633	20866	1.000000	14998099	0.000000
213749628	203149369.000000	10560150	10000.000000	18021	22132	1.000000	20797	20462	1.000000	17628233	0.000000
213768670	203114178.000000	10558239	10000.000000	18127	22443	1.000000	20737	20603	1.000000	20253023	0.000000
213756914	203141036.000000	10560208	10000.000000	17994	22482	1.000000	20639	20570	1.000000	22875640	0.000000
213728656	203135203.000000	10557279	10000.000000	18262	22392	1.000000	20793	20651	1.000000	25493940	0.000000
213750606	203138166.000000	10562445	10000.000000	18187	22308	1.000000	20849	20631	1.000000	28105813	0.000000
213756446	203150317.000000	10559017	10000.000000	18342	22579	1.000000	20820	20559	1.000000	30718190	0.000000
213783817	203076176.000000	10561633	10000.000000	18512	22189	1.000000	20707	20807	1.000000	33322684	0.000000
213761575	203133605.000000	10564456	10000.000000	18064	22525	1.000000	20805	20777	1.000000	35923129	0.000000
213752602	203139915.000000	10559640	10000.000000	18225	22113	1.000000	20761	20725	1.000000	38518441	0.000000
213778888	203093255.000000	10554544	10000.000000	18183	22182	1.000000	20731	20475	1.000000	41111378	0.000000
213766699	203136855.000000	10554923	10000.000000	18167	22322	1.000000	20623	20635	1.000000	43703056	0.000000
213770627	203103351.000000	10555993	10000.000000	17885	22846	1.000000	20802	20630	1.000000	46289893	0.000000
213763714	203126613.000000	10558857	10000.000000	18028	22519	1.000000	20881	20622	1.000000	48872655	0.000000
213767879	203127833.000000	10559563	10000.000000	18373	22399	1.000000	20632	20620	1.000000	51451026	0.000000
213757703	203142660.000000	10553240	10000.000000	18165	22217	1.000000	20716	20988	1.000000	54026450	0.000000
213747118	203142261.000000	10557279	10000.000000	18106	22561	1.000000	20827	20658	1.000000	56596575	0.000000
213783530	203101261.000000	10560091	10000.000000	18176	22178	1.000000	20831	20972	1.000000	59162411	0.000000
213753486	203126097.000000	10561407	10000.000000	18116	22432	1.000000	20669	20429	1.000000	61726762	0.000000
213775998	203075255.000000	10553386	10000.000000	17975	22829	1.000000	20685	20596	1.000000	64286237	0.000000
213732956	203172431.000000	10563150	10000.000000	18228	22259	1.000000	20653	20805	1.000000	66842669	0.000000
213757718	203141779.000000	10554446	10000.000000	18140	22699	1.000000	20668	20616	1.000000	69395157	0.000000
213769824	203084922.000000	10555568	10000.000000	18176	22399	1.000000	20782	20716	1.000000	71944959	0.000000
213784812	203076390.000000	10562444	10000.000000	18278	22239	1.000000	20825	20434	1.000000	74488462	0.000000
213759329	203125608.000000	10560332	10000.000000	18155	22566	1.000000	20619	20877	1.000000	77029159	0.000000
213750842	203162378.000000	10559908	10000.000000	18175	22314	1.000000	21066	20889	1.000000	79565976	0.000000
213750083	203141153.000000	10558784	10000.000000	18109	22292	1.000000	20726	20878	1.000000	82098159	0.000000
213762665	203124680.000000	10556094	10000.000000	18174	22421	1.000000	20909	20982	1.000000	84624051	0.000000
213742632	203121564.000000	10561151	10000.000000	18174	22521	1.000000	20759	20705	1.000000	87147922	0.000000
213780885	203080685.000000	10562985	10000.000000	18315	22180	1.000000	20586	20801	1.000000	89666555	0.000000
213765224	203100594.000000	10558012	10000.000000	18284	22527	1.000000	20685	20568	1.000000	92182328	0.000000
213756196	203139254.000000	10558621	10000.000000	18216	22455	1.000000	20779	20744	1.000000	94695639	0.000000
213770199	203121913.000000	10552618	10000.000000	18050	22427	1.000000	20667	20769	1.000000	97203441	0.000000
213752260	203143516.000000	10558537	10000.000000	18164	22883	1.000000	20798	20852	1.000000	99709110	0.000000
213776605	203133398.000000	10555662	10000.000000	18260	22318	1.000000	20629	20593	1.000000	102212024	0.000000
213764402	203136533.000000	10553105	10000.000000	18192	22478	1.000000	20588	20648	1.000000	104712296	0.000000
213784338	203078489.000000	10558279	10000.000000	18067	22880	1.000000	20786	20635	1.000000	107208283	0.000000
213771695	203130965.000000	10562128	10000.000000	18127	22507	1.000000	20644	20767	1.000000	109703608	0.000000
213760019	203150075.000000	10559550	10000.000000	18061	22599	1.000000	20985	20909	1.000000	112189493	-1.#IND00
213749115	203148762.000000	10554919	10000.000000	18152	22673	1.000000	20751	20804	1.000000	114673939	0.044800
213781707	203089535.000000	10554903	10000.000000	18092	22585	1.000000	20660	20817	1.000000	117154322	0.028595
213768234	203100621.000000	10555779	10000.000000	18138	22392	1.000000	20717	20632	1.000000	119629561	0.017984
213774568	203114108.000000	10555200	10000.000000	17998	22539	1.000000	20660	20749	1.000000	122102448	0.009273
213772554	203087502.000000	10544772	10000.000000	18226	22186	1.000000	20730	20673	1.000000	124569678	0.005484
213758237	203123000.000000	10556391	10000.000000	18226	22408	1.000000	20597	20886	1.000000	127032528	0.006518
213772659	203106414.000000	10559996	10000.000000	18141	22188	1.000000	20724	20729	1.000000	129493678	0.008274
213768106	203143775.000000	10554546	10000.000000	18277	22180	1.000000	20693	20654	1.000000	131949776	0.004495
213755112	203144572.000000	10561984	10000.000000	18258	21906	1.000000	20726	20659	1.000000	134403896	0.004455
213743328	203156548.000000	10559179	10000.000000	18261	22084	1.000000	20582	20862	1.000000	136850622	0.005164
213775201	203117477.000000	10554706	10000.000000	18098	22505	1.000000	20757	20620	1.000000	139297645	0.003618
213757275	203137279.000000	10562215	10000.000000	18209	22371	1.000000	20722	20648	1.000000	141743979	0.005492
213767640	203120398.000000	10553156	10000.000000	18112	22455	1.000000	20531	21200	1.000000	144185616	0.005329
213778518	203100743.000000	10560278	10000.000000	18063	22664	1.000000	20753	20774	1.000000	146617714	0.002986
213795365	203085295.000000	10556151	10000.000000	18130	22565	1.000000	20632	20714	1.000000	149053103	0.001045
213779711	203098860.000000	10553985	10000.000000	18180	22266	1.000000	20675	20741	1.000000	151482172	0.003808
213753321	203136665.000000	10556878	10000.000000	18068	22518	1.000000	20838	20857	1.000000	153905658	0.004061
213779444	203125357.000000	10564238	10000.000000	18195	22841	1.000000	20859	20602	1.000000	156326285	0.003988
213779322	203102958.000000	10560279	10000.000000	18219	22499	1.000000	20817	20872	1.000000	158744359	0.003416
213774792	203093881.000000	10557475	10000.000000	18083	22300	1.000000	20505	21027	1.000000	161157626	0.003471
213788287	203095047.000000	10555148	10000.000000	18145	22634	1.000000	20669	20604	1.000000	163564329	0.002739
213763638	203109491.000000	10557715	10000.000000	18147	22581	1.000000	20859	20607	1.000000	165970365	0.002414
213755465	203122163.000000	10558787	10000.000000	18411	22189	1.000000	20823	20616	1.000000	168374785	0.001287
213739019	203131631.000000	10560202	10000.000000	18062	22500	1.000000	20619	20741	1.000000	170776634	0.001355
213763252	203143986.000000	10554790	10000.000000	18104	22478	1.000000	20766	20870	1.000000	173169582	0.002353
213751913	203123884.000000	10558787	10000.000000	17950	22651	1.000000	20709	20967	1.000000	175561876	0.000948
213770442	203097063.000000	10556785	10000.000000	17982	22512	1.000000	20776	21050	1.000000	177948099	0.000662
213755609	203111091.000000	10566238	10000.000000	18344	22382	1.000000	20850	20670	1.000000	180332023	-0.000061
213753976	203111536.000000	10557544	10000.000000	18166	22374	1.000000	20771	20764	1.000000	182714150	-0.000025
213763165	203138258.000000	10554778	10000.000000	18040	22657	1.000000	20631	20698	1.000000	185092513	0.000967
213748792	203121789.000000	10555410	10000.000000	18179	22623	1.000000	20685	20711	1.000000	187466899	0.000488
213768958	203089170.000000	10553727	10000.000000	18113	22686	1.000000	20748	20850	1.000000	189837455	0.000327
213762583	203128311.000000	10556415	10000.000000	18019	22567	1.000000	20700	20715	1.000000	192206033	0.003063
213763547	203136562.000000	10555265	10000.000000	18214	22272	1.000000	20905	20806	1.000000	194570198	0.003076
213741805	203149099.000000	10550960	10000.000000	18133	22498	1.000000	20619	20727	1.000000	196929899	0.003060
213756538	203129619.000000	10555474	10000.000000	18120	22467	1.000000	20640	21081	1.000000	199281021	0.001732
213773889	203093952.000000	10556881	10000.000000	18187	22687	1.000000	20811	20558	1.000000	201634193	0.001626
213785720	203107045.000000	10555534	10000.000000	18165	22578	1.000000	20559	20883	1.000000	203984620	0.001287
213777286	203142657.000000	10554145	10000.000000	18376	22024	1.000000	20648	20744	1.000000	206329226	0.001753
213754481	203122734.000000	10560602	10000.000000	18313	22171	1.000000	20460	20811	1.000000	208672105	0.001728
213759410	203104676.000000	10551393	10000.000000	17946	22581	1.000000	20588	20926	1.000000	211012820	0.001868
213758343	203147191.000000	10557211	10000.000000	18011	22503	1.000000	20778	20648	1.000000	213348042	0.001881
213758406	203114830.000000	10556950	10000.000000	18235	22307	1.000000	20595	20757	1.000000	215684470	0.002101
213781285	203089038.000000	10557849	10000.000000	18384	22220	1.000000	20768	20510	1.000000	218010903	0.001002
213782924	203076486.000000	10558827	10000.000000	18130	22435	1.000000	20569	20985	1.000000	220334599	0.001319
213761449	203112429.000000	10552887	10000.000000	18153	22395	1.000000	20739	20682	1.000000	222654922	0.001259
213738533	203170589.000000	10563470	10000.000000	17993	22596	1.000000	20639	20799	1.000000	224971375	0.001056
213779612	203117556.000000	10556525	10000.000000	17994	22668	1.000000	20784	20991	1.000000	227284117	0.000688
213736970	203127109.000000	10557697	10000.000000	18108	22570	1.000000	20647	20643	1.000000	229594826	0.000611
213773420	203111690.000000	10549764	10000.000000	18073	22273	1.000000	20861	20499	1.000000	231903719	0.000547
213756845	203115139.000000	10556120	10000.000000	18270	22160	1.000000	20725	20719	1.000000	234205162	0.000552
213756078	203135425.000000	10560897	10000.000000	18162	22527	1.000000	20761	20712	1.000000	236506676	0.000508
213772562	203084031.000000	10556011	10000.000000	17883	22523	1.000000	20680	21161	1.000000	238803222	-0.000634
213788521	203077894.000000	10562964	10000.000000	18323	22209	1.000000	20605	20870	1.000000	241097530	-0.000539
213761411	203121543.000000	10559053	10000.000000	18101	22691	1.000000	20678	20813	1.000000	243387954	-0.000000
213751935	203122639.000000	10553719	10000.000000	18169	22377	1.000000	20772	20662	1.000000	245674279	-0.000013
213772595	203099133.000000	10558010	10000.000000	18118	22521	1.000000	20600	20453	1.000000	247956734	-0.000458
213771161	203111512.000000	10557680	10000.000000	18214	22433	1.000000	20507	20840	1.000000	250234610	-0.000563
213755050	203151788.000000	10556830	10000.000000	18205	22655	1.000000	20667	20607	1.000000	252512926	-0.000485
npatches	nstrain	runtime	dt	init_x	init_y	init_y_blood	init_z	init_S	beta0	beta1	beta2	beta3	mean_beta	B	d	delta	delta_blood	b[0]	mut	m	CTL	c	g	epsilon	k	het	lambda	rho	omega	x_max	patch.dyna	DELTA	A	VA
10000	1	100.000000	0.000100	21900	9499	5000000	0.001000	10000000	14.343595	16.078353	16.002412	22.055399	20	8000000000.000000	0.010000	1.000000	1.000000	800000	0.000050	0.048000	1	0.001000	1.000000	25.000000	13.000000	0.500000	0.001000	0.001000	0.010000	31987	0	10.000000	7.000000	1.000000
sus	inf	inf_blood	z	x[0]	y[0][0]	z[0]	x[1]	y[1][0]	z[1]	S[0]	synchrony
219000000	94990000.000000	5000000	10.000000	21900	9499	0.001000	21900	9499	0.001000	10000000	0.000000
228147710	162868417.000000	8463601	10000.000000	25305	14844	1.000000	24561	15061	1.000000	12089051	0.000000
227749603	163803498.000000	8512934	10000.000000	25242	14891	1.000000	24510	15428	1.000000	14372815	0.000000
227714963	163891345.000000	8514897	10000.000000	25277	14735	1.000000	24267	15591	1.000000	16652331	0.000000
227744827	163851081.000000	8511289	10000.000000	25360	14813	1.000000	24349	15551	1.000000	18931128	0.000000
227732964	163824701.000000	8515073	10000.000000	25267	14649	1.000000	24426	15058	1.000000	21204027	0.000000
227706917	163863206.000000	8521258	10000.000000	25346	14507	1.000000	24492	15493	1.000000	23477227	0.000000
227714765	163837422.000000	8517949	10000.000000	25220	14860	1.000000	24491	15277	1.000000	25744632	0.000000
227716712	163836902.000000	8512327	10000.000000	25257	14566	1.000000	24457	15206	1.000000	28009654	0.000000
227719415	163860166.000000	8517047	10000.000000	25210	14879	1.000000	24324	15384	1.000000	30269938	0.000000
227709746	163872789.000000	8517243	10000.000000	25234	14776	1.000000	24552	15192	1.000000	32524339	0.000000
227714628	163866278.000000	8517962	10000.000000	25289	14492	1.000000	24354	15462	1.000000	34776702	0.000000
227713448	163870017.000000	8518083	10000.000000	25361	14553	1.000000	24395	15341	1.000000	37027441	0.000000
227714042	163840620.000000	8517670	10000.000000	25543	14780	1.000000	24390	15270	1.000000	39276848	0.000000
227740190	163822694.000000	8511058	10000.000000	25167	14827	1.000000	24437	15230	1.000000	41520239	0.000000
227712443	163832693.000000	8516232	10000.000000	25137	14735	1.000000	24510	15153	1.000000	43763008	0.000000
227710827	163852800.000000	8515488	10000.000000	25404	14881	1.000000	24346	15402	1.000000	45999705	0.000000
227722989	163843752.000000	8519714	10000.000000	25427	14455	1.000000	24457	15239	1.000000	48233411	0.000000
227719277	163837408.000000	8516453	10000.000000	25208	14742	1.000000	24562	15179	1.000000	50463402	0.000000
227738959	163825706.000000	8513285	10000.000000	25339	14551	1.000000	24492	15314	1.000000	52689104	0.000000
227703056	163856631.000000	8512259	10000.000000	25428	14734	1.000000	24570	15375	1.000000	54910322	0.000000
227720303	163862134.000000	8518809	10000.000000	25341	14680	1.000000	24531	15263	1.000000	57129824	0.000000
227726163	163855196.000000	8517315	10000.000000	25307	14721	1.000000	24566	15356	1.000000	59349831	0.000000
227738629	163807846.000000	8518517	10000.000000	25100	14821	1.000000	24547	15456	1.000000	61562618	0.000000
227708490	163827167.000000	8515358	10000.000000	25374	14903	1.000000	24658	15263	1.000000	63774264	0.000000
227737799	163846889.000000	8514877	10000.000000	25233	14683	1.000000	24374	15354	1.000000	65978463	0.000000
227723275	163844931.000000	8514260	10000.000000	25369	14685	1.000000	24384	15274	1.000000	68182463	0.000000
227705416	163879354.000000	8522705	10000.000000	25133	14805	1.000000	24245	15391	1.000000	70381848	0.000000
227715468	163878463.000000	8516911	10000.000000	25246	14769	1.000000	24409	15496	1.000000	72579508	0.000000
227742658	163822934.000000	8516638	10000.000000	25318	14864	1.000000	24472	15604	1.000000	74771064	0.000000
227720696	163840538.000000	8517755	10000.000000	25387	14706	1.000000	24307	15240	1.000000	76961157	0.000000
227717119	163875063.000000	8512822	10000.000000	25343	14838	1.000000	24387	15556	1.000000	79148705	0.000000
227701101	163861331.000000	8521245	10000.000000	25234	14658	1.000000	24592	15210	1.000000	81334562	0.000000
227709755	163836523.000000	8519759	10000.000000	25283	14545	1.000000	24358	15375	1.000000	83514956	0.000000
227727812	163851423.000000	8519034	10000.000000	25157	14863	1.000000	24457	15297	1.000000	85691686	0.000000
227776636	163815677.000000	8517179	10000.000000	25145	15039	1.000000	24472	15393	1.000000	87865872	0.000000
227711596	163811125.000000	8512141	10000.000000	25250	14896	1.000000	24348	15354	1.000000	90037414	0.000000
227707931	163859521.000000	8520300	10000.000000	25420	14639	1.000000	24440	15232	1.000000	92204305	0.000000
227735990	163803689.000000	8512711	10000.000000	25205	14916	1.000000	24388	15189	1.000000	94370733	0.000000
227756884	163803319.000000	8517014	10000.000000	25329	14573	1.000000	24498	15386	1.000000	96533982	0.000000
227755270	163805785.000000	8515577	10000.000000	25106	15005	1.000000	24486	15048	1.000000	98692634	-1.#IND00
227724599	163855364.000000	8514834	10000.000000	25331	14659	1.000000	24649	15212	1.000000	100848448	-0.009600
227733444	163825267.000000	8516446	10000.000000	25193	14648	1.000000	24367	15289	1.000000	103000948	-0.006355
227725931	163804929.000000	8511178	10000.000000	25303	14906	1.000000	24364	15346	1.000000	105146988	-0.011326
227740035	163830626.000000	8511441	10000.000000	25469	14807	1.000000	24536	15500	1.000000	107291999	-0.004103
227720703	163852052.000000	8519363	10000.000000	25399	14773	1.000000	24420	15390	1.000000	109435020	-0.000756
227689242	163897577.000000	8514182	10000.000000	25287	14995	1.000000	24461	15283	1.000000	111575952	0.002200
227715783	163833379.000000	8514975	10000.000000	25471	14888	1.000000	24420	15349	1.000000	113712056	0.001280
227729083	163829643.000000	8511225	10000.000000	25104	15103	1.000000	24412	15320	1.000000	115844372	0.002657
227717015	163848437.000000	8513375	10000.000000	25419	14845	1.000000	24459	15632	1.000000	117971069	0.000907
227731742	163821069.000000	8515066	10000.000000	25212	14723	1.000000	24323	15117	1.000000	120097933	0.003892
227715944	163851751.000000	8514526	10000.000000	25312	14992	1.000000	24362	15272	1.000000	122219303	0.002399
227737035	163837735.000000	8516594	10000.000000	25402	14553	1.000000	24785	15329	1.000000	124339175	0.001647
227724003	163843344.000000	8514386	10000.000000	25212	15025	1.000000	24459	15187	1.000000	126455102	0.002679
227716094	163860514.000000	8516430	10000.000000	25166	14937	1.000000	24467	15496	1.000000	128567587	0.002563
227697328	163852292.000000	8514081	10000.000000	25360	14734	1.000000	24332	15425	1.000000	130677821	0.002578
227724573	163819563.000000	8516723	10000.000000	25206	14819	1.000000	24477	15575	1.000000	132787271	0.002140
227718198	163876857.000000	8519117	10000.000000	25300	14764	1.000000	24323	15250	1.000000	134894131	0.002231
227715157	163859505.000000	8515182	10000.000000	25305	14652	1.000000	24505	15198	1.000000	136995678	0.002009
227728354	163850711.000000	8520872	10000.000000	25137	15054	1.000000	24599	15252	1.000000	139092987	0.003246
227715201	163867552.000000	8514255	10000.000000	25482	14869	1.000000	24586	15362	1.000000	141187874	0.000548
227725647	163838005.000000	8515795	10000.000000	25296	14752	1.000000	24528	15328	1.000000	143275280	0.000165
227729348	163843334.000000	8519790	10000.000000	25219	14926	1.000000	24611	15175	1.000000	145361081	0.000526
227717277	163833796.000000	8518082	10000.000000	25334	14997	1.000000	24374	15151	1.000000	147443225	0.000889
227726565	163823962.000000	8518881	10000.000000	25417	14506	1.000000	24447	15114	1.000000	149523865	0.000587
227730823	163851993.000000	8513299	10000.000000	25384	14621	1.000000	24481	15199	1.000000	151601931	0.001244
227724076	163852219.000000	8514144	10000.000000	25286	14877	1.000000	24536	15201	1.000000	153675793	0.001254
227716601	163862771.000000	8519587	10000.000000	24997	14827	1.000000	24356	15516	1.000000	155748633	0.000866
227706644	163846698.000000	8516818	10000.000000	25196	15078	1.000000	24283	15413	1.000000	157817671	0.001388
227742055	163829549.000000	8517458	10000.000000	25263	14777	1.000000	24638	15414	1.000000	159881578	0.001823
227730745	163840008.000000	8513669	10000.000000	25178	14688	1.000000	24471	15332	1.000000	161944625	0.005175
227726231	163855539.000000	8516203	10000.000000	25334	14899	1.000000	24469	15139	1.000000	164004142	0.005472
227746594	163807805.000000	8510881	10000.000000	25260	14692	1.000000	24579	15190	1.000000	166060148	0.005022
227710740	163849226.000000	8514904	10000.000000	25324	14814	1.000000	24354	15208	1.000000	168111703	0.004620
227711867	163870127.000000	8522006	10000.000000	25400	14791	1.000000	24535	15457	1.000000	170165710	0.006045
227719383	163862862.000000	8516004	10000.000000	25349	14617	1.000000	24384	15523	1.000000	172214285	0.005586
227723741	163839414.000000	8517240	10000.000000	25296	14977	1.000000	24153	15374	1.000000	174259919	0.005830
227708691	163868513.000000	8517353	10000.000000	25211	14916	1.000000	24552	15247	1.000000	176303996	0.004884
227733434	163801315.000000	8518842	10000.000000	25435	14765	1.000000	24377	15342	1.000000	178341770	0.005321
227736483	163819235.000000	8513060	10000.000000	25407	14672	1.000000	24621	15322	1.000000	180376380	0.005266
227746984	163791919.000000	8517155	10000.000000	25455	14709	1.000000	24562	15140	1.000000	182409729	0.005280
227714740	163859829.000000	8521022	10000.000000	25213	15011	1.000000	24724	14821	1.000000	184441922	0.005216
227704429	163862044.000000	8519254	10000.000000	25203	14809	1.000000	24254	15398	1.000000	186466758	0.005423
227703987	163851378.000000	8518898	10000.000000	25288	14689	1.000000	24322	15380	1.000000	188489803	0.005509
227741043	163846762.000000	8518652	10000.000000	25236	14954	1.000000	24340	15320	1.000000	190509660	0.006025
227722822	163853305.000000	8517356	10000.000000	25072	14725	1.000000	24583	15460	1.000000	192525932	0.006129
227717446	163854687.000000	8521841	10000.000000	25304	14768	1.000000	24402	15399	1.000000	194544335	0.006155
227712524	163869075.000000	8516527	10000.000000	25262	14803	1.000000	24504	15440	1.000000	196555953	0.006010
227737331	163819206.000000	8513612	10000.000000	25234	14703	1.000000	24441	15164	1.000000	198565530	0.005891
227746109	163821927.000000	8522722	10000.000000	25383	14858	1.000000	24398	15476	1.000000	200571708	0.005481
227702048	163886213.000000	8520238	10000.000000	25247	14972	1.000000	24406	15584	1.000000	202573427	0.005514
227725328	163841878.000000	8512898	10000.000000	25397	14614	1.000000	24558	15383	1.000000	204574835	0.005523
227716409	163884803.000000	8514456	10000.000000	25177	14778	1.000000	24453	15077	1.000000	206571903	0.005251
227757968	163819824.000000	8505430	10000.000000	25293	14724	1.000000	24765	15284	1.000000	208562505	0.004839
227725692	163820456.000000	8518901	10000.000000	25229	14755	1.000000	24528	15649	1.000000	210554857	0.004720
227730920	163874031.000000	8515900	10000.000000	25467	14796	1.000000	24328	15251	1.000000	212543076	0.004667
227715965	163857245.000000	8514612	10000.000000	25395	14681	1.000000	24417	15304	1.000000	214528682	0.004447
227716118	163873060.000000	8517476	10000.000000	25275	14919	1.000000	24497	15337	1.000000	216511895	0.004450
227740722	163805104.000000	8512235	10000.000000	25311	14670	1.000000	24392	15573	1.000000	218491313	0.004936
227713402	163866390.000000	8510524	10000.000000	25227	14820	1.000000	24411	15478	1.000000	220466710	0.005013
npatches	nstrain	runtime	dt	init_x	init_y	init_y_blood	init_z	init_S	beta0	beta1	beta2	beta3	mean_beta	B	d	delta	delta_blood	b[0]	mut	m	CTL	c	g	epsilon	k	het	lambda	rho	omega	x_max	patch.dyna	DELTA	A	VA
10000	1	100.000000	0.000100	21900	9499	5000000	0.001000	10000000	19.684474	22.707232	24.432491	21.503006	20	8000000000.000000	0.010000	1.000000	1.000000	800000	0.000050	0.048000	1	0.001000	1.000000	25.000000	14.000000	0.500000	0.001000	0.001000	0.010000	31987	0	10.000000	7.000000	1.000000
sus	inf	inf_blood	z	x[0]	y[0][0]	z[0]	x[1]	y[1][0]	z[1]	S[0]	synchrony
219000000	94990000.000000	5000000	10.000000	21900	9499	0.001000	21900	9499	0.001000	10000000	0.000000
242045106	129082131.000000	6710756	10000.000000	24185	12974	1.000000	23045	13765	1.000000	11813308	0.000000
241679515	129798677.000000	6747368	10000.000000	24305	12855	1.000000	23148	13553	1.000000	13746951	0.000000
241693684	129731389.000000	6742900	10000.000000	24344	12891	1.000000	23072	13448	1.000000	15679669	0.000000
241720671	129748623.000000	6744149	10000.000000	24115	13097	1.000000	22869	13679	1.000000	17609477	0.000000
241702438	129739830.000000	6741452	10000.000000	24536	12949	1.000000	22916	13873	1.000000	19535776	0.000000
241692345	129795411.000000	6741575	10000.000000	24420	12615	1.000000	23168	13581	1.000000	21459168	0.000000
241688998	129766336.000000	6743777	10000.000000	24533	12557	1.000000	23184	13649	1.000000	23380657	0.000000
241700177	129777838.000000	6744981	10000.000000	24228	12890	1.000000	23120	13878	1.000000	25299844	0.000000
241688265	129773023.000000	6741949	10000.000000	24202	13010	1.000000	22911	13726	1.000000	27213452	0.000000
241717496	129773033.000000	6747972	10000.000000	24386	12629	1.000000	22936	13514	1.000000	29126423	0.000000
241702322	129772503.000000	6745572	10000.000000	24224	12716	1.000000	23060	13690	1.000000	31038982	0.000000
241677409	129765978.000000	6743684	10000.000000	24244	12995	1.000000	23140	13533	1.000000	32946229	0.000000
241699214	129768539.000000	6743032	10000.000000	24358	12878	1.000000	23025	13649	1.000000	34849823	0.000000
241690681	129753583.000000	6743724	10000.000000	24178	13008	1.000000	23084	13432	1.000000	36750873	0.000000
241688008	129781334.000000	6746071	10000.000000	24178	12816	1.000000	23126	13395	1.000000	38645950	0.000000
241694523	129739030.000000	6737919	10000.000000	24006	12928	1.000000	23147	13494	1.000000	40541670	0.000000
241689465	129759448.000000	6741686	10000.000000	24338	12890	1.000000	22933	13908	1.000000	42433080	0.000000
241683934	129773364.000000	6747296	10000.000000	24268	12647	1.000000	23035	13739	1.000000	44323062	0.000000
241720834	129750339.000000	6742893	10000.000000	24565	12826	1.000000	23069	13784	1.000000	46206833	0.000000
241687569	129778354.000000	6741377	10000.000000	24441	13158	1.000000	23096	13491	1.000000	48089637	0.000000
241693372	129788458.000000	6749599	10000.000000	24202	12861	1.000000	22933	14061	1.000000	49972582	0.000000
241722666	129739348.000000	6745274	10000.000000	24146	12851	1.000000	22954	13636	1.000000	51851184	0.000000
241697383	129769003.000000	6744100	10000.000000	24184	12897	1.000000	23103	13755	1.000000	53726056	0.000000
241697359	129748504.000000	6743272	10000.000000	24250	12857	1.000000	22988	13600	1.000000	55600327	0.000000
241675852	129801612.000000	6745150	10000.000000	24197	12966	1.000000	23266	13508	1.000000	57470883	0.000000
241680768	129776786.000000	6744742	10000.000000	24370	12692	1.000000	22848	13877	1.000000	59338062	0.000000
241695632	129731361.000000	6742145	10000.000000	24396	12880	1.000000	23007	13737	1.000000	61205267	0.000000
241675093	129760536.000000	6752429	10000.000000	24243	12950	1.000000	22969	13673	1.000000	63065873	0.000000
241706840	129763150.000000	6742037	10000.000000	24255	12848	1.000000	22901	13702	1.000000	64925143	0.000000
241679086	129778300.000000	6745603	10000.000000	24240	12713	1.000000	22929	13994	1.000000	66781160	0.000000
241684495	129780962.000000	6740919	10000.000000	24383	12793	1.000000	22860	13766	1.000000	68633379	0.000000
241697214	129754358.000000	6742457	10000.000000	24200	12845	1.000000	23388	13373	1.000000	70483232	0.000000
241672333	129807004.000000	6747320	10000.000000	24383	12747	1.000000	23188	13764	1.000000	72332506	0.000000
241689368	129771023.000000	6744787	10000.000000	24282	12964	1.000000	23034	13703	1.000000	74177441	0.000000
241713408	129757919.000000	6743920	10000.000000	24178	13075	1.000000	23021	13462	1.000000	76021434	0.000000
241710084	129758113.000000	6746098	10000.000000	24411	13221	1.000000	22825	13838	1.000000	77859266	0.000000
241696621	129749336.000000	6743232	10000.000000	24324	12949	1.000000	23070	13681	1.000000	79694983	0.000000
241696079	129772843.000000	6742943	10000.000000	24137	12858	1.000000	23183	13688	1.000000	81528053	0.000000
241721220	129756111.000000	6744171	10000.000000	24466	12656	1.000000	23126	13622	1.000000	83360759	0.000000
241685009	129773514.000000	6750347	10000.000000	24401	12884	1.000000	23198	13595	1.000000	85191415	-1.#IND00
241681942	129783006.000000	6744435	10000.000000	24436	12898	1.000000	22930	13808	1.000000	87015497	0.019200
241693156	129765892.000000	6744909	10000.000000	24220	12972	1.000000	23005	13588	1.000000	88840679	0.008651
241706616	129758428.000000	6741904	10000.000000	24334	12915	1.000000	23348	13593	1.000000	90662218	0.000107
241715745	129765403.000000	6748206	10000.000000	24329	13070	1.000000	22927	13807	1.000000	92480573	0.003484
241678142	129779798.000000	6746779	10000.000000	24501	12639	1.000000	23069	13618	1.000000	94298502	0.002556
241692816	129792500.000000	6745700	10000.000000	24334	12873	1.000000	22985	13612	1.000000	96110078	0.015225
241681073	129755837.000000	6744866	10000.000000	24484	12924	1.000000	23151	13586	1.000000	97917739	0.009955
241715007	129744161.000000	6743057	10000.000000	24257	12874	1.000000	22941	13748	1.000000	99724918	0.006531
241695549	129745385.000000	6741067	10000.000000	24253	12753	1.000000	23208	13696	1.000000	101528051	0.005125
241697600	129770411.000000	6748347	10000.000000	24247	13063	1.000000	23061	13575	1.000000	103328115	0.004401
241637745	129814436.000000	6746050	10000.000000	24331	12832	1.000000	22989	13753	1.000000	105127696	0.002801
241695474	129755762.000000	6747581	10000.000000	24357	12984	1.000000	23186	13549	1.000000	106926536	-0.000427
241684093	129795978.000000	6752118	10000.000000	24453	12928	1.000000	23132	13532	1.000000	108720149	0.000354
241701523	129779905.000000	6746459	10000.000000	24345	12807	1.000000	23147	13938	1.000000	110510597	0.001257
241682151	129780233.000000	6745206	10000.000000	24312	12888	1.000000	23103	13859	1.000000	112297042	0.001167
241708530	129760361.000000	6742234	10000.000000	24269	13053	1.000000	23067	13613	1.000000	114081975	0.001240
241698781	129750550.000000	6744014	10000.000000	24482	13039	1.000000	22999	13622	1.000000	115866886	0.000682
241684502	129792984.000000	6749935	10000.000000	24037	13169	1.000000	22729	13676	1.000000	117646943	0.001371
241696909	129740198.000000	6746560	10000.000000	24368	12924	1.000000	22888	13585	1.000000	119423976	0.000364
241677753	129773829.000000	6742104	10000.000000	24397	12988	1.000000	22805	13623	1.000000	121199417	0.000139
241690696	129747350.000000	6744207	10000.000000	24292	12780	1.000000	23087	13458	1.000000	122970258	-0.001634
241699439	129753373.000000	6741895	10000.000000	24255	12866	1.000000	22974	13657	1.000000	124741207	-0.002049
241673985	129787673.000000	6747054	10000.000000	24095	13055	1.000000	22918	13798	1.000000	126508379	-0.002148
241694072	129791760.000000	6741770	10000.000000	24438	12956	1.000000	23070	13626	1.000000	128272351	-0.001836
241697285	129752120.000000	6744741	10000.000000	24263	12792	1.000000	23027	13717	1.000000	130032724	-0.001577
241687686	129781899.000000	6744625	10000.000000	24312	12895	1.000000	22875	13698	1.000000	131789959	-0.001875
241670009	129809185.000000	6750212	10000.000000	24296	12949	1.000000	23021	13629	1.000000	133547038	-0.003064
241713892	129760838.000000	6743513	10000.000000	24240	13123	1.000000	23034	13860	1.000000	135297895	-0.003441
241690501	129746151.000000	6742670	10000.000000	24259	12851	1.000000	23136	13769	1.000000	137048206	-0.003338
241722955	129730785.000000	6742218	10000.000000	24391	12632	1.000000	23208	13727	1.000000	138796547	-0.004442
241681586	129792050.000000	6745521	10000.000000	24448	12781	1.000000	23089	13748	1.000000	140543312	-0.004411
241676116	129806253.000000	6743877	10000.000000	24283	13044	1.000000	23133	13649	1.000000	142288882	-0.001975
241670759	129806736.000000	6742784	10000.000000	24140	12837	1.000000	22846	13815	1.000000	144030165	-0.002160
241690212	129787967.000000	6743115	10000.000000	24329	12907	1.000000	23040	13702	1.000000	145765024	-0.002494
241730847	129693729.000000	6743903	10000.000000	24143	13017	1.000000	23284	13666	1.000000	147499280	-0.002379
241677801	129802798.000000	6746305	10000.000000	24055	12988	1.000000	23183	13501	1.000000	149231652	-0.002404
241703402	129763840.000000	6744031	10000.000000	24136	12789	1.000000	23053	13442	1.000000	150963163	-0.002322
241689529	129784243.000000	6750164	10000.000000	24172	13109	1.000000	23194	13558	1.000000	152689791	-0.003264
241688116	129791158.000000	6744976	10000.000000	24146	12922	1.000000	22783	14040	1.000000	154415872	-0.003103
241708506	129741555.000000	6742709	10000.000000	24326	13085	1.000000	23054	13770	1.000000	156137766	-0.003056
241688902	129782881.000000	6749931	10000.000000	24068	12910	1.000000	23019	13658	1.000000	157855946	-0.002701
241693641	129780749.000000	6741869	10000.000000	24361	12912	1.000000	23064	13788	1.000000	159574497	-0.001597
241700422	129756786.000000	6741903	10000.000000	24285	12771	1.000000	22970	13683	1.000000	161287881	-0.002204
241687799	129786258.000000	6744318	10000.000000	24290	12608	1.000000	22902	13951	1.000000	163003325	-0.002899
241694862	129764681.000000	6744714	10000.000000	24369	12740	1.000000	22915	13871	1.000000	164714873	-0.003340
241710877	129743463.000000	6744625	10000.000000	24365	13052	1.000000	23085	13598	1.000000	166422078	-0.003377
241667366	129795493.000000	6750930	10000.000000	24083	12942	1.000000	23081	13617	1.000000	168128017	-0.003727
241683058	129787820.000000	6745809	10000.000000	24269	12759	1.000000	23030	13567	1.000000	169830357	-0.003934
241707758	129755784.000000	6741927	10000.000000	24214	12908	1.000000	23116	13662	1.000000	171530997	-0.004084
241687760	129766004.000000	6746633	10000.000000	24072	13136	1.000000	23141	13519	1.000000	173226420	-0.004407
241667833	129787647.000000	6746458	10000.000000	24317	12676	1.000000	23049	13763	1.000000	174921909	-0.004327
241682681	129790370.000000	6745876	10000.000000	24219	12814	1.000000	23095	13625	1.000000	176613757	-0.004434
241698030	129768063.000000	6744549	10000.000000	24334	12765	1.000000	23109	13775	1.000000	178303645	-0.004376
241689060	129760239.000000	6747191	10000.000000	24348	12824	1.000000	22888	13730	1.000000	179989767	-0.004257
241692096	129764273.000000	6740769	10000.000000	24406	12762	1.000000	22849	13834	1.000000	181673340	-0.003972
241691161	129774255.000000	6748938	10000.000000	24388	12818	1.000000	23107	13554	1.000000	183354480	-0.003949
241695237	129759941.000000	6749910	10000.000000	24174	12953	1.000000	23024	13462	1.000000	185032864	-0.003746
241687460	129751427.000000	6739121	10000.000000	24391	12975	1.000000	23137	13490	1.000000	186708460	-0.003506
241697583	129762135.000000	6745032	10000.000000	24482	13133	1.000000	22961	13811	1.000000	188380584	-0.003344
npatches	nstrain	runtime	dt	init_x	init_y	init_y_blood	init_z	init_S	beta0	beta1	beta2	beta3	mean_beta	B	d	delta	delta_blood	b[0]	mut	m	CTL	c	g	epsilon	k	het	lambda	rho	omega	x_max	patch.dyna	DELTA	A	VA
10000	1	100.000000	0.000100	21900	9499	5000000	0.001000	10000000	27.352891	17.244869	14.079333	14.393069	20	8000000000.000000	0.010000	1.000000	1.000000	800000	0.000050	0.048000	1	0.001000	1.000000	25.000000	15.000000	0.500000	0.001000	0.001000	0.010000	31987	0	10.000000	7.000000	1.000000
sus	inf	inf_blood	z	x[0]	y[0][0]	z[0]	x[1]	y[1][0]	z[1]	S[0]	synchrony
219000000	94990000.000000	5000000	10.000000	21900	9499	0.001000	21900	9499	0.001000	10000000	0.000000
255401924	100280784.000000	5217302	10000.000000	22868	11620	1.000000	26605	9371	1.000000	11555701	0.000000
255270519	100556390.000000	5225556	10000.000000	22820	11652	1.000000	26794	9293	1.000000	13152127	0.000000
255259313	100570328.000000	5232822	10000.000000	22908	11683	1.000000	26707	9140	1.000000	14746674	0.000000
255272902	100570308.000000	5225966	10000.000000	22762	11799	1.000000	26643	9416	1.000000	16338898	0.000000
255262037	100576700.000000	5230524	10000.000000	22941	11650	1.000000	26639	9425	1.000000	17930147	0.000000
255266981	100556368.000000	5224110	10000.000000	22884	11844	1.000000	26855	9644	1.000000	19516000	0.000000
255275211	100519852.000000	5224520	10000.000000	22816	11778	1.000000	26600	9373	1.000000	21101912	0.000000
255247339	100547475.000000	5227288	10000.000000	22786	11824	1.000000	26448	9303	1.000000	22684759	0.000000
255278576	100541349.000000	5224383	10000.000000	22767	11744	1.000000	26613	9636	1.000000	24265558	0.000000
255272343	100540508.000000	5225802	10000.000000	22986	11541	1.000000	26539	9372	1.000000	25843254	0.000000
255280977	100546977.000000	5225511	10000.000000	22807	11882	1.000000	26706	9489	1.000000	27418061	0.000000
255264711	100566764.000000	5227974	10000.000000	23000	11602	1.000000	26532	9412	1.000000	28992782	0.000000
255266019	100565741.000000	5224680	10000.000000	22946	11674	1.000000	26675	9416	1.000000	30563320	0.000000
255273074	100521846.000000	5227647	10000.000000	22865	11527	1.000000	26594	9562	1.000000	32130822	0.000000
255250496	100562248.000000	5228758	10000.000000	22819	11699	1.000000	26596	9456	1.000000	33697670	0.000000
255281871	100583832.000000	5227287	10000.000000	22932	11476	1.000000	26599	9591	1.000000	35262212	0.000000
255268297	100576193.000000	5224336	10000.000000	22836	11737	1.000000	26536	9179	1.000000	36824544	0.000000
255301132	100513295.000000	5225475	10000.000000	22883	11498	1.000000	26536	9397	1.000000	38383670	0.000000
255286968	100553316.000000	5224661	10000.000000	23071	11687	1.000000	26574	9434	1.000000	39942066	0.000000
255277150	100538100.000000	5225308	10000.000000	22870	11633	1.000000	26528	9489	1.000000	41499020	0.000000
255262635	100557888.000000	5228890	10000.000000	22755	11653	1.000000	26537	9421	1.000000	43051181	0.000000
255299844	100537613.000000	5221904	10000.000000	22932	11391	1.000000	26816	9417	1.000000	44603981	0.000000
255256918	100581343.000000	5229870	10000.000000	22894	11816	1.000000	26482	9571	1.000000	46153748	0.000000
255275466	100548306.000000	5225862	10000.000000	23128	11350	1.000000	26561	9386	1.000000	47699812	0.000000
255280278	100546723.000000	5225384	10000.000000	22916	11762	1.000000	26624	9299	1.000000	49243029	0.000000
255248769	100594041.000000	5224282	10000.000000	22795	11696	1.000000	26561	9456	1.000000	50782400	0.000000
255273238	100531719.000000	5225470	10000.000000	22648	11874	1.000000	26550	9410	1.000000	52319134	0.000000
255264247	100548199.000000	5225034	10000.000000	22919	11641	1.000000	26572	9222	1.000000	53856062	0.000000
255265083	100556789.000000	5230325	10000.000000	23134	11431	1.000000	26813	9387	1.000000	55387088	0.000000
255255029	100548464.000000	5224682	10000.000000	22684	11865	1.000000	26663	9437	1.000000	56916565	0.000000
255262405	100547294.000000	5223123	10000.000000	22936	11728	1.000000	26829	9516	1.000000	58446543	0.000000
255257191	100572679.000000	5223918	10000.000000	22862	11599	1.000000	26546	9399	1.000000	59974063	0.000000
255269094	100529480.000000	5227493	10000.000000	22771	11646	1.000000	26745	9252	1.000000	61498920	0.000000
255264261	100571412.000000	5224589	10000.000000	22731	11823	1.000000	26803	9440	1.000000	63019108	0.000000
255277618	100542104.000000	5223368	10000.000000	22918	11719	1.000000	26589	9391	1.000000	64539614	0.000000
255284752	100534214.000000	5226885	10000.000000	22771	11801	1.000000	26693	9510	1.000000	66059463	0.000000
255261795	100539085.000000	5226925	10000.000000	22695	11713	1.000000	26611	9537	1.000000	67575289	0.000000
255293527	100528029.000000	5227959	10000.000000	22845	11638	1.000000	26571	9348	1.000000	69087482	0.000000
255277495	100560322.000000	5227438	10000.000000	23117	11398	1.000000	26737	9323	1.000000	70597129	0.000000
255296197	100547032.000000	5227945	10000.000000	22947	11654	1.000000	26617	9391	1.000000	72107837	-1.#IND00
255257801	100548340.000000	5228765	10000.000000	22879	11638	1.000000	26560	9501	1.000000	73613583	0.056000
255273424	100558624.000000	5226285	10000.000000	22953	11581	1.000000	26424	9746	1.000000	75117523	0.019302
255273294	100547725.000000	5226100	10000.000000	23060	11451	1.000000	26601	9556	1.000000	76617854	0.013105
255251432	100545397.000000	5228499	10000.000000	22965	11726	1.000000	26556	9303	1.000000	78119953	0.005134
255269394	100523515.000000	5228114	10000.000000	22897	11715	1.000000	26364	9668	1.000000	79620443	-0.001642
255265682	100535684.000000	5226969	10000.000000	23048	11453	1.000000	26544	9362	1.000000	81114153	-0.003949
255274085	100549041.000000	5221724	10000.000000	22714	11737	1.000000	26503	9457	1.000000	82606257	-0.004758
255260836	100577233.000000	5230214	10000.000000	23028	11550	1.000000	26543	9369	1.000000	84096748	0.001779
255267622	100557828.000000	5228583	10000.000000	22957	11755	1.000000	26749	9236	1.000000	85585762	-0.000006
255273286	100563516.000000	5229826	10000.000000	22662	11682	1.000000	26667	9450	1.000000	87072168	0.000085
255253808	100570152.000000	5230218	10000.000000	23035	11668	1.000000	26639	9314	1.000000	88554147	-0.002448
255287415	100544765.000000	5226024	10000.000000	22910	11708	1.000000	26623	9405	1.000000	90039748	-0.000724
255256928	100590470.000000	5229185	10000.000000	22810	11621	1.000000	26728	9417	1.000000	91517813	-0.005428
255273518	100544179.000000	5225322	10000.000000	22964	11872	1.000000	26616	9332	1.000000	92996598	-0.004824
255273727	100533752.000000	5224351	10000.000000	22519	12022	1.000000	26315	9489	1.000000	94472319	-0.004750
255275659	100581747.000000	5228433	10000.000000	22882	11693	1.000000	26443	9511	1.000000	95945988	-0.003655
255278925	100558102.000000	5225569	10000.000000	22849	11623	1.000000	26558	9418	1.000000	97416423	-0.001059
255250529	100563415.000000	5227442	10000.000000	22765	11633	1.000000	26590	9280	1.000000	98884572	-0.001283
255272115	100543366.000000	5226968	10000.000000	22843	11841	1.000000	26697	9423	1.000000	100351837	-0.006018
255269923	100559992.000000	5223559	10000.000000	22835	11610	1.000000	26559	9410	1.000000	101816504	-0.005466
255264483	100525876.000000	5225242	10000.000000	22803	11706	1.000000	26469	9542	1.000000	103277917	-0.004892
255286322	100539850.000000	5224464	10000.000000	22724	11956	1.000000	26527	9415	1.000000	104736488	-0.004848
255259465	100580740.000000	5225880	10000.000000	22809	11691	1.000000	26549	9423	1.000000	106195979	-0.005319
255267571	100575156.000000	5225828	10000.000000	23012	11779	1.000000	26544	9568	1.000000	107652238	-0.004234
255273019	100545413.000000	5227838	10000.000000	22844	11761	1.000000	26587	9414	1.000000	109109331	-0.003818
255273969	100562969.000000	5222380	10000.000000	22675	11982	1.000000	26550	9384	1.000000	110560649	-0.006462
255240122	100573246.000000	5226749	10000.000000	22870	11706	1.000000	26611	9471	1.000000	112010604	-0.006596
255279514	100564886.000000	5226517	10000.000000	22757	11576	1.000000	26507	9385	1.000000	113457615	-0.006427
255271216	100560333.000000	5228709	10000.000000	23141	11567	1.000000	26767	9408	1.000000	114901501	-0.006118
255263519	100560949.000000	5228767	10000.000000	22954	11700	1.000000	26622	9625	1.000000	116344848	-0.005925
255249277	100567826.000000	5227547	10000.000000	22907	11528	1.000000	26839	9359	1.000000	117785422	-0.005935
255289579	100534434.000000	5223356	10000.000000	22986	11555	1.000000	26698	9668	1.000000	119224232	-0.006877
255275223	100563746.000000	5226044	10000.000000	22605	11851	1.000000	26568	9274	1.000000	120659351	-0.006332
255271351	100558345.000000	5229128	10000.000000	22852	11602	1.000000	26719	9530	1.000000	122090634	-0.006005
255277166	100549619.000000	5227199	10000.000000	22756	11919	1.000000	26654	9333	1.000000	123521422	-0.006076
255263456	100557556.000000	5227868	10000.000000	22686	11899	1.000000	26446	9355	1.000000	124951378	-0.006013
255278481	100516352.000000	5226101	10000.000000	22717	11704	1.000000	26653	9354	1.000000	126377737	-0.005846
255285685	100526129.000000	5225944	10000.000000	22798	11624	1.000000	26556	9398	1.000000	127802367	-0.006812
255306201	100523835.000000	5226743	10000.000000	22801	11784	1.000000	26658	9323	1.000000	129227362	-0.006202
255276385	100530027.000000	5227221	10000.000000	22770	11749	1.000000	26900	9455	1.000000	130648360	-0.006151
255279417	100535725.000000	5226472	10000.000000	23052	11577	1.000000	26441	9669	1.000000	132066855	-0.005919
255256919	100579837.000000	5228175	10000.000000	22767	11586	1.000000	26627	9337	1.000000	133485160	-0.005717
255277475	100532855.000000	5223830	10000.000000	22861	11578	1.000000	26562	9362	1.000000	134898989	-0.006192
255309706	100505987.000000	5230052	10000.000000	22829	11756	1.000000	26770	9411	1.000000	136310869	-0.005923
255249826	100576135.000000	5227678	10000.000000	23099	11729	1.000000	26461	9679	1.000000	137722925	-0.005560
255269985	100558826.000000	5227569	10000.000000	22970	11810	1.000000	26499	9334	1.000000	139130594	-0.005389
255264449	100547175.000000	5223171	10000.000000	22888	11719	1.000000	26588	9474	1.000000	140536410	-0.005085
255262823	100550601.000000	5226570	10000.000000	22835	11568	1.000000	26540	9283	1.000000	141941855	-0.004728
255286085	100545831.000000	5225736	10000.000000	22686	11848	1.000000	26521	9501	1.000000	143344553	-0.004547
255284246	100554548.000000	5224038	10000.000000	22736	11706	1.000000	26536	9470	1.000000	144745058	-0.003878
255264220	100542789.000000	5227997	10000.000000	23022	11528	1.000000	26496	9226	1.000000	146144505	-0.004059
255279925	100582186.000000	5227257	10000.000000	22988	11723	1.000000	26442	9338	1.000000	147541533	-0.004142
255298243	100502630.000000	5220814	10000.000000	22848	11526	1.000000	26519	9324	1.000000	148934899	-0.003200
255254628	100559599.000000	5225559	10000.000000	22850	11677	1.000000	26750	9243	1.000000	150327634	-0.003227
255271709	100545010.000000	5225836	10000.000000	22977	11588	1.000000	26721	9488	1.000000	151717255	-0.003288
255247231	100586325.000000	5229547	10000.000000	22716	11763	1.000000	26798	9403	1.000000	153105600	-0.003648
255265319	100558200.000000	5229347	10000.000000	22897	11558	1.000000	26671	9249	1.000000	154492496	-0.003634
255263793	100573974.000000	5221243	10000.000000	22773	11680	1.000000	26484	9526	1.000000	155875736	-0.003775
255294327	100544701.000000	5223662	10000.000000	22675	11952	1.000000	26602	9570	1.000000	157257017	-0.003710
npatches	nstrain	runtime	dt	init_x	init_y	init_y_blood	init_z	init_S	beta0	beta1	beta2	beta3	mean_beta	B	d	delta	delta_blood	b[0]	mut	m	CTL	c	g	epsilon	k	het	lambda	rho	omega	x_max	patch.dyna	DELTA	A	VA
10000	1	100.000000	0.000100	21900	9499	5000000	0.001000	10000000	19.953445	24.848952	18.017580	20.126978	20	8000000000.000000	0.010000	1.000000	1.000000	800000	0.000050	0.048000	1	0.001000	1.000000	25.000000	16.000000	0.500000	0.001000	0.001000	0.010000	31987	0	10.000000	7.000000	1.000000
sus	inf	inf_blood	z	x[0]	y[0][0]	z[0]	x[1]	y[1][0]	z[1]	S[0]	synchrony
219000000	94990000.000000	5000000	10.000000	21900	9499	0.001000	21900	9499	0.001000	10000000	0.000000
269590734	73739067.000000	3835700	10000.000000	27023	7365	1.000000	25651	8472	1.000000	11284244	0.000000
269837118	73293664.000000	3808837	10000.000000	26922	7310	1.000000	25380	8164	1.000000	12518588	0.000000
269852465	73269398.000000	3808669	10000.000000	26961	7221	1.000000	25237	8306	1.000000	13749084	0.000000
269831125	73298940.000000	3812948	10000.000000	27026	7269	1.000000	25651	8400	1.000000	14977428	0.000000
269861613	73266611.000000	3807514	10000.000000	27191	7139	1.000000	25353	8115	1.000000	16203219	0.000000
269851678	73276472.000000	3807672	10000.000000	27295	7184	1.000000	25511	8138	1.000000	17429907	0.000000
269868321	73270433.000000	3806496	10000.000000	26800	7275	1.000000	25487	8096	1.000000	18651559	0.000000
269870418	73258736.000000	3810031	10000.000000	27095	7329	1.000000	25656	8374	1.000000	19874362	0.000000
269877753	73279681.000000	3809227	10000.000000	27321	7107	1.000000	25524	8317	1.000000	21095712	0.000000
269839704	73305787.000000	3806981	10000.000000	27193	7142	1.000000	25524	8116	1.000000	22313920	0.000000
269870298	73254120.000000	3805808	10000.000000	26929	7204	1.000000	25452	8071	1.000000	23529010	0.000000
269877903	73250942.000000	3806659	10000.000000	27074	7255	1.000000	25402	8248	1.000000	24742026	0.000000
269856053	73287942.000000	3806744	10000.000000	27151	7292	1.000000	25324	8259	1.000000	25952596	0.000000
269883181	73266212.000000	3807346	10000.000000	27070	7378	1.000000	25318	8419	1.000000	27161640	0.000000
269882780	73257449.000000	3806300	10000.000000	26774	7420	1.000000	25312	8465	1.000000	28368967	0.000000
269886352	73243532.000000	3807429	10000.000000	27051	7243	1.000000	25545	8018	1.000000	29576009	0.000000
269906727	73211623.000000	3801816	10000.000000	27106	7177	1.000000	25320	8264	1.000000	30780598	0.000000
269888821	73241685.000000	3804423	10000.000000	26866	7272	1.000000	25583	8112	1.000000	31985497	0.000000
269874481	73251846.000000	3805907	10000.000000	26998	7289	1.000000	25581	8122	1.000000	33184745	0.000000
269829518	73343208.000000	3810608	10000.000000	27052	7392	1.000000	25515	8449	1.000000	34385416	0.000000
269875334	73263117.000000	3806621	10000.000000	27285	7261	1.000000	25490	8277	1.000000	35581918	0.000000
269878366	73275035.000000	3807128	10000.000000	27062	7085	1.000000	25620	8377	1.000000	36778843	0.000000
269874100	73258958.000000	3808070	10000.000000	27199	7116	1.000000	25439	8340	1.000000	37973104	0.000000
269864833	73286215.000000	3808923	10000.000000	26926	7274	1.000000	25225	8462	1.000000	39166452	0.000000
269852440	73267628.000000	3810488	10000.000000	27084	7300	1.000000	25292	8350	1.000000	40356320	0.000000
269860728	73269339.000000	3808219	10000.000000	26966	7422	1.000000	25358	8356	1.000000	41544761	0.000000
269872243	73234921.000000	3808560	10000.000000	26943	7290	1.000000	25761	8101	1.000000	42731281	0.000000
269872302	73286129.000000	3809758	10000.000000	26977	7237	1.000000	25645	8152	1.000000	43916000	0.000000
269869248	73292037.000000	3809971	10000.000000	26831	7255	1.000000	25474	8317	1.000000	45100888	0.000000
269890224	73248609.000000	3802563	10000.000000	27050	7204	1.000000	25570	8084	1.000000	46282980	0.000000
269884734	73239480.000000	3807901	10000.000000	26914	7281	1.000000	25456	8136	1.000000	47462682	0.000000
269876343	73274854.000000	3807692	10000.000000	27060	7185	1.000000	25276	8337	1.000000	48641365	0.000000
269832690	73278922.000000	3805624	10000.000000	27114	7288	1.000000	25577	8099	1.000000	49819034	0.000000
269882781	73248974.000000	3809520	10000.000000	27194	7330	1.000000	25485	8169	1.000000	50991933	0.000000
269882949	73242800.000000	3807111	10000.000000	27069	7326	1.000000	25347	8051	1.000000	52163161	0.000000
269868390	73236215.000000	3802975	10000.000000	26949	7469	1.000000	25517	8113	1.000000	53333923	0.000000
269880619	73260202.000000	3808793	10000.000000	26957	7345	1.000000	25538	8320	1.000000	54504161	0.000000
269861911	73256048.000000	3805396	10000.000000	27055	7207	1.000000	25404	8123	1.000000	55675010	0.000000
269942716	73191871.000000	3804618	10000.000000	27045	7152	1.000000	25704	8094	1.000000	56842044	0.000000
269873210	73276278.000000	3807868	10000.000000	27066	7297	1.000000	25385	8284	1.000000	58006856	-1.#IND00
269871834	73296923.000000	3805486	10000.000000	27046	7326	1.000000	25731	8119	1.000000	59167374	0.000000
269860290	73276680.000000	3806586	10000.000000	27058	7233	1.000000	25348	8237	1.000000	60328944	0.016385
269865347	73270055.000000	3806071	10000.000000	26993	7457	1.000000	25573	8072	1.000000	61488480	0.012176
269841879	73297759.000000	3811538	10000.000000	27111	7280	1.000000	25562	8220	1.000000	62647096	0.018006
269881549	73269410.000000	3807997	10000.000000	27028	7452	1.000000	25738	8129	1.000000	63803401	0.028798
269858440	73268098.000000	3810005	10000.000000	27018	7278	1.000000	25572	8101	1.000000	64957625	0.024056
269861602	73281317.000000	3807731	10000.000000	26969	7266	1.000000	25398	8075	1.000000	66108483	0.025430
269856564	73273181.000000	3809408	10000.000000	27090	7306	1.000000	25540	8095	1.000000	67260190	0.018803
269857042	73265410.000000	3806245	10000.000000	27114	7209	1.000000	25806	8033	1.000000	68408520	0.017379
269886359	73226103.000000	3805049	10000.000000	27057	7456	1.000000	25283	8307	1.000000	69555186	0.016513
269894326	73250591.000000	3807343	10000.000000	27083	7290	1.000000	25350	8216	1.000000	70699891	0.014897
269859063	73273713.000000	3810913	10000.000000	27269	7069	1.000000	25430	8247	1.000000	71845085	0.014401
269864610	73270288.000000	3810418	10000.000000	26921	7362	1.000000	25565	8273	1.000000	72986653	0.014502
269858940	73282746.000000	3809633	10000.000000	27073	7390	1.000000	25382	8229	1.000000	74128477	0.013637
269867045	73251833.000000	3811500	10000.000000	26963	7187	1.000000	25396	8171	1.000000	75267684	0.012883
269882057	73241941.000000	3803836	10000.000000	27169	7203	1.000000	25598	7962	1.000000	76403669	0.012464
269845696	73315319.000000	3811240	10000.000000	26884	7270	1.000000	25633	8135	1.000000	77539369	0.009807
269892001	73258582.000000	3810438	10000.000000	27044	7286	1.000000	25501	8085	1.000000	78671979	0.009823
269849420	73289435.000000	3809776	10000.000000	27463	7324	1.000000	25488	8185	1.000000	79804637	0.011908
269881817	73259391.000000	3809417	10000.000000	26944	7281	1.000000	25457	8314	1.000000	80934016	0.013053
269884672	73262933.000000	3807226	10000.000000	27003	7243	1.000000	25457	8150	1.000000	82062084	0.012490
269882497	73267862.000000	3809078	10000.000000	27052	7225	1.000000	25664	8176	1.000000	83188985	0.012009
269847224	73266316.000000	3806148	10000.000000	27072	7329	1.000000	25459	8014	1.000000	84312802	0.008550
269874163	73256563.000000	3809208	10000.000000	27033	7348	1.000000	25587	8144	1.000000	85436998	0.008458
269860504	73273005.000000	3808670	10000.000000	27058	7299	1.000000	25421	8270	1.000000	86559730	0.006091
269866643	73259043.000000	3806072	10000.000000	27122	7205	1.000000	25434	8213	1.000000	87678199	0.005533
269863364	73281919.000000	3805674	10000.000000	26977	7226	1.000000	25516	8010	1.000000	88795975	0.004740
269845781	73301076.000000	3809246	10000.000000	27261	7212	1.000000	25399	8263	1.000000	89915194	0.002982
269851494	73274134.000000	3809248	10000.000000	26909	7273	1.000000	25591	8021	1.000000	91031162	0.002101
269870887	73260044.000000	3810272	10000.000000	27221	7106	1.000000	25502	8220	1.000000	92145250	0.001779
269844693	73279842.000000	3809966	10000.000000	26845	7338	1.000000	25377	8408	1.000000	93257787	0.000851
269875519	73269063.000000	3807692	10000.000000	27062	7358	1.000000	25521	8273	1.000000	94368793	0.001128
269845521	73257649.000000	3807575	10000.000000	26951	7268	1.000000	25472	8071	1.000000	95476117	0.002739
269842852	73292994.000000	3806528	10000.000000	26915	7185	1.000000	25484	8308	1.000000	96584542	0.002496
269863112	73259223.000000	3810225	10000.000000	27266	7302	1.000000	25476	8266	1.000000	97690286	0.001944
269844857	73306582.000000	3812029	10000.000000	27127	7316	1.000000	25400	8444	1.000000	98793406	0.001427
269858216	73287192.000000	3807495	10000.000000	27130	7392	1.000000	25444	8242	1.000000	99893701	0.001412
269902212	73255222.000000	3809069	10000.000000	27123	7050	1.000000	25394	8194	1.000000	100992906	0.001423
269861717	73310458.000000	3811094	10000.000000	27126	7245	1.000000	25225	8266	1.000000	102089316	0.001682
269855071	73285994.000000	3810587	10000.000000	27118	7181	1.000000	25433	8255	1.000000	103186749	0.001484
269847160	73301707.000000	3808455	10000.000000	27007	7300	1.000000	25665	8155	1.000000	104283973	0.001557
269867333	73261062.000000	3808942	10000.000000	27228	7096	1.000000	25504	8184	1.000000	105378349	0.000934
269846687	73279356.000000	3809041	10000.000000	27008	7291	1.000000	25265	8186	1.000000	106470964	0.000807
269855078	73295773.000000	3810312	10000.000000	27050	7314	1.000000	25416	8103	1.000000	107561717	0.001025
269866016	73285708.000000	3807696	10000.000000	26863	7342	1.000000	25406	8233	1.000000	108649752	0.001022
269874714	73280168.000000	3807348	10000.000000	27454	7141	1.000000	25483	8132	1.000000	109737085	0.001307
269884752	73250119.000000	3804317	10000.000000	27008	7177	1.000000	25524	8184	1.000000	110822502	0.001391
269827230	73275501.000000	3808327	10000.000000	27141	7314	1.000000	25504	8501	1.000000	111904691	0.001326
269850368	73272817.000000	3806706	10000.000000	26979	7267	1.000000	25283	8231	1.000000	112985385	0.002552
269864486	73271661.000000	3811131	10000.000000	27323	7258	1.000000	25397	8197	1.000000	114065369	0.002105
269875932	73243399.000000	3807802	10000.000000	26919	7445	1.000000	25673	8113	1.000000	115144079	0.002388
269867751	73276963.000000	3809859	10000.000000	26938	7379	1.000000	25602	8110	1.000000	116220948	0.002110
269876141	73259810.000000	3808344	10000.000000	27073	7093	1.000000	25434	8381	1.000000	117295891	0.001690
269853213	73242998.000000	3808295	10000.000000	27169	7270	1.000000	25637	8206	1.000000	118369531	0.001438
269879642	73233669.000000	3807369	10000.000000	27164	7243	1.000000	25425	8136	1.000000	119442348	0.001194
269870260	73248057.000000	3807633	10000.000000	27092	7241	1.000000	25222	8242	1.000000	120514011	0.000869
269857945	73275788.000000	3806351	10000.000000	27194	7205	1.000000	25718	8051	1.000000	121584086	0.000459
269850724	73280205.000000	3807104	10000.000000	27173	7201	1.000000	25305	8328	1.000000	122650352	0.000402
269869354	73262668.000000	3806683	10000.000000	27182	7417	1.000000	25344	8517	1.000000	123717269	0.000343
npatches	nstrain	runtime	dt	init_x	init_y	init_y_blood	init_z	init_S	beta0	beta1	beta2	beta3	mean_beta	B	d	delta	delta_blood	b[0]	mut	m	CTL	c	g	epsilon	k	het	lambda	rho	omega	x_max	patch.dyna	DELTA	A	VA
10000	1	100.000000	0.000100	21900	9499	5000000	0.001000	10000000	20.366952	25.186611	22.128436	28.929811	20	8000000000.000000	0.010000	1.000000	1.000000	800000	0.000050	0.048000	1	0.001000	1.000000	25.000000	17.000000	0.500000	0.001000	0.001000	0.010000	31987	0	10.000000	7.000000	1.000000
sus	inf	inf_blood	z	x[0]	y[0][0]	z[0]	x[1]	y[1][0]	z[1]	S[0]	synchrony
219000000	94990000.000000	5000000	10.000000	21900	9499	0.001000	21900	9499	0.001000	10000000	0.000000
279302853	56218968.000000	2925601	10000.000000	27923	5521	1.000000	26679	6337	1.000000	11105161	0.000000
280163727	54966992.000000	2853888	10000.000000	27799	5481	1.000000	26866	6110	1.000000	12084898	0.000000
280260232	54830376.000000	2848034	10000.000000	28002	5463	1.000000	26926	6005	1.000000	13057339	0.000000
280230150	54840076.000000	2851602	10000.000000	27996	5441	1.000000	26859	6009	1.000000	14028553	0.000000
280240345	54854167.000000	2850128	10000.000000	27835	5528	1.000000	26834	6309	1.000000	14998083	0.000000
280261524	54840255.000000	2845152	10000.000000	28056	5366	1.000000	26698	6323	1.000000	15966572	0.000000
280219713	54871961.000000	2852788	10000.000000	28082	5425	1.000000	26728	6235	1.000000	16932622	0.000000
280245027	54835799.000000	2854544	10000.000000	28095	5495	1.000000	26652	6365	1.000000	17896722	0.000000
280232632	54852163.000000	2851590	10000.000000	27928	5564	1.000000	26789	6377	1.000000	18860543	0.000000
280226803	54866594.000000	2850898	10000.000000	28302	5356	1.000000	26617	6482	1.000000	19824485	0.000000
280237429	54860112.000000	2854798	10000.000000	27974	5423	1.000000	26624	6400	1.000000	20785285	0.000000
280252725	54855062.000000	2846648	10000.000000	28244	5309	1.000000	26755	6192	1.000000	21746259	0.000000
280248481	54845701.000000	2850565	10000.000000	28159	5319	1.000000	27015	6268	1.000000	22703856	0.000000
280222582	54867564.000000	2852842	10000.000000	28259	5413	1.000000	26945	6233	1.000000	23659352	0.000000
280259113	54845867.000000	2849918	10000.000000	28087	5460	1.000000	26826	6294	1.000000	24614461	0.000000
280228497	54874873.000000	2854377	10000.000000	28218	5492	1.000000	26609	6242	1.000000	25566375	0.000000
280214373	54876724.000000	2853604	10000.000000	28196	5322	1.000000	26670	6137	1.000000	26518594	0.000000
280207901	54884408.000000	2852166	10000.000000	28182	5398	1.000000	26618	6346	1.000000	27469765	0.000000
280211889	54885932.000000	2853020	10000.000000	27966	5403	1.000000	26790	6058	1.000000	28422535	0.000000
280244288	54837539.000000	2849769	10000.000000	28147	5488	1.000000	26844	6179	1.000000	29370577	0.000000
280212620	54879231.000000	2852722	10000.000000	28085	5667	1.000000	26472	6267	1.000000	30316834	0.000000
280236481	54866850.000000	2852372	10000.000000	28024	5499	1.000000	26836	6282	1.000000	31260714	0.000000
280239742	54836067.000000	2847242	10000.000000	28214	5334	1.000000	26734	6201	1.000000	32206361	0.000000
280246170	54859442.000000	2850818	10000.000000	28044	5345	1.000000	26782	6283	1.000000	33147560	0.000000
280239056	54893616.000000	2851199	10000.000000	28102	5509	1.000000	26808	6298	1.000000	34087272	0.000000
280245974	54826218.000000	2850114	10000.000000	27825	5538	1.000000	26806	6350	1.000000	35027407	0.000000
280244958	54843950.000000	2850462	10000.000000	28312	5461	1.000000	27046	6106	1.000000	35963785	0.000000
280228293	54844514.000000	2850179	10000.000000	27972	5480	1.000000	26559	6379	1.000000	36900999	0.000000
280254901	54854467.000000	2854658	10000.000000	28123	5308	1.000000	26763	6226	1.000000	37836358	0.000000
280254112	54850382.000000	2853017	10000.000000	27982	5566	1.000000	26648	6255	1.000000	38770185	0.000000
280269356	54833812.000000	2851796	10000.000000	28376	5238	1.000000	26803	6053	1.000000	39701267	0.000000
280220608	54881903.000000	2856594	10000.000000	28147	5375	1.000000	26851	6225	1.000000	40631056	0.000000
280219279	54876491.000000	2850794	10000.000000	28110	5480	1.000000	26805	6271	1.000000	41562256	0.000000
280257106	54852841.000000	2852682	10000.000000	28430	5242	1.000000	26694	6173	1.000000	42492116	0.000000
280243716	54853372.000000	2846019	10000.000000	28067	5286	1.000000	26727	6249	1.000000	43418714	0.000000
280215351	54872802.000000	2855351	10000.000000	28002	5322	1.000000	26814	6244	1.000000	44342669	0.000000
280228322	54854649.000000	2850665	10000.000000	28273	5385	1.000000	26686	6333	1.000000	45266524	0.000000
280227849	54856116.000000	2850639	10000.000000	27980	5424	1.000000	26791	6257	1.000000	46189339	0.000000
280229140	54855451.000000	2853448	10000.000000	28035	5458	1.000000	26977	6309	1.000000	47110718	0.000000
280259427	54817235.000000	2845312	10000.000000	28180	5358	1.000000	26799	6256	1.000000	48028428	-1.#IND00
280259977	54838353.000000	2849025	10000.000000	28074	5439	1.000000	26755	6214	1.000000	48947617	-0.011200
280201517	54906406.000000	2850246	10000.000000	28161	5522	1.000000	26744	6221	1.000000	49866026	-0.004352
280234562	54858012.000000	2851994	10000.000000	28095	5524	1.000000	26679	6190	1.000000	50783256	-0.000789
280254178	54850122.000000	2849859	10000.000000	28153	5267	1.000000	26762	6220	1.000000	51697725	0.001494
280235212	54858387.000000	2849542	10000.000000	28168	5478	1.000000	26845	6267	1.000000	52611326	-0.003366
280228879	54877511.000000	2852123	10000.000000	28240	5459	1.000000	26739	6385	1.000000	53523803	-0.009029
280235785	54845532.000000	2850257	10000.000000	28055	5512	1.000000	26522	6223	1.000000	54434485	-0.014166
280237929	54850681.000000	2850903	10000.000000	27945	5573	1.000000	26907	6171	1.000000	55344423	-0.010536
280257671	54841738.000000	2847400	10000.000000	28125	5476	1.000000	26596	6192	1.000000	56251520	-0.010201
280253794	54837984.000000	2849382	10000.000000	27774	5443	1.000000	26727	6196	1.000000	57156753	-0.008186
280213741	54862064.000000	2851010	10000.000000	27979	5489	1.000000	26883	6125	1.000000	58061035	-0.008036
280246979	54869613.000000	2854229	10000.000000	27862	5502	1.000000	26894	6080	1.000000	58964802	-0.007901
280239464	54843677.000000	2850844	10000.000000	28126	5422	1.000000	26658	6229	1.000000	59865503	-0.006932
280228938	54850019.000000	2850215	10000.000000	28171	5465	1.000000	26759	6287	1.000000	60765070	-0.004799
280206885	54884610.000000	2854318	10000.000000	28085	5542	1.000000	26739	6276	1.000000	61663626	-0.004157
280251372	54834494.000000	2850856	10000.000000	28122	5484	1.000000	26739	6270	1.000000	62563378	-0.002638
280223494	54848158.000000	2852468	10000.000000	28094	5401	1.000000	26569	6297	1.000000	63460653	-0.002303
280243453	54850706.000000	2851034	10000.000000	28253	5456	1.000000	26692	6194	1.000000	64355309	-0.002355
280263102	54811598.000000	2849737	10000.000000	28092	5417	1.000000	26718	6303	1.000000	65249200	-0.002668
280218215	54884285.000000	2854302	10000.000000	28116	5568	1.000000	26793	6302	1.000000	66142353	-0.002629
280239670	54879870.000000	2851463	10000.000000	28265	5422	1.000000	26673	6391	1.000000	67033317	-0.003335
280221055	54862980.000000	2851621	10000.000000	27912	5461	1.000000	26828	6261	1.000000	67924495	-0.002707
280223555	54877689.000000	2852365	10000.000000	27999	5363	1.000000	26659	6347	1.000000	68812553	-0.002301
280265580	54856509.000000	2850585	10000.000000	28146	5406	1.000000	26811	6301	1.000000	69700105	-0.001311
280233103	54850239.000000	2850445	10000.000000	27990	5365	1.000000	26618	6242	1.000000	70586929	-0.001401
280237953	54857603.000000	2852796	10000.000000	27924	5341	1.000000	26803	6344	1.000000	71471175	-0.001275
280252216	54837124.000000	2851364	10000.000000	28160	5296	1.000000	26761	6087	1.000000	72352632	-0.000330
280240614	54847240.000000	2849153	10000.000000	28143	5515	1.000000	26733	6142	1.000000	73234902	0.000059
280258602	54799035.000000	2848702	10000.000000	28029	5535	1.000000	26751	6123	1.000000	74114838	0.000041
280228615	54865835.000000	2851726	10000.000000	27942	5594	1.000000	26503	6224	1.000000	74992796	0.001350
280255054	54845710.000000	2852048	10000.000000	28141	5407	1.000000	26747	5948	1.000000	75870101	0.001057
280231634	54864709.000000	2855358	10000.000000	28202	5294	1.000000	26686	6321	1.000000	76746988	0.000573
280254701	54832400.000000	2849723	10000.000000	28063	5375	1.000000	26760	6213	1.000000	77621848	-0.001026
280246436	54874794.000000	2853161	10000.000000	27999	5440	1.000000	26712	6264	1.000000	78493748	-0.000963
280252612	54843584.000000	2850008	10000.000000	28043	5464	1.000000	26873	6252	1.000000	79368632	-0.000832
280232882	54861184.000000	2852487	10000.000000	28034	5270	1.000000	26755	6159	1.000000	80239120	-0.001332
280221560	54866369.000000	2855976	10000.000000	27837	5488	1.000000	26813	6178	1.000000	81109733	0.001252
280218302	54879163.000000	2855235	10000.000000	27916	5369	1.000000	26864	6300	1.000000	81976707	0.001121
280234920	54858272.000000	2848614	10000.000000	27980	5490	1.000000	26508	6492	1.000000	82845133	0.000832
280206861	54879564.000000	2850564	10000.000000	28138	5479	1.000000	26952	6238	1.000000	83713783	0.001318
280243423	54824138.000000	2849373	10000.000000	27931	5529	1.000000	26867	6189	1.000000	84579642	0.001271
280225582	54878095.000000	2852607	10000.000000	28099	5529	1.000000	26631	6390	1.000000	85442225	0.001172
280242712	54838901.000000	2850884	10000.000000	28211	5278	1.000000	26846	6317	1.000000	86305438	0.001093
280235170	54851494.000000	2854327	10000.000000	28177	5390	1.000000	26787	6195	1.000000	87163989	0.001236
280227586	54854006.000000	2852522	10000.000000	28251	5343	1.000000	26869	6187	1.000000	88025363	0.001309
280241911	54830294.000000	2849147	10000.000000	28057	5447	1.000000	26794	6194	1.000000	88885308	0.001154
280223090	54864156.000000	2853440	10000.000000	28027	5616	1.000000	26929	6256	1.000000	89743447	0.001331
280250314	54868437.000000	2852215	10000.000000	28289	5446	1.000000	26608	6198	1.000000	90599606	0.001402
280212877	54890494.000000	2851724	10000.000000	28161	5502	1.000000	26762	6218	1.000000	91456049	0.001437
280233936	54855744.000000	2848801	10000.000000	27832	5529	1.000000	26977	6199	1.000000	92309818	0.001395
280208357	54871475.000000	2849993	10000.000000	28416	5419	1.000000	26861	6141	1.000000	93161779	0.001333
280265143	54840641.000000	2847248	10000.000000	27831	5518	1.000000	26684	6261	1.000000	94013823	0.000478
280237886	54840106.000000	2851185	10000.000000	27869	5561	1.000000	26645	6270	1.000000	94862365	0.000462
280258614	54828918.000000	2848338	10000.000000	28189	5459	1.000000	26934	6177	1.000000	95708715	0.000472
280231974	54871633.000000	2851553	10000.000000	28294	5364	1.000000	26724	6354	1.000000	96555221	0.000632
280227105	54859192.000000	2852433	10000.000000	28173	5455	1.000000	26613	6199	1.000000	97401742	0.000654
280251652	54853387.000000	2849958	10000.000000	27926	5388	1.000000	26784	6111	1.000000	98245297	0.000624
280248485	54859595.000000	2850560	10000.000000	27980	5521	1.000000	26681	6108	1.000000	99088717	0.000773
280240837	54854050.000000	2853541	10000.000000	28068	5396	1.000000	26902	6279	1.000000	99929092	0.000706
npatches	nstrain	runtime	dt	init_x	init_y	init_y_blood	init_z	init_S	beta0	beta1	beta2	beta3	mean_beta	B	d	delta	delta_blood	b[0]	mut	m	CTL	c	g	epsilon	k	het	lambda	rho	omega	x_max	patch.dyna	DELTA	A	VA
10000	1	100.000000	0.000100	21900	9499	5000000	0.001000	10000000	29.150284	15.271044	19.162942	23.015593	20	8000000000.000000	0.010000	1.000000	1.000000	800000	0.000050	0.048000	1	0.001000	1.000000	25.000000	18.000000	0.500000	0.001000	0.001000	0.010000	31987	0	10.000000	7.000000	1.000000
sus	inf	inf_blood	z	x[0]	y[0][0]	z[0]	x[1]	y[1][0]	z[1]	S[0]	synchrony
219000000	94990000.000000	5000000	10.000000	21900	9499	0.001000	21900	9499	0.001000	10000000	0.000000
291808816	36912930.000000	1919239	10000.000000	26959	4963	1.000000	30064	3139	1.000000	10872087	0.000000
294096720	33841032.000000	1759412	10000.000000	27472	4511	1.000000	30410	2934	1.000000	11517183	0.000000
294393896	33419183.000000	1736117	10000.000000	27276	4477	1.000000	30428	2733	1.000000	12138570	0.000000
294419881	33339300.000000	1731741	10000.000000	27596	4320	1.000000	30603	2830	1.000000	12756021	0.000000
294440032	33359629.000000	1733440	10000.000000	27533	4433	1.000000	30151	2781	1.000000	13372836	0.000000
294422402	33357881.000000	1734033	10000.000000	27425	4353	1.000000	30483	2889	1.000000	13988917	0.000000
294418838	33387377.000000	1735660	10000.000000	27514	4511	1.000000	30297	2779	1.000000	14604927	0.000000
294426357	33367887.000000	1734397	10000.000000	27445	4518	1.000000	30231	2849	1.000000	15219000	0.000000
294412513	33372628.000000	1733836	10000.000000	27451	4401	1.000000	30387	2809	1.000000	15832386	0.000000
294404336	33381876.000000	1732858	10000.000000	27248	4531	1.000000	30512	2773	1.000000	16444356	0.000000
294415217	33382855.000000	1734963	10000.000000	27701	4513	1.000000	30459	2787	1.000000	17054076	0.000000
294428967	33368678.000000	1733104	10000.000000	27615	4284	1.000000	30250	2912	1.000000	17664242	0.000000
294441287	33349906.000000	1733644	10000.000000	27796	4321	1.000000	30134	2757	1.000000	18273679	0.000000
294444850	33359026.000000	1734376	10000.000000	27757	4211	1.000000	30277	2837	1.000000	18879383	0.000000
294470260	33352456.000000	1732610	10000.000000	27894	4412	1.000000	30431	2849	1.000000	19487122	0.000000
294444170	33371329.000000	1735932	10000.000000	27711	4277	1.000000	30540	2708	1.000000	20093424	0.000000
294447225	33332053.000000	1733131	10000.000000	27528	4351	1.000000	30470	2839	1.000000	20699291	0.000000
294425746	33366226.000000	1732957	10000.000000	27532	4537	1.000000	30477	2776	1.000000	21303762	0.000000
294444718	33367870.000000	1735084	10000.000000	27343	4320	1.000000	30287	2819	1.000000	21906727	0.000000
294424884	33342984.000000	1731108	10000.000000	27663	4537	1.000000	30493	2831	1.000000	22509471	0.000000
294427044	33364970.000000	1734139	10000.000000	27556	4104	1.000000	30389	2738	1.000000	23111475	0.000000
294466233	33320441.000000	1733008	10000.000000	27647	4356	1.000000	30128	2821	1.000000	23712761	0.000000
294450703	33344473.000000	1732580	10000.000000	27733	4378	1.000000	30363	2755	1.000000	24312436	0.000000
294437287	33373541.000000	1733860	10000.000000	27608	4523	1.000000	30467	2828	1.000000	24911308	0.000000
294442283	33373197.000000	1734919	10000.000000	27756	4474	1.000000	30298	2774	1.000000	25510079	0.000000
294400169	33387230.000000	1734995	10000.000000	27531	4408	1.000000	30190	2667	1.000000	26107629	0.000000
294430502	33390246.000000	1737328	10000.000000	27522	4498	1.000000	30327	2771	1.000000	26705688	0.000000
294438419	33370078.000000	1733918	10000.000000	27691	4435	1.000000	30245	2823	1.000000	27302034	0.000000
294435560	33352017.000000	1734043	10000.000000	27629	4319	1.000000	30179	2618	1.000000	27895591	0.000000
294426107	33354202.000000	1733415	10000.000000	27509	4388	1.000000	30440	2933	1.000000	28489727	0.000000
294434993	33380736.000000	1735423	10000.000000	27575	4422	1.000000	30363	2817	1.000000	29083286	0.000000
294417566	33379888.000000	1731952	10000.000000	27445	4367	1.000000	30485	2822	1.000000	29675527	0.000000
294423288	33366186.000000	1734307	10000.000000	27332	4600	1.000000	30369	2813	1.000000	30266702	0.000000
294403026	33392892.000000	1733516	10000.000000	27494	4293	1.000000	30465	2766	1.000000	30858006	0.000000
294420961	33356759.000000	1734896	10000.000000	27664	4306	1.000000	30320	2931	1.000000	31449017	0.000000
294444869	33342441.000000	1732346	10000.000000	27648	4395	1.000000	30358	2833	1.000000	32037000	0.000000
294422007	33346770.000000	1734242	10000.000000	27509	4445	1.000000	30456	2838	1.000000	32624198	0.000000
294457438	33355873.000000	1735299	10000.000000	27715	4308	1.000000	30509	2889	1.000000	33210535	0.000000
294450703	33344147.000000	1733537	10000.000000	27370	4467	1.000000	30343	2826	1.000000	33797036	0.000000
294428271	33348046.000000	1733930	10000.000000	27865	4373	1.000000	30112	2872	1.000000	34381260	-1.#IND00
294480541	33323290.000000	1733970	10000.000000	27603	4469	1.000000	30254	2976	1.000000	34965802	0.000000
294445644	33340054.000000	1732789	10000.000000	27738	4320	1.000000	30339	2901	1.000000	35549850	0.040667
294406266	33380265.000000	1735876	10000.000000	27663	4442	1.000000	30500	2775	1.000000	36132280	0.018893
294463583	33335805.000000	1731855	10000.000000	27602	4444	1.000000	30257	2949	1.000000	36714846	0.013377
294422623	33368779.000000	1733536	10000.000000	27484	4377	1.000000	30377	2845	1.000000	37295741	0.006936
294415937	33394360.000000	1737324	10000.000000	27629	4379	1.000000	30370	2768	1.000000	37875308	0.004306
294418116	33390559.000000	1734534	10000.000000	27657	4240	1.000000	30436	2841	1.000000	38453068	0.003994
294418108	33375503.000000	1734700	10000.000000	27822	4381	1.000000	30367	2791	1.000000	39030943	-0.000542
294457234	33361541.000000	1733376	10000.000000	27541	4521	1.000000	30381	2808	1.000000	39608325	-0.000943
294436926	33346476.000000	1732265	10000.000000	27619	4305	1.000000	30505	2897	1.000000	40185469	-0.002311
294450408	33356798.000000	1732745	10000.000000	27343	4452	1.000000	30318	2729	1.000000	40761101	-0.000468
294421406	33355903.000000	1735402	10000.000000	27578	4330	1.000000	30190	2773	1.000000	41336539	-0.000068
294401956	33395196.000000	1735219	10000.000000	27434	4531	1.000000	30309	2802	1.000000	41910187	-0.000892
294442444	33353791.000000	1731667	10000.000000	27616	4331	1.000000	30604	2834	1.000000	42484236	-0.000942
294453692	33367513.000000	1732902	10000.000000	27385	4534	1.000000	30446	2915	1.000000	43054494	-0.001056
294413499	33367680.000000	1734634	10000.000000	27515	4557	1.000000	30376	2858	1.000000	43625344	-0.001441
294423430	33382348.000000	1736491	10000.000000	27714	4448	1.000000	30210	2830	1.000000	44194687	-0.000838
294428646	33358482.000000	1733833	10000.000000	27526	4362	1.000000	30510	2855	1.000000	44764281	-0.001500
294429740	33370709.000000	1733488	10000.000000	27500	4372	1.000000	30286	2860	1.000000	45332105	-0.001330
294413453	33348288.000000	1733446	10000.000000	27670	4404	1.000000	30457	2800	1.000000	45899323	-0.001460
294434751	33341592.000000	1734688	10000.000000	27446	4456	1.000000	30319	2786	1.000000	46465998	-0.001372
294440799	33363197.000000	1733332	10000.000000	27663	4408	1.000000	30195	2844	1.000000	47030646	-0.000746
294402219	33388438.000000	1735479	10000.000000	27723	4459	1.000000	30227	2763	1.000000	47597700	0.000422
294447853	33345650.000000	1731616	10000.000000	27441	4430	1.000000	30375	2800	1.000000	48161508	-0.000109
294424992	33356691.000000	1734835	10000.000000	27793	4422	1.000000	30143	2893	1.000000	48722668	-0.000015
294418408	33363215.000000	1734186	10000.000000	27544	4468	1.000000	30095	2788	1.000000	49284617	-0.000077
294432409	33364226.000000	1733381	10000.000000	27385	4421	1.000000	30241	2766	1.000000	49846697	-0.000358
294412694	33368762.000000	1734354	10000.000000	27408	4407	1.000000	30230	2895	1.000000	50408316	-0.000373
294439868	33368208.000000	1732038	10000.000000	27657	4346	1.000000	30302	2744	1.000000	50968118	-0.000623
294450530	33363486.000000	1736641	10000.000000	27553	4317	1.000000	30526	2900	1.000000	51526500	-0.000547
294417617	33367835.000000	1734213	10000.000000	27679	4297	1.000000	30470	2800	1.000000	52085897	-0.000435
294423366	33365373.000000	1732446	10000.000000	27550	4575	1.000000	30448	2836	1.000000	52643457	-0.000730
294418654	33356599.000000	1736206	10000.000000	27597	4417	1.000000	30212	2861	1.000000	53201122	-0.000712
294418719	33356120.000000	1732301	10000.000000	27880	4329	1.000000	30414	2849	1.000000	53758319	-0.000329
294436911	33345100.000000	1734138	10000.000000	27466	4522	1.000000	30395	2729	1.000000	54313102	0.000430
294415213	33376095.000000	1734132	10000.000000	27594	4399	1.000000	30326	2823	1.000000	54867381	0.000245
294451908	33343809.000000	1734269	10000.000000	27856	4343	1.000000	30345	2796	1.000000	55419918	0.000789
294438687	33353008.000000	1731998	10000.000000	27607	4315	1.000000	30330	2809	1.000000	55973849	0.000793
294405078	33373622.000000	1733260	10000.000000	27393	4390	1.000000	30251	2767	1.000000	56525935	0.000828
294424968	33374347.000000	1733465	10000.000000	27854	4278	1.000000	30338	2831	1.000000	57077381	0.000828
294392629	33358994.000000	1733848	10000.000000	27679	4382	1.000000	30273	2847	1.000000	57627987	0.000236
294425014	33359580.000000	1734004	10000.000000	27639	4341	1.000000	30500	2786	1.000000	58177858	0.000112
294444331	33382434.000000	1736057	10000.000000	27620	4447	1.000000	30531	2850	1.000000	58727286	0.000407
294432501	33357519.000000	1734704	10000.000000	27470	4495	1.000000	30410	2845	1.000000	59275262	0.000312
294424304	33383526.000000	1735089	10000.000000	27608	4403	1.000000	30311	2801	1.000000	59822221	-0.000080
294395761	33374610.000000	1732427	10000.000000	27622	4305	1.000000	30425	2842	1.000000	60367822	-0.000704
294426349	33352189.000000	1730731	10000.000000	27686	4295	1.000000	30359	2838	1.000000	60912281	-0.000475
294433336	33350919.000000	1731052	10000.000000	27480	4475	1.000000	30285	2754	1.000000	61456032	-0.000464
294425220	33345983.000000	1733437	10000.000000	27693	4424	1.000000	30458	2770	1.000000	61998443	-0.000347
294444305	33364208.000000	1732862	10000.000000	27542	4274	1.000000	30389	2825	1.000000	62541100	-0.000126
294437998	33357857.000000	1734951	10000.000000	27492	4575	1.000000	30382	2854	1.000000	63081838	-0.000039
294423198	33374573.000000	1735891	10000.000000	27449	4383	1.000000	30336	2839	1.000000	63622602	-0.000122
294445406	33350849.000000	1732487	10000.000000	27499	4403	1.000000	30541	2783	1.000000	64165573	-0.000386
294452921	33346960.000000	1730365	10000.000000	27580	4414	1.000000	30420	2890	1.000000	64705546	-0.000452
294436593	33360493.000000	1731731	10000.000000	27170	4495	1.000000	30605	2888	1.000000	65243946	-0.000239
294444594	33376528.000000	1733151	10000.000000	27660	4267	1.000000	30150	2821	1.000000	65780882	0.000026
294430855	33355114.000000	1734602	10000.000000	27619	4345	1.000000	30390	2808	1.000000	66318029	-0.000266
294432910	33368265.000000	1735368	10000.000000	27428	4441	1.000000	30275	2813	1.000000	66854343	-0.000261
294439543	33364564.000000	1733675	10000.000000	27654	4408	1.000000	30325	2752	1.000000	67390106	-0.000578
npatches	nstrain	runtime	dt	init_x	init_y	init_y_blood	init_z	init_S	beta0	beta1	beta2	beta3	mean_beta	B	d	delta	delta_blood	b[0]	mut	m	CTL	c	g	epsilon	k	het	lambda	rho	omega	x_max	patch.dyna	DELTA	A	VA
10000	1	100.000000	0.000100	21900	9499	5000000	0.001000	10000000	22.334945	13.356615	19.443811	11.515018	20	8000000000.000000	0.010000	1.000000	1.000000	800000	0.000050	0.048000	1	0.001000	1.000000	25.000000	19.000000	0.500000	0.001000	0.001000	0.010000	31987	0	10.000000	7.000000	1.000000
sus	inf	inf_blood	z	x[0]	y[0][0]	z[0]	x[1]	y[1][0]	z[1]	S[0]	synchrony
219000000	94990000.000000	5000000	10.000000	21900	9499	0.001000	21900	9499	0.001000	10000000	0.000000
300063392	24818083.000000	1291177	10000.000000	29779	2528	1.000000	30861	1892	1.000000	10717853	0.000000
303657129	20217713.000000	1051996	10000.000000	30216	2122	1.000000	31308	1677	1.000000	11136845	0.000000
304505136	19142669.000000	994749	10000.000000	30382	1936	1.000000	31248	1517	1.000000	11510586	0.000000
304735568	18850684.000000	978213	10000.000000	30490	1940	1.000000	31291	1505	1.000000	11872678	0.000000
304797135	18791489.000000	976842	10000.000000	30322	1966	1.000000	31114	1406	1.000000	12232799	0.000000
304811522	18756695.000000	974403	10000.000000	30321	1899	1.000000	31207	1449	1.000000	12591153	0.000000
304803671	18760040.000000	975119	10000.000000	30099	1940	1.000000	31362	1396	1.000000	12948677	0.000000
304833101	18730125.000000	973574	10000.000000	30444	1946	1.000000	31287	1487	1.000000	13305061	0.000000
304829876	18748673.000000	975414	10000.000000	30463	1752	1.000000	31204	1502	1.000000	13660115	0.000000
304807834	18765441.000000	974992	10000.000000	30239	2036	1.000000	30904	1460	1.000000	14016512	0.000000
304793288	18753149.000000	976494	10000.000000	30434	1927	1.000000	31239	1487	1.000000	14371136	0.000000
304843847	18732122.000000	973154	10000.000000	30272	1900	1.000000	31276	1466	1.000000	14726170	0.000000
304850719	18724859.000000	971836	10000.000000	30324	1933	1.000000	31419	1403	1.000000	15079680	0.000000
304814732	18760997.000000	974401	10000.000000	30243	1859	1.000000	31434	1491	1.000000	15432927	0.000000
304800826	18745813.000000	976029	10000.000000	30267	1890	1.000000	30960	1495	1.000000	15785726	0.000000
304829397	18760355.000000	975327	10000.000000	30308	1880	1.000000	31300	1407	1.000000	16139291	0.000000
304816832	18756976.000000	973499	10000.000000	30289	1952	1.000000	31341	1467	1.000000	16491642	0.000000
304826690	18757028.000000	972178	10000.000000	30297	2034	1.000000	31248	1541	1.000000	16842700	0.000000
304802078	18768283.000000	975795	10000.000000	30158	2013	1.000000	31315	1469	1.000000	17194263	0.000000
304821112	18742626.000000	975317	10000.000000	30215	1971	1.000000	31229	1476	1.000000	17544952	0.000000
304837436	18724210.000000	972458	10000.000000	30286	1938	1.000000	31288	1476	1.000000	17894873	0.000000
304848982	18740233.000000	973757	10000.000000	30228	1955	1.000000	31141	1424	1.000000	18243465	0.000000
304841714	18731662.000000	971036	10000.000000	30417	1999	1.000000	31275	1426	1.000000	18589983	0.000000
304815854	18739978.000000	973646	10000.000000	30397	1953	1.000000	30965	1509	1.000000	18937161	0.000000
304827824	18748018.000000	974883	10000.000000	30392	1955	1.000000	31188	1497	1.000000	19284760	0.000000
304804679	18773189.000000	973453	10000.000000	30312	1879	1.000000	31163	1452	1.000000	19632044	0.000000
304832173	18727320.000000	973751	10000.000000	30332	2017	1.000000	31392	1436	1.000000	19978568	0.000000
304833543	18735140.000000	974338	10000.000000	30320	1980	1.000000	31134	1475	1.000000	20324429	0.000000
304833388	18718045.000000	972697	10000.000000	30382	1962	1.000000	31351	1453	1.000000	20667696	0.000000
304844749	18734676.000000	973722	10000.000000	30352	2066	1.000000	31215	1513	1.000000	21013394	0.000000
304827084	18743218.000000	975598	10000.000000	30466	2054	1.000000	31359	1509	1.000000	21357648	0.000000
304842700	18722076.000000	972657	10000.000000	30259	2013	1.000000	31255	1429	1.000000	21701581	0.000000
304842472	18732926.000000	974102	10000.000000	30237	1935	1.000000	31251	1432	1.000000	22045185	0.000000
304845902	18719792.000000	972728	10000.000000	30535	1904	1.000000	31120	1473	1.000000	22387917	0.000000
304823491	18770349.000000	976933	10000.000000	30403	2007	1.000000	31396	1476	1.000000	22729826	0.000000
304810027	18758832.000000	974478	10000.000000	30305	1966	1.000000	31244	1485	1.000000	23072073	0.000000
304808637	18755173.000000	974767	10000.000000	30394	1983	1.000000	31151	1376	1.000000	23413243	0.000000
304830935	18734137.000000	974439	10000.000000	30303	2019	1.000000	31347	1411	1.000000	23753815	0.000000
304865126	18734284.000000	973317	10000.000000	30495	1984	1.000000	31210	1418	1.000000	24094319	0.000000
304825534	18747494.000000	975021	10000.000000	30348	2054	1.000000	31370	1526	1.000000	24434131	-1.#IND00
304806171	18746925.000000	974451	10000.000000	30335	1995	1.000000	30912	1412	1.000000	24773925	0.007200
304821938	18737605.000000	973328	10000.000000	30181	1997	1.000000	31355	1383	1.000000	25112224	-0.001446
304854999	18717980.000000	973387	10000.000000	30386	2032	1.000000	31194	1575	1.000000	25450077	0.004378
[truncated: 159 more rows]
