# Supplementary material for: Large Variations in HIV-1 Viral Load Explained by Shifting-Mosaic Metapopulation Dynamics
Source: PLoS Biol. 2016 Oct 5;14(10):e1002567. doi: 10.1371/journal.pbio.1002567 (PMC5051940; doi:10.1371/journal.pbio.1002567)
Supplement: S1 Data — Each file gives the output from the simulations indicated by the filename: low migration (ms1, db432); high migration (ms1, db1); very high migration (ms10, db1); number of patches (np); reservoir (storage); no reservoir (nostorage); CTL immigration model (CTLimmig); CTL proliferation model (CTLprolif); β¯ (beta1, beta2, …). Within each file, there are 21 simulations for (k = 0,1,..,20), and data is output each day. For measures of synchrony, the final entry should be used. See Methods and S1 Simulation Code for further details. (ZIP) [file pbio.1002567.s002.zip › S1_Data/ms10_np10000_storage_noPD_CTLprolif_db1_beta3.tsv]

npatches	nstrain	runtime	dt	init_x	init_y	init_y_blood	init_z	init_S	beta0	beta1	beta2	beta3	mean_beta	B	d	delta	delta_blood	b[0]	mut	m	CTL	c	g	epsilon	k	het	lambda	rho	omega	x_max	patch.dyna	DELTA	A	VA
10000	1	100.000000	0.000100	21900	9499	5000000	0.001000	10000000	1.636349	3.006509	2.470032	1.900153	3	8000000000.000000	0.010000	1.000000	1.000000	800000	0.000050	0.048000	1	0.001000	1.000000	25.000000	0.000000	0.500000	0.001000	0.001000	0.010000	31987	0	10.000000	7.000000	1.000000
sus	inf	inf_blood	z	x[0]	y[0][0]	z[0]	x[1]	y[1][0]	z[1]	S[0]	synchrony
219000000	94990000.000000	5000000	10.000000	21900	9499	0.001000	21900	9499	0.001000	10000000	0.000000
273625762	474381238.000000	24573603	10000.000000	29498	45286	1.000000	27429	47378	1.000000	10636528	0.000000
210026524	1461624840.000000	75831727	10000.000000	24877	142509	1.000000	21101	146233	1.000000	12629430	0.000000
164402287	2645740394.000000	137375904	10000.000000	21069	261072	1.000000	16066	265555	1.000000	16027543	0.000000
141355335	3542078297.000000	184019593	10000.000000	18643	348870	1.000000	13790	354441	1.000000	20234919	0.000000
130076121	4097841343.000000	212941203	10000.000000	17396	405314	1.000000	12654	410486	1.000000	24834852	0.000000
124445619	4414022957.000000	229408313	10000.000000	16839	437675	1.000000	12180	442052	1.000000	29623387	0.000000
121580480	4586797078.000000	238412320	10000.000000	16628	454694	1.000000	11606	459166	1.000000	34505382	0.000000
120087845	4679542568.000000	243205321	10000.000000	16535	464390	1.000000	11604	467647	1.000000	39431296	0.000000
119318789	4728592436.000000	245756864	10000.000000	16422	468115	1.000000	11510	472744	1.000000	44377864	0.000000
118916937	4754671132.000000	247108510	10000.000000	16117	472039	1.000000	11488	476641	1.000000	49335726	0.000000
118690180	4768415562.000000	247859012	10000.000000	16333	473132	1.000000	11490	477084	1.000000	54287490	0.000000
118578129	4775600190.000000	248182911	10000.000000	16153	473148	1.000000	11262	478800	1.000000	59229187	0.000000
118537237	4779356213.000000	248424556	10000.000000	16159	473840	1.000000	11450	479196	1.000000	64175914	0.000000
118492180	4781333938.000000	248522834	10000.000000	16370	474223	1.000000	11520	478920	1.000000	69115055	0.000000
118478237	4782385730.000000	248558719	10000.000000	16125	474235	1.000000	11362	479360	1.000000	74044209	0.000000
118476913	4782989195.000000	248592693	10000.000000	16203	473310	1.000000	11542	478308	1.000000	78964873	0.000000
118473657	4783211834.000000	248618327	10000.000000	16382	473779	1.000000	11380	478024	1.000000	83879975	0.000000
118452235	4783391689.000000	248633057	10000.000000	16174	474315	1.000000	11362	478463	1.000000	88788759	0.000000
118464906	4783419599.000000	248627936	10000.000000	16163	474066	1.000000	11542	478731	1.000000	93688959	0.000000
118472031	4783345030.000000	248630401	10000.000000	16367	473910	1.000000	11310	479126	1.000000	98581979	0.000000
118466831	4783402243.000000	248613845	10000.000000	16235	473979	1.000000	11451	478213	1.000000	103467700	0.000000
118462625	4783466067.000000	248613726	10000.000000	16184	473967	1.000000	11431	477159	1.000000	108345414	0.000000
118472441	4783408408.000000	248600173	10000.000000	16358	474305	1.000000	11381	477936	1.000000	113214214	0.000000
118465951	4783390987.000000	248616584	10000.000000	16435	474538	1.000000	11390	479427	1.000000	118076633	0.000000
118455718	4783389680.000000	248614221	10000.000000	16318	474403	1.000000	11463	476514	1.000000	122933348	0.000000
118469593	4783353458.000000	248596208	10000.000000	16216	475226	1.000000	11311	478632	1.000000	127782536	0.000000
118471603	4783333679.000000	248619674	10000.000000	16237	475568	1.000000	11541	477308	1.000000	132620178	0.000000
118463381	4783324476.000000	248599208	10000.000000	16303	473649	1.000000	11430	479664	1.000000	137454955	0.000000
118476054	4783497565.000000	248627167	10000.000000	16214	474824	1.000000	11570	478564	1.000000	142282401	0.000000
118481998	4783410122.000000	248618504	10000.000000	16302	473906	1.000000	11426	478934	1.000000	147101247	0.000000
118481725	4783532479.000000	248636704	10000.000000	16261	473496	1.000000	11425	478639	1.000000	151910144	0.000000
118464254	4783520170.000000	248612418	10000.000000	16249	475759	1.000000	11430	478490	1.000000	156714622	0.000000
118465584	4783609124.000000	248629854	10000.000000	16119	475616	1.000000	11496	479257	1.000000	161513966	0.000000
118466919	4783535593.000000	248622941	10000.000000	16181	474741	1.000000	11359	478826	1.000000	166301489	0.000000
118453517	4783486762.000000	248622404	10000.000000	16294	473820	1.000000	11505	479160	1.000000	171080887	0.000000
118460050	4783524606.000000	248630299	10000.000000	16337	475252	1.000000	11567	478890	1.000000	175858743	0.000000
118458168	4783537565.000000	248639735	10000.000000	16192	474855	1.000000	11412	479739	1.000000	180630102	0.000000
118475148	4783603367.000000	248623786	10000.000000	16335	473068	1.000000	11486	479499	1.000000	185393278	0.000000
118461222	4783548702.000000	248653387	10000.000000	16233	473865	1.000000	11338	478637	1.000000	190146693	0.000000
118460612	4783599122.000000	248616218	10000.000000	16245	474129	1.000000	11490	478898	1.000000	194895123	-1.#IND00
118457874	4783624299.000000	248632186	10000.000000	16347	473866	1.000000	11278	478245	1.000000	199639402	0.000000
118466992	4783607140.000000	248626995	10000.000000	16346	473410	1.000000	11381	479419	1.000000	204371363	0.005142
118450820	4783718905.000000	248617219	10000.000000	16250	473508	1.000000	11418	479101	1.000000	209102563	0.006458
118466025	4783681916.000000	248616687	10000.000000	16256	473920	1.000000	11460	478662	1.000000	213825891	0.007105
118469629	4783524455.000000	248659968	10000.000000	16383	474036	1.000000	11475	478431	1.000000	218536814	0.004979
118453889	4783617464.000000	248613052	10000.000000	16304	473582	1.000000	11363	478376	1.000000	223242846	0.015062
118460646	4783570937.000000	248634101	10000.000000	16057	473770	1.000000	11394	478588	1.000000	227944467	0.012716
118459168	4783455689.000000	248633659	10000.000000	16168	472979	1.000000	11416	477702	1.000000	232637496	0.010911
118469152	4783470795.000000	248606583	10000.000000	16278	474248	1.000000	11409	479394	1.000000	237323119	0.009190
118459216	4783509206.000000	248608499	10000.000000	16340	475270	1.000000	11387	479150	1.000000	242001402	0.008382
118466398	4783471201.000000	248606572	10000.000000	16355	473857	1.000000	11475	478623	1.000000	246673367	0.007183
118464931	4783439242.000000	248614957	10000.000000	16271	473655	1.000000	11294	478867	1.000000	251337427	0.004865
118478927	4783399484.000000	248628113	10000.000000	16172	473900	1.000000	11548	479478	1.000000	255993897	0.003362
118463959	4783531485.000000	248634863	10000.000000	16192	473647	1.000000	11233	478103	1.000000	260643090	0.003536
118464923	4783517896.000000	248620743	10000.000000	16320	473027	1.000000	11483	479237	1.000000	265282837	0.003431
118460587	4783523881.000000	248626625	10000.000000	16231	473111	1.000000	11304	479086	1.000000	269916823	0.003044
118474768	4783546895.000000	248604532	10000.000000	16304	472843	1.000000	11337	479582	1.000000	274545894	0.001290
118461233	4783531909.000000	248598671	10000.000000	16292	474048	1.000000	11519	478720	1.000000	279168787	0.002975
118471354	4783517223.000000	248580132	10000.000000	16275	473033	1.000000	11511	477508	1.000000	283783743	0.003406
118473637	4783595421.000000	248638093	10000.000000	16382	474381	1.000000	11472	478216	1.000000	288392368	0.003196
118467539	4783540269.000000	248615433	10000.000000	16136	474151	1.000000	11419	479396	1.000000	292991664	0.002509
118445613	4783515456.000000	248616724	10000.000000	16362	474858	1.000000	11275	479919	1.000000	297586690	0.003285
118470383	4783380451.000000	248646329	10000.000000	16353	473215	1.000000	11469	479546	1.000000	302172983	0.002305
118457368	4783498340.000000	248612705	10000.000000	16070	473550	1.000000	11263	479175	1.000000	306754073	0.002655
118471584	4783483256.000000	248621379	10000.000000	16307	473569	1.000000	11333	477617	1.000000	311326685	0.002648
118458424	4783555569.000000	248603670	10000.000000	16303	473411	1.000000	11462	479493	1.000000	315895703	0.002924
118448880	4783562861.000000	248610198	10000.000000	16240	473663	1.000000	11596	479372	1.000000	320455996	0.002995
118451799	4783575968.000000	248637573	10000.000000	16207	473504	1.000000	11579	478448	1.000000	325006133	0.002805
118472654	4783519889.000000	248629667	10000.000000	16184	475485	1.000000	11481	479764	1.000000	329557389	0.001770
118469928	4783527826.000000	248634431	10000.000000	16247	474413	1.000000	11448	478368	1.000000	334096832	0.001096
118473575	4783506391.000000	248631967	10000.000000	16332	474118	1.000000	11357	479630	1.000000	338626435	0.001114
118465002	4783615056.000000	248637602	10000.000000	16218	475104	1.000000	11324	479462	1.000000	343150253	-0.000462
118474232	4783566963.000000	248597483	10000.000000	16043	474963	1.000000	11514	477852	1.000000	347667292	-0.000879
118476608	4783503737.000000	248633405	10000.000000	16289	474855	1.000000	11357	479520	1.000000	352183341	-0.000729
118461258	4783567257.000000	248608658	10000.000000	16216	473104	1.000000	11544	478965	1.000000	356687498	0.000911
118467131	4783548124.000000	248616467	10000.000000	16207	474877	1.000000	11602	478515	1.000000	361183458	0.000823
118453590	4783566120.000000	248616175	10000.000000	16211	473783	1.000000	11551	479116	1.000000	365675041	-0.000159
118454344	4783509301.000000	248648411	10000.000000	16454	474152	1.000000	11332	478417	1.000000	370158458	-0.000392
118467798	4783664735.000000	248615170	10000.000000	16296	472925	1.000000	11385	478916	1.000000	374636637	-0.001628
118464614	4783528746.000000	248658232	10000.000000	16296	474925	1.000000	11421	478422	1.000000	379106396	-0.001662
118477456	4783498617.000000	248638605	10000.000000	16289	473658	1.000000	11361	480029	1.000000	383572636	-0.001563
118463498	4783548096.000000	248619707	10000.000000	16270	474434	1.000000	11447	478584	1.000000	388031728	-0.001481
118446285	4783501786.000000	248598297	10000.000000	16166	474531	1.000000	11354	479338	1.000000	392483823	-0.002200
118459141	4783536368.000000	248588673	10000.000000	16098	474842	1.000000	11501	478273	1.000000	396929177	-0.001633
118455434	4783668838.000000	248635552	10000.000000	16144	474863	1.000000	11460	478086	1.000000	401372130	-0.001666
118462156	4783609992.000000	248642984	10000.000000	16162	474360	1.000000	11484	478243	1.000000	405804639	-0.001729
118466819	4783618700.000000	248631434	10000.000000	16360	474525	1.000000	11441	477823	1.000000	410223005	-0.001818
118461483	4783606757.000000	248614893	10000.000000	16192	474112	1.000000	11387	479160	1.000000	414641996	-0.001931
118441990	4783686562.000000	248606419	10000.000000	16313	474076	1.000000	11439	477871	1.000000	419051237	-0.001345
118477847	4783533790.000000	248626109	10000.000000	16203	474194	1.000000	11572	478511	1.000000	423453710	-0.001387
118455653	4783564077.000000	248614380	10000.000000	16176	474207	1.000000	11395	479731	1.000000	427851842	-0.001400
118464903	4783534499.000000	248629329	10000.000000	16315	474179	1.000000	11475	478982	1.000000	432244897	-0.001297
118474584	4783539603.000000	248609467	10000.000000	16172	474250	1.000000	11440	478870	1.000000	436631742	-0.001987
118462935	4783470444.000000	248631638	10000.000000	16185	474145	1.000000	11434	478862	1.000000	441013444	-0.001952
118460817	4783538173.000000	248615744	10000.000000	16156	474660	1.000000	11325	478341	1.000000	445389262	-0.001859
118466243	4783557420.000000	248639745	10000.000000	16357	473258	1.000000	11431	478519	1.000000	449752898	-0.001961
118460319	4783527843.000000	248619605	10000.000000	16208	474093	1.000000	11322	478210	1.000000	454111161	-0.001874
118457044	4783586153.000000	248648367	10000.000000	16282	473867	1.000000	11487	478339	1.000000	458458622	-0.001903
118453993	4783555339.000000	248630624	10000.000000	16243	474728	1.000000	11535	479482	1.000000	462804906	-0.002109
npatches	nstrain	runtime	dt	init_x	init_y	init_y_blood	init_z	init_S	beta0	beta1	beta2	beta3	mean_beta	B	d	delta	delta_blood	b[0]	mut	m	CTL	c	g	epsilon	k	het	lambda	rho	omega	x_max	patch.dyna	DELTA	A	VA
10000	1	100.000000	0.000100	21900	9499	5000000	0.001000	10000000	2.722570	2.488875	2.579112	2.108160	3	8000000000.000000	0.010000	1.000000	1.000000	800000	0.000050	0.048000	1	0.001000	1.000000	25.000000	1.000000	0.500000	0.001000	0.001000	0.010000	31987	0	10.000000	7.000000	1.000000
sus	inf	inf_blood	z	x[0]	y[0][0]	z[0]	x[1]	y[1][0]	z[1]	S[0]	synchrony
219000000	94990000.000000	5000000	10.000000	21900	9499	0.001000	21900	9499	0.001000	10000000	0.000000
298618022	195833947.000000	10166356	10000.000000	29985	19348	1.000000	30365	19322	1.000000	10376663	0.000000
282444946	363893955.000000	18894083	10000.000000	28463	36186	1.000000	28572	35804	1.000000	11101198	0.000000
264807921	571256231.000000	29672134	10000.000000	26798	56791	1.000000	27154	56563	1.000000	12259107	0.000000
250105123	766145532.000000	39791308	10000.000000	25311	76078	1.000000	25958	75742	1.000000	13822771	0.000000
240055849	913807673.000000	47473617	10000.000000	24615	90940	1.000000	24707	90839	1.000000	15690356	0.000000
233863628	1010747397.000000	52536092	10000.000000	23694	101099	1.000000	24418	100491	1.000000	17751205	0.000000
230300408	1069285954.000000	55570406	10000.000000	23608	105668	1.000000	24305	105813	1.000000	19925095	0.000000
228304471	1102865623.000000	57326741	10000.000000	23257	109896	1.000000	23818	109158	1.000000	22163557	0.000000
227200215	1121761678.000000	58300351	10000.000000	23297	111021	1.000000	23648	110519	1.000000	24436574	0.000000
226596030	1132119462.000000	58820861	10000.000000	23212	112986	1.000000	23795	112714	1.000000	26723625	0.000000
226269958	1137785034.000000	59149723	10000.000000	23139	113306	1.000000	23531	112757	1.000000	29019421	0.000000
226067828	1140875702.000000	59295769	10000.000000	23181	113407	1.000000	23727	113828	1.000000	31318595	0.000000
225968235	1142597542.000000	59387467	10000.000000	23139	114431	1.000000	23606	113332	1.000000	33618442	0.000000
225930082	1143459408.000000	59426490	10000.000000	22890	113901	1.000000	23520	113431	1.000000	35916179	0.000000
225897002	1143927043.000000	59454483	10000.000000	23167	113906	1.000000	23810	113584	1.000000	38209970	0.000000
225901646	1144180399.000000	59468560	10000.000000	23173	113297	1.000000	23685	113838	1.000000	40501434	0.000000
225902028	1144376931.000000	59479447	10000.000000	22841	114677	1.000000	23611	113770	1.000000	42790346	0.000000
225866674	1144429191.000000	59493678	10000.000000	23170	114638	1.000000	23782	113194	1.000000	45074574	0.000000
225857550	1144460201.000000	59483706	10000.000000	23082	114022	1.000000	23728	113752	1.000000	47353588	0.000000
225899724	1144504221.000000	59502188	10000.000000	23172	113627	1.000000	23528	113067	1.000000	49630736	0.000000
225867681	1144514598.000000	59484642	10000.000000	23201	113623	1.000000	23661	113027	1.000000	51905670	0.000000
225864352	1144522315.000000	59498655	10000.000000	22929	114109	1.000000	23811	113911	1.000000	54176976	0.000000
225880802	1144462398.000000	59487674	10000.000000	23120	114292	1.000000	23702	114117	1.000000	56447035	0.000000
225848167	1144599648.000000	59490699	10000.000000	23013	113966	1.000000	23575	113344	1.000000	58712479	0.000000
225860140	1144584869.000000	59484312	10000.000000	23096	113824	1.000000	23569	112961	1.000000	60973373	0.000000
225879386	1144547496.000000	59490260	10000.000000	23055	114174	1.000000	23649	113424	1.000000	63229549	0.000000
225867389	1144492782.000000	59496769	10000.000000	23109	113811	1.000000	23633	113848	1.000000	65483193	0.000000
225848500	1144506569.000000	59481366	10000.000000	23042	113986	1.000000	23528	112892	1.000000	67735202	0.000000
225872178	1144574716.000000	59491020	10000.000000	23227	113950	1.000000	23577	113569	1.000000	69980869	0.000000
225867585	1144568460.000000	59495618	10000.000000	23095	114254	1.000000	23648	112863	1.000000	72222631	0.000000
225869131	1144571401.000000	59505613	10000.000000	22893	113493	1.000000	23496	113123	1.000000	74464889	0.000000
225864532	1144516733.000000	59492136	10000.000000	22779	114354	1.000000	23652	113812	1.000000	76704183	0.000000
225859189	1144574370.000000	59493425	10000.000000	23110	113746	1.000000	23738	113530	1.000000	78940681	0.000000
225868776	1144686638.000000	59497517	10000.000000	23034	113853	1.000000	23670	113054	1.000000	81169731	0.000000
225867026	1144543287.000000	59488786	10000.000000	23202	113888	1.000000	23699	113653	1.000000	83396501	0.000000
225845809	1144566453.000000	59474590	10000.000000	22959	114823	1.000000	23697	113700	1.000000	85618813	0.000000
225853918	1144568522.000000	59496026	10000.000000	23044	114293	1.000000	23585	113159	1.000000	87840173	0.000000
225872837	1144491443.000000	59474768	10000.000000	22877	114512	1.000000	23682	113827	1.000000	90056894	0.000000
225890239	1144511485.000000	59477556	10000.000000	23148	113498	1.000000	23528	113688	1.000000	92272327	0.000000
225876443	1144570355.000000	59475474	10000.000000	22988	114012	1.000000	23632	113323	1.000000	94482814	-1.#IND00
225866228	1144574385.000000	59475994	10000.000000	23079	114283	1.000000	23606	113689	1.000000	96692728	0.019200
225872268	1144584347.000000	59474874	10000.000000	23056	114179	1.000000	23783	113309	1.000000	98895771	0.006691
225866971	1144585317.000000	59488342	10000.000000	22986	113856	1.000000	23611	113308	1.000000	101095477	0.020436
225869735	1144530048.000000	59492404	10000.000000	22998	114309	1.000000	23635	113300	1.000000	103294230	0.014355
225887668	1144618688.000000	59483868	10000.000000	23068	113504	1.000000	23683	113003	1.000000	105489818	0.013665
225866803	1144546715.000000	59495825	10000.000000	23164	114359	1.000000	23680	113116	1.000000	107678702	0.006357
225892756	1144469492.000000	59489815	10000.000000	22972	113714	1.000000	23627	113976	1.000000	109864963	0.005691
225866252	1144518255.000000	59502360	10000.000000	23020	114095	1.000000	23723	113792	1.000000	112050004	0.004201
225875935	1144579693.000000	59489410	10000.000000	23030	114525	1.000000	23759	113667	1.000000	114231215	0.002695
225872681	1144641102.000000	59497474	10000.000000	23044	114354	1.000000	23969	113447	1.000000	116409502	0.002543
225862534	1144601692.000000	59495441	10000.000000	23171	113599	1.000000	23601	113706	1.000000	118583260	0.004574
225858207	1144612223.000000	59493135	10000.000000	22962	113629	1.000000	23834	113537	1.000000	120750563	0.003817
225856469	1144590707.000000	59473769	10000.000000	23076	114129	1.000000	23646	113483	1.000000	122916635	0.005765
225866635	1144632566.000000	59486711	10000.000000	23082	113978	1.000000	23856	113329	1.000000	125082179	-0.001404
225867942	1144596538.000000	59494139	10000.000000	23143	113643	1.000000	23540	113658	1.000000	127244217	-0.000383
225869705	1144568459.000000	59487094	10000.000000	22921	113849	1.000000	23746	113158	1.000000	129403920	-0.000620
225862776	1144524944.000000	59481452	10000.000000	23096	114633	1.000000	23845	113335	1.000000	131559528	-0.000580
225886696	1144519722.000000	59502856	10000.000000	22941	114277	1.000000	23476	113700	1.000000	133712393	0.001219
225867707	1144509230.000000	59479598	10000.000000	23168	114196	1.000000	23432	113473	1.000000	135860874	0.000902
225851955	1144543542.000000	59485458	10000.000000	22991	114263	1.000000	23628	113676	1.000000	138008082	-0.000109
225868608	1144503855.000000	59490752	10000.000000	23037	113538	1.000000	23628	113207	1.000000	140149026	-0.000267
225884599	1144526774.000000	59493768	10000.000000	23085	113732	1.000000	23580	113044	1.000000	142286651	-0.000582
225870246	1144442947.000000	59492294	10000.000000	23128	113986	1.000000	23633	113561	1.000000	144421341	-0.001473
225869769	1144456582.000000	59486133	10000.000000	23320	113990	1.000000	23675	113558	1.000000	146553423	-0.000772
225856578	1144504144.000000	59491752	10000.000000	23013	114035	1.000000	23656	113807	1.000000	148683158	-0.001157
225866051	1144566555.000000	59487773	10000.000000	22858	114227	1.000000	23760	113447	1.000000	150810095	-0.000966
225846547	1144614363.000000	59488353	10000.000000	23005	113814	1.000000	23582	113284	1.000000	152931661	-0.001128
225877492	1144564325.000000	59495467	10000.000000	23186	113567	1.000000	23686	113767	1.000000	155049226	-0.001322
225849124	1144636208.000000	59491852	10000.000000	23070	114222	1.000000	23649	113094	1.000000	157164062	-0.001421
225865697	1144614758.000000	59476972	10000.000000	23270	114730	1.000000	23669	113192	1.000000	159277618	0.000427
225876149	1144533772.000000	59486912	10000.000000	23095	114094	1.000000	23622	113909	1.000000	161384299	0.000092
225864105	1144538029.000000	59492464	10000.000000	23077	114270	1.000000	23559	113184	1.000000	163492135	-0.000310
225876838	1144491339.000000	59499296	10000.000000	23117	113659	1.000000	23421	113483	1.000000	165595452	-0.000919
225882759	1144521586.000000	59493136	10000.000000	23209	113712	1.000000	23606	113402	1.000000	167694534	-0.001515
225861346	1144578355.000000	59484170	10000.000000	23219	113567	1.000000	23742	113863	1.000000	169792514	-0.001967
225866941	1144619696.000000	59494075	10000.000000	22834	114670	1.000000	23734	113829	1.000000	171889795	-0.001632
225873161	1144659121.000000	59493134	10000.000000	22943	114314	1.000000	23492	113865	1.000000	173983238	-0.001434
225864602	1144694440.000000	59488432	10000.000000	23055	114100	1.000000	23775	113090	1.000000	176071576	-0.001381
225857325	1144641315.000000	59496457	10000.000000	23108	114191	1.000000	23563	113234	1.000000	178158841	-0.001320
225884677	1144566194.000000	59497212	10000.000000	23130	113630	1.000000	23726	113851	1.000000	180245066	-0.001182
225873813	1144611804.000000	59484819	10000.000000	23097	113553	1.000000	23657	112619	1.000000	182321503	-0.001057
225855478	1144646717.000000	59481915	10000.000000	22885	114907	1.000000	23557	113214	1.000000	184396269	-0.001107
225886233	1144527444.000000	59493413	10000.000000	22916	113929	1.000000	23793	112940	1.000000	186467074	-0.001150
225882727	1144574502.000000	59489412	10000.000000	23066	113897	1.000000	23424	113407	1.000000	188536851	-0.001138
225874759	1144625905.000000	59486120	10000.000000	23004	114566	1.000000	23671	113680	1.000000	190604861	-0.001210
225894903	1144690553.000000	59493842	10000.000000	23160	114370	1.000000	23696	113222	1.000000	192669687	-0.001253
225847446	1144689709.000000	59495277	10000.000000	22987	113631	1.000000	23552	113539	1.000000	194731441	-0.001201
225872224	1144579744.000000	59490137	10000.000000	23034	113929	1.000000	23695	113139	1.000000	196791307	-0.001192
225864450	1144631016.000000	59490450	10000.000000	23052	113967	1.000000	23484	114041	1.000000	198845434	-0.000994
225855316	1144602675.000000	59505021	10000.000000	23201	114401	1.000000	23430	114004	1.000000	200896098	-0.000675
225861967	1144593280.000000	59495600	10000.000000	23219	113940	1.000000	23471	113437	1.000000	202943627	-0.000764
225854657	1144543107.000000	59499550	10000.000000	23176	114129	1.000000	23676	113391	1.000000	204988971	-0.000921
225859791	1144478981.000000	59492136	10000.000000	23144	114146	1.000000	23710	114047	1.000000	207031605	-0.001205
225855337	1144607797.000000	59497352	10000.000000	23196	113874	1.000000	23617	112950	1.000000	209071713	-0.000602
225867893	1144558939.000000	59486971	10000.000000	22970	114018	1.000000	23636	113365	1.000000	211105302	-0.000286
225866021	1144549181.000000	59494118	10000.000000	23076	114253	1.000000	23614	113401	1.000000	213137568	-0.000644
225879180	1144550339.000000	59478062	10000.000000	22981	114446	1.000000	23627	113586	1.000000	215169775	-0.000550
225871413	1144594122.000000	59496661	10000.000000	23096	114354	1.000000	23405	113862	1.000000	217198185	-0.000775
225877684	1144555488.000000	59483867	10000.000000	22974	113679	1.000000	23539	113028	1.000000	219220123	-0.000553
npatches	nstrain	runtime	dt	init_x	init_y	init_y_blood	init_z	init_S	beta0	beta1	beta2	beta3	mean_beta	B	d	delta	delta_blood	b[0]	mut	m	CTL	c	g	epsilon	k	het	lambda	rho	omega	x_max	patch.dyna	DELTA	A	VA
10000	1	100.000000	0.000100	21900	9499	5000000	0.001000	10000000	1.857022	3.373431	3.916823	2.144872	3	8000000000.000000	0.010000	1.000000	1.000000	800000	0.000050	0.048000	1	0.001000	1.000000	25.000000	2.000000	0.500000	0.001000	0.001000	0.010000	31987	0	10.000000	7.000000	1.000000
sus	inf	inf_blood	z	x[0]	y[0][0]	z[0]	x[1]	y[1][0]	z[1]	S[0]	synchrony
219000000	94990000.000000	5000000	10.000000	21900	9499	0.001000	21900	9499	0.001000	10000000	0.000000
310255768	81588255.000000	4240119	10000.000000	31549	7862	1.000000	31256	8286	1.000000	10235553	0.000000
311237548	72935649.000000	3792570	10000.000000	31485	6967	1.000000	31105	7383	1.000000	10445886	0.000000
312085067	65849147.000000	3422364	10000.000000	31391	6158	1.000000	31183	6647	1.000000	10634544	0.000000
312769955	59892901.000000	3111928	10000.000000	31606	5710	1.000000	30933	5921	1.000000	10804420	0.000000
313339812	54830821.000000	2848791	10000.000000	31605	5203	1.000000	31259	5462	1.000000	10957768	0.000000
313874066	50489272.000000	2624614	10000.000000	31906	4779	1.000000	31332	4982	1.000000	11097677	0.000000
314311115	46685433.000000	2423596	10000.000000	31752	4512	1.000000	31433	4788	1.000000	11225063	0.000000
314695467	43372597.000000	2255397	10000.000000	31838	4032	1.000000	31433	4342	1.000000	11342345	0.000000
315059403	40436099.000000	2099326	10000.000000	31867	3855	1.000000	31233	4060	1.000000	11450335	0.000000
315327280	37831581.000000	1964806	10000.000000	31559	3645	1.000000	31595	3761	1.000000	11549161	0.000000
315644786	35506882.000000	1842182	10000.000000	31756	3411	1.000000	31610	3576	1.000000	11640593	0.000000
315871051	33400987.000000	1737150	10000.000000	31768	3231	1.000000	31597	3241	1.000000	11726153	0.000000
316093203	31497745.000000	1635527	10000.000000	31995	3022	1.000000	31411	3158	1.000000	11805569	0.000000
316284825	29754318.000000	1545804	10000.000000	31707	2825	1.000000	31455	2942	1.000000	11879417	0.000000
316485716	28160049.000000	1462253	10000.000000	31824	2661	1.000000	31702	2845	1.000000	11948241	0.000000
316650672	26722452.000000	1387253	10000.000000	31750	2557	1.000000	31622	2802	1.000000	12012475	0.000000
316824996	25369868.000000	1320562	10000.000000	31898	2379	1.000000	31521	2604	1.000000	12072387	0.000000
316969793	24152682.000000	1254748	10000.000000	31762	2293	1.000000	31525	2407	1.000000	12128865	0.000000
317120764	23013007.000000	1197536	10000.000000	31857	2155	1.000000	31734	2340	1.000000	12181571	0.000000
317229361	21952559.000000	1138302	10000.000000	32138	2020	1.000000	31650	2117	1.000000	12230638	0.000000
317350993	20973846.000000	1091546	10000.000000	31790	2007	1.000000	31497	2216	1.000000	12277098	0.000000
317456670	20052288.000000	1040410	10000.000000	31834	1941	1.000000	31720	1970	1.000000	12320030	0.000000
317541322	19200634.000000	996701	10000.000000	31798	1811	1.000000	31644	1917	1.000000	12360196	0.000000
317658490	18425767.000000	957939	10000.000000	31778	1733	1.000000	31674	1818	1.000000	12398263	0.000000
317730761	17683959.000000	920472	10000.000000	31986	1701	1.000000	31608	1852	1.000000	12434249	0.000000
317852316	16967191.000000	882376	10000.000000	31937	1630	1.000000	31859	1705	1.000000	12467793	0.000000
317914417	16315289.000000	849065	10000.000000	31861	1574	1.000000	31694	1625	1.000000	12499533	0.000000
317973617	15699527.000000	816620	10000.000000	31762	1519	1.000000	31648	1564	1.000000	12529167	0.000000
318051202	15108854.000000	784070	10000.000000	31612	1455	1.000000	31810	1538	1.000000	12556798	0.000000
318117032	14547945.000000	757633	10000.000000	31665	1412	1.000000	31607	1490	1.000000	12582772	0.000000
318176762	14036247.000000	729509	10000.000000	31855	1367	1.000000	31621	1497	1.000000	12606809	0.000000
318237570	13538087.000000	702534	10000.000000	31907	1286	1.000000	31930	1378	1.000000	12629739	0.000000
318292401	13038604.000000	678410	10000.000000	32044	1209	1.000000	31721	1299	1.000000	12650866	0.000000
318366716	12585293.000000	653185	10000.000000	31792	1172	1.000000	31830	1285	1.000000	12671043	0.000000
318398019	12152465.000000	632526	10000.000000	31785	1207	1.000000	31957	1209	1.000000	12689168	0.000000
318450439	11741071.000000	610750	10000.000000	31697	1122	1.000000	31751	1321	1.000000	12705982	0.000000
318495895	11344873.000000	590200	10000.000000	32088	1068	1.000000	31809	1085	1.000000	12721864	0.000000
318547804	10979883.000000	571291	10000.000000	31920	1050	1.000000	31767	1087	1.000000	12736331	0.000000
318594783	10628545.000000	552514	10000.000000	31907	957	1.000000	31937	1039	1.000000	12749983	0.000000
318640648	10289815.000000	533510	10000.000000	31992	974	1.000000	31847	1053	1.000000	12762284	-1.#IND00
318653246	9970131.000000	518923	10000.000000	31681	984	1.000000	31843	984	1.000000	12773309	0.211200
318685342	9661146.000000	502776	10000.000000	32052	949	1.000000	31600	1040	1.000000	12783993	0.394934
318754707	9363963.000000	486034	10000.000000	31960	857	1.000000	32174	955	1.000000	12793241	0.648005
318772206	9075591.000000	471679	10000.000000	31739	905	1.000000	31871	922	1.000000	12801771	0.737206
318819577	8805283.000000	458242	10000.000000	32072	809	1.000000	31747	879	1.000000	12809486	0.782399
318823739	8537265.000000	444135	10000.000000	31968	776	1.000000	31803	882	1.000000	12816898	0.813343
318855989	8296363.000000	430344	10000.000000	31907	775	1.000000	31911	811	1.000000	12823089	0.847166
318893873	8053717.000000	418724	10000.000000	31801	749	1.000000	32094	839	1.000000	12828279	0.869414
318923289	7821189.000000	406906	10000.000000	31983	740	1.000000	32211	825	1.000000	12833301	0.888292
318966709	7587044.000000	393856	10000.000000	31884	671	1.000000	32062	805	1.000000	12837442	0.901723
318990388	7373403.000000	382243	10000.000000	31856	724	1.000000	31834	712	1.000000	12840305	0.913542
319001072	7150608.000000	370593	10000.000000	31815	646	1.000000	31792	683	1.000000	12842767	0.923219
319035119	6946427.000000	361673	10000.000000	31872	641	1.000000	31648	703	1.000000	12844614	0.930682
319053775	6743946.000000	349837	10000.000000	31970	661	1.000000	31705	695	1.000000	12846161	0.937756
319071032	6557001.000000	340499	10000.000000	31879	663	1.000000	31809	657	1.000000	12847210	0.943137
319096367	6370906.000000	331272	10000.000000	31964	580	1.000000	31900	727	1.000000	12847408	0.947281
319125857	6204895.000000	322212	10000.000000	32180	570	1.000000	31912	654	1.000000	12847428	0.951556
319126533	6037082.000000	313176	10000.000000	31962	565	1.000000	32195	579	1.000000	12846764	0.955311
319159905	5871451.000000	305855	10000.000000	31942	570	1.000000	32073	604	1.000000	12845580	0.958368
319179480	5721604.000000	297430	10000.000000	31937	544	1.000000	31996	597	1.000000	12843872	0.961201
319185984	5564092.000000	289766	10000.000000	31735	516	1.000000	31961	587	1.000000	12841863	0.963470
319240736	5417304.000000	281407	10000.000000	31946	477	1.000000	31810	507	1.000000	12839444	0.965630
319223626	5268653.000000	274699	10000.000000	31953	524	1.000000	31596	524	1.000000	12836660	0.967196
319249964	5139234.000000	267570	10000.000000	32056	494	1.000000	31897	494	1.000000	12832931	0.969148
319243310	5002389.000000	260391	10000.000000	31679	449	1.000000	31838	500	1.000000	12828761	0.970914
319288219	4881748.000000	253472	10000.000000	31945	454	1.000000	32032	514	1.000000	12824266	0.972473
319295939	4767909.000000	248262	10000.000000	31886	474	1.000000	32097	439	1.000000	12819538	0.973902
319302320	4653540.000000	241778	10000.000000	31843	458	1.000000	31831	446	1.000000	12814162	0.975260
319328568	4540604.000000	235834	10000.000000	31910	402	1.000000	32029	449	1.000000	12808542	0.976136
319346392	4428976.000000	230411	10000.000000	31933	412	1.000000	32124	442	1.000000	12802950	0.977166
319335730	4322111.000000	225065	10000.000000	31947	399	1.000000	32014	455	1.000000	12796955	0.977932
319359089	4217874.000000	218491	10000.000000	31824	419	1.000000	31862	410	1.000000	12791025	0.978709
319374061	4112216.000000	213508	10000.000000	31909	379	1.000000	31887	419	1.000000	12784496	0.979570
319382003	4017262.000000	209007	10000.000000	31921	397	1.000000	32054	399	1.000000	12777533	0.980165
319401208	3915726.000000	204172	10000.000000	31927	397	1.000000	31958	410	1.000000	12770552	0.980859
319400264	3815956.000000	198746	10000.000000	32166	336	1.000000	31916	398	1.000000	12763321	0.981518
319410584	3725617.000000	193565	10000.000000	32125	366	1.000000	32008	358	1.000000	12755723	0.982083
319432895	3640398.000000	189400	10000.000000	31926	373	1.000000	32040	360	1.000000	12747965	0.982604
319441932	3558455.000000	185161	10000.000000	32005	333	1.000000	32038	356	1.000000	12739628	0.983196
319438859	3477903.000000	181646	10000.000000	31897	329	1.000000	31932	364	1.000000	12731067	0.983661
319462653	3394302.000000	176619	10000.000000	32033	321	1.000000	31913	344	1.000000	12722492	0.984156
319475107	3314445.000000	172392	10000.000000	31565	310	1.000000	31823	324	1.000000	12713402	0.984570
319480322	3239623.000000	169184	10000.000000	31865	275	1.000000	32016	336	1.000000	12704333	0.984980
319497347	3169086.000000	164985	10000.000000	32310	301	1.000000	32068	328	1.000000	12694955	0.985393
319500288	3093289.000000	160946	10000.000000	32004	290	1.000000	31725	319	1.000000	12685485	0.985760
319505078	3024690.000000	157169	10000.000000	32024	297	1.000000	31859	312	1.000000	12675862	0.986116
319535781	2956092.000000	153564	10000.000000	32017	273	1.000000	32070	304	1.000000	12665960	0.986408
319548133	2890070.000000	149448	10000.000000	31861	288	1.000000	31857	285	1.000000	12655692	0.986738
319552557	2822720.000000	146138	10000.000000	31915	251	1.000000	31892	275	1.000000	12645603	0.986994
319547960	2756402.000000	143582	10000.000000	32036	282	1.000000	31973	280	1.000000	12635203	0.987254
319574836	2696984.000000	139629	10000.000000	32002	263	1.000000	31965	260	1.000000	12624303	0.987544
319544150	2636733.000000	137299	10000.000000	32247	233	1.000000	31830	255	1.000000	12613725	0.987828
319586476	2575001.000000	134146	10000.000000	31966	233	1.000000	31815	261	1.000000	12602705	0.988110
319579331	2518931.000000	131717	10000.000000	32220	225	1.000000	31793	270	1.000000	12591363	0.988353
319566828	2468303.000000	128108	10000.000000	31843	214	1.000000	31957	241	1.000000	12580014	0.988601
319574180	2415572.000000	125557	10000.000000	31969	213	1.000000	32058	216	1.000000	12568875	0.988813
319576171	2361181.000000	122552	10000.000000	32058	232	1.000000	31873	261	1.000000	12557336	0.989013
319573818	2313341.000000	119940	10000.000000	31906	228	1.000000	32032	268	1.000000	12545404	0.989195
319606863	2256382.000000	116509	10000.000000	31958	214	1.000000	31664	228	1.000000	12533862	0.989393
npatches	nstrain	runtime	dt	init_x	init_y	init_y_blood	init_z	init_S	beta0	beta1	beta2	beta3	mean_beta	B	d	delta	delta_blood	b[0]	mut	m	CTL	c	g	epsilon	k	het	lambda	rho	omega	x_max	patch.dyna	DELTA	A	VA
10000	1	100.000000	0.000100	21900	9499	5000000	0.001000	10000000	3.811553	2.535355	4.102289	1.953718	3	8000000000.000000	0.010000	1.000000	1.000000	800000	0.000050	0.048000	1	0.001000	1.000000	25.000000	3.000000	0.500000	0.001000	0.001000	0.010000	31987	0	10.000000	7.000000	1.000000
sus	inf	inf_blood	z	x[0]	y[0][0]	z[0]	x[1]	y[1][0]	z[1]	S[0]	synchrony
219000000	94990000.000000	5000000	10.000000	21900	9499	0.001000	21900	9499	0.001000	10000000	0.000000
315848845	32397475.000000	1688655	10000.000000	31503	3395	1.000000	31609	3066	1.000000	10148833	0.000000
318377034	11907964.000000	619176	10000.000000	31776	1307	1.000000	31909	1141	1.000000	10195279	0.000000
319335186	4446910.000000	231473	10000.000000	31802	485	1.000000	32037	417	1.000000	10202957	0.000000
319676719	1670292.000000	87157	10000.000000	32035	178	1.000000	31927	162	1.000000	10196324	0.000000
319785741	628857.000000	32856	10000.000000	31941	56	1.000000	32017	70	1.000000	10184233	0.000000
319838047	235735.000000	12376	10000.000000	31975	19	1.000000	31834	20	1.000000	10170094	0.000000
319867557	88870.000000	4762	9966.647902	31842	13	1.000000	31846	7	1.000000	10155393	0.000000
319884588	43046.000000	2171	7037.678785	32396	3	0.584605	32065	7	0.541259	10140397	0.000000
319866236	47625.000000	2418	5944.206115	31993	7	0.888087	32183	6	0.542547	10125335	0.000000
319880499	46556.000000	2507	6588.037028	32000	1	0.800997	32058	4	0.757293	10110285	0.000000
319881921	45983.000000	2417	6245.464325	32167	5	0.825248	32021	8	0.717932	10095208	0.000000
319842888	46199.000000	2451	6310.201344	31973	3	0.962487	32092	5	0.874047	10080111	0.000000
319864880	46472.000000	2410	6369.428156	31933	5	0.555940	32056	2	0.854630	10065191	0.000000
319844680	46021.000000	2374	6209.340598	32250	7	0.964754	32089	1	0.368194	10050268	0.000000
319850382	46324.000000	2360	6346.400435	32059	4	0.636049	31810	9	0.408266	10035410	0.000000
319864995	46453.000000	2453	6307.363614	31964	9	0.540650	31761	5	0.509314	10020452	0.000000
319879536	46471.000000	2426	6403.732224	31920	14	0.998592	32181	8	0.880020	10005457	0.000000
319878103	46408.000000	2421	6291.929930	32037	6	0.806480	32124	3	0.673607	9990733	0.000000
319855275	46631.000000	2485	6336.948520	32055	6	0.902767	32131	2	0.831006	9975749	0.000000
319858577	45931.000000	2501	6369.136303	32115	4	0.624475	32044	3	0.902591	9961025	0.000000
319834548	46600.000000	2390	6283.106563	32124	7	0.151541	32200	5	0.144520	9946224	0.000000
319851217	46114.000000	2319	6339.905009	32006	3	0.111910	31863	3	0.195859	9931401	0.000000
319852728	46367.000000	2370	6294.198014	32046	3	0.780385	32091	4	0.261233	9916749	0.000000
319875650	46274.000000	2417	6356.187616	31952	2	0.415534	32087	1	0.357318	9902030	0.000000
319866120	46925.000000	2472	6449.875738	31926	4	0.340667	31903	1	0.217899	9887256	0.000000
319838992	46608.000000	2450	6268.270551	32140	7	0.716904	32015	7	0.380936	9872785	0.000000
319849974	47039.000000	2482	6519.288202	31943	4	0.884044	32215	3	0.618964	9858185	0.000000
319847526	45840.000000	2362	6218.417746	31802	6	0.783257	32069	4	0.699110	9843677	0.000000
319851334	47212.000000	2372	6451.528816	31695	2	0.943814	31821	5	0.794101	9829030	0.000000
319848297	46231.000000	2475	6297.230527	32062	3	0.944682	32100	0	0.514726	9814316	0.000000
319863448	46557.000000	2525	6381.762903	32005	5	0.190626	31954	6	0.384659	9799795	0.000000
319883680	46486.000000	2431	6353.510285	32123	1	0.577844	32068	4	0.789791	9785389	0.000000
319869019	46771.000000	2452	6367.816087	32033	4	0.231495	32036	4	0.084108	9770849	0.000000
319878466	46701.000000	2488	6432.037836	31928	9	0.481290	31982	8	0.660040	9756359	0.000000
319873427	46269.000000	2420	6311.616880	31846	8	0.935656	32065	2	0.634585	9741965	0.000000
319874966	46132.000000	2359	6274.067228	31940	8	0.178577	31907	6	0.409486	9727541	0.000000
319862663	46285.000000	2395	6414.851743	31961	2	0.973393	31895	7	0.512346	9712782	0.000000
319858143	46469.000000	2452	6365.669445	31915	4	0.521120	31946	6	0.615033	9698272	0.000000
319864270	46683.000000	2402	6372.704664	32185	2	0.943523	31847	8	0.990556	9683876	0.000000
319856009	46444.000000	2412	6297.385972	32057	3	0.496530	32108	2	0.863469	9669612	-1.#IND00
319856147	46327.000000	2343	6300.705693	32109	3	0.397339	31929	2	0.991561	9655298	-1.#IND00
319860689	46446.000000	2424	6282.487104	32154	3	0.289622	31756	6	0.824322	9641112	-1.#IND00
319876174	46615.000000	2380	6393.756063	32062	5	0.234152	32168	11	0.899091	9626899	0.003215
319853873	46417.000000	2433	6273.349227	31709	4	0.412023	31901	7	0.591421	9612608	-0.003168
319865478	46703.000000	2411	6416.841678	31853	7	0.220817	32034	8	0.894027	9598335	-0.002095
319860022	46298.000000	2431	6360.832883	32054	5	0.841886	32159	4	0.999458	9584013	0.000086
319871849	46464.000000	2416	6281.696328	32094	1	0.546286	32195	4	0.980477	9569928	0.001168
319880418	46079.000000	2443	6369.523962	31840	4	0.911659	32010	3	0.365267	9555724	0.003071
319883491	47057.000000	2462	6411.408135	31846	0	0.153008	31919	4	0.960033	9541693	0.003448
319852671	45823.000000	2380	6278.079528	31793	2	0.539668	31873	5	0.374934	9527580	0.003359
319865097	46470.000000	2487	6435.781585	31917	2	0.480576	32088	3	0.764862	9513096	0.001690
319857364	46555.000000	2434	6331.796245	31994	2	0.524736	32025	6	0.902481	9498775	0.001210
319867244	45862.000000	2371	6227.114711	31823	1	0.409922	32022	6	0.090759	9484553	0.001885
319857623	46693.000000	2373	6361.702050	32016	5	0.531518	31931	6	0.694130	9470382	0.001558
319843692	46362.000000	2422	6311.904940	31930	6	0.855485	31964	6	0.599677	9456593	0.001327
319883143	46006.000000	2419	6387.390359	31838	2	0.401730	31868	9	0.477311	9442408	0.000801
319864805	46371.000000	2459	6376.583654	31895	3	0.252812	32237	4	0.504069	9428032	0.000815
319870577	45764.000000	2450	6252.117138	31994	2	0.483348	31993	2	0.322288	9414217	0.001068
319858535	46961.000000	2403	6381.698693	31933	4	0.499946	32239	10	0.520018	9400182	0.000916
319866737	46100.000000	2436	6285.271285	32148	5	0.042919	31968	5	0.933304	9386255	0.001740
319882367	46668.000000	2470	6418.423480	31830	3	0.849595	31913	4	0.227255	9372340	0.002165
319866525	46207.000000	2467	6319.256050	31845	5	0.150183	32004	2	0.656830	9358566	0.001740
319862178	46553.000000	2362	6366.822733	31993	4	0.442866	31944	4	0.132963	9344658	0.002041
319891568	46972.000000	2336	6388.027152	31945	3	0.683594	31883	5	0.966996	9330620	0.002887
319857353	46525.000000	2407	6326.830154	31834	6	0.780882	32034	4	0.333119	9316788	0.002897
319865993	46124.000000	2437	6392.311136	31957	4	0.647957	32221	5	0.803605	9302753	0.002843
319856677	46512.000000	2509	6293.445526	31941	1	0.101438	32163	5	0.633396	9289040	0.003131
319841419	46252.000000	2432	6433.722338	32032	3	0.239815	32051	5	0.426637	9275169	0.002718
319869973	45790.000000	2396	6219.794449	31993	10	0.632238	32041	5	0.323963	9261344	0.004800
319887001	46870.000000	2341	6327.754064	32138	7	0.978219	31997	8	0.949344	9247675	0.004376
319889001	46719.000000	2453	6422.257686	32118	6	0.458760	32063	3	0.489676	9234006	0.004441
319858696	46493.000000	2437	6346.076873	32068	4	0.823115	32116	1	0.742226	9220300	0.003859
319847162	46187.000000	2428	6328.334856	32023	5	0.721830	32143	4	0.686122	9206600	0.003038
319867839	46597.000000	2441	6367.296408	31806	5	0.252394	32045	1	0.586555	9192841	0.003230
319880189	46356.000000	2398	6382.463355	31880	5	0.423217	31920	3	0.117185	9179142	0.003264
319863937	46544.000000	2499	6467.420688	32107	6	0.707433	31845	6	0.781539	9165289	0.003146
319840574	46374.000000	2349	6433.580215	31981	2	0.209543	31900	2	0.773372	9151599	0.002715
319872708	46099.000000	2429	6192.432923	31960	6	0.087689	31938	4	0.957747	9137833	0.002635
319890198	46357.000000	2449	6284.643847	31697	5	0.620418	31911	9	0.822223	9124176	0.003267
319878886	46857.000000	2420	6395.833196	31982	2	0.958132	32045	6	0.602106	9110422	0.003203
319848479	46012.000000	2367	6340.866907	31989	3	0.527726	31754	1	0.122111	9097064	0.003033
319870560	46181.000000	2356	6307.814424	31979	6	0.345473	31867	9	0.322474	9083573	0.002938
319860906	46243.000000	2390	6304.523507	32153	2	0.392790	31960	6	0.346056	9070141	0.004026
319854030	46057.000000	2396	6274.413423	31711	6	0.562980	31929	2	0.954481	9056609	0.003678
319857220	46808.000000	2482	6435.977506	32127	2	0.572145	31988	1	0.276560	9043352	0.003648
319865151	46495.000000	2375	6325.508816	32011	9	0.557681	32017	5	0.895023	9029915	0.003628
319877524	46681.000000	2329	6494.099619	31839	4	0.897198	32096	3	0.458850	9016426	0.003471
319874999	46325.000000	2354	6364.637731	32026	7	0.997879	31861	3	0.934885	9002911	0.003350
319871803	46617.000000	2437	6308.550045	31720	7	0.329207	32093	1	0.603843	8989576	0.003209
319865294	45944.000000	2305	6299.969401	31895	4	0.515985	32031	1	0.102078	8976363	0.003063
319858322	46764.000000	2422	6376.557608	32138	2	0.673101	32136	4	0.109120	8963057	0.003852
319870049	46326.000000	2397	6360.351803	31943	10	0.856436	31864	8	0.175641	8949694	0.003962
319860717	46405.000000	2442	6322.128776	31973	5	0.676236	32030	3	0.495176	8936532	0.004194
319865701	46960.000000	2482	6417.701124	32016	3	0.092187	31887	2	0.506180	8923378	0.004276
319867630	46516.000000	2397	6355.827888	31869	5	0.857827	32050	3	0.904024	8910012	0.004086
319849106	46483.000000	2496	6312.211025	31920	6	0.958167	32164	5	0.996208	8896881	0.003789
319871041	46958.000000	2398	6350.957124	32182	6	0.519083	32161	5	0.467179	8883702	0.003763
319845080	46729.000000	2516	6541.332619	31912	4	0.952463	32036	2	0.358186	8870574	0.003629
319879709	46620.000000	2420	6232.246512	31792	2	0.889317	31914	4	0.249379	8857333	0.003420
npatches	nstrain	runtime	dt	init_x	init_y	init_y_blood	init_z	init_S	beta0	beta1	beta2	beta3	mean_beta	B	d	delta	delta_blood	b[0]	mut	m	CTL	c	g	epsilon	k	het	lambda	rho	omega	x_max	patch.dyna	DELTA	A	VA
10000	1	100.000000	0.000100	21900	9499	5000000	0.001000	10000000	1.748627	2.791947	1.708653	4.089032	3	8000000000.000000	0.010000	1.000000	1.000000	800000	0.000050	0.048000	1	0.001000	1.000000	25.000000	4.000000	0.500000	0.001000	0.001000	0.010000	31987	0	10.000000	7.000000	1.000000
sus	inf	inf_blood	z	x[0]	y[0][0]	z[0]	x[1]	y[1][0]	z[1]	S[0]	synchrony
219000000	94990000.000000	5000000	10.000000	21900	9499	0.001000	21900	9499	0.001000	10000000	0.000000
318198015	12809741.000000	666531	10000.000000	31645	1153	1.000000	31856	1246	1.000000	10099866	0.000000
319629883	1855236.000000	96445	10000.000000	31869	213	1.000000	32083	198	1.000000	10101628	0.000000
319832539	271325.000000	13976	10000.000000	31948	28	1.000000	31886	24	1.000000	10088826	0.000000
319841878	42689.000000	2198	8348.837622	31960	0	0.263439	31967	4	0.927456	10073806	0.000000
319868797	45232.000000	2354	3369.825954	31933	4	0.011270	32060	3	0.576183	10058762	0.000000
319886577	41310.000000	2252	5462.194649	31984	6	0.501625	31792	4	0.195437	10044044	0.000000
319860349	43263.000000	2266	4332.704313	32034	5	0.616970	31825	4	0.083661	10029025	0.000000
319862531	42170.000000	2305	4963.663809	32053	4	0.055355	32046	3	0.773022	10014227	0.000000
319844972	42484.000000	2193	4630.733883	31895	3	0.532597	32050	6	0.043606	9999395	0.000000
319884759	42966.000000	2213	4819.525749	31780	6	0.162023	32077	7	0.130947	9984530	0.000000
319877158	41929.000000	2155	4596.657778	32243	7	0.225106	31921	1	0.201585	9969590	0.000000
319838929	42694.000000	2276	4815.038659	31765	4	0.248852	31857	3	0.039248	9955053	0.000000
319861609	42521.000000	2150	4625.080236	32050	0	0.124206	31931	3	0.441361	9940166	0.000000
319860336	42543.000000	2203	4859.649404	31899	9	0.602438	32085	3	0.233932	9925203	0.000000
319868064	42521.000000	2270	4620.285237	31867	7	0.358587	32093	4	0.528995	9910561	0.000000
319848095	42197.000000	2239	4741.365834	32095	4	0.151815	31659	5	0.488187	9895924	0.000000
319875251	42542.000000	2263	4753.838555	31775	6	0.650789	32003	3	0.492276	9881094	0.000000
319876280	41981.000000	2196	4681.633942	31958	6	0.053714	32338	2	0.099627	9866587	0.000000
319857441	42917.000000	2289	4738.770806	31887	5	0.082588	32197	2	0.572816	9851770	0.000000
319875395	42088.000000	2245	4750.506527	32139	3	0.467789	32026	5	0.763099	9837387	0.000000
319859853	42990.000000	2223	4760.936007	31869	4	0.489891	31998	4	0.457192	9822824	0.000000
319867354	42406.000000	2241	4725.429378	31884	2	0.583608	32020	4	0.882594	9808430	0.000000
319855502	42656.000000	2233	4754.890064	32010	8	0.864515	31988	4	0.462723	9793839	0.000000
319857078	42352.000000	2242	4718.128225	32025	3	0.730419	31988	6	0.886344	9779212	0.000000
319850331	42201.000000	2253	4759.107258	31862	4	0.180013	31877	2	0.514096	9764621	0.000000
319841073	42520.000000	2194	4730.464857	32037	5	0.467774	31940	3	0.268966	9750127	0.000000
319873508	42335.000000	2151	4732.009018	32023	4	0.923355	32212	6	0.288331	9735429	0.000000
319856601	43070.000000	2251	4869.272853	32142	4	0.091457	32029	3	0.607288	9721045	0.000000
319854151	42301.000000	2228	4654.084045	32135	14	0.048813	32094	6	0.903077	9706669	0.000000
319874781	42637.000000	2208	4762.443172	31871	1	0.029362	31865	2	0.763426	9692378	0.000000
319871055	42024.000000	2191	4717.958656	31889	2	0.158635	31957	2	0.690656	9677977	0.000000
319882711	42532.000000	2248	4654.149095	32195	2	0.631962	32149	1	0.322225	9663553	0.000000
319859604	42401.000000	2243	4790.011040	32115	4	0.852673	32068	6	0.658641	9649065	0.000000
319853797	42277.000000	2255	4738.545610	31818	0	0.386397	32006	6	0.593530	9634781	0.000000
319849910	42586.000000	2221	4704.466534	32049	3	0.798420	31934	4	0.414013	9620429	0.000000
319833774	42186.000000	2214	4716.839480	31932	8	0.162363	32094	9	0.846697	9606214	0.000000
319873908	42657.000000	2323	4752.835869	31967	5	0.125301	31997	3	0.726422	9591966	0.000000
319862582	42486.000000	2237	4721.032295	31994	2	0.301307	31971	4	0.718397	9577776	0.000000
319864725	42802.000000	2238	4764.297556	32040	9	0.617647	32163	5	0.953267	9563565	0.000000
319863999	42125.000000	2149	4736.068246	31882	3	0.482292	32065	3	0.475461	9549407	-1.#IND00
319849763	42695.000000	2127	4733.112266	31877	3	0.220269	32144	5	0.680281	9535067	-1.#IND00
319873376	43070.000000	2174	4702.752921	32264	3	0.610577	31845	6	0.803917	9520805	-1.#IND00
319890035	42137.000000	2272	4771.803411	32019	4	0.504809	31955	1	0.737824	9506708	-0.003275
319844374	43059.000000	2226	4672.790448	31870	4	0.511737	32038	6	0.144002	9492541	-0.000908
319864259	41682.000000	2186	4675.809130	31792	2	0.479029	32122	4	0.192048	9478292	-0.011998
319869251	42590.000000	2156	4787.922665	31971	5	0.475547	32080	1	0.188821	9464267	-0.006590
319868828	42045.000000	2129	4677.333576	31728	5	0.014657	31990	8	0.789074	9450243	-0.007464
319863914	42843.000000	2207	4745.777341	32064	1	0.362767	32051	5	0.515753	9435967	-0.012429
319877566	42485.000000	2195	4752.113585	31969	0	0.025782	32100	3	0.775229	9422039	-0.009463
319855343	42621.000000	2251	4787.191698	32171	5	0.449622	31989	4	0.226353	9408155	-0.007971
319859121	42519.000000	2235	4768.986817	31819	3	0.293578	31979	2	0.228421	9394134	-0.008266
319831607	42192.000000	2137	4703.277834	31859	4	0.405726	31952	3	0.338500	9380138	-0.009287
319867164	42477.000000	2230	4793.439272	31839	7	0.221908	32260	1	0.118829	9366104	-0.009294
319869539	42437.000000	2138	4723.264162	32000	3	0.550313	31883	2	0.683974	9352213	-0.007214
319858047	42481.000000	2114	4835.428198	32037	3	0.945639	31906	7	0.949660	9338233	-0.007743
319850624	42751.000000	2205	4755.633660	32058	3	0.941471	31900	7	0.783096	9324540	-0.008199
319868296	42378.000000	2182	4760.635561	32071	2	0.265171	31927	2	0.697306	9310726	-0.007814
319866584	42598.000000	2230	4655.420330	31886	2	0.166363	32157	3	0.482166	9296839	-0.008228
319866972	43016.000000	2241	4832.225682	31812	6	0.329127	31883	4	0.220906	9283190	-0.007827
319871372	41774.000000	2134	4657.721911	32090	7	0.103310	31963	8	0.626238	9269263	-0.004912
319858556	43087.000000	2205	4775.224505	32040	4	0.602672	31923	5	0.570286	9255570	-0.006486
319857992	42106.000000	2204	4661.407673	31728	5	0.717543	32052	1	0.334142	9241573	-0.006045
319863717	42338.000000	2084	4687.827603	31916	1	0.050710	31837	4	0.968533	9227861	-0.005410
319840871	42488.000000	2206	4761.163733	31980	2	0.048390	32161	2	0.327137	9214355	-0.007383
319879097	42420.000000	2152	4794.724215	31803	6	0.437729	32209	5	0.361322	9200579	-0.007365
319867004	42347.000000	2156	4755.612057	32167	3	0.935408	32087	4	0.477265	9186696	-0.006917
319879965	42369.000000	2242	4689.830559	32175	1	0.047067	32069	6	0.118651	9172965	-0.006706
319862428	42903.000000	2111	4754.622207	31910	6	0.604081	32091	6	0.312565	9159440	-0.007090
319879611	41829.000000	2144	4781.192269	32032	6	0.220848	31896	5	0.479120	9145690	-0.007019
319850204	42841.000000	2297	4722.312682	32062	3	0.589046	32012	7	0.536068	9132229	-0.007009
319863210	42044.000000	2206	4722.888622	31958	3	0.529485	31871	2	0.937854	9118730	-0.006648
319860732	43223.000000	2280	4740.482209	32007	6	0.841139	31969	6	0.085028	9105091	-0.006370
319868791	42435.000000	2201	4757.014547	31804	6	0.994900	31976	2	0.363593	9091463	-0.006175
319838948	42637.000000	2214	4745.648882	32056	6	0.019334	32021	2	0.911509	9077893	-0.005576
319857433	42354.000000	2268	4761.175656	32092	4	0.615768	31933	4	0.330336	9064431	-0.004998
319866669	42552.000000	2219	4800.962328	32036	0	0.003159	31996	4	0.129571	9051000	-0.004384
319868703	42265.000000	2203	4710.750357	31988	0	0.016479	31966	1	0.569090	9037481	-0.003386
319852738	42608.000000	2115	4785.328348	31831	6	0.111057	32266	1	0.224516	9024065	-0.003220
319861760	42624.000000	2210	4732.877101	31967	6	0.078376	31923	3	0.500099	9010717	-0.003216
319831325	42553.000000	2172	4712.460610	32096	3	0.291475	31892	5	0.547206	8997474	-0.002849
319837674	42702.000000	2258	4745.616544	31994	4	0.741557	32148	5	0.498736	8984154	-0.003097
319856125	42479.000000	2212	4865.182772	31959	5	0.307417	32061	4	0.024777	8970805	-0.002601
319864657	42607.000000	2290	4751.567236	31980	2	0.155936	32094	3	0.266186	8957484	-0.002299
319885400	42362.000000	2212	4715.500428	32170	4	0.640992	32117	3	0.289891	8944490	-0.002168
319874517	42330.000000	2157	4691.945369	32025	6	0.491582	31856	0	0.203820	8931288	-0.002011
319862321	42607.000000	2149	4747.684339	32042	4	0.599832	32061	4	0.005774	8918011	-0.002217
319883995	41931.000000	2257	4681.813238	32061	2	0.386683	32077	5	0.198680	8904629	-0.002057
319868722	42926.000000	2261	4836.281217	32072	5	0.367976	31955	5	0.227291	8891487	-0.001556
319887536	41502.000000	2082	4654.780990	31897	3	0.912790	32034	1	0.050960	8878034	-0.001312
319850854	42990.000000	2204	4814.122895	32023	3	0.232818	32309	7	0.786533	8864895	-0.001334
319868559	42169.000000	2244	4711.640542	31976	2	0.388061	32106	2	0.804730	8851739	-0.001265
319876967	42487.000000	2260	4670.123967	31783	5	0.137927	31808	6	0.587701	8838355	-0.001389
319888720	42771.000000	2265	4696.289156	31976	7	0.090884	31988	5	0.985352	8825086	-0.001412
319871191	42093.000000	2241	4722.202024	32063	3	0.426744	31871	5	0.885700	8812111	-0.001351
319871743	42848.000000	2309	4785.357813	31842	1	0.445895	31978	4	0.938357	8799134	-0.001314
319860993	42343.000000	2175	4709.213307	32160	4	0.543913	31997	5	0.393655	8786272	-0.001181
319851532	42930.000000	2231	4765.388619	32202	7	0.516496	32239	6	0.272369	8773184	-0.001677
319881302	41681.000000	2203	4620.119657	32104	1	0.230835	32084	2	0.036923	8760414	-0.001924
319847893	43129.000000	2230	4828.009703	31982	2	0.097894	32056	3	0.092755	8747523	-0.001407
npatches	nstrain	runtime	dt	init_x	init_y	init_y_blood	init_z	init_S	beta0	beta1	beta2	beta3	mean_beta	B	d	delta	delta_blood	b[0]	mut	m	CTL	c	g	epsilon	k	het	lambda	rho	omega	x_max	patch.dyna	DELTA	A	VA
10000	1	100.000000	0.000100	21900	9499	5000000	0.001000	10000000	3.517892	4.372849	3.928556	2.645012	3	8000000000.000000	0.010000	1.000000	1.000000	800000	0.000050	0.048000	1	0.001000	1.000000	25.000000	5.000000	0.500000	0.001000	0.001000	0.010000	31987	0	10.000000	7.000000	1.000000
sus	inf	inf_blood	z	x[0]	y[0][0]	z[0]	x[1]	y[1][0]	z[1]	S[0]	synchrony
219000000	94990000.000000	5000000	10.000000	21900	9499	0.001000	21900	9499	0.001000	10000000	0.000000
319194910	4968399.000000	259580	10000.000000	31870	502	1.000000	31791	522	1.000000	10069880	0.000000
319819953	277601.000000	14454	10000.000000	31970	37	1.000000	32025	28	1.000000	10059538	0.000000
319856577	27583.000000	1392	3533.070683	31885	2	0.105227	31955	5	0.673818	10044757	0.000000
319875718	54735.000000	2796	3653.534384	31981	3	0.502743	31944	6	0.977552	10029729	0.000000
319858373	34927.000000	1849	3540.593680	32173	5	0.752651	31988	2	0.901576	10014744	0.000000
319848247	44639.000000	2296	3935.183402	32003	7	0.433808	31860	9	0.495524	9999987	0.000000
319876664	38340.000000	1925	3501.739828	31959	2	0.087438	31939	3	0.445081	9985253	0.000000
319845964	41753.000000	2077	3901.296768	32061	5	0.036830	31969	5	0.356969	9970162	0.000000
319858292	40155.000000	2108	3627.755402	32038	6	0.008753	31841	2	0.500620	9955102	0.000000
319869694	40722.000000	2148	3897.866139	31999	2	0.360870	32084	2	0.008184	9940397	0.000000
319872580	41123.000000	2100	3722.779590	32049	10	0.962125	32232	6	0.047391	9925910	0.000000
319862547	39956.000000	2156	3781.506092	32039	2	0.304919	31911	5	0.144580	9911167	0.000000
319868765	41311.000000	2144	3788.669881	31962	2	0.201065	31899	8	0.760166	9896608	0.000000
319830070	39835.000000	2114	3639.173801	32073	3	0.219442	31907	5	0.888234	9882111	0.000000
319862031	41063.000000	2056	3848.870708	32030	3	0.005525	32173	3	0.561584	9867531	0.000000
319878033	40943.000000	2091	3792.927546	31943	3	0.329155	31927	4	0.741139	9852666	0.000000
319852357	41071.000000	2137	3720.442773	32010	5	0.018265	32125	6	0.937144	9837861	0.000000
319856307	40502.000000	2068	3833.994739	32023	3	0.091608	32240	3	0.606190	9823384	0.000000
319879345	40790.000000	2054	3673.758256	32028	2	0.041708	32111	3	0.988476	9808813	0.000000
319860488	40408.000000	2076	3908.722460	32190	3	0.056607	31969	5	0.956624	9794486	0.000000
319854316	40571.000000	2140	3674.576622	31962	7	0.140229	31980	6	0.411103	9779844	0.000000
319853134	40560.000000	2104	3829.569790	31898	3	0.807943	32060	8	0.940547	9765420	0.000000
319869420	41279.000000	2076	3759.463804	32123	4	0.963323	31675	2	0.430473	9751036	0.000000
319878421	39585.000000	2093	3743.352743	32026	3	0.588291	31871	5	0.800824	9736473	0.000000
319856180	40531.000000	2091	3788.313816	32211	3	0.751133	31994	5	0.071230	9721982	0.000000
319860065	41185.000000	2068	3774.564010	32065	2	0.411938	31930	9	0.592852	9707564	0.000000
319864796	39773.000000	2077	3725.956599	32118	5	0.602019	31916	2	0.396433	9693130	0.000000
319864347	40485.000000	2109	3784.511432	31883	3	0.599096	31956	8	0.012817	9678818	0.000000
319859904	40948.000000	2135	3789.626711	31665	9	0.238173	31997	9	0.386277	9664377	0.000000
319845178	40535.000000	2090	3827.231362	32095	2	0.330222	32111	6	0.310329	9650052	0.000000
319843236	40375.000000	2186	3785.223887	32018	7	0.797110	31745	3	0.056490	9635631	0.000000
319895983	40483.000000	2107	3741.585443	31931	1	0.685311	32200	5	0.023028	9621260	0.000000
319863978	40657.000000	2082	3759.494868	32045	9	0.524566	31897	3	0.602462	9606852	0.000000
319873310	40375.000000	2127	3806.073883	32153	4	0.264777	32119	4	0.800377	9592449	0.000000
319857153	40835.000000	2131	3674.351324	31984	4	0.839686	31825	2	0.693983	9578032	0.000000
319870377	40660.000000	2120	3820.702728	31914	5	0.642041	31798	4	0.518874	9563773	0.000000
319853624	40805.000000	2089	3769.497138	31920	2	0.383059	32052	3	0.196258	9549454	0.000000
319881027	40821.000000	2159	3857.082721	31975	1	0.137298	32200	3	0.033825	9535293	0.000000
319888074	40583.000000	2106	3672.476747	32166	4	0.265370	32060	1	0.634118	9521011	0.000000
319867575	40669.000000	2181	3781.691510	31856	3	0.144570	31818	1	0.221545	9506688	-1.#IND00
319854902	40367.000000	2042	3655.578782	31688	7	0.402141	31826	5	0.099174	9492520	-1.#IND00
319868064	40450.000000	2104	3843.623864	32094	2	0.697929	32045	5	0.425047	9478383	-1.#IND00
319889912	40733.000000	2096	3803.806939	31716	5	0.348717	31920	3	0.517077	9464280	-1.#IND00
319867193	40673.000000	2103	3822.823381	32098	7	0.135268	31961	3	0.238621	9450214	0.014994
319849468	40323.000000	2061	3715.989112	31978	8	0.579993	31985	5	0.862127	9436306	0.011209
319855046	40864.000000	2149	3803.273777	32073	2	0.593107	31765	3	0.640283	9422238	0.008845
319875672	40466.000000	2185	3701.899491	31955	6	0.064443	32022	2	0.012856	9408194	0.010185
319870765	40990.000000	2047	3790.445857	31896	1	0.034445	31967	4	0.192711	9394288	0.008478
319869083	40507.000000	2143	3805.049522	31888	4	0.016967	31672	2	0.215796	9380320	0.003427
319874315	40505.000000	2131	3701.398749	32014	3	0.077453	32052	4	0.840127	9366363	0.000858
319850226	40485.000000	2147	3862.042401	31763	2	0.662000	32042	5	0.871156	9352254	0.001725
319875479	40254.000000	2189	3677.399447	32128	13	0.286879	32029	5	0.232215	9338252	0.001852
319872161	40502.000000	2089	3798.127795	31946	4	0.679037	31855	5	0.503522	9324371	-0.000546
319874395	40218.000000	2095	3786.255716	32130	5	0.997069	32019	3	0.410097	9310551	-0.000657
319874889	41595.000000	2165	3711.393856	31891	1	0.137730	32046	0	0.484534	9296678	0.000519
319844391	40084.000000	2035	3808.880356	32117	5	0.350022	31938	2	0.037915	9282884	-0.000031
319868833	41410.000000	2171	3796.301987	31913	6	0.005867	31939	1	0.137381	9269112	0.000080
319872163	40625.000000	2118	3722.920193	31890	7	0.007511	31680	4	0.275604	9255421	-0.000030
319871412	40368.000000	2044	3842.408399	31846	6	0.019699	31941	1	0.776706	9241572	0.000485
319872822	41448.000000	2070	3689.409632	32072	4	0.234826	31984	3	0.762263	9227871	0.000083
319856780	40271.000000	2068	3882.215238	31934	2	0.723792	31994	3	0.382025	9214111	-0.000793
319861623	40911.000000	2118	3763.122583	32112	5	0.651484	32084	6	0.146593	9200514	-0.000874
319852203	40672.000000	2108	3817.006547	32054	2	0.191837	31838	6	0.471639	9187017	-0.001125
319859807	40658.000000	2119	3658.022890	31991	4	0.051728	32191	2	0.334027	9173309	-0.000701
319874572	40143.000000	2142	3808.730966	32021	4	0.621752	31948	5	0.702717	9159828	-0.000288
319865116	40941.000000	2130	3759.314060	32243	4	0.065516	32162	6	0.677408	9146319	0.000152
319882278	40486.000000	2090	3682.981685	32117	8	0.725037	31900	4	0.079790	9132768	0.000909
319884162	40341.000000	2046	3785.232635	31865	6	0.996330	31970	3	0.210300	9119162	0.001045
319874527	41305.000000	2038	3756.551168	31818	6	0.720184	31770	2	0.631150	9105675	0.000825
319866746	40369.000000	2121	3765.482665	31900	7	0.789619	31936	4	0.215220	9092019	0.000967
319870600	40174.000000	2104	3778.326687	31925	4	0.117428	32057	2	0.201247	9078577	0.002580
319858283	41005.000000	2122	3746.379386	32106	3	0.925829	31851	4	0.307451	9065125	0.002129
319866013	39735.000000	2136	3717.345627	32178	3	0.205593	31977	3	0.244160	9051560	0.001964
319859818	41092.000000	2120	3747.588966	31875	3	0.107346	31817	6	0.619168	9038263	0.001737
319876100	40753.000000	2057	3705.603663	32073	3	0.052244	31661	1	0.490669	9025082	0.002086
319840150	40813.000000	2133	3889.023873	31969	2	0.434004	31802	4	0.490270	9011652	0.001676
319864693	40284.000000	2026	3571.596426	31807	2	0.200655	32052	3	0.297091	8998020	0.001590
319867681	40475.000000	2110	3837.182541	32198	3	0.710868	31940	2	0.924592	8984633	0.000756
319853434	41003.000000	2021	3768.802839	32033	2	0.179217	32078	3	0.840009	8971330	0.001085
319868523	40183.000000	2110	3722.294884	31906	3	0.132003	31761	3	0.556037	8958168	0.001251
319859800	40605.000000	2148	3805.123038	32014	5	0.172731	32124	6	0.698133	8944823	0.001401
319892788	40824.000000	2207	3731.179487	32112	4	0.738971	32115	3	0.253603	8931472	0.001826
319871049	40701.000000	2040	3781.267801	31844	2	0.464903	32173	4	0.576387	8918109	0.001666
319867116	40345.000000	2021	3819.068065	31794	4	0.365099	31971	3	0.313873	8904808	0.001712
319872464	40301.000000	2156	3698.012205	32034	3	0.285696	32294	7	0.538008	8891523	0.001348
319893553	40828.000000	2126	3857.590377	32143	3	0.385460	32401	4	0.604845	8878100	0.001350
319857724	40989.000000	2096	3667.530736	32095	5	0.505107	32103	5	0.549938	8864828	0.001823
319870557	39995.000000	2102	3764.199213	31842	4	0.541502	32243	1	0.559238	8851656	0.001332
319842734	41164.000000	2153	3716.853653	31918	9	0.316976	32112	4	0.822778	8838464	0.001325
319873738	40400.000000	2091	3768.363972	31979	5	0.759003	32158	4	0.723655	8825261	0.001397
319850300	40545.000000	2259	3768.837940	31837	2	0.473865	32012	7	0.460132	8812166	0.001357
319873146	40752.000000	2066	3809.996042	31986	4	0.896085	31983	3	0.990428	8798983	0.001117
319857416	40429.000000	2141	3756.480255	32070	0	0.671596	31919	5	0.517215	8785690	0.001958
319856979	40380.000000	2116	3618.760992	32099	1	0.176805	32216	6	0.396393	8772845	0.001903
319866165	40993.000000	2091	3932.031682	32035	3	0.131794	32017	4	0.254632	8759820	0.001871
319859063	40553.000000	2058	3636.151695	31810	4	0.189382	31919	3	0.318954	8746943	0.001831
319876060	41032.000000	2112	3846.896930	32022	6	0.932082	31918	6	0.137837	8733729	0.001768
319874459	40254.000000	2138	3682.549817	32174	4	0.918980	32320	8	0.044088	8720906	0.001834
319852929	41283.000000	2165	3941.810459	31949	5	0.511606	32096	4	0.446175	8707899	0.001739
npatches	nstrain	runtime	dt	init_x	init_y	init_y_blood	init_z	init_S	beta0	beta1	beta2	beta3	mean_beta	B	d	delta	delta_blood	b[0]	mut	m	CTL	c	g	epsilon	k	het	lambda	rho	omega	x_max	patch.dyna	DELTA	A	VA
10000	1	100.000000	0.000100	21900	9499	5000000	0.001000	10000000	3.105602	3.389639	2.455216	1.928143	3	8000000000.000000	0.010000	1.000000	1.000000	800000	0.000050	0.048000	1	0.001000	1.000000	25.000000	6.000000	0.500000	0.001000	0.001000	0.010000	31987	0	10.000000	7.000000	1.000000
sus	inf	inf_blood	z	x[0]	y[0][0]	z[0]	x[1]	y[1][0]	z[1]	S[0]	synchrony
219000000	94990000.000000	5000000	10.000000	21900	9499	0.001000	21900	9499	0.001000	10000000	0.000000
319610048	1961565.000000	102694	10000.000000	32112	208	1.000000	32076	182	1.000000	10051493	0.000000
319871602	43353.000000	2353	9136.377725	31872	5	1.000000	31932	7	1.000000	10037810	0.000000
319884953	46008.000000	2405	1284.217068	32029	10	0.029826	32050	5	0.019250	10022860	0.000000
319870831	36412.000000	1779	4820.256351	31834	5	0.461565	31783	5	0.817493	10008041	0.000000
319866695	45718.000000	2347	2547.188165	31922	4	0.552576	32011	8	0.373769	9993220	0.000000
319859738	36310.000000	1803	3261.081275	31732	2	0.101060	32034	3	0.103361	9978311	0.000000
319867547	42688.000000	2228	3196.623685	31931	11	0.249012	32098	6	0.043149	9963442	0.000000
319877873	37536.000000	2031	2963.219006	32056	6	0.226634	32155	2	0.435702	9948532	0.000000
319850474	40654.000000	2043	3352.540425	31878	2	0.568383	32000	1	0.044275	9933873	0.000000
319867372	38818.000000	1928	3004.136641	31679	2	0.645933	32068	3	0.038023	9918947	0.000000
319855942	39819.000000	2046	3262.510358	32129	6	0.214155	32026	4	0.141719	9904051	0.000000
319881511	39081.000000	2090	3092.520645	31942	9	0.489507	31874	9	0.945135	9889124	0.000000
319876882	39969.000000	2049	3218.370304	31795	2	0.502975	32326	5	0.115303	9874495	0.000000
319871246	39432.000000	2077	3070.857389	31913	1	0.360071	31926	4	0.009069	9859856	0.000000
319876895	39876.000000	2005	3236.074336	32065	4	0.391344	31917	6	0.114567	9845337	0.000000
319871112	39974.000000	2079	3121.520398	31830	4	0.564041	31939	0	0.259803	9830765	0.000000
319848462	39598.000000	2065	3214.077354	32198	4	0.739735	32015	6	0.127613	9816201	0.000000
319855445	40266.000000	2074	3251.771676	32058	5	0.497611	31660	3	0.112550	9801433	0.000000
319868034	39299.000000	2105	3114.799887	31892	5	0.377850	31962	2	0.198198	9787091	0.000000
319853266	39762.000000	2067	3239.013527	32014	3	0.486607	31987	2	0.349865	9772763	0.000000
319863815	39583.000000	2090	3110.388905	31917	2	0.322255	31871	1	0.372244	9758291	0.000000
319863297	39793.000000	2004	3159.134776	31748	1	0.412815	31814	4	0.668199	9743855	0.000000
319879024	39177.000000	1945	3103.588192	32192	2	0.259870	32086	9	0.658643	9729533	0.000000
319865325	39514.000000	2061	3281.183610	31874	3	0.031399	32007	5	0.018947	9715072	0.000000
319845913	39666.000000	2129	3101.866161	31990	4	0.015179	32093	3	0.131055	9700794	0.000000
319872487	39406.000000	1984	3206.148551	31848	4	0.175861	31917	5	0.572784	9686255	0.000000
319876484	39402.000000	2102	3182.444073	32042	4	0.381191	32120	4	0.204305	9671820	0.000000
319874181	39227.000000	1962	3143.509390	32025	5	0.411318	32041	4	0.438480	9657444	0.000000
319865165	40334.000000	2144	3188.726556	32126	6	0.346530	32100	3	0.275907	9643097	0.000000
319858188	39382.000000	2000	3098.200374	32169	2	0.760587	32111	5	0.442382	9628896	0.000000
319864059	39578.000000	2168	3247.229550	31973	2	0.611018	32227	4	0.020881	9614557	0.000000
319870609	39617.000000	2098	3098.512626	32005	3	0.005710	32038	3	0.107049	9600493	0.000000
319860734	39699.000000	2061	3182.248120	31809	3	0.195004	32129	0	0.318457	9586230	0.000000
319891415	39882.000000	2088	3139.709044	31992	4	0.570293	31925	4	0.496216	9571749	0.000000
319866192	39355.000000	2071	3189.270413	32093	5	0.111555	31929	2	0.084121	9557609	0.000000
319858030	39720.000000	2052	3161.604414	32265	8	0.282761	32149	6	0.513060	9543522	0.000000
319877299	39249.000000	2079	3122.551244	32071	7	0.255151	31969	3	0.377980	9529193	0.000000
319882859	39769.000000	2069	3226.096453	31870	6	0.727346	32042	4	0.298257	9515106	0.000000
319852433	39465.000000	1988	3118.334861	31887	4	0.246687	31835	6	0.350320	9500893	0.000000
319886506	39508.000000	2082	3164.501803	32183	8	0.920492	31889	4	0.515535	9486951	-1.#IND00
319886540	39240.000000	2025	3131.084541	32002	4	0.935649	31982	2	0.846726	9472702	-1.#IND00
319853490	39736.000000	2066	3087.943374	31906	4	0.500403	32139	3	0.034299	9458527	0.010306
319860719	39340.000000	2059	3249.117519	31778	2	0.277593	31952	3	0.224715	9444473	0.013652
319896792	40126.000000	2089	3073.864234	31896	3	0.392527	32002	2	0.479167	9430382	0.009333
319868302	39113.000000	2053	3208.403503	32199	1	0.332514	32212	4	0.716361	9416377	0.003466
319876691	39982.000000	2034	3179.870117	32093	3	0.006598	32047	5	0.257748	9402409	-0.004149
319875938	39225.000000	1941	3099.160448	32032	6	0.253957	31875	8	0.358667	9388392	-0.003515
319876474	39824.000000	2044	3214.441343	31896	5	0.019816	31864	5	0.176854	9374333	0.001420
319853423	38632.000000	2044	3080.641603	31974	3	0.165630	32081	1	0.233071	9360555	0.001635
319862693	40265.000000	2046	3214.739428	32132	5	0.602601	32030	3	0.361361	9346732	0.002557
319878102	39152.000000	2096	3125.188827	31878	5	0.276293	31896	1	0.123817	9332912	-0.000933
319878733	39508.000000	2083	3176.853411	31791	5	0.576550	31893	4	0.200192	9318876	-0.001942
319873150	39760.000000	2066	3199.608456	31998	3	0.310550	31949	2	0.552850	9305164	-0.001646
319857835	40021.000000	2024	3139.052543	31838	5	0.383479	32022	2	0.880487	9291355	-0.002262
319884744	39431.000000	2018	3198.099253	32162	4	0.039815	31875	5	0.543376	9277492	-0.002790
319863020	38952.000000	2033	2976.906778	32036	1	0.386705	31846	5	0.907162	9263778	-0.002467
319867223	39927.000000	2081	3287.822117	31925	7	0.135131	31868	7	0.557232	9249916	-0.001736
319880326	39049.000000	1895	3080.022593	31911	2	0.060825	31907	2	0.724799	9236365	-0.001773
319847891	40012.000000	2073	3235.172437	31993	1	0.510204	31991	7	0.067912	9222819	-0.001962
319882941	39216.000000	1942	3147.650356	32051	3	0.687906	31810	9	0.130363	9208893	-0.000617
319877379	40394.000000	2114	3274.471737	32029	1	0.657258	32044	2	0.024095	9195315	-0.000646
319872450	39397.000000	1942	3079.714451	32302	4	0.093174	31715	4	0.025172	9181817	-0.000575
319848944	39012.000000	2013	3250.889908	31793	3	0.063451	31874	5	0.020349	9168097	-0.000224
319863926	40457.000000	2044	3181.982812	32078	4	0.062252	31910	4	0.106863	9154464	0.000516
319859695	39023.000000	2107	3119.938625	32130	4	0.066008	32000	0	0.164080	9140989	0.000331
319852086	40166.000000	1991	3219.610269	31835	5	0.174414	31871	2	0.000681	9127454	0.000044
319837060	38831.000000	2022	3124.441952	31932	4	0.363961	32007	4	0.005441	9114068	-0.000078
319845910	40659.000000	2061	3266.469928	32010	2	0.214857	31855	5	0.167570	9100508	-0.000462
319881359	39482.000000	2077	3085.499559	31834	6	0.330961	31952	1	0.105778	9087027	-0.000557
319862081	39345.000000	2040	3189.226058	31877	3	0.595367	31899	3	0.085326	9073559	-0.000315
319889213	39992.000000	2151	3149.170539	31907	2	0.031789	31911	5	0.288684	9060169	-0.000430
319866978	38835.000000	2052	3142.819647	32024	4	0.025731	31907	1	0.014542	9046959	-0.000609
319875511	40392.000000	2149	3242.121154	32140	5	0.014538	31906	3	0.156761	9033276	-0.000454
319863997	39414.000000	2082	3171.278959	31992	9	0.259969	32178	1	0.154279	9019799	-0.000657
319870103	39969.000000	2099	3192.545211	31853	2	0.341548	32025	4	0.241349	9006281	-0.000663
319849402	39807.000000	2091	3088.775077	31754	5	0.603942	32006	3	0.530360	8992859	-0.000697
319888725	38804.000000	1971	3259.503825	31790	4	0.426246	32136	6	0.139355	8979408	-0.000487
319866039	40415.000000	2186	3201.086977	32007	5	0.491349	31777	3	0.606065	8966108	-0.000596
319855347	38990.000000	2061	3087.494822	31924	5	0.246719	32094	0	0.029485	8952791	-0.001223
319867721	40449.000000	2096	3190.905725	31909	2	0.046156	31894	2	0.243862	8939616	-0.001281
319872649	39209.000000	2046	3060.949679	31857	2	0.147717	31855	2	0.155381	8926136	-0.001240
319850296	39695.000000	2111	3146.694028	31955	5	0.519831	31924	8	0.092572	8913063	-0.001116
319867096	38754.000000	2017	3062.401440	31852	1	0.052422	31782	1	0.105031	8899987	-0.001735
319872717	39952.000000	2127	3266.300345	32090	3	0.507558	31870	7	0.648296	8886755	-0.001116
319868800	39506.000000	2091	3022.594777	32157	1	0.584200	31980	1	0.292224	8873726	-0.001389
319875883	39778.000000	2122	3209.270531	31868	5	0.257298	31942	3	0.269704	8860533	-0.000460
319864844	39974.000000	2105	3115.689463	32109	6	0.446446	32032	2	0.493742	8847475	-0.000421
319869445	39315.000000	2079	3236.708083	32017	3	0.040785	32220	4	0.089756	8834323	-0.000413
319878450	39652.000000	2067	3196.823814	31982	3	0.025424	32033	4	0.117194	8821183	-0.000434
319886033	39697.000000	2055	3020.267721	32092	7	0.188051	32102	1	0.385769	8808079	-0.000323
319852822	39426.000000	2120	3177.544981	31944	2	0.505558	31992	3	0.179456	8795052	-0.000271
319852935	39567.000000	2040	3117.813691	31839	4	0.458591	32145	2	0.499452	8781682	-0.000227
319872575	40020.000000	2080	3231.656510	32113	3	0.334930	31815	1	0.557711	8768683	-0.000153
319868118	38806.000000	2017	3064.931873	32038	3	0.445238	31812	4	0.877088	8755731	0.000544
319869466	39693.000000	2033	3200.859764	31806	3	0.511622	31889	6	0.271665	8742691	0.000559
319871140	39624.000000	2116	3199.806183	31969	5	0.778044	32084	2	0.580650	8729890	0.000321
319862271	39505.000000	2032	3092.004279	31570	7	0.375322	31895	1	0.060435	8716804	0.000293
319854254	39524.000000	2068	3206.301077	31975	3	0.310056	32029	4	0.230587	8703794	0.000692
319857871	39774.000000	1993	3059.553911	31883	2	0.913759	31871	1	0.082073	8690786	0.001182
npatches	nstrain	runtime	dt	init_x	init_y	init_y_blood	init_z	init_S	beta0	beta1	beta2	beta3	mean_beta	B	d	delta	delta_blood	b[0]	mut	m	CTL	c	g	epsilon	k	het	lambda	rho	omega	x_max	patch.dyna	DELTA	A	VA
10000	1	100.000000	0.000100	21900	9499	5000000	0.001000	10000000	3.675659	2.346840	2.261290	3.821044	3	8000000000.000000	0.010000	1.000000	1.000000	800000	0.000050	0.048000	1	0.001000	1.000000	25.000000	7.000000	0.500000	0.001000	0.001000	0.010000	31987	0	10.000000	7.000000	1.000000
sus	inf	inf_blood	z	x[0]	y[0][0]	z[0]	x[1]	y[1][0]	z[1]	S[0]	synchrony
219000000	94990000.000000	5000000	10.000000	21900	9499	0.001000	21900	9499	0.001000	10000000	0.000000
319740045	757233.000000	39779	10000.000000	31777	95	1.000000	31786	70	1.000000	10038571	0.000000
319870424	21656.000000	1117	1451.962554	32042	0	0.113238	32149	2	0.151652	10023949	0.000000
319872131	67258.000000	3550	2703.082927	31941	8	0.055659	32153	15	0.580639	10009239	0.000000
319861757	30162.000000	1512	1816.938104	32110	2	0.781264	31918	7	0.069682	9994403	0.000000
319864880	47009.000000	2514	3493.781485	32009	3	0.289804	31910	5	0.598986	9979553	0.000000
319871964	37529.000000	1933	2093.386458	32129	1	0.039451	32080	7	0.334504	9964723	0.000000
319875649	38970.000000	2096	3163.175705	32234	6	0.006363	32063	4	0.627518	9949801	0.000000
319870949	39963.000000	2050	2428.479033	32133	5	0.277580	32142	3	0.790194	9934900	0.000000
319879967	37502.000000	1902	2820.408166	31801	3	0.347120	32118	3	0.562689	9920067	0.000000
319861148	40333.000000	2050	2704.120001	31997	1	0.167030	31890	4	0.181929	9905465	0.000000
319853370	38313.000000	1923	2624.471230	31752	2	0.045559	31999	3	0.624342	9890786	0.000000
319867461	39283.000000	2068	2765.796364	31934	3	0.501235	31984	1	0.159908	9876248	0.000000
319871447	38560.000000	1987	2630.187886	32198	7	0.045664	32061	1	0.247271	9861564	0.000000
319848816	38827.000000	2041	2787.625586	32011	8	0.373514	31893	2	0.346902	9846923	0.000000
319882343	39375.000000	2077	2678.920516	31789	3	0.248887	32213	6	0.229652	9832477	0.000000
319867270	38213.000000	2021	2709.764871	31964	5	0.111194	31851	4	0.547272	9817763	0.000000
319852138	39450.000000	1988	2736.616145	31961	1	0.050516	32045	5	0.058004	9803152	0.000000
319875841	38600.000000	2057	2655.579979	31823	1	0.125373	32039	6	0.032756	9788823	0.000000
319863661	38595.000000	2059	2742.349291	32008	3	0.317841	32019	2	0.184273	9774076	0.000000
319838336	38743.000000	2045	2684.466894	31893	2	0.173344	32085	4	0.826203	9759580	0.000000
319873906	39029.000000	2011	2733.010105	31938	4	0.223642	31795	1	0.104367	9745118	0.000000
319877887	38710.000000	1981	2679.605116	31856	3	0.084388	31996	5	0.116830	9730827	0.000000
319859242	38881.000000	2078	2688.833773	31889	5	0.226510	31802	4	0.017752	9716205	0.000000
319881362	39281.000000	1970	2724.381390	31821	5	0.241336	31987	2	0.103020	9701602	0.000000
319878858	38638.000000	2052	2636.869110	32016	5	0.191889	31759	1	0.690155	9687201	0.000000
319856518	39181.000000	2018	2781.448773	31849	3	0.969673	32075	0	0.049537	9672889	0.000000
319862356	39214.000000	2072	2607.935627	31886	3	0.469311	32010	1	0.007240	9658675	0.000000
319858144	38556.000000	1898	2705.085511	32054	2	0.429446	31742	5	0.199123	9644322	0.000000
319834513	38979.000000	2032	2699.054587	31969	4	0.806464	31874	2	0.253282	9630003	0.000000
319855211	38446.000000	1928	2736.548829	31985	3	0.526761	32057	9	0.030806	9615835	0.000000
319884378	39095.000000	2071	2771.879818	31992	7	0.044513	32015	5	0.112543	9601456	0.000000
319878777	39274.000000	2139	2717.010094	31977	2	0.219565	32104	4	0.300389	9586928	0.000000
319857326	38550.000000	1963	2599.147038	32138	4	0.828854	32023	2	0.163936	9572711	0.000000
319872914	39392.000000	2071	2781.802124	32051	5	0.819842	32042	3	0.048202	9558458	0.000000
319879327	38848.000000	2064	2578.967200	31877	1	0.475282	32052	6	0.422146	9544138	0.000000
319870213	38694.000000	1987	2748.666091	31935	5	0.282907	32177	6	0.033979	9530133	0.000000
319878057	38755.000000	1905	2641.042076	31937	4	0.283575	32272	3	0.085956	9515908	0.000000
319877030	39276.000000	2067	2738.778843	31929	6	0.554256	31937	1	0.306134	9501620	0.000000
319888752	38850.000000	2042	2658.334522	32137	3	0.925624	32048	3	0.063140	9487448	0.000000
319862751	38876.000000	1962	2690.752712	32045	3	0.632554	31926	4	0.157115	9473300	-1.#IND00
319865763	39072.000000	2004	2700.082732	32070	2	0.309545	32074	7	0.043703	9459233	-1.#IND00
319865450	39039.000000	2084	2680.314886	31774	6	0.014724	31936	2	0.103077	9445237	-1.#IND00
319858061	39015.000000	1973	2705.226217	31785	11	0.340810	32106	4	0.344098	9431306	-1.#IND00
319866210	38404.000000	2040	2684.639864	31953	1	0.116771	32100	5	0.059567	9417286	0.005759
319872521	38691.000000	2059	2749.483635	32158	2	0.177867	31826	2	0.053894	9403050	0.008426
319878384	39388.000000	2022	2715.430264	31845	3	0.648758	32197	1	0.017300	9389236	0.014032
319866720	38647.000000	1975	2727.806782	32121	4	0.543177	32117	5	0.235545	9375195	0.011627
319884992	39009.000000	2010	2683.116807	31659	3	0.720626	31980	2	0.077072	9361064	0.009973
319865599	38570.000000	1965	2757.888113	32145	1	0.318156	32147	3	0.190564	9347020	0.005788
319866711	39352.000000	2078	2710.077033	31991	5	0.560467	32023	1	0.033755	9333480	0.005898
319876525	38241.000000	1938	2754.857174	32153	5	0.091967	31994	7	0.006069	9319205	0.004351
319864924	39404.000000	2037	2663.197181	32096	3	0.419046	31959	6	0.088272	9305407	0.003297
319876775	38548.000000	1992	2724.278026	32259	3	0.571843	32345	2	0.345145	9291662	0.005115
319889713	39541.000000	2171	2693.936147	31984	2	0.509124	32223	6	0.895884	9277792	0.005472
319872650	38473.000000	2111	2624.919170	32145	9	0.307041	32131	4	0.127414	9264029	0.005026
319865558	39252.000000	1987	2739.855232	32039	3	0.933038	32071	4	0.427106	9250224	0.003202
319868938	38836.000000	2008	2670.094158	31990	6	0.562288	32106	3	0.112688	9236446	0.004309
319862096	38886.000000	2036	2721.582885	32009	4	0.350917	31838	4	0.327854	9222539	-0.000417
319881860	38921.000000	2082	2745.893844	32045	4	0.380464	32030	5	0.200634	9208774	0.000478
319859033	39071.000000	2009	2688.666437	31902	2	0.266753	31841	4	0.035516	9195276	-0.000169
319862971	38908.000000	2043	2701.183709	32036	6	0.361170	32079	7	0.109270	9181444	0.000118
319869311	38773.000000	2048	2753.512790	32187	3	0.412802	32144	7	0.246426	9167739	0.002103
319880736	38604.000000	2064	2681.772861	32378	6	0.665547	32160	4	0.152094	9154096	0.001929
319881052	40239.000000	2064	2795.492963	32138	4	0.732930	32031	5	0.233683	9140425	0.001522
319857148	38520.000000	2045	2641.474358	31885	9	0.126490	31767	2	0.086040	9126855	0.000581
319881549	38983.000000	2056	2755.955708	32119	3	0.883323	31919	2	0.067784	9113395	0.000315
319872531	39178.000000	2063	2679.239140	32015	8	0.083051	31825	1	0.228239	9099918	0.000329
319850757	38784.000000	2033	2701.957681	31959	8	0.210717	32082	6	0.584124	9086526	-0.000369
319858106	38303.000000	1988	2733.838370	31887	5	0.356588	31904	3	0.447909	9072873	-0.000264
319871728	39594.000000	2032	2716.390105	31850	4	0.384093	32128	8	0.128167	9059415	-0.000353
319868882	38826.000000	1933	2595.375329	32187	2	0.004998	31914	4	0.550525	9045989	-0.001217
319878849	38723.000000	2060	2716.400153	32311	6	0.104821	31907	2	0.214981	9032667	-0.000934
319863600	39581.000000	2096	2789.559127	32030	6	0.686751	31997	6	0.553658	9019388	-0.000799
319845094	38916.000000	2038	2566.228170	32020	2	0.305380	31935	1	0.272819	9005860	-0.000833
319875687	37998.000000	1952	2803.751309	32248	3	0.165823	31865	2	0.116330	8992332	-0.000598
319864371	39535.000000	2065	2693.247805	32086	5	0.178567	31950	3	0.476224	8978908	-0.000341
319881564	39177.000000	1980	2661.338360	31958	3	0.018066	32165	9	0.953034	8965414	0.000042
319865580	38851.000000	2034	2750.102795	32027	3	0.009910	31736	3	0.258377	8951957	0.000031
319850332	39095.000000	2058	2690.921325	31897	3	0.011215	31931	2	0.038177	8938676	-0.000245
319870221	38488.000000	2007	2740.222959	32237	2	0.101020	31994	4	0.383169	8925400	-0.000127
319873361	39500.000000	2074	2707.465325	31634	6	0.178410	32351	6	0.148058	8911975	-0.000217
319862130	38445.000000	1964	2717.347055	31843	4	0.323127	32064	5	0.476255	8898716	-0.000076
319856680	39503.000000	2070	2724.192295	31951	0	0.061070	31931	2	0.012953	8885679	-0.000543
319864468	38192.000000	1964	2646.363501	31871	6	0.086283	31801	2	0.001391	8872390	-0.000669
319871296	39351.000000	2071	2770.496811	32000	5	0.472337	32214	5	0.014202	8859037	-0.000570
319871776	38689.000000	1968	2639.591385	32089	4	0.700849	32188	4	0.047408	8845861	-0.000480
319896705	39066.000000	2063	2746.264978	31989	3	0.017054	31954	3	0.021681	8832708	0.000023
319865739	38776.000000	2004	2652.016292	32060	4	0.281282	32054	1	0.071439	8819589	0.000166
319872231	39163.000000	2039	2736.005571	31892	9	0.195477	31995	8	0.095704	8806525	0.000135
319865000	38571.000000	2084	2661.192138	31888	3	0.029900	32142	2	0.350716	8793548	0.000242
319876677	38268.000000	2082	2705.248227	32190	3	0.139931	32123	4	0.342466	8780439	0.000312
319847965	39414.000000	2054	2731.707854	32056	7	0.009978	32032	4	0.661825	8767457	-0.000185
319857162	38921.000000	2001	2716.324285	32046	7	0.574205	31926	5	0.544951	8754567	0.000400
319868073	38774.000000	1993	2773.293329	32112	2	0.171772	32193	4	0.060196	8741624	0.000447
319889789	39054.000000	2021	2694.590643	32039	4	0.160724	32171	2	0.492533	8728533	0.000248
319887056	38590.000000	1953	2705.420679	32080	7	0.478569	32094	2	0.425103	8715555	0.000572
319869773	39261.000000	1982	2668.989250	31888	6	0.750549	31995	4	0.287004	8702740	0.000984
319871172	38320.000000	2057	2675.318388	31975	5	0.490985	32041	9	0.572654	8689816	0.001259
319875529	39093.000000	2031	2740.773142	32094	4	0.056154	32319	4	0.046678	8676993	0.001418
npatches	nstrain	runtime	dt	init_x	init_y	init_y_blood	init_z	init_S	beta0	beta1	beta2	beta3	mean_beta	B	d	delta	delta_blood	b[0]	mut	m	CTL	c	g	epsilon	k	het	lambda	rho	omega	x_max	patch.dyna	DELTA	A	VA
10000	1	100.000000	0.000100	21900	9499	5000000	0.001000	10000000	2.899721	2.325175	3.239803	2.447705	3	8000000000.000000	0.010000	1.000000	1.000000	800000	0.000050	0.048000	1	0.001000	1.000000	25.000000	8.000000	0.500000	0.001000	0.001000	0.010000	31987	0	10.000000	7.000000	1.000000
sus	inf	inf_blood	z	x[0]	y[0][0]	z[0]	x[1]	y[1][0]	z[1]	S[0]	synchrony
219000000	94990000.000000	5000000	10.000000	21900	9499	0.001000	21900	9499	0.001000	10000000	0.000000
319844145	294581.000000	15529	10000.000000	31832	30	1.000000	32072	33	1.000000	10029999	0.000000
319895503	28031.000000	1431	392.176886	31931	3	0.027939	31998	2	0.064326	10015293	0.000000
319835639	65843.000000	3422	4248.465448	31966	5	0.545444	31963	9	0.385051	10000434	0.000000
319873230	34470.000000	1819	1017.383385	32060	4	0.011452	32161	3	0.001871	9985427	0.000000
319861102	40169.000000	2146	3800.725604	32132	3	0.258858	32143	3	0.032052	9970727	0.000000
319874610	41480.000000	2168	1721.394491	31872	2	0.128507	31847	4	0.333308	9955957	0.000000
319883377	35417.000000	1851	2693.067517	32134	4	0.269267	31858	5	0.114516	9941101	0.000000
319860679	41236.000000	2179	2327.373061	32006	4	0.272706	31981	2	0.386683	9926404	0.000000
319867477	36077.000000	1915	2229.636198	31898	3	0.163392	32069	2	0.046490	9911478	0.000000
319862177	40249.000000	2063	2566.691392	31878	9	0.202518	32020	4	0.054349	9896574	0.000000
319869614	37867.000000	1991	2228.666751	31951	2	0.130260	31889	4	0.184715	9881836	0.000000
319870230	38580.000000	1968	2461.372321	31999	5	0.062272	31964	0	0.283059	9866973	0.000000
319873812	38662.000000	2000	2307.937804	31882	7	0.095104	32074	2	0.123833	9852417	0.000000
319880551	38199.000000	2024	2352.781081	32185	4	0.386793	31774	7	0.016898	9837739	0.000000
319854772	38243.000000	1964	2450.720996	31901	3	0.840880	31992	6	0.275380	9823215	0.000000
319864578	38715.000000	1989	2291.895071	31837	5	0.164689	31750	3	0.095421	9808751	0.000000
319857172	38378.000000	1954	2480.036741	31806	0	0.418047	31987	1	0.134196	9794002	0.000000
319857720	38501.000000	2077	2292.698533	31971	6	0.182240	32118	6	0.280953	9779406	0.000000
319880241	38087.000000	1991	2405.397352	32036	6	0.358990	31896	6	0.223989	9764643	0.000000
319850730	38792.000000	1999	2377.294544	31812	4	0.080054	31866	2	0.745396	9750226	0.000000
319873484	38270.000000	2016	2352.495357	32177	9	0.128458	31888	5	0.592048	9735665	0.000000
319878808	38497.000000	2041	2402.130698	31988	2	0.011354	31855	8	0.473162	9721420	0.000000
319871512	38168.000000	1998	2241.280688	31896	2	0.225914	31897	1	0.524889	9706984	0.000000
319866426	37448.000000	1954	2394.174248	31798	1	0.103551	31962	0	0.004936	9692646	0.000000
319873209	39192.000000	1976	2422.308487	31947	5	0.006502	31939	5	0.027139	9678214	0.000000
319871846	38306.000000	1988	2325.639858	31975	6	0.212688	31897	2	0.070246	9663875	0.000000
319845824	38658.000000	2000	2391.739685	31844	7	0.318340	31790	9	0.068786	9649713	0.000000
319879724	38317.000000	2019	2316.680902	31979	5	0.070671	31881	1	0.187816	9635421	0.000000
319843037	38297.000000	1985	2402.362422	31958	2	0.427693	31965	6	0.225132	9621055	0.000000
319883503	37896.000000	2017	2336.684400	32011	2	0.220611	32020	2	0.106973	9606795	0.000000
319866022	39200.000000	1985	2435.867649	32101	2	0.143407	31791	8	0.546809	9592422	0.000000
319857590	37879.000000	2054	2312.674834	32010	2	0.112804	31972	7	0.439428	9578201	0.000000
319848016	38370.000000	2006	2397.168416	32083	0	0.028616	31887	1	0.090582	9564046	0.000000
319857698	38919.000000	1989	2366.910715	32006	2	0.096157	31918	6	0.002176	9549765	0.000000
319859319	38491.000000	1966	2330.352098	32165	7	0.102374	31989	4	0.075937	9535380	0.000000
319871464	37726.000000	1938	2376.855299	32083	3	0.090160	32207	6	0.010783	9521292	0.000000
319878856	39137.000000	1980	2417.172691	32197	9	0.552487	31875	4	0.174916	9507224	0.000000
319843952	37763.000000	1912	2328.090750	31999	2	0.514225	31965	2	0.167145	9493350	0.000000
319864346	38452.000000	2026	2428.642740	31740	5	0.331764	31995	7	0.032953	9479176	0.000000
319856278	38625.000000	1901	2325.737711	31987	1	0.528674	32205	2	0.136718	9465248	-1.#IND00
319866658	37648.000000	1967	2363.304390	31743	4	0.348999	31932	4	0.064157	9451166	-1.#IND00
319866105	37975.000000	1993	2354.063128	31922	2	0.120209	31980	6	0.209886	9437116	-1.#IND00
319848438	38648.000000	2006	2427.816902	31964	6	0.878617	31867	7	0.381966	9423305	-0.001603
319871407	38176.000000	1953	2337.559472	32200	2	0.045707	31719	5	0.153629	9409329	-0.003075
319852867	38504.000000	2032	2425.968357	31798	3	0.257396	31992	0	0.048926	9395455	-0.003243
319847008	38541.000000	2031	2335.640130	31895	2	0.012107	32043	2	0.172864	9381365	0.002357
319878120	38109.000000	2017	2383.176425	31960	10	0.009588	31766	3	0.468326	9367386	0.002388
319863644	38630.000000	2050	2410.463879	31980	3	0.305370	31896	6	0.027844	9353527	0.001622
319878420	38611.000000	2067	2335.295951	31955	7	0.052604	31985	4	0.036317	9339740	0.001939
319855956	38226.000000	1950	2407.001761	31774	2	0.102092	31780	5	0.111064	9325983	0.002798
319873350	38436.000000	2001	2379.626449	31919	1	0.261757	31776	5	0.224787	9312140	0.003331
319861684	38494.000000	2053	2336.697068	31980	2	0.196268	31769	1	0.299152	9298352	0.005025
319879861	38564.000000	2076	2410.004849	31928	3	0.263072	32128	3	0.442052	9284547	0.004426
319875859	38000.000000	1958	2305.931495	32019	2	0.253950	31899	7	0.791251	9270822	0.004560
319901489	39192.000000	1969	2496.870420	32071	0	0.138497	31827	3	0.000767	9257087	0.000238
319871550	37975.000000	1966	2311.487764	32032	5	0.122472	31955	2	0.008387	9243205	0.000299
319879630	38624.000000	2156	2508.040936	31988	1	0.113690	31829	2	0.040224	9229406	0.000928
319875407	38939.000000	2067	2327.888069	32065	6	0.227192	31903	5	0.250744	9215592	0.000920
319873997	38013.000000	1897	2369.517708	32077	7	0.040532	31985	2	0.209459	9202110	-0.000872
319876278	38280.000000	2029	2386.210139	31885	5	0.160430	31709	5	0.049918	9188401	-0.001028
319873169	37893.000000	1982	2287.109644	32120	3	0.015114	31915	1	0.325185	9174946	-0.001276
319862704	38172.000000	2029	2523.394099	31891	3	0.343943	31968	3	0.761211	9161326	-0.001071
319889637	39248.000000	2097	2252.018271	31903	4	0.394951	32016	2	0.502437	9147607	-0.001410
319875312	37327.000000	1925	2417.203729	31944	5	0.095086	31857	4	0.009714	9134014	0.001390
319847515	38634.000000	1995	2388.108029	31910	2	0.253762	32116	1	0.087907	9120495	0.000895
319869403	38467.000000	2024	2375.543236	31964	7	0.086104	32027	2	0.073663	9106949	0.000552
319857116	38170.000000	1897	2409.120847	31974	4	0.713712	31991	5	0.552779	9093422	0.001235
319848128	38765.000000	1978	2303.698059	32010	5	0.239983	31892	3	0.719759	9079829	0.001166
319860955	37907.000000	1912	2393.872382	32093	2	0.046792	32170	10	0.057100	9066340	0.000446
319871946	38901.000000	2064	2393.000949	32086	8	0.011291	32106	0	0.020147	9052831	0.000135
319860463	37592.000000	1916	2348.490510	31835	5	0.014438	31739	2	0.004339	9039257	0.000007
319883782	38515.000000	2070	2448.003173	32168	2	0.149309	31862	4	0.004034	9025886	-0.000060
319850820	38289.000000	1949	2303.812336	32382	3	0.004781	31921	3	0.205218	9012477	-0.000092
319888539	38053.000000	2007	2387.717765	32011	1	0.067816	32015	2	0.304205	8999185	-0.001286
319864729	38902.000000	1979	2405.752578	31999	6	0.158302	32044	3	0.031460	8985712	-0.002182
319863354	37735.000000	2024	2304.148180	32165	2	0.023376	32285	0	0.224814	8972339	-0.002113
319872325	38603.000000	1984	2460.183703	32057	6	0.037802	31827	2	0.236173	8959115	-0.001599
319864786	38894.000000	2027	2357.234274	31951	1	0.155105	31962	4	0.146632	8945908	-0.001316
319870332	38708.000000	1946	2340.600096	32042	4	0.211578	32001	3	0.571836	8932600	-0.001558
319877431	38355.000000	1991	2440.712311	32020	0	0.057102	31901	4	0.015621	8919342	-0.001505
319869142	38399.000000	2072	2407.725590	32003	3	0.017388	32156	2	0.005200	8906120	-0.001517
319876233	38316.000000	1985	2400.341378	31904	3	0.044231	32288	4	0.005124	8893071	-0.003772
319864009	38261.000000	2054	2372.733362	31983	4	0.524051	31909	6	0.030558	8880094	-0.003483
319878621	37551.000000	2020	2346.491023	31978	3	0.406288	31927	1	0.005439	8866899	-0.003017
319875974	38471.000000	1983	2465.339185	31963	4	0.359703	31942	6	0.021580	8853719	-0.002999
319856189	38435.000000	2010	2297.095774	31734	0	0.001356	31932	4	0.396368	8840657	-0.003122
319853517	38983.000000	2069	2427.225705	31949	8	0.002110	32239	3	0.145988	8827591	-0.002670
319862067	38380.000000	1941	2326.819324	32017	1	0.004354	32015	6	0.406005	8814465	-0.002339
319857817	39074.000000	1971	2469.899511	31917	6	0.005962	31908	5	0.124564	8801425	-0.002508
319860335	38072.000000	1989	2286.690603	32171	2	0.002048	32189	4	0.082706	8788421	-0.002373
319859954	38269.000000	1961	2439.109511	31685	3	0.023770	32137	0	0.126322	8775262	-0.002473
319842221	38824.000000	1987	2370.879577	31871	6	0.079137	32180	2	0.056224	8762208	-0.002471
319859018	37789.000000	2019	2296.825199	31750	4	0.517024	32043	3	0.382129	8749113	-0.002245
319854853	38028.000000	2024	2405.924375	31964	3	0.014441	32043	2	0.296407	8736056	-0.002243
319864356	38724.000000	2013	2408.139021	31632	10	0.042785	31851	3	0.354165	8723012	-0.002440
319857620	38083.000000	2023	2365.142306	32055	2	0.402981	31936	1	0.005942	8710069	-0.002526
319883966	38697.000000	1963	2399.738277	32041	6	0.512558	31970	4	0.005888	8697180	-0.002573
319873255	37945.000000	2015	2326.370077	31879	1	0.254871	31883	5	0.146092	8684306	-0.002374
319839935	38450.000000	1966	2457.745779	31952	1	0.033577	31979	4	0.663595	8671578	-0.002394
npatches	nstrain	runtime	dt	init_x	init_y	init_y_blood	init_z	init_S	beta0	beta1	beta2	beta3	mean_beta	B	d	delta	delta_blood	b[0]	mut	m	CTL	c	g	epsilon	k	het	lambda	rho	omega	x_max	patch.dyna	DELTA	A	VA
10000	1	100.000000	0.000100	21900	9499	5000000	0.001000	10000000	3.269758	4.202046	2.613811	2.133284	3	8000000000.000000	0.010000	1.000000	1.000000	800000	0.000050	0.048000	1	0.001000	1.000000	25.000000	9.000000	0.500000	0.001000	0.001000	0.010000	31987	0	10.000000	7.000000	1.000000
sus	inf	inf_blood	z	x[0]	y[0][0]	z[0]	x[1]	y[1][0]	z[1]	S[0]	synchrony
219000000	94990000.000000	5000000	10.000000	21900	9499	0.001000	21900	9499	0.001000	10000000	0.000000
319857323	115047.000000	6010	9998.660574	31903	9	1.000000	31854	11	1.000000	10023370	0.000000
319880623	36286.000000	1850	242.619585	32089	5	0.008981	31968	5	0.000630	10008313	0.000000
319842948	51231.000000	2715	5229.315569	32001	7	0.876072	32129	9	0.647718	9993481	0.000000
319875519	41293.000000	2144	891.035737	32094	5	0.138726	32005	4	0.306086	9978439	0.000000
319890321	33531.000000	1743	3134.753042	31899	3	0.306623	32197	10	0.319789	9963468	0.000000
319858814	44398.000000	2313	1709.670926	32093	1	0.130808	32005	2	0.038408	9948496	0.000000
319869616	33276.000000	1747	2048.293109	31987	4	0.019448	32027	1	0.299403	9933658	0.000000
319867635	41662.000000	2168	2386.070890	31973	7	0.023621	32186	4	0.611443	9918817	0.000000
319862540	36329.000000	1947	1875.207736	32030	3	0.006994	32006	6	0.030673	9904071	0.000000
319867098	38550.000000	1962	2364.359033	32010	3	0.008894	31872	3	0.034529	9889434	0.000000
319861678	38565.000000	2037	1973.545554	31990	2	0.024163	32151	5	0.208094	9874923	0.000000
319855169	37437.000000	1941	2194.761846	32092	7	0.022170	31813	1	0.391935	9860203	0.000000
319881775	38350.000000	1948	2055.326623	31979	3	0.547224	31910	6	0.305380	9845667	0.000000
319872236	37421.000000	2006	2096.736191	31998	5	0.416890	31880	5	0.296196	9830958	0.000000
319878903	38562.000000	2076	2081.464059	32035	5	0.202214	31859	4	0.141564	9816289	0.000000
319883073	37225.000000	1885	2140.714659	32122	4	0.162986	31909	4	0.375786	9801810	0.000000
319884312	38777.000000	2034	2151.473897	31945	5	0.467894	32092	4	0.318131	9787270	0.000000
319874187	37046.000000	1919	2096.330661	32004	1	0.011513	31886	4	0.305561	9772720	0.000000
319884895	38897.000000	1971	2225.775771	31991	6	0.015338	31727	3	0.106753	9758243	0.000000
319883266	37299.000000	1970	2010.942569	32064	5	0.029231	32129	3	0.251636	9743716	0.000000
319897511	38974.000000	2039	2230.991954	32166	2	0.140126	31624	4	0.456041	9729169	0.000000
319889056	38061.000000	1921	2049.755409	31916	7	0.004644	31949	3	0.720011	9714603	0.000000
319867437	37994.000000	2009	2151.579508	31923	6	0.016619	31716	2	0.025096	9700315	0.000000
319855807	38022.000000	1938	2100.600598	31975	3	0.347833	32053	3	0.261765	9685949	0.000000
319859547	38549.000000	1972	2133.329350	32020	5	0.356511	32003	3	0.630318	9671434	0.000000
319866862	37732.000000	1888	2109.065713	32008	4	0.281753	31759	3	0.866729	9657093	0.000000
319861006	38442.000000	2025	2112.192676	32151	7	0.263008	31987	4	0.296236	9642862	0.000000
319854487	37573.000000	1941	2097.784242	31847	1	0.080611	32049	3	0.267074	9628731	0.000000
319867091	37954.000000	1968	2123.143247	31842	2	0.359446	31940	2	0.547776	9614253	0.000000
319868156	37824.000000	2057	2125.838407	31942	5	0.428970	31966	5	0.129572	9600135	0.000000
319859024	38184.000000	1958	2116.599010	31870	2	0.458017	32137	5	0.249381	9585901	0.000000
319853770	38523.000000	1992	2146.337623	31944	4	0.054349	31984	1	0.165306	9571577	0.000000
319863903	37187.000000	1955	2064.591708	31839	3	0.029055	32131	5	0.579574	9557280	0.000000
319863015	38097.000000	1982	2171.118145	31952	2	0.004096	31877	3	0.497801	9543223	0.000000
319869936	38333.000000	2063	2125.830603	31862	4	0.007922	31964	5	0.311902	9528939	0.000000
319849225	37569.000000	1896	2061.467938	32071	2	0.060499	32006	4	0.258119	9514702	0.000000
319859739	38687.000000	1951	2206.279646	31957	2	0.595630	31878	2	0.088357	9500652	0.000000
319859990	37790.000000	2022	2057.574614	32093	7	0.192000	32194	2	0.018247	9486319	0.000000
319860987	38621.000000	2014	2191.854499	32113	0	0.521099	31828	8	0.292591	9472332	0.000000
319865802	37623.000000	2027	2096.846907	32117	4	0.013262	32117	8	0.439134	9458240	-1.#IND00
319873045	38023.000000	1931	2084.989446	31849	6	0.358678	32004	6	0.252301	9444133	-1.#IND00
319875151	37945.000000	1902	2130.869667	32060	2	0.494713	32020	5	0.310596	9430124	-1.#IND00
319853960	37614.000000	1937	2124.536139	31975	5	0.196346	32008	3	0.176333	9415934	-0.010779
319877414	38156.000000	1974	2130.099265	31927	3	0.310679	31983	4	0.153353	9401970	-0.004050
319882820	38014.000000	1954	2012.809735	31837	5	0.284596	31925	3	0.432729	9387802	0.002823
319866073	38044.000000	2002	2218.743497	31921	4	0.322374	32011	3	0.442568	9373839	0.001263
319847591	38586.000000	1985	2107.402188	31991	4	0.225111	32101	10	0.396847	9359726	0.000357
319878598	37854.000000	1969	2124.968486	31908	3	0.044977	32008	2	0.029020	9345753	0.000555
319874758	38212.000000	1985	2025.629913	32004	5	0.633976	32078	1	0.001990	9331723	0.000831
319876507	38167.000000	1865	2146.645022	31892	10	0.050302	31991	7	0.013091	9317970	0.003575
319873831	38604.000000	1944	2078.969596	31935	4	0.221447	31923	2	0.606390	9304212	0.000478
319870178	37418.000000	1942	2066.700026	32008	2	0.129789	32029	3	0.310083	9290267	0.002096
319871847	38164.000000	2064	2159.162481	31941	2	0.096126	31900	2	0.463566	9276153	0.004091
319878200	37287.000000	1916	2075.938231	31951	3	0.173655	31957	2	0.612323	9262096	0.003305
319868622	38424.000000	1935	2193.295768	31987	6	0.180760	32178	1	0.052556	9248301	0.003844
319890573	38445.000000	1988	2066.839582	32010	2	0.056908	31795	5	0.065376	9234670	0.001185
319866310	37577.000000	1930	2143.497622	31996	4	0.019773	31912	5	0.690779	9221162	0.000669
319871382	38855.000000	1989	2082.456201	31740	2	0.003323	32069	4	0.141559	9207440	0.000318
319852506	37328.000000	1935	2083.496440	31982	5	0.006710	31819	2	0.146862	9193702	-0.000967
319893015	38189.000000	2008	2189.496168	31838	3	0.054271	32018	3	0.212979	9180123	-0.002545
319839374	39088.000000	1973	2130.388050	32061	8	0.240926	31711	3	0.247984	9166644	-0.002087
319863481	37927.000000	2000	2033.801535	31990	0	0.033711	32049	6	0.022459	9152979	-0.003501
319878668	37931.000000	1904	2154.219268	31888	7	0.039977	31834	6	0.316361	9139563	-0.003822
319874975	38246.000000	2033	2156.835520	32017	1	0.021998	31938	6	0.224225	9126027	-0.004551
319842467	38304.000000	1925	2092.680864	31919	3	0.050235	32119	8	0.733815	9112675	-0.003847
319867085	38129.000000	1981	2111.130529	31740	3	0.202663	31872	1	0.657683	9099009	-0.005639
319888729	37960.000000	1907	2166.317664	32206	2	0.246536	31925	1	0.334850	9085521	-0.004487
319863002	38311.000000	2019	2125.620190	32031	2	0.019929	31871	6	0.015649	9072044	-0.004559
319871993	37657.000000	1993	2052.024394	31947	4	0.000940	32042	7	0.630770	9058771	-0.004401
319871584	37814.000000	1936	2134.222768	31994	1	0.017417	31927	1	0.126877	9045325	-0.003685
319870492	38697.000000	1958	2151.954658	32157	5	0.367744	31915	1	0.284961	9031896	-0.003510
319853026	37512.000000	1968	2072.495997	31933	5	0.151746	31974	5	0.632173	9018485	-0.003354
319879503	37481.000000	1981	2100.806617	32000	2	0.416277	32022	2	0.084707	9005151	-0.003385
319876228	38040.000000	1952	2137.752031	32067	5	0.020705	31811	7	0.203110	8991757	-0.003314
319862162	37800.000000	1928	2132.016556	32057	4	0.072997	31929	3	0.287389	8978265	-0.002843
319852822	38091.000000	2006	2115.955198	31863	11	0.335173	31984	3	0.161450	8964826	-0.001827
319858036	37768.000000	2038	2186.675117	32147	3	0.454951	31795	6	0.430590	8951516	-0.001754
319885413	38535.000000	1948	2078.104611	31941	4	0.100247	31963	7	0.327518	8938046	-0.002036
319861040	37822.000000	1938	2071.917612	31825	2	0.252402	32201	3	0.300492	8924838	-0.001594
319870980	38333.000000	1985	2097.344623	31843	7	0.501475	32021	2	0.260842	8911299	-0.001347
319884994	38117.000000	1991	2109.023727	32281	3	0.170446	31845	3	0.179708	8898102	-0.001313
319867445	38051.000000	2014	2084.453084	32097	7	0.346584	31941	1	0.090009	8884931	-0.001171
319866105	37158.000000	1886	2143.755174	32044	8	0.002817	32227	4	0.111290	8871708	-0.001487
319878974	39573.000000	1966	2195.197102	32155	4	0.068923	31922	5	0.133332	8858593	-0.001389
319863234	37406.000000	1973	2099.419072	32117	5	0.336067	32261	4	0.270458	8845360	-0.002083
319858819	38491.000000	1951	2184.068740	31751	8	0.329836	31915	5	0.251230	8832029	-0.001882
319833352	38283.000000	1995	1985.640134	32146	2	0.392445	31884	5	0.009746	8818906	-0.002490
319902191	37040.000000	1902	2162.534292	31982	4	0.104345	32017	5	0.186568	8805902	-0.002015
319884691	38642.000000	2033	2137.278088	31932	1	0.017420	32009	4	0.149807	8792966	-0.001832
319884938	37583.000000	1919	2103.610429	32156	4	0.062408	31958	2	0.213689	8779771	-0.001698
319875061	38502.000000	2040	2211.228691	31829	4	0.020751	31810	14	0.045559	8766529	-0.002268
319887637	38539.000000	2075	2046.308101	31917	4	0.099679	32051	5	0.296429	8753611	-0.001096
319874673	37410.000000	1888	2088.260908	31898	3	0.500365	32102	4	0.389494	8740788	-0.001940
319870740	38691.000000	2087	2165.996110	31875	1	0.205746	32163	3	0.155059	8727782	-0.000386
319878012	37630.000000	1899	2059.223391	31731	3	0.120707	32199	4	0.038936	8714746	-0.000368
319883636	37431.000000	1996	2184.459068	31978	4	0.396762	31941	5	0.097481	8701657	-0.000383
319857000	39342.000000	1991	2127.972487	31755	1	0.080765	32164	2	0.338563	8688784	0.000106
319860605	36866.000000	1960	2077.647785	31913	3	0.123657	32004	4	0.118276	8675740	0.000574
319857425	38935.000000	1990	2221.234600	31917	1	0.219645	31751	6	0.648711	8662843	0.000548
npatches	nstrain	runtime	dt	init_x	init_y	init_y_blood	init_z	init_S	beta0	beta1	beta2	beta3	mean_beta	B	d	delta	delta_blood	b[0]	mut	m	CTL	c	g	epsilon	k	het	lambda	rho	omega	x_max	patch.dyna	DELTA	A	VA
10000	1	100.000000	0.000100	21900	9499	5000000	0.001000	10000000	3.867355	3.675157	3.211870	1.769946	3	8000000000.000000	0.010000	1.000000	1.000000	800000	0.000050	0.048000	1	0.001000	1.000000	25.000000	10.000000	0.500000	0.001000	0.001000	0.010000	31987	0	10.000000	7.000000	1.000000
sus	inf	inf_blood	z	x[0]	y[0][0]	z[0]	x[1]	y[1][0]	z[1]	S[0]	synchrony
219000000	94990000.000000	5000000	10.000000	21900	9499	0.001000	21900	9499	0.001000	10000000	0.000000
319890564	44806.000000	2363	9583.912913	31808	2	0.844384	32031	5	1.000000	10018238	0.000000
319880132	44957.000000	2312	196.527749	32175	2	0.000553	31892	7	0.001410	10003421	0.000000
319878397	35042.000000	1807	5021.174239	32026	5	0.044864	32154	1	0.744366	9988447	0.000000
319857889	48299.000000	2574	826.990982	32249	6	0.033484	31888	9	0.000650	9973749	0.000000
319880815	28801.000000	1520	2428.943412	31958	6	0.241000	31779	3	0.171835	9958958	0.000000
319888488	48306.000000	2478	1719.360633	32090	3	0.077584	32062	8	0.349465	9944189	0.000000
319873821	32043.000000	1594	1586.563792	31913	1	0.005478	32248	2	0.285247	9929580	0.000000
319869266	41653.000000	2188	2329.021571	31887	3	0.052105	31836	3	0.439131	9914908	0.000000
319852930	36971.000000	1859	1502.935828	32022	2	0.194642	31784	3	0.122119	9900158	0.000000
319892877	36813.000000	1948	2216.239680	32195	0	0.007732	31822	4	0.180257	9885516	0.000000
319881140	39041.000000	2030	1784.112194	32061	7	0.014324	31944	5	0.062000	9870828	0.000000
319854470	36450.000000	1903	1879.984175	32127	0	0.015954	32206	1	0.007974	9856326	0.000000
319867697	38048.000000	1948	1941.141443	31932	4	0.043707	32109	2	0.000232	9841644	0.000000
319887651	38149.000000	1983	1945.676414	31790	3	0.292718	32095	4	0.023282	9826857	0.000000
319842406	38084.000000	1960	1899.262659	31866	2	0.087804	32006	4	0.086758	9812300	0.000000
319879552	36900.000000	1901	1896.674254	32119	4	0.227421	31888	7	0.801334	9797586	0.000000
319866456	37940.000000	1965	1919.425385	32080	3	0.589636	31839	1	0.397944	9783161	0.000000
319864557	37237.000000	1909	1939.426991	31813	6	0.366697	32128	5	0.201051	9768441	0.000000
319894645	38064.000000	2033	1949.070776	31920	3	0.084842	31737	6	0.253934	9754059	0.000000
319884230	37537.000000	1980	1863.275070	31899	4	0.327665	31864	5	0.111433	9739455	0.000000
319878253	37869.000000	1971	1984.603884	32132	2	0.105846	32035	2	0.083047	9725217	0.000000
319862060	38052.000000	1907	1931.536459	32100	4	0.327103	32125	3	0.062382	9710654	0.000000
319882097	38075.000000	1942	1869.858234	31967	3	0.908492	32195	1	0.262665	9696103	0.000000
319877160	37508.000000	1989	1913.581395	32085	0	0.005079	32005	5	0.717193	9681518	0.000000
319858477	37308.000000	1981	1929.669358	31971	1	0.001189	31999	5	0.621889	9667089	0.000000
319869702	37759.000000	1949	1942.069070	31973	2	0.051299	32016	2	0.066546	9652845	0.000000
319869820	37445.000000	1988	1894.523099	31964	4	0.274371	32054	4	0.014128	9638431	0.000000
319872646	38197.000000	1970	1936.288154	31888	5	0.142349	32001	7	0.220917	9624048	0.000000
319880366	37050.000000	1938	1834.719734	31948	1	0.274400	32137	4	0.049682	9609842	0.000000
319861541	38650.000000	1941	1952.583860	32071	5	0.639540	31747	6	0.006317	9595435	0.000000
319860331	37413.000000	1977	1855.160252	32160	6	0.094111	31876	2	0.029548	9581225	0.000000
319864071	37493.000000	1958	1966.141708	32255	0	0.228216	31957	5	0.069937	9567009	0.000000
319872398	37641.000000	2072	1907.106428	31936	4	0.098844	32012	6	0.217121	9552749	0.000000
319862590	37588.000000	1872	1881.287749	32051	5	0.616086	31985	1	0.185899	9538542	0.000000
319857689	38104.000000	2034	1897.055890	32100	6	0.067028	32067	5	0.192912	9524430	0.000000
319892162	37199.000000	1900	1931.707491	32230	5	0.616148	31885	3	0.439568	9510262	0.000000
319860058	37989.000000	1896	1957.331987	31898	2	0.057420	32013	3	0.045923	9496231	0.000000
319863389	38105.000000	1919	1928.568560	32049	5	0.433616	32085	5	0.004628	9482010	0.000000
319879117	37623.000000	1933	1851.926517	31912	11	0.297004	31976	5	0.037248	9467949	0.000000
319894724	36928.000000	1926	1990.461615	31883	4	0.064672	31821	0	0.210665	9453762	-1.#IND00
319849804	38322.000000	2015	1867.472346	32151	6	0.658092	31957	7	0.191477	9439547	-1.#IND00
319850956	36900.000000	1919	1912.878440	32102	5	0.025712	32052	4	0.094927	9425699	-1.#IND00
319856245	38554.000000	1986	1945.840526	32231	4	0.309860	32060	4	0.298664	9411537	0.046042
319868109	37265.000000	1890	1839.209575	32017	5	0.328566	32118	4	0.360069	9397556	0.035858
319862634	37546.000000	1975	2015.812656	31766	6	0.404896	31890	3	0.509342	9383531	0.028248
319847602	38416.000000	2002	1876.366924	32083	5	0.366382	31870	4	0.245977	9369744	0.013942
319844042	37237.000000	1885	1915.214084	31961	7	0.029530	31944	3	0.064768	9355671	0.008428
319868550	38428.000000	1884	1935.000541	31976	1	0.090814	32106	0	0.069994	9341686	0.005031
319890573	37687.000000	1898	1849.599886	31939	5	0.050171	31877	5	0.002291	9328100	0.006190
319867304	37100.000000	1947	1889.052383	31933	6	0.226752	32059	4	0.086554	9314217	0.005475
319888292	37811.000000	1986	1951.959034	31905	4	0.247327	31962	2	0.055106	9300312	0.005395
319842068	38270.000000	1936	1862.138540	32196	6	0.027914	31834	4	0.370384	9286496	0.004717
319872437	37244.000000	1955	1903.260938	31906	4	0.311342	31930	5	0.291848	9272403	0.004416
319877513	37688.000000	1983	1968.759444	31838	5	0.323472	32103	5	0.162339	9258520	0.003265
319852123	38154.000000	1969	1868.853285	31897	5	0.105255	31867	2	0.041196	9244781	0.004265
319885800	37190.000000	1887	1893.804348	31797	2	0.512205	32065	3	0.080330	9231095	0.004204
319861318	37860.000000	1961	1939.800165	32125	3	0.262907	32211	8	0.110352	9217262	0.003801
319849880	38171.000000	1964	1870.447401	32070	5	0.765202	32112	2	0.409828	9203651	0.003441
319850604	36495.000000	1940	1868.349159	31916	4	0.604549	32063	5	0.015035	9189852	0.003358
319856895	38655.000000	2027	2024.121147	32049	3	0.306386	32187	2	0.121874	9176107	0.002971
319864186	37208.000000	1911	1783.387885	31850	3	0.207872	32086	6	0.124716	9162447	0.002699
319889311	37864.000000	2003	2081.281965	31916	4	0.271699	32002	7	0.145994	9148666	0.002587
319869287	38582.000000	1978	1829.960316	31807	3	0.090627	31882	5	0.299104	9135012	0.000567
319852778	37151.000000	1967	1902.132684	31970	5	0.096781	32072	3	0.090978	9121317	-0.001383
319880261	37863.000000	1962	1886.042210	32000	3	0.461898	32057	2	0.479303	9107862	-0.001288
319856461	37431.000000	1855	1932.185558	32064	4	0.482418	32029	7	0.216975	9094345	-0.001221
319850471	38261.000000	1940	1942.306303	31944	4	0.282967	32080	3	0.070360	9080752	-0.000569
319875713	37749.000000	1850	1882.776953	31553	3	0.367943	31724	3	0.119779	9067162	-0.000345
319849344	37975.000000	1903	1925.239388	31750	3	0.495646	32216	7	0.339421	9053429	-0.000089
319878456	37474.000000	1958	1895.047759	32008	2	0.320520	31787	1	0.049952	9039937	-0.000443
319857712	38197.000000	2053	1931.965660	31839	7	0.496603	31826	3	0.018077	9026582	-0.000151
319889934	37841.000000	1916	1949.926521	31994	4	0.243207	32103	2	0.000420	9013074	-0.000891
319882315	37492.000000	1948	1917.157635	31994	5	0.565296	31799	13	0.001886	8999705	-0.001005
319877330	37620.000000	1907	1986.998669	31768	4	0.453227	31849	1	0.167119	8986209	-0.001505
319879869	38161.000000	1970	1905.013879	31834	5	0.206206	31828	5	0.446918	8972892	-0.001313
319859348	37288.000000	1962	1902.606321	32051	4	0.020235	31676	4	0.647979	8959407	-0.000767
319860132	37571.000000	1899	1898.745683	32059	4	0.059508	31783	6	0.208654	8946019	-0.001093
319853826	37890.000000	2007	1870.293790	32110	7	0.412161	32016	4	0.034408	8932660	-0.001023
319873346	36916.000000	1949	1872.177867	32020	4	0.374677	31953	4	0.112983	8919474	-0.000677
319888095	38263.000000	2044	1925.065039	32064	3	0.512116	31849	4	0.737207	8906170	-0.001566
319839414	37696.000000	1918	1853.887451	31950	7	0.468357	32041	11	0.005805	8892833	-0.001374
319856504	37922.000000	2021	1945.708360	31910	2	0.251274	31836	4	0.034536	8879772	-0.001188
319853687	38343.000000	2006	1931.817834	31931	2	0.238815	31982	4	0.518792	8866421	-0.001568
319872915	38015.000000	1911	1905.651701	31907	1	0.008478	32072	5	0.302678	8853054	-0.000103
319842221	37502.000000	1948	1839.492739	31893	3	0.040309	32219	2	0.101667	8839811	-0.000237
319847190	38339.000000	2054	1950.788312	31916	2	0.045104	31717	6	0.231743	8826635	0.001237
319838894	37002.000000	1877	1835.167417	31997	4	0.065052	31730	3	0.648149	8813382	0.000667
319888075	38824.000000	2024	1958.723702	31960	4	0.032371	31927	1	0.202239	8800332	0.000679
319848702	37608.000000	1940	1871.837383	31860	3	0.186664	31794	4	0.383593	8787360	0.000336
319855072	37298.000000	1966	1935.738370	31988	1	0.007274	31913	10	0.104676	8774513	0.000690
319863843	37558.000000	1952	1886.823919	32033	6	0.002363	32210	1	0.526489	8761388	0.000620
319884259	38044.000000	1953	1886.770395	31730	3	0.005779	32001	1	0.077757	8748159	0.000889
319877468	37247.000000	1969	1873.732194	32159	4	0.130710	31969	4	0.217514	8735264	0.000834
319874872	37838.000000	1885	1991.276069	32116	0	0.288823	32038	5	0.148634	8722289	0.000920
319892142	37858.000000	1991	1821.348861	31998	9	0.162700	32190	5	0.082297	8709354	0.000593
319881012	37000.000000	1977	1892.032923	31854	2	0.404814	32070	2	0.345806	8696457	0.000506
319863030	37351.000000	1980	1880.206497	31983	5	0.185827	32030	4	0.387705	8683637	0.000940
319856923	37198.000000	2000	1940.675751	31958	2	0.596747	31799	2	0.206970	8670418	0.000348
319885913	38414.000000	1971	1955.333283	31986	6	0.540455	31945	9	0.398189	8657459	0.000612
npatches	nstrain	runtime	dt	init_x	init_y	init_y_blood	init_z	init_S	beta0	beta1	beta2	beta3	mean_beta	B	d	delta	delta_blood	b[0]	mut	m	CTL	c	g	epsilon	k	het	lambda	rho	omega	x_max	patch.dyna	DELTA	A	VA
10000	1	100.000000	0.000100	21900	9499	5000000	0.001000	10000000	4.338362	2.290735	2.506499	1.708098	3	8000000000.000000	0.010000	1.000000	1.000000	800000	0.000050	0.048000	1	0.001000	1.000000	25.000000	11.000000	0.500000	0.001000	0.001000	0.010000	31987	0	10.000000	7.000000	1.000000
sus	inf	inf_blood	z	x[0]	y[0][0]	z[0]	x[1]	y[1][0]	z[1]	S[0]	synchrony
219000000	94990000.000000	5000000	10.000000	21900	9499	0.001000	21900	9499	0.001000	10000000	0.000000
319866383	20075.000000	1084	5991.014854	31919	2	0.306555	31827	2	0.564121	10014432	0.000000
319851878	53088.000000	2772	188.230493	32006	7	0.000838	31905	5	0.001104	9999483	0.000000
319864471	24891.000000	1331	3624.640789	31769	1	0.173283	31979	2	0.598902	9984575	0.000000
319856733	55089.000000	2825	810.983336	32160	6	0.251647	31958	6	0.001173	9969936	0.000000
319874556	26463.000000	1395	1732.884497	31925	1	0.683302	31779	2	0.026765	9955090	0.000000
319867459	50308.000000	2641	1863.638518	32072	5	0.270565	31986	5	0.071598	9940172	0.000000
319875974	32729.000000	1695	1210.026073	31889	1	0.051665	32139	3	0.063604	9925535	0.000000
319871503	39537.000000	2092	2334.735856	31984	5	0.787836	31764	3	0.313041	9910866	0.000000
319864867	39181.000000	1974	1394.519459	31738	8	0.474994	32164	4	0.069192	9895831	0.000000
319878984	35130.000000	1824	1845.291633	32013	1	0.337865	31728	5	0.187696	9881067	0.000000
319881408	39611.000000	2106	1701.624490	31860	5	0.221415	32118	2	0.128326	9866577	0.000000
319867050	35458.000000	1738	1680.301745	31814	4	0.634434	32076	6	0.016721	9852163	0.000000
319859241	38709.000000	2049	1793.772591	32027	4	0.173690	32056	4	0.203980	9837576	0.000000
319872131	36811.000000	1980	1659.196740	32163	5	0.186126	32142	3	0.100768	9823084	0.000000
319859349	37552.000000	2029	1780.701605	31784	2	0.257004	32026	3	0.200950	9808394	0.000000
319867655	37284.000000	1930	1636.590676	32002	3	0.037875	32094	6	0.173400	9793577	0.000000
319863761	37065.000000	1876	1775.086826	31956	4	0.170691	32019	3	0.174037	9778923	0.000000
319854566	37867.000000	1998	1672.697054	31950	5	0.518843	31824	2	0.049257	9764282	0.000000
319884725	37457.000000	1942	1799.880973	31935	6	0.494529	32046	2	0.246311	9749714	0.000000
319880585	37327.000000	2003	1627.730002	31840	0	0.157843	31961	5	0.181993	9735247	0.000000
319863636	37116.000000	1995	1852.989251	31940	2	0.138164	31882	1	0.125746	9720910	0.000000
319846296	38293.000000	1982	1635.756389	31934	8	0.009158	32223	6	0.286920	9706481	0.000000
319835580	37007.000000	1936	1775.260007	32087	5	0.001781	31924	2	0.017389	9691976	0.000000
319863597	38446.000000	2059	1730.096944	31881	3	0.000189	31984	7	0.444562	9677499	0.000000
319869094	37033.000000	1956	1635.348166	31906	6	0.003034	31986	5	0.117313	9663323	0.000000
319865972	37584.000000	1947	1778.924072	31963	2	0.000821	32153	7	0.246554	9649010	0.000000
319869182	37123.000000	1962	1675.442808	31980	4	0.000307	31978	1	0.002595	9634654	0.000000
319869505	36877.000000	2018	1755.989436	31974	6	0.042117	31835	2	0.035851	9620288	0.000000
319881384	37398.000000	2007	1732.807606	31976	5	0.009318	31842	5	0.037330	9606002	0.000000
319879762	38025.000000	2073	1757.465965	32110	0	0.082561	32071	6	0.212103	9591614	0.000000
319854502	36977.000000	1874	1674.537846	31955	3	0.048627	31882	8	0.011927	9577376	0.000000
319865683	37832.000000	2029	1807.063628	32092	2	0.148008	31940	3	0.039204	9563070	0.000000
319859410	37436.000000	1919	1649.106749	31844	3	0.289269	31753	3	0.340891	9548761	0.000000
319848154	36749.000000	1904	1807.085355	31964	2	0.066602	31648	8	0.461307	9534365	0.000000
319861434	38587.000000	1954	1762.730231	31944	3	0.221242	32153	2	0.043782	9520251	0.000000
319892571	37072.000000	1990	1724.576718	31986	2	0.127980	31936	2	0.016962	9506052	0.000000
319872333	37663.000000	1968	1733.389546	31924	4	0.064765	31945	7	0.378228	9492039	0.000000
319885558	37293.000000	1915	1697.555829	32148	1	0.003294	32059	4	0.214548	9477942	0.000000
319845760	37227.000000	2046	1777.841055	31829	2	0.018559	32145	4	0.173726	9463835	0.000000
319879725	37298.000000	1920	1706.392896	32080	4	0.039112	31904	2	0.107065	9449852	-1.#IND00
319837874	37490.000000	1983	1750.139882	32084	4	0.363633	31777	6	0.063679	9435875	-1.#IND00
319883358	37756.000000	2021	1706.294924	31904	4	0.204607	32000	5	0.221207	9421869	-1.#IND00
319828631	37045.000000	1953	1708.834689	31892	1	0.350462	31953	4	0.142305	9407926	-1.#IND00
319885600	37661.000000	1865	1776.837042	32082	8	0.135187	32161	3	0.387717	9393963	0.005217
319871442	37776.000000	1924	1722.753207	32020	3	0.039499	31966	2	0.214968	9379966	0.001823
319861928	37112.000000	1868	1660.194277	32130	4	0.065107	31722	2	0.156290	9366041	0.000903
319872299	37909.000000	2068	1802.780337	31891	4	0.165874	31821	3	0.115960	9352136	-0.001971
319876682	36949.000000	1912	1704.857503	31867	3	0.019797	31981	6	0.046849	9338283	-0.001005
319889851	37638.000000	1946	1833.867035	31945	1	0.206347	31976	1	0.085493	9324485	0.000904
319867095	37649.000000	1997	1679.227289	32033	6	0.135368	31920	1	0.038226	9310743	-0.001799
319871125	37078.000000	1940	1727.266371	32082	9	0.515804	31967	5	0.060407	9297016	0.003723
319865183	37608.000000	1940	1746.280856	31843	1	0.005461	31721	3	0.004083	9283636	0.001695
319855077	37796.000000	2051	1706.404860	31952	7	0.002883	31856	3	0.036221	9270092	0.000903
319867585	37118.000000	1936	1766.393596	31942	2	0.052076	32217	5	0.173055	9256146	0.001119
319879662	38218.000000	2052	1738.636912	31951	5	0.297618	31792	4	0.045796	9242433	-0.000136
319856823	37035.000000	1933	1738.804136	31728	2	0.755692	32093	5	0.045114	9228583	0.000475
319860904	37239.000000	1893	1746.127049	31905	4	0.752431	31904	4	0.057256	9214945	0.002260
319863427	36815.000000	1862	1695.924519	32294	4	0.106951	32085	7	0.474862	9201138	0.001738
319864206	38032.000000	1937	1800.214464	31858	3	0.409471	31953	5	0.001975	9187342	0.002578
319878859	37813.000000	1970	1683.404908	31900	0	0.159554	32172	5	0.003589	9173742	0.001143
319855267	36883.000000	1869	1752.249619	32133	3	0.050393	32046	2	0.066599	9160187	0.000789
319867396	38129.000000	1990	1688.546943	32085	4	0.035577	32067	7	0.003215	9146592	0.000770
319852689	37043.000000	1931	1692.716267	31988	1	0.009086	31941	3	0.010092	9132999	0.001331
319872700	37649.000000	1873	1757.576601	31883	2	0.121839	31943	3	0.005766	9119176	0.001538
319871555	37218.000000	1958	1717.361149	31983	7	0.488625	31985	5	0.167889	9105475	0.002732
319887492	37390.000000	1972	1727.160512	32087	7	0.033200	32009	2	0.089961	9091861	0.002676
319876600	37481.000000	1930	1789.097941	31930	4	0.213017	31987	3	0.045719	9078215	0.001991
319877587	37805.000000	1944	1730.295312	32144	3	0.167096	31926	2	0.096880	9064850	0.002214
319882982	37024.000000	1938	1725.416819	32014	1	0.076485	32125	2	0.006658	9051397	0.001967
319874604	38031.000000	1936	1723.124647	31927	3	0.038566	31869	2	0.032158	9037791	0.001200
319862757	36997.000000	1971	1704.744723	32101	3	0.064359	31755	7	0.056151	9024178	0.001473
319868084	38401.000000	1970	1737.421990	31990	3	0.357962	32036	3	0.633553	9010740	0.001450
319883402	36751.000000	1915	1678.010190	31980	4	0.144781	31934	10	0.040912	8997492	0.002000
319859844	37915.000000	1993	1772.282483	32088	1	0.011385	31818	4	0.257582	8984146	0.001794
319853844	37347.000000	1983	1685.315718	32078	5	0.052123	32041	2	0.389884	8970773	0.001008
319868650	37666.000000	1981	1717.357261	31889	8	0.098851	32062	3	0.526055	8957389	0.000971
319873954	37336.000000	1864	1704.209122	31941	2	0.404520	31908	8	0.005491	8943976	0.000752
319854431	38014.000000	2013	1713.794188	32001	2	0.177907	32129	5	0.009451	8930763	0.000591
319882985	38400.000000	2063	1727.847441	31942	5	0.131919	31930	5	0.007540	8917182	0.003069
319867369	36761.000000	1931	1693.589379	32020	4	0.264600	32036	5	0.097035	8903949	0.003527
319860512	38022.000000	1962	1718.257571	32078	4	0.188487	31872	6	0.074813	8890702	0.003313
319860419	36697.000000	1974	1709.299872	32035	3	0.120832	31986	5	0.399828	8877301	0.000902
319885097	38003.000000	2012	1758.810622	31683	5	0.014329	32103	3	0.213784	8864115	0.000063
319875256	37273.000000	1852	1698.754277	32029	2	0.324656	32066	5	0.197144	8850953	0.000579
319879728	37382.000000	1916	1713.217193	31848	5	0.001580	31910	6	0.306171	8837903	0.000709
319872851	37696.000000	1920	1749.180245	32044	4	0.014108	31901	4	0.757759	8825009	0.000676
319863972	37529.000000	1992	1737.321715	31822	8	0.186819	32040	3	0.071502	8811944	0.000679
319854856	37760.000000	2008	1736.424194	31797	4	0.734307	32091	4	0.193469	8798977	0.000681
319854439	37234.000000	2014	1716.448424	31992	5	0.559086	31992	5	0.117999	8785900	0.000660
319887202	37115.000000	1912	1748.772920	32067	6	0.785851	31979	0	0.086080	8772898	0.000495
319870352	37841.000000	2022	1751.272925	32002	8	0.148696	32009	1	0.009898	8759753	0.000520
319863004	37093.000000	1929	1706.889671	31929	5	0.238373	32133	4	0.045082	8746860	0.000625
319869397	37636.000000	1987	1736.889149	31896	3	0.713691	31841	4	0.461606	8733729	-0.000306
319873907	37393.000000	1990	1725.030910	31933	0	0.148198	31991	4	0.073422	8720848	-0.000417
319879867	37323.000000	1933	1727.537691	32077	1	0.049763	32068	4	0.066367	8707655	-0.001158
319881240	38569.000000	2008	1765.070669	31786	3	0.015530	32023	5	0.216444	8694906	-0.001161
319872077	36838.000000	1935	1652.913049	31766	6	0.396870	31921	2	0.179275	8681760	-0.000849
319849635	37757.000000	1970	1791.322067	31887	4	0.027451	31893	4	0.301610	8668920	-0.001085
319857983	37928.000000	1895	1706.581539	31810	0	0.027846	31946	3	0.458787	8656033	-0.001210
npatches	nstrain	runtime	dt	init_x	init_y	init_y_blood	init_z	init_S	beta0	beta1	beta2	beta3	mean_beta	B	d	delta	delta_blood	b[0]	mut	m	CTL	c	g	epsilon	k	het	lambda	rho	omega	x_max	patch.dyna	DELTA	A	VA
10000	1	100.000000	0.000100	21900	9499	5000000	0.001000	10000000	2.887565	2.841177	2.290610	3.175739	3	8000000000.000000	0.010000	1.000000	1.000000	800000	0.000050	0.048000	1	0.001000	1.000000	25.000000	12.000000	0.500000	0.001000	0.001000	0.010000	31987	0	10.000000	7.000000	1.000000
sus	inf	inf_blood	z	x[0]	y[0][0]	z[0]	x[1]	y[1][0]	z[1]	S[0]	synchrony
219000000	94990000.000000	5000000	10.000000	21900	9499	0.001000	21900	9499	0.001000	10000000	0.000000
319868774	13631.000000	715	2350.583510	31851	6	0.760263	32005	1	0.149225	10011710	0.000000
319867804	60279.000000	3101	173.970679	32105	3	0.423796	32209	5	0.003215	9997074	0.000000
319862039	20597.000000	1121	2337.481577	32118	3	0.873190	32185	1	0.639670	9982424	0.000000
319863586	60566.000000	3115	865.775998	31858	11	0.016772	31987	8	0.086903	9967528	0.000000
319848309	25247.000000	1342	1196.646659	32013	4	0.003328	32036	0	0.051360	9952795	0.000000
319846787	52054.000000	2714	1993.228051	31905	4	0.023285	32050	4	0.008812	9938113	0.000000
319876627	33615.000000	1761	1025.266145	31933	3	0.005319	32008	4	0.109464	9923132	0.000000
319881529	37776.000000	1985	2173.262703	32031	1	0.082078	31980	1	0.196216	9908272	0.000000
319861469	39860.000000	2107	1301.455483	32174	4	0.033654	31928	5	0.007404	9893412	0.000000
319857728	34032.000000	1753	1608.923169	32037	1	0.132547	32236	3	0.110836	9878809	0.000000
319880806	40886.000000	2131	1679.700150	31915	6	0.074965	31708	6	0.109019	9864073	0.000000
319878399	35832.000000	1732	1378.106085	31919	4	0.008162	32250	4	0.034552	9849151	0.000000
319848429	36781.000000	2011	1818.316336	31964	4	0.025275	32076	6	0.255322	9834681	0.000000
319851431	38660.000000	2058	1473.184492	32116	5	0.056747	31940	3	0.016600	9820020	0.000000
319872872	35236.000000	1760	1602.131235	31992	3	0.091977	31963	0	0.000777	9805387	0.000000
319845458	38759.000000	2005	1637.331190	31979	7	0.182158	32059	3	0.001185	9790694	0.000000
319867466	36845.000000	1971	1509.441806	31797	3	0.058967	31952	1	0.001750	9776130	0.000000
319860461	36857.000000	1910	1655.463824	31915	5	0.079260	32006	2	0.014419	9761411	0.000000
319881153	37371.000000	1955	1609.415720	31909	2	0.550525	32099	7	0.021833	9746814	0.000000
319843456	37001.000000	1987	1613.548586	31851	3	0.042852	32006	5	0.182473	9732320	0.000000
319894909	37432.000000	1953	1549.114393	31846	4	0.466449	32061	3	0.033028	9717901	0.000000
319882810	37313.000000	2017	1648.958186	32058	4	0.110510	31952	1	0.031312	9703414	0.000000
319862504	37120.000000	1869	1550.458682	31796	10	0.646434	32009	6	0.027226	9689030	0.000000
319864719	37290.000000	1889	1643.418496	32331	4	0.576460	32153	6	0.111758	9674657	0.000000
319877551	37092.000000	1960	1580.407190	31930	1	0.235561	31967	1	0.056107	9660326	0.000000
319855317	37790.000000	1996	1582.975406	31877	2	0.355371	31813	2	0.045807	9646017	0.000000
319846592	36802.000000	1888	1632.820771	31737	3	0.002371	32123	5	0.016837	9631595	0.000000
319877185	36895.000000	2012	1568.965298	32001	2	0.009216	31917	2	0.008503	9617192	0.000000
319862835	37597.000000	1881	1637.859608	31914	8	0.108421	31760	1	0.070677	9602701	0.000000
319887036	37410.000000	1895	1536.623248	32080	0	0.132562	32031	5	0.105692	9588340	0.000000
319878956	36653.000000	2001	1685.315043	32090	4	0.002690	31959	4	0.159583	9573846	0.000000
319884453	37815.000000	1996	1584.267741	32055	4	0.021385	31901	2	0.051158	9559468	0.000000
319868245	36713.000000	1872	1609.711285	31916	2	0.001436	31913	6	0.008258	9545413	0.000000
319855189	37069.000000	1889	1629.437972	32064	2	0.034524	32046	2	0.003684	9531176	0.000000
319869054	38094.000000	1926	1589.503469	31941	3	0.159481	32250	1	0.062100	9517083	0.000000
319853154	36062.000000	1840	1595.414064	32059	3	0.368600	32217	0	0.349015	9502957	0.000000
319865082	38155.000000	1958	1706.073788	31799	6	0.481041	32058	1	0.021676	9488822	0.000000
319857846	37453.000000	1994	1528.414080	32084	5	0.327162	31996	2	0.012070	9474766	0.000000
319858150	36721.000000	1853	1545.425205	32031	4	0.009216	32128	7	0.118355	9460514	0.000000
319883146	38074.000000	2028	1661.312008	31970	7	0.009440	32284	6	0.215029	9446434	-1.#IND00
319843924	37502.000000	1989	1542.132241	32140	4	0.022673	32234	5	0.117524	9432352	-1.#IND00
319863241	36864.000000	1974	1584.095429	32144	1	0.065177	32204	3	0.375779	9418374	-1.#IND00
319842183	38017.000000	1979	1630.155752	31902	10	0.240199	31940	1	0.034578	9404360	-0.027132
319866598	36587.000000	1921	1571.939102	32057	1	0.277050	32334	3	0.032474	9390462	-0.022840
319865000	37266.000000	1999	1634.832758	31684	4	0.128599	31956	9	0.157870	9376444	-0.025011
319856012	37972.000000	1963	1624.186398	32145	3	0.193336	31920	2	0.097424	9362493	-0.022589
319857582	36773.000000	1931	1518.631995	32081	2	0.556878	31966	4	0.208193	9348482	-0.017000
319872972	37279.000000	1872	1687.255107	31968	2	0.028853	31948	8	0.157382	9334709	-0.016107
319847739	37898.000000	2003	1520.154175	32180	9	0.465425	31738	2	0.147623	9320694	-0.014019
319865529	35894.000000	1879	1623.953736	31996	2	0.632192	31939	5	0.406994	9306681	-0.011008
319885506	37718.000000	1899	1625.376659	31763	5	0.514315	32056	2	0.002271	9292872	-0.012967
319878361	37374.000000	1983	1577.934634	31926	6	0.267534	31907	1	0.061585	9279019	-0.011328
319865667	36995.000000	1910	1548.992533	32012	3	0.082719	31747	5	0.051247	9265121	-0.010285
319880352	37257.000000	1966	1675.188368	32013	6	0.198523	31977	3	0.628621	9251190	-0.010566
319864505	37608.000000	1925	1554.578448	31924	1	0.022498	32032	1	0.100113	9237401	-0.010814
319876819	37621.000000	1964	1645.192216	32177	1	0.063511	32034	2	0.015772	9223763	-0.010977
319876507	37055.000000	1874	1544.520221	31936	4	0.138393	31959	6	0.238418	9209897	-0.010248
319883068	37405.000000	1929	1584.806275	32191	4	0.551341	32004	1	0.116485	9196257	-0.008190
319871940	36868.000000	1941	1602.789722	31818	1	0.021935	31821	1	0.059801	9182771	-0.007871
319877591	37639.000000	1883	1594.441237	32113	7	0.249968	31955	4	0.025240	9169287	-0.003072
319863418	36608.000000	1925	1575.913514	31971	1	0.206392	31960	2	0.051048	9155807	-0.001175
319871198	37814.000000	1971	1654.313325	32180	7	0.333685	32011	2	0.183138	9142270	-0.001122
319855409	37091.000000	1999	1582.421882	31906	6	0.047735	31834	1	0.153753	9128695	-0.001059
319881988	37287.000000	2018	1596.559651	32037	4	0.019765	31955	1	0.556519	9115228	-0.001206
319869528	36977.000000	1963	1601.518165	31989	5	0.041588	32082	2	0.177681	9101891	-0.001623
319862772	37638.000000	1985	1648.847137	31803	4	0.285008	32048	0	0.136433	9088181	-0.001798
319846206	37015.000000	1845	1512.595620	31789	1	0.019160	31829	4	0.004773	9074859	-0.002695
319871372	36721.000000	1934	1665.983882	32036	6	0.303559	32136	4	0.235029	9061431	-0.002573
319844276	38438.000000	1916	1599.697658	32106	6	0.036954	31785	4	0.091483	9048074	-0.001727
319862773	36879.000000	1877	1556.747423	32222	4	0.282826	32238	1	0.225448	9034626	-0.001055
319884209	37143.000000	1886	1630.830573	31959	5	0.020102	32011	3	0.005952	9021113	-0.000625
319863039	37839.000000	2019	1579.343862	32035	1	0.001755	32178	2	0.004832	9007617	-0.000832
319866044	37339.000000	1996	1620.312046	32097	3	0.004889	32183	5	0.115084	8994412	-0.001438
319875763	36885.000000	1901	1594.805233	31964	2	0.448760	31847	4	0.100539	8981012	-0.000852
319855722	38425.000000	2020	1653.529661	32028	6	0.142344	31879	6	0.059805	8967807	0.000248
319862469	36870.000000	1884	1512.325094	32231	3	0.354162	32156	2	0.040622	8954346	0.000169
319863171	37233.000000	1903	1666.049322	31854	2	0.216222	32107	0	0.053196	8941056	0.000127
319857075	37513.000000	1993	1606.453494	32290	3	0.664646	31853	4	0.148714	8927892	0.000240
319854856	37045.000000	1881	1616.817847	31927	5	0.293367	32056	5	0.348586	8914724	0.000121
319851452	37485.000000	1937	1584.964316	31701	6	0.064527	31935	2	0.050217	8901407	0.000098
319857926	37113.000000	1825	1606.466170	32243	3	0.254281	32110	5	0.366744	8888026	0.000166
319876157	37418.000000	1898	1572.708135	31847	4	0.224451	31954	4	0.091807	8874891	0.000204
319874753	37069.000000	1937	1626.824446	31862	1	0.030636	31874	4	0.165332	8861788	-0.000516
319868212	37305.000000	1938	1554.232329	32057	3	0.020764	32103	4	0.005341	8848727	-0.000508
319866379	37212.000000	1943	1560.007725	31936	3	0.543108	32266	4	0.025643	8835618	-0.000307
319865012	37466.000000	1938	1612.054773	32090	4	0.216385	32018	7	0.013318	8822605	0.000022
319879917	37456.000000	1946	1589.789491	32109	7	0.171924	31684	3	0.415847	8809467	0.000067
319888206	37308.000000	1942	1573.344283	32090	4	0.585406	31908	5	0.024793	8796231	-0.000112
319853263	37148.000000	1956	1614.646451	32092	3	0.106843	32132	2	0.007521	8783318	-0.000106
319862790	36961.000000	2010	1597.688382	32162	1	0.443099	31882	2	0.108066	8770369	-0.000907
319858095	37460.000000	1996	1638.487326	32096	4	0.316896	32107	4	0.329135	8757491	-0.000892
319867871	37147.000000	1926	1550.275831	32006	4	0.099919	32099	4	0.019035	8744383	-0.001197
319873873	37363.000000	1938	1593.872340	32132	5	0.165326	32158	3	0.002262	8731552	-0.001175
319868267	37247.000000	1858	1542.996109	32243	4	0.294758	31940	5	0.029795	8718465	-0.001249
319860028	37010.000000	1906	1676.068443	31980	3	0.747131	31921	7	0.057831	8705527	-0.001607
319851765	37537.000000	1975	1553.093130	31949	4	0.359849	32202	4	0.197907	8692689	-0.000893
319862527	36906.000000	1916	1585.590381	32052	1	0.105891	32041	8	0.343375	8679854	-0.001163
319860799	37299.000000	1855	1606.497766	31955	3	0.782135	31953	3	0.135802	8666928	-0.000735
319876548	37661.000000	1909	1585.469398	31949	0	0.091360	32028	6	0.597298	8654043	-0.000581
npatches	nstrain	runtime	dt	init_x	init_y	init_y_blood	init_z	init_S	beta0	beta1	beta2	beta3	mean_beta	B	d	delta	delta_blood	b[0]	mut	m	CTL	c	g	epsilon	k	het	lambda	rho	omega	x_max	patch.dyna	DELTA	A	VA
10000	1	100.000000	0.000100	21900	9499	5000000	0.001000	10000000	4.100938	1.813719	3.269659	2.518601	3	8000000000.000000	0.010000	1.000000	1.000000	800000	0.000050	0.048000	1	0.001000	1.000000	25.000000	13.000000	0.500000	0.001000	0.001000	0.010000	31987	0	10.000000	7.000000	1.000000
sus	inf	inf_blood	z	x[0]	y[0][0]	z[0]	x[1]	y[1][0]	z[1]	S[0]	synchrony
219000000	94990000.000000	5000000	10.000000	21900	9499	0.001000	21900	9499	0.001000	10000000	0.000000
319872748	12322.000000	602	863.758213	31936	0	0.037423	31925	1	0.081952	10008936	0.000000
319839340	65206.000000	3454	146.098963	31980	5	0.006654	32033	6	0.001487	9994189	0.000000
319880984	18429.000000	1026	1507.560214	31855	1	0.006624	31946	3	0.117476	9979772	0.000000
319856373	65573.000000	3275	839.498646	31915	5	0.096599	31954	7	0.002213	9964913	0.000000
319857256	25010.000000	1259	950.937117	31795	4	0.454901	31901	6	0.011694	9950208	0.000000
319868981	53073.000000	2801	1999.993183	32022	4	0.904183	31840	6	0.002019	9935491	0.000000
319870113	33414.000000	1749	829.384445	32049	6	0.155837	31823	0	0.000542	9920642	0.000000
319861424	37236.000000	1931	2179.097322	32121	1	0.526556	31863	5	0.007563	9905925	0.000000
319864427	40434.000000	2141	1171.975847	32238	1	0.280256	32195	6	0.003296	9891190	0.000000
319857548	34264.000000	1870	1549.101491	32011	2	0.039474	32018	3	0.038603	9876497	0.000000
319857565	39592.000000	2071	1555.286972	31895	3	0.040283	31872	4	0.178618	9861998	0.000000
319875795	35456.000000	1889	1346.784540	32121	6	0.117522	32059	1	0.003558	9847257	0.000000
319866206	37192.000000	1889	1650.540573	31883	3	0.172598	31811	7	0.033674	9832613	0.000000
319865625	38561.000000	1941	1430.511920	32141	5	0.121387	32264	5	0.041171	9818032	0.000000
319859365	35884.000000	1895	1393.856998	32088	4	0.115191	31932	3	0.089438	9803420	0.000000
319862028	37419.000000	1955	1586.974412	32139	3	0.472793	31954	1	0.233354	9789082	0.000000
319891004	37431.000000	1903	1413.564503	31965	5	0.058640	32030	7	0.081800	9774525	0.000000
319844790	36317.000000	1942	1489.134624	31896	1	0.112856	31747	2	0.071425	9760039	0.000000
319881790	37622.000000	2023	1463.538512	32065	1	0.044571	32019	6	0.197660	9745324	0.000000
319844221	37177.000000	1919	1479.877313	32053	5	0.602926	31964	5	0.109010	9730768	0.000000
319885472	37058.000000	1988	1491.399812	31819	3	0.089856	31985	3	0.098341	9716281	0.000000
319858536	37161.000000	1942	1432.014937	32038	10	0.319230	31968	4	0.055264	9701954	0.000000
319872813	36853.000000	1835	1497.504313	31883	2	0.189253	31794	1	0.030470	9687578	0.000000
319849228	37632.000000	1927	1441.775190	31731	5	0.492987	32186	3	0.126242	9673154	0.000000
319855772	36013.000000	1836	1481.756223	31795	5	0.373854	31740	1	0.213736	9659015	0.000000
319872088	37735.000000	1892	1514.862312	31880	2	0.201573	31922	3	0.009402	9644740	0.000000
319888780	36344.000000	1933	1438.550617	32001	4	0.163678	31986	5	0.023110	9630569	0.000000
319867045	37519.000000	1954	1500.960859	32025	7	0.138201	32153	5	0.045790	9616041	0.000000
319859459	36782.000000	1914	1451.661803	32090	2	0.373333	31923	5	0.077587	9601603	0.000000
319851495	37918.000000	2005	1508.686060	31752	1	0.237290	32046	2	0.003718	9587159	0.000000
319884505	37026.000000	1857	1438.677037	32039	1	0.022937	31732	2	0.000348	9572799	0.000000
319865715	37036.000000	1914	1545.011836	32145	5	0.008948	31917	5	0.005656	9558485	0.000000
319869643	37860.000000	1987	1453.273932	31988	8	0.099465	31904	5	0.104553	9544366	0.000000
319875465	36328.000000	1928	1487.950401	31984	8	0.344449	31887	1	0.003544	9529887	0.000000
319876741	37480.000000	1957	1489.206182	31839	2	0.294570	32039	6	0.134892	9515492	0.000000
319845506	36668.000000	1959	1437.864322	31925	4	0.454699	31850	2	0.011368	9501371	0.000000
319872763	37502.000000	1993	1512.823788	32027	1	0.407108	31933	5	0.011398	9487035	0.000000
319860789	36763.000000	1831	1404.932393	32300	2	0.061666	31792	5	0.094989	9472903	0.000000
319858284	37011.000000	1879	1524.494632	32072	2	0.034808	32043	5	0.445637	9458813	0.000000
319859376	37301.000000	1975	1436.363229	31877	6	0.335454	32086	4	0.318097	9444873	-1.#IND00
319874028	36457.000000	1994	1502.630016	32031	4	0.250064	31889	4	0.198033	9431013	-1.#IND00
319853868	37209.000000	1928	1542.171556	31786	8	0.422301	32125	3	0.024949	9416998	-1.#IND00
319873736	37444.000000	1922	1457.727214	31986	2	0.039511	32037	3	0.015273	9403231	-1.#IND00
319877007	36537.000000	1887	1488.338981	31809	1	0.071769	32018	7	0.085675	9389353	-0.005355
319885949	37513.000000	1950	1496.801655	32373	3	0.294299	31881	4	0.014767	9375412	-0.006409
319868002	36871.000000	1887	1489.487815	32004	3	0.036416	32012	7	0.017980	9361472	-0.006437
319851451	37681.000000	1931	1480.727911	31791	5	0.011187	31871	3	0.033269	9347664	-0.011710
319873289	37244.000000	1889	1478.799099	31887	4	0.201238	31728	3	0.090758	9333372	-0.010482
319884135	37014.000000	1925	1513.489113	32107	3	0.244189	31930	3	0.003174	9319462	-0.008570
319872855	37281.000000	1946	1446.542199	32105	4	0.337033	31978	3	0.158658	9305549	-0.008901
319866427	37118.000000	1900	1443.994763	32097	3	0.076615	32109	8	0.021257	9291737	-0.007729
319865054	37314.000000	1946	1530.576185	31954	5	0.025635	31624	2	0.708370	9277953	-0.007469
319853771	36849.000000	1910	1426.597763	31806	4	0.160865	32265	3	0.108955	9264067	-0.006873
319880614	37157.000000	1913	1521.665420	31865	2	0.201530	32092	6	0.465366	9250532	-0.004751
319884307	37416.000000	1927	1450.449158	32030	6	0.170526	31971	4	0.780929	9236972	-0.004511
319869366	36681.000000	1907	1456.949277	31863	2	0.007454	31902	4	0.417763	9223256	-0.004234
319852451	37321.000000	1986	1561.544586	31775	3	0.078429	31972	2	0.041244	9209510	-0.002742
319880437	37361.000000	2014	1446.199163	31896	5	0.087410	32150	3	0.031104	9195745	-0.006158
319851285	36665.000000	1906	1541.421884	32019	7	0.030230	32012	4	0.004694	9182122	-0.005337
319883329	37930.000000	2002	1418.580318	31733	8	0.054537	32016	5	0.067748	9168399	-0.004909
319875653	35376.000000	1868	1511.248277	32027	1	0.006244	31801	2	0.097498	9154891	-0.004852
319843278	38797.000000	2007	1558.987296	31954	4	0.015324	32032	5	0.016402	9141238	-0.005317
319857097	36690.000000	1904	1354.548429	31980	2	0.030001	31979	1	0.027131	9127356	-0.005539
319868559	36858.000000	1898	1572.061691	31983	3	0.268910	31834	5	0.056059	9113750	-0.006518
319852986	37901.000000	1930	1460.356241	31924	3	0.489261	32212	5	0.002546	9100125	-0.006092
319874434	36701.000000	1927	1447.986665	31716	3	0.190580	32102	6	0.016362	9086643	-0.004974
319864179	37625.000000	1924	1528.475242	31950	3	0.060292	32240	3	0.208774	9073174	-0.001700
319855494	36694.000000	1800	1458.812983	32045	3	0.045620	32069	4	0.108336	9059719	-0.001540
319867517	37595.000000	2018	1539.537833	31816	4	0.084113	32105	4	0.066178	9046408	-0.001753
319868749	37088.000000	2012	1464.962889	32043	5	0.040558	32208	0	0.071026	9032773	-0.001678
319871175	38121.000000	1970	1503.035999	32039	4	0.056754	31960	2	0.052178	9019324	-0.000641
319860840	36626.000000	1848	1464.063578	31890	7	0.164943	32199	1	0.186362	9005912	-0.000827
319851291	37799.000000	1969	1522.948022	31916	4	0.343920	32183	5	0.010728	8992604	-0.001124
319848653	36526.000000	1912	1424.249469	31815	5	0.337908	32023	4	0.012057	8979234	-0.001225
319849841	37561.000000	1880	1547.899140	32215	4	0.522887	31770	3	0.031051	8966080	-0.001105
319867625	37667.000000	1910	1403.554087	31693	5	0.011748	32138	8	0.007170	8952855	-0.001080
319885667	36527.000000	1875	1502.539260	32121	1	0.088295	32083	5	0.028993	8939695	-0.001334
319876819	37772.000000	1986	1465.846021	31799	7	0.045971	32199	5	0.001579	8926363	-0.001488
319871654	36882.000000	1886	1469.601797	31930	3	0.034627	31773	3	0.017355	8913102	-0.001373
319876007	37584.000000	1905	1499.975063	31919	6	0.043006	31902	4	0.325411	8899806	-0.001571
319871302	37276.000000	1972	1495.983608	31940	4	0.173907	32066	3	0.032077	8886514	-0.003061
319866098	37336.000000	1928	1460.624562	31859	3	0.161571	32133	7	0.086453	8873506	-0.003034
319876759	36167.000000	1921	1424.955295	32027	0	0.049217	32291	4	0.062877	8860289	-0.003051
319871829	37238.000000	1938	1531.187955	32017	4	0.126516	32137	5	0.289304	8847104	-0.002675
319868734	37300.000000	1967	1448.960060	32103	4	0.116638	32089	3	0.116223	8833709	-0.002432
319866188	36821.000000	1924	1433.603869	31960	4	0.212823	31748	0	0.043010	8820558	-0.002282
319884699	37086.000000	1839	1493.887876	31746	2	0.023733	31874	0	0.196170	8807373	-0.001987
319872294	36879.000000	1930	1470.873675	31920	4	0.261747	31874	3	0.013926	8794426	-0.001741
319863380	37004.000000	1896	1483.802022	31983	5	0.539547	32006	2	0.009216	8781343	-0.001466
319854089	37248.000000	1969	1492.218274	31914	3	0.604106	32157	1	0.024262	8768521	-0.001001
319874762	37036.000000	1863	1466.619277	31876	5	0.337230	32095	7	0.179242	8755618	-0.000931
319876266	36655.000000	1954	1485.090304	31937	3	0.371417	32022	2	0.066133	8742617	-0.001053
319838371	37909.000000	1968	1516.991825	31997	2	0.171459	32045	1	0.004150	8729542	-0.000792
319869452	36807.000000	1882	1422.683889	31998	3	0.070051	32284	6	0.031444	8716457	-0.000564
319867662	37126.000000	1912	1507.093014	31778	1	0.125911	31880	2	0.009771	8703440	-0.001070
319871339	36661.000000	1928	1454.947337	31973	2	0.101983	32090	2	0.025997	8690651	-0.000593
319861582	37751.000000	1895	1453.889073	32140	1	0.048390	31972	3	0.094989	8677809	-0.000470
319864070	36745.000000	1910	1486.247991	31890	5	0.128309	31943	1	0.072469	8665022	-0.000233
319866232	37576.000000	2069	1543.681338	32061	1	0.276004	32072	3	0.683118	8652151	-0.000484
npatches	nstrain	runtime	dt	init_x	init_y	init_y_blood	init_z	init_S	beta0	beta1	beta2	beta3	mean_beta	B	d	delta	delta_blood	b[0]	mut	m	CTL	c	g	epsilon	k	het	lambda	rho	omega	x_max	patch.dyna	DELTA	A	VA
10000	1	100.000000	0.000100	21900	9499	5000000	0.001000	10000000	4.191808	1.824025	3.937996	3.404300	3	8000000000.000000	0.010000	1.000000	1.000000	800000	0.000050	0.048000	1	0.001000	1.000000	25.000000	14.000000	0.500000	0.001000	0.001000	0.010000	31987	0	10.000000	7.000000	1.000000
sus	inf	inf_blood	z	x[0]	y[0][0]	z[0]	x[1]	y[1][0]	z[1]	S[0]	synchrony
219000000	94990000.000000	5000000	10.000000	21900	9499	0.001000	21900	9499	0.001000	10000000	0.000000
319876676	12438.000000	640	366.752845	31813	1	0.029909	31825	0	0.002048	10007088	0.000000
319869898	73533.000000	3794	187.718653	31822	7	0.024489	32070	9	0.000842	9992318	0.000000
319862872	18357.000000	958	798.655570	32232	0	0.002331	31869	0	0.001484	9977636	0.000000
319877259	68649.000000	3595	966.277059	31928	10	0.009135	32068	6	0.003493	9962850	0.000000
319867534	25329.000000	1264	660.519939	31707	1	0.015725	32083	4	0.082255	9948081	0.000000
319869767	52100.000000	2823	2051.479624	31923	4	0.005957	31942	1	0.305021	9933306	0.000000
319874788	34720.000000	1828	783.093206	31959	5	0.002964	31987	2	0.056655	9918524	0.000000
319859644	35569.000000	1812	1955.873496	32030	3	0.139225	32035	3	0.466611	9903760	0.000000
319887588	41081.000000	2204	1162.405840	31924	4	0.216261	31999	5	0.060308	9889102	0.000000
319857981	33293.000000	1854	1350.267332	31999	4	0.116663	32036	0	0.012829	9874280	0.000000
319855542	40191.000000	2102	1492.565035	32028	3	0.102360	32071	6	0.007125	9859538	0.000000
319850818	35887.000000	1877	1227.334336	32105	1	0.192454	32051	6	0.105096	9844746	0.000000
319854225	36553.000000	1916	1461.771015	31958	1	0.015281	32131	2	0.243720	9830141	0.000000
319885125	37286.000000	1927	1308.143560	32045	0	0.027870	32143	1	0.101720	9815502	0.000000
319856018	35913.000000	1919	1364.634926	32185	6	0.185228	32059	4	0.274422	9800932	0.000000
319867093	37756.000000	1952	1408.843002	31762	3	0.189718	31749	2	0.008752	9786415	0.000000
319873781	37281.000000	1905	1342.494763	32113	2	0.115672	31934	2	0.021554	9771997	0.000000
319878685	36752.000000	1886	1392.018623	32310	1	0.027077	32087	4	0.027804	9757476	0.000000
319863064	37320.000000	1999	1408.235990	31877	6	0.095617	32031	2	0.465177	9742747	0.000000
319861205	37024.000000	1914	1338.420921	32039	3	0.185020	32036	3	0.231290	9728496	0.000000
319860251	36754.000000	1875	1385.228264	31987	3	0.265896	31993	2	0.487501	9713934	0.000000
319882279	37488.000000	1995	1369.938798	32093	6	0.017772	31853	3	0.046438	9699507	0.000000
319856427	36541.000000	1943	1341.995458	32047	6	0.027042	32147	1	0.021179	9684950	0.000000
319876359	36876.000000	1930	1426.267662	31831	6	0.006108	31813	2	0.192752	9670266	0.000000
319860203	37821.000000	1964	1330.237841	32082	4	0.000609	31850	3	0.466981	9655873	0.000000
319863279	36636.000000	1906	1379.750601	32090	3	0.017637	32222	7	0.271278	9641540	0.000000
319884026	36878.000000	1925	1320.201673	32091	4	0.074897	31989	3	0.039614	9627240	0.000000
319885058	36320.000000	1852	1420.376754	31995	1	0.029962	31957	6	0.032368	9613070	0.000000
319882081	37164.000000	1969	1325.185164	31855	3	0.013906	32066	3	0.030406	9598786	0.000000
319874853	36973.000000	1991	1421.553834	31916	5	0.515114	31990	5	0.003191	9584471	0.000000
319885055	36885.000000	1907	1342.153516	32029	2	0.237360	32123	3	0.048683	9570284	0.000000
319862182	36766.000000	1875	1448.009988	32066	3	0.037432	32084	2	0.004328	9555991	0.000000
319869007	37837.000000	1947	1373.164750	31965	4	0.323344	31908	4	0.005000	9541958	0.000000
319858607	36932.000000	1923	1320.365779	31910	5	0.010947	32050	2	0.003732	9527811	0.000000
319873151	37666.000000	1906	1419.838013	31995	3	0.006259	32227	6	0.005078	9513553	0.000000
319892959	36837.000000	1862	1295.141481	32075	3	0.070351	31975	8	0.029815	9499287	0.000000
319870283	36409.000000	1958	1411.437234	32121	2	0.005809	32048	0	0.083975	9484968	0.000000
319875976	37514.000000	1909	1408.156466	31869	4	0.043165	32025	4	0.003990	9471061	0.000000
319896695	36942.000000	1914	1320.727284	31862	0	0.110040	31723	4	0.066760	9456941	0.000000
319849703	36623.000000	1872	1436.556711	32090	4	0.473056	31821	3	0.259506	9442811	-1.#IND00
319866819	37042.000000	1963	1355.588921	31918	3	0.580642	31935	2	0.024373	9428825	-1.#IND00
319871776	37256.000000	1812	1404.268048	32233	2	0.878809	32013	2	0.008093	9414821	-1.#IND00
319867659	36981.000000	1985	1370.254506	32099	5	0.028949	31933	4	0.029183	9400929	0.010784
319866464	37118.000000	1973	1339.749950	31960	2	0.075433	31954	5	0.003989	9387057	0.003012
319872804	37359.000000	1937	1382.820046	31931	2	0.077259	32049	1	0.001858	9373115	-0.007440
319864117	36769.000000	1868	1375.568651	31805	3	0.397053	32065	4	0.002223	9359275	-0.005974
319875840	36584.000000	1973	1365.419177	32010	1	0.062097	31866	5	0.011736	9345511	-0.004494
319889836	37366.000000	1977	1379.396441	32251	6	0.039559	31915	2	0.068945	9331443	-0.010556
319878742	36734.000000	1910	1350.504247	31969	1	0.056169	31747	1	0.190218	9317470	-0.010609
319851916	37050.000000	1887	1364.476107	31962	2	0.003967	31878	6	0.262426	9303814	-0.010397
319835964	37328.000000	1948	1370.551628	31913	2	0.256397	31769	7	0.208116	9289916	-0.009937
319849747	36494.000000	1864	1354.098296	31608	4	0.036853	31938	3	0.184454	9275926	-0.010274
319855330	37147.000000	1927	1407.407742	32082	4	0.471328	32070	4	0.248448	9262127	-0.008997
319874352	37044.000000	1954	1387.327614	32025	4	0.247143	31979	5	0.057183	9248032	-0.008652
319858129	37381.000000	1942	1340.456129	31995	0	0.056249	31778	6	0.007447	9234040	-0.009114
319876197	37001.000000	1977	1366.505252	32027	3	0.131062	31817	3	0.059671	9220328	-0.008918
319871637	36808.000000	1889	1394.671921	32025	5	0.027006	32017	4	0.216001	9206497	-0.008725
319881094	37328.000000	2015	1371.537702	31851	3	0.034739	31998	4	0.241317	9192776	-0.007570
319859703	36339.000000	1888	1326.148236	31752	2	0.042830	31864	4	0.235557	9179061	-0.006467
319853727	37118.000000	1920	1417.817174	32195	8	0.080983	32094	1	0.535755	9165341	-0.006042
319885124	36929.000000	1893	1391.153838	31879	4	0.126541	32011	2	0.212243	9151886	-0.005642
319865144	37020.000000	1911	1372.155235	32181	4	0.139217	32117	4	0.005220	9138261	-0.005911
319859853	36848.000000	1919	1421.093704	32071	3	0.109749	32003	7	0.085772	9124986	-0.005837
319868348	37102.000000	1953	1359.709691	31946	2	0.072459	31982	4	0.062699	9111402	-0.005525
319870141	36381.000000	1896	1346.096561	32143	3	0.015784	32108	4	0.006361	9097822	-0.007746
319854513	37215.000000	1899	1407.419118	32017	3	0.114932	31870	7	0.027091	9084076	-0.007777
319887974	36853.000000	1943	1317.792347	31816	3	0.008024	31918	6	0.004511	9070604	-0.007351
319861106	36597.000000	1907	1414.414357	32071	1	0.021413	31833	8	0.006006	9057423	-0.009698
319874722	37708.000000	1974	1360.925808	31767	2	0.005735	32216	3	0.001907	9044204	-0.009693
319859913	35811.000000	1839	1352.111742	32085	5	0.191876	31946	3	0.015311	9030863	-0.009132
319870363	37432.000000	1923	1416.248666	31917	2	0.303648	31957	3	0.003205	9017373	-0.008818
319871232	36615.000000	1926	1320.406152	32042	2	0.195628	31940	2	0.003941	9003912	-0.008859
319857524	36703.000000	1905	1418.080637	31965	4	0.830305	32286	2	0.105120	8990656	-0.007911
319869362	38053.000000	1978	1336.213786	32013	5	0.261107	31789	8	0.134252	8977361	-0.007095
319894928	36672.000000	1845	1341.756352	32120	4	0.498562	31954	2	0.124824	8963986	-0.006895
319889405	37705.000000	2019	1413.353484	31975	2	0.104652	32055	3	0.062378	8950710	-0.006453
319841291	37388.000000	1973	1327.610981	31895	2	0.425914	32083	3	0.079343	8937436	-0.006687
319883191	35961.000000	1879	1330.980470	31974	6	0.222440	31771	2	0.329607	8924252	-0.006285
319889236	37820.000000	1936	1450.868784	32026	1	0.019900	31996	1	0.355973	8910931	-0.007695
319874484	36920.000000	1897	1296.020751	31875	4	0.397997	31930	2	0.200222	8897776	-0.007555
319892148	36732.000000	1909	1394.360415	31900	0	0.056254	32099	2	0.006604	8884519	-0.006970
319859291	36845.000000	1904	1317.442475	32046	7	0.285528	32132	7	0.109506	8871238	-0.006921
319878684	36299.000000	1913	1399.189084	31866	1	0.060354	31709	1	0.015668	8857994	-0.006045
319904811	37354.000000	1972	1401.392875	32196	2	0.010976	32091	3	0.076946	8844825	-0.005926
319857603	36856.000000	1995	1308.351066	31963	7	0.043556	32059	1	0.030936	8831683	-0.005835
319862672	36973.000000	1885	1388.876419	32103	4	0.558894	31994	0	0.027945	8818542	-0.005343
319883647	36837.000000	1950	1392.516421	32176	7	0.124381	31911	4	0.127224	8805425	-0.005658
319869392	37503.000000	2036	1365.306460	31718	0	0.262127	31798	8	0.031555	8792578	-0.005619
319870806	37218.000000	1824	1335.608746	32148	7	0.107515	32243	3	0.020751	8779710	-0.006352
319844663	36406.000000	1833	1387.340596	32003	4	0.007296	31842	4	0.011042	8766419	-0.006364
319851181	37880.000000	1990	1430.386142	31966	6	0.066219	31899	3	0.004165	8753489	-0.006496
319884233	36689.000000	1904	1282.404026	32075	4	0.133162	31967	5	0.023550	8740531	-0.006350
319883049	36727.000000	1902	1470.296357	32098	5	0.030013	32032	3	0.035808	8727421	-0.006340
319859442	37653.000000	1979	1307.377488	32034	4	0.025284	31932	2	0.077595	8714592	-0.006165
319863938	35956.000000	1869	1390.031601	32085	8	0.201722	32125	3	0.027172	8701709	-0.006031
319872784	37416.000000	1946	1423.552551	32114	1	0.173444	32072	9	0.023205	8688852	-0.006104
319903539	37312.000000	1883	1323.838856	31945	3	0.310610	31786	2	0.016649	8675876	-0.006736
319875336	36427.000000	1877	1362.819618	32213	2	0.078661	31888	4	0.036392	8662954	-0.006208
319874189	37319.000000	1911	1425.346146	32013	4	0.600374	32056	5	0.026063	8649920	-0.006043
npatches	nstrain	runtime	dt	init_x	init_y	init_y_blood	init_z	init_S	beta0	beta1	beta2	beta3	mean_beta	B	d	delta	delta_blood	b[0]	mut	m	CTL	c	g	epsilon	k	het	lambda	rho	omega	x_max	patch.dyna	DELTA	A	VA
10000	1	100.000000	0.000100	21900	9499	5000000	0.001000	10000000	2.471527	3.054989	3.103879	2.062838	3	8000000000.000000	0.010000	1.000000	1.000000	800000	0.000050	0.048000	1	0.001000	1.000000	25.000000	15.000000	0.500000	0.001000	0.001000	0.010000	31987	0	10.000000	7.000000	1.000000
sus	inf	inf_blood	z	x[0]	y[0][0]	z[0]	x[1]	y[1][0]	z[1]	S[0]	synchrony
219000000	94990000.000000	5000000	10.000000	21900	9499	0.001000	21900	9499	0.001000	10000000	0.000000
319869369	12621.000000	671	170.576673	31956	0	0.010536	31746	2	0.040275	10005168	0.000000
319860984	76821.000000	3902	157.384030	31970	6	0.001460	32046	7	0.216688	9990066	0.000000
319874147	17935.000000	908	556.286204	32163	4	0.024786	31913	3	0.050417	9975279	0.000000
319863227	73229.000000	3757	1007.031202	31981	3	0.072546	32153	4	0.066954	9960542	0.000000
319859539	25757.000000	1277	515.998427	32080	1	0.034111	32054	3	0.031019	9945922	0.000000
319848956	52346.000000	2739	2180.386237	31980	2	0.373860	32036	7	0.042822	9931154	0.000000
319889113	36305.000000	1840	646.317505	31892	2	0.055497	31931	1	0.091192	9916437	0.000000
319857506	33892.000000	1723	1872.319721	31952	4	0.460904	32128	2	0.266158	9901845	0.000000
319899006	42397.000000	2244	1097.195864	31934	1	0.029579	31969	5	0.606113	9887191	0.000000
319887984	33128.000000	1743	1152.880065	31908	3	0.000860	32036	3	0.084902	9872285	0.000000
319876751	38392.000000	2066	1502.568734	31945	0	0.001778	31957	3	0.024865	9857676	0.000000
319860745	37812.000000	1964	1179.479037	31872	3	0.001843	32197	6	0.069523	9842846	0.000000
319851092	34864.000000	1839	1279.116325	31980	3	0.007954	31839	4	0.003704	9828227	0.000000
319861805	38117.000000	1966	1380.539138	32049	6	0.029071	32017	4	0.005310	9813426	0.000000
319876092	36699.000000	1819	1202.938150	32152	2	0.034709	32036	2	0.016572	9798987	0.000000
319838555	36907.000000	1889	1378.709058	31885	0	0.098733	32158	1	0.036810	9784371	0.000000
319868422	37057.000000	1920	1263.569365	31728	3	0.608397	32069	10	0.073550	9769802	0.000000
319868732	37108.000000	1973	1351.191273	32267	4	0.246389	31926	2	0.091510	9755554	0.000000
319859548	36974.000000	1903	1248.673955	31890	6	0.189056	31975	3	0.023089	9741038	0.000000
319880915	36459.000000	1858	1276.866538	32047	8	0.013939	31754	3	0.231322	9726199	0.000000
319858996	37032.000000	1932	1296.142188	32052	4	0.052054	31986	5	0.117429	9711720	0.000000
319873617	36671.000000	1887	1268.720022	32002	6	0.116233	31935	3	0.212831	9697294	0.000000
319876863	36870.000000	1897	1338.936225	32243	4	0.260003	32131	5	0.100610	9682842	0.000000
319851993	38380.000000	1987	1261.653418	31916	4	0.386001	32238	6	0.060826	9668367	0.000000
319870808	35667.000000	1855	1185.373247	32192	0	0.233936	31935	7	0.158725	9653919	0.000000
319875738	37432.000000	1937	1398.455721	32121	0	0.078096	32109	5	0.041049	9639578	0.000000
319860174	37044.000000	1898	1210.332441	31794	5	0.023669	31993	4	0.149396	9625126	0.000000
319876663	36038.000000	1916	1330.886109	32154	3	0.203834	32047	1	0.070766	9610839	0.000000
319885548	37615.000000	1909	1295.358144	32103	3	0.295649	32038	8	0.076478	9596566	0.000000
319864233	36502.000000	1958	1232.414860	31911	5	0.201326	32015	4	0.007215	9582367	0.000000
319861770	36797.000000	1968	1341.657943	31894	3	0.025863	32130	1	0.175137	9568233	0.000000
319877987	36729.000000	1920	1244.950062	32198	3	0.051994	31935	2	0.130344	9553909	0.000000
319857512	36009.000000	1952	1280.807091	31923	2	0.003165	32051	4	0.110164	9539712	0.000000
319857923	37407.000000	1961	1317.019965	31926	4	0.033514	32058	8	0.373679	9525560	0.000000
319856048	36842.000000	1877	1290.996586	32160	4	0.310302	31973	3	0.002400	9511618	0.000000
319859452	36830.000000	1998	1269.559864	31821	2	0.134250	32034	2	0.166143	9497301	0.000000
319881981	36475.000000	1849	1295.313121	31931	3	0.034698	31818	5	0.631826	9483273	0.000000
319873512	36761.000000	1933	1284.097243	31864	2	0.004407	31967	6	0.691820	9469207	0.000000
319873863	36974.000000	1874	1307.454228	31985	1	0.065678	31959	4	0.034041	9455007	0.000000
319859218	37038.000000	1927	1283.506843	31886	8	0.117927	31783	2	0.001970	9440935	-1.#IND00
319872292	36099.000000	1906	1311.581825	31947	6	0.016156	31973	1	0.011920	9426936	-1.#IND00
319876653	37056.000000	1839	1261.296957	32024	3	0.031637	31831	4	0.024503	9412869	-1.#IND00
319845595	37066.000000	1929	1323.094326	31969	6	0.018034	32120	5	0.133317	9399054	-0.000272
319877693	36683.000000	1917	1252.968149	31864	4	0.255915	32037	5	0.034445	9384983	0.000164
319874780	37121.000000	1926	1322.531962	31995	1	0.060230	31951	4	0.333789	9370796	-0.001732
319865581	36564.000000	1916	1241.781478	32112	4	0.094277	32129	5	0.121236	9357062	-0.002087
319857689	37351.000000	1902	1329.657218	31937	2	0.143510	32006	2	0.205363	9343304	-0.000997
319848296	37013.000000	1889	1206.697948	31981	5	0.006505	32078	3	0.068914	9329106	-0.000823
319871751	35576.000000	1871	1297.798536	32041	2	0.008513	31979	2	0.051460	9315357	-0.000455
319875816	38390.000000	2055	1360.276130	31731	4	0.153161	31762	4	0.376059	9301468	0.002036
319857325	36374.000000	1888	1210.816076	31804	4	0.042320	32132	8	0.063377	9287517	0.001740
319848091	36680.000000	1841	1342.668478	32033	2	0.250899	31935	9	0.076709	9273557	0.001839
319882281	37107.000000	1907	1246.038324	32090	5	0.131123	32084	4	0.011379	9259834	0.001111
319878976	36133.000000	1859	1304.141522	32091	5	0.130649	31839	2	0.268785	9246020	0.001102
319880111	37319.000000	1903	1309.698581	32409	1	0.108120	32130	2	0.238429	9232245	0.000841
319882304	36512.000000	1907	1270.393358	32371	6	0.127537	31969	1	0.507082	9218498	0.002237
319876152	37179.000000	1976	1301.169344	32243	6	0.099012	31933	5	0.020447	9204979	0.005969
319873736	37065.000000	1963	1302.389569	31905	7	0.047543	32019	3	0.446462	9191137	0.005084
319881057	36838.000000	1889	1224.466862	31964	2	0.004383	31897	3	0.356829	9177250	0.002634
319852054	35901.000000	1876	1232.470530	32094	4	0.003052	32068	3	0.004041	9163580	0.002438
319881075	37596.000000	1938	1369.762962	32133	2	0.076261	32023	6	0.084953	9149959	0.001927
319857183	37099.000000	1929	1244.754664	32068	7	0.046499	31927	2	0.013527	9136360	0.001924
319878917	36244.000000	1866	1315.062715	31868	2	0.114629	31766	3	0.035351	9122670	0.001137
319869805	38026.000000	1922	1345.988960	31901	6	0.071454	32140	5	0.232826	9109119	0.002218
319846437	36587.000000	1873	1235.418525	31853	1	0.229922	31853	1	0.190527	9095515	0.001605
319875887	36162.000000	1911	1326.738960	32263	2	0.322622	31914	5	0.029750	9082152	0.001342
319856985	37211.000000	1968	1283.419536	32066	1	0.059020	31839	5	0.022713	9068797	0.000897
319860738	36812.000000	1906	1273.861941	32244	5	0.107865	32081	5	0.105542	9055193	0.000768
319869984	36519.000000	1888	1345.744026	31986	4	0.376555	32146	3	0.170590	9041467	0.000581
319854800	37626.000000	1970	1279.120052	31972	1	0.198530	32124	6	0.339565	9027905	0.000131
319884701	36054.000000	1834	1267.339006	32189	2	0.022517	31903	4	0.398356	9014359	0.001372
319882568	37315.000000	1941	1314.002852	31822	7	0.013953	32082	1	0.036454	9001007	0.000075
319894644	36735.000000	1784	1300.503904	31928	3	0.032859	31956	6	0.494930	8987666	-0.000020
319885748	36876.000000	1840	1280.130472	32082	3	0.006396	32052	1	0.071365	8974341	0.000309
319869274	36997.000000	1890	1320.781372	31810	2	0.111575	32024	6	0.318042	8960890	0.000302
319902958	37136.000000	1993	1289.169525	31827	5	0.165291	32049	3	0.000803	8947622	0.000017
319869873	36692.000000	1904	1290.279005	32010	6	0.113119	32067	3	0.001056	8934285	-0.000152
319862666	37101.000000	1955	1309.656628	32048	3	0.207296	31812	7	0.003542	8920998	-0.000255
319874959	36579.000000	1866	1258.341406	32013	5	0.009152	32141	2	0.005317	8907856	-0.000544
319868912	37145.000000	1870	1316.840414	32031	3	0.085034	32043	3	0.014174	8894740	-0.001265
319907432	36471.000000	1926	1269.857828	32053	4	0.124283	31924	7	0.065289	8881467	-0.000745
319855302	36718.000000	1935	1266.219707	32260	3	0.227006	31985	1	0.120165	8868192	-0.000720
319875318	36879.000000	1903	1294.471409	32230	4	0.072675	32077	7	0.219669	8855097	-0.000834
319862686	37050.000000	1887	1291.337382	32064	3	0.440367	31962	2	0.266244	8841984	-0.000447
319860127	36746.000000	1935	1293.724865	31908	5	0.034313	32010	3	0.131250	8828849	-0.000596
319861134	36495.000000	1894	1259.422184	32069	5	0.306617	32003	1	0.004757	8815770	-0.001815
319878376	37312.000000	2028	1320.084004	31996	3	0.454861	32123	2	0.010119	8802752	0.000079
319875111	37249.000000	1870	1259.488971	31820	4	0.033388	31857	5	0.006448	8789469	0.000208
319856471	36147.000000	1873	1310.562121	32003	0	0.206789	32021	5	0.168446	8776525	0.000158
319872659	37775.000000	1876	1312.857286	32133	5	0.259308	31959	7	0.237861	8763391	-0.000453
319885022	36739.000000	1946	1245.939892	31989	1	0.056722	32128	7	0.140270	8750373	-0.000041
319865699	37324.000000	1944	1327.698944	32113	2	0.021017	31891	2	0.050150	8737642	-0.000255
319877815	37289.000000	1986	1214.751385	31966	6	0.079714	31997	5	0.208416	8724678	-0.000309
319852621	35780.000000	1828	1287.119112	31894	3	0.205421	32055	1	0.005074	8711640	-0.000028
319879161	37851.000000	1896	1366.081380	31895	3	0.397204	32101	2	0.005222	8698756	0.000199
319862785	36536.000000	1950	1217.576902	32028	3	0.231822	31951	8	0.031399	8686070	0.000415
319857980	35760.000000	1848	1310.987475	32162	4	0.220222	31837	5	0.079536	8673259	0.000269
319883996	37810.000000	1876	1337.679625	31909	1	0.013726	31948	1	0.531254	8660227	0.000300
319864671	36856.000000	1964	1266.231577	31903	1	0.291432	32040	2	0.722824	8647310	0.000241
npatches	nstrain	runtime	dt	init_x	init_y	init_y_blood	init_z	init_S	beta0	beta1	beta2	beta3	mean_beta	B	d	delta	delta_blood	b[0]	mut	m	CTL	c	g	epsilon	k	het	lambda	rho	omega	x_max	patch.dyna	DELTA	A	VA
10000	1	100.000000	0.000100	21900	9499	5000000	0.001000	10000000	2.500457	2.501126	2.317286	3.439617	3	8000000000.000000	0.010000	1.000000	1.000000	800000	0.000050	0.048000	1	0.001000	1.000000	25.000000	16.000000	0.500000	0.001000	0.001000	0.010000	31987	0	10.000000	7.000000	1.000000
sus	inf	inf_blood	z	x[0]	y[0][0]	z[0]	x[1]	y[1][0]	z[1]	S[0]	synchrony
219000000	94990000.000000	5000000	10.000000	21900	9499	0.001000	21900	9499	0.001000	10000000	0.000000
319873758	12861.000000	641	88.746627	31974	0	0.002879	31859	1	0.017409	10003374	0.000000
319871805	79406.000000	4156	148.959846	31984	6	0.003670	31900	8	0.009485	9988483	0.000000
319885401	18129.000000	899	422.018486	31930	0	0.005817	31956	1	0.003139	9973641	0.000000
319870047	74102.000000	3822	964.989619	32122	11	0.006154	31984	9	0.008136	9958866	0.000000
319849195	25612.000000	1374	449.371943	32003	0	0.024839	31869	5	0.320612	9943997	0.000000
319873339	52238.000000	2744	2083.920682	31990	8	0.156544	31893	4	0.101818	9929058	0.000000
319863067	36432.000000	1820	600.831897	31921	2	0.017291	31990	2	0.000400	9914322	0.000000
319873448	33099.000000	1663	1708.167594	32081	5	0.042264	31886	1	0.015098	9899703	0.000000
319874462	42860.000000	2262	1067.350574	31864	2	0.066664	32076	4	0.001757	9885121	0.000000
319845102	32070.000000	1760	1059.500631	32130	3	0.005921	32142	5	0.068270	9870356	0.000000
319864340	39674.000000	2077	1433.598560	31842	3	0.013253	31818	2	0.113293	9855600	0.000000
319874444	36800.000000	1864	989.965100	32170	7	0.006061	31866	1	0.076889	9840961	0.000000
319872345	35412.000000	1871	1338.327967	31917	1	0.000235	31921	3	0.246023	9826179	0.000000
319856695	38467.000000	2029	1194.149133	31924	2	0.002198	31957	3	0.004406	9811667	0.000000
319870807	35411.000000	1799	1149.776605	31998	2	0.099774	31840	1	0.002422	9797202	0.000000
319889066	36979.000000	1926	1256.913154	31931	2	0.093945	32180	0	0.009865	9782480	0.000000
319871130	37162.000000	1886	1149.639949	32137	2	0.167623	32021	6	0.003542	9767820	0.000000
319888436	35795.000000	1875	1197.407080	32002	1	0.003390	32016	5	0.130822	9753469	0.000000
319860410	36966.000000	1923	1222.079891	31957	1	0.050397	31944	4	0.033323	9738895	0.000000
319850999	36993.000000	1992	1168.985736	32118	2	0.200322	32070	2	0.103212	9724497	0.000000
319866316	36232.000000	1827	1246.363842	32197	6	0.027245	32046	4	0.040214	9710097	0.000000
319867880	37444.000000	1938	1204.958069	32076	9	0.007931	31928	2	0.044355	9695692	0.000000
319865334	35821.000000	1752	1179.602478	31910	6	0.018285	32010	3	0.017531	9681152	0.000000
319855644	37387.000000	1927	1269.428533	32032	8	0.011883	32058	4	0.061592	9666730	0.000000
319854094	36691.000000	1910	1138.227399	31843	3	0.046207	32026	3	0.130870	9652330	0.000000
319872563	36430.000000	1871	1222.300884	31902	3	0.083842	31711	4	0.090274	9637950	0.000000
319871498	37213.000000	1919	1224.649422	32133	4	0.106176	31961	1	0.004702	9623327	0.000000
319844291	36476.000000	1936	1140.452503	31881	5	0.021152	32200	6	0.001175	9609076	0.000000
319888688	36765.000000	1897	1258.811273	32076	1	0.368198	31902	1	0.000801	9594693	0.000000
319876504	37193.000000	1859	1189.650738	31913	5	0.068401	32415	3	0.011531	9580396	0.000000
319867486	35995.000000	1886	1202.654142	31998	6	0.161408	32031	2	0.086149	9566229	0.000000
319862726	37590.000000	1943	1222.039881	31987	2	0.561577	32044	5	0.161342	9551844	0.000000
319849239	36425.000000	1835	1188.633078	31737	6	0.021828	32037	1	0.009003	9537715	0.000000
319866543	35919.000000	1947	1176.137334	31979	6	0.015019	32133	3	0.001724	9523848	0.000000
319860782	36831.000000	1844	1237.684163	31807	4	0.014700	32040	8	0.028628	9509659	0.000000
319870003	36819.000000	2033	1218.290911	32166	6	0.011350	32153	2	0.060214	9495584	0.000000
319876517	36576.000000	1818	1159.391766	31909	5	0.004521	31936	3	0.047579	9481607	0.000000
319858676	36907.000000	1877	1242.230335	31858	4	0.000508	31924	1	0.226371	9467639	0.000000
319857061	36610.000000	1929	1168.490496	31993	4	0.000817	31823	5	0.018713	9453460	0.000000
319858859	36648.000000	1899	1235.391343	31998	3	0.020524	32072	4	0.076620	9439132	-1.#IND00
319871245	36614.000000	1910	1183.656924	32061	4	0.207495	32003	6	0.037219	9425111	-1.#IND00
319865700	36695.000000	1941	1216.013519	31994	6	0.035161	32076	1	0.036100	9411219	-1.#IND00
319850293	36856.000000	1930	1187.965372	31992	2	0.017164	32030	5	0.233649	9397365	-1.#IND00
319861125	36552.000000	1973	1202.821444	32041	4	0.002952	31921	7	0.234657	9383317	0.000585
319889027	36779.000000	1926	1201.879462	32126	0	0.001465	32143	3	0.002082	9369528	0.000303
319861058	36031.000000	1864	1163.462220	31773	3	0.012723	31954	3	0.002750	9355504	0.000877
319899581	37387.000000	1983	1254.819839	32041	8	0.052116	31931	7	0.003044	9341588	0.000821
319882768	36971.000000	1878	1138.517033	32057	3	0.028101	32014	5	0.003046	9327870	0.002110
319845141	36491.000000	1893	1219.572110	31983	3	0.023487	32101	5	0.003219	9314034	0.002172
319881943	37024.000000	1937	1205.126948	31871	3	0.246514	32006	3	0.046212	9300276	0.005731
319864895	36833.000000	1872	1223.648585	32140	4	0.005924	31899	4	0.024543	9286594	0.001129
319884504	37035.000000	1924	1198.018170	32021	4	0.113827	31805	2	0.036481	9272747	-0.002914
319869781	36412.000000	1855	1193.210388	32195	2	0.017880	31853	6	0.228928	9259087	0.001105
319878995	37309.000000	1976	1211.277822	32124	2	0.107256	31805	9	0.378310	9245408	0.001905
319864629	36109.000000	1908	1170.166603	32021	4	0.255529	31952	2	0.005411	9231623	0.001744
319868369	36897.000000	1937	1246.854498	32029	5	0.003944	31948	6	0.131974	9218144	0.002209
319874668	36982.000000	1919	1187.956199	32020	1	0.021543	32143	2	0.089417	9204409	-0.000301
319864339	36936.000000	1856	1227.214833	31751	1	0.007185	31835	4	0.104566	9190705	-0.000566
319893016	36511.000000	1811	1128.982907	32001	0	0.000452	31888	2	0.017340	9177092	-0.000826
319883557	36514.000000	1956	1269.707866	32027	1	0.000335	32185	5	0.149952	9163637	-0.000791
319870201	37539.000000	1942	1170.587805	32031	2	0.003950	31995	10	0.007188	9149946	-0.001667
319869900	35902.000000	1834	1183.067934	31856	3	0.047719	31907	3	0.003130	9136302	-0.001621
319877333	37850.000000	1969	1243.292056	32102	4	0.405271	32113	6	0.204036	9122803	-0.001300
319850084	36140.000000	1796	1143.308039	31915	4	0.004373	32182	4	0.675755	9109490	-0.001081
319871092	36795.000000	1875	1273.042494	31951	1	0.000616	32140	2	0.034891	9095936	-0.000565
319875225	37062.000000	1919	1166.859925	31961	3	0.000522	31878	9	0.083371	9082487	-0.003140
319845610	36315.000000	1940	1234.468562	32038	6	0.000513	31859	3	0.367009	9068932	-0.003057
319875463	37189.000000	1921	1187.925203	31989	4	0.027120	31996	5	0.465154	9055546	-0.002646
319876056	35943.000000	1894	1165.793789	31959	2	0.036383	31976	2	0.115025	9041980	-0.001634
319852121	37057.000000	1887	1256.391866	31879	0	0.018638	31891	3	0.057577	9028392	-0.001297
319854160	37095.000000	1878	1182.009780	31859	3	0.012031	31861	3	0.160411	9015068	-0.001633
319865454	36635.000000	1950	1188.170051	31882	1	0.178164	31918	3	0.006091	9001560	-0.001354
319851438	36462.000000	1919	1183.425713	31801	0	0.013819	31853	3	0.017285	8988071	-0.000896
319857090	36743.000000	1926	1174.138310	32269	3	0.046795	32080	1	0.023427	8974819	-0.001173
319873886	36548.000000	1865	1214.876056	31871	5	0.045661	31994	2	0.017642	8961561	0.000005
319865841	36741.000000	1868	1213.106731	31938	0	0.015604	31971	3	0.116483	8948152	-0.000096
319852132	36485.000000	1927	1211.769260	32038	6	0.020778	31688	5	0.033246	8934882	-0.000300
319858250	36586.000000	1815	1211.069370	32233	2	0.004000	32244	2	0.157895	8921711	-0.000359
319858021	37172.000000	1981	1259.364457	31926	7	0.056547	32101	5	0.175439	8908433	-0.000175
319890889	36090.000000	1925	1191.240727	31932	3	0.002477	31937	2	0.016078	8895330	-0.001631
319862073	37392.000000	1879	1237.102359	31883	6	0.002997	32113	2	0.003623	8882358	-0.002065
319858099	36510.000000	1887	1182.363242	31835	1	0.002403	32118	4	0.003878	8869179	-0.002214
319871102	36766.000000	1885	1216.199866	31963	4	0.018090	32098	3	0.002131	8855767	-0.001087
319868381	36598.000000	1939	1190.679192	31988	4	0.153884	31873	3	0.020473	8842884	-0.001027
319849551	35976.000000	1904	1210.369494	31910	4	0.329408	32167	3	0.140040	8829659	-0.000912
319862134	37139.000000	1942	1241.458915	32249	5	0.208751	31936	3	0.064773	8816419	-0.000979
319856058	36859.000000	1836	1194.734438	32045	2	0.003058	31733	3	0.030509	8803216	-0.001050
319869335	37130.000000	1886	1224.933178	31901	6	0.001676	32068	2	0.008593	8790009	-0.001181
319870142	36513.000000	1853	1204.339416	32100	1	0.024883	31755	2	0.009920	8776767	-0.001194
319899317	37525.000000	1939	1194.924598	32012	3	0.001353	31996	3	0.054492	8763756	-0.001118
319847713	35528.000000	1839	1177.359352	31876	4	0.017638	31936	0	0.050818	8750500	-0.001000
319884006	37773.000000	1957	1245.212518	32165	3	0.394650	32062	2	0.019179	8737539	-0.001347
319877556	36334.000000	1773	1163.119156	31912	2	0.523629	32005	4	0.001024	8724473	-0.001792
319864310	35905.000000	1879	1234.693560	32066	8	0.145541	31876	7	0.059627	8711532	-0.001746
319870889	37571.000000	1998	1208.362821	31866	0	0.046448	31902	1	0.002343	8698423	-0.002160
319856657	36270.000000	1895	1143.578714	31970	1	0.008116	31989	7	0.003614	8685754	-0.002145
319862044	36712.000000	1888	1251.512328	32010	3	0.098572	32019	1	0.001508	8672536	-0.002154
319875312	36856.000000	1980	1162.260517	31768	3	0.006139	32040	0	0.027034	8659864	-0.002142
319847038	36578.000000	1958	1200.026518	31980	7	0.027241	31992	8	0.057243	8647100	-0.001885
npatches	nstrain	runtime	dt	init_x	init_y	init_y_blood	init_z	init_S	beta0	beta1	beta2	beta3	mean_beta	B	d	delta	delta_blood	b[0]	mut	m	CTL	c	g	epsilon	k	het	lambda	rho	omega	x_max	patch.dyna	DELTA	A	VA
10000	1	100.000000	0.000100	21900	9499	5000000	0.001000	10000000	2.168743	2.160476	1.993293	2.945090	3	8000000000.000000	0.010000	1.000000	1.000000	800000	0.000050	0.048000	1	0.001000	1.000000	25.000000	17.000000	0.500000	0.001000	0.001000	0.010000	31987	0	10.000000	7.000000	1.000000
sus	inf	inf_blood	z	x[0]	y[0][0]	z[0]	x[1]	y[1][0]	z[1]	S[0]	synchrony
219000000	94990000.000000	5000000	10.000000	21900	9499	0.001000	21900	9499	0.001000	10000000	0.000000
319875895	12697.000000	627	44.137023	32175	2	0.003921	31876	0	0.005721	10002165	0.000000
319868540	78447.000000	4007	98.814573	31727	8	0.004780	31947	7	0.003258	9987489	0.000000
319870420	17463.000000	873	368.907299	32061	2	0.003828	31827	1	0.004990	9972649	0.000000
319851861	75640.000000	3869	816.655399	31700	5	0.074085	31848	6	0.010802	9957729	0.000000
319883149	24755.000000	1255	381.656947	32063	3	0.027929	31816	1	0.006378	9942904	0.000000
319871729	54945.000000	2884	1939.089632	32019	4	0.012680	31817	4	0.058080	9928456	0.000000
319869562	35637.000000	1855	545.354956	32021	3	0.014480	32116	4	0.077834	9913621	0.000000
319839053	32505.000000	1686	1602.368659	31904	3	0.005593	31997	0	0.393900	9898735	0.000000
319863863	42638.000000	2243	1012.214788	32081	6	0.012010	32134	5	0.122568	9883831	0.000000
319847782	32975.000000	1701	1005.261714	31913	3	0.004507	31959	3	0.047866	9869297	0.000000
319870864	38883.000000	2010	1312.439875	32093	8	0.071817	31933	5	0.066169	9854469	0.000000
319859487	36215.000000	1804	985.232411	31826	4	0.005130	32119	1	0.047846	9839655	0.000000
319875031	35451.000000	1944	1239.535282	32149	1	0.000771	32095	3	0.039786	9825122	0.000000
319857760	37678.000000	1962	1139.475353	32096	4	0.039479	32273	3	0.223135	9810366	0.000000
319894678	35987.000000	1930	1104.347553	32037	4	0.047035	32005	2	0.078512	9795625	0.000000
319883123	37342.000000	1933	1154.130293	31807	3	0.008684	32027	2	0.248105	9780895	0.000000
319873706	35559.000000	1886	1086.074335	32171	6	0.079901	32005	2	0.013928	9766314	0.000000
319870711	37546.000000	1993	1177.214944	31916	3	0.077374	31846	2	0.011730	9751815	0.000000
319892434	36873.000000	1914	1054.188250	31895	5	0.187686	32195	5	0.163104	9737233	0.000000
319854343	36515.000000	1860	1192.132211	31866	5	0.027381	32248	9	0.042632	9722627	0.000000
319868729	37241.000000	1954	1135.693021	31812	6	0.367636	31832	5	0.131427	9708108	0.000000
319872497	35917.000000	1872	1100.409123	31693	3	0.023060	32114	2	0.002512	9693693	0.000000
319876770	37108.000000	1943	1178.178949	31954	1	0.003471	32119	4	0.001541	9679244	0.000000
319854453	36688.000000	1903	1089.216385	31911	4	0.000537	31988	5	0.004235	9664914	0.000000
319879162	35950.000000	1877	1106.779434	32028	7	0.001819	31910	3	0.005387	9650358	0.000000
319862195	37357.000000	1961	1146.550730	31902	2	0.001649	32038	12	0.004204	9636065	0.000000
319889192	35965.000000	1867	1089.723083	32060	1	0.002362	31916	5	0.014630	9621661	0.000000
319875908	36315.000000	1844	1173.379006	31793	7	0.020617	32100	2	0.065849	9607293	0.000000
319874642	36988.000000	1884	1107.641904	31942	4	0.067882	31997	1	0.052715	9592927	0.000000
319867151	36602.000000	1913	1105.370057	31846	2	0.062210	31936	2	0.148397	9578915	0.000000
319886688	36011.000000	1845	1149.280707	32095	3	0.020663	31807	5	0.023801	9564768	0.000000
319860669	37003.000000	1955	1127.848703	31964	5	0.261819	32004	1	0.021918	9550579	0.000000
319853716	36386.000000	1900	1099.265553	31912	2	0.248416	32055	5	0.402004	9536383	0.000000
319864725	36472.000000	1988	1132.331573	31828	2	0.283858	31929	5	0.081481	9522150	0.000000
319862206	36557.000000	1911	1144.246080	32153	3	0.009673	31974	4	0.119106	9507960	0.000000
319881342	36633.000000	1865	1162.628093	32153	4	0.206095	31767	4	0.001049	9493744	0.000000
319869408	37315.000000	1947	1088.739488	32087	3	0.046882	32130	2	0.011888	9479577	0.000000
319851457	36923.000000	1859	1133.434325	31853	4	0.009615	32243	6	0.029432	9465485	0.000000
319876018	36554.000000	1892	1137.328076	32060	2	0.047507	31966	4	0.011670	9451582	0.000000
319884119	36757.000000	1885	1124.830870	32023	7	0.426939	31892	4	0.000324	9437656	-1.#IND00
319852270	36823.000000	2002	1095.136329	32116	3	0.003319	32010	7	0.002589	9423748	-1.#IND00
319885817	36705.000000	1821	1134.177941	32213	3	0.019708	31963	1	0.035908	9409587	-1.#IND00
319890998	36430.000000	1831	1116.917511	31878	6	0.010047	32180	4	0.004531	9395531	-0.002358
319903053	36797.000000	1916	1142.680775	31856	2	0.004699	31810	0	0.045219	9381690	0.001324
319866028	36412.000000	1939	1096.734589	31996	2	0.015872	32033	1	0.127607	9367660	-0.001184
319882427	36284.000000	1834	1157.094834	32065	4	0.118961	31963	4	0.018509	9353820	-0.002244
319866635	36735.000000	1871	1134.592936	32041	6	0.247153	31881	4	0.009809	9339881	-0.001033
319863382	36278.000000	1846	1059.993359	32039	2	0.005981	31980	8	0.035427	9326075	-0.003041
319856212	35735.000000	1833	1143.893717	31954	2	0.025790	32065	2	0.086855	9312009	0.000580
319853914	36962.000000	1920	1154.465896	31958	6	0.007957	31918	3	0.003534	9298082	0.000486
319852643	36824.000000	1954	1082.411756	32238	3	0.255996	32166	1	0.002259	9284336	-0.000349
319868726	36282.000000	1882	1112.183334	32025	3	0.169897	31990	2	0.107437	9270401	0.000139
319860703	36963.000000	1914	1159.872544	31987	1	0.382690	32152	4	0.001462	9256678	-0.003245
319864696	36824.000000	1884	1058.674936	31923	1	0.027239	31816	6	0.004362	9243167	-0.003905
319857600	36124.000000	1891	1211.350311	32081	3	0.085962	32026	3	0.000311	9229360	-0.003060
319862202	38196.000000	1979	1087.415337	31785	2	0.101715	31947	5	0.011732	9215551	-0.005185
319846079	35153.000000	1871	1102.120260	32014	2	0.040994	32038	2	0.014349	9201986	-0.003951
319875769	37421.000000	1934	1185.284454	31938	2	0.037424	32039	6	0.105108	9188564	-0.003356
319872660	36134.000000	1951	1082.338980	32012	2	0.049123	31879	7	0.170084	9174962	-0.003711
319878470	36800.000000	1966	1168.072631	31905	1	0.162277	32030	3	0.043829	9161448	-0.004112
319871880	36683.000000	1887	1101.267923	31944	1	0.042935	31977	1	0.009999	9147907	-0.003793
319879851	36351.000000	1918	1118.001825	32113	5	0.022944	31956	5	0.156762	9134351	-0.002866
319859624	37184.000000	1979	1130.299210	31836	5	0.134142	31842	3	0.231703	9120707	-0.002778
319847237	36252.000000	1911	1108.081130	32119	6	0.017246	31939	0	0.091170	9107192	-0.001912
319860401	36777.000000	1812	1126.149094	32394	2	0.020129	31904	3	0.027566	9093616	-0.001746
319871326	36215.000000	1950	1125.252004	32016	3	0.002672	31953	3	0.077532	9080067	-0.001722
319883688	36694.000000	1886	1131.604856	31872	6	0.139841	32070	0	0.139959	9066530	-0.001638
319842702	35860.000000	1864	1113.267976	31769	2	0.052783	31951	4	0.158349	9052931	-0.001872
319864952	37156.000000	1946	1140.471505	31988	4	0.082973	32081	3	0.129965	9039456	-0.002198
319885914	36677.000000	1869	1140.336320	32133	3	0.297910	32223	6	0.136924	9025890	-0.002445
319862331	36751.000000	1934	1153.332809	32056	10	0.029053	31888	3	0.226400	9012583	-0.002399
319889466	36880.000000	1943	1128.066738	31738	4	0.018220	31934	4	0.028382	8999156	-0.002187
319874170	36861.000000	1989	1135.926210	32014	2	0.009430	31971	1	0.194777	8985716	-0.001954
319884583	36405.000000	1954	1128.132657	32001	5	0.016012	32026	4	0.073668	8972314	-0.002906
319867014	37095.000000	1915	1114.144556	32046	4	0.045142	32036	4	0.091380	8958983	-0.002976
319850678	36448.000000	1914	1124.220418	31840	4	0.020563	32028	3	0.049844	8945747	-0.002494
319858790	36605.000000	1847	1109.980752	31792	6	0.019056	31884	3	0.017741	8932428	-0.003236
319857369	36221.000000	1848	1130.137587	31876	5	0.008886	31803	3	0.186983	8919162	-0.003263
319850563	37831.000000	1991	1163.812611	31938	2	0.032694	32149	4	0.003958	8905829	-0.003316
319883429	36009.000000	1824	1048.300332	32244	4	0.100925	32071	4	0.015258	8892715	-0.003130
319870399	36806.000000	1895	1201.014228	31789	5	0.095641	31907	2	0.028515	8879577	-0.003059
319860576	37678.000000	1910	1085.051045	31905	4	0.013081	31986	5	0.379009	8866319	-0.003125
319870776	35250.000000	1856	1137.891108	32063	5	0.144658	31829	1	0.139951	8853225	-0.002935
319856090	37476.000000	2064	1161.955070	32064	2	0.064961	31936	5	0.022592	8840008	-0.002718
319895945	36268.000000	1934	1082.278979	31778	0	0.126695	31994	1	0.014291	8826909	-0.001771
319879593	36601.000000	1951	1147.791150	32010	1	0.006511	32068	5	0.098135	8813525	-0.001392
319862364	37092.000000	1882	1079.114637	31921	6	0.016722	32206	4	0.039415	8800493	-0.001568
319871665	36143.000000	1911	1090.625443	32192	2	0.150046	32000	5	0.201610	8787582	-0.003148
319885512	37276.000000	1931	1173.767733	32015	6	0.085383	32060	9	0.170203	8774603	-0.003070
319886436	36913.000000	1881	1067.764245	31962	2	0.712334	31913	7	0.521860	8761453	-0.002657
319862096	35198.000000	1827	1143.137834	31825	1	0.001391	31926	2	0.150811	8748195	-0.002241
319886637	37978.000000	1919	1190.433703	31919	3	0.034375	32087	8	0.355542	8735080	-0.002155
319875404	36430.000000	1943	1055.272026	32116	3	0.029532	32120	2	0.209104	8722036	-0.002106
319867143	35890.000000	1829	1151.793729	32037	4	0.168970	32035	4	0.062506	8709238	-0.001982
319866822	37130.000000	1976	1116.996749	31952	4	0.017694	32046	2	0.046830	8696312	-0.001801
319867938	36154.000000	1933	1120.374625	31839	4	0.074530	31905	5	0.188975	8683259	-0.002009
319863196	36797.000000	1904	1144.169141	31879	2	0.020791	31997	6	0.009003	8670409	-0.002120
319866693	36463.000000	1905	1120.655017	31920	5	0.023237	31841	0	0.000950	8657692	-0.001831
319874516	36838.000000	1947	1099.721000	32159	2	0.058203	32016	4	0.001549	8644819	-0.001995
npatches	nstrain	runtime	dt	init_x	init_y	init_y_blood	init_z	init_S	beta0	beta1	beta2	beta3	mean_beta	B	d	delta	delta_blood	b[0]	mut	m	CTL	c	g	epsilon	k	het	lambda	rho	omega	x_max	patch.dyna	DELTA	A	VA
10000	1	100.000000	0.000100	21900	9499	5000000	0.001000	10000000	3.597000	3.238799	2.785616	3.731949	3	8000000000.000000	0.010000	1.000000	1.000000	800000	0.000050	0.048000	1	0.001000	1.000000	25.000000	18.000000	0.500000	0.001000	0.001000	0.010000	31987	0	10.000000	7.000000	1.000000
sus	inf	inf_blood	z	x[0]	y[0][0]	z[0]	x[1]	y[1][0]	z[1]	S[0]	synchrony
219000000	94990000.000000	5000000	10.000000	21900	9499	0.001000	21900	9499	0.001000	10000000	0.000000
319851804	12916.000000	634	26.449707	31781	1	0.000503	31984	1	0.000085	10000970	0.000000
319846749	81327.000000	4296	96.748287	32125	7	0.022690	32064	6	0.000698	9986121	0.000000
319874189	17260.000000	895	259.569337	32058	3	0.015456	32007	1	0.004660	9971222	0.000000
319868160	79818.000000	4079	718.059220	31821	8	0.059504	31946	10	0.116437	9956298	0.000000
319857329	24748.000000	1243	305.804713	31874	0	0.002207	32192	2	0.008498	9941680	0.000000
319863005	55866.000000	2855	2007.501921	31987	7	0.012734	31964	2	0.028638	9927011	0.000000
319867423	36077.000000	1818	461.844848	31923	3	0.138621	31990	3	0.000467	9912287	0.000000
319897662	32415.000000	1667	1564.973874	31768	5	0.137123	31823	4	0.005606	9897619	0.000000
319860985	42662.000000	2280	960.446800	32076	4	0.700080	32265	6	0.160995	9882656	0.000000
319864644	32941.000000	1755	925.923332	31843	1	0.147920	32074	3	0.013677	9867967	0.000000
319874344	37902.000000	2028	1277.174729	32078	2	0.004344	32182	7	0.300797	9853403	0.000000
319880671	38264.000000	1851	966.159347	31992	3	0.002357	32102	5	0.056210	9838897	0.000000
319867133	34878.000000	1787	1086.936900	32171	6	0.013677	31702	3	0.008476	9824309	0.000000
319844826	38167.000000	1971	1109.836823	31965	1	0.027701	32061	3	0.016053	9809774	0.000000
319866571	35946.000000	1832	1027.511518	32056	0	0.001762	31939	2	0.178302	9795430	0.000000
319879604	37286.000000	1827	1098.283110	31959	6	0.009990	31895	2	0.012358	9780976	0.000000
319876358	36284.000000	1808	1058.517727	31950	2	0.163355	32271	1	0.009963	9766511	0.000000
319856020	36943.000000	1923	1070.813607	32018	5	0.320344	31925	11	0.184721	9752192	0.000000
319868187	36441.000000	1910	1035.339954	31992	2	0.124761	31828	4	0.041619	9737739	0.000000
319861546	36139.000000	1897	1073.300512	31946	5	0.259723	31806	3	0.051626	9723384	0.000000
319880932	36903.000000	1881	1107.538188	31945	3	0.445200	31994	4	0.179820	9708887	0.000000
319871341	36396.000000	1822	1048.484892	32079	5	0.305484	32017	6	0.171651	9694734	0.000000
319910344	36487.000000	2038	1067.332199	31931	2	0.013596	31871	3	0.021114	9680262	0.000000
319878400	36583.000000	1880	1078.635975	32071	5	0.009189	32148	6	0.458895	9665858	0.000000
319841653	37139.000000	1894	1055.084305	31917	2	0.003154	32198	2	0.277473	9651460	0.000000
319864950	36540.000000	1886	1070.289637	32013	3	0.000317	31817	1	0.244956	9637182	0.000000
319867294	35795.000000	1844	1085.295010	31981	4	0.050022	31828	3	0.162027	9623021	0.000000
319874129	37146.000000	1873	1113.444917	32124	5	0.198345	32019	0	0.071532	9608717	0.000000
319867562	36639.000000	1956	1071.150184	31875	2	0.115295	31935	4	0.021580	9594186	0.000000
319845468	36467.000000	1818	1066.801149	32039	5	0.103185	32043	4	0.182572	9579846	0.000000
319848066	36598.000000	1915	1084.045051	31898	3	0.334869	31955	2	0.146892	9565572	0.000000
319902372	36799.000000	1865	1056.080684	31969	3	0.216426	32096	4	0.126628	9551261	0.000000
319837372	36571.000000	1874	1088.052474	32069	7	0.087579	31967	8	0.093335	9537085	0.000000
319885406	36759.000000	1873	1036.816893	31909	3	0.014126	32159	6	0.091370	9523028	0.000000
319849520	36197.000000	1848	1065.365039	32075	4	0.017508	32075	6	0.045826	9508807	0.000000
319850232	36954.000000	1908	1104.816869	31855	6	0.377057	32144	3	0.570468	9494698	0.000000
319880733	36576.000000	1885	1033.390746	32188	3	0.038923	31862	5	0.073476	9480657	0.000000
319862956	36311.000000	1902	1107.551845	31930	5	0.042030	32253	4	0.093296	9466671	0.000000
319867960	37031.000000	1946	1083.474615	32140	3	0.221889	31936	2	0.323493	9452646	0.000000
319854998	36346.000000	1863	1041.494299	32071	0	0.038785	31990	3	0.400290	9438616	-1.#IND00
319862034	36091.000000	1883	1090.206827	32013	5	0.540541	31847	2	0.487923	9424382	-1.#IND00
319893110	37135.000000	1934	1096.862629	32087	6	0.185988	31992	3	0.060416	9410373	-1.#IND00
319883812	36256.000000	1842	1039.416813	32019	3	0.174282	31863	2	0.092359	9396233	-0.009304
319872184	36624.000000	1921	1131.715863	32181	3	0.335957	32241	3	0.058445	9382364	-0.006083
319878258	37191.000000	1889	1025.302482	32051	4	0.016581	32044	5	0.005905	9368595	-0.006425
319869380	36070.000000	1850	1056.166611	32031	6	0.342304	31990	5	0.199718	9354655	-0.004943
319860605	37002.000000	1925	1092.507237	32113	5	0.178618	32094	5	0.102574	9340748	-0.005123
319876372	36365.000000	1854	1067.606018	31901	4	0.074406	32080	2	0.114580	9327005	-0.003322
319855393	36748.000000	1849	1081.615514	32367	1	0.028232	31948	6	0.005754	9312999	-0.004455
319886268	36204.000000	1967	1040.131354	31941	2	0.044335	32044	2	0.060897	9299326	-0.004732
319860896	36138.000000	1858	1084.120153	32117	3	0.034278	32098	3	0.014296	9285478	-0.003715
319880484	36995.000000	1979	1070.582671	31834	5	0.101967	32037	6	0.008714	9271524	-0.004910
319870760	36253.000000	1877	1029.276479	32013	1	0.034737	31940	3	0.504800	9257636	-0.003719
319860520	36191.000000	1972	1110.746197	31949	4	0.069624	31984	5	0.249220	9244064	-0.001792
319866917	37155.000000	1897	1046.177931	32184	2	0.341516	32158	3	0.049815	9230565	-0.000390
319860528	36684.000000	1831	1067.829214	31959	6	0.490164	31945	3	0.282190	9216813	-0.000558
319870833	36377.000000	1874	1042.611723	31952	1	0.021451	32084	5	0.076872	9202998	-0.001993
319887266	36470.000000	1848	1116.184203	31928	3	0.385337	32254	6	0.335031	9189165	0.000434
319853793	37146.000000	1990	1074.379355	31790	2	0.577826	32205	2	0.211362	9175477	0.000543
319858851	35887.000000	1848	1064.954148	31903	3	0.264959	31811	3	0.182696	9161912	0.001969
319877734	36756.000000	1933	1111.288850	31851	1	0.032275	31898	5	0.088512	9148464	0.002745
319860732	36209.000000	1973	1028.294331	32004	5	0.549527	31861	0	0.075218	9134973	0.002822
319878225	36367.000000	1885	1116.696444	31891	4	0.061115	31991	1	0.208604	9121155	0.002409
319859855	37323.000000	1979	1047.533045	31997	2	0.105253	31972	4	0.043268	9107663	0.001852
319858886	35184.000000	1862	1066.831503	31901	1	0.130421	31913	2	0.434854	9093976	0.001681
319862402	37525.000000	1911	1127.213039	32081	3	0.224913	31916	6	0.047260	9080479	0.002113
319892914	36425.000000	1872	1018.119577	32035	5	0.079530	31901	3	0.183765	9066973	0.001370
319869422	36122.000000	1905	1113.382908	32017	8	0.242145	31823	5	0.026423	9053543	0.000728
319866853	36933.000000	1850	1064.336776	32118	3	0.204722	32128	6	0.551529	9040210	0.000884
319850158	36215.000000	1916	1058.016209	31763	3	0.015012	31742	5	0.180899	9026716	0.001394
319864661	37160.000000	1916	1072.854294	31963	5	0.059562	32013	2	0.001452	9013423	0.001510
319865730	36337.000000	1906	1050.805804	32106	3	0.101647	31808	5	0.089713	8999961	0.001123
319866642	36250.000000	1862	1062.860806	32031	5	0.028156	32008	1	0.235424	8986520	0.000883
319870323	37022.000000	1898	1048.686943	32036	1	0.000486	31943	5	0.531709	8973096	0.001373
319881968	36237.000000	1852	1064.649989	32008	4	0.001836	31903	4	0.281144	8959707	0.001379
319862376	36371.000000	1889	1083.183677	32071	4	0.035863	32090	1	0.003191	8946408	-0.000231
319873998	37729.000000	1941	1090.436020	31926	6	0.001629	31967	3	0.096681	8933160	-0.001879
319886816	36121.000000	1860	1001.839489	31819	2	0.003644	32079	2	0.015062	8919754	-0.001795
319885911	35623.000000	1886	1138.053975	31854	4	0.061020	32056	5	0.226661	8906455	-0.001817
319854256	37544.000000	1941	1069.157016	31970	2	0.331404	31947	6	0.217683	8893355	-0.003305
319861139	35670.000000	1796	1050.498062	31907	4	0.044853	31935	4	0.014019	8880152	-0.003557
319873852	37549.000000	1930	1129.301247	32205	4	0.001171	32114	2	0.000234	8867033	-0.003576
319859216	36539.000000	1880	1015.276528	31805	4	0.026493	32012	3	0.000435	8853932	-0.003552
319857748	36326.000000	1839	1135.407701	31668	2	0.033927	31995	3	0.006813	8840855	-0.005242
319875368	37739.000000	1955	1058.512880	32021	5	0.047290	31672	4	0.033230	8827684	-0.005151
319861622	35819.000000	1884	1069.320147	32092	3	0.233303	32115	3	0.243362	8814542	-0.004863
319865842	36688.000000	1963	1086.164754	32116	4	0.019741	32044	2	0.082554	8801389	-0.004836
319827940	36665.000000	1785	1047.295642	31732	1	0.224145	31886	1	0.007193	8788345	-0.005771
319866842	35990.000000	1886	1104.782638	31994	6	0.247263	32031	5	0.001526	8775196	-0.005841
319873218	37213.000000	1954	1043.730097	32111	1	0.022828	32170	2	0.012288	8762218	-0.005516
319872520	35767.000000	1856	1084.574091	31877	4	0.003491	32090	6	0.171310	8749171	-0.005292
319861710	36739.000000	1906	1084.191729	31933	11	0.013299	31938	3	0.088559	8736068	-0.004556
319841374	36216.000000	1885	1054.221444	32010	5	0.442276	32064	6	0.118530	8723184	-0.004397
319841764	36527.000000	1907	1105.799952	31676	6	0.016017	31785	8	0.553684	8710505	-0.003864
319854459	36862.000000	1930	1054.203029	32127	4	0.105524	32021	4	0.208329	8697648	-0.003971
319882258	36156.000000	1851	1081.313749	31833	5	0.215589	31900	2	0.452368	8684605	-0.003164
319859831	36823.000000	1966	1086.645074	32008	2	0.028439	32092	5	0.118529	8671676	-0.004056
319864890	37002.000000	1887	1052.965735	32030	3	0.499297	32052	5	0.099956	8658857	-0.003576
319864569	36490.000000	1914	1051.529985	31914	2	0.471924	31801	6	0.007592	8645859	-0.003557
npatches	nstrain	runtime	dt	init_x	init_y	init_y_blood	init_z	init_S	beta0	beta1	beta2	beta3	mean_beta	B	d	delta	delta_blood	b[0]	mut	m	CTL	c	g	epsilon	k	het	lambda	rho	omega	x_max	patch.dyna	DELTA	A	VA
10000	1	100.000000	0.000100	21900	9499	5000000	0.001000	10000000	2.867643	4.363949	1.610091	2.388274	3	8000000000.000000	0.010000	1.000000	1.000000	800000	0.000050	0.048000	1	0.001000	1.000000	25.000000	19.000000	0.500000	0.001000	0.001000	0.010000	31987	0	10.000000	7.000000	1.000000
sus	inf	inf_blood	z	x[0]	y[0][0]	z[0]	x[1]	y[1][0]	z[1]	S[0]	synchrony
219000000	94990000.000000	5000000	10.000000	21900	9499	0.001000	21900	9499	0.001000	10000000	0.000000
319865271	12852.000000	638	15.081256	31987	0	0.000322	31879	2	0.000736	10000065	0.000000
319863109	80397.000000	4055	88.113316	31925	4	0.000945	31854	10	0.003972	9985331	0.000000
319866745	17831.000000	923	253.480198	32126	1	0.007703	32201	3	0.005399	9970453	0.000000
319872821	77246.000000	3994	851.899530	31925	11	0.070567	31963	13	0.003937	9955849	0.000000
319848584	26086.000000	1329	285.881065	32024	3	0.024631	32024	0	0.002425	9940993	0.000000
319870797	52089.000000	2618	1992.079286	31811	6	0.126070	31905	7	0.283545	9926175	0.000000
319874738	37446.000000	2008	444.818517	32012	2	0.000728	32023	4	0.033295	9911278	0.000000
319842297	31473.000000	1591	1450.790982	31761	1	0.005388	32132	4	0.135925	9896557	0.000000
319860858	44127.000000	2251	895.083303	31979	1	0.001245	32017	6	0.042906	9881968	0.000000
319887822	32027.000000	1652	857.812082	31795	6	0.006660	31963	3	0.000187	9867198	0.000000
319872545	38962.000000	1986	1190.528940	32142	2	0.289077	31936	8	0.011854	9852447	0.000000
319896674	36104.000000	1863	882.329376	32043	7	0.019785	31996	4	0.388522	9837593	0.000000
319857527	35838.000000	1794	1092.138487	32215	6	0.014437	31815	2	0.282049	9822917	0.000000
319876282	37559.000000	1931	952.280975	31777	4	0.416183	32118	4	0.028789	9808267	0.000000
319860976	35911.000000	1853	1007.389523	32029	0	0.135002	31975	5	0.027570	9793486	0.000000
319858430	36957.000000	1935	1044.784866	32052	2	0.040921	31951	5	0.106335	9779009	0.000000
319857567	36238.000000	1865	999.983412	31875	3	0.002769	32062	6	0.015496	9764426	0.000000
319838458	36459.000000	1862	1049.624489	31984	2	0.046501	32021	3	0.199745	9750024	0.000000
319878748	36650.000000	1877	1014.601919	31826	2	0.216008	31904	6	0.270370	9735511	0.000000
319861312	36615.000000	1895	989.689065	31823	4	0.008418	32156	1	0.182116	9720750	0.000000
319846976	36545.000000	1943	1039.293700	31912	3	0.196548	31892	4	0.081523	9706494	0.000000
319891652	36087.000000	1833	970.553393	32042	3	0.085335	31687	2	0.177775	9691983	0.000000
319870435	36342.000000	1852	1043.250666	31846	8	0.023479	32187	5	0.118752	9677727	0.000000
319873338	36830.000000	1933	993.601249	31779	5	0.023917	32217	4	0.017041	9663219	0.000000
319834052	36023.000000	1808	1003.619980	32135	3	0.304919	32133	0	0.011172	9648946	0.000000
319864805	36475.000000	1830	1017.361857	32338	3	0.115398	32066	4	0.007553	9634639	0.000000
319876906	36299.000000	1895	1004.793116	32141	4	0.110794	31833	3	0.047746	9620379	0.000000
319865906	36568.000000	1913	1013.683832	32147	2	0.142559	32035	3	0.257307	9606071	0.000000
319867686	36889.000000	1918	1020.099818	31847	4	0.079005	32040	2	0.110412	9591651	0.000000
319858138	36073.000000	1923	1015.282643	32106	4	0.126694	32165	4	0.120356	9577226	0.000000
319867506	37189.000000	1875	1036.699071	32048	3	0.367957	32096	4	0.383165	9562921	0.000000
319882176	35990.000000	1872	981.068034	32042	2	0.224094	31958	1	0.184642	9548888	0.000000
319876762	36393.000000	1918	1033.455252	31825	3	0.014029	31949	0	0.041930	9534704	0.000000
319874307	36440.000000	1919	991.421654	31946	6	0.020800	32149	6	0.295216	9520519	0.000000
319857276	36243.000000	1870	1019.155966	32046	0	0.024504	32082	4	0.018567	9506527	0.000000
319865750	36632.000000	1932	993.559904	32060	4	0.013850	31902	6	0.022565	9492173	0.000000
319879936	36167.000000	1895	998.260746	31828	3	0.003407	32019	7	0.064351	9478099	0.000000
319875859	35908.000000	1946	1026.481927	32157	7	0.002997	32076	3	0.053649	9464058	0.000000
319884671	37171.000000	1987	998.252045	31861	6	0.013260	31948	2	0.004109	9450029	0.000000
[truncated: 160 more rows]
