# Supplementary material for: Large Variations in HIV-1 Viral Load Explained by Shifting-Mosaic Metapopulation Dynamics
Source: PLoS Biol. 2016 Oct 5;14(10):e1002567. doi: 10.1371/journal.pbio.1002567 (PMC5051940; doi:10.1371/journal.pbio.1002567)
Supplement: S1 Data — Each file gives the output from the simulations indicated by the filename: low migration (ms1, db432); high migration (ms1, db1); very high migration (ms10, db1); number of patches (np); reservoir (storage); no reservoir (nostorage); CTL immigration model (CTLimmig); CTL proliferation model (CTLprolif); β¯ (beta1, beta2, …). Within each file, there are 21 simulations for (k = 0,1,..,20), and data is output each day. For measures of synchrony, the final entry should be used. See Methods and S1 Simulation Code for further details. (ZIP) [file pbio.1002567.s002.zip › S1_Data/ms10_np10000_storage_noPD_CTLprolif_db1_beta4.tsv]

npatches	nstrain	runtime	dt	init_x	init_y	init_y_blood	init_z	init_S	beta0	beta1	beta2	beta3	mean_beta	B	d	delta	delta_blood	b[0]	mut	m	CTL	c	g	epsilon	k	het	lambda	rho	omega	x_max	patch.dyna	DELTA	A	VA
10000	1	100.000000	0.000100	21900	9499	5000000	0.001000	10000000	5.356424	5.155064	3.211354	3.779461	4	8000000000.000000	0.010000	1.000000	1.000000	800000	0.000050	0.048000	1	0.001000	1.000000	25.000000	0.000000	0.500000	0.001000	0.001000	0.010000	31987	0	10.000000	7.000000	1.000000
sus	inf	inf_blood	z	x[0]	y[0][0]	z[0]	x[1]	y[1][0]	z[1]	S[0]	synchrony
219000000	94990000.000000	5000000	10.000000	21900	9499	0.001000	21900	9499	0.001000	10000000	0.000000
228161970	862340653.000000	44674699	10000.000000	20519	88755	1.000000	20670	87873	1.000000	11187189	0.000000
145996543	2535770979.000000	131601738	10000.000000	11828	256159	1.000000	12121	256227	1.000000	14701305	0.000000
113408857	3884007788.000000	201755045	10000.000000	8874	391557	1.000000	9121	390341	1.000000	19533316	0.000000
100539437	4661566812.000000	242218733	10000.000000	7671	468963	1.000000	7942	468635	1.000000	24858776	0.000000
94968237	5064932122.000000	263214212	10000.000000	7275	509120	1.000000	7422	506475	1.000000	30391530	0.000000
92426936	5265867352.000000	273674579	10000.000000	7033	528281	1.000000	7153	529383	1.000000	36009232	0.000000
91217535	5364320829.000000	278813468	10000.000000	7012	537900	1.000000	7177	538182	1.000000	41656812	0.000000
90638831	5412109139.000000	281298928	10000.000000	6977	543000	1.000000	7183	542993	1.000000	47317403	0.000000
90378082	5435225752.000000	282487900	10000.000000	6824	546207	1.000000	7168	546366	1.000000	52980168	0.000000
90242541	5446326108.000000	283047631	10000.000000	6867	545508	1.000000	7065	546666	1.000000	58640453	0.000000
90173162	5451647792.000000	283357545	10000.000000	6826	547040	1.000000	7095	546962	1.000000	64291529	0.000000
90150506	5454263737.000000	283457662	10000.000000	6854	547159	1.000000	7177	546440	1.000000	69933805	0.000000
90137057	5455476861.000000	283579907	10000.000000	6802	547303	1.000000	7058	548678	1.000000	75567723	0.000000
90134737	5456059300.000000	283574284	10000.000000	6832	548036	1.000000	7008	547033	1.000000	81194403	0.000000
90123810	5456392267.000000	283607102	10000.000000	6770	548016	1.000000	7122	547012	1.000000	86815954	0.000000
90108811	5456691107.000000	283600633	10000.000000	6873	548003	1.000000	7088	546943	1.000000	92424975	0.000000
90119185	5456733948.000000	283614288	10000.000000	6880	547973	1.000000	7106	546949	1.000000	98028070	0.000000
90118672	5456708191.000000	283619843	10000.000000	6900	547739	1.000000	7003	546606	1.000000	103625581	0.000000
90127038	5456705668.000000	283591761	10000.000000	6843	547818	1.000000	7164	548326	1.000000	109210518	0.000000
90125230	5456566025.000000	283627763	10000.000000	6843	547388	1.000000	7091	546977	1.000000	114789084	0.000000
90117203	5456761480.000000	283603711	10000.000000	6903	547130	1.000000	7072	546502	1.000000	120353561	0.000000
90118681	5456762884.000000	283584135	10000.000000	6885	547478	1.000000	7063	547139	1.000000	125916204	0.000000
90122675	5456706314.000000	283603018	10000.000000	6814	547350	1.000000	7065	547238	1.000000	131471336	0.000000
90114618	5456734775.000000	283632590	10000.000000	6812	548707	1.000000	7075	547720	1.000000	137019740	0.000000
90118822	5456722369.000000	283630775	10000.000000	6893	547003	1.000000	7126	546990	1.000000	142554247	0.000000
90123765	5456747641.000000	283603315	10000.000000	6791	548560	1.000000	7142	547249	1.000000	148081442	0.000000
90122053	5456793144.000000	283597146	10000.000000	6784	547922	1.000000	6870	546750	1.000000	153602094	0.000000
90113425	5456699536.000000	283647013	10000.000000	6841	547650	1.000000	7045	548574	1.000000	159111541	0.000000
90118651	5456658207.000000	283615980	10000.000000	6854	548074	1.000000	6938	546827	1.000000	164619899	0.000000
90119593	5456679999.000000	283628822	10000.000000	6931	548288	1.000000	7106	547389	1.000000	170112014	0.000000
90121035	5456741693.000000	283625227	10000.000000	6763	548079	1.000000	7056	547155	1.000000	175599631	0.000000
90124638	5456610210.000000	283631991	10000.000000	6950	548554	1.000000	7021	547271	1.000000	181076255	0.000000
90120675	5456720691.000000	283622229	10000.000000	6768	548758	1.000000	7166	546499	1.000000	186549015	0.000000
90114778	5456813921.000000	283593780	10000.000000	6782	545586	1.000000	7136	548180	1.000000	192010979	0.000000
90124425	5456702100.000000	283600903	10000.000000	6849	546580	1.000000	7110	547536	1.000000	197468272	0.000000
90113965	5456710487.000000	283605560	10000.000000	6814	547358	1.000000	7174	546786	1.000000	202914409	0.000000
90122007	5456709789.000000	283626565	10000.000000	6876	547982	1.000000	7146	546067	1.000000	208353513	0.000000
90131402	5456722304.000000	283619634	10000.000000	6855	548161	1.000000	7092	547328	1.000000	213783008	0.000000
90129782	5456651628.000000	283624850	10000.000000	6863	547502	1.000000	7006	548122	1.000000	219206417	0.000000
90121481	5456752418.000000	283612335	10000.000000	6806	547761	1.000000	7078	548243	1.000000	224618604	-1.#IND00
90121416	5456739342.000000	283613979	10000.000000	6960	548311	1.000000	7115	546954	1.000000	230017229	0.000000
90131506	5456728588.000000	283581986	10000.000000	6738	545947	1.000000	7129	547615	1.000000	235413279	-0.000386
90108140	5456723802.000000	283639790	10000.000000	6900	546939	1.000000	7050	547302	1.000000	240799468	-0.001781
90132830	5456671857.000000	283616981	10000.000000	6815	548260	1.000000	7052	547309	1.000000	246179069	0.001597
90130007	5456722948.000000	283617732	10000.000000	6845	548346	1.000000	6996	546878	1.000000	251550985	0.009194
90122089	5456689307.000000	283617444	10000.000000	6916	548092	1.000000	7168	548178	1.000000	256916316	0.004881
90105633	5456737532.000000	283601702	10000.000000	6922	547743	1.000000	7148	547190	1.000000	262275394	0.004120
90121504	5456693012.000000	283591792	10000.000000	6913	548802	1.000000	7063	547155	1.000000	267625295	0.000825
90107069	5456796657.000000	283606347	10000.000000	6797	549114	1.000000	7034	547818	1.000000	272970546	0.003248
90130393	5456687233.000000	283633879	10000.000000	6894	547390	1.000000	7041	548122	1.000000	278300063	0.003583
90113377	5456656777.000000	283610570	10000.000000	6812	548125	1.000000	7050	547664	1.000000	283624196	0.002565
90115548	5456593884.000000	283634907	10000.000000	6976	546503	1.000000	7045	547492	1.000000	288937785	0.001563
90129015	5456628074.000000	283595466	10000.000000	6878	546751	1.000000	7135	547522	1.000000	294245100	0.003094
90119062	5456734883.000000	283619680	10000.000000	6778	547804	1.000000	7014	547258	1.000000	299541584	0.003363
90113752	5456780058.000000	283581400	10000.000000	6829	547326	1.000000	7120	547415	1.000000	304833320	0.002742
90112374	5456719434.000000	283603590	10000.000000	6907	548033	1.000000	7150	546430	1.000000	310121491	0.001368
90125683	5456614442.000000	283634230	10000.000000	6903	549362	1.000000	7079	546148	1.000000	315399173	0.001477
90112739	5456805309.000000	283590545	10000.000000	6921	548706	1.000000	7135	547226	1.000000	320666721	0.001319
90114570	5456759965.000000	283616054	10000.000000	6927	547507	1.000000	7058	547484	1.000000	325927752	0.001100
90117827	5456718405.000000	283612527	10000.000000	6904	547276	1.000000	6973	547843	1.000000	331180126	0.001129
90122017	5456696961.000000	283602262	10000.000000	6788	547018	1.000000	7002	547851	1.000000	336424726	0.001272
90119873	5456710758.000000	283626705	10000.000000	6834	547639	1.000000	7117	547529	1.000000	341664207	0.000982
90112588	5456706379.000000	283628624	10000.000000	6916	547615	1.000000	7091	549034	1.000000	346897838	0.000757
90122852	5456659662.000000	283601800	10000.000000	6844	547186	1.000000	7011	547684	1.000000	352115856	0.001386
90117527	5456680723.000000	283595876	10000.000000	6898	546265	1.000000	7109	547032	1.000000	357328661	0.002091
90123028	5456806000.000000	283633763	10000.000000	6875	549048	1.000000	7041	547973	1.000000	362532971	0.001710
90126602	5456822434.000000	283619646	10000.000000	6824	546846	1.000000	7094	547964	1.000000	367727904	0.001253
90130031	5456735559.000000	283587372	10000.000000	6884	549032	1.000000	7111	546541	1.000000	372921601	0.000756
90117556	5456683378.000000	283605127	10000.000000	6897	547952	1.000000	7120	547749	1.000000	378104773	0.000808
90117728	5456651744.000000	283609543	10000.000000	6840	548108	1.000000	7117	546078	1.000000	383279069	0.000859
90117842	5456678382.000000	283608163	10000.000000	6736	548217	1.000000	7023	548097	1.000000	388445907	0.000913
90131244	5456682697.000000	283595631	10000.000000	6887	547994	1.000000	7199	548032	1.000000	393601684	0.000842
90119132	5456724944.000000	283597026	10000.000000	6954	546744	1.000000	7055	547694	1.000000	398754673	0.001129
90122480	5456729134.000000	283628012	10000.000000	6858	548022	1.000000	7097	548235	1.000000	403898198	0.000838
90121931	5456650340.000000	283628477	10000.000000	6760	547902	1.000000	7107	547501	1.000000	409037372	0.000822
90116157	5456803706.000000	283622830	10000.000000	6822	547427	1.000000	7034	548041	1.000000	414168406	0.001702
90108257	5456756524.000000	283616848	10000.000000	6759	548596	1.000000	7120	547603	1.000000	419293316	0.000518
90123504	5456751718.000000	283629118	10000.000000	6782	547139	1.000000	7028	547767	1.000000	424406427	0.000909
90112181	5456716301.000000	283610532	10000.000000	6883	547794	1.000000	7193	546839	1.000000	429508781	0.001151
90122964	5456700067.000000	283608247	10000.000000	6867	547547	1.000000	7102	548185	1.000000	434610434	0.000777
90119015	5456667761.000000	283617232	10000.000000	6786	548042	1.000000	6952	548234	1.000000	439701705	0.000539
90135392	5456698399.000000	283590989	10000.000000	6874	546276	1.000000	7010	547879	1.000000	444783617	-0.000336
90127089	5456750948.000000	283640423	10000.000000	6822	545863	1.000000	7034	547749	1.000000	449858858	-0.000553
90106285	5456715158.000000	283591017	10000.000000	6849	548831	1.000000	6998	548373	1.000000	454921423	-0.000992
90118922	5456673044.000000	283644117	10000.000000	6870	548206	1.000000	7001	547456	1.000000	459977478	-0.000977
90114184	5456671443.000000	283586065	10000.000000	6850	547435	1.000000	7044	546931	1.000000	465025707	-0.000970
90122898	5456651410.000000	283597185	10000.000000	6854	548228	1.000000	7078	547592	1.000000	470069351	-0.000617
90124324	5456716372.000000	283616691	10000.000000	6811	546392	1.000000	7054	548702	1.000000	475104169	-0.000344
90128206	5456560485.000000	283626609	10000.000000	6763	548393	1.000000	7040	547096	1.000000	480135411	-0.002330
90110313	5456669851.000000	283581534	10000.000000	6874	548476	1.000000	7080	548000	1.000000	485158847	-0.002435
90120100	5456494188.000000	283633430	10000.000000	6887	547740	1.000000	6986	547240	1.000000	490172857	-0.002492
90130049	5456579185.000000	283615244	10000.000000	6769	548709	1.000000	7031	548942	1.000000	495180291	-0.002710
90129770	5456608416.000000	283623608	10000.000000	6841	547787	1.000000	7160	547491	1.000000	500183388	-0.001981
90112107	5456693202.000000	283590779	10000.000000	6822	547114	1.000000	7133	545917	1.000000	505176573	-0.001826
90132565	5456735702.000000	283588632	10000.000000	6786	548636	1.000000	7059	546064	1.000000	510162553	-0.002253
90118568	5456689394.000000	283631630	10000.000000	6802	547597	1.000000	7095	547384	1.000000	515134666	-0.002314
90118369	5456655192.000000	283622121	10000.000000	6852	548362	1.000000	7123	547360	1.000000	520101461	-0.002257
90120034	5456606183.000000	283652291	10000.000000	6820	548698	1.000000	7058	547477	1.000000	525066963	-0.001763
90123578	5456678710.000000	283611803	10000.000000	6737	546510	1.000000	7150	547754	1.000000	530022525	-0.001744
npatches	nstrain	runtime	dt	init_x	init_y	init_y_blood	init_z	init_S	beta0	beta1	beta2	beta3	mean_beta	B	d	delta	delta_blood	b[0]	mut	m	CTL	c	g	epsilon	k	het	lambda	rho	omega	x_max	patch.dyna	DELTA	A	VA
10000	1	100.000000	0.000100	21900	9499	5000000	0.001000	10000000	5.686523	2.147241	5.889157	3.844784	4	8000000000.000000	0.010000	1.000000	1.000000	800000	0.000050	0.048000	1	0.001000	1.000000	25.000000	1.000000	0.500000	0.001000	0.001000	0.010000	31987	0	10.000000	7.000000	1.000000
sus	inf	inf_blood	z	x[0]	y[0][0]	z[0]	x[1]	y[1][0]	z[1]	S[0]	synchrony
219000000	94990000.000000	5000000	10.000000	21900	9499	0.001000	21900	9499	0.001000	10000000	0.000000
267331251	411086392.000000	21312779	10000.000000	24572	43194	1.000000	29013	38716	1.000000	10773771	0.000000
217102231	983144152.000000	51026169	10000.000000	18893	101307	1.000000	25607	94791	1.000000	12777708	0.000000
189285250	1431316571.000000	74368463	10000.000000	15865	146456	1.000000	23387	138937	1.000000	15746176	0.000000
177767465	1658484163.000000	86176844	10000.000000	14769	168719	1.000000	22345	162634	1.000000	19162311	0.000000
173321123	1755453764.000000	91244308	10000.000000	14223	178454	1.000000	21944	171328	1.000000	22754753	0.000000
171557742	1794325392.000000	93249861	10000.000000	13889	182729	1.000000	21690	174933	1.000000	26408799	0.000000
170893690	1809570873.000000	94055669	10000.000000	13961	184290	1.000000	21863	176718	1.000000	30088448	0.000000
170635990	1815453589.000000	94367273	10000.000000	13953	184354	1.000000	21753	176806	1.000000	33774654	0.000000
170533516	1817741458.000000	94460793	10000.000000	13758	184470	1.000000	21687	176599	1.000000	37457389	0.000000
170490595	1818565829.000000	94518619	10000.000000	13929	184806	1.000000	21731	177144	1.000000	41131019	0.000000
170483432	1818886683.000000	94543136	10000.000000	13853	185030	1.000000	21614	177398	1.000000	44800906	0.000000
170472191	1819036207.000000	94529892	10000.000000	13696	184467	1.000000	21884	177371	1.000000	48462970	0.000000
170464766	1819135102.000000	94559044	10000.000000	13928	184615	1.000000	21714	177756	1.000000	52126730	0.000000
170474825	1819168223.000000	94544052	10000.000000	13807	185178	1.000000	21773	177498	1.000000	55780525	0.000000
170455796	1819242208.000000	94540069	10000.000000	13940	184300	1.000000	21815	177624	1.000000	59430174	0.000000
170469355	1819084733.000000	94541692	10000.000000	13634	185289	1.000000	21745	177735	1.000000	63072380	0.000000
170467845	1819127868.000000	94548946	10000.000000	13839	184581	1.000000	21695	177938	1.000000	66712209	0.000000
170465380	1819110570.000000	94551866	10000.000000	13881	185147	1.000000	21544	178302	1.000000	70347349	0.000000
170459080	1819154310.000000	94560981	10000.000000	13752	184786	1.000000	21552	177510	1.000000	73974980	0.000000
170468807	1819188946.000000	94552882	10000.000000	13856	185456	1.000000	21809	177151	1.000000	77595733	0.000000
170473193	1819200430.000000	94549181	10000.000000	13837	185389	1.000000	21634	177432	1.000000	81209963	0.000000
170474701	1819105322.000000	94557567	10000.000000	13877	184381	1.000000	21715	176966	1.000000	84821915	0.000000
170488127	1819065171.000000	94537559	10000.000000	13849	184929	1.000000	21691	178066	1.000000	88425277	0.000000
170485291	1819088653.000000	94544321	10000.000000	13944	185400	1.000000	21559	177370	1.000000	92023413	0.000000
170463102	1819111652.000000	94538109	10000.000000	13760	185363	1.000000	21713	177819	1.000000	95617116	0.000000
170479016	1819059069.000000	94546938	10000.000000	13892	184633	1.000000	21619	177612	1.000000	99205900	0.000000
170466819	1819097566.000000	94550258	10000.000000	13782	185301	1.000000	21433	177806	1.000000	102791223	0.000000
170463271	1819076892.000000	94574797	10000.000000	13961	184834	1.000000	21620	177505	1.000000	106370323	0.000000
170469598	1819086585.000000	94550132	10000.000000	13895	185654	1.000000	21754	177760	1.000000	109940539	0.000000
170476478	1818996712.000000	94561951	10000.000000	13836	184732	1.000000	21609	178023	1.000000	113509971	0.000000
170474951	1819053312.000000	94535348	10000.000000	13909	184065	1.000000	21705	177871	1.000000	117076545	0.000000
170452303	1819069944.000000	94537472	10000.000000	13698	184561	1.000000	21640	176893	1.000000	120634656	0.000000
170483506	1819065117.000000	94561167	10000.000000	13802	183951	1.000000	21626	177685	1.000000	124189309	0.000000
170465186	1819135646.000000	94544718	10000.000000	13791	184598	1.000000	21541	177894	1.000000	127735729	0.000000
170467769	1819202203.000000	94536157	10000.000000	13877	184266	1.000000	21641	177380	1.000000	131280306	0.000000
170475079	1819047007.000000	94549411	10000.000000	13812	184625	1.000000	21616	176811	1.000000	134816731	0.000000
170478731	1819100595.000000	94542798	10000.000000	13939	184904	1.000000	21474	177499	1.000000	138347007	0.000000
170468859	1819071982.000000	94544521	10000.000000	13719	184624	1.000000	21507	177482	1.000000	141874413	0.000000
170458629	1819074091.000000	94557388	10000.000000	13979	185273	1.000000	21598	178666	1.000000	145396768	0.000000
170486549	1819132438.000000	94548438	10000.000000	13940	184286	1.000000	21408	177754	1.000000	148914567	-1.#IND00
170474082	1819170467.000000	94566957	10000.000000	14018	183817	1.000000	21808	177608	1.000000	152425649	0.003200
170487138	1819198722.000000	94552478	10000.000000	13852	184667	1.000000	21527	177729	1.000000	155931557	-0.004098
170477143	1819084241.000000	94551923	10000.000000	13928	185468	1.000000	21574	177634	1.000000	159432583	-0.006044
170462915	1819133524.000000	94540964	10000.000000	13858	185113	1.000000	21646	177597	1.000000	162926574	0.005049
170476409	1818994965.000000	94548453	10000.000000	13827	184284	1.000000	21725	177988	1.000000	166414033	0.010992
170466827	1819074068.000000	94527030	10000.000000	13772	184763	1.000000	21668	177246	1.000000	169899985	0.010172
170489747	1819122631.000000	94558121	10000.000000	13954	184564	1.000000	21528	177338	1.000000	173380410	0.015505
170465494	1819145922.000000	94541147	10000.000000	13794	184842	1.000000	21854	177977	1.000000	176854238	0.012389
170481667	1819063284.000000	94540752	10000.000000	13942	184545	1.000000	21552	178144	1.000000	180322097	0.009268
170467849	1819115446.000000	94547423	10000.000000	13764	184840	1.000000	21608	177743	1.000000	183789620	0.004473
170460989	1819102850.000000	94556150	10000.000000	14092	184066	1.000000	21524	177312	1.000000	187248011	-0.000968
170471855	1819111514.000000	94553693	10000.000000	13855	184603	1.000000	21665	177028	1.000000	190699830	-0.001528
170467010	1819025261.000000	94534394	10000.000000	13860	185251	1.000000	21687	177918	1.000000	194150132	-0.001611
170471719	1819062677.000000	94542238	10000.000000	13784	185451	1.000000	21764	177461	1.000000	197590904	-0.001566
170460029	1819032432.000000	94542617	10000.000000	13845	184400	1.000000	21879	177159	1.000000	201029496	-0.006780
170476088	1819075223.000000	94538654	10000.000000	13740	184732	1.000000	21763	177647	1.000000	204463833	-0.008446
170452506	1819137344.000000	94547283	10000.000000	13710	184979	1.000000	21612	177729	1.000000	207889495	-0.009053
170477978	1819091777.000000	94552102	10000.000000	13843	184475	1.000000	21635	178193	1.000000	211314005	-0.007993
170470516	1819104425.000000	94537058	10000.000000	13889	184703	1.000000	21591	177589	1.000000	214730793	-0.008196
170468803	1819131031.000000	94563535	10000.000000	13805	184315	1.000000	21611	177592	1.000000	218141107	-0.008042
170476893	1819184073.000000	94563622	10000.000000	13775	185762	1.000000	21599	177383	1.000000	221547564	-0.007242
170478582	1819209877.000000	94544582	10000.000000	13705	185741	1.000000	21556	177181	1.000000	224952710	-0.006985
170493864	1819059099.000000	94559500	10000.000000	13926	184506	1.000000	21604	178074	1.000000	228349508	-0.006906
170469863	1819049528.000000	94559589	10000.000000	13835	184270	1.000000	21737	177574	1.000000	231743743	-0.007143
170461790	1818979412.000000	94546368	10000.000000	13776	185447	1.000000	21719	177959	1.000000	235130562	-0.006187
170481564	1819032597.000000	94534547	10000.000000	13829	184724	1.000000	21728	177446	1.000000	238510926	-0.006412
170481588	1819084794.000000	94531649	10000.000000	13867	185304	1.000000	21707	177825	1.000000	241891349	-0.006696
170471154	1819055065.000000	94549482	10000.000000	13851	185052	1.000000	21648	177552	1.000000	245260029	-0.007019
170470392	1819164582.000000	94544018	10000.000000	13778	185395	1.000000	21522	177786	1.000000	248623876	-0.005815
170462549	1819161839.000000	94542944	10000.000000	13833	184757	1.000000	21721	177584	1.000000	251981604	-0.005459
170458622	1819209794.000000	94548272	10000.000000	13804	185528	1.000000	21723	177983	1.000000	255336829	-0.005102
170469734	1819216780.000000	94538689	10000.000000	13790	184794	1.000000	21688	177268	1.000000	258684214	-0.004286
170474248	1819174691.000000	94542362	10000.000000	13817	185796	1.000000	21680	177600	1.000000	262033713	-0.003169
170458058	1819099639.000000	94562300	10000.000000	13893	184474	1.000000	21592	177774	1.000000	265373839	-0.003011
170468011	1819135026.000000	94535162	10000.000000	13951	184749	1.000000	21718	177804	1.000000	268708755	-0.002464
170453575	1819138578.000000	94548898	10000.000000	13914	184813	1.000000	21696	177582	1.000000	272041130	-0.001933
170485827	1819092258.000000	94567088	10000.000000	13951	183998	1.000000	21621	178236	1.000000	275364625	-0.001978
170477754	1819105266.000000	94557225	10000.000000	13824	185135	1.000000	21573	177479	1.000000	278684545	-0.001949
170468785	1819029227.000000	94552180	10000.000000	13763	185017	1.000000	21612	177491	1.000000	281999994	-0.001851
170464471	1819082492.000000	94549147	10000.000000	13899	184530	1.000000	21586	177960	1.000000	285308352	-0.001717
170482662	1819075655.000000	94547087	10000.000000	13933	184839	1.000000	21439	177150	1.000000	288613494	-0.002693
170478987	1819104493.000000	94542658	10000.000000	13894	184610	1.000000	21598	177514	1.000000	291912480	-0.002684
170491314	1819065012.000000	94555671	10000.000000	13760	185670	1.000000	21684	178554	1.000000	295210252	-0.002083
170459989	1819074034.000000	94548711	10000.000000	13724	184263	1.000000	21515	177667	1.000000	298502275	-0.001800
170463793	1819011589.000000	94526943	10000.000000	13780	185786	1.000000	21707	177979	1.000000	301789164	-0.001873
170466829	1819177251.000000	94531080	10000.000000	13915	185065	1.000000	21684	177373	1.000000	305066017	-0.001677
170470538	1819084334.000000	94522937	10000.000000	13687	186265	1.000000	21713	177245	1.000000	308344074	-0.000843
170477079	1819093986.000000	94551414	10000.000000	13748	183952	1.000000	21649	177270	1.000000	311615978	-0.001751
170478775	1819102633.000000	94537335	10000.000000	13809	184609	1.000000	21648	176829	1.000000	314882155	-0.001476
170478314	1819062498.000000	94538563	10000.000000	13750	185000	1.000000	21724	177432	1.000000	318144179	-0.001530
170485636	1819050005.000000	94555584	10000.000000	13874	184597	1.000000	21443	178409	1.000000	321404705	-0.001241
170469724	1819066927.000000	94549504	10000.000000	13757	185322	1.000000	21551	176965	1.000000	324658453	-0.001200
170473125	1819013866.000000	94535196	10000.000000	13978	185099	1.000000	21661	177343	1.000000	327901944	-0.001230
170475465	1819165331.000000	94540282	10000.000000	14008	183765	1.000000	21528	177299	1.000000	331143161	-0.001175
170476778	1819182209.000000	94556652	10000.000000	13895	185695	1.000000	21643	176837	1.000000	334379612	-0.000455
170477223	1819069348.000000	94540939	10000.000000	13663	184993	1.000000	21727	177404	1.000000	337614515	-0.000274
170479052	1819056094.000000	94548744	10000.000000	13714	185242	1.000000	21680	178175	1.000000	340838810	0.000177
170483121	1819106272.000000	94547449	10000.000000	13685	185569	1.000000	21712	177939	1.000000	344063579	0.000245
170467764	1819113735.000000	94554043	10000.000000	13838	184075	1.000000	21625	177771	1.000000	347282777	0.000513
npatches	nstrain	runtime	dt	init_x	init_y	init_y_blood	init_z	init_S	beta0	beta1	beta2	beta3	mean_beta	B	d	delta	delta_blood	b[0]	mut	m	CTL	c	g	epsilon	k	het	lambda	rho	omega	x_max	patch.dyna	DELTA	A	VA
10000	1	100.000000	0.000100	21900	9499	5000000	0.001000	10000000	4.622694	4.224006	4.444855	4.470072	4	8000000000.000000	0.010000	1.000000	1.000000	800000	0.000050	0.048000	1	0.001000	1.000000	25.000000	2.000000	0.500000	0.001000	0.001000	0.010000	31987	0	10.000000	7.000000	1.000000
sus	inf	inf_blood	z	x[0]	y[0][0]	z[0]	x[1]	y[1][0]	z[1]	S[0]	synchrony
219000000	94990000.000000	5000000	10.000000	21900	9499	0.001000	21900	9499	0.001000	10000000	0.000000
293715953	181548617.000000	9426459	10000.000000	28944	18373	1.000000	29075	18333	1.000000	10483091	0.000000
278852558	299153403.000000	15537098	10000.000000	27120	30380	1.000000	27666	30105	1.000000	11321166	0.000000
266164776	409712558.000000	21284953	10000.000000	25934	41798	1.000000	26325	41220	1.000000	12508458	0.000000
257756897	489131329.000000	25405302	10000.000000	24923	50003	1.000000	25498	49658	1.000000	13955784	0.000000
252936098	536895774.000000	27897481	10000.000000	24345	54483	1.000000	24869	53961	1.000000	15556673	0.000000
250393825	562905306.000000	29265128	10000.000000	24036	57696	1.000000	24622	56644	1.000000	17241724	0.000000
249101526	576322401.000000	29951707	10000.000000	24058	58340	1.000000	24517	58429	1.000000	18972006	0.000000
248468855	583078363.000000	30315234	10000.000000	23711	58880	1.000000	24608	58544	1.000000	20720609	0.000000
248149276	586497855.000000	30480750	10000.000000	23597	59845	1.000000	24326	59039	1.000000	22478906	0.000000
247979443	588193300.000000	30563335	10000.000000	23947	59790	1.000000	24039	59233	1.000000	24240877	0.000000
247910960	589008739.000000	30615421	10000.000000	23722	60303	1.000000	24206	58989	1.000000	26004613	0.000000
247865004	589344360.000000	30638908	10000.000000	23913	59468	1.000000	24521	59424	1.000000	27763023	0.000000
247855315	589537638.000000	30637561	10000.000000	23697	59944	1.000000	24288	59528	1.000000	29519485	0.000000
247855116	589611556.000000	30651178	10000.000000	23692	60144	1.000000	24278	59395	1.000000	31275492	0.000000
247814795	589730851.000000	30656202	10000.000000	23705	59994	1.000000	24622	59093	1.000000	33030369	0.000000
247824207	589724722.000000	30645160	10000.000000	23937	59755	1.000000	24507	58810	1.000000	34781783	0.000000
247840872	589731540.000000	30654250	10000.000000	23808	59890	1.000000	24378	59777	1.000000	36530248	0.000000
247835837	589790120.000000	30649868	10000.000000	23709	59817	1.000000	24371	59550	1.000000	38275782	0.000000
247839387	589772431.000000	30651621	10000.000000	23553	59801	1.000000	24255	59245	1.000000	40017738	0.000000
247819405	589770809.000000	30643980	10000.000000	23734	59955	1.000000	24383	59291	1.000000	41757848	0.000000
247820664	589805117.000000	30647195	10000.000000	23756	60080	1.000000	24446	59501	1.000000	43495838	0.000000
247832689	589778075.000000	30641227	10000.000000	23816	60295	1.000000	24515	59225	1.000000	45232071	0.000000
247837785	589697121.000000	30656209	10000.000000	23756	60049	1.000000	24194	59285	1.000000	46962821	0.000000
247834092	589782652.000000	30638872	10000.000000	23908	59648	1.000000	24258	59464	1.000000	48693202	0.000000
247851919	589809208.000000	30646184	10000.000000	23669	59803	1.000000	24417	59490	1.000000	50420753	0.000000
247847199	589765120.000000	30653489	10000.000000	23890	60475	1.000000	24440	59355	1.000000	52143249	0.000000
247831657	589759439.000000	30644796	10000.000000	23514	60109	1.000000	24409	59059	1.000000	53865549	0.000000
247828036	589812294.000000	30664322	10000.000000	23747	59766	1.000000	24359	59642	1.000000	55586823	0.000000
247831965	589812167.000000	30648077	10000.000000	23890	59736	1.000000	24372	59356	1.000000	57303770	0.000000
247831348	589790844.000000	30651928	10000.000000	23765	59974	1.000000	24469	59366	1.000000	59018282	0.000000
247836811	589839657.000000	30659051	10000.000000	23495	60184	1.000000	24251	59852	1.000000	60730972	0.000000
247821310	589801243.000000	30655990	10000.000000	23655	60173	1.000000	24341	59586	1.000000	62440793	0.000000
247832798	589806782.000000	30654806	10000.000000	23743	60153	1.000000	24189	59631	1.000000	64145587	0.000000
247834783	589767159.000000	30651638	10000.000000	24019	60189	1.000000	24357	59422	1.000000	65849837	0.000000
247835446	589799423.000000	30649174	10000.000000	23856	60011	1.000000	24507	59207	1.000000	67552556	0.000000
247820687	589739665.000000	30648350	10000.000000	23562	60177	1.000000	24320	59455	1.000000	69252136	0.000000
247823509	589757681.000000	30658869	10000.000000	23723	60059	1.000000	24528	59224	1.000000	70947800	0.000000
247838096	589780358.000000	30644383	10000.000000	23603	59838	1.000000	24616	59365	1.000000	72642868	0.000000
247842979	589794247.000000	30659208	10000.000000	23679	60020	1.000000	24154	59686	1.000000	74333249	0.000000
247828721	589789363.000000	30664054	10000.000000	23634	60198	1.000000	24236	59497	1.000000	76026451	-1.#IND00
247815303	589814000.000000	30638132	10000.000000	23740	60173	1.000000	24381	59253	1.000000	77709687	-0.006400
247826198	589753737.000000	30655605	10000.000000	23814	59724	1.000000	24271	59116	1.000000	79391915	-0.000809
247814749	589787838.000000	30652685	10000.000000	23826	60009	1.000000	24524	59665	1.000000	81073661	-0.011217
247821320	589826753.000000	30655351	10000.000000	23550	59665	1.000000	24438	59585	1.000000	82751858	-0.006493
247824315	589831193.000000	30659400	10000.000000	23783	60047	1.000000	24452	59087	1.000000	84428997	-0.009189
247827512	589809506.000000	30652010	10000.000000	23751	59907	1.000000	24425	59615	1.000000	86105568	-0.008675
247813473	589780003.000000	30645510	10000.000000	24019	59219	1.000000	24370	59724	1.000000	87775442	-0.008164
247842387	589821196.000000	30648344	10000.000000	23609	59757	1.000000	24490	59532	1.000000	89445955	-0.009813
247821088	589870805.000000	30651511	10000.000000	24001	59674	1.000000	24429	59282	1.000000	91112303	-0.008966
247832362	589854559.000000	30670618	10000.000000	23782	60085	1.000000	24171	59519	1.000000	92775850	-0.008624
247814250	589907734.000000	30662938	10000.000000	23775	59457	1.000000	24415	59264	1.000000	94438092	-0.005562
247818884	589833036.000000	30663875	10000.000000	23608	60124	1.000000	24324	58907	1.000000	96097122	-0.006002
247826560	589803787.000000	30657551	10000.000000	23593	59858	1.000000	24369	59734	1.000000	97754035	-0.005326
247826723	589733105.000000	30645486	10000.000000	23867	59793	1.000000	24378	58848	1.000000	99408502	-0.008676
247845550	589740848.000000	30654218	10000.000000	23828	60294	1.000000	24472	59208	1.000000	101062352	-0.008401
247812846	589853498.000000	30654635	10000.000000	23788	60124	1.000000	24275	59638	1.000000	102712759	-0.007724
247820982	589756153.000000	30656026	10000.000000	23668	59553	1.000000	24247	59946	1.000000	104359540	-0.006944
247831633	589796921.000000	30653009	10000.000000	23515	59935	1.000000	24518	59154	1.000000	106003010	-0.003896
247818528	589814339.000000	30664751	10000.000000	23816	59743	1.000000	24402	59697	1.000000	107645049	-0.003741
247815692	589762415.000000	30660442	10000.000000	23788	59670	1.000000	24431	59405	1.000000	109284967	-0.006542
247833869	589756038.000000	30652738	10000.000000	23703	59676	1.000000	24229	59009	1.000000	110919766	-0.003767
247833634	589764632.000000	30655880	10000.000000	23841	59451	1.000000	24432	58816	1.000000	112554168	-0.003852
247818610	589826151.000000	30657945	10000.000000	23831	60153	1.000000	24328	59179	1.000000	114186145	-0.003991
247826252	589846716.000000	30651593	10000.000000	23765	59741	1.000000	24295	59466	1.000000	115816478	-0.003524
247795270	589822144.000000	30653604	10000.000000	23678	60251	1.000000	24352	59093	1.000000	117443788	-0.003066
247820781	589838047.000000	30638880	10000.000000	23637	60148	1.000000	24318	59521	1.000000	119066226	-0.003277
247819239	589750684.000000	30654247	10000.000000	23818	59751	1.000000	24384	58827	1.000000	120688532	-0.003031
247823461	589741434.000000	30649353	10000.000000	23843	59950	1.000000	24574	59220	1.000000	122308870	-0.004016
247832846	589824950.000000	30657962	10000.000000	23601	59730	1.000000	24309	59082	1.000000	123925926	-0.003701
247829371	589814228.000000	30651790	10000.000000	23755	59848	1.000000	24266	59205	1.000000	125540315	-0.004692
247811972	589874256.000000	30656255	10000.000000	23856	59828	1.000000	24377	59338	1.000000	127152210	-0.003551
247821173	589816169.000000	30653727	10000.000000	23842	59969	1.000000	24293	59263	1.000000	128759962	-0.004973
247813638	589836023.000000	30662116	10000.000000	23574	59882	1.000000	24259	59728	1.000000	130366893	-0.004973
247819649	589785648.000000	30665180	10000.000000	23699	59727	1.000000	24482	58903	1.000000	131969758	-0.004874
247844159	589741434.000000	30661293	10000.000000	23742	59325	1.000000	24510	59260	1.000000	133572038	-0.003367
247815209	589747796.000000	30643600	10000.000000	23765	59796	1.000000	24258	59207	1.000000	135170681	-0.003139
247811230	589786862.000000	30659913	10000.000000	23812	59754	1.000000	24432	59279	1.000000	136768066	-0.002482
247806796	589866436.000000	30656793	10000.000000	23773	59737	1.000000	24551	59527	1.000000	138365060	-0.001803
247821481	589873244.000000	30659714	10000.000000	23678	59921	1.000000	24255	59099	1.000000	139957167	-0.001460
247809703	589887551.000000	30651589	10000.000000	23830	59873	1.000000	24386	59665	1.000000	141549640	-0.001585
247820863	589807493.000000	30649801	10000.000000	23614	60178	1.000000	24134	59281	1.000000	143136150	-0.002421
247814033	589821699.000000	30645686	10000.000000	23959	59850	1.000000	24132	59591	1.000000	144723601	-0.002563
247822529	589807319.000000	30652875	10000.000000	23754	59651	1.000000	24498	59412	1.000000	146307318	-0.002436
247831564	589796147.000000	30657908	10000.000000	23821	59994	1.000000	24294	59596	1.000000	147888726	-0.002425
247813457	589779812.000000	30654753	10000.000000	23866	59781	1.000000	24261	59770	1.000000	149466716	-0.002188
247828042	589794293.000000	30656501	10000.000000	23599	59468	1.000000	24385	59410	1.000000	151043581	-0.002474
247822003	589850076.000000	30650895	10000.000000	23621	60123	1.000000	24207	59694	1.000000	152618042	-0.002514
247843259	589766977.000000	30648855	10000.000000	23780	59855	1.000000	24502	59187	1.000000	154188026	-0.002453
247837618	589787318.000000	30653214	10000.000000	23713	60195	1.000000	24386	59237	1.000000	155757661	-0.002482
247818799	589850250.000000	30656651	10000.000000	23839	60042	1.000000	24474	59343	1.000000	157324526	-0.002138
247829535	589767337.000000	30654855	10000.000000	23859	59397	1.000000	24438	59279	1.000000	158889455	-0.002050
247832676	589790987.000000	30659267	10000.000000	23630	59939	1.000000	24308	59171	1.000000	160456083	-0.001943
247814670	589768108.000000	30653713	10000.000000	23653	60034	1.000000	24396	58940	1.000000	162014033	-0.001797
247836492	589768812.000000	30659053	10000.000000	23864	60069	1.000000	24494	59584	1.000000	163572692	-0.001498
247807069	589758599.000000	30660304	10000.000000	23835	59723	1.000000	24442	59720	1.000000	165126481	-0.001271
247839268	589798052.000000	30658338	10000.000000	23689	59569	1.000000	24307	59206	1.000000	166676932	-0.001260
247822524	589794638.000000	30661427	10000.000000	23598	60320	1.000000	24609	59648	1.000000	168226675	-0.000862
247837647	589753771.000000	30657546	10000.000000	23723	59980	1.000000	24581	59254	1.000000	169775762	-0.000284
247817800	589788493.000000	30666369	10000.000000	23811	59621	1.000000	24218	59153	1.000000	171322612	-0.000405
npatches	nstrain	runtime	dt	init_x	init_y	init_y_blood	init_z	init_S	beta0	beta1	beta2	beta3	mean_beta	B	d	delta	delta_blood	b[0]	mut	m	CTL	c	g	epsilon	k	het	lambda	rho	omega	x_max	patch.dyna	DELTA	A	VA
10000	1	100.000000	0.000100	21900	9499	5000000	0.001000	10000000	2.540512	3.005115	2.582749	4.827469	4	8000000000.000000	0.010000	1.000000	1.000000	800000	0.000050	0.048000	1	0.001000	1.000000	25.000000	3.000000	0.500000	0.001000	0.001000	0.010000	31987	0	10.000000	7.000000	1.000000
sus	inf	inf_blood	z	x[0]	y[0][0]	z[0]	x[1]	y[1][0]	z[1]	S[0]	synchrony
219000000	94990000.000000	5000000	10.000000	21900	9499	0.001000	21900	9499	0.001000	10000000	0.000000
307814033	77127002.000000	4008568	10000.000000	31296	7192	1.000000	31105	7389	1.000000	10307017	0.000000
309367492	66690752.000000	3467658	10000.000000	31304	6265	1.000000	31368	6374	1.000000	10571273	0.000000
310610602	58784671.000000	3058784	10000.000000	31556	5584	1.000000	31362	5601	1.000000	10800563	0.000000
311546047	52568036.000000	2731591	10000.000000	31422	4924	1.000000	31490	5098	1.000000	11002270	0.000000
312330614	47553980.000000	2471128	10000.000000	31543	4514	1.000000	31393	4470	1.000000	11183043	0.000000
312977265	43421941.000000	2255338	10000.000000	31516	3945	1.000000	31394	4196	1.000000	11346199	0.000000
313511290	39965095.000000	2078160	10000.000000	31817	3752	1.000000	31707	3944	1.000000	11494920	0.000000
313970247	37035891.000000	1923304	10000.000000	31749	3398	1.000000	31584	3606	1.000000	11630120	0.000000
314344957	34531813.000000	1796976	10000.000000	31417	3255	1.000000	31570	3279	1.000000	11754957	0.000000
314700431	32390428.000000	1684885	10000.000000	31797	3102	1.000000	31516	3040	1.000000	11870085	0.000000
314980666	30494459.000000	1586437	10000.000000	32004	2796	1.000000	31696	2992	1.000000	11977317	0.000000
315249270	28814026.000000	1497590	10000.000000	31898	2738	1.000000	31568	2794	1.000000	12077017	0.000000
315507235	27308634.000000	1417901	10000.000000	31766	2631	1.000000	31490	2639	1.000000	12171118	0.000000
315721398	25968637.000000	1348311	10000.000000	31701	2443	1.000000	31418	2560	1.000000	12259795	0.000000
315915094	24748597.000000	1286062	10000.000000	31716	2317	1.000000	31654	2374	1.000000	12343146	0.000000
316070236	23655344.000000	1228795	10000.000000	31748	2190	1.000000	31639	2349	1.000000	12421230	0.000000
316231564	22659497.000000	1177487	10000.000000	31986	2144	1.000000	31666	2144	1.000000	12495074	0.000000
316371512	21741690.000000	1129564	10000.000000	31571	1996	1.000000	31759	2076	1.000000	12565522	0.000000
316500073	20904454.000000	1088239	10000.000000	31822	1977	1.000000	31871	2059	1.000000	12632678	0.000000
316645822	20155434.000000	1045786	10000.000000	31797	1948	1.000000	31634	1940	1.000000	12695938	0.000000
316714955	19440445.000000	1009789	10000.000000	31777	1895	1.000000	32035	1831	1.000000	12756128	0.000000
316859033	18783188.000000	976435	10000.000000	31994	1776	1.000000	31632	1808	1.000000	12813573	0.000000
316947611	18171590.000000	942832	10000.000000	31834	1698	1.000000	31615	1709	1.000000	12868723	0.000000
317027904	17599947.000000	913272	10000.000000	31822	1620	1.000000	31829	1601	1.000000	12921464	0.000000
317130189	17060407.000000	887681	10000.000000	31751	1605	1.000000	31926	1691	1.000000	12971799	0.000000
317216027	16571860.000000	860340	10000.000000	31964	1575	1.000000	31872	1577	1.000000	13019899	0.000000
317269991	16108461.000000	836941	10000.000000	31537	1571	1.000000	31698	1604	1.000000	13065584	0.000000
317336849	15676977.000000	815299	10000.000000	31840	1461	1.000000	31761	1473	1.000000	13109864	0.000000
317427004	15269942.000000	794100	10000.000000	31903	1448	1.000000	32000	1500	1.000000	13152285	0.000000
317472235	14869539.000000	773271	10000.000000	32064	1436	1.000000	31657	1377	1.000000	13192798	0.000000
317533394	14499561.000000	753027	10000.000000	31775	1354	1.000000	31789	1393	1.000000	13232192	0.000000
317591483	14167701.000000	736962	10000.000000	32003	1307	1.000000	31987	1300	1.000000	13269780	0.000000
317641023	13859625.000000	719595	10000.000000	31818	1338	1.000000	31633	1393	1.000000	13305983	0.000000
317683280	13567275.000000	705791	10000.000000	31688	1271	1.000000	31635	1261	1.000000	13340673	0.000000
317735789	13288493.000000	690369	10000.000000	32085	1277	1.000000	31664	1257	1.000000	13374664	0.000000
317790745	13008884.000000	676157	10000.000000	32070	1232	1.000000	31948	1309	1.000000	13407190	0.000000
317821226	12756318.000000	662425	10000.000000	31951	1304	1.000000	31777	1225	1.000000	13439103	0.000000
317851083	12512780.000000	650747	10000.000000	31833	1215	1.000000	31802	1249	1.000000	13470023	0.000000
317876106	12260789.000000	637149	10000.000000	31813	1140	1.000000	31678	1155	1.000000	13499729	0.000000
317905671	12030687.000000	625010	10000.000000	31813	1192	1.000000	32091	1137	1.000000	13528287	-1.#IND00
317948497	11816090.000000	614475	10000.000000	32036	1080	1.000000	31748	1102	1.000000	13556380	0.160000
317990999	11617908.000000	603725	10000.000000	31640	1076	1.000000	32030	1045	1.000000	13583325	0.230248
318036821	11420581.000000	595477	10000.000000	31916	1145	1.000000	31932	1071	1.000000	13609504	0.288882
318060203	11229064.000000	585005	10000.000000	32043	1024	1.000000	31645	1065	1.000000	13634477	0.416700
318097576	11043637.000000	574609	10000.000000	31867	942	1.000000	32042	1048	1.000000	13659357	0.525510
318121813	10871904.000000	564637	10000.000000	32002	965	1.000000	31761	1055	1.000000	13683184	0.598937
318156965	10688336.000000	555244	10000.000000	31691	1000	1.000000	32193	1020	1.000000	13705956	0.649478
318183425	10517838.000000	546490	10000.000000	31779	990	1.000000	31830	1010	1.000000	13728348	0.695577
318188112	10367412.000000	539202	10000.000000	31881	1004	1.000000	31904	1008	1.000000	13749723	0.730379
318194069	10231430.000000	531616	10000.000000	31921	1009	1.000000	31856	1008	1.000000	13770765	0.759147
318235822	10087075.000000	525024	10000.000000	32063	958	1.000000	32031	956	1.000000	13790997	0.778929
318240262	9960689.000000	517071	10000.000000	32160	994	1.000000	31806	946	1.000000	13811184	0.798801
318285144	9818250.000000	509755	10000.000000	31867	888	1.000000	31904	888	1.000000	13830867	0.814057
318311862	9679374.000000	502408	10000.000000	31974	919	1.000000	31810	936	1.000000	13849548	0.825785
318305719	9549615.000000	495558	10000.000000	32217	964	1.000000	31907	920	1.000000	13867668	0.833988
318345118	9430019.000000	489019	10000.000000	31946	905	1.000000	31973	875	1.000000	13885236	0.847735
318377743	9300594.000000	483941	10000.000000	31875	850	1.000000	31768	902	1.000000	13902248	0.859751
318372075	9182294.000000	478665	10000.000000	31974	920	1.000000	31698	879	1.000000	13919083	0.867809
318395875	9076513.000000	471527	10000.000000	31975	798	1.000000	31735	873	1.000000	13935255	0.876561
318425221	8968806.000000	465032	10000.000000	32210	840	1.000000	32042	885	1.000000	13950950	0.883367
318426297	8855655.000000	460727	10000.000000	31837	848	1.000000	31975	825	1.000000	13965897	0.892054
318453554	8766345.000000	455307	10000.000000	31870	821	1.000000	31901	872	1.000000	13980706	0.897317
318476399	8663070.000000	451851	10000.000000	31778	761	1.000000	31787	786	1.000000	13995029	0.903124
318505949	8568385.000000	445433	10000.000000	31830	840	1.000000	31995	771	1.000000	14008913	0.907754
318519245	8484645.000000	439952	10000.000000	31793	805	1.000000	31801	818	1.000000	14022037	0.912340
318500361	8390275.000000	437392	10000.000000	31772	809	1.000000	31772	781	1.000000	14035038	0.916663
318518343	8307810.000000	431241	10000.000000	31683	799	1.000000	31851	782	1.000000	14047673	0.919434
318553789	8220726.000000	428200	10000.000000	31832	768	1.000000	31798	790	1.000000	14059872	0.922996
318543579	8154656.000000	423258	10000.000000	31785	792	1.000000	32177	744	1.000000	14071485	0.926174
318582713	8057049.000000	418026	10000.000000	31719	779	1.000000	31877	795	1.000000	14082939	0.929048
318567638	7977370.000000	415811	10000.000000	31917	795	1.000000	32002	765	1.000000	14094269	0.931933
318623704	7900007.000000	410066	10000.000000	32075	745	1.000000	31838	779	1.000000	14105345	0.933921
318588850	7842252.000000	406908	10000.000000	31865	759	1.000000	31891	724	1.000000	14115983	0.936255
318620536	7771043.000000	405392	10000.000000	31812	718	1.000000	31862	772	1.000000	14126592	0.938167
318623807	7705922.000000	400124	10000.000000	31905	656	1.000000	31852	695	1.000000	14136910	0.940257
318624667	7640032.000000	395782	10000.000000	31842	736	1.000000	31820	734	1.000000	14146634	0.941446
318646348	7562277.000000	392963	10000.000000	31994	760	1.000000	31894	677	1.000000	14156044	0.942962
318652238	7496095.000000	389514	10000.000000	31888	703	1.000000	32105	704	1.000000	14165285	0.944181
318677530	7446961.000000	386517	10000.000000	31921	699	1.000000	31789	727	1.000000	14174171	0.945896
318676127	7384366.000000	384277	10000.000000	31949	734	1.000000	31796	711	1.000000	14183018	0.947249
318693699	7320420.000000	380949	10000.000000	31756	682	1.000000	31995	717	1.000000	14191723	0.948451
318688262	7267610.000000	377776	10000.000000	31885	679	1.000000	31823	762	1.000000	14199829	0.949564
318709384	7213402.000000	375062	10000.000000	31936	671	1.000000	32130	741	1.000000	14207727	0.950686
318713856	7143395.000000	370779	10000.000000	31885	707	1.000000	31988	609	1.000000	14214874	0.952135
318733025	7081841.000000	369032	10000.000000	32048	625	1.000000	31865	688	1.000000	14222628	0.953072
318737890	7042762.000000	367333	10000.000000	31868	646	1.000000	31858	706	1.000000	14229677	0.954203
318765678	6980787.000000	364393	10000.000000	32036	674	1.000000	31997	711	1.000000	14236763	0.955323
318748863	6925755.000000	359962	10000.000000	31910	656	1.000000	32042	700	1.000000	14243515	0.956097
318756796	6876024.000000	357210	10000.000000	32092	611	1.000000	32126	587	1.000000	14250267	0.956815
318754273	6827562.000000	354196	10000.000000	32091	649	1.000000	31954	645	1.000000	14256843	0.957620
318791609	6778581.000000	352167	10000.000000	32033	640	1.000000	32103	659	1.000000	14263176	0.958420
318799502	6733805.000000	349883	10000.000000	31896	642	1.000000	31886	679	1.000000	14269072	0.959263
318782608	6686254.000000	347636	10000.000000	31981	617	1.000000	31925	677	1.000000	14274927	0.960004
318808263	6643796.000000	345427	10000.000000	32061	600	1.000000	31898	672	1.000000	14280761	0.960461
318807112	6591585.000000	342418	10000.000000	31843	603	1.000000	31846	648	1.000000	14286205	0.960874
318801774	6549373.000000	340858	10000.000000	31904	602	1.000000	31970	632	1.000000	14291539	0.961452
318817328	6504850.000000	337838	10000.000000	31931	575	1.000000	31843	638	1.000000	14296452	0.962059
318822095	6457390.000000	335843	10000.000000	31899	558	1.000000	31849	580	1.000000	14301298	0.962662
318856232	6425833.000000	335080	10000.000000	31916	601	1.000000	32039	608	1.000000	14305775	0.963238
npatches	nstrain	runtime	dt	init_x	init_y	init_y_blood	init_z	init_S	beta0	beta1	beta2	beta3	mean_beta	B	d	delta	delta_blood	b[0]	mut	m	CTL	c	g	epsilon	k	het	lambda	rho	omega	x_max	patch.dyna	DELTA	A	VA
10000	1	100.000000	0.000100	21900	9499	5000000	0.001000	10000000	5.808087	5.015387	4.043514	2.201160	4	8000000000.000000	0.010000	1.000000	1.000000	800000	0.000050	0.048000	1	0.001000	1.000000	25.000000	4.000000	0.500000	0.001000	0.001000	0.010000	31987	0	10.000000	7.000000	1.000000
sus	inf	inf_blood	z	x[0]	y[0][0]	z[0]	x[1]	y[1][0]	z[1]	S[0]	synchrony
219000000	94990000.000000	5000000	10.000000	21900	9499	0.001000	21900	9499	0.001000	10000000	0.000000
314811738	30793544.000000	1603026	10000.000000	31176	3224	1.000000	31407	3220	1.000000	10197181	0.000000
318004038	11205079.000000	583722	10000.000000	31728	1222	1.000000	31829	1169	1.000000	10258522	0.000000
319183211	4186291.000000	217527	10000.000000	31834	451	1.000000	31778	450	1.000000	10271732	0.000000
319608375	1579221.000000	82630	10000.000000	31849	170	1.000000	31894	155	1.000000	10267207	0.000000
319790461	599790.000000	31553	10000.000000	31772	74	1.000000	31949	64	1.000000	10255625	0.000000
319809011	228518.000000	11831	10000.000000	32107	29	1.000000	32152	13	1.000000	10241570	0.000000
319846100	87407.000000	4572	9953.954061	32032	13	1.000000	32003	13	1.000000	10226935	0.000000
319868626	46193.000000	2439	7355.936600	32087	10	0.776078	31948	4	0.996268	10212164	0.000000
319873854	51022.000000	2604	7328.985976	31955	6	0.903907	32006	5	0.533192	10197115	0.000000
319880194	49814.000000	2651	7156.379898	32070	4	0.639653	32087	5	0.997684	10182168	0.000000
319877950	49849.000000	2628	7309.979714	32099	3	0.918370	31901	4	0.843757	10167050	0.000000
319857620	50201.000000	2670	7241.029083	32041	5	0.861145	32083	4	0.911727	10152328	0.000000
319860237	49482.000000	2642	7206.265295	31862	5	0.902477	31902	5	0.980336	10137492	0.000000
319861381	50394.000000	2561	7244.238326	32180	9	0.999937	32056	5	0.999965	10122515	0.000000
319869741	49419.000000	2659	7158.833189	32047	4	0.917838	32085	0	0.235848	10107717	0.000000
319854862	50009.000000	2578	7200.691513	31946	6	0.771387	32092	6	0.562943	10092600	0.000000
319875676	49567.000000	2634	7227.636570	31951	4	0.691470	32012	5	0.974500	10077610	0.000000
319864292	49910.000000	2540	7154.871093	32161	7	0.983679	31991	5	0.844980	10062995	0.000000
319863803	49914.000000	2613	7223.172021	31991	1	0.901160	31802	2	0.981625	10048018	0.000000
319838133	49798.000000	2616	7262.133504	32010	5	0.954141	31833	5	0.993993	10033239	0.000000
319886919	49958.000000	2652	7292.125052	31797	3	0.949300	31892	4	0.750174	10018493	0.000000
319861340	49671.000000	2561	7197.253088	31901	5	0.404633	31844	10	0.724798	10003646	0.000000
319852735	49990.000000	2582	7259.548940	32078	4	0.479651	31991	10	0.969453	9988783	0.000000
319866436	50178.000000	2626	7274.210895	32072	2	0.871152	31967	3	0.947793	9974147	0.000000
319872361	49629.000000	2608	7208.806933	31794	7	0.990796	31979	4	0.696734	9959553	0.000000
319846802	50303.000000	2611	7303.867222	32065	7	0.803584	31920	3	0.970415	9944368	0.000000
319878173	49625.000000	2593	7212.891427	31897	7	0.874908	31912	5	0.637799	9929743	0.000000
319886327	50419.000000	2599	7237.871455	32029	3	0.992538	31831	7	0.978406	9915075	0.000000
319885838	48892.000000	2617	7168.849597	32061	3	0.996309	31988	2	0.963136	9900519	0.000000
319876975	50450.000000	2526	7216.829769	32067	3	0.923647	31947	10	0.733431	9885993	0.000000
319864520	49810.000000	2646	7279.916101	32030	6	0.939993	31986	5	0.885526	9871437	0.000000
319872159	50016.000000	2602	7242.226604	32130	3	0.828291	32081	6	0.679282	9856718	0.000000
319868185	49210.000000	2537	7166.475803	32178	8	0.786680	32079	3	0.995897	9842164	0.000000
319866979	51054.000000	2695	7313.910271	31938	6	0.908180	31973	1	0.545842	9827544	0.000000
319875895	49325.000000	2612	7101.942512	32145	11	0.582978	31871	6	0.450112	9812780	0.000000
319877030	50170.000000	2585	7337.027074	32164	9	0.996884	32034	6	0.990207	9798369	0.000000
319863484	49657.000000	2530	7265.684615	32063	6	0.888191	32065	11	0.911985	9783741	0.000000
319850875	49854.000000	2631	7236.965314	32038	2	0.957298	32008	6	0.705790	9769376	0.000000
319848934	50443.000000	2682	7260.533438	32257	4	0.434580	32132	4	0.999055	9754978	0.000000
319878066	50375.000000	2666	7286.985283	32151	2	0.839191	31904	7	0.920257	9740599	-1.#IND00
319870773	50023.000000	2639	7262.875603	31937	6	0.855078	31961	5	0.773734	9726288	-1.#IND00
319841098	49574.000000	2546	7217.577704	32156	5	0.995608	31624	8	0.972465	9712002	0.011550
319858857	50597.000000	2647	7235.329618	31970	1	0.281029	31833	8	0.802874	9697776	0.005035
319854969	49460.000000	2561	7221.484272	31918	13	0.337327	31833	7	0.763442	9683393	0.018172
319870940	49985.000000	2549	7154.128908	31927	9	0.772149	32293	0	0.680632	9668982	0.013215
319857268	49202.000000	2662	7207.858918	31898	7	0.993308	31855	11	0.746323	9654716	0.012330
319852992	50390.000000	2690	7284.417702	32145	3	0.609094	32008	4	0.989624	9640397	0.011702
319865136	50683.000000	2565	7254.315901	32072	4	0.626278	32007	8	0.817024	9626242	0.007663
319869708	50544.000000	2558	7270.560199	31965	7	0.912492	31889	3	0.935728	9612070	0.004984
319859454	49657.000000	2562	7245.359103	31855	3	0.957445	31866	2	0.650174	9597818	0.006458
319877928	51012.000000	2707	7328.048587	31990	6	0.999883	31994	4	0.976735	9583396	0.006721
319881379	49355.000000	2539	7128.190618	32189	7	0.988532	31888	7	0.876258	9569324	0.006242
319856843	50124.000000	2645	7265.778150	32075	1	0.761116	31818	3	0.954753	9555094	0.006734
319862865	50554.000000	2606	7236.436741	32056	9	0.837144	32086	9	0.917207	9540795	0.008482
319857101	49531.000000	2589	7138.991149	31671	6	0.370673	31838	4	0.285748	9526716	0.007156
319872468	49643.000000	2504	7226.441158	31969	5	0.995301	31733	4	0.956696	9512682	0.004930
319861464	50484.000000	2529	7280.520418	32087	3	0.848892	31736	2	0.472548	9498692	0.004890
319885870	50104.000000	2642	7220.175594	32038	9	0.506776	31865	5	0.233921	9484598	0.004826
319863001	49267.000000	2613	7163.615109	31784	3	0.711156	31889	5	0.440014	9470430	0.004173
319860384	50116.000000	2552	7281.537125	31998	7	0.854714	31962	4	0.607046	9456366	0.003257
319866050	50130.000000	2472	7301.029431	31964	6	0.124846	31839	2	0.451456	9442322	0.002487
319872434	49359.000000	2499	7173.006508	32203	7	0.903171	31851	5	0.711787	9428559	0.002454
319867635	51041.000000	2613	7277.125404	31922	6	0.895608	31986	9	0.899931	9414567	0.003223
319879355	49525.000000	2394	7167.202251	32144	7	0.999674	31969	5	0.658240	9400714	0.002436
319852470	50586.000000	2695	7339.528475	31886	1	0.784050	32281	3	0.977991	9386809	0.002422
319869257	50340.000000	2629	7241.901531	31932	6	0.830409	32029	5	0.878962	9372899	0.005088
319877422	49432.000000	2566	7163.111283	31925	9	0.800366	32204	2	0.933422	9358910	0.004832
319875240	50301.000000	2505	7194.267601	31953	8	0.580626	32088	10	0.463926	9345148	0.005147
319871913	50263.000000	2625	7323.508272	31807	6	0.959925	31911	4	0.843053	9331516	0.004968
319873313	50476.000000	2556	7264.443585	32019	2	0.899608	31897	5	0.988889	9317709	0.003775
319864988	50221.000000	2644	7217.848655	31874	4	0.850705	32048	9	0.958677	9304087	0.003861
319884098	49378.000000	2552	7270.290070	31887	6	0.838347	31874	5	0.324870	9290229	0.003703
319835661	50318.000000	2665	7199.004454	31766	2	0.910821	31938	2	0.679984	9276438	0.003796
319864050	49747.000000	2577	7193.530560	32087	3	0.598557	31729	3	0.998529	9262712	0.003572
319842716	50796.000000	2619	7329.379997	31957	12	0.878553	31950	5	0.826686	9248926	0.003392
319870241	49666.000000	2610	7116.757623	32000	1	0.290050	31952	1	0.958696	9235254	0.003055
319859794	49715.000000	2561	7273.462989	32264	8	0.773771	32010	5	0.967927	9221639	0.003448
319850585	50449.000000	2551	7260.113834	31915	6	0.869776	31735	4	0.990758	9207958	0.004261
319848538	49430.000000	2509	7315.829778	31984	4	0.820103	31734	8	0.984870	9194293	0.003690
319853327	50274.000000	2598	7311.758709	32249	5	0.891818	32066	4	0.813010	9180607	0.003908
319874993	49578.000000	2574	7157.510540	31773	5	0.828451	31715	6	0.912109	9167109	0.004780
319855559	49750.000000	2612	7237.902511	32106	4	0.900063	32013	8	0.995933	9153445	0.003384
319860995	50187.000000	2618	7262.981881	31921	10	0.998765	31840	2	0.330877	9139917	0.003251
319862526	49740.000000	2559	7126.842754	32116	10	0.884257	31948	5	0.528853	9126611	0.003235
319877217	49328.000000	2668	7243.760040	31992	11	0.533073	31890	3	0.767756	9113129	0.002816
319885328	49719.000000	2548	7189.931251	31726	10	0.997725	32044	9	0.932017	9099593	0.002445
319875770	49951.000000	2601	7204.488727	32095	2	0.545501	31981	6	0.720808	9086273	0.001835
319874395	50169.000000	2709	7258.411948	32180	1	0.994158	31933	4	0.835571	9072777	0.001815
319881311	49835.000000	2637	7322.685996	31948	10	0.886957	32029	3	0.836043	9059281	0.001812
319876686	49650.000000	2586	7217.965452	32050	4	0.822307	31857	5	0.588105	9045800	0.001665
319849778	49998.000000	2643	7274.289946	31883	6	0.203887	31935	7	0.989282	9032619	0.001648
319839704	49697.000000	2514	7204.766320	31968	8	0.931881	31881	11	0.670791	9019171	0.001687
319859637	49745.000000	2620	7227.296280	32062	2	0.575512	31947	1	0.606094	9005872	0.001539
319875104	49851.000000	2533	7203.871239	31873	2	0.495563	31830	4	0.171691	8992688	0.001594
319866753	50449.000000	2667	7248.426549	31997	4	0.926421	31954	5	0.705329	8979274	0.001860
319856685	49721.000000	2513	7208.841651	31929	2	0.715439	32067	5	0.965190	8965908	0.002440
319863564	49800.000000	2573	7242.347308	32050	5	0.462670	31980	3	0.767051	8952913	0.002454
319865782	50060.000000	2539	7331.975339	32277	8	0.814219	31876	5	0.473081	8939697	0.002456
319866163	50112.000000	2563	7173.762600	31926	5	0.666292	32129	6	0.450688	8926427	0.002848
npatches	nstrain	runtime	dt	init_x	init_y	init_y_blood	init_z	init_S	beta0	beta1	beta2	beta3	mean_beta	B	d	delta	delta_blood	b[0]	mut	m	CTL	c	g	epsilon	k	het	lambda	rho	omega	x_max	patch.dyna	DELTA	A	VA
10000	1	100.000000	0.000100	21900	9499	5000000	0.001000	10000000	2.708235	4.995898	4.162157	2.157354	4	8000000000.000000	0.010000	1.000000	1.000000	800000	0.000050	0.048000	1	0.001000	1.000000	25.000000	5.000000	0.500000	0.001000	0.001000	0.010000	31987	0	10.000000	7.000000	1.000000
sus	inf	inf_blood	z	x[0]	y[0][0]	z[0]	x[1]	y[1][0]	z[1]	S[0]	synchrony
219000000	94990000.000000	5000000	10.000000	21900	9499	0.001000	21900	9499	0.001000	10000000	0.000000
317651062	12681203.000000	659955	10000.000000	32023	1188	1.000000	31835	1301	1.000000	10136453	0.000000
319543833	1893892.000000	98697	10000.000000	31774	158	1.000000	32127	190	1.000000	10144012	0.000000
319809884	286342.000000	14817	10000.000000	31966	31	1.000000	31877	19	1.000000	10132363	0.000000
319836367	45594.000000	2427	8676.308408	31913	4	0.353754	32139	6	1.000000	10117907	0.000000
319864709	50917.000000	2548	5329.505403	32132	3	0.453666	32108	1	0.876988	10102950	0.000000
319860270	42669.000000	2166	5756.123458	31992	2	0.844343	31757	7	0.199429	10087881	0.000000
319852932	46114.000000	2453	6047.387279	31890	8	0.907876	32086	3	0.886831	10072795	0.000000
319886649	45454.000000	2401	5706.525241	32036	5	0.783098	31858	6	0.973520	10057939	0.000000
319869313	45321.000000	2345	5881.635845	31914	2	0.379976	31821	3	0.467277	10043003	0.000000
319863243	45808.000000	2321	5704.692373	31710	3	0.424021	32236	5	0.774425	10028202	0.000000
319872646	45810.000000	2295	5863.236835	31943	6	0.119069	32018	10	0.946540	10013514	0.000000
319865959	45318.000000	2323	5715.355345	31946	6	0.595317	31803	2	0.902209	9998595	0.000000
319869754	45255.000000	2401	5872.425579	31927	2	0.708040	32021	5	0.249133	9983704	0.000000
319867492	45990.000000	2446	5873.193796	31831	4	0.842796	32028	1	0.447697	9968778	0.000000
319846962	45487.000000	2373	5806.107838	31865	3	0.262288	31840	2	0.266383	9954180	0.000000
319851030	44825.000000	2249	5825.731782	31840	9	0.422195	32024	4	0.873928	9939249	0.000000
319862104	45466.000000	2365	5807.410022	32014	0	0.451426	31948	3	0.362980	9924641	0.000000
319880384	45236.000000	2300	5754.257813	31947	6	0.726288	32082	3	0.594722	9910099	0.000000
319858783	45266.000000	2401	5916.295820	31935	4	0.715224	31883	5	0.452205	9895494	0.000000
319866661	45440.000000	2400	5792.461988	31939	5	0.231252	31898	1	0.416879	9880884	0.000000
319859627	45077.000000	2320	5755.805115	31999	4	0.136342	32097	5	0.078203	9866304	0.000000
319868990	44905.000000	2473	5822.079849	31873	4	0.751017	31788	6	0.701970	9851733	0.000000
319875060	45740.000000	2409	5816.917606	32020	5	0.286136	31870	7	0.133468	9837181	0.000000
319843169	45536.000000	2297	5864.041861	32193	3	0.653322	31933	3	0.369912	9822396	0.000000
319884903	45455.000000	2333	5758.120245	32058	1	0.758946	31874	1	0.281353	9807854	0.000000
319879608	44774.000000	2302	5758.171958	32057	2	0.066351	32011	5	0.943972	9793194	0.000000
319880408	45315.000000	2375	5817.371051	32041	5	0.453645	31822	4	0.763535	9778895	0.000000
319862303	45362.000000	2351	5851.182323	31728	5	0.393658	32081	4	0.761410	9764417	0.000000
319862289	45453.000000	2303	5738.384804	31936	2	0.473487	31912	4	0.620351	9750088	0.000000
319880459	45413.000000	2376	5804.381146	31919	5	0.271978	31894	3	0.872469	9735657	0.000000
319858506	45501.000000	2366	5738.478332	32073	8	0.622423	32084	0	0.744717	9721253	0.000000
319900170	44670.000000	2323	5709.030025	31886	2	0.613266	31736	13	0.414871	9706820	0.000000
319868786	45832.000000	2423	5972.859108	32008	4	0.054851	31857	3	0.988553	9692379	0.000000
319871667	44942.000000	2355	5738.517043	31981	5	0.085904	31792	6	0.798214	9678085	0.000000
319857306	45576.000000	2305	5843.857455	31975	4	0.453468	31878	1	0.439749	9663602	0.000000
319873604	45463.000000	2403	5720.995730	31841	6	0.673269	31932	2	0.381796	9649378	0.000000
319871965	44959.000000	2386	5749.651652	32054	6	0.967459	31931	7	0.805963	9634925	0.000000
319855798	45774.000000	2320	5865.305485	31950	3	0.704897	32047	4	0.497911	9620473	0.000000
319869971	45480.000000	2343	5881.604930	31994	5	0.702809	31940	8	0.937478	9606376	0.000000
319876500	45093.000000	2341	5760.970156	32189	0	0.643192	31829	5	0.771941	9592045	-1.#IND00
319861941	45807.000000	2333	5805.781021	31975	3	0.273322	32081	0	0.059123	9577757	-1.#IND00
319849987	45025.000000	2385	5774.663448	32015	5	0.710152	31898	7	0.467365	9563482	-1.#IND00
319857717	45934.000000	2366	5869.024736	32046	5	0.509740	31969	5	0.438655	9549001	0.004450
319866800	45506.000000	2415	5788.269372	31843	2	0.218053	31984	7	0.848541	9534849	-0.005977
319872440	45516.000000	2298	5826.596505	31951	2	0.135252	31817	5	0.692993	9520434	-0.002289
319865259	45731.000000	2355	5827.136828	31928	1	0.249137	31998	3	0.672466	9506392	-0.004608
319878453	45852.000000	2266	5761.615396	32151	5	0.665787	32093	5	0.495403	9492364	-0.010130
319862489	45680.000000	2457	5816.290885	31862	9	0.153795	32052	1	0.186801	9478318	-0.008123
319857414	45293.000000	2375	5701.502874	32050	2	0.647542	31939	4	0.554642	9464138	-0.007465
319851824	45633.000000	2339	5769.472033	32030	9	0.886711	32077	4	0.572006	9449983	-0.006244
319868006	45216.000000	2355	5869.286947	31888	3	0.707716	31988	7	0.316578	9435878	-0.004266
319875815	45478.000000	2303	5917.873859	31724	4	0.649940	32128	7	0.713927	9422045	-0.004646
319856654	45568.000000	2367	5723.364685	32149	3	0.602624	31871	2	0.982927	9408046	-0.004896
319880015	45182.000000	2355	5763.723754	31926	2	0.641291	32072	2	0.833089	9394142	-0.001913
319854011	46034.000000	2365	5865.659910	31840	5	0.142418	31977	6	0.970240	9380477	-0.000668
319878065	44912.000000	2301	5779.154397	32272	4	0.119286	31840	8	0.564287	9366829	-0.000828
319853887	45611.000000	2377	5884.792886	32114	6	0.650904	31891	8	0.991459	9353035	-0.000990
319863170	45317.000000	2278	5773.055914	31778	4	0.050545	31965	6	0.471694	9339096	-0.001220
319864855	44905.000000	2375	5773.175309	32039	5	0.391701	31811	6	0.923599	9325265	-0.000114
319859779	45216.000000	2363	5873.894906	31783	6	0.081544	31862	6	0.941269	9311460	-0.001062
319864646	45876.000000	2409	5915.690209	31866	3	0.918000	32234	1	0.291950	9297763	0.001770
319868981	45202.000000	2361	5746.559303	32210	4	0.798255	32279	7	0.956067	9284117	0.002212
319861121	45025.000000	2376	5865.378928	32102	7	0.637143	32086	5	0.348866	9270438	0.002445
319855570	45828.000000	2405	5854.658740	31838	6	0.914463	31866	3	0.668233	9256698	0.001850
319846113	45182.000000	2463	5741.711938	32057	6	0.974573	32133	8	0.926371	9242885	0.001781
319863667	45841.000000	2310	5860.284744	31909	7	0.810989	32011	6	0.913382	9229188	0.001770
319854990	45725.000000	2212	5870.823378	31893	2	0.165263	32148	2	0.858745	9215550	0.001806
319859530	44730.000000	2310	5697.737475	31711	8	0.971314	31852	2	0.461490	9202058	-0.000060
319846143	45199.000000	2423	5834.617584	31831	4	0.813337	32084	2	0.911706	9188370	-0.000814
319853415	45649.000000	2320	5771.685665	31820	1	0.242670	31800	4	0.987771	9174812	-0.000555
319871298	45001.000000	2417	5705.780681	32006	2	0.545158	31777	6	0.636889	9161199	-0.002016
319855771	44976.000000	2318	5829.773355	31940	2	0.092309	32168	1	0.659577	9147521	-0.002232
319848104	45501.000000	2335	5734.238162	31764	3	0.404744	31978	9	0.209401	9133888	-0.001845
319852707	45199.000000	2335	5807.953093	31972	5	0.330395	31854	6	0.011655	9120440	-0.001613
319848896	44362.000000	2367	5749.483853	32046	8	0.737418	31963	5	0.322586	9106875	-0.001126
319875070	45207.000000	2265	5858.444822	31714	2	0.258135	32028	2	0.028523	9093377	-0.001277
319862434	45797.000000	2462	5865.812921	31873	3	0.030367	32048	5	0.382826	9080032	-0.001243
319878771	45387.000000	2281	5805.554825	31978	4	0.069226	31876	4	0.845441	9066558	-0.000656
319871739	45511.000000	2369	5801.609680	31998	3	0.720546	32124	6	0.642512	9053056	-0.000655
319878110	45591.000000	2393	5914.846147	32050	4	0.825643	32128	3	0.361995	9039765	0.000572
319872063	44855.000000	2439	5693.868937	31919	6	0.932304	31971	3	0.203655	9026326	0.000372
319860395	45606.000000	2271	5826.027427	32033	6	0.501432	31609	4	0.191906	9012988	0.000317
319864633	45459.000000	2327	5806.455573	32120	2	0.674903	31944	6	0.454334	8999706	0.000343
319851952	45511.000000	2313	5852.020986	31946	3	0.549912	32142	5	0.444402	8986632	0.000406
319853833	45483.000000	2316	5762.945111	31992	2	0.489613	32180	6	0.916515	8973381	0.000333
319873231	45039.000000	2348	5773.466592	32175	5	0.257000	32260	2	0.957457	8960055	-0.000221
319864428	45303.000000	2333	5785.344914	31904	6	0.234988	31966	4	0.428055	8946997	-0.000049
319843766	45371.000000	2335	5888.145603	31861	9	0.047877	32233	6	0.667147	8933657	-0.000352
319858253	45742.000000	2317	5827.181610	32006	5	0.837613	32022	0	0.335327	8920371	-0.000911
319869758	44976.000000	2368	5855.026113	32099	5	0.536705	32009	6	0.873168	8907054	-0.000804
319875503	45441.000000	2367	5807.962417	31883	2	0.480060	31902	8	0.676240	8893883	-0.000841
319850663	45018.000000	2316	5758.488656	32109	7	0.661128	31826	2	0.305481	8880653	-0.001317
319864516	44755.000000	2332	5784.417372	31839	3	0.725527	31873	6	0.540171	8867400	-0.001090
319882503	44657.000000	2371	5807.138736	32126	3	0.375044	32212	7	0.134160	8854277	-0.000133
319885139	46465.000000	2376	5945.903542	32141	6	0.767641	32026	5	0.060866	8841236	-0.000758
319872067	45208.000000	2311	5755.687770	32055	5	0.319810	32047	0	0.853919	8828381	-0.000772
319843703	44473.000000	2323	5701.071336	32144	0	0.205232	31877	9	0.854550	8815255	-0.000765
319869047	45877.000000	2354	5897.874762	31825	3	0.739536	32114	5	0.341509	8802309	-0.000591
319847068	44409.000000	2279	5646.564667	31968	6	0.412951	32180	4	0.934408	8789354	-0.000653
npatches	nstrain	runtime	dt	init_x	init_y	init_y_blood	init_z	init_S	beta0	beta1	beta2	beta3	mean_beta	B	d	delta	delta_blood	b[0]	mut	m	CTL	c	g	epsilon	k	het	lambda	rho	omega	x_max	patch.dyna	DELTA	A	VA
10000	1	100.000000	0.000100	21900	9499	5000000	0.001000	10000000	4.795875	5.314434	3.877209	4.003247	4	8000000000.000000	0.010000	1.000000	1.000000	800000	0.000050	0.048000	1	0.001000	1.000000	25.000000	6.000000	0.500000	0.001000	0.001000	0.010000	31987	0	10.000000	7.000000	1.000000
sus	inf	inf_blood	z	x[0]	y[0][0]	z[0]	x[1]	y[1][0]	z[1]	S[0]	synchrony
219000000	94990000.000000	5000000	10.000000	21900	9499	0.001000	21900	9499	0.001000	10000000	0.000000
318974152	4898976.000000	256727	10000.000000	31798	492	1.000000	31776	505	1.000000	10096134	0.000000
319811028	279964.000000	14734	10000.000000	31974	33	1.000000	32134	27	1.000000	10087213	0.000000
319864144	30557.000000	1495	4031.995976	32124	2	0.259426	32018	3	0.423943	10072467	0.000000
319860333	52070.000000	2703	6172.284146	31836	8	0.118722	32276	7	0.853388	10057630	0.000000
319869119	43399.000000	2268	4072.805228	32163	4	0.846608	31861	5	0.963103	10042760	0.000000
319868614	40407.000000	2054	5007.192657	32046	3	0.596471	31929	2	0.222756	10027837	0.000000
319850624	44471.000000	2332	5005.018399	31792	6	0.433001	31897	3	0.802790	10013118	0.000000
319842348	42698.000000	2109	4589.441022	31894	2	0.109862	32177	6	0.187559	9998030	0.000000
319847740	42397.000000	2167	4822.659555	32158	2	0.584216	32028	2	0.379195	9983390	0.000000
319867849	43496.000000	2269	4878.913896	32074	7	0.871371	32136	8	0.058867	9968552	0.000000
319849206	43025.000000	2214	4664.060885	31837	7	0.209691	31804	5	0.853168	9953666	0.000000
319839836	42788.000000	2237	4846.259888	31879	4	0.196836	32056	6	0.416404	9938980	0.000000
319873742	42923.000000	2194	4783.831872	32203	4	0.761203	32041	7	0.180431	9924090	0.000000
319864634	42868.000000	2208	4811.574308	31947	2	0.660624	32046	7	0.755857	9909153	0.000000
319862252	43805.000000	2301	4873.345190	32243	4	0.190272	32064	4	0.769599	9894452	0.000000
319876484	43348.000000	2210	4790.311081	32169	10	0.632268	31974	2	0.683191	9879739	0.000000
319875148	41987.000000	2220	4581.716443	31907	5	0.245665	32068	6	0.761047	9865036	0.000000
319873398	43478.000000	2239	5028.785066	32175	4	0.845531	32109	6	0.903925	9850279	0.000000
319875711	42934.000000	2229	4663.899989	32029	7	0.383815	31767	3	0.571740	9835719	0.000000
319875707	42499.000000	2228	4809.331231	31838	3	0.677788	32033	5	0.717386	9821202	0.000000
319861833	43033.000000	2199	4812.066222	31990	7	0.176997	32181	6	0.077021	9806828	0.000000
319866430	42709.000000	2147	4783.818307	31942	3	0.814906	31855	6	0.732108	9792426	0.000000
319883802	43244.000000	2146	4811.206181	31990	2	0.280471	31994	5	0.758802	9777770	0.000000
319836029	43243.000000	2251	4815.589160	31866	6	0.740812	31898	4	0.574815	9763620	0.000000
319862007	42664.000000	2177	4793.326118	32044	4	0.191165	31999	5	0.485371	9748975	0.000000
319863363	43061.000000	2180	4790.414868	32143	3	0.772532	32100	7	0.679362	9734493	0.000000
319870925	43216.000000	2207	4902.912941	32241	3	0.501691	32071	3	0.465651	9720144	0.000000
319850312	43274.000000	2134	4757.054114	32023	6	0.864166	31876	5	0.862023	9705870	0.000000
319892431	43157.000000	2273	4933.180784	31996	4	0.864777	32106	2	0.393207	9691420	0.000000
319860284	43570.000000	2206	4731.417085	32123	2	0.179754	32092	3	0.927171	9677379	0.000000
319865775	42167.000000	2161	4759.172995	32047	3	0.776374	32114	4	0.275123	9663026	0.000000
319861442	43684.000000	2272	4883.113736	31876	3	0.702522	32050	4	0.503730	9648520	0.000000
319876347	43007.000000	2290	4648.832849	31923	1	0.511585	31923	4	0.370601	9634126	0.000000
319878013	41950.000000	2202	4767.909250	31961	6	0.216115	32036	1	0.285319	9619909	0.000000
319841245	42895.000000	2226	4722.961934	31987	3	0.198823	31913	2	0.576128	9605387	0.000000
319864566	42564.000000	2274	4834.038399	31942	2	0.777381	31874	3	0.068289	9591409	0.000000
319872950	43073.000000	2306	4819.814856	32123	5	0.660437	31944	9	0.094390	9577161	0.000000
319862940	42985.000000	2288	4721.633871	31960	3	0.671549	31918	8	0.502012	9562941	0.000000
319869963	43197.000000	2179	4799.929407	31928	10	0.555620	31956	5	0.680594	9548759	0.000000
319847670	42945.000000	2158	4743.005449	31945	6	0.860005	32006	4	0.960078	9534476	-1.#IND00
319863970	42526.000000	2303	4899.385423	31890	4	0.337712	32101	5	0.970361	9520321	-1.#IND00
319842844	43378.000000	2202	4794.882239	32031	8	0.391109	32032	6	0.549823	9506124	-1.#IND00
319862988	43181.000000	2196	4743.904740	31955	4	0.654080	32043	6	0.872672	9491901	0.009952
319867245	42612.000000	2250	4929.943333	31997	3	0.463704	32040	2	0.290962	9477926	0.005866
319854029	43225.000000	2217	4763.276302	31954	4	0.721140	32078	5	0.207715	9464007	0.006806
319873403	43287.000000	2105	4857.115068	32155	8	0.698438	32073	4	0.354812	9450126	0.003218
319890814	43156.000000	2208	4861.837076	32027	5	0.930582	32034	3	0.807639	9436277	0.001044
319887650	43460.000000	2171	4791.072800	32203	4	0.281082	31894	3	0.973451	9422420	-0.003039
319850528	42482.000000	2182	4796.879797	32009	2	0.175787	31890	3	0.891384	9408623	-0.002906
319870954	44023.000000	2306	4852.651916	32001	2	0.409840	31981	2	0.545213	9394517	-0.004416
319861039	42240.000000	2195	4664.195482	31897	3	0.454054	31980	2	0.122982	9380620	-0.002550
319839468	42307.000000	2223	4837.298032	32222	2	0.281244	32137	10	0.613892	9366453	-0.002594
319889332	43148.000000	2251	4833.974576	32099	4	0.011288	31784	3	0.505618	9352405	-0.002135
319875413	42712.000000	2217	4784.821558	31732	1	0.131286	32242	2	0.896741	9338652	-0.004124
319854072	42427.000000	2235	4761.141007	32012	2	0.246385	32097	3	0.486062	9324722	-0.003468
319863332	43312.000000	2270	4881.442623	31795	5	0.696679	32040	6	0.844817	9310877	0.001153
319863353	43068.000000	2326	4801.177791	31909	7	0.421637	32131	10	0.581476	9297105	0.001151
319864841	42555.000000	2183	4740.839628	32178	6	0.103447	32272	4	0.701639	9283321	0.001160
319873468	42856.000000	2213	4773.049103	32090	3	0.414288	32104	3	0.308914	9269512	0.000947
319875552	43111.000000	2184	4805.310491	31983	4	0.489645	31889	4	0.263895	9255700	-0.000456
319837407	43803.000000	2292	4879.848873	31973	5	0.329733	32093	6	0.174449	9242144	0.001298
319865990	43038.000000	2254	4709.083382	31922	8	0.852842	32022	8	0.551251	9228479	0.001816
319857110	43461.000000	2262	4848.239943	32004	2	0.632814	31909	4	0.670028	9214847	0.002438
319879154	42514.000000	2251	4820.614688	32038	3	0.682264	32109	6	0.267760	9201354	0.002174
319870123	42858.000000	2253	4788.999785	31981	4	0.263902	32017	4	0.422511	9188018	0.003598
319859545	43136.000000	2341	4739.501450	31984	2	0.142512	31847	2	0.581716	9174407	0.002067
319876570	43092.000000	2153	4821.813191	32010	11	0.619134	32056	2	0.089091	9160914	0.002216
319859380	42761.000000	2172	4681.787490	32016	5	0.635739	31801	6	0.125181	9147298	0.001965
319848874	42344.000000	2262	4839.849381	31910	7	0.948348	32123	2	0.174879	9133859	0.001987
319844033	43152.000000	2251	4746.399403	31851	4	0.333232	32025	5	0.893228	9120514	0.002859
319860777	42220.000000	2209	4787.291056	32085	4	0.867557	31833	9	0.287221	9107002	0.002453
319846432	42829.000000	2226	4895.457778	31889	8	0.807541	32022	5	0.095537	9093524	0.002354
319858317	43504.000000	2239	4889.995738	32043	2	0.276129	31825	4	0.172202	9080273	0.002409
319876554	42801.000000	2216	4715.776734	31965	4	0.344886	31891	0	0.391209	9066863	0.000644
319860662	42324.000000	2142	4776.814641	32078	5	0.226423	31764	6	0.939292	9053494	0.000267
319876678	43437.000000	2204	4888.188952	32118	5	0.127423	32103	3	0.410999	9040077	0.000263
319884043	42987.000000	2191	4740.470193	32301	4	0.225324	31921	3	0.495086	9026639	0.000455
319859231	42665.000000	2242	4666.666821	31880	4	0.597671	32196	6	0.275134	9013148	0.000945
319866682	42645.000000	2184	4846.117207	31907	7	0.758273	32001	2	0.199791	8999764	0.002763
319846949	43414.000000	2216	4834.142658	31906	4	0.925257	31956	8	0.964283	8986635	0.002404
319871439	43511.000000	2244	4875.702827	32022	2	0.147208	32061	7	0.272957	8973416	0.000282
319854849	42971.000000	2218	4737.290610	31873	6	0.542609	31870	3	0.315241	8960084	0.000307
319841797	42729.000000	2157	4775.106697	31941	3	0.844852	32205	4	0.691133	8946862	0.000391
319866304	43431.000000	2345	4893.345820	31902	5	0.453759	31910	3	0.776116	8933774	0.000151
319864301	43108.000000	2201	4686.911362	32123	2	0.504902	31891	8	0.991042	8920390	0.000312
319853025	42084.000000	2194	4763.598494	31926	5	0.284353	31981	6	0.292806	8907286	0.000508
319862212	43521.000000	2270	4867.866640	32143	2	0.192176	32037	10	0.977850	8894134	0.000599
319879196	43422.000000	2223	4833.647009	31912	5	0.298745	31911	1	0.521116	8881137	0.000418
319850948	42818.000000	2214	4757.537312	32153	4	0.576504	31853	3	0.328949	8867961	0.000256
319844917	42432.000000	2295	4704.506345	31749	6	0.336480	31867	0	0.214374	8854943	0.000704
319858323	42647.000000	2167	4899.790480	31955	4	0.604706	31884	13	0.797204	8841822	0.000839
319871601	43736.000000	2362	4915.617810	32161	4	0.450165	32143	5	0.034670	8828638	0.000883
319868300	43481.000000	2209	4629.547770	31781	3	0.311954	31946	2	0.538889	8815687	0.001279
319836093	42257.000000	2159	4825.876037	32025	2	0.297296	31996	2	0.780966	8802791	0.000998
319891798	42882.000000	2249	4803.750125	32096	5	0.468645	31992	3	0.967150	8789891	0.000935
319850041	42876.000000	2133	4805.053668	32172	9	0.261909	32127	6	0.673192	8777096	0.000603
319878540	42744.000000	2251	4798.700463	31914	3	0.185467	32391	3	0.867832	8764134	0.000484
319867901	42397.000000	2302	4808.050362	32139	9	0.168159	31969	3	0.247829	8751034	0.000459
319868754	42668.000000	2213	4927.733813	31964	2	0.806724	32020	6	0.924467	8738091	0.000698
npatches	nstrain	runtime	dt	init_x	init_y	init_y_blood	init_z	init_S	beta0	beta1	beta2	beta3	mean_beta	B	d	delta	delta_blood	b[0]	mut	m	CTL	c	g	epsilon	k	het	lambda	rho	omega	x_max	patch.dyna	DELTA	A	VA
10000	1	100.000000	0.000100	21900	9499	5000000	0.001000	10000000	3.153550	5.674614	2.536481	2.682222	4	8000000000.000000	0.010000	1.000000	1.000000	800000	0.000050	0.048000	1	0.001000	1.000000	25.000000	7.000000	0.500000	0.001000	0.001000	0.010000	31987	0	10.000000	7.000000	1.000000
sus	inf	inf_blood	z	x[0]	y[0][0]	z[0]	x[1]	y[1][0]	z[1]	S[0]	synchrony
219000000	94990000.000000	5000000	10.000000	21900	9499	0.001000	21900	9499	0.001000	10000000	0.000000
319502865	1940886.000000	101588	10000.000000	32022	191	1.000000	31895	215	1.000000	10072357	0.000000
319866772	43924.000000	2296	9130.018393	32082	6	1.000000	31936	2	0.807262	10059549	0.000000
319882186	60006.000000	3094	3426.075792	31909	3	0.827208	31733	5	0.724577	10044693	0.000000
319886579	35619.000000	1898	3254.198835	31888	4	0.288778	31949	8	0.593090	10029660	0.000000
319855391	42313.000000	2132	5040.091816	32172	8	0.218285	31890	11	0.329902	10014828	0.000000
319879847	44616.000000	2273	3954.044286	32023	5	0.140006	32047	2	0.601176	9999927	0.000000
319866002	39789.000000	2086	3867.319265	31939	4	0.375614	32085	7	0.920872	9984990	0.000000
319849312	41472.000000	2084	4287.091960	31996	5	0.016758	32021	12	0.861317	9970169	0.000000
319869325	41883.000000	2177	4026.094746	31813	5	0.127785	32017	7	0.908614	9955398	0.000000
319872449	41698.000000	2055	4118.161503	32100	3	0.532790	31997	3	0.529410	9940612	0.000000
319833865	42390.000000	2197	4126.478892	32184	4	0.721505	31967	9	0.977320	9925791	0.000000
319841709	41563.000000	2135	4092.777718	32157	1	0.109632	32046	3	0.426332	9911444	0.000000
319852625	42101.000000	2128	4058.728187	31894	3	0.911817	32014	4	0.500385	9896672	0.000000
319864641	41907.000000	2119	4124.444362	32124	4	0.097465	32014	1	0.575473	9881922	0.000000
319870916	41887.000000	2194	4118.502000	32045	6	0.516928	31697	3	0.704438	9867353	0.000000
319864006	41003.000000	2163	4104.041221	32108	7	0.435733	32010	1	0.293631	9852729	0.000000
319858436	42369.000000	2134	4194.726001	31888	5	0.219726	31987	3	0.222339	9838183	0.000000
319867094	41515.000000	2138	4064.756779	31936	2	0.059287	31866	4	0.074264	9823355	0.000000
319847262	41161.000000	2099	4114.177302	32033	5	0.583343	31918	6	0.048091	9808956	0.000000
319863830	41539.000000	2161	4205.139866	32001	3	0.136013	31956	2	0.401803	9794582	0.000000
319877166	42216.000000	2201	4172.579929	31902	6	0.405565	32180	5	0.561786	9779957	0.000000
319853694	41771.000000	2216	4104.368062	32129	5	0.737984	32027	7	0.499285	9765422	0.000000
319842069	41876.000000	2076	4117.395302	31805	3	0.586182	31905	5	0.201572	9750758	0.000000
319864193	41564.000000	2158	4099.103022	31912	2	0.304745	32004	6	0.337923	9736484	0.000000
319862115	40898.000000	2138	4144.124826	31841	5	0.487903	32068	5	0.860767	9722077	0.000000
319867628	42243.000000	2212	4153.471162	31854	5	0.164369	32041	1	0.480977	9707810	0.000000
319878849	41314.000000	2137	4128.600201	31971	4	0.597233	31952	5	0.482104	9693400	0.000000
319864228	41566.000000	2139	4103.273395	32026	6	0.456269	31812	5	0.386753	9679012	0.000000
319873002	41499.000000	2158	4225.276337	31965	5	0.009360	31946	1	0.419420	9664703	0.000000
319891196	42040.000000	2213	4114.149655	32066	1	0.257265	32024	3	0.551820	9650494	0.000000
319846327	41354.000000	2169	4047.394766	31980	2	0.280707	31934	5	0.794741	9636111	0.000000
319866470	40724.000000	2146	4184.180789	31919	5	0.086454	31927	4	0.641866	9622019	0.000000
319824183	41935.000000	2184	4216.141195	31986	1	0.470831	31957	8	0.213360	9607858	0.000000
319849246	42048.000000	2254	4003.025864	31921	6	0.798577	31891	5	0.894475	9593664	0.000000
319871577	41589.000000	2127	4222.650089	32010	2	0.375448	31846	3	0.028850	9579448	0.000000
319854805	42598.000000	2214	4225.866952	31843	4	0.600610	32029	7	0.079240	9565137	0.000000
319881775	41840.000000	2139	3937.841186	31992	4	0.865717	32181	5	0.037170	9550862	0.000000
319858291	40767.000000	2125	4134.612651	32068	8	0.120089	32086	7	0.499674	9536636	0.000000
319881323	41816.000000	2196	4159.580868	32014	4	0.326709	32140	2	0.857626	9522312	0.000000
319840066	41894.000000	2203	4062.223226	32047	4	0.410539	31960	3	0.431116	9508039	-1.#IND00
319859289	41532.000000	2158	4078.535757	32077	7	0.809840	31988	3	0.459240	9493816	-1.#IND00
319863714	40928.000000	2169	4066.576560	31962	3	0.771624	31934	5	0.099128	9479672	-1.#IND00
319857709	41148.000000	2234	4257.887603	31682	8	0.018746	32254	6	0.801664	9465722	-0.008710
319854869	42180.000000	2221	4187.803282	32168	5	0.439991	31945	4	0.286120	9451794	-0.007070
319868332	42173.000000	2183	4121.434907	32048	5	0.273499	32126	4	0.079794	9437709	-0.002435
319861884	41144.000000	2097	4046.773272	32211	3	0.323902	31992	2	0.382102	9423730	-0.003264
319880512	41617.000000	2236	4219.049300	31941	2	0.416057	32006	2	0.313288	9409847	0.001025
319848194	41812.000000	2150	4064.997686	31833	4	0.457017	31897	3	0.814001	9396026	0.000697
319893277	41144.000000	2104	4161.593364	32043	4	0.537236	32125	2	0.354760	9382110	0.000772
319865348	42420.000000	2269	4122.181916	32066	8	0.381951	32010	8	0.727605	9368182	0.000709
319865470	41006.000000	2090	4009.712714	31899	3	0.564011	32108	3	0.356079	9354352	-0.000149
319873413	41138.000000	2184	4159.809847	31907	3	0.649808	31839	4	0.888145	9340370	0.000318
319881372	42054.000000	2190	4121.982551	32131	3	0.674310	32111	5	0.675612	9326385	0.000885
319869906	42149.000000	2224	4094.031227	32409	2	0.226413	32050	8	0.650315	9312564	0.001273
319867529	41209.000000	2167	3964.663176	32064	7	0.262860	31974	3	0.717792	9298848	0.002592
319866416	41543.000000	2155	4107.207667	31966	4	0.622319	31780	7	0.460885	9284954	0.000748
319874526	41847.000000	2200	4166.180054	32161	8	0.698213	31897	6	0.596478	9271308	0.000108
319843729	41949.000000	2128	4096.854588	32117	3	0.129190	31620	2	0.668496	9257656	0.000759
319856747	41133.000000	2167	4124.574434	32052	3	0.019624	31934	9	0.541943	9244271	0.000725
319864840	42178.000000	2195	4198.842337	32205	2	0.025999	31983	1	0.254490	9230485	0.001192
319876926	41079.000000	2159	4037.511524	31784	3	0.074401	31942	9	0.130482	9216780	0.001233
319850775	41920.000000	2129	4269.066729	32010	3	0.155100	32198	5	0.463161	9203082	0.000241
319865489	42522.000000	2122	4095.552428	32053	3	0.389145	31845	13	0.091141	9189571	0.000510
319873146	41216.000000	2087	4012.009402	31956	2	0.351361	32180	3	0.785688	9175727	0.000340
319861594	42316.000000	2255	4245.171993	32013	3	0.666718	32119	2	0.504003	9162044	0.000246
319859189	41849.000000	2205	4115.623526	32183	4	0.463070	32053	2	0.089917	9148435	-0.001029
319861464	41876.000000	2102	4096.365099	31863	4	0.909528	31944	5	0.854686	9134741	0.000397
319869402	41280.000000	2135	4068.368193	32120	4	0.504930	31848	4	0.521663	9121127	0.000165
319876471	41614.000000	2217	4181.626108	31953	3	0.105300	32112	2	0.424619	9107906	0.000310
319872483	41550.000000	2298	4116.125166	32096	3	0.119018	32069	3	0.768678	9094508	0.000181
319866984	41589.000000	2238	4134.005693	32024	5	0.641179	31821	4	0.150733	9081003	0.000533
319869454	41806.000000	2202	4122.738801	31781	4	0.671992	32211	8	0.965360	9067378	0.000375
319876287	41601.000000	2279	4023.234989	32136	3	0.640875	32085	8	0.756446	9054155	0.000280
319863299	40847.000000	2130	4160.266187	31956	6	0.161621	31880	5	0.639960	9040705	0.000681
319859570	42041.000000	2209	4272.056883	32106	3	0.217535	31932	4	0.702122	9027323	0.000512
319879955	41807.000000	2162	4063.621840	32007	2	0.703537	31877	3	0.788460	9013827	0.000220
319879637	41900.000000	2238	4150.209660	32238	2	0.446459	32046	1	0.372714	9000378	0.000258
319892780	42021.000000	2090	4170.170431	32145	4	0.190156	31957	6	0.056560	8987038	0.001801
319867868	41682.000000	2107	4097.494199	31947	5	0.348740	32137	3	0.518465	8973655	0.001887
319849304	42034.000000	2190	4203.626312	32092	6	0.621448	32118	8	0.055033	8960311	0.001733
319870149	41885.000000	2159	4025.510051	31820	4	0.375721	32049	4	0.853557	8947153	0.001659
319841105	41233.000000	2156	4155.865154	32171	3	0.796140	32173	3	0.464284	8933932	0.001715
319869832	41349.000000	2153	4179.382195	31815	5	0.898253	32108	4	0.970192	8920728	0.001821
319874998	42581.000000	2159	4201.114955	32001	2	0.118613	32053	4	0.667612	8907736	0.001748
319861721	41968.000000	2089	4050.122682	32179	7	0.380605	32162	12	0.722242	8894649	0.001987
319837354	41599.000000	2182	4114.654931	31788	1	0.112378	32003	3	0.466256	8881529	0.002037
319850078	41767.000000	2139	4088.449608	32018	5	0.187583	32108	1	0.346645	8868279	0.001735
319883211	41310.000000	2171	4148.239086	31889	5	0.399783	32086	8	0.512414	8855173	0.001989
319876524	42331.000000	2173	4193.823491	31940	8	0.160520	32037	4	0.852190	8842043	0.002039
319872660	41936.000000	2108	4064.037025	32066	5	0.510495	32158	1	0.142405	8829017	0.001849
319855338	41659.000000	2162	4163.628065	32049	4	0.585451	32034	6	0.301505	8815962	0.001837
319865065	41565.000000	2240	4038.554824	32064	1	0.358304	31885	3	0.526902	8802953	0.001771
319884900	41200.000000	2176	4089.884303	32176	4	0.640425	31961	3	0.254533	8790090	0.001273
319853070	41786.000000	2116	4129.470311	32173	2	0.363647	31958	5	0.336428	8776753	0.001421
319899170	41915.000000	2185	4236.412104	32021	6	0.384958	32173	4	0.100756	8763780	0.000991
319847414	42093.000000	2233	4110.735211	32267	9	0.930009	32037	5	0.810709	8750832	0.000994
319847088	41183.000000	2094	4038.632827	32117	3	0.383606	31909	4	0.743321	8738040	0.000717
319882464	42026.000000	2215	4234.431705	32085	1	0.340573	31972	7	0.822397	8725196	0.000885
319862194	41687.000000	2166	4173.536094	31973	4	0.345074	31951	13	0.779761	8712378	0.000881
npatches	nstrain	runtime	dt	init_x	init_y	init_y_blood	init_z	init_S	beta0	beta1	beta2	beta3	mean_beta	B	d	delta	delta_blood	b[0]	mut	m	CTL	c	g	epsilon	k	het	lambda	rho	omega	x_max	patch.dyna	DELTA	A	VA
10000	1	100.000000	0.000100	21900	9499	5000000	0.001000	10000000	4.482812	3.160346	2.578659	2.809199	4	8000000000.000000	0.010000	1.000000	1.000000	800000	0.000050	0.048000	1	0.001000	1.000000	25.000000	8.000000	0.500000	0.001000	0.001000	0.010000	31987	0	10.000000	7.000000	1.000000
sus	inf	inf_blood	z	x[0]	y[0][0]	z[0]	x[1]	y[1][0]	z[1]	S[0]	synchrony
219000000	94990000.000000	5000000	10.000000	21900	9499	0.001000	21900	9499	0.001000	10000000	0.000000
319731738	742841.000000	38997	10000.000000	32089	77	1.000000	31846	87	1.000000	10055602	0.000000
319873021	25781.000000	1290	1809.282192	31832	2	0.427225	31984	1	0.046822	10041128	0.000000
319855917	52575.000000	2778	5956.748042	32015	3	0.779125	32004	3	0.579593	10026123	0.000000
319856915	47520.000000	2392	2746.252522	32062	5	0.004590	32021	6	0.250266	10011322	0.000000
319879296	35337.000000	1741	3212.129295	31895	8	0.262584	32184	2	0.387765	9996443	0.000000
319886375	41211.000000	2224	4119.190311	32157	4	0.643653	32130	6	0.701632	9981418	0.000000
319863709	42630.000000	2231	3436.976154	32099	7	0.060335	32192	6	0.569442	9966655	0.000000
319874436	39623.000000	2116	3421.533064	32052	4	0.472205	31748	3	0.272701	9952012	0.000000
319851894	40445.000000	2062	3697.089488	31956	1	0.507647	32017	2	0.457488	9937015	0.000000
319867746	41752.000000	2134	3651.515604	31847	7	0.038417	32026	3	0.356418	9922373	0.000000
319858125	40485.000000	2116	3528.059556	31942	4	0.116126	31647	1	0.257145	9907606	0.000000
319873064	40297.000000	2131	3646.231975	32145	5	0.579900	31818	4	0.095092	9893056	0.000000
319873230	41416.000000	2078	3621.856915	32323	2	0.370735	32368	4	0.281636	9878399	0.000000
319845243	41399.000000	2195	3634.725728	32205	6	0.188269	32010	6	0.793879	9863820	0.000000
319860122	40426.000000	2136	3501.682878	31960	2	0.407409	31842	7	0.783067	9849199	0.000000
319870310	40331.000000	1980	3630.366631	31922	8	0.806775	31986	2	0.246075	9834504	0.000000
319863246	41602.000000	2152	3684.800923	32187	3	0.045052	32184	7	0.156216	9820013	0.000000
319871564	41980.000000	2128	3565.142077	32024	5	0.452837	31758	1	0.578468	9805484	0.000000
319862168	39553.000000	2038	3408.064782	31809	6	0.869533	31899	1	0.408545	9790601	0.000000
319886356	40307.000000	2108	3781.088778	31945	1	0.610207	31941	4	0.557140	9776068	0.000000
319850740	41835.000000	2240	3568.268781	32228	3	0.530821	32098	3	0.168602	9761534	0.000000
319846042	40882.000000	2158	3542.346211	32087	4	0.765971	31820	3	0.071770	9747068	0.000000
319889417	39969.000000	2064	3487.866521	31877	5	0.052993	31990	2	0.596980	9732454	0.000000
319884806	40672.000000	2020	3679.097322	32086	3	0.758404	31962	5	0.549485	9718024	0.000000
319858319	41399.000000	2210	3570.086080	32049	8	0.356912	31852	7	0.371897	9703509	0.000000
319866815	40429.000000	2032	3524.873941	32148	7	0.328623	31944	5	0.124182	9689028	0.000000
319867820	41025.000000	2223	3604.329829	32045	4	0.598586	32004	5	0.558295	9674635	0.000000
319876469	40904.000000	2061	3540.521408	31924	2	0.104904	31948	4	0.309873	9660266	0.000000
319865285	40284.000000	2172	3577.288775	31975	6	0.170581	32223	3	0.039639	9646042	0.000000
319841282	40963.000000	2172	3665.270374	31993	2	0.499762	32085	3	0.354800	9631747	0.000000
319886981	40080.000000	2142	3529.576370	31976	6	0.272130	31968	4	0.699551	9617520	0.000000
319863885	40320.000000	1975	3616.247304	32012	6	0.062651	31875	6	0.467949	9603357	0.000000
319880949	41108.000000	2080	3695.074180	32082	7	0.232462	32202	4	0.393148	9589110	0.000000
319855356	41067.000000	2148	3639.011321	31948	1	0.097706	32193	4	0.213430	9575165	0.000000
319835369	40495.000000	2096	3522.152162	31931	4	0.284506	31917	4	0.306876	9561043	0.000000
319860972	41256.000000	2140	3612.576975	32036	2	0.293855	32063	5	0.369594	9546978	0.000000
319862554	40711.000000	2214	3488.728948	32179	5	0.645723	31904	2	0.267181	9532681	0.000000
319857604	40155.000000	2097	3523.588741	31782	4	0.015212	31832	4	0.093986	9518475	0.000000
319838437	40454.000000	2155	3617.002279	32000	6	0.001515	32043	5	0.235671	9504466	0.000000
319868907	41314.000000	2227	3698.195525	31907	6	0.029200	31912	4	0.234345	9490297	-1.#IND00
319875465	41801.000000	2155	3527.253444	31850	3	0.307163	31969	1	0.752825	9476043	-1.#IND00
319882488	40330.000000	2052	3519.698253	32078	4	0.110279	32016	5	0.009551	9462062	0.006833
319876407	41097.000000	2070	3674.961072	32061	8	0.173279	31858	4	0.005975	9447817	0.006766
319868541	40872.000000	2143	3499.002062	31847	3	0.536754	31945	4	0.289296	9433992	0.017658
319868109	39731.000000	2092	3498.776303	32094	2	0.134344	31895	4	0.103659	9420006	0.016752
319868003	40747.000000	2119	3529.484791	32178	4	0.299761	31796	2	0.314640	9406128	0.006962
319852129	40509.000000	2136	3546.015687	31950	4	0.172686	31988	1	0.205901	9392164	0.003952
319887610	41106.000000	2129	3615.143913	31908	8	0.311377	32244	3	0.264316	9378116	0.004647
319855738	40435.000000	2038	3586.494449	32029	7	0.619115	31869	4	0.010753	9364264	0.002470
319870664	41209.000000	2091	3626.948689	32088	3	0.519133	32048	3	0.340567	9350582	0.002027
319849704	41125.000000	2082	3548.927952	32279	1	0.488179	31996	2	0.464717	9336746	0.002210
319908655	40394.000000	2122	3613.632726	31997	3	0.346489	32003	5	0.513689	9323052	0.003302
319882195	41182.000000	2101	3639.024536	32088	3	0.437706	31766	4	0.511617	9309084	0.003739
319881446	40726.000000	2069	3562.643221	31912	5	0.686586	31960	6	0.466236	9295294	0.003919
319851401	40666.000000	2076	3510.700727	32014	2	0.820490	31828	8	0.220098	9281516	0.004421
319836879	40423.000000	2137	3529.611111	31989	2	0.273967	31887	4	0.127105	9267782	0.004915
319878323	40123.000000	2131	3563.712004	31985	7	0.194175	32049	1	0.071227	9254031	0.004825
319868611	40877.000000	2158	3583.750812	31996	4	0.922381	31773	9	0.270397	9240204	0.004675
319877793	40192.000000	2053	3523.553348	31827	4	0.324995	32212	5	0.378602	9226564	0.004789
319886014	40584.000000	2110	3641.243087	31928	4	0.432567	31984	5	0.038165	9213027	0.005743
319855207	41639.000000	2209	3598.641396	32128	3	0.157895	31976	3	0.271706	9199466	0.004413
319886986	40260.000000	2083	3420.163619	31837	5	0.271214	32047	3	0.063151	9185836	0.004295
319872795	39444.000000	2056	3697.329838	31909	4	0.172013	31906	3	0.435852	9172141	0.004167
319879011	41387.000000	2058	3649.571680	31959	5	0.627458	31905	4	0.789541	9158514	0.004272
319860734	40840.000000	2130	3522.009455	32042	4	0.266032	31926	4	0.194744	9145150	0.004166
319873815	40756.000000	2120	3633.847595	31827	5	0.238716	31823	3	0.143203	9131557	0.003059
319853825	40651.000000	2125	3574.246117	31990	10	0.420288	31844	4	0.079253	9118167	0.001298
319860076	41067.000000	2124	3696.595959	32036	4	0.319729	32061	2	0.675305	9104843	0.001149
319873380	40902.000000	2096	3490.809034	32043	8	0.711536	31930	4	0.311113	9091419	-0.000293
319840823	40316.000000	2122	3626.637513	32155	6	0.595225	31935	9	0.881515	9077922	-0.000328
319882273	41397.000000	2135	3661.258780	31969	2	0.333077	31777	6	0.091472	9064626	0.000625
319837448	40537.000000	2038	3511.587101	32054	2	0.026555	31841	6	0.609556	9051293	0.000353
319844890	39606.000000	2049	3602.128448	31963	5	0.513613	31814	2	0.034337	9037847	0.000426
319865220	40688.000000	2094	3657.938965	31906	5	0.690353	31912	5	0.732072	9024495	0.000045
319862547	40657.000000	2171	3556.541860	32048	6	0.174119	31779	2	0.178492	9011191	0.000365
319864028	40586.000000	2089	3557.868288	31954	11	0.258878	31945	5	0.708458	8997882	-0.000506
319865730	40976.000000	2145	3565.876499	31811	3	0.237787	31965	2	0.295824	8984540	-0.000060
319856607	40700.000000	2179	3572.727888	31913	2	0.197414	31958	2	0.266723	8971265	-0.000404
319860039	40740.000000	2050	3526.581956	31927	7	0.170279	32083	5	0.332701	8957870	-0.001065
319851425	40494.000000	2138	3700.765104	32025	1	0.228236	32161	4	0.202126	8944737	-0.001125
319885542	41762.000000	2082	3588.220503	31923	4	0.082350	31897	5	0.120698	8931699	-0.001049
319862992	40009.000000	2154	3446.963033	32135	3	0.606809	31946	4	0.304096	8918535	-0.001187
319858631	40107.000000	2086	3643.170382	31896	3	0.348683	31794	3	0.705954	8905331	-0.000404
319867713	41670.000000	2118	3651.559192	32113	1	0.188690	32370	1	0.423418	8892011	-0.000664
319855448	40480.000000	2109	3511.998805	32040	2	0.045136	32096	7	0.068957	8878810	-0.001209
319865470	40546.000000	2191	3608.832995	32071	2	0.288719	32085	5	0.098481	8865556	-0.001273
319860713	40675.000000	2195	3571.424735	32090	6	0.065765	31909	4	0.151203	8852461	-0.001167
319872437	40694.000000	2049	3561.885069	32040	1	0.173048	32019	5	0.424400	8839170	-0.000913
319892786	40680.000000	2080	3674.107750	31943	4	0.559574	31972	5	0.080499	8826235	0.000054
319853564	40831.000000	2167	3545.639404	32291	4	0.297026	31935	3	0.362228	8813022	0.000537
319877349	40862.000000	2100	3734.923953	31802	1	0.198863	31817	2	0.083375	8799921	0.000529
319852757	41950.000000	2128	3634.394127	31986	5	0.834758	32052	4	0.241223	8786837	0.000415
319887415	40079.000000	2072	3493.141564	31975	6	0.241205	31988	3	0.275813	8773654	0.000744
319853710	40383.000000	2045	3675.483040	31870	3	0.115478	31961	3	0.095080	8760630	0.000771
319869136	40805.000000	2112	3643.481795	32059	5	0.926059	31867	5	0.444385	8747726	0.000872
319872702	40946.000000	2053	3559.449025	31994	5	0.835314	31942	4	0.862085	8734705	0.001055
319860044	41045.000000	2064	3600.579863	32083	2	0.866281	32061	6	0.660480	8721881	0.001017
319864507	40690.000000	2115	3540.916419	31878	3	0.057721	31912	4	0.358191	8708921	0.001069
319875790	40064.000000	2032	3562.606569	32145	4	0.052240	31945	4	0.242694	8696162	0.001020
npatches	nstrain	runtime	dt	init_x	init_y	init_y_blood	init_z	init_S	beta0	beta1	beta2	beta3	mean_beta	B	d	delta	delta_blood	b[0]	mut	m	CTL	c	g	epsilon	k	het	lambda	rho	omega	x_max	patch.dyna	DELTA	A	VA
10000	1	100.000000	0.000100	21900	9499	5000000	0.001000	10000000	4.633399	3.971218	3.417573	3.679464	4	8000000000.000000	0.010000	1.000000	1.000000	800000	0.000050	0.048000	1	0.001000	1.000000	25.000000	9.000000	0.500000	0.001000	0.001000	0.010000	31987	0	10.000000	7.000000	1.000000
sus	inf	inf_blood	z	x[0]	y[0][0]	z[0]	x[1]	y[1][0]	z[1]	S[0]	synchrony
219000000	94990000.000000	5000000	10.000000	21900	9499	0.001000	21900	9499	0.001000	10000000	0.000000
319809316	293653.000000	15623	10000.000000	32042	24	1.000000	32012	26	1.000000	10044046	0.000000
319884278	39073.000000	2022	928.914856	32037	3	0.009024	32086	2	0.065221	10029227	0.000000
319855506	31491.000000	1626	4623.100651	31989	3	0.128593	32198	4	0.181670	10014463	0.000000
319867046	54506.000000	2857	3730.495596	32030	3	0.405037	31935	8	0.874255	9999611	0.000000
319862869	40115.000000	2092	2317.659908	32037	11	0.030917	31829	2	0.084061	9984761	0.000000
319869780	35485.000000	1894	3328.529830	32145	3	0.298930	31919	5	0.189015	9970169	0.000000
319854178	43266.000000	2225	3651.844985	32108	6	0.222804	31995	4	0.729170	9955392	0.000000
319864997	42194.000000	2213	2888.767543	32077	7	0.246071	31971	3	0.451148	9940692	0.000000
319890852	38048.000000	1992	3110.776827	31911	4	0.309260	31912	1	0.178068	9925893	0.000000
319874938	39754.000000	2121	3433.427020	31731	7	0.391190	31991	4	0.367240	9911267	0.000000
319857737	40696.000000	2082	3266.083571	31747	4	0.399780	31923	5	0.192735	9896527	0.000000
319868369	40298.000000	2089	3162.809698	31967	5	0.654100	31775	7	0.171150	9881880	0.000000
319842666	39581.000000	2089	3197.989355	31955	1	0.648190	32053	6	0.243865	9867356	0.000000
319891841	40345.000000	2077	3278.255962	32177	4	0.518219	31937	4	0.083583	9853032	0.000000
319868993	41624.000000	2161	3208.025461	31851	5	0.951481	32029	4	0.291169	9838515	0.000000
319825502	39304.000000	1969	3101.940096	32006	2	0.098447	31933	4	0.935786	9823998	0.000000
319871658	39761.000000	2139	3326.368620	31886	6	0.048828	31855	9	0.296270	9809384	0.000000
319855811	40830.000000	2169	3257.228257	31709	7	0.072849	31917	4	0.052519	9795061	0.000000
319882602	39924.000000	2059	3050.224472	32001	2	0.850416	31854	3	0.499714	9780591	0.000000
319851994	39237.000000	1982	3158.867849	31775	2	0.155986	32141	5	0.268196	9765947	0.000000
319854883	40585.000000	2108	3285.295085	31845	5	0.027684	31831	7	0.403999	9751533	0.000000
319860102	40779.000000	2202	3145.711685	32150	3	0.251012	32111	4	0.115325	9737272	0.000000
319881597	39006.000000	1994	3150.815386	31900	6	0.628199	31822	4	0.098511	9722852	0.000000
319863844	40325.000000	2140	3343.636351	32041	8	0.993149	32050	7	0.041522	9708438	0.000000
319872710	40157.000000	2167	3153.324060	32055	5	0.631362	31999	4	0.369103	9694063	0.000000
319851791	39098.000000	2086	3127.274052	32282	9	0.036463	32156	4	0.246694	9679799	0.000000
319862883	40057.000000	2097	3310.043911	32007	7	0.230289	31998	8	0.443608	9665384	0.000000
319837519	40662.000000	2141	3289.416291	31989	2	0.472897	32213	7	0.593118	9651038	0.000000
319841596	40895.000000	2147	3099.863440	31907	6	0.134975	32024	6	0.262988	9636735	0.000000
319855500	39411.000000	2033	3135.184178	31990	6	0.154871	31979	6	0.180245	9622508	0.000000
319879162	40301.000000	2127	3290.285421	31988	6	0.240707	31880	4	0.045312	9608353	0.000000
319836554	40345.000000	2228	3249.196684	31696	6	0.618592	31832	2	0.156083	9594245	0.000000
319863980	40783.000000	2040	3263.380175	32041	1	0.175477	31952	6	0.134575	9580189	0.000000
319844111	40030.000000	2045	3152.419017	32164	3	0.070865	32040	2	0.066272	9565966	0.000000
319846028	40006.000000	2055	3267.841658	32059	8	0.214328	32053	4	0.031286	9551773	0.000000
319864514	40165.000000	2108	3184.257110	32090	3	0.688502	31805	2	0.477637	9537762	0.000000
319851588	39981.000000	2072	3191.457578	31956	2	0.009831	31925	5	0.544491	9523396	0.000000
319887427	40114.000000	2078	3230.493244	31898	10	0.065726	31884	11	0.566040	9509219	0.000000
319858086	40409.000000	2155	3290.503726	31916	4	0.018804	31955	3	0.292627	9495013	0.000000
319864016	41043.000000	2159	3284.565791	32077	6	0.459971	31905	2	0.390197	9480924	-1.#IND00
319875294	40067.000000	2168	3216.905490	31914	1	0.747756	31914	1	0.111130	9466859	-1.#IND00
319873912	40293.000000	2165	3277.346286	31961	4	0.774491	31717	5	0.176319	9452815	-1.#IND00
319842876	40262.000000	2091	3280.056004	32030	2	0.687300	31750	2	0.405043	9438985	-1.#IND00
319867459	40224.000000	2071	3149.003486	32075	4	0.302215	32031	1	0.521426	9425166	0.004354
319858809	39859.000000	2085	3156.678251	31761	5	0.102356	31804	2	0.391256	9411148	0.003942
319862178	40170.000000	2139	3225.239963	31965	4	0.405334	32053	2	0.029554	9397257	0.003493
319877613	40219.000000	2178	3207.807344	32050	5	0.359245	31973	5	0.208636	9383576	0.005950
319866721	39789.000000	2180	3136.941066	31887	1	0.397152	31968	4	0.698421	9369463	0.005152
319880454	39934.000000	2174	3206.287232	32148	5	0.901826	31975	4	0.549479	9355712	0.005517
319877210	40363.000000	2072	3217.643638	32124	3	0.366870	32065	6	0.121381	9341879	0.005710
319861339	40341.000000	2108	3171.115978	31935	2	0.229553	32197	2	0.739844	9327996	0.003130
319855577	39655.000000	2046	3202.416856	32008	2	0.403570	32151	1	0.134472	9314067	0.002262
319863710	40395.000000	2152	3253.409801	31977	2	0.289803	32030	3	0.220711	9300187	0.001829
319881391	40811.000000	2066	3145.407898	32041	2	0.141933	31736	0	0.399174	9286666	0.001104
319866522	39200.000000	2076	3147.964036	31917	4	0.335693	31881	5	0.159042	9272836	0.001089
319876037	39722.000000	2103	3301.354038	32049	5	0.042535	31771	3	0.334245	9259278	0.001266
319864131	40670.000000	2146	3245.273001	32058	2	0.100663	31900	3	0.236969	9245585	0.001558
319859154	40214.000000	2101	3121.665435	31832	0	0.031340	32104	5	0.215912	9231916	0.001576
319842926	39100.000000	1963	3169.305815	31942	4	0.722219	32105	3	0.381861	9218019	0.001674
319893704	39939.000000	2074	3320.438773	31905	4	0.207837	31941	6	0.342827	9204352	0.001881
319866594	40179.000000	2064	3205.560268	32076	4	0.489434	31935	3	0.505174	9190633	0.001936
319873649	40351.000000	2090	3215.124768	32216	2	0.050769	32035	5	0.875424	9177005	0.001629
319866152	40075.000000	2125	3226.830219	31994	7	0.092931	31983	3	0.410417	9163541	0.000399
319884235	40600.000000	2172	3159.378536	32062	2	0.169209	31938	10	0.605937	9149780	-0.000960
319887348	39880.000000	1998	3162.746549	31991	4	0.388365	32003	7	0.478234	9135884	-0.002377
319873211	39573.000000	2037	3137.583983	32064	5	0.029124	32023	1	0.558475	9122421	-0.002242
319832609	40305.000000	2200	3352.806478	32036	2	0.009558	31856	4	0.015098	9108822	-0.002994
319860207	40703.000000	2007	3211.418103	32078	3	0.180450	32099	9	0.135975	9095249	-0.003011
319865255	40522.000000	2027	3228.473812	31880	8	0.240796	31802	4	0.035683	9081715	-0.002796
319873888	40194.000000	2131	3231.984352	31923	5	0.475152	31904	3	0.090314	9068341	-0.002598
319879715	40677.000000	2207	3188.050003	32041	4	0.181581	31816	5	0.245689	9055145	-0.002919
319859590	40079.000000	2034	3160.774560	32070	1	0.023457	31909	3	0.133398	9041729	-0.002820
319882661	39554.000000	2075	3256.809526	31886	2	0.300187	32005	5	0.202716	9028460	-0.003706
319867460	40350.000000	2003	3246.292277	32024	3	0.415701	31970	7	0.698715	9015144	-0.003096
319857467	40609.000000	2066	3252.006363	31823	6	0.116348	32080	3	0.052330	9001739	-0.003360
319861811	39517.000000	2126	3123.750040	31961	6	0.083219	32115	3	0.218131	8988529	-0.002947
319850157	39625.000000	2102	3342.223887	31755	4	0.331738	32033	7	0.265820	8975050	-0.002797
319843813	40646.000000	2106	3289.251915	31936	4	0.535286	31870	2	0.108311	8961648	-0.002628
319886416	40154.000000	2140	3151.411874	32127	0	0.272605	31907	3	0.094740	8948436	-0.002470
319884229	39984.000000	1943	3266.050788	32036	5	0.315177	32115	2	0.073795	8935102	-0.002854
319884349	39732.000000	2125	3265.983468	32079	3	0.068170	32308	5	0.005159	8921824	-0.002795
319864807	40832.000000	2078	3273.514994	31844	1	0.381996	31960	5	0.327540	8908568	-0.002792
319856037	40661.000000	2167	3182.397735	31928	8	0.282886	31915	4	0.381454	8895417	-0.003124
319850006	39619.000000	2061	3126.405051	32093	4	0.265202	31754	4	0.157561	8882277	-0.002962
319851143	40205.000000	2165	3331.489286	31849	2	0.023830	31726	4	0.115993	8869109	-0.003021
319872861	40598.000000	2121	3199.365831	32108	9	0.377556	31982	12	0.157064	8855880	-0.003054
319877130	40020.000000	2039	3178.557560	31703	4	0.436338	31996	3	0.193003	8842691	-0.003275
319861263	40095.000000	2113	3203.559985	31873	4	0.660289	31959	1	0.014961	8829575	-0.002499
319870439	40476.000000	2076	3140.308218	31957	3	0.225391	31808	6	0.016758	8816366	-0.002602
319885475	39113.000000	2063	3270.372551	31788	2	0.142559	32054	3	0.307766	8803283	-0.002525
319875048	40381.000000	2146	3280.440364	31776	7	0.279243	31915	1	0.044661	8790101	-0.002809
319846722	40320.000000	2099	3270.510209	31991	3	0.073536	32003	3	0.169482	8777068	-0.003114
319857395	40438.000000	2133	3134.752605	32064	5	0.062706	31931	8	0.252026	8764016	-0.003079
319858371	39986.000000	2080	3197.605995	31988	3	0.144708	32246	5	0.032103	8750760	-0.001881
319861552	40391.000000	2095	3234.387918	32083	4	0.224387	31979	2	0.301609	8737676	-0.001538
319862249	40340.000000	2081	3212.032864	31857	3	0.326537	31907	0	0.183801	8724780	-0.001700
319874438	40628.000000	2044	3156.725977	31995	2	0.154558	31777	4	0.584181	8711751	-0.001217
319851010	39787.000000	2005	3155.340401	32009	4	0.777425	31792	3	0.607712	8698952	-0.000732
319864783	39439.000000	2091	3225.995323	31898	1	0.283289	31822	3	0.532945	8686233	-0.000687
npatches	nstrain	runtime	dt	init_x	init_y	init_y_blood	init_z	init_S	beta0	beta1	beta2	beta3	mean_beta	B	d	delta	delta_blood	b[0]	mut	m	CTL	c	g	epsilon	k	het	lambda	rho	omega	x_max	patch.dyna	DELTA	A	VA
10000	1	100.000000	0.000100	21900	9499	5000000	0.001000	10000000	2.253836	4.957686	3.159260	4.914323	4	8000000000.000000	0.010000	1.000000	1.000000	800000	0.000050	0.048000	1	0.001000	1.000000	25.000000	10.000000	0.500000	0.001000	0.001000	0.010000	31987	0	10.000000	7.000000	1.000000
sus	inf	inf_blood	z	x[0]	y[0][0]	z[0]	x[1]	y[1][0]	z[1]	S[0]	synchrony
219000000	94990000.000000	5000000	10.000000	21900	9499	0.001000	21900	9499	0.001000	10000000	0.000000
319832838	113917.000000	6001	9999.173800	32035	11	1.000000	31824	16	1.000000	10035235	0.000000
319861762	56837.000000	2946	933.913273	31746	4	0.001076	32112	4	0.450958	10020209	0.000000
319869834	25958.000000	1375	2485.727699	32107	0	0.053678	32099	1	0.062712	10005522	0.000000
319859409	50926.000000	2590	4366.133414	31999	2	0.120194	31996	5	0.523003	9990792	0.000000
319859235	44928.000000	2299	2186.758964	31766	0	0.074921	32042	8	0.012269	9975992	0.000000
319863395	35104.000000	1799	2535.387081	31900	2	0.181933	32068	4	0.149606	9960925	0.000000
319868233	39458.000000	2022	3389.601647	32351	6	0.001774	32144	6	0.031976	9946067	0.000000
319864529	42460.000000	2248	2830.835955	32035	2	0.051559	31641	6	0.042640	9931195	0.000000
319851631	38403.000000	2012	2684.707738	32257	4	0.215730	31993	2	0.033016	9916270	0.000000
319851841	38134.000000	2005	3008.045657	31949	1	0.359555	31881	4	0.410908	9901519	0.000000
319872803	40451.000000	2084	3046.935207	32129	4	0.207299	31917	3	0.595636	9886908	0.000000
319857304	40325.000000	2085	2794.504046	31871	5	0.735736	32047	5	0.643563	9872205	0.000000
319870019	38538.000000	2117	2889.402846	32087	6	0.648804	31978	6	0.661253	9857629	0.000000
319880091	39989.000000	2047	2947.312680	32114	4	0.164040	31935	6	0.470592	9842963	0.000000
319859341	39689.000000	2116	2813.844863	32020	5	0.224565	31774	3	0.449700	9828302	0.000000
319869296	39018.000000	2068	2889.078336	32269	2	0.199051	31959	2	0.027727	9813743	0.000000
319871408	39458.000000	2096	2890.893746	32010	4	0.391607	32125	3	0.053951	9799243	0.000000
319844801	40031.000000	2065	2925.851003	31830	5	0.237096	31857	5	0.355668	9784708	0.000000
319873356	39185.000000	2061	2846.104485	32069	2	0.317833	32068	5	0.253058	9770189	0.000000
319860542	39100.000000	2007	2962.707093	32017	3	0.790828	31775	3	0.424208	9755863	0.000000
319855978	40326.000000	2050	2971.310930	32205	2	0.180738	32038	3	0.543861	9741406	0.000000
319852565	39593.000000	2134	2889.503234	32017	5	0.378693	31908	9	0.851015	9726918	0.000000
319872843	39291.000000	2071	2878.768512	32270	3	0.057111	32101	5	0.205717	9712459	0.000000
319860755	39384.000000	2124	2878.289680	31961	6	0.076238	32050	1	0.168922	9698008	0.000000
319881602	39703.000000	2011	2901.775107	32258	3	0.256642	32070	7	0.138151	9683718	0.000000
319860489	39209.000000	2089	2865.340647	31752	1	0.189178	31959	4	0.416152	9669417	0.000000
319851969	39823.000000	2047	2936.200984	31805	4	0.177048	31909	5	0.143308	9654980	0.000000
319863587	40086.000000	2100	2869.927802	31818	7	0.587772	31874	5	0.570320	9640637	0.000000
319903974	39421.000000	2060	2916.182703	32075	6	0.199945	32207	4	0.080042	9626375	0.000000
319879441	40417.000000	2104	2894.831343	32000	2	0.244028	32142	4	0.060690	9612028	0.000000
319880058	39202.000000	2049	2831.378497	32011	3	0.260357	32026	2	0.098464	9597902	0.000000
319887316	39745.000000	1991	3029.357393	32032	3	0.544870	32075	10	0.472542	9583446	0.000000
319862334	40409.000000	2115	2831.280010	32062	2	0.002009	31949	0	0.057290	9569317	0.000000
319871424	39208.000000	1978	2787.515052	31775	4	0.055785	32196	4	0.053578	9555047	0.000000
319871925	39058.000000	2028	2919.200664	31796	1	0.033290	32125	9	0.175597	9541203	0.000000
319882471	40490.000000	1952	2964.136843	32152	3	0.057939	32031	2	0.109300	9527111	0.000000
319891653	39949.000000	2052	2825.082954	31976	2	0.251390	31914	5	0.416620	9513003	0.000000
319874813	39482.000000	2046	2917.331914	32215	6	0.569800	32069	2	0.013582	9499006	0.000000
319872962	39083.000000	2026	2816.034415	32161	5	0.341702	32144	6	0.052466	9484917	0.000000
319856870	39480.000000	2090	2942.754368	31970	2	0.116686	31963	8	0.482402	9470662	-1.#IND00
319848023	40343.000000	2149	2937.657178	31858	7	0.609475	31910	9	0.206914	9456378	-1.#IND00
319896672	39750.000000	2073	2841.318214	31895	5	0.251157	31961	1	0.426980	9442280	-0.004654
319879420	39437.000000	2028	2835.026924	32185	3	0.128272	32071	2	0.461304	9428197	0.008892
319871317	39044.000000	2005	2829.970969	31989	4	0.002703	31810	5	0.458291	9414198	0.008016
319861356	38787.000000	2010	2910.658560	31977	4	0.056417	32073	4	0.288457	9400549	0.003371
319861463	40358.000000	2070	3007.595690	32092	2	0.007892	31890	6	0.402485	9386456	0.003914
319844081	40422.000000	2123	2856.656425	31882	3	0.011421	32125	3	0.670283	9372628	0.001930
319862954	38688.000000	2017	2842.780183	32058	3	0.044119	32135	3	0.201549	9358697	0.002805
319879591	40538.000000	2173	3014.733851	31918	5	0.532906	32087	5	0.357060	9344801	0.009020
319840609	39744.000000	2010	2872.268216	31944	6	0.071590	32083	6	0.616667	9330928	0.008226
319875818	39849.000000	2086	2892.639319	31988	2	0.386436	31897	4	0.424463	9316932	0.003599
319862589	39802.000000	2092	2929.257045	31974	4	0.251269	31938	7	0.507671	9303348	-0.001770
319855713	39701.000000	2073	2858.721541	32107	2	0.528221	32001	2	0.280537	9289706	-0.001358
319894212	38935.000000	2007	2839.256785	31955	3	0.647991	31973	6	0.458147	9276163	-0.001656
319863829	38977.000000	2050	2967.936852	32097	1	0.525801	31842	6	0.879146	9262520	-0.001361
319876113	39966.000000	2132	2989.693535	32025	3	0.103157	31991	3	0.749163	9248708	-0.000197
319852178	40637.000000	2086	2868.523208	32100	3	0.328851	32135	4	0.143247	9235129	-0.000153
319850564	39843.000000	2086	2832.122905	31914	6	0.098242	31969	1	0.423984	9221624	0.000659
319890285	39043.000000	2023	2890.396092	32206	1	0.030550	31997	4	0.187496	9207976	0.000487
319875427	39390.000000	1980	2970.974759	31985	3	0.000480	31915	3	0.245741	9194503	0.001347
319864209	40053.000000	2116	2942.930914	31874	3	0.000187	32050	3	0.368928	9181048	0.001804
319881389	39085.000000	2100	2907.747074	31681	1	0.000257	32042	0	0.111861	9167335	0.002580
319857263	39990.000000	2098	2912.333155	31868	8	0.008409	32157	3	0.704167	9153858	0.001744
319863439	39504.000000	2038	2927.604518	31987	3	0.040237	32166	2	0.561354	9140185	0.002038
319866226	39958.000000	2038	2902.679886	31938	2	0.086940	32295	3	0.305398	9126561	0.001914
319862236	39824.000000	2084	2904.483670	31751	2	0.055708	31863	6	0.538214	9113023	0.001298
319854643	39643.000000	2049	2779.255889	32180	6	0.266857	31887	4	0.737908	9099492	0.000610
319892916	38788.000000	2017	2997.462269	31987	3	0.375186	32021	4	0.652034	9085865	0.000448
319881955	40807.000000	2027	2949.897923	31818	4	0.039298	31979	9	0.696187	9072362	0.000963
319861553	39521.000000	2029	2777.540884	31862	4	0.039858	31866	3	0.308040	9059055	-0.000337
319853870	39073.000000	2065	2898.783682	32071	4	0.032181	31878	3	0.294365	9045768	-0.000155
319853566	39504.000000	2092	3004.419429	32129	6	0.207870	31781	1	0.617555	9032365	-0.000672
319873965	40537.000000	2135	2811.171092	31945	3	0.373485	31970	3	0.601227	9019194	0.000064
319871527	39309.000000	2028	2875.873540	31984	2	0.354557	32076	2	0.229285	9005688	-0.000433
319875510	39514.000000	1952	2926.357271	32111	5	0.241377	32120	2	0.415096	8992524	-0.000307
319883180	40014.000000	2059	2961.080949	31825	4	0.062982	32163	3	0.348476	8979361	-0.000284
319844308	40480.000000	2100	2911.739777	32002	10	0.127938	31920	5	0.836079	8966075	-0.000602
319887880	38832.000000	2047	2784.192669	31973	7	0.432168	31882	2	0.717748	8952765	-0.000956
319862086	39294.000000	2101	3007.254694	32132	4	0.455408	31908	11	0.518228	8939528	-0.001122
319877485	39698.000000	2086	2882.366376	31928	3	0.020369	31879	4	0.580429	8926488	-0.001054
319851703	39681.000000	2163	2871.063306	32026	2	0.049415	31935	6	0.274274	8913047	-0.001191
319857679	39160.000000	2069	2877.584397	32178	2	0.026742	32011	2	0.622167	8899973	-0.001035
319866196	39955.000000	2099	3022.484948	31778	3	0.033616	31957	2	0.452182	8886476	-0.000654
319890227	40396.000000	2078	2835.621575	31777	4	0.124586	31981	3	0.006705	8873491	-0.000704
319873322	38773.000000	2045	2839.342720	32062	2	0.013479	31855	3	0.008067	8860343	-0.001006
319878691	39753.000000	2025	2991.637049	32205	4	0.031013	32104	2	0.043239	8847261	-0.000957
319864746	40148.000000	2120	2840.035341	32048	4	0.413752	32075	5	0.285667	8834305	-0.001374
319856481	38999.000000	2094	2852.562702	31903	4	0.794507	32030	6	0.128477	8821147	-0.001387
319876414	38890.000000	2049	3020.555280	31887	5	0.059722	31874	1	0.438709	8807896	-0.001390
319854515	40826.000000	2183	2925.918407	32179	4	0.645351	32039	4	0.256390	8794815	-0.001309
319860693	39094.000000	1994	2773.962846	31799	4	0.228570	31911	1	0.283704	8781798	-0.001009
319867354	39118.000000	2019	2905.595046	32226	6	0.253859	32022	3	0.369300	8768766	-0.001069
319862178	40329.000000	2095	2914.164587	31836	6	0.253895	32006	4	0.106534	8755844	-0.001284
319864453	39262.000000	2064	2809.054794	32108	2	0.099960	31986	1	0.222896	8743020	-0.001306
319876811	39170.000000	2013	2999.253562	32052	4	0.038702	31944	3	0.599796	8730006	-0.001677
319847291	40192.000000	2099	2849.770844	32037	2	0.017548	32075	6	0.011559	8717138	-0.001680
319880259	39760.000000	2073	2831.597297	32115	2	0.157629	32063	8	0.053501	8704154	-0.001571
319872825	38584.000000	1975	2877.428040	31839	3	0.582127	32115	4	0.227551	8691177	-0.001616
319868654	39504.000000	2037	2957.505624	31909	3	0.458388	31928	3	0.482773	8678541	-0.001649
npatches	nstrain	runtime	dt	init_x	init_y	init_y_blood	init_z	init_S	beta0	beta1	beta2	beta3	mean_beta	B	d	delta	delta_blood	b[0]	mut	m	CTL	c	g	epsilon	k	het	lambda	rho	omega	x_max	patch.dyna	DELTA	A	VA
10000	1	100.000000	0.000100	21900	9499	5000000	0.001000	10000000	2.765353	3.161379	2.369481	5.743373	4	8000000000.000000	0.010000	1.000000	1.000000	800000	0.000050	0.048000	1	0.001000	1.000000	25.000000	11.000000	0.500000	0.001000	0.001000	0.010000	31987	0	10.000000	7.000000	1.000000
sus	inf	inf_blood	z	x[0]	y[0][0]	z[0]	x[1]	y[1][0]	z[1]	S[0]	synchrony
219000000	94990000.000000	5000000	10.000000	21900	9499	0.001000	21900	9499	0.001000	10000000	0.000000
319880876	44956.000000	2363	9569.079666	31931	2	1.000000	31868	6	1.000000	10028925	0.000000
319849023	75278.000000	3865	1226.078449	31748	6	0.049481	31824	9	0.012639	10014024	0.000000
319880762	27330.000000	1424	1398.268353	32083	2	0.058278	32006	3	0.140348	9999458	0.000000
319845327	40780.000000	2139	4353.586246	31900	6	0.412680	31854	8	0.738227	9984560	0.000000
319855020	49706.000000	2613	2527.188744	31817	4	0.105688	31914	3	0.394551	9969783	0.000000
319854697	37401.000000	1963	2007.151544	31941	3	0.004861	31982	5	0.167229	9954932	0.000000
319865846	35899.000000	1893	2781.639541	31881	4	0.116039	31923	4	0.497071	9939989	0.000000
319861583	41073.000000	2157	2951.592930	31785	1	0.292468	31970	10	0.172822	9925339	0.000000
319863431	40850.000000	2122	2437.175419	32101	4	0.473294	32392	2	0.106893	9910669	0.000000
319871024	37960.000000	1950	2548.352448	32043	3	0.188554	31947	3	0.383908	9895825	0.000000
319869867	38863.000000	2058	2772.250928	31877	3	0.033293	31954	8	0.097046	9880961	0.000000
319860687	40264.000000	2038	2703.846706	32156	1	0.316597	31809	3	0.260593	9866322	0.000000
319853192	38987.000000	2087	2628.767761	32002	6	0.320836	31950	5	0.654539	9851642	0.000000
319879072	39525.000000	2092	2670.187938	32010	4	0.105787	32021	4	0.084868	9837104	0.000000
319857593	39227.000000	2029	2687.415057	32146	2	0.005197	31777	6	0.111953	9822604	0.000000
319876353	38734.000000	2000	2603.627408	32141	2	0.039189	31940	3	0.403365	9808066	0.000000
319862897	38434.000000	1954	2651.491950	31996	2	0.080150	31900	0	0.038256	9793712	0.000000
319843105	40144.000000	2076	2756.309872	32044	7	0.035713	32009	4	0.012479	9779045	0.000000
319861271	39597.000000	2099	2550.219699	32028	3	0.048882	31898	5	0.426430	9764431	0.000000
319887957	38560.000000	2016	2661.434576	32291	2	0.324271	31931	5	0.229865	9750053	0.000000
319875746	39843.000000	2036	2683.979705	31859	3	0.010175	31979	1	0.008432	9735486	0.000000
319869272	39161.000000	2038	2612.245592	31977	4	0.310477	31960	5	0.065082	9721226	0.000000
319877754	38771.000000	1960	2647.019688	32046	3	0.197958	31792	3	0.129437	9706717	0.000000
319863541	39715.000000	2090	2660.194867	31970	0	0.175938	31852	8	0.493597	9692319	0.000000
319857234	39250.000000	2013	2598.002033	32053	4	0.473373	31978	4	0.370029	9678045	0.000000
319852637	38783.000000	1936	2586.180546	32021	5	0.007214	31911	4	0.477198	9663737	0.000000
319875276	38472.000000	1994	2682.112662	31933	3	0.235676	32043	4	0.192842	9649485	0.000000
319864203	39497.000000	2063	2727.875602	32061	0	0.152330	32012	8	0.580827	9635050	0.000000
319883997	39203.000000	2110	2616.168325	31937	4	0.182088	32002	5	0.639343	9620693	0.000000
319873094	38268.000000	2031	2685.118322	31860	6	0.536556	32138	5	0.571138	9606432	0.000000
319864999	40577.000000	2179	2811.059018	31933	4	0.080306	31883	3	0.173490	9592061	0.000000
319857733	39909.000000	2134	2511.473641	31866	4	0.345955	31959	2	0.599939	9577787	0.000000
319856915	37969.000000	2033	2581.079705	31912	2	0.132290	31843	2	0.206172	9563714	0.000000
319868673	39342.000000	2071	2773.649993	32220	4	0.103575	31980	4	0.147284	9549611	0.000000
319875317	40649.000000	2102	2641.374880	32015	8	0.258007	31775	5	0.256867	9535248	0.000000
319894116	38385.000000	1990	2472.150405	32032	1	0.265527	32213	3	0.088112	9521089	0.000000
319863298	38814.000000	2037	2780.632658	32191	3	0.284394	31934	6	0.299833	9507040	0.000000
319861830	40711.000000	2058	2708.333278	31799	5	0.049421	31671	4	0.034349	9492647	0.000000
319852273	39112.000000	2041	2519.660660	32192	3	0.006229	31980	1	0.027324	9478463	0.000000
319854760	38175.000000	2025	2668.483284	31954	3	0.017544	32019	6	0.039836	9464321	-1.#IND00
319881861	38670.000000	2085	2744.944927	31909	2	0.162990	32084	1	0.256160	9450254	-1.#IND00
319857020	39603.000000	2074	2674.878959	31909	4	0.506448	31798	1	0.002005	9436403	-1.#IND00
319859841	39295.000000	1962	2619.341771	31948	3	0.011858	32015	1	0.008175	9422334	-1.#IND00
319883589	38484.000000	2014	2631.666985	31851	3	0.083497	31962	6	0.053379	9408479	-0.004071
319871316	38941.000000	2004	2724.607476	31786	2	0.483415	31936	4	0.271324	9394371	-0.002613
319851979	40456.000000	2132	2637.348766	32028	2	0.607806	32170	4	0.051334	9380455	-0.006616
319859010	39243.000000	2047	2575.547754	32066	2	0.329056	31958	3	0.319807	9366707	-0.002014
319857826	38766.000000	1965	2672.996982	32178	0	0.355778	31989	5	0.440947	9352668	-0.002499
319862207	39510.000000	2098	2644.427554	32065	1	0.147401	31964	1	0.235071	9338660	-0.001315
319865213	38900.000000	1990	2617.346672	31721	0	0.426635	32036	3	0.082602	9324889	-0.002401
319893580	39572.000000	1931	2630.937292	32237	7	0.027537	31991	5	0.089384	9311114	-0.001655
319872763	38891.000000	2042	2594.542805	32187	1	0.146672	32041	1	0.010217	9297284	-0.000824
319875438	38579.000000	1983	2664.644841	31936	7	0.162192	31858	6	0.012717	9283705	-0.000952
319888959	39543.000000	2015	2749.348463	32206	4	0.065172	32056	1	0.000805	9269860	-0.002102
319905536	39695.000000	2140	2655.800811	31988	2	0.211381	32118	1	0.003035	9256303	-0.001525
319863407	39442.000000	2059	2584.887142	31996	2	0.395382	32169	5	0.049005	9242439	-0.001268
319865146	38702.000000	1972	2662.119750	31909	3	0.111104	31761	3	0.107268	9228683	-0.002782
319873904	39468.000000	1992	2654.408751	31818	5	0.204656	31929	3	0.058480	9214980	-0.001329
319882116	39070.000000	2068	2639.087137	32199	8	0.029407	31944	5	0.536076	9201233	-0.001972
319878854	39497.000000	2003	2690.078575	31662	3	0.181522	31974	3	0.116220	9187869	-0.003138
319863496	39421.000000	2037	2579.703581	31843	3	0.183736	32053	2	0.661567	9174286	-0.002844
319862048	39261.000000	2039	2748.740352	32171	4	0.184793	32087	4	0.190513	9160731	-0.003017
319849779	39510.000000	2049	2633.491122	31919	5	0.485350	32013	5	0.312476	9147346	-0.003528
319871516	38492.000000	2040	2587.200138	31920	9	0.248309	32008	6	0.077293	9133816	-0.004421
319857666	38587.000000	2060	2730.169888	31998	6	0.390388	32127	4	0.047175	9120266	-0.003501
319854417	39826.000000	2032	2703.563009	31991	5	0.029494	31863	3	0.013845	9106786	-0.003640
319881169	38838.000000	2026	2555.560430	31887	1	0.448522	31876	0	0.029650	9093418	-0.003309
319873180	38623.000000	2015	2643.145499	31841	3	0.829465	31888	3	0.001498	9080019	-0.005886
319875643	38776.000000	2147	2680.710481	31983	1	0.071848	31905	4	0.054096	9066719	-0.005681
319867578	39645.000000	2086	2792.909817	32167	6	0.220830	32062	3	0.018049	9053230	-0.006231
319860964	40529.000000	2091	2633.217321	32027	4	0.338593	31738	6	0.077762	9040119	-0.005799
319885007	39391.000000	2070	2633.695833	31952	8	0.019976	31885	0	0.037136	9026725	-0.006243
319866303	39688.000000	2048	2661.815864	32022	7	0.402424	31895	3	0.274273	9013327	-0.006059
319883093	39264.000000	2037	2621.224071	31908	3	0.232970	32155	1	0.019703	9000130	-0.005454
319873600	39153.000000	2028	2729.969555	31974	3	0.244189	32231	5	0.063667	8986835	-0.004523
319857754	40014.000000	2029	2630.099360	32164	7	0.087242	32016	5	0.012075	8973462	-0.004424
319857804	39298.000000	2090	2547.656737	32070	3	0.112090	32200	2	0.008700	8960332	-0.004326
319873425	38264.000000	1943	2662.261059	32136	5	0.212910	31963	4	0.080885	8947252	-0.003847
319865172	39388.000000	1957	2698.303243	32000	1	0.244284	32161	1	0.017553	8933964	-0.004123
319871704	39562.000000	2127	2670.659733	31839	1	0.436171	32080	3	0.709475	8920523	-0.003577
319859065	39318.000000	2010	2611.417355	32128	6	0.334461	31997	5	0.222328	8907209	-0.003119
319869322	38809.000000	2086	2589.218414	32120	2	0.466786	31682	2	0.210014	8894292	-0.002967
319860389	39092.000000	2080	2665.265390	32073	1	0.187111	32004	2	0.102326	8881158	-0.002871
319883789	40187.000000	2094	2639.011418	31894	4	0.005636	31946	5	0.362383	8867853	-0.002863
319863474	39449.000000	2008	2628.218576	31998	2	0.122532	32231	4	0.079433	8854743	-0.002458
319867926	39194.000000	2011	2615.841815	32089	1	0.244048	31936	5	0.203149	8841514	-0.001351
319866938	39507.000000	2047	2598.559878	32003	12	0.457121	31878	3	0.171559	8828352	-0.001463
319854116	39028.000000	2014	2621.181647	31891	5	0.069741	31927	4	0.181586	8815167	-0.001038
319868991	38833.000000	2072	2688.781331	32096	8	0.263209	31800	0	0.171490	8801914	-0.001199
319886275	40094.000000	2120	2792.493363	31750	3	0.008430	31940	6	0.707785	8788903	-0.001365
319829847	40131.000000	2017	2527.070691	31754	5	0.215404	31972	7	0.656019	8775717	-0.001009
319863089	38685.000000	2008	2601.773184	32082	2	0.081135	32187	1	0.037569	8762787	-0.001322
319860256	39294.000000	1985	2762.080787	31972	3	0.018995	31815	7	0.033275	8750236	-0.001222
319876217	40271.000000	2158	2707.053855	31935	5	0.037943	31980	6	0.076284	8737318	-0.001662
319859664	39989.000000	2086	2560.425038	31943	7	0.000237	32020	3	0.335186	8724252	-0.001605
319874352	38577.000000	1953	2588.308516	31829	4	0.005898	32158	6	0.368426	8711212	-0.001046
319872817	39597.000000	2092	2616.893154	31882	5	0.053150	32100	2	0.527251	8698405	-0.000772
319865733	38713.000000	1981	2645.285598	31881	8	0.029853	31831	2	0.004906	8685576	-0.000772
319866934	39304.000000	2127	2690.012133	31886	1	0.053238	32225	4	0.135019	8672520	-0.001147
npatches	nstrain	runtime	dt	init_x	init_y	init_y_blood	init_z	init_S	beta0	beta1	beta2	beta3	mean_beta	B	d	delta	delta_blood	b[0]	mut	m	CTL	c	g	epsilon	k	het	lambda	rho	omega	x_max	patch.dyna	DELTA	A	VA
10000	1	100.000000	0.000100	21900	9499	5000000	0.001000	10000000	2.800662	4.706799	3.283233	5.642223	4	8000000000.000000	0.010000	1.000000	1.000000	800000	0.000050	0.048000	1	0.001000	1.000000	25.000000	12.000000	0.500000	0.001000	0.001000	0.010000	31987	0	10.000000	7.000000	1.000000
sus	inf	inf_blood	z	x[0]	y[0][0]	z[0]	x[1]	y[1][0]	z[1]	S[0]	synchrony
219000000	94990000.000000	5000000	10.000000	21900	9499	0.001000	21900	9499	0.001000	10000000	0.000000
319846080	20676.000000	1077	6126.276747	32086	1	0.591390	32150	1	0.765856	10024120	0.000000
319855534	91562.000000	4736	1791.056606	31871	11	0.198518	32070	9	0.033840	10009189	0.000000
319859568	32104.000000	1601	887.268053	32083	1	0.034847	32193	2	0.119013	9994247	0.000000
319858515	32423.000000	1714	3760.083685	32018	2	0.529992	32008	5	0.706923	9979280	0.000000
319886905	50889.000000	2619	2851.036636	32012	6	0.728462	32058	6	0.599524	9964426	0.000000
319880825	40817.000000	2037	1776.545871	31889	6	0.132939	32127	1	0.755087	9949589	0.000000
319891952	34356.000000	1760	2350.366975	31771	3	0.732572	31952	2	0.370437	9934741	0.000000
319852921	39775.000000	2032	2880.233868	32174	4	0.508684	32101	3	0.607047	9919886	0.000000
319859608	41997.000000	2103	2410.250650	32035	8	0.521535	32178	5	0.004824	9905176	0.000000
319874319	37427.000000	1937	2154.194518	32004	3	0.181509	32076	3	0.156017	9890471	0.000000
319841907	36421.000000	1903	2598.098383	32005	3	0.046455	32039	3	0.330155	9875922	0.000000
319874627	41248.000000	2111	2698.361725	32034	7	0.012690	31960	10	0.446856	9861115	0.000000
319875221	40602.000000	2105	2265.367760	31802	2	0.016769	32081	3	0.890125	9846395	0.000000
319856237	37635.000000	1981	2341.123952	32009	4	0.083774	32097	3	0.007101	9831717	0.000000
319857970	38753.000000	1980	2587.912109	32073	2	0.349623	32104	5	0.239909	9817343	0.000000
319890982	40342.000000	2112	2550.661291	31926	4	0.760565	32101	2	0.346853	9802739	0.000000
319849578	38508.000000	2041	2300.489994	32017	4	0.482767	31909	1	0.299687	9788055	0.000000
319854967	37274.000000	1971	2379.851582	31823	4	0.034803	31938	4	0.348887	9773611	0.000000
319852102	39598.000000	2037	2611.912707	31980	3	0.360111	31871	5	0.150818	9759143	0.000000
319875476	40328.000000	2150	2406.304685	32029	1	0.103460	31988	4	0.153849	9744580	0.000000
319862563	38724.000000	2005	2348.433305	31997	3	0.315177	31710	5	0.301491	9729846	0.000000
319859296	37950.000000	1879	2448.368135	31997	4	0.100497	32205	4	0.155633	9715793	0.000000
319867515	40143.000000	2051	2586.115647	32034	4	0.542620	31716	3	0.363587	9701442	0.000000
319872001	39185.000000	2058	2331.628126	32071	2	0.162199	32019	5	0.808391	9687301	0.000000
319883654	37831.000000	1885	2361.252980	32107	4	0.226661	31935	4	0.085017	9672955	0.000000
319868107	38398.000000	1952	2495.026379	31934	1	0.092325	32165	3	0.378413	9658490	0.000000
319885647	39075.000000	2039	2434.282351	31941	6	0.008369	32009	2	0.553042	9644263	0.000000
319845535	38384.000000	2041	2356.563829	31860	3	0.106683	32049	1	0.057248	9629770	0.000000
319864085	38493.000000	2034	2502.864381	32082	6	0.574813	32170	4	0.013916	9615377	0.000000
319868474	39046.000000	2106	2469.486839	31838	3	0.146004	31887	3	0.228837	9601185	0.000000
319880139	38241.000000	1997	2434.796081	32065	3	0.259545	31901	2	0.617919	9586712	0.000000
319846033	38830.000000	2024	2501.659389	32010	5	0.372076	32034	0	0.230400	9572573	0.000000
319869109	40022.000000	2055	2452.217138	32088	2	0.058783	32011	2	0.008153	9558079	0.000000
319860914	38810.000000	1997	2285.079763	31828	9	0.445898	32084	0	0.098701	9544056	0.000000
319856697	37864.000000	1941	2426.272288	32006	3	0.290426	31926	4	0.045615	9529926	0.000000
319831519	38797.000000	1986	2536.192850	32213	5	0.480452	31967	5	0.466676	9515777	0.000000
319844587	39744.000000	2195	2462.476929	32067	2	0.189490	32046	5	0.106479	9501854	0.000000
319885341	39321.000000	2028	2411.055771	32007	5	0.128229	31782	7	0.137076	9487710	0.000000
319867585	39186.000000	2117	2427.884399	32074	2	0.790942	31964	5	0.380660	9473787	0.000000
319852266	39068.000000	1972	2350.126072	32173	2	0.108311	31965	2	0.210377	9459784	-1.#IND00
319866256	38008.000000	1944	2485.482487	32065	3	0.039937	31831	1	0.031502	9445756	-1.#IND00
319868018	39391.000000	2061	2499.943341	32126	5	0.242123	32091	3	0.115972	9431690	-1.#IND00
319868029	39661.000000	2089	2400.228770	32125	2	0.251815	31995	3	0.500695	9417535	-1.#IND00
319845474	38363.000000	1956	2375.436875	31740	2	0.339842	31877	1	0.073279	9403587	0.008931
319855959	38858.000000	2022	2512.810450	31975	1	0.434347	31942	3	0.001405	9389435	0.004182
319863865	39036.000000	1996	2394.872220	32256	4	0.560531	31903	7	0.104265	9375733	0.001239
319860209	38707.000000	1966	2430.480680	32053	2	0.008708	31850	0	0.526135	9361860	-0.000643
319879627	39090.000000	2066	2483.451704	31920	3	0.005300	32071	9	0.376993	9348018	-0.002999
319893261	39127.000000	2108	2404.073970	31868	4	0.000984	32044	3	0.185025	9334112	-0.003625
319863902	38381.000000	2077	2434.332672	32089	7	0.002217	32085	5	0.287797	9320356	-0.003560
319868977	38563.000000	1966	2388.549519	31876	4	0.215121	31979	7	0.650037	9306348	-0.001945
319880960	38762.000000	1966	2457.452749	31985	6	0.184198	31914	3	0.159000	9292586	-0.004457
319848840	39005.000000	2139	2528.127025	32042	2	0.092280	32111	1	0.090082	9278802	-0.000188
319878198	39188.000000	2115	2437.614783	31970	0	0.320543	31834	8	0.381615	9264990	-0.000608
319839303	38545.000000	2068	2368.795614	31840	4	0.474080	32063	3	0.934942	9251216	-0.000721
319847815	38322.000000	2022	2488.846210	31966	2	0.568223	32038	3	0.268317	9237440	-0.000294
319866633	39590.000000	2005	2531.042589	32385	5	0.547039	31748	3	0.101073	9223736	-0.000132
319879966	38872.000000	2014	2327.204923	32038	1	0.483727	31891	4	0.356874	9210065	-0.001117
319862921	38424.000000	1942	2466.175320	31932	1	0.137425	32084	4	0.114798	9196357	-0.001422
319865442	38598.000000	2045	2451.315619	32020	10	0.152321	32007	9	0.561658	9182816	-0.001089
319874664	39225.000000	2071	2482.288284	31947	3	0.284046	31999	5	0.204219	9169289	0.002520
319872463	38928.000000	1907	2389.574361	32090	6	0.351140	32068	4	0.135976	9155732	0.002778
319867017	38394.000000	1931	2488.731935	31998	3	0.023879	32022	2	0.588093	9142358	0.002301
319846624	39308.000000	1988	2454.708976	32031	1	0.192065	32158	3	0.208585	9128723	0.001716
319848325	40014.000000	2072	2417.155880	31984	8	0.372191	31866	4	0.001460	9115174	0.001679
319865410	38620.000000	2088	2337.444621	32016	4	0.264696	31923	4	0.003670	9101539	0.001823
319848529	37767.000000	1956	2369.498124	31908	3	0.268687	32078	5	0.047357	9088073	0.001629
319875510	38203.000000	2011	2424.931518	32067	1	0.233064	32228	4	0.169119	9074538	0.001638
319868108	38786.000000	2064	2472.056157	31975	0	0.213987	32148	2	0.223210	9061063	0.001656
319862349	39608.000000	2093	2372.346527	32012	3	0.075627	31978	3	0.420819	9047538	0.001566
319872119	38801.000000	1946	2357.452683	32016	4	0.031634	32299	1	0.474069	9034035	-0.001273
319881492	37986.000000	2016	2490.509717	31909	2	0.090200	32084	3	0.133115	9020568	-0.001563
319855839	39926.000000	2095	2549.874697	31800	2	0.058762	32048	7	0.574792	9007248	0.001234
319856424	39125.000000	2057	2368.452696	32018	3	0.014794	32098	5	0.512655	8993942	0.000935
319854959	38863.000000	2026	2444.010819	31927	9	0.038845	32148	3	0.231702	8980522	0.000903
319857349	38827.000000	2046	2446.048647	31930	2	0.020444	32012	4	0.711726	8967127	0.001002
319856138	38910.000000	2094	2407.361410	32068	2	0.068855	31858	10	0.004269	8953826	0.000723
319881748	38519.000000	1985	2399.877251	31680	3	0.002545	32126	4	0.058156	8940400	0.000960
319872736	38964.000000	2019	2492.352117	31975	2	0.002082	32021	2	0.453459	8927328	0.000783
319880599	39580.000000	2073	2443.703466	31695	3	0.004776	31887	2	0.112950	8914135	0.001279
319871326	38670.000000	1991	2390.346179	31913	6	0.028270	31999	5	0.280967	8900977	0.002020
319861620	38872.000000	2009	2494.097992	32212	4	0.280174	31950	3	0.615588	8888002	0.001871
319892627	38907.000000	2041	2414.669877	31890	6	0.221007	32062	4	0.178113	8874765	0.001285
319867803	38956.000000	2040	2489.436432	32119	2	0.032446	31849	4	0.570424	8861649	0.000809
319850754	39128.000000	2000	2456.246424	32054	2	0.354424	31911	5	0.523925	8848667	0.000718
319857188	38636.000000	2016	2428.845230	31895	6	0.069066	31862	3	0.496319	8835518	0.001082
319866236	39012.000000	2057	2517.085833	31972	4	0.030653	32079	2	0.368156	8822306	0.000903
319862195	39215.000000	1989	2392.314849	31908	2	0.055954	31929	2	0.016707	8809246	0.000878
319879241	38150.000000	1994	2454.186395	31988	1	0.035303	32159	5	0.112164	8796391	0.000997
319868065	38824.000000	2064	2522.413845	32039	5	0.009013	31838	2	0.364836	8783410	0.000804
319855096	39794.000000	2144	2367.940618	32002	8	0.007606	31801	3	0.410016	8770360	0.000860
319898264	37822.000000	1986	2402.473035	31990	1	0.201382	31974	5	0.612369	8757518	0.001123
319861927	38777.000000	2029	2452.210475	32061	6	0.634218	31851	2	0.312774	8744506	0.001149
319846290	38570.000000	2015	2436.174373	31808	3	0.026139	32137	4	0.006816	8731697	0.001009
319875048	39150.000000	2135	2493.075967	31926	5	0.191440	32109	3	0.017009	8718864	0.001064
319861964	39439.000000	2058	2464.273993	32057	1	0.087830	31971	2	0.059017	8706193	0.001052
319856018	38698.000000	1908	2355.680293	31988	5	0.558709	32271	2	0.291470	8693307	0.001015
319863545	37787.000000	2059	2476.366920	32160	6	0.518918	31946	1	0.280735	8680504	0.001082
319849676	39571.000000	2063	2499.090490	32060	2	0.440250	32162	4	0.144140	8667533	0.001005
npatches	nstrain	runtime	dt	init_x	init_y	init_y_blood	init_z	init_S	beta0	beta1	beta2	beta3	mean_beta	B	d	delta	delta_blood	b[0]	mut	m	CTL	c	g	epsilon	k	het	lambda	rho	omega	x_max	patch.dyna	DELTA	A	VA
10000	1	100.000000	0.000100	21900	9499	5000000	0.001000	10000000	4.844215	2.421436	2.999415	5.120670	4	8000000000.000000	0.010000	1.000000	1.000000	800000	0.000050	0.048000	1	0.001000	1.000000	25.000000	13.000000	0.500000	0.001000	0.001000	0.010000	31987	0	10.000000	7.000000	1.000000
sus	inf	inf_blood	z	x[0]	y[0][0]	z[0]	x[1]	y[1][0]	z[1]	S[0]	synchrony
219000000	94990000.000000	5000000	10.000000	21900	9499	0.001000	21900	9499	0.001000	10000000	0.000000
319864987	14510.000000	768	2395.406869	32015	0	0.049727	32138	1	0.030125	10019833	0.000000
319837712	101022.000000	5219	2248.993327	31947	19	0.058445	31929	9	0.031639	10005220	0.000000
319871000	36304.000000	1864	672.725480	31744	7	0.331328	32021	0	0.001504	9990355	0.000000
319850032	28063.000000	1457	3010.489580	31911	4	0.074858	31899	4	0.138007	9975438	0.000000
319861651	51650.000000	2569	2972.003602	31868	2	0.068344	31674	5	0.194116	9960565	0.000000
319870312	42647.000000	2311	1649.943493	32099	4	0.094224	31885	2	0.025226	9945718	0.000000
319871670	33223.000000	1722	1937.741410	32062	8	0.427325	31924	1	0.047541	9931113	0.000000
319865395	37860.000000	2006	2638.190076	31904	2	0.047333	31901	4	0.005798	9916475	0.000000
319863398	42457.000000	2221	2271.809543	31939	3	0.024646	31999	7	0.194836	9901837	0.000000
319863977	38780.000000	2043	1966.295488	31917	1	0.222472	32021	3	0.294119	9887262	0.000000
319857701	36984.000000	1930	2176.114590	32044	4	0.012554	32065	4	0.482781	9872515	0.000000
319842211	37588.000000	1907	2339.476946	32157	3	0.057239	32053	5	0.178048	9857711	0.000000
319849785	39343.000000	2028	2332.214806	32063	4	0.044153	31805	6	0.055503	9842809	0.000000
319852924	39758.000000	1994	2242.657292	32073	6	0.034351	32077	3	0.229351	9828339	0.000000
319840474	38172.000000	2042	2154.399818	32250	2	0.014270	32147	4	0.023354	9813703	0.000000
319855754	37414.000000	1906	2201.902987	32088	5	0.014401	32107	2	0.007649	9799075	0.000000
319876667	39707.000000	2074	2353.887092	32022	5	0.039289	31742	0	0.082957	9784595	0.000000
319877642	39128.000000	2028	2145.379213	32003	6	0.019965	31942	0	0.248770	9770116	0.000000
319878691	38054.000000	1993	2197.924809	31871	1	0.002764	32056	2	0.211257	9755712	0.000000
319879168	38698.000000	2008	2288.885432	32066	2	0.129080	31959	1	0.077392	9741145	0.000000
319871541	38469.000000	2097	2253.413426	32090	3	0.702847	32023	4	0.053379	9726755	0.000000
319868414	38236.000000	2012	2172.919265	31849	3	0.023835	32050	3	0.091902	9712290	0.000000
319877077	38739.000000	1991	2261.333286	31961	5	0.003011	32119	3	0.169603	9697885	0.000000
319878623	39721.000000	2141	2194.771506	31962	5	0.012609	31864	2	0.190969	9683485	0.000000
319881662	38240.000000	1972	2153.378848	31921	2	0.037955	31950	4	0.231001	9669069	0.000000
319847665	38188.000000	1930	2273.616196	31786	4	0.013525	32051	3	0.081480	9654782	0.000000
319872837	39616.000000	2088	2281.548919	31875	6	0.051894	31979	3	0.046557	9640437	0.000000
319872844	39318.000000	2039	2160.490980	31950	6	0.069400	32115	3	0.281983	9626300	0.000000
319877195	37389.000000	1955	2181.862704	31926	1	0.365350	31938	4	0.028432	9612192	0.000000
319884369	38939.000000	1990	2357.818634	32087	6	0.071511	32013	2	0.329382	9598078	0.000000
319862969	39828.000000	2091	2196.409027	32081	1	0.047314	31946	4	0.118311	9583746	0.000000
319852131	38473.000000	1921	2138.125400	31725	3	0.413327	32035	5	0.114757	9569637	0.000000
319856985	37477.000000	1994	2287.681702	31960	4	0.255383	31826	0	0.074212	9555386	0.000000
319843118	39339.000000	1952	2325.406511	31954	3	0.038342	31911	3	0.127956	9541109	0.000000
319862985	39042.000000	2031	2216.563373	31981	3	0.354921	32149	2	0.329647	9527002	0.000000
319863442	38055.000000	1954	2146.025588	32139	3	0.161820	31937	6	0.250131	9512691	0.000000
319853109	38761.000000	1992	2304.023186	32037	3	0.494065	32053	3	0.384910	9498539	0.000000
319880794	39237.000000	2100	2306.385513	31885	2	0.191548	32053	6	0.067539	9484608	0.000000
319892130	39204.000000	2107	2150.669597	32126	4	0.035405	31986	2	0.029045	9470505	0.000000
319855555	38006.000000	2045	2148.364898	31901	1	0.278496	32066	7	0.094432	9456608	-1.#IND00
319849738	37938.000000	2020	2261.271066	31927	7	0.072404	31810	4	0.223935	9442574	-1.#IND00
319858866	38603.000000	1941	2239.468969	31874	2	0.078888	32193	3	0.140604	9428660	-1.#IND00
319873278	39242.000000	2132	2233.992749	32098	5	0.043387	31878	7	0.177018	9414905	-0.005451
319849963	38595.000000	1994	2146.931511	31923	3	0.405077	32150	3	0.561404	9400773	0.001528
319855133	37479.000000	1980	2174.564595	32018	4	0.183923	31989	6	0.113603	9386779	0.003007
319854289	38891.000000	1930	2270.141863	31853	4	0.639888	31764	3	0.289450	9372770	0.002317
319863309	38535.000000	1973	2277.792276	32019	5	0.259345	32047	6	0.245145	9358873	-0.000053
319857559	39086.000000	2012	2237.950148	32041	5	0.105133	31904	6	0.338930	9345081	-0.000211
319870655	38683.000000	1998	2206.375408	31895	2	0.138961	32074	7	0.355867	9331145	-0.000976
319875433	37908.000000	2007	2212.612976	32009	2	0.235399	32011	0	0.194107	9317503	-0.002844
319878279	39268.000000	1938	2349.551192	31976	4	0.481014	32002	2	0.013947	9303810	-0.003038
319853163	39699.000000	2070	2151.885598	32095	9	0.141217	31970	2	0.172577	9290074	-0.000358
319864095	38167.000000	1985	2168.500381	31675	2	0.253710	31993	2	0.105035	9276347	0.000168
319872215	38241.000000	1980	2294.188347	32074	3	0.094400	32150	9	0.542756	9262714	-0.002034
319867979	39510.000000	2017	2286.145165	32176	5	0.154172	31722	4	0.224781	9248895	-0.002272
319862496	38438.000000	2007	2155.336241	32003	5	0.650160	31949	5	0.191115	9235267	-0.001821
319888452	37969.000000	2010	2278.995844	31972	3	0.048442	32092	6	0.359021	9221525	-0.003279
319853478	38096.000000	1949	2288.621795	31925	5	0.437169	31811	3	0.931074	9207805	-0.003678
319859382	38355.000000	1960	2257.483202	31886	8	0.218636	31968	4	0.235500	9194028	-0.002330
319864733	38917.000000	1966	2252.028238	31852	2	0.030281	31916	5	0.001309	9180499	-0.002159
319863486	38956.000000	2035	2204.104467	32079	5	0.090303	32172	5	0.008732	9166826	-0.001812
319852937	37752.000000	2027	2187.557122	31749	1	0.831569	31843	3	0.003871	9153165	-0.002243
319870892	38726.000000	2012	2371.877533	31775	3	0.029206	32085	7	0.019563	9139836	-0.002242
319865680	40245.000000	2064	2228.015295	32087	4	0.089707	31873	5	0.166672	9126587	-0.002026
319856579	37946.000000	1964	2146.305010	32069	5	0.147003	31884	0	0.193170	9113028	-0.002180
319851715	38012.000000	1949	2265.241228	32070	1	0.000177	32010	6	0.156695	9099457	-0.001637
319870685	38775.000000	2101	2261.029353	31977	8	0.010219	32113	8	0.302144	9085957	-0.001273
319876448	38841.000000	1965	2186.490515	31778	7	0.004567	32114	2	0.638235	9072585	-0.001223
319872773	38369.000000	1974	2215.389231	31772	1	0.026637	32108	5	0.175266	9059156	-0.000900
319870740	38110.000000	1928	2288.061220	31984	6	0.346995	31975	4	0.304849	9045550	-0.000184
319849960	39187.000000	2023	2266.800155	31844	3	0.528911	31817	2	0.374184	9032115	-0.001355
319881810	38579.000000	1945	2146.240876	32134	5	0.396234	31927	4	0.116388	9018674	-0.001558
319862824	37621.000000	1939	2223.454185	31990	3	0.215582	31837	5	0.103788	9005313	-0.001730
319871662	38074.000000	1984	2292.979743	31782	3	0.189802	32007	4	0.173607	8991969	-0.001420
319874725	39484.000000	2070	2242.830850	31814	5	0.396070	32011	5	0.289262	8978671	-0.001124
319859052	38996.000000	2048	2181.572988	31929	2	0.004622	32111	7	0.329082	8965412	-0.001334
319861746	38590.000000	2011	2192.645510	31943	10	0.059673	32016	1	0.086785	8952444	-0.000995
319859055	37828.000000	2011	2180.108972	31973	3	0.783562	32037	2	0.014699	8938993	-0.000620
319865493	38370.000000	1971	2289.383830	31840	5	0.650582	31847	3	0.006041	8925724	-0.000568
319849406	39455.000000	1959	2257.313095	31979	4	0.028851	31778	6	0.316971	8912509	-0.000510
319874472	38849.000000	2018	2230.145763	31969	3	0.098299	32045	0	0.212993	8899429	-0.000483
319869511	38570.000000	1930	2155.196859	32053	6	0.421258	31629	6	0.016756	8886378	-0.000375
319885651	37579.000000	1933	2199.818622	31810	2	0.208542	32044	3	0.099095	8873088	-0.001103
319885722	39040.000000	1996	2399.210564	31849	3	0.372463	32141	5	0.055318	8859785	-0.001073
319872980	39988.000000	2034	2210.161232	31844	3	0.093407	31961	2	0.286110	8846799	-0.001126
319863188	37950.000000	1998	2111.026452	31980	4	0.027539	31869	3	0.762498	8833915	-0.000734
319855749	37794.000000	2018	2242.048931	31847	3	0.001031	32016	5	0.139740	8820837	-0.001047
319867785	38461.000000	2053	2302.356361	31907	2	0.000333	32076	2	0.065377	8807748	-0.001504
319872249	38618.000000	2032	2179.538205	31911	2	0.000686	31907	6	0.033552	8794807	-0.001529
319867088	38278.000000	2015	2207.875265	32037	3	0.037495	31986	1	0.014717	8781999	-0.002124
319860359	37894.000000	1982	2272.877740	31996	1	0.028301	32052	6	0.072795	8769045	-0.001413
319887609	39292.000000	2018	2327.234092	31750	5	0.198014	32202	7	0.253897	8756128	-0.001687
319870553	38863.000000	1970	2214.544185	31783	2	0.232219	31862	5	0.039833	8743125	-0.002099
319875196	38373.000000	1981	2203.988201	32043	1	0.323418	31771	2	0.132032	8730047	-0.002104
319858116	38264.000000	2008	2289.761523	32016	6	0.085133	32003	5	0.439280	8717068	-0.001715
319847385	38862.000000	2126	2284.502137	31926	2	0.206082	32123	3	0.132138	8703937	-0.001726
319864709	39113.000000	1966	2268.441306	32177	6	0.326663	32054	9	0.010659	8691012	-0.002104
319850356	38866.000000	2049	2220.473314	31909	2	0.230534	32231	4	0.074822	8678405	-0.002883
319861137	38402.000000	2048	2179.605352	32141	1	0.106748	32154	3	0.246310	8665798	-0.002940
npatches	nstrain	runtime	dt	init_x	init_y	init_y_blood	init_z	init_S	beta0	beta1	beta2	beta3	mean_beta	B	d	delta	delta_blood	b[0]	mut	m	CTL	c	g	epsilon	k	het	lambda	rho	omega	x_max	patch.dyna	DELTA	A	VA
10000	1	100.000000	0.000100	21900	9499	5000000	0.001000	10000000	5.808220	5.439757	5.967663	4.626585	4	8000000000.000000	0.010000	1.000000	1.000000	800000	0.000050	0.048000	1	0.001000	1.000000	25.000000	14.000000	0.500000	0.001000	0.001000	0.010000	31987	0	10.000000	7.000000	1.000000
sus	inf	inf_blood	z	x[0]	y[0][0]	z[0]	x[1]	y[1][0]	z[1]	S[0]	synchrony
219000000	94990000.000000	5000000	10.000000	21900	9499	0.001000	21900	9499	0.001000	10000000	0.000000
319853400	13927.000000	722	955.336401	32043	0	0.059717	31757	0	0.003153	10016864	0.000000
319838934	106080.000000	5630	2794.680846	31982	5	0.646731	31914	18	0.026139	10001970	0.000000
319878191	40872.000000	2165	605.966049	31855	1	0.110405	32149	5	0.000703	9987119	0.000000
319889285	25879.000000	1325	2264.266196	32145	3	0.659442	32002	2	0.447593	9972331	0.000000
319851132	48730.000000	2532	3143.637881	32067	1	0.308094	32010	8	0.592022	9957570	0.000000
319855370	45482.000000	2343	1666.284392	31982	9	0.532749	31680	6	0.322896	9942775	0.000000
319873124	34350.000000	1777	1639.029367	31911	8	0.492123	32031	5	0.086057	9927939	0.000000
319860485	35491.000000	1902	2353.885143	32058	4	0.274326	31900	2	0.061569	9913286	0.000000
319850580	40670.000000	2069	2396.070160	32012	4	0.296573	31926	7	0.049167	9898419	0.000000
319881635	40764.000000	2127	1957.624314	32163	3	0.017326	31912	8	0.356829	9883581	0.000000
319863364	36812.000000	1830	1948.040356	32208	4	0.439101	32015	4	0.373528	9868964	0.000000
319876649	37779.000000	1977	2264.805967	32182	2	0.964590	32029	5	0.206070	9854549	0.000000
319861891	40086.000000	2012	2177.356607	31695	7	0.071495	31960	3	0.038178	9839802	0.000000
319858832	39018.000000	1932	2006.930791	32059	11	0.072998	32082	3	0.399575	9825294	0.000000
319877394	37438.000000	1952	2042.193113	32100	3	0.491312	32156	2	0.021698	9810620	0.000000
319862772	38488.000000	1982	2213.117933	31996	8	0.252606	32093	4	0.007250	9796100	0.000000
319868003	39301.000000	1995	2087.252421	32142	12	0.257367	32003	4	0.011933	9781759	0.000000
319860030	38430.000000	2044	2062.661425	32100	4	0.107475	31784	4	0.043067	9767330	0.000000
319867568	38223.000000	2003	2055.067439	31900	2	0.257347	32028	3	0.045585	9752989	0.000000
319865451	38216.000000	1955	2080.296278	31942	2	0.462347	31813	5	0.069270	9738540	0.000000
319855623	38525.000000	1992	2057.575087	32069	6	0.433761	31683	4	0.000716	9724034	0.000000
319872903	38040.000000	2000	2056.034223	31849	0	0.015649	31991	6	0.078619	9709635	0.000000
319859505	38252.000000	1993	2121.280553	31931	2	0.507106	32010	7	0.034225	9695263	0.000000
319860192	39451.000000	2031	2122.961795	31905	3	0.299179	31895	2	0.491070	9680960	0.000000
319861295	37794.000000	1913	1974.166288	31861	3	0.256545	32236	6	0.813764	9666603	0.000000
319866389	37522.000000	1924	2095.154785	32238	7	0.219321	31843	1	0.713433	9652259	0.000000
319871446	38488.000000	1973	2174.210418	32333	4	0.094624	32288	1	0.128263	9637984	0.000000
319856042	38615.000000	2027	2063.816786	31866	2	0.298180	32060	4	0.810279	9623603	0.000000
319858045	38695.000000	1961	2036.823374	31898	7	0.398189	32042	3	0.303388	9609115	0.000000
319857281	38435.000000	1995	2096.664244	31743	6	0.278402	31758	5	0.558876	9595002	0.000000
319891380	38201.000000	1933	2127.882917	31879	3	0.092377	31968	4	0.323524	9580842	0.000000
319875240	38901.000000	2012	2121.422776	31813	6	0.255824	31823	7	0.028456	9566520	0.000000
319852640	39332.000000	1987	2056.779320	32227	4	0.188565	31751	1	0.301000	9552303	0.000000
319878312	37972.000000	1996	1978.264873	31601	3	0.010086	31810	3	0.184366	9538342	0.000000
319873750	38790.000000	2025	2164.282032	31735	5	0.179392	31864	6	0.480922	9524216	0.000000
319859029	39427.000000	2045	2076.761328	32013	6	0.127895	32089	4	0.281011	9509894	0.000000
319878562	38076.000000	1956	1995.064498	32138	3	0.016151	31986	1	0.088211	9495871	0.000000
319874378	38672.000000	2010	2160.959681	31977	6	0.184665	32023	7	0.297286	9481657	0.000000
319862570	39446.000000	2021	2047.074715	31805	1	0.127819	32059	6	0.358477	9467621	0.000000
319866337	38888.000000	1973	2055.047468	31975	1	0.255727	32020	0	0.017002	9453651	-1.#IND00
319855383	37807.000000	1949	2027.774756	31896	4	0.228922	31962	1	0.017244	9439669	-1.#IND00
319861715	38125.000000	1997	2133.178960	32138	4	0.145418	32167	5	0.091055	9425747	-1.#IND00
319889542	39127.000000	1974	2086.387053	32235	3	0.296615	32024	7	0.117229	9411698	0.007624
319871863	38362.000000	1966	2070.860217	31939	5	0.517678	32028	4	0.298958	9397817	-0.002205
319853167	38593.000000	1975	2148.944258	32232	6	0.044673	31863	3	0.076351	9384016	0.006419
319887299	38101.000000	2044	2027.044122	32016	1	0.143033	32119	4	0.147959	9369854	0.001804
319879104	38495.000000	1953	2092.717763	31783	4	0.010879	32368	7	0.384707	9355828	0.004463
319867483	38190.000000	1996	2085.856805	32280	1	0.040638	31943	2	0.398299	9341897	0.004324
319862083	38196.000000	2095	2135.545545	32025	6	0.331513	32052	4	0.329454	9328235	0.004070
319856335	39240.000000	1992	2068.656288	32017	0	0.005167	32053	5	0.087818	9314566	0.005492
319874893	38690.000000	1987	2039.737474	31801	5	0.239798	31829	6	0.336228	9300787	0.004359
319848278	38075.000000	1938	2101.453084	31973	4	0.047341	32118	6	0.156874	9286897	0.004270
319869185	38631.000000	1906	2168.524921	32142	2	0.047066	32082	1	0.291031	9273094	0.001570
319855634	38570.000000	2029	2039.084735	32024	2	0.019794	31935	1	0.052839	9259354	-0.000331
319862320	37693.000000	2043	2083.258504	31978	4	0.032043	32087	2	0.167901	9245708	-0.002146
319864126	38648.000000	1979	2149.264703	31914	5	0.196393	32107	6	0.234708	9231992	-0.000895
319853233	38707.000000	1961	2100.017957	32195	3	0.223836	32150	6	0.271441	9218449	-0.000389
319880099	38350.000000	1957	2075.483337	31772	7	0.042655	31921	6	0.311175	9204849	-0.000853
319861809	38051.000000	1925	2102.594649	32242	6	0.205644	32098	5	0.566369	9191222	-0.000557
319860454	38147.000000	1947	2042.687019	31795	3	0.599453	31913	2	0.373767	9177657	-0.001435
319883704	37674.000000	1918	2101.608787	31804	5	0.430716	31925	2	0.090707	9163969	-0.001530
319851861	39026.000000	2022	2146.808533	31758	4	0.606948	31802	3	0.454843	9150244	-0.002111
319840158	38474.000000	2018	2091.980568	32106	4	0.080829	32007	1	0.239223	9136628	-0.001464
319873113	38200.000000	1953	2092.958112	32059	3	0.076640	31995	4	0.261644	9123081	-0.001863
319860309	38677.000000	2051	2099.141827	31874	7	0.135494	31908	1	0.379090	9109509	-0.002419
319861659	38549.000000	2015	2103.298935	31982	4	0.533189	31814	3	0.123840	9096097	-0.001652
319858606	38693.000000	1936	2079.633819	31999	9	0.271543	31858	6	0.109023	9082875	-0.002359
319871165	38280.000000	1957	1998.941250	31977	2	0.185126	32007	5	0.702652	9069134	-0.003153
319851394	37591.000000	1984	2061.701648	31750	4	0.245909	31870	1	0.264312	9055702	-0.002659
319850337	38273.000000	1929	2155.246267	31874	4	0.418099	31740	5	0.105523	9042510	-0.002764
319868018	38251.000000	1986	2095.223972	32010	7	0.162214	32139	2	0.063712	9029171	-0.002485
319823545	39138.000000	1975	2154.946989	32206	1	0.563325	31950	2	0.054189	9015652	-0.001066
319869074	38857.000000	2029	2137.361272	32003	5	0.286995	31838	0	0.001324	9002164	-0.001187
319875348	39094.000000	2050	2091.128446	32055	4	0.291490	32042	5	0.102442	8988693	-0.001759
319884256	38546.000000	2004	2086.504836	32174	4	0.675866	31852	4	0.040930	8975341	-0.001646
319865417	38125.000000	2001	2088.161269	31968	5	0.074466	31913	9	0.068508	8961815	-0.000564
319855334	38452.000000	1965	2141.175396	32044	3	0.042372	32077	7	0.103905	8948472	-0.000657
319877481	38686.000000	1988	2072.932002	31990	0	0.122070	32014	5	0.647931	8935251	-0.002291
319853974	38579.000000	1958	2135.272488	32154	5	0.303031	32058	2	0.312598	8922013	-0.001741
319889677	39037.000000	1982	2139.111448	31913	4	0.178380	31753	1	0.332542	8908730	-0.001679
319848161	39377.000000	2018	1991.675214	32088	2	0.272951	31991	3	0.314070	8895564	-0.002103
319873362	37576.000000	2007	1998.638242	32120	5	0.064124	31835	4	0.364336	8882392	-0.002120
319873391	37959.000000	1976	2178.041642	31727	6	0.223171	32128	8	0.437749	8869213	-0.002258
319832225	39746.000000	1999	2209.661428	32123	2	0.221925	31687	5	0.282863	8856109	-0.002285
319870321	38891.000000	2106	2038.539832	31879	4	0.112582	31969	1	0.413855	8842953	-0.002206
319862221	38099.000000	1977	2079.892409	31701	3	0.162521	32157	3	0.271895	8829928	-0.002191
319867466	38490.000000	1946	2084.018290	32182	5	0.219800	31895	5	0.165552	8816912	-0.002110
319858907	39375.000000	2013	2107.509746	31876	3	0.270958	31906	1	0.474943	8803799	-0.001844
319857821	38034.000000	1974	1986.890061	31744	4	0.395980	31873	3	0.669226	8790588	-0.002213
319873921	36904.000000	1876	2135.184748	31986	2	0.204488	31732	6	0.260055	8777580	-0.002419
319856784	38784.000000	2068	2179.862384	31965	5	0.057830	31854	2	0.283731	8764777	-0.002367
319872505	39212.000000	2057	2044.995828	32095	7	0.115777	32239	6	0.143575	8751621	-0.001557
319887086	38010.000000	2043	2012.282063	32000	0	0.133602	32032	5	0.150390	8738794	-0.001639
319865288	37685.000000	1963	2143.081183	31962	2	0.267263	31945	4	0.488384	8725720	-0.001793
319850046	38736.000000	2048	2146.365573	32110	6	0.028176	32038	1	0.241486	8712925	-0.001733
319878963	37742.000000	2011	2018.285743	31994	7	0.187779	32263	4	0.682417	8699972	-0.001460
319851761	38446.000000	2081	2122.537957	32054	1	0.155030	32043	4	0.265655	8687217	-0.000793
319856294	39383.000000	2048	2118.212560	31920	1	0.100564	32105	4	0.056182	8674235	-0.000263
319859284	38163.000000	1956	2032.941250	31981	7	0.443485	32116	8	0.449057	8661259	0.000172
npatches	nstrain	runtime	dt	init_x	init_y	init_y_blood	init_z	init_S	beta0	beta1	beta2	beta3	mean_beta	B	d	delta	delta_blood	b[0]	mut	m	CTL	c	g	epsilon	k	het	lambda	rho	omega	x_max	patch.dyna	DELTA	A	VA
10000	1	100.000000	0.000100	21900	9499	5000000	0.001000	10000000	2.564609	3.495767	2.247113	5.063581	4	8000000000.000000	0.010000	1.000000	1.000000	800000	0.000050	0.048000	1	0.001000	1.000000	25.000000	15.000000	0.500000	0.001000	0.001000	0.010000	31987	0	10.000000	7.000000	1.000000
sus	inf	inf_blood	z	x[0]	y[0][0]	z[0]	x[1]	y[1][0]	z[1]	S[0]	synchrony
219000000	94990000.000000	5000000	10.000000	21900	9499	0.001000	21900	9499	0.001000	10000000	0.000000
319893034	14699.000000	762	460.444002	31850	1	0.045319	32102	4	0.033697	10013818	0.000000
319855331	108201.000000	5619	3148.463456	31863	10	0.042285	31980	10	0.657904	9998922	0.000000
319869387	45997.000000	2366	538.128616	31973	3	0.028637	31990	0	0.000145	9983952	0.000000
319867244	24297.000000	1212	1668.970858	32072	1	0.068969	31944	2	0.072882	9969279	0.000000
319848833	47982.000000	2551	3283.035371	32214	3	0.207185	31918	6	0.052774	9954481	0.000000
319884344	48287.000000	2416	1514.487857	31924	6	0.198487	32067	4	0.032749	9939778	0.000000
319867346	33951.000000	1709	1378.190075	32124	5	0.662564	32039	2	0.228129	9925302	0.000000
319868199	33765.000000	1719	2319.306284	31801	4	0.043024	32184	3	0.294935	9910584	0.000000
319843028	43329.000000	2284	2311.506282	31994	5	0.042449	31936	2	0.252169	9895895	0.000000
319890106	40930.000000	2183	1721.853212	31870	8	0.000878	32005	1	0.004902	9881295	0.000000
319873204	35409.000000	1870	1755.352769	32006	4	0.010692	31932	4	0.053330	9866699	0.000000
319864213	37672.000000	1946	2177.161114	32121	2	0.447197	31766	1	0.371550	9852127	0.000000
319855246	41078.000000	1989	2065.357864	31927	3	0.116616	31778	2	0.410758	9837697	0.000000
319861961	38871.000000	2004	1725.255684	32026	1	0.221829	31964	1	0.022391	9823100	0.000000
319858696	36673.000000	1908	1916.104931	32133	6	0.029643	31806	2	0.026105	9808363	0.000000
319863906	38035.000000	2019	2033.963359	31935	4	0.299383	32083	5	0.129664	9793717	0.000000
319877396	38544.000000	2011	1969.956533	32062	6	0.017735	32068	6	0.101070	9779321	0.000000
319865469	37976.000000	1966	1973.598503	32027	1	0.117816	31795	4	0.124631	9764892	0.000000
319861099	38354.000000	2011	1946.238884	31981	4	0.330642	31993	4	0.018321	9750597	0.000000
319865082	38846.000000	2037	1933.743778	31951	9	0.171877	31887	5	0.289689	9736230	0.000000
319866211	38126.000000	2053	1943.534124	31942	1	0.300431	32006	3	0.724217	9721905	0.000000
319874089	38805.000000	1959	1969.763881	31771	2	0.036512	32083	6	0.014151	9707261	0.000000
319852102	38131.000000	2047	1916.843088	32008	5	0.089192	31803	5	0.002124	9692968	0.000000
319863525	37549.000000	1934	1941.075720	31990	5	0.017698	31892	6	0.003875	9678574	0.000000
319875494	38114.000000	1980	2067.109284	31939	3	0.053648	32049	6	0.013140	9664094	0.000000
319863377	38617.000000	2001	1968.841793	31856	3	0.084903	31912	5	0.187869	9649823	0.000000
319865076	38489.000000	2042	1929.849856	31988	12	0.072085	31655	1	0.080999	9635506	0.000000
319876043	38362.000000	1986	1967.133090	32096	3	0.016069	31877	4	0.177661	9621328	0.000000
319861966	38364.000000	2014	1927.955248	31943	4	0.206031	31990	2	0.058237	9607132	0.000000
319867946	37786.000000	1932	1959.182375	31971	2	0.181748	31788	3	0.264237	9592827	0.000000
319851737	37887.000000	1921	2011.460749	31890	1	0.294197	32002	6	0.221992	9578694	0.000000
319872841	39203.000000	2038	1979.013492	31835	3	0.019460	32125	2	0.019430	9564614	0.000000
319867559	38232.000000	1940	1852.521375	31964	0	0.003592	32017	0	0.045103	9550419	0.000000
319853918	37503.000000	1862	1944.568856	31910	5	0.020573	32157	3	0.108145	9536274	0.000000
319864911	38954.000000	2033	2023.042203	31815	0	0.151924	31979	5	0.016287	9522183	0.000000
319879260	38948.000000	2113	1891.308936	31814	2	0.095602	32016	4	0.056496	9507949	0.000000
319882452	37292.000000	1963	1899.992270	31942	5	0.260189	31920	8	0.153809	9493755	0.000000
319859537	37726.000000	1928	2040.064765	31956	5	0.032210	31961	6	0.104571	9479536	0.000000
319860457	38939.000000	1887	1992.356474	32137	2	0.223992	31966	6	0.170023	9465689	0.000000
319868413	38505.000000	2014	1934.619045	31868	7	0.215771	32037	8	0.285765	9451358	-1.#IND00
319850550	37872.000000	1923	1936.183904	31975	3	0.358078	32151	2	0.298421	9437253	-1.#IND00
319847660	37932.000000	1951	1974.390704	31952	3	0.135013	31815	3	0.111778	9423184	-1.#IND00
319865727	38646.000000	2076	1978.446312	32034	1	0.231215	31593	4	0.166113	9409148	-1.#IND00
319877318	39110.000000	1972	1949.632358	32053	5	0.184707	31905	9	0.037872	9395282	-1.#IND00
319895545	38324.000000	2006	1881.119783	32022	4	0.023864	31999	4	0.194474	9381383	-0.009001
319885856	37969.000000	1995	1929.321411	32158	1	0.092134	32060	3	0.103087	9367347	0.001511
319876174	37986.000000	1892	2045.061469	31841	7	0.042325	32006	4	0.120436	9353344	0.003728
319855393	39579.000000	2016	2022.621377	31833	4	0.310117	31886	4	0.089377	9339285	0.006195
319839594	38911.000000	1993	1878.030257	31965	5	0.236465	31951	6	0.137468	9325592	0.004519
319886052	37209.000000	1973	1911.124004	32029	3	0.007505	31860	4	0.256174	9311863	0.007895
319846713	38287.000000	1975	2021.289004	32074	5	0.091916	31910	2	0.095937	9298018	0.009530
319868009	39168.000000	1975	1963.058788	31908	8	0.100415	31966	1	0.005018	9284313	0.007845
319853997	38286.000000	2052	1930.979953	31655	0	0.107400	32200	6	0.023604	9270504	0.007237
319858078	39025.000000	2043	1953.298287	31988	5	0.009647	31951	4	0.073626	9256977	0.007678
319873319	38598.000000	1947	1885.025656	31842	4	0.097797	31924	2	0.140351	9243287	0.006816
319868982	37334.000000	1924	1888.395442	31913	2	0.046899	32081	7	0.107065	9229495	0.006230
319850984	37863.000000	1921	2027.915709	31747	5	0.007672	32039	6	0.045286	9215889	0.006464
319877379	39810.000000	2106	2042.468369	31921	4	0.007333	32171	7	0.047136	9202187	0.005933
319875518	39902.000000	2096	1850.970469	31842	5	0.001534	32268	3	0.094831	9188506	0.006047
319868230	37538.000000	1906	1826.749398	31872	7	0.038293	32025	3	0.119051	9174670	0.007932
319870430	37165.000000	1877	2006.484671	32184	1	0.023058	31895	4	0.057473	9161273	0.008672
319846104	38968.000000	1972	2058.553524	31990	2	0.097278	31993	0	0.021750	9147634	0.010681
319866576	39153.000000	2076	1912.117456	32097	2	0.004292	32035	2	0.066869	9134130	0.010239
319855522	37449.000000	1974	1886.704784	31992	2	0.001493	32075	2	0.089826	9120550	0.009227
319881978	37369.000000	1965	2021.991239	31938	5	0.065564	32043	2	0.318430	9106971	0.009021
319856742	38916.000000	1961	1957.401048	32083	5	0.550382	31825	2	0.029055	9093291	0.008222
319881209	38551.000000	2009	1951.692497	31955	6	0.083308	31981	5	0.234855	9079993	0.007805
319866274	39053.000000	2092	1983.594909	32095	3	0.317946	31774	3	0.166612	9066540	0.006727
319862818	37914.000000	2001	1926.336705	31903	2	0.019638	31832	3	0.510632	9053100	0.005476
319857272	37505.000000	1969	1946.277860	31988	1	0.032457	31826	4	0.441872	9039776	0.005438
319870358	37981.000000	2010	1967.265425	31889	8	0.027498	32005	4	0.069299	9026303	0.005328
319857430	38277.000000	2000	1945.062740	31976	7	0.028565	31877	3	0.509441	9013153	0.003530
319867864	38435.000000	2058	1955.867210	32175	4	0.053292	32021	0	0.118079	8999970	0.003365
319855390	38247.000000	2012	1973.364521	31707	4	0.506625	31957	3	0.047213	8986476	0.004058
319866071	37996.000000	1966	1904.952687	32187	4	0.029007	31892	1	0.048429	8972914	0.002443
319878607	38162.000000	1927	1916.732782	31811	2	0.054482	31825	4	0.177817	8959629	0.002449
319876415	37902.000000	1928	1952.287685	31942	1	0.009835	31891	5	0.330464	8946378	0.002856
319869229	38013.000000	2006	1939.523639	31941	5	0.036123	31959	2	0.157688	8933083	0.002297
319868182	38675.000000	2100	1942.328321	31790	3	0.195829	32114	8	0.002574	8919621	0.002976
319871112	38390.000000	2014	1843.764129	32058	3	0.191792	31965	7	0.048853	8906429	0.003432
319863012	36944.000000	1959	1931.028346	31899	3	0.083207	31982	2	0.358577	8893377	0.004500
319883307	38456.000000	1974	2047.207515	31962	3	0.024680	31813	0	0.065873	8880302	0.005019
319862653	39053.000000	1992	1941.570042	31864	2	0.027512	31960	5	0.140327	8867275	0.004934
319846403	38393.000000	2007	1907.917333	31866	7	0.242319	31960	2	0.402160	8854201	0.003457
319883129	38867.000000	2098	1923.384008	32065	3	0.116912	31962	6	0.034780	8841197	0.003291
319857903	37016.000000	1941	1857.625812	32069	3	0.176799	32089	2	0.111115	8828105	0.003262
319866134	38086.000000	1897	2005.517373	32199	4	0.332912	31945	5	0.148152	8814933	0.003131
319861443	38365.000000	2029	1989.599026	32120	4	0.104372	32135	2	0.274367	8801948	0.003098
319862336	38455.000000	1953	1952.893084	32005	5	0.123903	32076	1	0.188267	8788679	0.003393
319885686	37905.000000	2005	1903.282663	31948	2	0.016395	31874	1	0.003989	8775602	0.003139
319883818	37352.000000	1940	1991.988101	31977	5	0.082571	32039	4	0.015508	8762718	0.003368
319881703	39915.000000	2052	2039.061617	31999	4	0.272389	31824	4	0.337151	8749554	0.003305
319873844	39154.000000	2095	1828.913337	31991	3	0.019658	32337	5	0.091821	8736691	0.003666
319860780	36971.000000	1934	1870.916696	32050	3	0.000947	32090	2	0.150147	8723693	0.003087
319871122	37628.000000	1970	2002.474217	31933	7	0.048028	31798	4	0.162851	8710760	0.003056
319859773	38982.000000	2023	1960.973843	32086	6	0.208879	32019	6	0.095654	8697966	0.003016
319869426	38082.000000	2069	1913.428118	31966	9	0.044162	32113	4	0.320874	8685250	0.003027
319856483	37292.000000	1957	1926.435424	32116	3	0.067153	31809	4	0.010153	8672374	0.002889
319854611	37620.000000	1989	1982.778483	32013	3	0.021960	31819	2	0.253068	8659435	0.003214
npatches	nstrain	runtime	dt	init_x	init_y	init_y_blood	init_z	init_S	beta0	beta1	beta2	beta3	mean_beta	B	d	delta	delta_blood	b[0]	mut	m	CTL	c	g	epsilon	k	het	lambda	rho	omega	x_max	patch.dyna	DELTA	A	VA
10000	1	100.000000	0.000100	21900	9499	5000000	0.001000	10000000	2.146053	3.145612	2.181655	5.725859	4	8000000000.000000	0.010000	1.000000	1.000000	800000	0.000050	0.048000	1	0.001000	1.000000	25.000000	16.000000	0.500000	0.001000	0.001000	0.010000	31987	0	10.000000	7.000000	1.000000
sus	inf	inf_blood	z	x[0]	y[0][0]	z[0]	x[1]	y[1][0]	z[1]	S[0]	synchrony
219000000	94990000.000000	5000000	10.000000	21900	9499	0.001000	21900	9499	0.001000	10000000	0.000000
319877615	15538.000000	829	230.618360	31953	2	0.012672	32049	3	0.030683	10011639	0.000000
319854433	105145.000000	5450	3817.969024	31927	6	0.340116	31847	7	0.718487	9996866	0.000000
319873784	49992.000000	2545	467.588228	31981	5	0.073538	31965	6	0.045254	9982218	0.000000
319873747	23978.000000	1246	1401.276593	31877	3	0.061213	31994	1	0.320155	9967551	0.000000
319859507	46324.000000	2494	3149.720382	31609	5	0.309073	31947	4	0.742084	9952952	0.000000
319846560	48003.000000	2519	1504.434861	32026	2	0.020063	31862	5	0.142136	9938499	0.000000
319871451	35053.000000	1822	1340.397946	32051	1	0.175726	32105	6	0.042576	9923629	0.000000
319868590	34082.000000	1718	2028.771740	31961	5	0.080419	32185	4	0.712972	9908824	0.000000
319875561	41094.000000	2109	2103.714806	31657	1	0.164048	31998	3	0.508644	9894291	0.000000
319850634	40631.000000	2006	1704.452146	32036	1	0.028881	32040	6	0.619477	9879783	0.000000
319873998	36475.000000	1888	1649.133690	31795	4	0.026417	31901	3	0.439563	9865193	0.000000
319881374	36884.000000	1929	1935.219245	31880	3	0.163099	31739	3	0.422721	9850433	0.000000
319863658	39643.000000	2101	1970.435410	32090	3	0.011139	31949	1	0.536239	9836013	0.000000
319872573	38925.000000	1919	1729.567876	31927	4	0.038856	32083	5	0.178701	9821489	0.000000
319873342	37129.000000	1915	1759.265757	31964	1	0.078973	31834	4	0.345027	9806910	0.000000
319860702	37465.000000	1955	1889.248763	31798	3	0.002581	31998	1	0.237691	9792446	0.000000
319880071	39101.000000	2015	1848.631973	32039	2	0.053305	31997	6	0.332371	9778159	0.000000
319864698	37731.000000	1984	1738.493680	32085	2	0.010286	31947	1	0.286802	9763639	0.000000
319863924	36713.000000	1945	1769.410085	32002	2	0.403319	32047	2	0.001694	9749287	0.000000
319862043	37470.000000	1901	1885.330500	31989	3	0.303765	32025	3	0.090025	9734693	0.000000
319852955	39129.000000	2048	1864.447012	32330	3	0.219700	31961	3	0.237221	9720104	0.000000
319863524	38137.000000	2015	1742.317829	31979	4	0.315186	31806	2	0.001622	9705687	0.000000
319845329	37797.000000	1976	1834.700797	32118	4	0.219260	32092	3	0.004966	9691319	0.000000
319860686	38241.000000	2018	1885.779208	32048	5	0.074831	32023	6	0.066669	9677196	0.000000
319860025	38757.000000	1950	1818.763561	31801	3	0.008286	32064	2	0.145832	9662976	0.000000
319872502	37530.000000	1945	1780.808384	32007	3	0.012767	32109	5	0.362055	9648523	0.000000
319870933	37695.000000	1958	1878.850032	31822	3	0.050070	32071	2	0.613961	9634286	0.000000
319859551	39167.000000	2095	1849.703747	31973	5	0.047465	31810	1	0.134640	9620110	0.000000
319871398	38213.000000	2024	1735.862675	31985	4	0.070300	31889	4	0.731462	9605824	0.000000
319872606	37409.000000	1987	1825.687580	31800	2	0.174070	31704	4	0.246876	9591501	0.000000
319875844	38570.000000	1913	1913.082666	31816	4	0.023238	31925	3	0.028475	9577308	0.000000
319865729	39650.000000	2077	1840.742204	32159	2	0.006697	31906	3	0.007276	9563136	0.000000
319861523	38194.000000	1976	1704.450811	32021	9	0.005064	31773	3	0.347352	9548870	0.000000
319874647	36571.000000	1954	1834.587528	32042	1	0.077029	31847	3	0.325159	9534715	0.000000
319888355	38663.000000	1950	1972.931669	32171	2	0.039563	32040	2	0.111328	9520618	0.000000
319858772	39792.000000	2006	1811.438402	32079	2	0.028319	32042	6	0.285322	9506476	0.000000
319854525	37227.000000	1922	1748.032172	32094	0	0.083174	32035	3	0.392441	9492276	0.000000
319879285	36399.000000	1903	1851.724876	32166	6	0.007577	31924	6	0.151255	9478079	0.000000
319864067	38730.000000	2084	1948.839760	32058	0	0.002465	32222	2	0.009680	9463898	0.000000
319880125	38967.000000	2070	1846.133994	32095	5	0.000938	31815	3	0.027468	9449770	-1.#IND00
319862523	38694.000000	1984	1726.049030	31767	4	0.005803	31810	6	0.141613	9435697	-1.#IND00
319875697	37513.000000	2017	1786.769461	31989	9	0.015262	32063	3	0.049879	9421709	-1.#IND00
319868065	37410.000000	1964	1815.566330	31928	4	0.465882	31991	4	0.038336	9408024	-0.007498
319859786	37023.000000	1988	1885.142257	31705	1	0.403476	31925	3	0.351162	9394147	-0.011616
319856600	38644.000000	1971	1903.872672	32108	4	0.020886	31981	8	0.131046	9380323	-0.005647
319852297	38456.000000	2060	1809.863089	31996	4	0.048764	31867	4	0.268738	9366229	-0.000552
319880562	37783.000000	1885	1792.356617	31754	3	0.000758	32121	4	0.246315	9352266	0.002295
319863357	37113.000000	2080	1796.007231	32018	7	0.002418	32030	9	0.274931	9338224	0.003612
319879575	37216.000000	1870	1883.042598	31914	3	0.015342	31822	4	0.016805	9324342	0.003427
319852649	38671.000000	1973	1935.731937	32115	2	0.053849	32127	4	0.021674	9310533	0.002871
319880153	39521.000000	2051	1807.748483	31988	4	0.353662	31986	3	0.013961	9296679	0.001186
319883154	37832.000000	1922	1758.472451	32237	2	0.139099	31784	4	0.541208	9282862	-0.000717
319873560	37612.000000	1983	1791.199082	31840	0	0.126220	31859	6	0.049747	9269116	-0.000427
319849727	37998.000000	2004	1907.875938	31754	5	0.118795	32111	1	0.519262	9255220	-0.001024
319861974	38800.000000	1973	1868.923801	32036	4	0.190119	32088	0	0.000990	9241390	-0.001346
319863965	38559.000000	2006	1811.428225	31911	2	0.040440	31988	3	0.018581	9227608	-0.000694
319860357	37774.000000	1956	1796.346253	31971	4	0.094644	32008	3	0.256501	9213999	-0.000044
319864456	37139.000000	1924	1806.711330	31775	0	0.047809	32131	7	0.125384	9200386	0.000209
319872821	38464.000000	1934	1903.615195	31982	3	0.407983	31819	2	0.421291	9186558	0.003339
319853961	38722.000000	1959	1870.436648	31941	9	0.163797	31956	3	0.358108	9173044	0.003253
319868578	38902.000000	2110	1801.765374	31909	2	0.076145	31998	5	0.378254	9159431	0.003021
319845742	37661.000000	1942	1775.433980	31904	7	0.048573	31871	2	0.038560	9145827	0.003080
319849281	38060.000000	2063	1855.819674	32085	4	0.028359	32047	2	0.046465	9132277	0.003058
319839724	38364.000000	2001	1794.156052	31842	4	0.085071	31977	6	0.059815	9118820	0.002859
319843672	37785.000000	1973	1802.365179	32140	5	0.042637	32245	4	0.435279	9105245	0.006041
319882089	37474.000000	2015	1857.422700	31972	2	0.007961	31785	3	0.007836	9091643	0.005360
319860921	38817.000000	1991	1867.864214	31983	3	0.044876	32077	4	0.017810	9078150	0.005218
319854612	38753.000000	1919	1846.960363	31907	4	0.084343	32088	2	0.002492	9064707	0.005781
319857993	38177.000000	1999	1814.042967	31961	5	0.216914	32058	4	0.078284	9051295	0.005187
319882404	37237.000000	1960	1877.242731	32018	5	0.310148	31923	4	0.041891	9038104	0.005423
319844560	39458.000000	2019	1970.307781	31899	1	0.019692	32042	1	0.115152	9024590	0.005249
319868017	39501.000000	2067	1798.475020	31956	4	0.048345	31806	2	0.161687	9011276	0.006105
319860575	37242.000000	1913	1731.742728	31993	4	0.126802	32086	5	0.343267	8997857	0.006214
319865009	37308.000000	1944	1935.230198	32010	3	0.336149	31961	4	0.019968	8984395	0.005747
319857647	39316.000000	2179	1907.462168	32057	3	0.151157	32119	3	0.124591	8970911	0.006093
319864653	38240.000000	1993	1744.665870	31876	6	0.092423	32038	3	0.021021	8957446	0.006118
319890945	36812.000000	1925	1841.312030	31835	3	0.045621	31816	7	0.005930	8944345	0.005857
319853997	37969.000000	2000	1904.595091	31860	3	0.010235	31998	2	0.121471	8930975	0.006384
319867121	39435.000000	2073	1860.150072	31987	3	0.000234	31978	4	0.005476	8917750	0.005689
319882013	38241.000000	1909	1728.093261	31941	7	0.001759	31927	2	0.015912	8904676	0.005067
319875701	37052.000000	1898	1820.172351	32003	8	0.053179	32077	0	0.017098	8891507	0.005667
319864154	38280.000000	2011	1866.391333	32107	3	0.355045	32017	2	0.014496	8878467	0.005193
319854919	38109.000000	2009	1876.763325	31970	3	0.189729	32174	5	0.199275	8865378	0.005044
319852935	38243.000000	1989	1803.250838	32016	3	0.363044	31843	2	0.135152	8852147	0.004940
319889926	37925.000000	2036	1854.586206	31935	1	0.013609	31892	4	0.200534	8838977	0.004316
319842315	38180.000000	1992	1813.070382	32013	4	0.104937	31862	5	0.161824	8825810	0.003072
319869685	37685.000000	1970	1819.249892	31948	6	0.068448	31924	6	0.104798	8812665	0.002710
319881078	38612.000000	2077	1859.777452	32028	2	0.123205	32029	7	0.282739	8799644	0.002767
319849964	37542.000000	1951	1766.880605	32022	4	0.168316	31905	3	0.102121	8786717	0.002646
319855417	37068.000000	2012	1852.858587	32011	4	0.209669	32020	5	0.047280	8773650	0.003136
319864152	38884.000000	1973	1921.068192	31876	3	0.369984	32128	5	0.055895	8760837	0.003030
319843477	38897.000000	1969	1788.387327	31960	3	0.063130	32011	1	0.429599	8747829	0.003005
319856762	37718.000000	1952	1799.633748	31959	7	0.027957	31811	4	0.073039	8734881	0.003543
319863419	37983.000000	1987	1894.265052	31972	6	0.127581	32007	5	0.110164	8721818	0.003233
319873988	39004.000000	2079	1864.620332	32181	6	0.153032	32060	1	0.272926	8708955	0.003194
319854952	38669.000000	2033	1809.241981	31931	4	0.022114	32089	1	0.233452	8696229	0.003184
319860756	37793.000000	1985	1799.603757	32014	5	0.055539	31971	0	0.162627	8683440	0.004030
319826183	37871.000000	1949	1766.101719	32124	6	0.029587	32034	9	0.117898	8670707	0.004024
319855171	37513.000000	1931	1851.865154	32075	3	0.041412	32094	2	0.541334	8657698	0.004180
npatches	nstrain	runtime	dt	init_x	init_y	init_y_blood	init_z	init_S	beta0	beta1	beta2	beta3	mean_beta	B	d	delta	delta_blood	b[0]	mut	m	CTL	c	g	epsilon	k	het	lambda	rho	omega	x_max	patch.dyna	DELTA	A	VA
10000	1	100.000000	0.000100	21900	9499	5000000	0.001000	10000000	4.419394	4.777868	3.879635	4.013042	4	8000000000.000000	0.010000	1.000000	1.000000	800000	0.000050	0.048000	1	0.001000	1.000000	25.000000	17.000000	0.500000	0.001000	0.001000	0.010000	31987	0	10.000000	7.000000	1.000000
sus	inf	inf_blood	z	x[0]	y[0][0]	z[0]	x[1]	y[1][0]	z[1]	S[0]	synchrony
219000000	94990000.000000	5000000	10.000000	21900	9499	0.001000	21900	9499	0.001000	10000000	0.000000
319884873	16530.000000	844	132.693814	32121	1	0.021935	32027	3	0.000114	10009547	0.000000
319843553	105896.000000	5694	3942.629487	32026	7	0.307721	32013	14	0.078630	9994815	0.000000
319879257	52769.000000	2717	400.497840	31989	4	0.000784	31887	12	0.071483	9979900	0.000000
319874527	22507.000000	1207	1118.846917	31967	2	0.021200	32160	1	0.011785	9965074	0.000000
319864130	47366.000000	2584	3256.375123	32029	2	0.023474	31886	8	0.338393	9950080	0.000000
319861078	50825.000000	2639	1424.956770	32046	6	0.120913	31874	13	0.278748	9935471	0.000000
319873730	34672.000000	1729	1083.559633	31905	3	0.031810	32432	6	0.187505	9920521	0.000000
319865336	32515.000000	1754	1981.781905	31920	2	0.355622	32167	8	0.048890	9905985	0.000000
319868970	41875.000000	2256	2123.674047	31918	2	0.065132	32031	1	0.202278	9891118	0.000000
319866543	41300.000000	2120	1564.592901	31894	4	0.220151	31937	5	0.017398	9876318	0.000000
319842556	36096.000000	1851	1530.089450	32042	0	0.007363	31824	2	0.015296	9861716	0.000000
319870529	37016.000000	2041	1872.246844	32021	6	0.127819	31814	2	0.125361	9847018	0.000000
319877328	39309.000000	1987	1740.210207	32234	5	0.417113	31851	7	0.313173	9832244	0.000000
319887716	38163.000000	1995	1674.518458	31966	4	0.327276	32124	4	0.341714	9817541	0.000000
319846794	36878.000000	1951	1715.143735	31932	2	0.271130	32023	3	0.358879	9802847	0.000000
319852063	38072.000000	2007	1731.693492	31894	4	0.089690	32073	1	0.069583	9788361	0.000000
319855467	37892.000000	1962	1740.578732	32086	5	0.500196	31918	3	0.325848	9773862	0.000000
319855063	38573.000000	2075	1743.795092	32065	7	0.419847	32052	6	0.049066	9759426	0.000000
319885108	37401.000000	1990	1661.205299	32089	0	0.040550	31878	6	0.431070	9745048	0.000000
319855919	37538.000000	1913	1760.488027	32046	2	0.330578	32028	5	0.489519	9730496	0.000000
319856823	39028.000000	1946	1768.752476	32152	5	0.441585	31887	3	0.275345	9716048	0.000000
319877368	38739.000000	2029	1657.317266	32211	1	0.042876	31981	2	0.017843	9701621	0.000000
319875761	38017.000000	1986	1680.181365	31982	2	0.003950	32003	6	0.215336	9687303	0.000000
319858427	37856.000000	2020	1730.174213	32137	6	0.003467	31779	3	0.064000	9673117	0.000000
319861080	38184.000000	1975	1760.005828	32102	3	0.001773	32075	2	0.194096	9658708	0.000000
319861209	37901.000000	1928	1713.586113	32101	9	0.005401	32000	6	0.301230	9644439	0.000000
319869410	37359.000000	1967	1725.068973	31937	2	0.276471	31829	3	0.084548	9630349	0.000000
319871574	37938.000000	1958	1750.214533	31940	2	0.084792	32071	0	0.065228	9615931	0.000000
319884335	38193.000000	1990	1676.320506	31815	7	0.408929	32110	3	0.184797	9601809	0.000000
319858476	37230.000000	1986	1702.594309	32116	7	0.588913	31933	4	0.064323	9587606	0.000000
319872144	37419.000000	1911	1741.591487	32174	2	0.031077	32079	4	0.028121	9573488	0.000000
319886811	38224.000000	1984	1748.115337	31880	3	0.158114	32175	2	0.011577	9559317	0.000000
319871691	38492.000000	1928	1748.668182	31952	4	0.162017	31962	6	0.007304	9545076	0.000000
319836682	38833.000000	1978	1709.756999	32111	4	0.299938	32101	4	0.071252	9530762	0.000000
319848820	37633.000000	1946	1615.932106	32079	3	0.006083	31710	6	0.117508	9516454	0.000000
319829368	37052.000000	1942	1714.006462	31910	1	0.050414	31925	4	0.199987	9502346	0.000000
319873725	37442.000000	1953	1811.052753	31716	4	0.014237	31949	6	0.207902	9488220	0.000000
319872840	38400.000000	1889	1764.044516	31935	5	0.026294	32093	3	0.093653	9474099	0.000000
319865416	38538.000000	2026	1762.110651	31826	2	0.110830	31965	3	0.008923	9460203	0.000000
319863255	38568.000000	2004	1718.311892	32139	5	0.031177	31849	1	0.033275	9446276	-1.#IND00
319874085	38154.000000	1903	1654.946517	31972	2	0.229213	31770	4	0.012364	9432090	-1.#IND00
319851964	36904.000000	1983	1690.448799	31816	1	0.227817	32148	2	0.042616	9418034	-1.#IND00
319870171	37857.000000	1896	1780.936956	31926	2	0.210279	32050	4	0.181077	9404028	-0.000515
319846938	38521.000000	1998	1787.798790	31646	3	0.025967	31970	5	0.209612	9390185	0.010838
319863956	38091.000000	2015	1649.586945	31995	6	0.224358	31819	3	0.041798	9376357	0.006237
319863327	36970.000000	1892	1709.154999	31791	5	0.155036	31661	5	0.110786	9362227	0.004523
319858475	37934.000000	1951	1780.217460	31932	5	0.387833	32067	2	0.121884	9348425	0.002278
319853629	37896.000000	1948	1685.300655	31790	3	0.174152	31856	4	0.024830	9334512	-0.002488
319885398	36808.000000	1921	1694.285527	31965	4	0.074952	31957	1	0.146013	9320643	-0.004543
319853069	38076.000000	2029	1791.111918	31934	4	0.525423	31966	1	0.031687	9306899	-0.010877
319854577	39108.000000	2039	1730.175331	31949	3	0.214450	32123	3	0.187452	9293082	-0.008236
319874179	37711.000000	1941	1620.004196	31914	1	0.026839	32046	6	0.060896	9279004	-0.007706
319858372	36807.000000	1992	1737.485767	31952	3	0.076581	31797	6	0.304541	9265129	-0.006132
319854019	38269.000000	2054	1776.995011	31961	4	0.087746	31877	2	0.126244	9251408	-0.005689
319873252	38730.000000	2016	1703.654404	31937	11	0.215906	31989	6	0.302990	9237707	-0.000581
319880480	37141.000000	1975	1662.656905	31985	3	0.099729	32047	2	0.135126	9223873	0.002573
319860143	37173.000000	1947	1775.162155	32025	9	0.498599	32225	4	0.095162	9210152	0.001199
319869785	37934.000000	1981	1757.929315	31737	7	0.530356	32020	2	0.305214	9196472	-0.000330
319861473	38532.000000	1985	1730.061442	31970	8	0.219984	31823	0	0.029107	9182811	0.004023
319880170	37979.000000	1988	1677.394622	31968	2	0.175232	31844	6	0.019455	9169242	0.004255
319851556	37273.000000	1963	1732.109653	31750	8	0.083765	31966	8	0.425163	9155651	0.005197
319864218	38220.000000	2028	1754.113182	31887	2	0.404525	31983	2	0.266650	9142125	0.005532
319876458	38322.000000	2072	1641.544702	32024	3	0.119065	32034	5	0.405041	9128447	0.005233
319874546	37254.000000	1875	1689.962674	31950	6	0.050960	32118	3	0.564081	9115032	0.005502
319878507	36819.000000	1910	1758.095141	31926	3	0.347236	31976	3	0.017328	9101640	0.006285
319867368	39059.000000	2025	1837.436105	31920	4	0.248233	32056	4	0.009204	9088128	0.006442
319879323	38855.000000	2072	1648.236153	32019	2	0.102786	32036	7	0.311735	9074478	0.007906
319875245	36635.000000	1924	1629.258229	32102	4	0.418513	31977	0	0.041581	9061261	0.008290
319855068	37086.000000	1940	1744.702151	31920	2	0.517005	32011	5	0.252255	9047728	0.007693
319849985	38068.000000	2013	1757.541645	32121	7	0.228884	31804	7	0.048343	9034152	0.007172
319874830	38299.000000	2073	1743.097454	31905	4	0.040212	31809	4	0.165690	9020586	0.006778
319878434	38081.000000	1988	1727.574740	32046	6	0.106286	32101	0	0.082855	9007290	0.006890
319855881	38110.000000	1987	1739.759743	31935	1	0.468680	31946	1	0.433970	8993924	0.006778
319856921	38124.000000	1925	1728.978006	32124	8	0.162551	32085	2	0.233977	8980868	0.005261
319861986	38541.000000	2015	1757.054706	32069	5	0.096702	31844	1	0.081560	8967577	0.005246
319859377	38366.000000	1991	1695.629490	31897	5	0.394207	31776	3	0.397582	8954304	0.005621
319865453	37620.000000	1898	1683.762527	32011	3	0.048014	31960	5	0.115292	8941160	0.005190
319888924	37186.000000	1925	1766.385046	32013	6	0.436430	31770	3	0.019543	8927984	0.005006
319879255	38286.000000	2012	1802.594626	31994	4	0.490101	31845	4	0.072584	8914877	0.005239
319874781	39076.000000	2074	1733.533907	32111	1	0.111200	31822	2	0.379613	8901455	0.004423
319868881	37623.000000	1979	1642.835386	31925	5	0.360368	32093	7	0.271591	8888341	0.004449
319872866	37123.000000	1933	1784.207895	31968	7	0.188293	32171	1	0.233511	8875094	0.004304
319874572	38287.000000	1986	1735.111437	31866	0	0.001083	32088	4	0.282240	8862030	0.004158
319862890	38529.000000	2026	1695.185227	32062	6	0.001564	32128	1	0.277926	8849002	0.004255
319879646	37474.000000	2034	1776.889093	31872	2	0.019891	31495	5	0.378287	8836036	0.004166
319862367	39035.000000	2111	1774.583816	32083	1	0.012733	32124	8	0.123322	8823155	0.004008
319851905	38310.000000	1948	1661.741422	31900	4	0.196028	32059	3	0.236850	8810343	0.004115
319893107	37429.000000	1925	1669.369975	31725	2	0.116017	31881	3	0.349354	8797211	0.004269
319838299	36580.000000	1903	1774.863907	32064	7	0.047319	32119	3	0.185292	8784157	0.003959
319861090	38614.000000	1997	1788.386894	31992	2	0.039794	31738	4	0.465718	8771237	0.003990
319887554	38419.000000	1964	1664.927173	32038	7	0.139363	32065	5	0.128110	8758225	0.003704
319884863	37234.000000	1892	1627.760929	31906	6	0.433169	32027	8	0.126443	8745251	0.003792
319835407	36603.000000	1916	1741.455796	32041	1	0.763681	32001	1	0.082127	8732340	0.003501
319870282	38955.000000	2064	1823.353642	31879	3	0.149032	31839	4	0.451995	8719374	0.003420
319863517	38560.000000	2041	1707.037749	32088	0	0.155361	32029	7	0.464633	8706368	0.003461
319866263	37913.000000	1876	1724.461317	32029	8	0.098282	31992	0	0.181343	8693314	0.002646
319843913	37943.000000	1946	1662.059055	32224	1	0.073465	32110	0	0.256899	8680543	0.002630
319869156	37682.000000	1870	1699.889297	31977	4	0.014572	32207	1	0.196456	8667517	0.002577
319850278	38364.000000	1931	1726.582897	32062	2	0.042986	32131	3	0.175265	8654724	0.002521
npatches	nstrain	runtime	dt	init_x	init_y	init_y_blood	init_z	init_S	beta0	beta1	beta2	beta3	mean_beta	B	d	delta	delta_blood	b[0]	mut	m	CTL	c	g	epsilon	k	het	lambda	rho	omega	x_max	patch.dyna	DELTA	A	VA
10000	1	100.000000	0.000100	21900	9499	5000000	0.001000	10000000	2.855841	3.897059	3.057233	4.749483	4	8000000000.000000	0.010000	1.000000	1.000000	800000	0.000050	0.048000	1	0.001000	1.000000	25.000000	18.000000	0.500000	0.001000	0.001000	0.010000	31987	0	10.000000	7.000000	1.000000
sus	inf	inf_blood	z	x[0]	y[0][0]	z[0]	x[1]	y[1][0]	z[1]	S[0]	synchrony
219000000	94990000.000000	5000000	10.000000	21900	9499	0.001000	21900	9499	0.001000	10000000	0.000000
319879867	17105.000000	875	83.240458	32042	2	0.002344	31868	2	0.005295	10008445	0.000000
319854951	97976.000000	5117	4534.562725	31974	13	0.191344	31897	10	0.495858	9993902	0.000000
319832334	59191.000000	3021	409.724036	32051	2	0.003776	32100	6	0.101628	9978942	0.000000
319872428	22930.000000	1196	819.138146	31821	1	0.010566	31957	2	0.330712	9964177	0.000000
319880653	42284.000000	2298	3272.094425	31880	13	0.178606	31905	7	0.515155	9949393	0.000000
319856882	53576.000000	2722	1482.184180	32245	5	0.001445	32157	3	0.324182	9934634	0.000000
319869886	36142.000000	1819	1021.660942	32183	4	0.007405	31951	4	0.055164	9919991	0.000000
319839647	31403.000000	1749	1751.977592	31858	3	0.172258	31800	1	0.013099	9905075	0.000000
319874863	40709.000000	2092	2035.504238	32155	6	0.027587	31909	2	0.018121	9890438	0.000000
319850496	41846.000000	2091	1524.403461	32276	1	0.055162	31934	5	0.004880	9875716	0.000000
319860655	36470.000000	1923	1419.134941	31867	8	0.021964	32091	2	0.081715	9861015	0.000000
319884621	35580.000000	1820	1714.121677	31930	5	0.122500	31988	1	0.071011	9846444	0.000000
319859425	38513.000000	2064	1806.557703	31858	4	0.003576	31972	6	0.042475	9831971	0.000000
319878325	38748.000000	2015	1649.357918	32031	1	0.047684	31830	1	0.125000	9817062	0.000000
319885527	37726.000000	1965	1610.829965	32024	4	0.011425	32083	0	0.003004	9802669	0.000000
319867920	36944.000000	1926	1628.641800	31954	1	0.005890	31967	3	0.083039	9788074	0.000000
319873554	37291.000000	1945	1706.176313	31894	5	0.005740	31768	2	0.064686	9773578	0.000000
319875832	38384.000000	1909	1707.761338	31980	5	0.000332	31944	1	0.316507	9758999	0.000000
319869458	37765.000000	1885	1617.769309	31930	3	0.001354	32055	7	0.344923	9744479	0.000000
319862753	37412.000000	1936	1639.346182	31750	4	0.026211	32197	4	0.194595	9730055	0.000000
319850859	37529.000000	1964	1702.390506	32001	2	0.045116	31903	5	0.475126	9715729	0.000000
319876062	38792.000000	2051	1720.852006	32165	1	0.029001	31886	1	0.059729	9701458	0.000000
319863582	38407.000000	1976	1604.854588	31994	4	0.023972	31902	3	0.052505	9687338	0.000000
319878827	38192.000000	1977	1644.707167	31911	3	0.161004	32028	3	0.077208	9673299	0.000000
319889139	37730.000000	1869	1613.373000	32096	4	0.188798	31960	5	0.081713	9659089	0.000000
319858689	37527.000000	1966	1684.907011	31841	4	0.340087	31920	4	0.066211	9644743	0.000000
319858755	37597.000000	1926	1645.619690	31904	3	0.204372	32249	12	0.172132	9630407	0.000000
319858493	38297.000000	2039	1716.501547	31893	5	0.225430	32075	6	0.168983	9616276	0.000000
319856766	38853.000000	1978	1648.693442	32127	1	0.012940	31846	3	0.266701	9602130	0.000000
319842722	36861.000000	1936	1574.250398	32023	4	0.019820	31998	5	0.458031	9587936	0.000000
319880784	37771.000000	1905	1629.402298	32025	3	0.505149	32002	6	0.059827	9573679	0.000000
319866084	38250.000000	1955	1639.989649	32087	1	0.282315	32021	8	0.021392	9559373	0.000000
319847021	37547.000000	2095	1612.808074	32119	5	0.125973	32017	3	0.016920	9545174	0.000000
319858629	37456.000000	2054	1639.876722	31954	1	0.043679	31793	5	0.063845	9531113	0.000000
319851122	37470.000000	1994	1656.432347	32126	8	0.094636	31783	4	0.073526	9517130	0.000000
319839367	37724.000000	1974	1644.074863	31692	6	0.571374	31956	2	0.434413	9503232	0.000000
319846863	37793.000000	1976	1709.036842	31724	4	0.270295	31968	6	0.161528	9489310	0.000000
319865645	38452.000000	2067	1663.434592	32097	5	0.057831	32178	3	0.057369	9475237	0.000000
319873912	38188.000000	1930	1602.680520	31734	3	0.171006	31993	2	0.103466	9461243	0.000000
319894372	37515.000000	1971	1614.547961	31796	2	0.401068	31960	3	0.068386	9447141	-1.#IND00
319873511	37672.000000	1915	1636.347530	32030	3	0.058335	31805	4	0.077936	9433197	-1.#IND00
319861693	37729.000000	2021	1599.381449	31999	3	0.110635	32046	4	0.680657	9419170	-1.#IND00
319844777	37290.000000	1914	1654.407983	31997	4	0.011934	31953	2	0.360396	9405346	-1.#IND00
319867085	38555.000000	1999	1671.075152	31806	6	0.001438	32097	3	0.432102	9391502	-0.017258
319893029	38088.000000	2032	1580.699669	32040	5	0.037642	32003	7	0.027483	9377598	-0.014391
319862001	37271.000000	1906	1600.201632	31822	6	0.136462	31933	5	0.193739	9363640	-0.014080
319863761	37687.000000	1995	1669.481717	31740	5	0.001297	32047	3	0.218406	9349707	-0.012044
319854618	38299.000000	1967	1652.461123	31898	6	0.001638	31679	4	0.469829	9336024	-0.012047
319861533	37315.000000	1964	1633.646759	32099	7	0.102526	32060	4	0.136725	9322294	-0.014518
319862581	37710.000000	1972	1718.307005	32077	4	0.259559	32054	4	0.216748	9308548	-0.011854
319848504	38193.000000	1986	1680.709271	31907	1	0.130703	32078	4	0.067945	9294779	-0.007159
319871133	38930.000000	1963	1608.777619	31796	7	0.067780	31917	8	0.055958	9280956	-0.005574
319871845	37376.000000	2013	1624.060842	31893	3	0.133197	32071	2	0.286433	9267242	-0.004391
319867665	37649.000000	1941	1712.099095	31996	2	0.313950	31892	4	0.402851	9253503	-0.002961
319870674	38586.000000	2045	1707.803271	32019	2	0.415231	31954	10	0.117043	9239879	-0.002986
319870845	37564.000000	1998	1603.504615	31940	2	0.005691	32082	4	0.331510	9226064	-0.002488
319860239	38020.000000	1949	1677.885576	31875	0	0.006931	32002	4	0.429959	9212604	-0.001112
319879632	38602.000000	2025	1635.028005	32164	4	0.002933	32076	7	0.486001	9198720	-0.000033
319834992	37679.000000	1916	1591.601159	31932	5	0.131392	31756	4	0.208819	9185197	0.000493
319849507	37217.000000	2034	1625.020808	31997	4	0.019012	31921	5	0.056603	9171494	0.001738
319876748	38111.000000	1983	1691.317234	32057	0	0.077074	32153	2	0.033856	9158091	0.001006
319887694	37906.000000	1972	1595.707092	32061	4	0.030011	32174	8	0.126150	9144576	-0.000354
319851931	37352.000000	1979	1631.648266	32140	4	0.041979	31992	1	0.093928	9131139	-0.000691
319871280	37441.000000	1910	1656.124170	31815	9	0.075531	32021	4	0.151557	9117590	-0.000455
319867387	38319.000000	1915	1719.922445	31890	2	0.583052	32123	2	0.147613	9103899	0.001491
319860235	38107.000000	2029	1594.443490	31787	4	0.342630	32086	2	0.039219	9090400	0.000542
319878805	37964.000000	1957	1607.553917	32239	1	0.065443	31820	4	0.031192	9076873	0.000189
319828336	37456.000000	1885	1626.466346	31895	2	0.010018	32054	4	0.083405	9063581	-0.000639
319854748	37804.000000	1972	1688.856415	31936	3	0.125826	31833	10	0.291683	9050096	-0.000140
319867792	38631.000000	1966	1664.928154	32084	1	0.219889	31816	8	0.259859	9036799	0.000073
319857248	37347.000000	2015	1560.113173	32171	3	0.054381	31867	4	0.083366	9023488	-0.000041
319871915	36617.000000	1899	1633.590788	32219	2	0.061879	31863	2	0.543973	9010145	-0.000082
319873320	38048.000000	1964	1768.768964	32125	1	0.137694	31917	3	0.079279	8996911	-0.000039
319863692	38649.000000	1970	1655.417982	32059	2	0.057337	32104	3	0.102272	8983456	0.000448
319852847	38478.000000	2036	1656.904408	32047	5	0.085356	31989	8	0.011937	8970142	0.000481
319876597	38268.000000	1972	1564.688781	31929	6	0.029755	31873	8	0.276528	8956822	0.000500
319876296	36878.000000	1917	1680.218250	32046	2	0.146324	32102	4	0.043001	8943505	0.001481
319883633	39059.000000	2043	1741.346181	31943	4	0.078910	31877	3	0.307422	8930168	0.001694
319863458	38906.000000	1997	1601.364476	31944	2	0.132635	31648	2	0.235735	8917107	0.001092
319867519	37060.000000	1902	1607.182713	31810	4	0.015311	31943	2	0.069474	8903784	0.001028
319847794	38245.000000	1920	1668.725502	32148	2	0.011867	32004	0	0.217028	8890562	0.001833
319864475	37784.000000	2001	1672.744278	31857	5	0.001292	31942	1	0.570097	8877389	0.002057
319862015	38787.000000	1997	1680.690301	32020	6	0.017398	31991	10	0.224265	8864304	0.002807
319869713	38533.000000	1959	1624.168887	32035	0	0.173974	32091	4	0.103111	8851402	0.002503
319868958	37700.000000	1961	1579.862662	32064	1	0.257425	31898	2	0.135998	8838286	0.002195
319857643	37284.000000	1898	1635.296056	31920	7	0.068792	32021	2	0.104224	8825270	0.002384
319875474	37594.000000	1911	1697.062033	32097	4	0.009949	32082	4	0.530336	8812242	0.002417
319853799	38040.000000	2016	1653.626607	32116	3	0.052961	32056	5	0.014776	8799231	0.002150
319865405	37638.000000	1969	1638.886794	32023	1	0.128476	31899	9	0.099985	8786068	0.002095
319882021	37767.000000	2001	1680.385979	31835	0	0.337017	32039	2	0.355790	8772871	0.002084
319880100	38443.000000	2024	1695.160914	31779	1	0.021598	31872	4	0.140641	8759729	0.002194
319873021	38470.000000	2091	1649.920177	32024	2	0.002313	32063	11	0.082894	8746754	0.001539
319875513	37768.000000	1904	1564.346631	31823	6	0.036933	32182	1	0.005980	8733686	0.001540
319879299	37354.000000	1921	1577.884081	31948	7	0.061803	31902	4	0.040627	8720689	0.001628
319871588	37302.000000	1919	1653.917201	32063	2	0.007434	31879	7	0.229158	8707705	0.001236
319880368	38481.000000	1936	1674.382389	31963	2	0.027377	31912	4	0.346670	8694895	0.001403
319874640	37619.000000	2041	1619.557538	31690	5	0.072367	32031	3	0.050755	8681988	0.001047
319858997	37043.000000	1881	1635.517035	31768	4	0.083195	31991	5	0.010897	8669255	0.001497
319876560	37523.000000	1961	1697.154131	31939	6	0.006749	32267	6	0.003951	8656519	0.002489
npatches	nstrain	runtime	dt	init_x	init_y	init_y_blood	init_z	init_S	beta0	beta1	beta2	beta3	mean_beta	B	d	delta	delta_blood	b[0]	mut	m	CTL	c	g	epsilon	k	het	lambda	rho	omega	x_max	patch.dyna	DELTA	A	VA
10000	1	100.000000	0.000100	21900	9499	5000000	0.001000	10000000	4.321485	5.296129	2.708662	2.770018	4	8000000000.000000	0.010000	1.000000	1.000000	800000	0.000050	0.048000	1	0.001000	1.000000	25.000000	19.000000	0.500000	0.001000	0.001000	0.010000	31987	0	10.000000	7.000000	1.000000
sus	inf	inf_blood	z	x[0]	y[0][0]	z[0]	x[1]	y[1][0]	z[1]	S[0]	synchrony
219000000	94990000.000000	5000000	10.000000	21900	9499	0.001000	21900	9499	0.001000	10000000	0.000000
319880115	18280.000000	923	54.101906	31889	1	0.000260	32298	0	0.000392	10006553	0.000000
319870352	95132.000000	4863	4550.468003	32036	13	0.344872	31760	13	0.602638	9991901	0.000000
319856407	59561.000000	3146	348.127278	31928	7	0.047268	31930	4	0.058351	9977052	0.000000
319836979	22234.000000	1188	768.079411	31964	1	0.036897	32109	2	0.092088	9962164	0.000000
319867233	44195.000000	2277	3213.098463	31896	5	0.317411	32131	3	0.269984	9947562	0.000000
319865957	54854.000000	2753	1288.515684	31895	8	0.099695	32062	8	0.327847	9932754	0.000000
319857022	35236.000000	1812	911.983058	31877	2	0.012137	31886	5	0.015150	9917776	0.000000
319862900	31176.000000	1650	1627.352022	31935	2	0.045577	32059	5	0.381323	9903083	0.000000
319859080	39639.000000	2112	1940.656797	32092	1	0.408368	31942	2	0.099538	9888355	0.000000
319850942	42503.000000	2207	1545.527393	32115	3	0.129980	32152	3	0.002502	9873947	0.000000
319856362	37695.000000	1953	1280.589895	32124	2	0.175542	31942	3	0.000767	9859563	0.000000
319871446	35005.000000	1854	1510.282699	31915	1	0.031552	31951	4	0.018154	9844597	0.000000
319872412	38112.000000	1949	1766.503795	31931	5	0.188308	32105	2	0.009801	9829803	0.000000
319862405	39800.000000	2078	1556.455766	31956	6	0.107549	31976	2	0.242175	9815253	0.000000
319865836	37525.000000	1969	1447.117082	31879	3	0.022191	32041	8	0.332300	9800708	0.000000
319858538	36352.000000	1905	1532.323828	32181	2	0.276754	32103	8	0.504167	9786033	0.000000
319850514	37355.000000	1918	1608.283052	32014	2	0.106050	31983	10	0.317927	9771563	0.000000
319837699	37754.000000	2075	1577.091719	31944	2	0.068613	31962	2	0.390058	9756825	0.000000
319858655	37680.000000	2023	1551.790719	32070	3	0.290402	31817	3	0.047234	9742602	0.000000
319864907	37442.000000	1984	1594.143014	32045	5	0.724334	31946	3	0.108931	9728147	0.000000
319865160	38360.000000	2036	1541.535267	31947	1	0.178870	32159	3	0.291436	9713953	0.000000
319886318	38027.000000	1990	1527.267164	31948	1	0.137790	32163	5	0.395017	9699475	0.000000
319854219	37143.000000	1867	1494.008751	31822	2	0.042033	32211	9	0.518440	9685109	0.000000
319860233	38023.000000	2001	1552.518508	32033	5	0.082474	31982	4	0.089169	9613333	0.000000
319860488	37914.000000	2003	1535.581271	31825	4	0.012245	32039	0	0.134607	9599003	0.000000
319870678	37590.000000	1867	1546.198608	32306	3	0.224600	31950	5	0.038458	9584814	0.000000
319859867	37204.000000	1998	1544.642326	31803	7	0.106874	31992	1	0.330101	9570506	0.000000
319863980	37682.000000	1967	1600.632330	31983	8	0.029763	32088	3	0.030346	9556132	0.000000
319871506	38413.000000	1894	1544.610090	32178	0	0.110146	31989	5	0.175983	9541919	0.000000
319852777	38089.000000	1985	1583.605114	31744	5	0.061133	32212	3	0.574869	9527968	0.000000
319860416	38600.000000	2074	1552.468583	31659	4	0.045369	31717	1	0.390905	9513853	0.000000
319863175	37571.000000	1923	1439.477435	32077	8	0.005116	31950	2	0.204930	9499616	0.000000
319874351	36439.000000	1927	1569.165459	32028	6	0.270932	31938	2	0.161659	9485304	0.000000
319876694	37988.000000	2006	1653.321733	31953	1	0.242880	32116	2	0.064401	9471151	0.000000
319883393	38916.000000	2085	1592.100427	31931	3	0.177165	31808	9	0.166869	9457093	0.000000
319858403	38306.000000	2026	1495.085517	32037	4	0.018674	32162	9	0.270244	9442908	-1.#IND00
319862445	37132.000000	1885	1506.596089	32064	2	0.102196	31873	2	0.057874	9428839	-1.#IND00
319880946	37301.000000	1942	1528.801825	31798	5	0.053229	31935	4	0.042736	9414913	-1.#IND00
319880164	37998.000000	1970	1565.893180	31850	2	0.237091	31966	2	0.767616	9401136	0.016504
[truncated: 159 more rows]
