# Supplementary material for: Large Variations in HIV-1 Viral Load Explained by Shifting-Mosaic Metapopulation Dynamics
Source: PLoS Biol. 2016 Oct 5;14(10):e1002567. doi: 10.1371/journal.pbio.1002567 (PMC5051940; doi:10.1371/journal.pbio.1002567)
Supplement: S1 Data — Each file gives the output from the simulations indicated by the filename: low migration (ms1, db432); high migration (ms1, db1); very high migration (ms10, db1); number of patches (np); reservoir (storage); no reservoir (nostorage); CTL immigration model (CTLimmig); CTL proliferation model (CTLprolif); β¯ (beta1, beta2, …). Within each file, there are 21 simulations for (k = 0,1,..,20), and data is output each day. For measures of synchrony, the final entry should be used. See Methods and S1 Simulation Code for further details. (ZIP) [file pbio.1002567.s002.zip › S1_Data/ms10_np10000_storage_noPD_CTLprolif_db1_beta5.tsv]

npatches	nstrain	runtime	dt	init_x	init_y	init_y_blood	init_z	init_S	beta0	beta1	beta2	beta3	mean_beta	B	d	delta	delta_blood	b[0]	mut	m	CTL	c	g	epsilon	k	het	lambda	rho	omega	x_max	patch.dyna	DELTA	A	VA
10000	1	100.000000	0.000100	21900	9499	5000000	0.001000	10000000	6.155933	6.718926	7.195955	6.423495	5	8000000000.000000	0.010000	1.000000	1.000000	800000	0.000050	0.048000	1	0.001000	1.000000	25.000000	0.000000	0.500000	0.001000	0.001000	0.010000	31987	0	10.000000	7.000000	1.000000
sus	inf	inf_blood	z	x[0]	y[0][0]	z[0]	x[1]	y[1][0]	z[1]	S[0]	synchrony
219000000	94990000.000000	5000000	10.000000	21900	9499	0.001000	21900	9499	0.001000	10000000	0.000000
181602150	1314268962.000000	68090007	10000.000000	16010	132965	1.000000	15234	134308	1.000000	11835715	0.000000
108326387	3348677365.000000	173875528	10000.000000	9007	336666	1.000000	8291	337405	1.000000	16451109	0.000000
86447504	4639343454.000000	241020240	10000.000000	6990	464788	1.000000	6483	466794	1.000000	22059678	0.000000
78427046	5294636636.000000	275139838	10000.000000	6315	530965	1.000000	5968	532430	1.000000	27980415	0.000000
75091636	5606978431.000000	291413868	10000.000000	5942	561640	1.000000	5570	563271	1.000000	34025629	0.000000
73653313	5752363565.000000	298989251	10000.000000	5971	576508	1.000000	5439	575516	1.000000	40113535	0.000000
73022371	5819343398.000000	302456398	10000.000000	5832	583330	1.000000	5409	583621	1.000000	46222517	0.000000
72711695	5850053474.000000	304064009	10000.000000	5815	586827	1.000000	5360	586959	1.000000	52321757	0.000000
72578747	5864049586.000000	304756886	10000.000000	5766	588285	1.000000	5281	588945	1.000000	58421247	0.000000
72515152	5870612972.000000	305119612	10000.000000	5833	588684	1.000000	5282	588872	1.000000	64517610	0.000000
72495395	5873514310.000000	305255875	10000.000000	5810	588272	1.000000	5418	588414	1.000000	70601791	0.000000
72479770	5874896055.000000	305342558	10000.000000	5833	588690	1.000000	5315	590400	1.000000	76680992	0.000000
72478653	5875497011.000000	305377022	10000.000000	5771	589076	1.000000	5387	588710	1.000000	82747110	0.000000
72473898	5875671514.000000	305382989	10000.000000	5786	589571	1.000000	5401	590374	1.000000	88809631	0.000000
72471001	5875831060.000000	305417076	10000.000000	5772	588075	1.000000	5471	588917	1.000000	94859826	0.000000
72470879	5875804031.000000	305413245	10000.000000	5700	589393	1.000000	5380	590334	1.000000	100897283	0.000000
72473010	5875756128.000000	305398299	10000.000000	5834	589987	1.000000	5326	589583	1.000000	106922340	0.000000
72470027	5875910433.000000	305401097	10000.000000	5699	590182	1.000000	5459	589388	1.000000	112943732	0.000000
72478323	5875956197.000000	305391598	10000.000000	5783	588907	1.000000	5456	591141	1.000000	118955326	0.000000
72479179	5875841970.000000	305394019	10000.000000	5831	589092	1.000000	5389	587682	1.000000	124956850	0.000000
72473557	5875785546.000000	305394292	10000.000000	5769	589344	1.000000	5364	589094	1.000000	130952645	0.000000
72474878	5875991722.000000	305403262	10000.000000	5818	588400	1.000000	5386	589260	1.000000	136936857	0.000000
72477070	5875880996.000000	305375852	10000.000000	5837	589236	1.000000	5342	589349	1.000000	142914017	0.000000
72462236	5875971784.000000	305421493	10000.000000	5737	588199	1.000000	5422	589177	1.000000	148882668	0.000000
72470223	5875916018.000000	305407444	10000.000000	5838	589080	1.000000	5398	591451	1.000000	154840376	0.000000
72469933	5875860889.000000	305394436	10000.000000	5753	588169	1.000000	5487	589213	1.000000	160790405	0.000000
72468504	5875929572.000000	305406430	10000.000000	5836	589209	1.000000	5307	589601	1.000000	166730415	0.000000
72469131	5875859485.000000	305399830	10000.000000	5776	589155	1.000000	5375	589557	1.000000	172663025	0.000000
72465385	5875969619.000000	305378635	10000.000000	5766	589306	1.000000	5386	588756	1.000000	178586879	0.000000
72474904	5875796086.000000	305392921	10000.000000	5765	589235	1.000000	5409	588282	1.000000	184500877	0.000000
72474051	5875895544.000000	305416736	10000.000000	5753	588763	1.000000	5396	589298	1.000000	190404976	0.000000
72476513	5875801051.000000	305407399	10000.000000	5744	589266	1.000000	5222	589176	1.000000	196307601	0.000000
72481241	5875815325.000000	305393562	10000.000000	5839	587828	1.000000	5348	590033	1.000000	202199126	0.000000
72470050	5875924940.000000	305404597	10000.000000	5727	588726	1.000000	5407	588243	1.000000	208077420	0.000000
72477069	5876026191.000000	305405691	10000.000000	5830	589042	1.000000	5366	588118	1.000000	213943146	0.000000
72470034	5876051373.000000	305405479	10000.000000	5771	589405	1.000000	5252	589531	1.000000	219805903	0.000000
72466206	5876042685.000000	305420259	10000.000000	5724	589344	1.000000	5421	588629	1.000000	225663366	0.000000
72467463	5876052815.000000	305375433	10000.000000	5823	589427	1.000000	5495	590605	1.000000	231505668	0.000000
72469651	5876000710.000000	305406776	10000.000000	5803	588996	1.000000	5363	587902	1.000000	237341045	0.000000
72469610	5875956195.000000	305397190	10000.000000	5777	588976	1.000000	5297	589353	1.000000	243167952	-1.#IND00
72477075	5875836791.000000	305416037	10000.000000	5762	589500	1.000000	5322	589665	1.000000	248989565	-0.028800
72466196	5875855518.000000	305420601	10000.000000	5739	589087	1.000000	5397	588615	1.000000	254799120	-0.009514
72470774	5875871596.000000	305394441	10000.000000	5716	588754	1.000000	5420	588932	1.000000	260603435	-0.009743
72471282	5876010045.000000	305398157	10000.000000	5744	589023	1.000000	5434	589119	1.000000	266395047	-0.005291
72459643	5875976123.000000	305420180	10000.000000	5784	589844	1.000000	5298	588735	1.000000	272180293	-0.010626
72473842	5876019312.000000	305402312	10000.000000	5848	588400	1.000000	5369	588289	1.000000	277955302	-0.010430
72470475	5875972153.000000	305409854	10000.000000	5716	588688	1.000000	5385	589620	1.000000	283720270	-0.007761
72467164	5875836643.000000	305432687	10000.000000	5788	588670	1.000000	5363	589296	1.000000	289478222	-0.006847
72470682	5875991261.000000	305429349	10000.000000	5806	588429	1.000000	5370	588931	1.000000	295229876	-0.005552
72465230	5875963696.000000	305395893	10000.000000	5797	589357	1.000000	5397	590007	1.000000	300975129	-0.004575
72463083	5875957424.000000	305397950	10000.000000	5747	588643	1.000000	5374	590989	1.000000	306706888	-0.003376
72483589	5875899099.000000	305427007	10000.000000	5803	588033	1.000000	5374	587556	1.000000	312428525	-0.005172
72467063	5875959709.000000	305388933	10000.000000	5767	589718	1.000000	5451	587523	1.000000	318140189	-0.006666
72470694	5875910598.000000	305388295	10000.000000	5759	589353	1.000000	5422	587607	1.000000	323846988	-0.003631
72467314	5875917147.000000	305388378	10000.000000	5892	589254	1.000000	5324	590044	1.000000	329540854	-0.004650
72480583	5875967652.000000	305402795	10000.000000	5701	589790	1.000000	5492	589283	1.000000	335232964	-0.004567
72484109	5875980057.000000	305376832	10000.000000	5765	589371	1.000000	5354	589405	1.000000	340911386	-0.003948
72475292	5875895979.000000	305388417	10000.000000	5797	590177	1.000000	5377	590234	1.000000	346584620	-0.003653
72467496	5875995341.000000	305362812	10000.000000	5789	587985	1.000000	5344	589768	1.000000	352247580	-0.006869
72466216	5875924690.000000	305419173	10000.000000	5839	588869	1.000000	5367	589201	1.000000	357901965	-0.007764
72473494	5875982300.000000	305383029	10000.000000	5875	588214	1.000000	5375	590063	1.000000	363548526	-0.006788
72467340	5875960086.000000	305417695	10000.000000	5765	590012	1.000000	5339	590780	1.000000	369187621	-0.006792
72471665	5875916571.000000	305429435	10000.000000	5735	589842	1.000000	5436	589992	1.000000	374818251	-0.006803
72468285	5875964738.000000	305379612	10000.000000	5776	588898	1.000000	5340	588669	1.000000	380438972	-0.006349
72461365	5875928966.000000	305410475	10000.000000	5725	589610	1.000000	5359	589340	1.000000	386052299	-0.005634
72465664	5875964886.000000	305358864	10000.000000	5798	588848	1.000000	5340	590215	1.000000	391656534	-0.004989
72481461	5875913944.000000	305413241	10000.000000	5818	589590	1.000000	5417	588327	1.000000	397254543	-0.004167
72474315	5875932754.000000	305388707	10000.000000	5729	589437	1.000000	5358	589717	1.000000	402841258	-0.003205
72475150	5875894766.000000	305398840	10000.000000	5748	589815	1.000000	5404	589211	1.000000	408419755	-0.003108
72469259	5875927348.000000	305369161	10000.000000	5791	589987	1.000000	5463	589412	1.000000	413992889	-0.002741
72481990	5875847813.000000	305382100	10000.000000	5856	588973	1.000000	5417	588733	1.000000	419554144	-0.002465
72470832	5875863612.000000	305418830	10000.000000	5739	588860	1.000000	5403	589235	1.000000	425109106	-0.002413
72468435	5875998598.000000	305416205	10000.000000	5790	588062	1.000000	5363	589073	1.000000	430653658	-0.001412
72476159	5875966384.000000	305383408	10000.000000	5742	588867	1.000000	5407	588646	1.000000	436187695	-0.001270
72472076	5875971006.000000	305413186	10000.000000	5783	587764	1.000000	5352	589437	1.000000	441718051	-0.001116
72469471	5875851522.000000	305422712	10000.000000	5805	588645	1.000000	5422	590190	1.000000	447239970	-0.001260
72466463	5875939111.000000	305379241	10000.000000	5833	587799	1.000000	5418	589638	1.000000	452753881	-0.001091
72468990	5875942475.000000	305392386	10000.000000	5918	588743	1.000000	5286	588643	1.000000	458256454	0.000138
72469498	5875956136.000000	305375996	10000.000000	5839	589779	1.000000	5311	589567	1.000000	463750499	0.000406
72463790	5875981604.000000	305413767	10000.000000	5821	589809	1.000000	5384	590549	1.000000	469235161	0.000576
72466760	5875920299.000000	305404079	10000.000000	5728	589239	1.000000	5258	588652	1.000000	474717202	0.000486
72455526	5875958740.000000	305382419	10000.000000	5807	588905	1.000000	5421	589428	1.000000	480189345	0.000581
72476964	5875848637.000000	305406034	10000.000000	5775	589584	1.000000	5355	590599	1.000000	485651662	0.001215
72470638	5875935119.000000	305406635	10000.000000	5761	589109	1.000000	5392	588457	1.000000	491101506	0.001136
72467561	5875908533.000000	305419709	10000.000000	5770	588574	1.000000	5450	589045	1.000000	496549987	0.001334
72469223	5875875369.000000	305383561	10000.000000	5751	588579	1.000000	5286	589748	1.000000	501988797	0.001577
72471956	5875981689.000000	305431305	10000.000000	5760	588894	1.000000	5362	589472	1.000000	507417789	0.001098
72469612	5875941406.000000	305432769	10000.000000	5836	589663	1.000000	5384	589442	1.000000	512836956	0.001190
72468270	5875995709.000000	305397148	10000.000000	5650	589617	1.000000	5332	589037	1.000000	518247228	0.000883
72477457	5875997319.000000	305389393	10000.000000	5723	589597	1.000000	5453	588948	1.000000	523653552	-0.000220
72469016	5875985830.000000	305452408	10000.000000	5670	590680	1.000000	5323	588018	1.000000	529052291	-0.000304
72481965	5875865845.000000	305394584	10000.000000	5766	589474	1.000000	5426	589766	1.000000	534443374	0.000288
72471245	5875998038.000000	305385897	10000.000000	5786	589346	1.000000	5379	589425	1.000000	539825355	-0.000375
72469777	5876013056.000000	305439549	10000.000000	5793	589615	1.000000	5270	589947	1.000000	545199966	-0.000377
72465611	5876050144.000000	305390301	10000.000000	5756	587925	1.000000	5347	589124	1.000000	550567144	-0.000346
72469653	5876100294.000000	305400733	10000.000000	5732	587195	1.000000	5250	589371	1.000000	555928370	-0.000673
72464880	5875967731.000000	305400641	10000.000000	5790	588561	1.000000	5319	588598	1.000000	561281841	-0.000649
72472802	5875901441.000000	305396237	10000.000000	5738	589192	1.000000	5430	589319	1.000000	566620155	-0.000649
72466093	5875953378.000000	305368617	10000.000000	5763	589946	1.000000	5336	589309	1.000000	571951422	-0.000378
npatches	nstrain	runtime	dt	init_x	init_y	init_y_blood	init_z	init_S	beta0	beta1	beta2	beta3	mean_beta	B	d	delta	delta_blood	b[0]	mut	m	CTL	c	g	epsilon	k	het	lambda	rho	omega	x_max	patch.dyna	DELTA	A	VA
10000	1	100.000000	0.000100	21900	9499	5000000	0.001000	10000000	6.724788	4.098236	7.251054	4.852930	5	8000000000.000000	0.010000	1.000000	1.000000	800000	0.000050	0.048000	1	0.001000	1.000000	25.000000	1.000000	0.500000	0.001000	0.001000	0.010000	31987	0	10.000000	7.000000	1.000000
sus	inf	inf_blood	z	x[0]	y[0][0]	z[0]	x[1]	y[1][0]	z[1]	S[0]	synchrony
219000000	94990000.000000	5000000	10.000000	21900	9499	0.001000	21900	9499	0.001000	10000000	0.000000
226137684	702561950.000000	36406779	10000.000000	20248	72393	1.000000	23871	69386	1.000000	11307890	0.000000
165893966	1559500627.000000	80974261	10000.000000	13773	158213	1.000000	17888	154134	1.000000	14571146	0.000000
146553630	1986495048.000000	103232427	10000.000000	11915	201361	1.000000	15978	197480	1.000000	18702786	0.000000
140671659	2140245547.000000	111221700	10000.000000	11264	216395	1.000000	15249	212565	1.000000	23102555	0.000000
138857190	2190730513.000000	113853943	10000.000000	11131	221484	1.000000	15113	217997	1.000000	27573351	0.000000
138281837	2206915363.000000	114717014	10000.000000	11073	224389	1.000000	14965	219358	1.000000	32067081	0.000000
138096190	2212086204.000000	114967060	10000.000000	11066	223380	1.000000	15043	220344	1.000000	36557662	0.000000
138022348	2213653574.000000	115058405	10000.000000	11040	224661	1.000000	15081	219862	1.000000	41044628	0.000000
138017365	2214249875.000000	115078006	10000.000000	11124	224025	1.000000	14887	219740	1.000000	45526411	0.000000
137987080	2214482968.000000	115105034	10000.000000	11120	223692	1.000000	15016	220519	1.000000	50004370	0.000000
137998735	2214481994.000000	115088504	10000.000000	11153	223951	1.000000	15007	219816	1.000000	54473933	0.000000
138004836	2214453114.000000	115094495	10000.000000	11056	222776	1.000000	15199	219951	1.000000	58937962	0.000000
137998214	2214455606.000000	115105782	10000.000000	11138	224722	1.000000	15097	220432	1.000000	63393224	0.000000
138014925	2214384989.000000	115089455	10000.000000	11051	224497	1.000000	15033	220587	1.000000	67843253	0.000000
138023401	2214357000.000000	115078176	10000.000000	10961	223934	1.000000	14856	220126	1.000000	72288184	0.000000
138007330	2214406586.000000	115087854	10000.000000	11100	224896	1.000000	14967	219765	1.000000	76723532	0.000000
138005611	2214455629.000000	115096894	10000.000000	11095	224022	1.000000	15023	220108	1.000000	81153312	0.000000
137990199	2214471736.000000	115092057	10000.000000	11180	224006	1.000000	15101	219804	1.000000	85577428	0.000000
137999561	2214475508.000000	115081053	10000.000000	11161	224124	1.000000	14953	220080	1.000000	89992312	0.000000
138003642	2214445121.000000	115093080	10000.000000	11083	224048	1.000000	15003	220132	1.000000	94398736	0.000000
137991729	2214469094.000000	115099503	10000.000000	11143	223871	1.000000	15029	219876	1.000000	98796434	0.000000
138017482	2214492027.000000	115087390	10000.000000	11145	223986	1.000000	14917	220626	1.000000	103195586	0.000000
138005050	2214468957.000000	115103119	10000.000000	11152	224286	1.000000	15012	221455	1.000000	107583525	0.000000
138010806	2214343670.000000	115091489	10000.000000	11061	223556	1.000000	14879	220045	1.000000	111970131	0.000000
138007218	2214426846.000000	115088724	10000.000000	11097	224463	1.000000	15126	221180	1.000000	116349239	0.000000
137995836	2214485178.000000	115099891	10000.000000	11062	223908	1.000000	14971	221112	1.000000	120721455	0.000000
138008791	2214421162.000000	115098559	10000.000000	11100	223526	1.000000	14963	219176	1.000000	125086554	0.000000
138013192	2214475393.000000	115090381	10000.000000	11094	223833	1.000000	15107	220619	1.000000	129444357	0.000000
138005775	2214477370.000000	115101257	10000.000000	11091	223858	1.000000	15066	220004	1.000000	133792641	0.000000
138004316	2214382664.000000	115089828	10000.000000	11267	223328	1.000000	15152	219816	1.000000	138134115	0.000000
138013462	2214410954.000000	115084662	10000.000000	11107	224401	1.000000	15019	220612	1.000000	142472518	0.000000
138014717	2214471561.000000	115099735	10000.000000	11156	224199	1.000000	15065	220133	1.000000	146804968	0.000000
138002707	2214483515.000000	115097847	10000.000000	10946	224815	1.000000	15108	220454	1.000000	151129288	0.000000
137997820	2214500862.000000	115101862	10000.000000	11157	224062	1.000000	15021	220750	1.000000	155447046	0.000000
138001077	2214426307.000000	115089978	10000.000000	11124	223612	1.000000	15032	220435	1.000000	159757074	0.000000
138017593	2214489105.000000	115102685	10000.000000	11133	224418	1.000000	15039	220866	1.000000	164064046	0.000000
138000248	2214379675.000000	115087491	10000.000000	11240	223185	1.000000	15056	219820	1.000000	168361239	0.000000
138010238	2214305956.000000	115080273	10000.000000	11007	223939	1.000000	14976	220793	1.000000	172651315	0.000000
138020660	2214434184.000000	115105382	10000.000000	11051	223137	1.000000	14911	219977	1.000000	176934755	0.000000
138005210	2214387582.000000	115087108	10000.000000	11218	224118	1.000000	14966	220686	1.000000	181214608	-1.#IND00
138004895	2214455854.000000	115092795	10000.000000	11168	223260	1.000000	15216	220108	1.000000	185492778	-0.000000
137995591	2214484381.000000	115097793	10000.000000	11102	222733	1.000000	15071	220000	1.000000	189760477	-0.009235
138005208	2214399058.000000	115088287	10000.000000	11208	223694	1.000000	14943	220363	1.000000	194017969	-0.006626
137999077	2214463981.000000	115079288	10000.000000	11028	223967	1.000000	14905	220973	1.000000	198269421	-0.003160
138000431	2214396090.000000	115103227	10000.000000	10998	224081	1.000000	15090	220003	1.000000	202517938	-0.001252
137999209	2214423592.000000	115087766	10000.000000	11127	224395	1.000000	15035	220242	1.000000	206757081	-0.008515
138007213	2214371089.000000	115081877	10000.000000	11121	223613	1.000000	15011	220969	1.000000	210989148	-0.004785
138002978	2214307563.000000	115087085	10000.000000	11251	223610	1.000000	14989	220290	1.000000	215215756	-0.004273
138012097	2214321467.000000	115100358	10000.000000	11108	224447	1.000000	14878	220165	1.000000	219436582	-0.004630
137994565	2214395663.000000	115094063	10000.000000	11029	223532	1.000000	15099	220170	1.000000	223649657	-0.004965
137994045	2214359572.000000	115099036	10000.000000	10972	223984	1.000000	15082	219873	1.000000	227856220	-0.005592
138010077	2214388936.000000	115108842	10000.000000	11061	224101	1.000000	14895	220524	1.000000	232059770	-0.004910
137998674	2214376544.000000	115104149	10000.000000	11111	223725	1.000000	15024	220523	1.000000	236256847	-0.005136
137996159	2214431738.000000	115103701	10000.000000	11034	224491	1.000000	15041	220241	1.000000	240448420	-0.004480
138009311	2214431132.000000	115102182	10000.000000	11006	223484	1.000000	14994	219768	1.000000	244631831	-0.003930
138004694	2214339561.000000	115099349	10000.000000	11236	223172	1.000000	15043	220277	1.000000	248808551	-0.003727
138014642	2214327953.000000	115115984	10000.000000	11136	223981	1.000000	14886	219819	1.000000	252975848	-0.004487
138009030	2214468577.000000	115072791	10000.000000	11084	224066	1.000000	14958	220866	1.000000	257144939	-0.004405
137999391	2214443074.000000	115093931	10000.000000	11110	224481	1.000000	15141	220888	1.000000	261306855	-0.004670
137997752	2214435598.000000	115099245	10000.000000	11059	224322	1.000000	15038	220446	1.000000	265460412	-0.004606
138002689	2214480142.000000	115085092	10000.000000	11103	224058	1.000000	14995	220686	1.000000	269608380	-0.005059
137990792	2214457895.000000	115097402	10000.000000	11141	224583	1.000000	15085	219942	1.000000	273748936	-0.004420
138007592	2214426522.000000	115094692	10000.000000	11147	224894	1.000000	15044	219951	1.000000	277886233	-0.003974
137993913	2214387437.000000	115102385	10000.000000	11226	223770	1.000000	15122	220619	1.000000	282014497	-0.003195
137994792	2214493272.000000	115093602	10000.000000	10955	225108	1.000000	15063	221308	1.000000	286138387	-0.003268
138013302	2214401025.000000	115093922	10000.000000	10924	224496	1.000000	15077	219620	1.000000	290254717	-0.003076
138009875	2214457908.000000	115094740	10000.000000	11021	224083	1.000000	15037	219763	1.000000	294369064	-0.004109
137998644	2214405370.000000	115115113	10000.000000	11172	224743	1.000000	15048	219711	1.000000	298471124	-0.003922
137996965	2214437668.000000	115067461	10000.000000	11134	224861	1.000000	14935	220591	1.000000	302568320	-0.003727
138003947	2214363768.000000	115096983	10000.000000	11107	223633	1.000000	15060	219496	1.000000	306660450	-0.003933
138001707	2214392436.000000	115101974	10000.000000	11037	223945	1.000000	15069	220388	1.000000	310747534	-0.004629
138008794	2214408952.000000	115088894	10000.000000	11056	223959	1.000000	14955	219927	1.000000	314826813	-0.004675
138008624	2214446267.000000	115081732	10000.000000	11041	224224	1.000000	15042	220259	1.000000	318899361	-0.004460
138016715	2214340037.000000	115084429	10000.000000	11149	223741	1.000000	15064	219810	1.000000	322961484	-0.004123
138017079	2214454344.000000	115098606	10000.000000	11015	224101	1.000000	15107	220121	1.000000	327019981	-0.003802
138020216	2214357395.000000	115097375	10000.000000	11081	223823	1.000000	14819	220944	1.000000	331076403	-0.003627
137999093	2214365146.000000	115098711	10000.000000	11233	223490	1.000000	15148	220087	1.000000	335127554	-0.003684
138011952	2214399435.000000	115123578	10000.000000	11078	224161	1.000000	15070	220539	1.000000	339169433	-0.003433
138003743	2214467882.000000	115117153	10000.000000	11186	223577	1.000000	15079	220099	1.000000	343206124	-0.003358
138012359	2214418706.000000	115107925	10000.000000	11212	223685	1.000000	15045	219621	1.000000	347234706	-0.002069
138007360	2214520157.000000	115087810	10000.000000	11001	224007	1.000000	15007	220132	1.000000	351262974	-0.002011
137995203	2214404956.000000	115120172	10000.000000	11124	223684	1.000000	15146	220269	1.000000	355284604	-0.002028
138010453	2214377112.000000	115119789	10000.000000	11127	223694	1.000000	15177	220159	1.000000	359300623	-0.001028
138004420	2214467574.000000	115088431	10000.000000	11092	222890	1.000000	14989	220518	1.000000	363312479	-0.000860
137992026	2214447193.000000	115105100	10000.000000	11236	224246	1.000000	15118	220684	1.000000	367315108	-0.000754
137999966	2214434148.000000	115100859	10000.000000	11091	223638	1.000000	15103	220848	1.000000	371311941	-0.000894
138001421	2214439401.000000	115100182	10000.000000	11089	224215	1.000000	15033	220259	1.000000	375301310	-0.000770
137999329	2214422901.000000	115093417	10000.000000	11068	223800	1.000000	14986	220409	1.000000	379286431	-0.000518
138017047	2214398101.000000	115090191	10000.000000	11011	224728	1.000000	15088	218980	1.000000	383263080	-0.000454
138018181	2214411504.000000	115109651	10000.000000	11072	224316	1.000000	15020	219919	1.000000	387232211	-0.000236
137996851	2214482106.000000	115079565	10000.000000	11146	223875	1.000000	15025	220535	1.000000	391200032	-0.000263
138001575	2214379957.000000	115086726	10000.000000	11126	223838	1.000000	15061	219606	1.000000	395162127	-0.000107
138014252	2214440035.000000	115085455	10000.000000	11027	224626	1.000000	15136	220341	1.000000	399115371	0.000073
138010927	2214427425.000000	115099228	10000.000000	11077	224135	1.000000	15055	219632	1.000000	403060926	-0.000141
138011542	2214425536.000000	115098372	10000.000000	11104	224116	1.000000	15116	219776	1.000000	407002666	-0.000084
138010906	2214459661.000000	115097906	10000.000000	11061	224593	1.000000	14914	220183	1.000000	410936535	-0.000136
138000554	2214412731.000000	115075352	10000.000000	11141	223763	1.000000	14998	221232	1.000000	414864717	-0.000243
137993489	2214338257.000000	115091080	10000.000000	11116	223202	1.000000	14995	220604	1.000000	418784496	0.000226
138001460	2214390005.000000	115091363	10000.000000	11104	223934	1.000000	15065	220014	1.000000	422700391	-0.000126
npatches	nstrain	runtime	dt	init_x	init_y	init_y_blood	init_z	init_S	beta0	beta1	beta2	beta3	mean_beta	B	d	delta	delta_blood	b[0]	mut	m	CTL	c	g	epsilon	k	het	lambda	rho	omega	x_max	patch.dyna	DELTA	A	VA
10000	1	100.000000	0.000100	21900	9499	5000000	0.001000	10000000	5.309788	2.697907	4.163194	4.985544	5	8000000000.000000	0.010000	1.000000	1.000000	800000	0.000050	0.048000	1	0.001000	1.000000	25.000000	2.000000	0.500000	0.001000	0.001000	0.010000	31987	0	10.000000	7.000000	1.000000
sus	inf	inf_blood	z	x[0]	y[0][0]	z[0]	x[1]	y[1][0]	z[1]	S[0]	synchrony
219000000	94990000.000000	5000000	10.000000	21900	9499	0.001000	21900	9499	0.001000	10000000	0.000000
265339948	344030440.000000	17841265	10000.000000	26122	34536	1.000000	28943	32382	1.000000	10858428	0.000000
228158070	668166424.000000	34697858	10000.000000	22182	67304	1.000000	26356	63565	1.000000	12747882	0.000000
211265694	852700990.000000	44310923	10000.000000	20196	86536	1.000000	25116	81337	1.000000	15285263	0.000000
205363599	924424929.000000	48047636	10000.000000	19772	93266	1.000000	24656	88636	1.000000	18071677	0.000000
203435698	948854749.000000	49325124	10000.000000	19555	95594	1.000000	24547	91556	1.000000	20935817	0.000000
202809893	956821632.000000	49741616	10000.000000	19612	96406	1.000000	24130	91985	1.000000	23821637	0.000000
202623690	959458797.000000	49859933	10000.000000	19581	96364	1.000000	24386	91878	1.000000	26715083	0.000000
202552716	960318488.000000	49910822	10000.000000	19552	97014	1.000000	24482	91800	1.000000	29609318	0.000000
202519243	960624821.000000	49920151	10000.000000	19649	96242	1.000000	24556	92338	1.000000	32499238	0.000000
202516612	960695486.000000	49940337	10000.000000	19423	96623	1.000000	24617	92324	1.000000	35381318	0.000000
202514420	960706786.000000	49928137	10000.000000	19419	96694	1.000000	24457	92399	1.000000	38259775	0.000000
202511901	960752579.000000	49948131	10000.000000	19396	96554	1.000000	24267	92767	1.000000	41133333	0.000000
202516109	960687295.000000	49928594	10000.000000	19383	96639	1.000000	24167	92680	1.000000	44005512	0.000000
202509691	960629078.000000	49927420	10000.000000	19409	97221	1.000000	24340	92500	1.000000	46871404	0.000000
202534011	960663000.000000	49932273	10000.000000	19501	97213	1.000000	24589	91582	1.000000	49733496	0.000000
202522736	960654675.000000	49933016	10000.000000	19450	96534	1.000000	24396	92747	1.000000	52594428	0.000000
202524827	960665973.000000	49931760	10000.000000	19563	96918	1.000000	24361	92889	1.000000	55447348	0.000000
202531914	960665682.000000	49927944	10000.000000	19467	96828	1.000000	24276	91776	1.000000	58295941	0.000000
202539167	960646337.000000	49931038	10000.000000	19279	97365	1.000000	24394	92755	1.000000	61141446	0.000000
202518223	960733379.000000	49941234	10000.000000	19506	97083	1.000000	24465	92687	1.000000	63983117	0.000000
202497074	960704993.000000	49934401	10000.000000	19381	97069	1.000000	24320	92480	1.000000	66817808	0.000000
202504061	960754567.000000	49929955	10000.000000	19655	96271	1.000000	24496	92065	1.000000	69647621	0.000000
202521613	960659872.000000	49926595	10000.000000	19398	96698	1.000000	24359	92287	1.000000	72475006	0.000000
202517340	960679226.000000	49933333	10000.000000	19452	96922	1.000000	24449	92170	1.000000	75300401	0.000000
202503763	960657711.000000	49938936	10000.000000	19260	96590	1.000000	24581	91982	1.000000	78117463	0.000000
202520443	960656991.000000	49934733	10000.000000	19442	96695	1.000000	24275	92285	1.000000	80932660	0.000000
202529903	960655703.000000	49931129	10000.000000	19649	96887	1.000000	24558	92784	1.000000	83745682	0.000000
202547777	960684746.000000	49945803	10000.000000	19461	97190	1.000000	24369	92568	1.000000	86554815	0.000000
202530236	960756826.000000	49935388	10000.000000	19372	96839	1.000000	24506	92442	1.000000	89359378	0.000000
202523624	960741457.000000	49930152	10000.000000	19243	97001	1.000000	24246	92012	1.000000	92160566	0.000000
202518720	960675031.000000	49936749	10000.000000	19618	96806	1.000000	24477	92342	1.000000	94952800	0.000000
202521287	960626944.000000	49915986	10000.000000	19373	96714	1.000000	24353	92394	1.000000	97743471	0.000000
202524609	960679106.000000	49928991	10000.000000	19493	96265	1.000000	24374	92639	1.000000	100528748	0.000000
202512424	960676165.000000	49940126	10000.000000	19408	96576	1.000000	24444	92403	1.000000	103311572	0.000000
202548836	960660640.000000	49918349	10000.000000	19679	96366	1.000000	24455	92514	1.000000	106087845	0.000000
202541149	960645961.000000	49923394	10000.000000	19344	97600	1.000000	24407	92378	1.000000	108859103	0.000000
202516330	960713887.000000	49940050	10000.000000	19582	96826	1.000000	24287	92524	1.000000	111628348	0.000000
202527367	960712733.000000	49936237	10000.000000	19348	97030	1.000000	24382	92304	1.000000	114393617	0.000000
202537104	960673693.000000	49936284	10000.000000	19390	97232	1.000000	24446	92429	1.000000	117155678	0.000000
202527251	960687033.000000	49934887	10000.000000	19671	96298	1.000000	24382	92396	1.000000	119914485	-1.#IND00
202515793	960613836.000000	49931278	10000.000000	19609	96152	1.000000	24380	92189	1.000000	122665745	-0.003200
202537151	960568556.000000	49921498	10000.000000	19388	97321	1.000000	24531	92480	1.000000	125412534	-0.004136
202516257	960704283.000000	49936741	10000.000000	19390	96768	1.000000	24257	92047	1.000000	128157534	-0.001614
202522345	960651601.000000	49931498	10000.000000	19442	96800	1.000000	24197	91984	1.000000	130901228	-0.000517
202513342	960650851.000000	49923839	10000.000000	19480	96645	1.000000	24225	92145	1.000000	133637057	0.008370
202524915	960698498.000000	49927932	10000.000000	19303	97140	1.000000	24385	92273	1.000000	136368249	0.010344
202515270	960654448.000000	49940540	10000.000000	19293	97578	1.000000	24390	92262	1.000000	139095734	0.009517
202530026	960718033.000000	49925888	10000.000000	19413	96720	1.000000	24311	91962	1.000000	141820072	0.010036
202538970	960680475.000000	49935372	10000.000000	19369	97728	1.000000	24332	92760	1.000000	144541134	0.008933
202527339	960669542.000000	49929015	10000.000000	19370	97023	1.000000	24429	92693	1.000000	147258766	0.006130
202535425	960707212.000000	49933314	10000.000000	19431	96616	1.000000	24587	92947	1.000000	149969816	0.005492
202513773	960633986.000000	49936468	10000.000000	19309	96529	1.000000	24388	92508	1.000000	152680000	0.004956
202510122	960729912.000000	49934733	10000.000000	19712	96686	1.000000	24542	92663	1.000000	155384164	0.006303
202514099	960657084.000000	49928888	10000.000000	19555	97076	1.000000	24420	92112	1.000000	158083955	0.005276
202514670	960776419.000000	49936179	10000.000000	19508	97048	1.000000	24276	92745	1.000000	160780877	0.001391
202524511	960667931.000000	49924663	10000.000000	19521	97224	1.000000	24482	92802	1.000000	163472286	0.000515
202523376	960789195.000000	49938749	10000.000000	19322	96856	1.000000	24294	92294	1.000000	166158153	-0.000023
202523815	960671362.000000	49936182	10000.000000	19539	96523	1.000000	24402	92235	1.000000	168842009	0.000001
202530432	960692752.000000	49925388	10000.000000	19469	96530	1.000000	24224	91823	1.000000	171523635	-0.000416
202526271	960646883.000000	49937891	10000.000000	19435	96665	1.000000	24277	92641	1.000000	174198461	-0.000578
202539313	960691603.000000	49932882	10000.000000	19471	96516	1.000000	24297	91888	1.000000	176869992	-0.000331
202523006	960723545.000000	49924414	10000.000000	19494	96388	1.000000	24350	92379	1.000000	179538754	-0.000305
202505339	960722255.000000	49931682	10000.000000	19218	96782	1.000000	24402	91707	1.000000	182204751	-0.000835
202494726	960704155.000000	49931018	10000.000000	19607	96772	1.000000	24351	92376	1.000000	184863880	0.000310
202519451	960679592.000000	49922600	10000.000000	19551	96667	1.000000	24382	92249	1.000000	187520288	0.000982
202533845	960659786.000000	49938876	10000.000000	19404	97075	1.000000	24432	92429	1.000000	190172526	0.001748
202515692	960702346.000000	49933064	10000.000000	19530	96748	1.000000	24348	92183	1.000000	192820897	-0.000354
202519560	960781838.000000	49931492	10000.000000	19380	96909	1.000000	24280	92545	1.000000	195463788	-0.000279
202505814	960732131.000000	49928940	10000.000000	19681	96564	1.000000	24387	92595	1.000000	198099375	-0.000002
202524618	960725127.000000	49930380	10000.000000	19459	96576	1.000000	24530	92128	1.000000	200732848	0.000813
202540115	960611654.000000	49934450	10000.000000	19341	96770	1.000000	24514	91711	1.000000	203365681	-0.000213
202531786	960616094.000000	49922137	10000.000000	19537	96988	1.000000	24496	92645	1.000000	205994784	-0.000327
202509541	960706566.000000	49922134	10000.000000	19554	96547	1.000000	24257	92441	1.000000	208621132	-0.000176
202532895	960705634.000000	49924629	10000.000000	19491	97020	1.000000	24482	93101	1.000000	211241066	-0.000012
202533291	960654978.000000	49930227	10000.000000	19282	96957	1.000000	24361	93009	1.000000	213856886	0.000207
202509014	960719317.000000	49935452	10000.000000	19326	96221	1.000000	24472	92498	1.000000	216469055	-0.000554
202544147	960669593.000000	49937873	10000.000000	19608	96908	1.000000	24504	92394	1.000000	219078931	-0.001183
202521258	960642009.000000	49925096	10000.000000	19307	96964	1.000000	24270	92318	1.000000	221684375	-0.001027
202515931	960700299.000000	49937448	10000.000000	19625	97370	1.000000	24455	92281	1.000000	224283718	-0.000232
202531235	960692691.000000	49922373	10000.000000	19557	96615	1.000000	24457	93014	1.000000	226881282	-0.000692
202524334	960598681.000000	49924548	10000.000000	19198	97127	1.000000	24437	92006	1.000000	229469800	-0.000638
202509572	960651030.000000	49918997	10000.000000	19549	96403	1.000000	24280	92602	1.000000	232058270	-0.000620
202517928	960604259.000000	49921455	10000.000000	19389	96904	1.000000	24366	92411	1.000000	234643404	-0.000494
202533787	960690098.000000	49934312	10000.000000	19505	96401	1.000000	24433	92165	1.000000	237224122	-0.000978
202527235	960719117.000000	49937774	10000.000000	19688	96646	1.000000	24264	92668	1.000000	239799388	-0.001160
202523708	960697457.000000	49937643	10000.000000	19349	96892	1.000000	24464	92238	1.000000	242375640	-0.001075
202518304	960727929.000000	49935627	10000.000000	19364	96729	1.000000	24274	92741	1.000000	244942639	-0.001533
202515939	960672655.000000	49925622	10000.000000	19532	96349	1.000000	24559	92836	1.000000	247505582	-0.001963
202524907	960712107.000000	49937796	10000.000000	19628	97028	1.000000	24284	92228	1.000000	250069314	-0.002069
202537359	960758665.000000	49925990	10000.000000	19532	96298	1.000000	24285	92440	1.000000	252630393	-0.002554
202503991	960731652.000000	49936397	10000.000000	19606	96647	1.000000	24399	92146	1.000000	255185506	-0.001994
202515169	960676271.000000	49939515	10000.000000	19339	96651	1.000000	24389	92129	1.000000	257735261	-0.001876
202520217	960604229.000000	49942030	10000.000000	19501	97054	1.000000	24454	92868	1.000000	260281314	-0.001796
202518987	960674462.000000	49934647	10000.000000	19402	96697	1.000000	24353	92091	1.000000	262826190	-0.001904
202519578	960665182.000000	49924917	10000.000000	19605	96499	1.000000	24478	92155	1.000000	265365323	-0.000756
202515868	960618962.000000	49921624	10000.000000	19448	96614	1.000000	24332	92348	1.000000	267900786	-0.000606
202516153	960630077.000000	49928274	10000.000000	19472	96957	1.000000	24291	91865	1.000000	270432190	-0.000698
202511262	960730386.000000	49944796	10000.000000	19582	96883	1.000000	24380	92463	1.000000	272959354	0.000077
202496702	960675470.000000	49925007	10000.000000	19352	95938	1.000000	24406	92548	1.000000	275485268	-0.000164
npatches	nstrain	runtime	dt	init_x	init_y	init_y_blood	init_z	init_S	beta0	beta1	beta2	beta3	mean_beta	B	d	delta	delta_blood	b[0]	mut	m	CTL	c	g	epsilon	k	het	lambda	rho	omega	x_max	patch.dyna	DELTA	A	VA
10000	1	100.000000	0.000100	21900	9499	5000000	0.001000	10000000	3.739071	3.508268	5.875505	3.239739	5	8000000000.000000	0.010000	1.000000	1.000000	800000	0.000050	0.048000	1	0.001000	1.000000	25.000000	3.000000	0.500000	0.001000	0.001000	0.010000	31987	0	10.000000	7.000000	1.000000
sus	inf	inf_blood	z	x[0]	y[0][0]	z[0]	x[1]	y[1][0]	z[1]	S[0]	synchrony
219000000	94990000.000000	5000000	10.000000	21900	9499	0.001000	21900	9499	0.001000	10000000	0.000000
290848411	162164838.000000	8414928	10000.000000	29771	15399	1.000000	29965	15178	1.000000	10564340	0.000000
279193638	235991701.000000	12254184	10000.000000	29068	22756	1.000000	29113	22631	1.000000	11436010	0.000000
271063126	291190613.000000	15133138	10000.000000	28365	28123	1.000000	28605	27702	1.000000	12553317	0.000000
266429631	324159779.000000	16848227	10000.000000	27914	31159	1.000000	28189	31096	1.000000	13822774	0.000000
264069073	341392318.000000	17741798	10000.000000	27620	32670	1.000000	27958	32585	1.000000	15174164	0.000000
262928844	349860457.000000	18176307	10000.000000	27442	33698	1.000000	27916	33645	1.000000	16563462	0.000000
262388639	353921930.000000	18392532	10000.000000	27685	34282	1.000000	27797	34150	1.000000	17969681	0.000000
262146571	355739238.000000	18490858	10000.000000	27653	34344	1.000000	27843	34382	1.000000	19383154	0.000000
262010622	356589994.000000	18540558	10000.000000	27609	34560	1.000000	27911	33985	1.000000	20800353	0.000000
261961604	356993308.000000	18556233	10000.000000	27497	34627	1.000000	27908	34222	1.000000	22215394	0.000000
261941954	357175873.000000	18564986	10000.000000	27663	34450	1.000000	27782	34238	1.000000	23629401	0.000000
261922295	357234500.000000	18567288	10000.000000	27604	34671	1.000000	27847	34665	1.000000	25042287	0.000000
261947286	357251962.000000	18559707	10000.000000	27582	34629	1.000000	27955	34194	1.000000	26454378	0.000000
261953819	357276812.000000	18564751	10000.000000	27751	34180	1.000000	27789	34257	1.000000	27861784	0.000000
261945087	357335652.000000	18565093	10000.000000	27422	34545	1.000000	27711	34796	1.000000	29267910	0.000000
261926814	357334281.000000	18575044	10000.000000	27501	34858	1.000000	27918	34311	1.000000	30672784	0.000000
261916858	357415672.000000	18578164	10000.000000	27382	34556	1.000000	27567	34523	1.000000	32075128	0.000000
261922961	357355060.000000	18578115	10000.000000	27710	34681	1.000000	27831	33947	1.000000	33476088	0.000000
261901706	357342759.000000	18574782	10000.000000	27583	34386	1.000000	27759	34257	1.000000	34874186	0.000000
261906377	357325679.000000	18573889	10000.000000	27585	34420	1.000000	27667	34849	1.000000	36271085	0.000000
261939385	357316195.000000	18570551	10000.000000	27378	34661	1.000000	28130	34523	1.000000	37665138	0.000000
261922151	357257444.000000	18574337	10000.000000	27675	34640	1.000000	27610	34349	1.000000	39056394	0.000000
261923352	357339840.000000	18572305	10000.000000	27387	34715	1.000000	27632	34310	1.000000	40444881	0.000000
261914880	357305172.000000	18571967	10000.000000	27593	34817	1.000000	27743	34490	1.000000	41832482	0.000000
261916803	357298557.000000	18572778	10000.000000	27529	34599	1.000000	27946	34204	1.000000	43217075	0.000000
261929069	357268203.000000	18571663	10000.000000	27649	34610	1.000000	27611	34230	1.000000	44601952	0.000000
261918860	357314484.000000	18567853	10000.000000	27282	34346	1.000000	27828	34427	1.000000	45980723	0.000000
261920685	357343397.000000	18576185	10000.000000	27326	34947	1.000000	27646	34435	1.000000	47359645	0.000000
261922062	357352241.000000	18571646	10000.000000	27599	34700	1.000000	27821	34614	1.000000	48736647	0.000000
261931105	357330113.000000	18574742	10000.000000	27759	34862	1.000000	27833	34428	1.000000	50112490	0.000000
261928886	357283496.000000	18570873	10000.000000	27466	34744	1.000000	27612	34219	1.000000	51484071	0.000000
261924192	357273281.000000	18572505	10000.000000	27665	34058	1.000000	27714	34393	1.000000	52854284	0.000000
261944264	357370653.000000	18568579	10000.000000	27519	34636	1.000000	27541	34681	1.000000	54222190	0.000000
261949762	357312524.000000	18568913	10000.000000	27578	34562	1.000000	27742	34254	1.000000	55589623	0.000000
261914814	357352859.000000	18578323	10000.000000	27352	34573	1.000000	27913	34468	1.000000	56954923	0.000000
261921501	357292605.000000	18571760	10000.000000	27564	34536	1.000000	28026	34319	1.000000	58315723	0.000000
261927097	357347270.000000	18575946	10000.000000	27415	34831	1.000000	27718	34293	1.000000	59675517	0.000000
261925640	357305319.000000	18575638	10000.000000	27444	34652	1.000000	27823	34102	1.000000	61034792	0.000000
261918626	357324143.000000	18574747	10000.000000	27471	34627	1.000000	27839	34514	1.000000	62391644	0.000000
261914914	357342822.000000	18567346	10000.000000	27663	34883	1.000000	27729	34221	1.000000	63745207	-1.#IND00
261928264	357388498.000000	18581163	10000.000000	27559	34478	1.000000	27829	34418	1.000000	65095190	0.009600
261912548	357391523.000000	18574059	10000.000000	27374	34241	1.000000	28014	33999	1.000000	66446315	0.016156
261910768	357433880.000000	18577042	10000.000000	27517	34697	1.000000	27992	34355	1.000000	67794336	0.005579
261911435	357394875.000000	18575759	10000.000000	27451	34519	1.000000	27656	34025	1.000000	69141616	0.003853
261905695	357339179.000000	18574325	10000.000000	27569	34669	1.000000	27876	34212	1.000000	70484694	-0.002200
261933601	357343288.000000	18570667	10000.000000	27300	34870	1.000000	27532	34349	1.000000	71825717	0.000356
261938372	357390995.000000	18579041	10000.000000	27619	34461	1.000000	27892	34265	1.000000	73166730	-0.001949
261902879	357337376.000000	18573985	10000.000000	27662	34602	1.000000	27884	34208	1.000000	74504611	-0.002342
261903478	357422107.000000	18576311	10000.000000	27682	34676	1.000000	27723	33948	1.000000	75842245	-0.001065
261910653	357337484.000000	18571665	10000.000000	27590	34791	1.000000	27868	34370	1.000000	77178465	-0.001022
261902864	357277316.000000	18581844	10000.000000	27687	34586	1.000000	27700	34595	1.000000	78512179	-0.000132
261915414	357350029.000000	18577287	10000.000000	27689	34363	1.000000	27979	34402	1.000000	79842899	-0.000741
261931106	357254800.000000	18575549	10000.000000	27599	34321	1.000000	28035	34310	1.000000	81171225	0.002503
261931595	357195403.000000	18563753	10000.000000	27577	34593	1.000000	27923	34374	1.000000	82500335	0.003017
261930023	357285686.000000	18566562	10000.000000	27509	34459	1.000000	27684	34462	1.000000	83824528	0.002456
261929305	357308954.000000	18571953	10000.000000	27480	34628	1.000000	27813	34231	1.000000	85148467	0.002585
261923150	357339895.000000	18572794	10000.000000	27298	34661	1.000000	27843	34376	1.000000	86469496	0.002571
261901196	357379818.000000	18573509	10000.000000	27494	34780	1.000000	27812	34584	1.000000	87786829	0.003107
261902665	357389949.000000	18572303	10000.000000	27599	34539	1.000000	27667	34743	1.000000	89104429	0.000642
261903937	357383275.000000	18576201	10000.000000	27708	34752	1.000000	27769	34325	1.000000	90420036	0.003723
261930566	357333412.000000	18571632	10000.000000	27545	34241	1.000000	27807	34418	1.000000	91731858	0.003435
261934007	357311392.000000	18572122	10000.000000	27571	34832	1.000000	27848	34312	1.000000	93042103	0.003835
261918567	357320163.000000	18570726	10000.000000	27620	34705	1.000000	27974	34514	1.000000	94349056	0.003369
261940443	357270257.000000	18569502	10000.000000	27354	34689	1.000000	27916	34304	1.000000	95654621	0.003436
261921254	357281690.000000	18573349	10000.000000	27561	34383	1.000000	27996	34324	1.000000	96957977	0.002986
261933954	357341144.000000	18572762	10000.000000	27397	34507	1.000000	27848	34236	1.000000	98260768	0.003694
261906354	357341542.000000	18564650	10000.000000	27456	34663	1.000000	27791	34567	1.000000	99561633	0.003576
261920447	357274806.000000	18576147	10000.000000	27581	34725	1.000000	27898	34258	1.000000	100859474	0.003638
261918818	357329448.000000	18574593	10000.000000	27455	34438	1.000000	27661	34446	1.000000	102156346	0.003309
261915011	357382344.000000	18577667	10000.000000	27654	34314	1.000000	27762	34339	1.000000	103451755	0.003472
261928330	357382169.000000	18576776	10000.000000	27443	34903	1.000000	27591	34039	1.000000	104747296	0.003410
261905237	357385794.000000	18575402	10000.000000	27508	34581	1.000000	27684	34287	1.000000	106039667	0.003681
261913442	357400835.000000	18568471	10000.000000	27597	34478	1.000000	27844	34526	1.000000	107328970	0.003886
261924775	357346505.000000	18576200	10000.000000	27603	34487	1.000000	27653	34703	1.000000	108616144	0.004686
261909553	357375623.000000	18570266	10000.000000	27647	34551	1.000000	27733	34598	1.000000	109900963	0.004117
261923148	357318163.000000	18563184	10000.000000	27671	34608	1.000000	27720	34312	1.000000	111184860	0.003634
261909373	357348806.000000	18569603	10000.000000	27394	34806	1.000000	27694	34742	1.000000	112467391	0.003451
261913240	357348781.000000	18571727	10000.000000	27637	34562	1.000000	27886	34094	1.000000	113749451	0.003621
261921566	357283592.000000	18572221	10000.000000	27410	34776	1.000000	27765	34718	1.000000	115028719	0.003481
261943298	357256022.000000	18571364	10000.000000	27311	34864	1.000000	27772	34101	1.000000	116306292	0.003311
261914556	357306141.000000	18566863	10000.000000	27553	34833	1.000000	27683	34347	1.000000	117576849	0.003063
261915400	357333527.000000	18575507	10000.000000	27536	34322	1.000000	27770	34416	1.000000	118847319	0.003170
261948544	357251390.000000	18566060	10000.000000	27517	34645	1.000000	27957	34503	1.000000	120117190	0.003086
261932616	357311559.000000	18570183	10000.000000	27653	34622	1.000000	27924	34360	1.000000	121385867	0.002933
261910221	357353781.000000	18568794	10000.000000	27571	34827	1.000000	27792	34204	1.000000	122651109	0.001169
261924701	357349324.000000	18579209	10000.000000	27558	34707	1.000000	27865	34448	1.000000	123914709	0.001254
261909617	357347792.000000	18579587	10000.000000	27347	34692	1.000000	27728	34352	1.000000	125176681	0.001475
261914399	357314350.000000	18569751	10000.000000	27548	34501	1.000000	27856	34333	1.000000	126440017	0.001310
261940727	357323301.000000	18578850	10000.000000	27419	34630	1.000000	27631	34329	1.000000	127700054	0.000726
261921861	357350698.000000	18577945	10000.000000	27443	34694	1.000000	27791	34202	1.000000	128956786	0.000504
261929012	357374007.000000	18574312	10000.000000	27478	35012	1.000000	27612	34137	1.000000	130213578	0.002043
261946138	357329593.000000	18567568	10000.000000	27460	34543	1.000000	27633	34432	1.000000	131466224	0.002701
261932238	357297712.000000	18568172	10000.000000	27515	35025	1.000000	27699	34475	1.000000	132718389	0.002561
261937204	357266654.000000	18566389	10000.000000	27805	34078	1.000000	27698	34528	1.000000	133966717	0.002470
261928183	357276576.000000	18568274	10000.000000	27676	34461	1.000000	27604	34245	1.000000	135214869	0.001947
261932740	357325813.000000	18564592	10000.000000	27392	35014	1.000000	27756	34557	1.000000	136460429	0.002037
261928831	357369715.000000	18567812	10000.000000	27548	34846	1.000000	27812	34275	1.000000	137703794	0.001949
261934167	357324907.000000	18573797	10000.000000	27569	35003	1.000000	27721	34550	1.000000	138944467	0.002056
261910519	357344843.000000	18576352	10000.000000	27420	34569	1.000000	27843	34695	1.000000	140185146	0.001833
npatches	nstrain	runtime	dt	init_x	init_y	init_y_blood	init_z	init_S	beta0	beta1	beta2	beta3	mean_beta	B	d	delta	delta_blood	b[0]	mut	m	CTL	c	g	epsilon	k	het	lambda	rho	omega	x_max	patch.dyna	DELTA	A	VA
10000	1	100.000000	0.000100	21900	9499	5000000	0.001000	10000000	6.476091	6.601338	3.867954	5.779484	5	8000000000.000000	0.010000	1.000000	1.000000	800000	0.000050	0.048000	1	0.001000	1.000000	25.000000	4.000000	0.500000	0.001000	0.001000	0.010000	31987	0	10.000000	7.000000	1.000000
sus	inf	inf_blood	z	x[0]	y[0][0]	z[0]	x[1]	y[1][0]	z[1]	S[0]	synchrony
219000000	94990000.000000	5000000	10.000000	21900	9499	0.001000	21900	9499	0.001000	10000000	0.000000
306090444	70803310.000000	3683157	10000.000000	29979	7580	1.000000	30136	7455	1.000000	10364581	0.000000
308510760	58071388.000000	3020070	10000.000000	30551	6183	1.000000	30444	6100	1.000000	10659231	0.000000
310152231	49273367.000000	2562945	10000.000000	30522	5324	1.000000	30423	5292	1.000000	10903721	0.000000
311396583	42866800.000000	2230258	10000.000000	30753	4454	1.000000	30957	4508	1.000000	11112257	0.000000
312346418	37982767.000000	1972951	10000.000000	30854	4054	1.000000	30929	3955	1.000000	11294339	0.000000
313100667	34158199.000000	1775725	10000.000000	31100	3552	1.000000	31147	3534	1.000000	11455781	0.000000
313695026	31070085.000000	1614536	10000.000000	31309	3240	1.000000	31073	3302	1.000000	11599866	0.000000
314191088	28539152.000000	1483473	10000.000000	31353	3099	1.000000	31063	3069	1.000000	11729937	0.000000
314600477	26391592.000000	1371696	10000.000000	30993	2757	1.000000	31377	2762	1.000000	11848641	0.000000
314975570	24581677.000000	1278918	10000.000000	31496	2618	1.000000	31346	2664	1.000000	11957426	0.000000
315261032	23022346.000000	1198372	10000.000000	31440	2431	1.000000	31234	2475	1.000000	12057532	0.000000
315522143	21697807.000000	1126421	10000.000000	31215	2207	1.000000	31510	2308	1.000000	12150875	0.000000
315741715	20501080.000000	1064824	10000.000000	31372	2231	1.000000	31400	2097	1.000000	12238227	0.000000
315976155	19461076.000000	1012612	10000.000000	31427	2051	1.000000	31472	2085	1.000000	12319301	0.000000
316162789	18538757.000000	963810	10000.000000	31402	1950	1.000000	31280	1978	1.000000	12396081	0.000000
316296973	17706184.000000	919129	10000.000000	31337	1901	1.000000	31342	1860	1.000000	12468329	0.000000
316465393	16971396.000000	882090	10000.000000	31564	1834	1.000000	31328	1721	1.000000	12536868	0.000000
316583863	16303134.000000	846160	10000.000000	31545	1721	1.000000	31545	1726	1.000000	12601542	0.000000
316740667	15676805.000000	815732	10000.000000	31649	1652	1.000000	31571	1597	1.000000	12663342	0.000000
316821253	15131089.000000	785907	10000.000000	31644	1579	1.000000	31645	1677	1.000000	12721135	0.000000
316928094	14620009.000000	760452	10000.000000	31545	1544	1.000000	31591	1540	1.000000	12777061	0.000000
317017866	14163664.000000	736084	10000.000000	31740	1501	1.000000	31642	1459	1.000000	12830487	0.000000
317115240	13708992.000000	712549	10000.000000	31593	1423	1.000000	31696	1352	1.000000	12881099	0.000000
317199817	13323296.000000	691572	10000.000000	31900	1366	1.000000	31700	1455	1.000000	12929459	0.000000
317260191	12937476.000000	671949	10000.000000	31900	1296	1.000000	31390	1395	1.000000	12975708	0.000000
317336023	12593148.000000	654600	10000.000000	31768	1373	1.000000	31656	1335	1.000000	13020544	0.000000
317396938	12265301.000000	637964	10000.000000	31621	1313	1.000000	31766	1310	1.000000	13063333	0.000000
317461249	11960232.000000	622054	10000.000000	31527	1232	1.000000	31361	1302	1.000000	13104698	0.000000
317506915	11686394.000000	607198	10000.000000	31668	1224	1.000000	31743	1208	1.000000	13144243	0.000000
317577591	11435383.000000	596026	10000.000000	31781	1147	1.000000	31887	1203	1.000000	13182614	0.000000
317607147	11184302.000000	580652	10000.000000	31787	1268	1.000000	31739	1088	1.000000	13219608	0.000000
317688978	10940722.000000	569915	10000.000000	31647	1099	1.000000	31693	1180	1.000000	13255511	0.000000
317713738	10735997.000000	558633	10000.000000	31715	1096	1.000000	31707	1143	1.000000	13290194	0.000000
317759983	10509530.000000	545778	10000.000000	31734	1040	1.000000	31274	1141	1.000000	13323877	0.000000
317791245	10306800.000000	534463	10000.000000	31995	1099	1.000000	31731	1129	1.000000	13356111	0.000000
317845368	10113248.000000	526182	10000.000000	31777	1045	1.000000	31813	1036	1.000000	13387057	0.000000
317836476	9944144.000000	517508	10000.000000	31717	1010	1.000000	31822	1162	1.000000	13417441	0.000000
317894020	9794343.000000	509657	10000.000000	31945	1064	1.000000	31773	1061	1.000000	13446974	0.000000
317945846	9632125.000000	500337	10000.000000	31724	1068	1.000000	31595	1006	1.000000	13475730	0.000000
317972072	9474956.000000	491283	10000.000000	31764	986	1.000000	31849	1001	1.000000	13504095	-1.#IND00
317995612	9338749.000000	486649	10000.000000	31807	1028	1.000000	31781	1010	1.000000	13531521	-0.000000
318015610	9205513.000000	479698	10000.000000	31880	961	1.000000	31680	1098	1.000000	13558348	0.076562
318035272	9082567.000000	472141	10000.000000	31598	1030	1.000000	31607	988	1.000000	13584423	0.100802
318060496	8962805.000000	466306	10000.000000	31714	939	1.000000	31763	1012	1.000000	13609474	0.183166
318072197	8839719.000000	460842	10000.000000	31657	911	1.000000	31760	984	1.000000	13633949	0.264280
318118816	8723447.000000	453410	10000.000000	31482	959	1.000000	31890	877	1.000000	13657761	0.323284
318144542	8599454.000000	446228	10000.000000	31820	917	1.000000	31758	957	1.000000	13681083	0.398893
318158574	8493259.000000	440641	10000.000000	31785	878	1.000000	31875	904	1.000000	13703223	0.483455
318183891	8375718.000000	434042	10000.000000	31737	820	1.000000	31505	932	1.000000	13725197	0.520318
318190133	8280145.000000	430402	10000.000000	31535	907	1.000000	31715	888	1.000000	13746593	0.574143
318218548	8189369.000000	425881	10000.000000	31830	921	1.000000	31871	862	1.000000	13766980	0.611754
318221822	8106614.000000	421350	10000.000000	31892	890	1.000000	31884	837	1.000000	13787483	0.636930
318242333	8019376.000000	416241	10000.000000	31677	934	1.000000	31903	870	1.000000	13807559	0.661587
318263085	7926508.000000	410687	10000.000000	31706	758	1.000000	31728	833	1.000000	13827169	0.688253
318286309	7843689.000000	407380	10000.000000	31823	757	1.000000	31766	836	1.000000	13846696	0.710576
318309707	7755532.000000	403403	10000.000000	31643	840	1.000000	31711	867	1.000000	13865161	0.732496
318324508	7669092.000000	399188	10000.000000	31838	795	1.000000	31581	795	1.000000	13883458	0.750377
318346189	7596729.000000	395274	10000.000000	31827	818	1.000000	31600	868	1.000000	13901237	0.757186
318351059	7527255.000000	390831	10000.000000	31645	781	1.000000	31929	854	1.000000	13918789	0.771083
318358869	7470769.000000	388717	10000.000000	31746	816	1.000000	31830	816	1.000000	13935513	0.785200
318379990	7419537.000000	384844	10000.000000	31533	802	1.000000	31680	792	1.000000	13952086	0.793380
318394142	7344299.000000	381260	10000.000000	31688	788	1.000000	31597	819	1.000000	13968703	0.801323
318407516	7283313.000000	378355	10000.000000	31673	812	1.000000	31744	826	1.000000	13984861	0.809938
318407464	7227749.000000	375666	10000.000000	31838	738	1.000000	31693	840	1.000000	14000683	0.817349
318425035	7170114.000000	371761	10000.000000	31757	728	1.000000	32045	761	1.000000	14015798	0.826005
318432042	7110624.000000	369126	10000.000000	31826	765	1.000000	31838	734	1.000000	14031062	0.834080
318424010	7064182.000000	366965	10000.000000	31768	715	1.000000	31837	711	1.000000	14046095	0.841624
318455704	7026304.000000	363902	10000.000000	31840	719	1.000000	31817	746	1.000000	14060612	0.846865
318471559	6983332.000000	363289	10000.000000	31749	721	1.000000	31886	702	1.000000	14074908	0.852203
318476168	6939320.000000	360423	10000.000000	31799	743	1.000000	31658	708	1.000000	14088912	0.856118
318481150	6886293.000000	357323	10000.000000	31986	750	1.000000	31896	783	1.000000	14102432	0.859946
318500597	6823656.000000	353806	10000.000000	32038	793	1.000000	32063	744	1.000000	14115728	0.863270
318495569	6764772.000000	351662	10000.000000	31649	677	1.000000	31831	710	1.000000	14128789	0.866860
318525287	6741072.000000	349519	10000.000000	31811	736	1.000000	31739	652	1.000000	14141749	0.870516
318521638	6690174.000000	348806	10000.000000	31903	665	1.000000	31788	684	1.000000	14154514	0.874273
318538646	6663219.000000	345705	10000.000000	31679	730	1.000000	31803	714	1.000000	14167071	0.877390
318513109	6622335.000000	343325	10000.000000	31611	759	1.000000	31682	715	1.000000	14179308	0.879531
318564376	6595518.000000	342455	10000.000000	31568	698	1.000000	31623	714	1.000000	14191462	0.882623
318561639	6552317.000000	340354	10000.000000	31780	723	1.000000	31662	691	1.000000	14203305	0.884802
318566461	6522421.000000	338793	10000.000000	31653	708	1.000000	31726	665	1.000000	14215062	0.886842
318578853	6488172.000000	337022	10000.000000	31772	673	1.000000	31666	711	1.000000	14226276	0.889046
318569244	6451050.000000	335014	10000.000000	31941	672	1.000000	31661	674	1.000000	14237381	0.891974
318586238	6400634.000000	334167	10000.000000	31718	701	1.000000	31909	644	1.000000	14248628	0.894746
318596202	6371140.000000	331130	10000.000000	31961	656	1.000000	31739	659	1.000000	14259993	0.897043
318589507	6335891.000000	329141	10000.000000	31897	667	1.000000	31924	700	1.000000	14270877	0.898680
318598069	6298110.000000	328416	10000.000000	31692	712	1.000000	31614	668	1.000000	14281462	0.901004
318602036	6253139.000000	325577	10000.000000	31787	670	1.000000	31912	665	1.000000	14291763	0.903011
318621196	6226188.000000	322873	10000.000000	31894	658	1.000000	31809	684	1.000000	14302150	0.904350
318607807	6210235.000000	323001	10000.000000	31844	667	1.000000	31661	719	1.000000	14312168	0.906142
318631402	6172425.000000	320607	10000.000000	31753	668	1.000000	31689	704	1.000000	14321955	0.907273
318634057	6127939.000000	317918	10000.000000	31699	650	1.000000	31589	705	1.000000	14331624	0.908668
318643322	6094718.000000	315836	10000.000000	31795	674	1.000000	32060	643	1.000000	14340919	0.910158
318629339	6073167.000000	315284	10000.000000	31906	632	1.000000	31881	662	1.000000	14350329	0.911772
318645217	6056010.000000	314221	10000.000000	31921	648	1.000000	31771	669	1.000000	14359311	0.913664
318642533	6023418.000000	313309	10000.000000	31844	637	1.000000	31773	663	1.000000	14368286	0.915350
318663588	6004567.000000	312113	10000.000000	31945	647	1.000000	31967	635	1.000000	14377298	0.916417
318678253	5980830.000000	309729	10000.000000	31681	664	1.000000	31931	632	1.000000	14385864	0.917477
318670851	5964913.000000	310151	10000.000000	31783	629	1.000000	31926	638	1.000000	14394471	0.918552
318667558	5957994.000000	310199	10000.000000	32154	585	1.000000	31630	607	1.000000	14403031	0.919336
npatches	nstrain	runtime	dt	init_x	init_y	init_y_blood	init_z	init_S	beta0	beta1	beta2	beta3	mean_beta	B	d	delta	delta_blood	b[0]	mut	m	CTL	c	g	epsilon	k	het	lambda	rho	omega	x_max	patch.dyna	DELTA	A	VA
10000	1	100.000000	0.000100	21900	9499	5000000	0.001000	10000000	3.707073	6.299160	3.707413	4.395583	5	8000000000.000000	0.010000	1.000000	1.000000	800000	0.000050	0.048000	1	0.001000	1.000000	25.000000	5.000000	0.500000	0.001000	0.001000	0.010000	31987	0	10.000000	7.000000	1.000000
sus	inf	inf_blood	z	x[0]	y[0][0]	z[0]	x[1]	y[1][0]	z[1]	S[0]	synchrony
219000000	94990000.000000	5000000	10.000000	21900	9499	0.001000	21900	9499	0.001000	10000000	0.000000
313669086	29944539.000000	1559513	10000.000000	31604	2816	1.000000	31316	3128	1.000000	10243324	0.000000
317544461	11120277.000000	579790	10000.000000	31743	1084	1.000000	31664	1149	1.000000	10323149	0.000000
318967954	4320549.000000	225618	10000.000000	31989	388	1.000000	32021	413	1.000000	10343717	0.000000
319516963	1704385.000000	89007	10000.000000	32017	165	1.000000	32068	170	1.000000	10342352	0.000000
319749756	676817.000000	35223	10000.000000	31903	61	1.000000	31907	82	1.000000	10332431	0.000000
319811771	270149.000000	14039	10000.000000	31933	24	1.000000	32171	24	1.000000	10319160	0.000000
319857923	107118.000000	5685	9993.108127	31805	8	1.000000	31896	9	1.000000	10304579	0.000000
319833987	51647.000000	2662	8458.070931	32209	7	0.934936	31914	2	0.614063	10289484	0.000000
319875213	53237.000000	2808	7822.255732	32196	3	0.841145	31958	1	0.375900	10274563	0.000000
319858874	53826.000000	2874	7939.989411	31950	7	0.897651	31998	3	0.525791	10259218	0.000000
319877169	53428.000000	2755	7857.368836	31906	5	0.975904	31855	2	0.945104	10244058	0.000000
319866746	53600.000000	2858	7858.433440	31850	5	0.847640	32082	6	0.676638	10228964	0.000000
319864365	52967.000000	2723	7798.973309	31925	1	0.859343	32075	5	0.797144	10214082	0.000000
319864771	53261.000000	2698	7842.862828	32072	1	0.385405	32018	6	0.585889	10198983	0.000000
319855374	53302.000000	2767	7858.992896	32101	8	0.952767	31959	10	0.977173	10183942	0.000000
319875092	53868.000000	2714	7946.126759	32036	4	0.472179	32140	7	0.982502	10169052	0.000000
319859505	53526.000000	2817	7791.201090	32046	1	0.453840	31997	4	0.996739	10154195	0.000000
319848553	52862.000000	2741	7886.606334	31854	7	0.693087	32059	13	0.974804	10139480	0.000000
319858323	53525.000000	2807	7860.375393	32019	5	0.895364	31757	7	0.961560	10124611	0.000000
319879222	53296.000000	2796	7964.179753	31763	3	0.907921	32084	5	0.822006	10109774	0.000000
319862316	53624.000000	2748	7890.427718	31884	7	0.907738	32051	8	0.996694	10095146	0.000000
319875750	53444.000000	2770	7785.148362	31873	7	0.744743	31997	2	0.908560	10080376	0.000000
319854818	53049.000000	2770	7814.020773	32068	4	0.870507	31845	5	0.999730	10065644	0.000000
319860398	53379.000000	2744	7839.114644	31733	5	0.999767	32202	7	0.963263	10050756	0.000000
319866432	53072.000000	2722	7859.044208	32157	5	0.979308	31981	7	0.967829	10035928	0.000000
319826486	53276.000000	2771	7860.184970	32080	2	0.541512	32070	4	0.654197	10021154	0.000000
319865565	53247.000000	2828	7840.057140	31937	3	0.932548	31878	12	0.997247	10006529	0.000000
319853923	53927.000000	2818	7855.800941	31966	5	0.458691	31793	16	0.999574	9991669	0.000000
319881764	52939.000000	2720	7814.856260	31528	3	0.361227	31982	6	0.559726	9977156	0.000000
319864162	53099.000000	2702	7833.334875	31787	4	0.876115	31847	10	0.901429	9962332	0.000000
319878897	53441.000000	2763	7816.827282	31999	10	0.789805	32082	5	0.982817	9947591	0.000000
319864693	52330.000000	2681	7821.908877	31708	7	0.893474	31983	3	0.209309	9933066	0.000000
319876688	53311.000000	2817	7841.148885	31835	5	0.812604	31929	8	0.760052	9918454	0.000000
319837937	52824.000000	2704	7818.593029	32198	4	0.987832	32021	3	0.677547	9903954	0.000000
319843581	53817.000000	2788	7942.852331	32110	4	0.975502	32047	9	0.909710	9889379	0.000000
319846800	53140.000000	2712	7872.890789	31870	8	0.983965	31724	6	0.985015	9874826	0.000000
319847525	53032.000000	2789	7803.796363	31918	5	0.747663	32112	8	0.905680	9860547	0.000000
319884043	53576.000000	2758	7885.306016	31817	9	0.293129	31878	4	0.904125	9845954	0.000000
319850683	52874.000000	2766	7870.745816	32105	6	0.866522	31984	3	0.917686	9831541	0.000000
319885499	53570.000000	2783	7830.572549	32134	4	0.648387	32175	3	0.849744	9817035	-1.#IND00
319839570	53214.000000	2609	7768.610127	32283	4	0.986284	31856	4	0.980532	9802543	-1.#IND00
319866737	53787.000000	2773	7957.441591	32098	4	0.792930	32062	3	0.345328	9787957	-1.#IND00
319858731	53175.000000	2730	7771.125911	32174	7	0.912686	32020	8	0.991563	9773627	-0.007005
319844403	53564.000000	2753	7889.443637	31988	3	0.514640	31912	3	0.790264	9759502	-0.008314
319867028	53177.000000	2775	7908.285154	31893	0	0.608430	32220	12	0.694107	9745316	-0.007608
319879573	53040.000000	2670	7786.830314	31941	2	0.756475	31952	5	0.988766	9731167	-0.002934
319875956	53554.000000	2794	7890.827816	32023	4	0.995412	32029	4	0.914051	9716925	-0.000727
319884645	53539.000000	2785	7820.484867	32188	1	0.857052	32128	3	0.868105	9702624	-0.000928
319870830	53926.000000	2814	7896.623747	31962	10	0.998898	32108	7	0.940604	9688409	-0.001740
319887848	53063.000000	2884	7852.742947	31875	4	0.259464	32056	3	0.986221	9674288	0.000444
319867511	54119.000000	2887	7942.137330	31848	2	0.866116	32136	2	0.852461	9659954	0.000072
319870141	53004.000000	2891	7758.355548	31826	2	0.478374	32117	7	0.948325	9645757	0.001205
319889658	53389.000000	2743	7883.827706	32236	3	0.991224	31995	4	0.753576	9631629	0.001354
319853136	53838.000000	2789	7871.926372	32035	4	0.224010	31768	15	0.661289	9617267	0.001227
319853551	53458.000000	2801	7842.204451	32143	2	0.806201	32090	6	0.822765	9603122	0.001496
319883626	52916.000000	2734	7789.846396	32161	1	0.957757	31947	5	0.886923	9588941	-0.006899
319866612	52919.000000	2696	7893.089261	32029	2	0.628551	32312	7	0.771803	9574910	-0.007244
319883690	53147.000000	2743	7923.278080	32144	1	0.220778	32006	2	0.854907	9560659	-0.004523
319856263	52645.000000	2758	7797.189612	32063	7	0.961583	31881	7	0.996579	9546618	-0.004236
319871462	53581.000000	2811	7937.300598	31999	5	0.673165	31983	4	0.990401	9532617	-0.004032
319875518	53285.000000	2719	7838.831725	32115	6	0.893701	32154	3	0.485266	9518530	-0.002086
319860442	53351.000000	2751	7866.152238	32082	3	0.643024	31997	3	0.996365	9504476	-0.002420
319875492	53598.000000	2763	7881.782166	31868	7	0.616686	32031	2	0.796686	9490412	-0.002804
319869990	53936.000000	2679	7850.798814	32103	3	0.481903	31967	6	0.828631	9476320	-0.003111
319870588	53393.000000	2740	7905.926854	31917	6	0.698054	31927	4	0.802446	9462429	-0.003933
319868761	54145.000000	2889	7885.811900	31918	6	0.965863	31917	3	0.805935	9448471	-0.003209
319860577	53084.000000	2660	7820.374022	31822	10	0.736739	31998	3	0.906884	9434523	-0.003811
319862216	53826.000000	2747	7943.340521	32033	9	0.964858	32088	4	0.999804	9420692	-0.003261
319850389	53774.000000	2839	7779.144141	32075	3	0.539078	31949	3	0.459953	9406736	-0.003185
319854807	52946.000000	2834	7909.492250	31990	9	0.660438	32104	7	0.986167	9393147	-0.002663
319869934	54091.000000	2735	7850.595200	32019	7	0.987460	31962	4	0.968543	9379528	-0.002080
319847972	53409.000000	2885	7848.552582	32188	5	0.983706	31950	3	0.796437	9365451	-0.001955
319862453	52947.000000	2798	7792.269078	32047	6	0.698407	31875	3	0.982880	9351661	-0.001371
319853575	53321.000000	2780	7841.757145	32261	4	0.748170	31971	7	0.970754	9337902	-0.001586
319844533	54192.000000	2879	7950.806174	31955	5	0.410208	31831	3	0.949936	9324019	-0.001556
319877469	53135.000000	2704	7894.004125	32153	5	0.905273	31963	1	0.552125	9310354	-0.001965
319860441	53399.000000	2845	7830.726703	32163	7	0.995258	31985	4	0.996531	9296509	-0.003106
319843963	53565.000000	2751	7885.958597	31987	3	0.976673	32096	8	0.887033	9282905	-0.003201
319865138	53799.000000	2775	7789.214414	32047	3	0.912945	31976	7	0.887671	9269510	-0.003001
319872378	53061.000000	2736	7827.190388	32031	8	0.924990	32047	10	0.809350	9255959	-0.002936
319832559	53111.000000	2767	7871.378294	31903	6	0.748526	32089	1	0.771467	9242348	-0.001909
319839432	53021.000000	2776	7882.422751	31848	4	0.995928	31871	3	0.963097	9228899	-0.001713
319883744	53403.000000	2677	7831.697952	32073	1	0.365211	32002	7	0.735846	9215051	-0.001820
319856556	53700.000000	2791	7956.726402	32114	9	0.962800	32062	7	0.960865	9201460	-0.001624
319871619	53099.000000	2707	7798.176176	31870	1	0.442312	31998	2	0.749306	9187819	-0.001970
319842925	54100.000000	2826	7919.020141	31960	9	0.916779	31967	6	0.989736	9174462	-0.002680
319867586	52841.000000	2794	7828.512620	31910	3	0.971511	31935	4	0.450671	9161166	-0.002784
319849707	53715.000000	2779	7928.580817	32170	4	0.980052	32090	3	0.760337	9147744	-0.002620
319886042	53513.000000	2817	7825.155413	32052	3	0.800556	32062	10	0.999475	9134370	-0.002500
319871201	53359.000000	2748	7929.235527	31893	6	0.914399	31860	4	0.776361	9120922	-0.002657
319872544	54082.000000	2850	7961.142467	31976	6	0.750494	32069	3	0.990000	9107469	-0.002690
319852260	53124.000000	2799	7747.448814	32294	5	0.969252	31841	5	0.751219	9094051	-0.002320
319840486	52843.000000	2741	7837.414760	31931	1	0.653139	32005	6	0.941223	9080674	-0.002222
319858620	53454.000000	2722	7936.857496	31773	6	0.660960	32056	4	0.954493	9067324	-0.002272
319866440	53943.000000	2795	7899.798657	32003	5	0.958878	32122	6	0.993396	9054103	-0.002187
319859090	52923.000000	2725	7741.174554	31901	6	0.901160	31943	5	0.363358	9040645	-0.002239
319837106	52681.000000	2745	7776.981159	31927	4	0.999067	31900	6	0.988384	9027412	-0.002287
319844076	53689.000000	2818	7960.142701	32074	4	0.592510	31765	6	0.745196	9013954	-0.002229
319847004	53784.000000	2690	7881.445220	32091	2	0.272671	32020	4	0.497877	9000572	-0.002163
npatches	nstrain	runtime	dt	init_x	init_y	init_y_blood	init_z	init_S	beta0	beta1	beta2	beta3	mean_beta	B	d	delta	delta_blood	b[0]	mut	m	CTL	c	g	epsilon	k	het	lambda	rho	omega	x_max	patch.dyna	DELTA	A	VA
10000	1	100.000000	0.000100	21900	9499	5000000	0.001000	10000000	6.976233	6.885673	6.715695	3.566955	5	8000000000.000000	0.010000	1.000000	1.000000	800000	0.000050	0.048000	1	0.001000	1.000000	25.000000	6.000000	0.500000	0.001000	0.001000	0.010000	31987	0	10.000000	7.000000	1.000000
sus	inf	inf_blood	z	x[0]	y[0][0]	z[0]	x[1]	y[1][0]	z[1]	S[0]	synchrony
219000000	94990000.000000	5000000	10.000000	21900	9499	0.001000	21900	9499	0.001000	10000000	0.000000
317177380	12341202.000000	643398	10000.000000	31681	1355	1.000000	31706	1334	1.000000	10171416	0.000000
319450786	1887106.000000	98524	10000.000000	32007	204	1.000000	31812	190	1.000000	10184407	0.000000
319798083	295200.000000	15359	10000.000000	31872	46	1.000000	32138	39	1.000000	10173450	0.000000
319861534	49071.000000	2510	8925.031443	32089	2	1.000000	31966	3	0.991035	10158907	0.000000
319862154	53698.000000	2807	6617.568481	32078	7	0.816581	31858	4	0.877873	10143835	0.000000
319856332	47201.000000	2413	6227.048659	32131	5	0.597307	32222	4	0.485015	10129000	0.000000
319873331	47030.000000	2463	6588.004411	31815	4	0.401018	31990	7	0.975296	10114136	0.000000
319861956	48955.000000	2520	6685.069572	31853	5	0.311381	32060	10	0.922278	10099103	0.000000
319868250	47977.000000	2456	6460.046924	32015	3	0.668749	31822	5	0.636250	10084275	0.000000
319876417	47670.000000	2416	6554.443261	32292	5	0.652702	31850	2	0.332621	10069346	0.000000
319869815	48470.000000	2525	6586.823393	31917	2	0.991808	31827	6	0.990161	10054506	0.000000
319862019	47850.000000	2438	6492.107398	32094	7	0.782084	31990	1	0.770768	10039621	0.000000
319882269	48550.000000	2484	6603.672287	31912	5	0.940436	31859	5	0.850085	10024814	0.000000
319857832	48289.000000	2432	6582.548860	31692	5	0.892480	31882	9	0.994635	10009922	0.000000
319857766	47966.000000	2418	6570.578394	32082	3	0.636759	31970	8	0.339373	9995393	0.000000
319833561	47995.000000	2468	6525.598806	31900	5	0.923417	31736	3	0.643161	9980657	0.000000
319840964	47658.000000	2379	6585.641481	31768	8	0.789809	32068	5	0.961277	9965957	0.000000
319850309	48175.000000	2399	6511.151816	31958	1	0.965814	32024	6	0.779217	9951168	0.000000
319878321	48050.000000	2529	6549.339991	32067	2	0.566299	31849	10	0.911600	9936685	0.000000
319826528	47934.000000	2467	6574.298358	31970	6	0.700051	32118	3	0.136695	9922150	0.000000
319854929	48688.000000	2610	6611.178573	32030	3	0.979754	31954	5	0.519616	9907421	0.000000
319863114	47943.000000	2540	6505.626053	31964	7	0.745264	32102	2	0.098926	9892821	0.000000
319858434	47321.000000	2503	6501.653207	31929	7	0.950932	32062	2	0.066804	9878257	0.000000
319855437	48153.000000	2479	6493.268980	31773	12	0.577573	31580	2	0.438444	9863881	0.000000
319898730	47463.000000	2559	6534.129110	31935	3	0.558405	32147	7	0.672803	9849368	0.000000
319882869	48180.000000	2546	6523.339765	31951	7	0.709182	32187	6	0.474177	9834846	0.000000
319861780	46829.000000	2491	6467.556559	31739	10	0.875944	31993	5	0.973505	9820418	0.000000
319868594	47867.000000	2514	6538.742249	32199	8	0.552163	31945	6	0.946303	9805958	0.000000
319875043	48964.000000	2576	6678.930728	32018	4	0.246996	31767	1	0.645266	9791580	0.000000
319873209	48275.000000	2443	6518.434157	32015	5	0.781462	31990	5	0.983777	9777206	0.000000
319875232	47208.000000	2460	6438.036280	31659	0	0.324271	31979	6	0.607436	9762712	0.000000
319853782	48020.000000	2519	6484.224527	31882	6	0.749510	31812	3	0.732563	9748416	0.000000
319845109	47809.000000	2485	6410.480291	32124	7	0.997458	32118	2	0.702924	9733964	0.000000
319853755	47264.000000	2440	6518.791818	31925	9	0.628988	31968	5	0.554092	9719581	0.000000
319834947	48010.000000	2432	6527.363082	31921	3	0.503618	31884	4	0.885794	9705073	0.000000
319855221	48007.000000	2485	6603.114411	32105	6	0.952160	31954	4	0.601063	9690861	0.000000
319859671	47587.000000	2495	6557.386016	32285	4	0.976337	31842	7	0.249075	9676481	0.000000
319858035	48613.000000	2570	6549.038340	31923	2	0.934288	32060	3	0.765746	9661884	0.000000
319859935	48154.000000	2448	6541.288362	31934	3	0.510582	32097	3	0.397794	9647553	0.000000
319863237	48071.000000	2520	6503.046582	32069	3	0.407953	31970	5	0.716858	9633459	-1.#IND00
319844278	47754.000000	2420	6570.353118	32254	3	0.603531	32214	3	0.910509	9619223	-1.#IND00
319857452	47636.000000	2471	6503.753808	31968	3	0.361345	31737	6	0.494252	9605018	-1.#IND00
319861943	48227.000000	2500	6569.995089	32046	5	0.979502	32071	7	0.887574	9590786	-0.004582
319842651	48350.000000	2510	6666.782973	32093	6	0.902004	31935	5	0.762602	9576630	-0.008221
319870231	47798.000000	2435	6558.084074	31704	6	0.865272	31916	3	0.789749	9562399	-0.001829
319858232	48396.000000	2400	6571.184311	32027	7	0.527565	32157	8	0.510673	9548230	-0.004086
319838031	46694.000000	2501	6425.630493	31810	3	0.984719	32128	5	0.827966	9534061	-0.004546
319858157	47593.000000	2598	6603.480063	32082	5	0.996760	32110	3	0.783784	9519957	-0.007129
319869521	48204.000000	2459	6547.253220	31902	2	0.447308	31828	1	0.758824	9506020	-0.003637
319883806	47803.000000	2563	6481.723121	32035	1	0.507519	31962	4	0.752546	9492099	-0.003310
319849170	47184.000000	2471	6467.202026	31975	3	0.731636	32016	3	0.330102	9477959	-0.002756
319846433	47512.000000	2497	6536.796748	31550	6	0.942020	32000	3	0.991356	9464105	-0.002699
319870617	47802.000000	2467	6575.029813	31901	3	0.581134	31968	5	0.866087	9450132	-0.002518
319839396	48416.000000	2582	6547.924409	32097	1	0.666266	32005	3	0.274205	9436205	-0.002391
319866848	47955.000000	2577	6509.777924	31940	2	0.762648	32095	5	0.498956	9422376	-0.002270
319869322	48081.000000	2508	6487.736349	31903	4	0.524746	32044	3	0.467644	9408584	-0.002373
319852390	48040.000000	2399	6541.367320	31857	3	0.968310	31986	7	0.977328	9394644	-0.002967
319865093	47361.000000	2456	6492.336942	31939	3	0.390591	32170	3	0.996629	9380877	-0.002870
319867544	47771.000000	2482	6577.830368	32048	7	0.707757	31987	4	0.820850	9366997	-0.003978
319856896	48322.000000	2481	6607.338347	32066	6	0.291849	31951	6	0.743960	9353233	-0.003551
319847257	48223.000000	2501	6521.717629	31990	8	0.833852	32201	7	0.936720	9339491	-0.003219
319849732	47851.000000	2443	6559.830165	31915	6	0.932235	31857	7	0.718828	9325650	-0.001089
319888917	47938.000000	2538	6491.246854	31917	4	0.743164	31911	4	0.592712	9312177	-0.001055
319851178	47656.000000	2365	6405.698419	31981	6	0.797902	31932	7	0.464152	9298520	-0.001141
319873774	47755.000000	2474	6573.828251	31893	3	0.863365	32114	6	0.725197	9284887	-0.000059
319877052	48380.000000	2489	6546.276581	32074	6	0.488590	31848	10	0.918136	9271094	-0.000394
319864369	47912.000000	2519	6523.523094	32133	2	0.920777	32290	6	0.995906	9257370	0.000017
319861838	47816.000000	2451	6536.996356	32007	5	0.527143	31946	4	0.275327	9243714	0.000773
319851763	47688.000000	2530	6485.847818	31948	7	0.511985	32134	4	0.769841	9230057	-0.000921
319883824	47830.000000	2446	6566.444097	31932	5	0.431320	32199	5	0.564006	9216280	-0.001132
319858705	47903.000000	2472	6541.388827	31903	3	0.331111	32004	3	0.787535	9202607	-0.001042
319870018	47986.000000	2484	6557.985306	31808	1	0.416652	31722	7	0.845628	9188905	-0.001042
319854756	47640.000000	2504	6533.929236	31918	4	0.943583	32070	2	0.320076	9175461	0.000075
319856460	48550.000000	2509	6549.758458	31797	2	0.702159	32090	6	0.962465	9161946	-0.000021
319869624	47439.000000	2524	6413.840911	32051	4	0.206867	32156	5	0.779887	9148395	-0.000114
319863409	47747.000000	2501	6557.829009	31843	6	0.247487	32200	3	0.749700	9134812	-0.001149
319850920	47858.000000	2435	6585.899949	31972	2	0.969826	32068	2	0.742454	9121232	-0.001139
319883910	47438.000000	2484	6446.204082	32058	8	0.504424	31936	7	0.514110	9107675	-0.000951
319856599	47539.000000	2450	6525.592773	31904	6	0.106440	32045	2	0.326066	9094144	-0.001136
319862432	47859.000000	2486	6445.921402	32123	5	0.413697	31881	5	0.312714	9080854	-0.001142
319849327	47549.000000	2476	6445.130878	32153	2	0.628092	31937	2	0.880714	9067387	-0.000519
319874026	47887.000000	2427	6497.554853	32044	5	0.617735	32030	6	0.728657	9054104	-0.000499
319880730	48043.000000	2604	6608.900186	32065	2	0.771481	31755	2	0.644517	9040690	-0.000612
319871652	48494.000000	2509	6483.383970	32119	7	0.919391	32196	0	0.353992	9027452	-0.000642
319844574	47778.000000	2498	6495.222952	32080	4	0.453821	32213	10	0.995803	9014145	-0.000495
319856312	48579.000000	2458	6596.823251	31953	4	0.483609	32103	4	0.998083	9000825	0.000320
319877039	48060.000000	2539	6449.697613	31915	6	0.402938	32248	8	0.282611	8987456	0.000643
319851646	47073.000000	2525	6388.659150	31885	7	0.819997	31939	6	0.510739	8974111	0.000518
319860830	48058.000000	2549	6597.868655	32072	3	0.594477	31907	2	0.807265	8961006	-0.000066
319854393	47557.000000	2547	6523.743422	32057	6	0.983718	32171	7	0.889104	8947821	-0.000075
319873411	47801.000000	2496	6520.124285	32018	7	0.857476	31920	8	0.911332	8934657	-0.000089
319839338	47340.000000	2511	6450.552595	31979	4	0.958881	32312	5	0.192401	8921685	0.000444
319855178	47596.000000	2520	6494.422005	31900	4	0.610125	31968	6	0.924810	8908725	0.000395
319845283	47754.000000	2401	6503.077621	31920	6	0.725277	31908	5	0.979916	8895625	0.000423
319893893	48096.000000	2462	6545.161341	32025	7	0.524772	31928	4	0.687381	8882496	0.000400
319870536	48073.000000	2521	6584.035663	31986	3	0.503367	31694	5	0.945581	8869414	0.000207
319844880	47804.000000	2454	6501.809008	32066	7	0.555563	32173	7	0.973133	8856369	0.000368
319863146	47555.000000	2460	6430.888865	32018	8	0.688632	31898	5	0.796590	8843435	0.000540
319876460	48276.000000	2514	6606.258425	31895	4	0.949853	31820	8	0.980652	8830527	0.000713
npatches	nstrain	runtime	dt	init_x	init_y	init_y_blood	init_z	init_S	beta0	beta1	beta2	beta3	mean_beta	B	d	delta	delta_blood	b[0]	mut	m	CTL	c	g	epsilon	k	het	lambda	rho	omega	x_max	patch.dyna	DELTA	A	VA
10000	1	100.000000	0.000100	21900	9499	5000000	0.001000	10000000	5.523895	5.359131	5.879841	6.053009	5	8000000000.000000	0.010000	1.000000	1.000000	800000	0.000050	0.048000	1	0.001000	1.000000	25.000000	7.000000	0.500000	0.001000	0.001000	0.010000	31987	0	10.000000	7.000000	1.000000
sus	inf	inf_blood	z	x[0]	y[0][0]	z[0]	x[1]	y[1][0]	z[1]	S[0]	synchrony
219000000	94990000.000000	5000000	10.000000	21900	9499	0.001000	21900	9499	0.001000	10000000	0.000000
318748874	4955239.000000	259285	10000.000000	31706	480	1.000000	32004	471	1.000000	10123768	0.000000
319803519	299170.000000	15810	10000.000000	31859	43	1.000000	31995	34	1.000000	10116985	0.000000
319873558	33653.000000	1667	4810.588112	31848	2	0.281195	31973	1	0.599025	10102196	0.000000
319848443	46506.000000	2388	6807.391164	32156	3	0.823365	31826	3	0.546505	10087314	0.000000
319857905	49359.000000	2538	5573.798690	32117	2	0.800865	31931	2	0.803539	10072554	0.000000
319840731	44533.000000	2322	5286.426644	32093	3	0.930071	32002	5	0.765493	10057801	0.000000
319862931	44947.000000	2317	5583.484702	31810	3	0.580745	32224	1	0.127589	10043198	0.000000
319886774	45041.000000	2313	5577.999487	32185	7	0.203612	31803	4	0.435832	10028391	0.000000
319837845	45595.000000	2314	5596.353290	31974	4	0.490521	32171	3	0.267656	10013775	0.000000
319866698	45529.000000	2331	5633.558903	31980	6	0.502756	31947	6	0.729331	9998967	0.000000
319855474	45462.000000	2373	5517.288918	32204	5	0.164019	32056	2	0.985500	9984250	0.000000
319844226	45224.000000	2356	5440.661578	32036	8	0.476512	31877	6	0.454583	9969437	0.000000
319858237	44709.000000	2325	5509.780454	32025	4	0.622831	32008	6	0.804144	9954617	0.000000
319850449	44958.000000	2359	5646.259502	31932	4	0.848983	31868	13	0.702876	9939923	0.000000
319851158	45258.000000	2410	5606.192721	32070	3	0.484718	31928	2	0.787131	9925255	0.000000
319863645	45187.000000	2333	5513.183164	32086	4	0.614880	31919	1	0.455516	9910860	0.000000
319849626	45005.000000	2335	5447.012509	32170	2	0.817630	32009	2	0.891961	9896279	0.000000
319854733	44545.000000	2332	5699.908755	32126	6	0.646379	32213	6	0.867163	9881617	0.000000
319860353	46299.000000	2460	5683.271087	32129	4	0.838873	31941	6	0.566607	9866911	0.000000
319881571	44406.000000	2374	5457.386494	31947	4	0.186299	32075	7	0.375143	9852260	0.000000
319848741	44439.000000	2294	5602.303552	32241	6	0.771027	32265	9	0.455259	9837789	0.000000
319853826	45518.000000	2318	5698.754553	32072	6	0.392908	32013	4	0.845394	9823239	0.000000
319871109	45505.000000	2413	5611.832969	31875	7	0.828314	31980	2	0.246320	9808830	0.000000
319861667	45282.000000	2374	5630.157181	32024	5	0.964865	32104	5	0.650725	9794262	0.000000
319852349	44029.000000	2283	5546.325538	31809	2	0.571936	32008	6	0.517309	9779781	0.000000
319867846	44881.000000	2298	5703.673856	32038	1	0.364116	31784	1	0.445537	9765329	0.000000
319879225	46074.000000	2398	5720.866298	31890	2	0.921295	32029	2	0.848623	9750933	0.000000
319859394	46226.000000	2353	5570.469904	31998	8	0.823109	32120	4	0.711839	9736419	0.000000
319834479	45318.000000	2379	5548.637371	32039	7	0.751598	32110	4	0.174310	9722093	0.000000
319852441	45620.000000	2352	5586.841810	31955	8	0.448868	32031	2	0.139445	9707813	0.000000
319848460	44997.000000	2398	5620.624307	32145	5	0.566498	32013	6	0.673506	9693367	0.000000
319876323	45554.000000	2340	5623.632178	32044	3	0.833819	32185	5	0.644155	9679185	0.000000
319837972	45317.000000	2418	5581.412058	32039	1	0.473369	31969	6	0.939960	9664835	0.000000
319861475	45064.000000	2399	5587.662660	32018	7	0.818344	32128	8	0.605858	9650735	0.000000
319849935	44881.000000	2385	5681.419147	32058	2	0.206111	31898	3	0.823073	9636589	0.000000
319846608	45397.000000	2373	5544.593287	31993	5	0.285712	32383	5	0.738933	9622383	0.000000
319861712	44875.000000	2373	5526.463759	31850	6	0.161316	32122	6	0.968889	9608404	0.000000
319902902	44654.000000	2277	5545.803255	32267	7	0.808073	32095	5	0.418361	9594229	0.000000
319865872	45153.000000	2405	5628.891909	31937	6	0.323349	31784	0	0.546800	9580023	0.000000
319845157	45954.000000	2419	5556.084995	32025	3	0.785371	31913	8	0.477148	9565766	-1.#IND00
319873003	44893.000000	2314	5468.351453	31770	2	0.679272	31819	6	0.725089	9551443	-1.#IND00
319862061	44749.000000	2387	5569.813433	31805	3	0.531887	31848	1	0.689578	9537365	-1.#IND00
319874547	45222.000000	2267	5599.495488	31606	6	0.720634	32142	8	0.970596	9523387	0.019601
319857209	45109.000000	2295	5595.746658	31934	5	0.538497	32086	9	0.913911	9509263	0.021272
319853961	45130.000000	2276	5567.103482	32293	2	0.720158	32030	4	0.851234	9495411	0.007019
319853295	45614.000000	2334	5581.018269	32223	2	0.919910	31968	6	0.911209	9481421	0.005834
319886523	45812.000000	2377	5545.012772	31879	6	0.282692	31927	7	0.424785	9467524	0.005868
319852909	44858.000000	2277	5511.471664	32264	1	0.636266	32227	8	0.873653	9453557	0.008916
319874587	45175.000000	2325	5579.646013	31951	5	0.809528	31955	3	0.696769	9439643	0.009359
319856826	45222.000000	2414	5561.669404	31927	7	0.937077	32045	4	0.249962	9425756	0.009066
319842023	45211.000000	2305	5618.716721	31871	4	0.657944	32133	1	0.557658	9411786	0.009210
319863090	45287.000000	2356	5651.315525	32110	5	0.573400	31994	4	0.657437	9397917	0.007434
319841267	45614.000000	2397	5546.942929	32232	4	0.989100	32104	2	0.200423	9384236	0.008547
319861613	44889.000000	2374	5628.196664	32034	5	0.648608	32105	7	0.401993	9370542	0.007543
319864262	45072.000000	2391	5576.492709	32198	3	0.768677	31867	3	0.745748	9356496	0.009246
319857837	44525.000000	2448	5609.831524	32056	3	0.574194	31977	8	0.452035	9342831	0.008197
319878858	45840.000000	2355	5621.543852	31961	6	0.016672	31997	5	0.992158	9328928	0.007768
319872367	44844.000000	2284	5460.189565	31825	3	0.430198	32279	5	0.773762	9315101	0.007050
319838401	44459.000000	2282	5628.348170	31930	4	0.567124	31996	6	0.454141	9301299	0.009570
319871329	45270.000000	2419	5550.143754	32107	2	0.989588	32066	5	0.114848	9287694	0.008012
319847800	44447.000000	2325	5447.186646	31974	5	0.145949	32174	4	0.814588	9273928	0.008214
319850170	44459.000000	2299	5613.296002	32135	2	0.784179	31952	3	0.851068	9260219	0.007837
319865743	45893.000000	2359	5717.069861	31972	8	0.791243	31957	10	0.491184	9246575	0.007810
319878535	45045.000000	2327	5500.627491	32138	7	0.896639	31964	5	0.665056	9233001	0.007983
319866144	44934.000000	2409	5590.739248	32021	4	0.859416	31943	5	0.958693	9219457	0.007611
319862543	45867.000000	2432	5642.239520	32090	2	0.731186	31919	4	0.908725	9206042	0.008177
319858248	45805.000000	2350	5531.524112	31995	7	0.749493	31918	5	0.997669	9192674	0.007261
319869959	45713.000000	2274	5514.524642	31833	4	0.899742	31957	4	0.906809	9179278	0.007056
319844670	45435.000000	2329	5694.772334	31916	3	0.521230	32008	7	0.135110	9165575	0.006677
319863842	45759.000000	2319	5574.312494	31934	4	0.111537	31996	4	0.724550	9152055	0.006986
319849218	45338.000000	2384	5524.983965	31811	3	0.937817	31909	9	0.257998	9138635	0.006880
319863207	43113.000000	2258	5511.402523	31856	1	0.541427	31793	5	0.517306	9125077	0.006464
319863150	46005.000000	2381	5757.534768	31930	7	0.960009	31940	7	0.667531	9111813	0.006602
319852221	45341.000000	2341	5495.679881	31937	5	0.598359	31927	5	0.148884	9098338	0.006278
319894403	45278.000000	2321	5573.335144	32016	7	0.494786	32181	6	0.912310	9085115	0.006756
319864472	45282.000000	2356	5531.143875	31942	6	0.519370	31919	6	0.487064	9071682	0.006942
319868293	45242.000000	2300	5483.058671	31858	6	0.690075	31770	3	0.846579	9058320	0.006370
319876629	45205.000000	2328	5621.845145	32157	7	0.747026	31886	4	0.785591	9044856	0.006056
319856933	45806.000000	2420	5645.586270	32113	6	0.622434	31878	6	0.961223	9031580	0.006012
319840624	45213.000000	2359	5531.803787	31978	9	0.599140	32045	2	0.914882	9018178	0.006602
319874595	44997.000000	2434	5588.165232	32231	3	0.790810	32007	5	0.697008	9004864	0.006896
319843694	45519.000000	2331	5669.405034	32116	4	0.582838	31922	3	0.479067	8991675	0.007421
319866694	45360.000000	2432	5495.005513	31954	5	0.669456	32135	6	0.390747	8978488	0.007285
319837741	45347.000000	2467	5533.380210	31958	5	0.053789	31668	4	0.906426	8965410	0.007622
319855441	44545.000000	2301	5507.289578	31964	1	0.404843	31861	6	0.409573	8952247	0.007614
319868162	45126.000000	2342	5746.846974	31959	7	0.593234	31891	4	0.461487	8938965	0.007527
319843764	46036.000000	2382	5658.681543	32128	1	0.684676	31947	1	0.535456	8925502	0.006814
319882057	45418.000000	2498	5521.747150	32112	2	0.207486	31997	3	0.253270	8912212	0.006427
319851329	44669.000000	2325	5540.605483	32115	5	0.516400	32009	1	0.195886	8899184	0.006234
319870071	45474.000000	2347	5656.191143	31864	2	0.796888	32010	6	0.592406	8886232	0.005565
319856971	45409.000000	2405	5607.062292	31910	5	0.769799	31979	8	0.591916	8873286	0.005524
319847862	44838.000000	2314	5582.847527	31994	9	0.643419	32240	11	0.426657	8860288	0.005079
319858694	45428.000000	2317	5719.081337	32240	5	0.987442	32021	6	0.320237	8847307	0.004570
319868438	45504.000000	2313	5631.503011	32145	4	0.516403	32165	7	0.805213	8834396	0.004546
319849100	45280.000000	2312	5488.565106	32266	8	0.931240	31984	12	0.437179	8821330	0.004515
319867285	45239.000000	2411	5528.622042	31994	5	0.912925	32018	6	0.414703	8808444	0.004345
319859755	44751.000000	2400	5508.697947	31943	4	0.545111	32114	4	0.541755	8795488	0.004002
319854729	44747.000000	2415	5562.480756	31862	8	0.634649	31964	4	0.601961	8782618	0.004166
319835869	44760.000000	2382	5653.401761	31951	4	0.520829	32012	5	0.993676	8769656	0.003950
npatches	nstrain	runtime	dt	init_x	init_y	init_y_blood	init_z	init_S	beta0	beta1	beta2	beta3	mean_beta	B	d	delta	delta_blood	b[0]	mut	m	CTL	c	g	epsilon	k	het	lambda	rho	omega	x_max	patch.dyna	DELTA	A	VA
10000	1	100.000000	0.000100	21900	9499	5000000	0.001000	10000000	4.564959	6.059515	4.718177	6.207140	5	8000000000.000000	0.010000	1.000000	1.000000	800000	0.000050	0.048000	1	0.001000	1.000000	25.000000	8.000000	0.500000	0.001000	0.001000	0.010000	31987	0	10.000000	7.000000	1.000000
sus	inf	inf_blood	z	x[0]	y[0][0]	z[0]	x[1]	y[1][0]	z[1]	S[0]	synchrony
219000000	94990000.000000	5000000	10.000000	21900	9499	0.001000	21900	9499	0.001000	10000000	0.000000
319390628	1928393.000000	100874	10000.000000	31860	186	1.000000	32009	204	1.000000	10091683	0.000000
319854683	45487.000000	2359	9167.693707	32045	3	1.000000	32214	4	1.000000	10079243	0.000000
319846543	61812.000000	3259	5391.859517	32139	3	0.484134	31781	11	0.750120	10064335	0.000000
319867271	45391.000000	2316	3915.754737	31983	1	0.087607	31962	6	0.103640	10049183	0.000000
319862547	40365.000000	2035	4687.490476	32011	3	0.126224	31761	3	0.655488	10034473	0.000000
319851804	42483.000000	2276	5083.803685	31943	1	0.436199	31675	9	0.032440	10019844	0.000000
319834385	44269.000000	2306	4865.171164	31838	2	0.161775	32139	3	0.013881	10004964	0.000000
319847865	43559.000000	2220	4712.100868	32135	5	0.318143	31820	4	0.616123	9990075	0.000000
319853920	42664.000000	2296	4787.352690	31961	3	0.446108	32059	1	0.574722	9975294	0.000000
319852922	43010.000000	2246	4866.678338	31954	1	0.013164	31861	4	0.901620	9960630	0.000000
319855697	43552.000000	2209	4916.758143	31873	4	0.224677	32000	5	0.366156	9946078	0.000000
319852037	43886.000000	2319	4930.531038	31808	3	0.863506	32006	4	0.631507	9931287	0.000000
319876582	44007.000000	2280	4856.518022	31872	6	0.035401	31938	0	0.167534	9916497	0.000000
319860000	43638.000000	2237	4726.215987	31714	4	0.824161	31851	3	0.086693	9901813	0.000000
319868309	42645.000000	2207	4864.629682	32148	5	0.908729	31759	7	0.588729	9887327	0.000000
319868780	43961.000000	2217	4919.596371	32162	2	0.149165	31833	5	0.448315	9872718	0.000000
319841801	43604.000000	2296	4818.493428	32051	4	0.149559	31971	4	0.382069	9858077	0.000000
319883708	43726.000000	2113	4871.858055	32082	4	0.258144	32127	3	0.707771	9843751	0.000000
319868555	43440.000000	2189	4797.586813	32002	5	0.043892	31921	2	0.734073	9829258	0.000000
319878936	43761.000000	2267	4953.147968	32092	7	0.567422	31781	5	0.365593	9814601	0.000000
319867644	43999.000000	2239	4896.186563	31948	5	0.584511	31787	5	0.886905	9800150	0.000000
319838802	43545.000000	2262	4891.328736	31937	3	0.372488	32102	5	0.909172	9785931	0.000000
319866752	44279.000000	2307	4899.928079	31899	0	0.508324	31827	2	0.280503	9771755	0.000000
319845334	43626.000000	2234	4807.284481	32042	3	0.207719	31886	4	0.449484	9757515	0.000000
319841958	42875.000000	2170	4793.598768	32097	5	0.120890	31906	7	0.439913	9743056	0.000000
319867913	42779.000000	2170	4840.788147	32101	3	0.198512	32032	1	0.509340	9728596	0.000000
319870248	43886.000000	2244	4918.621646	32098	4	0.421176	31789	10	0.701777	9714353	0.000000
319854958	43891.000000	2264	4852.736119	31948	11	0.757639	32205	5	0.674913	9700010	0.000000
319876039	43321.000000	2348	4810.603771	31987	6	0.640572	32115	4	0.924128	9685585	0.000000
319874604	43679.000000	2365	4865.144932	31899	4	0.555386	31891	4	0.689005	9671270	0.000000
319879704	43776.000000	2232	4865.162503	32063	6	0.335566	31846	1	0.252185	9656934	0.000000
319865939	43563.000000	2208	4932.270255	31851	4	0.128032	32014	4	0.688379	9642676	0.000000
319867077	43869.000000	2335	4824.457705	31997	0	0.099312	31835	7	0.736568	9628364	0.000000
319841359	43331.000000	2241	4853.712656	32039	5	0.605680	32229	6	0.300024	9613910	0.000000
319848724	43535.000000	2190	4937.724740	32154	4	0.198267	32222	5	0.734911	9599736	0.000000
319854821	44704.000000	2365	5016.187449	32064	4	0.909165	31927	4	0.294018	9585560	0.000000
319870190	44393.000000	2314	4731.115321	32078	3	0.351913	32094	3	0.787233	9571083	0.000000
319855445	42616.000000	2180	4776.827865	31848	6	0.944489	31977	0	0.656482	9556914	0.000000
319846420	43931.000000	2284	4957.647779	31957	5	0.133921	32109	1	0.182132	9542836	0.000000
319846803	44616.000000	2338	4844.794089	31824	3	0.730145	31846	1	0.446034	9528865	-1.#IND00
319864720	43709.000000	2216	4711.875196	32110	6	0.508836	32130	3	0.763087	9514748	-1.#IND00
319897948	42617.000000	2195	4767.682809	31862	7	0.699520	32025	4	0.858494	9500647	-1.#IND00
319867700	42994.000000	2238	4921.890511	31909	2	0.170135	31912	3	0.423515	9486642	0.037489
319864575	43835.000000	2212	4919.258103	31997	3	0.468271	31937	2	0.646992	9472578	0.024520
319874770	43646.000000	2251	4800.836263	31756	1	0.251784	32064	6	0.943814	9458464	0.018825
319867838	43272.000000	2220	4751.620955	31928	1	0.547209	31753	4	0.173433	9444557	0.014451
319882229	42272.000000	2276	4906.492191	31902	6	0.142901	32105	1	0.368619	9430532	0.019516
319848064	43634.000000	2325	4910.956616	32164	3	0.885737	31792	5	0.522261	9416560	0.018134
319850739	43945.000000	2270	4906.331510	31993	3	0.577557	31906	7	0.279404	9402580	0.015755
319850448	43291.000000	2297	4871.855825	32106	1	0.184009	32079	3	0.471589	9388654	0.011111
319880193	43701.000000	2203	4883.799204	32001	1	0.483571	31828	1	0.291886	9375027	0.008597
319855216	43133.000000	2186	4832.465747	32051	8	0.137824	32088	7	0.688411	9361073	0.009329
319879541	43463.000000	2279	4965.514227	31935	5	0.469319	32156	12	0.477143	9347287	0.007337
319864359	43628.000000	2307	4866.089550	31826	4	0.196884	32131	8	0.671247	9333525	0.007619
319869082	43608.000000	2275	4867.063805	32032	4	0.052849	31959	6	0.741222	9319662	0.007518
319862249	43367.000000	2283	4851.736205	31835	3	0.132024	31929	2	0.485710	9305937	0.010955
319840299	43084.000000	2248	4900.536768	32029	1	0.661499	32163	2	0.241828	9292339	0.010533
319849825	43898.000000	2324	4900.330216	32034	7	0.148974	31969	5	0.498132	9278670	0.010719
319844361	43979.000000	2342	4796.778227	31950	7	0.686462	31977	7	0.761898	9265288	0.010468
319864541	43275.000000	2292	4734.946950	31852	2	0.666168	32014	1	0.392631	9251559	0.008587
319858045	42822.000000	2276	4848.099466	31991	1	0.628125	31817	8	0.157017	9237901	0.007956
319871075	43220.000000	2358	4974.627019	32198	2	0.621391	32131	3	0.212724	9224120	0.007605
319875255	43639.000000	2213	4844.018038	32074	4	0.206109	31838	5	0.214505	9210279	0.007453
319891437	42906.000000	2238	4789.590327	31964	2	0.655832	32298	3	0.235824	9196634	0.007799
319856250	43149.000000	2251	4852.957719	31818	5	0.633947	31996	5	0.166436	9183138	0.008782
319860276	43205.000000	2249	4893.526717	31873	8	0.646167	31946	3	0.958715	9169412	0.008520
319841157	43441.000000	2296	4924.182448	31862	5	0.876062	31913	5	0.906760	9155880	0.012443
319873809	43495.000000	2359	4865.083520	32185	4	0.485173	31826	4	0.818467	9142174	0.013242
319863912	43747.000000	2231	4799.581677	32200	7	0.098616	31987	2	0.316388	9128622	0.012891
319873449	42893.000000	2268	4870.148885	31946	8	0.327891	31988	3	0.522870	9115183	0.013287
319845216	44362.000000	2281	4931.307739	31925	5	0.510769	31729	3	0.649449	9101687	0.012750
319875563	43592.000000	2337	4844.348993	32165	7	0.683312	31752	6	0.054065	9088217	0.012491
319856700	42994.000000	2258	4851.918539	32198	5	0.277935	31968	6	0.820925	9074903	0.011831
319865638	42969.000000	2260	4903.098975	31779	3	0.333592	32153	7	0.989354	9061411	0.011144
319873194	43788.000000	2343	4942.273791	32063	1	0.715675	31856	8	0.623319	9048077	0.010443
319873313	43192.000000	2305	4746.278898	32068	0	0.225147	31948	6	0.048963	9034667	0.010975
319890023	42934.000000	2251	4940.218691	31883	8	0.388858	31802	6	0.923207	9021157	0.010441
319859058	43832.000000	2389	4872.227112	32006	6	0.889473	32045	9	0.651475	9007661	0.010095
319852203	43673.000000	2286	4845.333775	31899	3	0.441391	32047	4	0.161610	8994396	0.009863
319852089	42693.000000	2165	4740.581086	32104	3	0.442293	31546	2	0.569963	8981227	0.009897
319876101	43067.000000	2230	4942.503077	31889	1	0.696380	31877	3	0.829922	8968111	0.009561
319855261	42898.000000	2217	4795.545597	31851	5	0.777968	32007	3	0.509586	8954848	0.010135
319869599	43206.000000	2133	4854.767437	31948	5	0.513939	31831	1	0.719102	8941567	0.011163
319855147	43982.000000	2294	4838.066376	31947	4	0.050034	32054	1	0.172066	8928379	0.010823
319857632	43304.000000	2209	4882.046011	31945	6	0.313917	32063	2	0.841206	8915127	0.010547
319867638	43605.000000	2290	4826.466267	32201	7	0.428673	31885	4	0.948431	8901975	0.010277
319843350	43023.000000	2253	4891.940860	32144	6	0.274778	31827	5	0.921496	8888959	0.009706
319868220	43101.000000	2187	4977.123477	32233	5	0.338430	31820	2	0.321015	8875879	0.009749
319846455	44641.000000	2357	4914.839804	32108	3	0.901760	31964	4	0.791170	8862700	0.009453
319864664	43541.000000	2166	4747.822766	31970	4	0.276604	31893	2	0.486246	8849704	0.008852
319868979	43118.000000	2225	4838.704813	31721	2	0.522990	32059	7	0.464737	8836483	0.008536
319846067	43808.000000	2297	4942.480238	32102	4	0.500663	31770	2	0.594707	8823273	0.008395
319870724	43962.000000	2278	4836.937484	32024	2	0.884327	32021	3	0.237908	8810361	0.008195
319876566	43132.000000	2240	4784.610394	32130	8	0.241530	31953	7	0.668315	8797396	0.007516
319882047	42864.000000	2219	4883.408209	31939	3	0.283080	32017	2	0.441494	8784534	0.007339
319861517	43649.000000	2230	4940.257394	31929	4	0.495556	31849	6	0.915065	8771759	0.007223
319877389	43456.000000	2186	4841.825157	31952	2	0.121146	32020	1	0.589215	8758529	0.007125
319864362	42975.000000	2300	4859.579255	32099	4	0.331972	31929	5	0.281863	8745645	0.007060
319858069	44016.000000	2286	4898.738112	32037	4	0.496448	32083	6	0.937978	8732860	0.006938
npatches	nstrain	runtime	dt	init_x	init_y	init_y_blood	init_z	init_S	beta0	beta1	beta2	beta3	mean_beta	B	d	delta	delta_blood	b[0]	mut	m	CTL	c	g	epsilon	k	het	lambda	rho	omega	x_max	patch.dyna	DELTA	A	VA
10000	1	100.000000	0.000100	21900	9499	5000000	0.001000	10000000	5.237280	4.296436	5.552802	2.981686	5	8000000000.000000	0.010000	1.000000	1.000000	800000	0.000050	0.048000	1	0.001000	1.000000	25.000000	9.000000	0.500000	0.001000	0.001000	0.010000	31987	0	10.000000	7.000000	1.000000
sus	inf	inf_blood	z	x[0]	y[0][0]	z[0]	x[1]	y[1][0]	z[1]	S[0]	synchrony
219000000	94990000.000000	5000000	10.000000	21900	9499	0.001000	21900	9499	0.001000	10000000	0.000000
319693143	748534.000000	39263	10000.000000	31811	85	1.000000	32017	74	1.000000	10071193	0.000000
319877775	29655.000000	1640	2223.413790	31937	8	0.231495	31836	4	0.236792	10056792	0.000000
319856473	37023.000000	1999	5839.811587	31986	6	0.511073	32150	2	0.462697	10042083	0.000000
319866491	50972.000000	2656	5256.781377	31915	2	0.111172	31968	2	0.908161	10027344	0.000000
319845141	47339.000000	2464	4052.810090	31878	9	0.095985	31733	4	0.356088	10012561	0.000000
319863221	41776.000000	2136	3876.684920	31892	5	0.465158	31974	5	0.339112	9997693	0.000000
319854930	40307.000000	2110	4277.708440	32008	5	0.223898	32287	3	0.019927	9982817	0.000000
319869224	42452.000000	2190	4467.982373	32010	1	0.159606	32034	3	0.020513	9968126	0.000000
319855105	43798.000000	2249	4393.947278	32098	4	0.772753	31928	7	0.306249	9953416	0.000000
319833393	43062.000000	2119	4264.567115	31933	3	0.142804	31920	7	0.780120	9938748	0.000000
319838089	41881.000000	2183	4243.325685	32147	2	0.817513	31888	11	0.341577	9924165	0.000000
319870834	42044.000000	2145	4377.707564	32033	6	0.186750	31953	4	0.204451	9909630	0.000000
319866764	42810.000000	2275	4497.543610	32067	5	0.770427	31977	4	0.579617	9895227	0.000000
319849514	42978.000000	2236	4232.087462	32223	11	0.236115	31912	9	0.223320	9880653	0.000000
319861858	41401.000000	2186	4292.972649	31957	6	0.576668	31831	6	0.375262	9866062	0.000000
319888587	42712.000000	2172	4490.666058	31969	8	0.813034	32166	4	0.642757	9851518	0.000000
319863692	43238.000000	2166	4317.425407	32083	2	0.364548	32116	5	0.103984	9836928	0.000000
319868420	42720.000000	2214	4409.357774	32223	2	0.075608	32054	5	0.372340	9822567	0.000000
319863214	42987.000000	2153	4338.425141	31941	4	0.086454	31722	3	0.088231	9808019	0.000000
319858073	43195.000000	2197	4327.510551	31999	6	0.617427	31909	2	0.241552	9793552	0.000000
319873750	41878.000000	2177	4151.842934	32022	5	0.935171	32038	10	0.089546	9779032	0.000000
319865907	41680.000000	2119	4289.609670	31848	2	0.811958	31955	3	0.373776	9764413	0.000000
319884585	42218.000000	2155	4363.920040	31897	4	0.331258	31931	5	0.678275	9750210	0.000000
319870059	41760.000000	2258	4306.171890	32171	4	0.616031	32002	7	0.483330	9735639	0.000000
319889978	41876.000000	2124	4331.474862	31884	4	0.452216	32067	2	0.243312	9721294	0.000000
319875293	42291.000000	2219	4323.906152	31921	2	0.318163	31809	4	0.046489	9707148	0.000000
319852546	42935.000000	2194	4320.648256	31953	4	0.487474	31853	3	0.489541	9692790	0.000000
319850672	42719.000000	2245	4235.578553	31849	2	0.421372	31848	4	0.925099	9678318	0.000000
319861205	42073.000000	2152	4319.771358	31902	3	0.266943	31937	3	0.311992	9664029	0.000000
319879726	42207.000000	2126	4386.037527	31878	3	0.388268	31977	9	0.587513	9649680	0.000000
319870216	43398.000000	2244	4450.887209	32249	7	0.815094	31833	3	0.401629	9635600	0.000000
319862400	42937.000000	2260	4326.739346	32148	2	0.122620	31934	4	0.744618	9621459	0.000000
319875726	42267.000000	2210	4246.479858	31841	2	0.322432	31992	5	0.218849	9607297	0.000000
319867476	42038.000000	2160	4232.358049	31864	5	0.130914	31879	6	0.075296	9593029	0.000000
319840898	42267.000000	2226	4286.353610	32037	8	0.111268	31878	8	0.686130	9578806	0.000000
319853743	41970.000000	2217	4399.847692	31991	2	0.233240	32053	5	0.207923	9564500	0.000000
319875130	43080.000000	2224	4354.663664	31959	5	0.321428	32073	5	0.230044	9550517	0.000000
319853483	42388.000000	2083	4348.461687	32164	3	0.227477	32022	1	0.091730	9536379	0.000000
319873752	43545.000000	2247	4357.551603	31829	4	0.520690	32005	3	0.380152	9522433	0.000000
319864885	42795.000000	2279	4229.374540	32052	8	0.125621	31776	2	0.266445	9508444	-1.#IND00
319893278	41887.000000	2246	4194.239066	31747	7	0.452328	31999	7	0.220207	9494505	-1.#IND00
319855144	41632.000000	2142	4372.209936	32049	2	0.061604	31922	4	0.835680	9480266	-1.#IND00
319860657	42273.000000	2260	4506.825929	32149	5	0.338234	31780	3	0.461690	9466128	0.004399
319887688	43472.000000	2380	4398.744513	31739	2	0.581767	31862	6	0.573807	9452228	0.002986
319862749	42988.000000	2296	4224.345616	32007	2	0.389359	32135	6	0.053826	9438392	0.012284
319861525	42172.000000	2204	4233.165138	31893	13	0.205887	31864	7	0.162619	9424244	0.014286
319849959	41614.000000	2223	4275.991042	32020	3	0.883948	32333	2	0.325851	9410387	0.013076
319842783	42189.000000	2089	4416.249039	31988	3	0.169423	31827	3	0.668460	9396602	0.014038
319865902	42398.000000	2237	4292.520589	31942	8	0.399494	31971	9	0.252907	9382885	0.010094
319875562	42212.000000	2148	4292.841758	32057	3	0.671978	31931	6	0.651311	9369045	0.011249
319867754	42280.000000	2260	4267.727931	31725	3	0.063752	31994	0	0.540522	9355376	0.010618
319869540	41807.000000	2217	4293.203141	32076	4	0.152924	32059	4	0.674629	9341631	0.009048
319873080	42589.000000	2209	4394.246923	31740	9	0.374579	31900	1	0.231684	9327612	0.007649
319869996	43063.000000	2249	4313.559812	31888	5	0.465772	32042	3	0.698251	9313746	0.004287
319859539	42429.000000	2214	4234.710512	32016	4	0.566933	31993	2	0.223640	9299854	0.001957
319870577	41918.000000	2262	4273.758305	31929	5	0.477095	31993	3	0.507005	9286332	0.001063
319889728	42927.000000	2217	4385.779495	32031	4	0.885589	32053	11	0.154488	9272601	0.002277
319855355	42889.000000	2274	4319.914128	31993	5	0.268688	32009	4	0.233491	9258718	0.002565
319866095	42510.000000	2164	4320.588823	32076	5	0.481833	32086	5	0.486142	9244898	0.001860
319870606	42586.000000	2222	4302.647429	31990	7	0.144661	32150	12	0.806601	9231235	0.003717
319859821	41901.000000	2132	4293.582592	31999	10	0.614158	31969	4	0.738727	9217747	0.005089
319857934	42001.000000	2198	4235.635952	32006	0	0.353718	31931	3	0.775638	9204112	0.003900
319864546	41430.000000	2214	4338.053491	31916	2	0.295941	32123	2	0.610261	9190472	0.006864
319859753	42094.000000	2214	4312.429739	31946	7	0.467835	32163	5	0.622192	9176745	0.005901
319852929	42602.000000	2203	4335.746215	31785	5	0.347072	31853	11	0.050177	9163265	0.004780
319868223	42130.000000	2167	4383.182888	32031	3	0.045698	31980	2	0.125874	9149375	0.004594
319882217	42169.000000	2142	4370.556407	32053	3	0.051126	32169	5	0.612950	9135819	0.004537
319864967	42300.000000	2166	4364.114541	31840	8	0.357908	32195	2	0.416262	9122398	0.002977
319867152	42217.000000	2195	4317.186621	31865	2	0.115795	32114	4	0.760411	9108914	0.001987
319855163	42598.000000	2268	4384.296334	32181	4	0.225705	32224	5	0.698481	9095383	0.001916
319864428	42970.000000	2320	4360.006131	31983	3	0.625914	31987	2	0.623037	9082095	0.002642
319871533	41545.000000	2236	4253.565589	31948	8	0.685788	31856	4	0.113826	9068741	0.003242
319851937	42401.000000	2129	4400.997673	31915	8	0.593581	32178	5	0.098574	9055364	0.003078
319862766	42314.000000	2220	4301.177698	31864	5	0.451610	31831	6	0.039598	9041895	0.003638
319847605	41717.000000	2136	4292.264643	32083	3	0.367512	31657	3	0.065215	9028533	0.003706
319867575	41391.000000	2134	4333.348380	32043	5	0.877240	31947	5	0.508706	9015250	0.003073
319862513	42280.000000	2208	4351.434779	32213	8	0.800322	32188	3	0.696013	9001982	0.003132
319857592	42220.000000	2206	4353.356782	32013	3	0.122606	32238	2	0.614347	8988781	0.002998
319867336	42077.000000	2129	4340.923408	32306	4	0.362013	32168	2	0.798963	8975562	0.003062
319863463	42125.000000	2195	4250.378923	32122	6	0.283645	31962	7	0.094551	8962614	0.002944
319876751	41875.000000	2203	4301.830439	31910	3	0.140420	32049	0	0.017692	8949361	0.002808
319856439	42138.000000	2111	4371.601095	31641	6	0.935468	32049	2	0.009166	8936366	0.002960
319861251	42429.000000	2251	4410.615819	32277	10	0.130556	31924	5	0.099457	8923153	0.003093
319863735	42434.000000	2226	4359.663588	31956	3	0.681940	31866	7	0.388256	8910010	0.003391
319851321	42554.000000	2286	4411.049736	32025	1	0.809767	31760	3	0.305482	8896907	0.001562
319853450	43384.000000	2317	4369.107375	32105	7	0.305903	31872	6	0.266187	8883807	0.000931
319859170	42581.000000	2225	4239.427362	31953	3	0.063682	31796	2	0.054941	8870700	0.000650
319855929	41872.000000	2220	4366.818087	32204	6	0.944672	32022	4	0.869736	8857573	0.000646
319861356	42734.000000	2231	4354.311498	31838	3	0.206597	32096	5	0.637234	8844640	0.000921
319832098	42454.000000	2263	4294.711359	31818	9	0.787747	31778	7	0.261739	8831641	0.000883
319877712	42562.000000	2142	4286.597419	31865	0	0.472655	31758	3	0.148715	8818549	0.000790
319882498	42535.000000	2226	4317.103400	31965	5	0.703938	32128	9	0.082778	8805286	0.000933
319869175	43194.000000	2211	4378.639825	32048	8	0.668763	31976	4	0.287408	8792162	0.001132
319854839	42216.000000	2143	4361.349701	31937	5	0.123896	31945	4	0.526713	8779244	0.001162
319867939	42433.000000	2270	4392.569842	31848	2	0.068823	31956	4	0.573949	8766301	0.001331
319863852	42952.000000	2312	4304.332948	32232	8	0.106020	31891	1	0.691967	8753427	0.001136
319866608	42478.000000	2238	4267.817844	31891	11	0.577791	32182	4	0.937757	8740420	0.001748
319882284	41907.000000	2137	4268.903526	32151	2	0.515689	31876	6	0.197651	8727577	0.001614
319850042	42359.000000	2243	4321.028019	32049	1	0.404869	31973	8	0.113029	8714723	0.001591
npatches	nstrain	runtime	dt	init_x	init_y	init_y_blood	init_z	init_S	beta0	beta1	beta2	beta3	mean_beta	B	d	delta	delta_blood	b[0]	mut	m	CTL	c	g	epsilon	k	het	lambda	rho	omega	x_max	patch.dyna	DELTA	A	VA
10000	1	100.000000	0.000100	21900	9499	5000000	0.001000	10000000	6.286123	5.433295	6.341722	5.429249	5	8000000000.000000	0.010000	1.000000	1.000000	800000	0.000050	0.048000	1	0.001000	1.000000	25.000000	10.000000	0.500000	0.001000	0.001000	0.010000	31987	0	10.000000	7.000000	1.000000
sus	inf	inf_blood	z	x[0]	y[0][0]	z[0]	x[1]	y[1][0]	z[1]	S[0]	synchrony
219000000	94990000.000000	5000000	10.000000	21900	9499	0.001000	21900	9499	0.001000	10000000	0.000000
319801086	284696.000000	15053	10000.000000	32103	29	1.000000	31669	22	1.000000	10056840	0.000000
319860943	51314.000000	2706	1595.969746	31811	7	0.017759	31959	6	0.012985	10042078	0.000000
319874220	30128.000000	1581	2942.261052	32294	5	0.355939	32001	6	0.386089	10027273	0.000000
319876136	38535.000000	1993	5052.248024	31807	5	0.239793	31876	5	0.944355	10012478	0.000000
319870313	48871.000000	2489	4650.039106	32045	7	0.806396	31915	11	0.589609	9997520	0.000000
319889420	46315.000000	2475	3517.260676	32068	3	0.780272	32038	3	0.239804	9982827	0.000000
319862328	40513.000000	2121	3470.055933	31940	8	0.130762	32204	2	0.376643	9967953	0.000000
319866053	40177.000000	2040	3797.568182	32107	5	0.420666	31984	5	0.264405	9953219	0.000000
319856689	40236.000000	2105	3890.911548	31977	5	0.078309	31722	3	0.103237	9938363	0.000000
319858027	41875.000000	2203	4096.716721	31989	3	0.639668	31950	8	0.166980	9923559	0.000000
319861040	42823.000000	2172	3875.966698	31921	5	0.414181	32005	5	0.057992	9908860	0.000000
319846992	41981.000000	2158	3864.173827	31831	4	0.167149	32147	3	0.068444	9894321	0.000000
319902953	41477.000000	2216	3861.721144	32107	5	0.163335	32074	8	0.852065	9879870	0.000000
319864739	41184.000000	2086	3865.254074	32010	1	0.638884	31972	3	0.223084	9865224	0.000000
319843909	41676.000000	2159	3884.536654	31976	3	0.121489	31841	2	0.075201	9850533	0.000000
319865559	41903.000000	2184	3862.321221	32137	7	0.215672	31780	1	0.082926	9835669	0.000000
319873898	41798.000000	2183	3858.983452	32110	4	0.667835	32106	5	0.302575	9821120	0.000000
319869447	41273.000000	2128	3829.837156	32142	2	0.549974	32051	9	0.195779	9806804	0.000000
319871795	41389.000000	2100	3842.085890	32146	4	0.197256	32085	6	0.911902	9792394	0.000000
319873907	41769.000000	2221	3886.484199	32099	4	0.401582	31916	3	0.039019	9777960	0.000000
319866753	41293.000000	2108	3842.331225	31958	3	0.792460	32041	6	0.254139	9763537	0.000000
319872896	41362.000000	2161	3874.042326	31969	2	0.871466	32241	6	0.557933	9749131	0.000000
319841245	41449.000000	2120	3860.450350	32089	4	0.543812	32214	9	0.433054	9734542	0.000000
319869985	41734.000000	2165	3881.252625	32268	1	0.072837	31717	2	0.728693	9720105	0.000000
319838795	42342.000000	2197	3882.914034	31915	5	0.053511	32048	7	0.780744	9705619	0.000000
319862101	42352.000000	2171	3890.358227	32014	3	0.093202	31746	7	0.436744	9691238	0.000000
319881208	41798.000000	2172	3798.137767	31832	6	0.720428	31904	3	0.260294	9676959	0.000000
319883002	41305.000000	2182	3874.407793	32128	4	0.820236	32020	9	0.538983	9662547	0.000000
319879052	41338.000000	2176	3862.795146	31739	4	0.340653	32118	3	0.464484	9648301	0.000000
319856286	41268.000000	2078	3902.749059	31810	3	0.917794	31794	3	0.680403	9633927	0.000000
319871674	41795.000000	2193	3942.520447	31806	4	0.109915	32040	3	0.150185	9619837	0.000000
319861386	42468.000000	2182	3799.817516	31961	0	0.075000	32164	4	0.623066	9605557	0.000000
319842511	40935.000000	2172	3800.824860	32030	2	0.569691	31963	2	0.283012	9591404	0.000000
319869417	40925.000000	2171	3886.432972	31813	7	0.534468	31988	6	0.064448	9577183	0.000000
319863735	41773.000000	2239	3967.267409	32232	3	0.598096	32179	5	0.048259	9563259	0.000000
319874685	42171.000000	2207	3918.219130	31774	2	0.817339	31871	5	0.380226	9549192	0.000000
319850369	42400.000000	2202	3822.558894	32085	7	0.350975	32016	4	0.798223	9534980	0.000000
319871836	41516.000000	2162	3797.805615	31981	6	0.711222	31872	5	0.942012	9521096	0.000000
319862791	41811.000000	2134	3843.559164	32059	3	0.666928	31766	5	0.142091	9507168	0.000000
319877738	41656.000000	2196	3865.471909	31921	4	0.804409	32027	5	0.599649	9493060	-1.#IND00
319871496	41723.000000	2161	3943.203058	32071	4	0.919178	32119	3	0.989982	9479167	-1.#IND00
319849742	42723.000000	2254	3843.532650	32110	4	0.216309	31816	5	0.414109	9465149	-1.#IND00
319874708	41608.000000	2184	3676.495014	31860	6	0.059054	32147	1	0.040288	9451235	0.001687
319859205	40551.000000	2162	3862.991477	32032	7	0.420768	32060	2	0.256395	9437121	0.007933
319865463	41635.000000	2144	4004.713579	32048	9	0.270174	31685	3	0.137701	9423119	0.009799
319853048	42633.000000	2228	3972.558200	31731	6	0.533634	31736	3	0.122252	9409134	0.008057
319857321	42342.000000	2131	3830.789094	31768	4	0.319823	32071	8	0.281865	9395255	0.007835
319829889	41263.000000	2163	3765.056236	31946	6	0.065706	31966	3	0.379629	9381340	0.005567
319839027	40948.000000	2144	3871.863539	32201	3	0.302015	31986	4	0.060691	9367536	0.008039
319837595	41560.000000	2199	3876.236904	32056	6	0.613630	32135	5	0.184149	9353570	0.006410
319874642	41483.000000	2172	3732.802501	32070	9	0.646318	31838	3	0.523954	9339709	0.005289
319868310	40674.000000	2093	3771.576449	31792	2	0.649438	32006	2	0.210618	9325739	0.003094
319850071	41199.000000	2265	3886.651842	32208	7	0.685169	31948	6	0.770756	9312015	0.003327
319860813	42012.000000	2274	3766.341189	31928	7	0.704929	31837	1	0.551418	9298322	0.002645
319857943	40778.000000	2140	3753.768192	32093	4	0.127359	31898	6	0.451383	9284676	0.004383
319870557	41098.000000	2161	3865.273227	32007	3	0.530067	32163	4	0.072339	9271101	0.004916
319873352	41822.000000	2143	3898.695362	31924	3	0.242448	32139	2	0.206299	9257466	0.006255
319859679	42648.000000	2167	3998.839771	32018	4	0.476873	31962	11	0.041609	9243660	0.005682
319851378	42408.000000	2152	3855.841353	31813	7	0.386680	31963	8	0.250802	9230077	0.005654
319854856	41680.000000	2184	3848.087271	31791	4	0.272035	31944	7	0.267149	9216290	0.005066
319875721	41694.000000	2100	3824.610783	32021	4	0.728231	32155	2	0.604627	9202483	0.004972
319877818	41452.000000	2181	3829.154953	32048	1	0.137959	32121	5	0.372467	9188643	0.004786
319864465	41223.000000	2100	3845.553810	32081	4	0.508594	32023	5	0.311665	9175331	0.005696
319850757	41229.000000	2177	3831.357056	32208	2	0.101896	32077	3	0.936335	9161559	0.004173
319894159	41046.000000	2111	3914.871945	31707	4	0.790224	31914	3	0.088844	9148057	0.003587
319857537	41383.000000	2247	3892.935221	32120	1	0.152383	32081	5	0.078169	9134495	0.003991
319872747	40866.000000	2118	3918.932835	31949	3	0.041696	31844	3	0.686291	9121093	0.003525
319868358	42676.000000	2286	3979.640307	31784	3	0.356806	31754	9	0.563096	9107593	0.003022
319849887	42574.000000	2226	3855.692530	31846	4	0.469590	31762	1	0.133498	9094182	0.002608
319868867	41924.000000	2173	3746.882145	31990	6	0.567542	32089	2	0.520317	9080820	0.002569
319854623	41112.000000	2162	3811.560077	31937	7	0.686235	31870	4	0.447477	9067356	0.002705
319866043	41693.000000	2115	3893.414834	31984	3	0.134811	31990	6	0.375411	9054045	0.002509
319859450	41586.000000	2081	3837.993974	31980	4	0.317047	32140	1	0.665923	9040764	0.003926
319872868	41301.000000	2168	3833.180359	31811	1	0.083691	31781	6	0.510033	9027336	0.003956
319873517	42064.000000	2248	3883.585755	31967	5	0.574335	31614	2	0.764610	9013994	0.004015
319898860	41365.000000	2218	3799.467408	31974	3	0.552409	32033	7	0.248844	9000727	0.004232
319873603	40706.000000	2116	3784.130545	31971	3	0.017574	31798	6	0.898559	8987418	0.004310
319880241	41245.000000	2177	3902.239319	31869	8	0.611637	32131	5	0.391579	8974096	0.004061
319882068	41761.000000	2186	3923.221420	32155	3	0.156753	31938	6	0.079236	8960756	0.003877
319877668	42075.000000	2157	3821.665211	31925	5	0.637884	31906	3	0.352580	8947735	0.003564
319857809	41122.000000	2100	3728.253318	32138	8	0.592632	32004	4	0.626696	8934686	0.003725
319852172	40811.000000	1990	3878.119612	32082	3	0.826939	31715	4	0.070471	8921459	0.004094
319870370	42197.000000	2163	3977.641307	32250	1	0.182593	32061	5	0.405172	8908263	0.003807
319856564	42406.000000	2130	3900.982983	31893	2	0.711202	31935	7	0.275502	8895130	0.003603
319860613	41396.000000	2142	3677.253850	32085	4	0.151548	32170	5	0.311484	8881973	0.004132
319857879	40288.000000	2126	3872.848128	31797	4	0.864947	31738	4	0.235112	8869041	0.003969
319840430	40973.000000	2141	4054.878050	31960	1	0.353184	32068	2	0.658491	8856431	0.003558
319851208	42418.000000	2239	3942.665661	31925	4	0.869769	32004	2	0.251255	8843215	0.003910
319878583	42559.000000	2301	3830.289674	32055	4	0.941093	32135	6	0.182236	8830265	0.004273
319858303	41992.000000	2152	3814.140820	32003	3	0.311747	31822	3	0.351101	8817478	0.004385
319880699	41357.000000	2173	3763.480592	31905	6	0.588007	31764	7	0.065109	8804398	0.004540
319871378	41374.000000	2107	3848.937735	32128	4	0.238570	32045	4	0.198339	8791449	0.004410
319852570	40930.000000	2088	3874.037103	31910	3	0.590871	31915	6	0.676244	8778380	0.004233
319836566	41330.000000	2179	3889.725694	31923	7	0.245520	32114	3	0.413614	8765228	0.004161
319850545	41485.000000	2121	3852.917115	31890	6	0.059602	31824	7	0.366544	8752198	0.003911
319868427	41228.000000	2112	3931.382861	31868	8	0.443806	32149	10	0.709069	8739332	0.003317
319873359	41786.000000	2181	4015.117166	32110	2	0.615411	32084	5	0.604890	8726363	0.003350
319878715	42912.000000	2171	3947.880398	31917	1	0.661871	32004	6	0.719229	8713752	0.002896
319886029	42403.000000	2117	3879.427577	31853	8	0.641066	31986	3	0.433971	8700890	0.002812
npatches	nstrain	runtime	dt	init_x	init_y	init_y_blood	init_z	init_S	beta0	beta1	beta2	beta3	mean_beta	B	d	delta	delta_blood	b[0]	mut	m	CTL	c	g	epsilon	k	het	lambda	rho	omega	x_max	patch.dyna	DELTA	A	VA
10000	1	100.000000	0.000100	21900	9499	5000000	0.001000	10000000	5.345265	5.296021	3.143377	7.032408	5	8000000000.000000	0.010000	1.000000	1.000000	800000	0.000050	0.048000	1	0.001000	1.000000	25.000000	11.000000	0.500000	0.001000	0.001000	0.010000	31987	0	10.000000	7.000000	1.000000
sus	inf	inf_blood	z	x[0]	y[0][0]	z[0]	x[1]	y[1][0]	z[1]	S[0]	synchrony
219000000	94990000.000000	5000000	10.000000	21900	9499	0.001000	21900	9499	0.001000	10000000	0.000000
319873449	115984.000000	6173	9999.195333	31850	9	1.000000	32072	15	1.000000	10047509	0.000000
319854858	75588.000000	3827	2401.750299	32069	4	0.151287	31955	9	0.543652	10032462	0.000000
319860662	36986.000000	1858	1928.434437	32201	8	0.362938	32147	4	0.033290	10017613	0.000000
319857362	31971.000000	1733	3413.795037	31905	4	0.067767	31897	6	0.372614	10002815	0.000000
319860455	40459.000000	2103	4448.549060	32081	1	0.215577	32162	2	0.387793	9988094	0.000000
319843324	45155.000000	2276	3971.915861	31806	3	0.031783	31984	4	0.386090	9973368	0.000000
319851377	43612.000000	2267	3437.398495	31965	6	0.255970	32137	4	0.162589	9958671	0.000000
319869704	41353.000000	2139	3293.538285	31940	4	0.805989	32017	3	0.435375	9944000	0.000000
319857173	39762.000000	2039	3370.005690	31855	1	0.645899	32063	6	0.892573	9929186	0.000000
319837822	40065.000000	2116	3562.958343	31996	7	0.387994	31936	3	0.275247	9914651	0.000000
319854677	40447.000000	2032	3639.367593	32043	1	0.555854	31836	3	0.396814	9899964	0.000000
319851801	41794.000000	2139	3688.272788	32220	1	0.721006	31989	2	0.103414	9885335	0.000000
319869192	42178.000000	2245	3490.942581	32263	4	0.525272	31973	4	0.364757	9870631	0.000000
319865392	40605.000000	2122	3361.096776	31912	3	0.309034	31898	2	0.166539	9855862	0.000000
319865970	39152.000000	2056	3414.734100	31963	3	0.662072	32149	2	0.018291	9841243	0.000000
319865576	39925.000000	2093	3604.206168	31823	2	0.700007	31987	2	0.098691	9827054	0.000000
319869144	41566.000000	2211	3680.946376	31891	6	0.436079	31915	4	0.276971	9812707	0.000000
319871120	42211.000000	2226	3617.604368	31901	6	0.568790	32122	10	0.595892	9798335	0.000000
319872943	41114.000000	2113	3460.749349	31980	3	0.161224	31890	4	0.293657	9783733	0.000000
319867004	40983.000000	2177	3522.657743	31945	4	0.408077	31959	2	0.326251	9769374	0.000000
319856425	40999.000000	2138	3537.154909	31969	3	0.447173	32008	3	0.350561	9755013	0.000000
319860297	40128.000000	2100	3643.669382	32015	1	0.703002	32094	3	0.043149	9740722	0.000000
319849319	41644.000000	2129	3706.619003	32041	7	0.195985	32169	4	0.258651	9726253	0.000000
319863235	41988.000000	2189	3594.539733	31955	3	0.138658	32106	2	0.533115	9711879	0.000000
319861437	40914.000000	2091	3506.707315	32040	4	0.206152	31970	5	0.652309	9697562	0.000000
319860032	40286.000000	2144	3605.629446	32048	5	0.422832	31852	2	0.135644	9683294	0.000000
319871009	42062.000000	2276	3649.821157	31929	5	0.464734	32096	4	0.724353	9669119	0.000000
319857747	41499.000000	2137	3398.419566	31858	2	0.720314	31856	6	0.214847	9654800	0.000000
319852057	39918.000000	2113	3405.517333	32001	10	0.314540	32049	6	0.183201	9640593	0.000000
319874538	39935.000000	2143	3650.196092	32018	3	0.338805	32216	7	0.140111	9626440	0.000000
319846806	42028.000000	2169	3651.574698	31911	2	0.517632	31946	4	0.063480	9612262	0.000000
319847916	42130.000000	2214	3449.377278	32028	2	0.238768	31937	7	0.599467	9598269	0.000000
319865895	40638.000000	2111	3358.677174	32048	5	0.511337	32086	4	0.222655	9584210	0.000000
319838991	39288.000000	2067	3448.457063	32041	7	0.327381	31626	3	0.185671	9570107	0.000000
319853403	39816.000000	2178	3589.511893	31745	2	0.120561	32094	7	0.208524	9555922	0.000000
319856783	40923.000000	2182	3648.454290	32060	5	0.221886	31911	2	0.324265	9541909	0.000000
319858742	42269.000000	2152	3561.415408	31882	5	0.215028	32158	10	0.659087	9527731	0.000000
319852138	41240.000000	2216	3463.234299	31934	6	0.356055	31822	0	0.358843	9513523	0.000000
319857944	40911.000000	2173	3494.386639	31991	5	0.481148	32080	5	0.284247	9499614	0.000000
319865356	40821.000000	2085	3477.298145	31960	1	0.471167	31920	2	0.019678	9485610	-1.#IND00
319878187	40583.000000	2121	3588.633838	32009	2	0.066299	32000	7	0.470786	9471490	-1.#IND00
319868672	40998.000000	2181	3652.550759	32046	1	0.600339	31975	7	0.431324	9457623	-1.#IND00
319859685	41248.000000	2126	3623.790518	31788	3	0.145899	32038	8	0.376878	9443607	-1.#IND00
319868204	42185.000000	2141	3635.615279	31937	5	0.705298	31964	3	0.461703	9429377	0.002083
319857437	42798.000000	2301	3549.710972	31950	2	0.469852	32191	0	0.176193	9415264	0.005396
319840851	40920.000000	2122	3310.171672	32020	7	0.760558	32181	3	0.144789	9401417	0.004724
319864770	39648.000000	2001	3426.558810	31779	3	0.041056	31779	2	0.103475	9387491	0.005081
319861495	39722.000000	2137	3641.380402	31824	3	0.084641	32090	4	0.037040	9373469	-0.000946
319842239	41301.000000	2229	3712.149937	32174	6	0.048446	31827	3	0.041664	9359574	-0.001621
319862930	41386.000000	2191	3564.811100	32115	7	0.805981	32032	2	0.516218	9345884	-0.002768
319858265	41225.000000	2155	3484.292373	31839	3	0.247786	32005	2	0.041542	9331982	-0.003631
319853020	40349.000000	1984	3517.167824	31835	2	0.561761	31925	6	0.801340	9318246	-0.002945
319859917	40592.000000	2128	3575.581539	31997	2	0.151643	32174	6	0.886911	9304539	-0.002598
319860370	41309.000000	2135	3583.831882	31967	1	0.451571	32057	2	0.023937	9290721	0.000601
319880505	40436.000000	2128	3528.759329	31840	2	0.534876	31925	6	0.613065	9277073	0.000437
319877337	40671.000000	2090	3673.883811	31975	2	0.481987	31863	3	0.475330	9263324	0.000960
319865449	41525.000000	2147	3541.253939	31846	1	0.260423	31944	5	0.794547	9249473	0.001626
319873167	40982.000000	2142	3536.817255	31931	6	0.565511	31952	6	0.781527	9235773	0.001698
319858923	40993.000000	2105	3632.787753	31819	4	0.210664	31941	3	0.326892	9222104	0.001766
319862989	41851.000000	2202	3610.935692	31901	1	0.139840	31811	2	0.044090	9208535	0.001336
319859383	41527.000000	2165	3558.077328	31870	3	0.743052	31671	11	0.101727	9194889	0.000855
319860740	40774.000000	2164	3547.346723	32142	3	0.300638	32010	0	0.135414	9181490	0.002512
319887284	40623.000000	2222	3588.721338	32149	4	0.843928	32064	5	0.457674	9167884	0.003163
319852400	42457.000000	2212	3537.111164	32001	6	0.287736	31852	4	0.505210	9154410	0.005973
319853933	41228.000000	2111	3426.868104	32043	4	0.588249	32210	1	0.201019	9141261	0.004580
319872746	40143.000000	2082	3446.368485	32181	2	0.226043	32172	0	0.227193	9127875	0.005129
319854682	40533.000000	2003	3523.729037	31905	7	0.391054	32315	4	0.290159	9114569	0.005062
319863363	40544.000000	2077	3569.668600	31961	4	0.047047	31924	9	0.089657	9101135	0.004930
319862959	40889.000000	2189	3730.668477	32025	3	0.712051	31920	3	0.216719	9087654	0.004314
319878644	41990.000000	2170	3644.476709	31976	6	0.326355	32049	4	0.290341	9074244	0.003628
319896408	41253.000000	2170	3466.501265	32079	4	0.165576	32207	5	0.769776	9060802	0.004152
319862751	40990.000000	2127	3446.575972	31980	2	0.257959	32109	4	0.164994	9047504	0.003929
319850278	40205.000000	2068	3576.379539	32086	3	0.242899	31946	5	0.088683	9034173	0.004274
319865151	41278.000000	2196	3611.463399	31883	11	0.155067	31926	2	0.021765	9020997	0.004059
319866643	41399.000000	2116	3541.054097	32004	6	0.583797	32069	1	0.214919	9007706	0.004062
319841023	40755.000000	2083	3474.930714	32170	3	0.330510	32308	6	0.056048	8994621	0.003688
319858923	40824.000000	2187	3543.248270	32009	7	0.391530	31982	4	0.767513	8981425	0.004058
319867724	41227.000000	2161	3643.005994	31880	5	0.297901	31964	5	0.275735	8968116	0.004965
319869592	41137.000000	2149	3559.822731	31834	1	0.336584	32031	6	0.494175	8955021	0.004863
319877356	41380.000000	2175	3592.501795	31876	6	0.027290	32038	8	0.317884	8941834	0.004826
319883951	40941.000000	2069	3483.715918	31956	7	0.465991	31847	1	0.010446	8928652	0.004683
319862299	40426.000000	2095	3536.033322	31905	4	0.204307	31955	5	0.054862	8915468	0.004518
319871968	40206.000000	2135	3553.063450	32223	6	0.099020	31965	2	0.153750	8902390	0.004558
319840012	40017.000000	2115	3679.179315	31849	9	0.785663	31844	6	0.586166	8889303	0.004367
319855912	41782.000000	2144	3736.318320	31837	8	0.329953	31969	4	0.242725	8876082	0.003723
319884305	42439.000000	2251	3655.271158	32057	3	0.544180	32277	3	0.556442	8863123	0.003189
319858456	41248.000000	2115	3496.858975	32035	0	0.157064	31778	3	0.261924	8849965	0.004389
319855263	40110.000000	2070	3510.266537	31953	5	0.225748	31986	4	0.637361	8836852	0.004115
319859656	41319.000000	2126	3609.055742	31993	7	0.363154	31988	3	0.567612	8823801	0.004073
319841624	41379.000000	2115	3512.389387	31889	0	0.345593	31855	4	0.665995	8810725	0.003951
319870874	41063.000000	2139	3540.192475	31996	4	0.723493	31972	2	0.647524	8797841	0.003909
319867385	41213.000000	2145	3567.868423	32119	3	0.289527	31926	1	0.499464	8784805	0.003806
319874974	41457.000000	2100	3606.177005	32010	8	0.050520	31798	5	0.499520	8771791	0.003834
319851969	40961.000000	2181	3552.038790	31919	2	0.329853	32107	3	0.412904	8758841	0.003199
319846313	40622.000000	2148	3556.785512	32060	3	0.026368	31847	3	0.297742	8746003	0.002303
319865954	41888.000000	2215	3581.828332	32212	4	0.334388	31913	1	0.135573	8733276	0.002273
319880871	41298.000000	2125	3439.868769	31972	5	0.439573	31810	7	0.032515	8720486	0.002196
319867464	40751.000000	2175	3477.099765	31906	3	0.076126	31942	6	0.642372	8707638	0.002376
319882546	40487.000000	2059	3564.751867	32091	6	0.634009	31883	3	0.193131	8694821	0.002310
npatches	nstrain	runtime	dt	init_x	init_y	init_y_blood	init_z	init_S	beta0	beta1	beta2	beta3	mean_beta	B	d	delta	delta_blood	b[0]	mut	m	CTL	c	g	epsilon	k	het	lambda	rho	omega	x_max	patch.dyna	DELTA	A	VA
10000	1	100.000000	0.000100	21900	9499	5000000	0.001000	10000000	3.893467	7.144178	3.417167	5.014397	5	8000000000.000000	0.010000	1.000000	1.000000	800000	0.000050	0.048000	1	0.001000	1.000000	25.000000	12.000000	0.500000	0.001000	0.001000	0.010000	31987	0	10.000000	7.000000	1.000000
sus	inf	inf_blood	z	x[0]	y[0][0]	z[0]	x[1]	y[1][0]	z[1]	S[0]	synchrony
219000000	94990000.000000	5000000	10.000000	21900	9499	0.001000	21900	9499	0.001000	10000000	0.000000
319850110	43767.000000	2279	9495.507742	32076	3	0.848709	31699	8	1.000000	10039196	0.000000
319860065	90616.000000	4650	3619.797070	32110	12	0.012127	32057	6	0.221566	10024536	0.000000
319859168	48325.000000	2434	1781.018768	32179	6	0.117596	32113	6	0.083340	10009639	0.000000
319858453	32640.000000	1696	2236.430012	32030	1	0.292036	31946	5	0.177922	9994707	0.000000
319873313	33621.000000	1737	3481.376417	32087	1	0.400027	31800	2	0.409354	9979875	0.000000
319866967	40267.000000	2091	3879.780145	31895	4	0.560397	32090	15	0.092707	9965017	0.000000
319853843	44268.000000	2315	3498.302764	31838	5	0.024339	32075	8	0.642392	9950104	0.000000
319859185	43373.000000	2225	3076.974217	31948	5	0.549825	31849	0	0.006658	9935376	0.000000
319868466	40163.000000	2053	2946.786472	32211	5	0.426530	32105	2	0.086779	9920726	0.000000
319870259	38708.000000	2090	3119.862929	31858	3	0.252714	31990	5	0.669854	9906167	0.000000
319870589	39020.000000	1961	3206.913758	31916	4	0.512172	31933	1	0.040842	9891464	0.000000
319842569	39646.000000	2054	3317.076021	32167	3	0.722128	31930	12	0.204568	9876727	0.000000
319880785	40808.000000	2077	3462.052365	31960	4	0.763458	31914	15	0.186386	9862237	0.000000
319871963	41708.000000	2215	3299.826286	32148	6	0.525645	31931	2	0.695494	9847820	0.000000
319874071	41487.000000	2159	3264.618902	31982	4	0.066077	32038	5	0.318962	9833033	0.000000
319856036	40778.000000	2080	3195.417015	32090	2	0.207988	32082	5	0.535932	9818472	0.000000
319863492	41365.000000	2102	3189.813105	32096	7	0.187519	32092	4	0.359519	9803998	0.000000
319851623	40684.000000	2011	3196.149811	31616	3	0.401511	32089	5	0.407369	9789452	0.000000
319867439	39817.000000	2034	3091.301683	31785	5	0.051279	32008	9	0.313652	9774993	0.000000
319870017	39095.000000	2023	3208.890763	31894	6	0.123648	32050	0	0.068658	9760482	0.000000
319877919	40241.000000	2084	3361.027364	31976	2	0.169513	31944	7	0.728217	9746108	0.000000
319854348	41447.000000	2094	3298.058522	31872	5	0.384319	32130	3	0.684311	9731805	0.000000
319845806	40844.000000	2141	3207.964063	32134	5	0.269929	32092	0	0.361385	9717433	0.000000
319852179	41013.000000	2114	3236.186791	32044	4	0.429634	31944	12	0.158631	9703215	0.000000
319857986	41709.000000	2155	3093.365252	32066	6	0.384598	31947	5	0.242334	9688784	0.000000
319869817	39687.000000	2095	3117.188479	31784	4	0.256862	32061	6	0.238820	9674508	0.000000
319874623	38902.000000	1974	3170.191427	32140	2	0.783108	32082	3	0.606615	9660239	0.000000
319865948	39986.000000	2155	3224.424687	32054	4	0.347829	32264	3	0.185184	9645659	0.000000
319850481	40819.000000	2162	3368.582659	31992	2	0.035070	32253	7	0.694541	9631107	0.000000
319882660	41868.000000	2169	3242.274188	31893	3	0.031366	32065	4	0.503578	9617032	0.000000
319884303	40875.000000	2081	3098.762855	32063	2	0.405828	31866	3	0.930980	9602864	0.000000
319871535	39717.000000	2086	3046.910222	32151	4	0.074171	31997	6	0.622457	9588541	0.000000
319861778	39170.000000	2005	3200.161710	31902	4	0.699064	31858	3	0.443306	9574223	0.000000
319857854	39805.000000	2012	3322.604115	32141	6	0.346621	32200	3	0.511273	9560123	0.000000
319890888	41526.000000	2143	3400.271758	31884	2	0.665606	32184	8	0.213896	9545967	0.000000
319848354	42448.000000	2185	3223.351923	32183	8	0.376546	31954	6	0.452563	9531868	0.000000
319885977	40510.000000	2067	3036.643077	31762	3	0.268081	31912	6	0.077583	9517627	0.000000
319869331	39632.000000	1993	3167.277141	31814	4	0.282763	31951	3	0.435785	9503755	0.000000
319878535	39793.000000	2152	3232.151584	32068	2	0.473953	31675	11	0.782150	9489731	0.000000
319877694	40015.000000	2112	3198.678989	32194	7	0.399984	31943	0	0.157757	9475776	-1.#IND00
319855557	40802.000000	2061	3190.195412	31838	9	0.129246	31955	4	0.141801	9461708	-1.#IND00
319877795	40765.000000	2069	3252.290209	32150	2	0.043348	32019	3	0.065662	9447530	-1.#IND00
319867570	40509.000000	2117	3270.588660	31968	4	0.007657	31942	4	0.844734	9433659	0.009851
319878916	41211.000000	2183	3269.459827	32194	9	0.096844	32024	5	0.049248	9419644	0.007928
319877324	41189.000000	2207	3197.073847	32042	0	0.411021	31905	2	0.517664	9405599	0.009520
319873101	40986.000000	2107	3128.791573	32126	0	0.097168	31923	5	0.423554	9391849	0.011013
319869554	40387.000000	2110	3078.494820	32074	3	0.412758	31852	6	0.389359	9378093	0.007284
319874323	39733.000000	2059	3078.674944	31915	3	0.483620	31769	2	0.581029	9364260	0.006835
319856570	38970.000000	2018	3197.078583	31983	5	0.455072	32119	2	0.490382	9350259	0.004977
319859094	39560.000000	2085	3328.071253	31887	2	0.686936	31935	7	0.448431	9336341	0.003338
319874639	41153.000000	2156	3430.968973	31937	1	0.276151	31734	4	0.588766	9322505	0.003803
319862344	41846.000000	2228	3335.169863	31877	9	0.139471	31885	6	0.568915	9308905	0.004873
319856637	40840.000000	2163	3254.818448	31898	6	0.593440	32102	6	0.235735	9294964	0.004180
319865034	40791.000000	2037	3186.543399	31677	5	0.259055	31972	4	0.693401	9281304	0.001494
319893718	40333.000000	2017	3202.667707	32094	5	0.197978	31872	4	0.553381	9267521	-0.000166
319840175	41102.000000	2185	3205.459896	32168	7	0.815787	31977	2	0.838603	9253794	-0.000122
319854029	40425.000000	2107	3184.338129	31848	3	0.007231	32172	2	0.588095	9240079	0.000380
319850261	40321.000000	2139	3223.841616	31785	2	0.203133	31894	3	0.692792	9226339	-0.005618
319884971	40521.000000	2089	3236.304846	31907	2	0.237200	31897	9	0.141604	9212691	-0.005766
319887716	40157.000000	2113	3219.344985	32076	1	0.549546	32056	11	0.678788	9199123	-0.005887
319886110	39800.000000	2117	3276.738866	31838	2	0.028616	32013	1	0.228578	9185582	-0.007175
319869368	40777.000000	2104	3318.734366	32075	1	0.283143	31839	5	0.334804	9171965	-0.006845
319850235	40603.000000	2097	3184.234536	31973	5	0.352506	31906	5	0.234100	9158485	-0.006627
319872738	40587.000000	2066	3246.849970	32101	2	0.533254	32053	5	0.262737	9144903	-0.006085
319864797	41049.000000	2167	3242.978383	31858	1	0.569999	31952	4	0.718024	9131458	-0.005502
319860319	41133.000000	2165	3172.785738	32093	4	0.229868	31995	6	0.674562	9118049	-0.004943
319874107	40699.000000	2078	3143.105190	31811	3	0.243288	32097	7	0.014067	9104464	-0.004223
319873319	40116.000000	2049	3240.744357	31841	2	0.212265	32203	6	0.343997	9090954	-0.003983
319845295	39939.000000	2172	3261.821873	31955	5	0.212559	31901	3	0.525881	9077390	-0.004467
319861842	40285.000000	2109	3282.525234	32040	3	0.109003	31883	1	0.209038	9063955	-0.003982
319845866	41305.000000	2161	3222.397754	32018	5	0.495385	32097	3	0.885355	9050534	-0.003676
319845853	41136.000000	2091	3148.936339	32005	5	0.135103	31805	6	0.541847	9037186	-0.002918
319859773	40621.000000	2099	3151.616925	32186	3	0.759859	31970	0	0.343315	9024024	-0.002293
319855377	40072.000000	2056	3241.005831	31960	4	0.485897	31939	8	0.379069	9010780	-0.002075
319835636	39443.000000	1982	3239.483160	32028	2	0.743476	31880	7	0.642655	8997711	-0.002390
319868097	39620.000000	2127	3337.638202	31845	4	0.355314	31969	3	0.186245	8984281	-0.001958
319882226	40821.000000	2096	3344.839919	32230	4	0.043410	32053	5	0.761683	8971151	-0.002031
319860496	40960.000000	2104	3221.047109	31830	7	0.264913	31994	1	0.224219	8957813	-0.001670
319854086	39915.000000	2042	3141.663685	31956	9	0.631208	32093	2	0.839868	8944575	-0.001082
319855192	39098.000000	2084	3285.954987	32170	5	0.234575	32046	4	0.732039	8931558	0.000001
319858448	41286.000000	2178	3394.008196	32028	6	0.374875	32043	4	0.009610	8918296	0.000196
319866971	42078.000000	2212	3217.362002	31816	4	0.108900	32051	4	0.406759	8905243	-0.000143
319869781	39881.000000	2147	3055.737636	31841	2	0.333033	31961	7	0.522534	8892116	-0.000137
319852004	39460.000000	2008	3186.724478	32075	1	0.052644	31994	5	0.461452	8879187	-0.000339
319861868	39701.000000	2009	3291.964014	31890	4	0.123679	31950	1	0.264483	8865863	0.000483
319868839	40173.000000	2122	3235.469641	31929	3	0.061083	31983	1	0.508679	8852792	0.000564
319867449	40962.000000	2162	3188.474480	32045	5	0.302661	32102	3	0.221924	8839791	0.000899
319862844	40603.000000	2139	3142.636575	32104	2	0.110382	31844	3	0.235488	8826727	0.000493
319871496	40040.000000	2063	3190.847553	31912	4	0.057527	31878	4	0.190348	8813730	0.000561
319898955	40642.000000	2168	3238.054761	32087	3	0.040846	32019	7	0.818438	8800895	0.000489
319864719	40157.000000	2066	3221.154712	31797	2	0.089582	32031	3	0.945036	8787564	0.000423
319856964	40396.000000	2072	3283.864687	32080	5	0.659442	31893	1	0.007727	8774708	-0.000211
319846108	41085.000000	2247	3207.209598	31909	10	0.449037	31864	1	0.091186	8761733	0.000438
319882876	40416.000000	2118	3193.958709	31906	4	0.430858	31925	3	0.673988	8748595	0.000234
319863026	40658.000000	2144	3173.364773	32019	2	0.478039	31884	4	0.422534	8735620	0.000013
319876288	40538.000000	2167	3165.555755	31969	2	0.042299	31983	5	0.447750	8722808	-0.000205
319860659	40017.000000	2003	3226.329680	32022	4	0.033130	31778	4	0.653734	8710087	-0.000388
319859683	40240.000000	2079	3223.212411	32105	7	0.528408	31828	4	0.729666	8697235	-0.000227
319864867	40852.000000	2012	3334.667299	32045	1	0.191154	31803	3	0.238088	8684248	-0.000174
npatches	nstrain	runtime	dt	init_x	init_y	init_y_blood	init_z	init_S	beta0	beta1	beta2	beta3	mean_beta	B	d	delta	delta_blood	b[0]	mut	m	CTL	c	g	epsilon	k	het	lambda	rho	omega	x_max	patch.dyna	DELTA	A	VA
10000	1	100.000000	0.000100	21900	9499	5000000	0.001000	10000000	6.883064	3.407944	3.432221	5.822254	5	8000000000.000000	0.010000	1.000000	1.000000	800000	0.000050	0.048000	1	0.001000	1.000000	25.000000	13.000000	0.500000	0.001000	0.001000	0.010000	31987	0	10.000000	7.000000	1.000000
sus	inf	inf_blood	z	x[0]	y[0][0]	z[0]	x[1]	y[1][0]	z[1]	S[0]	synchrony
219000000	94990000.000000	5000000	10.000000	21900	9499	0.001000	21900	9499	0.001000	10000000	0.000000
319860750	20516.000000	1036	5850.516328	32021	4	0.718402	31972	2	0.785140	10033291	0.000000
319840648	87438.000000	4589	4823.583883	31890	5	0.397379	31950	9	0.777518	10018599	0.000000
319866917	60214.000000	3008	2044.418961	32162	10	0.161512	31714	11	0.033073	10003806	0.000000
319856329	38000.000000	1981	1785.785081	32051	7	0.049749	31807	4	0.235758	9988954	0.000000
319872615	31663.000000	1695	2550.224047	31941	6	0.790992	31933	4	0.054473	9974212	0.000000
319867585	35552.000000	1868	3580.365634	32039	2	0.460073	31986	2	0.427030	9959125	0.000000
319854265	43712.000000	2284	3580.749803	31941	3	0.851865	31999	4	0.673911	9944575	0.000000
319871189	44674.000000	2298	3097.245788	31969	8	0.563420	31997	3	0.749265	9929851	0.000000
319868135	42121.000000	2183	2746.505091	32354	5	0.584689	31796	8	0.505179	9915093	0.000000
319881100	39650.000000	2035	2776.458054	31855	3	0.121529	32096	3	0.733352	9900428	0.000000
319873785	38748.000000	1987	2953.036939	31927	7	0.123457	32049	0	0.273947	9885712	0.000000
319866287	40132.000000	2051	3076.079203	32024	5	0.333897	32313	7	0.051341	9870903	0.000000
319833245	41295.000000	2124	3081.182451	32219	3	0.511581	31868	4	0.048842	9856425	0.000000
319864557	40548.000000	2140	3018.794464	32076	10	0.819516	31982	5	0.777426	9841708	0.000000
319875974	40393.000000	2099	2989.987210	32063	5	0.453549	32087	1	0.236779	9827305	0.000000
319874499	40888.000000	2098	3018.484753	31837	4	0.508795	31907	4	0.120799	9812725	0.000000
319853216	41293.000000	2140	2995.407634	32104	2	0.805796	32241	7	0.136812	9798050	0.000000
319853314	40983.000000	2043	2919.676548	31846	1	0.036880	31955	5	0.551004	9783690	0.000000
319875302	40380.000000	2120	2859.593467	32081	6	0.039958	32028	2	0.543616	9769301	0.000000
319881326	39720.000000	2121	2923.586325	31973	4	0.226584	31929	4	0.043164	9754832	0.000000
319887907	39676.000000	1982	2981.493720	31883	3	0.310086	31787	2	0.069718	9740295	0.000000
319860741	39540.000000	2036	2997.118278	31783	8	0.082092	32137	4	0.253315	9725785	0.000000
319849711	39989.000000	2092	3002.315691	31723	5	0.617663	32020	2	0.317387	9711433	0.000000
319854346	39828.000000	2169	2977.681494	31983	5	0.181472	31752	3	0.376692	9697039	0.000000
319853357	40215.000000	2130	3026.744783	32048	3	0.118407	32127	4	0.446028	9682730	0.000000
319870808	40473.000000	2162	2975.487114	31941	1	0.531814	31734	7	0.323717	9668607	0.000000
319843938	40474.000000	2023	2934.308060	31865	4	0.198239	31981	4	0.388383	9654283	0.000000
319853137	39793.000000	2112	2900.041763	32038	1	0.034271	31825	3	0.197949	9640104	0.000000
319858072	39403.000000	2089	2979.218514	32279	0	0.206008	31952	5	0.137682	9625660	0.000000
319854653	40731.000000	2065	3055.816868	32106	6	0.675353	32035	6	0.056876	9611259	0.000000
319855000	40277.000000	2098	3052.065124	32056	5	0.346582	32014	3	0.523820	9597045	0.000000
319889936	40676.000000	2127	2971.518832	31894	10	0.663537	32074	1	0.200057	9582697	0.000000
319847498	39515.000000	2104	2908.577571	31949	5	0.419762	31742	7	0.416467	9568724	0.000000
319864654	39366.000000	2041	3016.335540	32077	2	0.308506	31701	1	0.042345	9554610	0.000000
319849403	38966.000000	2093	2950.086139	31985	2	0.612371	32138	4	0.294514	9540666	0.000000
319851025	39491.000000	2034	3081.529019	32074	6	0.563337	31826	3	0.370850	9526434	0.000000
319869198	40077.000000	2120	3042.223174	32171	2	0.301999	32088	2	0.237506	9512560	0.000000
319856193	40648.000000	2101	3029.658613	32059	2	0.137571	32045	3	0.421975	9498559	0.000000
319834175	40695.000000	2120	3004.154522	32095	4	0.540017	31817	1	0.040297	9484462	0.000000
319881341	40341.000000	2119	3016.037546	32111	6	0.794198	32007	5	0.313613	9470455	-1.#IND00
319863286	40312.000000	2084	3026.052751	31955	3	0.562747	32038	4	0.878384	9456353	-1.#IND00
319866565	39867.000000	1998	3005.271107	32027	3	0.119520	31844	5	0.356416	9442479	-1.#IND00
319856183	40511.000000	2122	2947.937177	32007	2	0.063731	31938	1	0.076145	9428537	-0.017560
319895645	39865.000000	2137	2908.506825	32164	2	0.027540	32267	1	0.045917	9414549	-0.013397
319864812	39685.000000	2104	2890.418684	31913	2	0.389030	32132	5	0.696596	9400545	-0.012747
319856071	39654.000000	2086	2925.847783	31996	2	0.390108	31877	2	0.610200	9386493	-0.012434
319870774	39718.000000	2070	2956.863975	32021	4	0.821911	31973	6	0.301774	9372804	-0.009933
319881965	38936.000000	2012	3086.869045	31991	4	0.621449	32089	2	0.032775	9359022	-0.015623
319872288	40559.000000	2033	3107.261852	31920	5	0.141642	31984	2	0.010220	9345452	-0.013478
319861227	40668.000000	2154	3057.684141	32076	3	0.588444	32022	7	0.102891	9331750	-0.012179
319864162	39889.000000	2066	2982.796214	31990	5	0.514490	32016	1	0.181240	9318283	-0.011584
319883315	40560.000000	2165	3069.188981	31907	6	0.768127	32032	9	0.067081	9304582	-0.004862
319828060	40604.000000	2154	2998.736349	31795	7	0.745044	32022	4	0.552030	9290845	-0.003123
319859022	40317.000000	2065	3006.598197	32224	5	0.325871	32237	2	0.816001	9277251	-0.004449
319852737	39877.000000	2065	3052.981555	32041	6	0.279086	31989	1	0.371606	9263341	-0.003689
319881038	40028.000000	2091	2990.169267	31967	4	0.028138	31835	5	0.140696	9249469	-0.003397
319875943	39590.000000	2101	2951.597483	32049	2	0.413348	31938	3	0.061234	9235812	-0.003838
319866215	38975.000000	2027	3030.347439	31929	4	0.902995	32114	4	0.015393	9222348	-0.002939
319864656	40216.000000	2140	3034.588633	31997	1	0.144411	32269	2	0.001106	9208636	-0.001722
319863460	40001.000000	2048	2961.353016	32066	5	0.323114	31948	6	0.031748	9195024	-0.001939
319880858	39858.000000	2164	2968.817966	32068	5	0.118847	31886	1	0.069475	9181522	-0.002617
319882991	39639.000000	2040	2927.957066	31943	2	0.521969	31983	4	0.216041	9167914	-0.002706
319860020	39244.000000	1976	2991.307038	32172	1	0.111422	31873	6	0.014688	9154481	-0.002465
319870986	39682.000000	2031	3019.983319	32033	4	0.429854	31877	2	0.217067	9140871	-0.001273
319854522	40700.000000	2115	3090.183010	31958	3	0.097038	31851	4	0.274019	9127555	-0.001570
319856581	40698.000000	2116	2925.001178	32000	7	0.313112	31960	0	0.021938	9114066	-0.001222
319872863	40668.000000	2146	2951.461911	32029	8	0.684446	31805	2	0.027427	9100675	-0.000938
319877822	40525.000000	2097	2964.781814	31933	7	0.401634	32025	4	0.080728	9087208	-0.000756
319879972	40239.000000	2042	2896.328467	32031	5	0.064731	31851	8	0.067620	9073721	-0.000685
319873856	40333.000000	2112	2852.690725	31842	8	0.163494	31873	5	0.557103	9060161	-0.000722
319862148	39027.000000	2037	2928.449909	31608	4	0.220294	32209	0	0.195272	9046908	-0.000624
319859900	39090.000000	2085	3040.421912	32156	6	0.376552	32050	6	0.595247	9033736	0.000093
319847742	40735.000000	2084	3185.958780	31942	3	0.246879	31856	7	0.441975	9020305	-0.000171
319869194	41192.000000	2115	3105.064785	31858	5	0.552201	32082	3	0.012790	9007062	-0.000176
319865664	41498.000000	2128	3026.486991	31996	5	0.091203	32231	2	0.109029	8993761	0.000924
319855970	40490.000000	2074	2927.039742	32059	7	0.572005	31961	4	0.225585	8980606	0.000923
319887553	39563.000000	2125	2940.664925	32112	3	0.051594	31840	6	0.413383	8967330	0.001734
319871701	39991.000000	2074	2927.116927	32027	3	0.635254	31901	2	0.697751	8954063	0.001571
319862762	38655.000000	2044	2920.250460	32084	2	0.213070	32053	4	0.042437	8940860	0.001388
319868250	39373.000000	2143	3026.719790	31942	3	0.710958	31742	1	0.064447	8927420	0.001888
319851989	40345.000000	2056	3070.268832	31949	5	0.416089	32016	7	0.083214	8914218	0.003114
319871740	40877.000000	2073	2965.881225	32037	7	0.194897	31953	1	0.384865	8901088	0.003131
319868434	40762.000000	2167	2970.743606	32068	5	0.018960	31932	1	0.113245	8887970	0.003277
319865593	40146.000000	2157	2937.933803	31662	9	0.291295	31810	4	0.100163	8874749	0.002826
319855036	39805.000000	1967	2953.629008	31847	11	0.253022	31950	1	0.097306	8861548	0.002605
319848346	39269.000000	2140	2955.812836	32100	4	0.271293	31944	2	0.042067	8848363	0.002485
319850978	39608.000000	2091	2980.141769	32020	2	0.553496	31927	3	0.384307	8835271	0.002211
319853051	39001.000000	1948	3034.870145	31910	10	0.518261	31929	3	0.440492	8822228	0.002085
319876907	39494.000000	2043	3046.926538	32164	6	0.202401	31965	2	0.398632	8809076	0.001838
319846735	40884.000000	2212	3013.433611	31876	4	0.420827	31968	3	0.439257	8796181	0.001847
319872865	40188.000000	2036	2917.732165	31949	4	0.526873	31920	6	0.242398	8783078	0.001629
319865573	40154.000000	2074	2927.856760	31977	4	0.448683	32018	12	0.391859	8769852	0.001454
319858682	39239.000000	2038	2926.061686	31928	4	0.128838	32087	3	0.039150	8756894	0.001585
319864663	39249.000000	1979	3054.003928	32094	2	0.394900	31697	1	0.214122	8744219	0.001914
319880000	39580.000000	2040	3037.157064	31932	5	0.064473	31929	7	0.053173	8731217	0.001826
319881139	40716.000000	2098	3100.241014	32043	5	0.384275	32159	3	0.602718	8718239	0.001398
319869096	40319.000000	2105	3039.110026	31859	4	0.755712	32082	3	0.225333	8705245	0.001312
319856741	40680.000000	2129	3025.086855	31991	2	0.431102	32053	2	0.334694	8692375	0.001245
319872758	40766.000000	2069	2906.641448	31906	2	0.199676	31963	1	0.320342	8679480	0.001265
npatches	nstrain	runtime	dt	init_x	init_y	init_y_blood	init_z	init_S	beta0	beta1	beta2	beta3	mean_beta	B	d	delta	delta_blood	b[0]	mut	m	CTL	c	g	epsilon	k	het	lambda	rho	omega	x_max	patch.dyna	DELTA	A	VA
10000	1	100.000000	0.000100	21900	9499	5000000	0.001000	10000000	6.618626	3.135359	3.390441	4.081718	5	8000000000.000000	0.010000	1.000000	1.000000	800000	0.000050	0.048000	1	0.001000	1.000000	25.000000	14.000000	0.500000	0.001000	0.001000	0.010000	31987	0	10.000000	7.000000	1.000000
sus	inf	inf_blood	z	x[0]	y[0][0]	z[0]	x[1]	y[1][0]	z[1]	S[0]	synchrony
219000000	94990000.000000	5000000	10.000000	21900	9499	0.001000	21900	9499	0.001000	10000000	0.000000
319834908	15616.000000	828	2530.213011	31902	2	0.497896	31726	1	0.189705	10028184	0.000000
319865226	75237.000000	4022	5730.789487	31880	6	0.989086	31885	2	0.585614	10013401	0.000000
319852544	68163.000000	3576	2385.786673	31929	7	0.804040	31835	5	0.345244	9998489	0.000000
319867194	42444.000000	2189	1616.483809	31831	4	0.048782	32165	2	0.303674	9983819	0.000000
319881388	32553.000000	1720	2050.082124	31883	3	0.283481	31814	1	0.376618	9968910	0.000000
319892424	32965.000000	1713	2994.955458	31898	2	0.310328	31923	5	0.402826	9954212	0.000000
319861258	39639.000000	2066	3496.533434	32020	5	0.450319	31783	3	0.079902	9939690	0.000000
319847416	44736.000000	2309	3110.172939	31834	1	0.101326	32048	2	0.045876	9924930	0.000000
319865982	43346.000000	2314	2686.754339	32326	5	0.680784	31805	3	0.043284	9910306	0.000000
319869565	40292.000000	2123	2529.919322	32233	5	0.065091	32338	6	0.346132	9895963	0.000000
319862883	37781.000000	1966	2560.539678	32000	5	0.789231	31980	3	0.268847	9881285	0.000000
319891760	37685.000000	2030	2866.318832	32204	2	0.090094	31978	7	0.030071	9866386	0.000000
319855368	39747.000000	2083	3005.755362	32030	2	0.703518	32091	1	0.285460	9851790	0.000000
319876838	40366.000000	1960	2970.557279	31863	4	0.211559	31810	2	0.471672	9837312	0.000000
319858386	41745.000000	2161	2912.339630	32114	1	0.029101	31970	2	0.079540	9822745	0.000000
319852945	41586.000000	2177	2790.391688	31916	2	0.156945	31970	10	0.301117	9808274	0.000000
319873411	40397.000000	2122	2712.257178	31945	5	0.653200	31756	5	0.522340	9793594	0.000000
319865568	39229.000000	1980	2668.592315	31861	6	0.553181	31975	4	0.028484	9779043	0.000000
319874870	37757.000000	1973	2692.724097	31661	7	0.528955	32020	6	0.269011	9764673	0.000000
319889096	38835.000000	1987	2949.351823	31628	4	0.268909	31979	5	0.588500	9750250	0.000000
319849875	40119.000000	2106	2938.305442	31886	8	0.130456	31857	0	0.258670	9735779	0.000000
319857290	40185.000000	2093	2901.697842	32086	6	0.227909	32049	3	0.018448	9721460	0.000000
319862734	41371.000000	2158	2798.737778	32211	4	0.446634	32064	2	0.000990	9707393	0.000000
319877248	39881.000000	2106	2668.965533	31846	2	0.333100	31967	4	0.004688	9693007	0.000000
319865924	38577.000000	2049	2748.318088	32012	3	0.092244	31909	5	0.210275	9678728	0.000000
319884726	38145.000000	2034	2838.837796	31907	4	0.775516	32120	3	0.179442	9664553	0.000000
319871813	39711.000000	2106	2915.999020	31893	3	0.481745	31897	5	0.117997	9650083	0.000000
319851798	40614.000000	2135	2863.430001	32013	5	0.101257	32049	5	0.129933	9635828	0.000000
319875961	40072.000000	2165	2759.247029	31792	1	0.181667	31967	4	0.269003	9621366	0.000000
319850500	39555.000000	2070	2775.688520	31912	5	0.302434	32228	1	0.014647	9607157	0.000000
319868488	39278.000000	2003	2812.730112	31724	4	0.363313	31903	9	0.096641	9592826	0.000000
319845425	40584.000000	2078	2854.036817	32046	5	0.275784	31893	3	0.075590	9578759	0.000000
319861608	40686.000000	2109	2776.123098	32016	2	0.018920	31976	4	0.241317	9564438	0.000000
319857511	39823.000000	1995	2696.297958	32148	8	0.192079	32272	2	0.392743	9550349	0.000000
319870539	39325.000000	2088	2730.372051	31992	4	0.115049	31895	3	0.242328	9536223	0.000000
319876808	38821.000000	2025	2769.251922	31641	2	0.296875	31962	2	0.139708	9522015	0.000000
319858892	39230.000000	1982	2891.393535	32127	7	0.643404	32099	5	0.009668	9507758	0.000000
319878284	40571.000000	2076	2990.378620	32064	7	0.137834	32056	7	0.002324	9493616	0.000000
319882643	40627.000000	2143	2841.427924	32079	2	0.670987	32185	5	0.007664	9479460	0.000000
319873279	40810.000000	2164	2770.755373	31869	5	0.334034	31845	4	0.150241	9465556	-1.#IND00
319895176	39282.000000	2102	2695.150057	31875	8	0.232657	32108	8	0.245138	9451648	-1.#IND00
319874236	38637.000000	2001	2719.674271	31948	2	0.458478	31954	1	0.229966	9437753	-1.#IND00
319862569	39491.000000	2000	2859.269062	32087	7	0.202375	32147	5	0.482315	9423851	-0.014845
319863951	39537.000000	2171	2842.310021	31818	3	0.010911	31923	2	0.171647	9410036	-0.014371
319854466	39802.000000	2049	2843.585898	32036	3	0.126779	31990	5	0.400808	9396191	-0.009409
319880000	39963.000000	2009	2808.775934	31987	2	0.136795	32185	8	0.028485	9382233	-0.004870
319870562	40471.000000	2177	2759.865297	32074	4	0.240278	31969	2	0.043193	9368363	-0.004030
319872153	39146.000000	2028	2638.082294	31885	3	0.072587	31767	12	0.056939	9354422	-0.009631
319887798	38579.000000	1913	2700.004789	32134	3	0.327776	32120	3	0.441614	9340414	-0.009760
319854183	39454.000000	1958	2851.974713	31895	1	0.321437	31681	7	0.119989	9326656	-0.007836
319860504	39948.000000	2145	2834.099051	31977	4	0.278737	31970	1	0.235192	9312994	-0.005971
319854448	40079.000000	2086	2888.152195	31930	4	0.445820	32011	2	0.081651	9299237	-0.005096
319858160	40420.000000	2147	2837.972020	31997	2	0.280906	31953	6	0.158251	9285532	-0.004742
319875005	40106.000000	2062	2731.096964	31932	4	0.251876	32129	6	0.091226	9271829	-0.004654
319858383	39015.000000	2030	2726.265900	32162	3	0.591858	32049	3	0.201216	9258098	-0.005551
319887539	39048.000000	2092	2815.678853	31896	2	0.171785	32086	1	0.132821	9244417	-0.005954
319886574	39415.000000	2124	2813.854250	32172	8	0.325890	31966	4	0.227647	9230801	-0.005749
319862436	39814.000000	2113	2876.426212	31967	5	0.212582	31932	4	0.004145	9217382	-0.004434
319868591	39733.000000	2086	2806.374873	31868	3	0.680017	31888	5	0.022939	9203816	-0.003830
319850634	39544.000000	2027	2748.281993	32086	3	0.608306	32112	4	0.319925	9190086	-0.003825
319856663	40062.000000	2103	2910.957680	31967	1	0.438805	32100	7	0.253550	9176411	-0.002903
319851231	40778.000000	2051	2870.972796	31932	2	0.231954	31902	1	0.261551	9162910	-0.002743
319843328	41190.000000	2131	2823.175354	31984	6	0.593918	32153	4	0.274652	9149425	-0.002629
319851488	40253.000000	2055	2814.845396	31895	1	0.624958	32126	5	0.180735	9135905	-0.002182
319849021	40485.000000	2070	2888.707949	31971	6	0.114192	32041	3	0.439329	9122423	-0.001193
319860468	40462.000000	2061	2821.326417	32029	6	0.214208	32137	6	0.661215	9108863	-0.000573
319870201	40130.000000	2087	2837.316133	32192	1	0.525790	31941	4	0.366625	9095554	-0.000478
319864764	40882.000000	2125	2916.151813	31587	2	0.412637	31789	3	0.397636	9082318	0.000069
319847913	40542.000000	2104	2764.322941	32125	4	0.826380	32190	2	0.043885	9068765	-0.000245
319845009	40786.000000	1998	2661.643208	31848	4	0.129543	31914	2	0.321194	9055330	-0.000232
319861879	39076.000000	2070	2642.153724	32152	1	0.279133	31981	0	0.145500	9041940	0.000959
319874115	38733.000000	2017	2769.658285	32025	3	0.169078	32221	3	0.481925	9028736	0.000328
319866594	39747.000000	2221	2828.969371	32056	6	0.099410	31872	6	0.107716	9015400	0.000797
319883042	39970.000000	2117	2765.812387	32048	5	0.092786	31955	4	0.063847	9002025	0.001237
319858122	39012.000000	1981	2711.012385	32074	9	0.436418	32094	5	0.370499	8988638	0.000579
319844573	39612.000000	2015	2842.116736	32081	6	0.418572	31965	4	0.160387	8975375	0.000126
319862569	39562.000000	2104	2827.541650	31958	2	0.148915	32063	6	0.254651	8962138	0.000045
319864173	40159.000000	2026	2825.278455	32098	1	0.469197	32090	2	0.208317	8948895	0.000150
319869757	40773.000000	2123	2781.902664	31963	2	0.208249	32166	3	0.135754	8935462	0.000099
319866808	39705.000000	2014	2754.350114	32007	9	0.055831	32315	7	0.509873	8922308	0.000545
319865052	39007.000000	2006	2778.788194	31927	5	0.537837	32132	4	0.043005	8909041	0.000656
319877178	39103.000000	2043	2784.997941	31907	6	0.295491	32136	2	0.074269	8895828	0.000502
319864520	39471.000000	2123	2858.012377	32023	4	0.071505	32085	6	0.032577	8882492	0.000400
319858065	39751.000000	2075	2841.318739	31816	2	0.286809	32114	1	0.095664	8869491	0.000652
319878047	40232.000000	2042	2855.391356	31823	3	0.396579	31914	1	0.048546	8856317	0.000895
319848534	39619.000000	1984	2836.354256	32082	8	0.772513	32096	6	0.222704	8843329	0.001194
319847117	40233.000000	2108	2811.009671	31691	4	0.118056	31930	5	0.198455	8830432	0.000248
319848502	40437.000000	2072	2855.213908	31835	5	0.451779	31996	2	0.633450	8817517	0.000232
319849684	40687.000000	2015	2818.891381	32068	1	0.053648	31928	7	0.071292	8804545	0.000175
319846286	39635.000000	2088	2737.547208	31946	3	0.077228	31949	8	0.064231	8791419	0.000000
319848051	39618.000000	2041	2843.884422	32009	1	0.519805	31960	0	0.239268	8778423	-0.000036
319864017	39768.000000	2113	2848.883448	31957	2	0.475109	32006	2	0.311785	8765439	0.000328
319877730	41007.000000	2121	2862.054162	32008	2	0.768545	32242	4	0.352305	8752504	0.000220
319879616	40657.000000	2019	2755.184804	32223	4	0.651721	32089	1	0.187994	8739679	0.000275
319873368	40435.000000	2102	2692.804526	31930	4	0.230510	31916	3	0.027049	8726606	0.000444
319865000	40024.000000	2093	2714.480045	32005	5	0.186726	32130	4	0.308954	8713793	0.000504
319867257	39389.000000	1993	2703.542682	31796	7	0.408492	31888	6	0.243839	8700911	0.000216
319860741	39504.000000	2075	2769.837289	31972	5	0.079356	31915	7	0.063296	8688032	0.000293
319863398	39466.000000	2078	2875.471410	32017	4	0.255950	32094	4	0.591128	8675054	0.000341
npatches	nstrain	runtime	dt	init_x	init_y	init_y_blood	init_z	init_S	beta0	beta1	beta2	beta3	mean_beta	B	d	delta	delta_blood	b[0]	mut	m	CTL	c	g	epsilon	k	het	lambda	rho	omega	x_max	patch.dyna	DELTA	A	VA
10000	1	100.000000	0.000100	21900	9499	5000000	0.001000	10000000	3.949782	6.690307	7.408025	5.084672	5	8000000000.000000	0.010000	1.000000	1.000000	800000	0.000050	0.048000	1	0.001000	1.000000	25.000000	15.000000	0.500000	0.001000	0.001000	0.010000	31987	0	10.000000	7.000000	1.000000
sus	inf	inf_blood	z	x[0]	y[0][0]	z[0]	x[1]	y[1][0]	z[1]	S[0]	synchrony
219000000	94990000.000000	5000000	10.000000	21900	9499	0.001000	21900	9499	0.001000	10000000	0.000000
319871895	15797.000000	778	1052.141043	32007	0	0.036524	31911	2	0.682613	10023839	0.000000
319855991	57743.000000	3031	6250.944955	31964	5	0.596479	31943	4	0.956336	10008814	0.000000
319851206	73153.000000	3717	2749.632122	32014	12	0.098774	32024	10	0.478576	9993970	0.000000
319859145	49197.000000	2482	1544.811737	32204	4	0.055331	31996	8	0.091606	9978940	0.000000
319864615	34854.000000	1867	1632.067964	32072	2	0.327180	32076	5	0.081401	9964260	0.000000
319865292	32090.000000	1713	2405.949362	31998	2	0.059263	31772	6	0.080259	9949652	0.000000
319851983	36428.000000	1890	3112.917851	31985	3	0.023518	31879	4	0.318919	9934767	0.000000
319851558	41879.000000	2099	3103.460574	32188	8	0.292295	31986	3	0.311721	9919950	0.000000
319856375	43213.000000	2194	2799.321478	32040	5	0.081913	31993	2	0.447934	9905214	0.000000
319854660	42119.000000	2165	2520.263993	32018	3	0.087608	32043	4	0.196402	9890716	0.000000
319852726	40129.000000	2068	2364.789252	31820	4	0.038410	32025	4	0.246893	9876235	0.000000
319852296	38141.000000	1983	2509.121812	31878	4	0.288312	31977	3	0.166191	9861653	0.000000
319847586	38953.000000	1988	2729.190404	31852	2	0.329908	32033	2	0.125892	9847055	0.000000
319841513	39865.000000	2039	2781.453630	32197	5	0.277441	31979	1	0.266302	9832402	0.000000
319851310	40617.000000	2136	2674.644315	31834	3	0.196712	32008	1	0.032944	9817757	0.000000
319865842	40479.000000	2095	2540.486900	32102	4	0.787458	32072	5	0.028454	9803143	0.000000
319862752	38959.000000	1958	2532.041251	31936	5	0.169159	31891	1	0.343923	9788426	0.000000
319860226	39779.000000	2018	2570.940960	31963	3	0.276980	31954	5	0.249217	9774023	0.000000
319859854	39392.000000	2070	2522.296679	31834	4	0.802283	32215	6	0.336328	9759455	0.000000
319849489	39479.000000	2131	2598.184129	31786	4	0.354050	31871	3	0.108540	9744656	0.000000
319872975	39740.000000	2056	2572.494269	32101	9	0.064415	32111	3	0.074974	9730118	0.000000
319850313	39133.000000	2072	2573.516063	31845	6	0.103191	32101	1	0.000166	9715665	0.000000
319866992	39105.000000	1958	2608.543364	32093	5	0.043523	32089	4	0.033753	9701128	0.000000
319859551	39572.000000	2050	2659.674494	32203	1	0.039464	31675	10	0.497207	9686617	0.000000
319864592	39588.000000	2020	2653.280347	31888	4	0.356858	32066	2	0.842983	9672239	0.000000
319850198	39828.000000	2008	2686.618572	31930	3	0.176021	31857	6	0.369774	9658083	0.000000
319860333	40943.000000	2076	2656.770344	32009	5	0.139280	32025	4	0.201064	9643523	0.000000
319850520	40036.000000	2079	2577.367510	32003	6	0.074057	31965	7	0.100125	9629078	0.000000
319885635	39910.000000	2170	2560.249945	32163	2	0.784104	32216	4	0.185122	9614719	0.000000
319877522	39951.000000	2145	2589.038608	32118	3	0.083130	32111	4	0.160220	9600495	0.000000
319863235	39639.000000	2057	2575.470851	32059	2	0.128062	31951	4	0.249629	9586356	0.000000
319867146	38909.000000	2033	2642.431439	31827	3	0.212868	32168	3	0.298591	9572151	0.000000
319856816	39226.000000	2070	2731.070880	32057	6	0.333239	32070	3	0.516515	9557973	0.000000
319852082	40126.000000	2080	2616.825986	31960	3	0.040313	32246	6	0.612972	9543920	0.000000
319877977	40028.000000	2088	2581.327502	31856	9	0.442523	32020	4	0.189045	9529528	0.000000
319844096	39868.000000	2018	2599.452898	31776	3	0.374013	32047	4	0.342767	9515431	0.000000
319883414	39156.000000	2062	2559.517483	32017	2	0.230920	32031	10	0.306240	9501259	0.000000
319870971	39510.000000	2044	2620.708637	31999	5	0.412090	31878	5	0.525780	9487356	0.000000
319881325	39621.000000	1982	2580.972957	31896	3	0.144799	32079	2	0.004943	9473483	0.000000
319872786	39112.000000	1946	2592.179064	31849	2	0.021356	31975	7	0.025920	9459464	-1.#IND00
319853256	39486.000000	2132	2612.250179	32172	3	0.236213	31911	1	0.225576	9445608	-1.#IND00
319853340	39266.000000	2090	2615.056805	32017	2	0.662304	31899	1	0.299828	9431525	0.011525
319856496	39802.000000	2154	2671.304106	32065	5	0.456646	32008	2	0.484723	9417555	-0.001052
319853294	40057.000000	2163	2658.154304	32059	5	0.503734	32305	3	0.022915	9403707	0.000358
319872558	40014.000000	2075	2593.467945	31889	0	0.081470	32099	6	0.217179	9389793	-0.000262
319860228	39579.000000	2017	2671.952382	32136	6	0.049895	31758	7	0.750368	9375918	0.002424
319856776	40284.000000	2106	2655.603119	32039	5	0.226792	31994	8	0.578493	9362206	0.004340
319865726	40462.000000	2086	2599.424270	31868	1	0.035916	32058	4	0.216828	9348369	0.002472
319844218	39613.000000	2056	2550.437837	31900	5	0.250529	31928	4	0.392114	9334753	0.002744
319876995	39095.000000	2033	2605.504110	32034	3	0.633335	31944	4	0.483360	9320812	0.002097
319860061	38804.000000	1991	2642.337960	32167	2	0.261671	31827	2	0.645122	9307080	0.001772
319864057	39387.000000	2075	2686.981588	31919	1	0.112683	31922	2	0.083980	9293426	0.001669
319863006	39594.000000	2057	2699.719651	31807	5	0.151924	31893	5	0.253245	9279911	0.000534
319862215	40538.000000	2086	2671.290420	31718	1	0.167219	31926	7	0.121136	9266293	0.000748
319885110	40479.000000	2051	2533.169484	32186	5	0.065025	31585	2	0.393158	9252683	0.000719
319853148	39499.000000	2119	2521.719718	32069	2	0.114797	31953	8	0.141222	9239107	0.001842
319853939	39398.000000	2058	2555.899147	31975	2	0.764281	31950	3	0.444624	9225487	0.001405
319863719	39042.000000	1978	2604.050990	31608	3	0.480594	31822	5	0.057417	9211924	0.001529
319846909	39109.000000	2026	2707.703832	32252	2	0.256633	32104	3	0.087630	9198441	0.001661
319886004	39413.000000	2060	2702.955115	31787	2	0.347035	32023	11	0.450301	9185026	-0.002000
319866829	40147.000000	2135	2693.296546	31998	2	0.060548	31898	5	0.190065	9171351	-0.000696
319859643	40084.000000	2214	2617.529705	32058	6	0.456132	31944	3	0.310669	9157761	-0.000927
319867474	40334.000000	2099	2587.408199	32120	0	0.041987	31970	11	0.224258	9144078	-0.001186
319869840	39548.000000	2144	2564.518035	31999	4	0.037598	31902	6	0.500498	9130399	-0.001474
319869834	39052.000000	2026	2590.546864	31990	3	0.173216	31897	4	0.622048	9116892	-0.000934
319872993	38828.000000	2020	2644.586155	32051	2	0.096040	31762	10	0.578180	9103596	-0.000674
319837724	39345.000000	2018	2652.797103	31967	5	0.133538	32217	6	0.735652	9090060	-0.000909
319859927	40205.000000	2083	2650.070297	32122	4	0.118347	31993	1	0.282928	9076598	-0.000929
319836055	39676.000000	2093	2625.954475	32173	3	0.305247	32085	6	0.356883	9063182	-0.000931
319886774	40054.000000	2070	2601.991251	31873	4	0.186403	31881	3	0.009297	9049800	-0.001079
319865252	39627.000000	2084	2629.914420	32236	1	0.082712	32033	3	0.349533	9036418	-0.001400
319848070	39292.000000	2043	2630.328622	32150	8	0.152290	32183	1	0.064703	9023155	0.001401
319864188	39372.000000	2059	2635.041700	32135	3	0.121619	32011	3	0.555937	9009941	0.001984
319872376	39701.000000	2083	2595.761941	31800	5	0.224529	31861	4	0.021636	8996600	0.001926
319856298	39036.000000	2032	2586.804545	31971	7	0.391940	32154	0	0.092275	8983220	0.001308
319866326	39331.000000	2020	2704.271101	32219	7	0.083676	32106	5	0.154070	8969764	0.001575
319863705	40335.000000	2158	2673.403765	31846	6	0.241840	31778	4	0.046787	8956517	0.001233
319859519	40725.000000	2125	2625.664268	32246	8	0.326877	31811	5	0.228822	8943529	0.001456
319863500	40396.000000	2138	2616.074588	32186	2	0.244160	32043	5	0.094196	8930311	0.001413
319860890	39896.000000	2115	2533.540338	31964	3	0.426499	32001	7	0.075690	8917134	0.000557
319877801	38979.000000	2050	2575.571725	31839	3	0.018135	31941	5	0.451577	8903944	0.000560
319841976	38953.000000	2014	2609.108018	32160	4	0.015615	31715	3	0.058418	8890976	0.000687
319857219	39123.000000	1984	2619.794871	32103	7	0.090275	32056	8	0.585613	8878118	0.001085
319853317	39078.000000	2036	2679.513705	32080	3	0.003412	32033	7	0.851401	8864873	0.001114
319860313	40003.000000	2070	2765.142690	31909	3	0.321713	32138	3	0.307949	8851768	0.000959
319904019	40722.000000	2200	2656.459899	31889	5	0.110405	32148	5	0.227112	8838549	0.001064
319850839	40277.000000	2087	2531.968375	31895	4	0.650757	31862	3	0.403883	8825355	0.001475
319847210	38336.000000	1901	2531.649409	31939	4	0.318547	31971	5	0.247069	8812320	0.001122
319870033	38310.000000	1999	2617.488057	32134	3	0.417378	31858	1	0.284952	8799317	0.001262
319866751	38941.000000	2018	2733.119310	32008	6	0.433010	31946	3	0.413360	8786280	0.000943
319870279	41027.000000	2102	2772.483678	31953	6	0.029932	31921	8	0.575827	8773438	0.001179
319856317	41665.000000	2152	2671.113455	32230	6	0.181255	31952	12	0.162117	8760638	0.001323
319852537	40203.000000	2147	2498.954054	31844	10	0.296025	31999	6	0.121129	8747749	0.001615
319845632	39036.000000	2033	2424.304871	32077	6	0.235579	31775	2	0.328265	8734838	0.001576
319855785	37875.000000	1964	2476.737836	31850	4	0.041192	32025	5	0.375820	8722037	0.001386
319862782	37734.000000	1958	2674.469138	32110	4	0.111653	32156	3	0.704041	8709226	0.002333
319874088	39226.000000	2027	2837.567973	31880	3	0.262194	31968	3	0.362745	8696433	0.002360
319868247	40577.000000	2086	2775.790596	32020	3	0.216862	31829	6	0.452285	8683693	0.002324
319857669	40972.000000	2137	2633.120681	31838	7	0.135809	31866	2	0.512506	8670825	0.002242
npatches	nstrain	runtime	dt	init_x	init_y	init_y_blood	init_z	init_S	beta0	beta1	beta2	beta3	mean_beta	B	d	delta	delta_blood	b[0]	mut	m	CTL	c	g	epsilon	k	het	lambda	rho	omega	x_max	patch.dyna	DELTA	A	VA
10000	1	100.000000	0.000100	21900	9499	5000000	0.001000	10000000	5.832322	2.594214	7.399115	4.109295	5	8000000000.000000	0.010000	1.000000	1.000000	800000	0.000050	0.048000	1	0.001000	1.000000	25.000000	16.000000	0.500000	0.001000	0.001000	0.010000	31987	0	10.000000	7.000000	1.000000
sus	inf	inf_blood	z	x[0]	y[0][0]	z[0]	x[1]	y[1][0]	z[1]	S[0]	synchrony
219000000	94990000.000000	5000000	10.000000	21900	9499	0.001000	21900	9499	0.001000	10000000	0.000000
319893625	16995.000000	853	526.631817	31827	4	0.081594	32133	0	0.009204	10020842	0.000000
319868744	44392.000000	2345	6315.050476	31957	8	0.910250	31960	5	0.541318	10006148	0.000000
319859862	76176.000000	3932	3068.558009	31905	7	0.467138	31872	5	0.481462	9991513	0.000000
319844724	53379.000000	2783	1628.456203	32056	7	0.282045	32157	14	0.034725	9976696	0.000000
319850629	37313.000000	1859	1496.281649	31937	7	0.032921	32015	2	0.047818	9961929	0.000000
319856298	32098.000000	1701	2023.859116	31858	3	0.473276	32207	6	0.214904	9947224	0.000000
319861684	34124.000000	1800	2746.346480	32006	1	0.072937	31803	3	0.832504	9932448	0.000000
319842438	38545.000000	1998	2912.795071	32029	5	0.139238	31843	4	0.412469	9917834	0.000000
319867188	42968.000000	2226	2751.624960	32257	4	0.490398	31949	7	0.087097	9903012	0.000000
319865495	42992.000000	2185	2452.838555	31916	6	0.439528	31929	6	0.104597	9888255	0.000000
319862878	40201.000000	2024	2247.916558	32005	2	0.388805	32143	1	0.036153	9873864	0.000000
319862278	38467.000000	1987	2257.296511	31883	7	0.108289	32020	6	0.018392	9859337	0.000000
319863552	37507.000000	1896	2305.631758	31960	2	0.201967	32086	2	0.010105	9844674	0.000000
319889159	37461.000000	2004	2358.447522	32091	0	0.140500	31903	4	0.019853	9830198	0.000000
319868508	37980.000000	1926	2457.200498	31797	3	0.403547	32010	2	0.063011	9815521	0.000000
319860060	39154.000000	2058	2487.072580	32206	8	0.200621	31989	5	0.205122	9800861	0.000000
319857224	38403.000000	1956	2475.519884	31746	6	0.274656	32055	4	0.509861	9786229	0.000000
319871055	39106.000000	1991	2521.813661	31913	2	0.184403	31979	5	0.291805	9771632	0.000000
319865727	39743.000000	2139	2496.539105	31764	1	0.256862	32053	6	0.449708	9757028	0.000000
319881967	39644.000000	1991	2476.224217	31842	5	0.145336	31961	7	0.398393	9742700	0.000000
319835415	39763.000000	2013	2515.026005	32010	2	0.134077	31961	3	0.559331	9728329	0.000000
319862093	40280.000000	2095	2479.723875	31913	5	0.114020	31831	3	0.199973	9713967	0.000000
319876391	40388.000000	2025	2456.998751	31991	0	0.105346	32026	2	0.069211	9699520	0.000000
319863081	39571.000000	2080	2393.012387	31816	3	0.084158	32142	5	0.170603	9685216	0.000000
319856673	38556.000000	2059	2410.129642	31822	6	0.179134	31863	3	0.247718	9670812	0.000000
319874991	38971.000000	2041	2468.105369	32131	4	0.380341	31651	2	0.058056	9656658	0.000000
319881175	39046.000000	1972	2503.865518	32018	1	0.264944	31895	1	0.131530	9642395	0.000000
319857125	39583.000000	2053	2501.684015	31854	3	0.140189	31993	3	0.040372	9627932	0.000000
319852711	39710.000000	2073	2477.075184	32135	2	0.141855	32143	4	0.083317	9613805	0.000000
319873271	39858.000000	2121	2424.311358	31923	7	0.405432	32063	3	0.022911	9599925	0.000000
319866187	39388.000000	2074	2380.796305	31913	6	0.282729	31721	5	0.324291	9585748	0.000000
319847682	38797.000000	2101	2363.964663	31826	0	0.345927	32028	5	0.371088	9571547	0.000000
319860276	39129.000000	2014	2424.400535	31870	4	0.151812	32128	5	0.117172	9557454	0.000000
319848147	39488.000000	2102	2448.177388	32112	1	0.122789	31847	3	0.260778	9543188	0.000000
319865802	39244.000000	2020	2378.440713	31944	3	0.713652	31961	1	0.022922	9529222	0.000000
319866928	38945.000000	1996	2428.071037	32011	3	0.081602	31954	3	0.028336	9515020	0.000000
319866173	38979.000000	2083	2523.651637	32070	1	0.149661	31804	7	0.352910	9501081	0.000000
319883499	39833.000000	2090	2514.510754	31960	3	0.334130	32228	4	0.177321	9487005	0.000000
319878606	39772.000000	1975	2462.993936	32201	5	0.402857	31945	4	0.099891	9473137	0.000000
319844793	40107.000000	1987	2531.710328	32035	5	0.564594	31639	1	0.135581	9459265	-1.#IND00
319852592	39576.000000	2116	2355.284203	32207	6	0.090793	31914	8	0.271912	9445254	-1.#IND00
319869345	37894.000000	2058	2345.859335	31921	10	0.038258	32006	8	0.047626	9431107	-1.#IND00
319858356	38271.000000	1973	2494.993062	32033	3	0.044315	31844	5	0.120093	9417372	-1.#IND00
319858382	39151.000000	2105	2533.388197	32037	5	0.122303	32089	3	0.353906	9403553	0.002213
319842887	40074.000000	2065	2564.996641	32045	2	0.291688	32164	5	0.603867	9389742	0.010845
319880553	40050.000000	2073	2517.051100	31998	4	0.365244	32041	6	0.326901	9375896	0.006004
319867870	39854.000000	1962	2475.742532	32317	5	0.104799	32026	5	0.263929	9362072	0.010035
319888750	39356.000000	2091	2420.635721	31994	3	0.194121	32197	2	0.012502	9348173	0.020949
319858589	39104.000000	2019	2435.111258	32053	5	0.335119	31949	7	0.402374	9334124	0.017602
319875037	37967.000000	1965	2362.546815	32179	6	0.260879	31744	5	0.139884	9320269	0.015775
319850958	37880.000000	1888	2533.858968	32022	0	0.133520	31942	3	0.025933	9306638	0.016012
319871803	39218.000000	2099	2611.699955	32028	2	0.022036	31852	0	0.122681	9292870	0.013661
319869425	40812.000000	2173	2583.128210	32208	3	0.396628	32041	3	0.014027	9279008	0.010085
319846198	40635.000000	2126	2470.505480	31601	6	0.246059	32016	7	0.023831	9265171	0.009185
319860947	40401.000000	2130	2427.865839	32030	4	0.541695	32122	4	0.045944	9251547	0.008405
319865247	39279.000000	2005	2381.329075	32225	8	0.272385	31850	4	0.086831	9238001	0.008119
319860206	38425.000000	2054	2306.439893	31877	2	0.366046	31845	2	0.007813	9224225	0.002844
319872550	38380.000000	2048	2358.019720	32031	4	0.119993	32153	3	0.051425	9210752	0.005301
319838695	38455.000000	2020	2494.082895	31887	3	0.518231	31995	5	0.095312	9197027	0.005662
319836444	38826.000000	2011	2532.395401	31912	3	0.415103	32010	4	0.039461	9183215	0.005768
319870708	39534.000000	2097	2546.641999	31751	0	0.092962	31983	9	0.165458	9169644	0.005380
319857447	39490.000000	2047	2485.354975	32056	4	0.307324	31988	5	0.190742	9156057	0.006585
319835033	39275.000000	2021	2449.376392	31969	3	0.086057	31998	1	0.120679	9142569	0.006353
319885643	39685.000000	1952	2471.380323	32150	7	0.194561	31786	4	0.036846	9129084	0.007458
319881938	38508.000000	2055	2343.522418	31997	1	0.133433	31948	4	0.011291	9115550	0.007615
319858088	38098.000000	1928	2406.402839	31885	5	0.545316	31831	0	0.012359	9102060	0.007554
319857383	38724.000000	2075	2538.990671	31805	11	0.324988	32018	1	0.004372	9088463	0.006692
319844285	39130.000000	2051	2517.472743	31736	5	0.328576	31847	7	0.098697	9075072	0.003255
319877612	39137.000000	2057	2513.861146	32139	1	0.640367	32135	8	0.208086	9061738	0.003153
319876070	39796.000000	2108	2536.744554	32081	1	0.174211	31640	4	0.007503	9048202	0.002454
319870341	40697.000000	2123	2434.382653	32108	4	0.207084	32030	1	0.032363	9034914	0.002419
319862088	39422.000000	2024	2341.549668	32056	1	0.127534	31772	5	0.115422	9021526	0.001727
319889113	38744.000000	2017	2428.011938	32051	2	0.277600	32032	1	0.375149	9008275	0.002066
319851971	39080.000000	1969	2501.423601	32194	6	0.258712	31744	7	0.085871	8995007	0.002124
319857079	40407.000000	2181	2551.912807	32047	1	0.195152	32043	2	0.350395	8981812	0.002460
319878409	40423.000000	2061	2497.342627	32061	6	0.179191	31835	6	0.037599	8968654	0.003063
319850522	40682.000000	2126	2481.476259	31955	2	0.398406	31879	4	0.116503	8955572	0.002889
319855065	40215.000000	2158	2378.377037	32199	3	0.085510	31889	3	0.386810	8942446	0.003519
319859505	39189.000000	2013	2319.495657	31976	5	0.378342	31930	7	0.180130	8929208	0.003661
319858728	38506.000000	2017	2336.613460	31896	3	0.864854	32086	7	0.387468	8915815	0.002689
319863868	37591.000000	1948	2453.554070	32106	1	0.065090	31998	2	0.391034	8902590	0.003713
319872483	38115.000000	1946	2534.879034	32030	5	0.667936	32211	3	0.073021	8889453	0.004122
319849112	39829.000000	2113	2560.205482	32102	8	0.072284	32035	3	0.092718	8876390	0.003955
319854421	40293.000000	2107	2451.020569	32007	9	0.209745	32092	1	0.206567	8863295	0.003617
319852726	39889.000000	1998	2367.911229	32026	5	0.041406	32081	2	0.207909	8850470	0.003599
319868426	38790.000000	2020	2393.257654	32024	2	0.295482	31965	6	0.842157	8837246	0.003566
319850533	39479.000000	2095	2403.396165	31941	9	0.171243	31830	5	0.132007	8824046	0.003689
319852706	39606.000000	2076	2410.001119	31969	8	0.368686	31892	3	0.060280	8810947	0.003595
319858811	39246.000000	1969	2434.290240	31969	5	0.095236	32117	1	0.029093	8797770	0.003211
319878824	38393.000000	2039	2432.788812	32009	4	0.156087	31883	1	0.019130	8784932	0.003952
319866451	38785.000000	1969	2470.780191	32046	2	0.193925	32256	4	0.164101	8772141	0.003827
319848586	39428.000000	2088	2501.621249	31931	5	0.029334	31978	5	0.036772	8759079	0.003988
319860604	39560.000000	2048	2439.735649	31946	5	0.070154	31875	7	0.090246	8746167	0.003786
319870176	38643.000000	2024	2399.172278	32002	7	0.338962	32143	2	0.353846	8733255	0.001839
319882914	38453.000000	1938	2423.881721	32073	0	0.336796	31878	6	0.737096	8720414	0.001811
319865403	39151.000000	2076	2500.963782	31949	2	0.068854	31950	8	0.128574	8707683	0.003280
319852536	39935.000000	1956	2444.934165	32159	3	0.203198	31893	4	0.037031	8694837	0.003249
319877703	39466.000000	2088	2446.431771	31952	3	0.387274	31792	0	0.312509	8681998	0.003336
319865403	39182.000000	2082	2418.639826	32126	2	0.456095	32016	1	0.423971	8669343	0.002814
npatches	nstrain	runtime	dt	init_x	init_y	init_y_blood	init_z	init_S	beta0	beta1	beta2	beta3	mean_beta	B	d	delta	delta_blood	b[0]	mut	m	CTL	c	g	epsilon	k	het	lambda	rho	omega	x_max	patch.dyna	DELTA	A	VA
10000	1	100.000000	0.000100	21900	9499	5000000	0.001000	10000000	4.712335	5.549357	2.592805	7.337818	5	8000000000.000000	0.010000	1.000000	1.000000	800000	0.000050	0.048000	1	0.001000	1.000000	25.000000	17.000000	0.500000	0.001000	0.001000	0.010000	31987	0	10.000000	7.000000	1.000000
sus	inf	inf_blood	z	x[0]	y[0][0]	z[0]	x[1]	y[1][0]	z[1]	S[0]	synchrony
219000000	94990000.000000	5000000	10.000000	21900	9499	0.001000	21900	9499	0.001000	10000000	0.000000
319862747	19295.000000	1002	324.514631	31972	2	0.038337	31911	3	0.001058	10017839	0.000000
319864908	32335.000000	1764	5760.763569	32161	2	0.218260	31917	3	0.251737	10003239	0.000000
319853190	77989.000000	4034	3435.689377	31940	8	0.200428	31731	2	0.209673	9988271	0.000000
319855061	58248.000000	3008	1589.238256	31892	5	0.289202	32136	4	0.010906	9973469	0.000000
319861751	39728.000000	2026	1358.648210	32189	4	0.242192	31821	9	0.194109	9958854	0.000000
319849714	32134.000000	1688	1682.279807	32037	5	0.076279	31605	1	0.277121	9944110	0.000000
319861052	31721.000000	1646	2399.116519	31888	4	0.457509	31995	2	0.174917	9929485	0.000000
319851191	37447.000000	1939	2879.891327	32082	5	0.347893	31730	7	0.666347	9914566	0.000000
319864190	42175.000000	2222	2629.220374	31902	4	0.324811	31716	7	0.263183	9900065	0.000000
319862109	42466.000000	2328	2378.225744	32141	3	0.229571	31774	2	0.577312	9885345	0.000000
319844252	39979.000000	1968	2165.580338	32109	8	0.169679	31952	3	0.153923	9870766	0.000000
319869524	38984.000000	1979	2159.019314	31874	1	0.314644	32106	0	0.151172	9856016	0.000000
319840365	38252.000000	2002	2173.942736	31862	7	0.331593	32116	4	0.119013	9841166	0.000000
319863158	38430.000000	1997	2310.966814	32090	2	0.254950	31908	7	0.549140	9826632	0.000000
319843151	38563.000000	1965	2256.826168	31979	4	0.136720	31924	5	0.456013	9811962	0.000000
319854608	39093.000000	2103	2345.536955	31816	7	0.437752	32081	0	0.014751	9797517	0.000000
319854456	39111.000000	2056	2372.881844	32208	8	0.261869	32068	4	0.001349	9782955	0.000000
319871320	39903.000000	2111	2380.422281	32009	3	0.014439	31960	3	0.012934	9768468	0.000000
319870601	39755.000000	2056	2270.455093	31865	4	0.089110	32111	6	0.214004	9754181	0.000000
319872475	38783.000000	1957	2196.323127	32063	6	0.489543	32006	1	0.159318	9739856	0.000000
319861059	37208.000000	1966	2228.778906	31873	1	0.384126	31997	4	0.276350	9725216	0.000000
319854305	37297.000000	2006	2343.022097	32072	2	0.516614	31713	6	0.508979	9710661	0.000000
319892885	39226.000000	2039	2415.774371	31881	7	0.190012	32023	2	0.554077	9696460	0.000000
319859400	39881.000000	2102	2414.988609	32001	2	0.518056	31924	8	0.295207	9682166	0.000000
319871419	40702.000000	2081	2376.884284	31975	4	0.431833	32115	3	0.304676	9667866	0.000000
319852298	40227.000000	2132	2340.800973	31848	2	0.154851	32154	4	0.238350	9653507	0.000000
319859255	40170.000000	2144	2279.272388	31886	3	0.110084	32178	6	0.239325	9639203	0.000000
319871996	38960.000000	2084	2207.421185	31745	1	0.021102	32053	3	0.275699	9625158	0.000000
319855208	38544.000000	2018	2315.995103	32023	4	0.231204	31892	1	0.276960	9610662	0.000000
319846338	38627.000000	2044	2342.955043	31941	2	0.372032	31992	7	0.539621	9596419	0.000000
319877241	39510.000000	2069	2394.848988	32388	3	0.729764	31923	6	0.093501	9582304	0.000000
319872415	38908.000000	1990	2283.627140	31986	8	0.058836	32166	2	0.378476	9568391	0.000000
319854223	39342.000000	2040	2370.281009	31712	7	0.208492	31900	4	0.393295	9554246	0.000000
319869257	39503.000000	2086	2323.482093	31884	5	0.078033	31968	1	0.191479	9540059	0.000000
319848625	39318.000000	2165	2278.519950	32182	4	0.127306	32010	5	0.055233	9525855	0.000000
319829017	39199.000000	2039	2238.754427	31952	3	0.557112	32029	3	0.116589	9511906	0.000000
319872481	39501.000000	2026	2321.596750	31947	3	0.800750	31922	1	0.019394	9498074	0.000000
319855956	39671.000000	2030	2320.437768	31831	3	0.662164	31951	4	0.246399	9484025	0.000000
319892991	39816.000000	2071	2354.153832	32199	5	0.213837	31770	5	0.194775	9469879	0.000000
319863021	38631.000000	2047	2246.977420	32125	10	0.284989	32111	5	0.025348	9455859	-1.#IND00
319867072	38110.000000	2023	2356.843951	32063	2	0.057912	31837	6	0.031818	9441940	-1.#IND00
319865078	39123.000000	1980	2399.927164	32221	5	0.064045	32003	6	0.440927	9427723	-1.#IND00
319868851	40187.000000	2051	2399.565675	32065	2	0.098765	32002	4	0.232613	9413991	0.004043
319865276	40360.000000	2126	2363.715736	31877	2	0.450736	31985	8	0.338613	9400230	0.007894
319859848	40298.000000	2076	2289.502324	31958	6	0.042801	31667	2	0.051303	9386208	0.007337
319869936	39729.000000	2007	2189.482962	31739	5	0.264413	32122	4	0.115678	9372238	0.006164
319859006	39793.000000	2048	2222.096631	32212	2	0.065652	31999	4	0.550783	9358529	0.008347
319850268	38392.000000	2022	2228.471113	32058	4	0.337979	31871	5	0.536914	9344700	0.008493
319855549	37889.000000	1965	2249.874425	31765	2	0.321939	32340	5	0.261709	9331022	0.005503
319867210	39201.000000	2048	2374.202506	31982	1	0.330918	31941	2	0.040622	9317175	0.009250
319843095	39613.000000	1975	2306.517323	32039	4	0.192202	31978	6	0.201814	9303330	0.008518
319852562	39405.000000	2131	2279.783644	31994	2	0.400500	32016	3	0.431333	9289629	0.008834
319862495	39342.000000	2067	2338.848465	32101	5	0.573982	32075	4	0.305686	9275914	0.006274
319865711	39961.000000	2087	2379.424119	32038	3	0.013361	32133	7	0.622000	9262098	0.007145
319864847	39233.000000	2028	2281.024266	32051	5	0.081868	31887	5	0.176722	9248310	0.007217
319867648	38627.000000	2002	2270.988433	32015	2	0.742495	32095	3	0.334246	9234689	0.007226
319818181	38614.000000	1901	2316.315799	32044	4	0.341942	32176	4	0.098720	9221162	0.006338
319859185	38848.000000	2058	2331.774880	31952	3	0.107592	32075	3	0.024096	9207433	0.005807
319865309	39115.000000	1989	2331.239604	31823	1	0.094150	32145	1	0.161277	9193807	0.005916
319867676	39434.000000	2102	2352.290161	31899	6	0.447149	31998	3	0.637641	9180334	0.004895
319850823	39064.000000	1960	2276.570501	32002	2	0.114649	31991	1	0.322093	9166599	0.003517
319860935	39241.000000	2036	2298.132673	32029	3	0.482764	32102	0	0.126305	9153076	0.003034
319863286	38582.000000	1968	2288.957883	32098	3	0.092529	31715	1	0.045019	9139451	0.003148
319848812	38186.000000	1969	2290.076809	31837	4	0.038348	31772	5	0.002990	9125702	0.002659
319858434	38118.000000	1965	2353.271861	32090	3	0.066490	32073	4	0.131245	9112176	0.003176
319866541	39269.000000	2115	2339.209545	32183	3	0.302201	31817	3	0.382292	9098596	0.003102
319888352	39059.000000	2021	2333.426109	31973	4	0.103260	31988	3	0.410055	9085270	0.001908
319880059	38997.000000	1994	2343.594336	32057	5	0.148020	31630	2	0.085426	9071885	0.001888
319866094	39208.000000	1998	2381.135799	32036	4	0.169096	31891	6	0.284190	9058728	-0.000794
319849660	39212.000000	1966	2317.985104	31914	12	0.097724	32302	8	0.116176	9045238	-0.000464
319860824	39681.000000	2141	2354.170898	31745	1	0.133245	31839	5	0.045894	9031758	-0.000877
319879040	39646.000000	2041	2315.938344	31879	3	0.374983	32126	4	0.148093	9018320	-0.000999
319891126	39515.000000	2031	2261.454247	31893	1	0.090347	32052	3	0.470420	9004877	-0.000477
319880390	39124.000000	1985	2212.864291	31785	2	0.048837	31745	4	0.240597	8991555	-0.000084
319863732	38850.000000	1991	2224.209060	31941	3	0.149097	31910	7	0.205813	8978179	-0.000147
319843373	38494.000000	1914	2271.175429	32143	0	0.002630	31906	5	0.017739	8964918	-0.000107
319860797	38241.000000	1920	2341.414791	32018	5	0.020256	31920	3	0.296769	8951676	0.000149
319867619	37991.000000	1980	2318.827310	32194	9	0.557632	31863	7	0.189048	8938424	-0.000324
319880312	38903.000000	1986	2363.369207	32080	2	0.157209	31788	5	0.177888	8925377	-0.000311
319870202	39606.000000	2070	2308.931962	31934	5	0.065849	31845	5	0.472949	8912211	-0.000170
319833883	38842.000000	1975	2286.720038	31983	4	0.229295	31978	5	0.420169	8899047	-0.001220
319862733	38395.000000	1996	2287.439839	32086	1	0.191621	31754	4	0.765435	8886136	-0.000633
319880555	39069.000000	2078	2245.746436	31998	2	0.182013	32047	5	0.538696	8873095	-0.000003
319859774	38704.000000	2037	2295.960867	32015	2	0.270378	32180	2	0.616305	8859872	0.000040
319860337	39140.000000	2059	2380.854129	31930	4	0.112861	31992	5	0.281882	8846831	0.000088
319873356	38894.000000	2016	2362.908989	31905	9	0.089688	32037	1	0.310075	8833889	0.000141
319871810	39739.000000	2090	2403.906749	31807	5	0.205845	31916	3	0.583127	8820763	0.000353
319873227	39567.000000	1991	2318.426184	31839	4	0.159062	32039	4	0.019217	8807789	0.000963
319872763	38868.000000	2066	2219.605386	32235	3	0.282644	31896	2	0.183828	8794825	0.000903
319864230	38051.000000	1902	2263.759100	32261	4	0.196491	31925	4	0.029830	8781782	0.002274
319848868	37975.000000	1923	2432.676570	31848	5	0.416209	31774	1	0.733510	8768806	0.002071
319861807	40112.000000	2073	2453.621923	31929	6	0.399461	31830	6	0.255692	8756044	0.001893
319866967	40806.000000	2236	2346.638551	32191	5	0.191799	31953	6	0.092610	8743134	0.000896
319848751	40687.000000	2040	2316.901554	31872	4	0.525529	31984	2	0.159739	8730099	0.001672
319855059	38745.000000	2017	2185.456792	32071	6	0.146781	31987	5	0.054250	8717348	0.001609
319861999	38386.000000	2061	2362.278319	31971	6	0.303624	31907	3	0.398273	8704714	0.001596
319881779	38542.000000	2056	2402.416229	31860	4	0.007209	32070	3	0.480791	8691869	0.001744
319869928	39126.000000	1993	2368.792937	31832	5	0.147142	31695	7	0.070094	8679130	0.001164
319872146	39983.000000	2046	2325.211313	32064	2	0.061238	32095	2	0.410143	8666402	0.002822
npatches	nstrain	runtime	dt	init_x	init_y	init_y_blood	init_z	init_S	beta0	beta1	beta2	beta3	mean_beta	B	d	delta	delta_blood	b[0]	mut	m	CTL	c	g	epsilon	k	het	lambda	rho	omega	x_max	patch.dyna	DELTA	A	VA
10000	1	100.000000	0.000100	21900	9499	5000000	0.001000	10000000	7.005617	7.134815	6.313987	4.728149	5	8000000000.000000	0.010000	1.000000	1.000000	800000	0.000050	0.048000	1	0.001000	1.000000	25.000000	18.000000	0.500000	0.001000	0.001000	0.010000	31987	0	10.000000	7.000000	1.000000
sus	inf	inf_blood	z	x[0]	y[0][0]	z[0]	x[1]	y[1][0]	z[1]	S[0]	synchrony
219000000	94990000.000000	5000000	10.000000	21900	9499	0.001000	21900	9499	0.001000	10000000	0.000000
319857537	21101.000000	1108	202.091825	31906	0	0.011401	32125	2	0.008265	10015442	0.000000
319862840	27024.000000	1408	5170.873833	31970	3	0.209558	31851	5	0.976199	10000983	0.000000
319869907	78847.000000	4133	3541.749738	31889	3	0.625579	31930	11	0.365576	9986235	0.000000
319871521	61573.000000	3252	1635.042256	31787	8	0.005721	32023	7	0.286723	9971448	0.000000
319854193	41905.000000	2207	1251.020556	32011	7	0.086409	32067	2	0.206141	9956740	0.000000
319859866	40836.000000	2149	2650.552595	32034	6	0.211477	32062	7	0.239397	9897934	0.000000
319855138	43708.000000	2188	2364.096422	31801	5	0.325098	31930	6	0.045800	9883321	0.000000
319871504	41908.000000	2208	2094.274502	31855	3	0.539671	31882	9	0.061512	9868513	0.000000
319854636	40316.000000	2101	1980.081058	31860	6	0.083418	32145	8	0.216262	9854019	0.000000
319871650	38459.000000	1969	2071.442688	32165	2	0.120516	32147	1	0.114260	9839392	0.000000
319869019	38675.000000	1997	2122.311894	32083	2	0.061994	31978	4	0.099521	9824769	0.000000
319878499	38125.000000	1914	2194.285833	31776	3	0.067382	32055	6	0.669026	9810106	0.000000
319871472	38851.000000	1972	2227.747320	32207	1	0.184790	31995	11	0.133325	9795645	0.000000
319878340	39469.000000	2038	2219.209380	31994	3	0.832011	32070	4	0.355992	9781178	0.000000
319877901	39614.000000	2037	2173.414795	31915	4	0.466405	31989	3	0.109656	9766651	0.000000
319853050	38833.000000	1975	2198.399667	31979	4	0.712836	32019	4	0.353978	9752196	0.000000
319850308	39691.000000	2109	2237.520500	31884	3	0.250607	32003	1	0.395525	9737654	0.000000
319864372	39293.000000	2082	2194.719492	32011	6	0.234988	32126	4	0.483573	9723271	0.000000
319870790	39213.000000	1978	2177.568675	32062	2	0.561177	31927	4	0.526795	9708886	0.000000
319864457	38466.000000	1950	2104.731242	31941	4	0.206307	31878	1	0.135026	9694443	0.000000
319856379	37747.000000	1955	2112.261140	31870	3	0.183379	32011	4	0.277959	9680017	0.000000
319879329	37690.000000	1909	2178.132857	32211	4	0.018626	31915	0	0.171545	9665703	0.000000
319874839	38125.000000	2037	2240.283199	31951	3	0.118166	31769	1	0.115280	9651321	0.000000
319844099	39156.000000	1967	2263.931644	31875	1	0.495367	32246	0	0.155600	9637064	0.000000
319878156	39224.000000	2031	2270.840661	31853	2	0.075431	32004	5	0.114365	9622815	0.000000
319874949	39535.000000	2031	2202.762533	31851	0	0.017413	31770	3	0.297024	9608388	0.000000
319848699	39275.000000	2029	2134.367769	31903	2	0.109402	32143	1	0.242952	9594161	0.000000
319886609	38315.000000	1994	2182.388470	32114	1	0.055065	32044	4	0.291290	9580072	0.000000
319885392	38584.000000	2032	2238.678124	32032	1	0.038538	31921	4	0.002399	9566063	0.000000
319859049	39122.000000	1961	2226.420600	31881	3	0.430356	32023	6	0.019986	9551789	0.000000
319869241	39180.000000	2056	2213.461877	32103	4	0.376869	32041	4	0.334314	9537737	0.000000
319869589	38785.000000	1982	2170.044610	31829	6	0.390525	31979	6	0.363066	9523753	0.000000
319862995	38131.000000	2029	2150.519718	32214	2	0.118940	32108	3	0.474675	9509658	0.000000
319875817	38065.000000	1977	2241.997816	31771	4	0.144039	32079	2	0.514551	9495560	0.000000
319848139	38975.000000	2017	2267.096486	31765	1	0.018796	32052	3	0.304371	9481443	0.000000
319856900	39564.000000	2036	2183.863948	32029	4	0.052243	32003	3	0.437841	9467372	0.000000
319859160	38504.000000	2092	2106.481397	32060	4	0.225732	31956	3	0.188852	9453333	-1.#IND00
319852435	37779.000000	1997	2143.330657	31841	1	0.046394	31970	1	0.399581	9439408	-1.#IND00
319863850	38840.000000	1912	2228.730256	32035	7	0.467276	32110	1	0.191535	9425627	-0.036653
319853257	38873.000000	2056	2229.728433	31962	6	0.668372	31722	4	0.214402	9411611	-0.023053
319857329	38879.000000	2055	2190.784835	31793	1	0.180876	31926	3	0.004327	9397806	-0.014513
319862374	38551.000000	2013	2184.432314	31918	3	0.226140	32083	7	0.002753	9383839	-0.019323
319852373	39050.000000	2111	2275.578253	31951	2	0.023091	32042	3	0.073450	9369914	-0.010603
319872545	40289.000000	2051	2221.237252	31964	4	0.265246	32299	4	0.012922	9355990	-0.005724
319839839	39337.000000	2080	2193.937935	32082	2	0.159851	31909	1	0.033438	9342238	-0.004379
319846548	39817.000000	2041	2199.044823	32051	1	0.325077	31895	4	0.157096	9328377	-0.003403
319875883	39369.000000	2070	2145.735354	32280	3	0.101621	32022	6	0.201786	9314530	-0.011603
319849914	38243.000000	2023	2127.651846	31839	3	0.008987	31820	8	0.216757	9300783	-0.009777
319855108	39083.000000	2041	2172.239527	31980	12	0.115789	32195	4	0.526884	9287047	-0.008380
319872769	39902.000000	2038	2219.974924	32006	9	0.242733	31759	5	0.240465	9273388	-0.007617
319840327	40263.000000	2073	2150.439333	31960	6	0.017328	32082	4	0.420162	9259910	-0.004686
319857956	39441.000000	1990	2152.413587	32206	7	0.286910	32001	5	0.069682	9246454	-0.004101
319867759	38371.000000	1961	2137.568112	31892	4	0.085334	32068	5	0.687479	9232791	-0.004062
319862402	38897.000000	1984	2143.528523	32007	9	0.254647	32073	3	0.185614	9219280	-0.003710
319877838	37916.000000	2006	2160.897287	32124	6	0.474505	31938	1	0.145466	9205802	-0.004555
319875219	38660.000000	1985	2186.727301	31959	5	0.444208	32019	4	0.515109	9192392	-0.003792
319854849	38449.000000	1930	2229.713610	31972	2	0.175392	31792	2	0.019547	9178949	-0.003586
319859567	38227.000000	1989	2250.963929	32008	7	0.145570	31949	4	0.177504	9165244	-0.004266
319857157	38905.000000	1993	2241.007496	32014	3	0.270398	32161	1	0.131603	9151666	-0.004083
319862736	39225.000000	2044	2247.639212	31943	4	0.512266	31813	2	0.726783	9138078	-0.003912
319878533	40338.000000	1985	2242.110232	31981	6	0.085669	31866	3	0.383032	9124874	-0.003101
319885966	40178.000000	2181	2191.491035	31971	4	0.043934	31811	5	0.521922	9111357	-0.003701
319862274	39707.000000	2088	2143.386590	32008	2	0.230151	32118	6	0.058587	9097965	-0.003740
319874384	38723.000000	2028	2044.003738	31809	2	0.341660	31840	8	0.228816	9084459	-0.003803
319871622	37726.000000	1966	2089.260785	32087	6	0.220261	31843	2	0.225762	9070955	-0.003006
319867084	37239.000000	1966	2206.732452	31961	4	0.178895	31744	6	0.495542	9057561	-0.003150
319864290	37878.000000	2017	2276.035609	31954	1	0.075502	31857	3	0.187778	9044224	-0.001610
319848040	40765.000000	2115	2339.258700	32101	4	0.060222	32333	7	0.465770	9030870	-0.001509
319872609	40288.000000	2080	2153.454059	31911	5	0.091885	31879	2	0.064170	9017276	-0.001592
319871272	39509.000000	2090	2007.085915	32046	8	0.475763	31969	3	0.045502	9003998	-0.001489
319857226	37575.000000	2047	2039.158791	31858	1	0.274686	31816	7	0.400378	8990751	-0.001483
319861786	37627.000000	1963	2079.406379	31911	3	0.346449	32055	5	0.014538	8977542	-0.001662
319858090	38107.000000	1979	2198.313882	32089	3	0.211943	32043	6	0.332217	8964245	-0.001570
319868913	38089.000000	2031	2128.789002	32004	2	0.322457	31758	4	0.055284	8951033	-0.002320
319874796	38286.000000	2054	2207.743907	31929	4	0.115906	32083	2	0.414728	8937826	-0.002194
319861996	39422.000000	2074	2226.937378	32006	2	0.261070	31785	3	0.159753	8924561	-0.002275
319851431	40097.000000	2102	2267.504490	31808	2	0.383854	32087	4	0.602031	8911434	-0.002305
319854692	40695.000000	2094	2242.922733	31815	5	0.541552	32095	8	0.449015	8898447	-0.002114
319853491	39894.000000	2062	2054.291862	32114	2	0.396041	32036	4	0.111574	8885391	-0.002798
319868042	37903.000000	1973	2058.158532	31962	3	0.177272	32076	3	0.017355	8872226	-0.002590
319865750	37459.000000	1931	2113.962666	32090	5	0.409293	32059	4	0.195659	8859315	-0.003214
319850932	38253.000000	1938	2173.311309	32051	8	0.687104	32136	7	0.126528	8846098	-0.002608
319878260	38237.000000	2020	2245.196568	32112	4	0.313489	32163	7	0.027757	8832957	-0.002578
319862091	38617.000000	1953	2210.309155	31881	1	0.059612	31896	2	0.426631	8819795	-0.002545
319860744	39399.000000	2001	2243.357985	31873	1	0.270997	32156	10	0.476465	8806712	-0.002035
319881124	38800.000000	2031	2204.963439	31986	3	0.118481	32072	6	0.250569	8793723	-0.002034
319843635	38903.000000	2096	2218.713665	31882	4	0.637473	32150	3	0.090276	8780621	-0.001996
319854670	39315.000000	2116	2214.580949	32141	4	0.313314	31985	3	0.043719	8767688	-0.002146
319853131	39380.000000	1953	2206.824853	31954	9	0.334048	32121	5	0.327021	8754767	-0.002295
319846390	38986.000000	2028	2172.526322	32104	3	0.271595	32037	2	0.353262	8741892	-0.001987
319855547	38768.000000	1921	2142.270385	31971	6	0.234888	32070	4	0.247052	8729060	-0.001166
319864710	38246.000000	1970	2126.917591	31929	4	0.312560	32104	3	0.117890	8716298	-0.001062
319875701	38774.000000	2001	2176.397209	31933	3	0.286639	31912	0	0.577322	8703298	-0.000633
319849534	38579.000000	2014	2161.814909	32052	3	0.233661	32246	5	0.654894	8690621	-0.001410
319846665	38694.000000	2063	2202.889260	31989	3	0.193540	32183	3	0.616159	8677647	-0.001560
319866312	38849.000000	2058	2271.127077	31907	3	0.039304	32078	5	0.076024	8664821	-0.001668
npatches	nstrain	runtime	dt	init_x	init_y	init_y_blood	init_z	init_S	beta0	beta1	beta2	beta3	mean_beta	B	d	delta	delta_blood	b[0]	mut	m	CTL	c	g	epsilon	k	het	lambda	rho	omega	x_max	patch.dyna	DELTA	A	VA
10000	1	100.000000	0.000100	21900	9499	5000000	0.001000	10000000	5.413189	6.525691	5.882253	3.895967	5	8000000000.000000	0.010000	1.000000	1.000000	800000	0.000050	0.048000	1	0.001000	1.000000	25.000000	19.000000	0.500000	0.001000	0.001000	0.010000	31987	0	10.000000	7.000000	1.000000
sus	inf	inf_blood	z	x[0]	y[0][0]	z[0]	x[1]	y[1][0]	z[1]	S[0]	synchrony
219000000	94990000.000000	5000000	10.000000	21900	9499	0.001000	21900	9499	0.001000	10000000	0.000000
319857335	22928.000000	1163	140.126313	32009	3	0.001289	32023	8	0.065213	10013187	0.000000
319864630	22201.000000	1176	4340.930706	31834	3	0.101274	32217	2	0.539097	9998469	0.000000
319849278	76936.000000	3795	3798.348769	32022	12	0.230916	31809	8	0.844958	9983700	0.000000
319841225	66295.000000	3404	1602.201937	32138	12	0.046204	31906	9	0.060231	9969016	0.000000
319879306	42848.000000	2342	1107.630287	31843	8	0.132293	31855	3	0.345775	9954560	0.000000
319882846	32050.000000	1635	1340.339442	32131	2	0.011254	32066	3	0.113211	9939728	0.000000
319870411	31086.000000	1605	2020.586694	31860	4	0.209641	31931	4	0.330992	9925159	0.000000
319882830	35722.000000	1895	2508.646588	31896	1	0.144661	31907	5	0.068851	9910510	0.000000
319878152	41319.000000	2172	2525.325011	31979	6	0.073964	31837	12	0.157484	9895731	0.000000
319851756	43809.000000	2172	2224.043506	31995	5	0.332712	31881	0	0.162364	9881064	0.000000
319868846	42613.000000	2245	1934.877682	32088	9	0.064274	32380	5	0.126201	9866519	0.000000
319877348	39039.000000	2025	1820.164720	31726	4	0.039053	32245	6	0.353051	9851848	0.000000
319870445	37056.000000	1947	1912.406205	31980	1	0.028014	32182	2	0.035387	9837421	0.000000
319878979	36958.000000	1890	2136.505466	32042	5	0.174568	32002	2	0.417032	9822818	0.000000
319876712	38446.000000	2029	2204.978408	31906	7	0.178173	31978	3	0.166955	9808354	0.000000
319832440	40094.000000	1999	2171.215305	32122	3	0.140689	32256	6	0.503728	9793892	0.000000
319882133	40247.000000	2038	2096.752676	32021	10	0.024642	31987	4	0.390980	9779426	0.000000
319865943	39653.000000	2096	2025.753972	32102	3	0.741292	31797	4	0.359944	9764934	0.000000
319845690	38904.000000	2038	2026.309916	31954	0	0.018613	31810	6	0.064657	9750434	0.000000
319861233	38428.000000	1949	2096.898503	31913	5	0.287800	32011	2	0.277921	9736124	0.000000
319864886	38691.000000	1908	2007.973291	31951	5	0.660888	32133	4	0.500583	9721779	0.000000
319837610	38574.000000	2038	2046.750583	31824	3	0.312901	32197	4	0.011848	9707420	0.000000
319851725	37909.000000	1977	2048.530548	32263	5	0.089010	31984	5	0.009465	9693035	0.000000
319870831	37789.000000	2046	2119.236783	31901	3	0.632741	31949	4	0.378167	9678723	0.000000
319869405	38468.000000	1994	2144.517133	31816	0	0.437196	32118	3	0.532412	9664256	0.000000
319873593	39300.000000	2045	2211.839696	31885	4	0.037269	31892	6	0.638428	9649936	0.000000
319858778	39939.000000	2041	2170.970077	32026	3	0.007915	31765	3	0.413726	9635634	0.000000
319904999	40085.000000	2101	2105.823912	31909	1	0.164974	31912	2	0.004450	9621245	0.000000
319869568	40476.000000	2094	2018.272949	31955	5	0.674536	32016	5	0.012331	9607133	0.000000
319876216	40028.000000	2090	2011.121057	31809	4	0.162666	32071	7	0.008161	9592888	0.000000
319860394	38304.000000	1930	1933.093743	31980	4	0.172044	32042	5	0.272743	9578538	0.000000
319864028	37925.000000	1963	1983.496145	31999	3	0.076242	31962	3	0.094766	9564159	0.000000
319886415	38579.000000	1950	2052.753018	31777	4	0.038230	32107	7	0.158675	9550034	0.000000
319860427	39110.000000	2039	2073.719773	31801	2	0.266899	32259	3	0.108018	9535929	0.000000
319854829	39349.000000	2065	2058.520422	32021	3	0.248359	32056	3	0.006405	9521903	0.000000
319856904	38983.000000	2081	1966.925776	31935	2	0.240898	32052	7	0.020750	9507860	0.000000
319859053	37443.000000	1965	1996.514016	32064	4	0.086004	32048	3	0.290204	9494072	0.000000
319844053	37974.000000	1993	2123.903910	32174	4	0.042524	31971	9	0.190061	9480045	0.000000
319858509	38638.000000	1959	2079.613369	32181	8	0.035327	31894	4	0.248952	9465867	0.000000
319873934	38139.000000	2021	2154.158855	31977	3	0.341821	31804	6	0.210818	9452086	-1.#IND00
319860595	39604.000000	2095	2151.091620	31993	1	0.176063	32152	4	0.234513	9438111	-1.#IND00
319862021	39989.000000	1960	2089.446497	31968	4	0.044101	31791	4	0.218126	9424005	-1.#IND00
[truncated: 160 more rows]
