# Supplementary material for: Large Variations in HIV-1 Viral Load Explained by Shifting-Mosaic Metapopulation Dynamics
Source: PLoS Biol. 2016 Oct 5;14(10):e1002567. doi: 10.1371/journal.pbio.1002567 (PMC5051940; doi:10.1371/journal.pbio.1002567)
Supplement: S1 Data — Each file gives the output from the simulations indicated by the filename: low migration (ms1, db432); high migration (ms1, db1); very high migration (ms10, db1); number of patches (np); reservoir (storage); no reservoir (nostorage); CTL immigration model (CTLimmig); CTL proliferation model (CTLprolif); β¯ (beta1, beta2, …). Within each file, there are 21 simulations for (k = 0,1,..,20), and data is output each day. For measures of synchrony, the final entry should be used. See Methods and S1 Simulation Code for further details. (ZIP) [file pbio.1002567.s002.zip › S1_Data/ms10_np10000_storage_noPD_CTLprolif_db1_beta6.tsv]

npatches	nstrain	runtime	dt	init_x	init_y	init_y_blood	init_z	init_S	beta0	beta1	beta2	beta3	mean_beta	B	d	delta	delta_blood	b[0]	mut	m	CTL	c	g	epsilon	k	het	lambda	rho	omega	x_max	patch.dyna	DELTA	A	VA
10000	1	100.000000	0.000100	21900	9499	5000000	0.001000	10000000	7.387120	8.062711	8.635146	7.708194	6	8000000000.000000	0.010000	1.000000	1.000000	800000	0.000050	0.048000	1	0.001000	1.000000	25.000000	0.000000	0.500000	0.001000	0.001000	0.010000	31987	0	10.000000	7.000000	1.000000
sus	inf	inf_blood	z	x[0]	y[0][0]	z[0]	x[1]	y[1][0]	z[1]	S[0]	synchrony
219000000	94990000.000000	5000000	10.000000	21900	9499	0.001000	21900	9499	0.001000	10000000	0.000000
144864643	1741739994.000000	90240848	10000.000000	12296	176376	1.000000	11686	177024	1.000000	12465401	0.000000
85757242	3918668821.000000	203489734	10000.000000	6842	393377	1.000000	6459	393383	1.000000	17795069	0.000000
70094081	5122624341.000000	266172302	10000.000000	5590	513571	1.000000	5193	514263	1.000000	23863716	0.000000
64537610	5692363736.000000	295788608	10000.000000	5136	570785	1.000000	4793	571172	1.000000	30157143	0.000000
62299420	5950674302.000000	309267132	10000.000000	4895	596307	1.000000	4542	596957	1.000000	36530419	0.000000
61356111	6065856031.000000	315290055	10000.000000	4732	609756	1.000000	4471	607267	1.000000	42929165	0.000000
60934635	6117013965.000000	317956345	10000.000000	4737	612911	1.000000	4383	612037	1.000000	49333953	0.000000
60747016	6139721372.000000	319096048	10000.000000	4738	616045	1.000000	4540	616023	1.000000	55734306	0.000000
60673668	6149712515.000000	319612625	10000.000000	4794	615622	1.000000	4452	616602	1.000000	62130252	0.000000
60644700	6154047078.000000	319843559	10000.000000	4815	618203	1.000000	4401	618249	1.000000	68515085	0.000000
60634844	6155965648.000000	319966185	10000.000000	4702	615926	1.000000	4449	616589	1.000000	74892358	0.000000
60624225	6156865263.000000	320011594	10000.000000	4833	616738	1.000000	4426	617466	1.000000	81262790	0.000000
60613081	6157200191.000000	320045360	10000.000000	4795	617184	1.000000	4522	616513	1.000000	87621229	0.000000
60614810	6157470757.000000	319987849	10000.000000	4833	618453	1.000000	4443	617269	1.000000	93966154	0.000000
60614286	6157430380.000000	320037289	10000.000000	4840	616745	1.000000	4410	616824	1.000000	100308394	0.000000
60606872	6157512060.000000	320022852	10000.000000	4794	616807	1.000000	4457	617763	1.000000	106634948	0.000000
60604041	6157577454.000000	320036700	10000.000000	4759	617163	1.000000	4437	617624	1.000000	112952706	0.000000
60622035	6157621067.000000	320033942	10000.000000	4767	617769	1.000000	4406	617597	1.000000	119263926	0.000000
60606873	6157590680.000000	320026174	10000.000000	4814	617303	1.000000	4493	617553	1.000000	125567165	0.000000
60613840	6157565283.000000	320065850	10000.000000	4704	618812	1.000000	4394	618681	1.000000	131859829	0.000000
60616696	6157485275.000000	320050942	10000.000000	4771	617351	1.000000	4452	618029	1.000000	138144956	0.000000
60605793	6157564544.000000	320015285	10000.000000	4828	616471	1.000000	4474	618204	1.000000	144416518	0.000000
60617171	6157523370.000000	320030474	10000.000000	4710	618717	1.000000	4425	616936	1.000000	150685489	0.000000
60609861	6157528717.000000	320070834	10000.000000	4794	616850	1.000000	4346	618543	1.000000	156937686	0.000000
60610186	6157597640.000000	320038518	10000.000000	4756	617353	1.000000	4425	617012	1.000000	163180981	0.000000
60604492	6157436092.000000	320089944	10000.000000	4863	617698	1.000000	4467	616280	1.000000	169415567	0.000000
60615168	6157579226.000000	320048707	10000.000000	4811	617058	1.000000	4489	616601	1.000000	175644707	0.000000
60615851	6157552917.000000	320036371	10000.000000	4764	616741	1.000000	4434	616069	1.000000	181864408	0.000000
60609338	6157572985.000000	320030455	10000.000000	4818	615962	1.000000	4485	617438	1.000000	188074636	0.000000
60616939	6157503134.000000	319999508	10000.000000	4696	616631	1.000000	4445	616616	1.000000	194268628	0.000000
60619024	6157499792.000000	320043262	10000.000000	4683	617682	1.000000	4446	617720	1.000000	200457304	0.000000
60613434	6157452827.000000	320013551	10000.000000	4819	616644	1.000000	4508	617709	1.000000	206636724	0.000000
60613166	6157617516.000000	320029612	10000.000000	4911	617046	1.000000	4423	617508	1.000000	212810984	0.000000
60610102	6157655995.000000	320014882	10000.000000	4764	617699	1.000000	4417	617685	1.000000	218967965	0.000000
60605601	6157647962.000000	320031623	10000.000000	4842	616453	1.000000	4488	617601	1.000000	225121920	0.000000
60616336	6157509967.000000	320030290	10000.000000	4810	614985	1.000000	4483	617976	1.000000	231262562	0.000000
60618843	6157632015.000000	320065135	10000.000000	4741	617150	1.000000	4383	617993	1.000000	237394661	0.000000
60616139	6157669977.000000	320055385	10000.000000	4797	618066	1.000000	4387	616727	1.000000	243517118	0.000000
60613970	6157674584.000000	320040369	10000.000000	4796	616412	1.000000	4431	617983	1.000000	249634064	0.000000
60617462	6157484601.000000	320031430	10000.000000	4811	618391	1.000000	4340	616663	1.000000	255740728	-1.#IND00
60608456	6157563520.000000	320021263	10000.000000	4798	617585	1.000000	4444	616806	1.000000	261840827	-0.000000
60612703	6157628927.000000	320020557	10000.000000	4874	617637	1.000000	4427	617573	1.000000	267926566	0.006022
60615101	6157463388.000000	320025671	10000.000000	4801	616773	1.000000	4382	617591	1.000000	273996764	0.006365
60620499	6157488248.000000	320037526	10000.000000	4758	616185	1.000000	4478	617229	1.000000	280066557	0.005295
60609739	6157448912.000000	320036660	10000.000000	4812	616697	1.000000	4376	616782	1.000000	286125959	0.004583
60614793	6157436643.000000	320046170	10000.000000	4690	616764	1.000000	4431	617340	1.000000	292172562	0.001694
60624762	6157397235.000000	320046768	10000.000000	4742	616951	1.000000	4457	615794	1.000000	298214923	0.001765
60616495	6157551695.000000	320021547	10000.000000	4724	617062	1.000000	4435	615973	1.000000	304247397	-0.000532
60609062	6157591680.000000	320019719	10000.000000	4767	617090	1.000000	4510	616864	1.000000	310268107	-0.001543
60622040	6157596495.000000	320025020	10000.000000	4749	617141	1.000000	4422	615533	1.000000	316280142	-0.001451
60617014	6157569849.000000	320024054	10000.000000	4676	618627	1.000000	4476	617282	1.000000	322285722	0.000651
60615041	6157520913.000000	320050616	10000.000000	4659	618874	1.000000	4425	618546	1.000000	328280335	-0.000583
60621422	6157548634.000000	320028737	10000.000000	4794	617247	1.000000	4420	617889	1.000000	334267679	-0.000124
60617559	6157518600.000000	320007208	10000.000000	4897	617449	1.000000	4482	617953	1.000000	340242916	0.000131
60622786	6157490158.000000	320054377	10000.000000	4828	616311	1.000000	4408	618830	1.000000	346214412	-0.001296
60610518	6157486313.000000	320022426	10000.000000	4792	616783	1.000000	4489	617162	1.000000	352177877	-0.001915
60617990	6157474613.000000	320021203	10000.000000	4777	617509	1.000000	4483	617625	1.000000	358130559	-0.000975
60626281	6157505567.000000	320010412	10000.000000	4774	617240	1.000000	4501	618004	1.000000	364071319	-0.000726
60622108	6157443368.000000	320049745	10000.000000	4854	617790	1.000000	4442	616910	1.000000	370002347	-0.000622
60613139	6157513201.000000	320035399	10000.000000	4810	616667	1.000000	4468	617730	1.000000	375927353	-0.001686
60607580	6157533996.000000	320059161	10000.000000	4743	616923	1.000000	4444	617259	1.000000	381846496	-0.003762
60618628	6157427168.000000	320019017	10000.000000	4798	619177	1.000000	4497	618873	1.000000	387749827	-0.003576
60621674	6157508402.000000	320001882	10000.000000	4762	616687	1.000000	4444	617365	1.000000	393647125	-0.004207
60608340	6157659959.000000	320033598	10000.000000	4779	617263	1.000000	4369	618401	1.000000	399534285	-0.004818
60607168	6157582619.000000	320028432	10000.000000	4762	616438	1.000000	4472	617771	1.000000	405418078	-0.004737
60613985	6157594619.000000	320042336	10000.000000	4765	616570	1.000000	4506	617700	1.000000	411285610	-0.005553
60621257	6157571266.000000	319992661	10000.000000	4758	616143	1.000000	4546	617091	1.000000	417144766	-0.005165
60609757	6157553996.000000	320007925	10000.000000	4740	618121	1.000000	4485	616986	1.000000	423000136	-0.004580
60632742	6157521610.000000	320032336	10000.000000	4747	617432	1.000000	4418	617823	1.000000	428846313	-0.004567
60608244	6157569559.000000	320016983	10000.000000	4790	615911	1.000000	4409	617188	1.000000	434681828	-0.004236
60608932	6157543451.000000	320072330	10000.000000	4792	615451	1.000000	4329	617444	1.000000	440509213	-0.004701
60614112	6157559246.000000	320037020	10000.000000	4795	616467	1.000000	4438	617042	1.000000	446328691	-0.005704
60610400	6157560311.000000	320035282	10000.000000	4833	618473	1.000000	4491	617483	1.000000	452137147	-0.005889
60614329	6157501360.000000	320049034	10000.000000	4800	616421	1.000000	4406	617351	1.000000	457940798	-0.006877
60619907	6157398327.000000	320030604	10000.000000	4810	617172	1.000000	4414	615913	1.000000	463737295	-0.006928
60610171	6157547670.000000	320069371	10000.000000	4831	616118	1.000000	4472	616801	1.000000	469519306	-0.006723
60615500	6157600078.000000	320012359	10000.000000	4766	616582	1.000000	4408	616988	1.000000	475295169	-0.006537
60613817	6157556483.000000	320036782	10000.000000	4802	617725	1.000000	4373	616763	1.000000	481059947	-0.006719
60606797	6157573312.000000	320027781	10000.000000	4694	616788	1.000000	4453	618040	1.000000	486812905	-0.006470
60621789	6157525530.000000	320020822	10000.000000	4831	616886	1.000000	4400	617151	1.000000	492559115	-0.005985
60603729	6157512258.000000	320034214	10000.000000	4824	617163	1.000000	4418	617681	1.000000	498298157	-0.005406
60615675	6157652759.000000	320044822	10000.000000	4762	616554	1.000000	4439	617336	1.000000	504031818	-0.005718
60618403	6157677740.000000	320029225	10000.000000	4690	616497	1.000000	4432	615550	1.000000	509754127	-0.006374
60613142	6157614980.000000	320053775	10000.000000	4810	617523	1.000000	4449	616436	1.000000	515473689	-0.006565
60628093	6157468628.000000	320030934	10000.000000	4731	618026	1.000000	4378	618128	1.000000	521184777	-0.005396
60613956	6157490919.000000	320026597	10000.000000	4828	616696	1.000000	4468	616807	1.000000	526881852	-0.004258
60615139	6157472120.000000	320011441	10000.000000	4849	618604	1.000000	4473	616382	1.000000	532565302	-0.004047
60617676	6157482062.000000	320058142	10000.000000	4829	618484	1.000000	4530	616608	1.000000	538247704	-0.003275
60608601	6157495383.000000	320055840	10000.000000	4754	619051	1.000000	4430	617134	1.000000	543915837	-0.003652
60606198	6157489558.000000	320028014	10000.000000	4819	617109	1.000000	4519	615971	1.000000	549579998	-0.003565
60621063	6157468624.000000	319991777	10000.000000	4806	617927	1.000000	4455	617494	1.000000	555235105	-0.003749
60612756	6157559652.000000	320034276	10000.000000	4807	616359	1.000000	4528	615545	1.000000	560885971	-0.003786
60617157	6157498330.000000	320035844	10000.000000	4841	617979	1.000000	4440	616193	1.000000	566525642	-0.004149
60616373	6157448601.000000	320010244	10000.000000	4825	617834	1.000000	4469	616708	1.000000	572154241	-0.004878
60612824	6157484581.000000	319993680	10000.000000	4685	617287	1.000000	4371	615328	1.000000	577776810	-0.004708
60621287	6157487527.000000	320053784	10000.000000	4828	617135	1.000000	4392	617170	1.000000	583389538	-0.004078
60614759	6157495584.000000	320083309	10000.000000	4679	617276	1.000000	4450	616360	1.000000	588996743	-0.004114
60613682	6157518786.000000	320034261	10000.000000	4767	616971	1.000000	4426	615339	1.000000	594597180	-0.004311
60608226	6157577907.000000	320044284	10000.000000	4734	618170	1.000000	4358	618279	1.000000	600185668	-0.004942
npatches	nstrain	runtime	dt	init_x	init_y	init_y_blood	init_z	init_S	beta0	beta1	beta2	beta3	mean_beta	B	d	delta	delta_blood	b[0]	mut	m	CTL	c	g	epsilon	k	het	lambda	rho	omega	x_max	patch.dyna	DELTA	A	VA
10000	1	100.000000	0.000100	21900	9499	5000000	0.001000	10000000	4.625534	8.284681	7.443199	7.580489	6	8000000000.000000	0.010000	1.000000	1.000000	800000	0.000050	0.048000	1	0.001000	1.000000	25.000000	1.000000	0.500000	0.001000	0.001000	0.010000	31987	0	10.000000	7.000000	1.000000
sus	inf	inf_blood	z	x[0]	y[0][0]	z[0]	x[1]	y[1][0]	z[1]	S[0]	synchrony
219000000	94990000.000000	5000000	10.000000	21900	9499	0.001000	21900	9499	0.001000	10000000	0.000000
187692032	1006187402.000000	52168459	10000.000000	20897	98811	1.000000	15641	103303	1.000000	11880955	0.000000
133999178	1966618380.000000	102148413	10000.000000	15138	195084	1.000000	10525	199176	1.000000	16047248	0.000000
121132265	2326367333.000000	120886007	10000.000000	13748	231568	1.000000	9331	235050	1.000000	20876644	0.000000
117778788	2433994360.000000	126488749	10000.000000	13329	241993	1.000000	9021	246629	1.000000	25865999	0.000000
116840458	2464582559.000000	128094752	10000.000000	13151	245612	1.000000	8870	248973	1.000000	30893052	0.000000
116595128	2473033464.000000	128555120	10000.000000	13124	245133	1.000000	9056	248937	1.000000	35924559	0.000000
116529589	2475459140.000000	128658409	10000.000000	13297	246923	1.000000	8754	249674	1.000000	40948729	0.000000
116505330	2476080083.000000	128709785	10000.000000	13231	245862	1.000000	8860	249910	1.000000	45967610	0.000000
116493440	2476269543.000000	128711986	10000.000000	13283	245884	1.000000	8902	249550	1.000000	50980852	0.000000
116489398	2476371102.000000	128722262	10000.000000	13219	246775	1.000000	8904	250319	1.000000	55991151	0.000000
116499713	2476343223.000000	128705590	10000.000000	13201	245089	1.000000	8869	249947	1.000000	60991593	0.000000
116486704	2476431328.000000	128717291	10000.000000	13252	245962	1.000000	8992	250098	1.000000	65983276	0.000000
116490583	2476410469.000000	128722483	10000.000000	13137	245846	1.000000	9127	251247	1.000000	70967553	0.000000
116498434	2476309743.000000	128709477	10000.000000	13365	245230	1.000000	8805	250926	1.000000	75945322	0.000000
116482736	2476394526.000000	128730612	10000.000000	13147	246410	1.000000	8886	249990	1.000000	80915651	0.000000
116497793	2476395995.000000	128717641	10000.000000	13259	246682	1.000000	8839	249579	1.000000	85875252	0.000000
116504677	2476395385.000000	128719380	10000.000000	13280	245988	1.000000	9075	249391	1.000000	90826586	0.000000
116485114	2476384975.000000	128709887	10000.000000	13298	246592	1.000000	8928	249348	1.000000	95773906	0.000000
116487979	2476421704.000000	128704490	10000.000000	13227	246300	1.000000	8915	250994	1.000000	100713268	0.000000
116490956	2476388530.000000	128717932	10000.000000	13376	245531	1.000000	8986	250469	1.000000	105640049	0.000000
116495904	2476292777.000000	128701786	10000.000000	13201	245776	1.000000	8940	250292	1.000000	110560859	0.000000
116485675	2476334987.000000	128720796	10000.000000	13067	246786	1.000000	8836	251149	1.000000	115483431	0.000000
116482652	2476365757.000000	128700078	10000.000000	13144	245597	1.000000	8946	250472	1.000000	120391520	0.000000
116485641	2476401981.000000	128714252	10000.000000	13193	245492	1.000000	8882	249475	1.000000	125294630	0.000000
116494342	2476373606.000000	128730522	10000.000000	13241	246211	1.000000	8914	250123	1.000000	130191824	0.000000
116501483	2476406352.000000	128708253	10000.000000	13184	246565	1.000000	8977	250108	1.000000	135079699	0.000000
116485318	2476431942.000000	128690243	10000.000000	13130	245545	1.000000	8856	250312	1.000000	139959960	0.000000
116500775	2476310360.000000	128715756	10000.000000	13235	246601	1.000000	8993	250090	1.000000	144833369	0.000000
116492977	2476348142.000000	128719007	10000.000000	13202	246296	1.000000	8969	250905	1.000000	149702852	0.000000
116498038	2476364449.000000	128697809	10000.000000	13145	246476	1.000000	8886	250250	1.000000	154564950	0.000000
116497035	2476329147.000000	128703176	10000.000000	13150	245740	1.000000	8905	249845	1.000000	159414765	0.000000
116500812	2476359775.000000	128746190	10000.000000	13134	246497	1.000000	8813	249834	1.000000	164261583	0.000000
116495023	2476372576.000000	128710503	10000.000000	13071	245907	1.000000	8868	250275	1.000000	169097519	0.000000
116490263	2476363908.000000	128727778	10000.000000	13175	246463	1.000000	8861	250740	1.000000	173925721	0.000000
116483281	2476496217.000000	128704959	10000.000000	13250	247078	1.000000	8946	250039	1.000000	178745611	0.000000
116498063	2476422620.000000	128733669	10000.000000	13208	246402	1.000000	8941	249167	1.000000	183559146	0.000000
116494626	2476365146.000000	128715421	10000.000000	13324	244267	1.000000	8943	250162	1.000000	188362171	0.000000
116497007	2476380042.000000	128697190	10000.000000	13163	246412	1.000000	9020	251158	1.000000	193164906	0.000000
116482727	2476394738.000000	128724952	10000.000000	13215	245227	1.000000	8954	250017	1.000000	197960234	0.000000
116487342	2476413760.000000	128734639	10000.000000	13188	245802	1.000000	8981	249696	1.000000	202747141	-1.#IND00
116489447	2476411565.000000	128706824	10000.000000	13090	246268	1.000000	8897	249462	1.000000	207525455	0.016000
116491150	2476297782.000000	128709587	10000.000000	13161	245643	1.000000	8776	249654	1.000000	212297011	0.007551
116489924	2476352823.000000	128722065	10000.000000	13149	245831	1.000000	8945	250678	1.000000	217059732	0.009322
116490112	2476362749.000000	128713649	10000.000000	13230	247447	1.000000	8968	250160	1.000000	221819808	0.004946
116497740	2476389394.000000	128722156	10000.000000	13221	245355	1.000000	8990	250687	1.000000	226569509	0.002166
116494207	2476352810.000000	128700076	10000.000000	13259	246359	1.000000	8977	250191	1.000000	231315164	0.001093
116485953	2476352010.000000	128701482	10000.000000	13315	245900	1.000000	8925	249644	1.000000	236052717	-0.004642
116484032	2476427015.000000	128720483	10000.000000	13266	246620	1.000000	8844	250477	1.000000	240782501	-0.003985
116489265	2476419638.000000	128725303	10000.000000	13239	245974	1.000000	8980	250311	1.000000	245506111	-0.003164
116500599	2476486623.000000	128693076	10000.000000	13159	245522	1.000000	8919	248847	1.000000	250224160	-0.002012
116502040	2476356674.000000	128700433	10000.000000	13257	246197	1.000000	8951	249715	1.000000	254931081	-0.002461
116493211	2476348962.000000	128716726	10000.000000	13175	246574	1.000000	8917	250406	1.000000	259631479	-0.002229
116489359	2476385263.000000	128714613	10000.000000	13301	245318	1.000000	8793	249885	1.000000	264326671	-0.002192
116496435	2476396112.000000	128718040	10000.000000	13216	246611	1.000000	8923	250680	1.000000	269014925	-0.001417
116487389	2476436932.000000	128718155	10000.000000	13272	246059	1.000000	8913	249551	1.000000	273695487	-0.000920
116497934	2476448786.000000	128711068	10000.000000	13387	245743	1.000000	8854	250257	1.000000	278367443	-0.000802
116498172	2476345486.000000	128715717	10000.000000	13233	245912	1.000000	8954	249411	1.000000	283030263	-0.000061
116502242	2476391542.000000	128709209	10000.000000	13185	246117	1.000000	8942	250635	1.000000	287691326	0.002370
116502695	2476358015.000000	128709223	10000.000000	13079	245935	1.000000	8877	250344	1.000000	292342285	0.004537
116492154	2476343418.000000	128698774	10000.000000	13242	245721	1.000000	8952	250059	1.000000	296987024	0.005103
116482434	2476384787.000000	128726366	10000.000000	13134	245739	1.000000	8859	250324	1.000000	301626686	0.003955
116503052	2476296478.000000	128708462	10000.000000	13091	245847	1.000000	8936	250149	1.000000	306258720	0.003258
116502968	2476285766.000000	128717754	10000.000000	13339	246553	1.000000	8863	251001	1.000000	310883224	0.002889
116487175	2476373291.000000	128729363	10000.000000	13195	245913	1.000000	8911	250433	1.000000	315502755	0.003058
116496361	2476387923.000000	128698254	10000.000000	13334	245824	1.000000	8916	250031	1.000000	320112227	0.002955
116479883	2476370353.000000	128712433	10000.000000	13193	246759	1.000000	8828	250747	1.000000	324712631	0.002376
116496926	2476314827.000000	128707776	10000.000000	13119	247008	1.000000	8962	250121	1.000000	329309562	0.002535
116494648	2476298666.000000	128706282	10000.000000	13165	246628	1.000000	8861	250063	1.000000	333901319	0.002320
116488261	2476277684.000000	128708187	10000.000000	13362	245472	1.000000	8922	250726	1.000000	338485256	0.002220
116497330	2476389595.000000	128714760	10000.000000	13280	245930	1.000000	8865	250632	1.000000	343061530	0.002016
116493539	2476388629.000000	128697691	10000.000000	13306	246729	1.000000	8779	249724	1.000000	347628513	0.000742
116484427	2476360848.000000	128707916	10000.000000	13183	245471	1.000000	8984	249366	1.000000	352188614	0.001398
116491576	2476300126.000000	128715102	10000.000000	13114	246862	1.000000	8931	250621	1.000000	356743625	0.001457
116492475	2476394437.000000	128708682	10000.000000	13170	246730	1.000000	8896	249072	1.000000	361290603	0.001430
116483980	2476389597.000000	128690111	10000.000000	13181	246965	1.000000	8875	250435	1.000000	365834443	0.001889
116499095	2476350197.000000	128723434	10000.000000	13294	245768	1.000000	8884	250651	1.000000	370370349	0.002333
116499856	2476294381.000000	128716478	10000.000000	13170	245945	1.000000	8772	250169	1.000000	374899435	0.002408
116505388	2476280888.000000	128720862	10000.000000	13209	246394	1.000000	8927	249409	1.000000	379421478	0.002292
116495690	2476379653.000000	128706285	10000.000000	13209	246068	1.000000	9088	250706	1.000000	383937975	0.002154
116501606	2476359858.000000	128715149	10000.000000	13208	246346	1.000000	8741	250816	1.000000	388448158	0.002408
116496417	2476347140.000000	128705964	10000.000000	13240	246003	1.000000	8948	249795	1.000000	392951857	0.003305
116498354	2476335854.000000	128696747	10000.000000	13128	246817	1.000000	8875	249766	1.000000	397445685	0.003849
116493746	2476436778.000000	128709874	10000.000000	13173	247125	1.000000	8918	250237	1.000000	401928616	0.003587
116492648	2476381525.000000	128715719	10000.000000	13202	246466	1.000000	8927	250709	1.000000	406406257	0.003872
116486761	2476361128.000000	128700711	10000.000000	13180	245537	1.000000	9067	249345	1.000000	410877759	0.003683
116498789	2476423649.000000	128689214	10000.000000	13079	245564	1.000000	8929	249794	1.000000	415341972	0.003345
116495547	2476398167.000000	128702579	10000.000000	13135	245697	1.000000	8939	250354	1.000000	419800249	0.003258
116494214	2476370675.000000	128679555	10000.000000	13181	245474	1.000000	8940	251068	1.000000	424252499	0.003222
116477722	2476416128.000000	128721455	10000.000000	13141	245989	1.000000	8906	249322	1.000000	428700288	0.002918
116477943	2476368640.000000	128715933	10000.000000	13184	246513	1.000000	8941	250337	1.000000	433142017	0.002532
116479874	2476413086.000000	128717556	10000.000000	13170	246253	1.000000	8807	250960	1.000000	437575041	0.002634
116496638	2476300195.000000	128736773	10000.000000	12987	245784	1.000000	8900	249146	1.000000	442002460	0.003952
116501403	2476372898.000000	128699150	10000.000000	13196	245664	1.000000	8923	250191	1.000000	446421647	0.003750
116489650	2476372417.000000	128694003	10000.000000	13250	246316	1.000000	9006	250685	1.000000	450830329	0.003736
116487031	2476398616.000000	128710034	10000.000000	13175	246551	1.000000	8837	250240	1.000000	455238029	0.004445
116479578	2476422117.000000	128724940	10000.000000	13097	246301	1.000000	8870	250146	1.000000	459640469	0.003867
116488290	2476448334.000000	128711100	10000.000000	13262	245332	1.000000	8848	249756	1.000000	464034638	0.003788
116478638	2476436364.000000	128711759	10000.000000	13167	246748	1.000000	8930	250456	1.000000	468418875	0.003461
116497328	2476392381.000000	128705295	10000.000000	13169	245600	1.000000	8800	251707	1.000000	472795801	0.003275
npatches	nstrain	runtime	dt	init_x	init_y	init_y_blood	init_z	init_S	beta0	beta1	beta2	beta3	mean_beta	B	d	delta	delta_blood	b[0]	mut	m	CTL	c	g	epsilon	k	het	lambda	rho	omega	x_max	patch.dyna	DELTA	A	VA
10000	1	100.000000	0.000100	21900	9499	5000000	0.001000	10000000	8.694013	5.918760	3.531581	6.803706	6	8000000000.000000	0.010000	1.000000	1.000000	800000	0.000050	0.048000	1	0.001000	1.000000	25.000000	2.000000	0.500000	0.001000	0.001000	0.010000	31987	0	10.000000	7.000000	1.000000
sus	inf	inf_blood	z	x[0]	y[0][0]	z[0]	x[1]	y[1][0]	z[1]	S[0]	synchrony
219000000	94990000.000000	5000000	10.000000	21900	9499	0.001000	21900	9499	0.001000	10000000	0.000000
228655979	561725504.000000	29128933	10000.000000	19727	58900	1.000000	22928	56263	1.000000	11363748	0.000000
185093833	1015658681.000000	52762318	10000.000000	15085	104584	1.000000	18378	101870	1.000000	14321493	0.000000
173671002	1172581300.000000	60940327	10000.000000	13905	119823	1.000000	17098	117508	1.000000	17858399	0.000000
170940244	1213237155.000000	63064944	10000.000000	13667	124125	1.000000	17019	120960	1.000000	21530677	0.000000
170300856	1223103289.000000	63587948	10000.000000	13477	125615	1.000000	16815	122479	1.000000	25229095	0.000000
170151647	1225415126.000000	63690597	10000.000000	13483	125734	1.000000	16904	122516	1.000000	28936037	0.000000
170114661	1225914395.000000	63711884	10000.000000	13524	126247	1.000000	16916	122910	1.000000	32632375	0.000000
170088133	1226052088.000000	63727964	10000.000000	13412	125705	1.000000	16761	122470	1.000000	36328086	0.000000
170099786	1226012860.000000	63728134	10000.000000	13527	125713	1.000000	16701	123046	1.000000	40017444	0.000000
170099212	1226058401.000000	63719466	10000.000000	13503	125892	1.000000	16694	123274	1.000000	43701683	0.000000
170105390	1226018210.000000	63726688	10000.000000	13499	126029	1.000000	16846	122700	1.000000	47376844	0.000000
170112600	1226043585.000000	63733326	10000.000000	13599	125594	1.000000	16781	122990	1.000000	51048860	0.000000
170092126	1226154342.000000	63739263	10000.000000	13449	126178	1.000000	16745	122418	1.000000	54717018	0.000000
170084916	1226096055.000000	63724483	10000.000000	13522	125527	1.000000	16885	123021	1.000000	58375209	0.000000
170098092	1226141672.000000	63729787	10000.000000	13479	125445	1.000000	16739	122823	1.000000	62031010	0.000000
170097646	1226077744.000000	63725422	10000.000000	13500	125677	1.000000	16725	122551	1.000000	65677519	0.000000
170097495	1226132000.000000	63723621	10000.000000	13461	125770	1.000000	16817	122429	1.000000	69320933	0.000000
170095620	1226154919.000000	63740340	10000.000000	13454	125882	1.000000	16819	123052	1.000000	72958443	0.000000
170109208	1226022184.000000	63729147	10000.000000	13456	125077	1.000000	16855	122440	1.000000	76592523	0.000000
170100920	1226121654.000000	63725524	10000.000000	13480	125573	1.000000	16747	122876	1.000000	80221410	0.000000
170094419	1226089224.000000	63725683	10000.000000	13484	125919	1.000000	16596	121961	1.000000	83841708	0.000000
170128777	1225967639.000000	63731382	10000.000000	13655	125188	1.000000	16678	122965	1.000000	87456190	0.000000
170107659	1226046393.000000	63717109	10000.000000	13439	126110	1.000000	16770	122608	1.000000	91066700	0.000000
170097591	1226151197.000000	63724731	10000.000000	13509	125593	1.000000	16612	122793	1.000000	94672691	0.000000
170095361	1226105520.000000	63717032	10000.000000	13415	125532	1.000000	16688	122712	1.000000	98271647	0.000000
170098173	1225999569.000000	63727960	10000.000000	13470	125483	1.000000	16859	122844	1.000000	101865892	0.000000
170106565	1226101260.000000	63728228	10000.000000	13500	125594	1.000000	16724	123044	1.000000	105456051	0.000000
170103112	1226093692.000000	63725348	10000.000000	13377	125607	1.000000	16692	122550	1.000000	109042968	0.000000
170113652	1226072137.000000	63730727	10000.000000	13511	126157	1.000000	16750	122222	1.000000	112623382	0.000000
170108588	1226061717.000000	63725248	10000.000000	13460	125377	1.000000	16740	123144	1.000000	116197615	0.000000
170106732	1226032862.000000	63726665	10000.000000	13563	125643	1.000000	16807	122120	1.000000	119763022	0.000000
170096411	1226119718.000000	63727561	10000.000000	13505	125814	1.000000	16797	123018	1.000000	123328298	0.000000
170089349	1226113317.000000	63727323	10000.000000	13538	126107	1.000000	16919	122762	1.000000	126883226	0.000000
170123570	1226083741.000000	63720261	10000.000000	13557	125996	1.000000	16711	122000	1.000000	130434534	0.000000
170114797	1226034124.000000	63734223	10000.000000	13545	125265	1.000000	16609	122710	1.000000	133978404	0.000000
170090584	1226169022.000000	63724268	10000.000000	13585	125964	1.000000	16788	122521	1.000000	137520937	0.000000
170086016	1226137573.000000	63723747	10000.000000	13487	125846	1.000000	16893	123231	1.000000	141057751	0.000000
170112945	1226044672.000000	63733846	10000.000000	13627	125294	1.000000	16700	122808	1.000000	144587809	0.000000
170102818	1226176651.000000	63722554	10000.000000	13489	125840	1.000000	16711	123351	1.000000	148112879	0.000000
170098067	1226132852.000000	63743764	10000.000000	13464	126307	1.000000	16673	122711	1.000000	151636147	-1.#IND00
170108881	1226047281.000000	63740864	10000.000000	13458	125340	1.000000	16871	122890	1.000000	155148641	0.000000
170101178	1226052226.000000	63726643	10000.000000	13491	126045	1.000000	16837	122427	1.000000	158656033	-0.005709
170098032	1226067833.000000	63730199	10000.000000	13613	125698	1.000000	16633	122648	1.000000	162162004	-0.015854
170108400	1226036746.000000	63716731	10000.000000	13507	125994	1.000000	16537	123016	1.000000	165663522	-0.012464
170100988	1226009788.000000	63725575	10000.000000	13378	126383	1.000000	16704	123049	1.000000	169162474	-0.010312
170100187	1226037337.000000	63725651	10000.000000	13448	125415	1.000000	16784	122654	1.000000	172653480	-0.007723
170107768	1226058959.000000	63729773	10000.000000	13393	125712	1.000000	16821	122459	1.000000	176134758	-0.004046
170100997	1226042683.000000	63721422	10000.000000	13717	125478	1.000000	16843	123076	1.000000	179615778	-0.002827
170112732	1225913677.000000	63735413	10000.000000	13452	125785	1.000000	16833	122683	1.000000	183088796	0.000543
170106056	1225975255.000000	63714276	10000.000000	13558	125955	1.000000	16884	122483	1.000000	186556236	0.000920
170110264	1226058702.000000	63727037	10000.000000	13396	125704	1.000000	16934	122412	1.000000	190020184	0.001103
170092894	1226070739.000000	63727116	10000.000000	13506	125546	1.000000	16868	122254	1.000000	193476334	-0.000944
170097999	1226100807.000000	63722244	10000.000000	13362	125864	1.000000	16783	123149	1.000000	196923888	-0.003517
170087714	1226136383.000000	63721418	10000.000000	13566	125307	1.000000	16746	122854	1.000000	200373274	-0.003017
170091119	1226122253.000000	63734862	10000.000000	13556	125846	1.000000	16815	122382	1.000000	203816144	-0.002937
170101062	1226060097.000000	63742352	10000.000000	13489	125609	1.000000	16640	122862	1.000000	207254539	-0.002753
170114623	1226089291.000000	63723747	10000.000000	13563	125773	1.000000	16786	122629	1.000000	210689422	-0.002281
170125600	1226040878.000000	63725886	10000.000000	13373	125905	1.000000	16873	123037	1.000000	214116286	-0.000863
170110490	1226106701.000000	63720059	10000.000000	13659	125559	1.000000	16516	123022	1.000000	217536760	-0.000713
170109628	1226141188.000000	63734841	10000.000000	13390	126267	1.000000	16829	122773	1.000000	220957486	0.000553
170123722	1226017609.000000	63724116	10000.000000	13481	125947	1.000000	16749	123570	1.000000	224367445	0.000875
170126279	1226109990.000000	63733241	10000.000000	13454	125657	1.000000	16657	122729	1.000000	227772146	0.000320
170096635	1226089961.000000	63736609	10000.000000	13428	125753	1.000000	16712	122657	1.000000	231172482	-0.000036
170094880	1226006385.000000	63735329	10000.000000	13615	126092	1.000000	16802	122850	1.000000	234570449	-0.000020
170095729	1226091246.000000	63724277	10000.000000	13609	125736	1.000000	16781	122848	1.000000	237963349	-0.000092
170109860	1226062010.000000	63712573	10000.000000	13805	125289	1.000000	16976	122530	1.000000	241348279	-0.000327
170103415	1226102400.000000	63729319	10000.000000	13661	126218	1.000000	16824	122492	1.000000	244726335	-0.000088
170108017	1226067926.000000	63725573	10000.000000	13475	125672	1.000000	16719	122597	1.000000	248104423	0.000017
170107058	1226139526.000000	63734994	10000.000000	13544	125774	1.000000	16589	123333	1.000000	251476285	0.000150
170098590	1226116392.000000	63741685	10000.000000	13493	125931	1.000000	16906	122028	1.000000	254847794	-0.000389
170114506	1226093415.000000	63736782	10000.000000	13583	124814	1.000000	16793	123205	1.000000	258208507	-0.001408
170093539	1226182052.000000	63723327	10000.000000	13489	125844	1.000000	16681	122990	1.000000	261564830	-0.000195
170108608	1226108298.000000	63725348	10000.000000	13476	125985	1.000000	16788	122867	1.000000	264915602	-0.000920
170111883	1226099006.000000	63717814	10000.000000	13526	125729	1.000000	16677	122970	1.000000	268257649	-0.000553
170099524	1226015483.000000	63740627	10000.000000	13503	125717	1.000000	16792	122304	1.000000	271601136	-0.000752
170096308	1226109479.000000	63730768	10000.000000	13577	125744	1.000000	16813	123011	1.000000	274935998	-0.001069
170114382	1226039372.000000	63736870	10000.000000	13536	125695	1.000000	16793	123016	1.000000	278267322	-0.001222
170119276	1226095149.000000	63721121	10000.000000	13652	125451	1.000000	16822	122705	1.000000	281594243	-0.001284
170097566	1226128446.000000	63727759	10000.000000	13467	126323	1.000000	16873	123097	1.000000	284912409	-0.000898
170112251	1226107924.000000	63728821	10000.000000	13460	125940	1.000000	16786	123663	1.000000	288228237	-0.000844
170109131	1226070416.000000	63720340	10000.000000	13756	125068	1.000000	16627	123676	1.000000	291538977	-0.001195
170110150	1226070641.000000	63718175	10000.000000	13486	125345	1.000000	16715	122888	1.000000	294846841	-0.001080
170109758	1225985609.000000	63729744	10000.000000	13380	126018	1.000000	16760	122397	1.000000	298147260	-0.001121
170113101	1226047010.000000	63713858	10000.000000	13616	125174	1.000000	16644	123073	1.000000	301444001	-0.001485
170108022	1226109438.000000	63728182	10000.000000	13512	125120	1.000000	16637	123316	1.000000	304734486	-0.001468
170096798	1226108810.000000	63735660	10000.000000	13475	125943	1.000000	16722	122629	1.000000	308018014	-0.001345
170101878	1226029185.000000	63727923	10000.000000	13584	125710	1.000000	16727	122846	1.000000	311298918	-0.002002
170117228	1226028766.000000	63724659	10000.000000	13542	125851	1.000000	16823	122643	1.000000	314570819	-0.001852
170089082	1226110592.000000	63729161	10000.000000	13525	125925	1.000000	16666	122849	1.000000	317841624	-0.001378
170106479	1226027847.000000	63736031	10000.000000	13548	125861	1.000000	16779	122604	1.000000	321108721	-0.001054
170120179	1226038368.000000	63730944	10000.000000	13666	126039	1.000000	16655	123170	1.000000	324372261	-0.001298
170113082	1226029505.000000	63723315	10000.000000	13369	125713	1.000000	16834	122637	1.000000	327629317	-0.000965
170109783	1226075550.000000	63718085	10000.000000	13497	126422	1.000000	16657	122950	1.000000	330883516	-0.000940
170104613	1226042240.000000	63726196	10000.000000	13630	125640	1.000000	16678	122807	1.000000	334130892	-0.000828
170100357	1226040281.000000	63732250	10000.000000	13540	125225	1.000000	16739	122602	1.000000	337369615	-0.000736
170118890	1226103188.000000	63713801	10000.000000	13559	125959	1.000000	16837	122397	1.000000	340609123	-0.000909
170114507	1226084093.000000	63723254	10000.000000	13691	126095	1.000000	16857	122862	1.000000	343842058	-0.000848
170097785	1226060677.000000	63722588	10000.000000	13648	125715	1.000000	16855	122644	1.000000	347070311	-0.000756
170087695	1226104530.000000	63727174	10000.000000	13467	125877	1.000000	16847	122868	1.000000	350290641	-0.000776
npatches	nstrain	runtime	dt	init_x	init_y	init_y_blood	init_z	init_S	beta0	beta1	beta2	beta3	mean_beta	B	d	delta	delta_blood	b[0]	mut	m	CTL	c	g	epsilon	k	het	lambda	rho	omega	x_max	patch.dyna	DELTA	A	VA
10000	1	100.000000	0.000100	21900	9499	5000000	0.001000	10000000	6.021415	5.094108	6.480507	4.115381	6	8000000000.000000	0.010000	1.000000	1.000000	800000	0.000050	0.048000	1	0.001000	1.000000	25.000000	3.000000	0.500000	0.001000	0.001000	0.010000	31987	0	10.000000	7.000000	1.000000
sus	inf	inf_blood	z	x[0]	y[0][0]	z[0]	x[1]	y[1][0]	z[1]	S[0]	synchrony
219000000	94990000.000000	5000000	10.000000	21900	9499	0.001000	21900	9499	0.001000	10000000	0.000000
262489091	300385434.000000	15581354	10000.000000	26067	30303	1.000000	27108	29163	1.000000	10955759	0.000000
234689084	495016341.000000	25715638	10000.000000	23453	49420	1.000000	24517	48956	1.000000	12792994	0.000000
224659364	576973564.000000	29987440	10000.000000	22197	57899	1.000000	23701	56837	1.000000	15065627	0.000000
221725208	602247165.000000	31295082	10000.000000	21925	60246	1.000000	23428	59014	1.000000	17469811	0.000000
220906347	609318973.000000	31672157	10000.000000	22151	61308	1.000000	23332	60367	1.000000	19907066	0.000000
220723068	611293708.000000	31778665	10000.000000	21919	60964	1.000000	23130	60240	1.000000	22353870	0.000000
220632225	611850229.000000	31798904	10000.000000	22042	60954	1.000000	23187	60430	1.000000	24796926	0.000000
220625866	611942538.000000	31798037	10000.000000	21779	61356	1.000000	23225	60097	1.000000	27240421	0.000000
220603855	612037980.000000	31809732	10000.000000	21911	61340	1.000000	23316	60041	1.000000	29676862	0.000000
220624197	612028140.000000	31800841	10000.000000	21697	61842	1.000000	23203	60014	1.000000	32111739	0.000000
220599581	612046196.000000	31811272	10000.000000	21864	61222	1.000000	22971	60460	1.000000	34543670	0.000000
220624808	611997872.000000	31806820	10000.000000	21943	61235	1.000000	23117	60330	1.000000	36971903	0.000000
220615322	612010069.000000	31800883	10000.000000	21711	61140	1.000000	23055	60722	1.000000	39396191	0.000000
220631028	612006793.000000	31806421	10000.000000	21724	61274	1.000000	23217	60266	1.000000	41818278	0.000000
220604020	612014299.000000	31796325	10000.000000	21944	60976	1.000000	23222	59934	1.000000	44236353	0.000000
220613094	612033492.000000	31817988	10000.000000	21964	61298	1.000000	23370	60494	1.000000	46651365	0.000000
220627367	611996302.000000	31802347	10000.000000	21888	61673	1.000000	23047	60597	1.000000	49062236	0.000000
220623984	611953441.000000	31806879	10000.000000	22097	60979	1.000000	23356	60397	1.000000	51470305	0.000000
220629192	611978370.000000	31804589	10000.000000	22090	61339	1.000000	22996	60791	1.000000	53874098	0.000000
220609495	611984104.000000	31804592	10000.000000	21951	61302	1.000000	23105	60023	1.000000	56274640	0.000000
220610819	611976118.000000	31809445	10000.000000	21981	61350	1.000000	23084	60835	1.000000	58669370	0.000000
220607654	612033335.000000	31808276	10000.000000	21851	61573	1.000000	23118	60465	1.000000	61062562	0.000000
220613444	612075196.000000	31817800	10000.000000	21801	61161	1.000000	23154	60102	1.000000	63448753	0.000000
220621645	612043732.000000	31806671	10000.000000	21856	61677	1.000000	22969	60577	1.000000	65832461	0.000000
220627788	612031684.000000	31817798	10000.000000	21899	61511	1.000000	22994	60042	1.000000	68212760	0.000000
220585444	612105492.000000	31804040	10000.000000	21766	61309	1.000000	23271	60131	1.000000	70590777	0.000000
220617655	612046532.000000	31814736	10000.000000	21875	61432	1.000000	23123	60351	1.000000	72965310	0.000000
220604686	612025461.000000	31811459	10000.000000	22046	61133	1.000000	22924	60349	1.000000	75336513	0.000000
220608597	612109805.000000	31821920	10000.000000	21832	61296	1.000000	23062	60344	1.000000	77706199	0.000000
220596400	611999784.000000	31810342	10000.000000	21760	61415	1.000000	23191	60038	1.000000	80069274	0.000000
220610304	612038951.000000	31818698	10000.000000	21766	61234	1.000000	23124	60466	1.000000	82428106	0.000000
220624179	612043572.000000	31805570	10000.000000	21877	61087	1.000000	23180	60164	1.000000	84785761	0.000000
220609811	612086902.000000	31817785	10000.000000	22068	61023	1.000000	23195	59919	1.000000	87138508	0.000000
220609984	612024484.000000	31811656	10000.000000	21804	61571	1.000000	23082	60250	1.000000	89487195	0.000000
220619111	612037072.000000	31811404	10000.000000	21866	61307	1.000000	23301	60106	1.000000	91831238	0.000000
220602742	612093903.000000	31810536	10000.000000	21866	61480	1.000000	23191	60821	1.000000	94170776	0.000000
220632363	612054116.000000	31811332	10000.000000	21767	61743	1.000000	23074	59772	1.000000	96509298	0.000000
220619993	611992432.000000	31813278	10000.000000	22109	61689	1.000000	23165	60380	1.000000	98846112	0.000000
220621915	612017985.000000	31805783	10000.000000	21650	61093	1.000000	23033	60662	1.000000	101176411	0.000000
220618784	612137492.000000	31813500	10000.000000	22052	61434	1.000000	23134	60071	1.000000	103506275	-1.#IND00
220605281	612044431.000000	31808154	10000.000000	21641	61545	1.000000	23085	60022	1.000000	105830166	0.004800
220609205	612057111.000000	31810028	10000.000000	21864	61913	1.000000	22950	60824	1.000000	108150374	0.006673
220607477	612044811.000000	31818837	10000.000000	21840	61052	1.000000	23213	60087	1.000000	110468496	0.005906
220622766	611999617.000000	31823657	10000.000000	21621	61582	1.000000	23094	60219	1.000000	112784109	0.002201
220607604	611985583.000000	31805937	10000.000000	22005	60871	1.000000	23129	60298	1.000000	115094379	0.000644
220630824	612049579.000000	31806126	10000.000000	21830	61394	1.000000	23133	60076	1.000000	117401193	-0.007020
220622004	612062812.000000	31806588	10000.000000	21857	60815	1.000000	23237	60023	1.000000	119708078	-0.004657
220606387	612037030.000000	31812380	10000.000000	21909	61652	1.000000	22961	60524	1.000000	122007226	-0.003234
220619545	612010695.000000	31800245	10000.000000	21857	61839	1.000000	23332	59948	1.000000	124306324	-0.000314
220622730	612025556.000000	31797807	10000.000000	21790	61237	1.000000	23069	60249	1.000000	126601137	0.001339
220603279	612056701.000000	31805991	10000.000000	21915	61334	1.000000	23266	60168	1.000000	128892651	0.001164
220608114	612079574.000000	31808909	10000.000000	21826	61444	1.000000	23008	59866	1.000000	131178070	0.000253
220623629	612015519.000000	31814996	10000.000000	21781	61765	1.000000	23048	60438	1.000000	133463110	0.000823
220602433	612058598.000000	31816278	10000.000000	21977	61224	1.000000	22973	60203	1.000000	135743176	0.000153
220616106	612016605.000000	31803411	10000.000000	21850	61194	1.000000	23177	60182	1.000000	138020349	0.001379
220614386	612036278.000000	31809417	10000.000000	21695	61298	1.000000	23176	60638	1.000000	140293583	0.002071
220603582	612021272.000000	31807947	10000.000000	21940	61295	1.000000	23181	60132	1.000000	142565452	0.004321
220612172	612036371.000000	31812032	10000.000000	21884	61047	1.000000	22950	60382	1.000000	144832953	0.004037
220631815	611953717.000000	31808147	10000.000000	22010	61402	1.000000	23137	60478	1.000000	147094797	0.004152
220608246	611989651.000000	31811034	10000.000000	21851	61349	1.000000	23249	60018	1.000000	149354644	0.003639
220617922	612052001.000000	31823339	10000.000000	21731	61535	1.000000	23132	60032	1.000000	151612202	0.002726
220604717	612004912.000000	31817630	10000.000000	21979	61544	1.000000	23094	60397	1.000000	153865750	0.000351
220605114	612018479.000000	31807890	10000.000000	21931	61179	1.000000	23290	60327	1.000000	156113917	0.000407
220633841	612017543.000000	31811162	10000.000000	21872	61369	1.000000	23210	60732	1.000000	158358958	0.000537
220603794	611995451.000000	31813038	10000.000000	21862	61340	1.000000	23005	60020	1.000000	160603676	0.000513
220622252	611970306.000000	31809285	10000.000000	21669	61527	1.000000	23128	60036	1.000000	162843114	0.000911
220625826	612022336.000000	31806910	10000.000000	21901	61311	1.000000	23183	60314	1.000000	165077223	0.000725
220602991	611996072.000000	31817780	10000.000000	21604	61699	1.000000	23080	60267	1.000000	167310933	0.001126
220619946	612040643.000000	31807256	10000.000000	21877	60984	1.000000	23143	60623	1.000000	169540196	0.001549
220609970	612052995.000000	31807828	10000.000000	21863	61369	1.000000	23094	60666	1.000000	171766730	0.001389
220608745	612096113.000000	31810006	10000.000000	21812	60932	1.000000	23058	60432	1.000000	173988411	0.001671
220633358	611990815.000000	31803359	10000.000000	21891	61375	1.000000	23193	60478	1.000000	176208227	0.000600
220612971	611992492.000000	31807572	10000.000000	21782	61152	1.000000	23093	60701	1.000000	178424012	0.000394
220619581	611991375.000000	31803356	10000.000000	22080	61175	1.000000	23088	60427	1.000000	180638923	0.000262
220588270	612062859.000000	31820424	10000.000000	21920	61379	1.000000	23164	60488	1.000000	182851489	0.000066
220623004	611993810.000000	31806641	10000.000000	21998	61218	1.000000	23146	60083	1.000000	185057488	0.000100
220624735	611994332.000000	31798062	10000.000000	21872	61642	1.000000	23059	60451	1.000000	187259615	0.000965
220611158	612058775.000000	31812028	10000.000000	21927	61125	1.000000	23088	60090	1.000000	189460356	0.000986
220594918	612093453.000000	31811453	10000.000000	22143	61079	1.000000	23081	60469	1.000000	191655038	0.001201
220615363	612083963.000000	31817562	10000.000000	21616	61175	1.000000	22942	60126	1.000000	193849221	0.001718
220618823	612108476.000000	31809857	10000.000000	21731	61403	1.000000	23125	60485	1.000000	196038882	0.001436
220616332	611983093.000000	31824366	10000.000000	21840	61383	1.000000	23088	60439	1.000000	198227112	0.001428
220593666	612086009.000000	31808530	10000.000000	21943	61710	1.000000	23200	60499	1.000000	200409238	0.001764
220609926	612030657.000000	31813402	10000.000000	21910	61326	1.000000	23057	60377	1.000000	202587539	0.001778
220624225	612011443.000000	31798062	10000.000000	21973	60952	1.000000	22952	60492	1.000000	204766608	0.002029
220628490	612037521.000000	31809657	10000.000000	21962	61288	1.000000	23170	60274	1.000000	206941811	0.001812
220627824	612041980.000000	31806432	10000.000000	21848	61762	1.000000	23067	60298	1.000000	209110789	0.001819
220595534	612028623.000000	31817667	10000.000000	21834	61060	1.000000	23257	60139	1.000000	211281454	0.002000
220591206	612052209.000000	31809498	10000.000000	21912	60949	1.000000	23236	60751	1.000000	213444921	0.001489
220610519	612081347.000000	31815891	10000.000000	21914	60973	1.000000	23042	59852	1.000000	215604031	0.001049
220591835	612075688.000000	31819890	10000.000000	21888	61188	1.000000	23150	60373	1.000000	217760838	0.000314
220627214	612026804.000000	31803980	10000.000000	21989	60971	1.000000	23195	60523	1.000000	219914414	-0.000275
220609027	612029103.000000	31800136	10000.000000	21857	61172	1.000000	22970	60429	1.000000	222065975	0.000106
220610993	612075801.000000	31807380	10000.000000	22123	61175	1.000000	23100	60273	1.000000	224213106	0.000115
220621594	612039474.000000	31820586	10000.000000	21860	61481	1.000000	23196	60824	1.000000	226359532	0.000315
220617233	612087517.000000	31810713	10000.000000	21813	61267	1.000000	23084	60519	1.000000	228502656	0.000377
220628403	611996926.000000	31804953	10000.000000	22012	61454	1.000000	23045	60186	1.000000	230640135	0.000403
220635120	611965383.000000	31795168	10000.000000	21670	61338	1.000000	23288	60356	1.000000	232775033	0.000301
220605053	612036275.000000	31802108	10000.000000	21866	61271	1.000000	23122	60720	1.000000	234907771	0.000919
npatches	nstrain	runtime	dt	init_x	init_y	init_y_blood	init_z	init_S	beta0	beta1	beta2	beta3	mean_beta	B	d	delta	delta_blood	b[0]	mut	m	CTL	c	g	epsilon	k	het	lambda	rho	omega	x_max	patch.dyna	DELTA	A	VA
10000	1	100.000000	0.000100	21900	9499	5000000	0.001000	10000000	5.972649	6.325879	8.177067	4.450931	6	8000000000.000000	0.010000	1.000000	1.000000	800000	0.000050	0.048000	1	0.001000	1.000000	25.000000	4.000000	0.500000	0.001000	0.001000	0.010000	31987	0	10.000000	7.000000	1.000000
sus	inf	inf_blood	z	x[0]	y[0][0]	z[0]	x[1]	y[1][0]	z[1]	S[0]	synchrony
219000000	94990000.000000	5000000	10.000000	21900	9499	0.001000	21900	9499	0.001000	10000000	0.000000
288348104	146709148.000000	7618622	10000.000000	28914	14339	1.000000	28723	14818	1.000000	10638830	0.000000
279537261	193174124.000000	10036563	10000.000000	28059	19388	1.000000	27690	19532	1.000000	11537074	0.000000
274408313	221465105.000000	11508963	10000.000000	27388	21955	1.000000	27281	22346	1.000000	12605207	0.000000
271881934	235681417.000000	12249081	10000.000000	27314	23623	1.000000	26865	23560	1.000000	13759340	0.000000
270708433	242311287.000000	12596309	10000.000000	26870	24267	1.000000	26955	24209	1.000000	14956743	0.000000
270224638	245204277.000000	12746135	10000.000000	27193	24548	1.000000	26646	24724	1.000000	16169673	0.000000
269983321	246504622.000000	12811312	10000.000000	26992	24652	1.000000	26692	24747	1.000000	17389812	0.000000
269908684	247043105.000000	12844168	10000.000000	27125	24309	1.000000	26655	24961	1.000000	18613351	0.000000
269856604	247282598.000000	12846984	10000.000000	27074	24573	1.000000	26597	25098	1.000000	19834656	0.000000
269877044	247405683.000000	12855466	10000.000000	27080	24367	1.000000	26697	25147	1.000000	21054439	0.000000
269848701	247441132.000000	12862813	10000.000000	27161	24684	1.000000	26767	25108	1.000000	22274013	0.000000
269833157	247418453.000000	12854573	10000.000000	26801	24778	1.000000	26623	24738	1.000000	23489784	0.000000
269843946	247382990.000000	12861175	10000.000000	26971	24655	1.000000	26709	24910	1.000000	24705059	0.000000
269854815	247458071.000000	12861952	10000.000000	26973	24566	1.000000	26664	24932	1.000000	25917930	0.000000
269827360	247467224.000000	12861634	10000.000000	27119	24652	1.000000	26621	25171	1.000000	27128798	0.000000
269824571	247500980.000000	12868895	10000.000000	26879	24913	1.000000	26531	25144	1.000000	28338929	0.000000
269844268	247419665.000000	12860054	10000.000000	26720	25029	1.000000	26728	24761	1.000000	29545830	0.000000
269858434	247400377.000000	12856176	10000.000000	27107	24566	1.000000	26541	25171	1.000000	30750394	0.000000
269853384	247391451.000000	12858398	10000.000000	27097	24804	1.000000	26827	24815	1.000000	31955484	0.000000
269834855	247487075.000000	12866577	10000.000000	26976	24851	1.000000	26791	25029	1.000000	33157326	0.000000
269841417	247448934.000000	12861134	10000.000000	26932	24689	1.000000	26702	25070	1.000000	34359012	0.000000
269833033	247427652.000000	12862091	10000.000000	27075	24968	1.000000	26807	24979	1.000000	35558514	0.000000
269853538	247432453.000000	12867333	10000.000000	27121	24598	1.000000	26712	24990	1.000000	36754591	0.000000
269828341	247476048.000000	12857431	10000.000000	26904	25042	1.000000	26837	24982	1.000000	37948402	0.000000
269822978	247499155.000000	12860877	10000.000000	27160	24772	1.000000	26864	24995	1.000000	39141659	0.000000
269828697	247516966.000000	12861567	10000.000000	26962	24972	1.000000	26836	25116	1.000000	40334857	0.000000
269859024	247442707.000000	12858848	10000.000000	26956	24445	1.000000	26778	25003	1.000000	41525581	0.000000
269835619	247473496.000000	12863563	10000.000000	27042	24644	1.000000	26633	24884	1.000000	42714565	0.000000
269825089	247519823.000000	12866522	10000.000000	26962	24956	1.000000	26669	24959	1.000000	43901152	0.000000
269826400	247528508.000000	12870276	10000.000000	26860	24699	1.000000	26786	24746	1.000000	45084838	0.000000
269826337	247493955.000000	12864141	10000.000000	26951	24569	1.000000	26992	24512	1.000000	46268253	0.000000
269806902	247488669.000000	12866174	10000.000000	26805	24629	1.000000	26911	24774	1.000000	47448739	0.000000
269830884	247440123.000000	12862187	10000.000000	26916	24652	1.000000	26762	24765	1.000000	48628304	0.000000
269808952	247520110.000000	12862786	10000.000000	27139	24776	1.000000	26772	25104	1.000000	49806721	0.000000
269833723	247456181.000000	12860440	10000.000000	27094	24565	1.000000	26666	24807	1.000000	50981922	0.000000
269833398	247452512.000000	12860824	10000.000000	27096	24766	1.000000	26813	24784	1.000000	52157209	0.000000
269831592	247480022.000000	12862783	10000.000000	26822	24763	1.000000	26967	24752	1.000000	53331536	0.000000
269845501	247466241.000000	12860330	10000.000000	26782	24704	1.000000	26471	25307	1.000000	54504336	0.000000
269809941	247458212.000000	12865277	10000.000000	27120	24868	1.000000	26780	25028	1.000000	55672794	0.000000
269830792	247446113.000000	12865671	10000.000000	26973	24988	1.000000	26748	24912	1.000000	56838938	-1.#IND00
269815545	247540026.000000	12864694	10000.000000	26934	24783	1.000000	26795	24879	1.000000	58006290	-1.#IND00
269811657	247499722.000000	12861888	10000.000000	26933	24341	1.000000	26822	25017	1.000000	59169907	-0.003472
269814234	247492106.000000	12865844	10000.000000	26869	24835	1.000000	26855	25165	1.000000	60332115	-0.003250
269817233	247504331.000000	12858218	10000.000000	27025	24897	1.000000	26646	25091	1.000000	61493393	0.000610
269802308	247478549.000000	12864253	10000.000000	26920	24636	1.000000	26732	24970	1.000000	62652150	0.007141
269839125	247491073.000000	12866850	10000.000000	27033	24557	1.000000	26818	25275	1.000000	63808159	0.004278
269817102	247451599.000000	12865513	10000.000000	27191	24687	1.000000	26621	24721	1.000000	64960234	0.002484
269836191	247416309.000000	12866273	10000.000000	27121	24675	1.000000	26704	24857	1.000000	66114143	0.001181
269823797	247459701.000000	12858333	10000.000000	27015	24789	1.000000	26751	24898	1.000000	67266163	0.001617
269843052	247421314.000000	12861197	10000.000000	26811	24720	1.000000	26797	25087	1.000000	68417643	0.001924
269810046	247471279.000000	12860847	10000.000000	26930	24459	1.000000	26619	24914	1.000000	69565827	0.000420
269833641	247442290.000000	12865789	10000.000000	26801	24980	1.000000	26901	24884	1.000000	70712576	0.001727
269848486	247494505.000000	12864727	10000.000000	27036	24321	1.000000	26535	25185	1.000000	71856237	0.001165
269827471	247526988.000000	12865733	10000.000000	26760	24902	1.000000	26621	25115	1.000000	72998118	-0.002156
269819915	247502179.000000	12862468	10000.000000	27275	24606	1.000000	26782	24903	1.000000	74137999	-0.002850
269835330	247451411.000000	12863923	10000.000000	27007	24929	1.000000	26691	24940	1.000000	75278321	-0.003164
269807911	247525693.000000	12859766	10000.000000	27129	24389	1.000000	26766	24959	1.000000	76415205	-0.003075
269844958	247489224.000000	12861405	10000.000000	26887	24482	1.000000	26741	24890	1.000000	77551612	-0.002152
269827083	247464877.000000	12858538	10000.000000	27169	24670	1.000000	26628	24805	1.000000	78686933	-0.003223
269861225	247446476.000000	12865029	10000.000000	26690	24699	1.000000	26739	25065	1.000000	79821022	-0.003259
269852036	247441698.000000	12859905	10000.000000	27095	24414	1.000000	26748	25053	1.000000	80950730	-0.001918
269827808	247494691.000000	12863738	10000.000000	27327	24826	1.000000	26627	25119	1.000000	82080967	-0.001997
269840001	247459603.000000	12869131	10000.000000	26962	24944	1.000000	26688	24967	1.000000	83208728	-0.001656
269847045	247426009.000000	12860023	10000.000000	26985	24651	1.000000	26757	24946	1.000000	84334544	-0.002834
269830046	247498768.000000	12865903	10000.000000	26943	24780	1.000000	26823	25089	1.000000	85458871	-0.002539
269833597	247500815.000000	12856580	10000.000000	26822	24454	1.000000	26698	24810	1.000000	86579870	-0.003177
269832256	247527078.000000	12869617	10000.000000	26932	24598	1.000000	26550	24928	1.000000	87698347	-0.003206
269819749	247510412.000000	12857429	10000.000000	26798	24640	1.000000	26515	25074	1.000000	88818224	-0.004045
269823936	247522455.000000	12868411	10000.000000	27096	24661	1.000000	26556	25201	1.000000	89935111	-0.003305
269814607	247523562.000000	12869026	10000.000000	27060	24959	1.000000	26654	25000	1.000000	91050214	-0.002623
269803393	247501861.000000	12865924	10000.000000	26869	24886	1.000000	26784	24738	1.000000	92166058	-0.002880
269824918	247453633.000000	12858709	10000.000000	26885	24622	1.000000	26793	24724	1.000000	93276624	-0.002749
269830682	247459084.000000	12869241	10000.000000	26886	24381	1.000000	26598	24732	1.000000	94385608	-0.002803
269850862	247446943.000000	12862845	10000.000000	27075	24752	1.000000	26655	25155	1.000000	95496581	-0.001792
269855942	247383578.000000	12857309	10000.000000	27015	24554	1.000000	26855	25052	1.000000	96605919	-0.001786
269835763	247495976.000000	12866676	10000.000000	27191	24966	1.000000	26656	24930	1.000000	97709646	-0.001826
269824234	247426950.000000	12872813	10000.000000	27041	24994	1.000000	26671	24833	1.000000	98812729	-0.001799
269847344	247485671.000000	12865521	10000.000000	27015	24416	1.000000	26714	25213	1.000000	99913495	-0.002033
269836876	247477149.000000	12867192	10000.000000	26924	24858	1.000000	26523	25277	1.000000	101014060	-0.002750
269820200	247498599.000000	12865729	10000.000000	27213	24952	1.000000	26651	24985	1.000000	102112378	-0.002815
269842009	247464291.000000	12863340	10000.000000	27210	24439	1.000000	26743	25189	1.000000	103210889	-0.003591
269842229	247508265.000000	12864928	10000.000000	26991	24589	1.000000	26867	24581	1.000000	104306710	-0.003907
269832509	247466025.000000	12862725	10000.000000	26750	24575	1.000000	26703	25289	1.000000	105402447	-0.003874
269841175	247453090.000000	12857001	10000.000000	27014	24728	1.000000	26753	24717	1.000000	106495330	-0.003297
269828874	247467046.000000	12866315	10000.000000	26976	24532	1.000000	26653	24962	1.000000	107586529	-0.002703
269832404	247444718.000000	12863721	10000.000000	26904	24974	1.000000	26600	24961	1.000000	108674869	-0.002531
269832335	247470118.000000	12860800	10000.000000	27164	24828	1.000000	26757	25007	1.000000	109761751	-0.001432
269835541	247461624.000000	12867277	10000.000000	27187	24829	1.000000	26724	24787	1.000000	110847587	-0.001398
269827181	247465994.000000	12864611	10000.000000	27302	24639	1.000000	26716	25120	1.000000	111931347	-0.002371
269823124	247479568.000000	12863760	10000.000000	26953	24636	1.000000	26748	24940	1.000000	113015947	-0.000767
269813104	247473126.000000	12861092	10000.000000	26952	24444	1.000000	26769	25014	1.000000	114096579	-0.001104
269839519	247461355.000000	12858627	10000.000000	26900	25040	1.000000	26716	24494	1.000000	115174682	-0.000783
269843786	247456475.000000	12862188	10000.000000	27223	24868	1.000000	26860	25056	1.000000	116252321	-0.000844
269827551	247479177.000000	12861873	10000.000000	27141	24816	1.000000	26617	24868	1.000000	117328453	-0.000963
269842205	247409299.000000	12855387	10000.000000	26964	24724	1.000000	26693	24845	1.000000	118402690	-0.000954
269844743	247385959.000000	12853795	10000.000000	27062	24861	1.000000	26782	24983	1.000000	119474103	0.000046
269844622	247445905.000000	12857685	10000.000000	26902	24936	1.000000	26612	25043	1.000000	120546920	-0.000270
269820940	247526853.000000	12852033	10000.000000	26851	24447	1.000000	26697	25203	1.000000	121617171	-0.000160
269818324	247461389.000000	12863816	10000.000000	27038	24244	1.000000	26692	25230	1.000000	122684918	0.000139
npatches	nstrain	runtime	dt	init_x	init_y	init_y_blood	init_z	init_S	beta0	beta1	beta2	beta3	mean_beta	B	d	delta	delta_blood	b[0]	mut	m	CTL	c	g	epsilon	k	het	lambda	rho	omega	x_max	patch.dyna	DELTA	A	VA
10000	1	100.000000	0.000100	21900	9499	5000000	0.001000	10000000	5.755978	8.717024	4.897839	6.396249	6	8000000000.000000	0.010000	1.000000	1.000000	800000	0.000050	0.048000	1	0.001000	1.000000	25.000000	5.000000	0.500000	0.001000	0.001000	0.010000	31987	0	10.000000	7.000000	1.000000
sus	inf	inf_blood	z	x[0]	y[0][0]	z[0]	x[1]	y[1][0]	z[1]	S[0]	synchrony
219000000	94990000.000000	5000000	10.000000	21900	9499	0.001000	21900	9499	0.001000	10000000	0.000000
304396883	66244648.000000	3447945	10000.000000	30566	6565	1.000000	29682	7381	1.000000	10421366	0.000000
307433662	52815252.000000	2744419	10000.000000	30846	5135	1.000000	29914	5894	1.000000	10749594	0.000000
309371410	44278202.000000	2304749	10000.000000	31124	4426	1.000000	30406	4906	1.000000	11016072	0.000000
310732756	38424112.000000	1998191	10000.000000	31201	3760	1.000000	30401	4214	1.000000	11243706	0.000000
311702121	34156725.000000	1775227	10000.000000	31368	3301	1.000000	30781	3724	1.000000	11443015	0.000000
312439632	30910603.000000	1608394	10000.000000	31392	3092	1.000000	30842	3378	1.000000	11618764	0.000000
313070920	28367396.000000	1475065	10000.000000	31400	2797	1.000000	30759	3115	1.000000	11778462	0.000000
313541272	26346560.000000	1371330	10000.000000	31246	2727	1.000000	31012	2952	1.000000	11923876	0.000000
313955836	24701154.000000	1284332	10000.000000	31544	2467	1.000000	31205	2777	1.000000	12058227	0.000000
314269086	23302950.000000	1210687	10000.000000	31666	2225	1.000000	31047	2580	1.000000	12183592	0.000000
314550358	22129172.000000	1149907	10000.000000	31600	2182	1.000000	31167	2407	1.000000	12301271	0.000000
314769785	21120230.000000	1097840	10000.000000	31708	1993	1.000000	31319	2345	1.000000	12412252	0.000000
314978334	20255788.000000	1053275	10000.000000	31664	2027	1.000000	31286	2209	1.000000	12517751	0.000000
315175767	19494507.000000	1013434	10000.000000	31336	1924	1.000000	31402	2168	1.000000	12618503	0.000000
315320654	18842052.000000	978246	10000.000000	31501	1847	1.000000	30996	2217	1.000000	12715028	0.000000
315475849	18270445.000000	950981	10000.000000	31538	1824	1.000000	31486	2086	1.000000	12807969	0.000000
315587906	17780825.000000	923878	10000.000000	31639	1722	1.000000	31468	2009	1.000000	12896687	0.000000
315689563	17316220.000000	900965	10000.000000	31734	1699	1.000000	31357	1959	1.000000	12982967	0.000000
315785638	16924849.000000	878878	10000.000000	31623	1702	1.000000	31217	1909	1.000000	13066303	0.000000
315869488	16574279.000000	861608	10000.000000	31429	1609	1.000000	31192	1866	1.000000	13148058	0.000000
315964133	16233993.000000	843612	10000.000000	31551	1598	1.000000	31431	1716	1.000000	13227067	0.000000
316025697	15956100.000000	829580	10000.000000	31773	1544	1.000000	31445	1784	1.000000	13304409	0.000000
316080022	15695620.000000	815572	10000.000000	31854	1564	1.000000	31550	1756	1.000000	13380592	0.000000
316129738	15458211.000000	803719	10000.000000	31655	1458	1.000000	31407	1775	1.000000	13455007	0.000000
316190795	15235776.000000	791719	10000.000000	31649	1403	1.000000	31178	1741	1.000000	13527326	0.000000
316243734	15045719.000000	783270	10000.000000	31661	1490	1.000000	31446	1727	1.000000	13599247	0.000000
316263769	14883001.000000	773400	10000.000000	31775	1461	1.000000	31436	1684	1.000000	13669425	0.000000
316305388	14709363.000000	765774	10000.000000	31652	1435	1.000000	31237	1665	1.000000	13738061	0.000000
316336409	14542422.000000	755295	10000.000000	31544	1386	1.000000	31409	1590	1.000000	13806191	0.000000
316390723	14386213.000000	746759	10000.000000	31778	1462	1.000000	31652	1689	1.000000	13872808	0.000000
316409671	14257285.000000	741534	10000.000000	31665	1356	1.000000	31546	1625	1.000000	13938574	0.000000
316438967	14121285.000000	733086	10000.000000	31787	1348	1.000000	31389	1513	1.000000	14003504	0.000000
316459717	14005448.000000	727720	10000.000000	31710	1431	1.000000	31333	1534	1.000000	14067993	0.000000
316501750	13894496.000000	722289	10000.000000	31634	1363	1.000000	31303	1506	1.000000	14131252	0.000000
316543728	13804110.000000	716376	10000.000000	31413	1349	1.000000	31435	1584	1.000000	14193675	0.000000
316563987	13710753.000000	712676	10000.000000	31713	1329	1.000000	31532	1489	1.000000	14255220	0.000000
316565692	13620121.000000	706996	10000.000000	31981	1286	1.000000	31625	1512	1.000000	14316545	0.000000
316592941	13531857.000000	701558	10000.000000	31732	1325	1.000000	31376	1466	1.000000	14377284	0.000000
316625437	13461713.000000	698603	10000.000000	31641	1313	1.000000	31502	1408	1.000000	14437642	0.000000
316623318	13396508.000000	696929	10000.000000	31537	1371	1.000000	31443	1437	1.000000	14497771	-1.#IND00
316644925	13341937.000000	693447	10000.000000	31473	1316	1.000000	31557	1486	1.000000	14556940	-1.#IND00
316648146	13272389.000000	690150	10000.000000	31928	1261	1.000000	31550	1508	1.000000	14615835	0.035711
316662350	13230031.000000	687198	10000.000000	31580	1242	1.000000	31488	1542	1.000000	14673982	0.062808
316678022	13186122.000000	685682	10000.000000	31793	1306	1.000000	31323	1560	1.000000	14731975	0.066801
316684065	13148048.000000	684779	10000.000000	31628	1336	1.000000	31448	1501	1.000000	14789285	0.096953
316704266	13111299.000000	682600	10000.000000	31620	1357	1.000000	31296	1450	1.000000	14846745	0.080803
316702672	13083837.000000	682054	10000.000000	31884	1295	1.000000	31429	1431	1.000000	14903830	0.098221
316714040	13043583.000000	678975	10000.000000	31594	1269	1.000000	31443	1428	1.000000	14959926	0.113070
316719874	13012336.000000	676880	10000.000000	31758	1193	1.000000	31558	1462	1.000000	15016199	0.103433
316734261	12978907.000000	674860	10000.000000	31667	1286	1.000000	31727	1456	1.000000	15072527	0.106349
316732989	12966864.000000	673435	10000.000000	31726	1228	1.000000	31492	1387	1.000000	15128419	0.104932
316770001	12926266.000000	672706	10000.000000	31847	1284	1.000000	31479	1492	1.000000	15184161	0.110712
316739206	12898759.000000	670912	10000.000000	31704	1268	1.000000	31716	1398	1.000000	15239306	0.116382
316738050	12877202.000000	671230	10000.000000	31807	1279	1.000000	31704	1389	1.000000	15294251	0.140757
316770296	12829428.000000	666664	10000.000000	31474	1242	1.000000	31643	1454	1.000000	15349031	0.154740
316788219	12810289.000000	666799	10000.000000	31573	1252	1.000000	31575	1482	1.000000	15404162	0.172546
316787116	12788177.000000	663496	10000.000000	31728	1296	1.000000	31478	1442	1.000000	15458960	0.173969
316785782	12762010.000000	663691	10000.000000	31671	1210	1.000000	31585	1380	1.000000	15512796	0.181463
316817514	12750715.000000	661695	10000.000000	31738	1272	1.000000	31414	1448	1.000000	15566969	0.189617
316789038	12733893.000000	659678	10000.000000	31860	1172	1.000000	31630	1419	1.000000	15620623	0.196480
316771279	12731801.000000	661997	10000.000000	31671	1212	1.000000	31522	1472	1.000000	15674115	0.196159
316801465	12714747.000000	660947	10000.000000	31705	1219	1.000000	31763	1432	1.000000	15727368	0.207649
316787893	12709405.000000	661582	10000.000000	31743	1276	1.000000	31560	1377	1.000000	15781030	0.210778
316782823	12695771.000000	660850	10000.000000	31663	1263	1.000000	31677	1379	1.000000	15834406	0.213133
316783513	12694030.000000	660846	10000.000000	31550	1323	1.000000	31590	1359	1.000000	15887507	0.213117
316814098	12659908.000000	657956	10000.000000	31590	1189	1.000000	31411	1354	1.000000	15940169	0.218601
316837678	12640030.000000	656640	10000.000000	31556	1224	1.000000	31514	1412	1.000000	15992380	0.221471
316806813	12624151.000000	655870	10000.000000	32034	1237	1.000000	31452	1421	1.000000	16044936	0.225816
316824457	12615843.000000	655851	10000.000000	31901	1190	1.000000	31524	1409	1.000000	16097030	0.230537
316841339	12591896.000000	653879	10000.000000	31888	1317	1.000000	31561	1375	1.000000	16148934	0.240594
316819554	12596591.000000	654148	10000.000000	31710	1293	1.000000	31688	1440	1.000000	16200835	0.243845
316828449	12576443.000000	654125	10000.000000	31495	1278	1.000000	31380	1426	1.000000	16252090	0.250787
316813838	12547867.000000	651678	10000.000000	31702	1264	1.000000	31622	1350	1.000000	16303499	0.252939
316823086	12533690.000000	652278	10000.000000	31640	1204	1.000000	31442	1347	1.000000	16355443	0.259562
316805153	12530605.000000	651789	10000.000000	31747	1313	1.000000	31534	1313	1.000000	16406685	0.259581
316837109	12535921.000000	651266	10000.000000	31906	1236	1.000000	31524	1386	1.000000	16458085	0.261860
316836280	12508595.000000	649553	10000.000000	31652	1273	1.000000	31347	1395	1.000000	16509118	0.265788
316853957	12490677.000000	648991	10000.000000	31550	1256	1.000000	31417	1398	1.000000	16560405	0.269721
316847967	12494366.000000	649073	10000.000000	31561	1193	1.000000	31494	1389	1.000000	16611484	0.269508
316835179	12502674.000000	649452	10000.000000	31784	1188	1.000000	31554	1344	1.000000	16662606	0.271616
316852259	12498120.000000	652016	10000.000000	31869	1188	1.000000	31265	1446	1.000000	16712856	0.276591
316847885	12466969.000000	649022	10000.000000	31639	1277	1.000000	31520	1391	1.000000	16763470	0.282609
316850690	12447544.000000	647988	10000.000000	31487	1236	1.000000	31692	1395	1.000000	16813267	0.282738
316871328	12454365.000000	646810	10000.000000	31667	1165	1.000000	31400	1411	1.000000	16863300	0.283745
316850308	12468595.000000	648652	10000.000000	31531	1282	1.000000	31544	1463	1.000000	16912917	0.283822
316826549	12468031.000000	647014	10000.000000	31638	1242	1.000000	31438	1422	1.000000	16963628	0.286561
316843753	12475283.000000	647982	10000.000000	31547	1168	1.000000	31492	1405	1.000000	17013765	0.290499
316838453	12483456.000000	649995	10000.000000	31982	1198	1.000000	31647	1435	1.000000	17063566	0.289757
316818253	12497164.000000	650117	10000.000000	31594	1341	1.000000	31490	1344	1.000000	17113653	0.291438
316855166	12490896.000000	648831	10000.000000	31924	1249	1.000000	31613	1299	1.000000	17163642	0.291415
316825340	12488111.000000	648436	10000.000000	31802	1145	1.000000	31324	1359	1.000000	17213478	0.292525
316829329	12499536.000000	649712	10000.000000	31777	1241	1.000000	31390	1518	1.000000	17262664	0.289932
316855583	12492387.000000	649443	10000.000000	31693	1290	1.000000	31442	1384	1.000000	17312556	0.288092
316837418	12510938.000000	647235	10000.000000	31609	1265	1.000000	31601	1376	1.000000	17362630	0.287530
316834045	12490712.000000	648625	10000.000000	31688	1290	1.000000	31606	1372	1.000000	17411633	0.287386
316824729	12494907.000000	649701	10000.000000	31822	1228	1.000000	31449	1339	1.000000	17461018	0.287989
316848829	12488921.000000	648544	10000.000000	31764	1245	1.000000	31253	1417	1.000000	17510337	0.286370
316852942	12491986.000000	649401	10000.000000	31394	1082	1.000000	31584	1436	1.000000	17559802	0.286481
316839625	12507258.000000	649943	10000.000000	31700	1174	1.000000	31459	1410	1.000000	17609131	0.286232
npatches	nstrain	runtime	dt	init_x	init_y	init_y_blood	init_z	init_S	beta0	beta1	beta2	beta3	mean_beta	B	d	delta	delta_blood	b[0]	mut	m	CTL	c	g	epsilon	k	het	lambda	rho	omega	x_max	patch.dyna	DELTA	A	VA
10000	1	100.000000	0.000100	21900	9499	5000000	0.001000	10000000	5.968733	5.881064	5.461892	4.175210	6	8000000000.000000	0.010000	1.000000	1.000000	800000	0.000050	0.048000	1	0.001000	1.000000	25.000000	6.000000	0.500000	0.001000	0.001000	0.010000	31987	0	10.000000	7.000000	1.000000
sus	inf	inf_blood	z	x[0]	y[0][0]	z[0]	x[1]	y[1][0]	z[1]	S[0]	synchrony
219000000	94990000.000000	5000000	10.000000	21900	9499	0.001000	21900	9499	0.001000	10000000	0.000000
312818599	28381456.000000	1477826	10000.000000	31334	2804	1.000000	31285	2787	1.000000	10284133	0.000000
317206203	10580699.000000	550397	10000.000000	31591	1064	1.000000	31603	1050	1.000000	10376642	0.000000
318810760	4179246.000000	217613	10000.000000	31772	434	1.000000	31846	399	1.000000	10402741	0.000000
319437983	1687486.000000	87702	10000.000000	32046	156	1.000000	32072	174	1.000000	10404073	0.000000
319705815	686069.000000	35887	10000.000000	31971	66	1.000000	32009	62	1.000000	10395009	0.000000
319796403	282328.000000	14547	10000.000000	32213	33	1.000000	31984	25	1.000000	10382217	0.000000
319861517	115642.000000	6228	9995.089781	31908	11	1.000000	31775	7	1.000000	10367723	0.000000
319868188	55091.000000	2864	8789.121492	32014	6	0.997722	31839	4	0.791129	10352591	0.000000
319881621	57184.000000	2966	8263.261550	31722	9	0.660691	32178	8	0.998068	10337366	0.000000
319853422	55369.000000	2865	8232.939308	31846	4	0.897692	31864	7	0.403447	10322308	0.000000
319844990	56635.000000	2882	8205.227679	32026	4	0.975138	32023	4	0.612000	10307208	0.000000
319862351	56367.000000	2900	8234.585548	31836	4	0.968941	32083	9	0.998915	10292298	0.000000
319840936	56905.000000	3007	8285.137274	31904	12	0.999951	31878	3	0.178021	10277046	0.000000
319867708	55814.000000	2905	8233.698514	32114	1	0.830567	31857	7	0.631540	10261801	0.000000
319858683	56609.000000	2982	8270.767180	32114	7	0.616353	32018	12	0.983932	10246702	0.000000
319844934	56080.000000	3000	8288.306647	31873	8	0.818271	31910	6	0.998525	10231715	0.000000
319859076	55950.000000	2998	8259.502774	31904	7	0.993527	31825	6	0.341108	10216919	0.000000
319877247	56388.000000	2874	8253.969720	32065	2	0.976867	31934	7	0.898289	10201894	0.000000
319872027	56772.000000	2902	8273.626018	32069	12	0.909480	32040	8	0.986374	10186854	0.000000
319848910	55574.000000	2894	8194.753486	32066	7	0.984348	32053	3	0.933335	10171821	0.000000
319864573	55951.000000	2902	8226.006328	32007	4	0.994828	32125	3	0.621158	10156977	0.000000
319865912	56165.000000	2979	8228.654201	32092	8	0.988913	32029	5	0.957063	10142048	0.000000
319844148	57092.000000	2875	8199.334839	32041	3	0.885574	32111	4	0.979210	10127269	0.000000
319869818	56458.000000	2781	8232.473560	32140	5	0.783164	31710	4	0.998434	10112417	0.000000
319873867	56874.000000	2891	8283.193053	32032	4	0.871080	32042	9	0.963569	10097692	0.000000
319856559	56660.000000	2917	8263.642389	31840	2	0.696626	31802	6	0.999150	10083075	0.000000
319860081	55567.000000	2894	8156.093542	32066	6	0.421482	31929	6	0.260144	10068427	0.000000
319856423	56272.000000	2978	8244.124157	31861	7	0.956584	32073	7	0.824248	10053571	0.000000
319845228	56257.000000	2927	8251.166851	31886	3	0.996254	32057	2	0.880587	10039052	0.000000
319844264	56860.000000	3081	8290.801993	31907	3	0.458825	32120	4	0.962651	10024208	0.000000
319875609	55665.000000	3009	8201.209734	31840	5	0.930847	32070	8	0.956584	10009645	0.000000
319849057	56334.000000	2952	8287.706236	32117	2	0.367642	32008	2	0.677783	9994851	0.000000
319880568	56618.000000	2902	8230.279670	31670	4	0.892625	32139	4	0.974556	9980144	0.000000
319869134	56029.000000	3022	8261.986858	31901	7	0.883100	31835	6	0.581260	9965471	0.000000
319853143	56034.000000	2871	8266.996439	32004	9	0.994588	31973	8	0.766577	9951042	0.000000
319839010	56407.000000	2898	8222.342706	31931	6	0.326155	31799	6	0.494966	9936412	0.000000
319860234	56620.000000	2945	8260.709899	32069	7	0.775419	32007	10	0.892626	9921770	0.000000
319862571	55660.000000	2920	8255.164559	31867	6	0.898803	32149	6	0.943457	9907270	0.000000
319854020	55603.000000	2928	8208.016312	31931	9	0.849027	31931	5	0.998220	9892660	0.000000
319842835	56139.000000	2906	8228.811552	31574	9	0.980267	32248	5	0.996320	9878166	-1.#IND00
319865030	56892.000000	2877	8308.594540	32205	10	0.998739	32033	3	0.976699	9863816	-1.#IND00
319858140	56644.000000	2976	8268.527633	31646	6	0.999999	31774	4	0.966278	9849401	0.001959
319864389	55693.000000	2838	8193.357039	31840	7	0.710975	31917	4	0.966717	9834934	-0.007840
319847582	55937.000000	2813	8217.423959	31929	5	0.974664	32102	4	0.951615	9820682	0.001074
319836236	56191.000000	2841	8262.035623	31957	3	0.504111	32066	7	0.924778	9806325	0.002520
319855853	56232.000000	2789	8249.967999	32034	3	0.979739	31940	4	0.726680	9792052	0.000413
319842646	56919.000000	2918	8306.129831	32254	4	0.995754	31913	5	0.928612	9777785	0.001809
319848620	56067.000000	2897	8232.523774	32022	3	0.914724	31985	7	0.714473	9763582	0.001184
319844177	55520.000000	2904	8205.225303	32277	4	0.918244	31956	5	0.842570	9749166	-0.000281
319871329	56692.000000	2996	8279.037937	31900	12	0.757052	31889	2	0.462444	9734927	0.000459
319855577	56362.000000	2896	8294.118702	31846	4	0.964361	32062	7	0.942297	9720650	0.002208
319862427	55879.000000	2885	8215.672881	32088	7	0.866495	31942	6	0.993758	9706353	0.002607
319854126	55881.000000	2909	8237.646436	32006	1	0.922350	31778	3	0.890994	9692325	0.001739
319845965	56296.000000	2916	8266.106436	31721	13	0.937057	32173	10	0.999721	9678153	0.001243
319866704	56266.000000	2968	8227.043534	31961	5	0.695615	31896	9	0.324281	9664138	-0.000687
319857773	56428.000000	2862	8281.398648	31937	3	0.893442	32123	7	0.690833	9649989	0.000076
319859015	55712.000000	3026	8214.939853	32063	7	0.991844	32069	8	0.892360	9635729	0.000040
319845417	56570.000000	2956	8219.204089	31976	8	0.392885	31957	8	0.999929	9621471	-0.000120
319863284	56319.000000	2886	8274.512942	32113	6	0.985755	31813	7	0.902272	9607307	0.000251
319848201	55688.000000	2824	8166.974698	31821	5	0.473266	31924	7	0.999830	9593104	-0.000458
319859069	56625.000000	2934	8254.772303	32169	4	0.981409	31969	7	0.655719	9579025	0.000842
319882423	55946.000000	2932	8236.026831	32002	8	0.901622	32154	5	0.985597	9565375	0.000474
319876418	56353.000000	2936	8248.783654	31829	7	0.936115	32039	5	0.964975	9551413	0.000684
319850844	56336.000000	2928	8266.794204	31957	5	0.738813	31502	5	0.817340	9537522	-0.000152
319864941	56740.000000	2920	8280.344895	32087	9	0.983251	32119	1	0.814172	9523574	0.000291
319868238	56685.000000	3000	8245.127290	31833	4	0.280575	31933	6	0.994696	9509749	0.000301
319844471	56738.000000	2906	8251.517137	31908	7	0.973393	31932	8	0.986662	9495872	0.000735
319843219	55988.000000	2821	8227.905723	31849	6	0.959174	31791	7	0.993078	9482170	0.001057
319863811	55930.000000	2937	8246.305186	32032	5	0.999941	31829	8	0.768754	9468196	0.000090
319837325	55895.000000	2894	8173.353335	32056	6	0.921729	31992	7	0.683453	9454467	0.000945
319846137	55656.000000	2933	8268.327710	32082	11	0.777411	32033	5	0.980223	9440448	0.000902
319852396	56373.000000	2883	8253.334253	32119	5	0.817184	32059	7	0.875995	9426950	0.000800
319851693	57014.000000	3048	8319.922644	31962	11	0.923125	31997	6	0.692734	9413342	0.001070
319848247	56583.000000	2938	8200.283126	32122	8	0.968614	32093	2	0.779605	9399759	0.002052
319856079	55901.000000	2962	8219.477593	31944	4	0.834673	31994	3	0.991197	9386033	0.002038
319849787	55926.000000	2923	8239.081983	31976	1	0.809311	32018	3	0.910767	9372357	0.001479
319858693	55978.000000	3009	8171.663845	31986	3	0.846722	31914	8	0.997048	9358420	0.001016
319860910	55910.000000	2930	8198.448203	31894	6	0.994931	31828	11	0.806205	9344718	0.001550
319856831	55273.000000	2907	8220.977180	32312	3	0.950664	32092	4	0.964995	9331083	0.001277
319868128	56856.000000	2934	8276.994284	32038	5	0.979864	32143	5	0.703962	9317609	0.001974
319874428	56930.000000	2875	8259.118254	31716	2	0.725331	32015	5	0.581424	9303807	0.001742
319851341	56198.000000	2936	8232.196281	31893	4	0.998422	32041	9	0.906958	9290281	0.001861
319866410	55454.000000	2867	8232.772904	31888	7	0.819768	32044	7	0.970975	9276634	0.002012
319858750	56684.000000	3028	8245.529954	32070	8	0.991932	31993	7	0.921312	9262860	0.002806
319862834	55946.000000	2912	8267.058669	31998	6	0.985086	31878	6	0.997454	9249543	0.002217
319863965	56232.000000	2839	8223.651882	31862	4	0.996197	31919	7	0.981494	9236197	0.002147
319845073	56140.000000	2934	8209.832278	32146	2	0.501987	32086	6	0.868442	9222800	0.002073
319863209	56084.000000	2986	8260.575240	32156	2	0.996725	32049	7	0.870530	9209306	0.001855
319862478	56691.000000	2929	8267.069453	32129	4	0.998816	31863	8	0.953290	9195867	0.002020
319866282	55347.000000	2883	8161.378784	31856	11	0.999998	32210	5	0.690013	9182272	0.001967
319853956	57030.000000	2961	8341.267001	31809	8	0.890782	31793	7	0.998630	9168709	0.002163
319868029	56221.000000	2947	8249.524073	32171	6	0.829841	31853	7	0.862118	9155314	0.002166
319887046	56667.000000	2989	8286.540082	31994	4	0.977452	32022	2	0.881131	9142075	0.002139
319853202	56145.000000	2923	8230.702418	31969	8	0.999964	32007	2	0.817962	9128858	0.001952
319863308	56345.000000	2846	8212.994827	31860	5	0.992558	31995	9	0.724392	9115474	0.001646
319863981	55592.000000	2784	8210.668736	31895	5	0.304986	31890	5	0.224579	9102071	0.001743
319848585	56333.000000	2915	8256.002856	31974	5	0.783470	31934	7	0.793636	9088767	0.001648
319859748	56158.000000	2938	8295.839755	31992	9	0.991196	32067	2	0.897037	9075489	0.001558
319853710	55965.000000	2887	8231.271767	32144	5	0.706320	31922	7	0.377500	9062194	0.001287
npatches	nstrain	runtime	dt	init_x	init_y	init_y_blood	init_z	init_S	beta0	beta1	beta2	beta3	mean_beta	B	d	delta	delta_blood	b[0]	mut	m	CTL	c	g	epsilon	k	het	lambda	rho	omega	x_max	patch.dyna	DELTA	A	VA
10000	1	100.000000	0.000100	21900	9499	5000000	0.001000	10000000	3.403255	4.540252	8.586893	7.839574	6	8000000000.000000	0.010000	1.000000	1.000000	800000	0.000050	0.048000	1	0.001000	1.000000	25.000000	7.000000	0.500000	0.001000	0.001000	0.010000	31987	0	10.000000	7.000000	1.000000
sus	inf	inf_blood	z	x[0]	y[0][0]	z[0]	x[1]	y[1][0]	z[1]	S[0]	synchrony
219000000	94990000.000000	5000000	10.000000	21900	9499	0.001000	21900	9499	0.001000	10000000	0.000000
316792677	11785617.000000	615201	10000.000000	31917	993	1.000000	31698	1105	1.000000	10200257	0.000000
319385173	1818510.000000	95150	10000.000000	32015	161	1.000000	32033	162	1.000000	10217486	0.000000
319804234	287605.000000	14940	10000.000000	32141	31	1.000000	32022	26	1.000000	10207534	0.000000
319858121	49326.000000	2593	8856.632917	31877	3	1.000000	32107	3	1.000000	10193297	0.000000
319858430	55367.000000	2847	7305.636313	32092	4	0.613115	32052	4	0.359521	10178275	0.000000
319854361	49903.000000	2627	6791.308724	32019	5	0.667103	32031	1	0.953896	10163140	0.000000
319872939	49705.000000	2616	6993.851415	32033	6	0.668627	32170	2	0.974769	10148105	0.000000
319857034	49584.000000	2594	7021.176905	32019	7	0.709754	32131	5	0.384744	10133145	0.000000
319866713	50397.000000	2623	6986.839786	32177	8	0.928529	32083	6	0.882528	10118363	0.000000
319846954	49567.000000	2604	6940.313715	31883	4	0.764211	32060	5	0.251910	10103442	0.000000
319840595	49883.000000	2623	6974.569906	31857	4	0.834167	31748	7	0.978792	10088609	0.000000
319863550	50673.000000	2566	7017.589947	31942	0	0.624159	32072	1	0.263967	10073653	0.000000
319852439	50296.000000	2504	6999.631501	32100	1	0.839128	31934	6	0.968523	10058727	0.000000
319864920	49903.000000	2634	6963.947247	31857	3	0.664177	31893	2	0.734097	10043925	0.000000
319865649	49941.000000	2522	7034.325289	32017	3	0.545944	32076	2	0.501556	10029459	0.000000
319858048	49925.000000	2528	7001.766933	32151	4	0.303122	32049	6	0.670214	10014758	0.000000
319842995	49354.000000	2621	6999.603227	31988	7	0.434815	32118	3	0.373409	10000071	0.000000
319860280	49962.000000	2559	7018.891725	31964	8	0.884571	31927	2	0.231614	9985459	0.000000
319855018	50414.000000	2578	7050.323753	31976	1	0.284804	31865	2	0.487158	9970675	0.000000
319867481	50058.000000	2541	6995.559231	32004	5	0.856155	31959	3	0.433854	9956045	0.000000
319869544	50412.000000	2620	7097.549807	31852	3	0.646059	32063	2	0.808590	9941731	0.000000
319854253	50977.000000	2661	7012.153269	32037	5	0.169745	32033	3	0.137134	9927128	0.000000
319856497	49710.000000	2596	7010.258021	32007	4	0.228946	32329	2	0.247590	9912438	0.000000
319841960	50981.000000	2589	7071.069119	31963	6	0.853930	31942	7	0.975822	9898040	0.000000
319860745	50782.000000	2643	7070.264301	32087	2	0.750380	31932	4	0.423514	9883656	0.000000
319868506	50089.000000	2597	6966.852754	31937	4	0.107730	32151	3	0.301429	9869201	0.000000
319867485	49757.000000	2527	6938.311934	32041	3	0.757974	31746	5	0.160689	9854447	0.000000
319852727	50110.000000	2592	7045.191495	31938	2	0.310020	32179	7	0.624126	9840060	0.000000
319871092	49621.000000	2559	7071.750046	31893	9	0.608048	32028	3	0.817806	9825422	0.000000
319874808	50583.000000	2660	7008.382067	32087	3	0.055548	32007	0	0.282080	9811219	0.000000
319865010	50263.000000	2543	6960.668473	31897	7	0.820119	31902	2	0.561686	9796987	0.000000
319863647	50087.000000	2625	6941.586586	32203	6	0.382758	32246	10	0.669383	9782578	0.000000
319857158	49303.000000	2625	7017.391858	32041	6	0.241826	31966	3	0.869444	9768094	0.000000
319856849	50438.000000	2580	7207.030098	32092	3	0.980638	32061	5	0.599802	9753910	0.000000
319864281	50697.000000	2610	7082.811766	32113	3	0.284675	32190	7	0.696324	9739613	0.000000
319840539	49479.000000	2589	6968.873835	31998	2	0.073267	32133	6	0.289470	9725439	0.000000
319868569	50266.000000	2564	7039.982286	32030	6	0.824191	31814	4	0.121421	9711350	0.000000
319868861	50300.000000	2625	7066.447345	32083	6	0.685586	32025	9	0.794026	9697180	0.000000
319828957	50657.000000	2618	7016.846483	31936	3	0.418711	32089	1	0.973680	9682647	0.000000
319864869	50980.000000	2514	7017.005005	31671	1	0.065944	32096	2	0.551216	9668252	-1.#IND00
319864598	50983.000000	2652	7075.996766	32010	1	0.042149	32020	5	0.807692	9654271	-1.#IND00
319843825	50904.000000	2589	6896.033476	31724	2	0.701430	31880	4	0.998340	9640403	-0.005127
319856630	50658.000000	2638	6994.355369	32174	8	0.509797	31981	4	0.858873	9626344	-0.028727
319850834	50537.000000	2578	6963.914740	32096	8	0.988235	31827	1	0.422392	9612292	-0.005253
319841700	50276.000000	2702	7025.804543	31986	7	0.972030	31927	3	0.581764	9598265	0.000470
319864508	50138.000000	2648	7008.818700	31937	8	0.966053	32050	4	0.645121	9584231	-0.004039
319851734	50415.000000	2575	7013.698879	31896	1	0.762749	31837	0	0.525584	9570085	-0.004395
319872248	50749.000000	2690	7070.071011	31944	6	0.901784	32064	7	0.400798	9556004	-0.004063
319850362	50705.000000	2611	7023.362518	32043	4	0.608676	31937	6	0.613476	9542066	-0.008402
319835300	49977.000000	2633	6912.387878	31819	3	0.852427	32159	9	0.451706	9528048	-0.007569
319870571	50449.000000	2581	7071.177079	31999	3	0.780758	32051	5	0.485837	9513913	-0.007283
319849615	51181.000000	2547	7071.004743	32091	6	0.878932	32060	7	0.981331	9500083	-0.006980
319859573	49845.000000	2588	6962.246787	31761	3	0.346156	31918	10	0.941768	9486229	-0.006136
319880160	49965.000000	2550	7023.651420	32091	4	0.838185	31894	8	0.943152	9472412	-0.011976
319849136	50367.000000	2683	6995.761826	31949	5	0.571568	32044	4	0.615065	9458567	-0.010765
319861581	50382.000000	2590	7030.685993	31942	6	0.516491	31849	7	0.834185	9444440	-0.009673
319870919	50722.000000	2639	7068.202282	32030	7	0.437828	32044	4	0.720118	9430694	-0.009363
319867580	50163.000000	2598	6893.558693	31768	5	0.746589	32028	4	0.429154	9416908	-0.009285
319859719	49166.000000	2450	6933.943134	31772	6	0.923425	32108	2	0.334687	9403300	-0.009553
319864579	50365.000000	2547	7008.696615	32003	5	0.877266	31977	8	0.958261	9389716	-0.006518
319893251	49438.000000	2529	7046.235330	31872	2	0.964966	32121	7	0.754885	9375964	-0.005657
319851903	49628.000000	2625	7070.612556	31921	6	0.975943	32127	9	0.759586	9362428	-0.005754
319858594	50687.000000	2668	6989.416874	32274	3	0.957965	31941	5	0.852622	9348827	-0.005780
319853353	49292.000000	2611	6965.842204	32059	7	0.775241	31957	3	0.476005	9335116	-0.005151
319852259	49682.000000	2640	6942.148516	31983	4	0.923751	32037	8	0.391145	9321356	-0.005007
319883823	49588.000000	2492	7002.910034	31914	6	0.824828	31958	1	0.475360	9307545	-0.004458
319848429	51445.000000	2668	7058.908740	31870	7	0.631799	32004	6	0.166671	9293899	-0.003086
319850742	50884.000000	2557	7097.540320	32153	6	0.764508	31838	15	0.129262	9280114	-0.002642
319863709	49931.000000	2594	7012.082177	32070	5	0.892328	31888	6	0.796366	9266312	-0.002768
319871541	50596.000000	2645	7114.052553	31974	4	0.409861	32124	10	0.769199	9253025	-0.001933
319872356	50632.000000	2657	7050.785151	31991	11	0.828655	31965	6	0.351470	9239337	-0.000142
319851757	50354.000000	2654	6997.818221	32192	6	0.539058	31906	1	0.233864	9225652	-0.001167
319855016	50229.000000	2616	7046.623475	31869	3	0.877611	31949	7	0.809473	9212022	-0.002311
319865976	50837.000000	2638	6955.473044	32107	7	0.459786	32231	2	0.795259	9198589	-0.003834
319877676	49689.000000	2507	6936.158184	32153	5	0.961251	31859	4	0.907187	9185025	-0.003908
319870876	49615.000000	2533	7134.831383	31847	5	0.656470	32267	3	0.775261	9171752	-0.003384
319856398	50279.000000	2610	7001.781621	31764	5	0.515592	31996	9	0.512670	9158164	-0.002938
319859734	50101.000000	2579	6941.670087	31924	2	0.664251	32113	5	0.278386	9145014	-0.003045
319874767	49579.000000	2555	7017.731562	31977	10	0.909321	31896	3	0.928752	9131768	-0.002902
319874628	50937.000000	2676	7042.159566	32097	2	0.861781	31911	2	0.922106	9118305	-0.002325
319867320	49966.000000	2577	6967.084382	31874	4	0.928507	32052	6	0.635601	9105012	-0.002110
319876326	49553.000000	2634	7000.193773	31930	2	0.341536	32045	3	0.711868	9091669	-0.002115
319862785	49505.000000	2495	7090.078070	31841	7	0.851770	32053	6	0.831101	9078276	-0.001980
319856762	50632.000000	2582	7074.311307	31944	3	0.232560	31953	5	0.512926	9064903	-0.001779
319860448	50754.000000	2489	6988.912313	31949	6	0.973120	31748	2	0.399567	9051508	-0.001802
319856291	49826.000000	2610	7048.392169	32172	4	0.267890	32147	5	0.231503	9038276	-0.001556
319879272	49274.000000	2550	6997.714932	31894	4	0.932224	31925	4	0.798862	9024889	-0.001867
319843939	49994.000000	2694	7031.345998	31805	5	0.687858	31998	4	0.843939	9011810	-0.001347
319888414	49806.000000	2583	7053.239691	31943	5	0.646454	32003	6	0.894018	8998654	-0.000218
319865379	49866.000000	2607	7046.828580	31979	6	0.870579	31966	2	0.986351	8985264	-0.000211
319853633	49626.000000	2611	6968.605361	32017	4	0.539815	31786	2	0.942267	8972202	-0.000098
319854170	50272.000000	2546	7034.992058	31871	2	0.473183	32223	11	0.417353	8959192	-0.000123
319866032	49753.000000	2590	7037.112947	32007	4	0.468845	32277	0	0.467017	8945904	-0.000015
319842710	49841.000000	2592	7039.293908	31916	7	0.832565	31983	6	0.904439	8932758	-0.000712
319859961	50841.000000	2646	7026.020638	32008	6	0.777418	31947	2	0.480802	8919639	-0.000840
319868579	50081.000000	2565	6950.248766	31828	0	0.158393	31919	6	0.948982	8906302	-0.000777
319869500	50549.000000	2725	7115.707366	32142	2	0.850322	32125	5	0.199037	8893085	-0.000794
319855507	49765.000000	2641	6945.537813	32011	9	0.856562	31846	2	0.371227	8880151	-0.000806
319864797	50786.000000	2605	6980.814950	31807	5	0.962153	31947	7	0.651066	8867048	-0.000858
npatches	nstrain	runtime	dt	init_x	init_y	init_y_blood	init_z	init_S	beta0	beta1	beta2	beta3	mean_beta	B	d	delta	delta_blood	b[0]	mut	m	CTL	c	g	epsilon	k	het	lambda	rho	omega	x_max	patch.dyna	DELTA	A	VA
10000	1	100.000000	0.000100	21900	9499	5000000	0.001000	10000000	4.457561	7.962969	7.714796	8.703336	6	8000000000.000000	0.010000	1.000000	1.000000	800000	0.000050	0.048000	1	0.001000	1.000000	25.000000	8.000000	0.500000	0.001000	0.001000	0.010000	31987	0	10.000000	7.000000	1.000000
sus	inf	inf_blood	z	x[0]	y[0][0]	z[0]	x[1]	y[1][0]	z[1]	S[0]	synchrony
219000000	94990000.000000	5000000	10.000000	21900	9499	0.001000	21900	9499	0.001000	10000000	0.000000
318578095	4726878.000000	246267	10000.000000	32028	457	1.000000	32013	458	1.000000	10145703	0.000000
319807495	286720.000000	14784	10000.000000	32016	29	1.000000	32165	23	1.000000	10140362	0.000000
319873518	36444.000000	1906	4967.999101	31783	5	0.477553	31941	5	0.540893	10125757	0.000000
319869339	43661.000000	2267	6814.775134	31924	4	0.998117	32006	1	0.134455	10110824	0.000000
319843472	49096.000000	2417	6542.313429	32082	8	0.770511	31993	4	0.984806	10095939	0.000000
319875403	48964.000000	2598	6119.080110	31919	7	0.234188	32141	5	0.590532	10081113	0.000000
319860045	47527.000000	2365	5965.291572	32118	8	0.810218	32177	7	0.435447	10066137	0.000000
319851635	46548.000000	2457	5954.333001	31909	3	0.854313	32056	1	0.612660	10051449	0.000000
319872049	46996.000000	2370	6135.434217	32002	7	0.491521	32134	11	0.797794	10036325	0.000000
319832523	46726.000000	2338	6177.282037	31886	2	0.444225	32166	4	0.862185	10021541	0.000000
319893258	47467.000000	2398	6136.443813	31979	0	0.527608	31878	0	0.403183	10006901	0.000000
319882004	47357.000000	2447	6059.934506	32080	8	0.326116	31995	6	0.220386	9992179	0.000000
319879971	47432.000000	2542	6128.560078	31925	2	0.885099	32037	9	0.862975	9977551	0.000000
319852175	47041.000000	2528	6034.070676	31988	4	0.616835	31922	3	0.946338	9963013	0.000000
319867887	46642.000000	2445	5958.215203	31746	5	0.811206	31971	5	0.748094	9948595	0.000000
319848602	46584.000000	2431	6163.980864	32097	0	0.470731	31775	9	0.426424	9934061	0.000000
319874255	47528.000000	2536	6229.473606	32029	6	0.617221	31935	2	0.140183	9919456	0.000000
319848378	47270.000000	2348	6100.198534	31738	7	0.738184	32120	6	0.202456	9904916	0.000000
319851159	46299.000000	2436	6060.011197	31988	4	0.843565	32191	2	0.518490	9890391	0.000000
319841573	47327.000000	2441	6144.203865	32070	5	0.785644	31847	4	0.888908	9876078	0.000000
319877020	47236.000000	2478	5996.288960	31825	5	0.267184	32017	5	0.273909	9861481	0.000000
319850835	47194.000000	2506	6104.157384	31998	3	0.359630	31960	3	0.639637	9846958	0.000000
319883600	46434.000000	2378	6055.816405	32007	2	0.617185	31899	3	0.897970	9832535	0.000000
319853080	45815.000000	2448	6105.910590	31968	3	0.480381	31900	6	0.142534	9818103	0.000000
319858793	47145.000000	2515	6106.342277	31959	6	0.850776	31954	15	0.810618	9803719	0.000000
319895013	46777.000000	2392	6026.072513	31975	5	0.962492	32299	6	0.657047	9789289	0.000000
319868841	46297.000000	2391	5962.446313	31829	6	0.070870	32224	3	0.367629	9774732	0.000000
319886867	46834.000000	2426	6144.793080	32252	1	0.562310	32233	5	0.928656	9760366	0.000000
319858692	47546.000000	2435	6170.328251	31997	3	0.763815	31964	4	0.651670	9746022	0.000000
319861619	47246.000000	2452	6094.164958	31907	3	0.688727	31928	9	0.971539	9732069	0.000000
319869165	47185.000000	2510	6055.248779	31990	9	0.335330	32047	7	0.362818	9717750	0.000000
319855749	47149.000000	2418	6070.455066	31959	3	0.844438	32145	7	0.989748	9703518	0.000000
319844764	46812.000000	2447	6126.985202	31856	4	0.626285	32117	1	0.728075	9689272	0.000000
319866652	47099.000000	2462	6161.345723	31955	8	0.827962	31854	8	0.815809	9674995	0.000000
319856806	47465.000000	2392	6036.094540	31962	2	0.073617	31859	1	0.484643	9660674	0.000000
319842705	46748.000000	2296	6018.886573	32085	5	0.615173	31934	7	0.447367	9646389	0.000000
319848455	46544.000000	2358	6062.999779	31781	5	0.944606	31889	4	0.666423	9632020	0.000000
319854346	46546.000000	2409	6111.349653	31879	2	0.926301	31934	6	0.944039	9617775	0.000000
319865267	47424.000000	2437	6193.386300	32168	4	0.213020	31992	2	0.576479	9603514	0.000000
319848400	46797.000000	2381	6008.415005	31961	8	0.143165	32093	8	0.739819	9589345	-1.#IND00
319863951	46989.000000	2415	6093.809345	31947	1	0.503564	32176	3	0.403785	9575221	-1.#IND00
319832159	46303.000000	2359	6160.260392	32123	4	0.206407	31942	5	0.379219	9561152	-1.#IND00
319852959	47086.000000	2390	6111.667685	31977	3	0.898940	31997	5	0.849221	9546996	0.009642
319867628	46337.000000	2359	6084.101801	31807	0	0.458303	31989	9	0.857113	9533081	0.005374
319866596	47702.000000	2511	6097.206102	31906	0	0.622918	32026	4	0.974600	9519354	0.004311
319862858	47166.000000	2428	6122.703082	31848	3	0.956287	31854	7	0.965802	9505428	0.004353
319859644	47158.000000	2487	6094.832225	32062	3	0.152053	31883	8	0.856521	9491351	0.007043
319864667	47391.000000	2469	6082.695409	32085	3	0.967090	31873	5	0.495786	9477139	0.008852
319882284	46663.000000	2490	6105.138295	31742	8	0.371436	31828	7	0.444550	9463065	0.007178
319862570	46848.000000	2339	6094.135300	31953	3	0.437132	31880	2	0.741267	9449188	0.007121
319859660	47599.000000	2485	6110.844430	32041	2	0.461571	32119	2	0.869741	9435251	0.005147
319837432	46796.000000	2485	6075.600270	31966	6	0.335538	31992	3	0.427114	9421441	0.001819
319862904	45871.000000	2468	6032.701216	32148	5	0.425353	31871	10	0.892272	9407349	0.001134
319890206	47196.000000	2464	6109.725756	31891	5	0.554703	31847	1	0.348951	9393673	-0.000131
319882214	46741.000000	2523	6184.320335	32060	2	0.298868	32027	4	0.295369	9379965	-0.000626
319869161	46588.000000	2425	6103.711228	32270	6	0.772979	32010	4	0.638168	9366366	-0.000864
319889737	46844.000000	2364	6111.047654	32104	9	0.523361	31834	4	0.531355	9352533	-0.000283
319832760	47528.000000	2539	6213.911402	31967	2	0.147646	31993	3	0.861796	9338780	-0.000347
319879033	47244.000000	2398	6065.544139	32051	7	0.473302	32082	7	0.876474	9324931	-0.000325
319872775	46574.000000	2401	6112.586220	31741	3	0.063089	32073	5	0.702604	9311338	-0.000221
319861396	46845.000000	2445	6107.902305	32043	6	0.503770	32064	5	0.581849	9297686	-0.001010
319870044	47128.000000	2401	6060.775396	32017	3	0.898878	31931	6	0.779187	9283989	-0.000856
319864431	47558.000000	2578	6147.402949	32034	2	0.768395	31925	7	0.794793	9270202	-0.000773
319856111	46848.000000	2441	6019.598914	31945	3	0.128064	31865	4	0.870945	9256852	-0.001608
319869821	46321.000000	2359	6182.914500	31965	8	0.379811	31928	2	0.145441	9243319	-0.001557
319870469	47620.000000	2457	6274.767487	31934	2	0.204804	31908	3	0.963410	9229798	-0.001519
319864004	47258.000000	2520	6139.835631	31782	7	0.714883	32190	5	0.950684	9216135	-0.001565
319867380	46982.000000	2408	6023.794927	32045	3	0.538633	31867	3	0.189666	9202743	-0.003089
319845325	46752.000000	2386	6054.672670	32062	6	0.459842	31777	10	0.247602	9189313	-0.003219
319865806	47103.000000	2475	6211.309726	31926	3	0.898085	31904	10	0.902830	9175971	-0.003251
319880693	47236.000000	2398	6149.640417	32100	4	0.745843	32088	8	0.453416	9162422	-0.004226
319863836	47325.000000	2528	6225.857533	31936	6	0.797821	32017	4	0.960551	9148865	-0.002798
319869835	46658.000000	2328	6049.208832	31868	5	0.487186	32159	4	0.937341	9135240	-0.002781
319865776	46680.000000	2378	6147.568826	31928	3	0.867971	31951	4	0.898118	9122007	-0.002735
319867870	46955.000000	2471	6170.307154	32035	8	0.709349	32044	4	0.900745	9108643	-0.003137
319843709	46402.000000	2461	6149.997004	31899	4	0.727605	31870	3	0.882004	9095487	-0.003101
319840562	47317.000000	2445	6106.683131	32112	3	0.804201	32037	7	0.915928	9082133	-0.003428
319855234	46811.000000	2544	6095.554440	32098	4	0.407282	31986	2	0.694586	9068691	-0.001738
319862455	46804.000000	2539	6192.628538	31940	4	0.444002	31980	5	0.747905	9055475	-0.002049
319851061	47298.000000	2464	6102.782485	31948	8	0.840091	32018	3	0.875114	9042010	-0.002148
319878314	46955.000000	2500	6078.923284	32102	5	0.551878	32100	6	0.868849	9028506	-0.002101
319853554	47150.000000	2513	6042.012793	31947	6	0.355575	32012	7	0.593322	9015101	-0.002306
319830258	45688.000000	2413	5969.722409	31892	4	0.681001	31994	6	0.752975	9001674	-0.001929
319870300	46645.000000	2459	6104.639379	31877	4	0.300512	31841	4	0.586633	8988480	-0.002030
319877677	46896.000000	2438	6122.855392	32128	7	0.435717	32046	5	0.969435	8975361	-0.002015
319879543	46760.000000	2504	5999.267571	32174	5	0.693179	31957	4	0.171843	8962258	-0.002005
319857297	46902.000000	2423	6160.031959	32141	3	0.989207	32069	7	0.685968	8949113	-0.002044
319852654	47413.000000	2440	6040.446713	32069	3	0.975029	31891	3	0.523849	8936068	-0.002722
319871223	47010.000000	2337	6062.679534	32011	5	0.983987	31970	6	0.193417	8923012	-0.002586
319871998	46767.000000	2368	6042.154440	31973	4	0.850925	32062	5	0.352867	8909922	-0.001324
319857215	47034.000000	2469	6042.614304	31906	1	0.454837	31867	6	0.348559	8896712	-0.000865
319869959	46823.000000	2419	6127.090607	31914	3	0.049239	32064	1	0.589564	8883755	-0.001490
319855171	48488.000000	2461	6169.522873	31921	6	0.267091	31977	6	0.984034	8870553	-0.001343
319855746	47586.000000	2495	6052.789478	32081	8	0.767266	32017	7	0.595496	8857487	-0.002082
319834871	46497.000000	2400	5949.535788	31880	8	0.770612	32110	12	0.886926	8844646	-0.001838
319845273	46150.000000	2378	6109.638170	32132	3	0.052807	32055	7	0.483447	8831642	-0.002063
319866458	46849.000000	2472	6167.780909	31833	4	0.011939	31992	5	0.287703	8818719	-0.002126
319832766	47255.000000	2434	6138.460232	32095	6	0.233913	31916	3	0.213493	8805966	-0.001828
319863205	47531.000000	2392	6093.804870	31755	2	0.776814	31983	6	0.611111	8793108	-0.001853
npatches	nstrain	runtime	dt	init_x	init_y	init_y_blood	init_z	init_S	beta0	beta1	beta2	beta3	mean_beta	B	d	delta	delta_blood	b[0]	mut	m	CTL	c	g	epsilon	k	het	lambda	rho	omega	x_max	patch.dyna	DELTA	A	VA
10000	1	100.000000	0.000100	21900	9499	5000000	0.001000	10000000	6.514977	7.169206	7.081926	3.882824	6	8000000000.000000	0.010000	1.000000	1.000000	800000	0.000050	0.048000	1	0.001000	1.000000	25.000000	9.000000	0.500000	0.001000	0.001000	0.010000	31987	0	10.000000	7.000000	1.000000
sus	inf	inf_blood	z	x[0]	y[0][0]	z[0]	x[1]	y[1][0]	z[1]	S[0]	synchrony
219000000	94990000.000000	5000000	10.000000	21900	9499	0.001000	21900	9499	0.001000	10000000	0.000000
319345393	1837037.000000	96084	10000.000000	31831	193	1.000000	32000	174	1.000000	10109591	0.000000
319849772	43785.000000	2411	8994.187101	31933	2	1.000000	32008	4	1.000000	10097201	0.000000
319871711	59691.000000	3075	6768.570598	32035	7	0.974802	32124	9	0.280793	10082412	0.000000
319864195	53629.000000	2851	5201.199213	31981	1	0.266915	31922	8	0.430954	10067779	0.000000
319866576	46616.000000	2351	4791.749739	32026	5	0.087024	31847	7	0.160052	10053036	0.000000
319862246	42625.000000	2291	5048.214931	31868	7	0.320733	32024	3	0.138367	10038425	0.000000
319867158	43089.000000	2236	5388.928930	31901	3	0.605047	31991	2	0.319926	10023557	0.000000
319870475	44349.000000	2208	5424.488967	32140	3	0.777520	31703	9	0.112514	10008773	0.000000
319860528	45221.000000	2409	5519.830095	31948	6	0.652304	32158	9	0.882559	9994212	0.000000
319880608	45406.000000	2379	5360.998845	31981	4	0.484324	31829	6	0.803147	9979494	0.000000
319860170	44954.000000	2248	5236.607677	32041	4	0.933190	32133	3	0.910049	9964725	0.000000
319868689	44986.000000	2312	5346.901077	32012	5	0.948276	32055	5	0.959780	9950297	0.000000
319874039	44494.000000	2307	5350.514787	31905	2	0.514550	31927	7	0.484764	9935701	0.000000
319871975	44458.000000	2397	5210.680963	31950	3	0.488122	32143	0	0.338600	9920837	0.000000
319858861	45632.000000	2355	5471.809217	31833	5	0.855770	32016	1	0.012627	9906149	0.000000
319860060	46193.000000	2351	5324.565681	32055	5	0.798722	32037	2	0.200625	9891673	0.000000
319857684	44632.000000	2295	5382.220971	32157	5	0.868049	31930	2	0.833637	9877080	0.000000
319853297	45010.000000	2281	5391.571389	32254	4	0.841606	32059	4	0.618216	9862671	0.000000
319895734	44996.000000	2335	5379.284206	31928	5	0.442849	31992	3	0.396801	9848164	0.000000
319855374	44996.000000	2438	5349.465033	32120	1	0.269977	31902	4	0.113025	9833890	0.000000
319865146	45169.000000	2236	5393.215157	32282	5	0.831791	32023	4	0.497678	9819374	0.000000
319867179	44598.000000	2238	5388.518670	31931	4	0.592527	32082	4	0.175229	9804798	0.000000
319844928	44982.000000	2263	5465.940580	31999	8	0.447552	32183	6	0.778022	9790158	0.000000
319884365	45064.000000	2370	5441.240162	31824	6	0.926501	31943	3	0.438324	9775756	0.000000
319850397	45045.000000	2390	5458.755128	32040	3	0.423404	31949	8	0.936768	9761313	0.000000
319877350	45574.000000	2314	5388.606246	31960	6	0.478051	31719	4	0.417673	9746799	0.000000
319861844	45505.000000	2379	5396.441869	31875	5	0.761803	32087	2	0.943532	9732363	0.000000
319853857	45603.000000	2376	5349.052594	31929	2	0.552372	31911	1	0.513082	9717848	0.000000
319848333	45122.000000	2380	5337.995044	32006	4	0.736754	31832	4	0.795785	9703495	0.000000
319857798	45516.000000	2369	5383.340445	31927	3	0.452130	31962	5	0.251304	9689092	0.000000
319852228	45584.000000	2423	5415.519222	32079	7	0.287887	32172	2	0.782721	9675037	0.000000
319856379	45103.000000	2307	5350.992217	31956	7	0.875406	32017	3	0.481082	9660991	0.000000
319851487	45276.000000	2447	5322.903532	32076	7	0.543449	32132	6	0.634117	9646708	0.000000
319872346	45239.000000	2254	5321.971228	32109	6	0.729714	32109	2	0.036993	9632604	0.000000
319851810	45179.000000	2419	5362.135420	31890	7	0.540737	32171	2	0.066673	9618378	0.000000
319887209	44640.000000	2261	5357.297438	32252	4	0.502463	32029	4	0.315409	9604173	0.000000
319831506	45059.000000	2384	5364.339134	32124	5	0.941772	31989	7	0.647849	9590198	0.000000
319860600	44916.000000	2363	5336.545294	31989	2	0.114876	32017	2	0.033418	9575995	0.000000
319865248	45333.000000	2323	5475.175559	31991	4	0.751344	32193	3	0.743599	9561995	0.000000
319857380	45522.000000	2375	5446.285834	32019	11	0.247855	32185	8	0.727700	9547952	-1.#IND00
319866151	44618.000000	2332	5287.237659	31908	4	0.890900	31877	3	0.547254	9533966	-1.#IND00
319887852	44861.000000	2264	5413.694846	32072	3	0.770363	32037	0	0.136932	9520013	0.041892
319857736	45197.000000	2354	5396.539857	32101	4	0.697104	31794	6	0.207881	9505974	0.015583
319869137	44923.000000	2282	5369.765101	31818	5	0.376701	31916	4	0.248918	9492150	0.010218
319875483	45022.000000	2364	5355.778735	31943	3	0.838128	31829	6	0.541501	9478244	0.006289
319872355	44720.000000	2319	5400.948897	32003	7	0.056809	32097	4	0.795187	9464345	0.002088
319862095	44888.000000	2415	5456.943401	31888	5	0.245699	31997	6	0.320825	9450473	0.000902
319862485	44824.000000	2326	5453.193552	31949	3	0.672069	32013	2	0.890955	9436577	0.000406
319854051	44432.000000	2334	5380.263125	32052	2	0.276742	32087	2	0.444696	9422857	-0.000185
319860159	44077.000000	2376	5332.886660	32046	6	0.500822	32145	3	0.285397	9409269	0.000436
319859785	44997.000000	2362	5423.070476	32095	16	0.211177	32014	11	0.914025	9395334	0.002226
319856209	44603.000000	2349	5434.235411	31944	7	0.865174	32022	4	0.726933	9381309	-0.000140
319849019	45200.000000	2319	5460.201279	31941	4	0.495417	31874	2	0.523273	9367494	0.003028
319856231	45646.000000	2302	5454.044035	31830	6	0.978003	32072	1	0.488744	9353713	0.000750
319853589	45261.000000	2239	5418.525196	31894	9	0.762626	32195	2	0.534049	9339781	0.000182
319863754	44655.000000	2322	5356.133579	32079	2	0.249713	32178	5	0.864899	9326179	0.000778
319862954	45130.000000	2386	5433.649974	32116	3	0.516002	32081	11	0.578747	9312584	0.001661
319878129	45183.000000	2362	5455.486894	31973	11	0.723626	32213	2	0.386760	9299073	0.001990
319858528	45439.000000	2284	5420.976045	32097	8	0.663851	32169	1	0.402290	9285482	0.001003
319855206	45099.000000	2283	5421.199068	32108	5	0.545835	32151	2	0.968251	9272014	0.000779
319852562	45179.000000	2337	5419.911921	31986	3	0.310590	32091	4	0.926464	9258279	0.001156
319867637	45391.000000	2360	5372.124902	31920	3	0.911194	32177	2	0.348523	9244593	0.000838
319869746	45339.000000	2240	5275.717811	32110	4	0.268034	31988	5	0.908199	9230890	0.000803
319845612	44053.000000	2300	5278.352295	32068	2	0.752544	32093	8	0.756072	9217239	0.001054
319885313	44958.000000	2302	5475.331199	31940	3	0.386780	31769	6	0.801407	9203865	0.000738
319847342	44962.000000	2283	5484.749785	32040	1	0.460313	31969	4	0.531943	9190491	-0.001730
319844699	45430.000000	2369	5444.068233	32038	6	0.291779	31862	2	0.798136	9177048	-0.001878
319855491	44901.000000	2334	5265.565240	32204	7	0.777367	31870	8	0.104014	9163514	-0.002973
319873921	44394.000000	2284	5320.344702	31927	4	0.276767	32224	4	0.428114	9150009	-0.001868
319863322	45036.000000	2377	5534.580677	31870	2	0.923835	31794	4	0.768764	9136428	-0.002331
319853676	45661.000000	2367	5428.877655	31843	7	0.644045	31999	5	0.902934	9122945	-0.002521
319860730	44611.000000	2347	5418.318332	32042	5	0.874362	32024	4	0.221874	9109454	-0.003492
319848064	44625.000000	2333	5367.038260	32048	7	0.318717	32047	6	0.536591	9096048	-0.003801
319874355	45130.000000	2333	5455.848502	32038	4	0.348531	31952	10	0.963521	9082786	-0.003427
319874417	45523.000000	2298	5454.027000	31786	1	0.362824	31933	6	0.913194	9069588	-0.002585
319839429	44903.000000	2434	5425.391711	32041	1	0.097616	31723	4	0.604688	9056190	-0.003155
319842472	44703.000000	2318	5388.791626	31865	8	0.579561	32133	6	0.895672	9042847	-0.002687
319880688	44823.000000	2271	5396.029069	31901	5	0.402606	32061	2	0.622514	9029539	-0.003031
319862930	45054.000000	2412	5369.959113	32033	6	0.287612	32153	5	0.319796	9016244	-0.002433
319872291	44707.000000	2295	5439.476511	31893	2	0.154792	31905	1	0.927627	9002506	-0.002715
319855166	45339.000000	2339	5480.386686	32005	3	0.533987	32006	2	0.597700	8989247	-0.001846
319850600	44892.000000	2313	5332.280133	32115	4	0.932091	31752	2	0.676330	8976129	-0.001751
319863329	44987.000000	2464	5367.641391	32091	5	0.306262	31970	10	0.647832	8962838	-0.001908
319860278	44522.000000	2383	5398.468743	31919	3	0.718823	32074	4	0.474751	8949635	-0.001289
319846153	44670.000000	2301	5451.074655	31857	4	0.735290	32002	5	0.677874	8936363	-0.001372
319870152	45700.000000	2328	5384.509519	31818	6	0.725599	31965	7	0.982721	8923243	-0.001699
319866234	44769.000000	2271	5299.298786	32050	4	0.288608	31873	7	0.581419	8910186	-0.000977
319870911	44647.000000	2382	5381.842749	31889	4	0.720765	32070	3	0.516725	8897036	-0.000957
319856044	45369.000000	2362	5477.372258	32086	1	0.928530	31740	2	0.829647	8884109	-0.000552
319853675	45697.000000	2371	5456.874861	31888	4	0.702335	31958	4	0.889113	8870974	-0.001121
319873513	44799.000000	2243	5338.794937	32061	8	0.628825	32093	9	0.786727	8857965	-0.001124
319854729	45402.000000	2338	5506.305726	32217	3	0.425401	31991	3	0.567177	8844979	-0.000380
319868255	45481.000000	2347	5403.292470	32381	6	0.293515	31884	4	0.506714	8832040	-0.000232
319865018	45496.000000	2330	5421.044868	32022	3	0.846199	32029	3	0.625446	8819069	-0.000355
319856690	45115.000000	2265	5258.228987	31888	2	0.287563	32033	5	0.863296	8806404	-0.000193
319864950	44640.000000	2239	5345.488063	31896	3	0.490420	31973	4	0.424398	8793535	0.000862
319850986	44368.000000	2350	5383.144785	31946	7	0.402626	32058	8	0.281505	8780456	0.000726
319853559	45565.000000	2325	5476.780331	32015	9	0.838765	31865	5	0.871680	8767460	0.000920
319881733	44948.000000	2341	5415.918135	31995	3	0.522770	32092	6	0.458948	8754731	0.001036
npatches	nstrain	runtime	dt	init_x	init_y	init_y_blood	init_z	init_S	beta0	beta1	beta2	beta3	mean_beta	B	d	delta	delta_blood	b[0]	mut	m	CTL	c	g	epsilon	k	het	lambda	rho	omega	x_max	patch.dyna	DELTA	A	VA
10000	1	100.000000	0.000100	21900	9499	5000000	0.001000	10000000	6.658647	4.093466	5.167397	8.635378	6	8000000000.000000	0.010000	1.000000	1.000000	800000	0.000050	0.048000	1	0.001000	1.000000	25.000000	10.000000	0.500000	0.001000	0.001000	0.010000	31987	0	10.000000	7.000000	1.000000
sus	inf	inf_blood	z	x[0]	y[0][0]	z[0]	x[1]	y[1][0]	z[1]	S[0]	synchrony
219000000	94990000.000000	5000000	10.000000	21900	9499	0.001000	21900	9499	0.001000	10000000	0.000000
319670770	757953.000000	39762	10000.000000	31906	74	1.000000	31878	74	1.000000	10088357	0.000000
319868450	33209.000000	1743	2713.386543	31824	2	0.134569	31929	0	0.181117	10074127	0.000000
319868445	34297.000000	1750	5124.609300	32114	2	0.323621	31859	1	0.466247	10059161	0.000000
319878912	41885.000000	2123	5795.879058	31972	2	0.894544	32009	5	0.522576	10044447	0.000000
319856847	46130.000000	2477	5531.170553	32034	5	0.467523	31777	6	0.740338	10029823	0.000000
319860516	46360.000000	2466	5010.022424	31923	3	0.411523	31931	8	0.088830	10015015	0.000000
319866345	45502.000000	2459	4799.178360	32031	4	0.253414	31838	5	0.511706	10000077	0.000000
319854259	44373.000000	2293	4748.961986	32078	5	0.560735	31769	1	0.099456	9985286	0.000000
319858450	42708.000000	2242	4853.776693	32023	2	0.516208	32177	3	0.213912	9970762	0.000000
319855964	42880.000000	2213	4981.521518	32102	6	0.549364	31874	6	0.799649	9956224	0.000000
319852451	44892.000000	2318	5098.246898	31970	4	0.373216	31956	5	0.387493	9941499	0.000000
319867705	44730.000000	2390	4959.197272	31727	6	0.197799	31853	5	0.026142	9926858	0.000000
319862882	43636.000000	2315	4860.697733	31992	6	0.236534	31921	6	0.299772	9912259	0.000000
319865492	43667.000000	2258	4936.843443	31894	9	0.584429	31988	6	0.901584	9897536	0.000000
319846693	45187.000000	2262	4980.613387	31685	3	0.187146	32014	3	0.342123	9883077	0.000000
319876552	44671.000000	2366	4774.197486	31697	2	0.540450	32073	4	0.319799	9868544	0.000000
319842354	43561.000000	2275	4760.449148	31953	2	0.523049	32131	6	0.513553	9853990	0.000000
319847843	42377.000000	2182	4796.334492	32097	2	0.449961	32115	5	0.388123	9839525	0.000000
319875632	42975.000000	2253	4943.431223	32100	6	0.197852	31963	3	0.704530	9825279	0.000000
319833323	43218.000000	2295	4996.741910	32034	5	0.306327	31885	5	0.601944	9810767	0.000000
319844349	43998.000000	2312	5140.215366	32022	5	0.703047	31963	4	0.275706	9796365	0.000000
319863924	45483.000000	2380	5103.984145	31668	2	0.337088	31767	9	0.407298	9781928	0.000000
319847388	45323.000000	2372	4876.003449	31988	7	0.740448	31979	3	0.613310	9767543	0.000000
319885737	44303.000000	2350	4850.025262	31915	4	0.801812	31850	2	0.488248	9753156	0.000000
319895897	43946.000000	2284	4918.729501	32162	6	0.592097	31794	4	0.044554	9738726	0.000000
319884906	44946.000000	2351	4983.576018	31928	9	0.250610	31979	6	0.477710	9724304	0.000000
319879196	44395.000000	2259	4929.068087	32037	2	0.472337	32026	5	0.642743	9710049	0.000000
319853592	44906.000000	2286	4982.399250	32179	3	0.756640	32140	4	0.270482	9695649	0.000000
319860077	44030.000000	2381	4902.858371	32172	2	0.503445	31912	7	0.041692	9681372	0.000000
319855719	43907.000000	2215	4897.553039	31970	3	0.689883	32113	6	0.192679	9667067	0.000000
319847597	43276.000000	2220	4968.014476	32014	3	0.276659	31892	4	0.064930	9652669	0.000000
319867026	44546.000000	2307	5060.206902	32157	2	0.193117	32144	0	0.204802	9638593	0.000000
319883239	44877.000000	2325	5016.370796	31830	4	0.559665	31895	3	0.018988	9624511	0.000000
319866570	44937.000000	2343	4967.209403	31871	4	0.769207	31996	5	0.237490	9610305	0.000000
319877548	44943.000000	2270	4881.115346	31909	3	0.533757	32104	10	0.379100	9596076	0.000000
319852364	44632.000000	2322	4843.722778	32226	10	0.388080	32084	9	0.610867	9582174	0.000000
319848472	44178.000000	2336	4897.907500	32069	2	0.121044	32047	6	0.423307	9568010	0.000000
319877403	43957.000000	2293	4830.866666	32132	1	0.128559	31898	2	0.747264	9553964	0.000000
319853493	43931.000000	2296	4798.345394	31891	3	0.388165	31875	0	0.357207	9539854	0.000000
319866699	43515.000000	2370	4785.379420	31798	1	0.224902	32061	3	0.784296	9525859	-1.#IND00
319853980	42637.000000	2223	4907.344056	31934	8	0.470928	31871	9	0.521629	9511905	-1.#IND00
319827702	43254.000000	2247	4948.267468	31957	4	0.756346	31895	6	0.036948	9497908	-1.#IND00
319883318	43497.000000	2294	4981.343230	31741	7	0.010866	31873	4	0.217674	9483739	-0.001561
319866518	44450.000000	2233	4905.711869	31940	4	0.028814	31983	4	0.283151	9469855	0.000087
319862087	44178.000000	2255	4866.114859	32122	5	0.415582	32027	4	0.214708	9455825	-0.000059
319857885	43507.000000	2219	4807.370036	31869	7	0.455525	31843	5	0.538045	9441968	0.001661
319877518	43894.000000	2220	4944.016992	31884	7	0.406994	32157	4	0.973342	9428018	0.008335
319839546	44116.000000	2250	4910.605489	31976	4	0.516779	32112	6	0.286412	9414558	0.008724
319847254	43719.000000	2309	4901.941021	32204	3	0.214935	32240	7	0.417172	9400789	0.008038
319863160	43608.000000	2281	4952.317257	31861	2	0.808173	32001	4	0.718066	9386863	0.006502
319857786	43721.000000	2301	4853.993411	32157	3	0.231126	31955	5	0.725837	9373058	0.006374
319855937	43649.000000	2237	4905.723113	32336	4	0.238044	32176	1	0.531190	9359570	0.009408
319884258	43645.000000	2300	4935.644751	32148	6	0.407368	32151	7	0.297458	9345878	0.009751
319864765	43892.000000	2291	4961.639128	31861	4	0.918414	31892	6	0.516051	9332154	0.009277
319867229	43847.000000	2368	4899.386742	32029	5	0.557221	32079	6	0.190930	9318264	0.009777
319874226	43632.000000	2310	4894.231971	32039	8	0.653373	32045	8	0.825068	9304757	0.009528
319856633	44527.000000	2397	4909.421254	31911	4	0.466167	31810	2	0.458329	9291043	0.009837
319852920	44473.000000	2205	4869.096414	31932	10	0.392979	31924	2	0.850779	9277259	0.008865
319854257	44041.000000	2325	4798.570198	31882	3	0.902014	31897	3	0.050666	9263694	0.009716
319887264	42884.000000	2287	4771.874569	32115	4	0.155331	32125	3	0.086379	9249968	0.009941
319847121	43277.000000	2302	4941.491343	32117	2	0.776630	32051	8	0.429388	9236283	0.007779
319860055	43829.000000	2269	4961.732480	31947	4	0.450052	32256	3	0.321735	9222800	0.007101
319863866	43340.000000	2221	4929.264620	31964	9	0.684117	31854	5	0.405414	9209160	0.007018
319857734	43536.000000	2267	4901.235234	31681	3	0.879586	31983	2	0.458302	9195629	0.007285
319868737	44265.000000	2297	4947.017191	31933	5	0.621424	31972	6	0.207644	9182125	0.006880
319869139	44865.000000	2280	4910.276638	32228	4	0.150447	31857	6	0.204340	9168690	0.006183
319863410	44472.000000	2192	4944.953047	32145	5	0.100185	32218	4	0.348812	9155097	0.006801
319868377	45286.000000	2361	4913.835326	32086	7	0.645425	32073	4	0.242301	9141513	0.006614
319843818	43983.000000	2309	4792.180378	31944	8	0.441771	31925	4	0.088230	9128110	0.006324
319859254	44096.000000	2283	4883.242890	32010	6	0.779211	32074	2	0.555234	9114833	0.006085
319859749	43443.000000	2276	4888.408171	32034	9	0.758968	32046	4	0.317995	9101437	0.005922
319868806	44315.000000	2211	5024.143951	31865	3	0.726657	31967	6	0.174330	9088021	0.006024
319868384	44589.000000	2314	5071.192833	31742	2	0.317227	31918	9	0.041084	9074651	0.005810
319839932	46266.000000	2389	4999.460892	32157	5	0.916516	32296	5	0.211886	9061356	0.005610
319878421	45032.000000	2340	4805.904204	31960	1	0.566174	32066	6	0.463433	9048009	0.005800
319853988	43661.000000	2191	4761.196300	32031	6	0.815475	32126	1	0.234746	9034669	0.005205
319883511	43152.000000	2256	4921.116244	32200	3	0.747167	31959	6	0.650264	9021554	0.005437
319862221	44437.000000	2278	4934.625433	32034	8	0.953773	31954	4	0.463201	9008487	0.005302
319855546	44382.000000	2230	4923.388103	32176	5	0.180364	31926	6	0.734565	8995156	0.004913
319869423	44226.000000	2259	4882.531873	31799	3	0.307825	32028	4	0.510798	8981961	0.004642
319869964	44453.000000	2281	4868.217077	32192	10	0.456002	32000	2	0.219917	8968599	0.004368
319862306	43976.000000	2343	4805.343206	32141	3	0.374185	32038	4	0.548924	8955303	0.004179
319848741	43309.000000	2231	4788.643949	32084	2	0.578981	32065	8	0.761886	8942434	0.004233
319859980	43194.000000	2266	4840.261739	31940	3	0.652881	31928	9	0.465389	8929561	0.004147
319866644	43921.000000	2222	5003.951110	31860	5	0.150772	32057	9	0.166669	8916436	0.004146
319875607	44308.000000	2282	5002.985042	32033	10	0.574116	31991	3	0.531862	8903215	0.002576
319867392	44571.000000	2325	4897.030393	32058	4	0.827589	32100	2	0.541855	8890227	0.001631
319849639	44665.000000	2357	4957.818713	31998	3	0.858962	32105	5	0.755762	8877326	0.001605
319836588	44703.000000	2234	4920.384288	31975	6	0.165348	31837	5	0.551430	8864399	0.001518
319879094	44393.000000	2290	4906.427540	32139	5	0.919201	31828	3	0.875802	8851368	0.001334
319842365	43970.000000	2269	4775.473649	31852	5	0.205728	31876	6	0.158186	8838320	0.000854
319859899	43267.000000	2299	4807.229221	32175	7	0.851221	31982	4	0.802982	8825414	0.000592
319850469	43409.000000	2215	4831.780542	31914	4	0.800172	31992	2	0.220183	8812436	0.001205
319872280	43384.000000	2297	4941.616593	32064	7	0.405101	31850	7	0.535379	8799409	0.000311
319826923	43436.000000	2308	4946.863673	31925	4	0.639826	32009	3	0.834292	8786457	0.000299
319866984	43832.000000	2211	5006.980791	32101	4	0.675403	31930	4	0.880960	8773492	0.000144
319868665	44518.000000	2311	4947.139422	32049	4	0.122643	31907	4	0.204431	8760735	0.000265
319877765	45181.000000	2343	4954.008476	31925	5	0.886447	31979	4	0.341323	8747926	0.000412
319866218	45268.000000	2377	4839.800516	31956	10	0.396780	31897	9	0.543394	8734971	0.000392
npatches	nstrain	runtime	dt	init_x	init_y	init_y_blood	init_z	init_S	beta0	beta1	beta2	beta3	mean_beta	B	d	delta	delta_blood	b[0]	mut	m	CTL	c	g	epsilon	k	het	lambda	rho	omega	x_max	patch.dyna	DELTA	A	VA
10000	1	100.000000	0.000100	21900	9499	5000000	0.001000	10000000	7.032093	6.251433	8.904609	6.815467	6	8000000000.000000	0.010000	1.000000	1.000000	800000	0.000050	0.048000	1	0.001000	1.000000	25.000000	11.000000	0.500000	0.001000	0.001000	0.010000	31987	0	10.000000	7.000000	1.000000
sus	inf	inf_blood	z	x[0]	y[0][0]	z[0]	x[1]	y[1][0]	z[1]	S[0]	synchrony
219000000	94990000.000000	5000000	10.000000	21900	9499	0.001000	21900	9499	0.001000	10000000	0.000000
319793009	291685.000000	14983	10000.000000	32074	36	1.000000	32114	30	1.000000	10070791	0.000000
319870442	61756.000000	3193	2647.851312	32049	9	0.008636	32162	7	0.564441	10056320	0.000000
319867115	39444.000000	2168	2878.614587	32037	3	0.069852	31760	7	0.122079	10041390	0.000000
319849783	35708.000000	1867	3724.706238	31965	4	0.443368	32037	4	0.716745	10026821	0.000000
319864895	36920.000000	1958	4493.422854	31977	1	0.142059	32067	3	0.881908	10011968	0.000000
319855265	41381.000000	2108	4950.772466	32228	2	0.336089	32048	2	0.552180	9997209	0.000000
319878689	44750.000000	2381	4786.082085	31985	5	0.266319	32000	4	0.559722	9982485	0.000000
319865043	44054.000000	2205	4563.206995	31874	5	0.889113	32091	6	0.051509	9967914	0.000000
319857330	44228.000000	2368	4463.787388	31785	4	0.200003	32047	3	0.747130	9953166	0.000000
319840918	43959.000000	2284	4347.177019	31985	2	0.710012	31872	6	0.754572	9938450	0.000000
319850147	42835.000000	2228	4343.275991	32117	1	0.498105	31942	2	0.097685	9923849	0.000000
319879823	41797.000000	2192	4276.411432	32178	5	0.369728	31904	2	0.278900	9909064	0.000000
319858211	42627.000000	2221	4406.223409	31919	3	0.907562	32014	3	0.301077	9894428	0.000000
319855803	42220.000000	2205	4428.647775	31874	2	0.920746	31981	2	0.155475	9879868	0.000000
319866310	43162.000000	2222	4470.925142	32136	3	0.173299	31794	1	0.231110	9865353	0.000000
319864924	43585.000000	2263	4410.733500	32110	4	0.759881	31854	3	0.883404	9850544	0.000000
319852088	43030.000000	2265	4359.962612	31900	3	0.130546	31981	1	0.148294	9836152	0.000000
319878010	42967.000000	2263	4411.494562	32138	4	0.899710	31804	3	0.022243	9821605	0.000000
319837455	42761.000000	2262	4494.167355	31941	3	0.922035	32029	5	0.553544	9806947	0.000000
319860238	43550.000000	2224	4483.777517	32246	6	0.408555	31895	5	0.315588	9792494	0.000000
319856746	44074.000000	2344	4408.006072	31980	3	0.249191	31868	3	0.301015	9778136	0.000000
319866610	42803.000000	2222	4351.160437	31938	7	0.536105	31820	3	0.816069	9763620	0.000000
319846266	43232.000000	2391	4426.961442	31879	3	0.533200	31851	5	0.598619	9749166	0.000000
319866348	43729.000000	2298	4421.273051	32163	3	0.552702	31833	5	0.343386	9734830	0.000000
319853747	42974.000000	2082	4343.986435	31905	1	0.654235	32012	4	0.684513	9720429	0.000000
319848417	42478.000000	2248	4389.350168	32208	4	0.738775	32099	6	0.362041	9706190	0.000000
319857012	42504.000000	2184	4458.664017	31915	3	0.285014	31894	1	0.047924	9691765	0.000000
319856013	41679.000000	2276	4474.714552	32037	4	0.631860	31991	6	0.088849	9677489	0.000000
319874123	42614.000000	2198	4559.443623	32234	6	0.555557	32107	4	0.238256	9663404	0.000000
319870831	42426.000000	2300	4492.639819	31876	5	0.061019	31922	1	0.286342	9649173	0.000000
319848470	43295.000000	2217	4518.812201	31984	1	0.215420	32243	3	0.069752	9635080	0.000000
319858802	44390.000000	2290	4460.718215	32112	3	0.330235	31924	6	0.501547	9620935	0.000000
319849622	44186.000000	2336	4414.521292	32067	1	0.173672	31818	7	0.505354	9606826	0.000000
319851078	43290.000000	2215	4299.436416	31955	3	0.111250	32053	3	0.828211	9592599	0.000000
319866218	43182.000000	2249	4345.512281	31904	6	0.287830	32021	7	0.167193	9578559	0.000000
319853627	43247.000000	2264	4380.022431	31853	4	0.575465	31860	4	0.507062	9564467	0.000000
319853530	43688.000000	2282	4419.228118	31922	3	0.589543	31922	6	0.582882	9550450	0.000000
319867958	42794.000000	2185	4407.512492	31713	9	0.744930	31953	4	0.372197	9536364	0.000000
319861838	41622.000000	2105	4411.985111	32042	2	0.345892	31915	2	0.222118	9522002	0.000000
319866746	42456.000000	2285	4505.319758	32022	4	0.538306	31895	4	0.215531	9507791	-1.#IND00
319876506	42596.000000	2222	4471.163314	32113	5	0.201707	31969	5	0.565258	9493733	-1.#IND00
319845213	42072.000000	2200	4391.863369	31937	6	0.928815	31917	1	0.072803	9479690	-1.#IND00
319872644	42727.000000	2254	4476.884432	32053	4	0.432093	32147	5	0.202257	9465793	-0.000047
319844314	42431.000000	2154	4465.893725	32081	6	0.858336	31976	11	0.397612	9451673	0.003617
319867508	42419.000000	2147	4505.871024	31908	4	0.707404	32244	2	0.974707	9437805	0.002893
319846748	43594.000000	2344	4513.503095	31959	2	0.523881	32040	5	0.141935	9424060	0.001633
319843368	44011.000000	2197	4511.253097	32046	4	0.413834	32169	4	0.514952	9410099	0.001204
319858768	44029.000000	2316	4489.327981	32061	5	0.966295	31972	6	0.203081	9396162	0.001481
319865282	43513.000000	2272	4432.357356	32196	4	0.636047	31825	2	0.288076	9382334	0.001148
319864574	42781.000000	2279	4456.243896	31857	4	0.819119	31897	6	0.136379	9368576	-0.000850
319876831	43370.000000	2300	4515.579731	31954	3	0.092855	32005	1	0.433951	9354756	-0.001877
319848150	43141.000000	2246	4444.992318	31874	1	0.384376	32083	4	0.781470	9341051	0.000190
319857547	43023.000000	2265	4457.218325	31770	6	0.111444	32074	5	0.946683	9327371	-0.000240
319867598	43244.000000	2279	4407.081955	32027	5	0.616685	32044	6	0.548487	9313747	-0.002883
319850491	43033.000000	2174	4420.305383	32090	3	0.464908	31988	9	0.456062	9299993	-0.002335
319876667	43455.000000	2229	4456.418008	31853	9	0.415893	32023	6	0.828587	9286266	-0.001934
319851268	43398.000000	2228	4346.962996	32031	4	0.222694	31885	4	0.120336	9272496	-0.001969
319872321	43582.000000	2279	4213.672417	31625	2	0.111260	32104	1	0.466535	9258724	-0.002115
319869069	41954.000000	2242	4168.453101	31931	1	0.472699	31746	7	0.821740	9245196	-0.001303
319853734	42172.000000	2097	4373.913017	32063	3	0.257183	31879	8	0.450960	9231501	-0.001318
319859690	42451.000000	2188	4487.200801	31999	6	0.167335	32165	7	0.335347	9218021	-0.001197
319858052	42692.000000	2122	4457.792243	31931	9	0.549844	31827	0	0.262159	9204459	0.001536
319858052	42806.000000	2321	4397.777194	32195	4	0.906614	31724	2	0.392883	9190814	0.000378
319858814	42926.000000	2227	4365.579324	32099	3	0.358226	32084	2	0.691628	9177129	0.000133
319853106	42787.000000	2159	4415.468617	31903	1	0.781119	31958	4	0.530480	9163593	0.000314
319840568	42905.000000	2289	4450.058834	32114	7	0.828869	32159	3	0.601959	9150069	-0.000551
319872499	44024.000000	2384	4465.671843	31787	3	0.558115	32117	5	0.586966	9136566	-0.000544
319867272	43426.000000	2248	4399.264042	32022	6	0.457150	32108	4	0.413254	9123134	-0.000784
319843242	43038.000000	2165	4354.577159	31870	4	0.851715	32053	5	0.377662	9109527	-0.000719
319868202	42406.000000	2214	4419.845137	31777	6	0.191833	31979	1	0.173803	9096172	-0.000598
319870273	42580.000000	2244	4559.778171	31866	5	0.956636	32093	2	0.258817	9082795	-0.000741
319862084	42791.000000	2219	4541.241799	31897	3	0.618242	31895	4	0.273110	9069533	-0.000667
319860908	43428.000000	2336	4549.865048	31907	6	0.410036	31779	4	0.021634	9056301	-0.000614
319853937	44174.000000	2269	4449.676222	31887	4	0.744823	31912	3	0.137673	9042773	-0.000659
319860965	44052.000000	2280	4329.395497	31896	7	0.584164	31905	10	0.258792	9029481	-0.000824
319871587	43344.000000	2174	4279.701360	31933	8	0.344394	32256	3	0.978005	9016217	-0.001010
319862330	41963.000000	2136	4382.858105	31921	10	0.040041	31895	7	0.478552	9002866	-0.001072
319840809	42440.000000	2264	4479.354746	31818	2	0.201172	31959	4	0.242368	8989732	-0.001135
319851526	43535.000000	2204	4502.160912	31906	5	0.193107	32048	4	0.450285	8976395	-0.001118
319874974	43689.000000	2291	4596.701339	31826	7	0.018053	32043	5	0.154605	8963274	-0.001061
319852139	42831.000000	2244	4486.608302	32189	6	0.440931	31969	6	0.817315	8950214	-0.001028
319852625	42675.000000	2236	4534.322052	32047	2	0.309188	31973	7	0.539759	8936960	-0.001007
319866959	43585.000000	2299	4565.964991	31960	7	0.480249	32041	3	0.192025	8923934	-0.000959
319843199	43272.000000	2267	4392.347745	32052	3	0.325378	32018	5	0.125934	8910876	-0.000871
319835324	42910.000000	2216	4400.110485	31957	5	0.432186	31961	0	0.017530	8897639	-0.001682
319857004	42652.000000	2250	4353.498406	31855	3	0.704064	31846	5	0.248618	8884450	-0.001803
319852018	42932.000000	2242	4423.716582	32030	4	0.351882	32140	6	0.851486	8871334	-0.001987
319847881	43570.000000	2248	4495.803892	32032	4	0.832459	32036	6	0.321802	8858241	-0.001900
319850442	43388.000000	2233	4467.383671	31931	5	0.523689	32077	4	0.874383	8845140	-0.001105
319869197	44447.000000	2291	4408.684407	32230	7	0.315529	32169	4	0.364765	8832055	-0.001248
319850319	43032.000000	2287	4243.176196	32157	3	0.670016	32075	4	0.356091	8819155	-0.000994
319852024	42601.000000	2193	4324.171259	31800	3	0.453096	32038	4	0.704297	8806267	-0.000872
319883304	41913.000000	2119	4417.447700	32083	1	0.442479	31895	6	0.546215	8793384	-0.000441
319843697	41594.000000	2278	4478.615357	32259	8	0.156276	32060	4	0.488019	8780406	-0.000160
319866733	41657.000000	2139	4471.549158	32059	4	0.445456	32136	3	0.433633	8767678	-0.000481
319856934	41904.000000	2205	4550.128678	31787	2	0.216475	31964	2	0.774189	8754879	-0.000495
319859771	42934.000000	2272	4533.172290	31862	4	0.581689	32209	6	0.605294	8741978	-0.000738
319837295	42580.000000	2156	4482.579045	32052	0	0.412978	32095	7	0.779764	8729238	-0.000616
319849720	43898.000000	2260	4551.892486	32101	5	0.350501	32042	5	0.672423	8716632	-0.000210
npatches	nstrain	runtime	dt	init_x	init_y	init_y_blood	init_z	init_S	beta0	beta1	beta2	beta3	mean_beta	B	d	delta	delta_blood	b[0]	mut	m	CTL	c	g	epsilon	k	het	lambda	rho	omega	x_max	patch.dyna	DELTA	A	VA
10000	1	100.000000	0.000100	21900	9499	5000000	0.001000	10000000	7.578253	4.380569	6.444250	8.928408	6	8000000000.000000	0.010000	1.000000	1.000000	800000	0.000050	0.048000	1	0.001000	1.000000	25.000000	12.000000	0.500000	0.001000	0.001000	0.010000	31987	0	10.000000	7.000000	1.000000
sus	inf	inf_blood	z	x[0]	y[0][0]	z[0]	x[1]	y[1][0]	z[1]	S[0]	synchrony
219000000	94990000.000000	5000000	10.000000	21900	9499	0.001000	21900	9499	0.001000	10000000	0.000000
319829472	115618.000000	6044	9998.363127	32083	13	1.000000	32053	9	1.000000	10058827	0.000000
319840938	84075.000000	4416	4242.206778	31951	7	0.453882	31811	5	0.290709	10044252	0.000000
319877616	55758.000000	2800	3050.586078	31915	5	0.066464	32082	5	0.205611	10029414	0.000000
319833717	44602.000000	2347	2946.678867	32104	3	0.098445	32148	3	0.443411	10014438	0.000000
319854507	38949.000000	1968	3365.111636	32134	2	0.877729	31792	1	0.061759	9999835	0.000000
319830934	38742.000000	1999	3761.046980	31914	1	0.041928	32040	4	0.190752	9984940	0.000000
319849035	39217.000000	2069	4036.229051	31933	6	0.408090	32068	3	0.031981	9970063	0.000000
319866005	40907.000000	2092	4221.528593	31942	3	0.903349	31820	5	0.520095	9955577	0.000000
319863491	41974.000000	2231	4209.405953	31980	3	0.409718	31940	2	0.378318	9940893	0.000000
319864449	42126.000000	2195	4213.899711	32106	1	0.047841	31871	5	0.170152	9926298	0.000000
319873575	42661.000000	2293	4214.151698	32135	3	0.141974	31891	2	0.281977	9911618	0.000000
319850206	42220.000000	2222	3986.272929	31933	3	0.665389	31939	0	0.026320	9896859	0.000000
319890461	42107.000000	2206	4003.441985	32146	1	0.927619	32052	4	0.320513	9882342	0.000000
319858167	41726.000000	2163	4033.259768	31925	7	0.363309	31953	2	0.530550	9867581	0.000000
319866189	41498.000000	2180	4031.214864	32079	8	0.344849	32070	5	0.124457	9852945	0.000000
319865405	42193.000000	2271	4138.273982	31895	3	0.305070	31969	5	0.273884	9838498	0.000000
319859280	43222.000000	2305	4248.988114	32180	4	0.511761	32071	3	0.326993	9824055	0.000000
319872328	43399.000000	2258	4236.911163	32032	3	0.100271	31969	3	0.185249	9809527	0.000000
319881170	43279.000000	2250	4151.439475	31935	9	0.047480	31838	3	0.061318	9795151	0.000000
319850872	42933.000000	2181	4032.340426	31925	7	0.839288	32005	2	0.588752	9780713	0.000000
319877245	41725.000000	2153	4006.529526	32187	7	0.036124	31694	7	0.843348	9766403	0.000000
319852356	42006.000000	2087	4059.492763	32021	2	0.280657	32097	4	0.189296	9751970	0.000000
319860352	42571.000000	2175	4044.296376	31721	2	0.385956	31984	3	0.565515	9737481	0.000000
319858082	41877.000000	2146	4017.448992	31866	1	0.494264	31632	3	0.243275	9723127	0.000000
319844676	42090.000000	2104	3988.319742	31974	4	0.375965	31858	3	0.157047	9708869	0.000000
319868059	42044.000000	2184	4017.276912	31936	6	0.046066	31992	3	0.039868	9694632	0.000000
319862473	41926.000000	2216	4130.167292	32087	4	0.148331	32041	6	0.623968	9680202	0.000000
319843063	41774.000000	2239	4103.621822	32032	1	0.399092	31968	5	0.316402	9665993	0.000000
319878014	42275.000000	2148	4118.701237	31878	3	0.115663	31932	3	0.261826	9651680	0.000000
319857632	42020.000000	2148	4124.907881	31877	3	0.461752	32120	1	0.077488	9637364	0.000000
319868683	42106.000000	2252	4095.982236	32037	3	0.716160	32185	5	0.132642	9623233	0.000000
319854421	41468.000000	2065	4098.034612	32097	7	0.484791	31991	4	0.292021	9609195	0.000000
319871534	41943.000000	2149	4168.550358	32057	0	0.299317	32027	2	0.268257	9595134	0.000000
319846334	42601.000000	2228	4182.751340	32104	7	0.173237	31819	3	0.130424	9581080	0.000000
319847587	42490.000000	2219	4144.801565	32020	4	0.192774	32249	9	0.311224	9566971	0.000000
319865869	43001.000000	2262	4087.394467	32022	5	0.858513	32028	2	0.073828	9552926	0.000000
319875423	42598.000000	2242	4091.231321	31821	8	0.644717	31967	1	0.108645	9538576	0.000000
319857027	42911.000000	2215	4072.359679	31902	0	0.067084	31999	1	0.475969	9524469	0.000000
319867167	43419.000000	2281	4097.735899	31964	2	0.493471	31992	4	0.465913	9510316	0.000000
319845810	42134.000000	2217	4045.266866	32089	3	0.044262	32044	6	0.196352	9496187	-1.#IND00
319878542	42425.000000	2275	4138.331080	32035	5	0.737060	32231	2	0.389652	9482258	-1.#IND00
319869982	43263.000000	2255	4156.677902	31914	5	0.559028	31987	2	0.076155	9468256	-1.#IND00
319874095	42937.000000	2192	4040.393705	32099	4	0.466257	31964	4	0.109719	9454416	0.014947
319853979	42278.000000	2184	3991.847366	32000	4	0.847142	32019	6	0.194171	9440485	0.012123
319837280	42225.000000	2168	4075.737136	31938	2	0.508776	31845	5	0.278095	9426666	0.013111
319857097	42240.000000	2301	3985.656867	31947	2	0.667089	31907	5	0.632186	9412792	0.015318
319862586	42424.000000	2195	4109.554510	31992	4	0.145480	31841	7	0.091437	9398853	0.011385
319876282	41989.000000	2140	4041.839093	31984	0	0.253034	32041	3	0.093094	9384965	0.003066
319854250	41766.000000	2235	4000.626973	31885	2	0.733779	31815	3	0.394860	9371065	-0.001326
319872462	41906.000000	2133	3881.702303	31886	8	0.126083	32139	3	0.449056	9357465	0.002452
319851174	40640.000000	2136	4051.336681	32329	4	0.669309	32140	5	0.194297	9343847	-0.001867
319848694	41650.000000	2231	4160.693752	31771	4	0.454026	31869	5	0.701984	9330031	0.002060
319873139	42197.000000	2166	3984.641472	31908	3	0.051808	32149	5	0.201310	9316323	0.001892
319872466	42165.000000	2288	4124.815994	31945	0	0.323498	31986	2	0.674286	9302749	0.003170
319853949	42492.000000	2175	4080.765665	32118	3	0.452804	32341	1	0.643860	9288756	0.005168
319868884	42719.000000	2186	4101.614884	31615	3	0.097867	31988	8	0.824560	9275167	0.005048
319851800	42051.000000	2183	4045.721568	32090	3	0.523282	31926	2	0.518478	9261544	0.004283
319861708	41793.000000	2172	4073.911397	32031	4	0.731390	32098	3	0.162928	9247873	0.004231
319865456	42001.000000	2216	4123.101767	32170	7	0.432885	32026	6	0.399045	9234245	0.004226
319863245	41639.000000	2083	4215.003199	32066	3	0.460524	32009	2	0.068578	9220610	-0.000148
319855647	42138.000000	2194	4266.062107	32054	5	0.570254	32118	2	0.511129	9207217	0.000041
319854200	42833.000000	2206	4256.128954	32011	7	0.152015	31993	5	0.196734	9193597	-0.000196
319843518	43074.000000	2203	4153.141072	31780	6	0.942006	31968	4	0.234466	9180248	-0.000162
319857359	42899.000000	2210	4101.888528	32038	2	0.293282	32015	3	0.311676	9166733	0.000509
319852707	42823.000000	2267	4134.055595	31979	0	0.328325	32068	1	0.028646	9153290	0.000861
319834276	41709.000000	2215	4000.487642	31904	4	0.382487	32047	6	0.202200	9139884	0.000642
319867381	41001.000000	2180	4040.562529	31853	6	0.981389	31973	3	0.286175	9126446	-0.000829
319874361	40765.000000	2138	4106.142623	32072	5	0.607626	32143	4	0.751848	9113205	-0.000462
319856153	41166.000000	2200	4237.205151	32006	3	0.357441	31982	8	0.070183	9100023	0.000254
319857314	42149.000000	2176	4111.587572	31874	4	0.071627	31762	6	0.240233	9086766	0.000338
319863103	42443.000000	2149	4107.056270	31748	3	0.612869	32171	5	0.284058	9073475	0.000086
319843356	42392.000000	2231	4032.768089	31999	1	0.123969	32056	9	0.047633	9060111	-0.001246
319863515	41300.000000	2131	4006.623004	32044	6	0.607942	31928	1	0.211240	9046561	-0.001374
319848353	42014.000000	2163	4079.437283	32001	4	0.541689	31888	3	0.116103	9033240	-0.000360
319855919	42438.000000	2161	4116.057139	32113	1	0.115256	31971	4	0.692386	9019902	-0.000399
319856490	42604.000000	2253	4111.916716	31787	6	0.503846	31972	3	0.545101	9006510	-0.000398
319873557	42323.000000	2174	4079.925189	32057	3	0.751372	32220	1	0.043163	8993056	-0.000146
319851393	42686.000000	2221	4096.068074	31999	8	0.546310	32114	4	0.324929	8979923	0.000252
319880470	42753.000000	2181	4132.389438	31729	7	0.408004	32216	2	0.561090	8966715	0.000082
319868072	43055.000000	2139	4023.758711	31936	9	0.087906	31927	5	0.166526	8953483	-0.001034
319862383	41590.000000	2171	4000.939289	32018	3	0.300700	31723	6	0.187241	8940267	-0.001538
319857077	41404.000000	2219	4009.218606	31789	6	0.160576	31948	2	0.452492	8926984	-0.001346
319869155	41840.000000	2191	4101.420779	32004	3	0.396740	32001	3	0.434697	8914068	-0.001699
319870669	42624.000000	2211	4076.886251	32198	4	0.776055	32124	3	0.698374	8901001	-0.001867
319868656	42312.000000	2191	4101.465939	32134	6	0.172209	31862	2	0.252058	8887908	-0.001809
319880802	42404.000000	2264	4173.121015	31736	6	0.415325	32119	3	0.058878	8874972	-0.001895
319836057	42667.000000	2275	4146.210273	32127	4	0.562446	32243	7	0.061165	8861858	-0.002043
319853062	42917.000000	2328	4089.501833	31808	4	0.932538	31932	4	0.102850	8848819	-0.002638
319877615	42749.000000	2242	4010.929960	31930	8	0.620380	32112	4	0.197299	8835942	-0.001932
319847442	42691.000000	2195	4056.200266	32047	3	0.186864	32091	3	0.598516	8822800	-0.001860
319860932	41882.000000	2257	4081.084295	31905	8	0.171349	31789	7	0.009504	8809840	-0.001984
319845603	41947.000000	2138	4135.159722	32119	3	0.327603	32047	2	0.189400	8796813	-0.002401
319853219	42182.000000	2246	4154.102993	31969	9	0.066002	32112	3	0.394931	8783872	-0.002434
319859773	41512.000000	2123	4169.671792	31944	4	0.898385	31974	2	0.058117	8770684	-0.002249
319851476	41674.000000	2171	4117.212210	31975	6	0.556678	32088	3	0.240316	8757909	-0.001181
319831329	42847.000000	2217	4238.786550	31781	4	0.069111	31780	2	0.411244	8744928	-0.001731
319850895	42918.000000	2252	4149.224816	32002	3	0.769432	32247	6	0.629900	8731983	-0.001401
319847691	43326.000000	2223	4101.455053	31993	3	0.136660	32043	2	0.213942	8718999	-0.001559
319903911	42395.000000	2264	4090.492740	32079	11	0.448006	31847	3	0.420934	8705950	-0.001261
npatches	nstrain	runtime	dt	init_x	init_y	init_y_blood	init_z	init_S	beta0	beta1	beta2	beta3	mean_beta	B	d	delta	delta_blood	b[0]	mut	m	CTL	c	g	epsilon	k	het	lambda	rho	omega	x_max	patch.dyna	DELTA	A	VA
10000	1	100.000000	0.000100	21900	9499	5000000	0.001000	10000000	3.247993	5.546841	5.507382	6.547461	6	8000000000.000000	0.010000	1.000000	1.000000	800000	0.000050	0.048000	1	0.001000	1.000000	25.000000	13.000000	0.500000	0.001000	0.001000	0.010000	31987	0	10.000000	7.000000	1.000000
sus	inf	inf_blood	z	x[0]	y[0][0]	z[0]	x[1]	y[1][0]	z[1]	S[0]	synchrony
219000000	94990000.000000	5000000	10.000000	21900	9499	0.001000	21900	9499	0.001000	10000000	0.000000
319859132	44311.000000	2312	9507.532361	32226	3	1.000000	32192	2	1.000000	10049278	0.000000
319842746	77216.000000	3941	5916.187096	31994	5	0.667484	32088	6	0.710866	10034531	0.000000
319865517	65194.000000	3384	3952.548957	32106	7	0.415793	31887	4	0.503742	10019744	0.000000
319838512	52130.000000	2660	3121.138164	31809	3	0.025282	31925	11	0.454990	10005172	0.000000
319835896	44435.000000	2193	2944.908524	31921	5	0.226132	31860	5	0.096352	9990478	0.000000
319839661	40336.000000	2142	3156.120761	31916	2	0.584121	31970	2	0.280390	9975784	0.000000
319869963	38516.000000	2025	3349.621808	31908	0	0.230298	32014	1	0.238894	9961185	0.000000
319853653	38516.000000	1952	3677.063128	31898	5	0.280313	31868	4	0.520476	9946530	0.000000
319866710	39387.000000	2115	3826.069670	31701	3	0.121204	31959	3	0.409884	9931824	0.000000
319861755	40383.000000	2108	3878.610540	31945	6	0.304859	31908	5	0.748710	9917012	0.000000
319883254	40970.000000	2122	3872.449652	32131	2	0.449189	31822	3	0.649712	9902381	0.000000
319843586	41947.000000	2195	3906.653552	31988	4	0.219630	31958	6	0.237966	9887775	0.000000
319874034	42996.000000	2259	3829.239263	32288	2	0.315813	32152	3	0.172167	9872899	0.000000
319881728	42217.000000	2179	3732.601746	32112	4	0.442305	31864	5	0.217801	9858451	0.000000
319866879	42212.000000	2162	3777.933258	32065	4	0.217201	32170	7	0.162408	9843972	0.000000
319854398	41515.000000	2095	3783.127037	31890	5	0.072655	31864	4	0.292959	9829703	0.000000
319863171	41546.000000	2131	3811.902428	31853	2	0.319372	32046	5	0.804835	9815138	0.000000
319859092	41680.000000	2124	3790.886004	31861	6	0.052164	32206	3	0.344595	9800843	0.000000
319889213	41771.000000	2136	3860.207088	31797	0	0.168720	31826	0	0.116920	9786260	0.000000
319877594	42200.000000	2198	3864.003449	32097	3	0.152883	31994	6	0.083024	9771909	0.000000
319869939	42094.000000	2209	3784.421536	31923	4	0.148935	32043	2	0.204328	9757413	0.000000
319861531	42815.000000	2222	3752.413885	31924	8	0.637296	32079	2	0.271106	9742960	0.000000
319868952	42405.000000	2273	3728.513746	31761	3	0.067353	32054	2	0.124527	9728779	0.000000
319860788	42221.000000	2230	3716.247715	32047	4	0.353411	32055	5	0.538663	9714221	0.000000
319863133	41767.000000	2205	3724.841753	31759	4	0.171963	32370	4	0.568425	9700145	0.000000
319886042	41887.000000	2126	3751.424920	31890	4	0.303154	31882	2	0.764779	9685899	0.000000
319858919	41414.000000	2143	3754.809421	31936	4	0.303697	31956	1	0.039658	9671808	0.000000
319855718	41120.000000	2197	3697.448143	32102	5	0.361186	32112	4	0.513680	9657776	0.000000
319847325	41460.000000	2070	3808.093781	31829	4	0.226905	31773	5	0.722977	9643494	0.000000
319852515	42091.000000	2147	3891.348916	32132	8	0.231460	31784	3	0.205927	9629146	0.000000
319847625	42216.000000	2217	3947.077396	31864	2	0.082335	32150	2	0.506965	9614899	0.000000
319842839	42970.000000	2304	3889.632975	32045	6	0.050561	32030	5	0.458718	9600855	0.000000
319851131	42714.000000	2199	3725.821031	31762	2	0.679087	31835	7	0.835910	9586842	0.000000
319861978	42766.000000	2207	3688.624567	32030	5	0.350403	32211	2	0.638001	9572614	0.000000
319877319	42072.000000	2309	3608.081864	31845	2	0.427831	31868	6	0.245466	9558562	0.000000
319844579	41451.000000	2082	3643.736548	31722	3	0.612682	31929	5	0.221761	9544419	0.000000
319884156	41469.000000	2190	3778.395274	31929	2	0.099187	32032	6	0.067277	9530352	0.000000
319891789	41236.000000	2208	3813.623935	31911	8	0.013876	31917	3	0.646401	9516433	0.000000
319848156	41226.000000	2103	3767.960595	31773	7	0.173859	31903	7	0.605743	9502306	0.000000
319853041	41729.000000	2171	3891.239754	31759	2	0.512063	31892	6	0.409583	9488260	-1.#IND00
319854372	42450.000000	2112	3857.181927	32156	2	0.646934	31983	4	0.277986	9474113	-1.#IND00
319888333	42050.000000	2163	3792.789300	32093	7	0.605782	31969	3	0.192065	9460113	-1.#IND00
319850831	42551.000000	2147	3859.356805	32124	7	0.123635	31907	7	0.097826	9446280	-0.012321
319892638	42268.000000	2319	3834.577400	31951	7	0.375094	31924	6	0.335624	9432409	-0.003532
319862573	41980.000000	2219	3792.671906	32091	4	0.096586	32060	3	0.587076	9418369	-0.004591
319862342	42805.000000	2223	3879.406420	31958	4	0.053444	31970	4	0.144235	9404545	-0.003547
319866573	43528.000000	2180	3782.373086	32121	1	0.211005	32089	4	0.026510	9390749	-0.002260
319873664	42251.000000	2199	3653.710232	31890	6	0.417852	31912	4	0.472829	9377144	-0.001988
319858511	41226.000000	2117	3624.803544	32048	4	0.178257	32160	4	0.403017	9363281	-0.000826
319854226	40866.000000	2177	3674.798142	31986	6	0.111521	32078	5	0.732054	9349553	0.002443
319848815	41116.000000	2127	3744.890529	31961	1	0.005971	32182	4	0.173566	9335886	0.002117
319865283	41379.000000	2168	3851.651019	32039	1	0.015668	32004	1	0.029193	9322193	0.005307
319857206	42250.000000	2208	3778.647908	32000	4	0.028059	32056	5	0.214740	9308303	0.005756
319851806	42169.000000	2141	3780.663286	31976	9	0.365909	31898	3	0.525914	9294694	0.007217
319860791	41889.000000	2161	3824.133103	31914	3	0.311028	32107	2	0.274468	9280915	0.006602
319874385	41592.000000	2227	3823.799799	31843	2	0.003355	32165	4	0.869038	9267365	0.005940
319878643	41633.000000	2180	3767.702927	32101	11	0.034236	31781	3	0.159571	9253691	0.005253
319860006	42996.000000	2144	3795.872966	31817	4	0.241370	32062	4	0.037840	9240126	0.004511
319865395	41949.000000	2273	3693.286645	32146	4	0.197262	32045	6	0.179719	9226509	0.003608
319844384	41763.000000	2223	3612.659379	31972	1	0.087926	32079	9	0.475246	9212892	0.001913
319855146	41788.000000	2152	3693.796095	31939	2	0.366563	31838	3	0.239522	9199192	0.001809
319850348	41761.000000	2157	3643.753752	32073	5	0.160663	31882	2	0.067753	9185467	0.001654
319876684	42357.000000	2177	3729.302234	31903	7	0.208433	32043	1	0.573227	9172079	0.001172
319860346	42064.000000	2200	3772.459045	31828	2	0.066925	31913	7	0.118512	9158336	0.000383
319856832	42276.000000	2203	3741.829919	32112	7	0.207531	31901	4	0.295036	9144733	0.000780
319868401	42997.000000	2137	3655.546403	31892	2	0.362309	31932	8	0.405078	9131190	0.000350
319876682	42642.000000	2247	3687.026605	32017	5	0.048671	31928	7	0.383205	9117723	0.000590
319880066	41960.000000	2238	3705.768624	32084	3	0.294445	31976	5	0.109310	9103994	0.000648
319860730	42374.000000	2265	3733.580993	32043	5	0.093688	31906	7	0.094601	9090621	0.000468
319855486	41492.000000	2196	3609.482197	32101	2	0.678745	31814	7	0.077277	9077072	-0.000728
319858906	41119.000000	2176	3592.734416	32033	7	0.846773	32232	3	0.531395	9063785	-0.000099
319871894	40584.000000	2069	3675.440800	31855	0	0.325807	31877	4	0.135895	9050610	-0.000756
319885399	40116.000000	2046	3682.509293	31923	2	0.155071	32080	4	0.664779	9037484	-0.000525
319867334	40079.000000	2048	3790.354140	32296	2	0.372990	31984	4	0.194239	9024260	0.000182
319861596	40601.000000	2168	3828.611963	31946	2	0.049236	31849	4	0.306829	9011085	0.000069
319871898	41405.000000	2080	3817.094327	31875	5	0.372490	31924	5	0.178875	8997870	0.000067
319863065	41246.000000	2221	3792.741527	31751	1	0.636192	32067	6	0.378062	8984597	0.000011
319848741	41258.000000	2119	3787.532276	31897	1	0.276706	31718	8	0.058859	8971281	-0.000197
319837255	41963.000000	2236	3834.762367	31917	5	0.528184	32160	1	0.388045	8957822	-0.000209
319866768	41836.000000	2155	3782.917851	32136	4	0.433814	31967	4	0.473525	8944553	-0.000283
319857435	41707.000000	2195	3772.161280	32142	4	0.365667	31857	3	0.278763	8931255	-0.000305
319888443	41283.000000	2091	3766.396279	32080	1	0.160933	32144	3	0.102871	8918201	-0.000619
319852121	42259.000000	2209	3733.176982	31978	6	0.470395	31896	5	0.521584	8905247	-0.000448
319850122	43032.000000	2250	3751.384307	32002	4	0.031175	32149	6	0.395981	8892136	-0.000592
319856576	41731.000000	2176	3701.250815	32194	4	0.063124	31849	4	0.628236	8879327	-0.000645
319870317	41148.000000	2136	3691.674932	32093	6	0.453439	32042	13	0.695006	8866363	-0.000581
319851520	41387.000000	2119	3754.164107	32063	7	0.059748	31968	4	0.101673	8853234	-0.000694
319846364	41898.000000	2129	3713.660026	31952	3	0.308799	31864	3	0.157481	8840154	-0.000626
319852148	41512.000000	2224	3669.145108	32109	2	0.157758	32071	6	0.056698	8827084	-0.000663
319873722	41329.000000	2137	3660.953929	31926	4	0.281709	32042	4	0.048784	8813911	0.000212
319838686	41702.000000	2165	3817.801473	32019	2	0.233789	31804	8	0.049219	8800926	0.000274
319867460	41077.000000	2144	3836.093403	31928	1	0.152547	32161	3	0.709228	8788019	0.000705
319873818	42160.000000	2172	3871.341314	31907	0	0.473920	32064	0	0.359997	8775000	0.000669
319859303	42396.000000	2245	3805.199093	31896	4	0.187502	31849	1	0.211503	8762196	0.001212
319869769	41574.000000	2131	3700.051151	32282	4	0.360808	31883	4	0.146005	8749348	0.002060
319864528	41202.000000	2168	3718.763385	32110	6	0.572372	32239	1	0.100309	8736484	0.002357
319855481	41422.000000	2146	3722.522031	32117	6	0.861821	31892	5	0.437207	8723597	0.001874
319841370	41462.000000	2170	3802.819133	31892	5	0.380450	32129	2	0.102780	8710737	0.001811
319873948	41903.000000	2238	3848.950801	31694	5	0.073350	31757	2	0.335023	8698020	0.001902
npatches	nstrain	runtime	dt	init_x	init_y	init_y_blood	init_z	init_S	beta0	beta1	beta2	beta3	mean_beta	B	d	delta	delta_blood	b[0]	mut	m	CTL	c	g	epsilon	k	het	lambda	rho	omega	x_max	patch.dyna	DELTA	A	VA
10000	1	100.000000	0.000100	21900	9499	5000000	0.001000	10000000	7.183301	7.936099	5.754381	4.097278	6	8000000000.000000	0.010000	1.000000	1.000000	800000	0.000050	0.048000	1	0.001000	1.000000	25.000000	14.000000	0.500000	0.001000	0.001000	0.010000	31987	0	10.000000	7.000000	1.000000
sus	inf	inf_blood	z	x[0]	y[0][0]	z[0]	x[1]	y[1][0]	z[1]	S[0]	synchrony
219000000	94990000.000000	5000000	10.000000	21900	9499	0.001000	21900	9499	0.001000	10000000	0.000000
319869293	21299.000000	1137	5875.994439	32113	0	0.430207	32033	1	0.437173	10041466	0.000000
319849757	58431.000000	2990	6827.209343	31962	4	0.788698	31925	7	0.884726	10026795	0.000000
319862968	65952.000000	3409	4768.570792	32002	9	0.331813	32127	8	0.500608	10011895	0.000000
319863144	58405.000000	2932	3567.134636	31912	7	0.110779	31897	5	0.270905	9997049	0.000000
319870565	51624.000000	2784	3029.088791	32109	10	0.738350	31693	5	0.483402	9982335	0.000000
319864561	45330.000000	2403	2872.247460	32246	6	0.278395	31755	2	0.610999	9967831	0.000000
319862897	42021.000000	2225	2897.643548	32171	1	0.118935	32316	4	0.106917	9953055	0.000000
319860697	40072.000000	2101	2973.323417	32124	6	0.185419	31828	5	0.260503	9938229	0.000000
319869680	38980.000000	2025	3231.117272	32141	5	0.364293	32161	2	0.216437	9923670	0.000000
319850849	38787.000000	2014	3306.273012	31960	6	0.053316	31952	2	0.482177	9908943	0.000000
319848280	38327.000000	1933	3396.293582	32138	4	0.020577	31940	4	0.657063	9894379	0.000000
319849560	38533.000000	2082	3539.234945	31861	4	0.012703	31927	8	0.792624	9879697	0.000000
319857328	38908.000000	2089	3635.031095	31977	1	0.263243	31994	5	0.720519	9865119	0.000000
319848420	40857.000000	2103	3725.725286	32085	6	0.197930	31957	3	0.209388	9850721	0.000000
319876656	41698.000000	2230	3603.794808	31825	9	0.154696	31949	1	0.325563	9836254	0.000000
319847684	41718.000000	2242	3527.676096	31949	4	0.165061	32139	3	0.358198	9821701	0.000000
319883272	41691.000000	2200	3457.849598	32008	3	0.422782	31940	9	0.503613	9807141	0.000000
319873724	41320.000000	2163	3426.249729	31693	1	0.104827	31864	6	0.198574	9792710	0.000000
319853542	41916.000000	2135	3477.605885	31893	2	0.185505	31826	7	0.060919	9778171	0.000000
319852022	41678.000000	2147	3446.147004	31941	9	0.553209	32179	1	0.081812	9763769	0.000000
319851188	40185.000000	2040	3494.405768	32046	2	0.090739	32105	11	0.621138	9749332	0.000000
319869689	40407.000000	2099	3605.866254	32105	4	0.246782	31766	4	0.507705	9734915	0.000000
319864857	40778.000000	2200	3621.677679	32236	7	0.281103	31989	8	0.253436	9720589	0.000000
319852228	41342.000000	2245	3621.413710	32009	2	0.191404	32055	7	0.219901	9706437	0.000000
319860692	42138.000000	2193	3541.838282	31915	3	0.089001	31923	4	0.173216	9691972	0.000000
319863102	41756.000000	2154	3523.464921	31896	3	0.290184	32049	4	0.166657	9677597	0.000000
319873611	42792.000000	2249	3583.351407	32214	3	0.144660	31835	5	0.561241	9663352	0.000000
319865239	42948.000000	2191	3534.551599	31972	6	0.408622	31917	2	0.408235	9649116	0.000000
319856164	41772.000000	2222	3481.311553	31758	8	0.359821	31919	4	0.464481	9635036	0.000000
319851349	41549.000000	2252	3425.206782	32178	2	0.321532	31988	4	0.590714	9620917	0.000000
319865258	41232.000000	2171	3470.124504	31994	5	0.505541	31912	3	0.878961	9606871	0.000000
319865702	40886.000000	2150	3444.531997	31909	2	0.687607	32000	2	0.241496	9592734	0.000000
319856909	41253.000000	2093	3472.437286	32019	5	0.369648	32198	6	0.324517	9578714	0.000000
319862833	40854.000000	2149	3459.850925	31814	3	0.491391	31987	4	0.027591	9564635	0.000000
319868422	40391.000000	2210	3414.295523	32059	4	0.506251	31788	1	0.377720	9550589	0.000000
319856884	40946.000000	2152	3423.713364	31879	5	0.243888	32066	5	0.192729	9536781	0.000000
319859448	40840.000000	2072	3428.927637	31954	2	0.410387	31779	1	0.203796	9522598	0.000000
319863813	40654.000000	2110	3494.995662	32053	5	0.576783	31852	3	0.213190	9508486	0.000000
319856788	40905.000000	2182	3530.060997	31936	3	0.592529	32109	2	0.189724	9494327	0.000000
319851194	42339.000000	2216	3552.732384	32197	6	0.393070	32065	4	0.512179	9480243	-1.#IND00
319856224	42138.000000	2204	3611.484746	31712	4	0.355213	31833	6	0.780246	9466051	-1.#IND00
319857190	42167.000000	2195	3508.057412	31799	2	0.467998	31990	4	0.138121	9452009	0.009467
319872043	41520.000000	2144	3405.522534	31937	4	0.565149	31925	5	0.335940	9437909	0.011191
319838118	40195.000000	2058	3314.385077	31799	3	0.109366	31906	1	0.142542	9424073	0.009665
319856359	39776.000000	2041	3356.308697	32168	7	0.522077	32053	4	0.486503	9410299	0.006192
319876587	39618.000000	2163	3473.583208	31998	3	0.259203	32206	2	0.469687	9396316	0.007211
319870176	39984.000000	2033	3504.084130	31959	5	0.327010	32070	2	0.671136	9382375	0.005431
319862611	40588.000000	2084	3586.189484	31981	4	0.720214	32210	5	0.645079	9368652	0.002766
319848267	40507.000000	2137	3516.952448	31948	4	0.493376	31838	7	0.344443	9354814	0.001939
319865542	40537.000000	2101	3567.687527	31834	4	0.061007	31954	3	0.441441	9341105	0.002156
319865630	41128.000000	2166	3518.522139	32032	4	0.311691	32215	7	0.780070	9327472	0.002414
319868711	41463.000000	2156	3493.237309	31954	6	0.521783	31927	8	0.201814	9313832	0.002290
319840464	41802.000000	2184	3508.787501	31818	0	0.155341	32268	7	0.121719	9300102	0.004537
319884084	41927.000000	2123	3445.977068	32059	2	0.532140	31806	4	0.220936	9286528	0.003375
319856595	42283.000000	2204	3466.264243	31788	8	0.357718	31914	2	0.113142	9272626	0.002552
319858191	42143.000000	2099	3494.976208	32209	7	0.153013	31927	2	0.294923	9258998	0.002379
319880625	42258.000000	2190	3360.735564	31951	7	0.343083	31963	3	0.462329	9245324	0.002050
319890667	41542.000000	2257	3480.887939	32148	1	0.356857	31940	2	0.853776	9231636	0.002942
319856216	40886.000000	2093	3442.459848	32023	6	0.077789	31836	1	0.337959	9217935	0.002523
319852546	41229.000000	2237	3500.117877	31857	2	0.435796	31951	2	0.063500	9204337	0.002412
319881641	41519.000000	2165	3508.406075	31880	10	0.421619	31921	3	0.836463	9190797	0.004428
319826019	42185.000000	2188	3513.823940	31952	4	0.509392	32038	5	0.453899	9177405	0.005637
319870183	41589.000000	2235	3491.752937	32062	5	0.392677	31855	5	0.586102	9163820	0.005722
319859086	40944.000000	2213	3351.502173	31969	2	0.716271	32219	3	0.400217	9150131	0.004848
319867388	40678.000000	2179	3330.625592	31847	6	0.295278	32006	11	0.748633	9136723	0.005386
319866414	40509.000000	2123	3356.649356	32024	5	0.034958	32050	2	0.467116	9123573	0.006096
319852998	39916.000000	2017	3380.221989	31872	5	0.163402	31977	5	0.284489	9110214	0.005804
319875554	40151.000000	2094	3410.683181	31947	2	0.602062	31869	8	0.189668	9096792	0.005063
319871984	40135.000000	2076	3488.557205	31986	5	0.026995	32142	5	0.649635	9083377	0.006483
319876499	41330.000000	2121	3557.537653	31860	3	0.433332	32149	6	0.250339	9070106	0.007035
319852978	41260.000000	2134	3616.745216	31976	5	0.166203	32016	2	0.031406	9056942	0.006748
319863929	41648.000000	2171	3548.715619	31871	6	0.067688	31847	11	0.031241	9043673	0.006389
319871737	41881.000000	2224	3526.044497	31788	2	0.027024	31684	1	0.697874	9030314	0.006249
319875191	42066.000000	2213	3617.843372	31867	3	0.516743	32127	4	0.569101	9017039	0.005633
319861542	42727.000000	2221	3576.742337	31950	3	0.465875	32159	3	0.414941	9003848	0.005052
319866097	42623.000000	2221	3397.348759	31971	9	0.255675	31817	7	0.411913	8990482	0.004653
319861197	41208.000000	2165	3362.407826	31914	0	0.174501	31792	3	0.518921	8977306	0.004574
319852370	41474.000000	2147	3444.938495	32086	6	0.595932	32129	5	0.082160	8964216	0.004234
319866323	41001.000000	2126	3419.032533	31933	5	0.454573	32212	6	0.387289	8951104	0.003990
319861452	40462.000000	2070	3466.628727	32054	1	0.440150	31987	8	0.240148	8938007	0.003772
319865957	40222.000000	2040	3475.174850	31794	3	0.304551	32058	6	0.124903	8924902	0.003765
319869722	40631.000000	2058	3495.688148	32075	6	0.183878	31920	6	0.124055	8911801	0.003752
319842669	40922.000000	2064	3561.897188	31885	8	0.178492	32220	2	0.666068	8898765	0.003744
319859722	41415.000000	2251	3579.516564	32000	4	0.466189	32006	4	0.594599	8885798	0.002718
319862185	41722.000000	2196	3580.291890	31893	7	0.110304	31979	4	0.829976	8872607	0.002772
319846155	41837.000000	2162	3521.183461	32142	4	0.172938	32170	10	0.257052	8859515	0.002274
319888444	41717.000000	2208	3504.382017	31901	5	0.648677	32059	4	0.066177	8846436	0.002040
319861744	41690.000000	2145	3470.759614	31830	1	0.665297	31845	7	0.929903	8833470	0.001933
319850668	41237.000000	2189	3452.575242	32110	6	0.090773	32111	5	0.329712	8820395	0.001862
319887454	40683.000000	2098	3525.559784	31945	4	0.309622	32103	3	0.152059	8807495	0.001708
319850607	41080.000000	2191	3623.632164	32114	5	0.308136	31857	9	0.295327	8794570	0.001712
319862078	42280.000000	2237	3567.753700	32132	2	0.372587	31995	6	0.642093	8781573	0.001749
319867339	41782.000000	2149	3490.380946	32213	5	0.716219	32039	0	0.217438	8768671	0.001715
319885918	41977.000000	2153	3404.215006	31999	1	0.493371	32020	2	0.378615	8755798	0.001565
319871022	41737.000000	2130	3468.018202	32121	4	0.419701	31986	5	0.631227	8743254	0.001804
319878319	41647.000000	2235	3419.248063	31848	1	0.261698	31758	8	0.616187	8730566	0.001828
319848818	41972.000000	2108	3422.356459	31899	6	0.178074	32062	7	0.750297	8717714	0.001768
319858188	41125.000000	2110	3425.394671	31921	3	0.465148	32031	5	0.127848	8704978	0.001671
319851497	40830.000000	2096	3380.064970	32048	1	0.126961	32019	10	0.301855	8692101	0.001854
npatches	nstrain	runtime	dt	init_x	init_y	init_y_blood	init_z	init_S	beta0	beta1	beta2	beta3	mean_beta	B	d	delta	delta_blood	b[0]	mut	m	CTL	c	g	epsilon	k	het	lambda	rho	omega	x_max	patch.dyna	DELTA	A	VA
10000	1	100.000000	0.000100	21900	9499	5000000	0.001000	10000000	3.446439	4.028576	3.778698	8.180520	6	8000000000.000000	0.010000	1.000000	1.000000	800000	0.000050	0.048000	1	0.001000	1.000000	25.000000	15.000000	0.500000	0.001000	0.001000	0.010000	31987	0	10.000000	7.000000	1.000000
sus	inf	inf_blood	z	x[0]	y[0][0]	z[0]	x[1]	y[1][0]	z[1]	S[0]	synchrony
219000000	94990000.000000	5000000	10.000000	21900	9499	0.001000	21900	9499	0.001000	10000000	0.000000
319863741	16652.000000	870	2620.087355	31874	1	0.380673	32166	0	0.108432	10036477	0.000000
319865460	38677.000000	2022	6534.170663	31753	5	0.863966	31949	3	0.546451	10021721	0.000000
319866639	54910.000000	2956	5397.050328	32143	8	0.283559	32088	4	0.536719	10006863	0.000000
319862184	56836.000000	3060	4220.852391	31948	7	0.180898	31997	6	0.223267	9992231	0.000000
319872482	53269.000000	2797	3602.986813	32129	6	0.400530	32005	6	0.777425	9977628	0.000000
319851557	49335.000000	2577	3254.676275	32042	5	0.219865	32012	3	0.316951	9962808	0.000000
319856316	46722.000000	2451	3094.315352	32038	4	0.586916	31923	2	0.334032	9948311	0.000000
319859485	43984.000000	2383	3009.959439	32069	3	0.735074	31750	5	0.366309	9933664	0.000000
319850891	42517.000000	2205	2956.317983	31838	3	0.640771	31986	3	0.174731	9919131	0.000000
319891741	40963.000000	2231	2984.864941	31888	3	0.154361	31933	4	0.247724	9904629	0.000000
319845670	40106.000000	2071	3019.069035	31956	2	0.298592	32190	3	0.215661	9889989	0.000000
319832358	39850.000000	2065	3124.020417	31927	2	0.358162	31857	0	0.049134	9875489	0.000000
319832045	40107.000000	2112	3273.741257	32127	4	0.320806	31776	4	0.374891	9860850	0.000000
319861746	39561.000000	2102	3258.899933	32093	3	0.711610	32162	7	0.526652	9846116	0.000000
319866087	40795.000000	2167	3307.192918	31841	3	0.055661	32024	2	0.122655	9831748	0.000000
319853557	41231.000000	2051	3217.652143	31995	4	0.180183	32121	3	0.036977	9817069	0.000000
319841738	40804.000000	2093	3231.288060	31896	3	0.560187	32244	7	0.088934	9802665	0.000000
319863967	40087.000000	2054	3190.331465	32127	3	0.364072	31787	4	0.114974	9788050	0.000000
319865106	40241.000000	2088	3160.464847	32093	0	0.321377	32057	1	0.040136	9773745	0.000000
319869170	40202.000000	2066	3210.442559	32020	2	0.015666	31970	3	0.005378	9759280	0.000000
319860082	39700.000000	2151	3085.951290	32172	2	0.028706	31957	5	0.239138	9744751	0.000000
319857357	39691.000000	2046	3140.409246	31895	2	0.041609	32347	2	0.517005	9730511	0.000000
319855035	40423.000000	2049	3243.006732	32040	3	0.596789	32014	4	0.449584	9716110	0.000000
319865616	41121.000000	2234	3389.494222	32044	5	0.206098	31983	1	0.380597	9701982	0.000000
319852998	41662.000000	2148	3340.419969	31810	4	0.174469	32134	5	0.104417	9687736	0.000000
319870605	41657.000000	2138	3344.775033	31896	7	0.048314	31893	3	0.077364	9673485	0.000000
319876678	41945.000000	2186	3273.836643	31990	2	0.229559	32261	5	0.198301	9658917	0.000000
319876868	42092.000000	2222	3263.809469	31888	3	0.042290	31996	4	0.111372	9644811	0.000000
319857466	41478.000000	2127	3236.844932	31986	2	0.041450	31970	3	0.263235	9630733	0.000000
319846920	40692.000000	2201	3242.879549	31720	6	0.497345	32192	5	0.288534	9616571	0.000000
319843850	40343.000000	2133	3261.715661	32081	4	0.593951	32154	3	0.497813	9602590	0.000000
319842815	40312.000000	2079	3314.258624	31808	3	0.070054	31793	5	0.506284	9588325	0.000000
319862169	40853.000000	2132	3318.977973	32112	5	0.188519	31995	4	0.125692	9574068	0.000000
319856656	41113.000000	2076	3258.441129	32160	1	0.190107	31985	7	0.492539	9560076	0.000000
319857064	40402.000000	2167	3234.699731	32010	6	0.031368	32133	3	0.022819	9546091	0.000000
319866047	40695.000000	2139	3259.104327	32094	2	0.388514	31995	1	0.048965	9532094	0.000000
319872921	40730.000000	2060	3285.042309	31995	5	0.198812	31786	4	0.147493	9518070	0.000000
319859410	39350.000000	2041	3268.772135	31938	3	0.097453	32059	5	0.246946	9504135	0.000000
319866679	39566.000000	2062	3295.106638	31977	3	0.446497	32160	4	0.100023	9490043	0.000000
319867290	39695.000000	2093	3324.536941	32002	2	0.062718	31989	3	0.645644	9476140	-1.#IND00
319852695	40497.000000	2170	3322.402759	31938	5	0.019071	32229	4	0.195774	9462271	-1.#IND00
319872031	40508.000000	2102	3387.115667	31849	6	0.410724	32091	5	0.514306	9448286	-1.#IND00
319848204	40875.000000	2142	3345.129113	31911	7	0.460348	31986	2	0.242140	9434369	-0.001424
319876579	41060.000000	2086	3319.271427	32278	2	0.248994	31892	2	0.015333	9420554	0.002093
319867692	41140.000000	2248	3258.102967	32154	6	0.042121	32190	7	0.419972	9406324	0.001723
319865343	41418.000000	2275	3281.191479	32034	2	0.350075	31690	3	0.199736	9392483	0.004474
319865736	41593.000000	2149	3225.793414	31984	4	0.701573	32125	5	0.516980	9378787	0.028254
319868611	41641.000000	2100	3228.481166	31926	4	0.196989	32116	4	0.380690	9364971	0.026134
319863376	41168.000000	2216	3290.780793	31852	7	0.476114	31915	5	0.400914	9351060	0.024812
319860610	41455.000000	2124	3357.156207	32028	7	0.175069	31783	2	0.055708	9337207	0.023359
319844975	41321.000000	2186	3303.099330	31818	5	0.362410	32222	4	0.111707	9323625	0.022948
319854105	40752.000000	2058	3251.032281	32009	5	0.422195	31764	2	0.330867	9310042	0.018789
319881546	41212.000000	2176	3301.503230	32081	1	0.354768	32155	4	0.150374	9296341	0.016988
319844592	41178.000000	2170	3256.751941	32046	1	0.248522	31940	4	0.295029	9282566	0.015328
319841602	40920.000000	2083	3312.122739	31962	6	0.209199	31953	3	0.660135	9268756	0.013242
319877382	41282.000000	2177	3348.995216	32044	3	0.277341	31984	2	0.647286	9255293	0.011908
319858933	41287.000000	2160	3333.175071	31918	1	0.064679	32318	5	0.122455	9241659	0.013095
319856629	41456.000000	2195	3385.182540	31979	2	0.063783	32231	5	0.578857	9227920	0.012130
319866103	42370.000000	2216	3399.854904	32093	5	0.014497	32108	2	0.343884	9214252	0.011172
319858814	41966.000000	2151	3426.843002	32136	8	0.030578	31811	5	0.671045	9200677	0.013391
319845126	40955.000000	2189	3405.580908	32142	3	0.122332	31924	2	0.514734	9187254	0.013205
319885458	41027.000000	2165	3403.155675	32258	2	0.056757	32083	3	0.190313	9173997	0.012949
319857921	41233.000000	2158	3401.240933	32003	10	0.281850	31995	2	0.109156	9160574	0.013246
319874815	41377.000000	2179	3395.638046	31812	11	0.491202	32053	5	0.041020	9147050	0.013348
319914149	42216.000000	2165	3353.195581	32021	3	0.113323	31926	3	0.009502	9133549	0.013186
319856776	42076.000000	2248	3351.313511	31891	2	0.250358	31922	1	0.452259	9120054	0.012691
319858635	42415.000000	2167	3372.089453	31976	7	0.051664	31920	3	0.317957	9106576	0.011956
319874355	42829.000000	2251	3219.662991	32086	2	0.318811	31940	4	0.766866	9092867	0.011528
319874301	42363.000000	2181	3236.935257	31822	7	0.281630	32042	5	0.708323	9079585	0.011645
319869267	41281.000000	2140	3220.852165	31988	6	0.719406	32077	3	0.395697	9066348	0.011387
319874226	41695.000000	2261	3263.155713	31986	2	0.213027	32226	1	0.622080	9052916	0.010409
319874367	41146.000000	2189	3142.906449	31973	4	0.035323	31781	3	0.291932	9039495	0.010850
319867587	40293.000000	2135	3096.253333	31817	6	0.010966	32286	5	0.131306	9026201	0.010504
319868130	40144.000000	2098	3085.484861	32112	5	0.118169	31807	7	0.375491	9013118	0.009799
319864426	39523.000000	2045	3195.918658	31926	3	0.269419	31963	2	0.244411	9000027	0.009551
319864977	39591.000000	1970	3253.595730	31881	6	0.159009	32026	6	0.421421	8986929	0.009542
319862021	40052.000000	2073	3274.350310	32017	4	0.103825	31910	4	0.260650	8973617	0.009074
319844318	40244.000000	2012	3300.322852	32080	2	0.096504	31957	2	0.260658	8960323	0.008949
319859527	40190.000000	2050	3340.523368	31978	6	0.325382	31909	3	0.235211	8947276	0.008042
319863371	40869.000000	2064	3328.909049	32181	6	0.016956	31844	2	0.327753	8934156	0.007457
319842007	41127.000000	2276	3331.456379	32076	4	0.066175	31987	8	0.552594	8920918	0.007678
319858829	40968.000000	2185	3239.474988	32129	6	0.054948	32297	2	0.227485	8907657	0.008270
319848168	40660.000000	2041	3349.058568	31785	7	0.117146	31878	4	0.646999	8894707	0.008861
319854252	40658.000000	2120	3334.118096	31980	5	0.134662	31914	2	0.381880	8881671	0.008752
319861332	41668.000000	2204	3283.110920	31784	0	0.375733	31893	6	0.231216	8868663	0.008457
319871848	41587.000000	2208	3302.312341	32048	6	0.401687	32082	5	0.155401	8855942	0.009267
319884412	41329.000000	2120	3316.297513	31964	2	0.317798	31993	4	0.113426	8842840	0.008822
319845469	41107.000000	2101	3344.602219	32129	6	0.502177	31972	3	0.063153	8829898	0.008419
319849741	41100.000000	2067	3376.930363	31827	3	0.304243	32105	4	0.368428	8817029	0.007784
319886976	41693.000000	2142	3493.978597	32107	7	0.020680	31948	7	0.113583	8803950	0.007661
319868548	41931.000000	2217	3423.808081	31967	4	0.035985	32002	7	0.284930	8790954	0.007501
319850527	42513.000000	2241	3388.827762	32047	4	0.004053	32067	5	0.337451	8778013	0.007261
319867486	42407.000000	2234	3338.539516	32107	7	0.391190	31979	2	0.521337	8765121	0.007360
319852893	41872.000000	2048	3317.843639	32335	5	0.209581	31974	0	0.210562	8752053	0.006566
319857975	41726.000000	2297	3324.081347	31860	4	0.267640	31921	5	0.126602	8739049	0.006317
319877223	41065.000000	2195	3336.245517	31946	5	0.390790	32021	3	0.257211	8726251	0.006333
319869440	40713.000000	2209	3306.241975	32132	2	0.108373	31740	2	0.774778	8713353	0.006132
319868988	41390.000000	2147	3351.463426	31991	2	0.060948	31744	8	0.610680	8700435	0.006145
319839258	41234.000000	2172	3327.211608	32023	0	0.009790	31973	3	0.173470	8687547	0.006097
npatches	nstrain	runtime	dt	init_x	init_y	init_y_blood	init_z	init_S	beta0	beta1	beta2	beta3	mean_beta	B	d	delta	delta_blood	b[0]	mut	m	CTL	c	g	epsilon	k	het	lambda	rho	omega	x_max	patch.dyna	DELTA	A	VA
10000	1	100.000000	0.000100	21900	9499	5000000	0.001000	10000000	4.761959	5.567108	5.810775	3.797335	6	8000000000.000000	0.010000	1.000000	1.000000	800000	0.000050	0.048000	1	0.001000	1.000000	25.000000	16.000000	0.500000	0.001000	0.001000	0.010000	31987	0	10.000000	7.000000	1.000000
sus	inf	inf_blood	z	x[0]	y[0][0]	z[0]	x[1]	y[1][0]	z[1]	S[0]	synchrony
219000000	94990000.000000	5000000	10.000000	21900	9499	0.001000	21900	9499	0.001000	10000000	0.000000
319882651	17484.000000	886	1162.583796	31936	1	0.010430	32092	0	0.166862	10031392	0.000000
319889640	27891.000000	1537	5325.531236	32127	1	0.310926	32089	1	0.847477	10016802	0.000000
319868844	47999.000000	2571	5439.478575	32003	6	0.476488	32125	3	0.356451	10002041	0.000000
319872731	56419.000000	2915	4356.366938	31951	6	0.014542	31910	6	0.451707	9987014	0.000000
319845156	54759.000000	2838	3586.528810	31799	9	0.082719	31876	8	0.061428	9972134	0.000000
319844086	51984.000000	2761	3239.225633	32068	4	0.043879	31962	6	0.166617	9957526	0.000000
319849205	48179.000000	2538	2936.799869	31787	1	0.204116	31942	7	0.155578	9942970	0.000000
319863804	45072.000000	2232	2774.875657	32043	1	0.299326	31780	3	0.268826	9928399	0.000000
319855839	43357.000000	2196	2769.516822	32005	5	0.290999	31921	3	0.210376	9913614	0.000000
319847927	40818.000000	2074	2819.878207	32279	2	0.168144	31940	6	0.424715	9899008	0.000000
319843083	40444.000000	2088	2851.666101	32020	3	0.454507	32132	3	0.075802	9884339	0.000000
319853451	40005.000000	2067	2846.594301	31961	4	0.069668	31884	3	0.443587	9869901	0.000000
319862903	39641.000000	2086	2888.091464	31933	4	0.096228	31785	2	0.210994	9855420	0.000000
319861884	38592.000000	2051	2930.418604	31951	1	0.534450	32101	3	0.154058	9841009	0.000000
319883599	38677.000000	2003	3026.488705	31922	1	0.230311	31993	3	0.023448	9826293	0.000000
319840901	39299.000000	1961	3080.164836	31972	4	0.282063	31822	4	0.274003	9811817	0.000000
319833388	39581.000000	2070	3051.297123	31881	5	0.033030	31931	1	0.040447	9797379	0.000000
319863324	39707.000000	2035	3048.639785	32013	4	0.272511	31982	9	0.142991	9783191	0.000000
319891452	39164.000000	2102	3018.257906	31966	6	0.167712	32018	3	0.466916	9768687	0.000000
319865593	39213.000000	2082	3062.510143	32118	4	0.327195	32195	3	0.494257	9754495	0.000000
319880403	39363.000000	2025	3167.446162	31870	5	0.183603	32019	9	0.388866	9740193	0.000000
319842913	39734.000000	2018	3166.095268	31951	6	0.746328	32126	5	0.362250	9725781	0.000000
319858382	40515.000000	2057	3164.236290	32158	5	0.087288	32051	3	0.384329	9711405	0.000000
319871171	40717.000000	2118	3211.908514	31955	3	0.097513	32105	6	0.219488	9697220	0.000000
319866389	41737.000000	2227	3195.962562	32017	4	0.088529	32059	2	0.598777	9682862	0.000000
319867561	41601.000000	2181	3124.527202	32086	3	0.110605	31865	3	0.174582	9668490	0.000000
319852515	40809.000000	2102	3053.053032	31978	4	0.561458	32158	8	0.309125	9654191	0.000000
319858255	40616.000000	2110	3097.108760	32108	3	0.152722	31812	6	0.047524	9640066	0.000000
319863127	40560.000000	2194	3143.377177	32212	6	0.263875	31978	5	0.302981	9625806	0.000000
319848075	41003.000000	2032	3127.553847	31975	4	0.020104	31827	3	0.298327	9611510	0.000000
319845717	40215.000000	2107	3153.979088	32042	4	0.027337	32010	5	0.429931	9597408	0.000000
319873678	40426.000000	2142	3086.759288	31895	8	0.015878	32016	3	0.282995	9583338	0.000000
319857293	39961.000000	2064	3072.134254	31980	5	0.096879	32068	3	0.507566	9569281	0.000000
319830164	40178.000000	2049	3131.412757	32043	2	0.082110	31831	2	0.000222	9555046	0.000000
319864453	40175.000000	2065	3071.657920	32048	4	0.056828	32125	9	0.029093	9541042	0.000000
319862098	40057.000000	2124	3044.919633	32032	3	0.458269	31826	4	0.124184	9527020	0.000000
319851475	40365.000000	2134	3012.589978	32011	2	0.134861	31812	4	0.422944	9512811	0.000000
319867361	40486.000000	2023	3081.738549	31996	6	0.495016	32138	2	0.129523	9498728	0.000000
319856165	39826.000000	2055	3056.638441	32135	4	0.126639	32187	3	0.253705	9484816	0.000000
319864995	40351.000000	2047	3041.000207	31722	5	0.180027	32051	6	0.035967	9470860	-1.#IND00
319852182	41377.000000	2168	3081.849750	31887	8	0.538907	31853	4	0.421634	9456940	-1.#IND00
319869353	41315.000000	2110	3028.486271	31878	3	0.158086	31971	1	0.168826	9443257	0.014612
319863606	41051.000000	2132	2978.441039	31988	4	0.076691	32063	5	0.719013	9429348	0.017148
319858691	41080.000000	2114	2926.689358	31944	6	0.409268	32050	3	0.189201	9415500	0.014582
319866210	40374.000000	2178	2889.430327	31929	6	0.129032	31914	6	0.456702	9401616	0.012826
319837587	39580.000000	2073	2947.217796	32155	2	0.287593	32016	6	0.515587	9387885	0.011797
319818279	39154.000000	1969	3009.608507	31942	1	0.181158	31954	2	0.329864	9373981	0.017294
319871134	39968.000000	2090	3068.360633	31966	3	0.285702	31958	3	0.497366	9360289	0.013721
319864178	40068.000000	2002	3084.177427	32115	2	0.473158	31880	4	0.208351	9346530	0.012724
319859299	40468.000000	2134	3115.820936	32128	6	0.338206	31998	7	0.359072	9332833	0.012196
319856688	40472.000000	2091	3228.368564	32098	5	0.294728	32373	4	0.659241	9319123	0.010760
319880947	41641.000000	2228	3136.497641	32104	1	0.085166	32146	4	0.641756	9305389	0.008282
319867037	42232.000000	2226	3168.994015	32059	4	0.109281	32076	5	0.650667	9291782	0.007809
319873582	41859.000000	2218	3058.701248	31980	2	0.332402	32065	2	0.126087	9278079	0.011009
319869833	41270.000000	2198	2993.269540	31848	10	0.131584	32004	5	0.163311	9264479	0.008622
319867230	41533.000000	2133	3032.976576	32050	1	0.047781	32063	8	0.604841	9250727	0.009476
319866902	41544.000000	2070	3022.017611	32091	3	0.486334	32068	7	0.501696	9237118	0.006866
319868424	42095.000000	2194	3010.387901	32138	5	0.247121	31953	7	0.376292	9223463	0.006480
319855609	40596.000000	2111	2945.202703	31938	5	0.148198	32083	2	0.372338	9209922	0.007996
319847465	40880.000000	1987	2940.803411	31962	2	0.667624	31974	4	0.130401	9196369	0.007358
319875837	40196.000000	2110	2937.806414	31914	3	0.437831	31714	2	0.370244	9182969	0.008180
319855586	40194.000000	2068	2942.356697	31887	5	0.303475	32013	4	0.666112	9169359	0.007965
319839747	40006.000000	2061	3001.103098	32166	6	0.687616	32090	4	0.550174	9155854	0.008105
319863855	39745.000000	2032	3035.207079	32108	8	0.199162	32131	2	0.419592	9142395	0.007442
319864304	39317.000000	2068	3017.796988	32068	2	0.468610	31812	2	0.027027	9128837	0.007785
319850401	40161.000000	2110	3143.965016	32006	4	0.066490	31765	3	0.642790	9115526	0.008229
319862830	40297.000000	2020	3118.820855	32227	4	0.278485	32102	4	0.423469	9102249	0.007888
319875462	40565.000000	2122	3103.279699	31988	2	0.634435	31981	5	0.353776	9088761	0.007611
319880184	41713.000000	2103	3044.406150	31936	2	0.040132	31948	0	0.367396	9075552	0.007275
319864828	41456.000000	2057	3010.014599	31713	5	0.063477	31711	9	0.076441	9062208	0.007607
319862519	40706.000000	2092	2909.863244	31982	1	0.110352	32115	5	0.022417	9049087	0.007282
319842413	39957.000000	2078	2923.087247	31922	6	0.488083	31927	3	0.018404	9035704	0.007017
319856931	38764.000000	2011	2954.185543	31912	9	0.222502	32009	4	0.122095	9022316	0.006784
319861100	39315.000000	2016	3040.492842	31997	4	0.428372	31950	3	0.264048	9009146	0.006409
319844063	39636.000000	2025	3091.171212	32194	2	0.270798	31845	2	0.152989	8995952	0.006198
319850517	40882.000000	2067	3149.007837	31985	1	0.104761	32166	3	0.277683	8982506	0.005963
319843254	40561.000000	2045	3166.419781	32065	1	0.309034	32147	4	0.376041	8969463	0.005526
319846462	40534.000000	2117	3139.809189	31979	5	0.416153	32183	9	0.582679	8956245	0.005418
319845309	40393.000000	2079	3195.012142	31774	5	0.450395	31911	2	0.131457	8942968	0.005710
319880111	40809.000000	2099	3109.921769	32243	5	0.123304	31870	7	0.193288	8929552	0.005000
319861106	41577.000000	2029	3108.777658	32035	11	0.227768	31966	2	0.285508	8916169	0.004389
319873686	41039.000000	2091	3155.888212	32130	5	0.070245	31977	6	0.041484	8903030	0.004655
319874288	41930.000000	2177	3166.083860	32063	3	0.397031	31932	3	0.711511	8889966	0.004826
319856057	41153.000000	2199	3178.816456	32063	5	0.199674	31994	2	0.213345	8876951	0.004651
319875544	41651.000000	2148	3145.107507	32095	2	0.232626	32018	0	0.576815	8863883	0.004606
319848564	41075.000000	2107	2942.721330	31989	4	0.108554	31851	4	0.138446	8850790	0.004690
319834578	40476.000000	2076	2986.185048	31987	3	0.272253	32136	6	0.224453	8837823	0.004748
319836703	41195.000000	2168	3035.142200	32049	3	0.190943	32306	5	0.249567	8824787	0.004670
319866880	40485.000000	2145	3054.549823	31734	7	0.580977	31945	3	0.167656	8811682	0.004707
319861328	41371.000000	2236	3077.912248	32033	4	0.440455	31856	3	0.380992	8798744	0.005112
319843742	41159.000000	2200	3102.122065	31986	3	0.435918	32234	1	0.413559	8785767	0.004607
319866109	41007.000000	2139	3066.966979	32030	1	0.270018	31684	6	0.430094	8772871	0.004469
319880764	40811.000000	2129	3088.640798	31911	10	0.083918	31980	3	0.255588	8759970	0.004815
319874133	41522.000000	2166	3169.726439	31827	2	0.400057	31986	7	0.107752	8747106	0.004587
319868733	40764.000000	2194	3071.321799	31985	3	0.582621	32209	5	0.468022	8734104	0.004253
319868885	40900.000000	2088	3081.111377	32174	2	0.147940	32245	2	0.307219	8682787	0.004332
npatches	nstrain	runtime	dt	init_x	init_y	init_y_blood	init_z	init_S	beta0	beta1	beta2	beta3	mean_beta	B	d	delta	delta_blood	b[0]	mut	m	CTL	c	g	epsilon	k	het	lambda	rho	omega	x_max	patch.dyna	DELTA	A	VA
10000	1	100.000000	0.000100	21900	9499	5000000	0.001000	10000000	5.534844	6.838637	7.311860	3.970429	6	8000000000.000000	0.010000	1.000000	1.000000	800000	0.000050	0.048000	1	0.001000	1.000000	25.000000	17.000000	0.500000	0.001000	0.001000	0.010000	31987	0	10.000000	7.000000	1.000000
sus	inf	inf_blood	z	x[0]	y[0][0]	z[0]	x[1]	y[1][0]	z[1]	S[0]	synchrony
219000000	94990000.000000	5000000	10.000000	21900	9499	0.001000	21900	9499	0.001000	10000000	0.000000
319865338	20089.000000	1044	652.611222	32017	1	0.038038	32029	3	0.008200	10027610	0.000000
319896766	22127.000000	1098	3714.522214	32091	2	0.601383	32121	1	0.264259	10013082	0.000000
319871603	37564.000000	1979	5184.199269	31948	3	0.528067	31929	4	0.174694	9998249	0.000000
319843196	48659.000000	2638	4622.980435	31867	8	0.798484	31882	3	0.686916	9983682	0.000000
319845984	52424.000000	2738	3944.458909	32153	2	0.019703	32079	8	0.648892	9968758	0.000000
319847470	52394.000000	2732	3463.680624	31917	4	0.326937	32002	7	0.249168	9954040	0.000000
319869798	49548.000000	2673	3063.204847	31974	1	0.326934	32192	4	0.178887	9939464	0.000000
319856915	47174.000000	2419	2864.026699	32051	6	0.860847	31910	1	0.449409	9924984	0.000000
319858451	45054.000000	2437	2735.575623	32081	5	0.538447	31983	9	0.003019	9910450	0.000000
319869741	42918.000000	2239	2694.622159	31859	6	0.121864	32279	4	0.245312	9896041	0.000000
319878246	41705.000000	2087	2661.704474	32069	3	0.486292	31692	3	0.531491	9881525	0.000000
319861706	40714.000000	2117	2614.651995	31849	2	0.365383	31937	4	0.510926	9866821	0.000000
319860355	39745.000000	2110	2736.718731	32003	6	0.086513	32137	2	0.724567	9852291	0.000000
319853047	39359.000000	2058	2751.106797	31965	2	0.076188	32085	5	0.273090	9837791	0.000000
319872142	39085.000000	2074	2848.162886	32080	8	0.064853	31941	3	0.448222	9823304	0.000000
319852656	38190.000000	1942	2875.282373	31965	7	0.297345	31997	3	0.478995	9808847	0.000000
319878616	38486.000000	1992	2877.701120	32169	4	0.714091	31785	1	0.026787	9794567	0.000000
319854786	38330.000000	2040	2979.840042	32077	2	0.442822	32172	3	0.604808	9780243	0.000000
319867306	39567.000000	2029	3066.298709	31916	3	0.645153	31902	8	0.215391	9766028	0.000000
319861274	40637.000000	2139	3075.887751	32139	9	0.569109	31857	1	0.270428	9751686	0.000000
319857834	41845.000000	2150	2949.272332	31779	6	0.423118	31850	2	0.161788	9737465	0.000000
319869448	42073.000000	2168	2907.483926	32107	10	0.402908	31962	2	0.262732	9723029	0.000000
319858180	40837.000000	2198	2828.661462	31803	2	0.171933	31946	6	0.358721	9708655	0.000000
319877221	40998.000000	2121	2806.195478	32074	2	0.030893	31782	4	0.112886	9694242	0.000000
319858024	41227.000000	2159	2833.843344	31901	7	0.247220	31937	2	0.594013	9680046	0.000000
319860586	40823.000000	2090	2872.169606	32026	1	0.214337	31890	4	0.411434	9665799	0.000000
319880684	40994.000000	2189	2973.154115	31939	6	0.174262	32067	9	0.162514	9651482	0.000000
319844715	40368.000000	2148	2965.782325	31702	5	0.161952	32025	5	0.259136	9637410	0.000000
319846340	39721.000000	2130	2946.170172	31829	1	0.285452	31783	7	0.527140	9623105	0.000000
319841299	40478.000000	2098	2899.413175	31868	6	0.153280	31965	3	0.207750	9608999	0.000000
319848872	39646.000000	2043	2921.412359	32247	3	0.526481	32008	1	0.108138	9594976	0.000000
319868229	40235.000000	2078	2960.457836	32153	3	0.201571	32199	3	0.158114	9580970	0.000000
319858334	41145.000000	2065	2950.260320	32226	3	0.327555	31987	8	0.182898	9566946	0.000000
319882766	40498.000000	2103	2930.938502	32278	6	0.318267	32019	7	0.131987	9552822	0.000000
319878226	40549.000000	2155	2950.322379	31789	4	0.234734	32105	0	0.214107	9538763	0.000000
319883627	41028.000000	2155	2983.812981	31972	2	0.284117	31800	5	0.303329	9524703	0.000000
319883518	40866.000000	2044	3001.330674	32112	1	0.257095	31955	2	0.588777	9510666	0.000000
319849136	40644.000000	2087	2997.538392	31963	5	0.576077	32136	1	0.105801	9496558	0.000000
319851175	40631.000000	2065	2957.408079	31840	4	0.104828	32025	7	0.020120	9482388	0.000000
319870598	40982.000000	2141	2899.903194	32182	2	0.421329	31702	7	0.128623	9468370	-1.#IND00
319861498	41143.000000	2121	2839.844076	31966	5	0.351543	31919	6	0.896568	9454529	-1.#IND00
319879851	40462.000000	2054	2876.773754	32093	3	0.468077	32217	4	0.718784	9440636	-1.#IND00
319866849	40897.000000	2096	2868.040868	32152	3	0.092257	32007	6	0.278580	9426805	0.017199
319876964	40514.000000	2019	2873.800314	31739	7	0.236904	31905	7	0.310948	9413023	0.013314
319866322	39950.000000	2080	2761.141106	31812	1	0.064824	32146	1	0.329027	9399209	0.009525
319865913	39915.000000	2140	2764.383275	31898	12	0.109274	32008	4	0.145650	9385261	0.008233
319863646	39630.000000	2051	2816.170501	32104	6	0.267718	31918	4	0.625927	9371242	0.015780
319866497	39192.000000	2105	2832.182306	31995	4	0.033136	32044	2	0.334599	9357611	0.013464
319855323	39779.000000	2222	2901.806932	31953	5	0.050641	32012	4	0.626808	9343829	0.012896
319882937	39822.000000	2052	2943.361372	31915	10	0.097230	31906	9	0.371123	9330053	0.011504
319855403	40466.000000	2072	2951.405295	31886	6	0.396229	32110	5	0.563311	9316061	0.010518
319860695	40542.000000	2052	2889.894175	31850	1	0.165480	32098	3	0.133853	9302328	0.008014
319853654	40210.000000	2161	2852.202843	31977	5	0.221909	32131	2	0.649271	9288681	0.007554
319868557	39559.000000	1972	2776.435435	31895	0	0.012542	32046	4	0.725957	9274974	0.006863
319869953	38797.000000	2067	2792.338128	31854	2	0.507325	31928	6	0.698731	9261194	0.006953
319852515	38754.000000	2026	2839.771559	31903	3	0.196624	32067	5	0.298424	9247672	0.007439
319870408	39878.000000	2092	2904.085038	32109	4	0.334244	32030	5	0.398047	9233968	0.002785
319851471	39908.000000	2107	2907.096754	32134	1	0.149970	31829	1	0.153798	9220414	0.003500
319865450	39660.000000	2055	2944.145346	31880	6	0.007099	31908	2	0.462786	9206963	0.003558
319858757	39163.000000	2061	2990.199570	32373	3	0.280986	31929	6	0.717932	9193375	0.004809
319866226	39502.000000	2059	3011.336617	32184	6	0.074161	32131	2	0.049071	9179992	0.004888
319869960	39602.000000	2017	3026.476709	31958	2	0.579671	32141	3	0.041794	9166373	0.004531
319852999	40386.000000	2006	3049.556066	32057	4	0.387239	32197	3	0.361874	9152850	0.003586
319869497	39325.000000	2046	3030.268332	32099	4	0.425792	32150	5	0.267409	9139425	0.003190
319855511	39904.000000	2062	3044.919739	32030	6	0.195038	31839	5	0.294784	9126059	0.003672
319876944	39894.000000	2156	3023.350430	31844	3	0.485207	32075	3	0.083058	9112803	0.005801
319898942	40613.000000	2158	3083.457281	31821	5	0.321847	31801	3	0.134794	9099310	0.005421
319873688	41552.000000	2232	3079.338505	31989	4	0.213075	31870	4	0.199898	9085987	0.005216
319867852	41845.000000	2182	3091.590958	31848	1	0.140938	32048	5	0.025267	9072608	0.005959
319869356	40979.000000	2088	2988.114620	32085	6	0.415243	31943	6	0.190476	9059218	0.005635
319860673	41514.000000	2111	3107.030601	31958	4	0.541983	31903	5	0.280189	9045990	0.004847
319877902	42864.000000	2263	3172.622178	31981	1	0.577892	32004	4	0.702772	9032854	0.004499
319868639	42514.000000	2211	3078.241904	31932	9	0.567298	31985	4	0.213518	9019557	0.004079
319860287	41744.000000	2174	2874.097190	31948	7	0.380164	32054	4	0.125222	9006326	0.004338
319860976	41186.000000	2150	2828.441934	32022	4	0.112218	31844	3	0.072441	8993195	0.004258
319856866	40956.000000	2178	2862.053718	31926	5	0.451405	31809	3	0.162613	8980186	0.004175
319876079	41079.000000	2128	2820.528465	32068	2	0.326785	32114	4	0.470747	8967131	0.004736
319869654	40936.000000	2061	2833.883102	31962	8	0.020534	32101	2	0.604922	8953853	0.004959
319877617	40312.000000	2103	2852.957056	32169	2	0.154077	32058	4	0.421012	8940689	0.004484
319868156	40563.000000	2132	2834.564566	31945	3	0.559473	31909	3	0.308148	8927512	0.003909
319861407	40616.000000	2043	2880.867562	31925	1	0.129225	31871	5	0.741876	8914477	0.003394
319878285	40145.000000	2076	2829.968252	32084	4	0.448001	32155	4	0.083677	8901328	0.003172
319878292	40299.000000	2183	2863.032345	31933	6	0.388648	31958	1	0.132012	8888259	0.002568
319854774	38931.000000	2019	2774.229816	32020	6	0.231222	32018	1	0.141731	8875420	0.002177
319847499	38288.000000	1969	2828.664886	32098	0	0.034633	32103	2	0.296739	8862390	0.002176
319853586	39501.000000	1978	2832.000134	32033	6	0.390019	31884	5	0.737111	8849316	0.002303
319847992	39788.000000	2039	2826.941009	31927	2	0.253228	32234	4	0.071719	8836253	0.003484
319843164	39567.000000	1982	2873.004612	31970	1	0.488757	32034	5	0.191921	8823348	0.003807
319876567	39229.000000	2068	2837.786901	32078	4	0.525820	32175	2	0.393194	8810490	0.003848
319870986	39481.000000	2011	2914.137822	31972	1	0.106720	31858	11	0.331163	8797708	0.003386
319868890	40317.000000	2044	2924.611968	31946	5	0.148478	32011	3	0.027822	8784857	0.003226
319864788	40663.000000	2182	2974.347347	32169	2	0.330353	31882	7	0.191100	8772204	0.003019
319877433	40683.000000	2085	2889.584477	32089	6	0.542859	31884	4	0.409767	8759328	0.003225
319854806	40534.000000	2165	2879.626444	31779	4	0.122802	31813	2	0.139947	8746318	0.003203
319854890	41251.000000	2137	2922.964230	31852	0	0.022329	32075	1	0.569823	8733383	0.003638
319862692	41130.000000	2134	2992.002023	31919	3	0.047857	31836	4	0.237792	8720302	0.003253
319854833	40963.000000	2115	2941.898937	32030	3	0.225159	32001	4	0.197301	8707602	0.003246
319865258	41268.000000	2108	2927.144025	31939	7	0.265400	31848	5	0.537156	8694753	0.003552
319833719	40816.000000	2086	2892.816698	32022	7	0.090724	32122	2	0.655959	8682070	0.003335
npatches	nstrain	runtime	dt	init_x	init_y	init_y_blood	init_z	init_S	beta0	beta1	beta2	beta3	mean_beta	B	d	delta	delta_blood	b[0]	mut	m	CTL	c	g	epsilon	k	het	lambda	rho	omega	x_max	patch.dyna	DELTA	A	VA
10000	1	100.000000	0.000100	21900	9499	5000000	0.001000	10000000	4.039589	6.333863	6.051983	7.766603	6	8000000000.000000	0.010000	1.000000	1.000000	800000	0.000050	0.048000	1	0.001000	1.000000	25.000000	18.000000	0.500000	0.001000	0.001000	0.010000	31987	0	10.000000	7.000000	1.000000
sus	inf	inf_blood	z	x[0]	y[0][0]	z[0]	x[1]	y[1][0]	z[1]	S[0]	synchrony
219000000	94990000.000000	5000000	10.000000	21900	9499	0.001000	21900	9499	0.001000	10000000	0.000000
319882373	23276.000000	1218	412.730480	31864	4	0.039361	32024	3	0.020762	10023645	0.000000
319896328	19407.000000	950	2511.919546	32034	2	0.738183	31886	1	0.665360	10008987	0.000000
319864567	31948.000000	1710	4739.873004	31721	3	0.278866	32041	5	0.754257	9994625	0.000000
319862274	44343.000000	2318	4626.003027	31888	5	0.057273	31730	10	0.641490	9980019	0.000000
319848976	50701.000000	2639	4073.885610	31936	3	0.445126	31992	6	0.569386	9965316	0.000000
319868939	52373.000000	2765	3538.552193	32238	3	0.029281	31876	3	0.277202	9950542	0.000000
319863737	50173.000000	2606	3052.418621	32137	6	0.066191	31922	4	0.181323	9935817	0.000000
319826798	47737.000000	2468	2788.255863	32318	6	0.057704	32165	2	0.379507	9921263	0.000000
319853957	44931.000000	2367	2627.479107	32118	3	0.120256	32040	5	0.381699	9906599	0.000000
319857328	44145.000000	2204	2514.121879	31995	2	0.068048	32008	2	0.397592	9892100	0.000000
319855428	43053.000000	2265	2475.360422	31933	9	0.240414	31974	5	0.307818	9877645	0.000000
319866480	41847.000000	2057	2434.250674	31984	3	0.042203	31955	6	0.045812	9863289	0.000000
319876669	40899.000000	2153	2463.607301	31990	1	0.184284	32051	8	0.110069	9848767	0.000000
319869899	40136.000000	2089	2576.588935	32018	1	0.021182	31962	4	0.435377	9834394	0.000000
319868099	40578.000000	2060	2604.397741	32068	2	0.079243	32024	5	0.048141	9819722	0.000000
319875828	39575.000000	1979	2604.877344	31982	3	0.076573	31907	1	0.602446	9805262	0.000000
319861691	39493.000000	2073	2575.434068	31789	5	0.127103	31957	1	0.289483	9790915	0.000000
319856772	39251.000000	2113	2650.259693	32029	6	0.392505	31555	2	0.015891	9776561	0.000000
319870241	38819.000000	2036	2643.329045	31979	5	0.308439	31944	10	0.154018	9762176	0.000000
319867635	38601.000000	2133	2673.368637	31887	1	0.257685	32138	7	0.653746	9747758	0.000000
319863174	38581.000000	2011	2702.330714	31950	4	0.144549	32233	2	0.191701	9733374	0.000000
319861476	38624.000000	2034	2736.305602	32041	5	0.465374	31885	0	0.256869	9719122	0.000000
319852448	38692.000000	2055	2727.978632	31921	2	0.017782	31981	6	0.235043	9704636	0.000000
319873200	39075.000000	2061	2816.951054	32003	2	0.003459	31998	3	0.738107	9690272	0.000000
319862254	39743.000000	2023	2748.977082	32119	2	0.398385	31865	2	0.196693	9675797	0.000000
319860188	40291.000000	2074	2727.489769	31995	6	0.583675	31912	2	0.259450	9661615	0.000000
319874805	39656.000000	2063	2673.071826	31972	2	0.117903	32036	2	0.135916	9647395	0.000000
319864914	39886.000000	2051	2752.377723	31966	0	0.381965	32208	3	0.946189	9633085	0.000000
319875943	39035.000000	2005	2724.559629	31783	5	0.050522	31727	4	0.338094	9618922	0.000000
319853911	38439.000000	1963	2734.335011	31895	2	0.287147	31956	3	0.109843	9604650	0.000000
319857926	39748.000000	2059	2891.733554	31965	1	0.095105	31968	3	0.455638	9590213	0.000000
319862185	39718.000000	2077	2846.629964	31902	1	0.802196	32212	7	0.217347	9576003	0.000000
319866231	40473.000000	2140	2873.174295	31891	3	0.010747	31802	2	0.026704	9561669	0.000000
319849526	39863.000000	2105	2773.076456	31865	3	0.076012	31865	9	0.349616	9547566	0.000000
319858243	40453.000000	2135	2781.681368	31820	3	0.579099	31857	3	0.400038	9533554	0.000000
319863694	40614.000000	2157	2736.337551	31943	3	0.269403	32072	3	0.527979	9519583	0.000000
319849262	40262.000000	1995	2670.080385	32015	2	0.438498	32088	7	0.462371	9505522	0.000000
319885647	40252.000000	2138	2582.683822	32166	5	0.501461	32091	1	0.227512	9491240	0.000000
319896715	39723.000000	2093	2581.049910	31883	8	0.603459	31860	3	0.274128	9477134	0.000000
319880116	39354.000000	2034	2562.936030	32072	9	0.528891	32103	6	0.086771	9463124	-1.#IND00
319866170	39462.000000	2075	2598.979613	31886	5	0.026309	32118	2	0.046223	9449210	-1.#IND00
319868879	39909.000000	2069	2611.455680	32155	5	0.271683	32126	6	0.109203	9435095	-1.#IND00
319874828	39848.000000	2110	2647.938418	32148	6	0.225153	32050	2	0.157934	9421298	0.006457
319851384	39997.000000	2017	2705.743262	32040	1	0.047511	32098	4	0.594818	9407372	-0.001116
319853379	39883.000000	2058	2772.908183	31884	1	0.043719	32176	3	0.522573	9393604	-0.003000
319860184	39548.000000	2052	2802.530544	32232	3	0.442565	31976	3	0.120504	9379642	0.001267
319857840	40974.000000	2157	2811.699603	31932	8	0.190970	31888	1	0.272279	9365975	0.012755
319844368	41617.000000	2104	2750.133538	32105	5	0.264105	31946	7	0.088429	9352082	0.009774
319868709	40227.000000	2071	2740.385883	31708	5	0.113189	31947	9	0.073986	9338167	0.008151
319869786	40045.000000	2069	2685.738654	32066	5	0.219945	31940	3	0.221420	9324540	0.007752
319846455	40593.000000	2129	2704.896676	32178	4	0.165355	32072	8	0.413132	9310816	0.006239
319860784	39822.000000	2064	2716.601425	32097	1	0.251425	31810	3	0.893282	9297019	0.004592
319864919	39880.000000	2135	2722.881152	31992	5	0.060203	32099	2	0.335534	9283321	0.004030
319847636	40940.000000	2137	2769.578505	31844	3	0.133684	32115	3	0.389594	9269682	0.004489
319877784	40983.000000	2154	2748.453849	31967	2	0.200745	32113	1	0.072841	9256066	0.001505
319885368	41070.000000	2117	2703.325256	32009	2	0.466839	32218	6	0.683392	9242492	0.001498
319861858	41108.000000	2138	2748.183144	31842	2	0.155157	32028	3	0.216089	9228861	0.001466
319853407	40647.000000	2062	2731.057536	31721	3	0.194408	31854	3	0.548966	9215445	0.001354
319853498	41285.000000	2116	2684.445975	31997	5	0.131132	32122	6	0.474979	9201759	0.001625
319856513	40053.000000	2066	2617.146747	31867	4	0.688083	31903	4	0.280098	9188217	0.002535
319842456	40334.000000	2056	2696.624097	32111	2	0.303303	31895	2	0.322854	9174565	0.002481
319839066	40363.000000	2084	2714.734397	31745	1	0.140048	31870	6	0.333469	9161043	0.002220
319847415	39480.000000	2066	2801.503370	31977	4	0.307056	31822	3	0.203111	9147589	0.001052
319860496	39387.000000	2066	2820.002368	31957	4	0.295777	32025	2	0.497441	9133921	0.001112
319859430	39954.000000	2059	2861.409776	31980	1	0.250509	32149	4	0.327195	9120554	0.000728
319866960	40456.000000	2082	2891.016021	31864	3	0.158565	31908	1	0.334102	9107140	0.000200
319876013	41268.000000	2187	2869.815410	32070	2	0.128709	31965	6	0.286486	9093687	0.000208
319864635	41416.000000	2177	2858.761514	31819	2	0.529725	31998	3	0.534996	9080170	0.000314
319835824	42134.000000	2162	2780.326284	32035	5	0.682083	32063	1	0.022676	9066853	0.000164
319872603	42100.000000	2232	2741.407919	31838	1	0.304172	31891	2	0.232771	9053523	-0.000215
319869739	40789.000000	2158	2716.850079	32169	2	0.124538	31971	4	0.349230	9040073	-0.000262
319874914	40989.000000	2201	2691.713607	31972	1	0.403505	32175	2	0.361137	9026846	-0.000361
319866970	40628.000000	2047	2638.289049	31901	3	0.268796	32081	5	0.083649	9013661	0.000117
319878442	39257.000000	1927	2646.122122	32067	4	0.435044	32177	6	0.371417	9000182	0.000811
319863089	39616.000000	2128	2692.407164	32020	8	0.076159	31910	7	0.339664	8986914	0.001265
319871951	39499.000000	2153	2732.921416	32130	5	0.220301	32154	5	0.458453	8973552	0.001144
319867078	40091.000000	2121	2656.430918	31751	5	0.335905	31907	3	0.435718	8960234	0.001092
319865833	39241.000000	2042	2613.816583	32030	3	0.029819	31884	4	0.440473	8947180	0.000765
319875506	39216.000000	2040	2681.341225	31880	4	0.347157	32270	7	0.185917	8934069	0.001922
319875951	40212.000000	2006	2626.945088	31918	3	0.143094	32028	5	0.262287	8920853	0.001786
319863511	39788.000000	2026	2627.990697	32032	4	0.709400	31993	1	0.410959	8907927	0.001682
319852554	39669.000000	2057	2634.292482	31970	5	0.271042	31956	8	0.280888	8894806	0.000796
319885387	39663.000000	2011	2715.966345	31892	2	0.053183	32216	4	0.405384	8881752	0.000683
319844209	38777.000000	2119	2724.701038	32156	3	0.018016	32040	4	0.270960	8868829	0.000661
319871523	38877.000000	2071	2758.521247	31950	7	0.349043	31935	2	0.597197	8855745	-0.000910
319848053	39956.000000	2011	2783.893945	31951	2	0.227877	31971	6	0.464781	8842709	-0.000050
319860085	40038.000000	2056	2767.582749	32099	5	0.124372	31997	3	0.257924	8829716	0.000102
319889583	40102.000000	2101	2791.283593	31956	1	0.247079	31919	5	0.004976	8816728	-0.000521
319844967	40389.000000	2125	2845.834546	31921	7	0.139137	31905	4	0.037516	8803856	-0.000457
319864490	40715.000000	2124	2798.586536	31962	5	0.141766	31952	4	0.151652	8790937	-0.000424
319867136	41351.000000	2178	2781.643818	31865	2	0.008965	32162	5	0.330532	8778054	-0.000465
319841567	41404.000000	2155	2746.559849	32205	5	0.053964	32068	8	0.002469	8765163	-0.000329
319852751	40649.000000	2168	2675.233230	32003	1	0.091951	31999	7	0.486460	8752438	-0.000336
319866910	40377.000000	2126	2651.912248	32092	2	0.203798	32055	3	0.093992	8739696	0.000345
319856202	40083.000000	2064	2608.249317	32116	2	0.343956	32085	5	0.552476	8726801	0.000217
319877888	39325.000000	2056	2672.234898	32015	3	0.678536	32155	5	0.218947	8714071	0.000592
319853304	40309.000000	2152	2718.388031	32022	2	0.045678	31842	1	0.041801	8701044	0.000329
319865522	40158.000000	2099	2700.366332	32141	5	0.094225	31960	6	0.264372	8688249	0.000096
319857561	40114.000000	2052	2679.659992	32047	3	0.235404	31965	7	0.080888	8675501	0.000278
npatches	nstrain	runtime	dt	init_x	init_y	init_y_blood	init_z	init_S	beta0	beta1	beta2	beta3	mean_beta	B	d	delta	delta_blood	b[0]	mut	m	CTL	c	g	epsilon	k	het	lambda	rho	omega	x_max	patch.dyna	DELTA	A	VA
10000	1	100.000000	0.000100	21900	9499	5000000	0.001000	10000000	4.373927	4.727773	8.216308	5.544272	6	8000000000.000000	0.010000	1.000000	1.000000	800000	0.000050	0.048000	1	0.001000	1.000000	25.000000	19.000000	0.500000	0.001000	0.001000	0.010000	31987	0	10.000000	7.000000	1.000000
sus	inf	inf_blood	z	x[0]	y[0][0]	z[0]	x[1]	y[1][0]	z[1]	S[0]	synchrony
219000000	94990000.000000	5000000	10.000000	21900	9499	0.001000	21900	9499	0.001000	10000000	0.000000
319849555	27130.000000	1448	327.683337	31920	1	0.029201	31851	2	0.029268	10021234	0.000000
319846680	19532.000000	978	1676.234983	31911	1	0.050887	32065	4	0.415521	10006337	0.000000
319842800	26373.000000	1371	3789.363877	31898	1	0.084930	31938	3	0.316047	9991724	0.000000
319845264	37135.000000	1972	4304.798369	31932	2	0.202754	32035	1	0.087336	9977131	0.000000
319833067	44128.000000	2372	3953.635010	31893	5	0.290744	31907	5	0.201699	9962348	0.000000
319863947	48016.000000	2500	3598.165455	31980	9	0.552141	32026	7	0.664741	9947622	0.000000
319863391	49359.000000	2439	3248.367622	31804	3	0.643024	31837	8	0.271116	9932595	0.000000
319839908	48524.000000	2574	2902.758359	32065	5	0.102533	32127	4	0.536897	9918032	0.000000
319845517	46710.000000	2354	2724.583310	32097	4	0.018146	32046	8	0.182842	9903700	0.000000
319854282	45630.000000	2421	2566.859844	32053	2	0.385529	32095	8	0.116709	9889100	0.000000
319854047	44250.000000	2261	2439.310817	32128	3	0.106402	32087	3	0.148121	9874638	0.000000
319859002	42093.000000	2235	2450.089172	32246	3	0.338983	32157	3	0.002654	9859999	0.000000
319859670	41420.000000	2215	2423.316100	31941	10	0.450482	31761	6	0.190863	9845124	0.000000
319862354	40523.000000	2184	2402.062866	32037	8	0.037746	31911	8	0.527940	9830720	0.000000
319881679	39765.000000	2158	2393.772915	31849	2	0.046981	31940	6	0.084771	9816205	0.000000
319857642	39149.000000	2092	2401.367610	32197	8	0.067815	31822	3	0.069771	9801984	0.000000
319863172	38991.000000	1990	2449.933241	31936	1	0.153897	31929	4	0.044932	9787454	0.000000
319875858	38717.000000	2103	2515.270164	31785	5	0.129574	32091	3	0.014362	9772889	0.000000
319846190	39472.000000	2050	2577.707821	31907	3	0.077433	31958	4	0.136898	9758310	0.000000
319873425	39683.000000	2062	2616.859033	31887	4	0.467027	31823	6	0.254598	9744058	0.000000
319860260	40578.000000	2028	2633.353235	32070	3	0.080344	32058	4	0.600519	9729856	0.000000
319852060	40660.000000	2149	2648.982872	31826	6	0.092986	31770	7	0.536839	9715396	0.000000
319868736	40564.000000	2134	2643.648936	31934	3	0.094150	31848	4	0.428599	9700889	0.000000
319851027	40258.000000	2082	2666.409407	31847	5	0.097103	31878	4	0.579305	9686558	0.000000
319855005	41265.000000	2229	2655.104445	31949	6	0.115220	31711	4	0.015049	9672319	0.000000
319874443	40641.000000	2023	2614.594623	31870	4	0.333666	32108	5	0.007382	9658132	0.000000
319870273	40128.000000	2131	2589.198089	31914	6	0.535481	32093	3	0.146607	9643986	0.000000
319862219	39835.000000	2053	2605.229431	31937	2	0.454358	32055	6	0.352760	9629947	0.000000
319847391	40216.000000	2073	2576.882880	32105	4	0.210573	31978	2	0.100608	9615775	0.000000
319863102	40812.000000	2105	2586.360517	31935	6	0.170653	31885	2	0.318427	9601643	0.000000
319872762	41269.000000	2078	2625.555845	31849	0	0.135342	32039	1	0.410153	9587443	0.000000
319856765	41917.000000	2258	2574.594192	31955	6	0.648917	32005	0	0.109514	9573446	0.000000
319846238	41741.000000	2182	2519.665734	31733	6	0.393443	31923	7	0.315493	9559330	0.000000
319842280	41408.000000	2148	2482.934627	32167	5	0.029853	32077	0	0.156892	9545094	0.000000
319869282	39719.000000	2045	2453.861522	32045	4	0.555923	32170	4	0.029403	9530870	0.000000
319846921	39041.000000	2126	2423.770806	31926	3	0.196450	31922	6	0.287212	9516640	0.000000
319871137	38509.000000	1905	2440.784119	31918	6	0.444391	32008	0	0.538022	9502665	0.000000
319846622	38905.000000	1945	2502.103903	32038	5	0.132554	31874	2	0.011557	9488683	0.000000
319853689	38758.000000	1923	2581.283431	32146	4	0.879595	31891	5	0.015508	9474704	0.000000
319846206	39047.000000	2092	2606.269277	31870	4	0.117530	31872	4	0.069519	9460750	-1.#IND00
319878899	39184.000000	2061	2590.727753	31975	3	0.061861	32100	4	0.009741	9446678	-1.#IND00
319878927	39920.000000	2050	2628.459947	31873	6	0.224626	31734	4	0.350680	9432909	-1.#IND00
[truncated: 160 more rows]
