# Supplementary material for: Large Variations in HIV-1 Viral Load Explained by Shifting-Mosaic Metapopulation Dynamics
Source: PLoS Biol. 2016 Oct 5;14(10):e1002567. doi: 10.1371/journal.pbio.1002567 (PMC5051940; doi:10.1371/journal.pbio.1002567)
Supplement: S1 Data — Each file gives the output from the simulations indicated by the filename: low migration (ms1, db432); high migration (ms1, db1); very high migration (ms10, db1); number of patches (np); reservoir (storage); no reservoir (nostorage); CTL immigration model (CTLimmig); CTL proliferation model (CTLprolif); β¯ (beta1, beta2, …). Within each file, there are 21 simulations for (k = 0,1,..,20), and data is output each day. For measures of synchrony, the final entry should be used. See Methods and S1 Simulation Code for further details. (ZIP) [file pbio.1002567.s002.zip › S1_Data/ms10_np10000_storage_noPD_CTLprolif_db1_beta7.tsv]

npatches	nstrain	runtime	dt	init_x	init_y	init_y_blood	init_z	init_S	beta0	beta1	beta2	beta3	mean_beta	B	d	delta	delta_blood	b[0]	mut	m	CTL	c	g	epsilon	k	het	lambda	rho	omega	x_max	patch.dyna	DELTA	A	VA
10000	1	100.000000	0.000100	21900	9499	5000000	0.001000	10000000	8.618306	9.406497	10.074337	8.992893	7	8000000000.000000	0.010000	1.000000	1.000000	800000	0.000050	0.048000	1	0.001000	1.000000	25.000000	0.000000	0.500000	0.001000	0.001000	0.010000	31987	0	10.000000	7.000000	1.000000
sus	inf	inf_blood	z	x[0]	y[0][0]	z[0]	x[1]	y[1][0]	z[1]	S[0]	synchrony
219000000	94990000.000000	5000000	10.000000	21900	9499	0.001000	21900	9499	0.001000	10000000	0.000000
118281150	2109566296.000000	109333028	10000.000000	9892	213128	1.000000	9230	213337	1.000000	13030635	0.000000
70982868	4327971174.000000	224763889	10000.000000	5677	433168	1.000000	5272	433975	1.000000	18842474	0.000000
59085307	5455277633.000000	283468256	10000.000000	4643	548011	1.000000	4325	547533	1.000000	25223676	0.000000
54925029	5965624148.000000	309995854	10000.000000	4304	597856	1.000000	4051	598493	1.000000	31766172	0.000000
53277341	6189384381.000000	321692217	10000.000000	4145	620503	1.000000	3800	621854	1.000000	38366147	0.000000
52601409	6286390405.000000	326768183	10000.000000	4129	630588	1.000000	3802	629057	1.000000	44981026	0.000000
52311164	6328314290.000000	328932183	10000.000000	4137	634119	1.000000	3804	634831	1.000000	51597154	0.000000
52183010	6346225232.000000	329878765	10000.000000	4008	635834	1.000000	3761	636681	1.000000	58210456	0.000000
52135905	6354049336.000000	330240182	10000.000000	4020	637268	1.000000	3742	637171	1.000000	64813880	0.000000
52108121	6357409054.000000	330441010	10000.000000	4076	637519	1.000000	3744	638089	1.000000	71414307	0.000000
52104155	6358875144.000000	330496279	10000.000000	4122	637296	1.000000	3782	638190	1.000000	77995128	0.000000
52101809	6359459251.000000	330524062	10000.000000	4015	636788	1.000000	3691	636083	1.000000	84572921	0.000000
52103983	6359763926.000000	330546232	10000.000000	4071	637030	1.000000	3733	636825	1.000000	91135954	0.000000
52093441	6359889989.000000	330569683	10000.000000	4026	637502	1.000000	3845	638951	1.000000	97694123	0.000000
52097864	6359825616.000000	330526758	10000.000000	4043	638132	1.000000	3794	636705	1.000000	104239439	0.000000
52101684	6359859192.000000	330546195	10000.000000	4123	638378	1.000000	3802	636996	1.000000	110773873	0.000000
52094087	6360038598.000000	330553563	10000.000000	4023	637059	1.000000	3795	635907	1.000000	117296554	0.000000
52090474	6359939663.000000	330559866	10000.000000	4037	637624	1.000000	3750	638466	1.000000	123817188	0.000000
52086931	6359886485.000000	330576741	10000.000000	4130	637464	1.000000	3832	637401	1.000000	130325954	0.000000
52096305	6359919596.000000	330590780	10000.000000	4048	636805	1.000000	3787	637842	1.000000	136824859	0.000000
52098904	6359941403.000000	330584158	10000.000000	4054	637085	1.000000	3685	638522	1.000000	143313144	0.000000
52095694	6359777318.000000	330560120	10000.000000	4027	638072	1.000000	3783	636706	1.000000	149789291	0.000000
52097333	6359911165.000000	330586653	10000.000000	4080	638550	1.000000	3784	636999	1.000000	156257259	0.000000
52082194	6359969470.000000	330577339	10000.000000	4083	637522	1.000000	3751	636220	1.000000	162719684	0.000000
52098182	6360052461.000000	330542372	10000.000000	4090	636936	1.000000	3688	638140	1.000000	169165679	0.000000
52087233	6360115333.000000	330560913	10000.000000	4127	639137	1.000000	3786	636802	1.000000	175607054	0.000000
52099540	6359898237.000000	330575605	10000.000000	4132	637322	1.000000	3776	637730	1.000000	182037362	0.000000
52098786	6359918313.000000	330545674	10000.000000	4172	637214	1.000000	3773	638591	1.000000	188458648	0.000000
52086646	6360027749.000000	330563336	10000.000000	4140	636275	1.000000	3807	637118	1.000000	194871914	0.000000
52088355	6360070906.000000	330538442	10000.000000	4014	636688	1.000000	3818	637570	1.000000	201273665	0.000000
52090841	6359920413.000000	330576308	10000.000000	4061	637166	1.000000	3749	637618	1.000000	207664690	0.000000
52091954	6359884897.000000	330546703	10000.000000	4088	636376	1.000000	3751	637543	1.000000	214043247	0.000000
52080987	6359955719.000000	330580690	10000.000000	4060	636564	1.000000	3822	636786	1.000000	220415607	0.000000
52088897	6359877569.000000	330578953	10000.000000	4099	636990	1.000000	3722	637749	1.000000	226775575	0.000000
52082369	6359912909.000000	330553753	10000.000000	4093	636422	1.000000	3746	637536	1.000000	233124365	0.000000
52093163	6359962718.000000	330551140	10000.000000	4038	636847	1.000000	3687	637848	1.000000	239464874	0.000000
52092586	6359878519.000000	330544888	10000.000000	4058	635992	1.000000	3761	637732	1.000000	245800022	0.000000
52084269	6359946904.000000	330543523	10000.000000	3933	637818	1.000000	3801	637193	1.000000	252119700	0.000000
52089907	6359785991.000000	330555541	10000.000000	3982	636874	1.000000	3711	637014	1.000000	258432181	0.000000
52087623	6359898806.000000	330529504	10000.000000	4048	638094	1.000000	3750	638575	1.000000	264733041	-1.#IND00
52096134	6359887405.000000	330539410	10000.000000	4040	637800	1.000000	3753	637247	1.000000	271029261	-0.009600
52101646	6359810253.000000	330546642	10000.000000	4037	637728	1.000000	3834	636993	1.000000	277316157	-0.005038
52091668	6359951746.000000	330563207	10000.000000	4121	635828	1.000000	3749	638831	1.000000	283593118	-0.008607
52088592	6359940006.000000	330566367	10000.000000	4048	636351	1.000000	3795	636880	1.000000	289860133	-0.001882
52079540	6359911260.000000	330561723	10000.000000	4063	636999	1.000000	3785	637218	1.000000	296114324	-0.013656
52092138	6359892640.000000	330566709	10000.000000	4019	638376	1.000000	3768	636931	1.000000	302365332	-0.010064
52096311	6359986679.000000	330555887	10000.000000	3967	637236	1.000000	3805	637542	1.000000	308600778	-0.003758
52090121	6359894958.000000	330536165	10000.000000	4136	637105	1.000000	3823	637474	1.000000	314830443	-0.002756
52103199	6359944913.000000	330572725	10000.000000	4052	637473	1.000000	3674	637749	1.000000	321051149	-0.003936
52083519	6360017643.000000	330544581	10000.000000	4123	635820	1.000000	3824	638046	1.000000	327264597	0.000105
52089637	6359971128.000000	330564251	10000.000000	4116	635944	1.000000	3797	637316	1.000000	333466910	0.000659
52090753	6359957454.000000	330548025	10000.000000	4082	637756	1.000000	3782	636804	1.000000	339653147	0.002275
52090891	6359949191.000000	330569516	10000.000000	4090	636552	1.000000	3663	637398	1.000000	345837723	0.002231
52090346	6359884793.000000	330551261	10000.000000	3991	638185	1.000000	3675	637395	1.000000	352011878	0.000519
52091868	6359996211.000000	330544353	10000.000000	4041	636976	1.000000	3764	638300	1.000000	358175405	-0.000270
52084824	6359985479.000000	330566852	10000.000000	4072	637192	1.000000	3702	636628	1.000000	364327624	-0.000970
52087293	6359942771.000000	330574585	10000.000000	4111	636359	1.000000	3743	638395	1.000000	370471701	-0.000021
52082473	6359876304.000000	330545443	10000.000000	4066	637226	1.000000	3706	636879	1.000000	376607468	0.000446
52093413	6359859412.000000	330540420	10000.000000	4031	636419	1.000000	3752	637532	1.000000	382738126	0.000771
52089695	6359946903.000000	330556978	10000.000000	4052	636451	1.000000	3773	637330	1.000000	388856942	-0.000295
52095877	6359972793.000000	330576613	10000.000000	4029	636783	1.000000	3645	637355	1.000000	394963079	-0.000618
52085065	6359972587.000000	330559478	10000.000000	4014	635825	1.000000	3827	637474	1.000000	401065635	0.000105
52094424	6359913911.000000	330572994	10000.000000	4058	636275	1.000000	3776	636415	1.000000	407159754	-0.000150
52096542	6359935307.000000	330548212	10000.000000	3976	637478	1.000000	3804	638536	1.000000	413241603	-0.001328
52087602	6360022516.000000	330550760	10000.000000	4038	638196	1.000000	3764	637405	1.000000	419311951	-0.001159
52087726	6360024302.000000	330552120	10000.000000	4089	636805	1.000000	3786	637282	1.000000	425375935	-0.003842
52091675	6359986470.000000	330545523	10000.000000	4059	637637	1.000000	3715	638898	1.000000	431429456	-0.003094
52089556	6359881616.000000	330553906	10000.000000	4057	636631	1.000000	3779	637999	1.000000	437476103	-0.003045
52100868	6359807884.000000	330542117	10000.000000	4070	637227	1.000000	3790	636231	1.000000	443516071	-0.002742
52086801	6359827006.000000	330554572	10000.000000	4110	637335	1.000000	3753	638113	1.000000	449543544	-0.002514
52098653	6359835493.000000	330550107	10000.000000	4044	637220	1.000000	3809	636988	1.000000	455563079	-0.002023
52091225	6359945738.000000	330527256	10000.000000	4138	636782	1.000000	3797	636934	1.000000	461572467	-0.000787
52095577	6359943737.000000	330582646	10000.000000	4049	638219	1.000000	3731	636480	1.000000	467571401	-0.000635
52101399	6359926844.000000	330574138	10000.000000	4098	637148	1.000000	3762	636742	1.000000	473558928	-0.000535
52088024	6359993017.000000	330542747	10000.000000	4035	636420	1.000000	3781	636868	1.000000	479543599	-0.000022
52097550	6359968689.000000	330539575	10000.000000	4071	635523	1.000000	3745	637064	1.000000	485515567	-0.000002
52097747	6359908645.000000	330531042	10000.000000	4056	636596	1.000000	3777	636556	1.000000	491473270	-0.000152
52095077	6359797896.000000	330537323	10000.000000	4061	637243	1.000000	3850	636980	1.000000	497423977	-0.000101
52099483	6359920916.000000	330556761	10000.000000	4070	637261	1.000000	3785	639172	1.000000	503367738	-0.000277
52097232	6359973842.000000	330561303	10000.000000	4109	635554	1.000000	3740	636555	1.000000	509301655	-0.000040
52092413	6359869195.000000	330552261	10000.000000	4084	635418	1.000000	3840	637740	1.000000	515231353	0.000150
52088419	6359861759.000000	330537741	10000.000000	4113	637045	1.000000	3696	636868	1.000000	521152726	-0.000083
52089637	6359873391.000000	330547844	10000.000000	4133	636622	1.000000	3781	636783	1.000000	527066135	-0.000525
52089010	6359812240.000000	330579097	10000.000000	4059	636724	1.000000	3670	638157	1.000000	532969168	-0.000444
52106069	6359856923.000000	330553337	10000.000000	4130	637358	1.000000	3804	637816	1.000000	538859936	-0.000608
52092926	6360016035.000000	330551325	10000.000000	4055	637154	1.000000	3786	637278	1.000000	544748507	-0.001283
52088640	6360031336.000000	330555704	10000.000000	4119	637346	1.000000	3821	637923	1.000000	550622439	-0.001370
52090553	6359871074.000000	330539692	10000.000000	4170	637241	1.000000	3802	638115	1.000000	556486867	-0.000912
52091166	6359998036.000000	330570971	10000.000000	4008	638457	1.000000	3713	636095	1.000000	562344891	-0.000895
52093310	6359931104.000000	330545641	10000.000000	4004	636274	1.000000	3813	637895	1.000000	568194901	-0.001026
52091997	6360054427.000000	330530904	10000.000000	4004	637759	1.000000	3813	636869	1.000000	574039267	-0.001314
52087213	6359976043.000000	330571191	10000.000000	4101	636085	1.000000	3760	636875	1.000000	579866957	-0.000727
52093658	6359987880.000000	330530654	10000.000000	4069	635752	1.000000	3755	637203	1.000000	585689695	-0.000545
52084472	6359848701.000000	330585908	10000.000000	4084	636696	1.000000	3721	637441	1.000000	591500913	-0.000583
52098572	6359867217.000000	330565002	10000.000000	4095	638492	1.000000	3814	636831	1.000000	597305093	-0.000548
52092169	6359843831.000000	330540953	10000.000000	4037	639276	1.000000	3774	638801	1.000000	603102006	-0.000680
52108588	6359902036.000000	330582936	10000.000000	4154	638076	1.000000	3802	636875	1.000000	608890854	-0.000515
52093676	6359844740.000000	330578680	10000.000000	4043	635924	1.000000	3733	635569	1.000000	614671735	-0.000332
52097782	6359861302.000000	330545200	10000.000000	4203	636652	1.000000	3805	635659	1.000000	620441868	-0.000319
npatches	nstrain	runtime	dt	init_x	init_y	init_y_blood	init_z	init_S	beta0	beta1	beta2	beta3	mean_beta	B	d	delta	delta_blood	b[0]	mut	m	CTL	c	g	epsilon	k	het	lambda	rho	omega	x_max	patch.dyna	DELTA	A	VA
10000	1	100.000000	0.000100	21900	9499	5000000	0.001000	10000000	9.922289	8.793556	7.881379	4.296596	7	8000000000.000000	0.010000	1.000000	1.000000	800000	0.000050	0.048000	1	0.001000	1.000000	25.000000	1.000000	0.500000	0.001000	0.001000	0.010000	31987	0	10.000000	7.000000	1.000000
sus	inf	inf_blood	z	x[0]	y[0][0]	z[0]	x[1]	y[1][0]	z[1]	S[0]	synchrony
219000000	94990000.000000	5000000	10.000000	21900	9499	0.001000	21900	9499	0.001000	10000000	0.000000
154877455	1301630022.000000	67498623	10000.000000	12322	133029	1.000000	13205	132179	1.000000	12468607	0.000000
111430315	2273261237.000000	118078924	10000.000000	8273	230564	1.000000	9114	228889	1.000000	17305773	0.000000
102627820	2573130272.000000	133698035	10000.000000	7583	259888	1.000000	8282	258922	1.000000	22634257	0.000000
100543573	2652142010.000000	137813035	10000.000000	7473	267553	1.000000	8074	266893	1.000000	28063902	0.000000
100018298	2672378942.000000	138879328	10000.000000	7296	269237	1.000000	8050	268447	1.000000	33512607	0.000000
99884239	2677456451.000000	139150812	10000.000000	7418	270692	1.000000	8118	269370	1.000000	38962733	0.000000
99842320	2678717484.000000	139243469	10000.000000	7309	270605	1.000000	8089	270272	1.000000	44402441	0.000000
99834290	2679093576.000000	139235280	10000.000000	7409	270554	1.000000	8029	269735	1.000000	49832343	0.000000
99831192	2679086338.000000	139259346	10000.000000	7361	270076	1.000000	8086	268966	1.000000	55254875	0.000000
99830577	2679120841.000000	139224675	10000.000000	7350	269941	1.000000	8157	269856	1.000000	60670936	0.000000
99827199	2679177629.000000	139251661	10000.000000	7285	270746	1.000000	8085	268825	1.000000	66077396	0.000000
99841041	2679144930.000000	139244867	10000.000000	7353	269775	1.000000	8110	268971	1.000000	71481787	0.000000
99848019	2679233005.000000	139273678	10000.000000	7400	269716	1.000000	8132	270395	1.000000	76875584	0.000000
99842403	2679195961.000000	139231772	10000.000000	7379	270922	1.000000	8017	269622	1.000000	82259055	0.000000
99836057	2679137844.000000	139284224	10000.000000	7342	270730	1.000000	8023	270443	1.000000	87636113	0.000000
99834282	2679125386.000000	139253528	10000.000000	7297	270823	1.000000	8144	269657	1.000000	93004562	0.000000
99837938	2679091984.000000	139251424	10000.000000	7325	271176	1.000000	8046	269653	1.000000	98361244	0.000000
99834860	2679160227.000000	139262689	10000.000000	7297	270370	1.000000	8026	269433	1.000000	103715299	0.000000
99849705	2679121240.000000	139268330	10000.000000	7399	270335	1.000000	8035	269647	1.000000	109059088	0.000000
99831987	2679166961.000000	139230517	10000.000000	7378	271281	1.000000	8018	269354	1.000000	114388897	0.000000
99837504	2679095730.000000	139273936	10000.000000	7438	270467	1.000000	8114	269847	1.000000	119720619	0.000000
99830580	2679195487.000000	139265197	10000.000000	7334	270249	1.000000	8053	269657	1.000000	125041181	0.000000
99840657	2679172661.000000	139254418	10000.000000	7334	270228	1.000000	8067	269593	1.000000	130351724	0.000000
99850264	2679080235.000000	139262919	10000.000000	7316	269934	1.000000	8234	269182	1.000000	135656879	0.000000
99848873	2679142810.000000	139257019	10000.000000	7406	270042	1.000000	8040	269620	1.000000	140951622	0.000000
99853705	2679094506.000000	139242460	10000.000000	7289	270183	1.000000	8061	268871	1.000000	146237216	0.000000
99845466	2679142266.000000	139249162	10000.000000	7328	270498	1.000000	8130	268714	1.000000	151519567	0.000000
99829561	2679188389.000000	139254245	10000.000000	7334	270251	1.000000	8248	269732	1.000000	156788444	0.000000
99843049	2679095200.000000	139247524	10000.000000	7369	270816	1.000000	8042	268813	1.000000	162048505	0.000000
99844077	2679134186.000000	139251020	10000.000000	7350	270596	1.000000	8125	269548	1.000000	167304145	0.000000
99826089	2679163389.000000	139252838	10000.000000	7370	270282	1.000000	8017	269405	1.000000	172552334	0.000000
99845028	2679185221.000000	139253312	10000.000000	7376	270369	1.000000	8027	269585	1.000000	177794408	0.000000
99832861	2679171163.000000	139236869	10000.000000	7277	269963	1.000000	8044	269979	1.000000	183027750	0.000000
99837487	2679106402.000000	139240585	10000.000000	7376	269514	1.000000	8004	270804	1.000000	188250673	0.000000
99846694	2679174759.000000	139228796	10000.000000	7388	270604	1.000000	8045	269549	1.000000	193468250	0.000000
99830607	2679148866.000000	139257455	10000.000000	7290	270460	1.000000	8063	268952	1.000000	198677832	0.000000
99835987	2679093466.000000	139255891	10000.000000	7279	270215	1.000000	8121	268795	1.000000	203877436	0.000000
99830372	2679162358.000000	139259175	10000.000000	7364	270615	1.000000	8180	268762	1.000000	209069574	0.000000
99831262	2679109087.000000	139263750	10000.000000	7275	270201	1.000000	8049	270284	1.000000	214256459	0.000000
99834958	2679146501.000000	139254825	10000.000000	7268	269959	1.000000	8005	269468	1.000000	219431423	-1.#IND00
99840641	2679115725.000000	139250478	10000.000000	7313	270671	1.000000	8075	270137	1.000000	224604721	-0.000000
99848682	2679099466.000000	139263384	10000.000000	7348	269865	1.000000	8132	270042	1.000000	229765365	0.001772
99847227	2679166753.000000	139240425	10000.000000	7480	270070	1.000000	8065	270611	1.000000	234914636	0.010664
99836236	2679109690.000000	139261117	10000.000000	7270	269960	1.000000	8033	270374	1.000000	240063243	0.006535
99837367	2679205231.000000	139246527	10000.000000	7416	270976	1.000000	8057	269341	1.000000	245200170	0.006604
99834121	2679215823.000000	139247991	10000.000000	7359	271290	1.000000	8153	268338	1.000000	250333371	0.003697
99836970	2679103232.000000	139243126	10000.000000	7421	269677	1.000000	8059	270759	1.000000	255458244	0.001975
99817931	2679214589.000000	139251275	10000.000000	7373	270045	1.000000	8131	269781	1.000000	260575684	-0.012579
99836738	2679175886.000000	139270207	10000.000000	7361	270737	1.000000	8062	269712	1.000000	265681797	-0.011240
99839806	2679147808.000000	139237883	10000.000000	7238	270053	1.000000	8054	269355	1.000000	270780720	-0.010413
99842463	2679202991.000000	139246117	10000.000000	7385	269613	1.000000	8002	269855	1.000000	275869244	-0.009244
99846166	2679128440.000000	139234313	10000.000000	7393	270453	1.000000	8101	269332	1.000000	280950615	-0.009836
99835176	2679122085.000000	139247395	10000.000000	7257	270503	1.000000	8116	269698	1.000000	286029630	-0.005411
99838257	2679164844.000000	139263825	10000.000000	7296	270713	1.000000	8006	269104	1.000000	291102787	-0.004657
99839758	2679112523.000000	139229212	10000.000000	7307	269913	1.000000	8190	269516	1.000000	296170244	-0.003898
99827287	2679168221.000000	139271652	10000.000000	7302	270447	1.000000	8059	269540	1.000000	301221624	-0.003264
99844571	2679221080.000000	139277497	10000.000000	7438	270235	1.000000	8090	269844	1.000000	306272309	-0.002859
99828803	2679327105.000000	139255431	10000.000000	7340	271049	1.000000	8108	269436	1.000000	311316311	-0.002002
99833054	2679214725.000000	139253545	10000.000000	7402	270165	1.000000	8057	270373	1.000000	316344506	-0.001955
99839099	2679155023.000000	139227441	10000.000000	7337	271098	1.000000	8007	269717	1.000000	321368881	-0.001854
99844548	2679087056.000000	139235708	10000.000000	7291	270382	1.000000	8070	270326	1.000000	326389278	-0.003442
99839426	2679114836.000000	139230925	10000.000000	7447	270345	1.000000	8036	269107	1.000000	331402073	-0.004130
99846448	2679127596.000000	139273000	10000.000000	7244	270578	1.000000	8076	269793	1.000000	336401105	-0.004162
99820277	2679183157.000000	139247317	10000.000000	7264	269961	1.000000	8090	269657	1.000000	341394990	-0.004302
99835003	2679089317.000000	139246024	10000.000000	7437	269653	1.000000	8059	269566	1.000000	346382127	-0.004846
99834327	2679169338.000000	139260796	10000.000000	7334	270353	1.000000	8156	269739	1.000000	351358725	-0.004962
99840428	2679062430.000000	139264742	10000.000000	7389	269966	1.000000	8089	269343	1.000000	356332319	-0.004591
99834007	2679174988.000000	139239837	10000.000000	7365	270886	1.000000	8142	270157	1.000000	361298693	-0.004194
99829051	2679187975.000000	139250502	10000.000000	7407	270377	1.000000	8106	269117	1.000000	366252978	-0.003981
99830498	2679140338.000000	139243625	10000.000000	7341	270502	1.000000	8100	269605	1.000000	371203819	-0.003880
99845089	2679081254.000000	139228341	10000.000000	7387	269407	1.000000	8088	270253	1.000000	376144886	-0.003907
99828437	2679102256.000000	139253365	10000.000000	7369	270538	1.000000	8056	269402	1.000000	381087717	-0.003343
99845457	2679258648.000000	139246777	10000.000000	7489	269675	1.000000	8187	269764	1.000000	386012939	-0.003379
99836459	2679193605.000000	139247344	10000.000000	7349	269805	1.000000	8118	269684	1.000000	390934208	-0.002098
99828656	2679291007.000000	139264458	10000.000000	7215	269455	1.000000	7992	270361	1.000000	395849343	-0.001985
99838202	2679132279.000000	139252785	10000.000000	7366	271075	1.000000	8171	269592	1.000000	400756385	-0.001927
99846083	2679138842.000000	139256580	10000.000000	7369	270248	1.000000	8006	269793	1.000000	405651696	-0.001790
99847391	2679181730.000000	139233269	10000.000000	7398	270704	1.000000	8153	270269	1.000000	410545210	-0.000450
99839555	2679248338.000000	139234423	10000.000000	7278	269765	1.000000	8088	270093	1.000000	415427002	-0.000234
99841060	2679230761.000000	139237603	10000.000000	7415	270108	1.000000	7978	269448	1.000000	420299385	-0.000971
99832180	2679214840.000000	139236868	10000.000000	7415	269944	1.000000	8080	270342	1.000000	425166119	-0.000844
99834641	2679121543.000000	139242559	10000.000000	7308	270127	1.000000	8033	270164	1.000000	430026172	-0.001595
99841853	2679102481.000000	139232020	10000.000000	7445	270281	1.000000	7984	269269	1.000000	434884294	-0.001282
99842748	2679063127.000000	139258574	10000.000000	7323	270557	1.000000	8147	269805	1.000000	439729115	-0.001014
99834561	2679217741.000000	139245140	10000.000000	7427	270395	1.000000	7999	269516	1.000000	444567998	-0.000164
99845097	2679177564.000000	139241623	10000.000000	7274	270090	1.000000	8058	270751	1.000000	449395633	-0.000816
99840705	2679115048.000000	139260685	10000.000000	7361	270110	1.000000	7968	269547	1.000000	454222552	-0.001965
99834286	2679223396.000000	139261301	10000.000000	7393	270014	1.000000	8030	269723	1.000000	459040193	-0.002067
99841728	2679209336.000000	139254987	10000.000000	7267	270249	1.000000	8047	270010	1.000000	463851637	-0.001523
99826031	2679140177.000000	139251795	10000.000000	7375	269690	1.000000	8039	270264	1.000000	468652743	-0.001653
99842148	2679115585.000000	139255413	10000.000000	7395	270327	1.000000	8115	269900	1.000000	473449066	-0.000981
99841803	2679151626.000000	139252612	10000.000000	7352	269941	1.000000	8016	269424	1.000000	478237387	-0.002066
99843504	2679113580.000000	139234751	10000.000000	7359	270820	1.000000	8111	268776	1.000000	483021300	-0.002150
99831026	2679164894.000000	139242042	10000.000000	7301	270765	1.000000	8028	269000	1.000000	487797351	-0.002038
99838812	2679131707.000000	139246909	10000.000000	7295	270547	1.000000	7970	269592	1.000000	492563073	-0.002604
99834508	2679265513.000000	139251876	10000.000000	7304	270902	1.000000	7969	269904	1.000000	497323664	-0.002439
99841061	2679219211.000000	139257893	10000.000000	7391	269816	1.000000	8010	269299	1.000000	502080219	-0.002634
99832360	2679119115.000000	139260359	10000.000000	7342	269932	1.000000	8156	269617	1.000000	506827234	-0.002629
99833674	2679149702.000000	139231882	10000.000000	7387	271023	1.000000	8039	270366	1.000000	511565601	-0.002563
npatches	nstrain	runtime	dt	init_x	init_y	init_y_blood	init_z	init_S	beta0	beta1	beta2	beta3	mean_beta	B	d	delta	delta_blood	b[0]	mut	m	CTL	c	g	epsilon	k	het	lambda	rho	omega	x_max	patch.dyna	DELTA	A	VA
10000	1	100.000000	0.000100	21900	9499	5000000	0.001000	10000000	10.296170	10.163674	5.683129	4.527008	7	8000000000.000000	0.010000	1.000000	1.000000	800000	0.000050	0.048000	1	0.001000	1.000000	25.000000	2.000000	0.500000	0.001000	0.001000	0.010000	31987	0	10.000000	7.000000	1.000000
sus	inf	inf_blood	z	x[0]	y[0][0]	z[0]	x[1]	y[1][0]	z[1]	S[0]	synchrony
219000000	94990000.000000	5000000	10.000000	21900	9499	0.001000	21900	9499	0.001000	10000000	0.000000
193663384	788489896.000000	40893698	10000.000000	15645	81846	1.000000	15858	81853	1.000000	11916408	0.000000
155262851	1272331765.000000	66116274	10000.000000	12010	130217	1.000000	12161	130135	1.000000	15697934	0.000000
148144267	1390343028.000000	72248997	10000.000000	11409	142315	1.000000	11412	141888	1.000000	19912185	0.000000
146784446	1413900188.000000	73483362	10000.000000	11155	143831	1.000000	11183	144330	1.000000	24200753	0.000000
146528465	1418406405.000000	73720769	10000.000000	11115	145032	1.000000	11221	144389	1.000000	28494778	0.000000
146477589	1419380801.000000	73768325	10000.000000	11249	145392	1.000000	11335	144825	1.000000	32785708	0.000000
146471176	1419537033.000000	73787205	10000.000000	11233	144690	1.000000	11144	145140	1.000000	37070817	0.000000
146478480	1419509064.000000	73784877	10000.000000	11248	144662	1.000000	11205	144393	1.000000	41350443	0.000000
146479411	1419505986.000000	73765164	10000.000000	11307	144220	1.000000	11295	144970	1.000000	45622687	0.000000
146474486	1419471436.000000	73777506	10000.000000	11171	145473	1.000000	11172	145358	1.000000	49890251	0.000000
146473937	1419504207.000000	73779215	10000.000000	11123	145414	1.000000	11195	145554	1.000000	54145821	0.000000
146472666	1419564268.000000	73802322	10000.000000	11130	144590	1.000000	11270	145127	1.000000	58399416	0.000000
146471109	1419510071.000000	73788589	10000.000000	11116	144843	1.000000	11349	144811	1.000000	62645846	0.000000
146472887	1419477231.000000	73773379	10000.000000	11069	145188	1.000000	11258	145481	1.000000	66883058	0.000000
146476347	1419469248.000000	73783252	10000.000000	11165	145387	1.000000	11276	145056	1.000000	71118337	0.000000
146484387	1419431921.000000	73776713	10000.000000	11167	145209	1.000000	11305	145074	1.000000	75341994	0.000000
146481108	1419514257.000000	73784325	10000.000000	11153	144719	1.000000	11282	144688	1.000000	79563779	0.000000
146471577	1419559852.000000	73782713	10000.000000	11042	145795	1.000000	11337	144955	1.000000	83778875	0.000000
146467642	1419507327.000000	73798483	10000.000000	11155	145024	1.000000	11219	144906	1.000000	87987706	0.000000
146473447	1419521466.000000	73780373	10000.000000	11185	144846	1.000000	11210	145275	1.000000	92190111	0.000000
146480458	1419456486.000000	73784095	10000.000000	11107	144853	1.000000	11321	143964	1.000000	96382846	0.000000
146483177	1419520031.000000	73777748	10000.000000	11105	144720	1.000000	11206	144727	1.000000	100570655	0.000000
146476900	1419496218.000000	73785809	10000.000000	11138	145475	1.000000	11293	144978	1.000000	104755018	0.000000
146474802	1419399756.000000	73781986	10000.000000	11192	145286	1.000000	11300	144771	1.000000	108931117	0.000000
146465155	1419502767.000000	73774804	10000.000000	11188	145493	1.000000	11259	144999	1.000000	113103441	0.000000
146469174	1419569692.000000	73783011	10000.000000	11115	145367	1.000000	11264	145369	1.000000	117266217	0.000000
146463740	1419576564.000000	73773822	10000.000000	11029	145704	1.000000	11275	144774	1.000000	121425797	0.000000
146470939	1419567653.000000	73793330	10000.000000	11173	145486	1.000000	11219	145036	1.000000	125577397	0.000000
146483996	1419576739.000000	73762035	10000.000000	11166	145010	1.000000	11268	144709	1.000000	129719080	0.000000
146481975	1419481300.000000	73769060	10000.000000	11058	145048	1.000000	11288	144722	1.000000	133859519	0.000000
146471786	1419507536.000000	73769495	10000.000000	11205	145138	1.000000	11186	144700	1.000000	137993132	0.000000
146480016	1419546749.000000	73782200	10000.000000	11142	144884	1.000000	11177	145600	1.000000	142119068	0.000000
146481395	1419473313.000000	73783126	10000.000000	11120	144912	1.000000	11128	144869	1.000000	146237615	0.000000
146476539	1419562599.000000	73774796	10000.000000	11103	144583	1.000000	11135	145247	1.000000	150352666	0.000000
146463787	1419544205.000000	73786546	10000.000000	11159	144911	1.000000	11176	145095	1.000000	154464324	0.000000
146460033	1419611710.000000	73781035	10000.000000	11144	144529	1.000000	11182	145085	1.000000	158567451	0.000000
146475329	1419544944.000000	73788707	10000.000000	11247	144588	1.000000	11230	145810	1.000000	162664457	0.000000
146479315	1419522568.000000	73782641	10000.000000	10954	145045	1.000000	11193	144895	1.000000	166753739	0.000000
146473843	1419538875.000000	73780435	10000.000000	11220	144853	1.000000	11242	144999	1.000000	170837720	0.000000
146470868	1419504198.000000	73780268	10000.000000	11189	145093	1.000000	11279	146153	1.000000	174913016	-1.#IND00
146490039	1419452767.000000	73786206	10000.000000	11160	144890	1.000000	11382	144446	1.000000	178986661	0.019200
146477273	1419552269.000000	73780534	10000.000000	11140	144887	1.000000	11270	145324	1.000000	183051603	-0.002337
146466194	1419516126.000000	73798311	10000.000000	11177	145057	1.000000	11306	144695	1.000000	187111268	-0.009831
146478822	1419480495.000000	73785625	10000.000000	11165	145727	1.000000	11361	144427	1.000000	191162518	-0.003211
146457068	1419530622.000000	73781146	10000.000000	11193	145153	1.000000	11355	144430	1.000000	195211991	-0.001859
146485368	1419469002.000000	73786539	10000.000000	11192	144618	1.000000	11235	145715	1.000000	199254351	-0.001256
146483274	1419518950.000000	73774031	10000.000000	11167	144508	1.000000	11355	144712	1.000000	203288078	-0.010157
146485974	1419464518.000000	73773299	10000.000000	11177	144294	1.000000	11146	144405	1.000000	207318744	-0.007578
146471609	1419566529.000000	73783557	10000.000000	11145	145063	1.000000	11280	144722	1.000000	211338711	-0.007512
146477915	1419547109.000000	73765005	10000.000000	11139	144996	1.000000	11272	145367	1.000000	215355344	-0.004388
146462850	1419578000.000000	73783110	10000.000000	11159	145448	1.000000	11320	144833	1.000000	219368112	-0.005658
146461647	1419607033.000000	73781657	10000.000000	11166	145204	1.000000	11396	145235	1.000000	223372003	-0.005798
146473230	1419517505.000000	73785445	10000.000000	11214	145044	1.000000	11225	144061	1.000000	227368506	-0.002682
146463360	1419574969.000000	73786843	10000.000000	11017	145008	1.000000	11382	145027	1.000000	231358373	-0.002441
146480286	1419516642.000000	73788875	10000.000000	11069	144945	1.000000	11280	144648	1.000000	235344393	-0.002711
146488985	1419543305.000000	73781998	10000.000000	11164	144779	1.000000	11226	144854	1.000000	239324931	-0.002533
146456049	1419545238.000000	73780367	10000.000000	11038	145484	1.000000	11143	144770	1.000000	243302209	-0.002200
146473621	1419456366.000000	73784028	10000.000000	11137	144683	1.000000	11281	145100	1.000000	247269968	-0.002193
146475148	1419539472.000000	73768950	10000.000000	11060	144889	1.000000	11183	144879	1.000000	251233419	-0.003809
146464837	1419559093.000000	73775006	10000.000000	11073	144908	1.000000	11134	145520	1.000000	255191004	-0.003621
146479556	1419507291.000000	73803562	10000.000000	11068	145406	1.000000	11432	144527	1.000000	259139981	-0.003906
146471712	1419565878.000000	73764344	10000.000000	11125	145354	1.000000	11289	144637	1.000000	263082892	-0.004376
146476675	1419498517.000000	73764929	10000.000000	11062	145361	1.000000	11154	144870	1.000000	267023769	-0.004744
146475889	1419485211.000000	73768010	10000.000000	11175	145064	1.000000	11360	144921	1.000000	270959093	-0.004738
146477688	1419473889.000000	73775136	10000.000000	11168	144724	1.000000	11355	144573	1.000000	274886683	-0.004557
146481529	1419485799.000000	73784025	10000.000000	11153	144831	1.000000	11276	145116	1.000000	278806468	-0.004010
146467959	1419519264.000000	73779872	10000.000000	11094	144572	1.000000	11111	145105	1.000000	282725381	-0.006277
146470843	1419516305.000000	73784846	10000.000000	11269	144630	1.000000	11266	144664	1.000000	286633814	-0.005871
146473411	1419518971.000000	73788882	10000.000000	11206	145000	1.000000	11154	145188	1.000000	290537563	-0.005654
146474147	1419539197.000000	73782915	10000.000000	11184	146094	1.000000	11242	145700	1.000000	294432551	-0.005530
146476577	1419485687.000000	73785890	10000.000000	11312	144843	1.000000	11207	145240	1.000000	298324217	-0.005358
146476244	1419523758.000000	73786540	10000.000000	11139	145321	1.000000	11246	144714	1.000000	302213545	-0.005087
146460355	1419573227.000000	73769191	10000.000000	11139	145019	1.000000	11360	145308	1.000000	306095295	-0.004276
146477310	1419553113.000000	73784028	10000.000000	11215	145770	1.000000	11198	144773	1.000000	309967565	-0.003769
146472773	1419545964.000000	73787515	10000.000000	11108	145190	1.000000	11305	144285	1.000000	313836518	-0.003772
146489571	1419503101.000000	73775968	10000.000000	11152	145374	1.000000	11241	144771	1.000000	317700805	-0.003325
146464730	1419531544.000000	73777895	10000.000000	11056	144109	1.000000	11249	145390	1.000000	321556460	-0.003074
146481652	1419488802.000000	73777915	10000.000000	11239	145512	1.000000	11179	144952	1.000000	325407470	-0.002067
146471683	1419521683.000000	73771244	10000.000000	11167	145078	1.000000	11134	144421	1.000000	329251456	-0.002967
146483763	1419492304.000000	73779092	10000.000000	11180	144490	1.000000	11340	144568	1.000000	333095148	-0.002898
146472679	1419534034.000000	73774397	10000.000000	11246	145220	1.000000	11257	144582	1.000000	336930021	-0.002560
146467937	1419504212.000000	73782642	10000.000000	11195	144857	1.000000	11234	144721	1.000000	340761808	-0.003573
146472849	1419527919.000000	73769919	10000.000000	11201	145740	1.000000	11238	144458	1.000000	344580482	-0.003867
146484036	1419453877.000000	73786336	10000.000000	11119	144866	1.000000	11225	144481	1.000000	348397965	-0.003882
146475029	1419560605.000000	73784927	10000.000000	11099	145093	1.000000	11323	145090	1.000000	352210175	-0.003762
146476544	1419535883.000000	73773691	10000.000000	11104	145125	1.000000	11322	144270	1.000000	356016300	-0.003209
146485906	1419531031.000000	73781014	10000.000000	11206	144586	1.000000	11233	144941	1.000000	359814751	-0.003308
146468575	1419519213.000000	73776406	10000.000000	11277	144924	1.000000	11146	145266	1.000000	363611766	-0.003259
146483395	1419527128.000000	73786010	10000.000000	11156	145049	1.000000	11148	145109	1.000000	367397569	-0.003706
146457107	1419515785.000000	73779553	10000.000000	11265	144697	1.000000	11279	144145	1.000000	371179675	-0.003686
146447211	1419515526.000000	73792487	10000.000000	11185	144674	1.000000	11279	144760	1.000000	374952559	-0.003180
146488451	1419548943.000000	73772497	10000.000000	11195	144758	1.000000	11283	145524	1.000000	378726816	-0.003175
146456789	1419551255.000000	73779908	10000.000000	11093	145052	1.000000	11237	145441	1.000000	382487843	-0.003041
146481672	1419474253.000000	73777700	10000.000000	11191	144607	1.000000	11368	144128	1.000000	386252842	-0.003006
146478021	1419548840.000000	73780338	10000.000000	11233	144925	1.000000	11329	145041	1.000000	390007922	-0.000049
146481416	1419488361.000000	73766694	10000.000000	11263	145204	1.000000	11294	145455	1.000000	393757359	-0.000089
146471276	1419478203.000000	73769983	10000.000000	11177	145385	1.000000	11172	145241	1.000000	397501395	-0.000190
146479198	1419483444.000000	73784396	10000.000000	11063	144676	1.000000	11406	144635	1.000000	401241657	-0.000185
146470590	1419564084.000000	73782952	10000.000000	11231	144549	1.000000	11166	145117	1.000000	404978736	0.000189
npatches	nstrain	runtime	dt	init_x	init_y	init_y_blood	init_z	init_S	beta0	beta1	beta2	beta3	mean_beta	B	d	delta	delta_blood	b[0]	mut	m	CTL	c	g	epsilon	k	het	lambda	rho	omega	x_max	patch.dyna	DELTA	A	VA
10000	1	100.000000	0.000100	21900	9499	5000000	0.001000	10000000	7.478596	9.577611	7.663040	5.889653	7	8000000000.000000	0.010000	1.000000	1.000000	800000	0.000050	0.048000	1	0.001000	1.000000	25.000000	3.000000	0.500000	0.001000	0.001000	0.010000	31987	0	10.000000	7.000000	1.000000
sus	inf	inf_blood	z	x[0]	y[0][0]	z[0]	x[1]	y[1][0]	z[1]	S[0]	synchrony
219000000	94990000.000000	5000000	10.000000	21900	9499	0.001000	21900	9499	0.001000	10000000	0.000000
231194574	458577865.000000	23792960	10000.000000	22427	46327	1.000000	20733	48060	1.000000	11413104	0.000000
200044692	709686703.000000	36879081	10000.000000	19030	71518	1.000000	17086	73930	1.000000	14122524	0.000000
193407532	773627973.000000	40204097	10000.000000	18399	78307	1.000000	16244	79826	1.000000	17205132	0.000000
192132490	786412061.000000	40870062	10000.000000	18326	79747	1.000000	16165	81566	1.000000	20360266	0.000000
191895428	788848445.000000	40999834	10000.000000	18196	79575	1.000000	16100	81782	1.000000	23524039	0.000000
191823883	789370618.000000	41030325	10000.000000	18485	79348	1.000000	16170	81347	1.000000	26688500	0.000000
191841594	789427892.000000	41026227	10000.000000	18186	80093	1.000000	16329	81098	1.000000	29846102	0.000000
191835147	789472611.000000	41020711	10000.000000	18211	79624	1.000000	16359	81136	1.000000	33001511	0.000000
191832222	789445650.000000	41034027	10000.000000	18219	79674	1.000000	16234	81904	1.000000	36152887	0.000000
191849275	789497486.000000	41047008	10000.000000	18272	79472	1.000000	16221	82010	1.000000	39296250	0.000000
191817459	789518259.000000	41049331	10000.000000	18240	80093	1.000000	16388	81456	1.000000	42438559	0.000000
191837706	789457187.000000	41025896	10000.000000	18512	79743	1.000000	16142	81506	1.000000	45570365	0.000000
191849623	789485450.000000	41047088	10000.000000	18287	79073	1.000000	15951	81749	1.000000	48701617	0.000000
191844717	789501140.000000	41032903	10000.000000	18187	80437	1.000000	16147	81623	1.000000	51830317	0.000000
191829021	789506769.000000	41037400	10000.000000	18273	79974	1.000000	16211	81564	1.000000	54953103	0.000000
191850858	789441773.000000	41039480	10000.000000	18235	79881	1.000000	16153	81370	1.000000	58070696	0.000000
191844680	789485310.000000	41032919	10000.000000	18482	79524	1.000000	16048	82237	1.000000	61183681	0.000000
191840623	789453856.000000	41025326	10000.000000	18303	79651	1.000000	16255	81665	1.000000	64290263	0.000000
191835295	789552966.000000	41031506	10000.000000	18229	80235	1.000000	15879	81365	1.000000	67392623	0.000000
191843474	789479393.000000	41037833	10000.000000	18365	79518	1.000000	16303	81330	1.000000	70492275	0.000000
191845566	789466214.000000	41029223	10000.000000	18240	79803	1.000000	16277	81161	1.000000	73588323	0.000000
191840738	789457752.000000	41028611	10000.000000	18297	79693	1.000000	16099	81851	1.000000	76681823	0.000000
191825638	789478566.000000	41031715	10000.000000	18264	79813	1.000000	16215	81218	1.000000	79766389	0.000000
191843008	789480785.000000	41030747	10000.000000	18207	79665	1.000000	16209	81268	1.000000	82844353	0.000000
191810085	789500193.000000	41028808	10000.000000	18361	80268	1.000000	16147	81384	1.000000	85922129	0.000000
191839409	789506186.000000	41031300	10000.000000	18255	80345	1.000000	16193	81903	1.000000	88992930	0.000000
191827664	789473856.000000	41039299	10000.000000	18400	79682	1.000000	16293	81226	1.000000	92060784	0.000000
191848386	789516451.000000	41034673	10000.000000	18356	79433	1.000000	16160	81898	1.000000	95125500	0.000000
191847632	789425653.000000	41028211	10000.000000	18360	79616	1.000000	16165	81522	1.000000	98182125	0.000000
191845962	789463907.000000	41035816	10000.000000	18232	80407	1.000000	16303	81592	1.000000	101237174	0.000000
191853056	789452249.000000	41032543	10000.000000	18298	79303	1.000000	16098	81597	1.000000	104284160	0.000000
191838555	789482475.000000	41037059	10000.000000	18408	79925	1.000000	16013	81859	1.000000	107324700	0.000000
191824620	789504215.000000	41027217	10000.000000	18310	80112	1.000000	16156	81371	1.000000	110367333	0.000000
191826727	789473150.000000	41038250	10000.000000	18515	79489	1.000000	16157	81539	1.000000	113404466	0.000000
191841883	789454648.000000	41035607	10000.000000	18193	80298	1.000000	16040	81703	1.000000	116437297	0.000000
191813673	789527422.000000	41035347	10000.000000	18225	79874	1.000000	16297	81302	1.000000	119462526	0.000000
191828827	789472779.000000	41030911	10000.000000	18330	79461	1.000000	16192	81763	1.000000	122483819	0.000000
191842887	789468820.000000	41031384	10000.000000	18423	79660	1.000000	16234	81103	1.000000	125499585	0.000000
191844831	789525983.000000	41034741	10000.000000	18382	79466	1.000000	16256	81715	1.000000	128512450	0.000000
191848246	789388393.000000	41027233	10000.000000	18469	79595	1.000000	16166	81490	1.000000	131516435	-1.#IND00
191846987	789479476.000000	41037650	10000.000000	18204	80010	1.000000	16266	81761	1.000000	134515349	-1.#IND00
191829097	789487895.000000	41046274	10000.000000	18233	80192	1.000000	16070	81853	1.000000	137511242	0.012114
191851525	789486224.000000	41037500	10000.000000	18411	79711	1.000000	16366	81745	1.000000	140504084	0.007788
191848518	789427591.000000	41021748	10000.000000	18274	79540	1.000000	16416	81308	1.000000	143491934	-0.000419
191820279	789555249.000000	41027497	10000.000000	18248	80283	1.000000	16291	81282	1.000000	146476143	-0.000135
191838629	789477120.000000	41039496	10000.000000	18297	79683	1.000000	16261	81467	1.000000	149456600	0.000120
191864359	789452675.000000	41022131	10000.000000	18342	79582	1.000000	16164	81917	1.000000	152430238	0.001450
191829413	789434152.000000	41026782	10000.000000	18480	79564	1.000000	16119	81544	1.000000	155399616	0.000422
191831948	789467534.000000	41019495	10000.000000	18250	80112	1.000000	16200	81472	1.000000	158366312	-0.000941
191837195	789432831.000000	41026172	10000.000000	18269	79612	1.000000	16155	81682	1.000000	161331244	-0.000092
191825217	789510403.000000	41042865	10000.000000	18512	79512	1.000000	16286	81681	1.000000	164286800	0.003033
191830017	789429280.000000	41030875	10000.000000	18442	79744	1.000000	16127	82083	1.000000	167240055	0.004256
191844859	789488231.000000	41031947	10000.000000	18347	79316	1.000000	16091	81614	1.000000	170190286	0.004247
191834037	789438360.000000	41028443	10000.000000	18417	79852	1.000000	16142	81333	1.000000	173133739	0.005885
191824608	789575545.000000	41043109	10000.000000	18312	80027	1.000000	16286	81712	1.000000	176071351	0.005965
191845691	789476333.000000	41033045	10000.000000	18468	79539	1.000000	16078	81655	1.000000	179008591	0.005278
191843223	789502730.000000	41026751	10000.000000	18475	79789	1.000000	16222	81276	1.000000	181940686	0.004738
191850754	789493101.000000	41027455	10000.000000	18294	79949	1.000000	16284	81211	1.000000	184867253	0.003368
191825385	789499027.000000	41026176	10000.000000	18394	79713	1.000000	16029	82008	1.000000	187786761	0.002229
191839413	789482255.000000	41039153	10000.000000	18338	79409	1.000000	16272	81576	1.000000	190706971	0.002291
191830393	789476633.000000	41026145	10000.000000	18405	79643	1.000000	16139	81902	1.000000	193622033	0.002105
191845008	789412674.000000	41035306	10000.000000	18135	79665	1.000000	16268	81441	1.000000	196532075	0.004073
191856582	789435841.000000	41025693	10000.000000	18574	79401	1.000000	16133	81168	1.000000	199439127	0.003979
191837110	789449160.000000	41029285	10000.000000	18273	79864	1.000000	16323	81173	1.000000	202340948	0.004710
191843853	789467223.000000	41038790	10000.000000	18339	79676	1.000000	16142	81822	1.000000	205235778	0.004660
191828503	789483473.000000	41032358	10000.000000	18392	79674	1.000000	16080	81487	1.000000	208128126	0.004593
191838771	789526200.000000	41032408	10000.000000	18197	79844	1.000000	16084	81445	1.000000	211016450	0.004247
191837601	789472026.000000	41046888	10000.000000	18225	80147	1.000000	16139	81981	1.000000	213899797	0.003799
191849992	789414717.000000	41039586	10000.000000	18155	79717	1.000000	16221	81659	1.000000	216779533	0.003439
191842018	789444494.000000	41031074	10000.000000	18506	79873	1.000000	16030	81841	1.000000	219652541	0.003573
191834356	789396391.000000	41019349	10000.000000	18308	79855	1.000000	16037	81689	1.000000	222525040	0.003347
191842302	789458515.000000	41027139	10000.000000	18146	79975	1.000000	16246	81282	1.000000	225387524	0.003141
191835172	789437833.000000	41031836	10000.000000	18470	79253	1.000000	16424	81535	1.000000	228247421	0.002229
191854092	789410161.000000	41023093	10000.000000	18293	79629	1.000000	16226	81763	1.000000	231104432	0.002080
191835063	789481599.000000	41031211	10000.000000	18334	79939	1.000000	16188	81686	1.000000	233959221	0.002110
191841735	789478084.000000	41028714	10000.000000	18199	79421	1.000000	16177	81975	1.000000	236807614	0.002281
191841744	789491777.000000	41036957	10000.000000	18437	79672	1.000000	16389	81441	1.000000	239649834	0.002885
191854174	789510854.000000	41038848	10000.000000	18367	79805	1.000000	16070	81442	1.000000	242491825	0.002634
191832391	789468137.000000	41041542	10000.000000	18401	79714	1.000000	16251	81126	1.000000	245330480	0.002159
191830837	789440980.000000	41026821	10000.000000	18468	79432	1.000000	16170	81731	1.000000	248162275	0.001438
191839429	789479034.000000	41044515	10000.000000	18270	79482	1.000000	16175	81573	1.000000	250992605	0.001641
191847492	789476287.000000	41030996	10000.000000	18297	79519	1.000000	16138	81743	1.000000	253818468	0.001787
191841875	789405854.000000	41031707	10000.000000	18316	79903	1.000000	16207	81832	1.000000	256636851	0.001441
191829757	789458651.000000	41029645	10000.000000	18295	79970	1.000000	16289	81686	1.000000	259451416	0.001444
191834259	789463603.000000	41034853	10000.000000	18087	79952	1.000000	16158	81496	1.000000	262263396	0.000654
191833589	789458624.000000	41016635	10000.000000	18403	79164	1.000000	16196	81451	1.000000	265068444	0.001802
191832018	789491527.000000	41034937	10000.000000	18212	79456	1.000000	16026	81336	1.000000	267869254	0.001796
191838192	789496751.000000	41033372	10000.000000	18294	79308	1.000000	16168	81980	1.000000	270664792	0.001713
191845955	789441001.000000	41028673	10000.000000	18293	79702	1.000000	16148	81408	1.000000	273458182	0.001308
191836896	789479655.000000	41038531	10000.000000	18288	79970	1.000000	16158	81131	1.000000	276243677	0.001514
191825914	789523644.000000	41032153	10000.000000	18312	80141	1.000000	16093	81985	1.000000	279030691	0.001287
191847731	789455752.000000	41033761	10000.000000	18274	79428	1.000000	16168	81646	1.000000	281816787	0.001003
191835628	789420071.000000	41037803	10000.000000	18215	79549	1.000000	16002	82235	1.000000	284593365	0.001065
191858549	789422850.000000	41031417	10000.000000	18195	79430	1.000000	16003	81880	1.000000	287364652	0.001230
191836306	789448991.000000	41053270	10000.000000	18183	79471	1.000000	16065	82211	1.000000	290131674	0.000792
191830814	789437175.000000	41041453	10000.000000	18238	79576	1.000000	16192	81997	1.000000	292893562	0.000533
191863059	789437926.000000	41029418	10000.000000	18464	79204	1.000000	16187	81746	1.000000	295652243	-0.000095
191851662	789409447.000000	41033700	10000.000000	18311	79657	1.000000	16333	81157	1.000000	298406642	0.000045
191856754	789446388.000000	41036031	10000.000000	18435	79713	1.000000	16266	81046	1.000000	301160867	0.000594
npatches	nstrain	runtime	dt	init_x	init_y	init_y_blood	init_z	init_S	beta0	beta1	beta2	beta3	mean_beta	B	d	delta	delta_blood	b[0]	mut	m	CTL	c	g	epsilon	k	het	lambda	rho	omega	x_max	patch.dyna	DELTA	A	VA
10000	1	100.000000	0.000100	21900	9499	5000000	0.001000	10000000	4.436083	7.107494	6.825852	8.812358	7	8000000000.000000	0.010000	1.000000	1.000000	800000	0.000050	0.048000	1	0.001000	1.000000	25.000000	4.000000	0.500000	0.001000	0.001000	0.010000	31987	0	10.000000	7.000000	1.000000
sus	inf	inf_blood	z	x[0]	y[0][0]	z[0]	x[1]	y[1][0]	z[1]	S[0]	synchrony
219000000	94990000.000000	5000000	10.000000	21900	9499	0.001000	21900	9499	0.001000	10000000	0.000000
262547085	255597303.000000	13264004	10000.000000	28329	23938	1.000000	26122	25567	1.000000	11010734	0.000000
242521687	370588137.000000	19251309	10000.000000	26865	34963	1.000000	24040	37654	1.000000	12737465	0.000000
236455191	409205044.000000	21257608	10000.000000	26300	38715	1.000000	23480	41302	1.000000	14750098	0.000000
234920615	419279540.000000	21799769	10000.000000	26194	39717	1.000000	23228	42091	1.000000	16833943	0.000000
234541342	421831254.000000	21929333	10000.000000	26353	39902	1.000000	23355	42036	1.000000	18938474	0.000000
234468275	422362761.000000	21962090	10000.000000	26215	40239	1.000000	23127	42330	1.000000	21046110	0.000000
234429080	422497888.000000	21964597	10000.000000	26341	39810	1.000000	23248	42289	1.000000	23149792	0.000000
234430395	422530786.000000	21963906	10000.000000	26342	39685	1.000000	23156	42943	1.000000	25248802	0.000000
234425937	422567676.000000	21962758	10000.000000	26360	39855	1.000000	23250	42788	1.000000	27346502	0.000000
234414950	422599233.000000	21966396	10000.000000	26257	39907	1.000000	23270	42647	1.000000	29440040	0.000000
234430593	422596847.000000	21967938	10000.000000	26220	39923	1.000000	23163	42210	1.000000	31531859	0.000000
234428091	422554447.000000	21962462	10000.000000	26383	40089	1.000000	23303	42798	1.000000	33620389	0.000000
234430404	422618766.000000	21966179	10000.000000	26040	39615	1.000000	23304	42340	1.000000	35706055	0.000000
234420630	422590163.000000	21962896	10000.000000	26086	39964	1.000000	23398	42086	1.000000	37785404	0.000000
234423256	422623308.000000	21971691	10000.000000	26548	39794	1.000000	23392	41952	1.000000	39863089	0.000000
234430365	422576925.000000	21964637	10000.000000	26269	39490	1.000000	23241	42543	1.000000	41938951	0.000000
234427832	422605599.000000	21967279	10000.000000	26020	40213	1.000000	23244	42485	1.000000	44011551	0.000000
234432496	422608410.000000	21958347	10000.000000	26156	40368	1.000000	23267	42484	1.000000	46082045	0.000000
234418267	422629284.000000	21965036	10000.000000	26332	39659	1.000000	23233	42511	1.000000	48147140	0.000000
234403483	422632636.000000	21966570	10000.000000	26015	40188	1.000000	23065	42625	1.000000	50210212	0.000000
234451084	422562294.000000	21963197	10000.000000	26351	40042	1.000000	23227	42530	1.000000	52269018	0.000000
234437339	422589636.000000	21965792	10000.000000	26082	39932	1.000000	23254	42561	1.000000	54325639	0.000000
234426971	422532412.000000	21958434	10000.000000	26076	40254	1.000000	23159	42459	1.000000	56380076	0.000000
234438664	422565115.000000	21967743	10000.000000	26124	39904	1.000000	23109	43111	1.000000	58430308	0.000000
234454442	422466186.000000	21966014	10000.000000	26049	40379	1.000000	23177	42239	1.000000	60478763	0.000000
234438022	422559405.000000	21957960	10000.000000	26241	39811	1.000000	23434	42218	1.000000	62523072	0.000000
234401354	422634416.000000	21964744	10000.000000	26063	39968	1.000000	23331	42638	1.000000	64563708	0.000000
234432484	422610791.000000	21970345	10000.000000	26031	40321	1.000000	23202	42199	1.000000	66600318	0.000000
234414846	422640796.000000	21966305	10000.000000	26006	39889	1.000000	23224	42698	1.000000	68636345	0.000000
234425655	422630634.000000	21970300	10000.000000	26105	40201	1.000000	23270	42281	1.000000	70669928	0.000000
234424590	422630514.000000	21960780	10000.000000	26035	39738	1.000000	23272	42817	1.000000	72698839	0.000000
234422746	422621378.000000	21965688	10000.000000	26155	39647	1.000000	23232	42393	1.000000	74723759	0.000000
234422549	422624273.000000	21967843	10000.000000	26273	39934	1.000000	23312	42445	1.000000	76747759	0.000000
234426513	422631473.000000	21963372	10000.000000	26263	40280	1.000000	23288	42420	1.000000	78768795	0.000000
234434915	422581686.000000	21963545	10000.000000	26277	40213	1.000000	23142	42006	1.000000	80783735	0.000000
234418299	422579814.000000	21958297	10000.000000	26083	39618	1.000000	23301	42306	1.000000	82798556	0.000000
234426371	422553182.000000	21966950	10000.000000	26175	40046	1.000000	23488	42307	1.000000	84810093	0.000000
234429772	422556610.000000	21968585	10000.000000	26415	39630	1.000000	23073	42557	1.000000	86817954	0.000000
234420894	422575533.000000	21966585	10000.000000	26144	40054	1.000000	23251	42302	1.000000	88823608	0.000000
234442745	422519133.000000	21954624	10000.000000	26198	39912	1.000000	23192	42486	1.000000	90825491	-1.#IND00
234432840	422524533.000000	21962870	10000.000000	26237	39759	1.000000	23459	42286	1.000000	92824934	0.000000
234430272	422554113.000000	21965705	10000.000000	26207	39957	1.000000	23257	42309	1.000000	94818398	0.010040
234410578	422610088.000000	21963834	10000.000000	26141	39747	1.000000	23153	42521	1.000000	96810900	0.002568
234422376	422606696.000000	21967022	10000.000000	26195	39988	1.000000	23327	42726	1.000000	98798192	0.005519
234423826	422640778.000000	21969376	10000.000000	25922	39739	1.000000	23116	42686	1.000000	100787950	0.003110
234440360	422567030.000000	21961285	10000.000000	26249	40356	1.000000	23195	42631	1.000000	102772069	0.004966
234419796	422631946.000000	21962350	10000.000000	25883	40035	1.000000	23212	42731	1.000000	104751895	0.001083
234424097	422597241.000000	21975738	10000.000000	26164	40063	1.000000	23258	42622	1.000000	106728633	0.001881
234438073	422613275.000000	21966673	10000.000000	26267	39843	1.000000	23325	41671	1.000000	108705010	0.001531
234426361	422582561.000000	21965265	10000.000000	26091	40134	1.000000	23050	42804	1.000000	110678664	0.000227
234406917	422610457.000000	21966875	10000.000000	26358	39871	1.000000	23040	42679	1.000000	112647060	0.000797
234409353	422593616.000000	21952022	10000.000000	26109	40266	1.000000	23285	42398	1.000000	114612387	-0.001258
234431728	422578422.000000	21966324	10000.000000	26189	40107	1.000000	23120	42857	1.000000	116574871	-0.001731
234419566	422568792.000000	21967568	10000.000000	26259	40030	1.000000	23023	42669	1.000000	118536083	-0.000011
234419084	422585033.000000	21967656	10000.000000	26125	39901	1.000000	23180	42476	1.000000	120494631	-0.002928
234425119	422599412.000000	21962140	10000.000000	26179	39620	1.000000	23103	42489	1.000000	122448851	-0.001874
234404640	422603427.000000	21967307	10000.000000	26095	40004	1.000000	23390	41977	1.000000	124405114	-0.004159
234445147	422565946.000000	21970157	10000.000000	26125	39945	1.000000	23062	42635	1.000000	126355687	-0.004686
234412674	422533150.000000	21965753	10000.000000	26325	40264	1.000000	23471	42640	1.000000	128299887	-0.005824
234430143	422590117.000000	21969993	10000.000000	26200	39739	1.000000	23169	42687	1.000000	130242033	-0.006325
234422300	422596144.000000	21968154	10000.000000	26335	39903	1.000000	23043	42741	1.000000	132182386	-0.005945
234426701	422536661.000000	21965236	10000.000000	26271	39764	1.000000	23131	42372	1.000000	134119232	-0.005676
234418387	422573775.000000	21970811	10000.000000	26237	39943	1.000000	23416	42252	1.000000	136052379	-0.005678
234445040	422561874.000000	21953537	10000.000000	25976	39912	1.000000	23112	42502	1.000000	137982846	-0.005655
234430062	422573504.000000	21966057	10000.000000	26026	40335	1.000000	23367	42496	1.000000	139914162	-0.004763
234437367	422599089.000000	21960278	10000.000000	26289	40003	1.000000	23336	42563	1.000000	141841471	-0.004598
234417559	422602430.000000	21958602	10000.000000	26188	39687	1.000000	23050	42767	1.000000	143764958	-0.004240
234434006	422567301.000000	21974396	10000.000000	26049	39983	1.000000	23195	42511	1.000000	145687066	-0.004410
234422940	422596494.000000	21967732	10000.000000	26309	39648	1.000000	23217	42197	1.000000	147603601	-0.003940
234437255	422593873.000000	21965097	10000.000000	26035	40380	1.000000	23219	42572	1.000000	149518571	-0.004779
234434939	422603202.000000	21968958	10000.000000	26020	39681	1.000000	23118	42512	1.000000	151430134	-0.003573
234418953	422609446.000000	21962809	10000.000000	26233	39987	1.000000	23081	42308	1.000000	153337603	-0.003559
234440155	422558391.000000	21962246	10000.000000	26072	39748	1.000000	23077	42710	1.000000	155241440	-0.003599
234424316	422601231.000000	21959845	10000.000000	26310	39948	1.000000	23319	42458	1.000000	157143932	-0.003195
234427306	422599958.000000	21957971	10000.000000	26320	40106	1.000000	23221	42343	1.000000	159043053	-0.002928
234439598	422554136.000000	21959932	10000.000000	26240	39682	1.000000	23220	42525	1.000000	160940487	-0.002795
234457734	422482633.000000	21969478	10000.000000	26269	39888	1.000000	23257	42357	1.000000	162835012	-0.001376
234432636	422537618.000000	21957962	10000.000000	26206	39896	1.000000	23358	42095	1.000000	164726231	-0.001500
234430401	422532740.000000	21958741	10000.000000	26282	40241	1.000000	23241	42460	1.000000	166617208	-0.001434
234422620	422547633.000000	21965732	10000.000000	25974	40128	1.000000	23086	42341	1.000000	168502807	-0.001226
234421644	422547021.000000	21967220	10000.000000	25878	39972	1.000000	23270	42085	1.000000	170384965	-0.001116
234416198	422535445.000000	21965020	10000.000000	26411	39549	1.000000	23046	42909	1.000000	172264292	-0.000712
234414832	422638503.000000	21962172	10000.000000	26063	39775	1.000000	23133	42788	1.000000	174139770	-0.001317
234417610	422646582.000000	21966874	10000.000000	26323	39444	1.000000	23092	42843	1.000000	176013686	-0.001635
234444231	422602080.000000	21963425	10000.000000	26008	40071	1.000000	23280	42579	1.000000	177884551	-0.001591
234422721	422576107.000000	21961021	10000.000000	26164	39618	1.000000	23287	42542	1.000000	179753956	-0.001880
234449299	422564744.000000	21960056	10000.000000	26033	40191	1.000000	23412	42304	1.000000	181617375	-0.001949
234440957	422537411.000000	21961800	10000.000000	26271	39838	1.000000	23232	42244	1.000000	183482765	-0.002025
234430428	422511475.000000	21965179	10000.000000	26346	39765	1.000000	23216	42771	1.000000	185343959	-0.002008
234435623	422558405.000000	21968082	10000.000000	26431	39948	1.000000	22999	42456	1.000000	187200857	-0.001905
234427574	422545966.000000	21971967	10000.000000	26407	40026	1.000000	23051	42561	1.000000	189054720	-0.001774
234428430	422560171.000000	21953170	10000.000000	26140	39929	1.000000	23319	42246	1.000000	190904165	-0.001634
234401362	422605471.000000	21955311	10000.000000	26096	40496	1.000000	23297	42837	1.000000	192753618	-0.003907
234441802	422531029.000000	21966046	10000.000000	26113	40064	1.000000	23186	42476	1.000000	194603862	-0.003596
234427153	422569696.000000	21967340	10000.000000	26028	40072	1.000000	23366	42442	1.000000	196447584	-0.004841
234430289	422577254.000000	21966166	10000.000000	26255	39982	1.000000	23250	42558	1.000000	198288058	-0.004757
234432127	422558107.000000	21961026	10000.000000	26249	40082	1.000000	23288	42205	1.000000	200127609	-0.004602
234415921	422574795.000000	21959896	10000.000000	26209	40073	1.000000	23167	42041	1.000000	201963373	-0.004532
234438299	422595085.000000	21955708	10000.000000	26028	40227	1.000000	23379	42327	1.000000	203796847	-0.004602
npatches	nstrain	runtime	dt	init_x	init_y	init_y_blood	init_z	init_S	beta0	beta1	beta2	beta3	mean_beta	B	d	delta	delta_blood	b[0]	mut	m	CTL	c	g	epsilon	k	het	lambda	rho	omega	x_max	patch.dyna	DELTA	A	VA
10000	1	100.000000	0.000100	21900	9499	5000000	0.001000	10000000	6.801176	3.959338	4.629487	6.537833	7	8000000000.000000	0.010000	1.000000	1.000000	800000	0.000050	0.048000	1	0.001000	1.000000	25.000000	5.000000	0.500000	0.001000	0.001000	0.010000	31987	0	10.000000	7.000000	1.000000
sus	inf	inf_blood	z	x[0]	y[0][0]	z[0]	x[1]	y[1][0]	z[1]	S[0]	synchrony
219000000	94990000.000000	5000000	10.000000	21900	9499	0.001000	21900	9499	0.001000	10000000	0.000000
287718331	128264646.000000	6659962	10000.000000	28875	12496	1.000000	30313	11691	1.000000	10683943	0.000000
282053082	153649893.000000	7981466	10000.000000	28577	15208	1.000000	29837	13893	1.000000	11554687	0.000000
279174226	166800104.000000	8665219	10000.000000	28035	16573	1.000000	29853	15014	1.000000	12527316	0.000000
277894556	172786450.000000	8988168	10000.000000	28037	17109	1.000000	29641	15861	1.000000	13545973	0.000000
277347045	175352700.000000	9119933	10000.000000	27993	17485	1.000000	29547	16201	1.000000	14582153	0.000000
277091089	176438350.000000	9168027	10000.000000	27800	17757	1.000000	29563	16160	1.000000	15627759	0.000000
277020760	176891685.000000	9197131	10000.000000	27772	17650	1.000000	29588	16085	1.000000	16676011	0.000000
276963864	177067047.000000	9201826	10000.000000	27844	17690	1.000000	29529	16009	1.000000	17721095	0.000000
276976116	177157344.000000	9205324	10000.000000	27660	17869	1.000000	29697	16203	1.000000	18765098	0.000000
276944867	177171306.000000	9204706	10000.000000	27845	17741	1.000000	29532	16027	1.000000	19807406	0.000000
276963164	177179182.000000	9205331	10000.000000	27886	17510	1.000000	29653	16170	1.000000	20849055	0.000000
276951434	177220449.000000	9212963	10000.000000	27566	17481	1.000000	29616	16264	1.000000	21890115	0.000000
276966422	177212770.000000	9210775	10000.000000	28105	17642	1.000000	29498	16146	1.000000	22929761	0.000000
276944876	177199990.000000	9212001	10000.000000	27710	17519	1.000000	29605	15954	1.000000	23968232	0.000000
276955221	177210197.000000	9207844	10000.000000	27794	17694	1.000000	29828	16345	1.000000	25006741	0.000000
276939217	177181162.000000	9211562	10000.000000	27880	17566	1.000000	29475	16334	1.000000	26040729	0.000000
276957723	177173452.000000	9207496	10000.000000	27727	17601	1.000000	29485	16269	1.000000	27074012	0.000000
276955095	177169027.000000	9207369	10000.000000	27820	17830	1.000000	29534	15927	1.000000	28104802	0.000000
276934640	177203637.000000	9209921	10000.000000	27622	17503	1.000000	29870	16160	1.000000	29134045	0.000000
276950198	177200360.000000	9204923	10000.000000	27731	17597	1.000000	29879	16336	1.000000	30163799	0.000000
276962169	177198348.000000	9207318	10000.000000	27762	17650	1.000000	29710	16214	1.000000	31192738	0.000000
276923248	177190679.000000	9210942	10000.000000	27881	17824	1.000000	29463	16110	1.000000	32219162	0.000000
276951895	177242115.000000	9210103	10000.000000	27898	17550	1.000000	29579	16142	1.000000	33243207	0.000000
276944584	177197822.000000	9209741	10000.000000	27741	18031	1.000000	29704	15932	1.000000	34265429	0.000000
276937050	177283083.000000	9214327	10000.000000	27782	17649	1.000000	29479	16227	1.000000	35285882	0.000000
276933614	177248360.000000	9207147	10000.000000	27661	17623	1.000000	29568	16334	1.000000	36305686	0.000000
276935094	177222618.000000	9216306	10000.000000	27730	17604	1.000000	29572	16093	1.000000	37323029	0.000000
276974867	177193807.000000	9208726	10000.000000	27896	17521	1.000000	29520	16257	1.000000	38338785	0.000000
276938999	177169923.000000	9211667	10000.000000	27945	17560	1.000000	29511	16133	1.000000	39354471	0.000000
276969013	177160154.000000	9209753	10000.000000	27859	17549	1.000000	29639	15876	1.000000	40369603	0.000000
276940793	177270918.000000	9207036	10000.000000	28010	17464	1.000000	29696	16241	1.000000	41381782	0.000000
276947696	177210739.000000	9213847	10000.000000	27710	17840	1.000000	29443	16157	1.000000	42392022	0.000000
276931205	177281025.000000	9214170	10000.000000	27742	17531	1.000000	29591	16418	1.000000	43400317	0.000000
276952621	177233147.000000	9209235	10000.000000	27658	17591	1.000000	29677	16396	1.000000	44406998	0.000000
276951889	177200547.000000	9205990	10000.000000	27786	17872	1.000000	29627	15968	1.000000	45412690	0.000000
276972629	177123330.000000	9208678	10000.000000	27781	17739	1.000000	29375	16237	1.000000	46415526	0.000000
276963597	177200168.000000	9204878	10000.000000	27741	17732	1.000000	29641	16188	1.000000	47419548	0.000000
276955584	177218836.000000	9210201	10000.000000	28038	17539	1.000000	29769	16102	1.000000	48421786	0.000000
276935015	177247073.000000	9210332	10000.000000	27857	17633	1.000000	29613	16141	1.000000	49422415	0.000000
276941750	177234964.000000	9214252	10000.000000	27595	17629	1.000000	29656	16009	1.000000	50421047	-1.#IND00
276950540	177226554.000000	9210116	10000.000000	27748	17534	1.000000	29575	16073	1.000000	51417058	0.004800
276947658	177184025.000000	9207907	10000.000000	27771	17586	1.000000	29658	16162	1.000000	52413080	-0.038647
276945181	177222549.000000	9209653	10000.000000	27919	17869	1.000000	29648	16098	1.000000	53405480	-0.023430
276969555	177124973.000000	9213928	10000.000000	27862	17778	1.000000	29634	16142	1.000000	54398061	-0.010915
276974223	177171688.000000	9202571	10000.000000	27904	17757	1.000000	29583	16078	1.000000	55388457	-0.012429
276926073	177236671.000000	9212978	10000.000000	27608	17715	1.000000	29420	16131	1.000000	56379421	-0.014660
276957901	177165157.000000	9201887	10000.000000	27828	17457	1.000000	29652	16083	1.000000	57367106	-0.011564
276935181	177208619.000000	9209096	10000.000000	27791	17669	1.000000	29533	16087	1.000000	58354732	-0.009426
276950439	177228602.000000	9210989	10000.000000	27711	17592	1.000000	29447	16220	1.000000	59340617	-0.009013
276944218	177210277.000000	9212143	10000.000000	27799	17683	1.000000	29408	16081	1.000000	60324088	-0.006241
276944322	177211264.000000	9209500	10000.000000	27875	17754	1.000000	29533	15857	1.000000	61304712	-0.005335
276965398	177158652.000000	9210464	10000.000000	27621	17626	1.000000	29760	16314	1.000000	62285013	-0.007077
276937878	177217318.000000	9211625	10000.000000	27952	17398	1.000000	29497	16313	1.000000	63264356	-0.006064
276961130	177200963.000000	9212827	10000.000000	27750	17479	1.000000	29640	16145	1.000000	64241448	-0.007383
276946280	177173608.000000	9206244	10000.000000	27988	17387	1.000000	29723	16128	1.000000	65217514	-0.007852
276954673	177178002.000000	9209218	10000.000000	27853	17677	1.000000	29592	16059	1.000000	66193350	-0.006379
276952084	177185534.000000	9205686	10000.000000	27772	17444	1.000000	29711	16085	1.000000	67168123	-0.006929
276935995	177211812.000000	9211963	10000.000000	27760	17626	1.000000	29528	15935	1.000000	68141079	-0.007208
276938999	177236036.000000	9210561	10000.000000	27996	17581	1.000000	29664	16004	1.000000	69109667	-0.006945
276960897	177211360.000000	9213876	10000.000000	27868	17634	1.000000	29608	16310	1.000000	70077231	-0.008174
276950231	177209571.000000	9214006	10000.000000	27735	17851	1.000000	29572	16147	1.000000	71044939	-0.007810
276942159	177235576.000000	9210140	10000.000000	27817	17611	1.000000	29691	16164	1.000000	72012277	-0.007812
276932117	177219075.000000	9206792	10000.000000	27902	17567	1.000000	29492	16110	1.000000	72978398	-0.007491
276924573	177272778.000000	9216955	10000.000000	27790	17572	1.000000	29849	16319	1.000000	73941148	-0.007756
276945365	177242957.000000	9209558	10000.000000	27902	17666	1.000000	29785	15956	1.000000	74903530	-0.008978
276936526	177275279.000000	9209725	10000.000000	27767	17553	1.000000	29551	16205	1.000000	75864547	-0.009471
276931062	177282645.000000	9218113	10000.000000	27876	17516	1.000000	29448	16381	1.000000	76825276	-0.009375
276938461	177252465.000000	9213722	10000.000000	27787	17490	1.000000	29657	16256	1.000000	77782486	-0.009104
276929439	177239790.000000	9215557	10000.000000	27539	17580	1.000000	29612	16219	1.000000	78738996	-0.008915
276951365	177210109.000000	9209431	10000.000000	27848	17791	1.000000	29758	16199	1.000000	79693384	-0.008585
276965844	177199726.000000	9210622	10000.000000	27734	17806	1.000000	29735	16293	1.000000	80643844	-0.008522
276953522	177195559.000000	9209529	10000.000000	27804	17715	1.000000	29728	16462	1.000000	81595098	-0.007880
276941813	177173099.000000	9208022	10000.000000	27740	17459	1.000000	29614	16171	1.000000	82546060	-0.007487
276950678	177170823.000000	9204115	10000.000000	27998	17336	1.000000	29684	15924	1.000000	83495323	-0.007214
276950820	177179914.000000	9208078	10000.000000	27915	17644	1.000000	30009	16066	1.000000	84442067	-0.006383
276963051	177152046.000000	9206332	10000.000000	27985	17328	1.000000	29407	16379	1.000000	85387779	-0.006298
276937957	177184458.000000	9210508	10000.000000	27919	17569	1.000000	29755	16191	1.000000	86333533	-0.005959
276948481	177221368.000000	9217677	10000.000000	27767	17651	1.000000	29707	15907	1.000000	87275665	-0.006166
276949898	177196997.000000	9207777	10000.000000	27865	17415	1.000000	29810	16243	1.000000	88216228	-0.005761
276948994	177194042.000000	9208953	10000.000000	27613	17676	1.000000	29567	16094	1.000000	89156220	-0.005705
276947504	177201655.000000	9205951	10000.000000	27833	17572	1.000000	29579	16232	1.000000	90095525	-0.005222
276966649	177201270.000000	9210374	10000.000000	27724	17645	1.000000	29607	16242	1.000000	91033461	-0.004625
276969752	177192545.000000	9211464	10000.000000	28021	17570	1.000000	29782	16141	1.000000	91970189	-0.004450
276940679	177213356.000000	9215025	10000.000000	27531	17692	1.000000	29477	16300	1.000000	92905017	-0.003441
276957250	177163379.000000	9210551	10000.000000	28012	17634	1.000000	29807	16398	1.000000	93839642	-0.003433
276971287	177197218.000000	9210592	10000.000000	27896	17564	1.000000	29754	16142	1.000000	94771107	-0.003599
276931960	177212654.000000	9213328	10000.000000	27639	17680	1.000000	29522	16313	1.000000	95701971	-0.003083
276934006	177204759.000000	9207212	10000.000000	27590	17578	1.000000	29583	16284	1.000000	96632475	-0.003002
276952042	177171060.000000	9206256	10000.000000	28027	17802	1.000000	29713	16157	1.000000	97560768	-0.002406
276955549	177154274.000000	9205339	10000.000000	28112	17557	1.000000	29590	16353	1.000000	98486408	-0.001625
276923422	177219680.000000	9211032	10000.000000	27853	17707	1.000000	29289	16159	1.000000	99410640	-0.001469
276960813	177199282.000000	9206819	10000.000000	28089	17402	1.000000	29647	16277	1.000000	100334832	-0.001414
276959910	177172586.000000	9212190	10000.000000	27911	17513	1.000000	29838	15977	1.000000	101258204	-0.000640
276960968	177154276.000000	9213099	10000.000000	27737	17859	1.000000	29606	16253	1.000000	102181056	-0.000734
276933932	177232990.000000	9216836	10000.000000	27816	17630	1.000000	29916	16195	1.000000	103098427	-0.000841
276931552	177260692.000000	9207492	10000.000000	27724	17578	1.000000	29528	16406	1.000000	104017582	-0.000136
276931444	177223283.000000	9207709	10000.000000	27749	17555	1.000000	29601	16171	1.000000	104934664	-0.001123
276932616	177235829.000000	9212879	10000.000000	27798	17728	1.000000	29503	16264	1.000000	105850440	-0.000854
276943413	177189419.000000	9212356	10000.000000	28035	17479	1.000000	29585	16272	1.000000	106764780	-0.000811
npatches	nstrain	runtime	dt	init_x	init_y	init_y_blood	init_z	init_S	beta0	beta1	beta2	beta3	mean_beta	B	d	delta	delta_blood	b[0]	mut	m	CTL	c	g	epsilon	k	het	lambda	rho	omega	x_max	patch.dyna	DELTA	A	VA
10000	1	100.000000	0.000100	21900	9499	5000000	0.001000	10000000	3.525659	5.727977	6.613655	3.786206	7	8000000000.000000	0.010000	1.000000	1.000000	800000	0.000050	0.048000	1	0.001000	1.000000	25.000000	6.000000	0.500000	0.001000	0.001000	0.010000	31987	0	10.000000	7.000000	1.000000
sus	inf	inf_blood	z	x[0]	y[0][0]	z[0]	x[1]	y[1][0]	z[1]	S[0]	synchrony
219000000	94990000.000000	5000000	10.000000	21900	9499	0.001000	21900	9499	0.001000	10000000	0.000000
303130578	61355464.000000	3190994	10000.000000	31234	5208	1.000000	30690	5804	1.000000	10468950	0.000000
306789164	47506774.000000	2471656	10000.000000	31324	4211	1.000000	30982	4597	1.000000	10817151	0.000000
308952958	39460021.000000	2050320	10000.000000	31325	3586	1.000000	31070	3731	1.000000	11097595	0.000000
310379350	34172230.000000	1778126	10000.000000	31520	3013	1.000000	31396	3270	1.000000	11333643	0.000000
311348618	30524705.000000	1586762	10000.000000	31660	2573	1.000000	31524	2855	1.000000	11540529	0.000000
312078003	27812303.000000	1447318	10000.000000	31569	2355	1.000000	31694	2543	1.000000	11725474	0.000000
312641579	25773744.000000	1342846	10000.000000	31699	2294	1.000000	31415	2343	1.000000	11895063	0.000000
313082406	24198273.000000	1256043	10000.000000	31813	2135	1.000000	31422	2252	1.000000	12051569	0.000000
313434492	22915056.000000	1192883	10000.000000	31648	2087	1.000000	31469	2209	1.000000	12198702	0.000000
313724209	21869096.000000	1135703	10000.000000	31815	1943	1.000000	31392	2085	1.000000	12337634	0.000000
313958711	20989418.000000	1089718	10000.000000	31906	1887	1.000000	31687	1975	1.000000	12468940	0.000000
314172514	20295672.000000	1053534	10000.000000	31716	1808	1.000000	31563	1929	1.000000	12594766	0.000000
314342651	19685963.000000	1022345	10000.000000	31826	1741	1.000000	31586	1891	1.000000	12716212	0.000000
314468680	19189029.000000	997315	10000.000000	31732	1769	1.000000	31578	1844	1.000000	12833598	0.000000
314581777	18772912.000000	975473	10000.000000	31814	1766	1.000000	31633	1775	1.000000	12948006	0.000000
314665677	18401105.000000	956904	10000.000000	31650	1549	1.000000	31723	1726	1.000000	13059138	0.000000
314785667	18082147.000000	938409	10000.000000	31598	1561	1.000000	31628	1683	1.000000	13167631	0.000000
314852433	17804408.000000	924404	10000.000000	31722	1535	1.000000	31587	1653	1.000000	13274289	0.000000
314905958	17542550.000000	911112	10000.000000	31660	1547	1.000000	31506	1721	1.000000	13379332	0.000000
314982031	17340397.000000	901448	10000.000000	31896	1484	1.000000	31498	1674	1.000000	13481919	0.000000
315025218	17168962.000000	892752	10000.000000	31890	1477	1.000000	31519	1561	1.000000	13583169	0.000000
315038509	16997256.000000	883934	10000.000000	31830	1464	1.000000	31677	1650	1.000000	13682818	0.000000
315131597	16852324.000000	876227	10000.000000	32003	1436	1.000000	31777	1531	1.000000	13781800	0.000000
315198844	16721570.000000	868919	10000.000000	31959	1527	1.000000	31585	1607	1.000000	13878554	0.000000
315152366	16624248.000000	862325	10000.000000	31691	1512	1.000000	31463	1542	1.000000	13975045	0.000000
315232045	16530867.000000	858252	10000.000000	31874	1439	1.000000	31637	1601	1.000000	14070891	0.000000
315227887	16426481.000000	854259	10000.000000	31786	1424	1.000000	31565	1588	1.000000	14166187	0.000000
315251278	16345801.000000	849618	10000.000000	31934	1459	1.000000	31771	1574	1.000000	14260340	0.000000
315263660	16277734.000000	846675	10000.000000	31801	1408	1.000000	31594	1506	1.000000	14353716	0.000000
315310279	16222022.000000	843821	10000.000000	31721	1368	1.000000	31415	1592	1.000000	14447091	0.000000
315300078	16180299.000000	840686	10000.000000	31832	1434	1.000000	31830	1469	1.000000	14539479	0.000000
315339178	16134498.000000	840064	10000.000000	31616	1415	1.000000	31755	1524	1.000000	14631475	0.000000
315351823	16081982.000000	835970	10000.000000	31840	1345	1.000000	31734	1489	1.000000	14722428	0.000000
315313610	16057196.000000	834665	10000.000000	31831	1401	1.000000	31501	1492	1.000000	14813088	0.000000
315361426	16019392.000000	833367	10000.000000	31886	1373	1.000000	31513	1548	1.000000	14904391	0.000000
315353559	15984396.000000	830787	10000.000000	31893	1396	1.000000	31830	1506	1.000000	14994054	0.000000
315381893	15948103.000000	829136	10000.000000	31757	1457	1.000000	31881	1552	1.000000	15084264	0.000000
315359685	15916721.000000	827598	10000.000000	31736	1437	1.000000	31609	1487	1.000000	15173727	0.000000
315374570	15901154.000000	826652	10000.000000	31843	1462	1.000000	31750	1515	1.000000	15263388	0.000000
315384097	15907552.000000	825621	10000.000000	31750	1382	1.000000	31487	1559	1.000000	15352904	-1.#IND00
315378250	15887519.000000	826503	10000.000000	31695	1362	1.000000	31623	1499	1.000000	15441863	0.033600
315364795	15870412.000000	825970	10000.000000	31876	1404	1.000000	31622	1463	1.000000	15530440	-0.008410
315405320	15845592.000000	823081	10000.000000	31872	1350	1.000000	31447	1546	1.000000	15619407	-0.002802
315397059	15853289.000000	823902	10000.000000	31843	1298	1.000000	31818	1575	1.000000	15707841	-0.008944
315397541	15830362.000000	822849	10000.000000	31673	1412	1.000000	31470	1556	1.000000	15796435	-0.005969
315392417	15831140.000000	822069	10000.000000	31859	1316	1.000000	31712	1461	1.000000	15884276	-0.003022
315413882	15802225.000000	821956	10000.000000	31891	1379	1.000000	31658	1550	1.000000	15971480	-0.000132
315422471	15788742.000000	820688	10000.000000	31628	1462	1.000000	31704	1430	1.000000	16058670	0.007494
315423997	15774350.000000	818079	10000.000000	31936	1356	1.000000	31610	1527	1.000000	16145080	0.005965
315400556	15768373.000000	819722	10000.000000	32142	1394	1.000000	31591	1517	1.000000	16232047	0.005531
315417930	15779911.000000	819625	10000.000000	31669	1395	1.000000	31590	1566	1.000000	16319043	0.005125
315441379	15767125.000000	817203	10000.000000	31794	1415	1.000000	31622	1478	1.000000	16405293	0.005459
315438727	15771648.000000	818309	10000.000000	31732	1370	1.000000	31897	1555	1.000000	16491306	0.005564
315416856	15764966.000000	818420	10000.000000	31796	1416	1.000000	31558	1466	1.000000	16578196	0.005326
315431795	15751703.000000	820214	10000.000000	31605	1378	1.000000	31428	1529	1.000000	16664818	0.005990
315405581	15767630.000000	818471	10000.000000	31829	1427	1.000000	31784	1545	1.000000	16750750	0.006012
315422458	15742083.000000	818475	10000.000000	31810	1385	1.000000	31499	1561	1.000000	16836306	0.006963
315431650	15740516.000000	819151	10000.000000	31817	1436	1.000000	31928	1502	1.000000	16922218	0.006962
315437099	15731639.000000	819274	10000.000000	31904	1422	1.000000	31785	1578	1.000000	17008054	0.006912
315405644	15744666.000000	818871	10000.000000	31699	1408	1.000000	31559	1506	1.000000	17093814	0.005701
315416391	15735040.000000	816368	10000.000000	31560	1349	1.000000	31812	1383	1.000000	17178855	0.005195
315449635	15732122.000000	816576	10000.000000	31517	1357	1.000000	31616	1506	1.000000	17264251	0.004772
315431561	15763449.000000	819375	10000.000000	31678	1472	1.000000	31618	1532	1.000000	17348887	0.005260
315433923	15756430.000000	819030	10000.000000	31703	1333	1.000000	31594	1550	1.000000	17434230	0.005313
315412169	15749668.000000	818893	10000.000000	31812	1381	1.000000	31667	1543	1.000000	17518861	0.005195
315438723	15741831.000000	817241	10000.000000	31889	1379	1.000000	31526	1490	1.000000	17603589	0.005658
315431169	15735329.000000	818265	10000.000000	31963	1380	1.000000	31543	1513	1.000000	17688453	0.005257
315431976	15741809.000000	817751	10000.000000	31731	1323	1.000000	31615	1479	1.000000	17772917	0.004855
315415415	15764194.000000	818594	10000.000000	31827	1444	1.000000	31718	1511	1.000000	17857570	0.004704
315419682	15758579.000000	819381	10000.000000	31753	1367	1.000000	31625	1496	1.000000	17941461	0.004912
315473167	15777343.000000	820356	10000.000000	31856	1340	1.000000	31692	1525	1.000000	18025153	0.004772
315422190	15788963.000000	820273	10000.000000	32100	1368	1.000000	31681	1498	1.000000	18109726	0.004492
315433484	15784829.000000	819117	10000.000000	31798	1372	1.000000	31481	1507	1.000000	18193494	0.003695
315420314	15769936.000000	818623	10000.000000	31794	1429	1.000000	31474	1497	1.000000	18277917	0.003834
315420598	15769052.000000	819087	10000.000000	31836	1372	1.000000	31653	1500	1.000000	18362126	0.003483
315433837	15782822.000000	819905	10000.000000	31800	1389	1.000000	31828	1429	1.000000	18446689	0.003457
315401016	15777226.000000	820486	10000.000000	31682	1390	1.000000	31473	1462	1.000000	18530028	0.003951
315440805	15755283.000000	818429	10000.000000	31916	1419	1.000000	31517	1505	1.000000	18613783	0.003660
315427368	15767433.000000	818582	10000.000000	31815	1418	1.000000	31776	1441	1.000000	18696767	0.003812
315430658	15750930.000000	819338	10000.000000	31785	1413	1.000000	31676	1450	1.000000	18780109	0.003877
315450503	15752513.000000	817581	10000.000000	31723	1377	1.000000	31712	1486	1.000000	18863230	0.003749
315412943	15737337.000000	819704	10000.000000	31572	1380	1.000000	31609	1496	1.000000	18946467	0.004027
315430829	15724755.000000	817571	10000.000000	31759	1389	1.000000	31697	1464	1.000000	19028945	0.005848
315434802	15719381.000000	818504	10000.000000	31830	1435	1.000000	31735	1481	1.000000	19111717	0.005473
315438028	15716954.000000	816084	10000.000000	31891	1362	1.000000	31721	1444	1.000000	19193679	0.008205
315461533	15717551.000000	818321	10000.000000	31885	1332	1.000000	31564	1479	1.000000	19275536	0.008861
315427850	15721585.000000	817577	10000.000000	31548	1369	1.000000	31708	1482	1.000000	19357934	0.008650
315424994	15742458.000000	817099	10000.000000	31903	1386	1.000000	31666	1480	1.000000	19440107	0.008420
315441775	15724679.000000	817030	10000.000000	31888	1382	1.000000	31559	1512	1.000000	19521573	0.008176
315426221	15746710.000000	819110	10000.000000	31716	1384	1.000000	31570	1492	1.000000	19603254	0.008333
315421640	15759205.000000	819735	10000.000000	31705	1347	1.000000	31667	1501	1.000000	19684662	0.008378
315410666	15762742.000000	817423	10000.000000	31969	1422	1.000000	31839	1467	1.000000	19765501	0.008307
315427449	15756899.000000	817583	10000.000000	31839	1372	1.000000	31686	1515	1.000000	19847368	0.008365
315466292	15763084.000000	820693	10000.000000	31634	1379	1.000000	31603	1427	1.000000	19928657	0.008149
315442129	15760062.000000	818109	10000.000000	31651	1457	1.000000	31543	1503	1.000000	20009933	0.007989
315424165	15739716.000000	817697	10000.000000	31851	1301	1.000000	31668	1465	1.000000	20091583	0.007599
315441169	15724791.000000	816585	10000.000000	32031	1260	1.000000	31755	1474	1.000000	20172656	0.007640
315453062	15728760.000000	814920	10000.000000	31722	1380	1.000000	31484	1488	1.000000	20253411	0.007199
315392862	15747353.000000	819029	10000.000000	31876	1437	1.000000	31563	1424	1.000000	20333585	0.007548
npatches	nstrain	runtime	dt	init_x	init_y	init_y_blood	init_z	init_S	beta0	beta1	beta2	beta3	mean_beta	B	d	delta	delta_blood	b[0]	mut	m	CTL	c	g	epsilon	k	het	lambda	rho	omega	x_max	patch.dyna	DELTA	A	VA
10000	1	100.000000	0.000100	21900	9499	5000000	0.001000	10000000	9.750268	10.320359	7.645103	7.627315	7	8000000000.000000	0.010000	1.000000	1.000000	800000	0.000050	0.048000	1	0.001000	1.000000	25.000000	7.000000	0.500000	0.001000	0.001000	0.010000	31987	0	10.000000	7.000000	1.000000
sus	inf	inf_blood	z	x[0]	y[0][0]	z[0]	x[1]	y[1][0]	z[1]	S[0]	synchrony
219000000	94990000.000000	5000000	10.000000	21900	9499	0.001000	21900	9499	0.001000	10000000	0.000000
311970269	27096067.000000	1409709	10000.000000	30652	3021	1.000000	30769	3107	1.000000	10323429	0.000000
316830562	10297693.000000	536024	10000.000000	31367	1089	1.000000	31221	1169	1.000000	10428809	0.000000
318595932	4221923.000000	220171	10000.000000	31739	489	1.000000	31878	443	1.000000	10461533	0.000000
319362877	1781799.000000	92851	10000.000000	31956	189	1.000000	32060	228	1.000000	10465643	0.000000
319636674	762132.000000	39665	10000.000000	31819	77	1.000000	31983	77	1.000000	10458646	0.000000
319785954	326801.000000	17199	10000.000000	31952	51	1.000000	31945	31	1.000000	10446758	0.000000
319834841	140166.000000	7262	9999.082520	31959	17	1.000000	32141	25	1.000000	10432651	0.000000
319839239	63995.000000	3262	9440.462293	31981	8	0.996165	32068	7	1.000000	10417851	0.000000
319836335	58704.000000	3132	8491.611772	31956	5	0.409965	32119	12	0.771197	10402843	0.000000
319880175	59306.000000	3107	8641.875254	31961	5	0.997535	31764	5	0.999851	10387576	0.000000
319861433	58721.000000	3102	8568.058269	31935	2	0.909720	31995	12	1.000000	10372384	0.000000
319855249	59080.000000	3066	8559.672281	32270	5	0.870744	31840	4	0.999760	10357318	0.000000
319875197	58604.000000	3057	8546.298850	31966	7	0.938527	31832	10	0.999368	10342261	0.000000
319850922	58684.000000	3211	8534.419511	31947	5	0.826818	31838	6	0.998927	10327153	0.000000
319864727	58857.000000	3082	8560.917292	31875	1	0.976753	32153	3	0.998362	10312201	0.000000
319850753	59033.000000	3080	8454.259224	31797	8	0.796665	31703	8	0.986055	10297199	0.000000
319874707	59122.000000	3080	8537.709981	31839	8	0.992672	32004	5	0.865782	10282283	0.000000
319836593	59130.000000	2894	8546.649473	32141	10	0.997462	31789	7	0.890593	10267245	0.000000
319848483	58772.000000	2995	8544.685606	31837	8	0.999999	31998	12	0.992849	10252356	0.000000
319854964	58753.000000	3082	8535.279164	31756	4	0.969295	31944	9	0.993010	10237543	0.000000
319870042	58368.000000	3076	8517.869704	31727	6	0.993863	32053	13	0.999992	10222774	0.000000
319883567	59119.000000	3057	8533.844561	32025	10	0.758378	31891	4	0.963936	10208099	0.000000
319848464	59049.000000	3041	8546.661725	31979	15	0.999928	31999	3	0.995909	10193087	0.000000
319854287	58717.000000	3111	8584.930070	32181	4	0.990374	32090	5	0.819805	10178470	0.000000
319874372	59393.000000	3152	8619.608776	31861	10	0.999982	31879	3	0.998879	10163741	0.000000
319871887	59116.000000	3066	8574.266941	31949	1	0.929415	31979	3	0.553878	10148677	0.000000
319861355	58955.000000	2993	8504.485429	32087	2	0.905581	31980	11	0.993083	10134014	0.000000
319839695	59350.000000	3156	8610.373268	32109	6	0.811218	31905	7	0.976480	10119295	0.000000
319843039	59013.000000	3118	8563.160672	31988	12	0.932004	32002	6	0.949628	10104559	0.000000
319825848	58475.000000	3070	8539.639768	31882	10	0.995359	32010	3	0.871443	10089972	0.000000
319851178	59320.000000	2957	8638.685554	31912	15	0.483506	32025	5	0.849184	10075231	0.000000
319859297	59394.000000	3029	8499.138311	31922	15	0.933513	31855	8	0.768786	10060624	0.000000
319866237	58834.000000	3115	8531.964986	32013	9	0.999434	31957	3	0.620556	10046107	0.000000
319853963	58496.000000	3051	8551.660148	31987	6	1.000000	31716	7	0.999543	10031573	0.000000
319848097	59081.000000	3178	8592.965749	32064	5	1.000000	32180	5	1.000000	10016820	0.000000
319846297	59086.000000	3054	8575.209752	31920	5	0.995831	31813	9	0.942837	10002197	0.000000
319851469	58762.000000	3070	8491.897373	32136	2	0.276105	31996	6	0.999901	9987815	0.000000
319854025	60591.000000	3012	8661.559404	31904	2	0.965218	32335	2	0.894410	9973284	0.000000
319882411	60175.000000	3069	8572.032363	32154	3	0.999253	31831	6	0.932979	9958838	0.000000
319858008	58947.000000	2941	8545.265997	32086	6	0.931609	31962	5	0.999539	9944179	-1.#IND00
319865854	59501.000000	3137	8571.668580	31868	4	0.901054	31949	8	0.980333	9929512	-1.#IND00
319864335	58786.000000	3030	8498.889151	32078	8	0.798750	32152	8	0.997497	9914986	-0.020065
319876918	59183.000000	3019	8522.931831	31958	7	0.948319	32052	6	0.978468	9900469	-0.008775
319843154	58601.000000	3015	8533.194803	31990	0	0.459237	32056	4	0.997271	9885915	-0.002017
319855913	58991.000000	3050	8536.011139	31964	2	0.992926	32107	3	0.993962	9871531	0.010186
319855701	59791.000000	3029	8615.388834	31976	4	0.779852	32062	6	0.990091	9857190	0.008013
319875728	60449.000000	3111	8546.912457	32061	3	0.491439	32038	6	0.903295	9842850	0.006632
319848593	59256.000000	3081	8521.286665	31787	1	0.496737	31713	4	0.739029	9828526	0.007172
319872879	59238.000000	3003	8597.912374	32059	9	0.998121	32083	6	0.959174	9814197	0.007167
319868747	59914.000000	3098	8543.034893	31847	6	0.960009	32080	9	0.994136	9799773	0.004796
319853313	58700.000000	3199	8495.598372	32012	7	0.457469	32081	4	0.992957	9785645	0.006635
319882566	59029.000000	3125	8594.449816	31897	10	0.999101	32065	7	0.970854	9771475	0.006213
319847031	58573.000000	3029	8603.650996	31950	14	0.825042	31834	11	0.978549	9756956	0.006817
319823479	58956.000000	3021	8535.063205	31776	6	0.967310	32038	8	0.995490	9742894	0.006758
319865724	59486.000000	3093	8635.738447	32052	5	0.999971	32088	6	0.443801	9728822	0.006708
319843685	58677.000000	3136	8527.285748	31978	7	0.690159	31910	4	0.968834	9714637	0.004783
319866973	59776.000000	3129	8638.913863	31911	9	0.954444	31994	5	0.999965	9700558	0.004776
319865829	60150.000000	3142	8597.003924	31868	4	0.999930	31967	6	0.625067	9686438	0.004987
319861642	58716.000000	3088	8523.590565	32196	6	1.000000	32002	10	0.969450	9672419	0.004459
319864239	58552.000000	2971	8497.523753	31995	3	0.523116	31963	14	0.551707	9658321	0.004769
319868312	59487.000000	3075	8582.897282	31888	4	0.976027	32043	7	0.999470	9644309	0.004096
319867500	58701.000000	3010	8464.440759	31980	6	0.979751	31903	11	1.000000	9630239	0.004004
319837868	59157.000000	3108	8529.732373	32027	7	0.995617	32008	7	0.469999	9616281	0.003496
319851814	58698.000000	3028	8527.998491	32120	7	0.945101	32102	5	0.591398	9602153	0.003270
319843666	59240.000000	3096	8652.904349	31981	11	0.913422	32052	6	0.356314	9588034	0.002815
319860239	59924.000000	3038	8543.673672	31982	6	0.992105	32406	11	0.947785	9573847	0.002627
319851376	58492.000000	3053	8527.592010	31890	2	0.852915	31925	6	0.999996	9559896	0.003138
319866181	59359.000000	3166	8559.390894	32006	9	0.997696	31747	6	0.781428	9546019	0.002768
319847722	59463.000000	3076	8609.375457	31986	6	0.961835	31893	7	0.999222	9532155	0.003449
319870529	59437.000000	3101	8584.382243	31871	4	0.971482	31881	9	0.997876	9518404	0.003834
319863574	59830.000000	3048	8616.231665	31813	3	0.982695	32091	6	1.000000	9504376	0.003340
319878528	59097.000000	3026	8540.277252	32207	5	0.803217	31858	7	1.000000	9490532	0.005201
319861231	59657.000000	3052	8594.042317	31741	5	0.792422	31849	5	0.981827	9476476	0.005462
319847155	59659.000000	3177	8600.353089	31949	5	0.990131	31947	5	0.996244	9462734	0.004621
319860127	58479.000000	2998	8538.297752	31967	7	0.953320	31905	5	0.939997	9448964	0.004530
319872009	59671.000000	3053	8603.443162	31908	3	0.950901	31977	8	0.999091	9435322	0.004303
319842712	58978.000000	3059	8529.713478	31838	9	0.974699	31851	8	0.793345	9421623	0.003906
319864244	59096.000000	3168	8564.244623	32209	8	0.999640	31978	3	0.999414	9408000	0.004074
319857991	59345.000000	3096	8550.624478	32032	4	0.995701	31959	5	0.927472	9394303	0.003772
319851844	59179.000000	3012	8561.519160	31932	5	0.712562	31918	5	0.986476	9380710	0.003165
319860908	58780.000000	3080	8506.486108	32054	6	0.547649	31914	5	0.912556	9367063	0.003111
319822359	59210.000000	3122	8558.753332	32027	6	0.898874	31967	13	0.998319	9353571	0.002134
319855668	59419.000000	3123	8608.118010	31756	8	0.998468	32172	10	0.980914	9340107	0.002178
319855747	59446.000000	3075	8541.986405	31872	1	0.509796	31901	8	0.997132	9326681	0.002125
319864617	58420.000000	3069	8508.773728	32013	7	0.683026	31896	8	0.999999	9313093	0.002294
319850614	58224.000000	3187	8512.462887	31835	3	0.911597	31888	9	0.999705	9299506	0.002067
319865167	58662.000000	3051	8579.149127	32167	8	0.996198	31897	10	0.931903	9286055	0.001975
319855737	59093.000000	3024	8514.825252	32033	6	0.992435	32029	5	0.996900	9272554	0.002444
319852679	59518.000000	3183	8591.950546	32106	11	0.880271	31743	4	0.999633	9259023	0.003599
319864037	58304.000000	2941	8504.740926	32013	5	0.994232	32018	9	0.736587	9245594	0.004188
319858187	59142.000000	3087	8580.221225	31960	8	0.978469	32035	2	0.468770	9232294	0.004275
319866141	58624.000000	3016	8529.329025	31950	6	0.988797	32039	9	0.995688	9218807	0.003751
319846584	59468.000000	3143	8564.537820	32093	3	0.968851	32199	6	0.989809	9205130	0.003805
319845102	59650.000000	3114	8538.149199	32064	3	0.943391	32194	8	0.998006	9191725	0.003685
319861184	58830.000000	3150	8523.377288	32039	3	0.633477	31976	4	0.998819	9178406	0.003129
319848783	60122.000000	3163	8646.447954	32277	3	0.998948	31906	11	0.892237	9165005	0.002952
319850159	58726.000000	3083	8518.189362	32051	4	0.955455	31844	3	0.999989	9151816	0.002798
319871892	58968.000000	2973	8493.372167	32413	2	0.916089	32114	4	0.738993	9138385	0.002752
319841485	59252.000000	3025	8583.160010	32058	9	0.903466	31827	9	0.957015	9125267	0.002324
npatches	nstrain	runtime	dt	init_x	init_y	init_y_blood	init_z	init_S	beta0	beta1	beta2	beta3	mean_beta	B	d	delta	delta_blood	b[0]	mut	m	CTL	c	g	epsilon	k	het	lambda	rho	omega	x_max	patch.dyna	DELTA	A	VA
10000	1	100.000000	0.000100	21900	9499	5000000	0.001000	10000000	5.033499	4.829275	5.472558	9.628327	7	8000000000.000000	0.010000	1.000000	1.000000	800000	0.000050	0.048000	1	0.001000	1.000000	25.000000	8.000000	0.500000	0.001000	0.001000	0.010000	31987	0	10.000000	7.000000	1.000000
sus	inf	inf_blood	z	x[0]	y[0][0]	z[0]	x[1]	y[1][0]	z[1]	S[0]	synchrony
219000000	94990000.000000	5000000	10.000000	21900	9499	0.001000	21900	9499	0.001000	10000000	0.000000
316449816	11241449.000000	585810	10000.000000	31610	1085	1.000000	31629	1016	1.000000	10226847	0.000000
319319429	1764511.000000	92470	10000.000000	31908	157	1.000000	32025	155	1.000000	10247466	0.000000
319780910	284380.000000	15012	10000.000000	32163	33	1.000000	31776	30	1.000000	10238104	0.000000
319875016	50276.000000	2554	8808.788418	32064	5	0.994951	32005	3	1.000000	10223964	0.000000
319857363	55413.000000	2887	7719.911847	31725	6	0.973358	31991	6	0.826613	10208909	0.000000
319871801	52529.000000	2647	7245.225064	31978	5	0.883207	31728	4	0.201197	10194026	0.000000
319854647	51900.000000	2721	7272.463167	31875	5	0.652306	31899	6	0.258325	10179150	0.000000
319854872	51793.000000	2732	7405.967563	32055	3	0.445840	31964	6	0.137569	10164400	0.000000
319870781	51999.000000	2714	7444.787224	32077	1	0.850965	31962	6	0.732216	10149751	0.000000
319863925	52572.000000	2707	7448.240433	31831	9	0.841861	32018	7	0.995682	10134794	0.000000
319863031	52704.000000	2757	7451.555135	32185	9	0.785039	31914	1	0.817525	10119869	0.000000
319871118	52759.000000	2749	7338.491120	31954	3	0.810342	31949	4	0.532160	10105207	0.000000
319870530	52467.000000	2675	7395.030870	32301	4	0.355298	32053	7	0.711572	10090385	0.000000
319879105	51717.000000	2648	7384.641579	31983	1	0.738392	32117	5	0.951575	10075785	0.000000
319855289	51617.000000	2672	7375.372421	32228	1	0.478271	31991	4	0.879459	10061287	0.000000
319852210	51858.000000	2727	7418.562741	32015	7	0.553377	31988	11	0.578552	10046801	0.000000
319868099	52869.000000	2741	7461.896422	31798	3	0.671780	32004	6	0.730322	10032369	0.000000
319896488	52636.000000	2733	7363.114896	31989	2	0.815005	32139	6	0.990204	10017640	0.000000
319856210	51697.000000	2675	7347.545988	32063	1	0.056606	31911	7	0.942561	10002747	0.000000
319866858	51787.000000	2700	7427.589949	32034	6	0.204268	32032	2	0.795976	9988064	0.000000
319855924	51559.000000	2638	7401.565248	31991	4	0.257496	32080	5	0.888234	9973169	0.000000
319834252	52761.000000	2794	7544.159068	32039	6	0.818068	32002	4	0.848504	9958410	0.000000
319890100	52561.000000	2775	7386.348000	31909	2	0.539405	31821	11	0.619775	9943786	0.000000
319858565	51545.000000	2779	7392.558291	31808	6	0.672452	31959	2	0.848835	9929559	0.000000
319854191	52209.000000	2673	7428.049224	32072	10	0.383705	31978	4	0.459931	9915162	0.000000
319835180	52121.000000	2643	7459.144930	31905	0	0.208835	32065	3	0.358772	9900563	0.000000
319844796	53042.000000	2821	7497.317027	31933	3	0.570651	31979	2	0.428666	9886017	0.000000
319850610	52917.000000	2752	7360.887801	31962	6	0.569872	31946	0	0.039410	9872028	0.000000
319865377	52237.000000	2731	7356.747123	31869	8	0.405819	32251	7	0.350769	9857518	0.000000
319880717	52302.000000	2627	7384.374217	31990	5	0.626455	31802	6	0.866997	9843292	0.000000
319861786	52106.000000	2653	7357.519266	32002	4	0.618937	32051	7	0.446298	9828927	0.000000
319836819	52031.000000	2745	7400.760809	31912	4	0.924508	31939	4	0.492560	9814631	0.000000
319881779	52504.000000	2631	7338.124114	32169	5	0.632353	32040	2	0.774681	9800306	0.000000
319825750	53139.000000	2846	7329.818442	32111	4	0.402106	31794	0	0.678621	9785863	0.000000
319873887	52939.000000	2721	7373.082848	31962	4	0.448260	31908	3	0.742774	9771732	0.000000
319851721	52169.000000	2692	7362.950306	31976	3	0.912648	32055	6	0.971483	9757571	0.000000
319853248	51708.000000	2699	7366.436777	32139	5	0.675018	32088	5	0.922734	9743418	0.000000
319858486	52047.000000	2635	7373.459609	32177	6	0.947236	31796	2	0.967483	9729139	0.000000
319846766	51998.000000	2663	7436.621552	31863	5	0.425244	31835	8	0.677986	9715000	0.000000
319836312	52413.000000	2662	7435.639214	31787	4	0.627917	32159	8	0.812210	9700729	-1.#IND00
319836276	52173.000000	2714	7366.105869	32001	5	0.676400	31749	2	0.473214	9686377	-1.#IND00
319841516	51307.000000	2707	7188.712245	32142	6	0.593743	31913	1	0.162498	9672249	-1.#IND00
319868267	51668.000000	2697	7371.335804	32029	4	0.976042	32166	1	0.463653	9658096	-1.#IND00
319866183	52251.000000	2671	7356.950364	31891	11	0.967798	32016	6	0.908280	9644235	0.040772
319869655	52165.000000	2641	7302.715730	31754	10	0.674008	31905	6	0.922871	9630235	0.028534
319865811	51620.000000	2686	7400.172096	32129	2	0.571165	32275	6	0.206151	9616119	0.019870
319876290	52047.000000	2729	7355.644304	32034	6	0.802663	31931	2	0.511715	9602027	0.014803
319835781	51524.000000	2759	7352.923343	31721	10	0.807187	31929	6	0.614229	9587897	0.011820
319866279	51337.000000	2701	7337.404417	32110	3	0.478919	31859	7	0.648424	9573865	0.008630
319837306	51904.000000	2737	7415.244575	31943	9	0.239773	31899	5	0.651576	9559905	0.010418
319860535	51815.000000	2696	7418.819102	31972	2	0.390495	32044	10	0.591382	9545977	0.008953
319858508	52911.000000	2747	7441.881769	32052	3	0.838929	32072	2	0.484024	9532153	0.009954
319852987	52169.000000	2768	7366.760204	32131	7	0.825889	32162	7	0.653790	9518215	0.009390
319829977	51967.000000	2680	7429.370440	31980	5	0.703816	32008	4	0.738530	9504051	0.011293
319860933	52396.000000	2746	7363.769213	31745	4	0.894585	32034	7	0.220343	9490228	0.010652
319852852	52088.000000	2610	7370.553788	31969	7	0.925757	32089	7	0.858880	9476485	0.012241
319849763	51164.000000	2658	7347.118624	32019	3	0.840146	32055	4	0.772539	9462822	0.013090
319847474	51846.000000	2632	7462.771845	32033	6	0.692785	31820	4	0.944667	9449180	0.011586
319860595	52975.000000	2848	7451.070903	32085	6	0.631771	32225	3	0.836137	9435542	0.009167
319848786	52023.000000	2726	7339.051489	31818	1	0.568828	32013	3	0.294788	9421793	0.008839
319864782	51764.000000	2699	7454.575947	31971	4	0.772298	31847	5	0.484371	9407962	0.008080
319867050	52139.000000	2725	7382.095520	31897	7	0.975993	31934	4	0.814908	9394148	0.007835
319869536	52990.000000	2740	7455.699876	32265	5	0.968639	32126	10	0.999230	9380423	0.007017
319870244	52236.000000	2697	7377.354376	32025	3	0.985481	32025	8	0.206260	9366823	0.006583
319837636	52860.000000	2725	7417.455432	32109	5	0.917568	31804	6	0.182577	9353256	0.006153
319867099	52995.000000	2625	7385.873434	31785	3	0.860725	31830	7	0.964241	9339675	0.006587
319840007	52217.000000	2686	7362.889764	31695	6	0.704064	31980	1	0.673505	9326121	0.006857
319834246	52085.000000	2656	7326.433549	31898	5	0.885733	31929	6	0.940768	9312572	0.006860
319844387	51910.000000	2698	7252.279996	32034	5	0.755703	32211	5	0.866042	9299128	0.006815
319859597	51869.000000	2652	7357.740107	32195	3	0.953896	32026	10	0.209721	9285464	0.006399
319894858	51945.000000	2802	7373.449912	31997	9	0.924215	32048	2	0.755624	9271779	0.006504
319845604	52252.000000	2631	7405.701287	31974	3	0.503190	31923	5	0.090843	9258324	0.005675
319835508	51393.000000	2719	7351.577450	31840	4	0.781859	32113	3	0.572055	9245213	0.005879
319866201	52215.000000	2713	7486.406714	31988	4	0.823037	32082	6	0.370167	9231697	0.005638
319821570	52364.000000	2674	7287.210256	31867	3	0.280809	32088	4	0.598377	9218232	0.006501
319866818	52782.000000	2697	7473.763144	32017	5	0.897004	32081	6	0.816340	9204691	0.006462
319864592	52063.000000	2623	7432.049058	31864	10	0.999059	32074	3	0.712049	9191399	0.006225
319866294	52219.000000	2707	7422.693184	32093	3	0.852162	32057	5	0.922498	9177988	0.006160
319870132	52914.000000	2744	7413.856119	31856	5	0.443123	32064	9	0.911287	9164707	0.006328
319840672	52598.000000	2758	7407.762173	31733	4	0.965737	32101	4	0.409660	9151079	0.005957
319860616	52928.000000	2606	7430.557762	31971	8	0.967443	32060	7	0.453447	9137816	0.006031
319847982	51832.000000	2689	7362.104908	31962	1	0.746888	32043	4	0.430450	9124289	0.006145
319869018	52099.000000	2702	7406.901703	32187	6	0.627327	32055	5	0.685010	9110756	0.005871
319868763	51676.000000	2670	7400.097416	32144	3	0.953332	32054	4	0.952333	9097571	0.005730
319861075	51869.000000	2603	7362.913147	31960	2	0.664085	32210	6	0.955724	9084540	0.005140
319865591	53425.000000	2892	7441.056350	32036	5	0.951437	31891	3	0.252460	9071411	0.005013
319859609	51511.000000	2806	7319.838428	31961	2	0.691834	32079	4	0.589038	9058136	0.004851
319835558	52007.000000	2725	7372.039169	32019	5	0.979547	32085	5	0.452661	9044802	0.004808
319862548	51690.000000	2721	7387.524312	32265	3	0.925555	31788	6	0.129663	9031602	0.005725
319883467	52803.000000	2725	7496.311579	32196	1	0.196022	31884	4	0.864797	9018450	0.004252
319865715	51967.000000	2706	7324.202192	31856	3	0.715667	31937	9	0.964194	9005368	0.004309
319877802	51449.000000	2649	7302.992960	32155	3	0.820443	32111	9	0.514490	8992174	0.004255
319883503	51779.000000	2747	7402.825330	32072	3	0.737922	31889	4	0.653456	8979152	0.004239
319876260	51489.000000	2716	7361.663075	31732	4	0.531410	32017	4	0.140265	8966125	0.004043
319853302	52478.000000	2687	7448.223464	32000	4	0.849336	31986	5	0.791695	8952989	0.003968
319851869	52547.000000	2740	7501.760973	31803	5	0.258317	31914	3	0.997487	8940041	0.004074
319883382	52769.000000	2629	7373.659781	32145	4	0.966140	31994	5	0.074695	8927050	0.004219
319861241	51297.000000	2729	7247.464662	32122	9	0.808894	31914	2	0.698604	8914173	0.004141
319853823	51306.000000	2643	7436.056340	31811	5	0.987264	32155	7	0.761930	8901235	0.004043
npatches	nstrain	runtime	dt	init_x	init_y	init_y_blood	init_z	init_S	beta0	beta1	beta2	beta3	mean_beta	B	d	delta	delta_blood	b[0]	mut	m	CTL	c	g	epsilon	k	het	lambda	rho	omega	x_max	patch.dyna	DELTA	A	VA
10000	1	100.000000	0.000100	21900	9499	5000000	0.001000	10000000	4.813992	8.375272	4.128897	7.740040	7	8000000000.000000	0.010000	1.000000	1.000000	800000	0.000050	0.048000	1	0.001000	1.000000	25.000000	9.000000	0.500000	0.001000	0.001000	0.010000	31987	0	10.000000	7.000000	1.000000
sus	inf	inf_blood	z	x[0]	y[0][0]	z[0]	x[1]	y[1][0]	z[1]	S[0]	synchrony
219000000	94990000.000000	5000000	10.000000	21900	9499	0.001000	21900	9499	0.001000	10000000	0.000000
318418361	4616645.000000	240209	10000.000000	31811	398	1.000000	31764	512	1.000000	10167674	0.000000
319765330	287378.000000	14754	10000.000000	31905	24	1.000000	31941	34	1.000000	10163686	0.000000
319867675	39306.000000	2046	5385.978944	31906	3	0.069466	32302	6	0.289308	10149157	0.000000
319850332	43172.000000	2292	6690.820567	32021	1	0.764192	32073	0	0.439814	10134491	0.000000
319852382	48317.000000	2496	6807.776393	32075	3	0.539127	31892	7	0.876683	10119613	0.000000
319852508	50110.000000	2582	6644.715800	32028	3	0.760069	32163	6	0.996000	10104702	0.000000
319857795	48423.000000	2420	6571.168182	32083	2	0.782251	31956	11	0.695329	10090043	0.000000
319886585	49373.000000	2606	6518.609386	32045	3	0.972086	31799	3	0.606245	10075172	0.000000
319849848	49176.000000	2460	6514.278823	31763	4	0.127716	32149	3	0.507818	10060489	0.000000
319858019	48942.000000	2524	6521.290276	32214	2	0.544544	32084	4	0.780365	10045463	0.000000
319842747	48812.000000	2553	6527.133182	31810	3	0.928492	32063	3	0.686475	10030592	0.000000
319864428	49342.000000	2549	6664.946525	31934	10	0.643636	31931	7	0.474974	10015902	0.000000
319865853	49494.000000	2559	6575.615579	31944	9	0.417309	31952	1	0.834395	10001007	0.000000
319863675	48979.000000	2490	6447.882134	31958	2	0.758901	31933	4	0.605027	9986475	0.000000
319862379	48611.000000	2531	6425.548686	32043	4	0.551911	32143	0	0.720321	9972092	0.000000
319871395	48032.000000	2516	6424.952076	32007	7	0.792472	31941	3	0.724627	9957213	0.000000
319849212	48018.000000	2456	6541.973823	32121	9	0.910671	32207	3	0.230097	9942762	0.000000
319869614	48269.000000	2499	6620.943289	32022	6	0.959108	31821	5	0.654493	9928316	0.000000
319860457	48676.000000	2512	6627.335102	31676	3	0.620019	31809	6	0.693473	9913851	0.000000
319848593	49934.000000	2554	6630.903110	31923	2	0.232163	31980	3	0.277750	9899256	0.000000
319847123	49263.000000	2511	6528.361102	31992	6	0.444319	32139	12	0.572463	9884632	0.000000
319850443	49073.000000	2579	6555.900372	31851	7	0.583038	31978	4	0.162106	9870139	0.000000
319847698	49145.000000	2591	6540.341085	31781	2	0.994703	32149	4	0.372991	9855751	0.000000
319856929	48878.000000	2581	6439.690653	32038	2	0.852848	32026	9	0.925587	9841184	0.000000
319839059	48948.000000	2520	6468.298849	31750	7	0.683990	32061	9	0.818403	9826623	0.000000
319842981	48526.000000	2503	6370.651432	32123	1	0.387703	32037	8	0.552483	9812183	0.000000
319853454	48414.000000	2546	6549.737279	32062	5	0.737332	31767	10	0.843509	9797951	0.000000
319851535	48468.000000	2541	6489.160142	32070	5	0.490871	31980	3	0.820375	9783749	0.000000
319867840	49065.000000	2523	6556.336978	31907	4	0.774248	32157	6	0.905137	9769620	0.000000
319879704	48736.000000	2511	6515.692787	31971	5	0.333350	32128	4	0.279737	9755399	0.000000
319828492	49011.000000	2561	6613.428712	31977	9	0.701461	31985	3	0.438098	9741165	0.000000
319856522	49162.000000	2548	6515.932833	32072	1	0.109191	31739	2	0.651051	9726971	0.000000
319871434	48723.000000	2488	6484.381746	31959	5	0.569226	31763	7	0.877100	9712821	0.000000
319869716	49853.000000	2580	6578.526914	32019	6	0.466884	31906	5	0.474965	9698741	0.000000
319854235	49386.000000	2529	6497.305638	31697	6	0.970242	31941	10	0.712887	9684607	0.000000
319841911	49058.000000	2497	6584.274307	32021	10	0.636487	31866	5	0.994643	9670408	0.000000
319855621	49513.000000	2553	6599.645179	31735	4	0.652637	32129	4	0.889061	9656248	0.000000
319844717	48949.000000	2597	6565.471073	32200	8	0.440632	31908	10	0.968399	9641939	0.000000
319882383	49550.000000	2520	6644.709920	32196	8	0.609459	32303	5	0.909774	9628059	0.000000
319843622	49469.000000	2560	6575.946368	31915	6	0.116387	31957	4	0.984428	9613806	-1.#IND00
319860180	49229.000000	2594	6501.160849	32070	6	0.458691	31931	12	0.383246	9599754	-1.#IND00
319874362	48561.000000	2540	6497.537607	31931	3	0.455324	31998	0	0.486227	9585638	-1.#IND00
319837123	48395.000000	2490	6496.619567	31869	1	0.048715	32118	3	0.683900	9571476	0.013521
319879700	49228.000000	2609	6561.192274	32116	4	0.503395	31879	2	0.510495	9557546	0.009128
319882041	49504.000000	2506	6612.295919	32096	8	0.109774	32017	8	0.996133	9543670	0.007364
319858882	49086.000000	2566	6574.083522	31868	6	0.776476	31993	7	0.895828	9529552	0.005200
319854057	49023.000000	2459	6533.576963	32137	4	0.210683	31830	4	0.753477	9515627	0.010113
319850714	49344.000000	2488	6490.969807	32055	2	0.866826	32023	2	0.680719	9501921	0.007494
319857087	47958.000000	2486	6502.952395	31881	0	0.512982	32087	3	0.936324	9488146	0.002900
319871067	49023.000000	2526	6568.021981	32033	5	0.615671	31951	1	0.748454	9474335	0.001591
319862116	49165.000000	2539	6582.681707	31855	2	0.088779	32236	4	0.957983	9460566	0.002231
319855813	48847.000000	2601	6585.363971	32059	3	0.799506	31929	7	0.533087	9446816	0.002260
319854142	48649.000000	2495	6549.890245	31776	5	0.705851	31982	11	0.394275	9432852	0.002365
319839823	48199.000000	2530	6490.081285	31892	5	0.825915	31995	5	0.248112	9419026	0.002994
319866635	48483.000000	2490	6612.254415	32008	2	0.387990	32080	5	0.543081	9405207	0.003336
319857595	48295.000000	2602	6589.305156	32124	2	0.794762	32114	6	0.808972	9391528	0.002447
319857120	48963.000000	2528	6592.836548	32001	8	0.684260	32091	8	0.949540	9378099	0.001857
319858466	48756.000000	2505	6573.645951	31882	4	0.462696	32017	8	0.816912	9364328	0.001311
319871688	48916.000000	2583	6543.385129	32047	4	0.812360	32202	5	0.944994	9350603	0.000835
319856069	49619.000000	2554	6504.495604	31980	4	0.916760	31900	6	0.982860	9336950	0.001682
319860759	48350.000000	2596	6516.479018	31943	4	0.031568	31899	1	0.798121	9323403	0.001621
319844496	49066.000000	2501	6617.725213	32283	10	0.380172	31904	4	0.214372	9309650	0.000786
319874891	49696.000000	2526	6657.802431	32204	6	0.392899	32019	4	0.391366	9295910	-0.000024
319859483	49397.000000	2585	6498.934551	31905	3	0.365151	32105	9	0.351511	9282480	0.000056
319854135	48784.000000	2482	6589.001681	32019	3	0.501062	32124	3	0.723872	9268891	0.000017
319861032	48028.000000	2506	6586.280564	31843	5	0.761877	31864	8	0.675841	9255233	0.000122
319842816	48196.000000	2533	6654.180338	32049	5	0.685949	31967	5	0.751552	9241799	-0.001315
319839280	48667.000000	2468	6644.018788	32070	5	0.832583	31939	4	0.860252	9228433	-0.001376
319858222	49849.000000	2615	6646.407255	32077	6	0.757848	31998	5	0.606654	9214958	-0.001544
319837910	49229.000000	2617	6549.352570	31696	2	0.969121	31844	4	0.270752	9201616	-0.001335
319852497	49837.000000	2675	6579.142733	31946	1	0.111253	32120	9	0.611258	9188191	-0.000731
319850599	48751.000000	2560	6515.199183	32102	6	0.687103	31889	3	0.967067	9174719	-0.000672
319844150	49620.000000	2478	6547.596024	31873	4	0.282757	32077	11	0.841891	9161456	-0.000707
319875515	49089.000000	2514	6409.738158	32026	3	0.541620	31974	5	0.549619	9147988	-0.001273
319848904	48106.000000	2529	6423.592740	32016	3	0.702767	31766	7	0.845570	9134440	-0.001041
319835221	48867.000000	2531	6597.572316	31970	8	0.877064	31937	5	0.878837	9121322	-0.001186
319845607	49279.000000	2594	6571.069726	31887	5	0.836079	32142	3	0.990436	9108080	-0.001021
319839830	48723.000000	2491	6525.513959	31906	4	0.236126	31909	8	0.981463	9094820	0.000153
319856558	48793.000000	2547	6646.818106	31908	5	0.722005	32190	0	0.353621	9081447	0.001216
319865034	49705.000000	2577	6648.486876	31940	6	0.469947	31905	6	0.964301	9068008	0.001252
319880486	49137.000000	2504	6538.900882	31928	6	0.332934	31847	5	0.865880	9054833	0.000869
319847163	48344.000000	2574	6592.712365	32001	4	0.441774	31799	4	0.860235	9041678	0.000855
319840872	49987.000000	2631	6682.430163	32108	5	0.640669	32041	3	0.934446	9028605	0.000676
319866575	49115.000000	2578	6499.928734	32028	4	0.363353	31944	6	0.992319	9015535	0.000357
319852494	48308.000000	2547	6565.657997	32076	4	0.478506	32078	3	0.775805	9002277	0.000499
319873273	48565.000000	2486	6561.541383	32335	4	0.540542	31906	1	0.882745	8988914	0.000995
319851069	48693.000000	2481	6441.833913	31831	1	0.177542	31983	4	0.883476	8975929	0.001153
319860380	49132.000000	2560	6682.459454	31810	4	0.578296	32009	8	0.949378	8962895	0.001216
319864562	49442.000000	2596	6593.535060	31948	8	0.609870	32158	10	0.990886	8949932	0.002411
319851104	48884.000000	2438	6498.737735	32026	6	0.897200	32266	4	0.892268	8936963	0.002488
319843948	48298.000000	2483	6518.619901	32132	4	0.753238	31775	4	0.691224	8924048	0.002399
319855325	48651.000000	2487	6533.811309	32223	10	0.344356	31994	4	0.492542	8911028	0.002398
319873813	49143.000000	2560	6577.091312	32050	2	0.656835	32086	4	0.663570	8898101	0.002327
319859253	49643.000000	2597	6707.372323	31985	8	0.198388	31803	6	0.892356	8885128	0.001965
319853640	49923.000000	2516	6535.126019	31882	6	0.047684	31966	6	0.704956	8872070	0.002197
319861331	48981.000000	2545	6523.647233	31835	6	0.486276	31819	3	0.996846	8859070	0.002148
319887406	49456.000000	2646	6538.269255	32082	6	0.606379	31930	3	0.902663	8845928	0.002274
319849819	49220.000000	2499	6505.531489	31816	6	0.613722	32160	7	0.761691	8833180	0.002052
319828128	49151.000000	2589	6512.627101	31878	4	0.939289	31937	11	0.587196	8820215	0.002203
npatches	nstrain	runtime	dt	init_x	init_y	init_y_blood	init_z	init_S	beta0	beta1	beta2	beta3	mean_beta	B	d	delta	delta_blood	b[0]	mut	m	CTL	c	g	epsilon	k	het	lambda	rho	omega	x_max	patch.dyna	DELTA	A	VA
10000	1	100.000000	0.000100	21900	9499	5000000	0.001000	10000000	5.408596	8.267577	8.253882	6.943259	7	8000000000.000000	0.010000	1.000000	1.000000	800000	0.000050	0.048000	1	0.001000	1.000000	25.000000	10.000000	0.500000	0.001000	0.001000	0.010000	31987	0	10.000000	7.000000	1.000000
sus	inf	inf_blood	z	x[0]	y[0][0]	z[0]	x[1]	y[1][0]	z[1]	S[0]	synchrony
219000000	94990000.000000	5000000	10.000000	21900	9499	0.001000	21900	9499	0.001000	10000000	0.000000
319226873	1924574.000000	101238	10000.000000	31679	221	1.000000	31850	201	1.000000	10131071	0.000000
319863492	50268.000000	2622	9380.805894	31994	6	1.000000	31973	6	1.000000	10119501	0.000000
319834192	57549.000000	2853	7363.072084	32003	7	0.767172	32022	4	0.596113	10104705	0.000000
319863776	54487.000000	2736	6466.806670	31965	2	0.690201	31995	5	0.388349	10089959	0.000000
319862684	51804.000000	2613	6080.245419	31634	6	0.946904	31950	3	0.816980	10075247	0.000000
319855519	48578.000000	2578	5773.638608	32094	5	0.896101	32022	11	0.793858	10060543	0.000000
319853408	47394.000000	2406	5692.996044	32023	3	0.541618	32031	10	0.878940	10045736	0.000000
319859246	46787.000000	2446	5759.889614	31865	5	0.377325	31977	2	0.679985	10030920	0.000000
319846651	46759.000000	2534	5849.535560	31784	0	0.621830	31876	4	0.297777	10016278	0.000000
319872541	46360.000000	2402	5884.911714	31991	3	0.711036	31983	5	0.864712	10001637	0.000000
319857756	46405.000000	2407	5954.972782	32049	5	0.213921	32148	6	0.598871	9986987	0.000000
319848030	47122.000000	2442	6024.662797	31903	8	0.788167	32045	2	0.965899	9972259	0.000000
319864823	47642.000000	2488	5942.833451	31865	4	0.663079	31676	4	0.696155	9957629	0.000000
319846594	48274.000000	2461	5989.501199	31932	9	0.556048	31921	3	0.434481	9943020	0.000000
319860853	47817.000000	2472	5883.544598	31953	2	0.663467	31874	4	0.697053	9928541	0.000000
319837453	48116.000000	2489	5876.640442	31964	3	0.323763	31998	4	0.890899	9914229	0.000000
319840624	47476.000000	2418	5880.514094	31926	4	0.140057	32062	6	0.790328	9899608	0.000000
319854189	46474.000000	2469	5923.856279	31930	9	0.529659	32180	4	0.448230	9885080	0.000000
319857184	46803.000000	2476	5963.724019	31935	3	0.685961	31771	4	0.987919	9870498	0.000000
319860580	46402.000000	2432	5922.828573	31891	3	0.137178	31943	4	0.801511	9856245	0.000000
319858938	46066.000000	2331	6069.491256	32065	5	0.660043	31765	6	0.290889	9841527	0.000000
319877868	47133.000000	2487	6046.327182	31760	3	0.380228	32059	5	0.851366	9827054	0.000000
319845243	47388.000000	2450	6034.062104	32006	7	0.736595	32073	4	0.539416	9812744	0.000000
319863294	47205.000000	2465	6021.692643	32028	3	0.825917	31964	2	0.287926	9798177	0.000000
319864577	47304.000000	2510	6035.587574	31989	6	0.442790	31995	3	0.321329	9784021	0.000000
319878714	47144.000000	2391	6055.037707	32105	3	0.976293	32005	10	0.743861	9769801	0.000000
319875743	46947.000000	2372	5969.699472	32031	4	0.975577	31890	10	0.435609	9755436	0.000000
319867590	47569.000000	2415	5881.901740	32186	4	0.741157	32015	7	0.146054	9741151	0.000000
319864223	46713.000000	2485	5895.578992	32022	4	0.540379	32234	4	0.578580	9726827	0.000000
319859566	45937.000000	2516	5934.559096	31862	1	0.615366	32096	7	0.990695	9712525	0.000000
319873143	47239.000000	2498	6004.913329	31951	4	0.857129	31965	3	0.329678	9698451	0.000000
319865107	46365.000000	2394	5960.945272	32153	4	0.707849	31964	3	0.670721	9684322	0.000000
319859292	46672.000000	2384	5931.414190	31823	10	0.745486	31923	3	0.512707	9670139	0.000000
319866651	46829.000000	2358	5879.843192	32107	5	0.479515	32080	4	0.689142	9656208	0.000000
319873372	47544.000000	2349	5839.269938	32155	6	0.678641	31771	4	0.183258	9642158	0.000000
319843532	46974.000000	2429	5805.914275	31997	1	0.337088	32060	9	0.366645	9628104	0.000000
319859565	46825.000000	2472	5820.560658	31940	4	0.772886	31896	8	0.918109	9614205	0.000000
319861474	46028.000000	2293	5884.920527	31828	5	0.233470	32010	4	0.633600	9600055	0.000000
319868378	45589.000000	2344	5915.952019	32154	1	0.450971	32036	11	0.866458	9585838	0.000000
319875564	46311.000000	2340	5991.073693	32110	7	0.804996	31732	3	0.975723	9571771	-1.#IND00
319857485	47094.000000	2490	6004.691471	31985	5	0.683308	31868	9	0.051205	9557500	-1.#IND00
319861508	47539.000000	2480	5965.334507	32105	7	0.293229	31828	8	0.848857	9543640	-1.#IND00
319840061	47382.000000	2484	6016.584904	31858	6	0.759899	31932	5	0.231577	9529642	-1.#IND00
319860905	46695.000000	2487	5926.348197	32043	6	0.766874	32051	5	0.864545	9515876	-1.#IND00
319849735	46727.000000	2372	5834.619216	31661	4	0.618981	31850	3	0.942332	9502121	0.002851
319849672	47115.000000	2478	6075.626835	32097	4	0.358851	31987	3	0.534374	9488020	0.001625
319850979	46521.000000	2467	6010.229797	31849	10	0.647753	32062	2	0.364306	9474292	0.001755
319864783	47311.000000	2407	6055.425323	31980	2	0.681518	31896	5	0.922250	9460168	0.000665
319887267	47104.000000	2432	5989.722674	31854	3	0.704126	32118	5	0.767535	9446307	0.002731
319856706	47046.000000	2444	5901.080689	32285	2	0.375166	32071	5	0.367364	9432435	0.005102
319847876	46533.000000	2440	5880.426512	32098	4	0.557156	31978	5	0.227002	9418615	0.006817
319871861	47174.000000	2459	5881.694548	31897	2	0.775955	31970	8	0.531830	9404934	0.003388
319848989	48036.000000	2449	6004.898013	32173	5	0.540508	32028	4	0.376608	9391116	0.002801
319880034	48822.000000	2596	5997.486218	31819	5	0.541184	31761	5	0.780925	9377369	0.003651
319872540	48511.000000	2507	5874.719387	31945	3	0.601315	32103	3	0.618046	9363723	0.003388
319871719	47498.000000	2468	5852.828016	31905	7	0.834928	31954	3	0.746658	9349822	0.000287
319846115	46306.000000	2318	5758.056791	31990	6	0.385598	31888	6	0.891204	9336131	0.000346
319855721	46621.000000	2348	5938.085124	31978	9	0.369338	31958	10	0.391452	9322474	0.000787
319863464	47042.000000	2480	6069.017823	31972	5	0.345489	32070	5	0.718039	9308749	0.001193
319864952	47075.000000	2348	6047.288015	31904	5	0.915909	31939	5	0.904470	9295278	0.001970
319862301	47183.000000	2465	5933.440404	31960	5	0.243108	31997	9	0.953980	9281488	0.001608
319878933	47764.000000	2465	5868.397895	32013	2	0.777181	31825	7	0.440638	9267838	0.002104
319842115	47543.000000	2372	5891.502217	31888	6	0.535534	32081	1	0.720308	9254159	0.002022
319850577	46878.000000	2491	5883.182043	32201	9	0.628970	31835	6	0.946148	9240588	0.004118
319851208	47516.000000	2471	5852.698674	31915	3	0.313462	31977	4	0.868161	9226982	0.003719
319854433	46885.000000	2384	5955.002687	32021	3	0.302333	31930	3	0.645361	9213404	0.004208
319872378	47228.000000	2409	5863.040679	32016	4	0.826994	32008	5	0.770941	9199862	0.003840
319841705	46969.000000	2475	5919.101031	32023	3	0.890581	32225	7	0.900519	9186442	0.003385
319867855	47412.000000	2542	5878.694983	31976	3	0.834344	31944	6	0.590313	9173127	0.003339
319862480	47255.000000	2466	5879.461556	32213	6	0.748875	31945	4	0.313998	9159758	0.002566
319857882	46854.000000	2355	5818.064717	31767	1	0.226133	31932	5	0.764572	9146349	0.003663
319884909	46384.000000	2330	5836.603542	32226	8	0.912988	32132	5	0.298303	9132991	0.002975
319846456	46812.000000	2492	5854.394494	31828	2	0.191754	31933	5	0.784202	9119505	0.003285
319846663	46530.000000	2373	5851.121062	32026	5	0.856920	32027	4	0.347650	9106209	0.003455
319864353	46197.000000	2511	5878.852204	32049	3	0.317164	32006	5	0.448223	9092636	0.003315
319854218	46748.000000	2388	5875.590290	32078	5	0.613272	31987	10	0.034185	9079493	0.003056
319881200	46886.000000	2426	5862.064363	32066	6	0.801114	32103	4	0.572087	9066140	0.002252
319880843	47150.000000	2588	5934.208192	32053	3	0.335128	31901	6	0.933420	9052720	0.001775
319845256	47406.000000	2523	6076.459734	31880	2	0.142316	31884	11	0.581387	9039592	0.001700
319848579	47596.000000	2492	6079.673942	31936	10	0.923181	31956	3	0.998386	9026510	0.002060
319869279	48321.000000	2432	5948.614745	32022	5	0.407666	32118	3	0.720914	9013121	0.001943
319862050	48278.000000	2510	5879.200830	32009	4	0.264256	31780	5	0.869185	8999973	0.001409
319868149	47981.000000	2424	5937.472384	32011	4	0.363010	32058	7	0.478918	8986839	0.000959
319848705	47609.000000	2442	5883.592988	32048	6	0.592446	31979	4	0.633138	8973664	-0.000607
319843777	46949.000000	2503	5799.389442	32122	6	0.098399	31882	7	0.993792	8960631	-0.000545
319866389	46834.000000	2526	5903.287043	31922	4	0.519349	32012	3	0.708450	8947565	-0.000964
319863605	47201.000000	2494	5961.961808	31891	3	0.508436	31720	4	0.260165	8934244	-0.000910
319834807	47738.000000	2431	5907.309266	32053	4	0.603495	31898	7	0.373503	8921141	-0.000672
319863763	47103.000000	2386	5886.525873	32000	3	0.251728	31773	3	0.282463	8908345	-0.000496
319851592	47158.000000	2464	5916.707979	32080	4	0.429985	32179	6	0.822325	8895269	-0.000660
319861920	46848.000000	2447	5869.574630	31999	0	0.301773	32062	10	0.418762	8882350	-0.000546
319852398	45786.000000	2381	5833.631391	31893	3	0.309873	31976	9	0.367866	8869604	-0.000367
319860676	45972.000000	2367	5907.185129	31932	1	0.680185	31927	5	0.897332	8856906	-0.000373
319847381	46647.000000	2424	5893.036132	31861	8	0.540066	32104	3	0.953284	8844133	-0.001302
319856316	46656.000000	2358	5914.256591	32130	7	0.559843	31999	3	0.891192	8831295	-0.001991
319851165	47246.000000	2374	5920.973524	32195	7	0.801191	31855	7	0.639429	8818460	-0.001977
319871707	46456.000000	2412	5785.497352	32234	3	0.074447	31754	2	0.328733	8805595	-0.001380
319865863	47538.000000	2391	5897.333162	32056	5	0.865212	31857	5	0.913220	8792705	-0.002846
319839653	47323.000000	2526	6051.460994	32027	3	0.360484	31870	5	0.755059	8779773	-0.002741
npatches	nstrain	runtime	dt	init_x	init_y	init_y_blood	init_z	init_S	beta0	beta1	beta2	beta3	mean_beta	B	d	delta	delta_blood	b[0]	mut	m	CTL	c	g	epsilon	k	het	lambda	rho	omega	x_max	patch.dyna	DELTA	A	VA
10000	1	100.000000	0.000100	21900	9499	5000000	0.001000	10000000	4.813922	7.201117	7.819309	9.911486	7	8000000000.000000	0.010000	1.000000	1.000000	800000	0.000050	0.048000	1	0.001000	1.000000	25.000000	11.000000	0.500000	0.001000	0.001000	0.010000	31987	0	10.000000	7.000000	1.000000
sus	inf	inf_blood	z	x[0]	y[0][0]	z[0]	x[1]	y[1][0]	z[1]	S[0]	synchrony
219000000	94990000.000000	5000000	10.000000	21900	9499	0.001000	21900	9499	0.001000	10000000	0.000000
319615322	726007.000000	38248	10000.000000	32257	62	1.000000	31830	93	1.000000	10102314	0.000000
319868421	37975.000000	2011	3096.877164	31959	3	0.128363	32076	1	0.053301	10088293	0.000000
319841190	36651.000000	1792	4520.918596	31859	1	0.035700	32154	4	0.403706	10073650	0.000000
319832301	39051.000000	2081	5126.680261	31823	2	0.430726	31777	0	0.152205	10058993	0.000000
319858631	41262.000000	2047	5403.292833	32116	2	0.396205	32036	2	0.863969	10044093	0.000000
319866303	42870.000000	2265	5557.967311	31949	5	0.480241	31873	7	0.363330	10029309	0.000000
319872975	44791.000000	2311	5572.632825	31955	9	0.431311	31892	1	0.709636	10014343	0.000000
319852486	45530.000000	2324	5559.359083	31914	9	0.438236	32063	4	0.247920	9999538	0.000000
319874882	46806.000000	2448	5525.816960	32034	4	0.660953	31904	5	0.562705	9984887	0.000000
319858796	45564.000000	2446	5328.204764	32472	2	0.535342	32061	3	0.710586	9970466	0.000000
319863870	45541.000000	2382	5322.609089	32037	3	0.885623	32014	0	0.341558	9956118	0.000000
319861556	46099.000000	2427	5342.479212	31842	6	0.566608	31988	2	0.103697	9941262	0.000000
319846628	46773.000000	2452	5418.297733	31903	5	0.059950	31979	2	0.071259	9926824	0.000000
319857674	46064.000000	2440	5414.172458	31949	4	0.076043	31798	8	0.061979	9912303	0.000000
319879270	46043.000000	2384	5472.400832	32263	5	0.081452	31844	3	0.290235	9897759	0.000000
319833341	46221.000000	2293	5454.310243	31911	4	0.142439	31798	6	0.683701	9883216	0.000000
319878869	46029.000000	2445	5379.747655	32116	2	0.574906	31949	3	0.574509	9868847	0.000000
319842580	46147.000000	2344	5412.136333	31980	8	0.676867	31858	1	0.566195	9854274	0.000000
319866585	45978.000000	2388	5296.454870	31738	3	0.564483	32015	6	0.465263	9839908	0.000000
319862677	44698.000000	2253	5329.593207	32193	3	0.198779	31907	4	0.728780	9825455	0.000000
319836985	45220.000000	2358	5367.963883	31848	5	0.945339	31992	0	0.430831	9810971	0.000000
319858736	45483.000000	2392	5277.088762	31825	1	0.243182	32056	2	0.882021	9796416	0.000000
319848809	46077.000000	2414	5249.228498	31947	3	0.380368	31683	3	0.872862	9781951	0.000000
319862191	44910.000000	2333	5309.505370	32060	3	0.180360	31794	4	0.799387	9767699	0.000000
319834017	45083.000000	2307	5337.992211	32008	5	0.446087	31893	2	0.820971	9753624	0.000000
319872314	44766.000000	2353	5259.110973	31903	2	0.444759	32078	6	0.634750	9739049	0.000000
319871150	45027.000000	2336	5291.939662	31970	5	0.706410	31921	7	0.792421	9724836	0.000000
319836994	45481.000000	2405	5314.005392	31762	1	0.038048	31847	2	0.694308	9710398	0.000000
319849685	45149.000000	2419	5286.232460	32082	4	0.204917	31949	7	0.841493	9696373	0.000000
319869200	45112.000000	2352	5347.569122	31819	0	0.236442	31973	6	0.209520	9682182	0.000000
319860317	45759.000000	2329	5377.925491	32059	4	0.272018	31959	2	0.632435	9668133	0.000000
319852313	45896.000000	2396	5401.127738	32125	5	0.549395	31844	8	0.612183	9653869	0.000000
319879018	45289.000000	2352	5263.277503	31902	4	0.974726	31836	4	0.613949	9639573	0.000000
319881160	44454.000000	2310	5324.497971	31684	5	0.691828	32141	8	0.351831	9625461	0.000000
319853581	44244.000000	2343	5409.767259	31947	0	0.088362	31940	3	0.239711	9611407	0.000000
319865975	45316.000000	2348	5483.347391	31900	2	0.542994	31908	4	0.923996	9597374	0.000000
319851812	45918.000000	2546	5477.468917	31934	6	0.094049	32055	4	0.162109	9583146	0.000000
319854541	46001.000000	2435	5389.772224	32080	4	0.201803	31914	4	0.687326	9568893	0.000000
319877788	46479.000000	2373	5377.068329	31988	7	0.795385	32090	3	0.357758	9554772	0.000000
319849951	46284.000000	2449	5390.023588	32063	4	0.566784	32129	4	0.937223	9540924	-1.#IND00
319860946	46252.000000	2348	5472.051746	32016	1	0.347656	31977	1	0.592455	9526940	-1.#IND00
319870319	46896.000000	2511	5332.213206	32002	3	0.565755	32043	5	0.971104	9512968	-1.#IND00
319849812	46380.000000	2484	5368.352361	31842	9	0.444320	31999	3	0.702178	9499015	-0.011307
319865562	45506.000000	2381	5365.379799	31977	3	0.391506	31728	4	0.333713	9484950	-0.006464
319843448	45305.000000	2391	5328.337575	31998	3	0.761440	32131	7	0.350033	9471184	0.000383
319862890	45458.000000	2387	5427.971559	31872	7	0.123325	31834	4	0.014489	9457229	0.000613
319855373	45838.000000	2440	5320.113599	32097	7	0.358778	31988	5	0.093897	9443179	0.000664
319869228	45807.000000	2431	5216.485556	31934	6	0.352970	32019	8	0.536105	9429277	-0.000251
319835384	45691.000000	2421	5220.992444	31733	5	0.339140	31905	2	0.826810	9415356	-0.001938
319893994	45883.000000	2318	5278.032083	32185	5	0.555946	31962	4	0.860112	9401566	-0.000404
319861116	45494.000000	2349	5346.692151	31915	4	0.735762	32142	3	0.471285	9387771	-0.001521
319863337	46204.000000	2443	5380.425494	31905	4	0.808271	31918	5	0.073472	9374165	-0.000309
319842172	45263.000000	2283	5308.251761	31822	10	0.839770	32174	7	0.882381	9360407	0.003475
319879491	45542.000000	2392	5277.412323	32204	10	0.600517	31877	5	0.628096	9346703	0.003740
319863286	45667.000000	2355	5321.562727	31997	2	0.683557	31972	5	0.854497	9333081	-0.000251
319841259	45356.000000	2361	5329.239852	31970	3	0.334448	31814	3	0.208422	9319380	0.001068
319869311	45083.000000	2319	5337.837663	31982	8	0.812330	31821	6	0.806738	9305701	0.001113
319858613	44857.000000	2482	5333.432937	32014	5	0.741313	31853	6	0.883792	9291954	0.001553
319872648	44699.000000	2291	5280.696771	32074	5	0.732994	32067	6	0.719698	9278386	0.000958
319852290	45446.000000	2443	5281.294512	32256	1	0.541528	32028	5	0.935948	9264762	0.001827
319856787	45059.000000	2269	5339.635928	32274	4	0.293493	32027	5	0.900533	9251005	0.001589
319882915	45671.000000	2265	5352.070620	31966	4	0.250150	31999	3	0.531190	9237446	0.001520
319860583	45683.000000	2338	5307.091903	32001	6	0.384149	31984	7	0.824675	9224056	0.001482
319858424	45741.000000	2425	5277.395562	32010	5	0.431166	31949	9	0.919481	9210473	0.000163
319852711	45850.000000	2362	5277.408273	31764	6	0.369381	31824	10	0.569038	9196951	0.000570
319871412	45661.000000	2463	5271.763628	31958	4	0.403683	32087	3	0.886530	9183504	0.001388
319857833	45587.000000	2249	5204.653045	32169	0	0.060885	31886	10	0.595541	9170276	0.001241
319874049	45164.000000	2347	5250.240649	31891	8	0.336464	31917	2	0.401657	9157095	0.001332
319859269	45055.000000	2388	5307.312738	32009	7	0.888340	32010	3	0.595869	9143663	0.001380
319873968	45563.000000	2352	5333.862478	32032	1	0.158288	31924	4	0.806973	9130312	0.000790
319867241	46602.000000	2359	5422.999572	31885	4	0.789589	31975	2	0.390499	9117012	0.001292
319858793	46715.000000	2420	5394.275376	32033	2	0.533218	32055	4	0.359582	9103545	0.001367
319830885	46178.000000	2462	5427.291627	31908	11	0.820862	31806	4	0.441473	9090178	0.001299
319849107	46548.000000	2405	5254.381724	31964	7	0.478181	31876	5	0.141570	9076797	0.001136
319880524	46873.000000	2449	5367.031188	32146	5	0.299839	31965	3	0.564246	9063652	0.001033
319851813	46976.000000	2494	5332.064192	32013	4	0.750022	31911	2	0.163213	9050362	0.000951
319872669	46446.000000	2366	5329.679130	32032	5	0.506723	31994	9	0.898359	9037002	0.000904
319849963	46481.000000	2436	5367.569481	32250	5	0.562215	31835	5	0.677011	9023786	0.001110
319862327	46144.000000	2466	5358.153715	31958	5	0.379483	31999	4	0.728064	9010525	0.000722
319857184	45947.000000	2415	5316.469412	32095	3	0.285650	32079	2	0.505647	8997429	0.000257
319853554	46722.000000	2447	5284.570606	32033	4	0.569144	31846	5	0.810591	8984196	0.000330
319875843	46446.000000	2390	5331.814462	31984	7	0.744884	31810	1	0.498334	8970989	0.000252
319848460	45928.000000	2462	5338.711896	32134	6	0.804956	32184	3	0.111147	8957913	0.000162
319862095	45431.000000	2359	5229.714294	31968	6	0.077177	32091	3	0.500627	8945105	0.000033
319857971	45425.000000	2434	5211.836549	32086	2	0.260448	31990	6	0.614334	8931951	0.000016
319860138	44653.000000	2293	5135.942590	32070	1	0.595924	31972	7	0.202565	8918666	0.000013
319843320	44676.000000	2422	5254.320766	32113	0	0.158089	32028	6	0.646980	8905575	-0.000328
319869944	46260.000000	2369	5325.457823	31914	2	0.660546	31818	4	0.218900	8892694	-0.000462
319857608	45979.000000	2382	5287.526151	32072	5	0.301746	31918	3	0.927504	8879430	-0.000554
319855162	45531.000000	2406	5289.946247	32106	5	0.567313	32134	2	0.482151	8866483	-0.000479
319856148	44661.000000	2373	5187.676293	31937	4	0.868855	32047	7	0.200335	8853504	-0.000024
319870891	45211.000000	2409	5339.067389	31838	4	0.414223	31982	5	0.513002	8840742	-0.000187
319857746	44938.000000	2325	5324.894109	31986	5	0.736325	31888	9	0.413749	8827929	-0.000547
319864124	45456.000000	2384	5357.537910	31943	2	0.650435	31964	9	0.310767	8815048	-0.000788
319860923	45533.000000	2325	5380.276349	32118	4	0.298691	31966	5	0.150515	8802129	-0.000780
319849609	46123.000000	2358	5474.694758	31967	4	0.359244	31941	5	0.653488	8789270	-0.001118
319878035	45999.000000	2385	5318.276341	32246	5	0.628100	31889	4	0.383946	8776203	-0.000297
319861711	45125.000000	2336	5353.294648	31960	7	0.748889	31992	5	0.161723	8763309	-0.000196
319847641	45338.000000	2412	5415.825616	31749	2	0.211336	32079	4	0.250230	8750499	0.000208
npatches	nstrain	runtime	dt	init_x	init_y	init_y_blood	init_z	init_S	beta0	beta1	beta2	beta3	mean_beta	B	d	delta	delta_blood	b[0]	mut	m	CTL	c	g	epsilon	k	het	lambda	rho	omega	x_max	patch.dyna	DELTA	A	VA
10000	1	100.000000	0.000100	21900	9499	5000000	0.001000	10000000	6.018085	4.074318	8.390995	9.976934	7	8000000000.000000	0.010000	1.000000	1.000000	800000	0.000050	0.048000	1	0.001000	1.000000	25.000000	12.000000	0.500000	0.001000	0.001000	0.010000	31987	0	10.000000	7.000000	1.000000
sus	inf	inf_blood	z	x[0]	y[0][0]	z[0]	x[1]	y[1][0]	z[1]	S[0]	synchrony
219000000	94990000.000000	5000000	10.000000	21900	9499	0.001000	21900	9499	0.001000	10000000	0.000000
319758108	288880.000000	15368	10000.000000	31914	27	1.000000	31882	29	1.000000	10083277	0.000000
319841068	72832.000000	3736	3842.314339	32034	3	0.853293	31923	4	0.407667	10068544	0.000000
319893219	53414.000000	2824	3876.299592	31858	7	0.681828	31876	8	0.276703	10053822	0.000000
319867355	47728.000000	2482	3935.229180	32032	4	0.182704	31967	4	0.497031	10039269	0.000000
319856309	45785.000000	2384	4260.521651	31826	2	0.298223	32140	10	0.265559	10024365	0.000000
319871891	43809.000000	2291	4415.067154	31908	4	0.554601	31990	4	0.529892	10009573	0.000000
319843421	43853.000000	2283	4555.763953	31932	3	0.196741	31777	2	0.262837	9995118	0.000000
319865229	43749.000000	2319	4682.403443	32012	1	0.443676	31798	2	0.233707	9980354	0.000000
319852424	43894.000000	2260	4777.021306	32095	5	0.442259	31802	4	0.316280	9965704	0.000000
319855672	44173.000000	2285	4870.341399	31919	1	0.224745	31946	1	0.246972	9951089	0.000000
319869663	43281.000000	2232	4949.373588	31888	7	0.079201	32099	5	0.406708	9936568	0.000000
319855960	43446.000000	2383	5020.781518	31860	7	0.208574	32014	7	0.503360	9921782	0.000000
319857548	44703.000000	2322	5003.173125	32131	3	0.197734	31697	3	0.894594	9907329	0.000000
319833863	44519.000000	2283	5008.161393	31961	3	0.286562	31819	4	0.134785	9892789	0.000000
319845863	44325.000000	2326	4957.205719	31904	4	0.267532	32077	5	0.121943	9878148	0.000000
319884822	44974.000000	2332	4840.497623	31819	7	0.361936	32015	3	0.294422	9863569	0.000000
319875138	44636.000000	2337	4843.867120	31947	5	0.420921	32129	5	0.763017	9849048	0.000000
319870988	45056.000000	2431	4826.424700	32063	3	0.555755	32101	4	0.869781	9834583	0.000000
319836660	44257.000000	2378	4851.666169	32064	2	0.543631	31954	3	0.513645	9820201	0.000000
319849483	43970.000000	2295	4916.882407	32060	3	0.382395	31907	3	0.551575	9805754	0.000000
319858821	43468.000000	2187	4948.979077	31907	5	0.731855	31779	5	0.248806	9791379	0.000000
319835286	44226.000000	2310	4906.719324	31981	3	0.354254	31771	9	0.272771	9776808	0.000000
319855121	43845.000000	2322	4918.244754	31994	8	0.695918	32020	5	0.777841	9762706	0.000000
319852435	44357.000000	2233	4947.578698	32021	5	0.897153	31887	4	0.764059	9748317	0.000000
319868344	44184.000000	2357	4937.809641	31967	3	0.728111	31939	3	0.504103	9734100	0.000000
319832962	44392.000000	2382	4928.042728	31909	3	0.784567	31884	7	0.311682	9719804	0.000000
319867337	44536.000000	2392	4855.690205	31956	5	0.459259	32111	4	0.379073	9705400	0.000000
319859516	43606.000000	2275	4765.205365	31738	6	0.368845	32086	7	0.609808	9691252	0.000000
319885089	43776.000000	2234	4803.602524	31964	1	0.287758	31862	0	0.141026	9677037	0.000000
319857021	44015.000000	2283	4825.868098	32098	7	0.422968	31884	6	0.809737	9663056	0.000000
319861460	43362.000000	2307	4891.547097	31971	5	0.301682	31949	3	0.260610	9648962	0.000000
319856786	43799.000000	2203	4888.101425	32138	4	0.322998	32011	2	0.547995	9634793	0.000000
319854368	44262.000000	2307	4857.983900	31840	4	0.662212	32193	4	0.102214	9620507	0.000000
319864239	44159.000000	2342	4801.323132	31927	4	0.203146	31892	2	0.424571	9606257	0.000000
319850358	44870.000000	2300	4889.348821	32058	3	0.111842	32144	4	0.210409	9592310	0.000000
319855176	44899.000000	2343	4841.494081	32027	1	0.278469	32146	3	0.326099	9578069	0.000000
319859182	45327.000000	2297	4759.677662	32081	7	0.830072	31879	3	0.173090	9563950	0.000000
319865114	45718.000000	2349	4857.583200	31823	5	0.768702	31919	3	0.482163	9549990	0.000000
319831801	45462.000000	2371	4903.269718	32015	4	0.390089	32173	3	0.062809	9535859	0.000000
319869345	45683.000000	2365	4801.434336	31908	4	0.328945	31825	3	0.770913	9521910	-1.#IND00
319858131	44855.000000	2410	4802.860164	32141	4	0.544593	31972	6	0.477936	9507897	-1.#IND00
319871884	44760.000000	2401	4737.831553	31952	10	0.221602	32076	4	0.265501	9493869	-1.#IND00
319861237	43829.000000	2335	4849.615905	32085	9	0.321536	31995	1	0.384179	9479778	-1.#IND00
319871550	44832.000000	2301	4785.777446	31996	5	0.423791	31912	5	0.071009	9465801	0.006078
319841772	44379.000000	2261	4823.698736	31965	1	0.552360	31812	8	0.481633	9451915	0.004719
319868156	43960.000000	2258	4877.318266	32120	11	0.535209	32088	4	0.099607	9437950	0.005088
319855452	43822.000000	2211	4861.101364	32146	3	0.956153	32045	2	0.486258	9424175	0.004237
319866215	43980.000000	2221	4907.497148	31823	4	0.258661	31932	2	0.162823	9410275	0.003041
319881254	44625.000000	2377	4912.167320	31948	0	0.556314	31897	5	0.141312	9396522	0.001280
319867218	44131.000000	2308	4869.462790	32032	4	0.547563	31877	0	0.202617	9382907	-0.001289
319874239	44403.000000	2335	4966.488724	31949	4	0.722699	32082	2	0.085557	9368991	0.001513
319846719	44466.000000	2322	4884.237843	32168	2	0.628381	31858	7	0.238855	9355137	0.001360
319851134	44213.000000	2352	4766.165251	32281	3	0.905399	31665	6	0.526469	9341324	0.000878
319843407	44962.000000	2349	4807.538085	32126	3	0.762360	32053	2	0.514089	9327910	-0.001285
319836402	45146.000000	2414	4894.575900	32145	4	0.770538	32029	3	0.150749	9314191	-0.001049
319879225	45220.000000	2330	4910.732634	31942	5	0.824542	32098	7	0.423860	9300552	0.004531
319850078	45475.000000	2409	4857.024826	31911	3	0.701116	32180	2	0.874508	9286978	0.006497
319855128	45417.000000	2275	4844.065704	32056	4	0.136546	31969	6	0.274515	9273301	0.005113
319874219	44718.000000	2233	4897.025907	32016	4	0.903521	31856	4	0.090491	9259763	0.007675
319851473	44456.000000	2355	4911.862718	31884	0	0.276959	31915	4	0.249065	9246280	0.007428
319856224	44069.000000	2368	4830.119450	31821	4	0.549984	32050	4	0.485850	9232644	0.006931
319883815	44009.000000	2298	4886.480508	31954	7	0.480776	31937	3	0.251199	9219004	0.006624
319861151	43808.000000	2363	4896.992175	32120	2	0.180217	31779	4	0.403431	9205458	0.007507
319869116	43492.000000	2299	4814.975332	32047	3	0.660322	32147	2	0.078103	9192030	0.007013
319839548	43548.000000	2197	4819.181559	31909	5	0.172376	31808	3	0.433690	9178251	0.005959
319860160	44026.000000	2270	4827.138709	31966	4	0.524399	32114	5	0.452524	9164709	0.005899
319860272	43762.000000	2375	4947.701786	32139	3	0.327886	31957	5	0.505511	9151341	0.006993
319864887	44511.000000	2351	4988.990015	31999	6	0.508973	32164	2	0.407648	9137965	0.006441
319861949	45827.000000	2379	4954.328165	31899	3	0.096785	31984	6	0.481829	9124576	0.006220
319868847	45132.000000	2365	4887.739635	32155	6	0.528876	32251	2	0.869440	9111355	0.006473
319872839	45020.000000	2357	4820.170626	31886	3	0.125424	31878	4	0.212556	9097993	0.006146
319863973	45070.000000	2355	4901.144938	31887	5	0.315092	32001	7	0.290365	9084803	0.005704
319847134	45156.000000	2299	4818.506410	31814	5	0.231741	32086	3	0.624897	9071565	0.005634
319890674	44103.000000	2297	4896.805549	32181	6	0.448830	31916	3	0.568522	9058492	0.005602
319863150	44431.000000	2245	4893.899935	32092	5	0.401807	31841	3	0.099596	9045236	0.004771
319862139	44083.000000	2312	4859.807102	31999	10	0.703676	32088	3	0.420672	9031970	0.004788
319846241	44504.000000	2234	4935.453931	31917	1	0.270570	31894	5	0.347088	9018845	0.004956
319899365	44563.000000	2314	4913.738237	31918	6	0.468127	32101	7	0.254043	9005784	0.004749
319842435	44530.000000	2269	4795.587317	31888	4	0.229891	32088	7	0.157018	8992587	0.005124
319846318	43765.000000	2298	4862.885297	32011	7	0.601574	31924	4	0.616152	8979337	0.005177
319857011	43893.000000	2329	4873.084780	31958	6	0.737616	31854	5	0.258198	8966193	0.004958
319839519	44378.000000	2317	5032.091040	32111	3	0.605057	31835	1	0.480880	8953047	0.004968
319858295	44440.000000	2289	5009.843919	32056	2	0.491372	31981	5	0.248135	8939942	0.003521
319847435	45015.000000	2304	4883.541316	31951	0	0.192206	31724	4	0.337818	8926915	0.003579
319858890	44911.000000	2296	4807.431389	31818	8	0.792292	32029	5	0.043035	8913934	0.003938
319869313	44004.000000	2268	4864.251774	32022	6	0.403431	31985	4	0.205043	8901050	0.003699
319848493	43134.000000	2257	4780.508771	31927	2	0.149950	31911	6	0.372398	8887983	0.002474
319863617	43574.000000	2354	4873.946340	31880	1	0.427052	32159	3	0.626533	8874899	0.003720
319859987	43423.000000	2334	4791.696588	32020	3	0.653017	31944	6	0.784097	8861742	0.003560
319876687	43014.000000	2247	4786.810416	31947	6	0.073210	31905	7	0.578852	8848652	0.003485
319858603	43125.000000	2280	4868.975090	32032	1	0.323028	32077	1	0.098290	8835474	0.004237
319838365	43242.000000	2243	4906.032522	32038	2	0.482399	32087	4	0.566640	8822578	0.004679
319857749	45191.000000	2326	5050.660359	32042	6	0.645493	32215	2	0.573411	8809677	0.004556
319834900	44806.000000	2329	4989.642775	31991	6	0.294878	32026	9	0.368653	8796729	0.005052
319846491	44546.000000	2371	4913.602656	31963	1	0.327272	31812	2	0.563916	8783735	0.003386
319847061	44058.000000	2356	4981.823491	32065	9	0.716206	31914	8	0.880690	8770704	0.003243
319852708	45012.000000	2405	5042.709391	31953	2	0.275196	32161	4	0.331182	8757917	0.003662
319852861	44318.000000	2303	4951.995374	32068	4	0.225803	32137	4	0.277491	8744924	0.003730
319864186	43444.000000	2244	4987.595128	31805	4	0.137465	31994	5	0.284018	8732241	0.004516
npatches	nstrain	runtime	dt	init_x	init_y	init_y_blood	init_z	init_S	beta0	beta1	beta2	beta3	mean_beta	B	d	delta	delta_blood	b[0]	mut	m	CTL	c	g	epsilon	k	het	lambda	rho	omega	x_max	patch.dyna	DELTA	A	VA
10000	1	100.000000	0.000100	21900	9499	5000000	0.001000	10000000	6.857280	3.646956	6.099796	8.342498	7	8000000000.000000	0.010000	1.000000	1.000000	800000	0.000050	0.048000	1	0.001000	1.000000	25.000000	13.000000	0.500000	0.001000	0.001000	0.010000	31987	0	10.000000	7.000000	1.000000
sus	inf	inf_blood	z	x[0]	y[0][0]	z[0]	x[1]	y[1][0]	z[1]	S[0]	synchrony
219000000	94990000.000000	5000000	10.000000	21900	9499	0.001000	21900	9499	0.001000	10000000	0.000000
319835371	117826.000000	6360	9998.754777	32055	12	1.000000	32142	4	1.000000	10070222	0.000000
319835159	79744.000000	4194	5858.210240	32020	6	0.494623	32104	3	0.389667	10055345	0.000000
319855656	63142.000000	3281	4988.096135	32021	2	0.085154	32212	9	0.042914	10040618	0.000000
319879662	55033.000000	2884	4644.274294	31816	4	0.451200	32020	6	0.170091	10025737	0.000000
319856034	51225.000000	2666	4559.918130	32287	8	0.555664	31747	8	0.222557	10011022	0.000000
319857474	48121.000000	2524	4528.260472	31955	5	0.162495	32120	6	0.467417	9996447	0.000000
319852657	47480.000000	2560	4492.444854	31768	5	0.479892	31919	3	0.732653	9981762	0.000000
319860803	46273.000000	2440	4506.162680	32151	4	0.656274	32134	2	0.084147	9967017	0.000000
319885930	45317.000000	2348	4616.584560	32201	3	0.534895	31988	9	0.304753	9952363	0.000000
319851683	45645.000000	2418	4559.538982	31935	7	0.376916	32051	10	0.564307	9937687	0.000000
319850920	44942.000000	2314	4510.034779	32030	3	0.306383	31888	3	0.045986	9923224	0.000000
319851948	44542.000000	2354	4509.033709	31911	5	0.298980	32218	3	0.213089	9908700	0.000000
319862048	43314.000000	2243	4532.294305	31930	3	0.296859	32032	0	0.501009	9894333	0.000000
319873881	43288.000000	2256	4536.544439	31857	3	0.242190	31982	7	0.261456	9879901	0.000000
319866460	43267.000000	2200	4568.463422	32061	3	0.624075	32106	1	0.013278	9865348	0.000000
319862306	42768.000000	2210	4601.917651	32206	3	0.577309	32056	2	0.101754	9850780	0.000000
319872410	43172.000000	2257	4557.820558	31856	4	0.700806	32142	6	0.009953	9836410	0.000000
319848013	43502.000000	2244	4543.488665	32160	2	0.687987	31963	5	0.157557	9821864	0.000000
319857023	44156.000000	2213	4496.272310	31956	2	0.444974	31914	5	0.325529	9807440	0.000000
319864947	44333.000000	2366	4612.549275	32051	7	0.707743	32105	4	0.357790	9793137	0.000000
319851857	44841.000000	2232	4474.827204	32398	5	0.484275	31999	2	0.416859	9778774	0.000000
319860118	44655.000000	2273	4450.665209	32127	6	0.350177	31870	3	0.294752	9764522	0.000000
319847190	45188.000000	2354	4543.609988	31871	7	0.212208	32056	6	0.170106	9749884	0.000000
319847084	45394.000000	2333	4548.999194	31939	6	0.847168	31852	5	0.846175	9735730	0.000000
319836286	44341.000000	2269	4500.843017	31922	5	0.419044	31770	6	0.093022	9721514	0.000000
319854979	44411.000000	2304	4477.773501	31986	9	0.536595	32098	1	0.197682	9707362	0.000000
319861772	44114.000000	2361	4487.970620	31959	3	0.356609	31926	5	0.711059	9693182	0.000000
319855581	43427.000000	2203	4457.827565	31895	3	0.199626	31864	1	0.124401	9679242	0.000000
319830748	43524.000000	2322	4544.429889	31731	1	0.594931	32029	1	0.392624	9664993	0.000000
319826222	43343.000000	2170	4582.292040	32118	8	0.469766	31928	4	0.400696	9650655	0.000000
319839488	43055.000000	2235	4598.226694	31926	3	0.078374	32021	3	0.234529	9636649	0.000000
319867566	42167.000000	2221	4547.160313	32136	8	0.488344	32036	4	0.377307	9622380	0.000000
319860959	42550.000000	2126	4534.167372	32136	7	0.331073	32092	2	0.201221	9608147	0.000000
319846373	42112.000000	2113	4594.773569	32141	5	0.267151	31935	3	0.451744	9594056	0.000000
319858750	43024.000000	2225	4615.793075	31850	1	0.534569	32063	5	0.288150	9580063	0.000000
319845538	44047.000000	2288	4623.374720	31975	5	0.424147	32136	5	0.279166	9565923	0.000000
319870688	44192.000000	2362	4655.913518	31982	5	0.642163	31987	7	0.111698	9551801	0.000000
319852845	44111.000000	2300	4532.599030	32105	3	0.471257	32074	1	0.279238	9537762	0.000000
319887028	44968.000000	2269	4489.888490	32092	4	0.550747	31842	6	0.170864	9523723	0.000000
319871780	44776.000000	2238	4491.194315	32068	5	0.443107	32033	6	0.207153	9509824	-1.#IND00
319845627	43459.000000	2218	4544.716202	32088	3	0.081957	32054	3	0.515580	9495766	-1.#IND00
319853819	43827.000000	2296	4559.935298	31937	5	0.288260	32050	4	0.655556	9481729	-1.#IND00
319884071	43461.000000	2196	4517.685802	31991	4	0.080532	31839	1	0.121067	9467664	-1.#IND00
319866421	43394.000000	2237	4565.380614	31927	7	0.458065	31961	4	0.117670	9453722	-0.001870
319859617	43296.000000	2333	4559.616526	31938	3	0.271511	32015	2	0.079632	9439813	-0.000387
319854838	43400.000000	2340	4547.898987	31961	2	0.114832	32113	11	0.411494	9425929	-0.008176
319855082	43710.000000	2232	4569.626142	32025	4	0.395280	31870	4	0.046300	9412010	-0.004460
319872762	44018.000000	2261	4571.913367	32121	3	0.206782	31971	15	0.312558	9398066	-0.000435
319853891	43271.000000	2260	4495.710961	31962	4	0.644474	31950	5	0.124706	9384272	0.001893
319824563	44600.000000	2289	4567.737920	32142	4	0.631035	32126	6	0.024597	9370380	0.001591
319842426	44392.000000	2342	4564.690909	31884	7	0.943456	31741	3	0.343499	9356725	-0.002077
319858484	43876.000000	2304	4576.107153	32001	7	0.413164	31929	9	0.098638	9343085	-0.001466
319855620	44430.000000	2350	4600.442898	31932	3	0.248342	32094	8	0.566448	9329426	-0.000965
319874881	43768.000000	2294	4533.852622	31903	12	0.617678	31977	2	0.056620	9315831	-0.001431
319866317	43422.000000	2270	4572.090051	31994	4	0.403235	31909	3	0.589241	9302334	-0.000854
319865212	43924.000000	2234	4498.030236	32042	4	0.716455	32000	3	0.033802	9288625	-0.000810
319864465	43484.000000	2323	4522.867712	31983	3	0.757376	31988	2	0.033275	9275258	-0.002381
319855841	43789.000000	2273	4541.040760	32120	3	0.022884	32030	9	0.422313	9261638	-0.002749
319864490	43728.000000	2224	4505.414691	32199	3	0.654514	31986	1	0.292984	9248008	-0.001461
319831903	43742.000000	2327	4498.394537	32079	4	0.449180	32042	6	0.204986	9234528	-0.002134
319850920	44024.000000	2279	4560.702756	31875	7	0.910981	31708	5	0.447016	9221117	-0.002597
319846478	43067.000000	2276	4619.149506	31884	6	0.106062	31981	4	0.222122	9207559	-0.001315
319855475	42703.000000	2190	4608.552666	31883	4	0.518498	31963	4	0.240228	9194199	-0.001676
319847434	42617.000000	2274	4585.144344	32054	4	0.664822	31966	3	0.055728	9180778	-0.001519
319871263	42747.000000	2207	4532.279926	31896	4	0.484286	32018	5	0.701424	9167516	-0.001703
319862533	42725.000000	2220	4613.441204	32178	9	0.173723	31921	6	0.308399	9154098	-0.000078
319854031	43335.000000	2222	4605.820943	32109	7	0.252271	31941	3	0.337642	9140696	-0.000291
319869132	43904.000000	2239	4482.662857	32029	3	0.543280	32054	1	0.300092	9127135	0.001029
319853825	44060.000000	2276	4484.324858	31734	8	0.410956	31801	4	0.198675	9113716	-0.001515
319869822	43592.000000	2286	4442.828030	32188	1	0.084598	32114	3	0.811699	9100567	-0.001439
319891477	43428.000000	2295	4413.851452	31941	1	0.355558	32030	2	0.301508	9087427	-0.001750
319883773	43565.000000	2229	4477.168223	32041	4	0.690461	32146	6	0.312576	9074007	-0.001315
319833104	43937.000000	2271	4483.578267	32171	6	0.736466	31937	2	0.287680	9060620	-0.001522
319847477	43959.000000	2279	4376.435267	32100	5	0.570539	31842	1	0.086381	9047487	-0.001358
319878891	44278.000000	2294	4435.540801	32134	3	0.177298	32229	10	0.027410	9034335	-0.001139
319841647	44166.000000	2346	4505.288678	31992	5	0.290629	32186	4	0.592124	9021062	-0.001329
319868869	43650.000000	2274	4551.508024	32045	3	0.514236	31868	3	0.412218	9007858	-0.001094
319854843	42498.000000	2160	4559.269760	31880	3	0.046701	31874	3	0.146209	8994636	-0.001206
319852498	43155.000000	2192	4561.101573	31953	4	0.280584	31925	6	0.270980	8981678	-0.001981
319847856	42938.000000	2169	4519.528688	31954	5	0.220550	32127	1	0.064428	8968691	-0.001908
319859811	44250.000000	2328	4616.317334	32025	3	0.072125	32004	3	0.297430	8955716	-0.001182
319868538	44034.000000	2212	4493.782677	32045	1	0.524864	32082	1	0.269120	8942753	-0.000889
319832399	43861.000000	2175	4479.739850	32172	5	0.292855	31637	6	0.297622	8929659	-0.000618
319846243	43810.000000	2298	4556.693190	32076	3	0.208795	32152	8	0.351144	8916648	-0.000561
319855054	43834.000000	2283	4553.404082	31927	9	0.398552	31621	5	0.478109	8903725	-0.000691
319868038	43569.000000	2247	4599.834711	31749	8	0.504733	31866	11	0.426421	8890570	-0.000701
319852818	43346.000000	2184	4598.572268	32221	6	0.388093	32035	3	0.073994	8877312	-0.000474
319856738	43211.000000	2227	4559.966057	31861	4	0.953146	31760	2	0.139709	8864243	-0.001370
319846255	43036.000000	2197	4567.768646	31976	4	0.253095	31958	3	0.160456	8851367	-0.001436
319864002	42194.000000	2204	4545.600902	31871	2	0.426278	32103	7	0.382628	8838513	-0.001582
319846863	43130.000000	2231	4579.471189	31800	1	0.256861	32062	3	0.345089	8825532	-0.001633
319859058	43069.000000	2103	4554.985955	31966	4	0.797590	32221	0	0.144292	8812483	-0.001365
319860908	42986.000000	2196	4504.770560	32068	5	0.381853	32084	3	0.347329	8799640	-0.001616
319857141	43038.000000	2269	4575.433376	31798	3	0.323516	32083	3	0.673001	8786821	-0.000796
319855787	42761.000000	2161	4556.838016	31939	4	0.183224	32091	4	0.404905	8773897	-0.000761
319850417	43571.000000	2177	4528.927123	31767	6	0.282416	32002	6	0.282790	8761096	-0.000847
319857711	44788.000000	2285	4575.421756	32164	7	0.661690	31864	5	0.401159	8748299	-0.000771
319858872	45147.000000	2355	4601.570502	32049	8	0.469542	31814	9	0.329969	8735495	-0.000807
319868776	44641.000000	2407	4546.643084	31901	3	0.591212	31921	3	0.562673	8722730	-0.000533
npatches	nstrain	runtime	dt	init_x	init_y	init_y_blood	init_z	init_S	beta0	beta1	beta2	beta3	mean_beta	B	d	delta	delta_blood	b[0]	mut	m	CTL	c	g	epsilon	k	het	lambda	rho	omega	x_max	patch.dyna	DELTA	A	VA
10000	1	100.000000	0.000100	21900	9499	5000000	0.001000	10000000	7.621076	9.391780	5.343949	9.954670	7	8000000000.000000	0.010000	1.000000	1.000000	800000	0.000050	0.048000	1	0.001000	1.000000	25.000000	14.000000	0.500000	0.001000	0.001000	0.010000	31987	0	10.000000	7.000000	1.000000
sus	inf	inf_blood	z	x[0]	y[0][0]	z[0]	x[1]	y[1][0]	z[1]	S[0]	synchrony
219000000	94990000.000000	5000000	10.000000	21900	9499	0.001000	21900	9499	0.001000	10000000	0.000000
319842650	44692.000000	2353	9482.976499	31961	2	1.000000	32099	6	1.000000	10058812	0.000000
319868206	59844.000000	3136	7180.576832	32034	6	0.675736	31959	6	0.756689	10044183	0.000000
319829211	56688.000000	3032	5946.607765	32137	3	0.645454	31913	4	0.849439	10029512	0.000000
319875708	52807.000000	2797	5378.542948	31838	2	0.465622	31935	3	0.780709	10014663	0.000000
319863538	49930.000000	2533	5015.269407	32183	7	0.191075	31996	8	0.596587	10000086	0.000000
319857333	48570.000000	2544	4809.871989	31874	5	0.762637	32128	2	0.884172	9985481	0.000000
319874537	48043.000000	2493	4673.273138	32120	8	0.526539	31937	1	0.136558	9971041	0.000000
319871511	46453.000000	2413	4594.849026	32185	3	0.283391	31765	13	0.012040	9956495	0.000000
319860971	45320.000000	2419	4527.290703	32040	2	0.159557	32025	9	0.108204	9942034	0.000000
319832186	45018.000000	2402	4601.829718	31727	7	0.655360	31987	5	0.763376	9927361	0.000000
319850295	44556.000000	2392	4503.061039	31859	6	0.362916	32260	5	0.784082	9912556	0.000000
319885897	43870.000000	2303	4446.312078	31988	7	0.517418	32030	6	0.619042	9898028	0.000000
319848164	43678.000000	2284	4395.280329	31978	5	0.448739	31904	6	0.605597	9883500	0.000000
319857062	43618.000000	2261	4355.842139	32089	6	0.527902	32148	7	0.239631	9869087	0.000000
319857572	44013.000000	2367	4328.222619	32026	2	0.875568	32129	4	0.465519	9854692	0.000000
319881238	44037.000000	2323	4300.403100	32120	1	0.589968	31946	3	0.430505	9840192	0.000000
319851633	44336.000000	2199	4296.182708	32119	5	0.398973	32166	4	0.272902	9825775	0.000000
319861793	44325.000000	2344	4262.910499	32055	5	0.544880	32007	7	0.236976	9811180	0.000000
319857412	44005.000000	2314	4218.568274	31773	2	0.001627	31929	0	0.185204	9796590	0.000000
319853411	44613.000000	2367	4297.620345	31943	4	0.088114	31916	8	0.136535	9782247	0.000000
319867613	45150.000000	2229	4255.056167	32108	7	0.316164	31964	7	0.827803	9767890	0.000000
319849366	44759.000000	2272	4312.338270	32011	7	0.568915	31623	1	0.200802	9753481	0.000000
319884805	44300.000000	2281	4296.937797	31999	1	0.366586	31860	7	0.123255	9739283	0.000000
319840360	43944.000000	2334	4254.875608	31972	2	0.500943	31952	5	0.721829	9724897	0.000000
319855776	44495.000000	2285	4191.352145	31669	3	0.612002	31858	3	0.644927	9710325	0.000000
319858178	43709.000000	2192	4172.066816	32189	4	0.412901	31954	8	0.487784	9696239	0.000000
319869362	44020.000000	2277	4269.377105	32086	4	0.840320	32038	6	0.342365	9682085	0.000000
319842449	44286.000000	2304	4288.130345	32114	5	0.179270	31936	12	0.474696	9667750	0.000000
319865256	44216.000000	2343	4318.840744	32079	5	0.157748	32040	4	0.825045	9653602	0.000000
319870027	44709.000000	2265	4480.129943	32236	2	0.570368	32090	3	0.734701	9639426	0.000000
319870892	44408.000000	2388	4439.923128	31785	5	0.345888	31927	1	0.274684	9625351	0.000000
319858002	45242.000000	2273	4514.480877	32107	4	0.490957	32049	2	0.302674	9611066	0.000000
319867104	44559.000000	2380	4383.778558	32003	9	0.940063	32055	4	0.596870	9597122	0.000000
319874062	43952.000000	2292	4272.448937	32076	9	0.547137	31897	4	0.675271	9582821	0.000000
319858825	43447.000000	2285	4303.421664	32092	4	0.246609	32062	3	0.414301	9568978	0.000000
319871189	43328.000000	2326	4292.817105	32027	9	0.234688	32076	8	0.595353	9554849	0.000000
319862259	42994.000000	2209	4283.681925	32076	6	0.015195	31936	5	0.769664	9540866	0.000000
319876098	42644.000000	2288	4229.908910	32075	7	0.365421	31838	2	0.338893	9526892	0.000000
319859734	42857.000000	2254	4341.628416	31911	8	0.517971	31961	6	0.355537	9512908	0.000000
319860403	42317.000000	2219	4272.552952	32178	6	0.459159	32023	3	0.556772	9498838	-1.#IND00
319873514	42116.000000	2116	4224.527415	32062	6	0.394542	31890	4	0.720694	9484799	-1.#IND00
319854393	43136.000000	2257	4235.104099	32113	4	0.769040	31964	11	0.563877	9470994	-1.#IND00
319876289	42535.000000	2281	4312.767218	32043	2	0.528543	32066	7	0.679282	9457067	0.008825
319853813	42928.000000	2235	4237.020313	31872	9	0.770418	32062	5	0.368040	9443231	0.006286
319852932	42356.000000	2247	4223.852056	32083	3	0.465070	31731	2	0.444495	9429578	0.003616
319879749	42567.000000	2104	4247.742240	31949	4	0.753365	32015	13	0.070730	9415790	0.002002
319851564	42309.000000	2264	4232.842684	31995	1	0.140493	31981	4	0.196871	9401857	0.003675
319850391	43496.000000	2215	4303.744645	32138	4	0.590661	32000	3	0.449716	9388108	0.006184
319847658	43260.000000	2360	4280.237440	32091	1	0.599673	32130	1	0.813122	9374295	0.004355
319848496	43543.000000	2269	4257.337268	32097	3	0.211048	31936	4	0.540773	9360633	-0.002412
319855442	44119.000000	2303	4170.928987	31864	7	0.210482	31966	2	0.485940	9346822	-0.002453
319876203	44396.000000	2350	4210.211422	31853	5	0.657200	32006	8	0.306716	9333215	-0.002519
319859745	43962.000000	2289	4174.863421	32138	6	0.047240	31906	6	0.354462	9319321	-0.002436
319836839	43130.000000	2280	4169.415880	31842	7	0.769442	32088	10	0.864555	9305753	-0.001897
319842630	43011.000000	2155	4168.899913	31923	2	0.534771	31931	4	0.516374	9292198	-0.001022
319857077	42041.000000	2146	4178.649056	32169	5	0.804954	31746	7	0.729197	9278757	-0.001626
319842651	42178.000000	2139	4224.920719	32035	5	0.405673	32009	1	0.379209	9265004	-0.002458
319873801	42183.000000	2101	4238.743942	31954	7	0.085392	32323	5	0.048104	9251479	-0.005217
319843996	41941.000000	2104	4202.407256	32098	1	0.539704	31947	6	0.595311	9237922	-0.003293
319856874	41717.000000	2193	4242.412436	32067	6	0.441974	32137	5	0.974746	9224372	-0.003214
319855956	41994.000000	2202	4290.721000	32006	3	0.434529	31769	5	0.885293	9210826	-0.001596
319854462	42938.000000	2233	4172.697433	32049	5	0.138217	32054	0	0.676242	9197120	-0.001311
319846462	42679.000000	2239	4155.985109	32139	10	0.859616	31895	3	0.494770	9183847	-0.000118
319872098	42078.000000	2163	4155.715243	32165	1	0.811968	32037	1	0.536627	9170441	-0.000427
319859028	43037.000000	2244	4223.232995	31841	4	0.620337	32038	3	0.559922	9156746	0.000059
319861168	43213.000000	2215	4243.721908	31901	8	0.353010	31910	4	0.370600	9143444	-0.000345
319841933	42551.000000	2222	4243.606666	31887	9	0.273091	31991	6	0.698608	9129944	-0.000333
319852584	41862.000000	2107	4114.689488	32004	2	0.516743	32057	0	0.082176	9116730	-0.000277
319859094	42986.000000	2201	4202.251050	31870	3	0.455893	31967	2	0.183790	9103366	0.001816
319859458	42238.000000	2230	4166.079004	32096	3	0.088720	31903	4	0.101469	9090079	0.002865
319879512	41819.000000	2248	4149.143773	31793	2	0.388038	31955	1	0.399276	9076741	0.002840
319873560	41544.000000	2158	4195.371664	32223	1	0.327898	31999	5	0.608037	9063671	0.002691
319892306	41943.000000	2209	4197.065638	31976	6	0.613334	32004	5	0.693923	9050548	0.002614
319871661	41892.000000	2215	4150.601654	32156	0	0.204178	31796	6	0.725712	9037027	0.002622
319872004	42738.000000	2257	4210.115160	31925	7	0.445067	32005	3	0.156644	9023740	0.002873
319873664	43201.000000	2248	4202.578617	32103	4	0.267293	31687	5	0.392294	9010548	0.002621
319838245	42525.000000	2276	4231.589899	31832	4	0.464289	32327	6	0.289062	8997344	0.002611
319857580	43615.000000	2223	4129.644538	31945	1	0.201044	32050	6	0.346645	8984525	0.003904
319863354	43888.000000	2327	4056.696827	31807	5	0.370525	32046	1	0.142137	8971339	0.004020
319859746	43502.000000	2265	4168.725332	31984	3	0.119251	31921	3	0.687974	8958177	0.003419
319869123	43015.000000	2251	4118.888879	31915	8	0.444840	31906	4	0.427462	8944933	0.003309
319849860	43125.000000	2241	4130.779140	31904	7	0.060905	31831	4	0.098676	8931997	0.001204
319841317	42948.000000	2283	4007.857712	31830	6	0.510512	31791	5	0.848209	8918914	0.000914
319852600	42612.000000	2255	4103.105012	32161	9	0.248851	31985	3	0.181698	8906020	-0.000250
319887126	42734.000000	2234	4142.951624	31826	6	0.179217	32287	3	0.229170	8892972	-0.000228
319861107	43200.000000	2218	4220.568840	32001	10	0.401032	31852	3	0.180234	8879977	-0.000062
319862260	43245.000000	2236	4228.472736	31974	4	0.409577	32232	1	0.720221	8866990	-0.000082
319843460	43639.000000	2266	4223.824776	32075	4	0.698722	32025	3	0.683314	8853930	0.000049
319838801	43356.000000	2236	4155.101472	32195	4	0.124688	31903	5	0.833915	8840844	0.000352
319869597	42984.000000	2241	4083.867031	32053	6	0.680672	32109	2	0.401261	8827978	-0.000007
319871961	42928.000000	2171	4029.495426	31924	7	0.554748	31906	8	0.333405	8814868	0.000066
319861074	43591.000000	2239	4079.901318	31913	5	0.351300	31984	4	0.295192	8802130	0.000028
319852424	42784.000000	2218	4058.821362	31884	2	0.625427	31999	4	0.490681	8789140	0.000352
319844120	43033.000000	2290	4104.581083	32171	5	0.329828	31964	4	0.347881	8776358	0.000241
319861685	42539.000000	2176	4122.339231	31956	5	0.830697	31727	2	0.053799	8763583	0.000256
319843670	42940.000000	2214	4174.005350	32016	7	0.464224	32012	3	0.282536	8750833	0.000248
319872133	42497.000000	2218	4215.534037	32073	3	0.329950	31848	5	0.742651	8737979	0.000546
319859911	43469.000000	2296	4160.006726	31952	3	0.868017	32171	7	0.216412	8725156	0.000425
319863195	43435.000000	2244	4148.746780	32225	7	0.327171	32218	6	0.400967	8712225	0.001015
npatches	nstrain	runtime	dt	init_x	init_y	init_y_blood	init_z	init_S	beta0	beta1	beta2	beta3	mean_beta	B	d	delta	delta_blood	b[0]	mut	m	CTL	c	g	epsilon	k	het	lambda	rho	omega	x_max	patch.dyna	DELTA	A	VA
10000	1	100.000000	0.000100	21900	9499	5000000	0.001000	10000000	3.866013	7.289856	8.717165	4.036934	7	8000000000.000000	0.010000	1.000000	1.000000	800000	0.000050	0.048000	1	0.001000	1.000000	25.000000	15.000000	0.500000	0.001000	0.001000	0.010000	31987	0	10.000000	7.000000	1.000000
sus	inf	inf_blood	z	x[0]	y[0][0]	z[0]	x[1]	y[1][0]	z[1]	S[0]	synchrony
219000000	94990000.000000	5000000	10.000000	21900	9499	0.001000	21900	9499	0.001000	10000000	0.000000
319864558	22410.000000	1146	6077.844242	31914	4	0.880535	32177	3	0.979020	10050904	0.000000
319876058	37946.000000	1928	6762.005056	32036	4	0.359769	31718	1	0.822025	10036091	0.000000
319899382	42251.000000	2243	6023.219486	32077	3	0.970802	32003	6	0.325423	10021375	0.000000
319872098	42985.000000	2225	5411.546316	31904	5	0.683281	32304	5	0.922113	10006507	0.000000
319857562	42337.000000	2190	5091.849574	32044	6	0.557337	31803	5	0.540572	9991796	0.000000
319887899	41641.000000	2103	4745.007023	32069	6	0.209532	31969	0	0.494298	9977210	0.000000
319873476	41709.000000	2181	4569.270946	32102	4	0.829753	32075	5	0.902667	9962408	0.000000
319842097	41524.000000	2085	4498.313515	32021	1	0.832875	31910	0	0.214353	9948055	0.000000
319855474	40554.000000	2193	4339.464059	32049	1	0.208310	32019	3	0.916724	9933278	0.000000
319843618	41041.000000	2108	4252.210680	31935	5	0.256346	31625	5	0.594485	9918670	0.000000
319834452	42232.000000	2152	4227.703900	31875	2	0.130851	32119	4	0.333970	9904354	0.000000
319855620	42235.000000	2121	4201.970719	32010	3	0.109656	32021	7	0.293569	9889692	0.000000
319868079	42045.000000	2236	4134.667306	31890	2	0.197208	31913	2	0.176617	9875231	0.000000
319884859	42475.000000	2214	4108.197990	31800	3	0.317129	31927	2	0.344313	9860693	0.000000
319858958	41988.000000	2127	4008.522278	31847	2	0.339802	32170	6	0.156922	9846157	0.000000
319838791	41966.000000	2169	4014.542202	32014	4	0.193746	31815	2	0.191268	9831865	0.000000
319849557	41206.000000	2117	3958.767833	31977	7	0.678196	32014	7	0.929319	9817435	0.000000
319847491	41393.000000	2199	3953.281493	31845	4	0.087140	31834	3	0.223899	9803005	0.000000
319855538	42192.000000	2229	4013.974170	32070	8	0.355472	31786	3	0.397466	9788892	0.000000
319835716	42503.000000	2252	3939.749567	32154	1	0.310840	31970	4	0.319022	9774444	0.000000
319852056	42557.000000	2328	3974.141499	31853	3	0.272194	31806	2	0.695135	9760124	0.000000
319855571	42673.000000	2306	4005.372169	31860	5	0.014852	32032	7	0.728549	9745832	0.000000
319843456	42961.000000	2238	4007.728241	32141	4	0.383009	32045	3	0.268712	9731357	0.000000
319844836	42530.000000	2219	4050.965191	32186	2	0.693407	31594	2	0.287629	9717013	0.000000
319838120	42518.000000	2192	4055.287086	31855	3	0.273798	31956	6	0.696571	9702577	0.000000
319863158	42497.000000	2118	4037.350290	31897	1	0.154255	31891	6	0.453234	9688407	0.000000
319861771	42531.000000	2174	4153.336832	31939	0	0.109730	32178	2	0.626075	9674255	0.000000
319847489	41682.000000	2191	4190.090342	32016	1	0.216351	32055	5	0.404084	9660178	0.000000
319871102	41506.000000	2209	4135.857142	32077	2	0.197190	31977	4	0.156744	9646019	0.000000
319864412	40462.000000	2085	3896.462382	31827	1	0.184321	32030	10	0.458453	9631853	0.000000
319870117	40913.000000	2117	3921.685739	32207	5	0.676321	31832	3	0.933983	9617779	0.000000
319861217	41230.000000	2221	3962.473350	32111	5	0.216344	32181	4	0.190049	9603619	0.000000
319873024	40438.000000	2110	3869.059437	31958	7	0.434081	32154	5	0.106015	9589474	0.000000
319868176	40397.000000	2071	3888.358655	31746	6	0.036260	32028	2	0.472054	9575304	0.000000
319857255	40655.000000	2070	3881.722422	31876	6	0.411756	32183	2	0.364700	9561108	0.000000
319862781	40946.000000	2051	3906.274977	31879	3	0.215016	32056	3	0.350723	9546934	0.000000
319849739	41223.000000	2251	3918.285327	31948	4	0.539705	31937	3	0.504204	9532991	0.000000
319852679	41197.000000	2154	3884.297315	32201	0	0.142139	32116	4	0.199888	9518953	0.000000
319848165	41873.000000	2153	3902.359179	32112	10	0.137840	32270	6	0.265416	9504887	0.000000
319879742	42060.000000	2144	3953.889278	32169	9	0.596722	31880	4	0.157519	9490954	-1.#IND00
319870408	42396.000000	2170	3905.267747	32076	10	0.215385	32055	0	0.373997	9476936	-1.#IND00
319851672	41275.000000	2125	3878.794257	31807	15	0.205536	31902	1	0.062229	9462994	-1.#IND00
319855345	41532.000000	2162	3890.219855	31923	4	0.513054	32041	4	0.415598	9449085	-0.026294
319823314	42229.000000	2201	3986.647222	31897	2	0.063397	31953	5	0.125060	9435304	-0.016424
319859089	42381.000000	2233	4017.734648	31952	1	0.065596	32054	2	0.654753	9421493	-0.011331
319861759	42048.000000	2270	4049.135334	32130	6	0.362010	32079	1	0.395179	9407723	-0.004420
319863702	41848.000000	2151	4102.443394	32002	2	0.161482	32104	3	0.686456	9394097	-0.004444
319861956	41640.000000	2195	3995.958563	32060	6	0.804060	32081	1	0.197597	9380344	-0.006274
319865981	42085.000000	2165	3902.237645	32102	4	0.217009	31703	1	0.143271	9366412	-0.005531
319864645	42484.000000	2185	3832.781250	32043	4	0.607756	31983	10	0.366866	9352537	-0.005569
319859503	43136.000000	2177	3917.727958	32039	2	0.276103	32010	6	0.816341	9297999	-0.003488
319888718	43079.000000	2238	4011.762838	31919	2	0.177388	32064	8	0.270292	9284102	-0.004657
319859776	42679.000000	2234	3955.434858	31969	3	0.013244	32177	2	0.337016	9270399	-0.000728
319843425	42724.000000	2248	3884.573785	31713	2	0.038605	31985	3	0.286101	9256766	0.000217
319877213	42868.000000	2146	3789.141856	31934	6	0.095173	31930	4	0.621461	9243250	-0.000125
319868852	42815.000000	2277	3827.799078	31990	3	0.136629	31989	7	0.245077	9229871	0.000203
319861473	43749.000000	2240	3879.678563	32061	3	0.244381	31910	5	0.431404	9216362	-0.000050
319879177	43633.000000	2250	3943.123305	31983	4	0.491468	31838	4	0.252693	9202728	-0.000210
319857297	43085.000000	2183	3972.832179	32103	7	0.815226	32096	4	0.418487	9189249	-0.000345
319854500	41982.000000	2165	3903.296944	32065	6	0.285691	31973	1	0.500730	9176057	-0.001224
319848296	42696.000000	2212	3889.146432	31952	1	0.103971	31983	4	0.387088	9162402	-0.001282
319867313	42239.000000	2268	3699.468533	31884	3	0.503576	31976	3	0.291558	9148939	-0.003291
319854416	43212.000000	2252	3624.110743	32014	3	0.297994	31697	1	0.193563	9135466	-0.003392
319876593	43299.000000	2329	3749.730479	32097	3	0.099054	32015	7	0.450451	9122192	-0.003138
319871229	43046.000000	2271	3765.855464	32108	1	0.069812	31879	10	0.882059	9108884	-0.002332
319851078	43972.000000	2321	3807.709843	31968	3	0.011064	32073	4	0.187868	9095597	-0.004911
319855454	43979.000000	2352	3879.309745	31942	3	0.147970	31797	7	0.805944	9082136	-0.003517
319872224	43210.000000	2316	3841.472335	31959	3	0.215692	32011	7	0.125777	9068956	-0.002582
319863795	43352.000000	2257	3846.904932	31990	2	0.207325	31723	3	0.196179	9055662	-0.003300
319851435	43604.000000	2265	3896.579069	32150	2	0.631667	32018	3	0.606717	9042344	-0.003898
319850546	42468.000000	2181	3912.215527	32185	5	0.464301	32203	6	0.644237	9028982	-0.003907
319867479	42647.000000	2182	3981.944209	31885	2	0.666023	31990	5	0.349698	9015733	-0.003629
319863427	42127.000000	2161	4069.725939	31692	7	0.103192	31982	7	0.128467	9002629	-0.003503
319860027	41360.000000	2177	4059.147707	32007	3	0.386124	31879	6	0.261076	8989410	-0.002529
319851825	41685.000000	2035	3901.241100	31866	4	0.881172	31831	1	0.476252	8976256	-0.002403
319840105	41993.000000	2141	3988.591577	32051	5	0.083318	31936	6	0.284956	8963029	-0.002023
319871882	42003.000000	2208	4016.993188	32035	1	0.249905	31881	6	0.401163	8949877	-0.001229
319864252	41466.000000	2127	3871.063385	31912	9	0.117138	31796	7	0.208678	8936819	-0.001088
319874929	42237.000000	2171	3877.955852	31887	4	0.058289	31937	3	0.366849	8923741	-0.003044
319853625	43258.000000	2317	3913.502952	31917	3	0.174775	31993	3	0.601870	8910756	-0.002918
319847696	43407.000000	2191	3966.174245	31896	4	0.090402	32107	7	0.227206	8897684	-0.002661
319836359	42099.000000	2205	3988.283058	31936	5	0.611051	31867	2	0.314940	8884644	-0.002665
319863464	41890.000000	2231	4033.829782	31844	3	0.399841	31928	2	0.218438	8871601	-0.002931
319871053	42172.000000	2140	3932.420799	32025	3	0.718665	31933	10	0.298094	8858433	-0.003976
319860420	42264.000000	2212	3957.695363	32085	4	0.463844	31974	6	0.310645	8845413	-0.003253
319868498	42280.000000	2233	3880.356690	31995	9	0.125300	31828	4	0.431832	8832684	-0.003451
319858308	42342.000000	2294	3895.523991	31966	4	0.254157	31802	2	0.098038	8819628	-0.002865
319855143	43083.000000	2132	3822.997772	32007	5	0.279937	31952	13	0.193084	8806790	-0.003166
319853927	43057.000000	2274	3838.193542	31858	1	0.454029	31863	5	0.747693	8794103	-0.003123
319856224	42819.000000	2195	3818.019544	32144	4	0.450513	31852	6	0.172660	8781386	-0.002572
319859982	42676.000000	2196	3825.194366	31788	3	0.272482	31754	2	0.633958	8768582	-0.002718
319829640	42321.000000	2207	3897.960961	31904	4	0.666633	31952	3	0.203718	8755743	-0.002691
319849535	42343.000000	2215	3950.461061	31833	4	0.015406	32024	3	0.255150	8742851	-0.002875
319858773	43796.000000	2270	3886.360810	32035	2	0.330121	31952	2	0.673061	8730024	-0.002920
319876063	44561.000000	2310	3855.589124	31977	2	0.179033	32149	2	0.413812	8717513	-0.002871
319862022	44916.000000	2359	3847.707206	32112	10	0.207550	32329	6	0.065548	8704794	-0.002835
npatches	nstrain	runtime	dt	init_x	init_y	init_y_blood	init_z	init_S	beta0	beta1	beta2	beta3	mean_beta	B	d	delta	delta_blood	b[0]	mut	m	CTL	c	g	epsilon	k	het	lambda	rho	omega	x_max	patch.dyna	DELTA	A	VA
10000	1	100.000000	0.000100	21900	9499	5000000	0.001000	10000000	8.950748	9.207402	5.622708	6.648065	7	8000000000.000000	0.010000	1.000000	1.000000	800000	0.000050	0.048000	1	0.001000	1.000000	25.000000	16.000000	0.500000	0.001000	0.001000	0.010000	31987	0	10.000000	7.000000	1.000000
sus	inf	inf_blood	z	x[0]	y[0][0]	z[0]	x[1]	y[1][0]	z[1]	S[0]	synchrony
219000000	94990000.000000	5000000	10.000000	21900	9499	0.001000	21900	9499	0.001000	10000000	0.000000
319878427	17966.000000	914	2609.972644	32092	1	0.088279	31956	4	0.239165	10043468	0.000000
319864886	25751.000000	1324	4632.632023	32110	2	0.489840	32001	2	0.487283	10028736	0.000000
319851425	31096.000000	1625	4894.662731	31995	6	0.337533	32002	6	0.555201	10014107	0.000000
319880576	34255.000000	1794	4760.464461	31868	2	0.730866	31871	4	0.871530	9999459	0.000000
319854647	35396.000000	1944	4483.438616	32032	7	0.781375	31826	6	0.576618	9984757	0.000000
319836831	35768.000000	1962	4258.165149	32103	6	0.562053	31823	4	0.560036	9970152	0.000000
319851769	37157.000000	1964	4058.779713	31973	6	0.169449	31919	3	0.924833	9955396	0.000000
319862000	38036.000000	1959	3942.942980	31829	4	0.232034	32094	3	0.767004	9940781	0.000000
319852739	37626.000000	1988	3911.465512	31764	5	0.515291	32103	7	0.494162	9926090	0.000000
319859622	37782.000000	1953	3883.884987	31808	8	0.217165	31930	4	0.067982	9911363	0.000000
319876417	38934.000000	1975	3908.311673	32196	3	0.313959	32051	3	0.384239	9896967	0.000000
319857265	38941.000000	2015	3877.449337	32105	3	0.461484	31715	3	0.415020	9882505	0.000000
319865972	38885.000000	2012	3813.899985	31816	3	0.212954	31923	3	0.521693	9867978	0.000000
319862452	39008.000000	2084	3641.825896	31927	3	0.332744	32136	3	0.100122	9853493	0.000000
319871422	39753.000000	2014	3602.584353	32145	3	0.043057	31912	4	0.865929	9838993	0.000000
319872950	39848.000000	2044	3570.362304	31801	3	0.698075	32177	5	0.892511	9824353	0.000000
319884889	40229.000000	2072	3520.145889	31965	3	0.617856	31892	3	0.038631	9810113	0.000000
319861589	39895.000000	1999	3439.714029	31950	7	0.209092	31905	7	0.054637	9795695	0.000000
319857533	40786.000000	2165	3514.432276	31766	2	0.511730	31978	9	0.422056	9781229	0.000000
319861057	41487.000000	2122	3464.287058	32092	3	0.616024	32198	2	0.322131	9766706	0.000000
319864888	41768.000000	2116	3496.087370	31991	2	0.126961	32021	6	0.031523	9752476	0.000000
319840897	42818.000000	2274	3549.790044	32105	5	0.748645	31985	5	0.392316	9738169	0.000000
319871446	43821.000000	2331	3572.171321	32303	5	0.669721	32031	5	0.702102	9723924	0.000000
319846042	43296.000000	2300	3613.555121	32027	2	0.484247	32053	4	0.495717	9709625	0.000000
319849592	43218.000000	2305	3673.547283	32098	4	0.530535	32042	11	0.174263	9695319	0.000000
319841094	42292.000000	2202	3694.493050	31858	7	0.619008	31899	5	0.686407	9681077	0.000000
319868116	41963.000000	2140	3763.670526	32141	2	0.587376	32103	3	0.346974	9666985	0.000000
319861334	41491.000000	2177	3676.174744	32017	3	0.459313	31927	3	0.734679	9652843	0.000000
319854071	41154.000000	2085	3662.676682	31885	3	0.847216	32017	9	0.176820	9638600	0.000000
319864053	40653.000000	2167	3735.338285	32048	5	0.317798	31994	3	0.241837	9624326	0.000000
319861563	40840.000000	2167	3660.526578	32188	6	0.924149	32019	2	0.543508	9610278	0.000000
319862299	40352.000000	2143	3649.611611	31972	7	0.623709	32053	8	0.329442	9596274	0.000000
319859430	40007.000000	2127	3634.095607	32073	7	0.309801	31937	3	0.229286	9582353	0.000000
319885070	39512.000000	1973	3645.065585	31709	3	0.482374	32169	3	0.371955	9568278	0.000000
319861525	39461.000000	2043	3627.477600	31972	11	0.572081	32072	4	0.618366	9554272	0.000000
319867375	39885.000000	2146	3601.126352	31961	6	0.747387	32030	3	0.255036	9540208	0.000000
319857676	40537.000000	2077	3576.213404	32072	5	0.591067	31913	6	0.782742	9526163	0.000000
319863755	41255.000000	2182	3543.418191	32067	7	0.155849	32075	9	0.228484	9512290	0.000000
319858539	41233.000000	2146	3588.521823	32051	3	0.332888	32038	4	0.618271	9498430	0.000000
319857996	41946.000000	2249	3574.409041	31809	1	0.376978	31980	5	0.489537	9484562	-1.#IND00
319854399	42186.000000	2214	3595.546454	31789	9	0.506435	31853	2	0.832909	9470623	-1.#IND00
319860043	41848.000000	2188	3582.078597	32016	2	0.525347	31933	6	0.282225	9456531	-1.#IND00
319874319	42452.000000	2208	3673.574276	31973	4	0.837145	31926	0	0.070204	9442498	-0.003465
319868298	43260.000000	2192	3730.497562	31955	5	0.791714	32014	9	0.490511	9428506	0.000890
319872299	42532.000000	2247	3748.838601	31815	5	0.693499	32012	1	0.105717	9414628	0.001913
319846799	42748.000000	2232	3679.640701	31903	4	0.208994	31941	7	0.604561	9400898	0.001814
319861438	43511.000000	2264	3657.337863	31932	2	0.396831	31921	6	0.643751	9387024	-0.000549
319880579	42398.000000	2207	3731.901127	31951	4	0.904203	32138	0	0.440434	9373140	-0.000691
319850340	42218.000000	2168	3685.124877	31933	3	0.307294	32068	5	0.125685	9359327	-0.002382
319856076	41734.000000	2219	3717.823990	31903	8	0.313733	32065	5	0.149646	9345749	0.002452
319841939	42427.000000	2112	3717.001893	32221	1	0.160953	32033	2	0.176771	9332193	0.004271
319861744	42719.000000	2270	3702.205411	31819	4	0.701039	31968	3	0.631998	9318327	0.002646
319870208	43092.000000	2298	3709.239964	31891	2	0.077125	32169	7	0.071325	9304714	0.002989
319841227	43017.000000	2262	3750.896790	31972	6	0.476771	31975	2	0.395471	9291008	0.002316
319876313	42814.000000	2233	3668.577306	32013	6	0.269792	32008	14	0.613032	9277342	0.002115
319865527	43235.000000	2292	3708.271313	32124	1	0.403789	31722	2	0.625915	9263754	0.001042
319854410	43139.000000	2266	3691.162930	32006	6	0.128310	31885	7	0.521595	9250097	0.000038
319847447	43330.000000	2246	3720.553977	32131	8	0.788826	32068	4	0.357989	9236597	0.002208
319868271	43475.000000	2325	3625.332771	31942	5	0.309020	31953	3	0.094095	9223044	0.002057
319848999	42520.000000	2240	3605.359309	31817	3	0.004179	31911	9	0.124936	9209614	0.001764
319853006	41605.000000	2074	3654.323719	32108	4	0.022225	32062	5	0.126297	9196140	0.002089
319861786	41368.000000	2145	3732.568697	32031	3	0.143270	31867	2	0.601734	9182784	0.001504
319855580	41681.000000	2168	3748.637914	31966	3	0.052723	32253	7	0.679185	9169484	0.002880
319840997	41033.000000	2048	3673.559071	31909	7	0.288235	31962	2	0.563584	9155990	0.001598
319859493	41036.000000	2190	3607.470388	31899	2	0.277178	32027	6	0.767516	9142519	0.003373
319865472	41162.000000	2180	3628.114952	31874	8	0.413942	31797	4	0.313396	9129171	0.003130
319847449	40961.000000	2114	3659.782961	31725	5	0.141667	32174	0	0.139414	9115859	0.003349
319861125	41000.000000	2145	3627.182071	31952	3	0.629478	32141	1	0.101193	9102454	0.003233
319868331	41407.000000	2200	3618.232873	31917	7	0.098758	32053	4	0.226899	9089080	0.003304
319837361	42362.000000	2139	3656.192420	31802	4	0.134462	32017	7	0.554689	9075796	0.003381
319876560	42036.000000	2244	3630.383569	31926	1	0.242829	32088	3	0.432921	9062321	0.003598
319853320	42538.000000	2195	3624.704528	32134	3	0.314649	32124	5	0.541646	9049087	0.003706
319886365	42329.000000	2289	3582.150130	31869	6	0.765413	32064	3	0.424925	9035781	0.002938
319849020	43179.000000	2259	3600.769366	31994	4	0.698578	31844	8	0.596416	9022751	0.003077
319852799	42353.000000	2132	3687.216825	32074	6	0.572078	31821	5	0.268340	9009622	0.002095
319882407	43045.000000	2250	3687.206409	32008	4	0.363839	32109	7	0.803283	8996425	0.001972
319872791	43001.000000	2268	3726.169289	32027	5	0.412753	31977	8	0.411133	8983062	0.001754
319859649	42996.000000	2275	3613.421084	31883	4	0.904464	32024	8	0.360450	8970008	0.001744
319867634	43452.000000	2264	3693.417257	32084	4	0.922262	32114	2	0.047549	8956790	0.001241
319868536	42540.000000	2161	3666.883996	31945	2	0.175125	31824	8	0.392624	8943906	0.001100
319862980	43092.000000	2210	3681.580749	32031	7	0.276460	32038	2	0.715816	8930715	0.001010
319863078	43015.000000	2225	3645.788691	31959	8	0.829182	31836	5	0.554135	8917751	0.000752
319879332	42632.000000	2238	3666.255546	32088	5	0.134719	32007	3	0.665904	8904765	0.000909
319847071	42669.000000	2205	3653.926265	31983	2	0.712945	32306	2	0.843923	8891891	0.000888
319871084	43135.000000	2273	3639.896930	31941	3	0.400698	32161	3	0.372997	8878958	0.000768
319879622	43420.000000	2169	3715.398972	31979	3	0.181851	32171	4	0.193263	8865962	0.000740
319847442	43133.000000	2287	3698.192419	31744	8	0.399522	31817	6	0.632625	8852864	0.001075
319859288	43085.000000	2229	3613.374829	32156	2	0.111527	31839	5	0.712870	8839872	0.001131
319854743	42642.000000	2213	3671.492680	32241	12	0.767897	32041	7	0.185621	8826894	0.001058
319843452	41899.000000	2175	3665.975359	31822	4	0.417659	32254	3	0.321988	8814158	0.000678
319852512	41971.000000	2194	3674.234894	32030	6	0.505982	31971	6	0.865327	8801149	0.000713
319881329	41743.000000	2178	3600.690688	32009	4	0.241926	31768	11	0.804034	8788242	0.000173
319853325	41382.000000	2081	3664.871734	31945	4	0.652800	32107	1	0.212286	8775318	0.000043
319844797	41691.000000	2216	3695.265439	31888	4	0.437229	31782	7	0.278175	8762267	-0.000007
319853023	42440.000000	2269	3768.763444	31918	2	0.052293	31895	3	0.138647	8749552	-0.000046
319854842	42157.000000	2216	3811.512980	31969	4	0.839308	31765	7	0.583217	8736739	-0.000505
319866616	42032.000000	2301	3822.577644	31968	9	0.615522	31703	6	0.587859	8723974	-0.000568
319845168	41779.000000	2152	3821.599066	31914	2	0.165416	31902	2	0.260540	8711237	-0.000437
319854962	41569.000000	2090	3802.124191	31918	6	0.560607	32136	6	0.701983	8698610	-0.000696
npatches	nstrain	runtime	dt	init_x	init_y	init_y_blood	init_z	init_S	beta0	beta1	beta2	beta3	mean_beta	B	d	delta	delta_blood	b[0]	mut	m	CTL	c	g	epsilon	k	het	lambda	rho	omega	x_max	patch.dyna	DELTA	A	VA
10000	1	100.000000	0.000100	21900	9499	5000000	0.001000	10000000	8.831121	7.530404	5.089115	9.255231	7	8000000000.000000	0.010000	1.000000	1.000000	800000	0.000050	0.048000	1	0.001000	1.000000	25.000000	17.000000	0.500000	0.001000	0.001000	0.010000	31987	0	10.000000	7.000000	1.000000
sus	inf	inf_blood	z	x[0]	y[0][0]	z[0]	x[1]	y[1][0]	z[1]	S[0]	synchrony
219000000	94990000.000000	5000000	10.000000	21900	9499	0.001000	21900	9499	0.001000	10000000	0.000000
319878225	19469.000000	989	1327.037829	31778	0	0.053286	31768	3	0.095859	10038676	0.000000
319861934	22774.000000	1196	3020.875255	31897	1	0.042994	31964	2	0.122708	10023944	0.000000
319865539	27381.000000	1422	3606.349030	31939	4	0.202710	32081	7	0.141429	10009374	0.000000
319886284	29300.000000	1496	3581.226563	31983	2	0.197908	31990	1	0.136771	9994585	0.000000
319866118	31038.000000	1611	3475.952392	32004	3	0.543053	31884	3	0.319012	9979552	0.000000
319854363	32504.000000	1681	3275.534269	31858	3	0.516368	31954	5	0.501199	9964868	0.000000
319850101	34262.000000	1767	3275.842090	31703	4	0.880857	32078	3	0.342007	9950141	0.000000
319866711	35615.000000	1887	3154.010240	32087	4	0.122824	32107	0	0.443543	9935428	0.000000
319876448	37643.000000	1991	3172.778828	32117	4	0.426955	31946	5	0.240011	9920881	0.000000
319872976	39501.000000	2059	3192.442228	32024	2	0.195094	32131	3	0.109136	9906431	0.000000
319857943	39993.000000	2074	3230.060467	31904	3	0.736009	31903	4	0.456587	9892034	0.000000
319885724	41010.000000	2080	3211.011316	32055	7	0.131420	32130	4	0.765996	9877619	0.000000
319863078	41142.000000	2185	3209.995657	32015	6	0.039626	31923	8	0.468262	9862963	0.000000
319861557	40999.000000	2115	3178.398162	32166	4	0.350758	32146	1	0.075829	9848568	0.000000
319868151	41393.000000	2250	3204.001280	32043	1	0.461092	32120	6	0.272128	9834079	0.000000
319850330	42283.000000	2147	3202.211153	31927	7	0.638957	31985	3	0.293327	9819495	0.000000
319860671	42493.000000	2204	3270.517499	31745	3	0.407831	32114	4	0.605819	9805231	0.000000
319859265	41807.000000	2151	3338.479835	32182	1	0.358928	32020	4	0.439048	9790679	0.000000
319866021	41779.000000	2148	3333.144204	31864	11	0.331537	32054	1	0.457447	9776410	0.000000
319845100	41595.000000	2160	3411.753648	32095	3	0.558234	31753	3	0.339295	9762314	0.000000
319867196	40457.000000	2086	3452.432297	32324	7	0.861181	31976	8	0.398065	9748005	0.000000
319857782	40777.000000	2111	3458.484492	31972	3	0.462942	32085	15	0.449962	9733684	0.000000
319856768	41318.000000	2168	3418.273198	32083	5	0.316129	31912	4	0.185303	9719270	0.000000
319865912	42572.000000	2149	3390.163900	31761	5	0.230757	32050	4	0.386464	9704929	0.000000
319855263	41734.000000	2134	3357.892075	31831	10	0.527426	31916	6	0.285301	9690660	0.000000
319861573	41520.000000	2110	3500.353089	31787	3	0.425562	31858	5	0.139969	9676513	0.000000
319858618	41277.000000	2118	3527.060283	32049	8	0.957812	31737	5	0.652528	9662431	0.000000
319864616	41001.000000	2198	3428.799108	32045	1	0.268484	32117	4	0.376818	9648150	0.000000
319859277	41838.000000	2153	3459.537967	32032	2	0.377665	32022	2	0.179593	9634014	0.000000
319858036	41390.000000	2109	3478.023733	32024	8	0.023880	32050	5	0.739646	9619880	0.000000
319857302	42392.000000	2148	3466.044308	31843	7	0.513921	31734	5	0.249081	9605759	0.000000
319858203	41775.000000	2199	3472.958021	31891	2	0.274379	32144	3	0.180541	9591708	0.000000
319869287	42228.000000	2153	3521.211292	32009	9	0.370566	31963	0	0.253291	9577496	0.000000
319877335	42331.000000	2230	3504.075989	31857	3	0.506466	32201	3	0.197582	9563099	0.000000
319848133	42093.000000	2061	3563.286969	31980	2	0.597199	31852	2	0.059569	9548993	0.000000
319863602	41937.000000	2193	3573.046849	31831	2	0.302832	31796	5	0.119163	9534980	0.000000
319856404	42039.000000	2168	3526.530960	31867	6	0.724172	32112	7	0.919225	9521081	0.000000
319887920	42025.000000	2167	3545.214451	32151	9	0.489946	31980	9	0.235358	9507151	0.000000
319872127	42560.000000	2174	3623.945724	32088	0	0.320980	32121	4	0.535280	9493157	0.000000
319882301	42618.000000	2226	3689.783681	31998	2	0.661016	31868	8	0.392078	9478997	-1.#IND00
319852426	42049.000000	2211	3614.437814	31873	3	0.067046	32233	9	0.426587	9465085	-1.#IND00
319850781	42004.000000	2189	3567.560636	31924	4	0.459759	31911	8	0.245614	9450955	-1.#IND00
319859932	42005.000000	2228	3473.813213	32053	4	0.530274	31894	1	0.391585	9437015	0.001543
319851268	41527.000000	2193	3572.356692	31922	4	0.526211	32056	5	0.086165	9423193	0.006201
319862451	42106.000000	2174	3618.483910	32126	2	0.156912	32000	2	0.694145	9409312	0.001244
319877656	42092.000000	2139	3599.419218	31955	5	0.725744	31958	4	0.619834	9395340	-0.004351
319842490	41908.000000	2231	3635.083040	31954	4	0.781965	32017	4	0.617974	9381358	-0.002731
319866929	41309.000000	2146	3541.809009	31841	1	0.266215	31907	2	0.350838	9367688	0.001432
319846952	41388.000000	2128	3542.673697	32081	2	0.810496	32104	5	0.341573	9353925	0.001878
319842256	41340.000000	2203	3412.953517	32023	10	0.519452	32020	3	0.324217	9340100	-0.000533
319871951	42026.000000	2175	3413.287986	31954	1	0.432639	31897	13	0.235755	9326441	-0.003175
319870261	42629.000000	2259	3468.009131	31978	6	0.768853	31913	2	0.245774	9312867	-0.001771
319864658	42773.000000	2182	3514.443679	31919	2	0.358656	31955	8	0.032725	9299098	-0.000387
319846229	42699.000000	2293	3589.689599	31738	4	0.137775	32179	5	0.102922	9285475	-0.000375
319866464	41911.000000	2142	3543.335437	31971	5	0.296329	31934	5	0.591021	9271765	0.000365
319846960	41753.000000	2174	3459.383795	31952	3	0.281478	31808	4	0.278987	9257991	0.001695
319835316	42238.000000	2222	3439.524424	32116	6	0.565093	31998	2	0.369319	9244413	-0.001866
319844009	42311.000000	2322	3496.213427	32109	7	0.384325	31984	4	0.239640	9230885	-0.002397
319855018	42323.000000	2155	3415.680254	31956	2	0.032960	32053	7	0.400616	9217326	-0.002010
319859633	41262.000000	2131	3383.257650	31992	0	0.103371	32100	4	0.344518	9203907	-0.002619
319859957	41343.000000	2154	3482.584496	32073	5	0.481948	32209	6	0.171406	9190389	-0.002343
319876583	41563.000000	2193	3472.003471	32088	7	0.724002	32072	3	0.233988	9176644	-0.002170
319853846	42390.000000	2127	3559.247361	32198	2	0.166861	32170	4	0.491538	9163088	-0.001759
319856409	42062.000000	2272	3556.876868	31943	7	0.449916	32032	3	0.588476	9149660	-0.001514
319846370	42821.000000	2265	3523.703735	32202	4	0.715779	31738	5	0.593075	9136198	-0.003180
319873780	42848.000000	2255	3563.473239	31964	4	0.049488	32157	4	0.497580	9122683	-0.004089
319870790	43390.000000	2161	3581.604321	32115	3	0.503703	32021	0	0.139802	9109147	-0.004357
319854752	41905.000000	2164	3541.331676	31736	5	0.731092	31746	3	0.530607	9095710	-0.002325
319842535	42127.000000	2206	3515.649465	31874	4	0.378328	31915	11	0.463203	9082262	-0.003766
319870621	41317.000000	2090	3582.206011	31972	2	0.525832	31947	3	0.196945	9069008	-0.004072
319876647	41613.000000	2188	3622.172990	31974	11	0.134946	32177	2	0.793930	9055761	-0.004246
319863970	41869.000000	2259	3657.003555	31625	8	0.157802	31934	2	0.063764	9042255	-0.004697
319870027	41682.000000	2050	3624.930059	31898	1	0.089921	31893	5	0.573134	9028747	-0.004395
319863198	40785.000000	2028	3584.587572	31933	3	0.200792	32028	4	0.165657	9015593	-0.004394
319877794	41332.000000	2088	3592.759882	32137	7	0.348385	31925	0	0.281586	9002366	-0.004984
319852277	40491.000000	2081	3606.144739	31778	2	0.220700	32037	1	0.672958	8989258	-0.004494
319857448	40773.000000	2111	3584.348975	31862	5	0.134252	31887	2	0.655210	8976193	-0.004657
319869280	40317.000000	2030	3552.824084	32074	6	0.518205	32018	6	0.635307	8963201	-0.004786
319869871	40763.000000	2119	3479.877424	31913	2	0.131485	31872	8	0.041475	8950079	-0.004479
319889027	41147.000000	2132	3505.676085	31916	4	0.106251	32043	5	0.210086	8936969	-0.004143
319858032	41373.000000	2137	3466.203910	31735	3	0.240988	32104	8	0.018577	8923885	-0.002897
319838844	41537.000000	2203	3497.928770	31908	2	0.679930	32021	2	0.771152	8910813	-0.002624
319869958	40959.000000	2136	3474.989749	31824	7	0.410622	31848	2	0.459864	8897691	-0.002412
319861595	40404.000000	2039	3391.450140	31961	2	0.440086	32315	4	0.120330	8884932	-0.002491
319860476	41507.000000	2196	3393.484882	32072	2	0.228546	32171	11	0.686064	8871901	-0.003194
319872689	41734.000000	2180	3427.071065	31706	4	0.177076	31882	5	0.342297	8858811	-0.003051
319872863	41986.000000	2186	3359.754973	32056	7	0.038569	32341	2	0.910886	8845846	-0.002714
319852193	41950.000000	2230	3431.754520	32018	6	0.366364	31707	9	0.497263	8833154	-0.002955
319861692	42078.000000	2204	3375.900880	31940	5	0.613326	32064	3	0.133753	8820041	-0.002297
319870748	42789.000000	2163	3443.295941	32048	1	0.422571	31956	5	0.484754	8807194	-0.002137
319857930	42589.000000	2079	3516.909036	32168	3	0.444140	31979	2	0.040095	8794394	-0.001968
319866048	42381.000000	2152	3531.925226	32035	4	0.184989	32203	4	0.033123	8781324	-0.001718
319838847	43987.000000	2314	3559.238160	32052	2	0.248869	31832	5	0.333209	8768418	-0.001889
319836398	43730.000000	2250	3550.248689	31813	2	0.461957	31946	2	0.941958	8755557	-0.001863
319840990	42947.000000	2270	3631.605433	31964	3	0.250354	31898	5	0.693855	8742599	-0.002034
319859169	41481.000000	2205	3565.556714	31723	8	0.537861	32295	8	0.313791	8729765	-0.003593
319840343	41227.000000	2124	3558.903942	31962	4	0.413837	32130	7	0.746458	8717058	-0.003580
319851623	40106.000000	2051	3557.661783	32001	6	0.277905	31965	3	0.395280	8704425	-0.003607
319860632	40191.000000	2047	3468.930051	31830	4	0.324054	31970	7	0.662446	8691744	-0.003743
npatches	nstrain	runtime	dt	init_x	init_y	init_y_blood	init_z	init_S	beta0	beta1	beta2	beta3	mean_beta	B	d	delta	delta_blood	b[0]	mut	m	CTL	c	g	epsilon	k	het	lambda	rho	omega	x_max	patch.dyna	DELTA	A	VA
10000	1	100.000000	0.000100	21900	9499	5000000	0.001000	10000000	9.526135	6.619934	7.247870	10.428570	7	8000000000.000000	0.010000	1.000000	1.000000	800000	0.000050	0.048000	1	0.001000	1.000000	25.000000	18.000000	0.500000	0.001000	0.001000	0.010000	31987	0	10.000000	7.000000	1.000000
sus	inf	inf_blood	z	x[0]	y[0][0]	z[0]	x[1]	y[1][0]	z[1]	S[0]	synchrony
219000000	94990000.000000	5000000	10.000000	21900	9499	0.001000	21900	9499	0.001000	10000000	0.000000
319861105	23552.000000	1217	816.552423	32172	3	0.011670	31978	1	0.116978	10034242	0.000000
319883285	23366.000000	1200	1929.284446	32254	7	0.062747	32119	0	0.225955	10019637	0.000000
319882374	26153.000000	1380	2530.280072	31874	4	0.310872	32240	3	0.057517	10004833	0.000000
319872424	28768.000000	1522	2659.693152	32029	1	0.100312	31930	5	0.341853	9990318	0.000000
319858174	30612.000000	1566	2728.913941	31977	3	0.466798	31876	1	0.209582	9975637	0.000000
319861375	32975.000000	1777	2741.901063	32029	5	0.447522	31943	0	0.271732	9961044	0.000000
319862966	34663.000000	1863	2771.905410	31904	8	0.841578	31837	4	0.492164	9946460	0.000000
319848402	36185.000000	1882	2725.516759	31866	1	0.263747	31935	3	0.199878	9931805	0.000000
319882782	37305.000000	1992	2732.630142	32145	6	0.400811	31963	6	0.031695	9917399	0.000000
319877867	38543.000000	1965	2797.222742	31891	3	0.535446	32053	1	0.121133	9902704	0.000000
319854589	40039.000000	2084	2796.483772	32309	0	0.074083	31878	4	0.644036	9888252	0.000000
319841805	42402.000000	2143	2930.888233	31987	2	0.596414	31969	3	0.074517	9873904	0.000000
319861136	43099.000000	2249	2914.536952	31707	3	0.079360	31890	4	0.758988	9859649	0.000000
319866033	43795.000000	2245	3086.478939	31897	5	0.126427	32087	4	0.472477	9845096	0.000000
319862085	43437.000000	2276	3214.166464	31943	3	0.241087	32040	7	0.724985	9830608	0.000000
319886781	44156.000000	2323	3257.322467	31717	9	0.579660	31868	2	0.678172	9816338	0.000000
319878098	43440.000000	2266	3311.869084	31966	1	0.337157	31890	2	0.045757	9801863	0.000000
319822258	43342.000000	2163	3450.797666	32038	5	0.803502	32010	5	0.503333	9787545	0.000000
319859116	42842.000000	2187	3386.453586	32003	3	0.134305	32168	8	0.429413	9773419	0.000000
319887280	42291.000000	2239	3392.581386	32047	2	0.228257	31852	8	0.377833	9759045	0.000000
319845324	40916.000000	2125	3431.840628	31976	4	0.385209	31907	5	0.288102	9744830	0.000000
319875269	41169.000000	2123	3367.373447	32060	5	0.467449	32172	5	0.300952	9730500	0.000000
319851695	41406.000000	2242	3388.740402	31879	4	0.381200	31943	0	0.020082	9716306	0.000000
319842290	41592.000000	2214	3456.048481	31994	4	0.673456	32031	2	0.321352	9701999	0.000000
319877167	42391.000000	2148	3510.598376	31956	4	0.405254	32002	4	0.339786	9688130	0.000000
319860856	42039.000000	2051	3474.028921	32045	3	0.424924	32090	1	0.503012	9673946	0.000000
319834816	40831.000000	2075	3468.785529	31734	4	0.220215	32064	2	0.298979	9659834	0.000000
319856086	39817.000000	2201	3384.355952	32011	4	0.277013	31855	11	0.375545	9645825	0.000000
319876756	40171.000000	2095	3345.512764	31868	3	0.272044	32108	6	0.454637	9631682	0.000000
319873230	40006.000000	2071	3356.830215	32224	6	0.232485	31880	7	0.367212	9617642	0.000000
319871198	39996.000000	2131	3294.174147	32066	5	0.283484	32112	1	0.411625	9603533	0.000000
319860632	40648.000000	2060	3338.997720	32012	9	0.222574	32027	3	0.092098	9589385	0.000000
319871305	40719.000000	2174	3310.079883	31875	2	0.073757	32082	1	0.345618	9575003	0.000000
319848316	41442.000000	2150	3314.937887	31938	5	0.285913	31874	5	0.591768	9560896	0.000000
319852636	41651.000000	2097	3313.715424	32062	2	0.823140	31884	3	0.157553	9546953	0.000000
319859844	41288.000000	2221	3303.819302	31792	7	0.529805	32058	4	0.370692	9533056	0.000000
319853560	41534.000000	2142	3358.725845	31959	9	0.509454	31934	5	0.326180	9519120	0.000000
319866634	40845.000000	2200	3359.956673	31819	10	0.716719	31947	2	0.362103	9505195	0.000000
319875068	41111.000000	2075	3274.966547	31875	6	0.577132	31964	2	0.064206	9491358	0.000000
319878407	40155.000000	2173	3316.075963	32144	6	0.621356	31898	5	0.317498	9477422	-1.#IND00
319840868	40424.000000	2201	3233.572430	31999	3	0.497766	32110	1	0.038573	9463444	-1.#IND00
319839335	40755.000000	2140	3182.650497	31899	2	0.676321	32105	1	0.170554	9449480	-1.#IND00
319850077	40540.000000	2120	3140.516892	31834	2	0.195957	31891	1	0.038031	9435438	-0.018583
319858154	40391.000000	2063	3210.157714	32077	4	0.749419	31895	6	0.259321	9421425	-0.019376
319865365	40661.000000	2155	3229.667513	31998	3	0.056167	31985	3	0.744634	9407678	-0.011846
319866024	40689.000000	2088	3318.893405	32080	15	0.026096	32116	1	0.387861	9393959	-0.005773
319853488	40837.000000	2192	3363.644112	31997	2	0.451710	32015	1	0.137428	9380202	-0.004801
319845854	40373.000000	2202	3460.039157	31861	1	0.810036	32311	5	0.246190	9366455	0.002610
319861481	40582.000000	2094	3413.562035	32147	1	0.077559	31941	2	0.351645	9352885	0.003076
319846838	40718.000000	2121	3355.207003	31951	5	0.171216	31776	9	0.455665	9339243	0.000391
319887502	39823.000000	2145	3371.797528	31921	1	0.212168	31745	2	0.577150	9325710	0.000848
319874128	39956.000000	2046	3280.341237	32087	5	0.797075	32023	3	0.132923	9312153	-0.001809
319850785	40277.000000	2113	3340.923957	31789	4	0.233107	32030	1	0.135796	9298395	-0.000785
319866164	40342.000000	2143	3334.917729	32067	3	0.195517	31882	1	0.120816	9284810	-0.003008
319849329	40608.000000	2092	3383.568519	32035	3	0.159763	32052	4	0.293527	9271332	0.001027
319844500	40293.000000	2110	3297.844584	31956	5	0.026380	31917	1	0.702587	9257712	0.000023
319846819	39524.000000	1990	3277.738105	31833	1	0.028657	31833	4	0.301020	9243986	-0.000436
319877618	40250.000000	2073	3263.164751	32104	6	0.160762	32170	6	0.107928	9230554	-0.001126
319843376	39953.000000	2099	3307.395478	32012	5	0.457829	31938	5	0.320421	9217166	-0.000672
319862272	40352.000000	2108	3362.204023	32142	1	0.501520	31928	6	0.574869	9203771	-0.000456
319845715	40876.000000	2160	3389.597012	31986	6	0.414501	32156	1	0.075897	9190403	0.000459
319867540	41935.000000	2211	3400.504330	32151	2	0.129966	31966	7	0.306379	9176733	0.000673
319863082	41712.000000	2120	3446.880372	31961	6	0.110586	32095	6	0.681386	9163522	0.000971
319860276	41077.000000	2097	3427.117807	31941	1	0.107539	32030	7	0.219422	9150087	0.000846
319866015	40378.000000	2170	3387.366641	32017	11	0.103552	31982	3	0.710752	9136970	0.000927
319843494	40245.000000	2138	3364.276629	31919	5	0.145952	31915	6	0.341856	9123814	0.000755
319870532	41141.000000	2122	3219.777968	32043	3	0.450720	31970	3	0.097203	9110434	0.000824
319889641	41279.000000	2069	3192.469536	31832	5	0.377089	32076	2	0.441729	9097156	0.000006
319863328	41374.000000	2170	3182.016194	31845	10	0.518567	32005	3	0.089726	9083814	0.000482
319845046	41227.000000	2148	3200.241623	32139	2	0.134446	31932	2	0.371847	9070296	-0.000198
319860945	41582.000000	2143	3199.428209	32021	3	0.421239	32113	6	0.452308	9057010	-0.000185
319853510	41789.000000	2229	3243.859882	31962	7	0.059397	32017	5	0.518435	9043943	-0.000442
319881906	41510.000000	2158	3289.496692	32084	3	0.705056	32052	6	0.573031	9030454	-0.000395
319843673	42712.000000	2221	3359.426116	32381	5	0.551176	32066	4	0.167551	9017192	-0.000710
319864612	41883.000000	2166	3393.915684	31990	3	0.187873	31923	3	0.243569	9003779	-0.000447
319874241	40647.000000	2146	3322.770111	32031	0	0.029788	31860	5	0.161642	8990637	0.000104
319861477	41252.000000	2161	3301.106922	31832	3	0.314156	32106	1	0.270188	8977612	0.000293
319845693	41472.000000	2176	3311.424527	32023	3	0.321819	31896	4	0.298615	8964427	0.000065
319860240	41143.000000	2044	3319.327222	31922	10	0.240236	31851	1	0.190379	8951250	0.000184
319883594	41609.000000	2144	3351.756164	32058	4	0.636798	32050	9	0.141802	8938225	-0.000289
319846204	41313.000000	2139	3375.858793	32007	3	0.353586	31973	3	0.170484	8925170	-0.001484
319860346	41309.000000	2102	3272.956299	31907	2	0.582008	31998	5	0.184752	8912107	-0.001692
319853803	40128.000000	1996	3262.993534	32095	1	0.475563	32230	0	0.256744	8899026	-0.001506
319858399	40977.000000	2113	3223.575408	32042	6	0.126361	31859	4	0.214482	8886046	-0.001532
319855998	40565.000000	2145	3229.748976	31926	10	0.141852	31906	5	0.428108	8873099	-0.002292
319839601	41176.000000	2149	3272.736790	31934	1	0.015064	31952	2	0.767878	8860135	-0.001819
319856776	41363.000000	2066	3263.862103	31897	7	0.399084	31992	5	0.761966	8847242	-0.000242
319888897	41623.000000	2270	3231.027081	32126	5	0.524343	32003	4	0.049190	8834283	-0.000285
319885875	42193.000000	2254	3152.810472	32058	3	0.482173	31951	7	0.305636	8821299	-0.000544
319858466	42749.000000	2123	3158.619814	32124	6	0.391222	31798	6	0.624408	8808458	-0.000136
319852485	41983.000000	2211	3165.549527	32043	4	0.394938	32067	5	0.182416	8795506	-0.000405
319868271	43287.000000	2251	3244.849230	32064	6	0.180768	31720	7	0.350192	8782651	0.000234
319873678	43223.000000	2245	3226.989585	32034	6	0.261104	31920	4	0.360050	8769759	0.000561
319858210	43618.000000	2254	3306.805919	31955	1	0.522633	31994	4	0.269055	8757009	0.001164
319843267	43553.000000	2303	3370.699422	31946	4	0.203741	32047	1	0.126152	8744039	0.000941
319855644	43554.000000	2229	3424.436441	32049	5	0.609190	31981	6	0.444676	8731331	0.000769
319857353	43308.000000	2172	3405.283073	31976	2	0.180663	32109	3	0.258334	8718617	0.000105
319849096	42419.000000	2184	3453.702199	31989	4	0.721744	31733	3	0.486661	8705972	0.000248
319837501	41868.000000	2182	3410.190556	32246	4	0.005176	32010	7	0.038304	8693345	0.001680
npatches	nstrain	runtime	dt	init_x	init_y	init_y_blood	init_z	init_S	beta0	beta1	beta2	beta3	mean_beta	B	d	delta	delta_blood	b[0]	mut	m	CTL	c	g	epsilon	k	het	lambda	rho	omega	x_max	patch.dyna	DELTA	A	VA
10000	1	100.000000	0.000100	21900	9499	5000000	0.001000	10000000	5.062670	7.197316	8.676380	8.700250	7	8000000000.000000	0.010000	1.000000	1.000000	800000	0.000050	0.048000	1	0.001000	1.000000	25.000000	19.000000	0.500000	0.001000	0.001000	0.010000	31987	0	10.000000	7.000000	1.000000
sus	inf	inf_blood	z	x[0]	y[0][0]	z[0]	x[1]	y[1][0]	z[1]	S[0]	synchrony
219000000	94990000.000000	5000000	10.000000	21900	9499	0.001000	21900	9499	0.001000	10000000	0.000000
319847469	28366.000000	1439	552.107870	31971	5	0.052926	31798	4	0.007122	10029973	0.000000
319867700	25671.000000	1284	1314.586232	32012	0	0.048244	31990	2	0.090247	10015368	0.000000
319857658	27649.000000	1414	1907.629229	32186	3	0.109610	32163	2	0.051919	10000898	0.000000
319859454	30117.000000	1567	2139.466428	32046	4	0.172265	32084	4	0.127071	9985805	0.000000
319862176	32986.000000	1743	2211.209981	32090	4	0.306577	32112	9	0.101830	9971102	0.000000
319841696	35426.000000	1782	2326.044109	31943	4	0.100238	31866	9	0.145823	9956377	0.000000
319849712	37329.000000	2032	2433.600459	32278	3	0.232051	31855	2	0.587014	9941871	0.000000
319865000	37706.000000	1936	2492.844305	32262	4	0.058362	31917	4	0.731377	9927329	0.000000
319852339	39391.000000	2102	2563.977024	32206	6	0.362604	32024	3	0.384684	9912635	0.000000
319861346	40877.000000	2116	2742.371253	32022	9	0.216889	31972	1	0.285684	9898114	0.000000
319858143	42113.000000	2137	2802.820024	32113	6	0.104179	31840	3	0.724364	9883600	0.000000
319876115	43134.000000	2185	2871.542792	32041	4	0.756086	32208	1	0.129786	9869113	0.000000
319863582	43588.000000	2318	2917.029806	31908	2	0.513084	31951	6	0.063238	9854414	0.000000
319847014	44268.000000	2271	2951.591808	31973	4	0.197218	32097	4	0.090453	9839988	0.000000
319859641	45445.000000	2361	3098.721668	31861	7	0.501837	32117	7	0.180603	9825639	0.000000
319866740	44665.000000	2328	3148.642998	32310	3	0.411769	32064	2	0.282743	9811194	0.000000
319875183	44089.000000	2292	3227.591941	32016	9	0.041552	31741	4	0.356704	9796853	0.000000
319853322	44090.000000	2231	3316.174413	32136	2	0.315005	31974	1	0.173865	9782409	0.000000
319859473	42811.000000	2341	3216.398552	32246	3	0.109894	31994	2	0.593935	9768061	0.000000
319842143	42013.000000	2198	3269.070579	31943	3	0.095922	31983	4	0.218204	9753673	0.000000
319861182	42773.000000	2218	3278.655336	31838	6	0.058133	31939	3	0.437623	9739267	0.000000
319867992	41676.000000	2172	3264.737765	31819	9	0.234066	31816	5	0.440744	9725056	0.000000
319856225	41470.000000	2134	3180.812589	32008	3	0.302481	32402	0	0.353388	9710809	0.000000
319865231	41710.000000	2172	3096.184538	32010	6	0.054555	31826	1	0.116740	9696588	0.000000
319861425	41290.000000	2233	3129.919638	31850	3	0.141943	31899	7	0.402637	9682509	0.000000
319844962	40850.000000	2145	3172.864612	31873	3	0.102184	31988	0	0.512293	9668343	0.000000
319863463	39867.000000	2066	3141.821389	32090	4	0.096829	31860	5	0.149852	9654305	0.000000
319864084	40757.000000	2099	3107.805183	32090	5	0.145220	31899	2	0.582455	9640211	0.000000
319874980	40050.000000	2118	3202.645482	31885	3	0.025797	31971	2	0.119550	9625925	0.000000
319852852	40687.000000	2155	3061.820020	31943	2	0.194432	31938	1	0.346209	9611790	0.000000
319838173	41696.000000	2158	3039.993904	31886	5	0.143576	31874	4	0.213210	9597556	0.000000
319851884	41350.000000	2220	3109.686392	31907	9	0.456930	32132	0	0.280739	9583377	0.000000
319842962	42411.000000	2186	3113.400508	32052	1	0.643150	31790	7	0.393953	9569422	0.000000
319865714	42460.000000	2125	3236.843902	31965	2	0.481879	31977	3	0.228917	9555328	0.000000
319863742	41100.000000	2094	3118.118776	31916	1	0.104404	32179	5	0.695094	9541221	0.000000
319865505	41771.000000	2152	3037.310289	32052	4	0.214113	31938	2	0.525252	9527022	0.000000
319859110	41396.000000	2168	3096.053886	31998	4	0.563751	31836	6	0.293888	9513038	0.000000
319868316	40971.000000	2110	3102.907097	32021	3	0.164920	31842	4	0.038391	9499158	0.000000
319843994	40773.000000	2137	3103.777253	31964	4	0.330222	31918	4	0.046188	9485176	0.000000
319852992	40326.000000	2163	3106.112915	32134	6	0.474242	31807	5	0.576108	9471177	-1.#IND00
319874222	40311.000000	2100	3192.480058	31903	6	0.357779	31880	6	0.531034	9457331	-1.#IND00
319868638	40193.000000	2099	3185.555069	32069	4	0.077034	31868	5	0.577116	9443400	-1.#IND00
[truncated: 160 more rows]
