# Supplementary material for: Large Variations in HIV-1 Viral Load Explained by Shifting-Mosaic Metapopulation Dynamics
Source: PLoS Biol. 2016 Oct 5;14(10):e1002567. doi: 10.1371/journal.pbio.1002567 (PMC5051940; doi:10.1371/journal.pbio.1002567)
Supplement: S1 Data — Each file gives the output from the simulations indicated by the filename: low migration (ms1, db432); high migration (ms1, db1); very high migration (ms10, db1); number of patches (np); reservoir (storage); no reservoir (nostorage); CTL immigration model (CTLimmig); CTL proliferation model (CTLprolif); β¯ (beta1, beta2, …). Within each file, there are 21 simulations for (k = 0,1,..,20), and data is output each day. For measures of synchrony, the final entry should be used. See Methods and S1 Simulation Code for further details. (ZIP) [file pbio.1002567.s002.zip › S1_Data/ms10_np10000_storage_noPD_CTLprolif_db1_beta8.tsv]

npatches	nstrain	runtime	dt	init_x	init_y	init_y_blood	init_z	init_S	beta0	beta1	beta2	beta3	mean_beta	B	d	delta	delta_blood	b[0]	mut	m	CTL	c	g	epsilon	k	het	lambda	rho	omega	x_max	patch.dyna	DELTA	A	VA
10000	1	100.000000	0.000100	21900	9499	5000000	0.001000	10000000	9.849493	10.750282	11.513528	10.277592	8	8000000000.000000	0.010000	1.000000	1.000000	800000	0.000050	0.048000	1	0.001000	1.000000	25.000000	0.000000	0.500000	0.001000	0.001000	0.010000	31987	0	10.000000	7.000000	1.000000
sus	inf	inf_blood	z	x[0]	y[0][0]	z[0]	x[1]	y[1][0]	z[1]	S[0]	synchrony
219000000	94990000.000000	5000000	10.000000	21900	9499	0.001000	21900	9499	0.001000	10000000	0.000000
99124248	2415229159.000000	125220263	10000.000000	8124	243279	1.000000	7417	244174	1.000000	13514647	0.000000
60597860	4632436645.000000	240630647	10000.000000	4805	464212	1.000000	4485	464126	1.000000	19664053	0.000000
51122149	5697578304.000000	296061871	10000.000000	3962	570648	1.000000	3711	569142	1.000000	26267205	0.000000
47841150	6165133351.000000	320388873	10000.000000	3678	618008	1.000000	3428	618142	1.000000	32992136	0.000000
46573376	6365222166.000000	330822273	10000.000000	3628	637254	1.000000	3273	638359	1.000000	39760465	0.000000
46043072	6450224288.000000	335270657	10000.000000	3631	645681	1.000000	3304	645124	1.000000	46533320	0.000000
45830605	6486150990.000000	337121365	10000.000000	3508	649944	1.000000	3271	650441	1.000000	53309976	0.000000
45725533	6501456635.000000	337902521	10000.000000	3548	651974	1.000000	3218	651141	1.000000	60079578	0.000000
45695661	6507768118.000000	338239069	10000.000000	3456	651798	1.000000	3248	651367	1.000000	66846037	0.000000
45687856	6510340197.000000	338367390	10000.000000	3564	652324	1.000000	3320	651517	1.000000	73597091	0.000000
45670457	6511556351.000000	338437030	10000.000000	3564	652217	1.000000	3256	653839	1.000000	80334699	0.000000
45676422	6511996833.000000	338511460	10000.000000	3554	652224	1.000000	3333	651497	1.000000	87065888	0.000000
45669382	6512178564.000000	338473350	10000.000000	3523	652242	1.000000	3217	652736	1.000000	93787211	0.000000
45673927	6512438805.000000	338486290	10000.000000	3485	652552	1.000000	3267	652584	1.000000	100496596	0.000000
45669416	6512456159.000000	338466952	10000.000000	3550	651701	1.000000	3282	653973	1.000000	107198065	0.000000
45674563	6512396488.000000	338506462	10000.000000	3536	652074	1.000000	3276	653401	1.000000	113885879	0.000000
45673785	6512496493.000000	338479596	10000.000000	3518	650843	1.000000	3299	652708	1.000000	120569339	0.000000
45666780	6512387092.000000	338496098	10000.000000	3493	651898	1.000000	3339	652095	1.000000	127241565	0.000000
45669133	6512354237.000000	338487059	10000.000000	3559	650376	1.000000	3284	651474	1.000000	133901278	0.000000
45671548	6512448889.000000	338487777	10000.000000	3545	652997	1.000000	3295	652487	1.000000	140557636	0.000000
45670356	6512368154.000000	338458958	10000.000000	3553	653169	1.000000	3218	650680	1.000000	147200594	0.000000
45678488	6512359720.000000	338447189	10000.000000	3551	651737	1.000000	3315	653555	1.000000	153831611	0.000000
45670191	6512347759.000000	338512729	10000.000000	3499	652793	1.000000	3281	651934	1.000000	160456846	0.000000
45669594	6512263683.000000	338520384	10000.000000	3559	651491	1.000000	3231	652645	1.000000	167068880	0.000000
45663549	6512353698.000000	338492407	10000.000000	3546	653992	1.000000	3279	651304	1.000000	173674191	0.000000
45671252	6512449666.000000	338462355	10000.000000	3531	652847	1.000000	3267	652515	1.000000	180269279	0.000000
45677290	6512444661.000000	338498487	10000.000000	3554	652913	1.000000	3265	652944	1.000000	186855377	0.000000
45673899	6512464447.000000	338480612	10000.000000	3576	652373	1.000000	3173	653415	1.000000	193429689	0.000000
45662388	6512422130.000000	338466617	10000.000000	3524	652140	1.000000	3303	652295	1.000000	199992540	0.000000
45664890	6512363633.000000	338494739	10000.000000	3559	651600	1.000000	3330	653265	1.000000	206545129	0.000000
45673395	6512449472.000000	338492941	10000.000000	3432	653038	1.000000	3302	651672	1.000000	213085420	0.000000
45669221	6512470160.000000	338488349	10000.000000	3535	652311	1.000000	3217	653234	1.000000	219616380	0.000000
45677212	6512500983.000000	338489044	10000.000000	3517	652197	1.000000	3316	652351	1.000000	226137219	0.000000
45674104	6512449230.000000	338502517	10000.000000	3604	650858	1.000000	3239	652538	1.000000	232652094	0.000000
45672858	6512498073.000000	338504442	10000.000000	3591	652077	1.000000	3297	651510	1.000000	239156087	0.000000
45666793	6512406995.000000	338481028	10000.000000	3561	652289	1.000000	3266	652984	1.000000	245652514	0.000000
45673114	6512393307.000000	338486392	10000.000000	3608	652819	1.000000	3267	651969	1.000000	252138019	0.000000
45666947	6512459952.000000	338495042	10000.000000	3523	652211	1.000000	3225	652852	1.000000	258613383	0.000000
45663830	6512440373.000000	338522291	10000.000000	3536	652742	1.000000	3296	653216	1.000000	265079987	0.000000
45673016	6512396624.000000	338484401	10000.000000	3612	653131	1.000000	3251	652625	1.000000	271531636	-1.#IND00
45681977	6512414959.000000	338482321	10000.000000	3509	652958	1.000000	3250	652848	1.000000	277979427	-0.004800
45673356	6512368182.000000	338504272	10000.000000	3546	651156	1.000000	3253	653681	1.000000	284414618	-0.003577
45681032	6512368448.000000	338505630	10000.000000	3578	651936	1.000000	3260	654318	1.000000	290836915	0.010479
45668217	6512312081.000000	338487840	10000.000000	3538	651430	1.000000	3251	652844	1.000000	297255334	0.010385
45678524	6512293629.000000	338472654	10000.000000	3556	652580	1.000000	3309	651872	1.000000	303661921	0.007173
45688383	6512327187.000000	338464620	10000.000000	3515	651159	1.000000	3273	651856	1.000000	310054862	0.002523
45667249	6512414375.000000	338459535	10000.000000	3587	652462	1.000000	3291	653171	1.000000	316442451	0.002484
45668766	6512443496.000000	338461748	10000.000000	3560	652118	1.000000	3308	651911	1.000000	322822743	0.001380
45668039	6512424178.000000	338499296	10000.000000	3550	652508	1.000000	3308	654531	1.000000	329194465	0.000743
45675460	6512365540.000000	338506119	10000.000000	3463	651975	1.000000	3347	652090	1.000000	335553087	0.000092
45678244	6512534923.000000	338501588	10000.000000	3544	652535	1.000000	3256	653050	1.000000	341905967	-0.000740
45671538	6512462100.000000	338525770	10000.000000	3489	653564	1.000000	3231	652559	1.000000	348249512	-0.000336
45664438	6512505487.000000	338487178	10000.000000	3537	652763	1.000000	3270	652824	1.000000	354576279	-0.000090
45669545	6512537996.000000	338517256	10000.000000	3566	651261	1.000000	3246	653161	1.000000	360897555	0.002182
45675439	6512539082.000000	338525298	10000.000000	3544	652430	1.000000	3239	653890	1.000000	367213175	0.003351
45662970	6512477281.000000	338475223	10000.000000	3560	652448	1.000000	3287	653531	1.000000	373512427	0.003458
45681065	6512411564.000000	338496807	10000.000000	3601	653556	1.000000	3305	652052	1.000000	379805795	0.003971
45675554	6512363375.000000	338502426	10000.000000	3513	651643	1.000000	3291	651728	1.000000	386090230	0.003759
45678526	6512253077.000000	338486764	10000.000000	3516	650093	1.000000	3323	652980	1.000000	392363123	0.002765
45670619	6512406096.000000	338486944	10000.000000	3565	652579	1.000000	3244	653777	1.000000	398628812	0.002594
45667600	6512474841.000000	338489922	10000.000000	3671	653067	1.000000	3321	651973	1.000000	404878989	0.002203
45675950	6512521769.000000	338514971	10000.000000	3588	651717	1.000000	3342	653305	1.000000	411127671	-0.000284
45669692	6512545451.000000	338478180	10000.000000	3617	652312	1.000000	3240	652110	1.000000	417361733	-0.001291
45670836	6512518178.000000	338492053	10000.000000	3497	651372	1.000000	3309	652458	1.000000	423591121	-0.002619
45670576	6512603397.000000	338455852	10000.000000	3573	652424	1.000000	3294	650912	1.000000	429807677	-0.002858
45672162	6512370608.000000	338479965	10000.000000	3561	652837	1.000000	3355	651451	1.000000	436018162	-0.002969
45670718	6512346134.000000	338491413	10000.000000	3481	651953	1.000000	3254	651404	1.000000	442215597	-0.003605
45672704	6512414374.000000	338479775	10000.000000	3458	651222	1.000000	3282	652693	1.000000	448404502	-0.003378
45674238	6512395584.000000	338484677	10000.000000	3566	652151	1.000000	3193	653719	1.000000	454582247	-0.003161
45679208	6512440897.000000	338455805	10000.000000	3483	651439	1.000000	3278	652052	1.000000	460751199	-0.002885
45667629	6512449899.000000	338488631	10000.000000	3517	652106	1.000000	3270	653689	1.000000	466915452	-0.002252
45677697	6512496034.000000	338455878	10000.000000	3579	651019	1.000000	3263	653030	1.000000	473067103	-0.002198
45675348	6512427123.000000	338491906	10000.000000	3506	651281	1.000000	3292	652707	1.000000	479211862	-0.002395
45667055	6512432351.000000	338479679	10000.000000	3482	653000	1.000000	3295	651856	1.000000	485344174	-0.002923
45674605	6512347730.000000	338527817	10000.000000	3464	651881	1.000000	3227	652638	1.000000	491469569	-0.002843
45674345	6512415515.000000	338491682	10000.000000	3494	652977	1.000000	3336	652481	1.000000	497587538	-0.003299
45680332	6512388686.000000	338488701	10000.000000	3547	650526	1.000000	3291	651878	1.000000	503693676	-0.003113
45670490	6512439893.000000	338470624	10000.000000	3521	653209	1.000000	3259	652885	1.000000	509795940	-0.002835
45668370	6512387845.000000	338485420	10000.000000	3573	653257	1.000000	3300	652539	1.000000	515882800	-0.002722
45668074	6512405148.000000	338482493	10000.000000	3530	652928	1.000000	3269	651448	1.000000	521962177	-0.002828
45673168	6512285020.000000	338510977	10000.000000	3527	651923	1.000000	3342	650384	1.000000	528030739	-0.000798
45667859	6512404539.000000	338477406	10000.000000	3555	651062	1.000000	3303	650395	1.000000	534092044	-0.000944
45682314	6512362802.000000	338499199	10000.000000	3503	652526	1.000000	3310	653510	1.000000	540144155	-0.000875
45664901	6512377561.000000	338481260	10000.000000	3527	652222	1.000000	3364	651274	1.000000	546192066	-0.000780
45677104	6512420003.000000	338452959	10000.000000	3497	652591	1.000000	3290	652898	1.000000	552224753	-0.000955
45673389	6512404421.000000	338487368	10000.000000	3587	652194	1.000000	3273	652993	1.000000	558249151	-0.000768
45668316	6512368721.000000	338495421	10000.000000	3573	652145	1.000000	3287	653655	1.000000	564262192	-0.000707
45673717	6512446234.000000	338518341	10000.000000	3565	654652	1.000000	3266	650681	1.000000	570266724	-0.000903
45670694	6512482298.000000	338490393	10000.000000	3535	652938	1.000000	3275	651300	1.000000	576268170	-0.002423
45676465	6512378736.000000	338485574	10000.000000	3499	652671	1.000000	3223	651934	1.000000	582253346	-0.002617
45667960	6512382227.000000	338475698	10000.000000	3483	652236	1.000000	3376	652417	1.000000	588234716	-0.002674
45678521	6512426874.000000	338472387	10000.000000	3496	652366	1.000000	3299	653271	1.000000	594198996	-0.002638
45673737	6512479089.000000	338459793	10000.000000	3513	655043	1.000000	3241	652433	1.000000	600162204	-0.003137
45671755	6512495087.000000	338499412	10000.000000	3570	653752	1.000000	3300	652739	1.000000	606112193	-0.003081
45674875	6512382700.000000	338484660	10000.000000	3552	652663	1.000000	3284	650957	1.000000	612055289	-0.003206
45675579	6512333196.000000	338504587	10000.000000	3501	651586	1.000000	3257	651775	1.000000	617990914	-0.003611
45673856	6512309113.000000	338469421	10000.000000	3547	652342	1.000000	3274	651403	1.000000	623915515	-0.003742
45671619	6512348932.000000	338482158	10000.000000	3527	651893	1.000000	3290	651721	1.000000	629835022	-0.003678
45668405	6512384012.000000	338473752	10000.000000	3540	651960	1.000000	3256	651989	1.000000	635745258	-0.003520
npatches	nstrain	runtime	dt	init_x	init_y	init_y_blood	init_z	init_S	beta0	beta1	beta2	beta3	mean_beta	B	d	delta	delta_blood	b[0]	mut	m	CTL	c	g	epsilon	k	het	lambda	rho	omega	x_max	patch.dyna	DELTA	A	VA
10000	1	100.000000	0.000100	21900	9499	5000000	0.001000	10000000	6.534024	6.768608	8.900042	8.310463	8	8000000000.000000	0.010000	1.000000	1.000000	800000	0.000050	0.048000	1	0.001000	1.000000	25.000000	1.000000	0.500000	0.001000	0.001000	0.010000	31987	0	10.000000	7.000000	1.000000
sus	inf	inf_blood	z	x[0]	y[0][0]	z[0]	x[1]	y[1][0]	z[1]	S[0]	synchrony
219000000	94990000.000000	5000000	10.000000	21900	9499	0.001000	21900	9499	0.001000	10000000	0.000000
131439486	1539800397.000000	79853390	10000.000000	14520	152559	1.000000	14106	152854	1.000000	12975811	0.000000
96253420	2485276825.000000	129113845	10000.000000	10553	247326	1.000000	10289	248052	1.000000	18265019	0.000000
89738229	2743168141.000000	142557727	10000.000000	9851	274037	1.000000	9680	274144	1.000000	23935320	0.000000
88286202	2805627608.000000	145815267	10000.000000	9618	279674	1.000000	9588	279882	1.000000	29673491	0.000000
87955400	2820459068.000000	146602013	10000.000000	9701	281180	1.000000	9359	281244	1.000000	35420784	0.000000
87882388	2823995505.000000	146761997	10000.000000	9704	281054	1.000000	9502	281772	1.000000	41163455	0.000000
87871696	2824784532.000000	146815893	10000.000000	9620	282461	1.000000	9339	282433	1.000000	46901907	0.000000
87856111	2824973797.000000	146850285	10000.000000	9715	279876	1.000000	9489	282344	1.000000	52623986	0.000000
87854974	2825083914.000000	146834045	10000.000000	9579	281841	1.000000	9431	282503	1.000000	58346360	0.000000
87851974	2825029862.000000	146842293	10000.000000	9692	281468	1.000000	9438	281677	1.000000	64057266	0.000000
87856932	2824899730.000000	146848169	10000.000000	9693	281052	1.000000	9420	282280	1.000000	69757304	0.000000
87859428	2825010427.000000	146819677	10000.000000	9707	282070	1.000000	9465	282197	1.000000	75446775	0.000000
87841658	2825071562.000000	146843315	10000.000000	9683	281633	1.000000	9388	281234	1.000000	81129516	0.000000
87860039	2825111814.000000	146830624	10000.000000	9752	281752	1.000000	9408	282624	1.000000	86807313	0.000000
87854955	2825057081.000000	146837288	10000.000000	9726	281746	1.000000	9351	282124	1.000000	92476886	0.000000
87849344	2824962055.000000	146830941	10000.000000	9754	281590	1.000000	9470	282437	1.000000	98136578	0.000000
87844165	2825023357.000000	146824273	10000.000000	9712	280925	1.000000	9335	281586	1.000000	103785833	0.000000
87855788	2825004935.000000	146808032	10000.000000	9603	281495	1.000000	9388	281883	1.000000	109429338	0.000000
87856148	2825076190.000000	146803800	10000.000000	9571	281453	1.000000	9393	282269	1.000000	115066662	0.000000
87860833	2824963400.000000	146836926	10000.000000	9693	282139	1.000000	9445	281913	1.000000	120691666	0.000000
87860379	2825023162.000000	146848735	10000.000000	9586	281337	1.000000	9292	281967	1.000000	126310162	0.000000
87854820	2825045485.000000	146826251	10000.000000	9598	281429	1.000000	9424	282021	1.000000	131920986	0.000000
87851191	2825056479.000000	146851679	10000.000000	9662	282015	1.000000	9394	281407	1.000000	137523322	0.000000
87853926	2825045408.000000	146833055	10000.000000	9625	281999	1.000000	9455	281919	1.000000	143115990	0.000000
87854753	2825049863.000000	146839599	10000.000000	9690	282240	1.000000	9527	281815	1.000000	148701089	0.000000
87847331	2825069775.000000	146821220	10000.000000	9715	281399	1.000000	9560	282270	1.000000	154276590	0.000000
87863580	2825063174.000000	146843009	10000.000000	9672	282206	1.000000	9534	281002	1.000000	159843567	0.000000
87859461	2825025276.000000	146830889	10000.000000	9640	281464	1.000000	9514	281360	1.000000	165403737	0.000000
87858429	2825013943.000000	146820793	10000.000000	9657	282449	1.000000	9449	282112	1.000000	170955296	0.000000
87851964	2825119308.000000	146823189	10000.000000	9635	280518	1.000000	9449	282097	1.000000	176492798	0.000000
87870934	2825099347.000000	146820570	10000.000000	9658	282146	1.000000	9286	282681	1.000000	182025391	0.000000
87857407	2825101022.000000	146839445	10000.000000	9615	282057	1.000000	9393	283501	1.000000	187549142	0.000000
87856360	2825071166.000000	146824649	10000.000000	9621	282869	1.000000	9326	281975	1.000000	193069265	0.000000
87865599	2825054751.000000	146815130	10000.000000	9573	281370	1.000000	9509	281591	1.000000	198571689	0.000000
87854178	2825020956.000000	146844509	10000.000000	9709	281465	1.000000	9494	281993	1.000000	204074015	0.000000
87863386	2825091100.000000	146829047	10000.000000	9705	281670	1.000000	9517	281145	1.000000	209570291	0.000000
87861498	2825038041.000000	146833592	10000.000000	9771	282000	1.000000	9425	282128	1.000000	215055499	0.000000
87853850	2825071454.000000	146835002	10000.000000	9623	282583	1.000000	9484	282448	1.000000	220527642	0.000000
87859096	2825034731.000000	146836437	10000.000000	9728	281925	1.000000	9519	281179	1.000000	225994577	0.000000
87863657	2824975185.000000	146833855	10000.000000	9700	280660	1.000000	9407	280997	1.000000	231455590	-1.#IND00
87852979	2825029131.000000	146826914	10000.000000	9814	282232	1.000000	9480	281648	1.000000	236903028	-0.028800
87865940	2825001734.000000	146837432	10000.000000	9851	281159	1.000000	9513	282240	1.000000	242345204	-0.009676
87855358	2825029388.000000	146853355	10000.000000	9760	281115	1.000000	9482	282219	1.000000	247781753	-0.015278
87861220	2825055898.000000	146842077	10000.000000	9696	282049	1.000000	9371	281910	1.000000	253207841	0.000982
87860539	2825060544.000000	146840040	10000.000000	9840	281974	1.000000	9443	281769	1.000000	258622469	-0.003005
87852177	2825054877.000000	146831808	10000.000000	9673	281215	1.000000	9427	281859	1.000000	264035132	-0.000194
87854284	2825082482.000000	146832149	10000.000000	9644	281907	1.000000	9549	283129	1.000000	269437539	-0.001776
87851482	2825005689.000000	146859683	10000.000000	9670	281522	1.000000	9522	281600	1.000000	274835450	-0.003595
87866767	2825003503.000000	146859529	10000.000000	9682	281850	1.000000	9408	281873	1.000000	280225659	-0.003300
87861052	2825018440.000000	146830976	10000.000000	9674	281305	1.000000	9595	281344	1.000000	285608855	-0.003755
87865004	2824960242.000000	146831284	10000.000000	9584	282221	1.000000	9444	281623	1.000000	290979156	-0.002452
87849794	2824973715.000000	146854712	10000.000000	9653	282153	1.000000	9357	281074	1.000000	296343323	-0.003687
87850610	2825036097.000000	146834993	10000.000000	9636	281839	1.000000	9508	281380	1.000000	301693318	-0.003357
87845977	2825061223.000000	146831254	10000.000000	9749	281047	1.000000	9487	281500	1.000000	307041671	-0.004761
87872237	2824956738.000000	146850419	10000.000000	9688	281310	1.000000	9497	281338	1.000000	312377571	-0.004767
87864676	2825038676.000000	146824363	10000.000000	9653	281337	1.000000	9501	282610	1.000000	317712284	-0.003377
87858899	2825055719.000000	146838949	10000.000000	9628	282098	1.000000	9502	282227	1.000000	323035385	-0.000868
87856373	2825090363.000000	146836283	10000.000000	9681	281623	1.000000	9437	281467	1.000000	328351669	-0.001141
87850711	2825123364.000000	146835272	10000.000000	9813	280981	1.000000	9482	281911	1.000000	333658529	-0.001725
87862356	2825087801.000000	146850928	10000.000000	9654	281508	1.000000	9480	282066	1.000000	338956351	-0.002650
87842899	2825071439.000000	146836343	10000.000000	9666	281504	1.000000	9422	281405	1.000000	344245902	-0.002096
87859507	2825021270.000000	146832771	10000.000000	9811	280867	1.000000	9489	280782	1.000000	349526644	-0.001533
87855379	2824991412.000000	146819832	10000.000000	9594	281434	1.000000	9476	282277	1.000000	354801616	-0.000941
87859673	2825014858.000000	146837244	10000.000000	9775	281923	1.000000	9481	282463	1.000000	360065693	-0.001116
87851362	2825033026.000000	146842430	10000.000000	9697	281449	1.000000	9402	281421	1.000000	365321775	-0.002518
87858598	2825020573.000000	146841443	10000.000000	9627	281636	1.000000	9474	281988	1.000000	370577599	0.000018
87859165	2825021034.000000	146826676	10000.000000	9723	281634	1.000000	9350	282207	1.000000	375820384	-0.000797
87862226	2825039365.000000	146810798	10000.000000	9708	281297	1.000000	9366	281778	1.000000	381055317	-0.002055
87848320	2825087136.000000	146825830	10000.000000	9744	282156	1.000000	9542	281645	1.000000	386284751	-0.001756
87862383	2824993140.000000	146819287	10000.000000	9728	281609	1.000000	9383	282118	1.000000	391503583	-0.001959
87850565	2825010433.000000	146841850	10000.000000	9745	281648	1.000000	9376	282222	1.000000	396718165	-0.001597
87857471	2825041547.000000	146824251	10000.000000	9692	281681	1.000000	9329	282829	1.000000	401920331	-0.001603
87847928	2825037754.000000	146829201	10000.000000	9686	281648	1.000000	9277	282480	1.000000	407114087	-0.001719
87862390	2825088549.000000	146832571	10000.000000	9725	281656	1.000000	9403	281806	1.000000	412302572	-0.001725
87856833	2825056052.000000	146875095	10000.000000	9703	282041	1.000000	9379	283106	1.000000	417482261	-0.001692
87856840	2825048379.000000	146829122	10000.000000	9795	281148	1.000000	9335	282571	1.000000	422652900	-0.002277
87851474	2824974145.000000	146817949	10000.000000	9664	282278	1.000000	9501	281557	1.000000	427819774	-0.002133
87859505	2825054995.000000	146838852	10000.000000	9655	282441	1.000000	9508	282188	1.000000	432983469	-0.002475
87853400	2824986464.000000	146833273	10000.000000	9632	281801	1.000000	9365	282570	1.000000	438132129	-0.002377
87838883	2825137843.000000	146852397	10000.000000	9529	282229	1.000000	9447	282171	1.000000	443276225	-0.002379
87863464	2824977396.000000	146822701	10000.000000	9671	281239	1.000000	9478	281329	1.000000	448408319	-0.002226
87863171	2825013260.000000	146827762	10000.000000	9595	282013	1.000000	9403	281626	1.000000	453538057	-0.002211
87846916	2825053339.000000	146838406	10000.000000	9639	282332	1.000000	9483	281722	1.000000	458657408	-0.002492
87859595	2825046566.000000	146826486	10000.000000	9720	282129	1.000000	9486	281986	1.000000	463764284	-0.002326
87856793	2825041696.000000	146816772	10000.000000	9696	280673	1.000000	9531	282078	1.000000	468868991	-0.002451
87855904	2825021070.000000	146842610	10000.000000	9604	282209	1.000000	9468	282133	1.000000	473965735	-0.002011
87854356	2825075211.000000	146823761	10000.000000	9696	281834	1.000000	9471	281293	1.000000	479050803	-0.002141
87855606	2825111820.000000	146823683	10000.000000	9648	281985	1.000000	9456	281772	1.000000	484129620	-0.002758
87860040	2825060119.000000	146829749	10000.000000	9623	281434	1.000000	9483	281382	1.000000	489203696	-0.002459
87850509	2825074434.000000	146832078	10000.000000	9695	282591	1.000000	9347	281982	1.000000	494271612	-0.002681
87856091	2825077239.000000	146829658	10000.000000	9751	281643	1.000000	9447	281336	1.000000	499331840	-0.002672
87863429	2825056665.000000	146850985	10000.000000	9708	281186	1.000000	9538	281292	1.000000	504383182	-0.003083
87851667	2825088708.000000	146830310	10000.000000	9758	281407	1.000000	9451	282028	1.000000	509422668	-0.003224
87865248	2825060594.000000	146842355	10000.000000	9627	282312	1.000000	9445	281251	1.000000	514453071	-0.002789
87867365	2825008402.000000	146817600	10000.000000	9538	281661	1.000000	9335	282416	1.000000	519479212	-0.002862
87858861	2825124498.000000	146828342	10000.000000	9771	281898	1.000000	9319	282449	1.000000	524498022	-0.002933
87857327	2825095268.000000	146843442	10000.000000	9699	281305	1.000000	9349	281028	1.000000	529513885	-0.002842
87857208	2825029230.000000	146829959	10000.000000	9690	281348	1.000000	9554	282439	1.000000	534520797	-0.002517
87865037	2825020057.000000	146833822	10000.000000	9597	281844	1.000000	9382	282531	1.000000	539520351	-0.003068
npatches	nstrain	runtime	dt	init_x	init_y	init_y_blood	init_z	init_S	beta0	beta1	beta2	beta3	mean_beta	B	d	delta	delta_blood	b[0]	mut	m	CTL	c	g	epsilon	k	het	lambda	rho	omega	x_max	patch.dyna	DELTA	A	VA
10000	1	100.000000	0.000100	21900	9499	5000000	0.001000	10000000	10.506361	9.519981	10.677108	6.076357	8	8000000000.000000	0.010000	1.000000	1.000000	800000	0.000050	0.048000	1	0.001000	1.000000	25.000000	2.000000	0.500000	0.001000	0.001000	0.010000	31987	0	10.000000	7.000000	1.000000
sus	inf	inf_blood	z	x[0]	y[0][0]	z[0]	x[1]	y[1][0]	z[1]	S[0]	synchrony
219000000	94990000.000000	5000000	10.000000	21900	9499	0.001000	21900	9499	0.001000	10000000	0.000000
166051012	985188172.000000	51107399	10000.000000	13892	101143	1.000000	14609	100145	1.000000	12429456	0.000000
134603116	1453892124.000000	75552064	10000.000000	10843	147499	1.000000	11598	147347	1.000000	16799931	0.000000
129911134	1544427877.000000	80266700	10000.000000	10507	156714	1.000000	11191	155903	1.000000	21485256	0.000000
129133676	1559671891.000000	81065039	10000.000000	10469	158321	1.000000	11165	157905	1.000000	26210465	0.000000
128994111	1562167137.000000	81210771	10000.000000	10362	157781	1.000000	11094	157884	1.000000	30939750	0.000000
129000478	1562583665.000000	81217169	10000.000000	10431	158268	1.000000	11076	157876	1.000000	35663684	0.000000
128983802	1562663754.000000	81219446	10000.000000	10329	157562	1.000000	11161	158174	1.000000	40381677	0.000000
128964924	1562725852.000000	81216761	10000.000000	10406	158489	1.000000	11243	157140	1.000000	45090486	0.000000
128989709	1562708466.000000	81214178	10000.000000	10277	158304	1.000000	11051	158035	1.000000	49794391	0.000000
128973568	1562691847.000000	81225986	10000.000000	10317	158610	1.000000	11092	157015	1.000000	54490489	0.000000
128984099	1562701770.000000	81230000	10000.000000	10390	157730	1.000000	11148	157478	1.000000	59180428	0.000000
128990443	1562636779.000000	81223523	10000.000000	10352	158490	1.000000	11049	157957	1.000000	63860535	0.000000
128994422	1562667388.000000	81230675	10000.000000	10450	158349	1.000000	11113	158421	1.000000	68534073	0.000000
128988760	1562645806.000000	81214404	10000.000000	10296	158545	1.000000	11160	158673	1.000000	73201749	0.000000
128991686	1562719360.000000	81231970	10000.000000	10339	158444	1.000000	11133	157451	1.000000	77861567	0.000000
128991901	1562679906.000000	81218375	10000.000000	10264	158995	1.000000	11066	157857	1.000000	82516555	0.000000
128980000	1562655608.000000	81211881	10000.000000	10418	157938	1.000000	11204	158465	1.000000	87163244	0.000000
128987992	1562721063.000000	81222193	10000.000000	10387	158383	1.000000	11157	157835	1.000000	91802059	0.000000
128993641	1562609839.000000	81229932	10000.000000	10245	158144	1.000000	11066	158530	1.000000	96437986	0.000000
128982277	1562661597.000000	81225017	10000.000000	10418	158372	1.000000	11056	158074	1.000000	101063898	0.000000
128984513	1562755381.000000	81228474	10000.000000	10333	158717	1.000000	11063	157080	1.000000	105682660	0.000000
128993565	1562598656.000000	81226938	10000.000000	10225	158740	1.000000	11132	157991	1.000000	110295956	0.000000
128985934	1562720663.000000	81243383	10000.000000	10384	158398	1.000000	11203	157547	1.000000	114902666	0.000000
128983578	1562699381.000000	81232316	10000.000000	10256	158930	1.000000	11210	158231	1.000000	119500274	0.000000
128997870	1562699590.000000	81214087	10000.000000	10436	157920	1.000000	11217	158164	1.000000	124091190	0.000000
128994621	1562714076.000000	81242227	10000.000000	10348	158175	1.000000	11003	157802	1.000000	128676384	0.000000
128976268	1562647840.000000	81232926	10000.000000	10333	159241	1.000000	11210	157172	1.000000	133256685	0.000000
128987008	1562743382.000000	81212329	10000.000000	10370	159026	1.000000	11211	156853	1.000000	137828133	0.000000
128979109	1562645265.000000	81218072	10000.000000	10277	158899	1.000000	11152	157785	1.000000	142394991	0.000000
128987845	1562697601.000000	81216241	10000.000000	10324	158508	1.000000	11107	158305	1.000000	146952041	0.000000
128989243	1562672844.000000	81207418	10000.000000	10521	158590	1.000000	11202	158095	1.000000	151498770	0.000000
128981176	1562628269.000000	81213050	10000.000000	10420	158697	1.000000	11105	157746	1.000000	156043945	0.000000
128989901	1562677849.000000	81224510	10000.000000	10383	158849	1.000000	11138	158038	1.000000	160579998	0.000000
128989839	1562672973.000000	81225046	10000.000000	10392	157918	1.000000	11116	157876	1.000000	165109391	0.000000
129007569	1562720600.000000	81223388	10000.000000	10447	158069	1.000000	11029	158186	1.000000	169630068	0.000000
128993889	1562664025.000000	81221922	10000.000000	10447	159134	1.000000	11144	157748	1.000000	174149510	0.000000
128996769	1562730531.000000	81219305	10000.000000	10477	158161	1.000000	11125	157285	1.000000	178660074	0.000000
128988406	1562696755.000000	81219861	10000.000000	10324	158159	1.000000	11129	158005	1.000000	183163604	0.000000
128992495	1562678773.000000	81221127	10000.000000	10418	158665	1.000000	11075	157978	1.000000	187655323	0.000000
128984840	1562627961.000000	81211723	10000.000000	10331	158650	1.000000	11126	156879	1.000000	192144877	-1.#IND00
128997877	1562677778.000000	81222353	10000.000000	10401	158875	1.000000	11215	157834	1.000000	196626150	0.000000
128969599	1562746239.000000	81235637	10000.000000	10419	157697	1.000000	11123	157034	1.000000	201101980	-0.001923
128985319	1562693173.000000	81219317	10000.000000	10354	158520	1.000000	11102	158136	1.000000	205568991	-0.022815
128988758	1562689404.000000	81230301	10000.000000	10376	158485	1.000000	11175	158364	1.000000	210032302	-0.014603
128996250	1562673551.000000	81214213	10000.000000	10529	158215	1.000000	11025	157953	1.000000	214487836	-0.008195
128970255	1562728681.000000	81229875	10000.000000	10295	159431	1.000000	11133	158285	1.000000	218938500	-0.008422
128974496	1562724682.000000	81209747	10000.000000	10363	158506	1.000000	11093	158001	1.000000	223383030	-0.008451
128985725	1562693005.000000	81201769	10000.000000	10409	158552	1.000000	11090	158575	1.000000	227821446	-0.007761
128991869	1562615951.000000	81218181	10000.000000	10348	158729	1.000000	11123	157812	1.000000	232253872	0.004108
128982097	1562704056.000000	81230323	10000.000000	10207	158934	1.000000	11049	158060	1.000000	236674854	0.002235
128981115	1562733436.000000	81221974	10000.000000	10283	159129	1.000000	11240	157244	1.000000	241090759	0.001682
128985261	1562702227.000000	81220523	10000.000000	10478	158383	1.000000	11154	157500	1.000000	245501346	-0.000239
128998860	1562639557.000000	81215064	10000.000000	10319	158348	1.000000	10993	157892	1.000000	249908494	0.001600
128994055	1562657698.000000	81225571	10000.000000	10305	158152	1.000000	11034	158123	1.000000	254301348	0.002210
128975345	1562659808.000000	81219490	10000.000000	10282	158669	1.000000	11226	158008	1.000000	258689097	0.001542
128991029	1562658190.000000	81218237	10000.000000	10468	158093	1.000000	11098	157823	1.000000	263072738	0.002139
128988816	1562739424.000000	81205749	10000.000000	10342	158471	1.000000	11088	157776	1.000000	267449890	0.001731
128997373	1562735125.000000	81237600	10000.000000	10321	158320	1.000000	11032	157733	1.000000	271819007	0.002232
128970864	1562675618.000000	81222566	10000.000000	10440	158471	1.000000	11051	157827	1.000000	276182476	0.002368
129006862	1562664487.000000	81225275	10000.000000	10416	158202	1.000000	11108	158049	1.000000	280539520	0.002518
128980017	1562687306.000000	81223272	10000.000000	10286	158620	1.000000	11064	157876	1.000000	284887022	0.002296
128987583	1562668003.000000	81203102	10000.000000	10321	158620	1.000000	11112	157893	1.000000	289228355	0.001510
128994031	1562677836.000000	81214896	10000.000000	10471	158377	1.000000	11245	157560	1.000000	293566794	0.000605
128983982	1562691712.000000	81216194	10000.000000	10385	158231	1.000000	10933	158502	1.000000	297898792	0.001107
128990660	1562604825.000000	81210401	10000.000000	10403	158217	1.000000	11033	157885	1.000000	302226592	0.001852
128976948	1562694217.000000	81215576	10000.000000	10449	158365	1.000000	11026	157698	1.000000	306543749	0.001595
128991077	1562631534.000000	81232340	10000.000000	10377	158144	1.000000	11072	157626	1.000000	310853973	0.001487
128963685	1562746997.000000	81216682	10000.000000	10369	158705	1.000000	11027	158881	1.000000	315157586	0.000812
128992140	1562696452.000000	81207543	10000.000000	10362	158623	1.000000	11088	158479	1.000000	319458196	0.001116
128979237	1562651739.000000	81230838	10000.000000	10413	157800	1.000000	11175	158002	1.000000	323749174	0.001943
128988327	1562701068.000000	81208110	10000.000000	10381	158360	1.000000	11127	157712	1.000000	328033991	0.001915
128985040	1562651244.000000	81228389	10000.000000	10446	158761	1.000000	11178	157305	1.000000	332312453	0.001729
128986048	1562640884.000000	81226658	10000.000000	10396	158357	1.000000	11142	157925	1.000000	336583520	0.001205
128984203	1562606494.000000	81212211	10000.000000	10249	159657	1.000000	11189	157585	1.000000	340854021	-0.000227
128980896	1562692755.000000	81219764	10000.000000	10534	158149	1.000000	11100	158293	1.000000	345118021	-0.000182
128979930	1562633251.000000	81221881	10000.000000	10499	158469	1.000000	11102	158427	1.000000	349371620	-0.000290
128990005	1562611193.000000	81215805	10000.000000	10406	158235	1.000000	10991	158237	1.000000	353619017	-0.000265
128975942	1562710844.000000	81218745	10000.000000	10287	158103	1.000000	10931	158063	1.000000	357858355	-0.001333
128998499	1562708985.000000	81232606	10000.000000	10335	158510	1.000000	11115	157603	1.000000	362093348	-0.002043
128983886	1562667152.000000	81231027	10000.000000	10408	158880	1.000000	11182	158091	1.000000	366318364	-0.002044
128995018	1562747753.000000	81218858	10000.000000	10443	158396	1.000000	11092	157527	1.000000	370543350	-0.002095
128986989	1562672632.000000	81230292	10000.000000	10363	158262	1.000000	11158	157739	1.000000	374760247	-0.001666
128988956	1562699046.000000	81219264	10000.000000	10359	158405	1.000000	11069	158187	1.000000	378964095	-0.001660
128987897	1562705314.000000	81201850	10000.000000	10394	159000	1.000000	11141	158389	1.000000	383170869	-0.001369
128971588	1562738291.000000	81223335	10000.000000	10398	158127	1.000000	11062	157980	1.000000	387366927	-0.001027
129001039	1562606221.000000	81219112	10000.000000	10336	158726	1.000000	11165	158001	1.000000	391557747	-0.001021
128987677	1562613146.000000	81227298	10000.000000	10386	158236	1.000000	11051	158570	1.000000	395738687	-0.001481
128980962	1562672046.000000	81205677	10000.000000	10383	158109	1.000000	11095	157724	1.000000	399916577	-0.001446
128983253	1562686630.000000	81226732	10000.000000	10335	158113	1.000000	11105	157563	1.000000	404089884	-0.001185
128991893	1562614505.000000	81218784	10000.000000	10382	157746	1.000000	11102	158762	1.000000	408260572	-0.001403
128972669	1562689648.000000	81207128	10000.000000	10296	158380	1.000000	11046	157633	1.000000	412416452	-0.001016
128992845	1562625902.000000	81225016	10000.000000	10191	157980	1.000000	11090	157899	1.000000	416567241	-0.000956
128976396	1562690625.000000	81214541	10000.000000	10542	158138	1.000000	11178	157364	1.000000	420711595	-0.001009
128996432	1562621661.000000	81219808	10000.000000	10366	158877	1.000000	11071	157982	1.000000	424850568	-0.000923
128988285	1562661635.000000	81211374	10000.000000	10318	159400	1.000000	11000	158202	1.000000	428986924	-0.000907
128977233	1562670058.000000	81228574	10000.000000	10399	158729	1.000000	11104	158313	1.000000	433118547	-0.000836
128980392	1562634251.000000	81234243	10000.000000	10387	158667	1.000000	11153	157982	1.000000	437240672	-0.001578
128975517	1562665494.000000	81218342	10000.000000	10494	158730	1.000000	11182	157636	1.000000	441358830	-0.001158
129012617	1562678122.000000	81227760	10000.000000	10439	158178	1.000000	11075	157582	1.000000	445469000	-0.001212
npatches	nstrain	runtime	dt	init_x	init_y	init_y_blood	init_z	init_S	beta0	beta1	beta2	beta3	mean_beta	B	d	delta	delta_blood	b[0]	mut	m	CTL	c	g	epsilon	k	het	lambda	rho	omega	x_max	patch.dyna	DELTA	A	VA
10000	1	100.000000	0.000100	21900	9499	5000000	0.001000	10000000	9.201551	10.822311	6.067795	7.447492	8	8000000000.000000	0.010000	1.000000	1.000000	800000	0.000050	0.048000	1	0.001000	1.000000	25.000000	3.000000	0.500000	0.001000	0.001000	0.010000	31987	0	10.000000	7.000000	1.000000
sus	inf	inf_blood	z	x[0]	y[0][0]	z[0]	x[1]	y[1][0]	z[1]	S[0]	synchrony
219000000	94990000.000000	5000000	10.000000	21900	9499	0.001000	21900	9499	0.001000	10000000	0.000000
200362386	625301954.000000	32440542	10000.000000	18576	63874	1.000000	17197	65309	1.000000	11922180	0.000000
173088206	881772529.000000	45828056	10000.000000	15714	89425	1.000000	14471	90865	1.000000	15359582	0.000000
169147442	925921346.000000	48112022	10000.000000	15470	93883	1.000000	13866	95412	1.000000	19072234	0.000000
168569065	932387190.000000	48447205	10000.000000	15154	94401	1.000000	13915	95827	1.000000	22819335	0.000000
168506502	933229629.000000	48497158	10000.000000	15192	95175	1.000000	13949	96155	1.000000	26567417	0.000000
168487347	933384344.000000	48508923	10000.000000	15266	94830	1.000000	13914	96055	1.000000	30307436	0.000000
168472141	933430684.000000	48522388	10000.000000	15117	94657	1.000000	14056	95885	1.000000	34042227	0.000000
168511809	933403269.000000	48525107	10000.000000	15211	94539	1.000000	13938	96009	1.000000	37775193	0.000000
168505427	933350022.000000	48515030	10000.000000	15298	94500	1.000000	14041	95834	1.000000	41500743	0.000000
168507547	933427936.000000	48507815	10000.000000	15328	95255	1.000000	14150	95949	1.000000	45221000	0.000000
168515181	933337249.000000	48519923	10000.000000	15359	94466	1.000000	13936	95965	1.000000	48934889	0.000000
168499031	933356336.000000	48521036	10000.000000	15413	94402	1.000000	13919	96106	1.000000	52644238	0.000000
168477176	933483628.000000	48523652	10000.000000	15337	95519	1.000000	13931	95854	1.000000	56347290	0.000000
168496900	933398400.000000	48514345	10000.000000	15180	94741	1.000000	14013	96480	1.000000	60048656	0.000000
168479547	933427549.000000	48512947	10000.000000	15373	94490	1.000000	13946	95857	1.000000	63739156	0.000000
168499781	933450162.000000	48507096	10000.000000	15270	94880	1.000000	13891	95694	1.000000	67428997	0.000000
168489749	933404118.000000	48527092	10000.000000	15206	94585	1.000000	13931	95910	1.000000	71111489	0.000000
168485254	933455825.000000	48516660	10000.000000	15211	94812	1.000000	13886	95825	1.000000	74787175	0.000000
168513290	933394867.000000	48499937	10000.000000	15410	94585	1.000000	13835	95874	1.000000	78457734	0.000000
168487329	933411819.000000	48511566	10000.000000	15198	94483	1.000000	14023	95639	1.000000	82122888	0.000000
168518589	933316555.000000	48512938	10000.000000	15294	94896	1.000000	13942	96189	1.000000	85783294	0.000000
168498827	933343189.000000	48512259	10000.000000	15324	94509	1.000000	14027	95471	1.000000	89441313	0.000000
168492296	933453915.000000	48520936	10000.000000	15402	94142	1.000000	13838	96151	1.000000	93091523	0.000000
168491697	933415299.000000	48514154	10000.000000	15275	94491	1.000000	13570	96403	1.000000	96737248	0.000000
168483410	933391229.000000	48526115	10000.000000	15245	94712	1.000000	13842	96074	1.000000	100370817	0.000000
168503707	933386136.000000	48515172	10000.000000	15374	94541	1.000000	13962	95905	1.000000	104000151	0.000000
168498842	933428658.000000	48519317	10000.000000	15094	95323	1.000000	13930	95570	1.000000	107628475	0.000000
168503704	933397589.000000	48519071	10000.000000	15289	94853	1.000000	13982	95670	1.000000	111252105	0.000000
168501361	933352051.000000	48502959	10000.000000	15134	94794	1.000000	13859	95336	1.000000	114869133	0.000000
168489790	933437193.000000	48512236	10000.000000	15157	95077	1.000000	13836	96216	1.000000	118477583	0.000000
168503385	933396516.000000	48534146	10000.000000	15289	94709	1.000000	14050	95469	1.000000	122083879	0.000000
168512401	933393598.000000	48514060	10000.000000	15353	94918	1.000000	13895	95704	1.000000	125684793	0.000000
168499077	933371527.000000	48517150	10000.000000	15312	94560	1.000000	13872	95770	1.000000	129280325	0.000000
168511445	933407979.000000	48501184	10000.000000	15228	94596	1.000000	13746	95505	1.000000	132872923	0.000000
168500830	933368777.000000	48521467	10000.000000	15252	95081	1.000000	14035	95874	1.000000	136458351	0.000000
168499459	933387275.000000	48512928	10000.000000	15275	94657	1.000000	13976	96235	1.000000	140034961	0.000000
168501412	933402767.000000	48501013	10000.000000	15340	94873	1.000000	14041	95712	1.000000	143611537	0.000000
168506267	933304206.000000	48506482	10000.000000	15389	94440	1.000000	13934	96244	1.000000	147179378	0.000000
168513913	933324869.000000	48517921	10000.000000	15421	94086	1.000000	13916	96062	1.000000	150743786	0.000000
168473246	933414073.000000	48501088	10000.000000	15220	94519	1.000000	13819	95842	1.000000	154298586	-1.#IND00
168514124	933440609.000000	48522658	10000.000000	15311	94718	1.000000	14027	95288	1.000000	157849296	-0.000000
168480548	933447026.000000	48515413	10000.000000	15394	94853	1.000000	13993	95906	1.000000	161396265	-0.001148
168487780	933429634.000000	48518787	10000.000000	15401	93911	1.000000	13895	96151	1.000000	164939647	-0.002479
168499676	933379255.000000	48526648	10000.000000	15325	94376	1.000000	13934	95985	1.000000	168474108	-0.005954
168516913	933340264.000000	48507911	10000.000000	15392	94562	1.000000	13919	95784	1.000000	172002511	-0.006463
168496739	933368997.000000	48517359	10000.000000	15227	94326	1.000000	13981	95416	1.000000	175526063	-0.003895
168496101	933407293.000000	48512883	10000.000000	15256	94942	1.000000	13963	96107	1.000000	179043872	-0.007622
168483401	933459202.000000	48522498	10000.000000	15279	94904	1.000000	14034	96144	1.000000	182555878	-0.004955
168500194	933450808.000000	48513775	10000.000000	15293	94747	1.000000	13952	95694	1.000000	186067559	-0.003822
168486886	933449491.000000	48512984	10000.000000	15371	94498	1.000000	13783	95756	1.000000	189568930	-0.003888
168488351	933405693.000000	48520655	10000.000000	15253	95250	1.000000	14016	95496	1.000000	193065683	-0.003825
168490409	933334943.000000	48504580	10000.000000	15468	94069	1.000000	13841	96150	1.000000	196559557	-0.002050
168505318	933394476.000000	48510670	10000.000000	15253	94813	1.000000	13969	95858	1.000000	200051440	-0.000995
168489877	933366842.000000	48507716	10000.000000	15251	94106	1.000000	13939	95568	1.000000	203533469	-0.001958
168497274	933419952.000000	48513153	10000.000000	15325	94808	1.000000	13947	95676	1.000000	207010203	-0.001495
168498528	933436765.000000	48501867	10000.000000	15398	94624	1.000000	14056	95799	1.000000	210485464	0.000179
168486916	933423612.000000	48506459	10000.000000	15274	94649	1.000000	14045	95951	1.000000	213952237	-0.000291
168487008	933439217.000000	48517314	10000.000000	15343	94594	1.000000	14005	95777	1.000000	217411652	-0.001323
168490127	933418441.000000	48505376	10000.000000	15366	94422	1.000000	13968	96067	1.000000	220869759	-0.001126
168498757	933383837.000000	48506049	10000.000000	15135	95034	1.000000	13756	95786	1.000000	224322609	-0.000638
168494965	933383857.000000	48501505	10000.000000	15355	94470	1.000000	13891	96550	1.000000	227767534	-0.001300
168504182	933363467.000000	48502303	10000.000000	15469	94583	1.000000	13938	96040	1.000000	231213915	-0.001353
168504761	933317087.000000	48518188	10000.000000	15344	95194	1.000000	13858	96235	1.000000	234649289	-0.002548
168522134	933310489.000000	48509317	10000.000000	15400	94377	1.000000	13953	95974	1.000000	238083242	-0.002233
168508530	933355479.000000	48511926	10000.000000	15254	94776	1.000000	13968	95929	1.000000	241508588	-0.001935
168495279	933432544.000000	48516393	10000.000000	15378	94330	1.000000	14067	95451	1.000000	244927888	-0.002109
168514377	933387590.000000	48513474	10000.000000	15256	94355	1.000000	13929	95573	1.000000	248343617	-0.001385
168495777	933388705.000000	48517420	10000.000000	15374	94960	1.000000	13768	96086	1.000000	251757229	-0.001510
168502511	933360411.000000	48516126	10000.000000	15415	94785	1.000000	13903	95458	1.000000	255163071	-0.001305
168484072	933426081.000000	48526982	10000.000000	15350	94940	1.000000	13848	95871	1.000000	258566280	-0.000552
168489569	933334405.000000	48509833	10000.000000	15123	94808	1.000000	13777	96434	1.000000	261960380	-0.000444
168489302	933454828.000000	48518986	10000.000000	15243	94547	1.000000	14036	95664	1.000000	265350888	-0.000038
168500275	933368125.000000	48519783	10000.000000	15300	94425	1.000000	13765	96250	1.000000	268733005	-0.000044
168486926	933408858.000000	48510883	10000.000000	15372	94590	1.000000	13908	95919	1.000000	272115368	0.000060
168497777	933399906.000000	48514733	10000.000000	15245	94389	1.000000	13789	95530	1.000000	275487639	-0.000535
168488805	933344761.000000	48511476	10000.000000	15382	94899	1.000000	14001	95708	1.000000	278856312	-0.000722
168503930	933362891.000000	48503491	10000.000000	15361	95055	1.000000	13966	95438	1.000000	282215684	-0.000797
168494504	933301246.000000	48517291	10000.000000	15327	94628	1.000000	13915	95926	1.000000	285576894	-0.001010
168490844	933487408.000000	48500758	10000.000000	15361	94353	1.000000	13892	95841	1.000000	288930964	-0.000322
168487656	933433305.000000	48523392	10000.000000	15321	94721	1.000000	13891	95974	1.000000	292278737	-0.000373
168498994	933468028.000000	48518909	10000.000000	15354	94532	1.000000	14031	95183	1.000000	295625372	-0.000491
168506688	933446337.000000	48510843	10000.000000	15419	94460	1.000000	13930	96031	1.000000	298968608	-0.000565
168501710	933434778.000000	48517164	10000.000000	15341	95346	1.000000	13690	95523	1.000000	302301361	-0.001176
168494377	933413909.000000	48516443	10000.000000	15263	93903	1.000000	13906	95332	1.000000	305630550	-0.001052
168501474	933368602.000000	48510825	10000.000000	15280	94471	1.000000	13815	96250	1.000000	308949802	-0.000959
168507907	933322696.000000	48507535	10000.000000	15475	95005	1.000000	13784	96107	1.000000	312268365	-0.001250
168485276	933349539.000000	48509712	10000.000000	15304	95037	1.000000	14001	95765	1.000000	315583298	-0.001140
168524338	933303713.000000	48514630	10000.000000	15142	95577	1.000000	13809	96134	1.000000	318893080	-0.001119
168491210	933400984.000000	48506843	10000.000000	15374	94892	1.000000	13943	95720	1.000000	322197632	-0.000972
168496892	933407114.000000	48520934	10000.000000	15254	94180	1.000000	13959	96065	1.000000	325498270	-0.001041
168496611	933454539.000000	48514817	10000.000000	15437	94936	1.000000	14023	95881	1.000000	328792609	-0.001753
168493334	933421371.000000	48521898	10000.000000	15255	94734	1.000000	13813	95975	1.000000	332081750	-0.001956
168509531	933380160.000000	48508487	10000.000000	15243	94708	1.000000	14056	95668	1.000000	335366192	-0.003063
168478663	933393306.000000	48515438	10000.000000	15221	94624	1.000000	13890	95752	1.000000	338647383	-0.002673
168499243	933400516.000000	48506042	10000.000000	15479	93935	1.000000	13761	95980	1.000000	341923461	-0.003080
168477050	933492391.000000	48520274	10000.000000	15346	95011	1.000000	13876	95809	1.000000	345194057	-0.002783
168494541	933485439.000000	48520710	10000.000000	15368	94841	1.000000	13853	96095	1.000000	348463540	-0.002780
168489226	933441350.000000	48524808	10000.000000	15195	94651	1.000000	13846	96248	1.000000	351723426	-0.003042
168501473	933433204.000000	48516745	10000.000000	15282	94608	1.000000	13909	95953	1.000000	354979273	-0.003064
npatches	nstrain	runtime	dt	init_x	init_y	init_y_blood	init_z	init_S	beta0	beta1	beta2	beta3	mean_beta	B	d	delta	delta_blood	b[0]	mut	m	CTL	c	g	epsilon	k	het	lambda	rho	omega	x_max	patch.dyna	DELTA	A	VA
10000	1	100.000000	0.000100	21900	9499	5000000	0.001000	10000000	10.884364	9.361406	4.353026	9.536564	8	8000000000.000000	0.010000	1.000000	1.000000	800000	0.000050	0.048000	1	0.001000	1.000000	25.000000	4.000000	0.500000	0.001000	0.001000	0.010000	31987	0	10.000000	7.000000	1.000000
sus	inf	inf_blood	z	x[0]	y[0][0]	z[0]	x[1]	y[1][0]	z[1]	S[0]	synchrony
219000000	94990000.000000	5000000	10.000000	21900	9499	0.001000	21900	9499	0.001000	10000000	0.000000
234465376	377922634.000000	19619981	10000.000000	20955	39869	1.000000	21928	38936	1.000000	11442786	0.000000
212359877	520978172.000000	27073301	10000.000000	18374	54410	1.000000	19700	53339	1.000000	13932312	0.000000
208445983	549175356.000000	28532722	10000.000000	18174	56893	1.000000	19197	55735	1.000000	16664142	0.000000
207850358	553706479.000000	28773750	10000.000000	17827	57637	1.000000	19163	56240	1.000000	19437089	0.000000
207726865	554510355.000000	28818281	10000.000000	17951	57815	1.000000	19180	56933	1.000000	22206327	0.000000
207729198	554635991.000000	28834134	10000.000000	17951	57744	1.000000	19219	57074	1.000000	24973861	0.000000
207701788	554690272.000000	28832677	10000.000000	17863	57883	1.000000	19165	56448	1.000000	27740334	0.000000
207717192	554646113.000000	28828545	10000.000000	17854	57843	1.000000	19303	56779	1.000000	30500756	0.000000
207717133	554614946.000000	28824527	10000.000000	17750	57851	1.000000	19240	56534	1.000000	33256266	0.000000
207718954	554722475.000000	28833768	10000.000000	17999	57565	1.000000	19148	56382	1.000000	36007752	0.000000
207714945	554702593.000000	28829466	10000.000000	17856	57989	1.000000	19347	56671	1.000000	38758402	0.000000
207723124	554679110.000000	28826639	10000.000000	18031	57907	1.000000	19356	56777	1.000000	41501481	0.000000
207735887	554665297.000000	28836300	10000.000000	17849	57867	1.000000	19276	56533	1.000000	44242265	0.000000
207712522	554723386.000000	28815159	10000.000000	17920	57829	1.000000	19190	57295	1.000000	46978928	0.000000
207700942	554694975.000000	28825629	10000.000000	17637	58039	1.000000	19229	57038	1.000000	49708101	0.000000
207726736	554618467.000000	28827885	10000.000000	18078	57977	1.000000	19203	57080	1.000000	52438005	0.000000
207717625	554606531.000000	28827181	10000.000000	17946	58076	1.000000	19206	56521	1.000000	55160165	0.000000
207739494	554628220.000000	28827396	10000.000000	17996	57665	1.000000	19058	56659	1.000000	57880724	0.000000
207716625	554690776.000000	28831024	10000.000000	17846	58110	1.000000	19195	56356	1.000000	60597988	0.000000
207719526	554652946.000000	28838678	10000.000000	17843	57567	1.000000	19059	57035	1.000000	63310534	0.000000
207718862	554664164.000000	28839667	10000.000000	17817	58151	1.000000	19196	56658	1.000000	66019287	0.000000
207715470	554682812.000000	28827265	10000.000000	17926	57649	1.000000	19137	56768	1.000000	68723934	0.000000
207727011	554686465.000000	28834312	10000.000000	17955	57924	1.000000	19102	56807	1.000000	71422164	0.000000
207723708	554655010.000000	28824408	10000.000000	17939	57945	1.000000	19045	57206	1.000000	74119639	0.000000
207717281	554665251.000000	28827362	10000.000000	17816	58284	1.000000	19128	56690	1.000000	76812191	0.000000
207723171	554670866.000000	28833022	10000.000000	17854	58083	1.000000	19116	56757	1.000000	79494669	0.000000
207710283	554658224.000000	28830672	10000.000000	17916	58093	1.000000	19089	57096	1.000000	82177964	0.000000
207726820	554581166.000000	28823318	10000.000000	17926	58133	1.000000	19322	57067	1.000000	84857715	0.000000
207732125	554572608.000000	28826787	10000.000000	17669	58022	1.000000	19173	56201	1.000000	87532433	0.000000
207718072	554657467.000000	28825978	10000.000000	17906	57430	1.000000	19101	56899	1.000000	90202250	0.000000
207702976	554656513.000000	28823845	10000.000000	17984	57817	1.000000	19216	57036	1.000000	92867277	0.000000
207711090	554683302.000000	28814458	10000.000000	17945	57564	1.000000	19240	56882	1.000000	95531786	0.000000
207702006	554668429.000000	28830097	10000.000000	17904	57918	1.000000	19301	56952	1.000000	98194115	0.000000
207730127	554637681.000000	28828324	10000.000000	17911	58019	1.000000	19129	56859	1.000000	100850599	0.000000
207716291	554660741.000000	28825478	10000.000000	17934	57770	1.000000	19307	56752	1.000000	103505356	0.000000
207716848	554615982.000000	28822750	10000.000000	17877	57713	1.000000	19081	56744	1.000000	106152466	0.000000
207745794	554607347.000000	28824187	10000.000000	17759	57796	1.000000	19209	56836	1.000000	108794809	0.000000
207730760	554626864.000000	28827321	10000.000000	17806	58114	1.000000	19359	57030	1.000000	111438173	0.000000
207714822	554747300.000000	28827439	10000.000000	17954	57731	1.000000	19238	56981	1.000000	114077948	0.000000
207720169	554635852.000000	28822811	10000.000000	17886	57659	1.000000	19229	56800	1.000000	116710715	-1.#IND00
207728583	554590184.000000	28827612	10000.000000	17711	58390	1.000000	19229	56591	1.000000	119342783	0.000000
207725741	554623788.000000	28822680	10000.000000	17978	57844	1.000000	19452	56794	1.000000	121966615	0.002314
207720740	554667005.000000	28835765	10000.000000	17755	58109	1.000000	19099	56530	1.000000	124585795	-0.007902
207726868	554682506.000000	28828595	10000.000000	17753	57869	1.000000	19207	56510	1.000000	127203988	-0.006494
207715027	554659694.000000	28833292	10000.000000	17935	57889	1.000000	19281	56969	1.000000	129817742	-0.011528
207722287	554604973.000000	28821585	10000.000000	17975	57880	1.000000	19291	56491	1.000000	132426444	-0.010257
207713116	554644931.000000	28827037	10000.000000	17821	57840	1.000000	19197	56583	1.000000	135031863	-0.007721
207718330	554643057.000000	28836657	10000.000000	17954	57715	1.000000	19115	57232	1.000000	137633250	-0.005984
207730347	554635545.000000	28827436	10000.000000	17868	58148	1.000000	19306	56278	1.000000	140228583	-0.004138
207728875	554616295.000000	28817695	10000.000000	17805	57791	1.000000	19187	56815	1.000000	142822655	-0.007449
207752595	554608658.000000	28820510	10000.000000	18022	57909	1.000000	19310	56539	1.000000	145414180	-0.009104
207713533	554636892.000000	28825329	10000.000000	17903	57640	1.000000	19217	56866	1.000000	147998845	-0.005541
207731462	554614582.000000	28827337	10000.000000	18022	58055	1.000000	19117	56726	1.000000	150581823	-0.005449
207726995	554675366.000000	28835827	10000.000000	17910	57812	1.000000	19198	56790	1.000000	153155325	-0.005212
207730474	554635550.000000	28835932	10000.000000	17970	57555	1.000000	19380	57051	1.000000	155725070	-0.004879
207732920	554605704.000000	28826847	10000.000000	17914	57865	1.000000	19303	56169	1.000000	158296309	-0.005732
207736396	554604363.000000	28825193	10000.000000	17932	57637	1.000000	19107	57076	1.000000	160859560	-0.004526
207727766	554610141.000000	28816680	10000.000000	17938	57700	1.000000	19277	56827	1.000000	163421356	-0.004343
207726551	554668764.000000	28825484	10000.000000	17752	58158	1.000000	19088	57129	1.000000	165978459	-0.007807
207715571	554622388.000000	28832072	10000.000000	17740	57838	1.000000	19074	56493	1.000000	168532824	-0.007547
207729967	554597004.000000	28831506	10000.000000	17873	57828	1.000000	19002	56753	1.000000	171078053	-0.007053
207697830	554687714.000000	28835206	10000.000000	17693	57787	1.000000	19282	56696	1.000000	173625500	-0.009366
207704065	554645121.000000	28829957	10000.000000	17913	58062	1.000000	18887	56844	1.000000	176166486	-0.008752
207715188	554695412.000000	28826798	10000.000000	18024	57730	1.000000	19365	56605	1.000000	178705139	-0.008629
207713173	554631646.000000	28822870	10000.000000	17918	57869	1.000000	19525	56369	1.000000	181242834	-0.007648
207732671	554643962.000000	28831977	10000.000000	17957	57969	1.000000	19263	56883	1.000000	183774767	-0.007807
207703814	554667005.000000	28832884	10000.000000	18051	58113	1.000000	19197	56473	1.000000	186300809	-0.008174
207700738	554738515.000000	28836177	10000.000000	17985	58072	1.000000	19205	57110	1.000000	188825084	-0.007866
207723390	554661932.000000	28828399	10000.000000	17902	57833	1.000000	19006	56959	1.000000	191347642	-0.008619
207727598	554590162.000000	28816342	10000.000000	18130	57579	1.000000	19195	56380	1.000000	193867015	-0.007668
207743071	554634024.000000	28836451	10000.000000	17923	57877	1.000000	19335	56888	1.000000	196380308	-0.008024
207735026	554555050.000000	28819829	10000.000000	18020	57498	1.000000	19121	57045	1.000000	198888492	-0.007912
207739477	554659629.000000	28829548	10000.000000	17919	57694	1.000000	19310	56970	1.000000	201394425	-0.007764
207726825	554654962.000000	28823647	10000.000000	18077	57776	1.000000	19118	56968	1.000000	203894513	-0.007487
207712817	554696479.000000	28834451	10000.000000	17843	58224	1.000000	19129	56485	1.000000	206390886	-0.007359
207715428	554626714.000000	28828388	10000.000000	17926	57865	1.000000	19242	57191	1.000000	208882125	-0.006565
207727561	554590485.000000	28826896	10000.000000	17784	57874	1.000000	19384	56439	1.000000	211372593	-0.005805
207721931	554641225.000000	28841445	10000.000000	17908	57889	1.000000	19256	56865	1.000000	213861727	-0.005924
207732338	554622791.000000	28831319	10000.000000	17934	57665	1.000000	19195	57091	1.000000	216346638	-0.005825
207729563	554678758.000000	28826762	10000.000000	18029	57277	1.000000	19374	56381	1.000000	218828986	-0.005785
207719401	554672503.000000	28829022	10000.000000	17813	58207	1.000000	19242	56509	1.000000	221306065	-0.005041
207729931	554642574.000000	28829120	10000.000000	17870	57786	1.000000	19191	57156	1.000000	223778368	-0.005140
207723147	554633143.000000	28826753	10000.000000	17927	57955	1.000000	19294	56564	1.000000	226246406	-0.005321
207712585	554618278.000000	28830883	10000.000000	17843	58127	1.000000	19155	57246	1.000000	228709888	-0.004974
207725788	554597235.000000	28820507	10000.000000	18140	58058	1.000000	19119	56930	1.000000	231169059	-0.004651
207708604	554672488.000000	28829618	10000.000000	17843	58204	1.000000	19034	56889	1.000000	233627577	-0.004654
207709774	554623139.000000	28826425	10000.000000	17864	57695	1.000000	19055	56759	1.000000	236080008	-0.004606
207715216	554655096.000000	28830032	10000.000000	17857	57967	1.000000	19292	56288	1.000000	238531942	-0.004682
207725368	554665157.000000	28825333	10000.000000	18108	57756	1.000000	19373	56837	1.000000	240978014	-0.005465
207708732	554670845.000000	28821453	10000.000000	17991	57416	1.000000	19187	56706	1.000000	243417492	-0.005374
207715236	554704337.000000	28830955	10000.000000	17665	57818	1.000000	19116	57151	1.000000	245858495	-0.005316
207733191	554656508.000000	28835261	10000.000000	18008	57892	1.000000	19256	57061	1.000000	248293317	-0.005026
207704521	554742741.000000	28828998	10000.000000	17848	57638	1.000000	19206	56474	1.000000	250724699	-0.005427
207729657	554680296.000000	28829073	10000.000000	17934	57778	1.000000	19295	56621	1.000000	253149217	-0.005150
207730437	554676075.000000	28820531	10000.000000	17833	58090	1.000000	19322	56344	1.000000	255571732	-0.004595
207714545	554666478.000000	28826917	10000.000000	17927	57770	1.000000	18939	56782	1.000000	257990881	-0.004539
207699709	554700930.000000	28825498	10000.000000	17821	57521	1.000000	19096	57029	1.000000	260407607	-0.004402
207734187	554652990.000000	28827660	10000.000000	17970	57810	1.000000	19146	56648	1.000000	262817432	-0.004387
207730581	554673898.000000	28827402	10000.000000	17905	57816	1.000000	19182	56680	1.000000	265225221	-0.004295
npatches	nstrain	runtime	dt	init_x	init_y	init_y_blood	init_z	init_S	beta0	beta1	beta2	beta3	mean_beta	B	d	delta	delta_blood	b[0]	mut	m	CTL	c	g	epsilon	k	het	lambda	rho	omega	x_max	patch.dyna	DELTA	A	VA
10000	1	100.000000	0.000100	21900	9499	5000000	0.001000	10000000	8.690109	4.326316	6.444492	10.010379	8	8000000000.000000	0.010000	1.000000	1.000000	800000	0.000050	0.048000	1	0.001000	1.000000	25.000000	5.000000	0.500000	0.001000	0.001000	0.010000	31987	0	10.000000	7.000000	1.000000
sus	inf	inf_blood	z	x[0]	y[0][0]	z[0]	x[1]	y[1][0]	z[1]	S[0]	synchrony
219000000	94990000.000000	5000000	10.000000	21900	9499	0.001000	21900	9499	0.001000	10000000	0.000000
263691443	217163518.000000	11280372	10000.000000	25938	22058	1.000000	29128	19577	1.000000	11048525	0.000000
249603985	285077516.000000	14816968	10000.000000	24490	29018	1.000000	27835	26075	1.000000	12659236	0.000000
245933998	304068401.000000	15801909	10000.000000	23881	30865	1.000000	27826	27506	1.000000	14458763	0.000000
245098579	308438091.000000	16037154	10000.000000	23674	31381	1.000000	27740	28283	1.000000	16296488	0.000000
244908591	309413681.000000	16075895	10000.000000	23793	31399	1.000000	27824	27992	1.000000	18143270	0.000000
244867793	309612809.000000	16094272	10000.000000	23972	31579	1.000000	27756	28619	1.000000	19989878	0.000000
244850728	309663369.000000	16096779	10000.000000	23807	31438	1.000000	27747	28116	1.000000	21835449	0.000000
244880214	309645843.000000	16097812	10000.000000	23876	31509	1.000000	27463	28794	1.000000	23676208	0.000000
244850377	309705650.000000	16091300	10000.000000	23675	31360	1.000000	27606	28309	1.000000	25514933	0.000000
244872887	309687236.000000	16094726	10000.000000	24028	31245	1.000000	27987	28449	1.000000	27354350	0.000000
244858140	309695956.000000	16091559	10000.000000	23819	31610	1.000000	27671	28841	1.000000	29187709	0.000000
244840432	309674520.000000	16092318	10000.000000	23872	31786	1.000000	27734	28368	1.000000	31015872	0.000000
244847950	309721365.000000	16092613	10000.000000	23885	31519	1.000000	27580	28333	1.000000	32841972	0.000000
244839690	309693953.000000	16096563	10000.000000	23891	31227	1.000000	27546	28649	1.000000	34667084	0.000000
244856362	309711658.000000	16094545	10000.000000	23652	31378	1.000000	27898	28246	1.000000	36487840	0.000000
244869429	309671556.000000	16100500	10000.000000	23772	31906	1.000000	27678	28673	1.000000	38306169	0.000000
244842532	309732706.000000	16101786	10000.000000	23872	31555	1.000000	27581	28338	1.000000	40124079	0.000000
244859901	309726410.000000	16095672	10000.000000	23989	31552	1.000000	27768	28241	1.000000	41940450	0.000000
244881668	309683552.000000	16091972	10000.000000	23815	31364	1.000000	27884	28244	1.000000	43751666	0.000000
244860270	309709875.000000	16097558	10000.000000	23760	31561	1.000000	27607	28533	1.000000	45561614	0.000000
244839528	309749364.000000	16101317	10000.000000	23775	31270	1.000000	27708	28652	1.000000	47369970	0.000000
244863605	309700468.000000	16096575	10000.000000	23966	31685	1.000000	27863	28208	1.000000	49172617	0.000000
244841690	309689977.000000	16098955	10000.000000	23873	31843	1.000000	27974	28115	1.000000	50973339	0.000000
244862367	309642632.000000	16096860	10000.000000	23883	31260	1.000000	27789	28288	1.000000	52767583	0.000000
244871890	309698313.000000	16093914	10000.000000	23623	31194	1.000000	27967	28061	1.000000	54562779	0.000000
244854893	309654110.000000	16097112	10000.000000	23900	30973	1.000000	27615	28312	1.000000	56355792	0.000000
244853314	309687174.000000	16094278	10000.000000	23665	31387	1.000000	27934	28123	1.000000	58146548	0.000000
244859612	309674474.000000	16103043	10000.000000	23812	31594	1.000000	27665	28165	1.000000	59935150	0.000000
244856219	309689377.000000	16095256	10000.000000	23754	31586	1.000000	27781	28247	1.000000	61717383	0.000000
244844166	309715171.000000	16095544	10000.000000	23772	31373	1.000000	28048	28276	1.000000	63499201	0.000000
244856339	309641137.000000	16093681	10000.000000	23894	31912	1.000000	27429	28631	1.000000	65278541	0.000000
244842389	309709551.000000	16098036	10000.000000	23967	31679	1.000000	27750	27951	1.000000	67056450	0.000000
244869051	309634216.000000	16102581	10000.000000	23782	31280	1.000000	27869	28055	1.000000	68829220	0.000000
244850322	309680690.000000	16091566	10000.000000	23883	31503	1.000000	27935	28186	1.000000	70601790	0.000000
244846341	309736454.000000	16104649	10000.000000	23964	31588	1.000000	27661	28395	1.000000	72369972	0.000000
244871681	309689159.000000	16099478	10000.000000	23947	31627	1.000000	27788	28508	1.000000	74138530	0.000000
244838480	309695069.000000	16100605	10000.000000	23847	31311	1.000000	27671	28202	1.000000	75902510	0.000000
244883600	309648352.000000	16095900	10000.000000	23765	31255	1.000000	27424	28496	1.000000	77662390	0.000000
244871902	309678518.000000	16092273	10000.000000	23686	31408	1.000000	27552	28654	1.000000	79419449	0.000000
244844019	309718485.000000	16094960	10000.000000	23754	31651	1.000000	27726	28103	1.000000	81173718	-1.#IND00
244864554	309685717.000000	16095329	10000.000000	23859	31305	1.000000	27775	28430	1.000000	82924680	0.022400
244859911	309754756.000000	16098182	10000.000000	23700	31425	1.000000	27812	28504	1.000000	84673475	0.004195
244842746	309704156.000000	16089822	10000.000000	23799	31662	1.000000	27760	28458	1.000000	86420165	0.000697
244845041	309691464.000000	16093483	10000.000000	23700	31658	1.000000	27733	28483	1.000000	88165722	0.003498
244869619	309687479.000000	16101564	10000.000000	23600	31324	1.000000	27729	28386	1.000000	89909949	0.002359
244843456	309729971.000000	16096534	10000.000000	23821	31404	1.000000	27808	28135	1.000000	91648909	0.003430
244850839	309746033.000000	16094895	10000.000000	23806	31351	1.000000	27700	28061	1.000000	93385859	0.003883
244846744	309700400.000000	16098795	10000.000000	23959	31074	1.000000	27567	28582	1.000000	95120742	0.009485
244874298	309664958.000000	16091838	10000.000000	23820	31657	1.000000	27787	28705	1.000000	96853514	0.008965
244864496	309704689.000000	16093810	10000.000000	23760	31570	1.000000	27833	28364	1.000000	98582505	0.007526
244857388	309645721.000000	16097785	10000.000000	23877	31454	1.000000	27686	28158	1.000000	100306279	0.006861
244881461	309591542.000000	16089824	10000.000000	23887	31774	1.000000	27522	28536	1.000000	102031505	0.005984
244865267	309648497.000000	16100486	10000.000000	23859	31377	1.000000	27657	28010	1.000000	103750153	0.004201
244861197	309663810.000000	16097010	10000.000000	23824	31624	1.000000	27764	28082	1.000000	105469536	0.007092
244866638	309673394.000000	16090478	10000.000000	24012	31225	1.000000	27714	28620	1.000000	107185683	0.006424
244887309	309620239.000000	16094117	10000.000000	23719	31679	1.000000	27690	28399	1.000000	108898735	0.006147
244869689	309704769.000000	16097939	10000.000000	23802	31409	1.000000	27846	28320	1.000000	110610562	0.003781
244851944	309674427.000000	16095435	10000.000000	23913	31334	1.000000	27800	28109	1.000000	112318878	0.002527
244853392	309688552.000000	16094650	10000.000000	23843	31560	1.000000	27565	28395	1.000000	114026996	0.002626
244848377	309730120.000000	16101235	10000.000000	23771	31668	1.000000	27678	28298	1.000000	115729885	0.001845
244856840	309732048.000000	16092761	10000.000000	23737	31710	1.000000	27706	28572	1.000000	117433114	0.001985
244859668	309716244.000000	16093541	10000.000000	23650	31554	1.000000	27876	28319	1.000000	119134610	0.002277
244867553	309669207.000000	16095149	10000.000000	23646	31771	1.000000	28012	28459	1.000000	120830653	0.002388
244850517	309693670.000000	16096287	10000.000000	23636	31600	1.000000	27977	28487	1.000000	122523811	0.002564
244854899	309695448.000000	16094790	10000.000000	23759	31456	1.000000	27916	28214	1.000000	124212991	0.003407
244873627	309704329.000000	16093132	10000.000000	23851	31849	1.000000	27899	27982	1.000000	125900566	0.004133
244847503	309656901.000000	16094898	10000.000000	23760	31572	1.000000	27561	28450	1.000000	127588257	0.004062
244832358	309716460.000000	16093506	10000.000000	23726	31496	1.000000	27745	28479	1.000000	129272194	0.007797
244837829	309745347.000000	16099312	10000.000000	23920	31175	1.000000	27792	28396	1.000000	130951585	0.007497
244862468	309713389.000000	16098894	10000.000000	23632	31239	1.000000	27688	28288	1.000000	132631133	0.007090
244857908	309644050.000000	16096852	10000.000000	23642	31266	1.000000	27718	28487	1.000000	134305105	0.005569
244864670	309673959.000000	16097866	10000.000000	23716	31510	1.000000	27676	28180	1.000000	135980398	0.004007
244850600	309727309.000000	16100322	10000.000000	23912	31991	1.000000	27733	28202	1.000000	137654305	0.003826
244858937	309700258.000000	16102516	10000.000000	23822	31269	1.000000	27627	28478	1.000000	139322172	0.003172
244852556	309683155.000000	16098424	10000.000000	23779	31564	1.000000	27493	28686	1.000000	140987355	0.003321
244856376	309674440.000000	16092372	10000.000000	23970	31222	1.000000	27791	28078	1.000000	142649607	0.005137
244859409	309662670.000000	16098032	10000.000000	23787	31335	1.000000	27865	28079	1.000000	144308641	0.004952
244841989	309675244.000000	16091469	10000.000000	24109	31347	1.000000	27804	28559	1.000000	145965761	0.004543
244840664	309663933.000000	16102027	10000.000000	23770	31742	1.000000	27773	28486	1.000000	147621551	0.004621
244844546	309658998.000000	16089494	10000.000000	23769	31523	1.000000	27758	28453	1.000000	149273328	0.003193
244855377	309721373.000000	16097022	10000.000000	23886	31634	1.000000	27632	28284	1.000000	150923721	0.003106
244859498	309743049.000000	16093681	10000.000000	23683	31736	1.000000	27712	28434	1.000000	152574415	0.003777
244850345	309678845.000000	16096128	10000.000000	23822	31419	1.000000	27738	28460	1.000000	154219089	0.004022
244870494	309677192.000000	16097018	10000.000000	24058	31461	1.000000	27697	28251	1.000000	155861234	0.003664
244833535	309721123.000000	16100893	10000.000000	23727	31405	1.000000	27595	28467	1.000000	157499822	0.003615
244844697	309740034.000000	16096953	10000.000000	23778	31667	1.000000	27574	28390	1.000000	159141114	0.003838
244844288	309692942.000000	16101758	10000.000000	23842	31609	1.000000	27554	28046	1.000000	160780201	0.003622
244868954	309635329.000000	16091949	10000.000000	23730	31483	1.000000	27917	28265	1.000000	162413877	0.003628
244839064	309701560.000000	16102670	10000.000000	23636	31614	1.000000	27667	28423	1.000000	164045591	0.003317
244865498	309695054.000000	16098837	10000.000000	23825	31504	1.000000	27819	28679	1.000000	165675244	0.003027
244851923	309683171.000000	16099710	10000.000000	23895	31604	1.000000	27622	28083	1.000000	167303091	0.003006
244841538	309750320.000000	16101503	10000.000000	23594	31725	1.000000	27945	28191	1.000000	168927671	0.002679
244844801	309775647.000000	16094605	10000.000000	23658	31673	1.000000	27780	28575	1.000000	170549799	0.001433
244842053	309795291.000000	16092557	10000.000000	23805	32147	1.000000	27646	28227	1.000000	172169466	0.002230
244858788	309708829.000000	16101920	10000.000000	23867	31640	1.000000	27518	28195	1.000000	173786268	0.002338
244857049	309690209.000000	16100238	10000.000000	23861	31202	1.000000	27875	28300	1.000000	175401220	0.002167
244828736	309739567.000000	16088594	10000.000000	23706	31422	1.000000	27763	28343	1.000000	177014234	0.002128
244856434	309692727.000000	16094217	10000.000000	23898	31477	1.000000	27679	28508	1.000000	178624845	0.001868
244874614	309622172.000000	16092565	10000.000000	23856	31270	1.000000	27695	28189	1.000000	180230231	0.001930
npatches	nstrain	runtime	dt	init_x	init_y	init_y_blood	init_z	init_S	beta0	beta1	beta2	beta3	mean_beta	B	d	delta	delta_blood	b[0]	mut	m	CTL	c	g	epsilon	k	het	lambda	rho	omega	x_max	patch.dyna	DELTA	A	VA
10000	1	100.000000	0.000100	21900	9499	5000000	0.001000	10000000	9.912789	8.349898	11.353249	10.148789	8	8000000000.000000	0.010000	1.000000	1.000000	800000	0.000050	0.048000	1	0.001000	1.000000	25.000000	6.000000	0.500000	0.001000	0.001000	0.010000	31987	0	10.000000	7.000000	1.000000
sus	inf	inf_blood	z	x[0]	y[0][0]	z[0]	x[1]	y[1][0]	z[1]	S[0]	synchrony
219000000	94990000.000000	5000000	10.000000	21900	9499	0.001000	21900	9499	0.001000	10000000	0.000000
286818171	114934425.000000	5973369	10000.000000	27788	11970	1.000000	28776	11709	1.000000	10735283	0.000000
283293687	128575271.000000	6685078	10000.000000	27467	13406	1.000000	28087	12805	1.000000	11598431	0.000000
281778388	134596348.000000	6993730	10000.000000	27313	14030	1.000000	28136	13611	1.000000	12519109	0.000000
281137190	137073995.000000	7119454	10000.000000	27276	14477	1.000000	28064	13783	1.000000	13461328	0.000000
280900536	138015760.000000	7173866	10000.000000	26994	14565	1.000000	28007	13846	1.000000	14414358	0.000000
280794617	138369810.000000	7192430	10000.000000	27066	14655	1.000000	27845	14031	1.000000	15370420	0.000000
280764170	138491791.000000	7198388	10000.000000	26895	14750	1.000000	27855	13756	1.000000	16323631	0.000000
280758730	138583421.000000	7204909	10000.000000	27058	14647	1.000000	27784	14245	1.000000	17276969	0.000000
280749678	138606353.000000	7205036	10000.000000	27233	14823	1.000000	27727	14131	1.000000	18229105	0.000000
280747499	138600278.000000	7205826	10000.000000	27206	14660	1.000000	27910	14144	1.000000	19177818	0.000000
280750351	138611689.000000	7202025	10000.000000	27109	14617	1.000000	27846	13881	1.000000	20127458	0.000000
280757185	138627728.000000	7202276	10000.000000	27094	14691	1.000000	27984	14100	1.000000	21075363	0.000000
280756008	138618376.000000	7206285	10000.000000	27281	14612	1.000000	27966	13933	1.000000	22022266	0.000000
280717895	138672075.000000	7209367	10000.000000	27170	14512	1.000000	27933	14026	1.000000	22967627	0.000000
280734449	138645398.000000	7204004	10000.000000	27174	14590	1.000000	27819	14157	1.000000	23910676	0.000000
280750652	138629277.000000	7206080	10000.000000	26950	14599	1.000000	27976	13997	1.000000	24851060	0.000000
280758130	138652347.000000	7207031	10000.000000	27100	14534	1.000000	27870	13990	1.000000	25791833	0.000000
280726556	138667098.000000	7206526	10000.000000	27112	14498	1.000000	27827	13968	1.000000	26732117	0.000000
280729300	138682260.000000	7206663	10000.000000	26845	14565	1.000000	27848	13694	1.000000	27670498	0.000000
280713970	138662053.000000	7205195	10000.000000	27001	14770	1.000000	27626	14078	1.000000	28608064	0.000000
280758821	138616555.000000	7200843	10000.000000	26932	14742	1.000000	27982	13959	1.000000	29543319	0.000000
280729417	138629356.000000	7202537	10000.000000	26954	14697	1.000000	27939	13984	1.000000	30476779	0.000000
280754553	138619410.000000	7207549	10000.000000	27314	14549	1.000000	27853	13948	1.000000	31407980	0.000000
280744940	138607861.000000	7208443	10000.000000	26957	14924	1.000000	28006	13908	1.000000	32339265	0.000000
280759153	138630659.000000	7208566	10000.000000	27096	14765	1.000000	28058	13928	1.000000	33269114	0.000000
280739931	138659084.000000	7206219	10000.000000	27103	14604	1.000000	28065	13968	1.000000	34197421	0.000000
280718290	138653628.000000	7208089	10000.000000	26914	14725	1.000000	27949	13845	1.000000	35124541	0.000000
280742344	138667397.000000	7208305	10000.000000	26982	14804	1.000000	28034	13892	1.000000	36051591	0.000000
280718914	138656712.000000	7207442	10000.000000	27117	14666	1.000000	27834	13893	1.000000	36974834	0.000000
280735291	138671408.000000	7211401	10000.000000	27207	14774	1.000000	27969	14184	1.000000	37897089	0.000000
280717135	138710646.000000	7212268	10000.000000	27214	14662	1.000000	27904	13993	1.000000	38817588	0.000000
280748754	138709504.000000	7209770	10000.000000	27062	14607	1.000000	28023	14002	1.000000	39739000	0.000000
280750920	138653783.000000	7207634	10000.000000	27351	14427	1.000000	27794	13987	1.000000	40658312	0.000000
280759156	138659873.000000	7206533	10000.000000	27259	14638	1.000000	27748	14153	1.000000	41575454	0.000000
280740108	138647199.000000	7203346	10000.000000	26990	14497	1.000000	28155	13831	1.000000	42490311	0.000000
280737790	138620835.000000	7204969	10000.000000	27111	14645	1.000000	27751	13963	1.000000	43404253	0.000000
280721396	138650767.000000	7207107	10000.000000	27091	14639	1.000000	28078	13829	1.000000	44317740	0.000000
280722420	138704049.000000	7208096	10000.000000	26997	14678	1.000000	27799	13925	1.000000	45229686	0.000000
280736023	138692157.000000	7209228	10000.000000	27215	14777	1.000000	27805	14038	1.000000	46138415	0.000000
280752640	138677452.000000	7204884	10000.000000	27064	14673	1.000000	28082	13952	1.000000	47046619	-1.#IND00
280738418	138672129.000000	7207002	10000.000000	27201	14683	1.000000	27841	14139	1.000000	47953632	0.014400
280736603	138669630.000000	7207107	10000.000000	27354	14222	1.000000	27666	13962	1.000000	48861078	0.017726
280724025	138680227.000000	7209267	10000.000000	27057	14670	1.000000	27843	13858	1.000000	49765570	0.003485
280750923	138674331.000000	7209004	10000.000000	27009	14662	1.000000	27874	13827	1.000000	50668055	0.005573
280715781	138674082.000000	7207953	10000.000000	27091	14632	1.000000	27715	14069	1.000000	51571265	0.004131
280720764	138685753.000000	7208286	10000.000000	27132	14686	1.000000	28177	13931	1.000000	52473637	0.001080
280747656	138673932.000000	7209659	10000.000000	27324	14691	1.000000	28002	14107	1.000000	53373330	0.000329
280761138	138664960.000000	7205741	10000.000000	27228	14762	1.000000	27977	13913	1.000000	54270830	-0.002424
280742143	138613541.000000	7203545	10000.000000	27115	14779	1.000000	27982	14040	1.000000	55165911	-0.002339
280724127	138640926.000000	7210741	10000.000000	27048	14772	1.000000	27698	14022	1.000000	56060006	-0.000805
280773719	138601424.000000	7204112	10000.000000	27206	14703	1.000000	28018	13981	1.000000	56953158	-0.001396
280754614	138640988.000000	7203819	10000.000000	27265	14886	1.000000	27993	14290	1.000000	57846419	-0.003209
280756331	138587487.000000	7204798	10000.000000	26983	14895	1.000000	27789	13926	1.000000	58736460	-0.001715
280723076	138661869.000000	7203423	10000.000000	27163	14736	1.000000	27826	14045	1.000000	59626359	-0.001185
280735578	138630149.000000	7203375	10000.000000	26948	14713	1.000000	28179	13861	1.000000	60513638	-0.001358
280750891	138646342.000000	7211894	10000.000000	27168	14497	1.000000	27890	14011	1.000000	61399535	-0.001838
280741784	138655097.000000	7209522	10000.000000	27042	14401	1.000000	27901	14065	1.000000	62286261	-0.001633
280758230	138647978.000000	7207420	10000.000000	26727	14587	1.000000	27836	13940	1.000000	63172511	-0.001963
280753016	138634089.000000	7203856	10000.000000	27066	14585	1.000000	27929	14126	1.000000	64055851	-0.002602
280745548	138637343.000000	7205697	10000.000000	27209	14581	1.000000	27813	14101	1.000000	64936878	-0.002481
280763218	138605051.000000	7207069	10000.000000	26966	14602	1.000000	27924	13918	1.000000	65815758	-0.002219
280729877	138645835.000000	7205548	10000.000000	27005	14856	1.000000	27948	14168	1.000000	66694366	-0.000523
280746297	138619986.000000	7202928	10000.000000	26939	14802	1.000000	27764	13800	1.000000	67571546	-0.000673
280746268	138666444.000000	7206227	10000.000000	27165	14506	1.000000	28108	13789	1.000000	68445990	0.001196
280730488	138670564.000000	7209730	10000.000000	26852	14897	1.000000	28143	13941	1.000000	69321408	0.001129
280746836	138653300.000000	7201527	10000.000000	27122	14440	1.000000	27893	13810	1.000000	70193208	0.001163
280746908	138690212.000000	7208304	10000.000000	27155	14664	1.000000	27747	14081	1.000000	71064915	0.001065
280718582	138671831.000000	7212209	10000.000000	27023	14379	1.000000	27814	13861	1.000000	71934978	0.000982
280736541	138664088.000000	7207072	10000.000000	27362	14716	1.000000	27972	14142	1.000000	72805437	0.000901
280725246	138652051.000000	7207580	10000.000000	26912	14766	1.000000	27950	14036	1.000000	73672845	0.001029
280731619	138642948.000000	7208255	10000.000000	27128	14735	1.000000	27818	13842	1.000000	74539133	0.002144
280749103	138609480.000000	7202521	10000.000000	26849	14486	1.000000	27890	13695	1.000000	75406392	0.001509
280734130	138644110.000000	7207694	10000.000000	27153	14491	1.000000	27977	13839	1.000000	76270723	0.000907
280725161	138635721.000000	7207215	10000.000000	27124	14495	1.000000	27788	13982	1.000000	77136943	0.000997
280705750	138663433.000000	7204528	10000.000000	27202	14707	1.000000	27691	13981	1.000000	77998323	0.001158
280756471	138665832.000000	7209323	10000.000000	27215	14681	1.000000	27683	14114	1.000000	78859562	0.000902
280726277	138650662.000000	7201199	10000.000000	26921	14740	1.000000	27921	13866	1.000000	79721062	0.000988
280735428	138655532.000000	7205414	10000.000000	27158	14308	1.000000	27788	14032	1.000000	80581609	0.000913
280709588	138683631.000000	7205450	10000.000000	27069	14639	1.000000	27925	13829	1.000000	81437856	0.001018
280745902	138643963.000000	7204072	10000.000000	27145	14556	1.000000	27868	13765	1.000000	82293221	0.001202
280708105	138653577.000000	7206822	10000.000000	26886	14743	1.000000	28016	14073	1.000000	83146045	0.002402
280744661	138674755.000000	7204039	10000.000000	27096	14671	1.000000	27613	13927	1.000000	83996177	0.002417
280739404	138653018.000000	7208503	10000.000000	27345	14388	1.000000	28056	13864	1.000000	84848180	0.002327
280759080	138585749.000000	7206446	10000.000000	26829	14590	1.000000	28102	13952	1.000000	85699496	0.002803
280743943	138618568.000000	7207067	10000.000000	27132	14515	1.000000	28011	14144	1.000000	86548625	0.003605
280766701	138599713.000000	7206572	10000.000000	27108	14706	1.000000	27891	13952	1.000000	87396194	0.003507
280749185	138639951.000000	7207391	10000.000000	26895	14822	1.000000	28033	14062	1.000000	88242560	0.003377
280729835	138642975.000000	7207727	10000.000000	26795	14972	1.000000	27943	13895	1.000000	89089314	0.003223
280736967	138620526.000000	7207770	10000.000000	27241	14804	1.000000	27817	14238	1.000000	89933617	0.003375
280742470	138644128.000000	7203045	10000.000000	26900	14809	1.000000	28083	14048	1.000000	90777392	0.003225
280737807	138640198.000000	7209292	10000.000000	27125	14606	1.000000	28037	13968	1.000000	91620573	0.003395
280740599	138662157.000000	7207260	10000.000000	27301	14271	1.000000	28077	13947	1.000000	92462286	0.003504
280747995	138652299.000000	7205261	10000.000000	27040	14493	1.000000	27932	13939	1.000000	93301577	0.003382
280736381	138637996.000000	7205676	10000.000000	27053	14636	1.000000	28118	14062	1.000000	94139457	0.002552
280748858	138597652.000000	7200217	10000.000000	26969	14687	1.000000	28057	14042	1.000000	94976912	0.002331
280767900	138559606.000000	7204671	10000.000000	27025	14866	1.000000	27844	13800	1.000000	95811262	0.001777
280744908	138544209.000000	7201190	10000.000000	27064	14639	1.000000	27963	13999	1.000000	96644977	0.001514
280748161	138623158.000000	7208450	10000.000000	27060	14731	1.000000	27945	13838	1.000000	97478975	0.001355
280726261	138647036.000000	7207895	10000.000000	26864	14467	1.000000	27922	13933	1.000000	98310827	0.001402
npatches	nstrain	runtime	dt	init_x	init_y	init_y_blood	init_z	init_S	beta0	beta1	beta2	beta3	mean_beta	B	d	delta	delta_blood	b[0]	mut	m	CTL	c	g	epsilon	k	het	lambda	rho	omega	x_max	patch.dyna	DELTA	A	VA
10000	1	100.000000	0.000100	21900	9499	5000000	0.001000	10000000	8.483075	5.865702	7.719911	6.333281	8	8000000000.000000	0.010000	1.000000	1.000000	800000	0.000050	0.048000	1	0.001000	1.000000	25.000000	7.000000	0.500000	0.001000	0.001000	0.010000	31987	0	10.000000	7.000000	1.000000
sus	inf	inf_blood	z	x[0]	y[0][0]	z[0]	x[1]	y[1][0]	z[1]	S[0]	synchrony
219000000	94990000.000000	5000000	10.000000	21900	9499	0.001000	21900	9499	0.001000	10000000	0.000000
302829414	54782532.000000	2848118	10000.000000	30204	5494	1.000000	30791	4974	1.000000	10498854	0.000000
307150098	40403677.000000	2098916	10000.000000	30558	4129	1.000000	31258	3639	1.000000	10845033	0.000000
309523506	32633699.000000	1695459	10000.000000	30998	3434	1.000000	31306	2958	1.000000	11112147	0.000000
311046295	27815438.000000	1447457	10000.000000	30967	2841	1.000000	31403	2559	1.000000	11332128	0.000000
312034114	24586447.000000	1277359	10000.000000	31106	2423	1.000000	31612	2306	1.000000	11522281	0.000000
312771197	22244036.000000	1155652	10000.000000	31452	2266	1.000000	31493	2005	1.000000	11691060	0.000000
313296262	20511492.000000	1066501	10000.000000	31444	2033	1.000000	31514	1921	1.000000	11843766	0.000000
313711742	19183469.000000	995046	10000.000000	31369	1896	1.000000	31505	1809	1.000000	11984934	0.000000
314063786	18118368.000000	941055	10000.000000	31564	1805	1.000000	31846	1649	1.000000	12115712	0.000000
314326789	17265296.000000	897502	10000.000000	31320	1730	1.000000	31577	1625	1.000000	12239143	0.000000
314567560	16569053.000000	859751	10000.000000	31520	1627	1.000000	31782	1518	1.000000	12356515	0.000000
314732534	16014736.000000	833329	10000.000000	31371	1597	1.000000	31699	1483	1.000000	12468626	0.000000
314894117	15540448.000000	806634	10000.000000	31587	1655	1.000000	31717	1425	1.000000	12576798	0.000000
315010352	15120227.000000	786392	10000.000000	31563	1498	1.000000	31517	1448	1.000000	12681276	0.000000
315103801	14782073.000000	767467	10000.000000	31493	1507	1.000000	31798	1343	1.000000	12781800	0.000000
315214526	14505441.000000	753786	10000.000000	31584	1577	1.000000	31617	1362	1.000000	12880309	0.000000
315272279	14227248.000000	739310	10000.000000	31560	1385	1.000000	31692	1279	1.000000	12976772	0.000000
315362058	14007230.000000	727130	10000.000000	31596	1417	1.000000	31645	1310	1.000000	13070422	0.000000
315420477	13815644.000000	719069	10000.000000	31521	1404	1.000000	31789	1277	1.000000	13162506	0.000000
315472445	13646636.000000	709875	10000.000000	31478	1408	1.000000	31800	1249	1.000000	13253383	0.000000
315528688	13518060.000000	701585	10000.000000	31701	1387	1.000000	31797	1230	1.000000	13343418	0.000000
315581047	13386610.000000	697511	10000.000000	31581	1433	1.000000	31749	1239	1.000000	13431317	0.000000
315624570	13255143.000000	687844	10000.000000	31691	1362	1.000000	31743	1309	1.000000	13518516	0.000000
315615359	13164653.000000	682088	10000.000000	31363	1329	1.000000	31717	1167	1.000000	13604266	0.000000
315672557	13076700.000000	679661	10000.000000	31615	1337	1.000000	31890	1256	1.000000	13690162	0.000000
315668259	13018164.000000	676795	10000.000000	31609	1303	1.000000	31872	1137	1.000000	13774658	0.000000
315711588	12955060.000000	671029	10000.000000	31574	1310	1.000000	31967	1201	1.000000	13858818	0.000000
315709695	12892246.000000	669823	10000.000000	31504	1245	1.000000	31663	1129	1.000000	13942148	0.000000
315759837	12836844.000000	668051	10000.000000	31325	1262	1.000000	31853	1216	1.000000	14024626	0.000000
315763309	12790647.000000	664451	10000.000000	31513	1301	1.000000	31653	1149	1.000000	14106857	0.000000
315774567	12750663.000000	662758	10000.000000	31426	1303	1.000000	31717	1240	1.000000	14188408	0.000000
315775862	12695314.000000	661114	10000.000000	31472	1320	1.000000	31493	1172	1.000000	14270031	0.000000
315788415	12657117.000000	657358	10000.000000	31828	1293	1.000000	31557	1128	1.000000	14350316	0.000000
315815735	12612675.000000	655306	10000.000000	31693	1242	1.000000	31811	1119	1.000000	14430566	0.000000
315794043	12594537.000000	653270	10000.000000	31662	1310	1.000000	31891	1184	1.000000	14510816	0.000000
315796102	12589657.000000	655882	10000.000000	31440	1230	1.000000	31705	1135	1.000000	14590694	0.000000
315805319	12576253.000000	653357	10000.000000	31389	1282	1.000000	31602	1111	1.000000	14670093	0.000000
315825484	12570885.000000	652196	10000.000000	31538	1262	1.000000	31814	1112	1.000000	14750126	0.000000
315828711	12559307.000000	652460	10000.000000	31690	1228	1.000000	31744	1180	1.000000	14829490	0.000000
315845263	12518986.000000	650492	10000.000000	31404	1318	1.000000	32047	1106	1.000000	14908197	-1.#IND00
315847044	12504627.000000	649768	10000.000000	31705	1177	1.000000	31751	1132	1.000000	14986542	-1.#IND00
315843603	12491076.000000	648924	10000.000000	31514	1184	1.000000	31567	1120	1.000000	15064836	0.003647
315835030	12483993.000000	648870	10000.000000	31603	1261	1.000000	31632	1103	1.000000	15142355	-0.004236
315842046	12496523.000000	649214	10000.000000	31489	1289	1.000000	31863	1188	1.000000	15219918	0.006375
315849270	12495617.000000	648340	10000.000000	31608	1293	1.000000	31662	1077	1.000000	15297653	0.009254
315845273	12498262.000000	648817	10000.000000	31736	1306	1.000000	31859	1194	1.000000	15375713	0.007559
315858956	12490243.000000	648707	10000.000000	31286	1352	1.000000	31765	1164	1.000000	15452789	0.006876
315841303	12492899.000000	649306	10000.000000	31604	1271	1.000000	31703	1165	1.000000	15530620	0.004516
315875054	12460009.000000	647471	10000.000000	31634	1223	1.000000	31614	1127	1.000000	15607812	0.009454
315863451	12452905.000000	647414	10000.000000	31571	1321	1.000000	31504	1185	1.000000	15684634	0.007994
315842849	12443800.000000	646380	10000.000000	31268	1279	1.000000	31723	1130	1.000000	15761231	0.008340
315875769	12435609.000000	646232	10000.000000	31458	1278	1.000000	31626	1143	1.000000	15837996	0.010745
315872280	12433243.000000	646169	10000.000000	31420	1257	1.000000	31837	1148	1.000000	15914755	0.010655
315856598	12450332.000000	645782	10000.000000	31458	1269	1.000000	31834	1189	1.000000	15991659	0.009767
315857668	12447758.000000	646538	10000.000000	31587	1233	1.000000	31784	1141	1.000000	16067127	0.010999
315883012	12414658.000000	644613	10000.000000	31730	1323	1.000000	31728	1131	1.000000	16143346	0.012737
315856745	12408721.000000	645785	10000.000000	31699	1287	1.000000	31621	1153	1.000000	16219234	0.013608
315868159	12411504.000000	644869	10000.000000	31661	1162	1.000000	31651	1112	1.000000	16295335	0.012536
315881030	12401679.000000	644854	10000.000000	31912	1306	1.000000	31455	1088	1.000000	16370907	0.011155
315880516	12411396.000000	645759	10000.000000	31549	1265	1.000000	31858	1189	1.000000	16445804	0.011491
315859963	12419167.000000	646329	10000.000000	31549	1238	1.000000	31974	1123	1.000000	16521643	0.010617
315870024	12422258.000000	645781	10000.000000	31557	1196	1.000000	31564	1183	1.000000	16597011	0.008409
315844589	12411818.000000	645133	10000.000000	31496	1208	1.000000	31829	1102	1.000000	16672036	0.007045
315855928	12429044.000000	645285	10000.000000	31445	1303	1.000000	31556	1077	1.000000	16747347	0.006954
315883763	12424641.000000	646191	10000.000000	31388	1248	1.000000	31638	1187	1.000000	16821632	0.006915
315875027	12405349.000000	644266	10000.000000	31475	1251	1.000000	31808	1147	1.000000	16896218	0.006926
315846625	12419497.000000	645214	10000.000000	31608	1272	1.000000	31892	1138	1.000000	16970588	0.006007
315862373	12414984.000000	645499	10000.000000	31614	1280	1.000000	31413	1160	1.000000	17045821	0.007934
315866565	12413406.000000	646641	10000.000000	31730	1221	1.000000	31493	1085	1.000000	17120886	0.008061
315854074	12437782.000000	648595	10000.000000	31544	1313	1.000000	31751	1148	1.000000	17194987	0.005466
315873361	12449329.000000	646028	10000.000000	31299	1213	1.000000	31897	1150	1.000000	17269180	0.005897
315852278	12429296.000000	646553	10000.000000	31664	1239	1.000000	31921	1097	1.000000	17342959	0.005730
315887762	12430725.000000	646162	10000.000000	31762	1239	1.000000	31545	1181	1.000000	17417260	0.005684
315862796	12447552.000000	646673	10000.000000	31619	1265	1.000000	31718	1166	1.000000	17491241	0.005518
315863262	12434829.000000	647023	10000.000000	31611	1304	1.000000	31708	1183	1.000000	17565565	0.005327
315854322	12445590.000000	646714	10000.000000	31517	1271	1.000000	31491	1186	1.000000	17638884	0.005236
315873802	12441799.000000	647058	10000.000000	31654	1268	1.000000	31708	1108	1.000000	17712326	0.005356
315866087	12455195.000000	646625	10000.000000	31410	1236	1.000000	31588	1130	1.000000	17785551	0.005199
315845137	12468315.000000	646146	10000.000000	31584	1294	1.000000	31514	1141	1.000000	17859781	0.005112
315851035	12478197.000000	648658	10000.000000	31530	1276	1.000000	31883	1082	1.000000	17933494	0.005033
315868887	12475168.000000	646843	10000.000000	31729	1227	1.000000	31751	1170	1.000000	18006270	0.005157
315872590	12463617.000000	647375	10000.000000	31715	1329	1.000000	31698	1169	1.000000	18080012	0.005642
315867002	12460927.000000	647511	10000.000000	31647	1279	1.000000	31768	1129	1.000000	18153356	0.006160
315869206	12425267.000000	646771	10000.000000	31508	1312	1.000000	31709	1189	1.000000	18226343	0.006574
315881394	12415512.000000	645084	10000.000000	31884	1356	1.000000	31870	1162	1.000000	18299103	0.006710
315880450	12428778.000000	646467	10000.000000	31565	1322	1.000000	32076	1135	1.000000	18371485	0.006299
315862312	12436088.000000	645754	10000.000000	31481	1235	1.000000	31585	1182	1.000000	18443657	0.006237
315878400	12441065.000000	646392	10000.000000	31462	1243	1.000000	31830	1149	1.000000	18516426	0.006149
315864054	12420745.000000	647395	10000.000000	31817	1297	1.000000	31884	1144	1.000000	18588563	0.005899
315864686	12416246.000000	644081	10000.000000	31498	1387	1.000000	31823	1120	1.000000	18660972	0.007293
315863470	12430238.000000	646428	10000.000000	31705	1254	1.000000	31538	1169	1.000000	18732643	0.006470
315857518	12433096.000000	645482	10000.000000	31494	1221	1.000000	31761	1099	1.000000	18804906	0.005929
315860011	12439100.000000	647684	10000.000000	31440	1189	1.000000	31857	1258	1.000000	18876422	0.005886
315854193	12451126.000000	646848	10000.000000	31610	1288	1.000000	31671	1132	1.000000	18948180	0.005926
315854616	12443889.000000	645650	10000.000000	31646	1248	1.000000	31851	1148	1.000000	19020715	0.005800
315873352	12440967.000000	646955	10000.000000	31496	1223	1.000000	31695	1193	1.000000	19092071	0.005514
315861467	12457714.000000	646602	10000.000000	31769	1183	1.000000	31706	1198	1.000000	19164418	0.005454
315855001	12464170.000000	647234	10000.000000	31550	1288	1.000000	31762	1086	1.000000	19237305	0.005359
315859884	12444320.000000	648415	10000.000000	31542	1195	1.000000	31889	1063	1.000000	19308534	0.005385
npatches	nstrain	runtime	dt	init_x	init_y	init_y_blood	init_z	init_S	beta0	beta1	beta2	beta3	mean_beta	B	d	delta	delta_blood	b[0]	mut	m	CTL	c	g	epsilon	k	het	lambda	rho	omega	x_max	patch.dyna	DELTA	A	VA
10000	1	100.000000	0.000100	21900	9499	5000000	0.001000	10000000	6.467637	9.434338	4.205638	10.568517	8	8000000000.000000	0.010000	1.000000	1.000000	800000	0.000050	0.048000	1	0.001000	1.000000	25.000000	8.000000	0.500000	0.001000	0.001000	0.010000	31987	0	10.000000	7.000000	1.000000
sus	inf	inf_blood	z	x[0]	y[0][0]	z[0]	x[1]	y[1][0]	z[1]	S[0]	synchrony
219000000	94990000.000000	5000000	10.000000	21900	9499	0.001000	21900	9499	0.001000	10000000	0.000000
311567071	25070195.000000	1307440	10000.000000	31410	2337	1.000000	31026	2581	1.000000	10351515	0.000000
316706868	9467009.000000	493172	10000.000000	31410	915	1.000000	31707	971	1.000000	10463010	0.000000
318548636	3917601.000000	204589	10000.000000	31880	392	1.000000	31951	466	1.000000	10498046	0.000000
319303119	1680538.000000	87917	10000.000000	31887	153	1.000000	32038	160	1.000000	10503728	0.000000
319617348	730935.000000	38214	10000.000000	31968	66	1.000000	31992	78	1.000000	10497030	0.000000
319773826	318453.000000	16528	10000.000000	32143	29	1.000000	31879	29	1.000000	10485515	0.000000
319816491	142253.000000	7348	9999.238694	31920	12	1.000000	31592	15	1.000000	10471487	0.000000
319823779	67797.000000	3465	9536.808750	32129	4	0.982324	32010	7	0.800115	10456601	0.000000
319858619	61549.000000	3195	8689.330887	32098	1	0.734432	31914	7	0.635181	10441185	0.000000
319857886	62437.000000	3120	8746.083505	31966	4	0.517921	31988	13	0.997418	10425969	0.000000
319851116	60652.000000	3223	8713.824462	32069	10	0.979927	32107	5	0.999999	10410802	0.000000
319855368	63136.000000	3331	8867.982498	32001	2	0.998286	31592	8	0.747867	10395703	0.000000
319850280	61512.000000	3200	8737.920969	31960	4	0.819201	32040	4	0.758578	10380671	0.000000
319841718	62072.000000	3256	8804.637164	32328	6	0.935021	31799	8	0.998844	10365665	0.000000
319857011	61588.000000	3193	8731.955567	31922	5	0.779282	32146	3	0.724221	10350552	0.000000
319844988	61722.000000	3175	8747.645502	31956	9	0.999096	31952	5	0.970126	10335494	0.000000
319856931	61612.000000	3161	8711.375685	31804	6	0.999937	32002	9	0.999362	10320321	0.000000
319861407	61532.000000	3161	8805.249164	32131	5	0.769236	32004	5	0.935273	10305277	0.000000
319843298	62387.000000	3253	8807.634395	32113	6	0.849233	32208	7	0.981643	10290259	0.000000
319862723	60773.000000	3117	8748.933019	32026	4	0.814213	32011	9	0.879626	10275072	0.000000
319867728	61618.000000	3213	8790.284876	31937	6	0.453016	32117	5	0.414536	10260170	0.000000
319855451	61835.000000	3154	8711.296433	32019	4	0.845926	31997	5	0.682644	10245180	0.000000
319872405	61735.000000	3299	8728.085255	31748	5	0.999062	32029	6	0.937584	10230444	0.000000
319879234	62181.000000	3170	8780.968722	31991	3	0.845509	32014	10	0.999977	10215572	0.000000
319835316	61094.000000	3140	8771.555475	32219	2	0.631641	31877	4	0.778240	10200865	0.000000
319855101	61788.000000	3283	8756.172717	31869	9	0.865546	31897	6	0.828342	10186319	0.000000
319851550	61960.000000	3239	8738.483412	31822	7	0.760833	31821	7	0.964399	10171750	0.000000
319835589	61498.000000	3248	8751.554576	32000	11	0.983268	32249	7	0.952983	10156895	0.000000
319864929	61173.000000	3152	8710.924712	32050	9	0.951472	31906	14	0.825050	10142001	0.000000
319854384	61976.000000	3284	8772.934702	32026	7	0.890040	31892	2	0.925907	10127601	0.000000
319851149	61968.000000	3134	8772.345260	32191	6	0.752437	31857	2	0.996802	10112832	0.000000
319847465	61929.000000	3231	8754.731103	31896	0	0.863613	31928	5	0.999772	10098111	0.000000
319864611	61504.000000	3185	8698.133509	31980	1	0.583386	32089	11	0.792466	10083590	0.000000
319841979	61386.000000	3152	8770.187344	32066	2	0.790390	31848	5	0.999933	10068621	0.000000
319855986	61490.000000	3123	8727.351232	32014	1	0.609196	32045	8	0.999936	10054134	0.000000
319838704	61538.000000	3144	8753.901026	31900	8	0.902042	32040	6	0.991511	10039520	0.000000
319854927	61730.000000	3137	8759.819861	32325	6	0.974622	31964	4	0.999991	10024869	0.000000
319850417	60972.000000	3115	8742.767434	31757	4	0.655142	31954	6	0.806126	10010190	0.000000
319864665	61481.000000	3239	8748.063604	32078	7	0.999160	31909	6	0.998792	9995738	0.000000
319858505	61739.000000	3199	8763.627267	32018	9	0.998995	32062	8	0.731143	9981475	-1.#IND00
319848607	61781.000000	3212	8747.322459	31934	3	0.995694	32124	4	0.579566	9967046	-1.#IND00
319865433	61533.000000	3200	8722.286074	31927	5	0.937896	31982	12	0.986924	9952558	0.013278
319885387	60960.000000	3160	8758.743322	31929	7	0.938324	31829	9	0.709412	9938322	0.010002
319841555	61781.000000	3107	8767.218136	31812	8	0.997629	31907	2	0.740499	9923900	0.007318
319845026	60889.000000	3224	8749.119644	31839	4	0.971436	32021	7	0.983293	9909532	0.005183
319850677	61102.000000	3267	8733.254091	32019	3	0.843599	32031	8	0.804946	9895200	0.006253
319850521	61024.000000	3209	8707.933586	32000	5	0.967830	31866	8	0.999602	9880780	0.007814
319862173	61373.000000	3196	8741.287089	31894	4	0.807659	31659	10	0.996902	9866515	0.010384
319841222	61411.000000	3248	8786.647165	32149	8	0.669542	32183	5	0.498340	9852390	0.008269
319847754	60797.000000	3163	8700.498194	32104	8	0.991261	31821	4	0.991169	9837764	0.008765
319860953	60576.000000	3148	8715.620076	32032	3	0.390962	31972	10	0.803270	9823827	0.009404
319849175	61475.000000	3220	8792.807065	31791	6	0.907758	31988	6	0.993270	9809463	0.009003
319852059	62048.000000	3246	8765.898932	32147	5	0.997358	32287	3	0.897415	9795413	0.007589
319846994	61937.000000	3208	8812.002786	32045	3	0.949976	31774	6	0.967717	9781139	0.007015
319848140	62512.000000	3198	8801.103682	32079	2	0.999911	31708	5	0.633199	9766932	0.007401
319855617	61386.000000	3125	8728.445104	31894	6	0.987545	31869	5	0.916011	9752888	0.005752
319866275	62526.000000	3170	8800.694327	32158	6	0.950757	31895	3	0.980282	9738812	0.005331
319866627	61440.000000	3315	8714.282506	32016	11	0.981072	31914	7	0.998705	9724707	0.004148
319837639	60331.000000	3097	8676.470821	31991	4	0.999526	31913	6	0.999938	9710459	0.002470
319838679	62092.000000	3216	8785.965735	31789	4	0.676904	31849	3	0.754269	9696340	0.003177
319854404	60299.000000	3117	8694.122234	32079	4	0.838708	31963	6	0.645171	9682419	0.002988
319840843	61503.000000	3262	8758.504720	32011	8	0.994853	32226	5	0.907795	9668425	0.002575
319847920	62105.000000	3302	8767.191507	31984	4	0.819721	31883	9	0.999158	9654458	0.002540
319851215	61003.000000	3207	8719.362124	32078	4	0.923958	31827	10	0.992340	9640328	0.002131
319856590	62210.000000	3185	8785.190895	31978	3	0.959209	32061	6	0.623587	9626403	0.002219
319848721	60696.000000	3165	8714.452462	31866	1	0.811668	31877	8	0.997108	9612594	0.000472
319824482	61957.000000	3266	8823.685216	31977	7	0.977118	31879	6	0.999999	9598934	0.001051
319871507	61199.000000	3187	8675.754680	32132	3	0.774703	32092	9	0.986046	9585142	0.000619
319848110	62017.000000	3202	8756.957975	32172	10	0.859512	31823	9	0.721670	9571269	0.001575
319859206	61603.000000	3095	8699.279135	32079	3	0.425995	31869	3	0.999580	9557584	0.001072
319873753	61611.000000	3223	8840.239005	31664	4	0.993805	32126	7	0.504429	9543713	0.000158
319865026	61417.000000	3298	8762.645858	32115	9	0.665954	32027	9	0.951359	9529995	0.000172
319856747	60971.000000	3127	8738.611859	31960	6	0.936655	31774	2	0.999568	9516178	-0.000540
319865038	62207.000000	3197	8808.479871	31737	7	0.678139	32099	3	0.999999	9502570	-0.000684
319852289	62468.000000	3252	8768.708856	32150	3	0.307942	31932	10	0.926081	9488705	-0.002127
319855537	61987.000000	3140	8736.688402	32068	8	0.817426	32020	12	0.838377	9474868	-0.002224
319859224	61591.000000	3208	8759.386973	31814	9	0.832576	32121	0	0.584351	9461139	-0.002076
319866080	61672.000000	3150	8760.766143	31948	4	0.988932	31960	5	0.985227	9447434	-0.002590
319864387	62997.000000	3275	8828.588696	32118	4	0.994006	32012	9	0.804217	9434002	-0.002340
319813978	60687.000000	3124	8740.651476	32071	2	0.703388	31936	7	0.999855	9420405	-0.002583
319854101	61429.000000	3176	8759.109402	32029	6	0.790719	31987	7	0.794906	9406870	-0.003127
319860555	61320.000000	3196	8714.970490	32026	5	0.999415	32288	6	0.966161	9393393	-0.003301
319839426	61360.000000	3207	8744.277327	32091	8	0.638403	32146	11	0.975107	9379859	-0.003028
319870822	61016.000000	3218	8727.328460	31960	4	0.627840	31966	11	0.976696	9366391	-0.002445
319869065	63162.000000	3154	8766.541624	32034	5	0.490565	32039	7	0.988455	9353134	0.000043
319849044	60937.000000	3133	8656.026543	32169	9	0.995693	32096	6	0.915710	9339498	0.000149
319874648	60355.000000	3191	8770.907346	32192	10	0.627396	32107	2	0.828200	9326090	0.000315
319854299	61768.000000	3240	8741.365991	31949	6	0.990464	31902	10	0.999776	9312728	-0.000312
319864421	61552.000000	3164	8773.071678	31834	6	0.883729	31942	8	0.978764	9299085	-0.000360
319851947	61201.000000	3240	8764.263067	31863	8	0.925921	31858	1	0.946679	9285708	-0.000210
319842540	61956.000000	3247	8761.480387	31899	3	0.975561	32067	6	0.999092	9272409	-0.000071
319839510	61538.000000	3200	8705.778391	31951	7	0.999958	31908	5	0.942461	9259084	-0.000040
319855405	61048.000000	3137	8712.573383	31817	2	0.997786	31949	4	0.976908	9245675	-0.000980
319844781	61689.000000	3254	8786.669691	31825	9	0.939832	31840	4	0.916561	9232250	-0.001209
319864162	61361.000000	3169	8787.967170	32017	7	0.719588	32014	5	0.969060	9218841	-0.001189
319843820	61442.000000	3166	8776.727890	31844	8	0.973779	32090	5	0.930163	9205338	-0.001726
319877670	62226.000000	3193	8761.224580	32207	3	0.955083	32196	5	0.841091	9191916	-0.001662
319846234	61723.000000	3135	8764.106947	31802	6	0.947462	32031	3	0.687710	9178651	-0.000763
319846847	60792.000000	3117	8685.593687	32061	2	0.833484	31680	5	0.713624	9165499	-0.000410
npatches	nstrain	runtime	dt	init_x	init_y	init_y_blood	init_z	init_S	beta0	beta1	beta2	beta3	mean_beta	B	d	delta	delta_blood	b[0]	mut	m	CTL	c	g	epsilon	k	het	lambda	rho	omega	x_max	patch.dyna	DELTA	A	VA
10000	1	100.000000	0.000100	21900	9499	5000000	0.001000	10000000	5.748648	7.724006	8.755952	4.354203	8	8000000000.000000	0.010000	1.000000	1.000000	800000	0.000050	0.048000	1	0.001000	1.000000	25.000000	9.000000	0.500000	0.001000	0.001000	0.010000	31987	0	10.000000	7.000000	1.000000
sus	inf	inf_blood	z	x[0]	y[0][0]	z[0]	x[1]	y[1][0]	z[1]	S[0]	synchrony
219000000	94990000.000000	5000000	10.000000	21900	9499	0.001000	21900	9499	0.001000	10000000	0.000000
316101838	10779745.000000	561283	10000.000000	31751	987	1.000000	31639	1125	1.000000	10252606	0.000000
319262235	1735661.000000	91066	10000.000000	31839	173	1.000000	31675	178	1.000000	10276994	0.000000
319781786	291655.000000	15276	10000.000000	32067	31	1.000000	32045	29	1.000000	10268128	0.000000
319855042	53206.000000	2735	9054.510304	31979	9	1.000000	31918	1	0.997500	10253976	0.000000
319841676	56203.000000	3032	8072.439467	31962	6	0.799565	32039	6	0.931720	10238913	0.000000
319866528	55497.000000	2891	7693.147420	32010	3	0.337004	31807	5	0.980717	10223980	0.000000
319861091	54911.000000	2791	7647.844443	32159	6	0.730525	31910	7	0.864065	10209202	0.000000
319856218	54906.000000	2837	7773.047342	32047	6	0.760784	31829	5	0.531763	10194418	0.000000
319849892	54816.000000	2943	7773.901125	32102	7	0.850025	32110	3	0.828538	10179749	0.000000
319852019	54708.000000	2845	7750.853717	32126	5	0.994434	32048	8	0.478930	10164974	0.000000
319864521	53520.000000	2846	7645.386056	32056	8	0.449154	31962	7	0.670631	10150362	0.000000
319851740	53442.000000	2766	7741.029965	31978	7	0.926990	32075	4	0.927973	10135681	0.000000
319865875	54504.000000	2841	7766.518684	31788	4	0.562477	32057	2	0.342895	10121115	0.000000
319855996	54145.000000	2847	7689.460065	31983	3	0.993561	31799	6	0.958769	10106490	0.000000
319855277	54044.000000	2874	7653.030083	32081	4	0.936871	31781	3	0.985433	10091735	0.000000
319858767	54226.000000	2747	7738.819649	31943	1	0.526390	31852	5	0.658409	10077023	0.000000
319849964	54091.000000	2806	7652.409539	32045	5	0.990284	32311	7	0.709695	10062241	0.000000
319842416	54173.000000	2907	7733.932973	32162	5	0.777443	31887	5	0.370099	10047498	0.000000
319855784	54338.000000	2871	7784.790883	31682	4	0.988202	32169	4	0.977157	10032885	0.000000
319868715	54566.000000	2802	7782.217772	31830	4	0.821751	31967	6	0.997300	10018308	0.000000
319866122	54840.000000	2835	7744.638719	31947	5	0.655539	32241	4	0.747173	10003525	0.000000
319889767	54552.000000	2717	7663.746988	31831	4	0.929136	31873	3	0.878914	9989165	0.000000
319849576	54272.000000	2893	7738.367097	32011	4	0.572251	31922	2	0.640991	9974613	0.000000
319857432	53732.000000	2826	7665.601380	31847	5	0.582778	31928	3	0.646816	9960055	0.000000
319831467	54113.000000	2831	7768.594263	31893	5	0.995150	32028	3	0.817005	9945550	0.000000
319840983	54066.000000	2804	7723.957775	31886	2	0.374439	31896	6	0.530253	9930980	0.000000
319848341	53711.000000	2768	7785.752019	32018	0	0.410680	32087	6	0.824514	9916573	0.000000
319871505	54952.000000	2878	7765.290320	31989	4	0.943884	32082	12	0.988748	9902338	0.000000
319850061	54549.000000	2841	7685.960945	32156	6	0.874348	31836	4	0.932434	9887831	0.000000
319847087	54116.000000	2794	7672.307324	32245	8	0.188543	31996	3	0.590677	9873388	0.000000
319870177	54074.000000	2835	7675.726511	32157	5	0.773745	31927	8	0.874742	9859147	0.000000
319844401	53939.000000	2795	7688.583422	32026	8	0.728856	31986	8	0.640622	9844859	0.000000
319839812	54587.000000	2867	7718.983765	32157	8	0.693932	31965	8	0.978516	9830436	0.000000
319856378	54161.000000	2820	7661.842576	32179	0	0.780576	31927	5	0.784407	9815992	0.000000
319866768	53968.000000	2763	7708.376505	31804	2	0.989497	32095	5	0.976878	9801518	0.000000
319871854	54129.000000	2761	7659.564629	31874	5	0.710237	31858	6	0.580587	9787270	0.000000
319854430	53923.000000	2778	7768.713757	31881	6	0.690969	32032	9	0.391183	9772832	0.000000
319850714	53860.000000	2833	7732.513290	32001	2	0.901260	31853	5	0.698015	9758758	0.000000
319845840	54528.000000	2791	7790.303910	32133	5	0.652732	31852	3	0.997775	9744640	0.000000
319828991	54759.000000	2853	7814.013015	32064	7	0.741503	32031	10	0.934980	9730474	-1.#IND00
319846244	54574.000000	2867	7718.609867	32064	7	0.402931	32046	4	0.933017	9716490	-1.#IND00
319864336	53892.000000	2802	7622.176361	32001	5	0.723797	32137	3	0.875615	9702433	-1.#IND00
319837413	54946.000000	2925	7773.095478	31954	2	0.516875	32105	12	0.804128	9688361	-0.003833
319844760	54477.000000	2729	7746.990776	31902	7	0.744538	32072	6	0.786716	9674287	-0.005205
319834827	54283.000000	2858	7748.818439	31735	5	0.995396	31838	6	0.970480	9660179	-0.002216
319855488	54211.000000	2832	7750.193555	31891	8	0.788619	32142	7	0.919974	9646166	-0.003389
319855764	54387.000000	2840	7806.142423	31807	7	0.957139	31956	8	0.903003	9631955	-0.005054
319864282	54583.000000	2939	7739.937575	32017	2	0.892602	31917	10	0.630306	9617859	-0.006201
319844526	53877.000000	2847	7652.987813	32062	5	0.484401	32236	3	0.619726	9603805	-0.007456
319855271	54552.000000	2802	7707.794950	32054	3	0.970021	31831	8	0.417188	9589852	-0.002586
319861628	54007.000000	2797	7639.844008	31994	6	0.890291	32070	5	0.253458	9575884	-0.001102
319843971	53584.000000	2744	7685.652989	31953	3	0.879055	31917	4	0.965958	9562338	-0.000509
319852547	54775.000000	2909	7761.197172	32276	8	0.959076	32155	4	0.962762	9548428	-0.000589
319846615	53985.000000	2789	7680.979468	32132	4	0.990348	31976	2	0.864815	9534605	0.000170
319855368	54686.000000	2815	7728.428873	32045	6	0.287796	32059	7	0.960352	9520802	-0.000841
319865842	54120.000000	2782	7655.498387	32015	4	0.808950	32140	6	0.961052	9507074	-0.000972
319811116	55627.000000	2830	7787.643078	31867	11	0.857067	32041	6	0.978855	9493206	-0.001245
319845353	54542.000000	2816	7732.874203	32072	6	0.878971	32184	5	0.848023	9479526	0.000916
319844297	54864.000000	2903	7708.672474	32020	6	0.951884	31798	8	0.711838	9465643	0.002053
319843934	53882.000000	2850	7706.894316	32168	5	0.390916	32037	3	0.772597	9451826	0.003457
319851545	54315.000000	2885	7677.333903	31894	5	0.300527	32167	9	0.910641	9438263	0.003610
319854850	54491.000000	2745	7660.055826	31993	7	0.780392	31751	4	0.536099	9424714	0.003361
319859009	54033.000000	2793	7750.978340	32021	4	0.293762	31781	13	0.377315	9410862	0.002707
319848706	53499.000000	2732	7700.906537	32162	4	0.918427	32249	11	0.927087	9397001	0.002085
319824630	55173.000000	2959	7805.810485	32020	2	0.886702	32114	4	0.857254	9383388	0.002021
319838756	52832.000000	2702	7608.732162	32018	6	0.774002	31928	3	0.932507	9369973	0.001871
319857607	53151.000000	2704	7601.825787	31802	3	0.570006	31961	4	0.803701	9356467	0.003994
319849074	54299.000000	2789	7698.178058	32017	3	0.505977	31811	2	0.135998	9342972	0.003583
319839466	54706.000000	2804	7704.200817	32066	4	0.829829	32020	4	0.687308	9329264	0.003749
319822301	54930.000000	2800	7756.261141	31975	6	0.959821	31934	9	0.486140	9315693	0.003803
319856290	53683.000000	2789	7610.852442	32080	3	0.986890	32144	4	0.678024	9302325	0.003966
319854691	54161.000000	2846	7699.740091	32202	5	0.558926	32249	6	0.925285	9288847	0.004406
319865575	54248.000000	2856	7697.184951	31974	4	0.860089	32122	3	0.855628	9275265	0.003638
319854329	53745.000000	2795	7746.728244	32049	2	0.826801	32103	6	0.691827	9261871	0.003397
319856404	53864.000000	2739	7677.528983	32367	6	0.830760	32111	4	0.878381	9248468	0.003234
319870660	53711.000000	2806	7745.004402	31891	6	0.903382	31893	13	0.977037	9234816	0.003532
319870260	54508.000000	2887	7691.444676	32070	4	0.916194	31679	4	0.884698	9221332	0.003423
319855698	54701.000000	2838	7781.791595	32030	4	0.917309	32114	6	0.749789	9207869	0.003977
319837037	55609.000000	2989	7752.225419	31973	2	0.801563	32025	3	0.938352	9194496	0.003010
319844030	54255.000000	2849	7664.509015	32074	7	0.224365	31980	11	0.777011	9181303	0.003294
319867188	54822.000000	2834	7691.187331	31707	5	0.974494	31985	5	0.999624	9167876	0.003260
319852021	53383.000000	2750	7580.475019	32098	4	0.847522	32013	2	0.853046	9154427	0.003191
319848360	54138.000000	2767	7708.450738	32023	9	0.447917	32027	11	0.891963	9141106	0.001768
319856850	54769.000000	2829	7770.965352	31895	7	0.750666	31916	7	0.805719	9127862	0.000406
319848873	54652.000000	2907	7766.099016	31940	7	0.968163	31929	5	0.754370	9114486	-0.000203
319838656	53644.000000	2836	7603.947988	31898	7	0.768755	32059	5	0.835784	9101470	-0.000442
319837673	54396.000000	2827	7696.591514	31849	3	0.463259	31717	3	0.982186	9088255	0.000241
319835371	53303.000000	2875	7644.069532	31944	3	0.963766	31970	4	0.397127	9075016	0.000907
319843715	53671.000000	2727	7660.678132	32164	8	0.491758	32074	5	0.750799	9061989	0.001019
319853852	53565.000000	2822	7621.023862	32040	5	0.111686	32030	4	0.684079	9048996	0.000836
319877304	54239.000000	2825	7714.379270	31739	6	0.087047	31739	9	0.651897	9035919	0.001246
319850613	53977.000000	2796	7684.197732	32139	6	0.507984	32159	3	0.966889	9022741	0.001281
319846523	54068.000000	2812	7650.091433	31789	5	0.257107	32074	9	0.957604	9009694	0.001215
319869119	54215.000000	2839	7737.384418	32058	5	0.965325	32060	4	0.554336	8996625	0.001244
319855297	53975.000000	2827	7704.812838	31780	7	0.971956	31888	7	0.923734	8983618	0.002239
319871342	54302.000000	2814	7765.869970	32009	2	0.998154	32218	3	0.970365	8970803	0.001318
319863922	53515.000000	2740	7723.317106	31864	2	0.166177	32079	3	0.629133	8957683	0.001427
319864855	53726.000000	2822	7635.647659	32200	3	0.982829	32170	6	0.905879	8944804	0.001213
319875189	54164.000000	2806	7697.433317	31905	7	0.882134	32068	1	0.721132	8931934	0.000736
npatches	nstrain	runtime	dt	init_x	init_y	init_y_blood	init_z	init_S	beta0	beta1	beta2	beta3	mean_beta	B	d	delta	delta_blood	b[0]	mut	m	CTL	c	g	epsilon	k	het	lambda	rho	omega	x_max	patch.dyna	DELTA	A	VA
10000	1	100.000000	0.000100	21900	9499	5000000	0.001000	10000000	5.435944	10.534253	8.189016	8.577809	8	8000000000.000000	0.010000	1.000000	1.000000	800000	0.000050	0.048000	1	0.001000	1.000000	25.000000	10.000000	0.500000	0.001000	0.001000	0.010000	31987	0	10.000000	7.000000	1.000000
sus	inf	inf_blood	z	x[0]	y[0][0]	z[0]	x[1]	y[1][0]	z[1]	S[0]	synchrony
219000000	94990000.000000	5000000	10.000000	21900	9499	0.001000	21900	9499	0.001000	10000000	0.000000
318227134	4488124.000000	234667	10000.000000	31949	397	1.000000	31763	498	1.000000	10187781	0.000000
319771193	289610.000000	14892	10000.000000	31887	27	1.000000	31853	33	1.000000	10185053	0.000000
319846624	42649.000000	2239	5745.892865	32010	4	0.273193	32135	6	0.837330	10170549	0.000000
319855357	46025.000000	2481	6782.004841	31814	2	0.119846	31873	2	0.636964	10155641	0.000000
319868247	48645.000000	2548	6931.569167	32029	3	0.535550	31928	6	0.829283	10140909	0.000000
319851837	50351.000000	2621	7071.853850	31914	5	0.300844	31753	7	0.954927	10125977	0.000000
319856377	50668.000000	2603	7025.069466	31988	7	0.534968	32073	3	0.868434	10111309	0.000000
319871113	50715.000000	2630	6911.018606	31934	7	0.424969	31811	15	0.960449	10096408	0.000000
319872893	51307.000000	2635	7001.276107	31924	4	0.986763	31966	5	0.182397	10081752	0.000000
319862560	51090.000000	2661	6954.467193	32055	5	0.282129	31770	5	0.981713	10066967	0.000000
319860236	50831.000000	2690	6826.737546	32024	4	0.930168	32166	8	0.573897	10052212	0.000000
319844846	50464.000000	2626	6876.433401	31901	3	0.417393	32105	6	0.979735	10037490	0.000000
319846388	50490.000000	2601	6852.783855	32271	2	0.098066	32023	4	0.915204	10022682	0.000000
319878945	50665.000000	2606	6938.816887	31867	3	0.120469	31773	6	0.852277	10008108	0.000000
319847120	50842.000000	2613	6868.356789	31732	4	0.115468	31827	7	0.984841	9993390	0.000000
319871803	50145.000000	2612	6899.050824	31918	2	0.511515	31841	9	0.437323	9979049	0.000000
319857296	50280.000000	2675	6998.388181	31921	5	0.263526	32161	6	0.469736	9964528	0.000000
319848797	50677.000000	2633	6902.077873	31953	3	0.843186	31896	0	0.730650	9950026	0.000000
319878224	51110.000000	2657	6918.718201	31901	3	0.788945	32037	10	0.674260	9935591	0.000000
319846561	51208.000000	2633	6937.722100	31839	6	0.938058	32105	5	0.900524	9921072	0.000000
319829025	50565.000000	2669	6961.509421	31692	9	0.798120	32041	7	0.528417	9906541	0.000000
319883761	51247.000000	2657	7005.467307	32046	5	0.958980	31771	5	0.311213	9892107	0.000000
319868169	50535.000000	2642	6906.320655	31952	4	0.853134	31915	3	0.784840	9877941	0.000000
319867438	51117.000000	2632	6930.345872	32073	11	0.502843	32130	11	0.772856	9863521	0.000000
319852577	51349.000000	2772	6914.212099	31748	4	0.793794	32040	5	0.650439	9848945	0.000000
319855065	50927.000000	2710	6869.383709	32086	8	0.594692	31946	3	0.268521	9834493	0.000000
319837867	51267.000000	2637	6865.209746	31838	7	0.857621	31951	5	0.946165	9820190	0.000000
319854040	50530.000000	2601	6936.809119	31785	4	0.417884	31850	10	0.990853	9805857	0.000000
319860265	50365.000000	2528	6915.890767	31974	6	0.427805	32027	10	0.916021	9791448	0.000000
319844207	50485.000000	2612	6890.497857	31866	5	0.501599	32191	5	0.795590	9777201	0.000000
319849191	49968.000000	2626	6975.382780	32008	4	0.747969	32161	2	0.895962	9762989	0.000000
319876190	49990.000000	2603	6881.662433	32165	2	0.897753	31907	5	0.274923	9748861	0.000000
319851831	50171.000000	2618	6951.914303	31974	0	0.291657	32194	4	0.715016	9734736	0.000000
319870095	49768.000000	2591	6924.439358	32072	6	0.570938	32028	1	0.656661	9720538	0.000000
319879463	50538.000000	2582	6864.503127	32296	7	0.983321	32051	6	0.820578	9706319	0.000000
319858466	50426.000000	2623	6966.889214	32085	6	0.940495	31873	3	0.465618	9692304	0.000000
319856877	50624.000000	2617	6938.109836	31924	2	0.658851	31896	10	0.537356	9678242	0.000000
319843625	50600.000000	2542	6852.597810	32086	3	0.349876	31720	2	0.797276	9664175	0.000000
319831234	50177.000000	2676	6902.277732	32238	13	0.371990	32056	7	0.536125	9649991	0.000000
319850584	49921.000000	2576	6941.656540	31982	3	0.427670	32230	6	0.688256	9635944	-1.#IND00
319844778	51356.000000	2700	7071.842120	31934	7	0.808708	31905	3	0.982644	9621907	-1.#IND00
319844377	51624.000000	2708	6954.183495	32140	1	0.417750	32007	4	0.961646	9607900	-1.#IND00
319850953	51767.000000	2636	6930.041427	32071	10	0.338326	32116	7	0.663257	9593977	0.010704
319859920	50557.000000	2640	6920.089375	32275	4	0.844278	31888	1	0.674180	9579756	0.006999
319842262	51372.000000	2658	6973.081607	31965	4	0.429671	31912	2	0.584088	9566007	0.003001
319838140	51239.000000	2735	6845.132993	31855	10	0.985233	31889	10	0.992618	9551904	0.002023
319872674	51119.000000	2611	6858.102443	31948	3	0.984121	31871	10	0.682996	9538060	0.005994
319849646	50802.000000	2561	6943.846268	31841	2	0.451509	31859	8	0.917581	9524003	0.005035
319878360	50492.000000	2663	6900.263825	31824	4	0.866840	31852	5	0.710432	9510088	0.004095
319845644	50987.000000	2597	6874.982268	31941	9	0.873966	31917	6	0.905878	9496331	-0.000428
319848758	50633.000000	2594	6902.853642	32252	2	0.266442	32053	3	0.060399	9482321	0.001358
319879961	50394.000000	2729	6914.148359	32085	5	0.752494	31767	1	0.426496	9468394	0.002721
319854267	50126.000000	2673	6924.207810	32050	3	0.268876	32259	1	0.571544	9454427	0.001243
319849595	50668.000000	2510	6932.466947	31853	4	0.673198	32102	3	0.788279	9440664	0.002756
319857032	51270.000000	2718	6881.905394	31847	7	0.428931	32051	9	0.931601	9426831	0.003850
319857241	50839.000000	2608	6871.782316	32074	3	0.610675	32098	2	0.496831	9413163	0.003805
319850576	51319.000000	2743	6918.459636	32182	1	0.880143	31879	14	0.286029	9399623	0.003476
319858968	50581.000000	2707	6970.215881	32021	1	0.215168	31918	1	0.197239	9385865	0.000387
319867160	50928.000000	2596	6859.651257	31931	1	0.435652	32199	7	0.781203	9372109	0.000110
319858519	50363.000000	2610	6952.819343	31991	7	0.527238	31973	3	0.935844	9358599	0.000276
319883095	51123.000000	2631	6950.796567	32062	2	0.473451	31924	7	0.734968	9344991	-0.000387
319849370	51079.000000	2664	6920.641070	31940	4	0.687209	31952	1	0.578129	9331251	0.000154
319865404	51372.000000	2750	6897.227505	31790	2	0.544956	31925	6	0.919619	9317684	0.001415
319856975	51502.000000	2739	6844.962816	32110	5	0.785122	32253	10	0.658162	9304252	0.001881
319847885	50105.000000	2670	6813.385648	32083	4	0.306968	32165	5	0.794744	9290890	0.001250
319852391	50136.000000	2654	6925.669233	32047	2	0.807197	32195	5	0.662711	9277384	0.000729
319860388	50991.000000	2603	6908.171414	32164	1	0.771114	31878	3	0.543839	9263969	-0.000308
319853021	50344.000000	2624	6821.308109	31947	4	0.651153	31947	5	0.985519	9250428	-0.000483
319840228	49900.000000	2645	6825.522112	32060	5	0.764720	32114	5	0.997197	9236802	-0.001076
319846562	50046.000000	2622	6829.941789	32055	5	0.539697	31742	6	0.897908	9223238	-0.000881
319857006	50598.000000	2661	7001.944119	31854	6	0.402840	31912	14	0.481179	9209733	-0.000961
319860954	50475.000000	2592	6892.761482	32038	4	0.724856	31821	5	0.724787	9196140	0.000687
319850132	50463.000000	2528	6883.938789	31772	1	0.126925	32044	4	0.931631	9182805	0.000543
319873078	50365.000000	2669	6927.372031	32176	2	0.546792	32103	8	0.415014	9169523	-0.000377
319855297	50641.000000	2682	6911.245861	32033	3	0.584133	31940	2	0.441332	9156219	-0.000106
319850654	51029.000000	2684	6918.604952	32158	5	0.828398	32089	8	0.463578	9142816	-0.000095
319862610	50381.000000	2569	6896.401792	32042	6	0.966555	32126	6	0.950364	9129567	-0.000385
319844828	50945.000000	2641	6937.077508	31932	6	0.624607	31804	2	0.856210	9116116	0.000259
319861252	50134.000000	2622	6889.063049	31857	6	0.992502	31874	5	0.814347	9102889	0.000441
319845988	49939.000000	2625	6898.356029	32042	11	0.791118	32209	7	0.352192	9089663	0.000565
319888959	50517.000000	2605	6907.383769	32141	8	0.998965	31962	4	0.682179	9076609	0.000258
319838149	50524.000000	2624	6908.675871	31936	6	0.977660	32071	12	0.518076	9063453	0.000206
319848125	51078.000000	2693	6913.939065	31894	4	0.644141	31962	6	0.904399	9050100	-0.000347
319865700	50652.000000	2641	6913.847305	32003	5	0.670857	32156	7	0.920943	9036869	-0.000109
319824371	50297.000000	2586	7002.536206	31628	8	0.902558	32248	4	0.646134	9023514	0.001080
319851938	51669.000000	2699	7012.842293	32133	1	0.732710	31882	5	0.647461	9010327	0.001315
319845732	51417.000000	2583	6952.062181	32068	1	0.539017	31880	9	0.604929	8997070	0.001000
319861761	49846.000000	2631	6895.403123	32120	8	0.958633	32091	5	0.608280	8983968	0.001248
319864614	50730.000000	2666	6889.147688	32082	11	0.974959	31870	8	0.570371	8970980	0.001266
319879460	51754.000000	2570	7025.956476	32128	4	0.660232	32249	1	0.553275	8957788	0.000652
319859313	51319.000000	2604	6865.060533	31933	7	0.827778	31966	5	0.985164	8944818	0.000982
319836185	49412.000000	2550	6785.267972	32050	5	0.867949	31926	7	0.999055	8931912	0.000898
319842270	50737.000000	2585	6920.510093	32072	1	0.882822	32093	2	0.593498	8918948	0.001602
319860875	50615.000000	2625	6789.169369	32072	7	0.932431	31910	6	0.475127	8905870	0.001991
319857885	51026.000000	2652	6877.597381	32129	6	0.240386	31932	10	0.555145	8893066	0.002250
319872170	49706.000000	2600	6770.227561	32095	4	0.627449	31880	5	0.735792	8880000	0.002270
319861250	50154.000000	2696	6869.892308	32179	6	0.441803	31925	6	0.887457	8867038	0.002227
319858480	50566.000000	2614	6919.034244	31955	8	0.635695	31879	3	0.783647	8854419	0.002326
319879377	50398.000000	2699	7047.909298	31829	6	0.882655	32152	2	0.785935	8841484	0.002350
npatches	nstrain	runtime	dt	init_x	init_y	init_y_blood	init_z	init_S	beta0	beta1	beta2	beta3	mean_beta	B	d	delta	delta_blood	b[0]	mut	m	CTL	c	g	epsilon	k	het	lambda	rho	omega	x_max	patch.dyna	DELTA	A	VA
10000	1	100.000000	0.000100	21900	9499	5000000	0.001000	10000000	4.167488	9.682022	10.699785	6.124047	8	8000000000.000000	0.010000	1.000000	1.000000	800000	0.000050	0.048000	1	0.001000	1.000000	25.000000	11.000000	0.500000	0.001000	0.001000	0.010000	31987	0	10.000000	7.000000	1.000000
sus	inf	inf_blood	z	x[0]	y[0][0]	z[0]	x[1]	y[1][0]	z[1]	S[0]	synchrony
219000000	94990000.000000	5000000	10.000000	21900	9499	0.001000	21900	9499	0.001000	10000000	0.000000
319157657	1857981.000000	96832	10000.000000	31925	154	1.000000	31796	194	1.000000	10145812	0.000000
319845417	49076.000000	2577	9267.923088	31998	6	1.000000	32060	4	1.000000	10134452	0.000000
319853255	51787.000000	2685	7620.895634	31854	8	0.892606	32022	5	0.939993	10119879	0.000000
319854342	52307.000000	2801	6993.395665	31885	0	0.690883	31868	6	0.889864	10104974	0.000000
319853124	50638.000000	2659	6678.156068	31930	5	0.374685	32201	12	0.762449	10090155	0.000000
319859561	50069.000000	2510	6467.101061	32039	3	0.880029	31978	12	0.874458	10075386	0.000000
319845074	49572.000000	2479	6307.488343	32034	3	0.707660	32105	8	0.910698	10060822	0.000000
319863488	48329.000000	2495	6185.651592	32036	2	0.459378	32087	3	0.994073	10045926	0.000000
319844748	48185.000000	2516	6219.994853	31911	7	0.254660	32154	2	0.857715	10031302	0.000000
319842323	48202.000000	2565	6214.178762	32068	6	0.290167	31874	3	0.760070	10016846	0.000000
319852617	48385.000000	2482	6295.668361	32035	1	0.880841	31949	4	0.334141	10002318	0.000000
319853144	48249.000000	2556	6281.115615	32185	2	0.670096	32103	3	0.690975	9987734	0.000000
319849069	49144.000000	2548	6268.901921	32145	6	0.395597	31867	6	0.499475	9973010	0.000000
319831808	48942.000000	2549	6210.933016	31894	10	0.622968	31912	8	0.586493	9958440	0.000000
319858251	48751.000000	2512	6236.205822	31909	5	0.228248	32003	9	0.343293	9943920	0.000000
319865760	49085.000000	2588	6235.309234	32002	5	0.441687	31844	5	0.890356	9929383	0.000000
319859588	48575.000000	2485	6230.461781	31931	6	0.145635	31864	9	0.191176	9914994	0.000000
319852641	49335.000000	2620	6219.198172	31950	7	0.112238	31862	6	0.959917	9900283	0.000000
319844939	49638.000000	2500	6283.711447	31840	2	0.224616	32011	7	0.511595	9885897	0.000000
319865328	49644.000000	2501	6211.713080	31949	4	0.654699	32082	1	0.307247	9871587	0.000000
319865246	49856.000000	2616	6254.724288	31908	6	0.840362	31914	8	0.579594	9857080	0.000000
319841169	49177.000000	2548	6292.746225	32037	5	0.698717	31961	8	0.744907	9842772	0.000000
319849023	48682.000000	2609	6303.105644	32119	4	0.161798	31668	9	0.758533	9828391	0.000000
319853890	48968.000000	2502	6300.828590	31873	5	0.547463	32039	5	0.466842	9814090	0.000000
319843481	49072.000000	2529	6331.793083	31832	2	0.846914	32102	7	0.651383	9799794	0.000000
319874623	48785.000000	2655	6318.248961	31992	4	0.812059	32001	4	0.948559	9785397	0.000000
319845574	49685.000000	2595	6213.007488	31930	5	0.681633	31837	6	0.531866	9771293	0.000000
319853170	48467.000000	2530	6160.663321	31830	3	0.357646	31871	4	0.928709	9756973	0.000000
319839289	48677.000000	2530	6210.922029	32158	2	0.697552	32056	6	0.924435	9742648	0.000000
319855887	49050.000000	2577	6210.149980	32027	3	0.160029	32254	2	0.445539	9728469	0.000000
319841315	47914.000000	2538	6277.265503	31998	6	0.726059	31909	11	0.692454	9714364	0.000000
319855686	48484.000000	2503	6336.961482	31927	3	0.401546	32141	9	0.853375	9700397	0.000000
319844688	48463.000000	2535	6333.457677	32009	5	0.226239	31977	3	0.815288	9686162	0.000000
319844433	48814.000000	2548	6293.986420	31999	3	0.851843	31984	8	0.768745	9672010	0.000000
319873555	48222.000000	2549	6294.312614	31763	3	0.843291	32083	6	0.659366	9657805	0.000000
319845724	49393.000000	2600	6384.104262	32260	2	0.615627	31987	7	0.811781	9643835	0.000000
319869466	49375.000000	2607	6307.179676	31826	3	0.655505	32007	3	0.609057	9629821	0.000000
319841373	48165.000000	2444	6219.462133	31896	5	0.323840	32042	10	0.682649	9615647	0.000000
319878948	48848.000000	2537	6287.053332	31835	3	0.334382	31887	5	0.977358	9601613	0.000000
319849697	49150.000000	2551	6305.232159	31796	4	0.755843	31970	3	0.895663	9587608	-1.#IND00
319853780	49037.000000	2525	6355.016417	31892	6	0.567576	32025	7	0.989141	9573704	-1.#IND00
319866751	49050.000000	2555	6383.081318	31906	4	0.086527	31918	5	0.741103	9559509	-1.#IND00
319846284	49013.000000	2519	6343.657864	32040	3	0.823911	31873	6	0.640444	9545759	-0.004598
319861751	48574.000000	2535	6364.070673	31938	4	0.533763	32260	5	0.694970	9531797	-0.005392
319863238	49154.000000	2562	6303.941681	31904	2	0.277702	31898	2	0.791310	9517901	-0.003258
319867999	48562.000000	2563	6297.625815	31872	4	0.480705	32015	7	0.336647	9503922	-0.004962
319846046	48888.000000	2487	6264.748607	31977	5	0.803036	32127	2	0.930942	9490245	-0.000937
319849073	48231.000000	2443	6280.343773	31838	7	0.468318	31968	2	0.980812	9476411	-0.002211
319855384	48837.000000	2519	6347.091352	31763	5	0.368890	32054	7	0.681791	9462693	0.002150
319872241	48026.000000	2550	6342.565131	31801	4	0.442215	31979	3	0.627463	9448905	0.000799
319858604	48189.000000	2489	6313.726864	31793	4	0.695541	31858	8	0.824504	9434916	0.000780
319870246	48462.000000	2452	6263.823107	31860	3	0.885519	31866	2	0.288262	9421146	0.001900
319868335	47917.000000	2479	6352.214319	31896	3	0.317880	32152	7	0.218028	9407520	-0.000136
319871109	47981.000000	2528	6370.340885	32093	4	0.565898	31868	3	0.232354	9393720	-0.002345
319860933	49000.000000	2592	6364.882267	31959	5	0.430543	32075	8	0.984669	9380075	-0.004865
319867227	48613.000000	2531	6329.665774	31764	4	0.573210	31856	4	0.687880	9366489	-0.004408
319858804	48572.000000	2566	6281.377732	32180	1	0.326800	31984	6	0.351281	9352879	-0.005014
319850178	49035.000000	2525	6286.279658	32100	9	0.310896	32050	3	0.808464	9339194	-0.004590
319865637	49158.000000	2494	6323.155504	31938	2	0.730308	31881	5	0.478678	9325555	-0.003388
319848056	48738.000000	2490	6307.119976	32174	2	0.324190	31862	5	0.744573	9311930	-0.002346
319855740	48182.000000	2486	6347.073642	32115	4	0.266791	31987	7	0.056386	9298285	-0.001131
319845775	48429.000000	2576	6352.189193	32058	6	0.891583	31912	6	0.699905	9284691	0.000199
319830680	48341.000000	2511	6284.639544	32020	2	0.660497	31906	9	0.983515	9271156	-0.003081
319848743	49027.000000	2475	6230.234521	31860	7	0.215265	32178	3	0.880344	9257795	-0.000365
319842389	47835.000000	2584	6217.928935	31992	5	0.135533	31892	2	0.606455	9244269	-0.000701
319861141	47615.000000	2422	6291.295302	32046	6	0.213079	31970	4	0.435668	9230763	0.000011
319864703	48096.000000	2587	6368.464408	31907	12	0.729219	32062	5	0.881291	9217502	0.000059
319863355	48716.000000	2463	6372.117263	32278	6	0.607243	31832	2	0.526984	9204076	-0.000007
319857467	47619.000000	2478	6262.320476	31987	4	0.506618	31974	10	0.995877	9190686	0.000238
319873234	47690.000000	2418	6229.528832	32262	3	0.679119	31842	4	0.915569	9177331	0.000363
319870621	47385.000000	2449	6196.217433	31862	3	0.527118	32022	8	0.486605	9164153	-0.000624
319839389	48922.000000	2513	6169.104803	32043	2	0.298581	31911	4	0.977010	9150690	-0.000022
319861400	48372.000000	2510	6250.329108	31938	6	0.859826	31862	5	0.766442	9137400	0.000290
319868100	47497.000000	2424	6257.835044	32007	4	0.871236	32015	2	0.278294	9124116	0.000277
319864638	48890.000000	2527	6366.256400	31816	6	0.634200	31968	2	0.707850	9110658	0.000503
319862083	48599.000000	2542	6233.312657	32187	8	0.283940	32266	8	0.934076	9097270	0.001924
319846532	48548.000000	2496	6201.941794	31895	3	0.823491	32049	4	0.659779	9084017	0.001553
319866181	48156.000000	2444	6132.754960	32125	4	0.457265	31953	5	0.701063	9070779	0.001165
319860463	48860.000000	2500	6269.964786	32079	5	0.853411	31842	2	0.731783	9057331	0.001076
319867128	48137.000000	2529	6233.513224	31923	9	0.648243	31908	6	0.985858	9044298	0.000842
319865021	48647.000000	2494	6244.651921	31931	3	0.327094	32106	5	0.513865	9031145	0.001050
319862086	48300.000000	2480	6293.288532	31925	2	0.452717	31891	4	0.681621	9018047	0.000990
319851175	48605.000000	2457	6238.890099	31920	6	0.547663	31948	6	0.752668	9004862	0.000925
319842640	48001.000000	2501	6179.750040	31884	5	0.767865	31570	4	0.959334	8991711	0.001033
319865172	49493.000000	2580	6314.333472	31976	5	0.697934	31941	10	0.875985	8978777	0.001271
319873340	49495.000000	2559	6342.839896	31915	3	0.431096	31801	3	0.800424	8965851	0.001732
319880691	48775.000000	2442	6249.259408	32121	5	0.542015	31887	6	0.778225	8952606	0.001617
319837539	48620.000000	2620	6239.783038	31760	2	0.851642	31973	8	0.560595	8939588	0.001622
319871835	49004.000000	2544	6151.184555	31938	5	0.065508	32111	7	0.656853	8926718	0.001584
319871908	48111.000000	2431	6216.312536	31953	3	0.487207	31806	3	0.558607	8913607	0.001525
319874169	47764.000000	2445	6277.979573	31983	6	0.317693	32019	5	0.634549	8900603	0.001634
319840737	49124.000000	2519	6323.944443	31906	12	0.337879	32213	4	0.962246	8887780	0.002506
319875153	48612.000000	2463	6306.280805	31967	3	0.964295	31913	1	0.522141	8874932	0.002519
319857105	48848.000000	2540	6283.373996	32018	13	0.769597	32122	5	0.234817	8861886	0.002602
319861652	48902.000000	2501	6362.808050	31992	4	0.853796	32091	4	0.105262	8849005	0.002472
319866840	48552.000000	2519	6252.701939	31683	5	0.491397	31970	7	0.972274	8836371	0.001629
319849329	48899.000000	2530	6304.660858	31937	7	0.154473	31951	3	0.941202	8823530	0.001570
319856765	49580.000000	2557	6343.333475	32286	3	0.191807	32032	6	0.477007	8810764	0.001394
319846105	49382.000000	2515	6343.298184	32100	1	0.787307	31991	6	0.756833	8797974	0.001102
npatches	nstrain	runtime	dt	init_x	init_y	init_y_blood	init_z	init_S	beta0	beta1	beta2	beta3	mean_beta	B	d	delta	delta_blood	b[0]	mut	m	CTL	c	g	epsilon	k	het	lambda	rho	omega	x_max	patch.dyna	DELTA	A	VA
10000	1	100.000000	0.000100	21900	9499	5000000	0.001000	10000000	11.887895	5.047100	7.288128	5.943131	8	8000000000.000000	0.010000	1.000000	1.000000	800000	0.000050	0.048000	1	0.001000	1.000000	25.000000	12.000000	0.500000	0.001000	0.001000	0.010000	31987	0	10.000000	7.000000	1.000000
sus	inf	inf_blood	z	x[0]	y[0][0]	z[0]	x[1]	y[1][0]	z[1]	S[0]	synchrony
219000000	94990000.000000	5000000	10.000000	21900	9499	0.001000	21900	9499	0.001000	10000000	0.000000
319587797	723609.000000	37807	10000.000000	31895	71	1.000000	31908	63	1.000000	10116162	0.000000
319866842	42471.000000	2242	3554.315710	32005	2	0.634589	31983	2	0.189707	10102471	0.000000
319851278	42583.000000	2202	4530.615571	31793	7	0.760027	32062	3	0.570562	10087799	0.000000
319850648	44523.000000	2285	4964.419245	32067	5	0.962484	32042	3	0.319160	10073146	0.000000
319880275	45408.000000	2337	5294.955938	31896	3	0.808214	31819	8	0.411995	10058522	0.000000
319853419	45116.000000	2361	5375.696128	32019	4	0.773983	32015	3	0.961632	10043942	0.000000
319861021	45927.000000	2354	5463.944125	32051	6	0.241621	31665	4	0.288580	10029245	0.000000
319877510	46676.000000	2307	5582.031675	32031	5	0.736806	32142	0	0.593025	10014853	0.000000
319864259	46894.000000	2370	5685.295966	32279	5	0.842860	32095	5	0.721676	10000346	0.000000
319849757	46919.000000	2454	5708.532124	31963	5	0.846702	31790	3	0.438775	9985862	0.000000
319872447	46964.000000	2373	5777.149343	31920	2	0.825284	31873	0	0.515647	9971096	0.000000
319846627	47186.000000	2432	5727.426796	32001	6	0.348405	31865	2	0.771158	9956433	0.000000
319862828	47611.000000	2500	5658.708256	32073	6	0.822515	31961	8	0.811854	9942039	0.000000
319826879	47576.000000	2445	5703.200014	31902	5	0.991867	31776	7	0.416797	9927559	0.000000
319868740	47596.000000	2477	5759.925160	32210	5	0.518532	31866	9	0.563535	9913019	0.000000
319845008	46891.000000	2443	5802.141032	31882	1	0.366956	31883	4	0.871290	9898587	0.000000
319850781	46004.000000	2457	5752.486002	32191	3	0.950388	31837	5	0.417243	9884019	0.000000
319870708	47124.000000	2460	5870.957455	31983	9	0.953850	32011	2	0.479843	9869581	0.000000
319855091	47048.000000	2420	5852.238531	31962	11	0.910145	32016	9	0.807222	9855267	0.000000
319870407	47342.000000	2475	5764.428411	32128	3	0.689885	32203	13	0.240309	9840870	0.000000
319869742	47346.000000	2454	5762.965026	31817	4	0.863061	31736	2	0.870147	9826592	0.000000
319875460	47081.000000	2486	5687.247716	31991	8	0.361216	31878	3	0.548609	9812222	0.000000
319864512	46792.000000	2456	5781.579789	32152	4	0.494265	31887	6	0.618749	9797919	0.000000
319850642	47057.000000	2418	5931.567378	31968	11	0.928276	32274	2	0.638284	9783584	0.000000
319873381	46471.000000	2297	5813.310540	32331	4	0.885304	32075	6	0.200213	9769239	0.000000
319855408	46239.000000	2412	5737.110684	32282	7	0.938190	32030	2	0.687211	9755002	0.000000
319861277	47626.000000	2493	5807.896127	31759	5	0.436570	31947	6	0.726187	9740755	0.000000
319858320	46986.000000	2385	5822.765700	31967	6	0.591268	31937	4	0.613629	9726515	0.000000
319861012	47156.000000	2536	5829.667330	31883	5	0.460358	31889	1	0.299951	9712231	0.000000
319888178	48496.000000	2516	5843.887107	31844	1	0.142962	31797	8	0.779434	9698105	0.000000
319832092	48014.000000	2526	5814.738362	31724	8	0.798201	31850	3	0.711739	9683890	0.000000
319852539	47118.000000	2508	5729.708566	32055	3	0.840531	32181	6	0.385024	9669781	0.000000
319858308	46848.000000	2319	5762.913738	32058	2	0.757077	32271	3	0.462638	9655535	0.000000
319837152	47297.000000	2399	5852.505339	31881	6	0.691444	32058	7	0.640501	9641375	0.000000
319857529	46252.000000	2400	5792.089893	32163	11	0.679286	31942	4	0.396797	9627224	0.000000
319848560	46827.000000	2344	5723.385293	31969	1	0.153474	31864	7	0.131038	9613028	0.000000
319839742	47359.000000	2502	5769.651721	32013	14	0.942557	31979	3	0.884868	9598699	0.000000
319861833	47178.000000	2524	5720.028192	31635	4	0.926383	32175	3	0.443200	9584673	0.000000
319852782	46675.000000	2400	5780.110696	32056	10	0.986297	31956	2	0.706545	9570535	0.000000
319855774	47380.000000	2474	5837.177857	32264	6	0.885039	31811	4	0.851112	9556347	-1.#IND00
319860813	47732.000000	2496	5916.962281	32057	4	0.913534	31890	3	0.734702	9542471	-1.#IND00
319853311	47317.000000	2410	5821.809119	32147	4	0.842355	31952	5	0.486995	9528475	-1.#IND00
319835025	47372.000000	2430	5726.543817	31831	6	0.508712	32152	4	0.821215	9514662	-0.000550
319847479	47820.000000	2398	5746.000857	32144	6	0.672961	32025	5	0.191388	9500741	0.000034
319835241	47026.000000	2395	5816.537452	31982	3	0.998408	32069	5	0.837585	9486947	0.001375
319879062	47256.000000	2382	5786.655509	32016	3	0.736882	31969	0	0.550340	9473198	-0.002402
319860604	47158.000000	2438	5701.101833	32271	5	0.527011	32014	8	0.657586	9459151	-0.001152
319859597	46838.000000	2470	5735.224625	31983	10	0.592021	31843	2	0.413778	9445292	-0.001844
319850672	46546.000000	2471	5765.498957	31950	4	0.880630	32303	1	0.143764	9431428	-0.001193
319841532	46065.000000	2341	5728.924543	31904	7	0.831166	32081	2	0.317174	9417549	-0.000970
319831198	47084.000000	2458	5710.868953	32266	6	0.973595	31932	0	0.160861	9403792	-0.000378
319850813	46741.000000	2463	5611.646934	31887	12	0.441073	31896	3	0.658216	9390030	-0.002454
319862557	46651.000000	2425	5807.441870	31940	3	0.717803	32050	3	0.587828	9376195	-0.000281
319866665	46080.000000	2347	5778.757660	32143	11	0.926279	31882	2	0.916940	9362443	0.003209
319851699	45807.000000	2423	5647.433100	31936	8	0.966953	31908	2	0.858084	9348810	0.002994
319861525	46325.000000	2434	5658.973770	32076	2	0.369587	31945	6	0.054854	9335290	0.003389
319868842	45969.000000	2388	5730.192922	32159	6	0.762182	31989	2	0.205156	9321680	0.004126
319856130	46137.000000	2407	5693.575246	31908	5	0.777460	31996	1	0.341041	9308042	0.004631
319868712	46616.000000	2407	5754.770532	31897	4	0.936001	32278	1	0.366863	9294572	0.004312
319846842	46316.000000	2364	5785.194090	32001	7	0.798686	32041	7	0.571788	9280923	0.003886
319840740	46704.000000	2474	5841.370042	31983	9	0.584764	31860	2	0.591711	9267534	0.003494
319844685	47239.000000	2423	5874.193119	31885	2	0.240968	31871	6	0.628153	9253827	0.002871
319867457	45994.000000	2372	5821.327551	32046	1	0.709881	31872	5	0.664280	9240239	0.002248
319853783	46422.000000	2389	5795.021940	32083	4	0.864111	32030	2	0.694788	9226702	0.002200
319867001	46330.000000	2444	5731.403297	32015	3	0.249996	31827	4	0.743772	9213100	0.002135
319870086	47964.000000	2635	5730.250856	31984	2	0.953187	31888	2	0.178737	9199918	0.001949
319830343	47502.000000	2498	5704.732701	31968	6	0.715819	31958	3	0.169279	9186715	0.002465
319849441	47473.000000	2449	5676.808412	31761	2	0.733233	32064	4	0.725578	9173357	0.002030
319870131	46997.000000	2506	5624.378243	32071	5	0.776438	31925	3	0.344207	9159869	0.002022
319884232	46808.000000	2434	5704.685194	32040	4	0.706460	31961	4	0.913747	9146518	0.001084
319858180	46813.000000	2489	5667.001911	31962	2	0.775282	32207	2	0.672211	9133282	0.001061
319885340	46812.000000	2419	5594.218156	32073	4	0.292883	31992	5	0.308926	9120038	0.000951
319851395	46935.000000	2494	5565.105817	31914	6	0.685896	31791	10	0.772772	9106720	0.001843
319855807	47850.000000	2437	5542.799709	31936	5	0.495259	31850	6	0.786741	9093669	0.002139
319844640	47586.000000	2530	5656.126196	32129	5	0.575675	32160	5	0.795645	9080504	0.002045
319859105	46715.000000	2417	5627.008411	32083	2	0.343506	31908	5	0.227537	9067480	0.001776
319894857	46813.000000	2432	5585.606155	31949	9	0.045041	31922	7	0.608196	9054159	0.004031
319836800	46998.000000	2451	5688.205232	32057	5	0.924389	32013	5	0.861960	9041122	0.003976
319857701	46745.000000	2498	5782.421087	32137	5	0.589176	31876	4	0.735467	9028041	0.004299
319865580	47938.000000	2493	5660.629025	32269	1	0.906406	31928	1	0.757752	9014889	0.003843
319845145	47430.000000	2558	5785.611429	31902	7	0.716596	31969	1	0.766004	9001734	0.003779
319852223	47214.000000	2480	5689.589954	31832	4	0.843918	32035	11	0.177432	8988653	0.003917
319869325	47399.000000	2443	5691.771225	32087	2	0.919613	31953	3	0.542632	8975438	0.004345
319867639	46895.000000	2397	5688.577437	31935	1	0.500145	32164	2	0.285002	8962467	0.004521
319864920	46739.000000	2347	5687.932726	31836	5	0.604702	32095	5	0.322185	8949597	0.004785
319860114	47744.000000	2373	5720.360610	32170	7	0.699250	31786	6	0.301080	8936787	0.004642
319854036	47201.000000	2464	5751.286920	32071	3	0.723855	31657	5	0.552104	8923809	0.004190
319878179	47154.000000	2412	5725.257600	31942	6	0.885218	32168	5	0.710908	8910723	0.003636
319855892	46041.000000	2335	5746.272053	31879	1	0.246308	31790	4	0.557596	8897771	0.003033
319860283	45956.000000	2462	5680.088934	32141	11	0.980695	31947	8	0.636782	8884883	0.002933
319847686	46204.000000	2396	5725.219464	31825	8	0.628322	31760	4	0.587833	8871722	0.003624
319836832	47539.000000	2335	5768.705318	32082	3	0.454895	32021	4	0.800642	8858846	0.003802
319875029	46595.000000	2516	5660.609326	31913	3	0.672082	31954	3	0.607004	8845940	0.003814
319854395	46913.000000	2428	5732.756275	31914	7	0.946760	32036	4	0.388993	8833218	0.003687
319856650	47151.000000	2372	5642.074988	31755	4	0.580624	32209	4	0.088361	8820431	0.003113
319858748	46826.000000	2394	5564.910658	31769	8	0.193765	31896	7	0.780198	8807556	0.003566
319861848	47908.000000	2416	5592.109143	31741	0	0.641433	32074	9	0.216965	8794587	0.003737
319852199	47731.000000	2497	5585.296951	31859	7	0.758530	31970	4	0.636008	8781577	0.003765
319830438	48111.000000	2478	5665.605744	32109	2	0.464630	31917	2	0.816948	8768964	0.003609
npatches	nstrain	runtime	dt	init_x	init_y	init_y_blood	init_z	init_S	beta0	beta1	beta2	beta3	mean_beta	B	d	delta	delta_blood	b[0]	mut	m	CTL	c	g	epsilon	k	het	lambda	rho	omega	x_max	patch.dyna	DELTA	A	VA
10000	1	100.000000	0.000100	21900	9499	5000000	0.001000	10000000	10.698545	6.921319	11.310417	7.139148	8	8000000000.000000	0.010000	1.000000	1.000000	800000	0.000050	0.048000	1	0.001000	1.000000	25.000000	13.000000	0.500000	0.001000	0.001000	0.010000	31987	0	10.000000	7.000000	1.000000
sus	inf	inf_blood	z	x[0]	y[0][0]	z[0]	x[1]	y[1][0]	z[1]	S[0]	synchrony
219000000	94990000.000000	5000000	10.000000	21900	9499	0.001000	21900	9499	0.001000	10000000	0.000000
319760733	287049.000000	15219	10000.000000	31882	31	1.000000	31973	25	1.000000	10095303	0.000000
319843762	77272.000000	4046	4917.168609	31813	7	0.550997	31972	8	0.825411	10080930	0.000000
319847230	61293.000000	3317	5021.743247	31893	9	0.345090	31914	7	0.720422	10066467	0.000000
319879248	54646.000000	2844	5278.825582	32070	7	0.242382	31917	5	0.710817	10051874	0.000000
319839865	51235.000000	2690	5463.298687	31813	8	0.883424	32172	4	0.097761	10037212	0.000000
319869178	48115.000000	2515	5497.656244	32064	6	0.072597	32177	6	0.585955	10022741	0.000000
319840386	47457.000000	2450	5375.301025	32050	9	0.964772	32053	3	0.708513	10007977	0.000000
319854410	47190.000000	2489	5364.537655	31892	7	0.246229	32094	4	0.473160	9993192	0.000000
319839344	45535.000000	2326	5334.654227	31945	1	0.473935	31891	2	0.449484	9978642	0.000000
319819979	45802.000000	2481	5328.666391	32065	4	0.838405	32067	2	0.285384	9964039	0.000000
319845541	46550.000000	2513	5372.257604	32108	5	0.592740	32072	9	0.640010	9949441	0.000000
319876434	45240.000000	2402	5265.295596	31908	9	0.315805	32110	7	0.775684	9934931	0.000000
319861957	46060.000000	2442	5312.904426	31924	4	0.939831	31988	9	0.244258	9920491	0.000000
319840849	46874.000000	2354	5291.543593	31808	5	0.117804	32037	2	0.319240	9905905	0.000000
319870550	47053.000000	2381	5253.236583	31943	3	0.541722	31935	3	0.151257	9891528	0.000000
319823882	45749.000000	2362	5262.306823	31798	13	0.486639	31945	8	0.487709	9877277	0.000000
319843802	45171.000000	2259	5321.108336	32035	4	0.988433	31974	3	0.758367	9862937	0.000000
319848758	45328.000000	2368	5384.967518	32031	7	0.978001	31981	10	0.544389	9848388	0.000000
319862074	45211.000000	2356	5297.342219	31971	7	0.780103	31674	5	0.667824	9834000	0.000000
319860024	45293.000000	2421	5351.282267	31842	9	0.195942	31950	2	0.919978	9819723	0.000000
319842882	45008.000000	2358	5354.373259	32124	5	0.416690	31847	5	0.912988	9805265	0.000000
319832513	44992.000000	2355	5292.329065	31839	2	0.771020	31916	2	0.815348	9790971	0.000000
319881545	46669.000000	2347	5283.261874	31937	8	0.484323	32042	6	0.456474	9776871	0.000000
319848661	46974.000000	2446	5317.139265	32082	4	0.435420	31941	4	0.742534	9762460	0.000000
319841551	46403.000000	2420	5302.877193	31920	5	0.285825	31715	4	0.472180	9748281	0.000000
319871600	46775.000000	2458	5373.917723	31795	1	0.145879	31813	4	0.697209	9734038	0.000000
319842195	46243.000000	2403	5381.739189	32115	5	0.273919	32050	3	0.633827	9719948	0.000000
319875485	46062.000000	2428	5296.993594	31738	9	0.683287	31954	4	0.865296	9705800	0.000000
319849668	46311.000000	2367	5291.693620	32212	1	0.419471	32093	3	0.436106	9691526	0.000000
319844701	46242.000000	2474	5258.461024	31850	4	0.939082	32060	9	0.133583	9677368	0.000000
319848016	46272.000000	2385	5271.365881	32162	6	0.581446	32195	4	0.257085	9663357	0.000000
319876031	45891.000000	2470	5267.300779	32125	2	0.654511	31969	6	0.320740	9649163	0.000000
319862301	45559.000000	2365	5186.137194	31842	3	0.194025	31950	7	0.186131	9635157	0.000000
319856024	45923.000000	2420	5265.325933	32068	7	0.941776	32009	4	0.686299	9621040	0.000000
319867447	45573.000000	2346	5318.041682	32113	4	0.620810	32016	6	0.221504	9606937	0.000000
319879021	45722.000000	2320	5325.523019	32020	8	0.622310	32054	2	0.382982	9592733	0.000000
319873015	46108.000000	2401	5344.472100	31927	5	0.991753	32033	4	0.537299	9578737	0.000000
319854700	46065.000000	2307	5240.933490	31962	8	0.709062	32071	5	0.392888	9564928	0.000000
319850576	45970.000000	2399	5281.712036	31677	9	0.974481	32023	4	0.837690	9550885	0.000000
319862198	44911.000000	2286	5225.127812	31966	3	0.611822	31932	6	0.339974	9536816	-1.#IND00
319868989	45214.000000	2388	5178.682225	31746	2	0.677657	32100	4	0.666779	9523142	-1.#IND00
319879387	46118.000000	2387	5310.235274	31844	5	0.830397	31905	0	0.109191	9509285	-1.#IND00
319830188	46438.000000	2436	5316.526005	31859	7	0.917778	31781	3	0.630655	9495475	-1.#IND00
319862781	46340.000000	2409	5316.455614	31869	4	0.803430	31811	2	0.256430	9481546	0.001040
319860802	46297.000000	2461	5338.539821	32054	8	0.552863	32015	3	0.710299	9467881	0.002832
319864705	45490.000000	2347	5404.822106	32000	6	0.470962	32137	2	0.467555	9453865	0.004105
319854188	45802.000000	2355	5398.067737	32043	6	0.468827	32119	2	0.787515	9440097	0.002668
319880235	45554.000000	2309	5343.255496	31988	4	0.871839	31769	7	0.635277	9426425	0.003475
319865731	46196.000000	2441	5332.285870	32190	10	0.805542	31935	4	0.762137	9412512	0.004865
319847691	45554.000000	2302	5349.406054	32005	6	0.500659	31966	7	0.871536	9398814	0.008220
319851743	45558.000000	2324	5328.663350	32010	7	0.612176	32006	3	0.610329	9385263	0.006079
319841853	44912.000000	2332	5342.972015	31934	9	0.787573	32026	6	0.129739	9371585	0.008301
319853186	44660.000000	2328	5258.373969	32062	7	0.684733	32021	2	0.452300	9357619	0.014992
319856791	44350.000000	2364	5236.910464	32033	5	0.934669	31969	0	0.206396	9344005	0.006890
319862161	45402.000000	2410	5252.250844	31885	6	0.583835	31689	2	0.757305	9330467	0.006538
319862004	45634.000000	2298	5314.098546	31846	3	0.897753	32119	2	0.638731	9316854	0.005086
319870162	46317.000000	2340	5408.570865	31862	7	0.405329	31941	4	0.436176	9303129	0.002117
319863318	45851.000000	2350	5414.884417	31924	6	0.891846	32156	0	0.022370	9289548	0.003350
319856482	44717.000000	2268	5379.353757	32117	7	0.629288	32072	5	0.280194	9276229	0.003586
319842343	45141.000000	2224	5316.004691	31969	5	0.757074	31969	2	0.635579	9262588	0.004021
319862980	45210.000000	2310	5261.251222	32024	4	0.250911	31968	6	0.669338	9248919	0.002701
319855027	45911.000000	2267	5256.959169	31990	1	0.028235	32013	3	0.685796	9235438	0.002563
319862734	46466.000000	2387	5344.847423	31928	7	0.599358	32159	6	0.807588	9221884	0.002604
319848697	45235.000000	2294	5215.681190	31950	3	0.250129	32158	2	0.112972	9208308	0.002226
319838911	45604.000000	2426	5292.985579	32135	4	0.789199	32193	6	0.209892	9194723	0.000897
319873950	45036.000000	2380	5370.169194	32148	9	0.287483	32081	3	0.408029	9181317	0.000770
319882057	45545.000000	2310	5346.172484	31998	5	0.821046	31969	4	0.386747	9167882	-0.000304
319872349	45423.000000	2336	5315.002475	31888	7	0.343059	32274	4	0.239376	9154737	0.000219
319864643	45578.000000	2361	5374.407681	31973	2	0.765030	31970	5	0.650736	9141559	-0.000050
319859779	44929.000000	2268	5381.716746	31800	3	0.541979	31888	2	0.320255	9128115	0.000146
319847537	45265.000000	2356	5326.874460	32072	7	0.139433	31882	0	0.453102	9114868	0.000188
319857184	46199.000000	2291	5238.845818	31871	5	0.458189	31935	2	0.676545	9101515	0.000412
319867484	45488.000000	2323	5248.903150	31956	7	0.458837	32163	4	0.576431	9088250	0.000372
319841559	45396.000000	2310	5199.028921	32083	4	0.582564	31926	7	0.673155	9074959	0.000332
319843610	45922.000000	2393	5243.356316	31908	2	0.245102	32178	5	0.681096	9061675	-0.001000
319866294	45460.000000	2311	5243.938634	32081	7	0.330961	32088	3	0.299932	9048357	-0.001090
319860559	45304.000000	2319	5293.776310	32153	4	0.849769	31729	2	0.268608	9035214	-0.001405
319864845	45394.000000	2289	5355.041082	32163	8	0.877853	31862	3	0.571107	9022124	-0.000956
319850033	45506.000000	2401	5219.430460	32095	4	0.395302	31846	1	0.510579	9008917	-0.001203
319861624	46248.000000	2439	5249.056524	31982	1	0.522037	32003	0	0.137161	8995903	-0.001228
319861867	46200.000000	2506	5186.460093	32160	5	0.792954	31731	6	0.336826	8982834	-0.000972
319863111	45954.000000	2343	5155.310981	31893	6	0.923449	32011	8	0.726777	8969639	-0.001947
319848077	46522.000000	2371	5161.514446	31951	5	0.515058	31921	7	0.171284	8956371	-0.001504
319851998	45850.000000	2392	5268.134340	31884	9	0.809990	31948	7	0.152178	8943344	-0.001828
319848994	46025.000000	2411	5297.151283	31901	3	0.611036	31806	5	0.263002	8930231	-0.001950
319872891	47114.000000	2401	5352.965708	32204	3	0.719767	32113	4	0.413435	8917244	-0.001921
319879895	46080.000000	2542	5273.210764	31860	8	0.616095	32012	2	0.764923	8904393	-0.001776
319864145	45751.000000	2355	5255.699499	31884	6	0.961142	32114	3	0.729768	8891446	-0.001618
319846834	46731.000000	2465	5273.460745	32183	1	0.207686	32044	0	0.019219	8878607	-0.001630
319846052	45988.000000	2526	5191.138117	32052	1	0.773121	31852	4	0.878295	8865789	-0.003584
319866403	46713.000000	2361	5197.375274	31990	3	0.732632	31872	3	0.559482	8852906	-0.003946
319840917	47300.000000	2393	5311.597421	31944	10	0.703632	32110	6	0.290544	8839916	-0.003566
319855210	47493.000000	2500	5368.490386	32086	7	0.636782	32074	2	0.787046	8826933	-0.003563
319851620	47040.000000	2488	5375.290624	32037	3	0.850079	31955	8	0.454601	8814060	-0.003402
319837639	46384.000000	2380	5404.606454	32020	9	0.345002	32140	4	0.913746	8800962	-0.002842
319838840	47153.000000	2410	5319.912355	31980	6	0.582928	32089	4	0.621045	8788078	-0.002619
319844126	46238.000000	2425	5384.680572	32110	10	0.450209	31994	6	0.766228	8775250	-0.002127
319842896	45505.000000	2312	5349.637574	31988	10	0.625910	31787	4	0.509504	8762259	-0.002047
319885301	44398.000000	2317	5367.631095	32189	1	0.397098	31971	8	0.728163	8749475	-0.001968
npatches	nstrain	runtime	dt	init_x	init_y	init_y_blood	init_z	init_S	beta0	beta1	beta2	beta3	mean_beta	B	d	delta	delta_blood	b[0]	mut	m	CTL	c	g	epsilon	k	het	lambda	rho	omega	x_max	patch.dyna	DELTA	A	VA
10000	1	100.000000	0.000100	21900	9499	5000000	0.001000	10000000	5.684679	5.757439	9.289448	4.530217	8	8000000000.000000	0.010000	1.000000	1.000000	800000	0.000050	0.048000	1	0.001000	1.000000	25.000000	14.000000	0.500000	0.001000	0.001000	0.010000	31987	0	10.000000	7.000000	1.000000
sus	inf	inf_blood	z	x[0]	y[0][0]	z[0]	x[1]	y[1][0]	z[1]	S[0]	synchrony
219000000	94990000.000000	5000000	10.000000	21900	9499	0.001000	21900	9499	0.001000	10000000	0.000000
319795451	115470.000000	6139	9998.953490	32014	18	1.000000	32231	8	1.000000	10080245	0.000000
319838343	71874.000000	3730	7017.686902	32294	8	0.331817	31967	9	0.949195	10065398	0.000000
319845312	55895.000000	2944	6405.729177	32015	5	0.752285	31836	7	0.267861	10050604	0.000000
319861252	48770.000000	2511	6044.980288	31784	5	0.229309	32093	4	0.406802	10036035	0.000000
319859119	45275.000000	2297	5791.957060	32213	2	0.439872	32052	3	0.766351	10021234	0.000000
319861537	42998.000000	2254	5427.812747	31797	6	0.625480	31850	1	0.352147	10006747	0.000000
319874358	42771.000000	2298	5169.485937	32020	7	0.926815	31894	6	0.321249	9992385	0.000000
319863703	42604.000000	2260	4932.082808	31915	6	0.599335	32026	2	0.523843	9977890	0.000000
319858470	43506.000000	2190	4868.081491	32065	2	0.153519	31937	3	0.585639	9963176	0.000000
319850828	43976.000000	2282	4803.155831	31733	3	0.673976	31821	5	0.506379	9948478	0.000000
319854473	45071.000000	2371	4851.556079	31738	4	0.339355	31928	6	0.313063	9933942	0.000000
319844270	46633.000000	2335	4886.204248	31917	3	0.670163	31860	4	0.079328	9919602	0.000000
319888273	45918.000000	2412	4948.344365	31996	5	0.550424	32132	3	0.483126	9905164	0.000000
319865921	45212.000000	2328	4995.193757	31954	4	0.073576	31920	4	0.202739	9890733	0.000000
319847161	44655.000000	2331	4998.418378	31965	5	0.451793	32039	8	0.548715	9876358	0.000000
319854170	43704.000000	2266	4974.713820	32186	10	0.527246	31952	4	0.191838	9861849	0.000000
319846907	43520.000000	2186	4901.968203	32072	8	0.248545	32121	4	0.060869	9847374	0.000000
319851925	43452.000000	2307	4835.085270	32238	2	0.724767	31922	6	0.739582	9833057	0.000000
319855544	44253.000000	2319	4769.865699	32130	1	0.220918	32145	4	0.602905	9818611	0.000000
319835090	45218.000000	2366	4827.631203	31907	3	0.895125	32249	5	0.135341	9804133	0.000000
319850292	45533.000000	2343	4887.134797	31919	1	0.654587	32020	5	0.184493	9789787	0.000000
319859617	44935.000000	2349	4977.289488	31899	5	0.430754	32019	1	0.347839	9775443	0.000000
319879603	44682.000000	2381	4977.997215	31830	1	0.671669	31969	0	0.020953	9761287	0.000000
319871837	44444.000000	2351	4957.438670	32059	4	0.263637	32010	9	0.264407	9746648	0.000000
319861650	44845.000000	2277	4934.640408	32098	4	0.186276	32159	7	0.695901	9732348	0.000000
319859123	44674.000000	2339	4883.627680	32186	9	0.304577	32150	2	0.167921	9717945	0.000000
319852534	44513.000000	2326	4824.776350	32078	5	0.389048	31868	8	0.208957	9703715	0.000000
319843145	44204.000000	2397	4832.227090	32074	9	0.371661	31902	4	0.251782	9689631	0.000000
319855037	44250.000000	2213	4905.920108	32176	8	0.390279	31923	3	0.520185	9675455	0.000000
319868886	43633.000000	2322	4876.454708	31913	3	0.211661	31891	5	0.868481	9661368	0.000000
319861565	43992.000000	2282	4904.756591	31953	3	0.294765	31933	6	0.420512	9647236	0.000000
319848509	44623.000000	2257	4927.836747	32066	4	0.332678	31876	4	0.604614	9633187	0.000000
319863763	44694.000000	2304	4940.488649	31840	3	0.634375	32048	9	0.200690	9618940	0.000000
319896140	45149.000000	2401	4973.350737	32046	3	0.316026	31924	7	0.367867	9604876	0.000000
319844968	45601.000000	2337	4861.618141	32077	4	0.780270	31864	2	0.597658	9590700	0.000000
319860811	46143.000000	2401	4906.918455	31906	5	0.224427	32397	6	0.792580	9576843	0.000000
319873080	46826.000000	2329	5021.000925	32160	5	0.454692	32152	3	0.126487	9562664	0.000000
319897002	45956.000000	2392	5093.965951	32115	8	0.305842	31937	4	0.513574	9548657	0.000000
319849107	44858.000000	2295	4977.726146	32003	6	0.148588	31902	2	0.502090	9534874	0.000000
319855532	43448.000000	2287	4891.707471	31920	2	0.574457	32083	5	0.136104	9521004	-1.#IND00
319863539	44287.000000	2347	4874.923751	32173	5	0.688380	31782	5	0.090603	9506984	-1.#IND00
319842429	45308.000000	2351	4902.781946	31972	4	0.765250	32016	5	0.455345	9493233	-1.#IND00
319866926	45824.000000	2418	4886.820366	32110	5	0.311958	31997	4	0.254853	9479311	-1.#IND00
319858575	45666.000000	2472	4861.984022	31655	8	0.539214	31838	1	0.137263	9465476	0.002276
319851607	46742.000000	2355	4974.814433	31965	2	0.507868	32224	3	0.275236	9451735	0.011915
319832032	46824.000000	2434	5061.056874	31912	4	0.184575	32151	1	0.481677	9438047	0.018102
319859344	46928.000000	2473	5135.603921	31863	3	0.668728	32008	3	0.575327	9424464	0.019363
319857499	46704.000000	2412	5039.903954	32027	2	0.567162	32047	4	0.721609	9410872	0.020405
319857420	46408.000000	2421	5023.115887	31839	6	0.912048	31994	2	0.467535	9397074	0.018496
319843280	45468.000000	2430	5065.820891	32157	0	0.217903	32081	6	0.287988	9383262	0.017993
319847130	45428.000000	2319	5078.795466	31862	1	0.285723	32095	4	0.568094	9369332	0.017440
319868820	46080.000000	2389	5066.270589	32242	4	0.769224	31970	3	0.294296	9355701	0.015231
319844335	45781.000000	2381	5174.641518	31975	3	0.620549	31816	8	0.422589	9341986	0.014271
319859993	44914.000000	2254	5133.497905	31987	4	0.600668	31834	1	0.358570	9328296	0.012784
319869335	43878.000000	2264	4983.300207	31901	2	0.403298	31906	5	0.505651	9314719	0.012541
319854211	43978.000000	2275	5060.311126	32015	4	0.166381	31928	3	0.402387	9301125	0.009440
319872040	43418.000000	2268	4999.424242	31927	14	0.183417	32082	8	0.820040	9287496	0.007743
319871287	43702.000000	2171	4922.263405	31894	2	0.265690	31957	1	0.147254	9273886	0.007307
319862993	43875.000000	2187	4826.968781	31971	2	0.820891	31886	5	0.601007	9260449	0.008362
319859901	44831.000000	2269	4745.669410	31925	6	0.106735	32011	5	0.370465	9247095	0.009601
319864904	46031.000000	2334	4773.808044	31965	2	0.850066	31892	1	0.095989	9233664	0.011157
319849474	46204.000000	2416	4801.003211	31877	3	0.146164	32155	6	0.460157	9220294	0.009851
319858202	46997.000000	2334	4959.492959	31933	6	0.536627	31941	2	0.842679	9206985	0.009455
319839534	46206.000000	2411	4917.950552	32163	10	0.167307	31860	5	0.787298	9193633	0.008845
319846994	46452.000000	2426	4957.631534	31999	4	0.290545	31916	4	0.455921	9180276	0.008585
319883250	46445.000000	2543	4970.387369	32106	7	0.296921	31844	4	0.422062	9166692	0.008243
319838185	46189.000000	2409	5010.066131	32079	5	0.452850	31990	4	0.258028	9153456	0.007825
319832090	45309.000000	2316	4964.774528	32128	8	0.267978	32079	5	0.796907	9139731	0.007991
319853073	44455.000000	2259	4891.194597	31795	5	0.498582	31767	1	0.590771	9126440	0.007725
319852356	44664.000000	2351	4850.592447	32021	4	0.011219	32065	2	0.349105	9113049	0.007683
319876717	45293.000000	2405	4816.467386	31802	4	0.198836	31992	10	0.141134	9099634	0.007664
319891403	44634.000000	2275	4845.696011	32045	8	0.096842	32021	4	0.596094	9046140	0.006794
319845644	44812.000000	2345	4835.221409	31858	9	0.621421	31607	4	0.992728	9032933	0.006370
319845940	45561.000000	2421	4837.755987	31939	2	0.149888	31815	3	0.340834	9019840	0.006143
319862032	46150.000000	2432	4888.828379	31930	3	0.137272	32052	5	0.093056	9006546	0.005993
319845281	45285.000000	2209	4966.705543	31994	8	0.523046	31916	5	0.579705	8993415	0.006113
319860328	45458.000000	2389	4836.471643	31871	3	0.168009	31950	5	0.282994	8980333	0.006009
319871331	44665.000000	2302	4872.083220	31976	5	0.864823	31839	5	0.563434	8967179	0.005814
319856829	44671.000000	2306	4965.874561	32036	7	0.478400	32048	2	0.285482	8954090	0.005720
319858533	45343.000000	2269	4940.170610	32078	5	0.118897	31892	4	0.569017	8941038	0.005756
319847743	45866.000000	2373	4993.980346	31884	4	0.674772	31864	11	0.505034	8927960	0.006147
319865024	45887.000000	2399	4976.380386	32022	2	0.270588	32086	5	0.281783	8914913	0.005940
319862508	44932.000000	2279	4972.177990	31924	2	0.447119	32103	2	0.309953	8901789	0.005368
319846147	44892.000000	2453	5025.648136	31828	6	0.571804	32054	6	0.884523	8888779	0.005160
319870071	44947.000000	2359	4940.730539	31781	2	0.552241	31954	3	0.342297	8875772	0.005085
319864920	44832.000000	2314	4886.026133	32077	7	0.360781	31971	4	0.753230	8862920	0.005018
319870769	45612.000000	2419	5007.451917	32059	7	0.397369	31909	9	0.953763	8849973	0.005178
319833808	45061.000000	2395	4914.177651	31804	4	0.675592	31852	6	0.607029	8837101	0.004929
319842060	45436.000000	2244	4980.170923	32021	10	0.324042	31923	4	0.560764	8824362	0.005012
319843186	44976.000000	2358	4944.671177	31810	2	0.237577	32077	4	0.693977	8811635	0.005293
319870195	44398.000000	2397	4988.461602	31937	3	0.353290	31900	6	0.339314	8798764	0.005275
319834862	44740.000000	2388	5036.803611	32016	6	0.171511	31971	3	0.118983	8785995	0.004119
319832300	44970.000000	2400	5000.035550	31979	5	0.487718	32088	4	0.545301	8773238	0.003998
319864088	44763.000000	2323	5008.458880	32018	3	0.373346	32166	3	0.070578	8760423	0.003923
319850804	44316.000000	2299	5047.331519	31943	4	0.405901	31794	6	0.437848	8747485	0.004096
319870306	43369.000000	2278	4989.364923	31877	9	0.038967	31993	3	0.711508	8734855	0.003909
npatches	nstrain	runtime	dt	init_x	init_y	init_y_blood	init_z	init_S	beta0	beta1	beta2	beta3	mean_beta	B	d	delta	delta_blood	b[0]	mut	m	CTL	c	g	epsilon	k	het	lambda	rho	omega	x_max	patch.dyna	DELTA	A	VA
10000	1	100.000000	0.000100	21900	9499	5000000	0.001000	10000000	7.227966	10.629422	9.927990	7.428976	8	8000000000.000000	0.010000	1.000000	1.000000	800000	0.000050	0.048000	1	0.001000	1.000000	25.000000	15.000000	0.500000	0.001000	0.001000	0.010000	31987	0	10.000000	7.000000	1.000000
sus	inf	inf_blood	z	x[0]	y[0][0]	z[0]	x[1]	y[1][0]	z[1]	S[0]	synchrony
219000000	94990000.000000	5000000	10.000000	21900	9499	0.001000	21900	9499	0.001000	10000000	0.000000
319848800	44981.000000	2429	9443.216543	31785	5	1.000000	32103	4	1.000000	10067911	0.000000
319857551	42736.000000	2277	7194.168282	31834	5	0.911570	32067	5	0.703510	10053437	0.000000
319857544	38744.000000	2123	6059.830571	32252	1	0.472612	31742	5	0.829807	10038819	0.000000
319841337	36847.000000	1832	5196.175890	31959	2	0.646113	31631	3	0.507947	10024096	0.000000
319869336	36948.000000	1919	4689.612848	32051	1	0.564469	31865	6	0.548869	10009664	0.000000
319854254	37948.000000	2086	4325.139330	32005	4	0.666232	31845	4	0.836360	9995169	0.000000
319854967	39846.000000	2062	4189.024453	32026	8	0.046867	32044	7	0.409944	9980608	0.000000
319850954	41865.000000	2261	4172.104495	32008	6	0.689864	32261	3	0.709923	9966008	0.000000
319871327	44202.000000	2311	4270.966338	31943	8	0.281309	32034	10	0.400568	9951402	0.000000
319830304	45741.000000	2425	4415.139968	31976	7	0.496654	32145	4	0.359744	9937002	0.000000
319869992	45386.000000	2438	4476.838365	32080	7	0.298084	32043	2	0.617321	9922526	0.000000
319854665	44908.000000	2338	4522.274224	32026	4	0.800103	31863	7	0.710812	9907961	0.000000
319857530	44780.000000	2365	4543.837525	32056	9	0.577075	32091	5	0.854423	9893385	0.000000
319853643	45188.000000	2339	4524.666191	31866	4	0.154900	32051	14	0.276702	9878992	0.000000
319863838	43913.000000	2315	4623.565277	31958	10	0.388259	32021	2	0.712082	9864493	0.000000
319863445	43450.000000	2333	4604.292522	31876	7	0.414085	32192	1	0.444292	9850014	0.000000
319846258	44171.000000	2316	4678.631014	32107	3	0.240378	31910	2	0.468344	9835574	0.000000
319866116	45500.000000	2359	4657.345539	31941	6	0.696767	31952	5	0.507788	9821207	0.000000
319852499	45900.000000	2434	4617.696835	32146	9	0.176547	31961	4	0.118982	9806861	0.000000
319866812	45081.000000	2506	4719.586527	31917	6	0.220475	32045	4	0.275736	9792339	0.000000
319849011	44341.000000	2255	4712.531166	32198	4	0.656393	32070	5	0.310047	9777785	0.000000
319870405	44447.000000	2384	4536.962865	32130	6	0.537288	32140	4	0.575372	9763492	0.000000
319865049	44429.000000	2351	4485.486235	32073	6	0.492475	31821	4	0.413089	9749274	0.000000
319858772	44228.000000	2387	4561.393922	32194	5	0.092811	32042	5	0.555406	9735044	0.000000
319850270	44401.000000	2366	4519.081313	31925	3	0.314444	31990	5	0.359788	9720742	0.000000
319843286	44118.000000	2290	4428.347195	32026	3	0.399277	32261	3	0.116741	9706550	0.000000
319860736	44813.000000	2379	4491.690504	32049	2	0.377051	32098	5	0.423335	9692288	0.000000
319872186	45943.000000	2427	4561.722776	31972	3	0.474830	31892	4	0.810010	9678130	0.000000
319861731	44627.000000	2196	4708.989129	32034	8	0.429681	32031	9	0.652941	9663885	0.000000
319853330	44193.000000	2317	4609.898940	32050	2	0.435920	32175	6	0.468590	9649472	0.000000
319835337	43850.000000	2210	4625.383690	32072	4	0.326405	32041	9	0.418084	9635560	0.000000
319846036	43914.000000	2197	4671.824404	31959	3	0.761538	31979	5	0.216206	9621562	0.000000
319885072	43389.000000	2296	4676.420891	32185	7	0.586187	31941	3	0.630291	9607626	0.000000
319855648	43133.000000	2278	4662.375168	32007	7	0.636010	32156	8	0.101106	9593655	0.000000
319850058	43283.000000	2201	4541.991321	31958	6	0.366756	32009	4	0.712477	9579546	0.000000
319863104	43508.000000	2314	4512.090625	31999	6	0.623711	32163	4	0.539748	9565441	0.000000
319847151	43419.000000	2248	4485.355056	32044	9	0.539633	31987	5	0.604969	9551539	0.000000
319857902	43673.000000	2208	4430.761169	32021	6	0.659942	32017	6	0.203951	9537675	0.000000
319856136	44627.000000	2224	4467.854782	32033	3	0.597943	31885	5	0.744139	9523868	0.000000
319849837	45054.000000	2309	4562.745464	32005	4	0.152164	31973	4	0.233153	9509985	-1.#IND00
319844736	44472.000000	2323	4572.904817	32070	2	0.011735	31944	7	0.429356	9496080	-1.#IND00
319854559	44911.000000	2340	4615.342126	32007	7	0.482986	31904	2	0.665518	9482296	-1.#IND00
319866985	45360.000000	2268	4653.903541	32038	5	0.666185	32109	5	0.725566	9468509	-1.#IND00
319847329	44692.000000	2262	4653.596930	32098	1	0.587561	31840	5	0.833236	9454777	-1.#IND00
319862727	43891.000000	2326	4541.183287	32038	6	0.700227	31981	2	0.440747	9440938	-0.012809
319855805	44200.000000	2219	4499.588410	31863	5	0.358435	32038	5	0.906885	9427265	-0.010525
319850100	45189.000000	2318	4516.810600	32008	2	0.168643	32368	4	0.807986	9413559	-0.011088
319849442	44545.000000	2330	4642.849399	31740	2	0.175827	31950	1	0.335973	9399918	-0.009819
319869028	44851.000000	2384	4596.982269	32045	3	0.283312	32032	3	0.739331	9386079	-0.013205
319852721	45648.000000	2401	4602.717497	32144	4	0.841400	31936	3	0.264428	9372340	-0.012454
319878160	46561.000000	2405	4672.307600	32021	3	0.466906	31883	1	0.174470	9358682	-0.012019
319861590	46089.000000	2434	4726.410712	32048	5	0.556129	31785	8	0.579060	9345068	-0.011852
319873148	45442.000000	2397	4783.568351	32101	6	0.690860	31874	4	0.704110	9331375	-0.012399
319848129	44313.000000	2302	4755.422152	32044	2	0.596824	32044	4	0.927273	9317746	-0.012269
319873760	43774.000000	2305	4672.947431	31990	1	0.170587	31789	4	0.537323	9304174	-0.012212
319850853	43551.000000	2220	4599.996514	31986	5	0.728829	31943	10	0.184965	9290537	-0.011882
319838143	43575.000000	2160	4538.262004	31859	6	0.338509	31990	8	0.715737	9276913	-0.011865
319849169	44779.000000	2359	4565.437316	32048	7	0.776707	31910	5	0.610569	9263470	-0.010999
319852268	44929.000000	2297	4587.160778	31957	7	0.473498	31975	3	0.691494	9250120	-0.011281
319861742	44959.000000	2315	4672.841127	32031	1	0.089690	31783	5	0.795189	9236489	-0.010092
319852250	44500.000000	2305	4667.383974	31953	5	0.814976	31940	7	0.656037	9223032	-0.009994
319850083	43946.000000	2314	4657.679865	32104	6	0.402916	31812	9	0.238387	9209359	-0.010288
319856307	44028.000000	2296	4672.007226	32065	1	0.176784	31876	7	0.652369	9195872	-0.009582
319860502	42885.000000	2231	4617.547841	31990	3	0.508994	31957	8	0.916693	9182475	-0.008865
319847040	43389.000000	2175	4484.996579	31698	0	0.336595	31928	5	0.785818	9169154	-0.008676
319858345	42091.000000	2298	4467.248233	31662	6	0.057519	32001	20	0.388525	9155639	-0.007759
319853667	42993.000000	2229	4496.927131	31796	1	0.216573	31946	4	0.234487	9141928	-0.007215
319854560	44093.000000	2236	4451.844629	31949	5	0.088421	32302	5	0.292959	9128513	-0.006551
319845546	45272.000000	2280	4514.536051	32121	2	0.584578	31955	13	0.479415	9115208	-0.006266
319871056	44184.000000	2371	4634.292077	32030	1	0.366095	32069	3	0.340823	9101812	-0.005718
319854783	43433.000000	2237	4611.633882	31941	5	0.532103	31726	4	0.746862	9088642	-0.005580
319859123	43015.000000	2274	4542.297511	31863	4	0.712779	32125	9	0.600475	9075232	-0.005226
319830571	43924.000000	2307	4510.247083	31948	6	0.290044	32153	1	0.423880	9061897	-0.005167
319845354	44090.000000	2216	4474.994218	31570	5	0.321468	31872	5	0.519708	9048693	-0.004872
319854120	44493.000000	2309	4564.885312	31940	4	0.161119	32118	4	0.901324	9035767	-0.005182
319865581	44878.000000	2343	4679.448712	31909	8	0.216733	32072	3	0.311752	9022621	-0.004559
319863888	44387.000000	2297	4651.981338	32049	1	0.219365	31937	2	0.715741	9009682	-0.004676
319870830	44583.000000	2343	4700.413691	31994	1	0.265412	31914	2	0.356425	8996611	-0.005329
319871561	44868.000000	2384	4744.211384	31926	1	0.304975	31931	6	0.577888	8983454	-0.005349
319855984	44599.000000	2361	4735.926317	32157	3	0.101350	31824	3	0.691704	8970513	-0.005506
319872024	43707.000000	2309	4668.034097	32247	4	0.330710	31855	5	0.525935	8957418	-0.005112
319857811	43786.000000	2285	4657.579485	31970	3	0.046914	32063	4	0.679820	8944313	-0.004975
319860172	43449.000000	2297	4682.104770	31731	4	0.527505	32056	5	0.311738	8931221	-0.004586
319887984	44095.000000	2403	4716.009719	31944	2	0.831874	32045	5	0.467886	8918167	-0.004888
319857507	45040.000000	2282	4761.167760	32038	6	0.419631	31961	7	0.212187	8905253	-0.004879
319855095	44409.000000	2278	4724.052128	32055	0	0.117704	31999	4	0.241846	8892268	-0.004651
319865091	44247.000000	2323	4824.908430	32004	3	0.440452	32302	3	0.577434	8879546	-0.004701
319854510	44029.000000	2462	4753.077058	32017	8	0.057750	32099	7	0.764169	8866661	-0.003995
319847838	43934.000000	2236	4671.362373	31869	4	0.359064	32039	6	0.129114	8853775	-0.002683
319846382	43399.000000	2278	4568.611025	31885	2	0.238874	31928	5	0.696752	8840745	-0.002604
319848680	43960.000000	2286	4563.235791	31934	4	0.144597	31758	4	0.719494	8827969	-0.001591
319863709	44129.000000	2292	4517.227430	32238	3	0.131682	31797	9	0.336574	8815058	-0.001565
319851994	44434.000000	2309	4454.535838	32021	1	0.821005	31706	3	0.572391	8802229	-0.001545
319856898	44881.000000	2323	4561.610290	32024	8	0.485801	31872	2	0.924166	8789329	-0.001589
319849137	44730.000000	2294	4549.831530	31897	5	0.105163	31883	6	0.034229	8776736	-0.001643
319853974	44560.000000	2319	4600.672810	31859	3	0.476599	32101	9	0.608261	8764032	-0.001447
319840382	43876.000000	2268	4480.099031	31878	8	0.546155	31884	1	0.780764	8751388	-0.001529
319849224	44109.000000	2289	4587.057790	32103	4	0.443911	31888	3	0.462295	8738733	-0.001583
319872444	43868.000000	2262	4601.884130	32206	2	0.823170	32093	4	0.787288	8725908	-0.001813
npatches	nstrain	runtime	dt	init_x	init_y	init_y_blood	init_z	init_S	beta0	beta1	beta2	beta3	mean_beta	B	d	delta	delta_blood	b[0]	mut	m	CTL	c	g	epsilon	k	het	lambda	rho	omega	x_max	patch.dyna	DELTA	A	VA
10000	1	100.000000	0.000100	21900	9499	5000000	0.001000	10000000	10.740089	7.021386	10.046794	11.198853	8	8000000000.000000	0.010000	1.000000	1.000000	800000	0.000050	0.048000	1	0.001000	1.000000	25.000000	16.000000	0.500000	0.001000	0.001000	0.010000	31987	0	10.000000	7.000000	1.000000
sus	inf	inf_blood	z	x[0]	y[0][0]	z[0]	x[1]	y[1][0]	z[1]	S[0]	synchrony
219000000	94990000.000000	5000000	10.000000	21900	9499	0.001000	21900	9499	0.001000	10000000	0.000000
319869345	22532.000000	1162	6008.876985	31932	3	1.000000	31855	5	0.233912	10058820	0.000000
319854114	28662.000000	1504	5457.454055	32016	2	0.631623	32128	0	0.832124	10044140	0.000000
319887654	30450.000000	1636	4565.484414	32110	6	0.647762	32001	4	0.471159	10029478	0.000000
319849216	32628.000000	1673	4008.143116	32037	6	0.578950	31963	7	0.656146	10014939	0.000000
319874125	35766.000000	1888	3645.117536	31989	2	0.366981	32064	4	0.044546	10000494	0.000000
319852836	39256.000000	2007	3598.790287	32025	5	0.637085	31955	4	0.221208	9985746	0.000000
319839309	42604.000000	2208	3700.575690	31841	2	0.963580	31663	4	0.325370	9971311	0.000000
319833663	44583.000000	2298	3899.513756	32282	6	0.519221	31954	5	0.174138	9956963	0.000000
319848848	46474.000000	2408	4011.049208	31936	4	0.762007	32215	3	0.059264	9942301	0.000000
319871872	47617.000000	2435	4283.308577	32094	3	0.668500	32148	7	0.070185	9927868	0.000000
319875463	46860.000000	2446	4442.702874	31856	8	0.996496	31981	4	0.465149	9913361	0.000000
319865903	45190.000000	2267	4661.393370	31924	2	0.560405	32089	6	0.477460	9898758	0.000000
319866331	44916.000000	2311	4572.664729	31993	3	0.181862	32055	2	0.241557	9884198	0.000000
319859564	43824.000000	2327	4548.431398	32128	7	0.531323	31911	1	0.018486	9869747	0.000000
319833103	42326.000000	2268	4397.801923	32022	0	0.338275	31895	4	0.266257	9855566	0.000000
319859304	42285.000000	2159	4257.764217	31926	2	0.288589	31970	1	0.479956	9841008	0.000000
319867386	42605.000000	2324	4207.291048	31891	4	0.144696	31928	7	0.758412	9826447	0.000000
319875256	43176.000000	2257	4189.913505	32153	3	0.864136	32107	3	0.361483	9812239	0.000000
319860518	43499.000000	2294	4256.012096	32100	3	0.240267	32025	6	0.696363	9798002	0.000000
319860032	43741.000000	2338	4269.711884	31942	5	0.594326	31952	8	0.198668	9783712	0.000000
319850308	42656.000000	2168	4180.791790	32020	6	0.671984	32061	7	0.500109	9769411	0.000000
319853313	43079.000000	2296	4297.910740	32088	9	0.026008	31957	3	0.622913	9755093	0.000000
319860491	43862.000000	2202	4245.208180	31943	4	0.645094	31966	4	0.075586	9740684	0.000000
319840048	43140.000000	2199	4229.558815	31975	1	0.872914	31870	3	0.520535	9726358	0.000000
319841522	44482.000000	2245	4215.198353	32003	0	0.670051	31771	4	0.478532	9711993	0.000000
319840460	45008.000000	2320	4201.380606	31800	4	0.780709	32065	5	0.507104	9697744	0.000000
319856358	45520.000000	2418	4248.889453	31879	7	0.431979	32089	4	0.347811	9683700	0.000000
319858044	45032.000000	2347	4417.386279	32111	0	0.246876	31922	2	0.478141	9669599	0.000000
319878883	44439.000000	2347	4624.133161	31923	6	0.583122	32007	1	0.053505	9655359	0.000000
319880827	43453.000000	2281	4539.995753	32013	2	0.962362	32114	2	0.786789	9641267	0.000000
319855055	43246.000000	2298	4487.849643	31760	8	0.531324	32174	4	0.481530	9627368	0.000000
319850440	42924.000000	2244	4352.165740	32037	2	0.588984	32141	7	0.704643	9613265	0.000000
319864821	43413.000000	2219	4309.850761	32214	6	0.643105	32002	1	0.328379	9599255	0.000000
319845414	43026.000000	2256	4193.570029	32152	7	0.408565	32150	4	0.470350	9585041	0.000000
319847359	43503.000000	2251	4176.718069	32106	3	0.462295	32061	6	0.569111	9570761	0.000000
319859424	44865.000000	2355	4317.077367	32149	5	0.239381	31888	2	0.225902	9556711	0.000000
319861921	44772.000000	2378	4382.398684	31882	6	0.588951	31850	5	0.774575	9542611	0.000000
319863697	44820.000000	2315	4344.045260	32052	4	0.415293	31914	3	0.907596	9528483	0.000000
319875753	44071.000000	2232	4399.724280	32133	5	0.531348	32121	0	0.004563	9514412	0.000000
319865119	43260.000000	2229	4314.763553	31807	7	0.707836	31882	4	0.140835	9500614	-1.#IND00
319848772	42213.000000	2157	4239.771180	31884	3	0.740688	32149	5	0.247533	9486685	-1.#IND00
319846477	42346.000000	2194	4193.145223	31895	2	0.013679	31797	7	0.296564	9472848	0.019330
319871449	43944.000000	2248	4239.053564	32020	2	0.209179	32129	7	0.407934	9458946	0.011553
319865923	42609.000000	2215	4161.506376	31787	4	0.685347	32143	3	0.663722	9445380	0.007471
319856567	43046.000000	2239	4232.976349	31925	2	0.604595	32188	9	0.333693	9431520	0.004382
319844985	44321.000000	2242	4239.238690	31953	7	0.795943	31916	7	0.093210	9417736	0.001592
319846938	43644.000000	2192	4234.398225	32009	4	0.719826	32185	4	0.160188	9404056	-0.001029
319872864	44362.000000	2326	4245.953923	31998	4	0.622425	32139	7	0.032604	9390117	0.000571
319862572	44551.000000	2272	4403.125346	31899	4	0.592804	31849	6	0.337968	9376395	0.000006
319849395	44659.000000	2345	4413.181443	32198	9	0.834367	31966	5	0.314294	9362657	0.004791
319867187	43306.000000	2254	4319.315707	32121	2	0.702096	31854	3	0.205833	9349076	0.004528
319852088	43550.000000	2232	4370.544772	31974	3	0.719612	31998	4	0.542374	9335472	0.003889
319866322	43477.000000	2159	4468.085202	31989	6	0.563775	32052	6	0.192383	9321691	0.001853
319858787	42725.000000	2200	4365.983530	31757	4	0.766624	31950	6	0.280217	9307954	-0.000063
319852378	43211.000000	2184	4303.890518	31895	2	0.902974	32083	6	0.667031	9294183	0.000621
319864281	43289.000000	2226	4303.341948	32041	2	0.338929	32115	4	0.364623	9280760	0.000515
319861642	43234.000000	2227	4302.299437	32283	2	0.473204	31841	1	0.447231	9267167	0.000426
319864038	43221.000000	2188	4293.195893	32065	2	0.578566	31794	5	0.530931	9253432	0.000594
319856769	43783.000000	2157	4232.453319	32106	4	0.904151	32002	2	0.308304	9240044	0.000747
319848244	44744.000000	2336	4323.104617	32222	2	0.524544	32090	7	0.023989	9226523	0.000693
319887333	44151.000000	2356	4449.017323	32039	1	0.606796	32025	5	0.789360	9212920	0.000768
319844582	44185.000000	2366	4399.447317	32075	9	0.237479	31931	3	0.564378	9199528	0.001909
319872480	43943.000000	2299	4426.353661	31858	1	0.668260	32087	4	0.721387	9186116	0.002150
319858537	43966.000000	2274	4394.136779	32046	2	0.354700	32041	10	0.081935	9172575	0.002396
319836543	43339.000000	2307	4356.221721	32017	10	0.313351	32020	3	0.676456	9159184	0.003609
319871806	42881.000000	2252	4343.304269	31958	3	0.757694	32145	12	0.110939	9145874	0.004254
319860760	42606.000000	2246	4238.785949	32074	5	0.743180	31998	9	0.174426	9132540	0.003945
319882270	43953.000000	2284	4232.837044	32096	3	0.410007	32033	5	0.489736	9119191	0.005063
319847783	44190.000000	2283	4232.499007	31989	6	0.636979	32200	9	0.246893	9105819	0.004661
319856389	45077.000000	2302	4320.316600	32140	4	0.400767	32182	1	0.012326	9092549	0.004548
319866059	44702.000000	2308	4318.641439	31904	1	0.107895	31943	5	0.194397	9079172	0.005116
319864546	45035.000000	2210	4336.751920	31913	2	0.086803	32022	13	0.145593	9065946	0.006968
319863806	43695.000000	2307	4446.701105	31816	8	0.322054	32031	3	0.351686	9052773	0.005794
319867520	43249.000000	2271	4430.535543	31852	2	0.870251	32206	3	0.482727	9039474	0.006725
319836589	42355.000000	2147	4343.800298	32020	6	0.739920	31969	4	0.726674	9026275	0.006467
319870478	42439.000000	2261	4306.420389	31934	4	0.534062	32178	6	0.064081	9013004	0.006227
319845799	43361.000000	2155	4340.965493	31784	2	0.240909	31991	3	0.284342	8999697	0.005785
319855376	43365.000000	2269	4447.324631	31785	3	0.583452	31820	2	0.270177	8986430	0.005666
319843064	43319.000000	2272	4423.565677	31992	1	0.551810	31916	1	0.165782	8973472	0.005677
319878318	42874.000000	2264	4366.692687	31978	5	0.220325	31926	7	0.220489	8960398	0.005476
319864825	43264.000000	2277	4301.569907	32004	9	0.603301	32042	9	0.528080	8947065	0.006711
319860990	43989.000000	2276	4344.303680	31804	2	0.182900	31851	3	0.290710	8934055	0.006361
319854542	43801.000000	2257	4285.947595	32099	6	0.410181	31795	4	0.559288	8921166	0.005307
319887220	43794.000000	2243	4303.566968	32133	2	0.495456	31854	4	0.701972	8908269	0.005208
319841475	43539.000000	2317	4313.106164	32248	4	0.502796	31875	4	0.400085	8895438	0.005203
319848184	42785.000000	2196	4337.435553	32174	5	0.330081	32060	1	0.202830	8882595	0.005710
319855034	42841.000000	2304	4160.734856	31940	2	0.918880	31708	13	0.267187	8869717	0.006093
319852680	43263.000000	2291	4113.069054	31781	5	0.646399	31890	4	0.570020	8856977	0.005792
319844743	44268.000000	2257	4300.983299	31973	7	0.174118	31828	2	0.639783	8844196	0.004683
319865252	43931.000000	2289	4268.254377	31840	2	0.433969	32220	4	0.800184	8831238	0.004618
319870914	45021.000000	2278	4254.738393	32068	5	0.790607	32112	6	0.035464	8818415	0.004055
319845216	44692.000000	2255	4235.634499	31951	5	0.297622	32005	1	0.378285	8805600	0.003783
319843790	45006.000000	2390	4371.304594	31998	9	0.489174	32175	5	0.677086	8792864	0.004431
319862362	44863.000000	2403	4389.189552	31802	7	0.266470	31932	4	0.481236	8780178	0.004788
319854834	44469.000000	2314	4513.024412	32050	0	0.349869	32101	0	0.455086	8767381	0.004661
319858655	42386.000000	2245	4441.019577	31919	4	0.366068	31860	5	0.677193	8754605	0.005529
319871528	42469.000000	2206	4328.693554	31868	4	0.203393	31942	4	0.550761	8741817	0.005547
319871808	42322.000000	2191	4248.073919	32228	8	0.407917	31763	1	0.334177	8729216	0.005796
319851832	44065.000000	2288	4269.139381	31973	2	0.499627	31770	2	0.300227	8716323	0.005749
npatches	nstrain	runtime	dt	init_x	init_y	init_y_blood	init_z	init_S	beta0	beta1	beta2	beta3	mean_beta	B	d	delta	delta_blood	b[0]	mut	m	CTL	c	g	epsilon	k	het	lambda	rho	omega	x_max	patch.dyna	DELTA	A	VA
10000	1	100.000000	0.000100	21900	9499	5000000	0.001000	10000000	11.732798	10.097817	9.022842	10.173081	8	8000000000.000000	0.010000	1.000000	1.000000	800000	0.000050	0.048000	1	0.001000	1.000000	25.000000	17.000000	0.500000	0.001000	0.001000	0.010000	31987	0	10.000000	7.000000	1.000000
sus	inf	inf_blood	z	x[0]	y[0][0]	z[0]	x[1]	y[1][0]	z[1]	S[0]	synchrony
219000000	94990000.000000	5000000	10.000000	21900	9499	0.001000	21900	9499	0.001000	10000000	0.000000
319870069	19118.000000	971	2683.804232	32108	3	0.515643	32046	0	0.263932	10050548	0.000000
319867987	24743.000000	1275	3234.764864	32043	2	0.588557	32010	1	0.606138	10035931	0.000000
319863146	29525.000000	1571	3110.992424	32052	3	0.652419	32091	4	0.307099	10021323	0.000000
319861023	35030.000000	1778	2952.394633	31851	2	0.020239	32068	5	0.636817	10006647	0.000000
319850493	40045.000000	2112	2947.603698	31921	3	0.613442	31896	6	0.345348	9992160	0.000000
319863117	45838.000000	2412	3234.967671	31777	4	0.713469	31868	7	0.545080	9977481	0.000000
319857267	48699.000000	2622	3569.704658	31849	12	0.633193	31966	5	0.646894	9962972	0.000000
319859857	49637.000000	2567	3908.934935	31929	7	0.867967	32038	10	0.568496	9948340	0.000000
319837282	49205.000000	2554	4306.514122	31701	5	0.854269	31945	4	0.222680	9933898	0.000000
319846514	46746.000000	2490	4434.126934	31901	5	0.401055	32018	4	0.837238	9919386	0.000000
319849402	44318.000000	2214	4473.981660	31961	5	0.199448	32079	6	0.569811	9904619	0.000000
319863944	41809.000000	2118	4316.869216	31961	1	0.320614	31905	4	0.530714	9890211	0.000000
319878456	40184.000000	2128	4140.480440	31851	6	0.502132	31996	7	0.608083	9875706	0.000000
319897727	39465.000000	1991	3914.076336	31921	6	0.683138	31876	12	0.765416	9861414	0.000000
319861294	41214.000000	2074	3734.701290	32032	7	0.125099	32042	3	0.380803	9846884	0.000000
319862651	43408.000000	2229	3797.370428	32358	3	0.193254	32005	2	0.739364	9832474	0.000000
319874703	44054.000000	2191	3914.321701	31897	9	0.506641	32053	2	0.523322	9818049	0.000000
319853753	44730.000000	2285	3981.953254	31966	2	0.358006	31939	10	0.174079	9803804	0.000000
319854027	45122.000000	2402	4114.556248	32107	8	0.693405	31896	4	0.099576	9789515	0.000000
319845378	43488.000000	2256	4145.771330	31970	1	0.283233	31884	9	0.043118	9775258	0.000000
319836388	43142.000000	2215	4086.600563	31920	7	0.780138	31726	3	0.296356	9761084	0.000000
319846513	43701.000000	2281	3993.771062	32047	7	0.655681	31902	2	0.508169	9746874	0.000000
319854682	44173.000000	2204	4011.856707	32186	3	0.562184	32017	2	0.428017	9732699	0.000000
319851783	44453.000000	2305	4095.637174	31919	3	0.884794	31857	6	0.730497	9718442	0.000000
319868649	43734.000000	2306	4124.032473	31704	4	0.575624	31784	5	0.728299	9704267	0.000000
319854755	42767.000000	2216	4133.136151	32037	7	0.595449	32004	6	0.610100	9690206	0.000000
319850863	42273.000000	2183	4174.216985	31771	6	0.441015	32165	5	0.337096	9676019	0.000000
319868077	41048.000000	2108	3884.363309	31937	3	0.573028	31669	6	0.504883	9661827	0.000000
319833355	42093.000000	2162	3866.421808	32019	3	0.739451	32009	3	0.825495	9647417	0.000000
319844099	43719.000000	2264	3859.746372	31830	1	0.170847	31791	3	0.288608	9633284	0.000000
319861841	44771.000000	2309	3911.127735	32074	8	0.420186	32116	4	0.058288	9619002	0.000000
319851261	45196.000000	2352	4016.194629	32094	4	0.682839	31818	7	0.414025	9605128	0.000000
319856344	46375.000000	2292	4140.137859	31934	8	0.445704	31858	4	0.627123	9591015	0.000000
319859373	45499.000000	2337	4296.727716	32074	2	0.534503	32052	3	0.118820	9577093	0.000000
319868692	43139.000000	2202	4322.628285	31935	5	0.129593	32055	2	0.609858	9563159	0.000000
319832282	42307.000000	2197	4248.762081	32066	3	0.803668	32072	8	0.330829	9549281	0.000000
319861385	41068.000000	2194	4072.502210	32010	5	0.889334	32069	4	0.206307	9535225	0.000000
319855399	41298.000000	2087	3986.259298	31964	1	0.221251	31987	9	0.912105	9521233	0.000000
319884643	41876.000000	2147	3903.592021	31914	6	0.834392	32057	5	0.435331	9507249	0.000000
319864805	42154.000000	2184	3952.065802	31992	4	0.013914	32217	9	0.751435	9493353	-1.#IND00
319865460	44076.000000	2320	3944.282580	31738	2	0.357904	31903	3	0.179943	9479680	-1.#IND00
319869321	44722.000000	2333	3978.024603	32248	7	0.609282	31769	4	0.593715	9465973	-1.#IND00
319868299	45104.000000	2303	4013.599829	32129	5	0.342250	32025	3	0.339111	9452193	-1.#IND00
319868436	45161.000000	2343	4188.812368	32055	10	0.559020	32138	3	0.504446	9438393	-1.#IND00
319863631	43182.000000	2276	4147.916578	31671	9	0.318104	31856	4	0.707443	9424723	0.006461
319865164	43088.000000	2254	4198.930661	31864	1	0.345430	31986	5	0.569538	9410944	0.001655
319853232	42109.000000	2240	4206.392682	31841	7	0.474614	32426	2	0.144991	9397165	0.002854
319852571	40769.000000	2073	3989.440131	32278	5	0.614829	32004	6	0.589748	9383453	0.006069
319849554	40984.000000	2103	3844.477334	32187	5	0.649873	32067	6	0.165982	9369453	0.004685
319878131	42101.000000	2194	3770.546105	31944	0	0.278638	32178	1	0.284610	9355951	0.005723
319881871	43027.000000	2271	3836.175704	31953	8	0.706261	32120	1	0.529415	9342181	0.001995
319862944	44834.000000	2323	3903.975140	31905	10	0.243802	31937	4	0.479768	9328466	0.006967
319855555	44863.000000	2322	4034.264256	32309	3	0.219746	32114	3	0.475185	9314812	0.006521
319849019	43282.000000	2259	3942.108683	32152	2	0.531688	32054	11	0.302363	9301280	0.005118
319865880	43225.000000	2319	3975.211951	32009	5	0.820888	32061	4	0.326997	9287810	0.005470
319862779	42773.000000	2220	3977.145010	31964	4	0.959773	32117	5	0.425745	9274329	0.004068
319870712	43512.000000	2301	3921.886901	31953	14	0.423955	32189	8	0.627233	9260689	0.003572
319844979	43883.000000	2381	3982.941716	32033	5	0.604811	31784	2	0.380462	9246920	0.003875
319849514	43259.000000	2166	4023.147740	32265	7	0.694762	31877	5	0.862052	9233433	0.001693
319826266	44292.000000	2274	4018.336088	31950	4	0.701903	31964	2	0.263409	9219935	0.001020
319873399	45470.000000	2336	4103.227219	31787	11	0.381165	31956	3	0.300769	9206653	0.001360
319851657	44216.000000	2318	4128.665786	31917	5	0.813726	31779	1	0.501998	9193331	0.001451
319833526	42746.000000	2182	4128.069431	32030	2	0.141889	31821	5	0.821533	9180000	0.001737
319826251	42950.000000	2254	4119.206492	31751	7	0.345612	32220	4	0.452403	9166527	0.001357
319862980	43007.000000	2253	4132.351223	32156	5	0.465487	31906	4	0.497370	9153283	0.001315
319879597	41974.000000	2118	4086.259793	31987	3	0.489810	32078	2	0.196539	9139946	0.005163
319862372	41937.000000	2136	3993.397739	31955	5	0.386701	32051	9	0.916175	9126449	0.005003
319856171	41704.000000	2264	4024.289825	31767	7	0.489548	31934	9	0.757069	9113017	0.005129
319851595	42193.000000	2100	3889.727098	31798	1	0.793101	31832	6	0.488573	9099691	0.004412
319859415	42942.000000	2186	3962.574905	32131	7	0.279218	31883	3	0.597373	9086373	0.004278
319878625	44486.000000	2208	3993.070970	32220	6	0.697314	31838	4	0.934611	9073247	0.004126
319859838	44825.000000	2262	4157.929771	32133	6	0.661316	31962	8	0.172940	9060045	0.003958
319844137	43624.000000	2242	4221.674595	31675	2	0.288659	32215	9	0.295680	9046737	0.003156
319848634	42522.000000	2221	4132.241009	32197	1	0.544088	31990	3	0.415414	9033396	0.002901
319855995	42478.000000	2244	4103.642649	31912	4	0.345827	32009	4	0.625672	9020269	0.003358
319838126	42633.000000	2270	4032.492064	31943	3	0.703432	31861	2	0.492528	9007180	0.004537
319868396	43221.000000	2318	4025.175654	32076	6	0.451050	32063	7	0.334865	8994001	0.004442
319843408	44216.000000	2278	4124.510479	32071	3	0.296329	31946	7	0.624852	8980947	0.004489
319853174	42908.000000	2196	4082.332851	31757	4	0.471598	32127	1	0.796621	8967900	0.003633
319849745	42287.000000	2195	4067.659423	31753	1	0.490064	31706	5	0.478750	8955066	0.003288
319846858	43623.000000	2234	4057.447876	32056	1	0.477316	32107	5	0.457685	8941983	0.003542
319860656	43086.000000	2259	3945.096665	32123	3	0.729935	31844	6	0.414727	8928788	0.003431
319860493	44079.000000	2271	4049.514823	32050	3	0.909057	32075	7	0.325505	8915776	0.003139
319857179	43694.000000	2284	4118.799580	31876	4	0.520677	31881	3	0.739396	8902686	0.003226
319858789	43228.000000	2237	4070.025950	32198	2	0.590688	32078	4	0.224641	8889955	0.003441
319851569	41890.000000	2163	4074.943387	31955	7	0.427030	32017	4	0.411067	8877075	0.003335
319857787	42077.000000	2224	4063.092690	31740	4	0.893791	32153	9	0.293617	8863907	0.003166
319853456	42127.000000	2252	4108.082316	32120	1	0.531619	31984	5	0.156574	8850874	0.003181
319862300	41145.000000	2154	3985.452682	31842	2	0.171823	31884	5	0.243060	8838087	0.003557
319871724	42362.000000	2215	3855.277675	32097	6	0.522199	31775	2	0.212262	8825388	0.004178
319854347	42492.000000	2224	3932.444366	32187	1	0.525854	31931	6	0.713128	8812631	0.004102
319864195	43953.000000	2304	3889.215182	32132	5	0.692418	32183	2	0.437708	8800045	0.003981
319907373	43603.000000	2278	3955.063912	32096	5	0.723525	31920	1	0.137755	8787364	0.003784
319846478	44960.000000	2323	4012.831536	31970	7	0.592332	31846	4	0.474137	8774364	0.004368
319842511	44983.000000	2395	4117.105365	31946	4	0.099904	31890	9	0.192341	8761399	0.006051
319850247	43476.000000	2292	4124.780319	32219	6	0.853637	32025	2	0.717797	8748526	0.005725
319861096	43669.000000	2352	4171.033287	32038	4	0.079204	32065	2	0.856067	8735814	0.005602
319840593	42771.000000	2229	4176.473974	32080	4	0.865584	31956	7	0.553464	8722999	0.005366
319874007	42086.000000	2196	4058.692261	31818	4	0.324017	32084	2	0.387215	8710080	0.005618
npatches	nstrain	runtime	dt	init_x	init_y	init_y_blood	init_z	init_S	beta0	beta1	beta2	beta3	mean_beta	B	d	delta	delta_blood	b[0]	mut	m	CTL	c	g	epsilon	k	het	lambda	rho	omega	x_max	patch.dyna	DELTA	A	VA
10000	1	100.000000	0.000100	21900	9499	5000000	0.001000	10000000	7.602520	4.573999	7.677156	4.713039	8	8000000000.000000	0.010000	1.000000	1.000000	800000	0.000050	0.048000	1	0.001000	1.000000	25.000000	18.000000	0.500000	0.001000	0.001000	0.010000	31987	0	10.000000	7.000000	1.000000
sus	inf	inf_blood	z	x[0]	y[0][0]	z[0]	x[1]	y[1][0]	z[1]	S[0]	synchrony
219000000	94990000.000000	5000000	10.000000	21900	9499	0.001000	21900	9499	0.001000	10000000	0.000000
319849338	22050.000000	1144	1493.265977	32026	1	0.116294	32006	1	0.069878	10045656	0.000000
319846424	28084.000000	1406	2155.611765	31922	4	0.146609	31988	3	0.003778	10031104	0.000000
319860331	35332.000000	1792	2378.651415	31890	6	0.313195	32042	1	0.000508	10016404	0.000000
319850161	42503.000000	2167	2528.053511	32158	2	0.030192	32044	9	0.008483	10001636	0.000000
319849721	49498.000000	2519	2987.975632	32040	5	0.259553	32039	3	0.052726	9987011	0.000000
319845221	53070.000000	2806	3548.898468	31998	4	0.668275	31997	7	0.551628	9972399	0.000000
319847982	51449.000000	2675	4122.087499	31957	4	0.124719	31842	4	0.097712	9957558	0.000000
319849339	46968.000000	2529	4318.590738	31961	3	0.508263	31958	4	0.160829	9942876	0.000000
319859409	42901.000000	2226	4295.520482	31951	5	0.490497	31753	4	0.094470	9928152	0.000000
319859054	40954.000000	2146	4081.897274	32135	4	0.245145	31666	5	0.174839	9913620	0.000000
319877500	39973.000000	2086	3830.924454	31865	7	0.841763	32129	8	0.101388	9899215	0.000000
319867750	40390.000000	2052	3706.119348	31952	6	0.666630	31906	2	0.108213	9884625	0.000000
319877975	42483.000000	2093	3652.997421	32120	6	0.202839	31996	0	0.030516	9870417	0.000000
319852844	43567.000000	2246	3708.460033	32039	6	0.177181	31907	3	0.079558	9856042	0.000000
319854635	44918.000000	2325	3789.453914	32056	4	0.435103	31994	8	0.317238	9841517	0.000000
319867129	44318.000000	2338	3905.156567	31986	5	0.348580	31835	4	0.201369	9826884	0.000000
319840896	43492.000000	2335	3908.530548	31776	6	0.121755	32108	6	0.304355	9812564	0.000000
319868967	42901.000000	2326	3965.821284	31951	4	0.462597	32122	4	0.707843	9798379	0.000000
319857420	42666.000000	2090	3915.083958	32158	4	0.349117	31952	2	0.366642	9783987	0.000000
319856145	41703.000000	2172	3821.796882	31965	3	0.191120	31911	3	0.063512	9769844	0.000000
319865765	42438.000000	2255	3795.048918	32103	4	0.445093	31945	3	0.488445	9755670	0.000000
319843938	43549.000000	2375	3824.692793	32004	4	0.677952	31847	7	0.362558	9741370	0.000000
319849619	43126.000000	2225	3890.730347	32161	4	0.514363	32102	2	0.286126	9727114	0.000000
319841010	42794.000000	2190	3995.409287	32087	9	0.335210	32099	2	0.028914	9712802	0.000000
319863366	41621.000000	2183	3851.389931	31940	4	0.356054	31955	2	0.401917	9698704	0.000000
319865000	41942.000000	2053	3728.292141	31868	1	0.466179	32136	4	0.039726	9684541	0.000000
319853344	42288.000000	2292	3660.293084	31736	7	0.102624	32085	4	0.559517	9670191	0.000000
319858992	44210.000000	2230	3704.885974	32220	5	0.225457	32115	4	0.058363	9656214	0.000000
319865080	45066.000000	2462	3815.994390	31916	3	0.386240	31914	6	0.265965	9642174	0.000000
319838411	45408.000000	2381	3897.738934	32212	3	0.718416	31980	4	0.098436	9628286	0.000000
319876845	43478.000000	2184	3993.404402	31928	6	0.325922	31875	6	0.061287	9614181	0.000000
319858561	41889.000000	2163	3980.701818	32031	7	0.539464	32047	1	0.312646	9600056	0.000000
319876137	41755.000000	2195	3866.093768	32174	2	0.363011	32105	5	0.263181	9586040	0.000000
319850746	41877.000000	2180	3781.054027	32025	2	0.466164	31923	5	0.385643	9572257	0.000000
319874579	42973.000000	2176	3879.150588	31841	3	0.429686	31838	1	0.637824	9558252	0.000000
319837978	43895.000000	2295	3905.757343	31950	10	0.647697	31964	4	0.547598	9544319	0.000000
319850350	43352.000000	2293	3948.462092	31784	10	0.471827	32018	7	0.131101	9530359	0.000000
319853839	42808.000000	2223	3938.897801	32122	9	0.272672	31716	1	0.124737	9516333	0.000000
319859623	41244.000000	2148	3876.178822	31890	10	0.856896	31844	1	0.326805	9502320	0.000000
319865108	40999.000000	2148	3735.725916	32146	1	0.277748	32052	4	0.329571	9488570	-1.#IND00
319845685	42044.000000	2175	3670.564590	31878	6	0.563977	32029	2	0.510000	9474902	-1.#IND00
319841793	43445.000000	2191	3681.143456	31867	4	0.118019	32000	0	0.229877	9460860	-1.#IND00
319871941	43736.000000	2275	3749.622033	32075	5	0.457422	31793	1	0.038763	9447204	0.000777
319872535	43900.000000	2284	3875.038723	31856	4	0.002941	32070	6	0.303116	9433386	0.001332
319861514	42269.000000	2205	3945.046974	32027	10	0.534769	31988	3	0.140088	9419479	-0.000745
319863852	41189.000000	2113	3832.620536	32132	2	0.588530	31999	4	0.399571	9405471	0.006562
319858454	41614.000000	2131	3831.280587	32119	7	0.502345	31955	9	0.094230	9391719	0.007252
319864670	42346.000000	2161	3817.193805	31959	3	0.581740	32053	1	0.253990	9377958	0.000572
319846692	42668.000000	2202	3882.518123	31846	5	0.705860	31742	1	0.030783	9364278	-0.007336
319865965	43115.000000	2298	3919.416653	31995	5	0.657675	31907	6	0.049390	9350532	-0.006913
319853467	42595.000000	2255	3862.378139	32048	4	0.700305	31886	5	0.565098	9336749	-0.005827
319856009	43605.000000	2347	3878.488310	31707	3	0.631166	31876	4	0.513145	9323111	-0.005675
319863136	42724.000000	2270	3868.466295	31902	2	0.150842	31984	6	0.464926	9309441	-0.004021
319855619	42202.000000	2172	3894.167952	32240	3	0.490197	31880	4	0.224839	9295910	-0.002716
319858046	42435.000000	2258	3943.855341	31911	6	0.473958	31882	6	0.432779	9282344	-0.003461
319874945	42194.000000	2154	3975.094642	31921	5	0.502751	32140	4	0.623187	9268677	-0.003548
319868257	40978.000000	2093	3867.528500	32099	5	0.383338	31962	1	0.452553	9255185	-0.003275
319856282	41690.000000	2135	3702.818160	32169	6	0.721646	31935	2	0.316445	9241551	-0.005432
319838816	42931.000000	2112	3723.977331	31998	1	0.620024	32214	5	0.318335	9228143	-0.005341
319877196	42715.000000	2175	3763.177607	32041	3	0.378652	32109	6	0.174552	9214619	-0.004262
319855289	43279.000000	2168	3773.580090	32141	7	0.278990	31941	5	0.298511	9201052	-0.003756
319855325	44434.000000	2312	3863.920042	31947	6	0.457389	31978	6	0.399614	9187656	-0.002441
319839783	44297.000000	2415	3917.867008	32145	3	0.755782	31971	3	0.082263	9174312	-0.001720
319876151	43967.000000	2324	4012.530304	31992	7	0.310338	31994	11	0.260440	9161007	-0.001661
319851014	42314.000000	2149	4054.749688	32051	6	0.800582	32020	5	0.480468	9147720	-0.001707
319843572	40956.000000	2162	3938.686620	32011	4	0.510943	31937	2	0.499841	9134282	-0.000087
319834781	40977.000000	2115	3865.594546	31865	3	0.401941	31897	3	0.410123	9120917	0.000406
319870527	40932.000000	2061	3821.162149	31914	3	0.727222	32010	5	0.285683	9107578	0.000456
319870875	42456.000000	2235	3740.842879	32246	7	0.412594	31848	5	0.241748	9094217	-0.000631
319867333	43851.000000	2357	3740.569795	31941	4	0.142789	32032	9	0.833979	9081062	-0.001673
319860048	43998.000000	2314	3886.631171	32081	1	0.298977	31968	2	0.629779	9067792	-0.001015
319831894	42729.000000	2251	3941.649219	31916	2	0.371026	31993	5	0.882365	9054450	-0.001268
319836064	42635.000000	2243	3963.844251	31916	2	0.530700	32030	3	0.426256	9041322	-0.001280
319853117	42293.000000	2218	3912.888366	31805	5	0.304580	32216	9	0.218732	9028363	-0.001400
319848933	42172.000000	2161	3903.789223	31949	4	0.504403	31961	0	0.074772	9015070	-0.001245
319839912	42641.000000	2176	3816.124317	31937	3	0.716960	31950	4	0.146649	9002143	-0.001057
319855637	43752.000000	2208	3875.637388	32021	3	0.096894	32049	5	0.146252	8988964	-0.000884
319850379	44630.000000	2276	3935.956404	31946	1	0.079190	31946	5	0.207003	8975970	-0.000960
319868171	43850.000000	2306	3967.143863	31961	3	0.698687	32084	4	0.069002	8962684	-0.002395
319853153	42596.000000	2224	3888.031005	31768	5	0.398181	31696	1	0.254867	8949552	-0.002007
319872633	43051.000000	2190	3870.804499	31890	3	0.782265	31620	5	0.213307	8936449	-0.001952
319871263	43062.000000	2273	3793.195377	32080	2	0.413453	31876	2	0.013911	8923582	-0.001136
319847248	43404.000000	2247	3832.391160	32053	3	0.086321	31723	2	0.069624	8910690	-0.000825
319858750	42842.000000	2351	3941.949533	31976	5	0.518609	31884	7	0.244526	8897683	-0.001184
319856833	43359.000000	2177	3982.255639	31924	1	0.179330	32085	3	0.670188	8884597	-0.000842
319860149	42269.000000	2155	4035.517315	31842	3	0.010246	32068	5	0.582044	8871579	-0.000882
319853675	41147.000000	2114	3885.554197	32077	6	0.304522	32190	3	0.073393	8858833	-0.001337
319867250	41629.000000	2180	3779.015441	31713	2	0.324302	32214	2	0.009788	8845801	-0.001404
319863692	42498.000000	2252	3864.294842	32048	8	0.211591	32007	2	0.196897	8832869	-0.001458
319857339	42880.000000	2178	3970.983367	31996	12	0.190430	32107	3	0.537570	8819947	0.000118
319870162	41320.000000	2165	3981.358367	31885	4	0.238421	31917	4	0.667845	8807118	-0.000967
319856201	40693.000000	2037	3831.665877	31931	2	0.091330	31807	5	0.151726	8794212	-0.001114
319855500	42187.000000	2154	3713.076875	31906	6	0.309103	31885	3	0.042697	8781456	-0.001350
319859231	43262.000000	2217	3839.872339	32130	7	0.137664	31610	7	0.083438	8768695	-0.001347
319887170	43160.000000	2265	3776.290827	31914	3	0.085293	32052	7	0.030542	8755929	-0.000738
319859654	44502.000000	2209	3883.270260	32062	4	0.385679	32069	5	0.322917	8743268	-0.001270
319888490	43495.000000	2245	3936.947429	32078	8	0.203819	32060	4	0.461976	8730761	-0.001190
319850979	42451.000000	2218	3855.798456	31844	4	0.325468	31827	2	0.416597	8718075	-0.001054
319860217	42937.000000	2282	3770.960193	32002	3	0.637284	31953	3	0.486262	8705308	-0.000917
npatches	nstrain	runtime	dt	init_x	init_y	init_y_blood	init_z	init_S	beta0	beta1	beta2	beta3	mean_beta	B	d	delta	delta_blood	b[0]	mut	m	CTL	c	g	epsilon	k	het	lambda	rho	omega	x_max	patch.dyna	DELTA	A	VA
10000	1	100.000000	0.000100	21900	9499	5000000	0.001000	10000000	5.735962	7.709229	5.356482	9.451332	8	8000000000.000000	0.010000	1.000000	1.000000	800000	0.000050	0.048000	1	0.001000	1.000000	25.000000	19.000000	0.500000	0.001000	0.001000	0.010000	31987	0	10.000000	7.000000	1.000000
sus	inf	inf_blood	z	x[0]	y[0][0]	z[0]	x[1]	y[1][0]	z[1]	S[0]	synchrony
219000000	94990000.000000	5000000	10.000000	21900	9499	0.001000	21900	9499	0.001000	10000000	0.000000
319878517	27467.000000	1468	969.329258	31849	0	0.015292	31947	3	0.272807	10040333	0.000000
319870483	33215.000000	1648	1611.286447	31939	4	0.644850	31808	0	0.069191	10025891	0.000000
319858105	41115.000000	2065	1982.038358	32069	3	0.006332	31863	3	0.295947	10011242	0.000000
319858160	49118.000000	2466	2452.585023	31953	3	0.087119	32052	5	0.440749	9996467	0.000000
319854999	54129.000000	2796	3015.656013	31942	6	0.231193	31962	1	0.270171	9981859	0.000000
319841962	56739.000000	2983	3689.384957	31863	1	0.279223	31837	2	0.532823	9967082	0.000000
319866213	54773.000000	2801	4256.272606	31976	9	0.239242	32102	11	0.127914	9952478	0.000000
319869337	47430.000000	2360	4579.419898	31846	4	0.686893	31887	6	0.103526	9937699	0.000000
319827129	39857.000000	2070	4428.956010	31902	2	0.582803	31834	3	0.686238	9923083	0.000000
319873187	36719.000000	1922	3809.040590	32211	5	0.529280	31988	3	0.378244	9908580	0.000000
319846974	38171.000000	1904	3458.143103	32195	9	0.618345	32003	4	0.563004	9894109	0.000000
319850863	40456.000000	2167	3333.471390	31852	2	0.157800	32097	3	0.335393	9879379	0.000000
319861373	43113.000000	2329	3350.842797	31967	3	0.375412	31817	7	0.200623	9864889	0.000000
319857566	46160.000000	2373	3459.837520	32078	1	0.151784	31960	4	0.467335	9850455	0.000000
319875935	46647.000000	2279	3731.678443	32112	3	0.458335	32072	5	0.752795	9836056	0.000000
319822586	45849.000000	2381	3876.588101	32151	7	0.064983	31976	4	0.417791	9821645	0.000000
319864321	43400.000000	2281	3978.339069	32122	5	0.769651	32164	6	0.596334	9807540	0.000000
319857755	41406.000000	2193	3920.640623	31839	3	0.437880	31919	2	0.419772	9793375	0.000000
319865236	38975.000000	2045	3661.125679	31898	4	0.495447	32094	2	0.239012	9779086	0.000000
319885716	39778.000000	2036	3421.963921	31997	3	0.286642	31975	2	0.024959	9764787	0.000000
319833069	41933.000000	2188	3345.443987	31996	7	0.252942	32056	1	0.007987	9750494	0.000000
319854075	42829.000000	2265	3418.804383	31848	1	0.285407	31766	1	0.349365	9736134	0.000000
319864966	43872.000000	2262	3559.758759	31957	3	0.230533	31722	1	0.179183	9721669	0.000000
319864926	44110.000000	2266	3653.555054	32081	8	0.366435	32019	6	0.761363	9707436	0.000000
319870293	42600.000000	2169	3628.409768	31984	9	0.674710	31983	4	0.671848	9693303	0.000000
319849414	42529.000000	2206	3707.788757	31738	1	0.128206	32002	4	0.260822	9679160	0.000000
319857367	42497.000000	2143	3681.165139	31781	5	0.115392	31713	2	0.345453	9665194	0.000000
319865467	43386.000000	2330	3695.592355	32046	8	0.474134	32040	4	0.191050	9650953	0.000000
319863689	42464.000000	2192	3688.709173	31938	2	0.283932	31916	9	0.316060	9636795	0.000000
319855744	41540.000000	2140	3572.482687	32072	5	0.613067	32044	4	0.087621	9622738	0.000000
319834440	42790.000000	2150	3664.694493	31880	5	0.487894	31944	4	0.254836	9608423	0.000000
319858221	43228.000000	2197	3634.316786	32288	2	0.837544	31916	1	0.231292	9594242	0.000000
319867544	42999.000000	2209	3684.182239	32204	2	0.071672	32153	7	0.419879	9580078	0.000000
319862372	42820.000000	2271	3737.933732	31918	7	0.291042	32002	2	0.708741	9566045	0.000000
319882690	42389.000000	2240	3743.660608	31938	7	0.478416	31849	4	0.319672	9551944	0.000000
319835944	41227.000000	2098	3621.665227	32070	2	0.063038	31973	5	0.457067	9537727	0.000000
319857715	42857.000000	2326	3451.236913	32116	6	0.096501	32116	2	0.301742	9523991	0.000000
319864159	43791.000000	2281	3538.222212	32014	1	0.336165	31955	5	0.451308	9510135	0.000000
319844309	44837.000000	2235	3682.641669	32110	1	0.150727	31789	8	0.814792	9496054	0.000000
319854130	44706.000000	2359	3772.461916	31768	6	0.252501	32129	2	0.687156	9482040	-1.#IND00
319873561	43549.000000	2355	3853.559350	31990	5	0.309026	32022	2	0.683427	9468193	-1.#IND00
319868571	42104.000000	2113	3830.783778	31804	4	0.244640	31918	4	0.049018	9454282	-1.#IND00
[truncated: 160 more rows]
