# Supplementary material for: Large Variations in HIV-1 Viral Load Explained by Shifting-Mosaic Metapopulation Dynamics
Source: PLoS Biol. 2016 Oct 5;14(10):e1002567. doi: 10.1371/journal.pbio.1002567 (PMC5051940; doi:10.1371/journal.pbio.1002567)
Supplement: S1 Data — Each file gives the output from the simulations indicated by the filename: low migration (ms1, db432); high migration (ms1, db1); very high migration (ms10, db1); number of patches (np); reservoir (storage); no reservoir (nostorage); CTL immigration model (CTLimmig); CTL proliferation model (CTLprolif); β¯ (beta1, beta2, …). Within each file, there are 21 simulations for (k = 0,1,..,20), and data is output each day. For measures of synchrony, the final entry should be used. See Methods and S1 Simulation Code for further details. (ZIP) [file pbio.1002567.s002.zip › S1_Data/ms10_np10000_storage_noPD_CTLprolif_db1_beta9.tsv]

npatches	nstrain	runtime	dt	init_x	init_y	init_y_blood	init_z	init_S	beta0	beta1	beta2	beta3	mean_beta	B	d	delta	delta_blood	b[0]	mut	m	CTL	c	g	epsilon	k	het	lambda	rho	omega	x_max	patch.dyna	DELTA	A	VA
10000	1	100.000000	0.000100	21900	9499	5000000	0.001000	10000000	11.163464	12.311053	10.206755	8.511280	9	8000000000.000000	0.010000	1.000000	1.000000	800000	0.000050	0.048000	1	0.001000	1.000000	25.000000	0.000000	0.500000	0.001000	0.001000	0.010000	31987	0	10.000000	7.000000	1.000000
sus	inf	inf_blood	z	x[0]	y[0][0]	z[0]	x[1]	y[1][0]	z[1]	S[0]	synchrony
219000000	94990000.000000	5000000	10.000000	21900	9499	0.001000	21900	9499	0.001000	10000000	0.000000
85332442	2661514602.000000	138035882	10000.000000	6845	267984	1.000000	6236	268581	1.000000	13916268	0.000000
53102773	4860493473.000000	252457695	10000.000000	4131	487742	1.000000	3724	488404	1.000000	20303162	0.000000
45253557	5876826298.000000	305389719	10000.000000	3461	587982	1.000000	3141	587454	1.000000	27063928	0.000000
42554854	6313236553.000000	328106441	10000.000000	3273	632000	1.000000	3011	632480	1.000000	33927594	0.000000
41509247	6496717950.000000	337668907	10000.000000	3215	651398	1.000000	2855	650381	1.000000	40821253	0.000000
41089588	6573355944.000000	341616905	10000.000000	3130	658082	1.000000	2910	658704	1.000000	47724784	0.000000
40913813	6605415613.000000	343321104	10000.000000	3108	662822	1.000000	2822	664334	1.000000	54618642	0.000000
40855377	6618729075.000000	344012097	10000.000000	3142	663988	1.000000	2777	663068	1.000000	61513349	0.000000
40825418	6624273022.000000	344276986	10000.000000	3136	663350	1.000000	2901	663210	1.000000	68391059	0.000000
40811882	6626497141.000000	344402896	10000.000000	3104	663437	1.000000	2864	664075	1.000000	75262764	0.000000
40803513	6627442620.000000	344439639	10000.000000	3022	664455	1.000000	2817	663712	1.000000	82124583	0.000000
40809866	6627940596.000000	344507449	10000.000000	3132	664051	1.000000	2873	663127	1.000000	88971681	0.000000
40804290	6628050266.000000	344470315	10000.000000	3118	663965	1.000000	2885	663369	1.000000	95809866	0.000000
40795587	6628199358.000000	344482037	10000.000000	3090	662951	1.000000	2876	662596	1.000000	102638337	0.000000
40800430	6628171026.000000	344473588	10000.000000	3066	665130	1.000000	2845	664227	1.000000	109457790	0.000000
40804523	6628100939.000000	344510419	10000.000000	3065	663005	1.000000	2857	663813	1.000000	116265881	0.000000
40800234	6628061109.000000	344521064	10000.000000	3145	664581	1.000000	2833	663891	1.000000	123063724	0.000000
40795554	6628034486.000000	344510798	10000.000000	3134	663663	1.000000	2875	664139	1.000000	129855125	0.000000
40793856	6628158657.000000	344499241	10000.000000	3137	663407	1.000000	2844	664092	1.000000	136634961	0.000000
40789688	6628216182.000000	344510371	10000.000000	3121	663338	1.000000	2834	663972	1.000000	143398374	0.000000
40811107	6628087751.000000	344476885	10000.000000	3127	664874	1.000000	2841	664022	1.000000	150154506	0.000000
40791707	6628101104.000000	344517414	10000.000000	3081	662823	1.000000	2823	665670	1.000000	156905596	0.000000
40797923	6628106199.000000	344495514	10000.000000	3050	664222	1.000000	2782	662502	1.000000	163646595	0.000000
40797500	6627989291.000000	344526594	10000.000000	3088	664336	1.000000	2916	663965	1.000000	170382131	0.000000
40802927	6628037633.000000	344481433	10000.000000	3078	663845	1.000000	2855	664013	1.000000	177105716	0.000000
40798868	6628026342.000000	344499522	10000.000000	3079	664049	1.000000	2880	664530	1.000000	183816680	0.000000
40796374	6627996177.000000	344482931	10000.000000	3084	663927	1.000000	2813	665014	1.000000	190519078	0.000000
40799320	6628027896.000000	344513187	10000.000000	3117	663255	1.000000	2812	663664	1.000000	197206721	0.000000
40797539	6628097837.000000	344485640	10000.000000	3112	663379	1.000000	2914	663716	1.000000	203882366	0.000000
40796739	6628077528.000000	344503072	10000.000000	3085	662532	1.000000	2760	663371	1.000000	210552479	0.000000
40805208	6628068905.000000	344435385	10000.000000	3101	662919	1.000000	2846	664400	1.000000	217211868	0.000000
40797754	6628155857.000000	344491150	10000.000000	3161	663484	1.000000	2846	663755	1.000000	223857306	0.000000
40805096	6628099831.000000	344527093	10000.000000	3131	664234	1.000000	2817	665750	1.000000	230492525	0.000000
40804877	6628217963.000000	344504821	10000.000000	3131	663392	1.000000	2822	663661	1.000000	237122610	0.000000
40802316	6628174772.000000	344495524	10000.000000	3114	662334	1.000000	2887	663078	1.000000	243741416	0.000000
40804840	6628152542.000000	344514463	10000.000000	3104	663903	1.000000	2898	663492	1.000000	250349611	0.000000
40802605	6628160377.000000	344473100	10000.000000	3089	664997	1.000000	2875	663581	1.000000	256950704	0.000000
40797516	6628208734.000000	344475266	10000.000000	3160	661248	1.000000	2810	665428	1.000000	263538855	0.000000
40808157	6628166394.000000	344468614	10000.000000	3126	664866	1.000000	2845	662712	1.000000	270117892	0.000000
40800496	6628032928.000000	344476204	10000.000000	3123	664802	1.000000	2912	663488	1.000000	276691069	-1.#IND00
40799942	6628076836.000000	344495258	10000.000000	3090	663142	1.000000	2857	663190	1.000000	283247573	0.009600
40798740	6628015993.000000	344485914	10000.000000	3140	662935	1.000000	2823	663464	1.000000	289790499	0.008166
40800841	6628075655.000000	344494641	10000.000000	3074	663406	1.000000	2897	663304	1.000000	296332804	0.002022
40797362	6628074186.000000	344506952	10000.000000	3101	663389	1.000000	2887	663467	1.000000	302863479	0.001146
40805099	6628088305.000000	344498682	10000.000000	3203	663910	1.000000	2798	664281	1.000000	309383918	0.002744
40800113	6628100891.000000	344497111	10000.000000	3039	662918	1.000000	2766	664926	1.000000	315891301	0.006176
40793084	6628111100.000000	344507873	10000.000000	3175	663376	1.000000	2856	664618	1.000000	322386908	0.005323
40796215	6628151670.000000	344512263	10000.000000	3104	664671	1.000000	2880	663688	1.000000	328874730	0.002883
40800363	6628187787.000000	344481783	10000.000000	3100	663990	1.000000	2873	665037	1.000000	335357476	0.002203
40803858	6628091831.000000	344485879	10000.000000	3109	663925	1.000000	2863	664804	1.000000	341833760	0.001346
40807007	6628110811.000000	344495810	10000.000000	3103	663804	1.000000	2837	665118	1.000000	348296545	0.000288
40805162	6628134493.000000	344536857	10000.000000	3102	664384	1.000000	2760	664731	1.000000	354747567	-0.000090
40798456	6628156008.000000	344499302	10000.000000	3135	663088	1.000000	2901	664356	1.000000	361188793	0.000360
40797499	6628182370.000000	344515883	10000.000000	3090	662341	1.000000	2856	664673	1.000000	367619058	0.000347
40804175	6628167299.000000	344492504	10000.000000	3080	662901	1.000000	2810	664004	1.000000	374036134	0.001219
40796285	6628211705.000000	344499609	10000.000000	3100	662771	1.000000	2857	663959	1.000000	380451981	0.001033
40794102	6628213283.000000	344483853	10000.000000	3054	664092	1.000000	2866	664678	1.000000	386863595	0.000655
40793792	6628118339.000000	344507536	10000.000000	3084	663205	1.000000	2807	663636	1.000000	393265907	0.000546
40804683	6628071921.000000	344517093	10000.000000	3143	664381	1.000000	2862	664570	1.000000	399648851	0.003547
40797034	6628091062.000000	344498133	10000.000000	3128	664132	1.000000	2814	664699	1.000000	406020760	0.003245
40799641	6628023705.000000	344505931	10000.000000	3140	663073	1.000000	2840	665343	1.000000	412390081	0.002506
40796098	6627969973.000000	344478070	10000.000000	3136	663875	1.000000	2949	664031	1.000000	418745267	0.002158
40803299	6628037204.000000	344482437	10000.000000	3112	662381	1.000000	2845	663209	1.000000	425093566	0.002057
40798478	6628092317.000000	344482919	10000.000000	3146	663473	1.000000	2843	664246	1.000000	431438814	0.001623
40798597	6628153937.000000	344464363	10000.000000	3085	665152	1.000000	2834	663047	1.000000	437765200	0.001162
40797702	6628141375.000000	344479191	10000.000000	3066	663856	1.000000	2771	664023	1.000000	444085114	-0.000995
40805863	6628121730.000000	344489948	10000.000000	3106	662826	1.000000	2830	664147	1.000000	450397152	-0.001319
40801382	6628036146.000000	344481318	10000.000000	3107	664189	1.000000	2875	664305	1.000000	456697571	-0.001295
40799735	6628016151.000000	344508581	10000.000000	3172	663010	1.000000	2840	663651	1.000000	462989203	-0.001591
40798215	6628111035.000000	344499601	10000.000000	3145	663332	1.000000	2835	663916	1.000000	469269746	-0.001659
40794338	6628146532.000000	344524637	10000.000000	3152	664181	1.000000	2884	665013	1.000000	475542905	-0.001805
40807724	6628108569.000000	344492182	10000.000000	3183	663205	1.000000	2877	662606	1.000000	481806028	-0.002487
40798283	6628072230.000000	344512830	10000.000000	3112	663320	1.000000	2853	663828	1.000000	488059670	-0.003714
40794190	6628009796.000000	344482172	10000.000000	3131	663251	1.000000	2880	662410	1.000000	494301705	-0.003777
40802633	6628028956.000000	344473642	10000.000000	3097	664780	1.000000	2728	665584	1.000000	500533514	-0.004400
40802293	6628012791.000000	344509721	10000.000000	3061	662590	1.000000	2818	663800	1.000000	506757922	-0.004426
40797557	6628056511.000000	344512234	10000.000000	3105	663447	1.000000	2871	663040	1.000000	512971026	-0.004526
40807231	6628123201.000000	344503074	10000.000000	3117	663863	1.000000	2883	665177	1.000000	519179194	-0.004504
40801338	6628097558.000000	344520530	10000.000000	3138	664016	1.000000	2901	664044	1.000000	525376859	-0.004282
40803065	6628073415.000000	344502234	10000.000000	3069	664110	1.000000	2789	663828	1.000000	531565246	-0.004017
40797641	6628026592.000000	344498514	10000.000000	3122	662927	1.000000	2863	664683	1.000000	537738871	-0.004142
40804154	6628081049.000000	344500449	10000.000000	3154	663726	1.000000	2888	663732	1.000000	543907657	-0.003432
40798800	6628126619.000000	344480133	10000.000000	3144	664753	1.000000	2882	663755	1.000000	550067334	-0.003598
40796446	6628246059.000000	344500357	10000.000000	3167	663066	1.000000	2900	663083	1.000000	556213910	-0.003198
40792386	6628158605.000000	344490212	10000.000000	3149	663424	1.000000	2796	664351	1.000000	562348484	-0.003027
40798670	6628197333.000000	344493114	10000.000000	3141	664145	1.000000	2816	664629	1.000000	568479710	-0.002632
40802860	6628125632.000000	344534933	10000.000000	3192	663755	1.000000	2845	663428	1.000000	574602820	-0.002609
40799664	6628099341.000000	344499915	10000.000000	3100	662732	1.000000	2801	664113	1.000000	580717681	-0.002553
40801463	6628035208.000000	344489331	10000.000000	3151	664735	1.000000	2808	663769	1.000000	586824402	-0.002995
40793688	6628119206.000000	344471336	10000.000000	3126	663052	1.000000	2826	664435	1.000000	592922204	-0.002737
40807692	6628146629.000000	344474107	10000.000000	3122	662782	1.000000	2805	664370	1.000000	599007116	-0.003102
40806343	6628121370.000000	344485983	10000.000000	3056	662868	1.000000	2882	664124	1.000000	605082330	-0.003352
40796473	6628041399.000000	344493125	10000.000000	3227	663472	1.000000	2841	663629	1.000000	611148612	-0.003413
40797026	6627981113.000000	344523775	10000.000000	3212	663840	1.000000	2812	663748	1.000000	617209835	-0.003485
40807538	6628079495.000000	344484527	10000.000000	3108	664271	1.000000	2861	663722	1.000000	623258888	-0.003726
40797685	6628097256.000000	344478447	10000.000000	3085	664311	1.000000	2850	663835	1.000000	629297628	-0.003938
40804027	6628117842.000000	344472400	10000.000000	3124	663076	1.000000	2872	664340	1.000000	635330256	-0.003964
40802062	6628027567.000000	344505445	10000.000000	3141	664027	1.000000	2850	663552	1.000000	641345427	-0.003618
40809151	6628173443.000000	344497455	10000.000000	3101	663750	1.000000	2889	665045	1.000000	647356964	-0.003489
npatches	nstrain	runtime	dt	init_x	init_y	init_y_blood	init_z	init_S	beta0	beta1	beta2	beta3	mean_beta	B	d	delta	delta_blood	b[0]	mut	m	CTL	c	g	epsilon	k	het	lambda	rho	omega	x_max	patch.dyna	DELTA	A	VA
10000	1	100.000000	0.000100	21900	9499	5000000	0.001000	10000000	8.468090	8.542105	5.861898	8.260940	9	8000000000.000000	0.010000	1.000000	1.000000	800000	0.000050	0.048000	1	0.001000	1.000000	25.000000	1.000000	0.500000	0.001000	0.001000	0.010000	31987	0	10.000000	7.000000	1.000000
sus	inf	inf_blood	z	x[0]	y[0][0]	z[0]	x[1]	y[1][0]	z[1]	S[0]	synchrony
219000000	94990000.000000	5000000	10.000000	21900	9499	0.001000	21900	9499	0.001000	10000000	0.000000
113491093	1740061426.000000	90279752	10000.000000	11418	173796	1.000000	11246	174825	1.000000	13413728	0.000000
84727933	2647961127.000000	137581293	10000.000000	8353	265055	1.000000	8295	265054	1.000000	19046696	0.000000
79723694	2874310919.000000	149358406	10000.000000	8029	287450	1.000000	7845	287748	1.000000	24978029	0.000000
78659564	2925791408.000000	152056529	10000.000000	7704	292746	1.000000	7695	292230	1.000000	30959893	0.000000
78438163	2937214854.000000	152680023	10000.000000	7769	294546	1.000000	7724	292768	1.000000	36947542	0.000000
78383705	2939726948.000000	152797438	10000.000000	7727	294376	1.000000	7652	294474	1.000000	42924837	0.000000
78381303	2940433910.000000	152822427	10000.000000	7806	294093	1.000000	7660	294687	1.000000	48895623	0.000000
78373438	2940510231.000000	152824399	10000.000000	7805	293572	1.000000	7698	294706	1.000000	54856469	0.000000
78374340	2940467955.000000	152849784	10000.000000	7758	293292	1.000000	7688	294894	1.000000	60807881	0.000000
78357788	2940617899.000000	152815852	10000.000000	7687	293593	1.000000	7720	294394	1.000000	66755997	0.000000
78362380	2940520496.000000	152861387	10000.000000	7718	294407	1.000000	7701	294210	1.000000	72691571	0.000000
78373953	2940539212.000000	152833303	10000.000000	7856	294625	1.000000	7710	294437	1.000000	78613566	0.000000
78376725	2940562839.000000	152834422	10000.000000	7840	293946	1.000000	7647	294028	1.000000	84528934	0.000000
78378456	2940487947.000000	152850542	10000.000000	7822	294310	1.000000	7793	294579	1.000000	90434619	0.000000
78375332	2940492686.000000	152853095	10000.000000	7820	293787	1.000000	7692	294478	1.000000	96334271	0.000000
78366808	2940579032.000000	152832909	10000.000000	7871	294125	1.000000	7764	294423	1.000000	102224932	0.000000
78367788	2940575201.000000	152838468	10000.000000	7702	294488	1.000000	7721	294357	1.000000	108107548	0.000000
78372238	2940519866.000000	152838058	10000.000000	7779	293907	1.000000	7746	294483	1.000000	113980008	0.000000
78363880	2940504129.000000	152839733	10000.000000	7843	293832	1.000000	7664	294519	1.000000	119841684	0.000000
78368864	2940530515.000000	152847539	10000.000000	7764	295648	1.000000	7803	293830	1.000000	125695039	0.000000
78360737	2940593674.000000	152826321	10000.000000	7785	294374	1.000000	7658	294509	1.000000	131546544	0.000000
78366110	2940492224.000000	152839446	10000.000000	7746	294361	1.000000	7722	293661	1.000000	137384335	0.000000
78364677	2940534854.000000	152841290	10000.000000	7857	293599	1.000000	7762	293704	1.000000	143213272	0.000000
78364594	2940599254.000000	152836033	10000.000000	7790	294502	1.000000	7715	294139	1.000000	149030536	0.000000
78367101	2940474835.000000	152815917	10000.000000	7746	294128	1.000000	7744	294248	1.000000	154839904	0.000000
78366277	2940556227.000000	152849345	10000.000000	7838	293924	1.000000	7616	295147	1.000000	160640512	0.000000
78366402	2940585853.000000	152829343	10000.000000	7778	294521	1.000000	7686	294449	1.000000	166432903	0.000000
78377438	2940512047.000000	152837662	10000.000000	7855	292983	1.000000	7791	293691	1.000000	172217381	0.000000
78364618	2940572039.000000	152830374	10000.000000	7633	294614	1.000000	7665	293546	1.000000	177997336	0.000000
78374963	2940581478.000000	152833690	10000.000000	7728	294508	1.000000	7755	294928	1.000000	183762839	0.000000
78361574	2940649475.000000	152829171	10000.000000	7878	293601	1.000000	7720	293687	1.000000	189525148	0.000000
78374289	2940521304.000000	152823663	10000.000000	7763	294764	1.000000	7750	294038	1.000000	195274112	0.000000
78382682	2940585789.000000	152842434	10000.000000	7709	293736	1.000000	7666	294929	1.000000	201015840	0.000000
78381754	2940641108.000000	152836121	10000.000000	7724	294570	1.000000	7674	294675	1.000000	206747354	0.000000
78364594	2940576535.000000	152843620	10000.000000	7795	293870	1.000000	7667	293895	1.000000	212474933	0.000000
78361986	2940654333.000000	152806778	10000.000000	7713	293840	1.000000	7617	294549	1.000000	218195740	0.000000
78377682	2940578508.000000	152815147	10000.000000	7754	294616	1.000000	7762	295295	1.000000	223902846	0.000000
78365692	2940536697.000000	152835471	10000.000000	7758	294538	1.000000	7899	294145	1.000000	229598947	0.000000
78372057	2940569268.000000	152829662	10000.000000	7839	293725	1.000000	7732	294196	1.000000	235288618	0.000000
78363407	2940529705.000000	152814211	10000.000000	7755	294750	1.000000	7683	293631	1.000000	240969401	-1.#IND00
78371800	2940667161.000000	152838819	10000.000000	7690	293937	1.000000	7751	293891	1.000000	246643004	-0.003200
78356885	2940611761.000000	152833367	10000.000000	7798	293669	1.000000	7695	293514	1.000000	252309845	-0.003276
78372228	2940509190.000000	152848150	10000.000000	7791	294403	1.000000	7644	294465	1.000000	257970974	0.001187
78361013	2940585909.000000	152824181	10000.000000	7795	295290	1.000000	7535	294764	1.000000	263617562	0.005773
78369347	2940584185.000000	152820411	10000.000000	7752	293572	1.000000	7649	293347	1.000000	269256890	0.006200
78364021	2940592874.000000	152827235	10000.000000	7669	294308	1.000000	7692	294013	1.000000	274891160	0.006172
78356296	2940458116.000000	152832066	10000.000000	7860	293916	1.000000	7634	294627	1.000000	280517906	0.003546
78374975	2940554851.000000	152841891	10000.000000	7672	295071	1.000000	7779	293781	1.000000	286127420	0.004366
78379519	2940584569.000000	152825318	10000.000000	7709	294467	1.000000	7660	294235	1.000000	291735288	0.006725
78368307	2940634241.000000	152840453	10000.000000	7801	295196	1.000000	7733	294210	1.000000	297333828	0.009535
78361465	2940604901.000000	152846721	10000.000000	7733	294943	1.000000	7665	293242	1.000000	302922915	0.008817
78376989	2940588269.000000	152840590	10000.000000	7714	293984	1.000000	7601	293047	1.000000	308502275	0.008595
78355432	2940543817.000000	152845129	10000.000000	7821	293815	1.000000	7689	294392	1.000000	314074032	0.008491
78366599	2940516972.000000	152830110	10000.000000	7773	293338	1.000000	7706	294486	1.000000	319639787	0.005880
78371700	2940439906.000000	152834413	10000.000000	7683	295641	1.000000	7623	294140	1.000000	325199515	0.005944
78368179	2940472349.000000	152814335	10000.000000	7721	294483	1.000000	7732	294274	1.000000	330746402	0.006604
78368496	2940522609.000000	152849065	10000.000000	7808	294907	1.000000	7659	293426	1.000000	336287819	0.005630
78376202	2940525953.000000	152856004	10000.000000	7790	294427	1.000000	7531	294540	1.000000	341816197	0.004973
78363542	2940445152.000000	152809755	10000.000000	7772	293335	1.000000	7713	294455	1.000000	347337453	0.004267
78373504	2940464095.000000	152828473	10000.000000	7807	293243	1.000000	7702	294309	1.000000	352853806	0.003817
78375605	2940479426.000000	152835252	10000.000000	7695	295178	1.000000	7744	294810	1.000000	358356077	-0.000051
78356860	2940596521.000000	152840522	10000.000000	7661	293683	1.000000	7670	294454	1.000000	363853837	0.000110
78374126	2940509259.000000	152845822	10000.000000	7864	294817	1.000000	7811	293987	1.000000	369342407	-0.000372
78361993	2940533096.000000	152838549	10000.000000	7780	294099	1.000000	7855	294361	1.000000	374821879	-0.000177
78363096	2940651555.000000	152833857	10000.000000	7714	293442	1.000000	7716	294751	1.000000	380293812	-0.000168
78361483	2940653330.000000	152833825	10000.000000	7903	293429	1.000000	7766	293530	1.000000	385756372	-0.000101
78362793	2940599271.000000	152819641	10000.000000	7713	295366	1.000000	7688	293802	1.000000	391212350	0.001310
78374956	2940530224.000000	152837036	10000.000000	7838	293835	1.000000	7867	292394	1.000000	396663007	0.001620
78372385	2940571651.000000	152847980	10000.000000	7820	293902	1.000000	7722	293960	1.000000	402102620	0.002146
78365518	2940565237.000000	152832294	10000.000000	7718	293947	1.000000	7683	294128	1.000000	407532134	0.002296
78362603	2940503942.000000	152847709	10000.000000	7859	293786	1.000000	7782	294178	1.000000	412954461	0.002334
78366254	2940544674.000000	152873726	10000.000000	7810	294294	1.000000	7633	294966	1.000000	418372490	0.002652
78363882	2940616753.000000	152834719	10000.000000	7751	294055	1.000000	7721	293994	1.000000	423781668	0.002518
78362377	2940577028.000000	152852450	10000.000000	7830	294135	1.000000	7768	294818	1.000000	429182247	0.002541
78375069	2940494338.000000	152833870	10000.000000	7839	294006	1.000000	7694	293621	1.000000	434574313	0.002531
78373279	2940553434.000000	152831166	10000.000000	7757	293748	1.000000	7697	293457	1.000000	439958589	0.002514
78378206	2940550278.000000	152831069	10000.000000	7842	294536	1.000000	7727	293806	1.000000	445333732	0.003581
78366862	2940560755.000000	152850231	10000.000000	7795	293861	1.000000	7751	294190	1.000000	450701671	0.002955
78360398	2940552849.000000	152837801	10000.000000	7807	293769	1.000000	7723	294516	1.000000	456060998	0.001294
78374408	2940529782.000000	152857985	10000.000000	7755	293489	1.000000	7696	294207	1.000000	461411421	0.001207
78361620	2940493766.000000	152827208	10000.000000	7848	294962	1.000000	7772	293889	1.000000	466756241	0.001414
78373370	2940637660.000000	152830466	10000.000000	7713	294302	1.000000	7665	294168	1.000000	472091354	0.001506
78378398	2940581511.000000	152835225	10000.000000	7731	295446	1.000000	7741	294388	1.000000	477424871	-0.000721
78368354	2940612083.000000	152821246	10000.000000	7750	293799	1.000000	7658	294948	1.000000	482742704	-0.000735
78363472	2940581671.000000	152841919	10000.000000	7772	293754	1.000000	7678	294306	1.000000	488055759	-0.001217
78363924	2940581350.000000	152827159	10000.000000	7880	294169	1.000000	7784	293983	1.000000	493355801	-0.002248
78361905	2940560688.000000	152813431	10000.000000	7736	294386	1.000000	7649	293826	1.000000	498648264	-0.002495
78376305	2940553040.000000	152823887	10000.000000	7854	293330	1.000000	7783	293785	1.000000	503936502	-0.002350
78371458	2940516821.000000	152839584	10000.000000	7757	294352	1.000000	7834	293488	1.000000	509216822	-0.002027
78371775	2940581688.000000	152845393	10000.000000	7881	293248	1.000000	7804	294084	1.000000	514488497	-0.001978
78367380	2940581735.000000	152817234	10000.000000	7810	294619	1.000000	7680	294825	1.000000	519753177	-0.001349
78378803	2940467006.000000	152833182	10000.000000	7560	294112	1.000000	7730	294306	1.000000	525009509	-0.001055
78371942	2940640694.000000	152817183	10000.000000	7778	293286	1.000000	7614	293963	1.000000	530258359	-0.000982
78360336	2940529112.000000	152828682	10000.000000	7828	294397	1.000000	7628	294083	1.000000	535502115	-0.000083
78364780	2940557499.000000	152837201	10000.000000	7785	294430	1.000000	7732	294174	1.000000	540733941	0.001402
78377695	2940602703.000000	152839313	10000.000000	7768	293697	1.000000	7779	294203	1.000000	545960249	0.001929
78371879	2940544751.000000	152837136	10000.000000	7735	293208	1.000000	7715	293243	1.000000	551179905	0.001780
78369039	2940448847.000000	152835624	10000.000000	7748	294255	1.000000	7711	293896	1.000000	556387748	0.001992
78369818	2940584257.000000	152829263	10000.000000	7789	293452	1.000000	7741	293622	1.000000	561586075	0.001731
npatches	nstrain	runtime	dt	init_x	init_y	init_y_blood	init_z	init_S	beta0	beta1	beta2	beta3	mean_beta	B	d	delta	delta_blood	b[0]	mut	m	CTL	c	g	epsilon	k	het	lambda	rho	omega	x_max	patch.dyna	DELTA	A	VA
10000	1	100.000000	0.000100	21900	9499	5000000	0.001000	10000000	7.735787	5.849966	10.882975	11.586032	9	8000000000.000000	0.010000	1.000000	1.000000	800000	0.000050	0.048000	1	0.001000	1.000000	25.000000	2.000000	0.500000	0.001000	0.001000	0.010000	31987	0	10.000000	7.000000	1.000000
sus	inf	inf_blood	z	x[0]	y[0][0]	z[0]	x[1]	y[1][0]	z[1]	S[0]	synchrony
219000000	94990000.000000	5000000	10.000000	21900	9499	0.001000	21900	9499	0.001000	10000000	0.000000
143177414	1162559851.000000	60312629	10000.000000	15201	116204	1.000000	17680	113195	1.000000	12922405	0.000000
118228471	1598799749.000000	83087792	10000.000000	12668	159116	1.000000	14922	156811	1.000000	17761410	0.000000
115004770	1669359284.000000	86770256	10000.000000	12211	165880	1.000000	14518	165279	1.000000	22831860	0.000000
114564678	1679702783.000000	87304850	10000.000000	12188	167887	1.000000	14499	165880	1.000000	27929516	0.000000
114485945	1681189149.000000	87379022	10000.000000	12167	167684	1.000000	14480	165553	1.000000	33019199	0.000000
114469865	1681443547.000000	87388774	10000.000000	12198	167596	1.000000	14560	165502	1.000000	38105571	0.000000
114461714	1681538558.000000	87415266	10000.000000	12118	168604	1.000000	14406	164856	1.000000	43185187	0.000000
114465340	1681528185.000000	87395202	10000.000000	12189	168026	1.000000	14419	165100	1.000000	48252624	0.000000
114474603	1681478271.000000	87404552	10000.000000	12309	166926	1.000000	14512	164779	1.000000	53313986	0.000000
114469010	1681416452.000000	87394007	10000.000000	12191	168193	1.000000	14313	165350	1.000000	58365695	0.000000
114480164	1681506052.000000	87389856	10000.000000	12281	167226	1.000000	14445	165830	1.000000	63411456	0.000000
114485892	1681424435.000000	87395504	10000.000000	12232	167012	1.000000	14481	165514	1.000000	68451511	0.000000
114472217	1681512372.000000	87403359	10000.000000	12154	167766	1.000000	14424	165837	1.000000	73481238	0.000000
114471847	1681468826.000000	87400948	10000.000000	12149	167208	1.000000	14546	166359	1.000000	78506418	0.000000
114474972	1681494910.000000	87404376	10000.000000	12263	167393	1.000000	14573	165272	1.000000	83520423	0.000000
114488657	1681496879.000000	87408028	10000.000000	12282	167262	1.000000	14526	165237	1.000000	88528286	0.000000
114484036	1681582622.000000	87398478	10000.000000	12233	167272	1.000000	14441	165584	1.000000	93529956	0.000000
114475414	1681429525.000000	87395555	10000.000000	12226	167659	1.000000	14477	165750	1.000000	98525013	0.000000
114459639	1681528636.000000	87397814	10000.000000	12423	166617	1.000000	14557	165047	1.000000	103512654	0.000000
114483542	1681441303.000000	87397411	10000.000000	12246	167270	1.000000	14760	164656	1.000000	108488150	0.000000
114476097	1681494061.000000	87394564	10000.000000	12211	167237	1.000000	14462	165160	1.000000	113459650	0.000000
114478166	1681449508.000000	87403191	10000.000000	12221	167910	1.000000	14447	165344	1.000000	118422238	0.000000
114472427	1681489856.000000	87384912	10000.000000	12290	168095	1.000000	14352	165864	1.000000	123378227	0.000000
114482680	1681445110.000000	87383091	10000.000000	12135	167402	1.000000	14399	165395	1.000000	128331620	0.000000
114470227	1681515874.000000	87395001	10000.000000	12255	168571	1.000000	14580	165598	1.000000	133275532	0.000000
114467418	1681547491.000000	87392098	10000.000000	12242	167582	1.000000	14390	166306	1.000000	138207327	0.000000
114469478	1681487775.000000	87385581	10000.000000	12263	167596	1.000000	14362	165652	1.000000	143136894	0.000000
114487149	1681413141.000000	87393194	10000.000000	12292	167121	1.000000	14470	166115	1.000000	148053095	0.000000
114466705	1681559513.000000	87394879	10000.000000	12223	167230	1.000000	14435	164703	1.000000	152965986	0.000000
114474499	1681482217.000000	87384030	10000.000000	12263	167584	1.000000	14272	165195	1.000000	157871109	0.000000
114484630	1681525044.000000	87381204	10000.000000	12252	166889	1.000000	14440	165052	1.000000	162767956	0.000000
114473382	1681482614.000000	87393230	10000.000000	12257	167617	1.000000	14443	166046	1.000000	167654796	0.000000
114474600	1681577059.000000	87399489	10000.000000	12166	167339	1.000000	14498	164339	1.000000	172536718	0.000000
114483304	1681435530.000000	87411435	10000.000000	12200	167046	1.000000	14530	165499	1.000000	177415038	0.000000
114477693	1681499136.000000	87386129	10000.000000	12245	167260	1.000000	14377	165490	1.000000	182283657	0.000000
114469638	1681531274.000000	87391576	10000.000000	12056	167721	1.000000	14517	165267	1.000000	187144050	0.000000
114465024	1681518788.000000	87401427	10000.000000	12135	167406	1.000000	14444	166035	1.000000	191998372	0.000000
114484229	1681426235.000000	87396105	10000.000000	12145	167941	1.000000	14486	164659	1.000000	196846056	0.000000
114471365	1681553484.000000	87411503	10000.000000	12278	167526	1.000000	14419	164999	1.000000	201683637	0.000000
114476255	1681502322.000000	87397582	10000.000000	12247	166731	1.000000	14515	165215	1.000000	206514141	-1.#IND00
114477791	1681470829.000000	87397154	10000.000000	12267	167423	1.000000	14326	165523	1.000000	211336919	0.016000
114475826	1681472888.000000	87388194	10000.000000	12076	167781	1.000000	14376	165521	1.000000	216154267	0.011287
114471649	1681432580.000000	87402223	10000.000000	12158	167232	1.000000	14598	165459	1.000000	220964393	0.012645
114482774	1681562154.000000	87392190	10000.000000	12233	166669	1.000000	14585	165552	1.000000	225765678	0.014671
114483833	1681499100.000000	87395739	10000.000000	12146	167503	1.000000	14306	165879	1.000000	230558089	0.009190
114465845	1681518662.000000	87394066	10000.000000	12210	167372	1.000000	14385	165778	1.000000	235350794	0.006466
114469277	1681505843.000000	87409555	10000.000000	12306	166952	1.000000	14434	165626	1.000000	240128683	0.005553
114476469	1681447674.000000	87408586	10000.000000	12163	168086	1.000000	14429	165334	1.000000	244903688	0.006466
114463050	1681455791.000000	87388234	10000.000000	12402	167574	1.000000	14518	165313	1.000000	249665691	0.005624
114478674	1681524904.000000	87384806	10000.000000	12196	167609	1.000000	14378	165426	1.000000	254425511	0.004770
114471423	1681505604.000000	87395110	10000.000000	12061	167586	1.000000	14500	165563	1.000000	259175927	0.006495
114478509	1681476722.000000	87400103	10000.000000	12236	167930	1.000000	14348	165517	1.000000	263918433	0.006203
114475816	1681423623.000000	87382253	10000.000000	12253	167190	1.000000	14499	165137	1.000000	268655654	0.006207
114472467	1681491089.000000	87398189	10000.000000	12324	166501	1.000000	14486	165220	1.000000	273384944	0.006182
114473496	1681449641.000000	87390419	10000.000000	12180	167939	1.000000	14443	164814	1.000000	278105619	0.006429
114478051	1681465115.000000	87394903	10000.000000	12174	167950	1.000000	14525	164517	1.000000	282821226	0.005333
114476386	1681491270.000000	87406965	10000.000000	12234	167649	1.000000	14555	165471	1.000000	287529977	0.005501
114478313	1681531157.000000	87397701	10000.000000	12148	167316	1.000000	14452	165447	1.000000	292230800	0.004032
114467713	1681537870.000000	87402755	10000.000000	12336	167636	1.000000	14355	165220	1.000000	296925598	0.004045
114468471	1681486395.000000	87405676	10000.000000	12150	167380	1.000000	14511	164344	1.000000	301613726	0.004407
114472715	1681480570.000000	87385008	10000.000000	12284	167297	1.000000	14484	165944	1.000000	306297102	0.005028
114476763	1681484267.000000	87378431	10000.000000	12075	167344	1.000000	14600	165597	1.000000	310974180	0.004726
114460149	1681570431.000000	87376260	10000.000000	12232	167048	1.000000	14323	165893	1.000000	315641183	0.004338
114478947	1681513875.000000	87397729	10000.000000	12285	167262	1.000000	14467	165755	1.000000	320299768	0.003798
114461708	1681566019.000000	87403068	10000.000000	12167	167256	1.000000	14321	164936	1.000000	324952390	0.004527
114456121	1681480789.000000	87410351	10000.000000	12067	167604	1.000000	14447	164916	1.000000	329600708	0.004124
114487640	1681469149.000000	87381664	10000.000000	12117	167580	1.000000	14408	165612	1.000000	334241548	0.003788
114471111	1681520451.000000	87382985	10000.000000	12233	167748	1.000000	14399	165550	1.000000	338873607	0.003821
114465355	1681529967.000000	87383644	10000.000000	12138	167528	1.000000	14431	164916	1.000000	343495978	0.003759
114464879	1681532563.000000	87390261	10000.000000	12189	167427	1.000000	14295	165607	1.000000	348114663	0.003451
114464668	1681487164.000000	87386273	10000.000000	12293	167247	1.000000	14390	165725	1.000000	352726340	0.003439
114474769	1681523562.000000	87379633	10000.000000	12343	167289	1.000000	14493	165199	1.000000	357328708	0.003312
114479603	1681476674.000000	87400748	10000.000000	12159	167347	1.000000	14599	165025	1.000000	361924291	0.004288
114482012	1681548776.000000	87401011	10000.000000	12158	167050	1.000000	14488	165188	1.000000	366516641	0.004116
114480427	1681492235.000000	87397728	10000.000000	12247	167140	1.000000	14548	165250	1.000000	371100215	0.003819
114486619	1681507150.000000	87379611	10000.000000	12003	167845	1.000000	14554	165223	1.000000	375677110	0.004127
114462849	1681462270.000000	87415055	10000.000000	12161	167450	1.000000	14500	165741	1.000000	380247067	0.003793
114462726	1681499183.000000	87417076	10000.000000	12104	167665	1.000000	14433	165304	1.000000	384809164	0.003520
114470379	1681462929.000000	87385539	10000.000000	12355	166988	1.000000	14538	165163	1.000000	389367433	0.003356
114488994	1681486299.000000	87392190	10000.000000	12280	166923	1.000000	14463	165803	1.000000	393914933	0.003145
114480545	1681563130.000000	87393107	10000.000000	12248	167494	1.000000	14434	165938	1.000000	398458452	0.003208
114468687	1681438877.000000	87407627	10000.000000	12286	166760	1.000000	14534	165038	1.000000	402992117	0.002753
114478084	1681480078.000000	87403607	10000.000000	12158	167062	1.000000	14631	165433	1.000000	407518900	0.002604
114481824	1681475635.000000	87384175	10000.000000	12217	167921	1.000000	14553	165484	1.000000	412039982	0.002747
114465209	1681599739.000000	87398506	10000.000000	12068	167377	1.000000	14573	165249	1.000000	416557243	0.003053
114490868	1681455615.000000	87390028	10000.000000	12226	167103	1.000000	14483	165853	1.000000	421068067	0.002932
114474219	1681440010.000000	87380220	10000.000000	12265	167028	1.000000	14633	165383	1.000000	425568674	0.003241
114474828	1681426632.000000	87403149	10000.000000	12131	167463	1.000000	14472	165234	1.000000	430067955	0.003178
114474538	1681491228.000000	87385309	10000.000000	12243	167693	1.000000	14370	165960	1.000000	434555544	0.003383
114482594	1681473356.000000	87394710	10000.000000	12166	167962	1.000000	14458	166013	1.000000	439035867	0.003567
114473328	1681514332.000000	87407413	10000.000000	12276	167668	1.000000	14370	165554	1.000000	443509113	0.003541
114470010	1681468889.000000	87417325	10000.000000	12263	167139	1.000000	14357	165884	1.000000	447977655	0.003507
114467728	1681441321.000000	87392589	10000.000000	12183	167651	1.000000	14482	165077	1.000000	452439706	0.003376
114470934	1681497757.000000	87401953	10000.000000	12314	167710	1.000000	14472	165216	1.000000	456891974	0.003416
114472187	1681525909.000000	87387162	10000.000000	12288	166860	1.000000	14452	166302	1.000000	461339656	0.003554
114469451	1681475532.000000	87406112	10000.000000	12280	167778	1.000000	14503	164904	1.000000	465782850	0.003497
114464392	1681495312.000000	87402875	10000.000000	12090	168529	1.000000	14493	166171	1.000000	470222697	0.003442
114462251	1681459113.000000	87404596	10000.000000	12100	167682	1.000000	14506	165568	1.000000	474654276	0.003252
114472157	1681597091.000000	87403875	10000.000000	12056	167661	1.000000	14469	165128	1.000000	479074364	0.003534
npatches	nstrain	runtime	dt	init_x	init_y	init_y_blood	init_z	init_S	beta0	beta1	beta2	beta3	mean_beta	B	d	delta	delta_blood	b[0]	mut	m	CTL	c	g	epsilon	k	het	lambda	rho	omega	x_max	patch.dyna	DELTA	A	VA
10000	1	100.000000	0.000100	21900	9499	5000000	0.001000	10000000	10.606263	10.414492	5.865205	7.893426	9	8000000000.000000	0.010000	1.000000	1.000000	800000	0.000050	0.048000	1	0.001000	1.000000	25.000000	3.000000	0.500000	0.001000	0.001000	0.010000	31987	0	10.000000	7.000000	1.000000
sus	inf	inf_blood	z	x[0]	y[0][0]	z[0]	x[1]	y[1][0]	z[1]	S[0]	synchrony
219000000	94990000.000000	5000000	10.000000	21900	9499	0.001000	21900	9499	0.001000	10000000	0.000000
175718047	768245432.000000	39867025	10000.000000	15864	77988	1.000000	16034	78605	1.000000	12394536	0.000000
153599518	1007262554.000000	52336588	10000.000000	13423	102805	1.000000	13726	101835	1.000000	16373738	0.000000
151120727	1038376145.000000	53990423	10000.000000	13377	105178	1.000000	13578	105505	1.000000	20544997	0.000000
150860947	1041974247.000000	54159304	10000.000000	13278	105732	1.000000	13604	105452	1.000000	24735511	0.000000
150842286	1042347649.000000	54180954	10000.000000	13176	106024	1.000000	13468	105880	1.000000	28924159	0.000000
150801760	1042440345.000000	54175074	10000.000000	13335	105552	1.000000	13782	104961	1.000000	33107839	0.000000
150815473	1042413904.000000	54185219	10000.000000	13318	105701	1.000000	13536	105367	1.000000	37286388	0.000000
150827596	1042378853.000000	54176706	10000.000000	13226	105885	1.000000	13524	105607	1.000000	41453274	0.000000
150806314	1042404791.000000	54183354	10000.000000	13157	105974	1.000000	13468	105680	1.000000	45612963	0.000000
150798820	1042544157.000000	54185394	10000.000000	13499	105544	1.000000	13352	106574	1.000000	49767576	0.000000
150808783	1042480906.000000	54197822	10000.000000	13329	105959	1.000000	13473	105954	1.000000	53916522	0.000000
150812568	1042500640.000000	54166953	10000.000000	13354	105513	1.000000	13445	105875	1.000000	58060078	0.000000
150817846	1042488280.000000	54179245	10000.000000	13188	105403	1.000000	13428	105880	1.000000	62195222	0.000000
150805178	1042441462.000000	54172035	10000.000000	13431	106153	1.000000	13357	105300	1.000000	66326931	0.000000
150824170	1042412724.000000	54179083	10000.000000	13242	106588	1.000000	13433	105717	1.000000	70450622	0.000000
150825338	1042485196.000000	54184244	10000.000000	13415	106186	1.000000	13460	105538	1.000000	74572009	0.000000
150818394	1042480421.000000	54169664	10000.000000	13280	106284	1.000000	13417	105922	1.000000	78685867	0.000000
150825044	1042509359.000000	54184420	10000.000000	13355	105599	1.000000	13497	105732	1.000000	82792827	0.000000
150820402	1042467305.000000	54174102	10000.000000	13350	106203	1.000000	13391	105743	1.000000	86891674	0.000000
150805266	1042455707.000000	54178227	10000.000000	13415	105677	1.000000	13594	105935	1.000000	90982669	0.000000
150817205	1042470381.000000	54178187	10000.000000	13309	105977	1.000000	13418	105643	1.000000	95073394	0.000000
150809206	1042431508.000000	54192046	10000.000000	13377	105317	1.000000	13412	105381	1.000000	99157704	0.000000
150807332	1042359179.000000	54180584	10000.000000	13357	106093	1.000000	13551	105508	1.000000	103234263	0.000000
150809647	1042447134.000000	54176209	10000.000000	13422	105289	1.000000	13453	105508	1.000000	107303973	0.000000
150809287	1042456433.000000	54186877	10000.000000	13320	106016	1.000000	13414	105730	1.000000	111368813	0.000000
150825965	1042476201.000000	54180054	10000.000000	13302	105822	1.000000	13298	105971	1.000000	115424943	0.000000
150825824	1042411769.000000	54185483	10000.000000	13366	105808	1.000000	13483	105747	1.000000	119475393	0.000000
150812359	1042402256.000000	54178634	10000.000000	13376	105266	1.000000	13356	105933	1.000000	123520742	0.000000
150814411	1042445439.000000	54178233	10000.000000	13241	106279	1.000000	13637	105574	1.000000	127560641	0.000000
150807555	1042459777.000000	54180931	10000.000000	13266	105408	1.000000	13412	106075	1.000000	131595974	0.000000
150810820	1042456107.000000	54164840	10000.000000	13309	105917	1.000000	13475	105494	1.000000	135624773	0.000000
150796495	1042495954.000000	54182699	10000.000000	13505	105358	1.000000	13555	105419	1.000000	139646233	0.000000
150802574	1042480806.000000	54179938	10000.000000	13257	105580	1.000000	13264	106188	1.000000	143657976	0.000000
150815037	1042377751.000000	54193904	10000.000000	13353	106122	1.000000	13410	105522	1.000000	147666167	0.000000
150815716	1042378246.000000	54180880	10000.000000	13355	105411	1.000000	13277	105701	1.000000	151667894	0.000000
150807650	1042452621.000000	54171605	10000.000000	13354	105625	1.000000	13444	105368	1.000000	155665042	0.000000
150823066	1042437296.000000	54184811	10000.000000	13335	105916	1.000000	13458	105096	1.000000	159656172	0.000000
150809223	1042459934.000000	54179646	10000.000000	13208	105999	1.000000	13505	106379	1.000000	163642524	0.000000
150811743	1042417865.000000	54172827	10000.000000	13377	105837	1.000000	13516	105433	1.000000	167620962	0.000000
150809575	1042409797.000000	54200783	10000.000000	13320	105966	1.000000	13343	105731	1.000000	171593410	-1.#IND00
150801001	1042483351.000000	54194465	10000.000000	13272	105739	1.000000	13310	106198	1.000000	175565351	0.008000
150805159	1042459323.000000	54176768	10000.000000	13444	105758	1.000000	13385	105583	1.000000	179526409	-0.021383
150800100	1042521665.000000	54173544	10000.000000	13385	105855	1.000000	13317	105724	1.000000	183480788	-0.009129
150818247	1042436585.000000	54177718	10000.000000	13381	105942	1.000000	13385	106490	1.000000	187427874	-0.011077
150798236	1042493241.000000	54182853	10000.000000	13223	106556	1.000000	13491	105597	1.000000	191371383	-0.011831
150822767	1042448927.000000	54185222	10000.000000	13382	105794	1.000000	13554	104980	1.000000	195313091	-0.009687
150805103	1042448896.000000	54178938	10000.000000	13277	105454	1.000000	13477	106023	1.000000	199241401	-0.006734
150810085	1042456180.000000	54185091	10000.000000	13392	105811	1.000000	13492	105817	1.000000	203165277	-0.007175
150817522	1042453357.000000	54187665	10000.000000	13272	106154	1.000000	13466	106076	1.000000	207086343	-0.006824
150817206	1042466556.000000	54176398	10000.000000	13329	106222	1.000000	13465	105879	1.000000	211001253	-0.006932
150806980	1042448390.000000	54179959	10000.000000	13425	105568	1.000000	13516	105810	1.000000	214913225	-0.006176
150821402	1042394271.000000	54170024	10000.000000	13339	105642	1.000000	13371	105052	1.000000	218816903	-0.006027
150820596	1042417772.000000	54174978	10000.000000	13305	105451	1.000000	13644	105278	1.000000	222713304	-0.005933
150806017	1042430484.000000	54179424	10000.000000	13267	105816	1.000000	13472	105789	1.000000	226607848	-0.005131
150820646	1042488428.000000	54175629	10000.000000	13371	105385	1.000000	13615	105033	1.000000	230494362	-0.004494
150818479	1042485721.000000	54195622	10000.000000	13255	105045	1.000000	13413	105931	1.000000	234375191	-0.003865
150819997	1042409647.000000	54185822	10000.000000	13209	105977	1.000000	13323	105448	1.000000	238244986	-0.003665
150808910	1042536713.000000	54182515	10000.000000	13376	105199	1.000000	13685	105578	1.000000	242115300	-0.003522
150799871	1042494148.000000	54181200	10000.000000	13265	106025	1.000000	13514	105478	1.000000	245977522	-0.003655
150814637	1042417764.000000	54177967	10000.000000	13312	105274	1.000000	13381	105539	1.000000	249832365	-0.003751
150819009	1042389547.000000	54180102	10000.000000	13152	106106	1.000000	13458	105331	1.000000	253680875	-0.004121
150823561	1042434018.000000	54185172	10000.000000	13173	105435	1.000000	13495	105747	1.000000	257525129	-0.003523
150787915	1042406704.000000	54190237	10000.000000	13225	105548	1.000000	13546	105423	1.000000	261364278	-0.003022
150819179	1042437615.000000	54173846	10000.000000	13331	105549	1.000000	13409	105633	1.000000	265197249	-0.002899
150786567	1042393353.000000	54187942	10000.000000	13257	105622	1.000000	13594	105362	1.000000	269025173	-0.002304
150815423	1042378598.000000	54174721	10000.000000	13289	105489	1.000000	13309	105550	1.000000	272846183	-0.002651
150836629	1042321341.000000	54174123	10000.000000	13214	105403	1.000000	13493	106025	1.000000	276659059	-0.002584
150817270	1042452426.000000	54174434	10000.000000	13318	106068	1.000000	13368	105646	1.000000	280470359	-0.000985
150836281	1042364067.000000	54186821	10000.000000	13496	105906	1.000000	13520	105142	1.000000	284273181	-0.001346
150816201	1042477278.000000	54177371	10000.000000	13438	105126	1.000000	13423	105835	1.000000	288071260	-0.001301
150827889	1042427179.000000	54186524	10000.000000	13424	105192	1.000000	13602	105055	1.000000	291861176	-0.001818
150818565	1042394386.000000	54183370	10000.000000	13439	105701	1.000000	13376	104887	1.000000	295647848	-0.001335
150809966	1042467755.000000	54181984	10000.000000	13253	105658	1.000000	13306	106168	1.000000	299430486	0.000833
150811464	1042508191.000000	54177239	10000.000000	13315	105787	1.000000	13416	106150	1.000000	303209046	0.000883
150818636	1042496988.000000	54172731	10000.000000	13214	105892	1.000000	13420	106076	1.000000	306981281	0.001061
150804065	1042471878.000000	54190157	10000.000000	13267	105770	1.000000	13449	105475	1.000000	310747444	0.001384
150799816	1042469098.000000	54187329	10000.000000	13209	106022	1.000000	13496	105807	1.000000	314510294	0.001436
150800784	1042393578.000000	54179961	10000.000000	13392	105765	1.000000	13563	105850	1.000000	318264551	0.000240
150814847	1042450114.000000	54173840	10000.000000	13342	105847	1.000000	13431	106035	1.000000	322012569	0.000526
150819361	1042432013.000000	54174840	10000.000000	13181	105617	1.000000	13427	105909	1.000000	325758361	0.000454
150820486	1042372391.000000	54187003	10000.000000	13361	105265	1.000000	13465	105309	1.000000	329492672	0.000024
150804141	1042439202.000000	54162588	10000.000000	13422	106205	1.000000	13394	105587	1.000000	333225414	-0.000266
150807444	1042452031.000000	54183005	10000.000000	13144	105282	1.000000	13419	105911	1.000000	336948378	0.000535
150810990	1042467460.000000	54173760	10000.000000	13314	105427	1.000000	13431	105436	1.000000	340669220	-0.000146
150809670	1042481085.000000	54187845	10000.000000	13268	105993	1.000000	13412	106129	1.000000	344383741	-0.000297
150802747	1042457885.000000	54185787	10000.000000	13216	105644	1.000000	13369	105624	1.000000	348096314	-0.000392
150815775	1042461114.000000	54176607	10000.000000	13340	106493	1.000000	13324	105801	1.000000	351797500	-0.000360
150821645	1042499783.000000	54178324	10000.000000	13336	106251	1.000000	13627	104950	1.000000	355494078	-0.000313
150813136	1042447564.000000	54187748	10000.000000	13165	106278	1.000000	13503	105727	1.000000	359185178	-0.001001
150804834	1042462747.000000	54192108	10000.000000	13317	105921	1.000000	13434	105363	1.000000	362870597	-0.000947
150804576	1042454341.000000	54175548	10000.000000	13278	105721	1.000000	13452	105476	1.000000	366555742	-0.000903
150807807	1042456438.000000	54183208	10000.000000	13372	105722	1.000000	13453	105110	1.000000	370230926	-0.000820
150817138	1042450932.000000	54169901	10000.000000	13302	105950	1.000000	13472	105542	1.000000	373901845	-0.001325
150824315	1042418872.000000	54180534	10000.000000	13377	105780	1.000000	13516	105428	1.000000	377564860	-0.001720
150810460	1042430671.000000	54184629	10000.000000	13276	106021	1.000000	13458	105405	1.000000	381226109	-0.001417
150795629	1042498151.000000	54183624	10000.000000	13290	105831	1.000000	13545	106508	1.000000	384881874	-0.001431
150817468	1042403454.000000	54188521	10000.000000	13387	105837	1.000000	13467	105526	1.000000	388532212	-0.001651
150813931	1042393911.000000	54182406	10000.000000	13330	105616	1.000000	13606	105515	1.000000	392173781	-0.001592
150810581	1042454352.000000	54180630	10000.000000	13279	105870	1.000000	13383	105969	1.000000	395809784	-0.001620
npatches	nstrain	runtime	dt	init_x	init_y	init_y_blood	init_z	init_S	beta0	beta1	beta2	beta3	mean_beta	B	d	delta	delta_blood	b[0]	mut	m	CTL	c	g	epsilon	k	het	lambda	rho	omega	x_max	patch.dyna	DELTA	A	VA
10000	1	100.000000	0.000100	21900	9499	5000000	0.001000	10000000	10.702623	9.481374	7.897446	8.226592	9	8000000000.000000	0.010000	1.000000	1.000000	800000	0.000050	0.048000	1	0.001000	1.000000	25.000000	4.000000	0.500000	0.001000	0.001000	0.010000	31987	0	10.000000	7.000000	1.000000
sus	inf	inf_blood	z	x[0]	y[0][0]	z[0]	x[1]	y[1][0]	z[1]	S[0]	synchrony
219000000	94990000.000000	5000000	10.000000	21900	9499	0.001000	21900	9499	0.001000	10000000	0.000000
207275248	502579773.000000	26094416	10000.000000	18989	52092	1.000000	20159	50547	1.000000	11910508	0.000000
188047911	643843095.000000	33462370	10000.000000	17073	65305	1.000000	17991	64848	1.000000	15043563	0.000000
185834507	661975203.000000	34397349	10000.000000	16730	68200	1.000000	17843	66439	1.000000	18351364	0.000000
185566074	664077084.000000	34514161	10000.000000	16848	67779	1.000000	17837	67134	1.000000	21677665	0.000000
185577574	664237108.000000	34523220	10000.000000	16786	67955	1.000000	17781	67103	1.000000	24999462	0.000000
185544680	664298363.000000	34527047	10000.000000	16776	67773	1.000000	17733	67100	1.000000	28317822	0.000000
185559425	664229510.000000	34530263	10000.000000	16700	67948	1.000000	17715	67540	1.000000	31631964	0.000000
185558520	664263182.000000	34535103	10000.000000	16846	67946	1.000000	17872	66432	1.000000	34940158	0.000000
185561729	664281855.000000	34535090	10000.000000	16833	68005	1.000000	18062	66874	1.000000	38245628	0.000000
185544538	664280821.000000	34521211	10000.000000	16939	67772	1.000000	17760	67141	1.000000	41544848	0.000000
185554502	664275066.000000	34520830	10000.000000	16753	67801	1.000000	17845	66951	1.000000	44842889	0.000000
185534892	664347035.000000	34530020	10000.000000	16856	67589	1.000000	17819	67227	1.000000	48133552	0.000000
185535247	664321038.000000	34521627	10000.000000	16743	67254	1.000000	17704	66933	1.000000	51415966	0.000000
185531490	664329207.000000	34520074	10000.000000	16778	68116	1.000000	17896	66875	1.000000	54697307	0.000000
185554237	664283920.000000	34532462	10000.000000	16730	67837	1.000000	17920	66938	1.000000	57972212	0.000000
185540316	664312291.000000	34525508	10000.000000	16758	67655	1.000000	17849	67045	1.000000	61239629	0.000000
185567522	664248626.000000	34519663	10000.000000	16717	68503	1.000000	17739	66966	1.000000	64507036	0.000000
185547040	664274426.000000	34529940	10000.000000	16719	68039	1.000000	18023	66837	1.000000	67766808	0.000000
185542343	664314657.000000	34522444	10000.000000	16835	67772	1.000000	17612	67326	1.000000	71022732	0.000000
185520567	664319950.000000	34527001	10000.000000	16602	68010	1.000000	17754	67117	1.000000	74272940	0.000000
185540632	664295447.000000	34519166	10000.000000	16787	68151	1.000000	17776	66692	1.000000	77521099	0.000000
185542230	664276628.000000	34521935	10000.000000	16743	68050	1.000000	17717	66712	1.000000	80758947	0.000000
185548916	664277580.000000	34530315	10000.000000	16629	67704	1.000000	17804	67208	1.000000	83994998	0.000000
185540463	664338981.000000	34528108	10000.000000	16764	67589	1.000000	17720	67800	1.000000	87223766	0.000000
185558483	664323157.000000	34520003	10000.000000	16730	67882	1.000000	17849	66882	1.000000	90448562	0.000000
185559295	664318668.000000	34532093	10000.000000	16948	67757	1.000000	17773	67134	1.000000	93672602	0.000000
185544718	664308584.000000	34537596	10000.000000	16695	68476	1.000000	17808	67312	1.000000	96886864	0.000000
185564205	664265649.000000	34523827	10000.000000	16825	67514	1.000000	17854	67119	1.000000	100100006	0.000000
185544064	664318763.000000	34523387	10000.000000	16758	68186	1.000000	17694	67055	1.000000	103305632	0.000000
185550852	664309998.000000	34526798	10000.000000	16621	67969	1.000000	17627	67104	1.000000	106507765	0.000000
185550774	664301932.000000	34532546	10000.000000	16785	68110	1.000000	17815	66981	1.000000	109709019	0.000000
185552218	664349342.000000	34534207	10000.000000	16812	67623	1.000000	17902	66722	1.000000	112903755	0.000000
185552670	664255006.000000	34531733	10000.000000	16782	67976	1.000000	17590	67264	1.000000	116091219	0.000000
185550957	664347637.000000	34517552	10000.000000	16914	67874	1.000000	17838	66813	1.000000	119278424	0.000000
185549325	664330066.000000	34525640	10000.000000	16749	68144	1.000000	17864	67223	1.000000	122456556	0.000000
185551506	664341252.000000	34517653	10000.000000	16849	67839	1.000000	17768	66726	1.000000	125632607	0.000000
185557760	664335298.000000	34525400	10000.000000	16581	67985	1.000000	17737	66996	1.000000	128804329	0.000000
185538311	664418412.000000	34519733	10000.000000	16800	68067	1.000000	17751	66962	1.000000	131965936	0.000000
185530575	664365359.000000	34526292	10000.000000	16805	68021	1.000000	17750	66924	1.000000	135124800	0.000000
185545215	664282737.000000	34529936	10000.000000	16846	67938	1.000000	17788	66961	1.000000	138278797	-1.#IND00
185543391	664346810.000000	34516609	10000.000000	16706	68000	1.000000	17887	66947	1.000000	141427934	-0.019200
185550278	664298835.000000	34517229	10000.000000	16669	67611	1.000000	17753	67407	1.000000	144573756	0.003540
185539509	664316105.000000	34519817	10000.000000	16771	67766	1.000000	17701	67161	1.000000	147715371	0.003956
185556248	664212937.000000	34528477	10000.000000	16791	67747	1.000000	17859	67654	1.000000	150853864	0.001269
185545637	664293933.000000	34528642	10000.000000	16750	67891	1.000000	17818	67255	1.000000	153983978	0.002905
185544803	664271133.000000	34532705	10000.000000	16761	68118	1.000000	17508	67142	1.000000	157112691	0.003372
185559288	664241140.000000	34526248	10000.000000	16449	68359	1.000000	17893	67072	1.000000	160235073	0.002732
185549426	664332554.000000	34524508	10000.000000	16739	67674	1.000000	17695	67148	1.000000	163351817	0.003161
185568276	664328903.000000	34529530	10000.000000	16961	67708	1.000000	18029	66620	1.000000	166466335	0.003508
185559163	664269618.000000	34528508	10000.000000	16752	68333	1.000000	17818	67198	1.000000	169574565	0.002568
185535355	664306276.000000	34523193	10000.000000	16619	68259	1.000000	17993	67332	1.000000	172677357	0.001345
185537360	664336462.000000	34525167	10000.000000	16812	67683	1.000000	17874	66904	1.000000	175771485	0.001936
185563712	664266085.000000	34526713	10000.000000	16683	67981	1.000000	17881	66464	1.000000	178864282	0.001366
185557678	664302130.000000	34523644	10000.000000	16681	68176	1.000000	17767	67121	1.000000	181951787	-0.004366
185555333	664317305.000000	34522708	10000.000000	16624	68257	1.000000	17897	67424	1.000000	185037060	-0.003840
185553981	664290016.000000	34533684	10000.000000	16750	68109	1.000000	17875	66691	1.000000	188115642	-0.004306
185544452	664304923.000000	34524835	10000.000000	16841	68191	1.000000	17725	67084	1.000000	191191844	-0.003755
185553470	664325567.000000	34516695	10000.000000	16882	67666	1.000000	17974	67098	1.000000	194260747	-0.003561
185536846	664344098.000000	34538029	10000.000000	16845	67330	1.000000	17862	66734	1.000000	197326760	-0.004769
185562477	664272326.000000	34531708	10000.000000	16678	68538	1.000000	17887	66964	1.000000	200386926	-0.003938
185542776	664268339.000000	34526229	10000.000000	16885	67776	1.000000	17848	67247	1.000000	203444333	-0.007586
185548743	664299586.000000	34524196	10000.000000	16721	67777	1.000000	17884	67262	1.000000	206494788	-0.007186
185553380	664262274.000000	34545462	10000.000000	16798	68074	1.000000	17792	66816	1.000000	209544239	-0.008228
185545320	664301076.000000	34532465	10000.000000	16803	68091	1.000000	17808	67049	1.000000	212588503	-0.007494
185569396	664300136.000000	34527276	10000.000000	16720	67629	1.000000	17875	66940	1.000000	215628304	-0.007215
185555332	664319806.000000	34534591	10000.000000	16693	67952	1.000000	17894	67380	1.000000	218664007	-0.006998
185549954	664265511.000000	34528438	10000.000000	16730	67779	1.000000	17745	67517	1.000000	221692375	-0.007317
185564816	664264007.000000	34524581	10000.000000	16835	67698	1.000000	17663	67382	1.000000	224718704	-0.007134
185532949	664328803.000000	34524167	10000.000000	16653	68042	1.000000	17832	67216	1.000000	227737828	-0.006799
185543802	664263213.000000	34517802	10000.000000	16785	68195	1.000000	17724	67115	1.000000	230751940	-0.007440
185567304	664265978.000000	34528913	10000.000000	16906	67847	1.000000	17869	66896	1.000000	233760561	-0.006624
185549166	664317921.000000	34521789	10000.000000	16675	68163	1.000000	17807	66510	1.000000	236766913	-0.005969
185553831	664326385.000000	34530961	10000.000000	17022	67483	1.000000	17723	67442	1.000000	239770478	-0.002898
185559337	664299534.000000	34522555	10000.000000	16714	68078	1.000000	17775	67320	1.000000	242767148	-0.003286
185546544	664322961.000000	34540451	10000.000000	16719	67777	1.000000	17818	66999	1.000000	245761307	-0.003469
185545158	664319844.000000	34522401	10000.000000	16838	67793	1.000000	17864	66844	1.000000	248753334	-0.003565
185540555	664330701.000000	34531784	10000.000000	16872	67973	1.000000	17920	66953	1.000000	251737995	-0.003442
185553403	664266156.000000	34526796	10000.000000	16516	68365	1.000000	17756	67096	1.000000	254718253	-0.003868
185559410	664299523.000000	34523361	10000.000000	16729	68170	1.000000	17738	67363	1.000000	257694532	-0.003712
185568473	664231455.000000	34521396	10000.000000	16748	68055	1.000000	17973	66729	1.000000	260661363	-0.003654
185551024	664310341.000000	34527614	10000.000000	16542	68224	1.000000	17728	67325	1.000000	263627728	-0.003638
185553292	664267772.000000	34527071	10000.000000	16675	68187	1.000000	17848	66648	1.000000	266593633	-0.003530
185559705	664320651.000000	34524189	10000.000000	16810	67529	1.000000	18020	66758	1.000000	269551231	-0.003241
185565479	664315647.000000	34515014	10000.000000	16807	68617	1.000000	17705	67193	1.000000	272503835	-0.002895
185545186	664302818.000000	34525621	10000.000000	16674	68387	1.000000	17768	67082	1.000000	275454420	-0.002406
185556113	664325623.000000	34527812	10000.000000	16787	68142	1.000000	17822	67154	1.000000	278397746	-0.002313
185552225	664337972.000000	34531491	10000.000000	16756	67967	1.000000	17899	66596	1.000000	281338647	-0.002175
185538038	664335809.000000	34517867	10000.000000	16741	68275	1.000000	17779	66484	1.000000	284273296	-0.001611
185561114	664264261.000000	34529362	10000.000000	16857	67201	1.000000	17687	67251	1.000000	287202443	-0.001648
185563626	664249824.000000	34524093	10000.000000	16632	68458	1.000000	17823	66884	1.000000	290128943	-0.001544
185550515	664316319.000000	34523016	10000.000000	16859	67859	1.000000	17868	66976	1.000000	293048757	-0.001370
185556819	664304711.000000	34535365	10000.000000	16692	67966	1.000000	17899	66849	1.000000	295964459	-0.000423
185552211	664415844.000000	34531094	10000.000000	16755	68077	1.000000	17884	66762	1.000000	298872620	-0.000366
185548129	664350223.000000	34531577	10000.000000	16615	67880	1.000000	17710	66746	1.000000	301781561	-0.000261
185550976	664290135.000000	34538042	10000.000000	16626	67905	1.000000	18012	66718	1.000000	304685735	-0.000394
185554073	664309362.000000	34529019	10000.000000	16942	67504	1.000000	17983	67082	1.000000	307583954	-0.000113
185545857	664362839.000000	34522247	10000.000000	16733	67656	1.000000	17936	66698	1.000000	310480587	0.000264
185532601	664356451.000000	34545121	10000.000000	16849	68212	1.000000	17935	67211	1.000000	313372011	0.000242
185556353	664306660.000000	34530452	10000.000000	16757	68120	1.000000	17857	66984	1.000000	316260775	0.000066
npatches	nstrain	runtime	dt	init_x	init_y	init_y_blood	init_z	init_S	beta0	beta1	beta2	beta3	mean_beta	B	d	delta	delta_blood	b[0]	mut	m	CTL	c	g	epsilon	k	het	lambda	rho	omega	x_max	patch.dyna	DELTA	A	VA
10000	1	100.000000	0.000100	21900	9499	5000000	0.001000	10000000	10.635133	6.364669	9.584561	8.720858	9	8000000000.000000	0.010000	1.000000	1.000000	800000	0.000050	0.048000	1	0.001000	1.000000	25.000000	5.000000	0.500000	0.001000	0.001000	0.010000	31987	0	10.000000	7.000000	1.000000
sus	inf	inf_blood	z	x[0]	y[0][0]	z[0]	x[1]	y[1][0]	z[1]	S[0]	synchrony
219000000	94990000.000000	5000000	10.000000	21900	9499	0.001000	21900	9499	0.001000	10000000	0.000000
239749372	307973524.000000	15989953	10000.000000	22559	32035	1.000000	25913	28811	1.000000	11428856	0.000000
224096891	390966758.000000	20310001	10000.000000	20828	40600	1.000000	24725	37357	1.000000	13682835	0.000000
221744052	404471169.000000	21021042	10000.000000	20379	41750	1.000000	24267	38661	1.000000	16096304	0.000000
221403859	406499123.000000	21123615	10000.000000	20578	42170	1.000000	24333	38708	1.000000	18530460	0.000000
221345871	406768280.000000	21143978	10000.000000	20600	42006	1.000000	24531	38523	1.000000	20964990	0.000000
221343176	406743533.000000	21144306	10000.000000	20635	41783	1.000000	24311	39015	1.000000	23395123	0.000000
221346740	406808207.000000	21148415	10000.000000	20311	41962	1.000000	24421	38654	1.000000	25822982	0.000000
221338392	406763543.000000	21137840	10000.000000	20496	42198	1.000000	24477	39224	1.000000	28249269	0.000000
221340908	406758923.000000	21143086	10000.000000	20665	41927	1.000000	24241	38670	1.000000	30669087	0.000000
221329293	406806904.000000	21142775	10000.000000	20790	41728	1.000000	24314	38884	1.000000	33087075	0.000000
221332087	406785891.000000	21140064	10000.000000	20584	41668	1.000000	24501	38589	1.000000	35498838	0.000000
221313903	406820472.000000	21142039	10000.000000	20728	41968	1.000000	24540	38487	1.000000	37910055	0.000000
221316951	406851711.000000	21145564	10000.000000	20669	41898	1.000000	24354	38985	1.000000	40316129	0.000000
221333121	406796754.000000	21154911	10000.000000	20476	42055	1.000000	24422	38982	1.000000	42716604	0.000000
221324988	406806063.000000	21149882	10000.000000	20467	41854	1.000000	24514	38842	1.000000	45115722	0.000000
221318941	406823916.000000	21154770	10000.000000	20565	41560	1.000000	24511	38699	1.000000	47510864	0.000000
221357138	406799742.000000	21136299	10000.000000	20549	41864	1.000000	24535	38823	1.000000	49903416	0.000000
221329936	406799304.000000	21138156	10000.000000	20407	41906	1.000000	24572	38781	1.000000	52290797	0.000000
221336259	406831321.000000	21139298	10000.000000	20556	42029	1.000000	24255	38818	1.000000	54673578	0.000000
221316462	406783182.000000	21140508	10000.000000	20549	41889	1.000000	24743	38472	1.000000	57054752	0.000000
221342371	406815409.000000	21142296	10000.000000	20630	41690	1.000000	24378	38687	1.000000	59434354	0.000000
221331499	406840621.000000	21149734	10000.000000	20336	41886	1.000000	24392	39073	1.000000	61808767	0.000000
221341314	406781982.000000	21146505	10000.000000	20682	41589	1.000000	24315	39003	1.000000	64179370	0.000000
221341226	406776570.000000	21141263	10000.000000	20567	41695	1.000000	24639	38648	1.000000	66544367	0.000000
221332358	406822866.000000	21135195	10000.000000	20563	41695	1.000000	24660	38662	1.000000	68906143	0.000000
221360371	406757261.000000	21137123	10000.000000	20401	42168	1.000000	24303	38648	1.000000	71265519	0.000000
221332023	406781033.000000	21140186	10000.000000	20474	41757	1.000000	24461	38971	1.000000	73619810	0.000000
221340257	406795203.000000	21140378	10000.000000	20412	41638	1.000000	24450	38816	1.000000	75974339	0.000000
221352857	406783026.000000	21140377	10000.000000	20567	41680	1.000000	24344	38583	1.000000	78320979	0.000000
221340452	406780641.000000	21143456	10000.000000	20630	42166	1.000000	24436	39128	1.000000	80668393	0.000000
221331251	406805150.000000	21149470	10000.000000	20581	41624	1.000000	24440	38815	1.000000	83010632	0.000000
221340154	406787556.000000	21143088	10000.000000	20490	42051	1.000000	24564	38771	1.000000	85349627	0.000000
221337127	406759699.000000	21148401	10000.000000	20572	42231	1.000000	24629	39030	1.000000	87684297	0.000000
221338276	406759412.000000	21147712	10000.000000	20425	42142	1.000000	24382	39040	1.000000	90015006	0.000000
221332434	406857118.000000	21150216	10000.000000	20463	41842	1.000000	24375	38828	1.000000	92341313	0.000000
221341943	406806489.000000	21143351	10000.000000	20463	42199	1.000000	24506	38901	1.000000	94665446	0.000000
221353831	406774873.000000	21139690	10000.000000	20448	42210	1.000000	24391	38616	1.000000	96986742	0.000000
221332136	406749002.000000	21137416	10000.000000	20544	42162	1.000000	24686	38732	1.000000	99305149	0.000000
221318059	406849244.000000	21140286	10000.000000	20595	42353	1.000000	24483	38688	1.000000	101617797	0.000000
221333505	406807132.000000	21146412	10000.000000	20494	41920	1.000000	24462	38852	1.000000	103930823	-1.#IND00
221345565	406744833.000000	21138484	10000.000000	20759	41731	1.000000	24362	38879	1.000000	106242022	-0.004800
221335609	406812932.000000	21149609	10000.000000	20477	42290	1.000000	24558	39230	1.000000	108540706	0.008823
221291298	406851233.000000	21141045	10000.000000	20404	42086	1.000000	24552	38977	1.000000	110845442	-0.000789
221333108	406850918.000000	21144959	10000.000000	20540	41374	1.000000	24458	38685	1.000000	113141279	0.003293
221333107	406846089.000000	21149818	10000.000000	20612	42306	1.000000	24608	38958	1.000000	115433721	-0.002578
221337975	406783417.000000	21133919	10000.000000	20608	41709	1.000000	24332	38907	1.000000	117723824	0.000416
221322817	406784951.000000	21137188	10000.000000	20405	42055	1.000000	24461	38970	1.000000	120008875	0.001931
221353472	406777420.000000	21141683	10000.000000	20486	42050	1.000000	24448	38732	1.000000	122291593	-0.000271
221342324	406785650.000000	21136957	10000.000000	20502	41851	1.000000	24298	38889	1.000000	124573187	-0.001461
221324191	406793445.000000	21146319	10000.000000	20538	41953	1.000000	24493	38509	1.000000	126850574	0.000492
221343724	406805065.000000	21136713	10000.000000	20441	41846	1.000000	24466	38505	1.000000	129125346	-0.000945
221345273	406788145.000000	21141369	10000.000000	20753	41669	1.000000	24526	38738	1.000000	131394757	-0.001255
221343287	406773753.000000	21133317	10000.000000	20341	42245	1.000000	24543	38487	1.000000	133660651	0.000925
221335302	406779200.000000	21150029	10000.000000	20527	41765	1.000000	24354	38981	1.000000	135923273	-0.002010
221331607	406785749.000000	21150055	10000.000000	20625	41654	1.000000	24423	38968	1.000000	138181821	-0.000961
221330983	406815609.000000	21136912	10000.000000	20420	41750	1.000000	24583	38895	1.000000	140434723	-0.000443
221324419	406785672.000000	21138096	10000.000000	20366	41564	1.000000	24493	38546	1.000000	142685936	-0.000507
221331696	406844050.000000	21142218	10000.000000	20624	42170	1.000000	24512	38684	1.000000	144934256	-0.001104
221337573	406809370.000000	21136448	10000.000000	20520	42473	1.000000	24410	38716	1.000000	147178856	-0.000828
221350710	406760381.000000	21143312	10000.000000	20552	41735	1.000000	24466	38960	1.000000	149420792	-0.000842
221330434	406810380.000000	21141069	10000.000000	20605	41322	1.000000	24462	38550	1.000000	151660676	-0.001748
221338563	406825491.000000	21145835	10000.000000	20507	41795	1.000000	24444	38946	1.000000	153895368	-0.001955
221330946	406843193.000000	21141163	10000.000000	20652	42138	1.000000	24329	38724	1.000000	156128248	-0.001815
221332518	406776637.000000	21137274	10000.000000	20598	41974	1.000000	24516	38814	1.000000	158354113	-0.001835
221316079	406815077.000000	21141369	10000.000000	20647	42057	1.000000	24419	38771	1.000000	160580637	-0.001468
221339957	406789191.000000	21141742	10000.000000	20392	41829	1.000000	24314	38608	1.000000	162805342	-0.001666
221351841	406762926.000000	21138424	10000.000000	20565	41695	1.000000	24455	38540	1.000000	165024819	-0.001703
221337803	406830819.000000	21141723	10000.000000	20659	41903	1.000000	24408	38550	1.000000	167237533	-0.001819
221329835	406846194.000000	21138372	10000.000000	20606	41955	1.000000	24417	38850	1.000000	169450954	-0.001259
221352568	406780916.000000	21141414	10000.000000	20295	42191	1.000000	24425	38847	1.000000	171655782	-0.001598
221304166	406825883.000000	21144066	10000.000000	20376	42072	1.000000	24285	38868	1.000000	173863157	-0.001488
221334084	406805793.000000	21140036	10000.000000	20703	41907	1.000000	24294	39021	1.000000	176064276	-0.000157
221344916	406785450.000000	21139567	10000.000000	20632	42124	1.000000	24521	38894	1.000000	178265930	0.000056
221325092	406822929.000000	21143772	10000.000000	20578	42025	1.000000	24447	39154	1.000000	180462528	0.000860
221324479	406825810.000000	21148307	10000.000000	20580	42276	1.000000	24623	38806	1.000000	182654305	0.001226
221327748	406807415.000000	21140747	10000.000000	20567	41535	1.000000	24498	39119	1.000000	184843408	0.001226
221349237	406803708.000000	21143703	10000.000000	20697	42038	1.000000	24486	38992	1.000000	187028073	0.001104
221330116	406774985.000000	21141132	10000.000000	20485	42292	1.000000	24443	38560	1.000000	189212026	0.001194
221332932	406807370.000000	21147627	10000.000000	20546	41835	1.000000	24554	38822	1.000000	191391935	0.000807
221316180	406846297.000000	21150756	10000.000000	20557	41699	1.000000	24303	38494	1.000000	193568882	0.000682
221324484	406832576.000000	21137700	10000.000000	20430	41886	1.000000	24580	38578	1.000000	195741129	0.000939
221339960	406763684.000000	21136525	10000.000000	20363	42159	1.000000	24337	38768	1.000000	197908839	0.000681
221341172	406819858.000000	21150767	10000.000000	20611	41682	1.000000	24548	39029	1.000000	200072935	0.000454
221326546	406765412.000000	21142334	10000.000000	20656	41654	1.000000	24544	38743	1.000000	202233788	0.000417
221319907	406821576.000000	21139162	10000.000000	20476	42455	1.000000	24562	38569	1.000000	204393083	0.000312
221333977	406815031.000000	21142071	10000.000000	20524	41784	1.000000	24434	38888	1.000000	206548126	0.000379
221314199	406845102.000000	21150149	10000.000000	20401	42005	1.000000	24406	38582	1.000000	208701514	0.000581
221326775	406790885.000000	21142528	10000.000000	20445	41862	1.000000	24212	38639	1.000000	210849323	0.000252
221333699	406760846.000000	21142679	10000.000000	20592	42057	1.000000	24615	38681	1.000000	212994879	0.000186
221345738	406807819.000000	21137987	10000.000000	20327	42252	1.000000	24552	38567	1.000000	215139226	0.000063
221348809	406838413.000000	21141546	10000.000000	20752	41625	1.000000	24292	38493	1.000000	217281108	0.000214
221327503	406811099.000000	21142275	10000.000000	20543	42312	1.000000	24457	38860	1.000000	219419785	0.000418
221339294	406852697.000000	21151005	10000.000000	20593	41823	1.000000	24489	38594	1.000000	221556218	0.000183
221333588	406811410.000000	21144485	10000.000000	20652	41821	1.000000	24547	38719	1.000000	223686544	0.000475
221322485	406817992.000000	21142300	10000.000000	20634	41849	1.000000	24365	39018	1.000000	225810834	0.000556
221320508	406816529.000000	21121594	10000.000000	20632	41864	1.000000	24499	38664	1.000000	227933653	-0.000228
221332187	406746797.000000	21145104	10000.000000	20630	41829	1.000000	24306	38627	1.000000	230055035	-0.000125
221323604	406810515.000000	21148844	10000.000000	20566	42197	1.000000	24565	38783	1.000000	232171603	-0.000056
221318630	406820475.000000	21149626	10000.000000	20618	41784	1.000000	24441	38922	1.000000	234286903	0.000071
npatches	nstrain	runtime	dt	init_x	init_y	init_y_blood	init_z	init_S	beta0	beta1	beta2	beta3	mean_beta	B	d	delta	delta_blood	b[0]	mut	m	CTL	c	g	epsilon	k	het	lambda	rho	omega	x_max	patch.dyna	DELTA	A	VA
10000	1	100.000000	0.000100	21900	9499	5000000	0.001000	10000000	5.037078	12.010580	4.754423	11.237707	9	8000000000.000000	0.010000	1.000000	1.000000	800000	0.000050	0.048000	1	0.001000	1.000000	25.000000	6.000000	0.500000	0.001000	0.001000	0.010000	31987	0	10.000000	7.000000	1.000000
sus	inf	inf_blood	z	x[0]	y[0][0]	z[0]	x[1]	y[1][0]	z[1]	S[0]	synchrony
219000000	94990000.000000	5000000	10.000000	21900	9499	0.001000	21900	9499	0.001000	10000000	0.000000
265112578	186132866.000000	9666411	10000.000000	28906	16852	1.000000	24774	19940	1.000000	11075050	0.000000
255373576	226294582.000000	11760971	10000.000000	28213	20393	1.000000	23413	24291	1.000000	12585125	0.000000
253168968	235865084.000000	12258339	10000.000000	28151	21105	1.000000	23086	25561	1.000000	14215038	0.000000
252703677	237859422.000000	12360958	10000.000000	28140	21714	1.000000	23118	25426	1.000000	15868673	0.000000
252603398	238248124.000000	12390124	10000.000000	28163	21582	1.000000	23496	25339	1.000000	17527066	0.000000
252622679	238311319.000000	12392718	10000.000000	27906	21878	1.000000	23118	25562	1.000000	19180899	0.000000
252583920	238335057.000000	12388094	10000.000000	28060	21502	1.000000	23238	25539	1.000000	20833711	0.000000
252589791	238344939.000000	12382747	10000.000000	28059	21581	1.000000	23075	25346	1.000000	22484959	0.000000
252613102	238374202.000000	12389837	10000.000000	28089	21602	1.000000	22999	25377	1.000000	24129948	0.000000
252615802	238341868.000000	12390224	10000.000000	28092	21328	1.000000	23238	25373	1.000000	25776521	0.000000
252604770	238358790.000000	12393333	10000.000000	27977	21548	1.000000	23059	25596	1.000000	27421745	0.000000
252558740	238460360.000000	12389055	10000.000000	28391	21388	1.000000	23223	25638	1.000000	29063555	0.000000
252575509	238384725.000000	12389800	10000.000000	28273	21922	1.000000	23034	25520	1.000000	30700557	0.000000
252621089	238387447.000000	12388132	10000.000000	28108	21526	1.000000	22928	25542	1.000000	32334102	0.000000
252570998	238391251.000000	12388845	10000.000000	28058	21818	1.000000	23338	25506	1.000000	33966764	0.000000
252611253	238399024.000000	12392519	10000.000000	28271	21638	1.000000	23019	25759	1.000000	35597983	0.000000
252587446	238379750.000000	12389730	10000.000000	28114	21583	1.000000	23151	25475	1.000000	37227092	0.000000
252572356	238426324.000000	12392144	10000.000000	28268	21778	1.000000	23005	25827	1.000000	38852982	0.000000
252597824	238372569.000000	12395054	10000.000000	28279	21549	1.000000	23166	25384	1.000000	40478646	0.000000
252600951	238421361.000000	12387015	10000.000000	28253	21525	1.000000	23156	25340	1.000000	42101355	0.000000
252588684	238416069.000000	12387398	10000.000000	28210	21785	1.000000	23065	25396	1.000000	43720013	0.000000
252577606	238381327.000000	12395275	10000.000000	28178	21734	1.000000	23102	25307	1.000000	45334817	0.000000
252590741	238347548.000000	12391828	10000.000000	28271	21814	1.000000	23297	25357	1.000000	46948267	0.000000
252577725	238409868.000000	12391512	10000.000000	27993	21502	1.000000	23084	25519	1.000000	48557421	0.000000
252589655	238424132.000000	12383108	10000.000000	28011	21689	1.000000	22805	25297	1.000000	50166353	0.000000
252591144	238422173.000000	12399272	10000.000000	28456	21560	1.000000	23152	25593	1.000000	51771147	0.000000
252568279	238425103.000000	12389879	10000.000000	28299	21607	1.000000	23226	25592	1.000000	53373571	0.000000
252596721	238332806.000000	12392178	10000.000000	28103	21645	1.000000	23196	25263	1.000000	54975347	0.000000
252594540	238408216.000000	12394560	10000.000000	28244	21643	1.000000	23238	25361	1.000000	56572541	0.000000
252591304	238436699.000000	12392381	10000.000000	28405	21440	1.000000	23172	25857	1.000000	58170267	0.000000
252586522	238390815.000000	12390023	10000.000000	28067	21532	1.000000	23008	25584	1.000000	59767498	0.000000
252571503	238413437.000000	12387937	10000.000000	28171	21639	1.000000	23218	25372	1.000000	61357392	0.000000
252574284	238399128.000000	12391559	10000.000000	28069	21720	1.000000	23127	25500	1.000000	62947301	0.000000
252577850	238467062.000000	12398332	10000.000000	28073	21656	1.000000	23176	25368	1.000000	64536188	0.000000
252585488	238431831.000000	12392207	10000.000000	27999	21592	1.000000	23059	25741	1.000000	66119800	0.000000
252586846	238371293.000000	12390610	10000.000000	28227	21480	1.000000	23189	25512	1.000000	67702338	0.000000
252577336	238370445.000000	12389585	10000.000000	28157	21511	1.000000	23101	25616	1.000000	69282150	0.000000
252580447	238384427.000000	12393466	10000.000000	28380	21364	1.000000	23122	25730	1.000000	70857746	0.000000
252569119	238450845.000000	12389023	10000.000000	28151	21712	1.000000	23256	25304	1.000000	72433743	0.000000
252569795	238470580.000000	12391274	10000.000000	28113	21542	1.000000	23153	25496	1.000000	74009144	-1.#IND00
252601712	238367187.000000	12390313	10000.000000	28246	21602	1.000000	22903	25416	1.000000	75579816	-0.014400
252605729	238381812.000000	12393429	10000.000000	28131	21628	1.000000	23268	25477	1.000000	77148147	-0.006707
252585762	238418003.000000	12389688	10000.000000	28296	21592	1.000000	23076	25403	1.000000	78715151	-0.004594
252561008	238406059.000000	12393714	10000.000000	28265	21577	1.000000	23208	25416	1.000000	80280159	0.000188
252569397	238418854.000000	12392968	10000.000000	28127	21618	1.000000	23107	25294	1.000000	81842398	-0.002600
252555254	238441109.000000	12393536	10000.000000	28254	21554	1.000000	23096	25661	1.000000	83402940	-0.003202
252597204	238363500.000000	12394890	10000.000000	28342	21662	1.000000	23212	25272	1.000000	84955748	-0.004384
252580356	238417435.000000	12397010	10000.000000	28082	21473	1.000000	22926	25436	1.000000	86510377	-0.003668
252606184	238396172.000000	12389088	10000.000000	28162	21609	1.000000	22967	25292	1.000000	88061680	-0.007010
252582743	238431835.000000	12387616	10000.000000	28271	21496	1.000000	23007	25591	1.000000	89613261	-0.002661
252599230	238369903.000000	12386456	10000.000000	28259	21837	1.000000	23392	25373	1.000000	91161069	-0.002316
252568852	238396174.000000	12382630	10000.000000	28335	21449	1.000000	22855	25859	1.000000	92707160	-0.002051
252562429	238439355.000000	12387066	10000.000000	28199	21893	1.000000	23099	25200	1.000000	94249872	0.000722
252583652	238414843.000000	12396452	10000.000000	28175	21571	1.000000	23233	25580	1.000000	95789754	0.001398
252572542	238392638.000000	12381939	10000.000000	28114	21576	1.000000	23118	25396	1.000000	97326399	0.002084
252611788	238314577.000000	12387577	10000.000000	28270	21582	1.000000	23058	25316	1.000000	98863008	0.001198
252604784	238335162.000000	12385627	10000.000000	28112	21609	1.000000	23137	25341	1.000000	100393353	0.001798
252571968	238416750.000000	12386680	10000.000000	28406	21437	1.000000	22995	25690	1.000000	101923807	0.001929
252589117	238365786.000000	12390974	10000.000000	28143	21126	1.000000	23262	25355	1.000000	103453406	0.001829
252599095	238336676.000000	12389460	10000.000000	28267	21383	1.000000	23044	25453	1.000000	104980434	0.002931
252605352	238388026.000000	12392849	10000.000000	28118	21776	1.000000	23191	25797	1.000000	106504404	0.003722
252586964	238415895.000000	12387122	10000.000000	28156	21725	1.000000	23166	25736	1.000000	108026546	0.004104
252585069	238362249.000000	12381335	10000.000000	28238	21505	1.000000	23192	25428	1.000000	109546683	0.003095
252589743	238372343.000000	12390209	10000.000000	28153	21601	1.000000	22971	25580	1.000000	111063751	0.004424
252603543	238354108.000000	12388004	10000.000000	28255	21662	1.000000	23274	25259	1.000000	112577538	0.004807
252588933	238383603.000000	12392353	10000.000000	28266	21470	1.000000	23056	25582	1.000000	114089698	0.004988
252586508	238375236.000000	12394057	10000.000000	28202	21522	1.000000	23125	25530	1.000000	115602649	0.006051
252583043	238388030.000000	12385300	10000.000000	28209	21786	1.000000	23265	25459	1.000000	117111078	0.005658
252577148	238367131.000000	12391569	10000.000000	28086	21432	1.000000	23332	25351	1.000000	118618725	0.005785
252573885	238372156.000000	12388436	10000.000000	28189	21593	1.000000	23170	25414	1.000000	120122783	0.005377
252583032	238399737.000000	12390069	10000.000000	28231	21594	1.000000	23238	25368	1.000000	121623969	0.005275
252574163	238399337.000000	12390324	10000.000000	28107	21472	1.000000	23223	25202	1.000000	123123008	0.005262
252595768	238364520.000000	12384235	10000.000000	27849	21722	1.000000	23106	25780	1.000000	124619604	0.005233
252588011	238370472.000000	12386912	10000.000000	28014	21662	1.000000	23199	25300	1.000000	126114594	0.005097
252585983	238400029.000000	12397468	10000.000000	28289	21405	1.000000	23209	25205	1.000000	127607629	0.005925
252569489	238429807.000000	12386591	10000.000000	28099	21515	1.000000	23266	25384	1.000000	129099145	0.006988
252582347	238365643.000000	12389365	10000.000000	28015	21729	1.000000	23003	25677	1.000000	130587207	0.007295
252581526	238390195.000000	12393253	10000.000000	28037	21750	1.000000	23284	25303	1.000000	132076085	0.007137
252585539	238450001.000000	12383883	10000.000000	28310	21731	1.000000	23014	25655	1.000000	133561643	0.007008
252575812	238406194.000000	12392713	10000.000000	28030	21610	1.000000	23257	25526	1.000000	135041123	0.007936
252600121	238380569.000000	12392148	10000.000000	27907	21501	1.000000	23059	25636	1.000000	136519857	0.007834
252595434	238350153.000000	12393255	10000.000000	28278	21285	1.000000	23184	25545	1.000000	137996046	0.007667
252608931	238392498.000000	12395921	10000.000000	28320	21622	1.000000	23083	25616	1.000000	139469556	0.007661
252598345	238419088.000000	12391121	10000.000000	28282	21568	1.000000	23164	25361	1.000000	140941067	0.007221
252569095	238472920.000000	12388211	10000.000000	28143	21351	1.000000	23110	25353	1.000000	142411602	0.006693
252557634	238481879.000000	12390661	10000.000000	28169	21701	1.000000	23297	25384	1.000000	143880904	0.007518
252587852	238414132.000000	12388633	10000.000000	28110	21868	1.000000	23143	25314	1.000000	145349040	0.008152
252585632	238389012.000000	12386610	10000.000000	28197	21719	1.000000	23140	25547	1.000000	146812510	0.007829
252576239	238392917.000000	12389093	10000.000000	28104	21516	1.000000	23082	25792	1.000000	148273599	0.007524
252579842	238424159.000000	12386564	10000.000000	28162	21768	1.000000	22959	25548	1.000000	149732649	0.007497
252592688	238410736.000000	12391187	10000.000000	28269	21675	1.000000	23023	25537	1.000000	151188704	0.007593
252601156	238357264.000000	12392892	10000.000000	28218	21687	1.000000	23300	25473	1.000000	152643175	0.007509
252589850	238389507.000000	12387955	10000.000000	27987	21497	1.000000	23164	25513	1.000000	154097524	0.007470
252597531	238405871.000000	12394178	10000.000000	28322	21602	1.000000	23065	25409	1.000000	155546745	0.007431
252581015	238395923.000000	12395136	10000.000000	28168	21481	1.000000	23004	25407	1.000000	156994691	0.007240
252568741	238400213.000000	12385983	10000.000000	28173	21546	1.000000	23211	25399	1.000000	158440113	0.006960
252582050	238389514.000000	12393796	10000.000000	27868	21817	1.000000	23127	25601	1.000000	159884053	0.006128
252575622	238372382.000000	12393516	10000.000000	28199	21707	1.000000	23072	25479	1.000000	161324894	0.006075
252604385	238389347.000000	12388725	10000.000000	28139	21504	1.000000	23142	25575	1.000000	162766027	0.006199
npatches	nstrain	runtime	dt	init_x	init_y	init_y_blood	init_z	init_S	beta0	beta1	beta2	beta3	mean_beta	B	d	delta	delta_blood	b[0]	mut	m	CTL	c	g	epsilon	k	het	lambda	rho	omega	x_max	patch.dyna	DELTA	A	VA
10000	1	100.000000	0.000100	21900	9499	5000000	0.001000	10000000	5.173780	8.928057	5.908879	9.470134	9	8000000000.000000	0.010000	1.000000	1.000000	800000	0.000050	0.048000	1	0.001000	1.000000	25.000000	7.000000	0.500000	0.001000	0.001000	0.010000	31987	0	10.000000	7.000000	1.000000
sus	inf	inf_blood	z	x[0]	y[0][0]	z[0]	x[1]	y[1][0]	z[1]	S[0]	synchrony
219000000	94990000.000000	5000000	10.000000	21900	9499	0.001000	21900	9499	0.001000	10000000	0.000000
287084167	101007805.000000	5245755	10000.000000	30362	8768	1.000000	28681	10025	1.000000	10763928	0.000000
285533014	106202093.000000	5520392	10000.000000	30229	9404	1.000000	28671	10608	1.000000	11590924	0.000000
284931010	108337047.000000	5623291	10000.000000	30196	9521	1.000000	28684	10765	1.000000	12441659	0.000000
284688098	109099533.000000	5673210	10000.000000	30236	9687	1.000000	28421	10855	1.000000	13298610	0.000000
284624452	109349477.000000	5682716	10000.000000	29994	9651	1.000000	28312	10762	1.000000	14159821	0.000000
284600292	109462115.000000	5687852	10000.000000	30122	9592	1.000000	28370	10897	1.000000	15022212	0.000000
284570704	109531379.000000	5692531	10000.000000	30224	9617	1.000000	28388	10899	1.000000	15881233	0.000000
284578089	109559643.000000	5689576	10000.000000	30173	9757	1.000000	28549	11112	1.000000	16739865	0.000000
284579824	109494735.000000	5692825	10000.000000	30057	9949	1.000000	28605	11011	1.000000	17597110	0.000000
284565633	109559035.000000	5695118	10000.000000	29803	9749	1.000000	28602	10909	1.000000	18453015	0.000000
284573362	109523980.000000	5689274	10000.000000	30214	9758	1.000000	28720	10861	1.000000	19306497	0.000000
284560076	109536616.000000	5695855	10000.000000	29829	9643	1.000000	28596	10739	1.000000	20160801	0.000000
284567487	109548213.000000	5693615	10000.000000	30051	9787	1.000000	28683	10922	1.000000	21013370	0.000000
284577044	109516658.000000	5700819	10000.000000	30080	9787	1.000000	28392	10847	1.000000	21863628	0.000000
284579439	109525206.000000	5692204	10000.000000	30082	9650	1.000000	28505	11119	1.000000	22714511	0.000000
284597980	109499989.000000	5693702	10000.000000	30084	9554	1.000000	28813	10898	1.000000	23562551	0.000000
284556505	109524778.000000	5693607	10000.000000	30035	9739	1.000000	28611	10959	1.000000	24410105	0.000000
284542667	109572061.000000	5698229	10000.000000	30304	9794	1.000000	28442	11086	1.000000	25254627	0.000000
284572361	109553976.000000	5695472	10000.000000	30147	9813	1.000000	28663	10884	1.000000	26098540	0.000000
284555680	109584022.000000	5697473	10000.000000	30030	9694	1.000000	28280	10844	1.000000	26940109	0.000000
284582816	109510579.000000	5689550	10000.000000	30027	9790	1.000000	28554	10682	1.000000	27783091	0.000000
284572343	109518372.000000	5692937	10000.000000	30031	9790	1.000000	28646	10854	1.000000	28623153	0.000000
284579505	109518288.000000	5691057	10000.000000	29872	9799	1.000000	28549	10977	1.000000	29461184	0.000000
284557432	109541186.000000	5692576	10000.000000	29956	9790	1.000000	28697	10903	1.000000	30298712	0.000000
284557923	109554553.000000	5690535	10000.000000	29954	9862	1.000000	28643	10598	1.000000	31135322	0.000000
284589809	109547141.000000	5692906	10000.000000	29913	9750	1.000000	28789	10799	1.000000	31970697	0.000000
284582972	109539543.000000	5690805	10000.000000	30027	9717	1.000000	28526	10771	1.000000	32804889	0.000000
284549950	109533532.000000	5694484	10000.000000	30218	9720	1.000000	28379	10960	1.000000	33636450	0.000000
284587426	109538312.000000	5693686	10000.000000	30260	9552	1.000000	28454	10826	1.000000	34468088	0.000000
284546155	109563450.000000	5694556	10000.000000	30093	9630	1.000000	28687	10852	1.000000	35300157	0.000000
284565574	109546810.000000	5698251	10000.000000	29987	9809	1.000000	28554	10847	1.000000	36129852	0.000000
284563842	109584337.000000	5694341	10000.000000	30005	9807	1.000000	28343	11073	1.000000	36956367	0.000000
284571551	109558615.000000	5693016	10000.000000	30022	9739	1.000000	28634	10736	1.000000	37784316	0.000000
284559132	109543660.000000	5691511	10000.000000	30146	9643	1.000000	28443	11033	1.000000	38609782	0.000000
284573248	109548587.000000	5692272	10000.000000	30145	9889	1.000000	28685	10774	1.000000	39433962	0.000000
284567982	109551860.000000	5689671	10000.000000	30152	9693	1.000000	28462	10988	1.000000	40257163	0.000000
284558967	109552548.000000	5689404	10000.000000	30166	9644	1.000000	28065	11147	1.000000	41080993	0.000000
284553477	109535267.000000	5693318	10000.000000	30078	9525	1.000000	28502	10913	1.000000	41903086	0.000000
284559581	109516217.000000	5692308	10000.000000	30046	9668	1.000000	28628	10834	1.000000	42724215	0.000000
284570633	109528078.000000	5691988	10000.000000	30121	9678	1.000000	28584	11114	1.000000	43543268	-1.#IND00
284573218	109511810.000000	5692672	10000.000000	30179	9761	1.000000	28633	10848	1.000000	44358973	-0.026400
284572501	109512076.000000	5693333	10000.000000	30238	9703	1.000000	28575	10647	1.000000	45174350	-0.012074
284565118	109499324.000000	5688402	10000.000000	30358	9679	1.000000	28685	10751	1.000000	45988238	-0.014978
284580538	109516291.000000	5692365	10000.000000	30289	9728	1.000000	28608	11069	1.000000	46801238	-0.006565
284583079	109542353.000000	5695407	10000.000000	29908	9739	1.000000	28384	11042	1.000000	47613356	-0.002980
284588012	109527940.000000	5693059	10000.000000	30037	9739	1.000000	28401	11007	1.000000	48424489	-0.002515
284565227	109549693.000000	5688745	10000.000000	30004	9775	1.000000	28780	10821	1.000000	49235744	0.003582
284533982	109587363.000000	5695098	10000.000000	30218	9728	1.000000	28712	10875	1.000000	50046889	0.003092
284545875	109606504.000000	5698346	10000.000000	30118	9582	1.000000	28712	10836	1.000000	50854284	0.002270
284534152	109585095.000000	5693917	10000.000000	30166	9766	1.000000	28558	10631	1.000000	51660134	0.000259
284565795	109565003.000000	5698637	10000.000000	29958	9534	1.000000	28513	10739	1.000000	52465603	-0.001069
284567875	109543744.000000	5694015	10000.000000	29754	9798	1.000000	28372	10934	1.000000	53269887	-0.001206
284578315	109528543.000000	5691168	10000.000000	30013	9679	1.000000	28553	11031	1.000000	54073187	-0.001446
284559662	109529758.000000	5694225	10000.000000	30052	9772	1.000000	28618	10595	1.000000	54875053	0.001143
284597986	109532140.000000	5692016	10000.000000	30144	9847	1.000000	28651	10893	1.000000	55674619	0.000056
284559349	109525384.000000	5693960	10000.000000	30173	9662	1.000000	28591	10825	1.000000	56472990	0.000837
284552182	109526276.000000	5693214	10000.000000	30326	9590	1.000000	28378	11001	1.000000	57269816	0.000495
284573973	109519127.000000	5692243	10000.000000	30186	9673	1.000000	28539	10839	1.000000	58065668	0.000655
284566446	109549084.000000	5697183	10000.000000	30069	9731	1.000000	28490	10861	1.000000	58862790	-0.001417
284558098	109588272.000000	5693449	10000.000000	29998	9671	1.000000	28626	10997	1.000000	59657263	-0.002298
284564478	109565419.000000	5692643	10000.000000	30228	9761	1.000000	28286	10853	1.000000	60449593	0.000734
284585947	109554859.000000	5698302	10000.000000	30091	9885	1.000000	28449	10849	1.000000	61242221	-0.000776
284567847	109532042.000000	5692469	10000.000000	29893	9870	1.000000	28442	10966	1.000000	62030183	-0.000671
284575080	109543107.000000	5693015	10000.000000	30155	9832	1.000000	28575	10850	1.000000	62821461	-0.000403
284550601	109578570.000000	5702084	10000.000000	30067	9693	1.000000	28491	10814	1.000000	63611591	-0.000219
284572766	109539670.000000	5695468	10000.000000	29923	9660	1.000000	28545	10833	1.000000	64399188	-0.000369
284570989	109544713.000000	5698225	10000.000000	30204	9667	1.000000	28414	10860	1.000000	65184411	-0.000490
284562751	109576900.000000	5692773	10000.000000	30122	9998	1.000000	28449	10897	1.000000	65969576	-0.000793
284556906	109539898.000000	5686346	10000.000000	29938	9863	1.000000	28539	10906	1.000000	66752355	-0.000589
284581452	109532763.000000	5693131	10000.000000	30153	9811	1.000000	28629	10949	1.000000	67533644	-0.000859
284535074	109570672.000000	5692064	10000.000000	30193	9652	1.000000	28517	11043	1.000000	68315651	-0.000995
284582129	109530520.000000	5694341	10000.000000	30149	9779	1.000000	28472	10845	1.000000	69095940	-0.000981
284574544	109539454.000000	5692564	10000.000000	29852	9789	1.000000	28597	10941	1.000000	69874490	-0.001476
284581028	109533513.000000	5692752	10000.000000	30202	9864	1.000000	28478	10906	1.000000	70652304	-0.002094
284573906	109547698.000000	5692517	10000.000000	30123	9572	1.000000	28538	10823	1.000000	71428481	-0.002039
284548620	109553960.000000	5690426	10000.000000	30055	9837	1.000000	28459	10914	1.000000	72203953	-0.001846
284563134	109545885.000000	5695146	10000.000000	30049	9653	1.000000	28506	10988	1.000000	72977874	-0.000945
284577538	109516975.000000	5692613	10000.000000	30271	9719	1.000000	28546	10966	1.000000	73750084	-0.001087
284599501	109509038.000000	5694359	10000.000000	30206	9763	1.000000	28753	10986	1.000000	74522225	-0.000827
284579116	109523320.000000	5693983	10000.000000	30131	9603	1.000000	28412	10972	1.000000	75291772	-0.001906
284571315	109510928.000000	5692164	10000.000000	29970	9631	1.000000	28459	11016	1.000000	76061036	-0.001845
284567693	109544828.000000	5692971	10000.000000	30163	9731	1.000000	28630	10768	1.000000	76829169	-0.001824
284554776	109559754.000000	5694455	10000.000000	30003	9624	1.000000	28418	10939	1.000000	77595736	-0.001875
284550757	109587142.000000	5695550	10000.000000	30105	9659	1.000000	28177	11269	1.000000	78362299	-0.001683
284558157	109586378.000000	5697576	10000.000000	30222	9819	1.000000	28469	11016	1.000000	79127505	-0.001603
284571477	109570181.000000	5693797	10000.000000	30142	9695	1.000000	28593	10883	1.000000	79892101	-0.001497
284552693	109583809.000000	5697529	10000.000000	30220	9769	1.000000	28513	11000	1.000000	80655298	-0.001676
284573869	109536043.000000	5692664	10000.000000	30217	9678	1.000000	28294	10863	1.000000	81418220	-0.001482
284573588	109549562.000000	5692887	10000.000000	30028	9664	1.000000	28703	10835	1.000000	82179330	-0.001424
284591877	109522685.000000	5694329	10000.000000	30396	9691	1.000000	28577	10848	1.000000	82938678	-0.000968
284569319	109569096.000000	5697300	10000.000000	30064	9701	1.000000	28732	10566	1.000000	83697328	-0.000872
284568319	109528580.000000	5689545	10000.000000	30068	9488	1.000000	28628	10830	1.000000	84453429	-0.000737
284566006	109545785.000000	5692880	10000.000000	30101	9845	1.000000	28466	10904	1.000000	85209393	-0.000749
284554820	109557195.000000	5697591	10000.000000	30007	9745	1.000000	28299	10843	1.000000	85964249	-0.000721
284555895	109522545.000000	5691529	10000.000000	30161	9554	1.000000	28618	10703	1.000000	86717316	-0.000726
284561806	109527442.000000	5697221	10000.000000	30033	9525	1.000000	28496	10891	1.000000	87468798	-0.000700
284558618	109536279.000000	5692404	10000.000000	30194	9633	1.000000	28489	10959	1.000000	88219602	-0.000743
284579149	109553761.000000	5691552	10000.000000	30222	9730	1.000000	28409	10940	1.000000	88969407	0.000194
284575586	109555559.000000	5693877	10000.000000	30016	9787	1.000000	28637	10958	1.000000	89718226	-0.001488
npatches	nstrain	runtime	dt	init_x	init_y	init_y_blood	init_z	init_S	beta0	beta1	beta2	beta3	mean_beta	B	d	delta	delta_blood	b[0]	mut	m	CTL	c	g	epsilon	k	het	lambda	rho	omega	x_max	patch.dyna	DELTA	A	VA
10000	1	100.000000	0.000100	21900	9499	5000000	0.001000	10000000	13.137907	7.630134	12.108992	9.849057	9	8000000000.000000	0.010000	1.000000	1.000000	800000	0.000050	0.048000	1	0.001000	1.000000	25.000000	8.000000	0.500000	0.001000	0.001000	0.010000	31987	0	10.000000	7.000000	1.000000
sus	inf	inf_blood	z	x[0]	y[0][0]	z[0]	x[1]	y[1][0]	z[1]	S[0]	synchrony
219000000	94990000.000000	5000000	10.000000	21900	9499	0.001000	21900	9499	0.001000	10000000	0.000000
301415481	52459229.000000	2729481	10000.000000	28890	6143	1.000000	30418	5062	1.000000	10548413	0.000000
305955731	39115014.000000	2035060	10000.000000	29849	4508	1.000000	30893	3697	1.000000	10925575	0.000000
308253110	32464445.000000	1688091	10000.000000	30044	3814	1.000000	30781	3214	1.000000	11222886	0.000000
309627726	28551997.000000	1483886	10000.000000	30375	3419	1.000000	31217	2641	1.000000	11476317	0.000000
310491191	26012217.000000	1352177	10000.000000	30401	2965	1.000000	31217	2473	1.000000	11703210	0.000000
311111907	24283015.000000	1261109	10000.000000	30363	2819	1.000000	31493	2253	1.000000	11910181	0.000000
311546146	23073643.000000	1198578	10000.000000	30456	2792	1.000000	31343	2177	1.000000	12104770	0.000000
311857713	22211489.000000	1154745	10000.000000	30740	2543	1.000000	31313	2090	1.000000	12290084	0.000000
312094556	21525572.000000	1117751	10000.000000	30525	2469	1.000000	31257	1989	1.000000	12468066	0.000000
312268563	21008447.000000	1092351	10000.000000	30786	2449	1.000000	31523	1998	1.000000	12640876	0.000000
312429252	20613412.000000	1072422	10000.000000	30660	2394	1.000000	31244	1929	1.000000	12809470	0.000000
312511028	20318706.000000	1057712	10000.000000	30758	2377	1.000000	31389	1956	1.000000	12975329	0.000000
312573300	20130606.000000	1046298	10000.000000	30888	2307	1.000000	31482	1858	1.000000	13138063	0.000000
312667045	19947966.000000	1037475	10000.000000	30810	2261	1.000000	31145	1872	1.000000	13299029	0.000000
312669105	19830063.000000	1030016	10000.000000	30915	2326	1.000000	31498	1984	1.000000	13458811	0.000000
312719469	19697745.000000	1022639	10000.000000	30950	2339	1.000000	31285	1813	1.000000	13617107	0.000000
312767919	19619706.000000	1020514	10000.000000	30657	2300	1.000000	31194	1843	1.000000	13774710	0.000000
312788645	19540100.000000	1015935	10000.000000	30950	2272	1.000000	31371	1846	1.000000	13931449	0.000000
312817178	19493837.000000	1013911	10000.000000	30816	2314	1.000000	31444	1876	1.000000	14087592	0.000000
312821165	19447621.000000	1011202	10000.000000	30794	2268	1.000000	31390	1882	1.000000	14243031	0.000000
312844518	19401819.000000	1006707	10000.000000	30882	2413	1.000000	31313	1750	1.000000	14396952	0.000000
312871443	19385622.000000	1007662	10000.000000	30943	2203	1.000000	31485	1895	1.000000	14550705	0.000000
312835335	19418684.000000	1007662	10000.000000	30800	2239	1.000000	31405	1807	1.000000	14705070	0.000000
312831723	19394074.000000	1008786	10000.000000	30703	2226	1.000000	31540	1836	1.000000	14858551	0.000000
312855655	19366454.000000	1006458	10000.000000	30897	2260	1.000000	31473	1781	1.000000	15011408	0.000000
312865873	19326603.000000	1005368	10000.000000	30849	2204	1.000000	31445	1785	1.000000	15163552	0.000000
312867765	19300820.000000	1002634	10000.000000	30838	2191	1.000000	31634	1824	1.000000	15315947	0.000000
312899480	19284953.000000	1001824	10000.000000	31037	2262	1.000000	31326	1776	1.000000	15467467	0.000000
312915838	19267400.000000	1001323	10000.000000	30850	2266	1.000000	31526	1851	1.000000	15618525	0.000000
312900999	19271338.000000	1001770	10000.000000	30837	2239	1.000000	31548	1762	1.000000	15769951	0.000000
312879714	19283198.000000	1001893	10000.000000	30820	2339	1.000000	31546	1771	1.000000	15921030	0.000000
312888875	19265273.000000	1001704	10000.000000	30951	2181	1.000000	31489	1796	1.000000	16071793	0.000000
312883374	19275528.000000	1001861	10000.000000	30911	2258	1.000000	31342	1885	1.000000	16221928	0.000000
312883079	19277370.000000	1002742	10000.000000	30960	2181	1.000000	31403	1750	1.000000	16372666	0.000000
312869579	19238908.000000	999874	10000.000000	30866	2228	1.000000	31595	1890	1.000000	16522982	0.000000
312868391	19242021.000000	998233	10000.000000	30795	2334	1.000000	31494	1703	1.000000	16672170	0.000000
312896788	19229827.000000	1000235	10000.000000	30712	2216	1.000000	31408	1844	1.000000	16821560	0.000000
312887474	19254431.000000	1000135	10000.000000	31010	2163	1.000000	31180	1807	1.000000	16970611	0.000000
312890165	19226809.000000	999144	10000.000000	30692	2239	1.000000	31204	1786	1.000000	17119239	0.000000
312902613	19218603.000000	997634	10000.000000	30732	2197	1.000000	31621	1667	1.000000	17267912	-1.#IND00
312880638	19273266.000000	1003004	10000.000000	30892	2335	1.000000	31468	1816	1.000000	17416853	-1.#IND00
312876770	19270542.000000	1000140	10000.000000	30956	2194	1.000000	31499	1805	1.000000	17565586	0.001291
312878832	19292758.000000	1002058	10000.000000	30970	2211	1.000000	31539	1781	1.000000	17714298	0.005109
312877114	19295842.000000	1003113	10000.000000	30741	2212	1.000000	31437	1792	1.000000	17862907	0.003666
312875799	19279169.000000	1002881	10000.000000	30767	2299	1.000000	31354	1770	1.000000	18010301	0.002055
312878886	19291250.000000	1002632	10000.000000	30827	2240	1.000000	31398	1810	1.000000	18157460	0.003184
312887668	19299956.000000	1003809	10000.000000	30796	2275	1.000000	31481	1809	1.000000	18305094	-0.002905
312879275	19258715.000000	1002203	10000.000000	30795	2282	1.000000	31210	1783	1.000000	18453119	-0.005880
312884085	19287928.000000	1000897	10000.000000	30878	2282	1.000000	31380	1892	1.000000	18599504	-0.004293
312908650	19267578.000000	1002013	10000.000000	30789	2267	1.000000	31392	1862	1.000000	18746028	-0.004215
312898397	19270675.000000	1001007	10000.000000	30846	2235	1.000000	31475	1793	1.000000	18892404	-0.004779
312881018	19296070.000000	1002469	10000.000000	30741	2124	1.000000	31660	1737	1.000000	19039629	-0.004809
312899416	19292153.000000	1002720	10000.000000	30859	2308	1.000000	31329	1840	1.000000	19186204	-0.006072
312881677	19287247.000000	1003732	10000.000000	30848	2248	1.000000	31428	1865	1.000000	19332182	-0.006324
312892265	19284206.000000	1000244	10000.000000	30846	2205	1.000000	31401	1850	1.000000	19478516	-0.005525
312902016	19250514.000000	1001302	10000.000000	31142	2213	1.000000	31327	1792	1.000000	19624606	-0.004922
312893510	19261821.000000	1002412	10000.000000	30915	2139	1.000000	31559	1848	1.000000	19769455	-0.003563
312864143	19268461.000000	1000292	10000.000000	30809	2372	1.000000	31309	1814	1.000000	19914029	-0.003680
312897118	19260725.000000	1002631	10000.000000	30809	2344	1.000000	31588	1807	1.000000	20058359	-0.003873
312913005	19269941.000000	1000666	10000.000000	30865	2201	1.000000	31633	1905	1.000000	20202217	-0.003579
312870687	19304922.000000	1003958	10000.000000	30573	2304	1.000000	31471	1814	1.000000	20345933	-0.003677
312882151	19298073.000000	1005086	10000.000000	30860	2289	1.000000	31393	1783	1.000000	20490147	-0.003467
312900446	19302606.000000	1001907	10000.000000	30938	2134	1.000000	31513	1811	1.000000	20633764	-0.004291
312861905	19286932.000000	1001806	10000.000000	30694	2188	1.000000	31352	1844	1.000000	20777125	-0.004116
312882017	19288928.000000	1001900	10000.000000	30762	2268	1.000000	31421	1836	1.000000	20920325	-0.003841
312870118	19288887.000000	1002059	10000.000000	30774	2196	1.000000	31534	1866	1.000000	21063518	-0.005056
312882782	19301508.000000	1002628	10000.000000	30666	2243	1.000000	31431	1775	1.000000	21206693	-0.002151
312886598	19280167.000000	1002393	10000.000000	30953	2191	1.000000	31361	1910	1.000000	21349516	-0.003243
312893086	19284893.000000	1001468	10000.000000	30941	2260	1.000000	31551	1750	1.000000	21492319	-0.003388
312888361	19288562.000000	1001666	10000.000000	30703	2209	1.000000	31310	1787	1.000000	21635004	-0.002780
312877303	19274071.000000	1001110	10000.000000	31253	2234	1.000000	31653	1774	1.000000	21776972	-0.002658
312924643	19255344.000000	1001740	10000.000000	30885	2212	1.000000	31488	1717	1.000000	21918112	-0.001474
312884484	19269184.000000	1001693	10000.000000	30691	2204	1.000000	31530	1851	1.000000	22059421	-0.001259
312906769	19245774.000000	1000439	10000.000000	30983	2217	1.000000	31256	1880	1.000000	22201205	-0.001618
312923233	19232373.000000	1000733	10000.000000	30817	2289	1.000000	31569	1813	1.000000	22341565	-0.001476
312887240	19264236.000000	999618	10000.000000	30782	2251	1.000000	31567	1827	1.000000	22482894	-0.001375
312888053	19265173.000000	1000787	10000.000000	30721	2274	1.000000	31280	1881	1.000000	22624097	-0.001459
312888799	19274581.000000	1002424	10000.000000	30867	2324	1.000000	31405	1861	1.000000	22764660	-0.002365
312895921	19292542.000000	1005112	10000.000000	31096	2372	1.000000	31344	1865	1.000000	22904156	-0.002046
312871682	19283570.000000	1000522	10000.000000	31074	2253	1.000000	31685	1748	1.000000	23044352	-0.002028
312894845	19274186.000000	1003407	10000.000000	30931	2258	1.000000	31277	1771	1.000000	23184612	-0.000762
312898681	19257235.000000	1001641	10000.000000	30981	2283	1.000000	31287	1805	1.000000	23323282	-0.000651
312899349	19253127.000000	1000367	10000.000000	31030	2305	1.000000	31413	1864	1.000000	23462157	-0.000799
312883989	19268761.000000	1002321	10000.000000	30841	2336	1.000000	31447	1820	1.000000	23601881	-0.000832
312875219	19277299.000000	1001112	10000.000000	31087	2216	1.000000	31320	1882	1.000000	23741908	-0.000940
312870548	19258825.000000	1001850	10000.000000	30870	2255	1.000000	31542	1895	1.000000	23881062	-0.001323
312899382	19274033.000000	1002568	10000.000000	30755	2323	1.000000	31415	1740	1.000000	24019591	-0.000976
312867085	19287311.000000	1003392	10000.000000	30690	2323	1.000000	31472	1833	1.000000	24158539	-0.001158
312906389	19289166.000000	1002151	10000.000000	30768	2134	1.000000	31227	1770	1.000000	24297120	-0.001382
312898742	19294685.000000	1001980	10000.000000	31030	2247	1.000000	31432	1869	1.000000	24435170	-0.000710
312886856	19295953.000000	1003129	10000.000000	30646	2311	1.000000	31400	1859	1.000000	24572543	-0.002220
312897177	19289078.000000	1000606	10000.000000	30712	2234	1.000000	31387	1843	1.000000	24710540	-0.002086
312886779	19275180.000000	1002010	10000.000000	30840	2231	1.000000	31399	1707	1.000000	24848309	-0.002302
312888221	19288901.000000	1003027	10000.000000	30797	2284	1.000000	31662	1838	1.000000	24985939	-0.002183
312895868	19282643.000000	1003312	10000.000000	30817	2234	1.000000	31485	1832	1.000000	25122283	-0.002156
312893442	19274068.000000	1001456	10000.000000	30898	2224	1.000000	31468	1855	1.000000	25259344	-0.002257
312906837	19275621.000000	1004370	10000.000000	30799	2212	1.000000	31553	1962	1.000000	25396086	-0.002052
312874832	19318690.000000	1003289	10000.000000	30973	2299	1.000000	31560	1778	1.000000	25532089	-0.002016
312880024	19299753.000000	1003368	10000.000000	30782	2263	1.000000	31693	1841	1.000000	25668469	-0.001804
npatches	nstrain	runtime	dt	init_x	init_y	init_y_blood	init_z	init_S	beta0	beta1	beta2	beta3	mean_beta	B	d	delta	delta_blood	b[0]	mut	m	CTL	c	g	epsilon	k	het	lambda	rho	omega	x_max	patch.dyna	DELTA	A	VA
10000	1	100.000000	0.000100	21900	9499	5000000	0.001000	10000000	11.009941	5.436724	11.470745	5.332518	9	8000000000.000000	0.010000	1.000000	1.000000	800000	0.000050	0.048000	1	0.001000	1.000000	25.000000	9.000000	0.500000	0.001000	0.001000	0.010000	31987	0	10.000000	7.000000	1.000000
sus	inf	inf_blood	z	x[0]	y[0][0]	z[0]	x[1]	y[1][0]	z[1]	S[0]	synchrony
219000000	94990000.000000	5000000	10.000000	21900	9499	0.001000	21900	9499	0.001000	10000000	0.000000
311084402	23610593.000000	1229408	10000.000000	30778	2519	1.000000	31498	2004	1.000000	10379638	0.000000
316472269	9006943.000000	468700	10000.000000	31548	981	1.000000	31611	812	1.000000	10497876	0.000000
318383990	3834445.000000	199673	10000.000000	31635	394	1.000000	31860	341	1.000000	10537344	0.000000
319217612	1705597.000000	88858	10000.000000	31685	188	1.000000	31834	157	1.000000	10545463	0.000000
319595588	773030.000000	40354	10000.000000	31803	94	1.000000	32050	69	1.000000	10540630	0.000000
319741586	352122.000000	18312	10000.000000	31733	36	1.000000	31958	36	1.000000	10529769	0.000000
319800646	159904.000000	8193	9999.916442	31902	19	1.000000	31942	14	1.000000	10516409	0.000000
319849985	77062.000000	3951	9765.030842	31979	12	1.000000	32020	4	1.000000	10501577	0.000000
319848551	63844.000000	3217	8914.892730	32231	9	0.897184	31933	6	0.979067	10486478	0.000000
319858852	64299.000000	3294	8925.528090	31830	7	0.987468	32061	1	0.593131	10471278	0.000000
319867859	64748.000000	3438	8999.754657	31812	9	0.937675	32108	8	0.860645	10456301	0.000000
319847669	63483.000000	3306	8921.467022	31900	7	0.998486	31868	9	0.800467	10441338	0.000000
319851333	64793.000000	3358	8946.581436	31974	6	0.730770	32076	4	0.986189	10426324	0.000000
319847148	64618.000000	3352	8919.612515	31775	6	0.986060	32105	7	0.983567	10411307	0.000000
319852151	64081.000000	3269	8880.804774	32010	7	0.998376	31908	5	0.993159	10396198	0.000000
319842495	63616.000000	3311	8882.900403	32068	12	0.946131	31929	3	0.990532	10381227	0.000000
319853797	64102.000000	3395	8942.919109	32147	5	0.985911	31843	5	0.972838	10366401	0.000000
319818342	64870.000000	3398	8939.357559	31937	5	0.999969	31989	9	0.792970	10351646	0.000000
319867529	64277.000000	3282	8940.026508	31879	9	0.999276	31977	7	0.867394	10336718	0.000000
319844910	63736.000000	3232	8960.599245	32222	8	0.982733	32058	4	0.968371	10321711	0.000000
319837874	64055.000000	3251	8920.060314	32091	6	0.999979	32082	5	0.741255	10307016	0.000000
319862672	64680.000000	3249	8945.294036	32004	9	0.938707	32108	7	0.834067	10292292	0.000000
319840663	64158.000000	3345	8934.087544	31806	7	0.999919	32041	9	0.825695	10277523	0.000000
319842619	64705.000000	3360	8945.031402	32229	6	0.958400	32231	9	0.960808	10262627	0.000000
319827595	64169.000000	3167	8889.485904	32006	10	0.978996	31972	10	0.728914	10247821	0.000000
319873017	63765.000000	3418	8944.014003	31940	10	0.815997	31872	5	0.766953	10233066	0.000000
319850452	63800.000000	3369	8944.677524	32099	6	0.725707	31981	5	0.979905	10218353	0.000000
319840681	64378.000000	3292	8897.324535	31870	3	0.486074	32068	11	0.682604	10203726	0.000000
319849611	64526.000000	3363	8981.803661	32109	6	0.983668	32164	4	0.999238	10188969	0.000000
319858773	63620.000000	3283	8950.937696	31901	11	0.845559	32026	2	0.830728	10174139	0.000000
319821919	64893.000000	3450	8960.903501	32120	10	0.929804	32072	5	0.843426	10159490	0.000000
319850728	64177.000000	3347	8932.203435	32049	8	0.998526	31987	6	0.984353	10144862	0.000000
319848176	64044.000000	3440	8928.338316	31975	6	0.999999	32057	3	0.838446	10130234	0.000000
319844736	64515.000000	3400	8930.549958	31796	10	0.999587	32039	4	0.986171	10115699	0.000000
319850134	64478.000000	3351	8957.045405	31857	7	0.291789	31770	5	0.999972	10100967	0.000000
319868043	64018.000000	3463	8939.324321	31825	4	0.732691	32109	5	0.702483	10086405	0.000000
319848290	64329.000000	3237	8967.226792	32000	8	0.938248	32032	6	0.956808	10071720	0.000000
319869619	65398.000000	3420	8929.989902	32035	9	0.985363	31907	4	0.289749	10057452	0.000000
319840739	64083.000000	3372	8909.403379	31730	4	0.972074	31953	8	0.922229	10042970	0.000000
319844278	63901.000000	3279	8929.269106	32163	5	0.946751	32015	7	0.907484	10028423	-1.#IND00
319844555	64248.000000	3266	8910.474786	32048	11	0.998844	32005	10	0.894271	10013860	-1.#IND00
319855846	63889.000000	3358	8978.052507	31925	5	0.860170	31921	5	0.890500	9999429	0.017877
319847937	65057.000000	3332	8935.631643	31788	5	0.947881	32066	7	0.906525	9985276	0.007561
319857301	64362.000000	3456	8949.434666	32162	9	0.855613	32043	2	0.949110	9970854	0.006059
319854351	63719.000000	3234	8930.389188	32168	4	0.653313	31785	5	0.975640	9956733	0.009816
319834651	64869.000000	3308	8941.906079	32155	11	0.990027	31891	4	0.976732	9942439	0.010135
319852139	64448.000000	3271	8917.705923	31904	3	0.999994	31910	8	0.995018	9928215	0.009400
319853925	63560.000000	3431	8870.678248	31999	4	0.818052	31991	5	0.999987	9913980	0.008158
319835192	64797.000000	3354	8961.719507	32094	10	0.740650	31926	5	0.973658	9899704	0.004546
319858477	63966.000000	3267	8913.571760	31940	5	0.984935	31940	1	0.870422	9885459	0.003546
319841719	63973.000000	3300	8922.400357	31762	10	0.955627	32159	8	0.997593	9871209	0.002967
319826931	63950.000000	3227	8935.306365	32079	2	0.999928	32031	4	0.827532	9857029	0.002070
319845768	64474.000000	3415	8908.147674	32088	14	1.000000	31933	5	0.834753	9842940	-0.000527
319870617	63089.000000	3367	8864.845415	31983	8	0.998638	31864	4	0.955160	9828767	-0.000110
319840143	63278.000000	3281	8901.021246	31933	7	0.981780	31725	2	0.594776	9814627	0.003647
319862313	64530.000000	3382	8922.015462	31817	4	0.976876	31989	8	0.678007	9800396	0.004838
319833946	63890.000000	3377	8917.831148	31915	12	0.923979	31744	4	0.896741	9786096	0.005220
319833795	63753.000000	3357	8872.361973	31855	5	0.999993	32175	6	0.992965	9771933	0.005603
319860836	63647.000000	3345	8901.284568	32242	5	0.998401	31940	6	0.262567	9757973	0.002774
319854592	64387.000000	3281	8915.574024	32048	10	0.997821	31960	7	0.967149	9743902	0.002653
319853043	64511.000000	3415	8966.678652	31813	10	0.998843	31963	5	0.877874	9729671	0.003533
319837759	64172.000000	3393	8947.190175	31968	4	1.000000	31797	4	0.337219	9715747	0.003257
319838999	64438.000000	3328	8919.850786	32228	8	0.812763	32206	4	0.996994	9701731	0.003133
319838127	64705.000000	3383	8950.780078	31945	5	0.998590	31918	6	0.926837	9687828	0.003132
319842140	64666.000000	3351	8926.068822	31943	6	0.999285	32009	4	0.480021	9673754	0.001696
319855680	64567.000000	3433	8952.257217	32066	8	0.994746	31944	7	0.638471	9659668	0.001730
319842315	64475.000000	3377	8958.180864	31715	4	0.999998	32093	7	0.988635	9645796	0.000676
319856394	64196.000000	3339	8983.997789	32036	5	0.978163	31950	1	0.877220	9631937	0.001620
319854236	64972.000000	3323	8977.471673	31962	4	0.920432	32165	5	0.996527	9617953	0.000873
319824634	64516.000000	3452	8984.756200	31900	11	0.812576	31912	5	0.917047	9604069	0.000654
319834206	63977.000000	3330	8953.026780	31987	4	0.999613	31763	12	0.445093	9590273	0.000731
319852013	64550.000000	3306	8939.648636	32092	9	0.994022	32078	7	0.969856	9576510	0.000625
319835130	64729.000000	3472	8929.111092	32037	11	0.886572	31775	5	0.914675	9562736	0.000447
319859447	64389.000000	3301	8958.108916	32005	6	0.999252	32101	7	0.990916	9549113	0.000490
319840955	64384.000000	3340	8941.601572	31808	6	0.997288	31863	8	0.998023	9535499	-0.000034
319848598	64428.000000	3254	8924.923389	32043	4	0.570746	31808	10	0.931667	9521996	-0.001171
319851279	63782.000000	3397	8930.951771	32254	2	0.990310	32234	4	0.540353	9508485	-0.002618
319844025	64619.000000	3312	8950.989735	31958	4	0.991020	31783	7	0.625178	9494859	-0.003285
319838314	64531.000000	3327	8948.754831	32040	9	0.510068	32044	10	0.994070	9481355	-0.002822
319831126	64687.000000	3333	8919.439156	31708	3	0.932098	31797	10	0.998912	9467594	-0.002868
319829890	64271.000000	3341	8938.831962	31992	8	0.937823	31767	5	0.859690	9454192	-0.002767
319832590	65343.000000	3218	8924.653245	32024	7	0.999941	31838	4	0.986191	9440636	-0.002424
319853451	63344.000000	3401	8907.632267	32074	7	0.975282	31917	1	0.585294	9427061	-0.002878
319837966	63836.000000	3284	8931.555145	32194	7	0.993041	31965	3	0.814868	9413359	-0.001561
319846994	65019.000000	3461	8969.044343	31873	5	0.991982	32186	1	0.455341	9399930	-0.001640
319861019	63823.000000	3355	8930.982745	32011	6	0.927286	32003	10	0.954458	9386644	-0.001564
319867410	64478.000000	3398	8972.629173	31711	5	0.870612	31797	3	0.894312	9373131	-0.001572
319841764	64804.000000	3393	8929.649981	32096	6	0.999852	31908	5	0.728273	9359656	-0.001250
319845300	64950.000000	3414	9000.860035	31985	6	0.833919	31984	5	0.970938	9346437	-0.000874
319861161	64132.000000	3280	8928.945997	32064	4	0.961051	31759	4	0.991088	9332916	-0.001327
319843836	63538.000000	3267	8909.685331	31933	11	0.971157	31805	3	0.917536	9319532	-0.001211
319838117	63818.000000	3283	8922.506558	31909	10	0.817936	32049	5	0.928877	9306111	-0.001409
319830026	64995.000000	3372	8999.370315	31902	11	0.999801	31985	6	0.818819	9292758	-0.001499
319824817	63369.000000	3272	8869.201231	31923	12	0.999697	31717	7	0.939162	9279496	-0.002213
319829434	64820.000000	3404	8980.365131	31884	5	1.000000	31813	7	0.970280	9266070	-0.002210
319850198	63844.000000	3390	8929.765666	31801	7	1.000000	31874	7	0.950438	9252502	-0.002049
319861563	64113.000000	3311	8976.283192	32046	4	0.933468	31993	6	0.999926	9239505	-0.002006
319843043	63121.000000	3291	8878.555618	31580	9	0.978060	31860	11	0.971812	9226398	-0.001981
319851517	64924.000000	3515	8910.868232	32268	2	0.999982	32035	9	0.790934	9213073	-0.002030
npatches	nstrain	runtime	dt	init_x	init_y	init_y_blood	init_z	init_S	beta0	beta1	beta2	beta3	mean_beta	B	d	delta	delta_blood	b[0]	mut	m	CTL	c	g	epsilon	k	het	lambda	rho	omega	x_max	patch.dyna	DELTA	A	VA
10000	1	100.000000	0.000100	21900	9499	5000000	0.001000	10000000	8.104607	9.548010	9.667617	8.624391	9	8000000000.000000	0.010000	1.000000	1.000000	800000	0.000050	0.048000	1	0.001000	1.000000	25.000000	10.000000	0.500000	0.001000	0.001000	0.010000	31987	0	10.000000	7.000000	1.000000
sus	inf	inf_blood	z	x[0]	y[0][0]	z[0]	x[1]	y[1][0]	z[1]	S[0]	synchrony
219000000	94990000.000000	5000000	10.000000	21900	9499	0.001000	21900	9499	0.001000	10000000	0.000000
315466518	11134720.000000	581088	10000.000000	31513	1139	1.000000	31715	1135	1.000000	10285480	0.000000
319065444	2015845.000000	104845	10000.000000	32017	195	1.000000	32008	232	1.000000	10318917	0.000000
319726050	388571.000000	20342	10000.000000	32123	43	1.000000	31825	29	1.000000	10312908	0.000000
319827760	76181.000000	4034	9849.337805	32102	10	1.000000	31860	10	1.000000	10299184	0.000000
319866877	60940.000000	3192	8024.839282	32082	10	0.925172	32036	4	0.961117	10284338	0.000000
319857082	55930.000000	2928	7868.017868	31986	1	0.457649	31963	5	0.664085	10269559	0.000000
319846728	57508.000000	3048	8127.189279	31921	8	0.979820	31852	6	0.953513	10254691	0.000000
319846155	56561.000000	2979	8014.127243	31877	7	0.677873	32100	7	0.819007	10239849	0.000000
319854648	57414.000000	2930	8019.462238	32124	9	0.871958	32046	16	0.513502	10225047	0.000000
319856424	57484.000000	2986	8030.295420	32115	4	0.993060	31870	6	0.779055	10210340	0.000000
319844884	57587.000000	2996	8105.876070	32159	5	0.872588	31980	7	0.928018	10195716	0.000000
319851409	56611.000000	2920	8030.212646	32141	2	0.687259	31894	6	0.337477	10180971	0.000000
319861872	56783.000000	2998	8013.204357	32084	5	0.920045	32146	6	0.920887	10166336	0.000000
319838315	57000.000000	2898	8061.747416	32163	3	0.821446	31968	4	0.315487	10151721	0.000000
319857524	56987.000000	3017	8120.867079	31936	7	0.971696	31959	2	0.807161	10136947	0.000000
319847550	57662.000000	3023	8087.301202	31989	5	0.843803	32074	3	0.694904	10122423	0.000000
319850463	56888.000000	3046	8011.219931	32116	10	0.804919	31957	4	0.831396	10107704	0.000000
319833707	56739.000000	3011	8091.094243	32055	14	0.960048	31951	8	0.853080	10092943	0.000000
319846326	56757.000000	2983	8033.246216	31965	7	0.996415	31837	1	0.569035	10078347	0.000000
319843462	57093.000000	3005	8021.800265	31968	6	0.968595	31830	4	0.835671	10063650	0.000000
319854403	56851.000000	2993	8030.782930	32020	8	0.788624	32071	5	0.772345	10048971	0.000000
319844300	57901.000000	2950	8145.570290	32154	7	0.950043	32065	6	0.824862	10034702	0.000000
319859935	57445.000000	2945	8115.278832	31727	8	0.818318	31919	8	0.840760	10020117	0.000000
319860593	56793.000000	2883	8119.633170	31870	1	0.594644	31865	4	0.998693	10005495	0.000000
319847867	56979.000000	3052	8038.147928	31831	11	0.836074	31983	5	0.977631	9990957	0.000000
319844144	57942.000000	3055	8136.974646	31869	5	0.547236	32180	11	0.999261	9976444	0.000000
319846420	56538.000000	2978	8080.888544	31818	5	0.837150	31997	6	0.960539	9962091	0.000000
319860446	57317.000000	2963	8123.161722	32102	4	0.923819	31877	10	0.983144	9947641	0.000000
319870139	56179.000000	2836	8094.057991	32098	2	0.755700	31890	6	0.999282	9933166	0.000000
319845879	56201.000000	2875	8067.101423	32263	8	0.884841	31982	9	0.694323	9918714	0.000000
319853869	56681.000000	3004	8125.753971	31944	5	0.894234	32021	7	0.961054	9904177	0.000000
319867968	57605.000000	2983	8183.751516	31718	3	0.201054	31947	4	0.999684	9889677	0.000000
319840686	56979.000000	3008	8093.253210	31942	4	0.552997	32147	5	0.972296	9875390	0.000000
319851546	57620.000000	3061	8047.675101	31904	9	0.865643	31672	13	0.878079	9861179	0.000000
319844109	56737.000000	2971	8068.396578	32101	7	0.996664	32018	5	0.994407	9846647	0.000000
319839496	57080.000000	3065	8125.286327	32020	10	0.783042	31951	4	0.989250	9832128	0.000000
319867181	57807.000000	2925	8147.419141	31944	7	0.830451	32033	2	0.999965	9817778	0.000000
319845674	57837.000000	2990	8086.763803	32021	4	0.896557	32066	4	0.944533	9803373	0.000000
319853065	57397.000000	3023	8067.030671	31908	2	0.988300	32047	8	0.908622	9788976	0.000000
319845160	56736.000000	2946	8080.670469	32044	9	0.625737	32278	6	0.939844	9774977	-1.#IND00
319865677	57213.000000	2938	8089.389872	31993	4	0.998699	31843	5	0.855330	9760945	-1.#IND00
319858266	56804.000000	2929	8050.627583	31866	5	0.852167	32199	8	0.962042	9747035	-1.#IND00
319868118	56609.000000	2902	8053.497569	31849	3	0.966897	32098	6	0.588009	9732971	0.019994
319839929	56637.000000	2921	8116.993132	32068	6	0.755831	32101	4	0.850670	9719003	0.008411
319846134	56726.000000	2950	8064.524318	32243	1	0.844008	32022	7	0.823264	9704876	0.008682
319875998	56432.000000	2975	8030.441694	32124	7	0.776031	32031	5	0.998370	9690963	0.009156
319828958	57326.000000	2904	8100.633993	32106	8	0.705913	32001	4	0.978914	9677156	0.011897
319872105	57756.000000	3000	8034.896211	31695	11	0.518238	31943	1	0.881607	9663178	0.012553
319837324	56443.000000	2924	7954.774652	32021	3	0.299108	32052	5	0.915868	9649062	0.012570
319855883	56275.000000	2803	7998.577509	32140	4	0.589762	32058	1	0.710415	9634963	0.011951
319860103	56969.000000	2904	8034.246422	32019	8	0.881144	32027	4	0.388883	9621033	0.011278
319864475	57213.000000	3052	8001.613765	32052	6	0.798188	32228	4	0.735886	9607154	0.009567
319849368	56935.000000	2867	7996.964692	31780	5	0.813728	31927	6	0.737703	9593349	0.009658
319860869	57189.000000	2951	8046.042779	31813	6	0.854521	31919	8	0.920084	9579544	0.009524
319842615	57453.000000	3014	8057.740881	31887	7	0.943663	32106	3	0.667671	9565982	0.008653
319844581	56993.000000	2909	8047.341064	32157	6	0.838710	32047	1	0.549656	9552311	0.007426
319850512	56865.000000	3010	8064.737187	31844	11	0.601602	31853	4	0.997158	9538641	0.004974
319831461	56293.000000	2915	8027.213845	31905	11	0.787605	31745	4	0.332785	9524964	0.003581
319831412	58212.000000	3010	8117.772705	31953	6	0.899174	31794	4	0.930084	9511296	0.003389
319881685	57160.000000	3003	8042.918460	32078	8	0.970996	32060	2	0.441381	9497583	0.003858
319843675	56531.000000	2865	7995.979102	31922	5	0.901732	32091	4	0.946709	9483900	0.003635
319855656	56559.000000	2877	8035.463869	31907	4	0.594913	32033	2	0.440873	9470267	0.003427
319858899	57501.000000	2943	8116.983458	31806	5	0.660201	31856	8	0.749854	9456613	-0.000235
319868963	57375.000000	3123	8073.372907	32189	8	0.749058	32074	4	0.931552	9442731	-0.000284
319855213	56942.000000	2872	8100.028943	32025	6	0.696639	32181	7	0.870928	9429047	-0.000448
319851108	57755.000000	3010	8118.811411	31975	6	0.926224	32010	2	0.702347	9415326	-0.000862
319841975	57250.000000	2969	8020.965799	32229	7	0.794491	32089	12	0.999459	9401708	0.000188
319890554	56580.000000	2861	8044.482356	32003	4	0.925727	32007	2	0.966236	9387761	0.000619
319854813	56692.000000	3049	8004.928227	31922	8	0.995108	31964	5	0.997613	9374517	0.000423
319858129	56997.000000	2883	8040.589362	31889	5	0.507085	31685	2	0.424161	9361005	0.000871
319854258	56401.000000	2975	8071.003822	31729	2	0.857728	32035	11	0.621981	9347497	0.002290
319861191	57022.000000	2939	8135.740084	31926	5	0.306198	31939	4	0.999716	9333837	0.002314
319857300	57452.000000	2984	8052.153882	32154	2	0.558529	31969	1	0.917914	9320500	0.002682
319850543	56479.000000	2884	7995.106892	31826	7	0.759272	32022	5	0.981553	9306916	0.001553
319842322	55772.000000	2897	7982.082866	31970	4	0.898609	32085	6	0.455632	9293524	0.001817
319836048	55483.000000	2864	8019.954590	31961	6	0.993571	32010	4	0.869886	9279982	0.001570
319850198	56774.000000	2982	8038.261246	31863	6	0.869097	32016	8	0.721171	9266605	0.001419
319843760	56738.000000	2901	7997.632932	31924	12	0.725116	31889	7	0.770870	9253493	0.000292
319851767	56633.000000	2906	7996.644189	32019	3	0.958456	31688	5	0.970020	9240097	0.000283
319848809	56331.000000	2780	8047.484834	32063	5	0.613564	31932	3	0.916402	9226687	0.000630
319843999	57400.000000	3031	8145.907508	32191	8	0.384043	31981	4	0.960683	9213447	0.000674
319846843	57756.000000	2987	8090.660548	31968	6	0.992752	31952	4	0.995496	9200103	0.001723
319863041	57309.000000	2848	8077.497056	32133	5	0.776260	32016	10	0.378312	9186973	0.001303
319852665	57565.000000	2953	8058.832728	32070	5	0.984447	32061	4	0.527802	9173827	0.000934
319861788	56285.000000	2942	8015.392802	32184	9	0.598875	31848	4	0.167254	9160596	0.000759
319835959	56145.000000	2848	8062.761367	32089	2	0.987733	31911	8	0.970559	9147235	0.000478
319847333	56687.000000	2929	8104.304188	32156	3	0.812346	31834	6	0.944413	9133974	0.000428
319857823	56268.000000	2965	8052.135361	32039	3	0.911113	32198	8	0.829452	9120710	0.000527
319843644	57718.000000	2993	8140.514247	31911	6	0.983005	32163	9	0.455272	9107613	0.000187
319836403	57286.000000	3077	8068.624127	31934	13	0.720572	31958	3	0.655626	9094566	0.000003
319843827	57067.000000	3060	7992.127923	31885	7	0.885091	31984	2	0.716196	9081606	-0.000510
319866464	56963.000000	2991	7985.761341	32047	6	0.857591	32075	7	0.802780	9068512	-0.000482
319837823	56966.000000	2905	7923.368280	32032	6	0.957651	32067	7	0.999510	9055518	-0.001167
319849108	56581.000000	2853	8069.079443	31946	4	0.977712	31747	5	0.684359	9042430	-0.000923
319843047	57324.000000	3087	8052.667966	31980	7	0.841995	31811	1	0.767902	9029393	-0.000891
319841935	56981.000000	2918	8053.650174	32032	7	0.993908	32006	4	0.792856	9016488	0.000066
319867543	57392.000000	2980	8131.003061	31946	5	0.919443	32035	7	0.885483	9003321	-0.000021
319839654	57557.000000	3031	8145.514320	32146	13	0.999211	31868	9	0.981745	8990474	-0.000281
319849746	57986.000000	3065	8097.116475	32117	3	0.936318	31714	2	0.788539	8977499	-0.000598
npatches	nstrain	runtime	dt	init_x	init_y	init_y_blood	init_z	init_S	beta0	beta1	beta2	beta3	mean_beta	B	d	delta	delta_blood	b[0]	mut	m	CTL	c	g	epsilon	k	het	lambda	rho	omega	x_max	patch.dyna	DELTA	A	VA
10000	1	100.000000	0.000100	21900	9499	5000000	0.001000	10000000	4.556747	5.667732	7.843962	8.322248	9	8000000000.000000	0.010000	1.000000	1.000000	800000	0.000050	0.048000	1	0.001000	1.000000	25.000000	11.000000	0.500000	0.001000	0.001000	0.010000	31987	0	10.000000	7.000000	1.000000
sus	inf	inf_blood	z	x[0]	y[0][0]	z[0]	x[1]	y[1][0]	z[1]	S[0]	synchrony
219000000	94990000.000000	5000000	10.000000	21900	9499	0.001000	21900	9499	0.001000	10000000	0.000000
318000062	4551623.000000	238350	10000.000000	31955	410	1.000000	31943	395	1.000000	10210924	0.000000
319740201	318851.000000	16707	10000.000000	32034	33	1.000000	31788	35	1.000000	10210162	0.000000
319864502	43758.000000	2182	6454.276941	31865	2	0.518571	31786	6	0.469397	10195863	0.000000
319845790	48432.000000	2426	7043.999713	31886	3	0.545562	32082	4	0.897665	10181151	0.000000
319847455	51560.000000	2665	7287.143747	32114	4	0.762818	32048	7	0.908549	10166259	0.000000
319849182	51541.000000	2699	7272.873667	31863	2	0.992052	32015	2	0.700712	10151628	0.000000
319845307	52738.000000	2809	7285.143685	31870	5	0.101788	31907	4	0.551828	10137017	0.000000
319854343	52380.000000	2654	7288.602316	31858	5	0.504737	31860	3	0.678585	10122494	0.000000
319857438	52355.000000	2739	7236.032269	31959	5	0.916447	32128	5	0.261729	10107805	0.000000
319851562	51849.000000	2736	7219.074969	31978	4	0.717314	31901	3	0.591909	10093168	0.000000
319849770	52706.000000	2805	7235.332821	32027	7	0.489227	32089	7	0.832130	10078330	0.000000
319830117	53616.000000	2696	7284.514947	32135	1	0.653123	31885	5	0.833303	10063740	0.000000
319858702	52681.000000	2735	7188.479232	31956	2	0.846463	32267	6	0.566447	10049053	0.000000
319848549	53697.000000	2824	7321.901725	31840	4	0.936298	31951	9	0.217397	10034430	0.000000
319847331	53772.000000	2881	7367.944464	31588	5	0.633803	31986	10	0.782181	10019869	0.000000
319854732	53024.000000	2807	7254.262860	31797	5	0.802224	31834	5	0.474899	10005446	0.000000
319845454	51588.000000	2705	7176.092369	31997	6	0.646968	32166	10	0.656947	9990823	0.000000
319859901	52521.000000	2726	7267.148558	32087	1	0.259289	31874	3	0.453263	9976289	0.000000
319857691	52889.000000	2791	7264.926119	32095	5	0.417494	31886	6	0.328596	9961718	0.000000
319855091	52748.000000	2747	7225.501093	32079	6	0.120861	31788	4	0.617916	9947169	0.000000
319856228	52837.000000	2722	7241.834891	31880	7	0.787261	31711	1	0.902376	9932372	0.000000
319860709	52903.000000	2712	7186.273269	32047	2	0.361445	31903	9	0.584526	9917874	0.000000
319870142	53473.000000	2825	7230.157974	31972	7	0.292540	31868	3	0.759520	9903553	0.000000
319837894	53102.000000	2820	7246.202818	31974	3	0.935691	31871	0	0.696808	9889329	0.000000
319841493	52817.000000	2743	7210.402688	31858	6	0.807235	32123	6	0.287301	9874888	0.000000
319852691	52105.000000	2656	7314.759342	31855	7	0.909177	32150	3	0.703760	9860741	0.000000
319873248	52957.000000	2738	7224.891428	32035	4	0.839010	31896	7	0.956779	9846511	0.000000
319852239	52937.000000	2751	7179.663587	31828	10	0.547706	31807	7	0.654624	9832407	0.000000
319838307	53053.000000	2736	7251.701550	31801	9	0.442259	31889	5	0.362814	9818167	0.000000
319869316	52836.000000	2676	7234.350773	32245	9	0.974272	31985	3	0.943314	9804153	0.000000
319837539	52551.000000	2769	7156.186831	32027	8	0.734366	32010	4	0.811788	9790006	0.000000
319858475	52312.000000	2658	7183.069961	32062	6	0.829233	32079	3	0.495483	9775869	0.000000
319845921	52010.000000	2824	7169.339837	31886	6	0.708158	32069	5	0.902243	9761644	0.000000
319842965	52088.000000	2730	7272.751488	32036	7	0.290904	31711	2	0.746854	9747457	0.000000
319855453	52503.000000	2714	7268.153718	32047	2	0.791040	32115	4	0.444609	9733248	0.000000
319848932	52149.000000	2698	7249.120816	31995	4	0.226792	31836	2	0.669223	9718999	0.000000
319866114	52328.000000	2664	7292.180134	31899	6	0.890390	31848	3	0.605470	9705117	0.000000
319850408	50986.000000	2546	7257.039282	32115	4	0.855572	32148	7	0.823525	9691101	0.000000
319851138	51913.000000	2686	7273.119607	31854	4	0.798574	32008	1	0.221016	9677274	0.000000
319843866	52505.000000	2801	7188.640732	32046	4	0.448647	32025	3	0.770920	9663177	-1.#IND00
319828354	52838.000000	2785	7251.675776	31866	6	0.889519	32049	9	0.592163	9649168	-1.#IND00
319856286	53070.000000	2717	7278.958419	31972	2	0.387082	32146	3	0.846979	9635031	-1.#IND00
319869469	53106.000000	2761	7229.548154	31842	3	0.836796	31911	1	0.901705	9621070	0.004142
319848987	52670.000000	2693	7214.361004	32031	5	0.695315	32154	6	0.856048	9607153	0.016883
319851593	51784.000000	2737	7298.240259	31995	7	0.584398	31705	2	0.590660	9593211	0.008382
319847051	51851.000000	2770	7204.511513	32037	7	0.483888	32052	5	0.806342	9579207	0.005363
319855955	52278.000000	2715	7187.044791	32011	1	0.322589	32017	6	0.855005	9565374	0.007383
319850456	53367.000000	2776	7220.237873	31892	4	0.894474	31829	4	0.729640	9551496	0.005918
319867209	52671.000000	2761	7224.166282	31965	2	0.445871	31899	3	0.586433	9537569	0.003349
319863779	52995.000000	2730	7153.403739	32194	5	0.168290	31962	8	0.931750	9523803	0.002689
319827920	52254.000000	2874	7239.287450	31924	9	0.635074	31836	5	0.850244	9509671	0.001968
319860963	52499.000000	2799	7237.375871	32112	5	0.782238	31980	3	0.925127	9495825	0.001889
319838370	52621.000000	2657	7232.322177	32051	6	0.687795	32072	10	0.751125	9482239	0.002398
319864557	52636.000000	2737	7241.913850	32244	6	0.651430	32056	3	0.586609	9468428	0.003966
319872500	52986.000000	2788	7193.194674	31986	8	0.484289	31902	8	0.944759	9454613	0.001987
319863697	51469.000000	2648	7087.675310	32109	4	0.719542	31954	3	0.549291	9441000	-0.000956
319876097	52339.000000	2722	7300.610751	32109	5	0.883051	31723	10	0.826237	9427131	-0.001033
319840837	52927.000000	2687	7287.725109	31908	7	0.794642	31985	7	0.609716	9413438	-0.000877
319868012	52702.000000	2766	7270.720628	32036	5	0.385801	32175	11	0.344272	9399735	-0.001778
319851533	52901.000000	2739	7331.851414	31837	4	0.715935	32014	6	0.660751	9386275	-0.001998
319858993	52465.000000	2714	7295.856134	31905	4	0.837714	32093	2	0.790804	9372860	-0.003763
319850806	52481.000000	2735	7297.820047	31869	1	0.236527	31864	7	0.903344	9359324	-0.004239
319875098	52595.000000	2653	7313.033196	31907	4	0.678937	32003	1	0.526010	9345945	-0.003950
319856105	52896.000000	2678	7269.819873	31905	3	0.725558	31907	2	0.823212	9332462	-0.005043
319853689	52912.000000	2689	7266.898429	32077	4	0.862084	32276	7	0.681352	9318945	-0.004283
319834469	52377.000000	2708	7276.662741	31943	4	0.505645	32004	7	0.992467	9305486	-0.003908
319854286	51933.000000	2705	7268.424855	31881	10	0.125554	31942	5	0.961903	9291894	-0.005182
319836838	53163.000000	2727	7300.820609	31911	6	0.841930	32121	4	0.616363	9278240	-0.004925
319827260	53741.000000	2716	7246.880099	32158	1	0.359954	31934	6	0.485473	9264806	-0.004689
319853149	53268.000000	2786	7239.518831	31860	9	0.417195	31991	3	0.545694	9251209	-0.004552
319840953	51821.000000	2734	7205.084214	31909	2	0.394166	31986	6	0.508611	9237827	-0.003680
319855553	53003.000000	2766	7254.226685	31836	4	0.801563	32037	7	0.853069	9224487	-0.003732
319869890	52185.000000	2826	7282.171938	32072	3	0.186134	31987	6	0.227619	9211276	-0.003403
319865081	53321.000000	2834	7292.053461	31983	5	0.431638	31833	6	0.608995	9197925	-0.003354
319861671	52668.000000	2720	7277.081273	32303	1	0.538130	31973	7	0.885935	9184730	-0.003261
319849378	53748.000000	2749	7276.136496	32150	4	0.955130	31903	7	0.779680	9171479	-0.003105
319848445	53304.000000	2826	7314.515604	31859	4	0.454213	32210	2	0.304470	9158132	-0.002910
319851744	53099.000000	2713	7305.351542	31687	5	0.751371	31766	4	0.636343	9144846	-0.002780
319845589	53072.000000	2771	7303.030042	32077	3	0.599150	32144	3	0.209949	9131528	-0.002638
319824789	52404.000000	2709	7262.031968	32005	3	0.357542	31801	7	0.925965	9118179	-0.002582
319850451	53072.000000	2809	7247.176293	32180	4	0.578472	31884	5	0.500966	9104975	-0.001990
319851030	53021.000000	2864	7165.212396	32008	8	0.410474	32019	3	0.658968	9091828	-0.002931
319845784	52451.000000	2684	7202.524514	32136	7	0.236439	31898	4	0.731667	9078647	-0.002496
319842207	51477.000000	2705	7241.379377	31955	4	0.664615	32076	9	0.010238	9065548	-0.002684
319861207	52713.000000	2638	7211.456033	32055	4	0.226933	31816	5	0.621121	9052208	-0.002584
319870868	52696.000000	2771	7242.717443	31744	4	0.737515	32009	9	0.253312	9039118	-0.002480
319843775	53041.000000	2760	7181.924369	32039	6	0.674929	31957	2	0.357087	9026206	-0.002187
319843686	52190.000000	2832	7238.805705	32091	7	0.423889	32099	2	0.625774	9013083	-0.001872
319861566	52885.000000	2752	7355.249873	32003	9	0.735192	31751	7	0.906736	9000080	-0.001552
319864901	52448.000000	2827	7200.140864	32062	7	0.346236	31899	3	0.635864	8987175	-0.001517
319868600	52415.000000	2711	7330.689980	31759	7	0.834617	32092	6	0.824667	8974308	-0.001451
319851483	53224.000000	2714	7322.081244	32137	4	0.900307	31772	5	0.822493	8961307	-0.000822
319836164	53414.000000	2785	7259.979717	32101	5	0.877063	31852	11	0.597720	8948478	-0.000956
319861246	53434.000000	2826	7374.931909	31983	4	0.972038	32344	7	0.764299	8935499	-0.000471
319825623	52963.000000	2677	7284.040629	31991	2	0.651814	32118	4	0.561212	8922695	-0.000428
319853515	52589.000000	2778	7237.989588	32213	5	0.866238	32138	6	0.660360	8909755	-0.000475
319863168	53024.000000	2771	7276.953158	31950	4	0.776451	32053	6	0.718137	8896844	0.000250
319865912	52571.000000	2699	7142.589215	32002	4	0.675382	31992	2	0.606660	8884050	0.000309
319857393	52027.000000	2778	7136.622872	31902	2	0.495313	31903	4	0.879074	8871011	0.001213
npatches	nstrain	runtime	dt	init_x	init_y	init_y_blood	init_z	init_S	beta0	beta1	beta2	beta3	mean_beta	B	d	delta	delta_blood	b[0]	mut	m	CTL	c	g	epsilon	k	het	lambda	rho	omega	x_max	patch.dyna	DELTA	A	VA
10000	1	100.000000	0.000100	21900	9499	5000000	0.001000	10000000	13.410513	12.458565	8.156931	5.797445	9	8000000000.000000	0.010000	1.000000	1.000000	800000	0.000050	0.048000	1	0.001000	1.000000	25.000000	12.000000	0.500000	0.001000	0.001000	0.010000	31987	0	10.000000	7.000000	1.000000
sus	inf	inf_blood	z	x[0]	y[0][0]	z[0]	x[1]	y[1][0]	z[1]	S[0]	synchrony
219000000	94990000.000000	5000000	10.000000	21900	9499	0.001000	21900	9499	0.001000	10000000	0.000000
319037090	1897768.000000	99187	10000.000000	31760	227	1.000000	32096	193	1.000000	10164225	0.000000
319840946	54079.000000	2849	9472.989693	32212	7	1.000000	32118	9	1.000000	10153654	0.000000
319848669	51838.000000	2695	7831.211174	32049	7	0.968485	32034	11	0.993793	10139139	0.000000
319853636	49981.000000	2521	7152.494799	31798	8	0.670628	32124	4	0.991408	10124415	0.000000
319858208	50044.000000	2604	6973.204455	32140	10	0.934228	32063	3	0.987166	10109775	0.000000
319865621	48969.000000	2570	6714.538300	31946	5	0.347100	31823	14	0.985726	10094890	0.000000
319846930	50300.000000	2589	6685.460247	31713	6	0.639871	31946	6	0.771052	10080338	0.000000
319845761	50090.000000	2650	6671.080098	31978	3	0.952291	31845	4	0.963770	10065664	0.000000
319855195	50864.000000	2619	6686.323389	31970	4	0.999936	32038	6	0.620622	10051068	0.000000
319857912	50816.000000	2627	6691.376057	32089	3	0.686465	31752	7	0.900281	10036074	0.000000
319846371	49698.000000	2585	6646.414784	32022	9	0.708051	32141	6	0.984884	10021240	0.000000
319875743	51157.000000	2706	6715.306491	31894	5	0.581942	32053	2	0.824669	10006640	0.000000
319852334	49941.000000	2550	6674.400169	32290	8	0.954055	31939	4	0.986136	9992098	0.000000
319892272	48672.000000	2551	6599.078995	31789	3	0.426899	32180	6	0.725295	9977480	0.000000
319852053	49571.000000	2631	6603.462471	32120	3	0.914233	32069	2	0.811799	9963007	0.000000
319845403	49741.000000	2593	6645.115616	31899	4	0.871725	31988	13	0.988189	9948480	0.000000
319828019	49378.000000	2593	6560.261760	32056	2	0.373520	31869	4	0.987495	9933841	0.000000
319856990	49911.000000	2620	6599.239305	31801	6	0.457089	31833	8	0.840777	9919484	0.000000
319874148	50531.000000	2676	6682.687460	31950	7	0.721285	32024	6	0.774947	9904934	0.000000
319868086	50915.000000	2670	6692.090104	32057	0	0.498488	31837	2	0.816833	9890574	0.000000
319864234	50637.000000	2603	6712.131130	31956	5	0.985455	32208	9	0.777214	9876276	0.000000
319856153	50520.000000	2661	6686.248602	32336	9	0.903020	31916	9	0.760365	9861884	0.000000
319860306	50244.000000	2617	6667.623229	31922	5	0.571729	31932	2	0.833166	9847614	0.000000
319865245	50115.000000	2539	6735.512722	31959	4	0.971222	31946	8	0.958247	9833299	0.000000
319864914	50372.000000	2547	6673.286676	31796	4	0.984210	31932	7	0.983017	9818865	0.000000
319852626	49727.000000	2576	6680.762354	31802	2	0.743649	31848	7	0.882021	9804700	0.000000
319856827	48519.000000	2491	6665.492118	32239	3	0.996263	31952	4	0.997564	9790578	0.000000
319847988	50283.000000	2672	6720.168726	32128	7	0.898689	31922	4	0.977169	9776604	0.000000
319870440	50016.000000	2505	6708.357887	31820	4	0.979068	32046	6	0.594886	9762503	0.000000
319848869	50504.000000	2640	6740.660404	31971	5	0.950366	32044	10	0.945132	9748511	0.000000
319883916	49693.000000	2527	6739.702545	32022	9	0.990158	32232	5	0.958515	9734398	0.000000
319867469	50057.000000	2567	6635.393428	32034	5	0.689510	32030	4	0.672156	9720226	0.000000
319836068	50725.000000	2612	6624.564870	31965	3	0.507335	31710	2	0.494649	9706016	0.000000
319824649	51242.000000	2642	6662.535234	31896	7	0.966883	31684	7	0.550734	9691936	0.000000
319844392	51508.000000	2711	6689.511154	31848	5	0.819591	31745	5	0.995102	9677587	0.000000
319873060	50173.000000	2546	6707.027924	32196	3	0.883363	31876	5	0.921504	9663559	0.000000
319852004	50161.000000	2590	6608.629330	31815	11	0.988835	32200	7	0.958416	9649540	0.000000
319822926	49961.000000	2588	6632.019108	32096	3	0.474728	31938	3	0.830114	9635579	0.000000
319851649	50453.000000	2614	6578.590803	31997	3	0.554049	31739	7	0.978938	9621584	0.000000
319883353	50078.000000	2703	6645.442954	32077	6	0.760787	32021	6	0.907326	9607569	-1.#IND00
319855994	50481.000000	2583	6698.529593	31984	5	0.991992	31962	9	0.667488	9593635	-1.#IND00
319872108	49905.000000	2600	6722.028986	31954	5	0.998277	31875	5	0.853078	9579839	-1.#IND00
319849290	49351.000000	2624	6571.584332	31902	9	0.877729	31964	9	0.886603	9565787	-1.#IND00
319852755	50433.000000	2659	6553.105681	31880	4	0.788963	31911	6	0.947919	9551951	-1.#IND00
319859579	49987.000000	2611	6637.664190	31857	1	0.326700	32052	9	0.860482	9538059	0.008938
319856752	50249.000000	2595	6618.183831	31912	5	0.904042	31725	7	0.814598	9524289	0.007484
319845468	50310.000000	2629	6603.816073	31997	4	0.527375	32071	3	0.857654	9510376	0.007064
319854576	49879.000000	2543	6589.641213	31970	2	0.047981	32005	5	0.943504	9496467	0.006966
319857834	50052.000000	2647	6613.586181	31908	10	0.662397	32288	3	0.967614	9482629	0.002879
319858709	49801.000000	2643	6704.346093	31969	4	0.732617	32071	6	0.313039	9468863	-0.001996
319838908	51088.000000	2638	6810.893589	31940	5	0.749054	32077	5	0.822941	9455167	-0.001763
319864376	50207.000000	2633	6658.028495	31969	5	0.973980	31938	5	0.825748	9441321	-0.002598
319850459	50672.000000	2645	6753.149579	31810	3	0.784098	31884	4	0.161475	9427448	-0.002404
319856138	51455.000000	2713	6702.461624	31757	15	0.752035	32050	1	0.979608	9413737	0.000465
319836514	50741.000000	2671	6673.703967	32139	2	0.550406	31897	4	0.866954	9399930	0.000577
319835339	50519.000000	2669	6624.299570	31879	7	0.826885	32166	3	0.396251	9386499	0.000578
319861993	51332.000000	2691	6637.369299	31880	1	0.409706	31894	8	0.824865	9372707	-0.000032
319839177	50716.000000	2653	6600.108405	32111	8	0.699438	32049	3	0.542488	9359278	-0.000872
319845954	50255.000000	2608	6672.364529	32022	7	0.666764	31887	4	0.957023	9345776	-0.000047
319834336	50453.000000	2701	6568.110041	31912	7	0.493263	32038	3	0.925437	9332037	-0.000745
319849585	49902.000000	2559	6614.914358	31962	3	0.806366	31901	9	0.966681	9318614	-0.001160
319869402	49788.000000	2552	6685.428303	31886	6	0.753979	32048	2	0.697086	9305244	-0.001120
319878659	50258.000000	2630	6680.821245	32048	16	0.687562	32225	6	0.642288	9291596	-0.001325
319855514	50716.000000	2639	6687.334382	31855	1	0.614784	32222	2	0.905642	9278088	-0.000643
319841856	50706.000000	2605	6672.559970	31933	6	0.818910	31853	5	0.985202	9264766	-0.000625
319843873	50501.000000	2693	6576.585771	31997	3	0.996926	32217	4	0.996539	9251488	-0.000847
319845080	51480.000000	2637	6681.176521	32056	9	0.630570	32152	6	0.733309	9238151	-0.001215
319848693	50966.000000	2656	6751.822802	31745	1	0.509728	31973	4	0.906896	9224963	-0.000258
319837721	51368.000000	2679	6810.466732	32010	5	0.974907	31832	5	0.786825	9211663	0.000304
319833255	50662.000000	2620	6734.563122	31876	9	0.478417	31942	9	0.762401	9198083	0.000223
319865188	50827.000000	2550	6703.863559	32005	5	0.924914	31701	3	0.839417	9184546	-0.000202
319852885	51235.000000	2618	6709.430862	31840	1	0.103418	32035	1	0.878999	9171298	0.000130
319847288	51182.000000	2685	6710.745167	31962	4	0.888383	31971	9	0.952190	9158133	0.000183
319870658	50429.000000	2618	6702.208638	31937	9	0.999173	31931	2	0.949374	9144880	0.000825
319851765	49937.000000	2682	6644.257659	31946	8	0.748815	32064	5	0.740519	9131691	0.000101
319841113	50618.000000	2552	6730.764476	32155	1	0.570900	31892	7	0.962503	9118522	-0.000047
319840563	51554.000000	2726	6678.833632	32044	3	0.288589	31947	7	0.910042	9105474	-0.000908
319856923	51151.000000	2719	6809.549561	31712	10	0.965831	32111	4	0.730103	9092139	-0.001069
319842970	50271.000000	2554	6751.245967	31971	5	0.825472	31930	4	0.244136	9078718	-0.001089
319863512	51066.000000	2616	6601.237174	31796	3	0.828687	32255	3	0.919085	9065559	-0.002377
319863832	50992.000000	2619	6640.555611	32001	4	0.792926	32073	5	0.835809	9052349	-0.003193
319873117	50824.000000	2694	6612.579266	31902	7	0.931103	31861	8	0.989730	9039321	-0.003156
319868819	51088.000000	2572	6532.346483	31909	0	0.784678	32021	8	0.916871	9026237	-0.003122
319848282	50341.000000	2648	6562.320608	32066	6	0.961918	32223	6	0.855565	9013556	-0.002957
319835404	50675.000000	2594	6501.457401	32224	6	0.864475	31993	5	0.707885	9000777	-0.002957
319848903	51926.000000	2651	6637.416775	32076	8	0.955677	32027	6	0.856104	8987775	-0.002620
319856642	50819.000000	2658	6621.200996	32143	1	0.513845	32104	5	0.959917	8974750	-0.002653
319838694	50564.000000	2649	6659.815123	32091	3	0.874481	31856	4	0.779023	8961925	-0.002314
319879199	50865.000000	2621	6621.265131	31890	5	0.818544	32201	4	0.869292	8949128	-0.002534
319840851	50927.000000	2685	6596.639794	32093	11	0.975404	31900	7	0.544041	8936125	-0.001969
319851752	50748.000000	2714	6654.434266	31842	6	0.894054	31883	6	0.417649	8923261	-0.001909
319854547	50481.000000	2665	6667.841891	32188	11	0.576125	31880	9	0.972148	8910489	-0.001975
319858108	50469.000000	2614	6685.081939	31693	9	0.975322	31972	7	0.895732	8897461	-0.002071
319864851	50788.000000	2577	6621.571961	32004	8	0.908409	32045	5	0.989304	8884764	-0.002371
319854419	50529.000000	2664	6580.340688	31599	3	0.398737	31866	2	0.560614	8871944	-0.003033
319860154	49858.000000	2633	6651.077835	31831	8	0.178471	32111	7	0.808103	8859070	-0.003697
319832089	49794.000000	2573	6533.094757	32145	8	0.963787	31823	4	0.997151	8846148	-0.003418
319851670	50067.000000	2711	6672.676163	31960	7	0.632783	32054	7	0.463220	8833409	-0.003324
319851777	50554.000000	2622	6660.717312	32197	4	0.929961	31958	3	0.908231	8820372	-0.003707
npatches	nstrain	runtime	dt	init_x	init_y	init_y_blood	init_z	init_S	beta0	beta1	beta2	beta3	mean_beta	B	d	delta	delta_blood	b[0]	mut	m	CTL	c	g	epsilon	k	het	lambda	rho	omega	x_max	patch.dyna	DELTA	A	VA
10000	1	100.000000	0.000100	21900	9499	5000000	0.001000	10000000	4.589424	5.384354	9.642966	12.278441	9	8000000000.000000	0.010000	1.000000	1.000000	800000	0.000050	0.048000	1	0.001000	1.000000	25.000000	13.000000	0.500000	0.001000	0.001000	0.010000	31987	0	10.000000	7.000000	1.000000
sus	inf	inf_blood	z	x[0]	y[0][0]	z[0]	x[1]	y[1][0]	z[1]	S[0]	synchrony
219000000	94990000.000000	5000000	10.000000	21900	9499	0.001000	21900	9499	0.001000	10000000	0.000000
319551840	716343.000000	37229	10000.000000	31919	61	1.000000	32072	62	1.000000	10129814	0.000000
319849569	47387.000000	2456	4005.161609	31763	8	0.192673	32070	8	0.395244	10116037	0.000000
319866921	49543.000000	2516	4992.045366	31796	2	0.474566	31930	4	0.180065	10101189	0.000000
319846011	50454.000000	2692	5476.709357	32072	3	0.414056	31838	5	0.159615	10086353	0.000000
319842882	51580.000000	2666	5848.369016	31890	6	0.684433	32240	9	0.508148	10071640	0.000000
319865801	50778.000000	2607	6074.020409	32087	4	0.567811	31861	2	0.957894	10056822	0.000000
319861292	49079.000000	2527	6141.523696	32074	4	0.578844	31914	6	0.694700	10042151	0.000000
319857890	48609.000000	2462	6095.577510	32014	1	0.626340	32244	4	0.070891	10027759	0.000000
319830571	47623.000000	2420	5997.085876	31794	1	0.401644	32044	3	0.223981	10013126	0.000000
319862777	47996.000000	2491	5972.995271	31985	2	0.556315	32118	6	0.596523	9998619	0.000000
319855550	48196.000000	2514	6062.271988	32107	6	0.293900	31996	5	0.894217	9984275	0.000000
319868650	47591.000000	2433	6000.660657	31871	7	0.227351	32186	4	0.278497	9969607	0.000000
319869139	48210.000000	2482	6118.754370	32017	1	0.180193	31993	3	0.644874	9955123	0.000000
319832937	48142.000000	2602	6109.775431	32014	9	0.361902	32138	4	0.459638	9940668	0.000000
319856065	48225.000000	2510	6091.937754	31972	3	0.350695	32100	3	0.157057	9926351	0.000000
319855130	48739.000000	2519	6109.152336	31795	4	0.170535	32052	8	0.512623	9911845	0.000000
319851100	48473.000000	2571	6077.265852	32024	1	0.018449	31878	3	0.341162	9897352	0.000000
319842457	49258.000000	2571	6170.150572	32042	9	0.557382	31947	4	0.526611	9882825	0.000000
319874638	48208.000000	2450	6158.020729	31654	6	0.411773	32186	8	0.226692	9868259	0.000000
319852413	48654.000000	2601	6070.415149	32016	3	0.579991	31820	2	0.341518	9854044	0.000000
319858120	48168.000000	2470	6124.301076	31944	4	0.236813	31781	10	0.396109	9839676	0.000000
319846856	47883.000000	2537	6050.727114	31873	4	0.696452	32141	3	0.791681	9825475	0.000000
319855377	48840.000000	2550	6025.909973	31892	5	0.871879	31967	7	0.369493	9811215	0.000000
319871289	48289.000000	2553	6072.306844	31961	3	0.171912	31938	2	0.938932	9796815	0.000000
319844134	48663.000000	2590	6023.758242	31880	2	0.775587	32097	8	0.696669	9782643	0.000000
319855713	48291.000000	2616	5961.149544	32142	2	0.767407	31882	8	0.956452	9768432	0.000000
319838486	48920.000000	2580	6066.084088	31894	2	0.621646	31923	6	0.281870	9754113	0.000000
319848226	49153.000000	2485	6099.807041	32086	6	0.314389	31922	6	0.319477	9739816	0.000000
319839739	48953.000000	2531	6096.605757	31925	3	0.203246	31708	2	0.519457	9725665	0.000000
319855020	49029.000000	2524	6112.253947	31897	1	0.155268	31957	6	0.026569	9711660	0.000000
319857148	49670.000000	2592	6183.269586	32022	2	0.404299	32159	2	0.394680	9697417	0.000000
319859912	48320.000000	2510	6080.574351	32024	5	0.705967	31964	5	0.434801	9683260	0.000000
319835352	48199.000000	2582	5995.535789	31948	3	0.753492	31840	5	0.674610	9669026	0.000000
319843851	48786.000000	2530	5947.764642	31675	9	0.142116	32304	3	0.017909	9655021	0.000000
319877187	48936.000000	2503	6053.116256	31988	1	0.847902	31939	5	0.743686	9640864	0.000000
319871825	48548.000000	2430	6001.594043	31938	2	0.559498	31827	6	0.953685	9626920	0.000000
319866919	48824.000000	2449	6069.384496	31955	6	0.616150	31937	5	0.854944	9612944	0.000000
319861484	48463.000000	2561	6058.368149	32104	4	0.900112	31973	2	0.386110	9599010	0.000000
319830145	49080.000000	2590	6105.062619	31971	3	0.453915	31782	6	0.500536	9585282	0.000000
319854486	48211.000000	2469	6150.841599	32060	3	0.405539	32081	4	0.700518	9571275	-1.#IND00
319853809	48119.000000	2474	5967.307918	31820	1	0.022414	31950	6	0.766632	9557373	-1.#IND00
319857002	47817.000000	2520	5989.744167	31858	7	0.506896	32028	3	0.116875	9543439	-1.#IND00
319865442	48084.000000	2543	6186.809496	32120	4	0.624424	32101	4	0.557573	9529524	-0.013913
319833819	48081.000000	2549	6065.942298	31820	2	0.390601	32005	5	0.089625	9515891	-0.010814
319846817	48067.000000	2501	6166.925148	31967	2	0.797037	32041	8	0.643153	9501965	-0.006593
319853541	48637.000000	2494	6103.567389	32161	6	0.282903	32071	3	0.546129	9488310	-0.009075
319858658	48546.000000	2553	6041.092310	32061	8	0.739260	32165	2	0.272075	9433033	0.002239
319850624	48648.000000	2512	6014.323867	31907	4	0.767417	31906	2	0.900750	9419427	-0.001210
319852935	48282.000000	2497	6022.330003	31873	6	0.578858	31897	7	0.813075	9405625	-0.001682
319837646	49352.000000	2576	6096.735465	31856	7	0.303661	31825	1	0.138525	9392130	-0.004004
319848675	49223.000000	2479	5897.896067	31977	1	0.372893	31816	8	0.806922	9378440	-0.003524
319852813	48463.000000	2470	5941.182465	32226	1	0.334572	31892	7	0.524049	9364791	-0.004555
319842466	48716.000000	2548	6057.983547	32080	4	0.503467	32165	7	0.753406	9351307	-0.005176
319873365	49502.000000	2605	6040.559156	32038	4	0.695428	32012	5	0.565791	9337815	-0.004831
319850273	49557.000000	2469	6125.173952	32018	8	0.497302	32065	8	0.729683	9324170	-0.005323
319837862	49231.000000	2557	6113.781371	31843	7	0.761948	31968	6	0.397754	9310692	-0.007412
319833142	48886.000000	2518	6112.842925	32073	2	0.808888	31787	5	0.951739	9297210	-0.006173
319841227	47837.000000	2453	6113.005504	31873	2	0.542956	32205	3	0.777982	9283795	-0.004867
319844979	47722.000000	2547	6069.019636	31822	6	0.692670	32151	5	0.731922	9270443	-0.008044
319851123	48705.000000	2589	6153.934517	31960	2	0.321707	32087	8	0.367103	9257108	-0.005364
319855895	48494.000000	2501	6146.582587	32014	4	0.624180	32080	2	0.772966	9243554	-0.005657
319839314	48518.000000	2517	6192.177864	31899	5	0.809401	32085	9	0.356726	9230152	-0.005125
319870371	47878.000000	2454	6153.810057	32042	2	0.369960	31874	5	0.672096	9216859	-0.004759
319821002	48017.000000	2460	6130.840630	32016	8	0.637073	32219	2	0.767251	9203732	-0.004939
319850074	48036.000000	2574	6085.250287	31824	2	0.317623	32050	4	0.888867	9190329	-0.004555
319852377	49140.000000	2521	5993.992549	31864	6	0.786065	31889	7	0.458531	9176998	-0.002759
319867382	48492.000000	2421	5947.922510	31984	7	0.844548	32162	7	0.809955	9163554	-0.000977
319850699	48885.000000	2558	5965.486961	32036	3	0.527543	31953	5	0.396583	9150267	-0.000799
319857749	48278.000000	2629	6124.208054	32327	5	0.405324	32021	3	0.453235	9136935	-0.000669
319836858	48611.000000	2645	6098.475537	31985	4	0.852379	32114	4	0.595228	9123666	-0.000401
319859038	49014.000000	2504	6171.445109	31907	7	0.500221	31882	6	0.815789	9110315	0.000293
319835265	49062.000000	2557	6266.950168	32034	10	0.197158	32045	1	0.528758	9097200	0.000367
319854912	48488.000000	2558	6177.354062	32200	8	0.228149	32037	3	0.709183	9084049	0.000441
319839820	47747.000000	2555	6071.979528	31950	9	0.793544	32115	3	0.819447	9070905	0.000296
319846350	48016.000000	2526	6035.284652	32226	5	0.048149	31977	4	0.783315	9057966	0.000193
319857883	47801.000000	2501	6105.047210	31794	5	0.665461	31794	6	0.361873	9044711	0.000243
319828831	48051.000000	2494	6071.519063	32165	7	0.429990	31817	2	0.949675	9031643	0.001717
319871622	48868.000000	2583	6034.969135	31894	0	0.137375	32087	3	0.564364	9018463	0.001812
319865704	50454.000000	2649	6172.630202	32028	0	0.487153	32009	9	0.531511	9005303	0.001709
319846890	49124.000000	2605	6126.798884	31900	2	0.650332	31790	4	0.869804	8992331	0.001784
319836350	48438.000000	2576	6153.932078	31852	6	0.599626	31951	3	0.685141	8979200	0.002085
319842238	47899.000000	2458	6011.220366	31820	4	0.906418	32084	1	0.310763	8966007	0.001815
319863082	48357.000000	2573	6090.708310	32109	3	0.943188	32121	3	0.246924	8953080	0.001981
319866546	49007.000000	2531	5983.788476	31789	5	0.703998	31854	7	0.597542	8940069	0.001352
319865587	49069.000000	2492	6119.841787	31852	2	0.428092	32032	8	0.574563	8926787	-0.000044
319864232	48029.000000	2516	6075.947848	31872	6	0.638764	32209	5	0.950412	8913799	-0.000461
319852668	48703.000000	2471	6003.238496	31932	0	0.455178	31849	5	0.488386	8900842	-0.000463
319860219	48873.000000	2524	6036.355772	32051	5	0.207417	32040	5	0.518931	8887812	-0.000295
319866359	49276.000000	2546	5982.680284	31905	6	0.963164	31923	5	0.850186	8874997	-0.000297
319833720	49113.000000	2539	5919.690388	31894	2	0.193201	32163	2	0.509113	8862186	-0.000160
319859624	48571.000000	2567	5986.695006	31903	4	0.871252	32002	4	0.608611	8849265	-0.000257
319859153	48849.000000	2588	6026.728462	32083	8	0.298523	32093	9	0.404085	8836634	0.000023
319826953	48764.000000	2444	6071.988508	31883	8	0.593387	31919	1	0.039789	8823856	-0.000030
319860914	47782.000000	2489	6052.340200	32124	5	0.527336	31948	2	0.344000	8811152	0.000134
319858724	47867.000000	2440	6039.280910	31825	3	0.657779	31835	2	0.372539	8798602	-0.000002
319841622	47837.000000	2478	6086.246678	32100	9	0.273815	32145	7	0.463366	8785840	0.000665
npatches	nstrain	runtime	dt	init_x	init_y	init_y_blood	init_z	init_S	beta0	beta1	beta2	beta3	mean_beta	B	d	delta	delta_blood	b[0]	mut	m	CTL	c	g	epsilon	k	het	lambda	rho	omega	x_max	patch.dyna	DELTA	A	VA
10000	1	100.000000	0.000100	21900	9499	5000000	0.001000	10000000	11.149444	6.496265	11.095809	12.306460	9	8000000000.000000	0.010000	1.000000	1.000000	800000	0.000050	0.048000	1	0.001000	1.000000	25.000000	14.000000	0.500000	0.001000	0.001000	0.010000	31987	0	10.000000	7.000000	1.000000
sus	inf	inf_blood	z	x[0]	y[0][0]	z[0]	x[1]	y[1][0]	z[1]	S[0]	synchrony
219000000	94990000.000000	5000000	10.000000	21900	9499	0.001000	21900	9499	0.001000	10000000	0.000000
319725965	291911.000000	15430	10000.000000	31846	24	1.000000	31889	19	1.000000	10106326	0.000000
319838228	81777.000000	4161	5823.667409	32063	6	0.753945	31926	8	0.197080	10091882	0.000000
319862164	62261.000000	3201	6169.238922	31882	8	0.693478	32094	6	0.873521	10077128	0.000000
319850225	53220.000000	2834	6384.782078	31937	2	0.829627	32131	8	0.858046	10062372	0.000000
319872916	47965.000000	2492	6163.306922	31879	6	0.367980	32141	9	0.509227	10047622	0.000000
319848805	45318.000000	2273	5810.931537	31736	0	0.738247	31873	4	0.577936	10032972	0.000000
319860787	45025.000000	2360	5606.323922	32106	6	0.879303	32062	2	0.534182	10018411	0.000000
319859396	45567.000000	2349	5492.963058	32075	10	0.270479	31889	0	0.320263	10003794	0.000000
319868626	47176.000000	2477	5584.175101	31852	6	0.507062	31896	3	0.819189	9989309	0.000000
319833262	47703.000000	2525	5601.992330	31838	1	0.331715	31866	2	0.733205	9974675	0.000000
319860499	48723.000000	2531	5720.468419	32073	3	0.944405	31925	8	0.372779	9960323	0.000000
319831631	47344.000000	2413	5712.665755	31912	9	0.556158	31958	4	0.691033	9945843	0.000000
319845591	47234.000000	2519	5682.817377	32008	8	0.452468	31928	2	0.429459	9931106	0.000000
319854382	48255.000000	2516	5690.720125	32019	2	0.821881	31827	5	0.590692	9916719	0.000000
319862202	47492.000000	2507	5662.635433	31893	7	0.844206	31837	8	0.752740	9902165	0.000000
319856406	47215.000000	2493	5558.377048	32044	3	0.953551	31824	1	0.460477	9887775	0.000000
319842339	47490.000000	2480	5558.082732	31916	0	0.427430	31880	8	0.490382	9873448	0.000000
319856314	47835.000000	2490	5571.876056	32073	3	0.436411	31981	6	0.641667	9859428	0.000000
319853622	47571.000000	2440	5564.511594	32063	3	0.710329	32024	5	0.281267	9845059	0.000000
319869930	47959.000000	2512	5645.363287	31914	7	0.801382	32055	5	0.622899	9830600	0.000000
319850492	47776.000000	2412	5676.107797	31923	2	0.480514	32027	3	0.450716	9816232	0.000000
319855204	47946.000000	2354	5736.301066	32064	3	0.842492	32145	6	0.869189	9801685	0.000000
319816302	47374.000000	2429	5744.369095	32219	3	0.738436	31822	2	0.905252	9787384	0.000000
319857427	46466.000000	2446	5784.934849	32205	2	0.392229	31873	4	0.045625	9773132	0.000000
319853508	46470.000000	2310	5632.028483	31873	10	0.706188	31928	2	0.776783	9758914	0.000000
319856829	46845.000000	2489	5623.832406	31885	2	0.620826	31908	5	0.142175	9744378	0.000000
319860722	46371.000000	2380	5639.899776	32050	3	0.516228	32173	5	0.377918	9729929	0.000000
319863585	46527.000000	2414	5568.856308	31911	2	0.707412	31895	3	0.305801	9715770	0.000000
319855347	46790.000000	2470	5534.309240	31766	1	0.665413	32110	3	0.379018	9701747	0.000000
319868134	46886.000000	2378	5636.559003	32089	15	0.263858	32041	5	0.486994	9687764	0.000000
319866016	47657.000000	2427	5561.715986	32101	5	0.582669	31746	6	0.365796	9673810	0.000000
319829765	47386.000000	2454	5625.132312	32028	5	0.362775	32205	8	0.436361	9659886	0.000000
319835379	47028.000000	2471	5534.022855	31920	6	0.942335	32328	2	0.236420	9645729	0.000000
319849734	47700.000000	2533	5637.153361	31851	2	0.437431	32067	8	0.817924	9631472	0.000000
319858094	46637.000000	2437	5647.564879	31908	11	0.356850	31803	9	0.233773	9617291	0.000000
319849561	46307.000000	2376	5608.775258	31889	6	0.439609	31968	7	0.449932	9603101	0.000000
319852905	46805.000000	2365	5592.560018	31973	1	0.155083	31784	5	0.804950	9589202	0.000000
319850451	47254.000000	2454	5684.471282	32073	5	0.433780	31884	6	0.558201	9575323	0.000000
319855629	45848.000000	2356	5546.450364	31996	5	0.423235	32122	8	0.815028	9561519	0.000000
319844214	47292.000000	2398	5606.134873	32026	13	0.708468	31994	5	0.894582	9547546	-1.#IND00
319848373	46892.000000	2429	5598.648949	32059	4	0.373356	32144	4	0.599091	9533764	-1.#IND00
319812885	46846.000000	2467	5647.886673	31789	3	0.567982	31732	3	0.118877	9520130	-0.008410
319857860	47438.000000	2413	5627.542751	31960	3	0.947111	31976	5	0.354075	9506275	-0.001381
319846556	47809.000000	2526	5583.574614	31926	5	0.875518	31778	8	0.299105	9492515	0.000313
319851758	48651.000000	2433	5639.392764	32122	8	0.845975	32215	3	0.463967	9478554	0.001805
319839358	48079.000000	2491	5719.805769	31960	5	0.850009	31754	3	0.324907	9464910	0.001256
319859271	47515.000000	2419	5683.005993	32093	4	0.752072	32112	4	0.620943	9451096	0.000392
319876043	46768.000000	2491	5639.719734	31935	7	0.570039	31976	3	0.577296	9437241	-0.000377
319874242	46049.000000	2400	5692.948092	32022	4	0.286166	31798	2	0.304445	9423377	-0.000736
319850330	46515.000000	2390	5661.926338	31930	4	0.755317	32195	4	0.858240	9409648	-0.000216
319857933	46197.000000	2408	5594.078455	32137	2	0.339825	31996	7	0.073136	9395776	0.001252
319884073	46865.000000	2423	5414.197587	32031	4	0.669037	32001	2	0.716880	9382248	-0.000007
319842323	47380.000000	2415	5595.670970	31867	5	0.852470	32075	3	0.770144	9368597	-0.002798
319847408	47492.000000	2524	5792.908160	32156	5	0.871673	32084	0	0.285608	9355355	-0.003010
319859426	46244.000000	2470	5705.046047	32025	2	0.627659	31968	4	0.860499	9341561	-0.001689
319847502	46101.000000	2371	5570.222120	31875	8	0.643046	32024	5	0.935504	9327870	-0.001187
319841774	47468.000000	2422	5599.223328	31896	3	0.496035	31996	1	0.276591	9314502	-0.000524
319874374	47082.000000	2425	5599.341432	31963	2	0.668177	31997	7	0.745760	9301013	0.002052
319841526	47041.000000	2435	5639.289493	32068	4	0.626564	31783	3	0.248365	9287451	0.003879
319836207	47612.000000	2432	5662.840599	32019	4	0.888794	31969	4	0.748556	9274151	0.003967
319829262	47862.000000	2447	5608.421438	31941	7	0.462021	32041	2	0.230933	9260854	0.002644
319856305	47386.000000	2460	5595.169107	31826	8	0.579333	31992	3	0.088127	9247427	0.003717
319873792	47985.000000	2512	5615.897179	32005	6	0.818033	32066	3	0.735344	9233918	0.003005
319852666	48396.000000	2496	5627.705693	32087	4	0.866243	32107	5	0.595368	9220504	0.003002
319858337	48954.000000	2493	5605.035039	32195	4	0.768197	31899	3	0.464113	9207066	0.002996
319871018	48285.000000	2567	5702.553393	32070	8	0.733106	31937	4	0.426316	9193801	0.002413
319859763	46893.000000	2399	5680.305923	32279	2	0.982979	32154	2	0.503884	9180255	0.002385
319850468	46302.000000	2465	5533.805917	32097	3	0.787134	31911	5	0.266447	9166863	0.001971
319868583	46523.000000	2415	5551.032073	32068	6	0.296845	32049	8	0.682841	9153586	0.001021
319857404	47538.000000	2364	5573.986546	32037	2	0.981709	31913	7	0.276698	9140412	0.000041
319859998	47644.000000	2469	5600.539334	31850	6	0.500154	32084	4	0.738005	9127127	0.000476
319862502	47789.000000	2419	5608.593327	32132	7	0.184302	32022	4	0.742616	9113873	0.000418
319892547	48344.000000	2502	5607.941892	32112	14	0.674740	31966	4	0.420018	9100647	0.000988
319858770	48701.000000	2521	5718.146565	32147	3	0.619229	31979	9	0.508332	9087640	0.001861
319860536	48011.000000	2420	5750.057510	31975	5	0.418497	32142	5	0.741355	9074583	0.001845
319848420	47674.000000	2486	5788.041841	31985	2	0.543436	31944	4	0.771361	9061606	0.001392
319853750	46842.000000	2435	5716.790098	31940	4	0.689397	32094	2	0.352983	9048415	0.001329
319853330	45920.000000	2356	5643.847430	31752	7	0.993506	32107	6	0.798715	9035290	0.001727
319866308	46826.000000	2455	5716.604051	31887	9	0.649732	31730	4	0.380418	9022262	0.001802
319854577	46767.000000	2434	5628.518245	32093	8	0.784985	32018	1	0.698993	9009325	0.002015
319851506	47692.000000	2455	5616.690885	31911	8	0.834075	32070	9	0.820743	8996199	0.001866
319830411	47085.000000	2504	5610.408392	31876	5	0.527461	32127	3	0.577090	8983217	0.001985
319870499	47234.000000	2478	5676.351978	32068	5	0.208633	31822	2	0.221140	8970175	0.001228
319889281	46428.000000	2429	5736.936455	32116	2	0.828925	31964	3	0.305489	8957058	0.001455
319873520	46243.000000	2395	5764.664626	31822	6	0.749682	31899	4	0.589157	8944048	0.001456
319865961	45976.000000	2406	5696.322644	31990	3	0.426452	32009	8	0.700667	8931146	0.001393
319839895	46720.000000	2447	5725.699004	31925	4	0.177206	31983	3	0.068295	8918245	0.001219
319848700	46934.000000	2423	5644.789329	31887	3	0.842885	31816	2	0.247322	8905284	0.001079
319845790	47358.000000	2479	5622.458451	32020	4	0.709165	31991	4	0.520986	8892405	0.000998
319844171	47560.000000	2457	5629.242489	31917	1	0.253862	31848	3	0.475603	8879529	0.000303
319858411	46945.000000	2402	5736.248604	32011	5	0.716130	32050	0	0.391536	8866535	0.000195
319848022	46368.000000	2357	5596.307697	32092	3	0.457579	31888	1	0.613806	8853622	0.000327
319848913	45469.000000	2392	5573.496502	32081	4	0.703130	32132	3	0.673390	8840954	0.000128
319862476	45872.000000	2468	5431.131663	31974	3	0.799263	31958	2	0.264107	8828220	0.000110
319869102	48342.000000	2560	5434.717073	32007	7	0.371199	31872	3	0.200489	8815257	0.000160
319862524	49250.000000	2535	5587.462627	32011	1	0.489596	32139	4	0.126889	8802271	-0.000176
319845145	48644.000000	2604	5595.009117	32162	5	0.650641	32328	7	0.304822	8789618	-0.000220
319846992	48343.000000	2470	5688.546805	31908	8	0.789018	31816	1	0.839138	8776691	-0.000261
319853227	47535.000000	2416	5766.650105	31991	8	0.500156	31752	6	0.786242	8764038	-0.000530
npatches	nstrain	runtime	dt	init_x	init_y	init_y_blood	init_z	init_S	beta0	beta1	beta2	beta3	mean_beta	B	d	delta	delta_blood	b[0]	mut	m	CTL	c	g	epsilon	k	het	lambda	rho	omega	x_max	patch.dyna	DELTA	A	VA
10000	1	100.000000	0.000100	21900	9499	5000000	0.001000	10000000	9.533630	10.955411	12.096932	7.493437	9	8000000000.000000	0.010000	1.000000	1.000000	800000	0.000050	0.048000	1	0.001000	1.000000	25.000000	15.000000	0.500000	0.001000	0.001000	0.010000	31987	0	10.000000	7.000000	1.000000
sus	inf	inf_blood	z	x[0]	y[0][0]	z[0]	x[1]	y[1][0]	z[1]	S[0]	synchrony
219000000	94990000.000000	5000000	10.000000	21900	9499	0.001000	21900	9499	0.001000	10000000	0.000000
319803277	112146.000000	6077	9997.201285	32155	8	1.000000	31925	10	1.000000	10089361	0.000000
319867546	59373.000000	3088	7569.480141	31958	8	0.890017	31902	6	0.943205	10074863	0.000000
319858504	45801.000000	2278	6740.867774	32018	2	0.587017	31953	3	0.521157	10060268	0.000000
319853086	40540.000000	2119	5793.099128	32046	7	0.952129	31733	5	0.654366	10045573	0.000000
319852335	41192.000000	2173	5224.352398	32178	2	0.337451	32078	3	0.927286	10031028	0.000000
319844470	43093.000000	2152	4973.082930	31874	3	0.511440	32163	5	0.344411	10016358	0.000000
319843756	45285.000000	2488	5005.687275	32036	2	0.664086	31873	1	0.659844	10001834	0.000000
319851084	46763.000000	2420	5102.352213	31840	5	0.801476	32086	6	0.154934	9987433	0.000000
319845955	47208.000000	2466	5107.077025	31895	4	0.371764	31963	6	0.909491	9972894	0.000000
319855249	47374.000000	2512	5243.257564	31991	8	0.582365	32174	5	0.708372	9958533	0.000000
319863301	46602.000000	2456	5299.205440	32093	6	0.556120	31956	5	0.614780	9943936	0.000000
319865464	45289.000000	2361	5273.570600	32018	11	0.542633	31958	7	0.539600	9929431	0.000000
319847773	44253.000000	2378	5259.191374	32024	3	0.545759	32195	8	0.727831	9914792	0.000000
319854434	43877.000000	2339	5100.709263	31950	3	0.698797	31797	2	0.937343	9900423	0.000000
319861609	45531.000000	2326	5023.662124	31637	2	0.568930	32083	2	0.569821	9885928	0.000000
319839503	47399.000000	2399	5171.093562	31799	4	0.768979	31863	6	0.378072	9871346	0.000000
319860265	47265.000000	2487	5283.075229	31974	1	0.137941	31997	0	0.431828	9856895	0.000000
319878448	46693.000000	2404	5332.991729	32163	0	0.432884	32002	1	0.438097	9842552	0.000000
319849219	47355.000000	2458	5370.585408	31873	3	0.666018	31918	3	0.832762	9828288	0.000000
319855105	46014.000000	2395	5326.617678	32067	3	0.535692	31925	7	0.639317	9814071	0.000000
319853963	46205.000000	2334	5259.716844	31898	7	0.065999	31941	5	0.918501	9799819	0.000000
319858020	45286.000000	2390	5246.465404	31985	11	0.851846	31990	3	0.870352	9785722	0.000000
319847959	46060.000000	2342	5226.253708	32048	4	0.649177	32306	1	0.532148	9771573	0.000000
319835869	45982.000000	2448	5243.993515	31780	3	0.748412	32003	7	0.752129	9757465	0.000000
319848398	45927.000000	2406	5276.613113	32087	2	0.613556	32043	1	0.341012	9743060	0.000000
319870107	46528.000000	2468	5269.117536	32020	3	0.493162	32204	6	0.708640	9728898	0.000000
319855505	46949.000000	2412	5276.382250	32027	5	0.510341	31999	4	0.833447	9714733	0.000000
319856954	46904.000000	2436	5287.810599	32174	1	0.615962	31842	2	0.136743	9700663	0.000000
319858269	46759.000000	2400	5290.203891	31662	6	0.942274	32066	4	0.835706	9686687	0.000000
319864230	47433.000000	2512	5180.566841	31945	3	0.606785	31989	5	0.651567	9672680	0.000000
319850330	47525.000000	2539	5341.247498	32228	4	0.382424	32095	1	0.765459	9658460	0.000000
319831621	46291.000000	2380	5340.250124	31926	3	0.766980	31915	9	0.573020	9644409	0.000000
319883570	45615.000000	2410	5295.714819	32089	3	0.593147	32055	5	0.798393	9630516	0.000000
319863729	44836.000000	2408	5188.822130	32152	6	0.133978	32112	2	0.821136	9616374	0.000000
319867979	45523.000000	2402	5164.711416	31836	4	0.421819	31947	1	0.322168	9602222	0.000000
319872738	45990.000000	2411	5191.884016	32209	6	0.381613	31975	6	0.761254	9588507	0.000000
319860637	47086.000000	2486	5153.386145	31920	4	0.882155	32041	4	0.785028	9574672	0.000000
319859677	46838.000000	2409	5274.900336	31770	2	0.369595	31960	4	0.320518	9560829	0.000000
319844577	46601.000000	2396	5291.309185	31789	3	0.289554	31882	6	0.829282	9547076	0.000000
319826257	46265.000000	2478	5245.539306	32223	8	0.583225	32188	3	0.210297	9532941	-1.#IND00
319885710	46286.000000	2343	5260.495626	32197	4	0.087360	31936	0	0.638392	9519104	-1.#IND00
319868021	45906.000000	2403	5255.330199	32096	5	0.378152	31643	2	0.657565	9505266	0.002859
319850093	46690.000000	2384	5224.797597	31874	6	0.576316	31841	2	0.420802	9491512	0.001439
319852880	45599.000000	2328	5191.088258	31995	6	0.187959	32165	3	0.862241	9477538	-0.005599
319848442	45629.000000	2356	5173.129036	32127	2	0.323001	31930	4	0.295028	9463663	0.004663
319843650	45511.000000	2335	5169.303613	31804	6	0.289854	31884	6	0.787252	9449819	0.005701
319870539	46720.000000	2495	5175.599308	31939	3	0.417037	31770	5	0.639563	9436003	0.005418
319844056	46130.000000	2491	5306.104890	32059	5	0.624686	32172	5	0.514422	9422349	0.008237
319854510	47314.000000	2471	5383.717383	31995	6	0.515936	32126	5	0.742186	9408830	-0.000101
319870316	45045.000000	2281	5375.350233	31660	4	0.134272	31838	4	0.726909	9395095	-0.001133
319839240	44565.000000	2365	5317.123165	32210	8	0.213470	31969	5	0.498058	9381566	-0.002579
319838937	44422.000000	2225	5196.386695	31877	7	0.426558	31994	5	0.891987	9367940	-0.000237
319843554	45135.000000	2334	5154.849260	31965	9	0.515471	32031	7	0.117289	9354147	0.001840
319861168	45999.000000	2465	5158.751080	32023	5	0.417159	31892	2	0.631879	9340485	0.001869
319851941	46517.000000	2437	5223.619283	31896	3	0.302691	31913	6	0.388639	9326982	0.002386
319830548	46007.000000	2481	5241.064171	32144	3	0.582984	32026	0	0.365370	9313527	0.002814
319852424	46536.000000	2365	5244.077027	31976	3	0.058037	31905	7	0.736824	9299721	0.003021
319882722	45587.000000	2334	5267.118417	31777	6	0.716036	31763	1	0.603103	9286334	0.003709
319850675	46347.000000	2429	5269.345451	31875	4	0.588207	32048	4	0.232710	9272759	0.004348
319858536	46174.000000	2420	5314.980786	32102	2	0.231706	32211	11	0.346945	9259162	0.004375
319857480	45710.000000	2450	5182.144739	31958	2	0.580230	32242	1	0.662332	9245863	0.004065
319858354	46120.000000	2380	5214.602989	31910	5	0.364256	32117	11	0.526772	9232493	0.003817
319850632	46195.000000	2381	5256.847831	31985	3	0.610228	32004	3	0.308559	9218944	0.003702
319869103	46221.000000	2395	5315.543185	32003	3	0.222023	32170	1	0.781153	9205748	0.004754
319846712	44484.000000	2390	5369.173488	31928	4	0.921785	31953	4	0.595984	9192460	0.004902
319851374	45585.000000	2382	5230.185935	31730	6	0.407696	32280	13	0.762908	9178963	0.003044
319850812	46133.000000	2355	5286.549161	31810	5	0.322425	31988	1	0.208254	9165735	0.002991
319866232	46270.000000	2393	5241.935516	32145	10	0.393452	32250	8	0.915677	9152495	0.002949
319843431	45262.000000	2323	5214.308877	31823	6	0.426892	31886	4	0.287097	9139281	0.002576
319842087	45913.000000	2334	5097.052293	31945	2	0.474071	31753	3	0.540798	9126061	0.001754
319838323	47295.000000	2402	5273.414986	31955	5	0.248899	32187	6	0.530793	9112958	0.001059
319866606	46338.000000	2358	5236.858638	31916	5	0.570537	31847	6	0.448269	9099630	0.001053
319864888	47046.000000	2406	5248.289310	31946	2	0.544707	31913	8	0.775455	9086436	0.001004
319854570	47016.000000	2392	5344.577110	32139	4	0.447499	32070	5	0.686055	9073224	0.000527
319865896	46869.000000	2545	5330.937983	32015	8	0.861220	32190	5	0.335008	9060018	0.000712
319849645	45633.000000	2309	5328.450885	31809	4	0.500545	32114	11	0.722942	9046986	0.000914
319839382	45021.000000	2285	5250.770555	31907	10	0.117687	31977	1	0.447997	9033839	0.000696
319869464	45390.000000	2324	5173.199328	31979	4	0.598716	32140	4	0.463053	9020669	0.001717
319834121	46996.000000	2364	5267.094570	32033	3	0.626935	31984	8	0.513241	9007417	0.001619
319845869	47388.000000	2460	5402.684374	32078	3	0.905173	32185	5	0.740185	8994403	0.001660
319853174	44677.000000	2354	5248.447626	31915	4	0.777375	32000	3	0.262013	8981263	0.001485
319856189	45032.000000	2355	5206.949085	31843	4	0.552235	31946	5	0.418907	8968166	0.000992
319858828	44922.000000	2433	5132.779504	32057	5	0.560617	32224	9	0.149257	8955242	0.000957
319853551	44719.000000	2332	5102.501317	31790	3	0.603366	32103	5	0.924145	8942137	0.001373
319854607	46094.000000	2428	5133.571401	31908	6	0.656862	31972	1	0.527327	8928983	0.001806
319857321	46214.000000	2427	5182.959113	32063	4	0.622884	32187	8	0.418006	8915922	0.001807
319850789	47174.000000	2425	5304.861720	32304	6	0.515140	31974	6	0.796876	8902999	0.002001
319869118	46961.000000	2473	5368.114603	32087	5	0.651500	31872	6	0.440426	8890219	0.000760
319857879	46392.000000	2361	5308.208977	32212	6	0.839967	32097	3	0.407979	8877413	0.000721
319869036	46150.000000	2500	5383.466684	31937	9	0.955803	31786	5	0.801165	8864625	0.000362
319867110	45984.000000	2458	5310.734554	31893	4	0.811311	31932	9	0.869799	8851819	0.000265
319847204	45839.000000	2403	5390.144300	32051	8	0.428916	32155	5	0.870495	8838989	0.000131
319854526	45272.000000	2405	5250.025208	31936	6	0.725488	32166	11	0.645875	8826248	0.000706
319862640	46451.000000	2450	5296.986895	32257	2	0.455697	32067	4	0.386579	8813321	0.000475
319849710	47074.000000	2458	5336.814442	32091	8	0.729556	32148	4	0.080522	8800557	0.000164
319851626	46631.000000	2444	5368.248593	31743	4	0.437073	32018	9	0.371489	8787837	0.000152
319882953	46994.000000	2430	5432.103269	32132	7	0.745540	32056	8	0.435409	8775000	0.000205
319847961	45757.000000	2402	5449.894086	31773	6	0.553081	32058	4	0.610502	8762175	0.000142
319855815	44211.000000	2287	5184.257964	32072	2	0.711919	32058	2	0.550672	8749488	0.000914
npatches	nstrain	runtime	dt	init_x	init_y	init_y_blood	init_z	init_S	beta0	beta1	beta2	beta3	mean_beta	B	d	delta	delta_blood	b[0]	mut	m	CTL	c	g	epsilon	k	het	lambda	rho	omega	x_max	patch.dyna	DELTA	A	VA
10000	1	100.000000	0.000100	21900	9499	5000000	0.001000	10000000	6.706696	12.222828	12.291898	7.873691	9	8000000000.000000	0.010000	1.000000	1.000000	800000	0.000050	0.048000	1	0.001000	1.000000	25.000000	16.000000	0.500000	0.001000	0.001000	0.010000	31987	0	10.000000	7.000000	1.000000
sus	inf	inf_blood	z	x[0]	y[0][0]	z[0]	x[1]	y[1][0]	z[1]	S[0]	synchrony
219000000	94990000.000000	5000000	10.000000	21900	9499	0.001000	21900	9499	0.001000	10000000	0.000000
319850485	46170.000000	2351	9471.936280	32058	5	1.000000	32014	5	1.000000	10076693	0.000000
319870170	35697.000000	1972	6717.635388	32244	1	0.350851	31852	1	0.360050	10062113	0.000000
319838200	33331.000000	1824	4970.899578	32001	4	0.348047	31831	11	0.263197	10047580	0.000000
319866311	37672.000000	1932	4216.357712	32072	3	0.107093	31877	4	0.328597	10033067	0.000000
319863828	44686.000000	2285	4205.796253	32060	3	0.431358	32119	8	0.524074	10018564	0.000000
319845471	49953.000000	2604	4562.974683	31926	4	0.273421	31880	4	0.323080	10004000	0.000000
319852820	50334.000000	2612	5008.044421	32036	2	0.439041	32023	5	0.360626	9989556	0.000000
319851363	47844.000000	2597	5227.636142	31819	4	0.504991	31830	8	0.714502	9975007	0.000000
319868395	45295.000000	2413	5200.328173	31904	7	0.333020	32149	7	0.904987	9960384	0.000000
319864894	43703.000000	2379	4953.294422	31861	3	0.190488	31888	4	0.410122	9945947	0.000000
319887930	43490.000000	2280	4728.485970	31821	6	0.099835	32010	3	0.244081	9931558	0.000000
319863952	45692.000000	2279	4745.047323	31970	3	0.366038	31730	4	0.498873	9917259	0.000000
319842424	47571.000000	2398	4869.394502	32188	4	0.803280	31750	2	0.369479	9902835	0.000000
319857500	47768.000000	2465	5024.674104	32095	6	0.337583	31985	3	0.637272	9888420	0.000000
319861210	46280.000000	2456	5044.882767	32156	8	0.537748	32052	7	0.782694	9873834	0.000000
319854159	45920.000000	2394	5068.338349	31972	5	0.328697	32104	4	0.510284	9859371	0.000000
319837510	44599.000000	2352	5052.721398	31943	3	0.593828	31970	5	0.469623	9844811	0.000000
319863731	43997.000000	2309	5004.282875	32054	7	0.604261	31699	4	0.100889	9830429	0.000000
319862994	43827.000000	2292	4826.556948	32036	1	0.317027	31876	3	0.690699	9816175	0.000000
319839331	45469.000000	2329	4752.744209	32047	3	0.028625	31838	3	0.087708	9801976	0.000000
319856644	46409.000000	2404	4847.322068	31975	5	0.800477	31990	4	0.639326	9787578	0.000000
319868332	47474.000000	2470	4942.235902	32024	7	0.498742	32178	1	0.412670	9773282	0.000000
319845967	46997.000000	2436	4967.647238	31794	3	0.293041	32050	1	0.271525	9758972	0.000000
319859075	46216.000000	2440	5095.276330	31811	1	0.231711	31952	10	0.533630	9744891	0.000000
319868644	45539.000000	2386	5091.841334	32194	6	0.298970	31895	6	0.375580	9730342	0.000000
319865492	44441.000000	2375	4965.148358	32125	5	0.415257	32040	3	0.737018	9716045	0.000000
319856148	45071.000000	2394	4931.396925	32029	5	0.551213	31872	9	0.402633	9701806	0.000000
319886493	46731.000000	2377	4903.892963	32000	6	0.492378	32082	5	0.372494	9687662	0.000000
319856464	45998.000000	2389	5011.219194	31904	2	0.294554	31972	9	0.383558	9673586	0.000000
319872419	44708.000000	2338	4937.941045	31752	9	0.304848	31850	6	0.576340	9659387	0.000000
319876331	45456.000000	2322	4886.350074	31826	1	0.289440	31877	7	0.422254	9645375	0.000000
319868817	45829.000000	2411	4985.786629	32163	3	0.442204	31874	6	0.336637	9631244	0.000000
319830462	45435.000000	2366	4985.037151	32079	2	0.291865	31979	5	0.407493	9617155	0.000000
319852464	44278.000000	2362	4884.204626	32034	6	0.642657	32128	4	0.851474	9603089	0.000000
319859872	44958.000000	2315	4816.004821	32150	5	0.392696	32104	6	0.759874	9588976	0.000000
319861072	46187.000000	2415	4808.949949	31941	2	0.062298	31975	6	0.623341	9575035	0.000000
319838450	46388.000000	2445	4957.279873	31986	3	0.096567	32115	7	0.421403	9561065	0.000000
319852664	46010.000000	2403	5002.567042	31833	5	0.570358	31820	4	0.834029	9547195	0.000000
319846958	45498.000000	2415	5056.378640	32108	2	0.096441	31902	10	0.477537	9533349	0.000000
319856090	44276.000000	2221	4976.598418	32077	2	0.228269	32123	9	0.236302	9519498	-1.#IND00
319848041	44324.000000	2300	4874.624379	32083	4	0.507036	32222	4	0.779994	9505530	-1.#IND00
319858949	45452.000000	2325	4869.490535	32139	5	0.250918	32106	6	0.684874	9491560	-1.#IND00
319858673	46339.000000	2346	4849.899645	32145	0	0.618828	31747	2	0.898684	9477507	-0.022208
319864097	46056.000000	2366	5010.240512	31952	3	0.276115	31825	7	0.817983	9463722	-0.015868
319840161	45721.000000	2330	4941.559526	31858	6	0.598198	31948	4	0.896251	9450046	-0.008354
319877950	45157.000000	2416	4921.455534	31922	3	0.475489	31753	5	0.983924	9436567	-0.009182
319849881	45052.000000	2356	4863.907396	32065	6	0.203438	32127	0	0.028328	9422689	-0.009123
319859265	46129.000000	2392	4838.362416	31901	2	0.181526	31840	8	0.109747	9408832	-0.009570
319880664	47322.000000	2428	4910.983629	31699	7	0.324830	31980	4	0.650756	9395084	-0.008328
319866699	45933.000000	2363	4942.750350	31965	4	0.452091	31857	3	0.536254	9381323	-0.009089
319856882	46752.000000	2452	4964.570936	32187	3	0.245602	32022	5	0.263205	9367643	-0.010128
319854976	46324.000000	2420	4994.076891	31879	8	0.749291	32086	3	0.421454	9354178	-0.010278
319865657	45219.000000	2339	4945.846900	31821	2	0.150675	31791	7	0.342235	9340484	-0.008948
319851167	44261.000000	2328	4924.192595	31796	4	0.454618	31914	4	0.535389	9326964	-0.006822
319851859	45232.000000	2391	4872.609258	32168	7	0.211398	31896	2	0.748272	9313281	-0.005622
319862207	46157.000000	2407	4777.373833	31779	5	0.746068	32258	3	0.548198	9299746	-0.005432
319858402	46893.000000	2471	4905.904866	31912	8	0.456073	32154	10	0.344630	9286122	-0.004675
319870825	46388.000000	2407	4909.547449	31982	5	0.679903	31905	7	0.766992	9272646	-0.003448
319849766	45890.000000	2393	4879.069091	31951	3	0.589328	31872	4	0.725429	9259069	0.000703
319842451	45501.000000	2345	4867.227718	31894	2	0.154193	31886	5	0.515104	9245479	0.000735
319835798	45596.000000	2417	4857.048213	32036	1	0.285287	31911	4	0.699734	9232303	0.001181
319832288	46017.000000	2350	4891.506616	32016	4	0.424478	32237	3	0.411574	9218804	0.001631
319842488	45785.000000	2414	4962.704945	32008	4	0.707198	32038	1	0.604679	9205337	0.001871
319859917	45893.000000	2396	4912.917938	31896	1	0.442793	32138	4	0.727266	9191818	0.003630
319850824	44821.000000	2425	4921.880660	31788	1	0.429146	32071	3	0.360751	9178399	0.003436
319856233	45759.000000	2454	4943.357979	31914	3	0.264432	32147	4	0.696242	9165041	0.003269
319850808	46517.000000	2424	4934.146056	31937	4	0.566495	32002	2	0.267144	9151911	0.002393
319858198	45395.000000	2329	4939.286161	31912	0	0.342463	31951	4	0.192163	9138360	0.002848
319845807	44833.000000	2279	4983.340067	32269	6	0.548798	31914	4	0.404225	9125025	0.003259
319872418	45805.000000	2446	4862.519967	32277	2	0.207804	32213	2	0.338921	9111894	0.001693
319860908	45920.000000	2376	4924.003456	31896	3	0.735336	32118	3	0.781562	9098758	0.001267
319833785	47887.000000	2481	4896.923040	31883	3	0.193670	32069	9	0.711226	9085684	0.000875
319832870	47415.000000	2485	5087.626219	32002	4	0.055826	31988	8	0.669632	9072336	0.000875
319862300	45359.000000	2430	5080.597811	31843	3	0.827024	31851	4	0.888057	9059152	0.001183
319862407	44368.000000	2273	5013.628963	32051	4	0.873604	32054	4	0.853778	9045960	0.001110
319856904	44731.000000	2288	4944.068664	31990	5	0.477255	32123	4	0.626349	9032798	0.000601
319864297	45101.000000	2310	4900.389363	31860	3	0.352291	32110	5	0.437520	9019721	0.000480
319857267	45351.000000	2341	4876.442029	31820	7	0.328120	32160	7	0.592912	9006601	0.001754
319842283	45270.000000	2378	4857.444994	31862	4	0.318368	31928	3	0.531622	8993549	0.001804
319871613	45386.000000	2346	4878.981792	31888	2	0.731663	31877	7	0.846442	8980493	0.002167
319871362	45741.000000	2367	4906.205836	31945	7	0.702106	31984	5	0.738956	8967375	0.002114
319856096	45720.000000	2461	4837.477791	31808	4	0.179425	32301	1	0.834242	8954411	0.001940
319854662	46156.000000	2392	4937.124691	32061	2	0.173372	32017	7	0.355550	8941451	0.002253
319847526	46561.000000	2357	4985.713852	31995	6	0.879789	32025	8	0.789816	8928493	0.002479
319877832	46083.000000	2399	5172.217494	31775	6	0.772411	32058	3	0.760272	8915426	0.002336
319850444	44728.000000	2323	5031.689336	31983	9	0.342620	31962	4	0.699671	8902631	0.002112
319857546	44304.000000	2326	4800.574433	31992	7	0.549015	31903	2	0.230701	8889831	0.002004
319851327	45216.000000	2296	4765.411252	32088	4	0.827533	31963	6	0.473198	8877046	0.001975
319856152	45996.000000	2465	4887.686801	31922	4	0.192836	31972	2	0.831897	8864388	0.002658
319867506	45902.000000	2402	4979.605366	32037	4	0.429360	31888	9	0.545291	8851903	0.002677
319866614	45482.000000	2300	4973.421351	32077	1	0.158545	32049	1	0.510541	8838988	0.002729
319843376	45976.000000	2296	4983.099790	32052	3	0.203362	31934	3	0.670148	8826214	0.002961
319869217	44226.000000	2348	4999.399185	31919	4	0.224710	32258	5	0.384924	8813347	0.002893
319872681	44859.000000	2329	4844.815754	31895	3	0.672675	32130	8	0.772434	8800651	0.002829
319844031	46056.000000	2368	4919.430229	32094	4	0.793723	32025	7	0.732115	8788008	0.002749
319851204	46889.000000	2471	4930.092069	31857	8	0.649288	31779	0	0.271182	8775234	0.002860
319873836	45967.000000	2418	4952.276293	32167	1	0.586678	32144	4	0.428559	8762376	0.002377
319877751	45280.000000	2402	4818.322149	32124	4	0.536087	31866	3	0.693918	8749598	0.002392
319855260	45872.000000	2399	4908.395465	31853	1	0.677276	31929	3	0.976430	8736961	0.002365
npatches	nstrain	runtime	dt	init_x	init_y	init_y_blood	init_z	init_S	beta0	beta1	beta2	beta3	mean_beta	B	d	delta	delta_blood	b[0]	mut	m	CTL	c	g	epsilon	k	het	lambda	rho	omega	x_max	patch.dyna	DELTA	A	VA
10000	1	100.000000	0.000100	21900	9499	5000000	0.001000	10000000	6.756704	8.435678	8.498280	13.462338	9	8000000000.000000	0.010000	1.000000	1.000000	800000	0.000050	0.048000	1	0.001000	1.000000	25.000000	17.000000	0.500000	0.001000	0.001000	0.010000	31987	0	10.000000	7.000000	1.000000
sus	inf	inf_blood	z	x[0]	y[0][0]	z[0]	x[1]	y[1][0]	z[1]	S[0]	synchrony
219000000	94990000.000000	5000000	10.000000	21900	9499	0.001000	21900	9499	0.001000	10000000	0.000000
319856537	22840.000000	1200	5979.997778	32238	2	0.518660	31919	1	0.480862	10066614	0.000000
319863780	27111.000000	1410	4163.620931	32061	2	0.355017	31905	0	0.833173	10051916	0.000000
319871113	34825.000000	1771	3405.010738	31803	1	0.280143	32105	5	0.437241	10037195	0.000000
319841645	44421.000000	2328	3616.406427	31879	3	0.305235	31958	3	0.130349	10022426	0.000000
319848509	53392.000000	2749	4223.791446	32157	8	0.305928	31972	3	0.299265	10007797	0.000000
319829112	53763.000000	2732	4972.212778	32136	4	0.112387	31709	3	0.148448	9993309	0.000000
319852525	46551.000000	2447	5342.233578	31893	5	0.529343	31870	5	0.437684	9978822	0.000000
319863873	40928.000000	2208	5059.485673	32184	4	0.654655	32026	5	0.010564	9964019	0.000000
319858678	40071.000000	2135	4607.633815	32136	5	0.302029	31842	5	0.255184	9949577	0.000000
319865001	42499.000000	2190	4299.936787	31876	9	0.808763	32039	1	0.199265	9935131	0.000000
319871687	46281.000000	2332	4445.208982	32036	3	0.383296	32007	5	0.671571	9920699	0.000000
319839780	47588.000000	2513	4629.983542	31928	5	0.553413	31838	5	0.610841	9906116	0.000000
319853191	46984.000000	2405	4820.390207	31965	4	0.760375	31911	3	0.319420	9891421	0.000000
319866935	44979.000000	2410	4835.686738	32065	5	0.841095	31806	2	0.450965	9876931	0.000000
319872819	43335.000000	2205	4701.318161	31859	2	0.388176	31913	5	0.304129	9862524	0.000000
319836446	43041.000000	2204	4610.749678	31945	9	0.245641	32095	4	0.515063	9848185	0.000000
319830098	45070.000000	2327	4578.565115	31762	7	0.365705	31808	5	0.554155	9833742	0.000000
319854773	45892.000000	2389	4637.593288	32101	5	0.320705	31999	3	0.670686	9819366	0.000000
319867323	46051.000000	2430	4798.390205	32137	1	0.435668	32058	6	0.329781	9805094	0.000000
319855960	44100.000000	2263	4833.228886	32107	1	0.158736	32005	4	0.707085	9791032	0.000000
319852136	42991.000000	2296	4700.938921	32299	2	0.369268	32098	2	0.542266	9776732	0.000000
319848100	43203.000000	2302	4487.476147	31814	1	0.578542	31732	3	0.464203	9762371	0.000000
319820363	44594.000000	2294	4469.658366	32227	4	0.406471	32007	4	0.335564	9747996	0.000000
319845237	45655.000000	2360	4585.823184	32111	11	0.322479	31966	3	0.528023	9733526	0.000000
319862890	45926.000000	2369	4656.735247	32035	14	0.195283	32218	10	0.660158	9719207	0.000000
319850791	46261.000000	2373	4658.434731	31791	1	0.620204	31961	5	0.740823	9705072	0.000000
319845983	45830.000000	2393	4716.845540	31964	4	0.153505	32170	2	0.690288	9690935	0.000000
319871176	45757.000000	2329	4709.014392	32205	4	0.400135	32180	1	0.436900	9676715	0.000000
319852294	45054.000000	2334	4753.878461	31852	6	0.767785	32039	7	0.392556	9662669	0.000000
319854097	44427.000000	2255	4794.161300	32157	4	0.310962	31704	5	0.655162	9648540	0.000000
319845433	43352.000000	2218	4681.703577	32009	3	0.615791	31870	7	0.176890	9634470	0.000000
319853975	43683.000000	2342	4437.994806	32240	2	0.396761	32205	2	0.267048	9620453	0.000000
319855397	45728.000000	2444	4458.023796	32008	3	0.648363	32113	7	0.351136	9606543	0.000000
319865919	46928.000000	2461	4594.803276	31856	4	0.224684	31884	1	0.438020	9592381	0.000000
319847653	46253.000000	2294	4701.283066	31954	2	0.602615	31871	3	0.809791	9578366	0.000000
319835743	45872.000000	2314	4789.928059	32118	9	0.069654	31651	7	0.471331	9564424	0.000000
319862302	44682.000000	2319	4827.570256	31872	3	0.371731	32078	7	0.611218	9550611	0.000000
319871530	43848.000000	2303	4703.280129	31986	4	0.615398	31982	4	0.856173	9536929	0.000000
319866911	43483.000000	2294	4589.345713	32138	6	0.122470	32041	3	0.545169	9523005	0.000000
319854818	43738.000000	2327	4541.027910	32051	2	0.072417	32107	2	0.116020	9509021	-1.#IND00
319865318	45178.000000	2298	4496.393956	31930	1	0.168065	32049	5	0.470166	9495307	-1.#IND00
319846508	45655.000000	2340	4831.057737	31997	6	0.622556	32079	3	0.396645	9481449	-1.#IND00
319863324	44471.000000	2242	4746.332981	31924	1	0.243672	32027	3	0.126311	9467735	0.015260
319861660	42702.000000	2221	4556.067815	31729	6	0.630441	31847	3	0.499780	9453908	0.010958
319853185	44179.000000	2317	4540.378991	32090	1	0.216151	31993	2	0.772203	9440108	0.014361
319839678	45717.000000	2319	4640.817138	31969	4	0.829348	32055	3	0.559839	9426325	0.019800
319844224	45822.000000	2372	4899.244263	31925	5	0.152907	31972	3	0.273520	9412553	0.017288
319844936	43939.000000	2370	4790.345580	32128	5	0.123704	32056	6	0.095251	9398842	0.019712
319860753	43361.000000	2164	4693.646559	31944	6	0.257501	31920	7	0.581440	9385201	0.017445
319859774	43779.000000	2382	4593.127141	32057	2	0.371112	31985	1	0.122508	9371397	0.015066
319832520	43715.000000	2218	4476.332957	31855	5	0.372103	32157	1	0.643397	9357667	0.013232
319828640	46252.000000	2340	4571.650783	32133	2	0.600317	32129	6	0.450811	9344182	0.009715
319859895	47139.000000	2494	4764.089528	31847	4	0.424895	31919	0	0.168049	9330617	0.009119
319866007	46117.000000	2327	4892.156716	31957	4	0.363863	32071	3	0.723642	9317013	0.008142
319853507	43509.000000	2328	4879.936239	31992	4	0.674401	31987	4	0.609968	9303608	0.009635
319850215	42857.000000	2175	4609.650551	31923	1	0.354669	31934	2	0.190850	9290138	0.009502
319864852	44450.000000	2200	4501.572058	31995	4	0.615764	32121	2	0.845452	9276500	0.008094
319830345	47086.000000	2360	4526.459746	32129	4	0.196755	32088	1	0.309663	9262955	0.006769
319866050	45932.000000	2443	4756.798013	31924	5	0.526813	32049	2	0.794762	9249438	0.007559
319831652	44784.000000	2286	4810.890754	32002	9	0.055601	31778	3	0.440754	9236007	0.007278
319852860	42977.000000	2224	4602.410818	32031	1	0.092392	32252	6	0.107542	9222555	0.008235
319872683	45349.000000	2333	4400.608839	31928	2	0.533717	32028	6	0.479664	9209214	0.007007
319848840	46356.000000	2448	4617.460981	32070	6	0.713703	31898	5	0.221058	9196077	0.006128
319861544	46018.000000	2397	4646.576483	32341	6	0.335082	31866	2	0.518703	9182651	0.005610
319866856	45325.000000	2337	4743.191733	31905	5	0.543423	31955	2	0.503688	9169385	0.005635
319865394	44625.000000	2327	4715.014646	31823	6	0.301460	32143	2	0.629664	9155879	0.005988
319856702	43932.000000	2294	4630.153649	32144	2	0.396807	32056	1	0.631150	9142695	0.004701
319855462	45047.000000	2353	4629.958999	32013	3	0.313644	31613	7	0.069003	9129475	0.001040
319855346	45615.000000	2412	4761.590961	31832	2	0.712209	32022	1	0.487689	9115971	0.000964
319867059	43585.000000	2304	4724.662936	32462	4	0.529167	31976	6	0.204908	9102751	0.000833
319841861	45097.000000	2285	4699.937789	32027	1	0.269227	32052	3	0.110584	9089378	0.001094
319860726	44549.000000	2313	4729.731094	31852	6	0.141444	31992	4	0.209362	9076185	0.001089
319850928	44311.000000	2276	4685.737476	31914	8	0.146310	32053	5	0.139343	9062972	0.000567
319856322	44672.000000	2389	4720.636468	32057	4	0.595699	31990	4	0.452325	9049806	0.000387
319860847	43493.000000	2262	4639.714516	31928	3	0.443097	31970	5	0.111468	9036627	0.000099
319891016	44283.000000	2305	4494.700429	32100	4	0.456156	31832	5	0.275533	9023498	0.000021
319858823	46112.000000	2448	4597.630406	31831	6	0.074694	31897	7	0.151596	9010253	0.000352
319853258	45401.000000	2416	4653.000166	32203	4	0.051065	32063	6	0.096211	8997194	0.000318
319865946	45717.000000	2398	4672.162681	31799	4	0.670268	32012	6	0.803797	8984265	0.000858
319874292	45461.000000	2341	4730.780214	32063	3	0.064104	32193	4	0.637269	8971309	0.000448
319878803	44691.000000	2300	4715.093574	32039	5	0.089551	32122	1	0.046772	8958220	0.000723
319862961	44130.000000	2288	4658.827103	31903	6	0.493774	31907	8	0.196196	8945090	0.000425
319832923	45416.000000	2390	4582.002387	31844	7	0.369868	32124	3	0.852857	8932180	0.000212
319859230	47303.000000	2484	4683.530721	32065	4	0.001016	31981	5	0.492560	8919066	0.000349
319855248	47023.000000	2456	4826.177629	32014	3	0.053118	31732	5	0.181230	8906168	0.000001
319844507	45067.000000	2365	4833.965001	32061	3	0.083408	31960	6	0.305555	8892933	-0.000632
319843063	44327.000000	2373	4820.540873	32027	1	0.533995	32002	1	0.252034	8880101	-0.000788
319841496	43379.000000	2345	4743.429195	31986	4	0.146090	31996	7	0.081474	8867265	-0.000988
319867403	43207.000000	2183	4692.350185	31956	3	0.550697	31963	4	0.374917	8854196	-0.000822
319852195	43118.000000	2097	4534.831542	32030	2	0.324609	31893	5	0.574213	8841306	-0.000990
319854498	45577.000000	2354	4515.812292	31819	1	0.274017	32064	3	0.759578	8828396	-0.001023
319853426	46474.000000	2406	4675.137971	31890	2	0.561820	31979	2	0.123079	8815789	-0.001156
319854022	45662.000000	2365	4705.192890	31795	4	0.758344	31937	4	0.319395	8803092	-0.000841
319863362	45942.000000	2261	4769.830398	32003	8	0.328466	32062	4	0.511335	8790246	-0.000823
319830690	45062.000000	2339	4906.597963	31766	9	0.356850	31973	2	0.635254	8777513	-0.001377
319857262	43814.000000	2312	4773.523333	32106	9	0.164785	31883	3	0.605679	8764639	-0.001504
319884528	43878.000000	2273	4563.964189	31849	9	0.355119	32059	3	0.604291	8751950	-0.002103
319851961	44911.000000	2386	4717.643255	31926	2	0.208889	32015	3	0.891233	8739252	-0.001188
319845087	44073.000000	2309	4646.079036	32018	3	0.332164	32348	5	0.312864	8726559	-0.001459
npatches	nstrain	runtime	dt	init_x	init_y	init_y_blood	init_z	init_S	beta0	beta1	beta2	beta3	mean_beta	B	d	delta	delta_blood	b[0]	mut	m	CTL	c	g	epsilon	k	het	lambda	rho	omega	x_max	patch.dyna	DELTA	A	VA
10000	1	100.000000	0.000100	21900	9499	5000000	0.001000	10000000	12.026514	6.145647	4.693691	6.927368	9	8000000000.000000	0.010000	1.000000	1.000000	800000	0.000050	0.048000	1	0.001000	1.000000	25.000000	18.000000	0.500000	0.001000	0.001000	0.010000	31987	0	10.000000	7.000000	1.000000
sus	inf	inf_blood	z	x[0]	y[0][0]	z[0]	x[1]	y[1][0]	z[1]	S[0]	synchrony
219000000	94990000.000000	5000000	10.000000	21900	9499	0.001000	21900	9499	0.001000	10000000	0.000000
319852698	20291.000000	1097	2893.247961	32055	5	0.591375	31946	3	0.213374	10058691	0.000000
319833622	29176.000000	1490	2702.081057	31994	2	0.199128	32020	2	0.132097	10044304	0.000000
319851606	42300.000000	2109	2797.349782	31826	6	0.772572	31932	2	0.392466	10029778	0.000000
319851090	55702.000000	2957	3462.813468	32015	8	0.253945	32189	3	0.422280	10015072	0.000000
319869073	58833.000000	3013	4420.476450	31986	3	0.179520	32067	3	0.255210	10000553	0.000000
319871509	52906.000000	2717	5198.257455	32128	9	0.352918	32077	7	0.495257	9986004	0.000000
319852552	44139.000000	2317	5208.896152	31988	1	0.112111	31991	3	0.771640	9971369	0.000000
319865270	38574.000000	2001	4691.940693	32058	3	0.766396	31780	3	0.445857	9956792	0.000000
319854330	38386.000000	1996	3964.321294	32045	8	0.640495	32054	4	0.331849	9942341	0.000000
319850696	42544.000000	2183	3877.069235	31904	7	0.728962	32000	0	0.326077	9927909	0.000000
319860933	47798.000000	2520	4167.298101	31915	6	0.352877	31985	4	0.356255	9913481	0.000000
319866674	47955.000000	2416	4498.616065	31897	4	0.730808	32120	6	0.853328	9899003	0.000000
319846817	45498.000000	2337	4636.956395	31879	3	0.774621	31897	5	0.120138	9884383	0.000000
319847483	43077.000000	2276	4637.754470	32015	4	0.703377	32063	5	0.432247	9869839	0.000000
319850512	41591.000000	2121	4402.383066	32247	10	0.868213	31980	4	0.713649	9855398	0.000000
319863434	42983.000000	2192	4210.835983	31945	6	0.523326	31930	4	0.224343	9841052	0.000000
319866925	45835.000000	2369	4314.337473	32029	9	0.612765	31963	1	0.815147	9826813	0.000000
319855043	45564.000000	2408	4589.441082	31894	2	0.207121	32132	3	0.359353	9812323	0.000000
319857998	43311.000000	2306	4593.172646	32038	3	0.274576	31945	3	0.344949	9798195	0.000000
319851473	42473.000000	2215	4420.065747	31830	5	0.277623	31934	1	0.392627	9783801	0.000000
319876151	42991.000000	2238	4292.588138	31882	3	0.248254	31715	3	0.489481	9769666	0.000000
319859588	45741.000000	2382	4351.951198	31860	3	0.404517	31912	2	0.306017	9755482	0.000000
319850515	45748.000000	2361	4482.455517	31753	2	0.400053	32220	6	0.088855	9741404	0.000000
319856935	44547.000000	2354	4550.912628	32105	3	0.301369	32037	6	0.592881	9727185	0.000000
319850966	42529.000000	2296	4550.447446	32127	1	0.243934	31863	5	0.631383	9712987	0.000000
319853379	42040.000000	2102	4314.883331	31979	8	0.868494	31881	5	0.659254	9698863	0.000000
319835777	44056.000000	2276	4331.311273	31809	2	0.099864	31901	4	0.221199	9684709	0.000000
319851892	44561.000000	2318	4327.285594	32118	7	0.216395	32251	1	0.273315	9670695	0.000000
319872833	45625.000000	2387	4404.426366	32044	3	0.422513	32157	2	0.481166	9656691	0.000000
319867550	45303.000000	2253	4497.374993	32012	5	0.608747	31948	7	0.216416	9642808	0.000000
319860526	43943.000000	2311	4563.275451	32010	3	0.193409	31845	4	0.802963	9628679	0.000000
319848184	42771.000000	2151	4419.242344	31965	2	0.484284	32114	2	0.234277	9614686	0.000000
319867971	43003.000000	2248	4352.632862	31918	4	0.952034	32080	8	0.570258	9600663	0.000000
319877071	44458.000000	2269	4305.349251	32108	7	0.642415	31925	4	0.624094	9586738	0.000000
319865998	45236.000000	2380	4372.497477	31806	9	0.809283	31955	5	0.345721	9572812	0.000000
319841599	46366.000000	2436	4475.739035	32017	8	0.132277	31879	3	0.089830	9558920	0.000000
319875548	44056.000000	2271	4507.436645	31905	20	0.232653	31912	3	0.190358	9544985	0.000000
319850425	42840.000000	2222	4368.818874	31882	9	0.347124	32099	4	0.686304	9531227	0.000000
319846228	43941.000000	2253	4321.073085	32001	8	0.907794	31801	0	0.474080	9517033	0.000000
319847941	44086.000000	2298	4367.548634	32116	2	0.710309	32005	9	0.088027	9503045	-1.#IND00
319851353	45409.000000	2416	4356.048521	32228	6	0.903995	31864	2	0.208777	9489018	-1.#IND00
319859121	44649.000000	2368	4545.167474	31956	4	0.633039	31810	1	0.436052	9475269	-1.#IND00
319857665	43453.000000	2263	4463.476355	31691	5	0.395521	31709	7	0.628658	9461464	0.006831
319874664	42451.000000	2202	4294.684530	32018	3	0.156629	31981	3	0.110943	9447831	0.003909
319868848	43148.000000	2237	4160.074878	31744	1	0.422103	31889	4	0.186491	9433839	-0.004821
319856830	46628.000000	2353	4211.102538	32038	6	0.715719	31980	7	0.300033	9420073	-0.004828
319878278	46693.000000	2479	4568.854878	31716	4	0.595825	31758	5	0.273882	9406417	0.001669
319866210	44396.000000	2350	4622.590613	32038	0	0.427513	31796	1	0.279516	9392722	0.000511
319835470	43505.000000	2216	4533.060850	32135	4	0.736204	31934	4	0.522319	9379158	-0.001198
319885399	43383.000000	2301	4460.426685	31826	2	0.851124	31918	3	0.618143	9365681	-0.002045
319848674	43111.000000	2236	4393.476666	32100	3	0.546220	31981	8	0.040164	9352103	0.001201
319862044	43358.000000	2272	4315.529454	31871	5	0.564462	32214	3	0.101083	9338255	0.001392
319858114	44111.000000	2321	4254.486269	32066	9	0.294530	32019	9	0.592692	9324467	0.001242
319832007	44728.000000	2304	4353.629409	31926	7	0.678892	31924	2	0.119815	9310928	0.002280
319872242	43988.000000	2361	4351.719673	31892	7	0.390027	32235	8	0.310133	9297244	0.000962
319865260	43634.000000	2208	4364.433231	31782	5	0.401278	32227	6	0.086858	9283676	0.001538
319842483	45425.000000	2323	4322.963915	31900	4	0.820455	32235	3	0.037095	9270418	0.001734
319853982	45063.000000	2300	4505.952556	31966	3	0.150369	31807	7	0.753853	9256854	0.001590
319839485	43807.000000	2259	4511.791785	31810	5	0.787441	31888	10	0.501365	9243410	0.001798
319873370	43370.000000	2295	4422.121558	31930	6	0.264766	31974	4	0.471774	9229964	0.000582
319852533	43530.000000	2323	4453.744806	32013	3	0.485604	32124	1	0.457258	9216473	0.000799
319868559	43894.000000	2308	4434.009261	32204	5	0.551752	32072	3	0.437426	9203072	0.002748
319838052	43604.000000	2282	4362.175982	32015	3	0.819786	31866	4	0.733607	9189610	0.002827
319843045	44532.000000	2386	4358.349951	31874	6	0.663830	31993	3	0.529052	9176294	0.002726
319853148	45539.000000	2331	4403.641841	31954	6	0.971038	31987	6	0.214904	9162769	0.001073
319850752	45684.000000	2328	4444.180117	31921	2	0.847657	32159	7	0.550820	9149462	0.001032
319861034	44588.000000	2255	4479.829945	32143	5	0.399024	31922	5	0.148618	9136133	0.001185
319860568	43516.000000	2273	4491.141632	31879	7	0.635471	32197	2	0.237823	9122746	0.001178
319864200	42888.000000	2228	4415.502026	32114	8	0.212626	31920	5	0.847839	9109441	0.000151
319873353	42674.000000	2315	4271.953237	32098	3	0.617261	32067	2	0.215960	9096247	0.000273
319849719	44447.000000	2300	4277.924028	32040	5	0.438312	31991	4	0.344609	9083091	0.000087
319861597	45981.000000	2312	4307.698691	32304	4	0.504676	32085	4	0.147263	9069935	-0.001191
319867627	44954.000000	2376	4463.213074	31906	8	0.794237	32072	6	0.208191	9056919	-0.001155
319863020	44493.000000	2363	4564.264029	32057	1	0.551521	32001	5	0.085423	9043818	-0.001427
319874864	43742.000000	2302	4521.577221	31956	2	0.033299	31996	4	0.398003	9030688	-0.000842
319865352	42952.000000	2315	4398.102964	32129	13	0.519906	32111	3	0.691180	9017590	-0.001396
319865206	44145.000000	2315	4316.239934	32133	3	0.462405	31805	6	0.619006	9004480	-0.001489
319852737	45456.000000	2378	4333.001939	31997	8	0.843025	31988	2	0.515634	8991408	-0.001175
319861602	45265.000000	2362	4425.401834	31850	12	0.229810	31977	2	0.239058	8978149	-0.000764
319846728	44572.000000	2308	4461.403950	31908	5	0.464025	31994	4	0.227238	8964992	-0.000724
319842885	44131.000000	2274	4438.005359	32101	4	0.657217	32131	0	0.210087	8951876	-0.000931
319858739	43006.000000	2234	4386.849868	32078	2	0.608073	32416	4	0.257089	8939166	-0.000898
319847860	44338.000000	2226	4396.471409	31992	5	0.621955	32090	3	0.577460	8926225	-0.001417
319833793	44754.000000	2382	4497.528093	32080	5	0.581745	32068	5	0.249145	8913115	-0.001375
319843755	45115.000000	2373	4528.038141	31819	2	0.563330	32049	1	0.337807	8900142	-0.001071
319866644	43274.000000	2314	4418.978921	31749	4	0.425048	31807	5	0.288261	8887230	-0.000295
319871224	42958.000000	2216	4321.767506	32046	5	0.613561	31881	2	0.864295	8874279	-0.000123
319838152	43573.000000	2261	4262.519789	31840	4	0.859101	32038	7	0.278154	8861516	-0.000518
319868810	45422.000000	2258	4373.604932	31949	5	0.839800	32089	4	0.376030	8848644	0.000102
319847144	45103.000000	2363	4504.564539	31808	4	0.778199	31909	4	0.012184	8835679	0.000469
319876016	43969.000000	2215	4507.396441	32152	6	0.539402	31969	0	0.063417	8822815	0.000537
319855366	43493.000000	2294	4438.155226	31836	3	0.750140	31937	7	0.280039	8810087	0.000549
319851894	43306.000000	2315	4250.403597	31949	9	0.603601	31811	9	0.359220	8797262	0.000959
319860717	45156.000000	2358	4332.769604	32073	4	0.611478	32024	4	0.116991	8784412	0.000329
319863059	44611.000000	2266	4350.349621	32001	5	0.313129	32113	5	0.496127	8771736	0.000515
319866767	44719.000000	2274	4390.305361	31878	6	0.163853	31938	8	0.322482	8758864	0.000436
319865154	45452.000000	2337	4418.456699	32010	1	0.598052	32061	4	0.219602	8746152	0.000425
319841659	46074.000000	2313	4567.901404	31932	1	0.540771	32044	5	0.665229	8733234	0.000467
319877955	44374.000000	2291	4562.207155	31704	12	0.686132	31703	7	0.641153	8720513	0.000416
npatches	nstrain	runtime	dt	init_x	init_y	init_y_blood	init_z	init_S	beta0	beta1	beta2	beta3	mean_beta	B	d	delta	delta_blood	b[0]	mut	m	CTL	c	g	epsilon	k	het	lambda	rho	omega	x_max	patch.dyna	DELTA	A	VA
10000	1	100.000000	0.000100	21900	9499	5000000	0.001000	10000000	9.022449	12.478276	6.220604	12.468862	9	8000000000.000000	0.010000	1.000000	1.000000	800000	0.000050	0.048000	1	0.001000	1.000000	25.000000	19.000000	0.500000	0.001000	0.001000	0.010000	31987	0	10.000000	7.000000	1.000000
sus	inf	inf_blood	z	x[0]	y[0][0]	z[0]	x[1]	y[1][0]	z[1]	S[0]	synchrony
219000000	94990000.000000	5000000	10.000000	21900	9499	0.001000	21900	9499	0.001000	10000000	0.000000
319886952	24066.000000	1245	1618.371358	31830	5	0.280242	32088	2	0.165425	10052015	0.000000
319863321	36744.000000	1918	2098.596247	31826	7	0.366226	31881	4	0.344738	10037585	0.000000
319877667	52960.000000	2719	2724.119515	31980	1	0.197850	32028	7	0.664373	10023033	0.000000
319858896	63575.000000	3272	3803.621264	31989	5	0.285588	32104	4	0.553698	10008260	0.000000
319835018	58691.000000	3083	4930.822530	31973	8	0.601089	32251	2	0.442001	9993849	0.000000
319856848	45500.000000	2369	5277.069586	32171	0	0.186039	31819	7	0.900401	9979216	0.000000
319881437	37356.000000	1968	4468.880843	32147	4	0.341895	31939	3	0.726346	9964722	0.000000
319852032	38336.000000	1971	3756.297859	31779	6	0.022128	31891	4	0.314001	9950232	0.000000
319867262	43751.000000	2239	3617.578457	31692	11	0.090437	31862	2	0.366399	9935542	0.000000
319869001	49409.000000	2550	4002.262413	31901	4	0.276445	32092	10	0.888005	9921175	0.000000
319821792	49139.000000	2657	4530.241498	31783	6	0.295442	32060	6	0.632618	9906408	0.000000
319847833	43213.000000	2300	4540.878147	31953	3	0.478723	32074	2	0.276665	9891949	0.000000
319844983	40274.000000	2169	4230.990563	31949	5	0.609345	31901	4	0.481560	9877544	0.000000
319839315	41032.000000	2130	3920.260408	31921	5	0.405709	32140	0	0.411459	9863250	0.000000
319846494	44310.000000	2312	3859.737474	31992	5	0.397619	32099	1	0.660571	9848826	0.000000
319855486	47528.000000	2463	4125.718229	32068	7	0.226052	31744	3	0.995473	9834697	0.000000
319848649	46181.000000	2400	4423.302435	32027	2	0.327993	32148	5	0.967821	9820187	0.000000
319835948	43251.000000	2229	4436.751007	32207	3	0.400513	31971	3	0.521134	9805784	0.000000
319847608	42279.000000	2154	4251.904684	31874	10	0.422668	31791	5	0.248114	9791524	0.000000
319844200	41383.000000	2131	4116.993929	31963	10	0.358969	32058	6	0.555411	9777298	0.000000
319874903	42576.000000	2157	4027.433226	31945	4	0.297360	31970	6	0.756880	9762815	0.000000
319848120	44219.000000	2331	4036.003046	32255	4	0.491623	31795	2	0.788686	9748597	0.000000
319857467	45647.000000	2380	4229.495076	31904	3	0.132987	32044	7	0.597477	9734244	0.000000
319834894	43525.000000	2185	4324.031384	31968	6	0.029107	31794	6	0.451211	9719876	0.000000
319870609	41871.000000	2156	4152.429963	32081	1	0.494692	31975	5	0.795392	9705618	0.000000
319844674	42388.000000	2218	4046.375726	31811	7	0.307430	32097	6	0.623135	9691587	0.000000
319856390	45638.000000	2389	4090.199666	31865	2	0.303538	31859	7	0.824580	9677395	0.000000
319842614	45967.000000	2391	4301.923890	32117	6	0.713973	32112	4	0.291902	9663289	0.000000
319836600	43607.000000	2223	4397.954971	31999	2	0.416809	32146	9	0.384485	9649163	0.000000
319859968	42931.000000	2295	4209.605918	31863	3	0.228849	31759	4	0.205775	9635009	0.000000
319874040	42280.000000	2123	4140.966408	31957	6	0.799394	32064	3	0.203513	9620659	0.000000
319867786	43517.000000	2284	3997.457114	32007	6	0.300093	31998	2	0.179676	9606587	0.000000
319853817	45411.000000	2299	4091.854833	32081	4	0.061710	32200	6	0.778672	9592485	0.000000
319873447	45748.000000	2429	4355.080910	31858	5	0.778212	31767	3	0.705155	9578505	0.000000
319859549	43533.000000	2298	4309.307597	32045	3	0.231972	32194	5	0.557222	9564672	0.000000
319860295	43982.000000	2323	4202.107549	32211	3	0.820157	31788	4	0.937155	9550831	0.000000
319865247	44491.000000	2361	4319.407323	31977	6	0.339212	32064	1	0.211999	9536900	0.000000
319837986	43625.000000	2203	4339.835740	31791	2	0.516336	31955	1	0.079074	9523009	0.000000
319867504	43412.000000	2241	4187.137585	32023	1	0.711486	32058	4	0.066445	9509003	0.000000
319866848	42526.000000	2158	4089.099463	32108	3	0.756735	32206	6	0.790676	9495036	-1.#IND00
319859012	43137.000000	2307	4024.855433	32039	6	0.135436	32004	6	0.698574	9481113	-1.#IND00
319854311	45894.000000	2462	4095.956739	31986	8	0.506053	31749	4	0.651006	9467287	-1.#IND00
[truncated: 160 more rows]
