# Supplementary material for: Large Variations in HIV-1 Viral Load Explained by Shifting-Mosaic Metapopulation Dynamics
Source: PLoS Biol. 2016 Oct 5;14(10):e1002567. doi: 10.1371/journal.pbio.1002567 (PMC5051940; doi:10.1371/journal.pbio.1002567)
Supplement: S1 Data — Each file gives the output from the simulations indicated by the filename: low migration (ms1, db432); high migration (ms1, db1); very high migration (ms10, db1); number of patches (np); reservoir (storage); no reservoir (nostorage); CTL immigration model (CTLimmig); CTL proliferation model (CTLprolif); β¯ (beta1, beta2, …). Within each file, there are 21 simulations for (k = 0,1,..,20), and data is output each day. For measures of synchrony, the final entry should be used. See Methods and S1 Simulation Code for further details. (ZIP) [file pbio.1002567.s002.zip › S1_Data/ms1_np10000_nostorage_noPD_CTLimmig_db1_beta1.tsv]

npatches	nstrain	runtime	dt	init_x	init_y	init_y_blood	init_z	init_S	beta0	beta1	beta2	beta3	mean_beta	B	d	delta	delta_blood	b[0]	mut	m	CTL	c	g	epsilon	k	het	lambda	rho	omega	x_max	patch.dyna	DELTA	A	VA
10000	1	100.000000	0.001000	21900	9499	5000000	0.001000	10000000	0.720523	1.291169	0.609335	0.717464	1	800000000	0.010000	1.000000	1.000000	80000	0.000050	0.004800	0	0.500000	0.000000	2.500000	0.000000	0.500000	0.000000	0.000000	0.000000	31872	0	10.000000	7.000000	1.000000
sus	inf	inf_blood	z	x[0]	y[0][0]	z[0]	x[1]	y[1][0]	z[1]	S[0]	synchrony
219000000	94990000	5000000	10.000000	21900	9499	0.001000	21900	9499	0.001000	10000000	0.000000
284926697	77178774	3949675	3941.516320	29319	7057	0.394152	27617	8274	0.394152	9994940	0.000000
292258267	67783035	3467040	6325.803353	29959	6212	0.632580	28474	7368	0.632580	9990013	0.000000
295204708	60413075	3089799	7771.765723	30316	5422	0.777177	28682	6577	0.777177	9985030	0.000000
297470816	54335184	2778667	8648.676577	30456	4837	0.864868	28878	6048	0.864868	9980158	0.000000
299359552	49244974	2517305	9180.483393	30553	4372	0.918048	29223	5417	0.918048	9975088	0.000000
300997173	44921256	2292546	9503.000201	30530	3979	0.950300	29126	4932	0.950300	9970103	0.000000
302408703	41193535	2104201	9698.592075	30746	3749	0.969859	29454	4668	0.969859	9965082	0.000000
303630616	37958631	1939126	9817.209710	30884	3495	0.981721	29751	4249	0.981721	9960156	0.000000
304722839	35132961	1794556	9889.145947	30915	3123	0.988915	29999	3894	0.988915	9955173	0.000000
305680566	32630285	1667397	9932.772025	30965	2932	0.993277	30093	3643	0.993277	9950211	0.000000
306563552	30403406	1554297	9959.229270	31254	2851	0.995923	30137	3447	0.995923	9945130	0.000000
307319669	28410847	1451222	9975.274394	30951	2589	0.997527	30177	3220	0.997527	9940093	0.000000
308014281	26633424	1360254	9985.005037	31129	2323	0.998501	30255	2903	0.998501	9935157	0.000000
308640482	25029574	1277408	9990.906233	31060	2277	0.999091	30511	2722	0.999091	9930181	0.000000
309201181	23564513	1202262	9994.485041	31243	2052	0.999449	30891	2573	0.999449	9925178	0.000000
309749654	22229842	1134843	9996.655426	31171	1942	0.999666	30586	2447	0.999666	9920182	0.000000
310246729	21019711	1074684	9997.971667	31298	1944	0.999797	30478	2375	0.999797	9915068	0.000000
310646819	19904088	1016395	9998.769908	31422	1740	0.999877	30639	2198	0.999877	9910074	0.000000
311095701	18884781	963770	9999.254005	31198	1750	0.999925	30739	2177	0.999925	9904986	0.000000
311473793	17939072	915650	9999.547588	31448	1537	0.999955	30869	1988	0.999955	9899972	0.000000
311806474	17062079	871146	9999.725632	31230	1473	0.999973	30944	1916	0.999973	9895081	0.000000
312130088	16247310	829166	9999.833608	31455	1424	0.999983	30849	1844	0.999983	9890104	0.000000
312415379	15489659	790481	9999.899091	31478	1376	0.999990	31003	1638	0.999990	9885100	0.000000
312712633	14781754	754376	9999.938803	31631	1292	0.999994	30928	1608	0.999994	9880077	0.000000
312987297	14118644	720784	9999.962887	31651	1298	0.999996	31231	1588	0.999996	9875245	0.000000
313225715	13501031	687752	9999.977493	31494	1111	0.999998	31091	1544	0.999998	9870324	0.000000
313454833	12931518	659648	9999.986350	31480	1172	0.999999	31147	1418	0.999999	9865333	0.000000
313670521	12393684	632733	9999.991722	31588	1090	0.999999	31152	1383	0.999999	9860524	0.000000
313875298	11881892	607159	9999.994980	31265	1046	0.999999	31213	1311	0.999999	9855549	0.000000
314066151	11402382	581506	9999.996955	31409	1026	1.000000	31270	1284	1.000000	9850643	0.000000
314246326	10945234	558392	9999.998154	31666	1006	1.000000	31358	1156	1.000000	9845627	0.000000
314445693	10515104	536609	9999.998880	31544	922	1.000000	31324	1221	1.000000	9840738	0.000000
314582489	10112911	516546	9999.999321	31741	894	1.000000	31167	1170	1.000000	9835731	0.000000
314753161	9721628	497149	9999.999588	31720	870	1.000000	31545	1051	1.000000	9830866	0.000000
314898453	9363685	478008	9999.999750	31621	864	1.000000	31380	1086	1.000000	9825925	0.000000
315027526	9027894	461029	9999.999849	31500	866	1.000000	31292	998	1.000000	9821076	0.000000
315172574	8701730	443593	9999.999908	31762	809	1.000000	31303	1034	1.000000	9816159	0.000000
315315636	8391742	428725	9999.999944	31826	784	1.000000	31314	957	1.000000	9811245	0.000000
315388014	8093975	414971	9999.999966	31684	742	1.000000	31335	941	1.000000	9806357	0.000000
315520133	7814429	399208	9999.999980	31801	691	1.000000	31282	884	1.000000	9801427	-1.#IND00
315652585	7547174	385992	9999.999988	31423	612	1.000000	31346	798	1.000000	9796601	0.336000
315732964	7288046	372410	9999.999992	31715	684	1.000000	31295	801	1.000000	9791745	0.450556
315834117	7039699	360182	9999.999995	31658	609	1.000000	31712	796	1.000000	9786868	0.508642
315938769	6804936	347370	9999.999997	31712	632	1.000000	31298	774	1.000000	9781960	0.632039
316019140	6583744	335781	9999.999998	31603	611	1.000000	31414	753	1.000000	9777060	0.701189
316095757	6369364	325650	9999.999999	31881	570	1.000000	31432	682	1.000000	9772071	0.756249
316197143	6165430	315482	9999.999999	31802	573	1.000000	31476	754	1.000000	9767267	0.801071
316279040	5966292	304463	10000.000000	31823	542	1.000000	31378	716	1.000000	9762381	0.831378
316361005	5778163	295236	10000.000000	31762	529	1.000000	31443	642	1.000000	9757465	0.851894
316432884	5602564	286282	10000.000000	31725	494	1.000000	31827	575	1.000000	9752633	0.868293
316491634	5429351	276846	10000.000000	31733	495	1.000000	31708	629	1.000000	9747682	0.885483
316536672	5262051	268436	10000.000000	31736	469	1.000000	31426	653	1.000000	9742735	0.897430
316612527	5099410	260984	10000.000000	31597	453	1.000000	31512	594	1.000000	9737758	0.906624
316677237	4944095	252480	10000.000000	31676	409	1.000000	31789	522	1.000000	9732933	0.914596
316764533	4796533	245192	10000.000000	31830	466	1.000000	31646	499	1.000000	9727972	0.921540
316838945	4654100	237805	10000.000000	31768	403	1.000000	31481	515	1.000000	9723087	0.927735
316861255	4511950	230640	10000.000000	31718	411	1.000000	31715	487	1.000000	9718185	0.933381
316900576	4382782	224194	10000.000000	31699	371	1.000000	31604	516	1.000000	9713390	0.938166
316966424	4254930	217240	10000.000000	31738	359	1.000000	31662	464	1.000000	9708524	0.942297
317022441	4128271	211330	10000.000000	31887	397	1.000000	31672	460	1.000000	9703766	0.946058
317094015	4005796	205100	10000.000000	31534	350	1.000000	31628	468	1.000000	9698881	0.949115
317120407	3890462	199295	10000.000000	31876	361	1.000000	31472	408	1.000000	9694133	0.952040
317172006	3780224	192698	10000.000000	31452	364	1.000000	31653	469	1.000000	9689291	0.954677
317228098	3668475	187546	10000.000000	31921	333	1.000000	31488	435	1.000000	9684472	0.956913
317276322	3566133	181904	10000.000000	31595	346	1.000000	31838	380	1.000000	9679636	0.959265
317290879	3466435	175985	10000.000000	31762	320	1.000000	31692	398	1.000000	9674737	0.961322
317318112	3369038	172542	10000.000000	31811	258	1.000000	31649	357	1.000000	9669903	0.962914
317375897	3276373	166948	10000.000000	31762	287	1.000000	31647	390	1.000000	9665066	0.964487
317395576	3190780	162449	10000.000000	32023	268	1.000000	31651	355	1.000000	9660295	0.966031
317460177	3101149	158508	10000.000000	31922	259	1.000000	31628	352	1.000000	9655473	0.967547
317484146	3018413	154349	10000.000000	31599	289	1.000000	31598	373	1.000000	9650618	0.968830
317539603	2936816	149441	10000.000000	31522	241	1.000000	31621	357	1.000000	9645795	0.970261
317565371	2853935	145874	10000.000000	31749	261	1.000000	31657	321	1.000000	9640980	0.971423
317596988	2777996	141391	10000.000000	31964	237	1.000000	31871	309	1.000000	9636034	0.972410
317584839	2705281	137498	10000.000000	31852	212	1.000000	31624	323	1.000000	9631254	0.973361
317643145	2638463	134855	10000.000000	31822	244	1.000000	31766	288	1.000000	9626345	0.974263
317677016	2569878	130621	10000.000000	31480	242	1.000000	31485	268	1.000000	9621465	0.975147
317696351	2498670	128504	10000.000000	31583	234	1.000000	31721	317	1.000000	9616606	0.975933
317711759	2432463	123829	10000.000000	31864	213	1.000000	31583	269	1.000000	9611835	0.976752
317755869	2368603	120266	10000.000000	31888	206	1.000000	31778	285	1.000000	9607007	0.977434
317788019	2305380	117365	10000.000000	31902	190	1.000000	31701	294	1.000000	9602091	0.978111
317782564	2242423	114484	10000.000000	31707	210	1.000000	31922	235	1.000000	9597351	0.978659
317812288	2182090	110994	10000.000000	31779	173	1.000000	31834	235	1.000000	9592690	0.979283
317868338	2124324	108262	10000.000000	31792	185	1.000000	31802	243	1.000000	9587801	0.979851
317875546	2071909	105557	10000.000000	31720	194	1.000000	31763	199	1.000000	9582990	0.980337
317882173	2017010	103034	10000.000000	31832	193	1.000000	31857	218	1.000000	9578161	0.980841
317913891	1968738	100173	10000.000000	31619	185	1.000000	32001	202	1.000000	9573388	0.981248
317925216	1913614	98432	10000.000000	31780	161	1.000000	31607	215	1.000000	9568590	0.981718
317956283	1863901	95110	10000.000000	31770	171	1.000000	31638	215	1.000000	9563824	0.982111
317958509	1813382	92918	10000.000000	31670	146	1.000000	31609	186	1.000000	9559047	0.982528
318003421	1767667	89999	10000.000000	31539	152	1.000000	31693	204	1.000000	9554343	0.982932
318033742	1725881	88040	10000.000000	31792	152	1.000000	31622	205	1.000000	9549494	0.983305
318046400	1680408	85665	10000.000000	31860	151	1.000000	31793	191	1.000000	9544847	0.983624
318055703	1636193	83866	10000.000000	31669	135	1.000000	31831	192	1.000000	9540133	0.983969
318065600	1596182	81214	10000.000000	31824	125	1.000000	31843	148	1.000000	9535266	0.984278
318076139	1556429	79710	10000.000000	31916	145	1.000000	31561	172	1.000000	9530503	0.984610
318109834	1516557	77603	10000.000000	31746	113	1.000000	31849	208	1.000000	9525668	0.984899
318110115	1480535	75569	10000.000000	31818	131	1.000000	31596	173	1.000000	9520939	0.985162
318131027	1442437	73566	10000.000000	31753	110	1.000000	31927	172	1.000000	9516082	0.985422
npatches	nstrain	runtime	dt	init_x	init_y	init_y_blood	init_z	init_S	beta0	beta1	beta2	beta3	mean_beta	B	d	delta	delta_blood	b[0]	mut	m	CTL	c	g	epsilon	k	het	lambda	rho	omega	x_max	patch.dyna	DELTA	A	VA
10000	1	100.000000	0.001000	21900	9499	5000000	0.001000	10000000	0.870684	0.544798	0.881128	1.185415	1	800000000	0.010000	1.000000	1.000000	80000	0.000050	0.004800	0	0.500000	0.000000	2.500000	1.000000	0.500000	0.000000	0.000000	0.000000	31872	0	10.000000	7.000000	1.000000
sus	inf	inf_blood	z	x[0]	y[0][0]	z[0]	x[1]	y[1][0]	z[1]	S[0]	synchrony
219000000	94990000	5000000	10.000000	21900	9499	0.001000	21900	9499	0.001000	10000000	0.000000
287179931	63506036	3275788	3941.516320	28907	6154	0.394152	29900	5529	0.394152	9995066	0.000000
301217471	34819757	1802665	6325.803353	30447	3306	0.632580	31195	3037	0.632580	9990105	0.000000
309570423	16592175	859948	7771.765723	31188	1560	0.777177	31377	1374	0.777177	9985186	0.000000
314428546	7258465	376483	8648.676577	31490	682	0.864868	31664	609	0.864868	9980056	0.000000
316859042	3019491	157257	9180.483393	31608	298	0.918048	31978	256	0.918048	9975071	0.000000
317932036	1212795	63374	9503.000201	31696	119	0.950300	31952	97	0.950300	9970173	0.000000
318388856	478308	24776	9698.592075	31971	57	0.969859	31836	48	0.969859	9965175	0.000000
318618320	185189	9509	9817.209710	31900	29	0.981721	31944	11	0.981721	9960276	0.000000
318687622	71129	3575	9838.883925	31968	5	0.988915	31648	4	0.988915	9955259	0.000000
318712151	27854	1473	8133.853519	31739	2	0.993277	31628	1	0.333159	9950221	0.000000
318724143	13698	672	4425.352425	32030	1	0.285381	31836	2	0.233407	9945189	0.000000
318725324	9035	497	2694.669305	32127	1	0.214224	31782	1	0.187366	9940289	0.000000
318736327	6712	304	2179.550626	32084	1	0.169238	31699	0	0.167693	9935254	0.000000
318711546	5128	266	1989.723183	31775	0	0.271484	31804	0	0.166718	9930421	0.000000
318721891	3967	227	1888.136415	32008	0	0.171862	31862	0	0.166669	9925452	0.000000
318726806	3087	184	1819.802832	31730	0	0.166924	31637	0	0.166667	9920541	0.000000
318726999	2587	121	1781.437353	31762	0	0.166679	31732	0	0.166667	9915458	0.000000
318704724	1967	95	1748.017092	31779	0	0.166667	31846	0	0.166667	9910332	0.000000
318716631	1595	73	1729.156287	31762	1	0.166667	31698	0	0.166667	9905494	0.000000
318694490	1241	67	1711.790360	31955	0	0.185147	31779	0	0.166667	9900684	0.000000
318692935	1044	46	1703.407223	32019	0	0.167583	32080	0	0.166667	9895799	0.000000
318724776	848	52	1695.070388	32034	0	0.166712	32071	1	0.166667	9890864	0.000000
318711567	666	46	1687.593546	32240	0	0.166669	31948	1	0.166667	9885815	0.000000
318735538	562	27	1683.863070	31791	0	0.166667	31946	0	0.166667	9880803	0.000000
318733163	454	30	1682.012296	31861	0	0.166667	31617	0	0.166667	9875864	0.000000
318708005	391	22	1678.269246	31807	0	0.166667	31873	0	0.166667	9870892	0.000000
318724642	336	11	1676.310484	31628	0	0.166667	31797	0	0.166667	9865963	0.000000
318755428	269	19	1674.331560	31873	0	0.166667	31819	0	0.166667	9861049	0.000000
318716679	249	17	1675.193077	31867	0	0.166667	31922	0	0.166667	9856091	0.000000
318696427	214	10	1673.790968	31730	0	0.166667	31890	0	0.166667	9851255	0.000000
318713449	169	6	1671.364751	31857	0	0.166667	31698	0	0.166667	9846381	0.000000
318710989	127	4	1670.487625	31849	0	0.166667	31762	0	0.166667	9841457	0.000000
318725282	134	8	1670.508666	31950	0	0.166667	31690	0	0.166667	9836487	0.000000
318704557	108	4	1669.667360	31804	0	0.166667	31811	0	0.166667	9831611	0.000000
318722955	94	1	1669.003024	31781	0	0.166667	31925	0	0.166667	9826574	0.000000
318723335	73	2	1668.654534	31710	0	0.166667	31839	0	0.166667	9821572	0.000000
318731413	83	1	1669.276073	31706	0	0.166667	31975	0	0.166667	9816735	0.000000
318723227	57	4	1668.275927	32030	0	0.166667	31902	0	0.166667	9811913	0.000000
318712717	46	4	1667.835339	31778	0	0.166667	31846	0	0.166667	9807023	0.000000
318724637	41	2	1667.668465	31573	0	0.166667	31977	0	0.166667	9802170	-1.#IND00
318740283	22	0	1667.278714	31869	0	0.166667	31801	0	0.166667	9797277	-1.#IND00
318716247	13	1	1667.104479	31987	0	0.166667	31766	0	0.166667	9792547	-1.#IND00
318712521	11	0	1667.125183	31830	0	0.166667	31896	0	0.166667	9787603	-1.#IND00
318717676	6	0	1666.801202	31870	0	0.166667	31819	0	0.166667	9782729	-1.#IND00
318753543	0	2	1666.681597	31813	0	0.166667	31913	0	0.166667	9777874	-1.#IND00
npatches	nstrain	runtime	dt	init_x	init_y	init_y_blood	init_z	init_S	beta0	beta1	beta2	beta3	mean_beta	B	d	delta	delta_blood	b[0]	mut	m	CTL	c	g	epsilon	k	het	lambda	rho	omega	x_max	patch.dyna	DELTA	A	VA
10000	1	100.000000	0.001000	21900	9499	5000000	0.001000	10000000	1.052280	0.650735	0.541111	0.883906	1	800000000	0.010000	1.000000	1.000000	80000	0.000050	0.004800	0	0.500000	0.000000	2.500000	2.000000	0.500000	0.000000	0.000000	0.000000	31872	0	10.000000	7.000000	1.000000
sus	inf	inf_blood	z	x[0]	y[0][0]	z[0]	x[1]	y[1][0]	z[1]	S[0]	synchrony
219000000	94990000	5000000	10.000000	21900	9499	0.001000	21900	9499	0.001000	10000000	0.000000
289534739	51830623	2695075	3941.516320	28905	5266	0.394152	29697	4713	0.394152	9995015	0.000000
307086064	17498714	916247	6325.803353	30549	1684	0.632580	31207	1471	0.632580	9990063	0.000000
315117187	4320557	226876	7771.765723	31359	395	0.777177	31762	377	0.777177	9985173	0.000000
317844389	874841	46459	8648.676577	31773	82	0.864868	31808	81	0.864868	9980129	0.000000
318525590	157951	8335	9180.483393	31970	17	0.918048	31632	16	0.918048	9975177	0.000000
318689433	26718	1402	8345.565844	32005	2	0.950300	31957	4	0.950300	9970171	0.000000
318726528	7428	366	3374.553654	31873	1	0.607994	31894	1	0.298929	9965152	0.000000
318735051	3912	213	2009.198171	31842	0	0.188540	31765	0	0.173222	9960223	0.000000
318723524	2444	110	1791.031098	31794	0	0.184846	31690	0	0.166992	9955239	0.000000
318729951	1555	88	1734.167897	31870	0	0.167568	31937	0	0.166683	9950405	0.000000
318710525	999	46	1702.100425	31939	0	0.166711	31796	0	0.166667	9945457	0.000000
318704953	689	36	1690.408654	31931	0	0.166669	31902	0	0.166667	9940510	0.000000
318741746	446	25	1681.675189	32004	0	0.166667	31995	0	0.166667	9935545	0.000000
318745930	281	18	1676.186744	31946	0	0.166667	31758	0	0.166667	9930633	0.000000
318726373	236	13	1673.351002	32012	0	0.166667	31711	1	0.166667	9925776	0.000000
318720596	175	7	1670.788153	31977	0	0.166667	31965	0	0.166667	9920859	0.000000
318719066	106	7	1669.707026	31883	0	0.166667	31745	0	0.166667	9915894	0.000000
318714085	75	4	1669.315189	31997	0	0.166667	31898	0	0.166667	9911059	0.000000
318734255	48	6	1668.371056	31787	0	0.166667	31859	0	0.166667	9906284	0.000000
318725895	43	2	1668.000060	31787	0	0.166667	32055	0	0.166667	9901380	0.000000
318716694	31	2	1667.380197	31676	0	0.166667	31909	0	0.166667	9896289	0.000000
318725125	22	0	1667.201282	31830	0	0.166667	31723	0	0.166667	9891357	0.000000
318715224	10	1	1666.893376	31891	0	0.166667	31718	0	0.166667	9886484	0.000000
318734347	6	0	1667.075320	31930	0	0.166667	32038	0	0.166667	9881512	0.000000
318715640	7	0	1666.741541	32001	0	0.166667	31896	0	0.166667	9876670	0.000000
318724430	4	0	1666.837802	31972	0	0.166667	31856	0	0.166667	9871741	0.000000
318733169	4	1	1666.835724	31850	0	0.166667	31816	0	0.166667	9866829	0.000000
318724150	3	0	1666.704519	31885	0	0.166667	31994	0	0.166667	9861828	0.000000
318730976	1	1	1666.668984	31672	0	0.166667	31727	0	0.166667	9857025	0.000000
318737596	0	0	1666.666781	31958	0	0.166667	31743	0	0.166667	9852038	0.000000
npatches	nstrain	runtime	dt	init_x	init_y	init_y_blood	init_z	init_S	beta0	beta1	beta2	beta3	mean_beta	B	d	delta	delta_blood	b[0]	mut	m	CTL	c	g	epsilon	k	het	lambda	rho	omega	x_max	patch.dyna	DELTA	A	VA
10000	1	100.000000	0.001000	21900	9499	5000000	0.001000	10000000	1.443777	0.700155	0.545787	1.368005	1	800000000	0.010000	1.000000	1.000000	80000	0.000050	0.004800	0	0.500000	0.000000	2.500000	3.000000	0.500000	0.000000	0.000000	0.000000	31872	0	10.000000	7.000000	1.000000
sus	inf	inf_blood	z	x[0]	y[0][0]	z[0]	x[1]	y[1][0]	z[1]	S[0]	synchrony
219000000	94990000	5000000	10.000000	21900	9499	0.001000	21900	9499	0.001000	10000000	0.000000
291399938	42533901	2225597	3941.516320	28422	4704	0.394152	29864	3903	0.394152	9995019	0.000000
310597320	8863783	470721	6325.803353	30776	1084	0.632580	31313	802	0.632580	9990050	0.000000
317114680	1128663	60881	7771.765723	31639	137	0.777177	31746	85	0.777177	9985014	0.000000
318485544	106516	5745	8648.037352	31968	11	0.864868	31863	8	0.864868	9979913	0.000000
318702122	9965	552	5378.774228	31998	2	0.839651	31937	0	0.563963	9974941	0.000000
318692234	3170	174	2131.227930	31948	0	0.206270	31865	0	0.186358	9969899	0.000000
318699330	1658	72	1757.032632	31827	0	0.168630	31558	0	0.167643	9964767	0.000000
318718722	905	46	1700.618526	31928	0	0.166764	31876	0	0.166715	9959781	0.000000
318711247	483	16	1682.732832	31918	0	0.166671	31760	0	0.166669	9954875	0.000000
318716833	275	15	1675.603762	31783	0	0.166667	31833	0	0.166667	9949903	0.000000
318725101	177	8	1672.291989	31746	0	0.166667	31774	0	0.166667	9945003	0.000000
318736630	90	2	1669.979955	32202	0	0.166667	31967	0	0.166667	9940040	0.000000
318741303	50	6	1668.283523	31832	0	0.166667	31916	0	0.166667	9935010	0.000000
318724825	37	2	1668.077844	31835	0	0.166667	31904	0	0.166667	9930006	0.000000
318734885	21	1	1667.531543	32078	0	0.166667	31839	0	0.166667	9925071	0.000000
318713992	11	0	1667.099772	31738	0	0.166667	32217	0	0.166667	9920157	0.000000
318718402	4	0	1666.728318	32032	0	0.166667	31680	0	0.166667	9915298	0.000000
318718231	0	0	1666.672326	32058	0	0.166667	31786	0	0.166667	9910367	0.000000
npatches	nstrain	runtime	dt	init_x	init_y	init_y_blood	init_z	init_S	beta0	beta1	beta2	beta3	mean_beta	B	d	delta	delta_blood	b[0]	mut	m	CTL	c	g	epsilon	k	het	lambda	rho	omega	x_max	patch.dyna	DELTA	A	VA
10000	1	100.000000	0.001000	21900	9499	5000000	0.001000	10000000	0.898254	0.572240	1.102067	1.059071	1	800000000	0.010000	1.000000	1.000000	80000	0.000050	0.004800	0	0.500000	0.000000	2.500000	4.000000	0.500000	0.000000	0.000000	0.000000	31872	0	10.000000	7.000000	1.000000
sus	inf	inf_blood	z	x[0]	y[0][0]	z[0]	x[1]	y[1][0]	z[1]	S[0]	synchrony
219000000	94990000	5000000	10.000000	21900	9499	0.001000	21900	9499	0.001000	10000000	0.000000
293201388	34749266	1832836	3941.516320	29508	3340	0.394152	30124	3047	0.394152	9995110	0.000000
312880324	4441333	238040	6325.803353	31312	442	0.632580	31670	344	0.632580	9990277	0.000000
317908618	288692	15707	7771.765723	31713	28	0.777177	31915	15	0.777177	9985176	0.000000
318649555	13067	721	6473.642003	31860	1	0.658884	32074	4	0.829381	9980240	0.000000
318739305	2444	119	2179.591021	31971	0	0.244760	31903	0	0.283274	9975194	0.000000
318730552	969	42	1729.277261	31684	0	0.170537	31700	2	0.253231	9970189	0.000000
318730778	459	20	1684.233526	31737	0	0.166859	31908	0	0.185069	9965250	0.000000
318734353	181	9	1672.516032	31750	0	0.166676	32060	0	0.167579	9960213	0.000000
318733680	68	8	1669.080420	31753	0	0.166667	32010	0	0.166712	9955228	0.000000
318717588	38	2	1667.778301	31714	0	0.166667	32012	0	0.166669	9950307	0.000000
318742752	18	1	1667.091163	31998	0	0.166667	31849	0	0.166667	9945417	0.000000
318718005	15	1	1667.126954	31813	0	0.166667	31663	0	0.166667	9940523	0.000000
318719836	10	0	1667.058403	31795	0	0.166667	31670	0	0.166667	9935456	0.000000
318736802	14	0	1667.183193	32044	0	0.166667	32019	0	0.166667	9930354	0.000000
318716638	4	0	1666.753385	31868	0	0.166667	32167	0	0.166667	9925403	0.000000
318715555	0	0	1666.681848	31742	0	0.166667	31897	0	0.166667	9920463	0.000000
npatches	nstrain	runtime	dt	init_x	init_y	init_y_blood	init_z	init_S	beta0	beta1	beta2	beta3	mean_beta	B	d	delta	delta_blood	b[0]	mut	m	CTL	c	g	epsilon	k	het	lambda	rho	omega	x_max	patch.dyna	DELTA	A	VA
10000	1	100.000000	0.001000	21900	9499	5000000	0.001000	10000000	0.944250	1.078049	1.368061	0.584889	1	800000000	0.010000	1.000000	1.000000	80000	0.000050	0.004800	0	0.500000	0.000000	2.500000	5.000000	0.500000	0.000000	0.000000	0.000000	31872	0	10.000000	7.000000	1.000000
sus	inf	inf_blood	z	x[0]	y[0][0]	z[0]	x[1]	y[1][0]	z[1]	S[0]	synchrony
219000000	94990000	5000000	10.000000	21900	9499	0.001000	21900	9499	0.001000	10000000	0.000000
294779206	28367077	1508211	3941.516320	29539	2741	0.394152	29658	2874	0.394152	9995034	0.000000
314356330	2217159	120328	6325.803353	31559	218	0.632580	31403	223	0.632580	9989944	0.000000
318253778	73486	4061	7762.672721	31851	7	0.777177	31729	10	0.777177	9984982	0.000000
318689465	3211	150	3087.676020	31883	1	0.254233	32072	0	0.241362	9980126	0.000000
318716978	912	35	1780.323803	31899	0	0.186800	31875	0	0.170369	9975209	0.000000
318710794	359	17	1684.113073	31796	0	0.167665	31828	0	0.166850	9970138	0.000000
318752262	117	6	1670.839675	31752	0	0.166716	31843	0	0.166676	9965139	0.000000
318734023	45	3	1668.120083	31784	0	0.166712	31691	0	0.166667	9960108	0.000000
318733994	10	2	1667.242340	31788	0	0.166669	31886	0	0.166667	9955109	0.000000
318733224	3	0	1666.848895	31939	0	0.166667	31831	0	0.166667	9950229	0.000000
318735812	0	0	1666.693829	31915	0	0.166667	31696	0	0.166667	9945267	0.000000
npatches	nstrain	runtime	dt	init_x	init_y	init_y_blood	init_z	init_S	beta0	beta1	beta2	beta3	mean_beta	B	d	delta	delta_blood	b[0]	mut	m	CTL	c	g	epsilon	k	het	lambda	rho	omega	x_max	patch.dyna	DELTA	A	VA
10000	1	100.000000	0.001000	21900	9499	5000000	0.001000	10000000	1.238931	0.877470	0.570911	0.587661	1	800000000	0.010000	1.000000	1.000000	80000	0.000050	0.004800	0	0.500000	0.000000	2.500000	6.000000	0.500000	0.000000	0.000000	0.000000	31872	0	10.000000	7.000000	1.000000
sus	inf	inf_blood	z	x[0]	y[0][0]	z[0]	x[1]	y[1][0]	z[1]	S[0]	synchrony
219000000	94990000	5000000	10.000000	21900	9499	0.001000	21900	9499	0.001000	10000000	0.000000
296216953	23143504	1239095	3941.516320	29217	2462	0.394152	29863	2233	0.394152	9995048	0.000000
315312863	1103334	60657	6325.803353	31717	126	0.632580	31639	104	0.632580	9990118	0.000000
318389360	18867	1049	6893.725700	31864	1	0.522269	31956	2	0.777177	9985051	0.000000
318696540	1405	69	2146.051382	31588	0	0.184291	32016	0	0.207292	9980088	0.000000
318716253	394	22	1705.498575	31955	0	0.167540	31902	0	0.168680	9975034	0.000000
318730231	110	6	1671.403491	31812	0	0.166710	31778	0	0.166766	9970085	0.000000
318725232	40	2	1668.040091	31995	0	0.166669	31806	0	0.166672	9964885	0.000000
318725258	8	1	1667.128375	31807	0	0.166667	32080	0	0.166667	9959898	0.000000
318734160	1	0	1666.706167	31972	0	0.166667	31655	0	0.166667	9954853	0.000000
318716131	1	0	1666.668624	31801	0	0.166667	31649	0	0.166667	9949850	0.000000
318703280	1	0	1666.666764	32055	0	0.166667	31439	0	0.166667	9944887	0.000000
318708948	0	0	1666.666671	32092	0	0.166667	31858	0	0.166667	9939864	0.000000
npatches	nstrain	runtime	dt	init_x	init_y	init_y_blood	init_z	init_S	beta0	beta1	beta2	beta3	mean_beta	B	d	delta	delta_blood	b[0]	mut	m	CTL	c	g	epsilon	k	het	lambda	rho	omega	x_max	patch.dyna	DELTA	A	VA
10000	1	100.000000	0.001000	21900	9499	5000000	0.001000	10000000	0.770607	1.355946	1.006716	0.860006	1	800000000	0.010000	1.000000	1.000000	80000	0.000050	0.004800	0	0.500000	0.000000	2.500000	7.000000	0.500000	0.000000	0.000000	0.000000	31872	0	10.000000	7.000000	1.000000
sus	inf	inf_blood	z	x[0]	y[0][0]	z[0]	x[1]	y[1][0]	z[1]	S[0]	synchrony
219000000	94990000	5000000	10.000000	21900	9499	0.001000	21900	9499	0.001000	10000000	0.000000
297346635	18948957	1022785	3941.516320	30172	1787	0.394152	29262	2157	0.394152	9995105	0.000000
315887780	552020	30598	6325.803353	31543	40	0.632580	31405	65	0.632580	9990070	0.000000
318476330	5884	313	4764.161889	31868	2	0.777177	31728	3	0.617448	9984968	0.000000
318696857	721	43	1869.477309	31596	0	0.200601	31753	0	0.198409	9980032	0.000000
318732821	173	6	1683.229249	32053	0	0.168349	31937	0	0.168240	9975186	0.000000
318746391	56	3	1668.992371	31776	0	0.166750	31997	0	0.166745	9970182	0.000000
318723613	27	0	1667.443822	31874	0	0.166671	32010	0	0.166671	9965146	0.000000
318718026	11	0	1666.843263	31902	0	0.166667	32002	0	0.166667	9960312	0.000000
318717711	1	0	1666.708890	31920	0	0.166667	31917	0	0.166667	9955289	0.000000
318740134	0	0	1666.668759	31936	0	0.166667	31601	0	0.166667	9950138	0.000000
npatches	nstrain	runtime	dt	init_x	init_y	init_y_blood	init_z	init_S	beta0	beta1	beta2	beta3	mean_beta	B	d	delta	delta_blood	b[0]	mut	m	CTL	c	g	epsilon	k	het	lambda	rho	omega	x_max	patch.dyna	DELTA	A	VA
10000	1	100.000000	0.001000	21900	9499	5000000	0.001000	10000000	0.690553	1.052886	0.728446	1.226340	1	800000000	0.010000	1.000000	1.000000	80000	0.000050	0.004800	0	0.500000	0.000000	2.500000	8.000000	0.500000	0.000000	0.000000	0.000000	31872	0	10.000000	7.000000	1.000000
sus	inf	inf_blood	z	x[0]	y[0][0]	z[0]	x[1]	y[1][0]	z[1]	S[0]	synchrony
219000000	94990000	5000000	10.000000	21900	9499	0.001000	21900	9499	0.001000	10000000	0.000000
298526123	15390573	837492	3941.516320	30171	1388	0.394152	29710	1628	0.394152	9995015	0.000000
316354795	273628	15171	6325.803353	31795	31	0.632580	31447	27	0.632580	9989951	0.000000
318514001	2503	133	3335.345838	32061	1	0.287302	31879	0	0.418688	9984968	0.000000
318722162	388	14	1768.001872	32145	0	0.172646	31980	0	0.179158	9979931	0.000000
318716685	89	6	1674.682073	31913	0	0.166963	31930	0	0.167286	9975009	0.000000
318737461	34	1	1667.913704	31930	0	0.166681	31960	0	0.166697	9970161	0.000000
318737101	6	0	1666.891788	32056	0	0.166667	31833	0	0.166668	9965094	0.000000
318715595	2	0	1666.690600	31917	0	0.166667	31870	0	0.166667	9959985	0.000000
318713587	0	0	1666.670786	31756	0	0.166667	31674	0	0.166667	9955020	0.000000
npatches	nstrain	runtime	dt	init_x	init_y	init_y_blood	init_z	init_S	beta0	beta1	beta2	beta3	mean_beta	B	d	delta	delta_blood	b[0]	mut	m	CTL	c	g	epsilon	k	het	lambda	rho	omega	x_max	patch.dyna	DELTA	A	VA
10000	1	100.000000	0.001000	21900	9499	5000000	0.001000	10000000	0.972328	0.805350	1.465727	1.185538	1	800000000	0.010000	1.000000	1.000000	80000	0.000050	0.004800	0	0.500000	0.000000	2.500000	9.000000	0.500000	0.000000	0.000000	0.000000	31872	0	10.000000	7.000000	1.000000
sus	inf	inf_blood	z	x[0]	y[0][0]	z[0]	x[1]	y[1][0]	z[1]	S[0]	synchrony
219000000	94990000	5000000	10.000000	21900	9499	0.001000	21900	9499	0.001000	10000000	0.000000
299334963	12662325	693704	3941.516320	30254	1274	0.394152	30317	1187	0.394152	9994987	0.000000
316641792	138221	7847	6325.803353	31617	13	0.632580	31860	11	0.632580	9990040	0.000000
318565925	1293	76	2637.862935	31799	0	0.227936	31900	0	0.223816	9984976	0.000000
318711242	176	8	1722.173662	31802	0	0.169703	31716	0	0.169499	9980060	0.000000
318732047	30	2	1670.508637	31711	0	0.166817	31616	0	0.166807	9975051	0.000000
318727753	10	0	1667.102342	31982	0	0.166674	31814	0	0.166674	9970069	0.000000
318710940	1	0	1666.773406	31600	0	0.166667	31875	0	0.166667	9965004	0.000000
318692158	4	0	1666.848398	31865	0	0.166667	31812	0	0.166667	9959977	0.000000
318724304	1	0	1666.682444	31786	0	0.166667	32004	0	0.166667	9955083	0.000000
318711562	0	0	1666.667449	31904	0	0.166667	31933	0	0.166667	9950042	0.000000
npatches	nstrain	runtime	dt	init_x	init_y	init_y_blood	init_z	init_S	beta0	beta1	beta2	beta3	mean_beta	B	d	delta	delta_blood	b[0]	mut	m	CTL	c	g	epsilon	k	het	lambda	rho	omega	x_max	patch.dyna	DELTA	A	VA
10000	1	100.000000	0.001000	21900	9499	5000000	0.001000	10000000	0.563222	1.456480	0.522418	1.205043	1	800000000	0.010000	1.000000	1.000000	80000	0.000050	0.004800	0	0.500000	0.000000	2.500000	10.000000	0.500000	0.000000	0.000000	0.000000	31872	0	10.000000	7.000000	1.000000
sus	inf	inf_blood	z	x[0]	y[0][0]	z[0]	x[1]	y[1][0]	z[1]	S[0]	synchrony
219000000	94990000	5000000	10.000000	21900	9499	0.001000	21900	9499	0.001000	10000000	0.000000
300228363	10324143	569405	3941.516320	30330	858	0.394152	29527	1189	0.394152	9995054	0.000000
316868515	68266	3965	6319.504484	31661	5	0.632580	31657	5	0.632580	9990156	0.000000
318580926	745	30	2261.384913	31768	0	0.221675	32019	3	0.299324	9985114	0.000000
318727158	97	2	1699.568552	31952	0	0.169393	31972	0	0.178697	9980177	0.000000
318724033	30	0	1669.332607	31901	0	0.166802	31814	0	0.167263	9975281	0.000000
318723163	2	0	1666.891626	31751	0	0.166673	31781	0	0.166696	9970265	0.000000
318738509	0	0	1666.677816	31784	0	0.166667	31785	0	0.166668	9965257	0.000000
npatches	nstrain	runtime	dt	init_x	init_y	init_y_blood	init_z	init_S	beta0	beta1	beta2	beta3	mean_beta	B	d	delta	delta_blood	b[0]	mut	m	CTL	c	g	epsilon	k	het	lambda	rho	omega	x_max	patch.dyna	DELTA	A	VA
10000	1	100.000000	0.001000	21900	9499	5000000	0.001000	10000000	0.750612	0.848389	1.290647	0.881093	1	800000000	0.010000	1.000000	1.000000	80000	0.000050	0.004800	0	0.500000	0.000000	2.500000	11.000000	0.500000	0.000000	0.000000	0.000000	31872	0	10.000000	7.000000	1.000000
sus	inf	inf_blood	z	x[0]	y[0][0]	z[0]	x[1]	y[1][0]	z[1]	S[0]	synchrony
219000000	94990000	5000000	10.000000	21900	9499	0.001000	21900	9499	0.001000	10000000	0.000000
300974947	8423623	469878	3941.516320	30473	755	0.394152	30408	751	0.394152	9994966	0.000000
317045439	34276	1982	6211.772249	31712	2	0.632580	31892	1	0.498855	9989960	0.000000
318592176	434	23	2061.177151	31874	0	0.190395	31964	0	0.225336	9985064	0.000000
318728792	45	2	1687.921434	32123	0	0.167843	31883	0	0.169574	9980010	0.000000
318723521	7	0	1667.919639	31731	0	0.166725	31880	0	0.166811	9975096	0.000000
318712493	6	0	1666.786499	32029	0	0.166670	31811	0	0.166674	9970149	0.000000
318729095	0	0	1666.720132	31791	0	0.166667	31859	0	0.166667	9965240	0.000000
npatches	nstrain	runtime	dt	init_x	init_y	init_y_blood	init_z	init_S	beta0	beta1	beta2	beta3	mean_beta	B	d	delta	delta_blood	b[0]	mut	m	CTL	c	g	epsilon	k	het	lambda	rho	omega	x_max	patch.dyna	DELTA	A	VA
10000	1	100.000000	0.001000	21900	9499	5000000	0.001000	10000000	1.214730	0.814762	0.895866	1.262247	1	800000000	0.010000	1.000000	1.000000	80000	0.000050	0.004800	0	0.500000	0.000000	2.500000	12.000000	0.500000	0.000000	0.000000	0.000000	31872	0	10.000000	7.000000	1.000000
sus	inf	inf_blood	z	x[0]	y[0][0]	z[0]	x[1]	y[1][0]	z[1]	S[0]	synchrony
219000000	94990000	5000000	10.000000	21900	9499	0.001000	21900	9499	0.001000	10000000	0.000000
301615866	6889711	386723	3941.516320	30128	717	0.394152	30547	639	0.394152	9995063	0.000000
317168182	17405	1004	5798.652004	31327	3	0.632580	31721	2	0.632580	9990008	0.000000
318604267	297	12	1942.161731	31928	0	0.193426	31858	0	0.193748	9985163	0.000000
318718246	36	1	1681.364463	31711	0	0.167993	31965	0	0.168009	9980125	0.000000
318733686	1	1	1667.462616	31697	0	0.166732	31663	0	0.166733	9975124	0.000000
318737653	0	0	1666.706116	31778	0	0.166670	31977	0	0.166670	9970101	0.000000
npatches	nstrain	runtime	dt	init_x	init_y	init_y_blood	init_z	init_S	beta0	beta1	beta2	beta3	mean_beta	B	d	delta	delta_blood	b[0]	mut	m	CTL	c	g	epsilon	k	het	lambda	rho	omega	x_max	patch.dyna	DELTA	A	VA
10000	1	100.000000	0.001000	21900	9499	5000000	0.001000	10000000	1.246011	0.958631	0.978462	0.870354	1	800000000	0.010000	1.000000	1.000000	80000	0.000050	0.004800	0	0.500000	0.000000	2.500000	13.000000	0.500000	0.000000	0.000000	0.000000	31872	0	10.000000	7.000000	1.000000
sus	inf	inf_blood	z	x[0]	y[0][0]	z[0]	x[1]	y[1][0]	z[1]	S[0]	synchrony
219000000	94990000	5000000	10.000000	21900	9499	0.001000	21900	9499	0.001000	10000000	0.000000
302290465	5599053	317365	3941.516320	30365	637	0.394152	30267	569	0.394152	9994909	0.000000
317273504	8749	482	5083.589623	31913	1	0.632580	31543	0	0.431211	9989921	0.000000
318616795	182	6	1863.480288	31773	0	0.190919	31696	0	0.179778	9985052	0.000000
318726861	13	0	1676.834503	31936	0	0.167869	32074	0	0.167317	9980103	0.000000
318701243	3	0	1667.197644	31861	0	0.166726	31926	0	0.166699	9975094	0.000000
318730915	0	0	1666.692984	31982	0	0.166670	32053	0	0.166668	9970109	0.000000
npatches	nstrain	runtime	dt	init_x	init_y	init_y_blood	init_z	init_S	beta0	beta1	beta2	beta3	mean_beta	B	d	delta	delta_blood	b[0]	mut	m	CTL	c	g	epsilon	k	het	lambda	rho	omega	x_max	patch.dyna	DELTA	A	VA
10000	1	100.000000	0.001000	21900	9499	5000000	0.001000	10000000	1.427086	1.313814	0.833039	1.487767	1	800000000	0.010000	1.000000	1.000000	80000	0.000050	0.004800	0	0.500000	0.000000	2.500000	14.000000	0.500000	0.000000	0.000000	0.000000	31872	0	10.000000	7.000000	1.000000
sus	inf	inf_blood	z	x[0]	y[0][0]	z[0]	x[1]	y[1][0]	z[1]	S[0]	synchrony
219000000	94990000	5000000	10.000000	21900	9499	0.001000	21900	9499	0.001000	10000000	0.000000
302795880	4583911	261766	3941.516320	29841	491	0.394152	29931	553	0.394152	9995133	0.000000
317346813	4969	278	4440.982898	31728	0	0.509283	31476	0	0.400668	9990106	0.000000
318597429	119	10	1817.434994	31823	0	0.183648	31652	0	0.178264	9985095	0.000000
318706308	9	0	1674.498648	31948	0	0.167508	31877	0	0.167241	9980035	0.000000
318714392	0	0	1667.066988	31962	0	0.166708	31845	0	0.166695	9975118	0.000000
npatches	nstrain	runtime	dt	init_x	init_y	init_y_blood	init_z	init_S	beta0	beta1	beta2	beta3	mean_beta	B	d	delta	delta_blood	b[0]	mut	m	CTL	c	g	epsilon	k	het	lambda	rho	omega	x_max	patch.dyna	DELTA	A	VA
10000	1	100.000000	0.001000	21900	9499	5000000	0.001000	10000000	0.677260	1.417908	0.540234	0.557178	1	800000000	0.010000	1.000000	1.000000	80000	0.000050	0.004800	0	0.500000	0.000000	2.500000	15.000000	0.500000	0.000000	0.000000	0.000000	31872	0	10.000000	7.000000	1.000000
sus	inf	inf_blood	z	x[0]	y[0][0]	z[0]	x[1]	y[1][0]	z[1]	S[0]	synchrony
219000000	94990000	5000000	10.000000	21900	9499	0.001000	21900	9499	0.001000	10000000	0.000000
303225039	3754880	216588	3941.516320	30505	318	0.394152	29813	486	0.394152	9995000	0.000000
317387694	2940	172	3884.217791	31657	0	0.304402	31789	0	0.372092	9989952	0.000000
318621468	65	2	1782.603076	31909	0	0.173493	31967	0	0.181235	9984870	0.000000
318714537	4	0	1672.597389	31661	0	0.167005	32122	0	0.167389	9979931	0.000000
318714038	1	0	1666.986724	31563	0	0.166683	32195	0	0.166702	9974965	0.000000
318721635	0	0	1666.682530	32018	0	0.166667	32030	0	0.166668	9969973	0.000000
npatches	nstrain	runtime	dt	init_x	init_y	init_y_blood	init_z	init_S	beta0	beta1	beta2	beta3	mean_beta	B	d	delta	delta_blood	b[0]	mut	m	CTL	c	g	epsilon	k	het	lambda	rho	omega	x_max	patch.dyna	DELTA	A	VA
10000	1	100.000000	0.001000	21900	9499	5000000	0.001000	10000000	1.148047	1.098309	1.454235	1.067935	1	800000000	0.010000	1.000000	1.000000	80000	0.000050	0.004800	0	0.500000	0.000000	2.500000	16.000000	0.500000	0.000000	0.000000	0.000000	31872	0	10.000000	7.000000	1.000000
sus	inf	inf_blood	z	x[0]	y[0][0]	z[0]	x[1]	y[1][0]	z[1]	S[0]	synchrony
219000000	94990000	5000000	10.000000	21900	9499	0.001000	21900	9499	0.001000	10000000	0.000000
303633121	3066515	178098	3941.516320	30167	292	0.394152	30211	337	0.394152	9995064	0.000000
317432673	1939	110	3465.933753	31758	1	0.482153	31718	0	0.296770	9990055	0.000000
318612653	51	2	1760.028697	31905	0	0.182303	31931	0	0.173115	9985080	0.000000
318731441	1	1	1671.377771	31889	0	0.167442	31854	1	0.166986	9979964	0.000000
318733381	0	0	1666.900164	31720	0	0.166705	31977	0	0.166683	9974954	0.000000
npatches	nstrain	runtime	dt	init_x	init_y	init_y_blood	init_z	init_S	beta0	beta1	beta2	beta3	mean_beta	B	d	delta	delta_blood	b[0]	mut	m	CTL	c	g	epsilon	k	het	lambda	rho	omega	x_max	patch.dyna	DELTA	A	VA
10000	1	100.000000	0.001000	21900	9499	5000000	0.001000	10000000	1.459934	1.074479	0.622255	1.351440	1	800000000	0.010000	1.000000	1.000000	80000	0.000050	0.004800	0	0.500000	0.000000	2.500000	17.000000	0.500000	0.000000	0.000000	0.000000	31872	0	10.000000	7.000000	1.000000
sus	inf	inf_blood	z	x[0]	y[0][0]	z[0]	x[1]	y[1][0]	z[1]	S[0]	synchrony
219000000	94990000	5000000	10.000000	21900	9499	0.001000	21900	9499	0.001000	10000000	0.000000
304058995	2502237	145935	3941.516320	29992	286	0.394152	30388	239	0.394152	9994954	0.000000
317477252	1229	84	3136.958991	31766	0	0.285645	31830	0	0.292655	9989997	0.000000
318634522	24	3	1741.713435	32085	0	0.172564	31713	0	0.172911	9985017	0.000000
318722464	0	0	1670.456753	32011	0	0.166959	32008	0	0.166976	9980040	0.000000
npatches	nstrain	runtime	dt	init_x	init_y	init_y_blood	init_z	init_S	beta0	beta1	beta2	beta3	mean_beta	B	d	delta	delta_blood	b[0]	mut	m	CTL	c	g	epsilon	k	het	lambda	rho	omega	x_max	patch.dyna	DELTA	A	VA
10000	1	100.000000	0.001000	21900	9499	5000000	0.001000	10000000	0.645357	1.045248	0.689980	1.341923	1	800000000	0.010000	1.000000	1.000000	80000	0.000050	0.004800	0	0.500000	0.000000	2.500000	18.000000	0.500000	0.000000	0.000000	0.000000	31872	0	10.000000	7.000000	1.000000
sus	inf	inf_blood	z	x[0]	y[0][0]	z[0]	x[1]	y[1][0]	z[1]	S[0]	synchrony
219000000	94990000	5000000	10.000000	21900	9499	0.001000	21900	9499	0.001000	10000000	0.000000
304349539	2053097	121066	3941.516320	30634	177	0.394152	30530	223	0.394152	9995043	0.000000
317542534	769	36	2883.021220	31788	0	0.301242	31713	0	0.305386	9990081	0.000000
318637720	13	0	1727.997176	31781	0	0.173337	31522	0	0.173542	9984995	0.000000
318718212	1	0	1669.722903	31807	0	0.166997	31695	0	0.167007	9980126	0.000000
318732014	1	0	1666.854407	32008	0	0.166683	31788	0	0.166684	9975129	0.000000
318739029	0	0	1666.675972	32007	0	0.166667	31992	0	0.166668	9970176	0.000000
npatches	nstrain	runtime	dt	init_x	init_y	init_y_blood	init_z	init_S	beta0	beta1	beta2	beta3	mean_beta	B	d	delta	delta_blood	b[0]	mut	m	CTL	c	g	epsilon	k	het	lambda	rho	omega	x_max	patch.dyna	DELTA	A	VA
10000	1	100.000000	0.001000	21900	9499	5000000	0.001000	10000000	1.271785	0.675501	0.520069	1.200794	1	800000000	0.010000	1.000000	1.000000	80000	0.000050	0.004800	0	0.500000	0.000000	2.500000	19.000000	0.500000	0.000000	0.000000	0.000000	31872	0	10.000000	7.000000	1.000000
sus	inf	inf_blood	z	x[0]	y[0][0]	z[0]	x[1]	y[1][0]	z[1]	S[0]	synchrony
219000000	94990000	5000000	10.000000	21900	9499	0.001000	21900	9499	0.001000	10000000	0.000000
304706307	1669081	99439	3941.516320	30405	179	0.394152	30726	172	0.394152	9994937	0.000000
317562586	562	31	2689.003154	31687	0	0.301972	31677	0	0.251684	9989982	0.000000
318626703	7	1	1718.045419	31828	0	0.173373	31890	0	0.170880	9984932	0.000000
318727656	0	0	1669.217146	31892	0	0.166999	31702	0	0.166876	9979911	0.000000
npatches	nstrain	runtime	dt	init_x	init_y	init_y_blood	init_z	init_S	beta0	beta1	beta2	beta3	mean_beta	B	d	delta	delta_blood	b[0]	mut	m	CTL	c	g	epsilon	k	het	lambda	rho	omega	x_max	patch.dyna	DELTA	A	VA
10000	1	100.000000	0.001000	21900	9499	5000000	0.001000	10000000	0.604442	1.422044	0.725015	0.704613	1	800000000	0.010000	1.000000	1.000000	80000	0.000050	0.004800	0	0.500000	0.000000	2.500000	20.000000	0.500000	0.000000	0.000000	0.000000	31872	0	10.000000	7.000000	1.000000
sus	inf	inf_blood	z	x[0]	y[0][0]	z[0]	x[1]	y[1][0]	z[1]	S[0]	synchrony
219000000	94990000	5000000	10.000000	21900	9499	0.001000	21900	9499	0.001000	10000000	0.000000
304981848	1364681	81886	3941.516320	30684	105	0.394152	30357	161	0.394152	9994926	0.000000
317572446	399	21	2538.449685	31726	0	0.215981	31949	0	0.266049	9989969	0.000000
318622479	7	1	1710.390476	31787	0	0.169111	31962	0	0.171592	9985044	0.000000
318708346	0	0	1668.834911	31779	0	0.166788	31839	0	0.166911	9980170	0.000000
