# Supplementary material for: Large Variations in HIV-1 Viral Load Explained by Shifting-Mosaic Metapopulation Dynamics
Source: PLoS Biol. 2016 Oct 5;14(10):e1002567. doi: 10.1371/journal.pbio.1002567 (PMC5051940; doi:10.1371/journal.pbio.1002567)
Supplement: S1 Data — Each file gives the output from the simulations indicated by the filename: low migration (ms1, db432); high migration (ms1, db1); very high migration (ms10, db1); number of patches (np); reservoir (storage); no reservoir (nostorage); CTL immigration model (CTLimmig); CTL proliferation model (CTLprolif); β¯ (beta1, beta2, …). Within each file, there are 21 simulations for (k = 0,1,..,20), and data is output each day. For measures of synchrony, the final entry should be used. See Methods and S1 Simulation Code for further details. (ZIP) [file pbio.1002567.s002.zip › S1_Data/ms1_np10000_nostorage_noPD_CTLimmig_db1_beta10.tsv]

npatches	nstrain	runtime	dt	init_x	init_y	init_y_blood	init_z	init_S	beta0	beta1	beta2	beta3	mean_beta	B	d	delta	delta_blood	b[0]	mut	m	CTL	c	g	epsilon	k	het	lambda	rho	omega	x_max	patch.dyna	DELTA	A	VA
10000	1	100.000000	0.001000	21900	9499	5000000	0.001000	10000000	14.645449	6.110702	13.886182	5.296988	10	800000000	0.010000	1.000000	1.000000	80000	0.000050	0.004800	0	0.500000	0.000000	2.500000	0.000000	0.500000	0.000000	0.000000	0.000000	31872	0	10.000000	7.000000	1.000000
sus	inf	inf_blood	z	x[0]	y[0][0]	z[0]	x[1]	y[1][0]	z[1]	S[0]	synchrony
219000000	94990000	5000000	10.000000	21900	9499	0.001000	21900	9499	0.001000	10000000	0.000000
50925720	470562477	23807267	3941.516320	3299	48547	0.394152	7422	45191	0.394152	9994961	0.000000
40940284	593192287	30193510	6325.803353	2665	60547	0.632580	5967	57495	0.632580	9989838	0.000000
38054625	642063504	32726124	7771.765723	2488	65078	0.777177	5465	63247	0.777177	9984812	0.000000
37010284	661532487	33750659	8648.676577	2390	67076	0.864868	5406	64522	0.864868	9979899	0.000000
36619320	669278737	34142655	9180.483393	2372	67667	0.918048	5378	65271	0.918048	9974925	0.000000
36464744	672312673	34302858	9503.000201	2282	68122	0.950300	5278	66203	0.950300	9969821	0.000000
36403957	673538087	34363099	9698.592075	2330	68094	0.969859	5185	66789	0.969859	9964758	0.000000
36375091	674026384	34388898	9817.209710	2361	67755	0.981721	5141	66783	0.981721	9959684	0.000000
36368423	674200852	34398220	9889.145947	2420	68024	0.988915	5255	66201	0.988915	9954711	0.000000
36367824	674245078	34402932	9932.772025	2330	68402	0.993277	5097	66461	0.993277	9949770	0.000000
36365423	674313856	34401269	9959.229270	2324	68436	0.995923	5302	66278	0.995923	9944673	0.000000
36358211	674337346	34408312	9975.274394	2310	68581	0.997527	5310	66066	0.997527	9939734	0.000000
36369307	674306963	34404317	9985.005037	2377	68419	0.998501	5253	66221	0.998501	9934801	0.000000
36363798	674341182	34405002	9990.906233	2353	68268	0.999091	5303	65668	0.999091	9929881	0.000000
36365010	674330860	34401813	9994.485041	2350	68295	0.999449	5271	66310	0.999449	9924873	0.000000
36361361	674307164	34413518	9996.655426	2326	68444	0.999666	5229	66104	0.999666	9919881	0.000000
36374480	674299338	34420029	9997.971667	2412	67701	0.999797	5228	66412	0.999797	9914941	0.000000
36370849	674311280	34407894	9998.769908	2329	68523	0.999877	5287	66095	0.999877	9909879	0.000000
36373123	674306640	34404171	9999.254005	2348	68733	0.999925	5313	66104	0.999925	9904987	0.000000
36359161	674330490	34402747	9999.547588	2355	68450	0.999955	5347	66181	0.999955	9900007	0.000000
36363803	674300868	34404510	9999.725632	2357	68322	0.999973	5271	66256	0.999973	9895054	0.000000
36363843	674309849	34399285	9999.833608	2334	68452	0.999983	5222	66050	0.999983	9890020	0.000000
36367355	674308551	34405036	9999.899091	2312	68611	0.999990	5298	66151	0.999990	9885044	0.000000
36368589	674351450	34401679	9999.938803	2423	68403	0.999994	5354	65934	0.999994	9880206	0.000000
36360447	674360789	34394996	9999.962887	2335	68493	0.999996	5204	66659	0.999996	9875274	0.000000
36360287	674361769	34406028	9999.977493	2449	68116	0.999998	5279	66454	0.999998	9870326	0.000000
36363469	674326213	34412845	9999.986350	2352	68307	0.999999	5216	66783	0.999999	9865428	0.000000
36373327	674266460	34409149	9999.991722	2319	68415	0.999999	5253	65947	0.999999	9860500	0.000000
36365807	674297083	34404274	9999.994980	2303	68286	0.999999	5244	66151	0.999999	9855487	0.000000
36371639	674323895	34412100	9999.996955	2328	68708	1.000000	5233	66121	1.000000	9850644	0.000000
36368795	674334610	34393746	9999.998154	2337	68646	1.000000	5348	66135	1.000000	9845788	0.000000
36364992	674330056	34393702	9999.998880	2356	67865	1.000000	5274	66684	1.000000	9840813	0.000000
36367202	674332384	34396180	9999.999321	2343	68170	1.000000	5332	66140	1.000000	9835899	0.000000
36359809	674325007	34407186	9999.999588	2432	68233	1.000000	5249	66458	1.000000	9830990	0.000000
36359138	674319391	34396772	9999.999750	2343	67897	1.000000	5168	66443	1.000000	9826069	0.000000
36368729	674298423	34411015	9999.999849	2335	68405	1.000000	5219	66111	1.000000	9821197	0.000000
36364221	674307360	34407370	9999.999908	2427	67565	1.000000	5288	66272	1.000000	9816251	0.000000
36364689	674322305	34404900	9999.999944	2353	68263	1.000000	5241	66075	1.000000	9811369	0.000000
36364957	674340922	34410691	9999.999966	2348	68401	1.000000	5319	66112	1.000000	9806480	0.000000
36366524	674310420	34408311	9999.999980	2389	68124	1.000000	5215	66696	1.000000	9801512	-1.#IND00
36359569	674314060	34409666	9999.999988	2371	68448	1.000000	5257	65911	1.000000	9796654	-0.033600
36357539	674293318	34404430	9999.999992	2327	68425	1.000000	5158	66223	1.000000	9791737	-0.021526
36361595	674319111	34403210	9999.999995	2339	68804	1.000000	5301	66239	1.000000	9786813	-0.015111
36359392	674306155	34402761	9999.999997	2392	68531	1.000000	5227	66557	1.000000	9781843	-0.013824
36367992	674358537	34402281	9999.999998	2335	67993	1.000000	5392	65901	1.000000	9776997	-0.009401
36368483	674303221	34403506	9999.999999	2339	68030	1.000000	5268	66141	1.000000	9772156	-0.008509
36371463	674282580	34403797	9999.999999	2328	68604	1.000000	5250	66341	1.000000	9767205	-0.004243
36363338	674277274	34406312	10000.000000	2359	68537	1.000000	5222	66580	1.000000	9762237	-0.005139
36374863	674297026	34399101	10000.000000	2368	68126	1.000000	5211	66494	1.000000	9757416	-0.003290
36370679	674315002	34396493	10000.000000	2362	68127	1.000000	5283	66763	1.000000	9752533	-0.015590
36363561	674332452	34390751	10000.000000	2348	68169	1.000000	5235	66310	1.000000	9747679	-0.011370
36367017	674279019	34406745	10000.000000	2337	68616	1.000000	5231	66061	1.000000	9742657	-0.009845
36367949	674326745	34403938	10000.000000	2322	68474	1.000000	5310	66421	1.000000	9737845	-0.011651
36364371	674318434	34406766	10000.000000	2428	68563	1.000000	5225	66091	1.000000	9733040	-0.010212
36370038	674325880	34411405	10000.000000	2360	68711	1.000000	5241	66230	1.000000	9728303	-0.010549
36366605	674330257	34405502	10000.000000	2391	68469	1.000000	5302	66481	1.000000	9723443	-0.010547
36360583	674339471	34399886	10000.000000	2354	68663	1.000000	5239	66422	1.000000	9718454	-0.009068
36357185	674331263	34412810	10000.000000	2377	68547	1.000000	5242	66729	1.000000	9713525	-0.008886
36365062	674315984	34403180	10000.000000	2317	68758	1.000000	5324	66342	1.000000	9708748	-0.008609
36359033	674315821	34407175	10000.000000	2387	68610	1.000000	5256	66712	1.000000	9703853	-0.007386
36364194	674299671	34409051	10000.000000	2323	68438	1.000000	5235	66014	1.000000	9699058	-0.006450
36366583	674323858	34396944	10000.000000	2350	68169	1.000000	5254	66462	1.000000	9694135	-0.006078
36365137	674296925	34404740	10000.000000	2411	68404	1.000000	5271	66153	1.000000	9689315	-0.005150
36362466	674299362	34399541	10000.000000	2301	68978	1.000000	5295	66186	1.000000	9684476	-0.006656
36374389	674305491	34403568	10000.000000	2334	68146	1.000000	5371	66137	1.000000	9679566	-0.007220
36374011	674315414	34401076	10000.000000	2402	68123	1.000000	5219	66261	1.000000	9674787	-0.007337
36371082	674335427	34412762	10000.000000	2340	68289	1.000000	5296	66070	1.000000	9669975	-0.007641
36366910	674330443	34401148	10000.000000	2316	68309	1.000000	5355	65796	1.000000	9665102	-0.006555
36366587	674331542	34399666	10000.000000	2411	68133	1.000000	5220	66247	1.000000	9660320	-0.005903
36368532	674323699	34402368	10000.000000	2401	68024	1.000000	5253	66162	1.000000	9655486	-0.005454
36361050	674342785	34404805	10000.000000	2326	67926	1.000000	5219	66612	1.000000	9650812	-0.005986
36369771	674321778	34407516	10000.000000	2335	67972	1.000000	5299	66321	1.000000	9646103	-0.005619
36367388	674349859	34407594	10000.000000	2318	68486	1.000000	5191	66409	1.000000	9641300	-0.005166
36365127	674331073	34400676	10000.000000	2288	68797	1.000000	5211	66107	1.000000	9636427	-0.005491
36361227	674324047	34400365	10000.000000	2341	68159	1.000000	5264	66042	1.000000	9631637	-0.004875
36365696	674330592	34408166	10000.000000	2397	67790	1.000000	5262	66539	1.000000	9626747	-0.004484
36366201	674346447	34406741	10000.000000	2390	68450	1.000000	5240	66467	1.000000	9621946	-0.004504
36368897	674284982	34398656	10000.000000	2310	68431	1.000000	5270	66340	1.000000	9617148	-0.004476
36361421	674320892	34400639	10000.000000	2325	68791	1.000000	5323	66171	1.000000	9612314	-0.004416
36360545	674324740	34417241	10000.000000	2356	68754	1.000000	5336	66289	1.000000	9607413	-0.004378
36370165	674321624	34402154	10000.000000	2330	68145	1.000000	5232	66299	1.000000	9602635	-0.004516
36369554	674270812	34399711	10000.000000	2352	67889	1.000000	5284	65989	1.000000	9597892	-0.004476
36371905	674292390	34391426	10000.000000	2422	68268	1.000000	5309	66092	1.000000	9593112	-0.004233
36364272	674302043	34408945	10000.000000	2308	68630	1.000000	5180	66180	1.000000	9588446	-0.003751
36360445	674326682	34404620	10000.000000	2417	68467	1.000000	5228	66173	1.000000	9583561	-0.003070
36365128	674295505	34401363	10000.000000	2274	68703	1.000000	5247	66268	1.000000	9578747	-0.003524
36366835	674295511	34399147	10000.000000	2357	68891	1.000000	5187	66441	1.000000	9573896	-0.003496
36358194	674330483	34409073	10000.000000	2351	68303	1.000000	5294	66508	1.000000	9569090	-0.003846
36362470	674296537	34407117	10000.000000	2367	68241	1.000000	5280	66080	1.000000	9564349	-0.003778
36360805	674322470	34406729	10000.000000	2317	67778	1.000000	5224	66876	1.000000	9559493	-0.003996
36365835	674350457	34410543	10000.000000	2389	68101	1.000000	5254	66315	1.000000	9554646	-0.004175
36372087	674329004	34403150	10000.000000	2373	68446	1.000000	5262	66038	1.000000	9549818	-0.003825
36369705	674370106	34398698	10000.000000	2350	68681	1.000000	5292	66017	1.000000	9545074	-0.003474
36364925	674300607	34405693	10000.000000	2272	68546	1.000000	5272	66250	1.000000	9540202	-0.003890
36360596	674317329	34406634	10000.000000	2324	68355	1.000000	5194	66000	1.000000	9535440	-0.003653
36362960	674299451	34405158	10000.000000	2361	68570	1.000000	5240	66333	1.000000	9530664	-0.002981
36362505	674313448	34394245	10000.000000	2392	68426	1.000000	5283	66331	1.000000	9525920	-0.003395
36368085	674264743	34408131	10000.000000	2391	68612	1.000000	5292	66302	1.000000	9521196	-0.003296
36359203	674299357	34403771	10000.000000	2365	68200	1.000000	5198	66654	1.000000	9516341	-0.003465
npatches	nstrain	runtime	dt	init_x	init_y	init_y_blood	init_z	init_S	beta0	beta1	beta2	beta3	mean_beta	B	d	delta	delta_blood	b[0]	mut	m	CTL	c	g	epsilon	k	het	lambda	rho	omega	x_max	patch.dyna	DELTA	A	VA
10000	1	100.000000	0.001000	21900	9499	5000000	0.001000	10000000	6.130736	13.814999	8.792233	6.706151	10	800000000	0.010000	1.000000	1.000000	80000	0.000050	0.004800	0	0.500000	0.000000	2.500000	1.000000	0.500000	0.000000	0.000000	0.000000	31872	0	10.000000	7.000000	1.000000
sus	inf	inf_blood	z	x[0]	y[0][0]	z[0]	x[1]	y[1][0]	z[1]	S[0]	synchrony
219000000	94990000	5000000	10.000000	21900	9499	0.001000	21900	9499	0.001000	10000000	0.000000
56641631	408778298	20772447	3941.516320	8084	39415	0.394152	3893	42164	0.394152	9994981	0.000000
55024123	412564227	21081761	6325.803353	7766	39873	0.632580	3819	42570	0.632580	9990001	0.000000
59500591	374034588	19116043	7771.765723	8448	35715	0.777177	4139	38299	0.777177	9985090	0.000000
63585342	344827035	17614603	8648.676577	9012	32852	0.864868	4423	35405	0.864868	9980140	0.000000
66331523	327520082	16720267	9180.483393	9346	31136	0.918048	4709	33663	0.918048	9975114	0.000000
68017913	317653554	16217658	9503.000201	9551	30200	0.950300	4658	33109	0.950300	9970139	0.000000
69014697	312018711	15922281	9698.592075	9587	29568	0.969859	4826	32467	0.969859	9965139	0.000000
69626125	308675760	15744078	9817.209710	9728	29293	0.981721	4878	31957	0.981721	9959986	0.000000
69986886	306688941	15648591	9889.145947	9961	28880	0.988915	4880	31914	0.988915	9954985	0.000000
70203534	305512236	15588258	9932.772025	9816	28998	0.993277	4873	31943	0.993277	9950124	0.000000
70326985	304798259	15557263	9959.229270	9902	28896	0.995923	4939	31568	0.995923	9945181	0.000000
70402473	304401312	15533664	9975.274394	9931	28964	0.997527	4967	31626	0.997527	9940146	0.000000
70476888	304124063	15526290	9985.005037	9857	28740	0.998501	4986	31660	0.998501	9935249	0.000000
70497526	303963715	15506771	9990.906233	9875	28505	0.999091	4984	31287	0.999091	9930336	0.000000
70507335	303879170	15507866	9994.485041	10052	28532	0.999449	4959	31524	0.999449	9925364	0.000000
70505942	303859505	15494723	9996.655426	9963	28736	0.999666	4921	31484	0.999666	9920320	0.000000
70523639	303785412	15500427	9997.971667	9786	28898	0.999797	4953	31570	0.999797	9915236	0.000000
70534754	303750680	15493851	9998.769908	9924	28626	0.999877	4993	31395	0.999877	9910227	0.000000
70533218	303722746	15497977	9999.254005	9869	28900	0.999925	4929	31329	0.999925	9905223	0.000000
70534314	303742880	15497236	9999.547588	10080	28785	0.999955	5030	31487	0.999955	9900212	0.000000
70534062	303737934	15499845	9999.725632	9846	28993	0.999973	4861	31641	0.999973	9895167	0.000000
70537594	303764855	15500111	9999.833608	9816	28946	0.999983	4956	31388	0.999983	9890142	0.000000
70531830	303719009	15496841	9999.899091	10040	28357	0.999990	5027	31611	0.999990	9885119	0.000000
70534235	303721854	15504575	9999.938803	10088	28589	0.999994	5003	31717	0.999994	9880270	0.000000
70542744	303719891	15502230	9999.962887	9895	28747	0.999996	4847	31712	0.999996	9875212	0.000000
70533982	303737441	15503029	9999.977493	9952	28725	0.999998	5012	31483	0.999998	9870335	0.000000
70537030	303720007	15490824	9999.986350	9943	28629	0.999999	4865	31567	0.999999	9865376	0.000000
70532538	303733668	15497226	9999.991722	9954	28400	0.999999	4960	31588	0.999999	9860329	0.000000
70530070	303747714	15495749	9999.994980	10066	28446	0.999999	5006	31379	0.999999	9855412	0.000000
70531653	303726837	15496437	9999.996955	9954	28470	1.000000	4884	31748	1.000000	9850551	0.000000
70528839	303743847	15489714	9999.998154	9985	28661	1.000000	5004	31324	1.000000	9845649	0.000000
70537176	303726670	15488698	9999.998880	10123	28523	1.000000	4958	31381	1.000000	9840692	0.000000
70529556	303742950	15495462	9999.999321	10115	28520	1.000000	4914	31613	1.000000	9835829	0.000000
70537294	303699578	15497079	9999.999588	9871	28508	1.000000	4940	31568	1.000000	9830959	0.000000
70517433	303757116	15497838	9999.999750	10008	28688	1.000000	4912	31685	1.000000	9826044	0.000000
70543544	303699974	15497334	9999.999849	9944	28821	1.000000	4978	31459	1.000000	9821023	0.000000
70540553	303744922	15495683	9999.999908	10009	28637	1.000000	4874	31710	1.000000	9816060	0.000000
70540451	303716367	15495301	9999.999944	9882	28595	1.000000	4884	31745	1.000000	9811057	0.000000
70537843	303730359	15497557	9999.999966	9998	28929	1.000000	4915	31802	1.000000	9806254	0.000000
70537971	303747996	15496244	9999.999980	9975	28818	1.000000	4905	31744	1.000000	9801466	-1.#IND00
70532746	303745316	15497990	9999.999988	10061	28473	1.000000	4816	31783	1.000000	9796582	-1.#IND00
70530092	303759562	15496516	9999.999992	9912	28793	1.000000	4905	31315	1.000000	9791693	0.039668
70530905	303723732	15499377	9999.999995	9969	28616	1.000000	4960	31648	1.000000	9786823	0.020361
70531182	303744837	15498573	9999.999997	10154	28813	1.000000	4905	31720	1.000000	9781904	0.001417
70543874	303713218	15489114	9999.999998	10009	28682	1.000000	4908	31389	1.000000	9777054	0.000473
70535660	303704294	15496434	9999.999999	9927	28769	1.000000	5071	31272	1.000000	9772181	-0.000315
70548732	303685235	15495087	9999.999999	9803	29135	1.000000	5027	31577	1.000000	9767276	-0.000389
70544899	303714222	15494914	10000.000000	9875	28940	1.000000	4982	31466	1.000000	9762471	0.001143
70523459	303744347	15495225	10000.000000	10010	28547	1.000000	4946	31377	1.000000	9757638	0.004842
70540122	303737053	15487705	10000.000000	10027	28923	1.000000	4876	31756	1.000000	9752699	0.003027
70524813	303730265	15496744	10000.000000	9762	29198	1.000000	4822	31761	1.000000	9747904	0.005102
70525669	303749883	15496079	10000.000000	9976	28957	1.000000	4979	31476	1.000000	9743028	0.005427
70532074	303727336	15498700	10000.000000	10003	28729	1.000000	5007	31495	1.000000	9738149	0.005160
70527693	303726547	15501626	10000.000000	9999	28374	1.000000	4970	31435	1.000000	9733322	0.004566
70539475	303725914	15490456	10000.000000	9963	28657	1.000000	4888	31729	1.000000	9728396	0.002328
70541520	303729419	15488091	10000.000000	10110	28745	1.000000	4945	31491	1.000000	9723621	0.003989
70543859	303710624	15494835	10000.000000	10057	28658	1.000000	4962	31401	1.000000	9718768	0.003296
70542271	303720594	15498336	10000.000000	9973	28742	1.000000	4926	31500	1.000000	9714003	0.002936
70539759	303712639	15500834	10000.000000	9871	28391	1.000000	4893	31635	1.000000	9709324	0.004263
70526173	303726643	15498662	10000.000000	9949	28894	1.000000	4996	31168	1.000000	9704670	0.005401
70540170	303743166	15498086	10000.000000	10000	28707	1.000000	4967	31377	1.000000	9699762	0.005156
70533060	303733415	15498183	10000.000000	9937	28422	1.000000	4870	31491	1.000000	9694860	0.004601
70540852	303705185	15494005	10000.000000	10079	28699	1.000000	4909	31566	1.000000	9690128	0.004848
70535077	303746122	15494167	10000.000000	10093	28577	1.000000	4952	31324	1.000000	9685356	0.004386
70538986	303748968	15498783	10000.000000	10026	28949	1.000000	4959	31321	1.000000	9680520	0.004511
70529145	303731834	15497451	10000.000000	9913	28822	1.000000	5035	31389	1.000000	9675585	0.004274
70528409	303721591	15493750	10000.000000	9801	28948	1.000000	4826	31357	1.000000	9670811	0.004399
70530014	303716317	15498754	10000.000000	9980	28771	1.000000	4971	31324	1.000000	9665973	0.004299
70532155	303743115	15495143	10000.000000	9859	28994	1.000000	4901	31690	1.000000	9660984	0.001928
70547911	303715109	15502755	10000.000000	9959	28689	1.000000	4873	31828	1.000000	9656210	0.002352
70534192	303714617	15501860	10000.000000	9984	28620	1.000000	4954	31974	1.000000	9651186	0.002265
70536832	303744898	15493935	10000.000000	9957	28927	1.000000	4923	31493	1.000000	9646404	0.002896
70542882	303736132	15493338	10000.000000	9969	29060	1.000000	4986	31434	1.000000	9641602	0.001753
70522376	303755477	15502838	10000.000000	9857	28895	1.000000	5005	31648	1.000000	9636843	0.001318
70539565	303700076	15493990	10000.000000	9818	28906	1.000000	4945	31735	1.000000	9631983	0.001398
70542617	303706956	15494160	10000.000000	9947	28577	1.000000	5016	31546	1.000000	9627149	0.001915
70532808	303721099	15498339	10000.000000	10003	28667	1.000000	4925	31501	1.000000	9622284	0.001903
70534544	303725207	15492726	10000.000000	9926	28762	1.000000	5028	31466	1.000000	9617459	0.001976
70537295	303736952	15491503	10000.000000	9951	28773	1.000000	4939	31663	1.000000	9612700	0.001599
70539622	303709095	15500661	10000.000000	9924	28708	1.000000	4915	31602	1.000000	9607915	0.002978
70536425	303724730	15499751	10000.000000	9979	29067	1.000000	4996	31429	1.000000	9603182	0.003849
70542386	303714028	15499270	10000.000000	9884	29096	1.000000	4928	31394	1.000000	9598418	0.004306
70527057	303741283	15498853	10000.000000	9940	28726	1.000000	5024	31268	1.000000	9593706	0.004096
70546432	303727852	15489718	10000.000000	9923	28954	1.000000	4816	31791	1.000000	9588957	0.003335
70543064	303697877	15487811	10000.000000	10038	28505	1.000000	4850	31586	1.000000	9584202	0.003203
70541111	303726317	15499076	10000.000000	10060	28651	1.000000	4957	31504	1.000000	9579498	0.003409
70535028	303737520	15486798	10000.000000	10054	28621	1.000000	4942	31405	1.000000	9574668	0.004023
70539356	303713096	15499102	10000.000000	9875	28747	1.000000	4997	31055	1.000000	9569922	0.003949
70529795	303730489	15496572	10000.000000	9804	29276	1.000000	4925	31440	1.000000	9565185	0.003985
70542434	303721120	15494343	10000.000000	9960	28972	1.000000	4886	31686	1.000000	9560420	0.004391
70535658	303733669	15500945	10000.000000	9766	28850	1.000000	4927	31786	1.000000	9555638	0.004433
70524833	303739193	15494393	10000.000000	9971	28615	1.000000	4913	31482	1.000000	9550925	0.004326
70537999	303698490	15491366	10000.000000	9952	28787	1.000000	4974	31419	1.000000	9546276	0.003905
70538224	303731717	15499265	10000.000000	9901	28938	1.000000	4945	31661	1.000000	9541577	0.004962
70543313	303723943	15497945	10000.000000	9945	28693	1.000000	5004	31179	1.000000	9536690	0.004856
70544967	303682061	15496685	10000.000000	9955	28850	1.000000	4949	31566	1.000000	9531833	0.004936
70538729	303721239	15495185	10000.000000	9976	29067	1.000000	4959	31745	1.000000	9527037	0.004694
70532991	303738342	15492523	10000.000000	10138	28317	1.000000	4869	31589	1.000000	9522237	0.004462
70539850	303717790	15498693	10000.000000	9953	28776	1.000000	4989	31286	1.000000	9517447	0.004328
npatches	nstrain	runtime	dt	init_x	init_y	init_y_blood	init_z	init_S	beta0	beta1	beta2	beta3	mean_beta	B	d	delta	delta_blood	b[0]	mut	m	CTL	c	g	epsilon	k	het	lambda	rho	omega	x_max	patch.dyna	DELTA	A	VA
10000	1	100.000000	0.001000	21900	9499	5000000	0.001000	10000000	12.028396	6.821249	14.794842	14.960002	10	800000000	0.010000	1.000000	1.000000	80000	0.000050	0.004800	0	0.500000	0.000000	2.500000	2.000000	0.500000	0.000000	0.000000	0.000000	31872	0	10.000000	7.000000	1.000000
sus	inf	inf_blood	z	x[0]	y[0][0]	z[0]	x[1]	y[1][0]	z[1]	S[0]	synchrony
219000000	94990000	5000000	10.000000	21900	9499	0.001000	21900	9499	0.001000	10000000	0.000000
62672164	355721302	18150691	3941.516320	5030	36071	0.394152	8123	34508	0.394152	9994949	0.000000
70837127	295621312	15150676	6325.803353	5729	30228	0.632580	9209	28482	0.632580	9989918	0.000000
83221953	239110138	12245080	7771.765723	6753	24654	0.777177	10545	22720	0.777177	9984948	0.000000
91808429	210045977	10732812	8648.676577	7337	21897	0.864868	11600	19972	0.864868	9979845	0.000000
96874638	195379326	9983926	9180.483393	7838	20481	0.918048	12466	18225	0.918048	9974865	0.000000
99850796	187422682	9570992	9503.000201	7998	19697	0.950300	12782	17384	0.950300	9969850	0.000000
101607713	182963998	9336340	9698.592075	8134	19272	0.969859	13175	16804	0.969859	9964835	0.000000
102676707	180330165	9201313	9817.209710	8205	18991	0.981721	12999	16705	0.981721	9959880	0.000000
103304770	178789057	9125945	9889.145947	8469	18487	0.988915	13079	16766	0.988915	9954858	0.000000
103701425	177824622	9073468	9932.772025	8378	18820	0.993277	13280	16544	0.993277	9949942	0.000000
103916681	177302622	9051390	9959.229270	8437	18484	0.995923	13249	16490	0.995923	9944967	0.000000
104068853	176929806	9022680	9975.274394	8381	18875	0.997527	13249	16324	0.997527	9940003	0.000000
104168702	176717984	9013897	9985.005037	8416	18529	0.998501	13441	16343	0.998501	9935121	0.000000
104226446	176582950	9013642	9990.906233	8287	18706	0.999091	13377	16137	0.999091	9930101	0.000000
104244636	176546427	9006563	9994.485041	8458	18499	0.999449	13374	16335	0.999449	9925195	0.000000
104279973	176438100	9007462	9996.655426	8545	18339	0.999666	13632	16066	0.999666	9920187	0.000000
104284922	176428422	9003134	9997.971667	8503	18539	0.999797	13292	16567	0.999797	9915105	0.000000
104269949	176448294	9002305	9998.769908	8607	18638	0.999877	13431	16176	0.999877	9910109	0.000000
104281728	176440182	9004604	9999.254005	8532	18518	0.999925	13413	16367	0.999925	9905156	0.000000
104277474	176436306	9002666	9999.547588	8215	18823	0.999955	13520	16210	0.999955	9900314	0.000000
104280290	176421880	8995382	9999.725632	8260	18979	0.999973	13277	16214	0.999973	9895434	0.000000
104289344	176414385	9000549	9999.833608	8474	18508	0.999983	13264	16426	0.999983	9890375	0.000000
104312136	176395610	8996558	9999.899091	8480	18412	0.999990	13425	16044	0.999990	9885573	0.000000
104308045	176388182	8996486	9999.938803	8449	18536	0.999994	13423	16366	0.999994	9880609	0.000000
104298631	176398225	9001944	9999.962887	8269	19009	0.999996	13363	16283	0.999996	9875715	0.000000
104283621	176435103	9000316	9999.977493	8339	18572	0.999998	13364	16336	0.999998	9870715	0.000000
104326090	176367959	8997899	9999.986350	8270	18699	0.999999	13333	16338	0.999999	9865731	0.000000
104307211	176399243	8994646	9999.991722	8527	18375	0.999999	13220	16447	0.999999	9860711	0.000000
104303214	176397042	9000429	9999.994980	8392	18735	0.999999	13294	16451	0.999999	9855753	0.000000
104283549	176430110	9001353	9999.996955	8232	18631	1.000000	13255	16757	1.000000	9850896	0.000000
104298698	176374441	8999798	9999.998154	8392	18446	1.000000	13377	16378	1.000000	9845935	0.000000
104303058	176390254	8999040	9999.998880	8404	18586	1.000000	13343	16242	1.000000	9841162	0.000000
104282594	176443293	8999583	9999.999321	8342	18616	1.000000	13348	16397	1.000000	9836227	0.000000
104292283	176396734	9000043	9999.999588	8422	18715	1.000000	13571	15962	1.000000	9831160	0.000000
104300075	176421077	9000258	9999.999750	8574	18221	1.000000	13264	16299	1.000000	9826283	0.000000
104286788	176417505	9003984	9999.999849	8411	18440	1.000000	13350	16213	1.000000	9821334	0.000000
104281062	176451714	9000923	9999.999908	8258	18793	1.000000	13238	16444	1.000000	9816443	0.000000
104275989	176430756	8998838	9999.999944	8484	18553	1.000000	13221	16558	1.000000	9811471	0.000000
104281827	176430576	8999993	9999.999966	8456	18741	1.000000	13290	16315	1.000000	9806651	0.000000
104280538	176436100	8995015	9999.999980	8416	18401	1.000000	13494	16156	1.000000	9801819	-1.#IND00
104278066	176427149	9002507	9999.999988	8311	18836	1.000000	13193	16415	1.000000	9796904	0.009600
104278911	176422340	9000891	9999.999992	8421	18595	1.000000	13222	16577	1.000000	9792172	0.006146
104287582	176408527	9002797	9999.999995	8397	18702	1.000000	13285	16392	1.000000	9787295	0.002562
104299861	176423480	9000203	9999.999997	8360	18595	1.000000	13351	16289	1.000000	9782445	-0.000907
104308477	176405710	8997726	9999.999998	8364	18664	1.000000	13579	15983	1.000000	9777632	0.003399
104288060	176430494	9002365	9999.999999	8464	18553	1.000000	13376	16103	1.000000	9772800	-0.002483
104312673	176388815	9002677	9999.999999	8413	18455	1.000000	13417	16063	1.000000	9767740	-0.000815
104318939	176373078	9004573	10000.000000	8281	18428	1.000000	13332	16292	1.000000	9762699	-0.002173
104283174	176422231	8997427	10000.000000	8417	18614	1.000000	13380	16361	1.000000	9757758	-0.011660
104284124	176443293	8997933	10000.000000	8311	18680	1.000000	13522	16127	1.000000	9752810	-0.009507
104286242	176433348	9001645	10000.000000	8508	18353	1.000000	13375	16322	1.000000	9747918	-0.004788
104283120	176421683	9001728	10000.000000	8509	18543	1.000000	13310	16364	1.000000	9743004	-0.005399
104292232	176408689	8999356	10000.000000	8387	18670	1.000000	13409	16415	1.000000	9738121	-0.004405
104285500	176416818	9000904	10000.000000	8276	18774	1.000000	13559	16263	1.000000	9733224	-0.003663
104278329	176403624	8998805	10000.000000	8466	18367	1.000000	13324	16351	1.000000	9728438	-0.003622
104288289	176411169	8995381	10000.000000	8530	18553	1.000000	13380	16205	1.000000	9723647	-0.005441
104284227	176403472	9001207	10000.000000	8423	18616	1.000000	13420	16107	1.000000	9718762	-0.004526
104286893	176422025	8996167	10000.000000	8432	18527	1.000000	13484	16337	1.000000	9713944	-0.004142
104301072	176408604	8995536	10000.000000	8418	18387	1.000000	13298	16261	1.000000	9709120	-0.004122
104290583	176403311	8996243	10000.000000	8440	18528	1.000000	13400	16225	1.000000	9704274	-0.004227
104296238	176421471	8998728	10000.000000	8472	18509	1.000000	13445	16120	1.000000	9699456	-0.003903
104284460	176389701	9004597	10000.000000	8374	18686	1.000000	13156	16736	1.000000	9694553	-0.004969
104301545	176402036	9002253	10000.000000	8510	18417	1.000000	13458	16341	1.000000	9689696	-0.005128
104300944	176391593	9000139	10000.000000	8468	18224	1.000000	13407	16168	1.000000	9684805	-0.005302
104285331	176413812	9005006	10000.000000	8400	18468	1.000000	13348	16331	1.000000	9679919	-0.007231
104279370	176436226	8998084	10000.000000	8339	18661	1.000000	13372	16532	1.000000	9674945	-0.006656
104299583	176420330	8998191	10000.000000	8422	18472	1.000000	13459	16113	1.000000	9670062	-0.006826
104285446	176413790	9000341	10000.000000	8442	18612	1.000000	13248	16409	1.000000	9665172	-0.006563
104289878	176435027	9002999	10000.000000	8514	18450	1.000000	13429	16376	1.000000	9660286	-0.006213
104287215	176427421	9000135	10000.000000	8570	18235	1.000000	13301	16116	1.000000	9655425	-0.005910
104280125	176411903	8999978	10000.000000	8391	18394	1.000000	13316	16345	1.000000	9650607	-0.005712
104285781	176426304	9000340	10000.000000	8499	18563	1.000000	13524	16143	1.000000	9645762	-0.005655
104297989	176396552	8998507	10000.000000	8366	18563	1.000000	13304	16452	1.000000	9640872	-0.005381
104295300	176397491	8996817	10000.000000	8439	18795	1.000000	13280	16419	1.000000	9635988	-0.004472
104307593	176385448	8997523	10000.000000	8303	18451	1.000000	13380	16352	1.000000	9631262	-0.005204
104298717	176389561	8997094	10000.000000	8395	18597	1.000000	13521	16171	1.000000	9626489	-0.006123
104292504	176411729	8999727	10000.000000	8314	18514	1.000000	13258	16230	1.000000	9621654	-0.005967
104303696	176404815	9001896	10000.000000	8423	18462	1.000000	13334	16399	1.000000	9616803	-0.006895
104285066	176428793	8997131	10000.000000	8394	18654	1.000000	13405	16188	1.000000	9611969	-0.005996
104278055	176436933	8998045	10000.000000	8309	18650	1.000000	13458	16129	1.000000	9607075	-0.006228
104295366	176411884	8999817	10000.000000	8468	18500	1.000000	13453	16055	1.000000	9602160	-0.006064
104306158	176392897	9001385	10000.000000	8529	18467	1.000000	13380	16204	1.000000	9597443	-0.005370
104305915	176376398	8999868	10000.000000	8412	18394	1.000000	13357	16112	1.000000	9592570	-0.005286
104299859	176389413	9000925	10000.000000	8534	18295	1.000000	13366	16578	1.000000	9587870	-0.005084
104288007	176396005	9001816	10000.000000	8251	18698	1.000000	13248	16367	1.000000	9583090	-0.004971
104303934	176407687	8998536	10000.000000	8391	18485	1.000000	13328	16105	1.000000	9578506	-0.004937
104278804	176417994	9001602	10000.000000	8295	18766	1.000000	13317	16420	1.000000	9573822	-0.004793
104289715	176432024	8999934	10000.000000	8454	18585	1.000000	13389	16266	1.000000	9569110	-0.004711
104299345	176394682	8999970	10000.000000	8463	18629	1.000000	13455	16319	1.000000	9564435	-0.004769
104297466	176414774	8994379	10000.000000	8386	18556	1.000000	13452	16115	1.000000	9559614	-0.004663
104299656	176391941	9004476	10000.000000	8423	18726	1.000000	13491	16263	1.000000	9554883	-0.004619
104282923	176421092	8997709	10000.000000	8328	18594	1.000000	13399	16237	1.000000	9550086	-0.004501
104288633	176408478	9001435	10000.000000	8485	18526	1.000000	13272	16264	1.000000	9545401	-0.004011
104284167	176405928	9004803	10000.000000	8346	18537	1.000000	13375	16234	1.000000	9540553	-0.004101
104303513	176406381	9003831	10000.000000	8415	18586	1.000000	13530	16104	1.000000	9535846	-0.003781
104296119	176409502	8995045	10000.000000	8287	18762	1.000000	13275	16327	1.000000	9531187	-0.003715
104305235	176371937	9001121	10000.000000	8433	18362	1.000000	13407	16132	1.000000	9526356	-0.003414
104306368	176409961	8995753	10000.000000	8285	18612	1.000000	13135	16452	1.000000	9521706	-0.003262
104283119	176407066	9007378	10000.000000	8420	18621	1.000000	13300	16311	1.000000	9516948	-0.003308
npatches	nstrain	runtime	dt	init_x	init_y	init_y_blood	init_z	init_S	beta0	beta1	beta2	beta3	mean_beta	B	d	delta	delta_blood	b[0]	mut	m	CTL	c	g	epsilon	k	het	lambda	rho	omega	x_max	patch.dyna	DELTA	A	VA
10000	1	100.000000	0.001000	21900	9499	5000000	0.001000	10000000	8.841340	14.939311	8.916905	7.219704	10	800000000	0.010000	1.000000	1.000000	80000	0.000050	0.004800	0	0.500000	0.000000	2.500000	3.000000	0.500000	0.000000	0.000000	0.000000	31872	0	10.000000	7.000000	1.000000
sus	inf	inf_blood	z	x[0]	y[0][0]	z[0]	x[1]	y[1][0]	z[1]	S[0]	synchrony
219000000	94990000	5000000	10.000000	21900	9499	0.001000	21900	9499	0.001000	10000000	0.000000
68580005	310573985	15912411	3941.516320	7195	30711	0.394152	4464	32641	0.394152	9995058	0.000000
87324778	217574674	11191289	6325.803353	9130	21413	0.632580	5899	23210	0.632580	9990045	0.000000
107180833	163004789	8349382	7771.765723	11375	15966	0.777177	7428	17522	0.777177	9984947	0.000000
119375343	139312264	7122515	8648.676577	12750	13518	0.864868	8071	15509	0.864868	9980030	0.000000
126337412	127785685	6531324	9180.483393	13120	12770	0.918048	8495	14327	0.918048	9975088	0.000000
130435028	121561949	6207731	9503.000201	13618	11864	0.950300	8850	13842	0.950300	9970146	0.000000
132899625	117982928	6023794	9698.592075	14047	11362	0.969859	8976	13354	0.969859	9965237	0.000000
134346168	115947911	5918769	9817.209710	14147	11364	0.981721	9342	13279	0.981721	9960318	0.000000
135245248	114705575	5853770	9889.145947	14145	11181	0.988915	9281	12966	0.988915	9955287	0.000000
135787267	113949374	5816689	9932.772025	14506	10924	0.993277	9233	12959	0.993277	9950249	0.000000
136115212	113499274	5789067	9959.229270	14288	11250	0.995923	9466	12843	0.995923	9945317	0.000000
136317188	113250161	5775568	9975.274394	14355	11193	0.997527	9179	13110	0.997527	9940375	0.000000
136413759	113095096	5775590	9985.005037	14353	11107	0.998501	9279	12998	0.998501	9935389	0.000000
136529872	112955930	5763522	9990.906233	14244	10933	0.999091	9379	12651	0.999091	9930333	0.000000
136559265	112896849	5761997	9994.485041	14428	10778	0.999449	9374	12869	0.999449	9925270	0.000000
136583694	112875927	5757816	9996.655426	14520	10768	0.999666	9444	12864	0.999666	9920278	0.000000
136598237	112847752	5759497	9997.971667	14435	10992	0.999797	9339	13107	0.999797	9915258	0.000000
136615190	112847106	5756320	9998.769908	14383	11199	0.999877	9321	12923	0.999877	9910200	0.000000
136609741	112845533	5755302	9999.254005	14279	11141	0.999925	9283	12823	0.999925	9905295	0.000000
136613604	112823972	5755649	9999.547588	14236	11141	0.999955	9304	13178	0.999955	9900281	0.000000
136597617	112847373	5759703	9999.725632	14389	11103	0.999973	9305	13070	0.999973	9895341	0.000000
136647830	112811057	5756502	9999.833608	14256	11162	0.999983	9419	12940	0.999983	9890338	0.000000
136627740	112816108	5760252	9999.899091	14530	11017	0.999990	9208	13291	0.999990	9885242	0.000000
136613639	112840717	5759237	9999.938803	14318	10894	0.999994	9351	12966	0.999994	9880365	0.000000
136620591	112824353	5757841	9999.962887	14407	11047	0.999996	9196	13120	0.999996	9875471	0.000000
136635819	112815813	5755152	9999.977493	14393	10928	0.999998	9385	12832	0.999998	9870563	0.000000
136621071	112833317	5755871	9999.986350	14226	11142	0.999999	9371	12985	0.999999	9865727	0.000000
136616071	112824370	5755096	9999.991722	14372	11003	0.999999	9372	12827	0.999999	9860756	0.000000
136624200	112827851	5753923	9999.994980	14506	10909	0.999999	9313	12938	0.999999	9856019	0.000000
136632654	112817720	5751946	9999.996955	14288	11161	1.000000	9251	13171	1.000000	9851139	0.000000
136617195	112848647	5755392	9999.998154	14374	11119	1.000000	9198	13051	1.000000	9846246	0.000000
136617340	112843570	5754244	9999.998880	14225	11185	1.000000	9244	12884	1.000000	9841476	0.000000
136635847	112825581	5759227	9999.999321	14303	11115	1.000000	9400	13015	1.000000	9836573	0.000000
136610067	112838576	5755569	9999.999588	14581	11079	1.000000	9232	12979	1.000000	9831734	0.000000
136613778	112848003	5759007	9999.999750	14330	11134	1.000000	9455	13102	1.000000	9826773	0.000000
136619459	112830467	5756807	9999.999849	14328	10934	1.000000	9297	12988	1.000000	9821741	0.000000
136623107	112823946	5756023	9999.999908	14328	11021	1.000000	9322	13090	1.000000	9816828	0.000000
136612487	112836657	5755437	9999.999944	14571	11067	1.000000	9365	12776	1.000000	9811908	0.000000
136622845	112829093	5758534	9999.999966	14362	10918	1.000000	9381	12804	1.000000	9807050	0.000000
136622832	112836640	5758888	9999.999980	14199	11017	1.000000	9376	12924	1.000000	9802152	-1.#IND00
136617022	112818454	5756337	9999.999988	14613	10620	1.000000	9489	12708	1.000000	9797288	-0.003200
136643709	112819000	5752840	9999.999992	14378	11093	1.000000	9296	12921	1.000000	9792450	-0.006095
136618461	112837526	5759837	9999.999995	14366	11093	1.000000	9285	12782	1.000000	9787658	-0.003197
136595505	112850139	5756031	9999.999997	14172	11045	1.000000	9143	13290	1.000000	9782841	0.002455
136614837	112836843	5758523	9999.999998	14410	10947	1.000000	9291	13021	1.000000	9777849	-0.001786
136620566	112834887	5759907	9999.999999	14211	11291	1.000000	9255	12973	1.000000	9772981	0.002903
136614397	112830585	5758054	9999.999999	14525	10883	1.000000	9268	13003	1.000000	9768130	0.004346
136616694	112826743	5762232	10000.000000	14079	11153	1.000000	9318	13088	1.000000	9763217	0.004456
136607191	112839493	5759268	10000.000000	14550	10943	1.000000	9396	12842	1.000000	9758216	0.004940
136607638	112858332	5755873	10000.000000	14314	11256	1.000000	9328	13016	1.000000	9753290	0.003619
136625632	112816778	5755014	10000.000000	14510	10979	1.000000	9414	12741	1.000000	9748429	0.002245
136604443	112843965	5759605	10000.000000	14487	10955	1.000000	9191	13038	1.000000	9743467	0.002785
136624731	112821979	5753025	10000.000000	14365	11101	1.000000	9262	13172	1.000000	9738673	0.002722
136620074	112830801	5758765	10000.000000	14406	11044	1.000000	9495	12732	1.000000	9733725	0.002675
136615563	112833091	5754814	10000.000000	14394	10913	1.000000	9331	12994	1.000000	9728818	0.002244
136638721	112816590	5757791	10000.000000	14422	10949	1.000000	9143	13033	1.000000	9723952	0.003543
136605588	112843113	5759799	10000.000000	14229	11077	1.000000	9419	13042	1.000000	9719140	0.002276
136635815	112837640	5756360	10000.000000	14353	11025	1.000000	9392	12916	1.000000	9714303	0.002538
136637578	112836302	5756467	10000.000000	14406	11002	1.000000	9109	13046	1.000000	9709411	0.002655
136601441	112837046	5759006	10000.000000	14522	10905	1.000000	9320	13035	1.000000	9704366	0.002943
136623826	112834320	5755236	10000.000000	14192	11168	1.000000	9353	12733	1.000000	9699495	0.003441
136607691	112842427	5756806	10000.000000	14164	11088	1.000000	9366	12887	1.000000	9694648	0.002951
136601285	112858195	5754503	10000.000000	14354	11007	1.000000	9255	12926	1.000000	9689818	0.003606
136650695	112788857	5756523	10000.000000	14549	10949	1.000000	9147	13240	1.000000	9685154	0.003163
136602817	112835828	5753152	10000.000000	14811	10927	1.000000	9227	12990	1.000000	9680422	0.003366
136627451	112825340	5756359	10000.000000	14296	10946	1.000000	9318	12762	1.000000	9675655	0.003067
136623796	112832448	5753824	10000.000000	14341	11092	1.000000	9473	12794	1.000000	9670893	0.000993
136621571	112842456	5756329	10000.000000	14388	11121	1.000000	9468	12592	1.000000	9666065	0.000590
136589845	112865744	5756409	10000.000000	14316	10882	1.000000	9358	12942	1.000000	9661241	0.000863
136628128	112811489	5753153	10000.000000	14360	11020	1.000000	9439	12978	1.000000	9656510	0.000663
136623776	112830975	5752450	10000.000000	14241	10957	1.000000	9296	12881	1.000000	9651710	0.000558
136622238	112836335	5755245	10000.000000	14572	10946	1.000000	9351	12907	1.000000	9646890	0.001057
136617477	112828081	5750889	10000.000000	14379	11077	1.000000	9247	13174	1.000000	9641996	0.001399
136621472	112836541	5755392	10000.000000	14413	11100	1.000000	9238	12876	1.000000	9637159	0.000941
136611003	112858721	5759070	10000.000000	14256	11121	1.000000	9241	13055	1.000000	9632379	-0.001673
136612650	112842086	5754822	10000.000000	14271	10890	1.000000	9289	12924	1.000000	9627553	-0.000139
136590322	112865017	5760571	10000.000000	14395	10929	1.000000	9244	13087	1.000000	9622652	-0.000101
136609632	112855622	5760839	10000.000000	14497	10805	1.000000	9424	12876	1.000000	9617790	-0.000106
136598589	112866878	5756787	10000.000000	14435	11008	1.000000	9389	12913	1.000000	9612927	0.000351
136615338	112860147	5756836	10000.000000	14439	11005	1.000000	9184	13088	1.000000	9608060	0.000017
136630285	112827478	5751897	10000.000000	14442	10939	1.000000	9274	13020	1.000000	9603214	0.000520
136601107	112831932	5757691	10000.000000	14356	11109	1.000000	9382	13019	1.000000	9598404	0.000690
136610081	112833945	5752655	10000.000000	14547	10934	1.000000	9292	12952	1.000000	9593623	0.000413
136616969	112818964	5756723	10000.000000	14111	11232	1.000000	9143	13258	1.000000	9588776	0.000601
136620409	112832780	5753470	10000.000000	14320	10964	1.000000	9259	13044	1.000000	9583980	0.000611
136617414	112840431	5754640	10000.000000	14432	10958	1.000000	9314	12890	1.000000	9579185	0.000478
136625782	112824394	5757426	10000.000000	14413	10867	1.000000	9288	12889	1.000000	9574337	0.000814
136615917	112837000	5754935	10000.000000	14242	10969	1.000000	9382	12937	1.000000	9569577	0.000844
136610426	112853814	5757098	10000.000000	14640	10792	1.000000	9329	12864	1.000000	9564666	0.000646
136619155	112829149	5759508	10000.000000	14362	11081	1.000000	9331	13164	1.000000	9560081	0.000401
136626632	112824889	5752389	10000.000000	14176	11047	1.000000	9265	12824	1.000000	9555285	0.000600
136606051	112832301	5759188	10000.000000	14347	10984	1.000000	9404	12898	1.000000	9550533	-0.000024
136623312	112855271	5759459	10000.000000	14224	11088	1.000000	9300	13146	1.000000	9545784	0.000016
136600459	112840280	5760463	10000.000000	14495	10834	1.000000	9262	12918	1.000000	9541136	0.000303
136598276	112851541	5752533	10000.000000	14279	10863	1.000000	9249	13225	1.000000	9536345	-0.001121
136626979	112831235	5757817	10000.000000	14411	10989	1.000000	9202	13090	1.000000	9531689	-0.000196
136615940	112842987	5755726	10000.000000	14307	10924	1.000000	9432	12846	1.000000	9526948	-0.000207
136627527	112839556	5756307	10000.000000	14520	10967	1.000000	9275	12997	1.000000	9522016	0.000488
136597122	112848410	5759948	10000.000000	14170	11126	1.000000	9325	12833	1.000000	9517136	0.000513
npatches	nstrain	runtime	dt	init_x	init_y	init_y_blood	init_z	init_S	beta0	beta1	beta2	beta3	mean_beta	B	d	delta	delta_blood	b[0]	mut	m	CTL	c	g	epsilon	k	het	lambda	rho	omega	x_max	patch.dyna	DELTA	A	VA
10000	1	100.000000	0.001000	21900	9499	5000000	0.001000	10000000	14.633168	7.086806	13.105961	13.224858	10	800000000	0.010000	1.000000	1.000000	80000	0.000050	0.004800	0	0.500000	0.000000	2.500000	4.000000	0.500000	0.000000	0.000000	0.000000	31872	0	10.000000	7.000000	1.000000
sus	inf	inf_blood	z	x[0]	y[0][0]	z[0]	x[1]	y[1][0]	z[1]	S[0]	synchrony
219000000	94990000	5000000	10.000000	21900	9499	0.001000	21900	9499	0.001000	10000000	0.000000
75419867	270732060	13929986	3941.516320	5110	28504	0.394152	9355	25994	0.394152	9994923	0.000000
105294362	162655028	8382354	6325.803353	7242	17756	0.632580	12887	15300	0.632580	9989910	0.000000
132033701	114887533	5888858	7771.765723	9174	13220	0.777177	16112	10265	0.777177	9984902	0.000000
147387622	95799751	4899191	8648.676577	10516	11090	0.864868	17678	8371	0.864868	9979985	0.000000
156086696	86523840	4423863	9180.483393	11037	10289	0.918048	19082	7414	0.918048	9974933	0.000000
161284473	81428063	4156830	9503.000201	11478	9511	0.950300	19696	6743	0.950300	9970018	0.000000
164395947	78522321	4009151	9698.592075	11624	9438	0.969859	19806	6755	0.969859	9964947	0.000000
166260934	76856351	3921163	9817.209710	11786	9250	0.981721	19928	6693	0.981721	9959966	0.000000
167416591	75839424	3868763	9889.145947	11737	9255	0.988915	20452	6365	0.988915	9955027	0.000000
168100326	75235938	3840839	9932.772025	12064	8945	0.993277	20145	6445	0.993277	9949997	0.000000
168512847	74893677	3820970	9959.229270	11801	9320	0.995923	20585	6296	0.995923	9945056	0.000000
168753303	74677204	3809429	9975.274394	11920	9127	0.997527	20363	6371	0.997527	9940127	0.000000
168918920	74539634	3801586	9985.005037	12035	8874	0.998501	20567	6166	0.998501	9935202	0.000000
168988451	74450425	3797464	9990.906233	12070	9024	0.999091	20475	6285	0.999091	9930145	0.000000
169045702	74413802	3795483	9994.485041	12035	9107	0.999449	20405	6204	0.999449	9925160	0.000000
169054126	74392388	3797202	9996.655426	12093	9038	0.999666	20559	6160	0.999666	9920164	0.000000
169118954	74350106	3793650	9997.971667	11941	9080	0.999797	20337	6157	0.999797	9915184	0.000000
169105314	74349189	3794016	9998.769908	12078	8861	0.999877	20515	6293	0.999877	9910235	0.000000
169131892	74324094	3795628	9999.254005	11940	8910	0.999925	20373	6297	0.999925	9905340	0.000000
169131899	74348951	3791752	9999.547588	12019	9223	0.999955	20775	6247	0.999955	9900469	0.000000
169141863	74311547	3794377	9999.725632	11788	9341	0.999973	20531	6243	0.999973	9895589	0.000000
169152092	74347905	3792093	9999.833608	11867	9057	0.999983	20465	6292	0.999983	9890550	0.000000
169133919	74329531	3793601	9999.899091	11989	8964	0.999990	20521	6143	0.999990	9885462	0.000000
169125051	74361287	3791984	9999.938803	12203	8928	0.999994	20700	6104	0.999994	9880494	0.000000
169115596	74353192	3792739	9999.962887	12094	8929	0.999996	20725	6104	0.999996	9875543	0.000000
169112434	74353002	3792955	9999.977493	11898	9199	0.999998	20746	5999	0.999998	9870592	0.000000
169123846	74331505	3794230	9999.986350	11718	9169	0.999999	20686	6141	0.999999	9865682	0.000000
169135662	74345881	3791989	9999.991722	11867	9079	0.999999	20466	6226	0.999999	9860769	0.000000
169134079	74333975	3793050	9999.994980	12093	8936	0.999999	20465	6052	0.999999	9855939	0.000000
169153274	74311192	3793566	9999.996955	11857	9243	1.000000	20313	6368	1.000000	9850949	0.000000
169143281	74324379	3789557	9999.998154	11983	8922	1.000000	20584	6172	1.000000	9845994	0.000000
169131844	74332463	3791097	9999.998880	12086	9067	1.000000	20548	6212	1.000000	9841126	0.000000
169117676	74351217	3794066	9999.999321	12105	9004	1.000000	20529	6114	1.000000	9836159	0.000000
169134368	74335313	3790020	9999.999588	11972	8982	1.000000	20651	6330	1.000000	9831296	0.000000
169126321	74323316	3793965	9999.999750	11829	9080	1.000000	20742	5973	1.000000	9826418	0.000000
169118553	74348516	3793793	9999.999849	12088	8994	1.000000	20457	6150	1.000000	9821414	0.000000
169119238	74345659	3792762	9999.999908	11906	9185	1.000000	20585	6105	1.000000	9816393	0.000000
169121200	74346611	3794354	9999.999944	11921	9118	1.000000	20605	6157	1.000000	9811565	0.000000
169147444	74315042	3792933	9999.999966	11887	8996	1.000000	20527	6384	1.000000	9806546	0.000000
169119102	74353092	3794526	9999.999980	11891	9295	1.000000	20619	6045	1.000000	9801726	-1.#IND00
169126137	74343280	3794772	9999.999988	11781	9214	1.000000	20690	6226	1.000000	9796823	0.025200
169115889	74340955	3791428	9999.999992	11989	8905	1.000000	20534	6269	1.000000	9791874	0.026999
169131557	74332378	3793700	9999.999995	11997	9160	1.000000	20669	6107	1.000000	9787092	0.021855
169134009	74335559	3793337	9999.999997	12036	9124	1.000000	20505	6139	1.000000	9782047	0.021837
169133020	74332250	3791173	9999.999998	11908	9284	1.000000	20455	6118	1.000000	9777204	0.021245
169128825	74342480	3795342	9999.999999	12047	9179	1.000000	20358	6342	1.000000	9772303	0.026074
169141940	74305811	3790880	9999.999999	11793	9209	1.000000	20815	6112	1.000000	9767442	0.020095
169134633	74325092	3791392	10000.000000	11796	9215	1.000000	20689	6169	1.000000	9762585	0.018646
169136116	74336214	3792829	10000.000000	11991	9057	1.000000	20667	6086	1.000000	9757708	0.015073
169115148	74339473	3793039	10000.000000	11957	9242	1.000000	20634	6127	1.000000	9752876	0.014868
169150308	74322326	3792536	10000.000000	11866	9051	1.000000	20391	6165	1.000000	9747982	0.019643
169117673	74348094	3797286	10000.000000	11965	9041	1.000000	20536	6231	1.000000	9743111	0.017926
169146782	74327527	3790063	10000.000000	11930	9095	1.000000	20543	6255	1.000000	9738333	0.016110
169114689	74354728	3793495	10000.000000	11928	8988	1.000000	20444	6189	1.000000	9733510	0.014954
169147910	74329289	3790210	10000.000000	11868	9361	1.000000	20665	6101	1.000000	9728753	0.013291
169126154	74334582	3789676	10000.000000	11978	8926	1.000000	20452	6221	1.000000	9724005	0.010216
169131184	74346596	3793145	10000.000000	11688	9303	1.000000	20518	6362	1.000000	9719117	0.009110
169153187	74318972	3794898	10000.000000	12216	9044	1.000000	20472	6178	1.000000	9714252	0.007055
169112274	74349084	3792632	10000.000000	11890	8996	1.000000	20679	6207	1.000000	9709354	0.005742
169110821	74344747	3794426	10000.000000	12049	9134	1.000000	20425	6322	1.000000	9704452	0.005296
169143970	74306910	3794965	10000.000000	11746	9170	1.000000	20339	6338	1.000000	9699742	0.003988
169109292	74358452	3793879	10000.000000	11946	9143	1.000000	20621	6172	1.000000	9694889	0.003929
169135607	74336468	3794576	10000.000000	11903	8972	1.000000	20477	6261	1.000000	9689984	0.001853
169121303	74355628	3789588	10000.000000	11989	9085	1.000000	20567	6286	1.000000	9685137	0.001371
169118907	74357641	3792461	10000.000000	12024	9009	1.000000	20574	6419	1.000000	9680378	0.001782
169151646	74316878	3791010	10000.000000	11941	9152	1.000000	20561	6208	1.000000	9675589	0.002159
169137759	74339305	3791779	10000.000000	12023	8945	1.000000	20638	6122	1.000000	9670665	0.001788
169134508	74337534	3794986	10000.000000	11776	9274	1.000000	20766	6277	1.000000	9665836	0.001706
169136833	74337934	3793701	10000.000000	12018	9025	1.000000	20591	6306	1.000000	9661092	0.001040
169145222	74323809	3790577	10000.000000	11907	9109	1.000000	20603	6037	1.000000	9656101	0.001041
169155901	74320555	3794592	10000.000000	11959	9151	1.000000	20548	6223	1.000000	9651251	0.000533
169129240	74310725	3795563	10000.000000	11989	8948	1.000000	20781	5921	1.000000	9646468	0.001414
169141008	74337416	3790656	10000.000000	11869	8977	1.000000	20396	6132	1.000000	9641662	0.001466
169108691	74365493	3793274	10000.000000	12062	9183	1.000000	20558	6311	1.000000	9636831	0.001120
169129202	74342851	3792985	10000.000000	12214	8895	1.000000	20705	5992	1.000000	9631920	0.003154
169140590	74328487	3791421	10000.000000	12260	9002	1.000000	20474	6328	1.000000	9626971	0.002686
169143985	74331855	3793308	10000.000000	12152	9009	1.000000	20370	6207	1.000000	9622115	0.003760
169112697	74367252	3796009	10000.000000	11911	9010	1.000000	20531	6347	1.000000	9617431	0.004911
169132366	74341843	3795019	10000.000000	11931	9147	1.000000	20656	6187	1.000000	9612655	0.004801
169120308	74346495	3794001	10000.000000	12142	8920	1.000000	20804	6094	1.000000	9607706	0.004688
169127925	74349344	3793032	10000.000000	12047	9024	1.000000	20445	6055	1.000000	9602927	0.004529
169155539	74321461	3790304	10000.000000	12148	9076	1.000000	20365	6423	1.000000	9598136	0.003619
169116182	74336002	3792670	10000.000000	11723	9237	1.000000	20857	6210	1.000000	9593366	0.003616
169149047	74333533	3790610	10000.000000	12268	8860	1.000000	20601	6055	1.000000	9588356	0.003071
169113768	74356944	3791621	10000.000000	12084	9089	1.000000	20594	6084	1.000000	9583451	0.002996
169114525	74348088	3795024	10000.000000	11892	9226	1.000000	20481	6157	1.000000	9578717	0.002076
169132712	74347971	3793883	10000.000000	11981	9114	1.000000	20736	6069	1.000000	9573925	0.002062
169117765	74326134	3789978	10000.000000	11901	9183	1.000000	20177	6401	1.000000	9569159	0.002023
169124367	74346282	3792122	10000.000000	11893	9273	1.000000	20324	6413	1.000000	9564388	0.002151
169133306	74330748	3792688	10000.000000	11794	9082	1.000000	20574	6257	1.000000	9559545	0.001806
169113679	74362382	3792669	10000.000000	11933	9042	1.000000	20673	6112	1.000000	9554814	0.002137
169131540	74326695	3790332	10000.000000	11968	9017	1.000000	20347	6225	1.000000	9550198	0.001758
169146600	74338958	3792263	10000.000000	11944	9152	1.000000	20788	6152	1.000000	9545466	0.001805
169149717	74325756	3789973	10000.000000	11899	9253	1.000000	20619	6120	1.000000	9540719	0.001681
169130845	74336808	3795714	10000.000000	11830	9338	1.000000	20551	6376	1.000000	9536008	0.002755
169143082	74326273	3793032	10000.000000	11840	8936	1.000000	20526	6291	1.000000	9531340	0.002653
169132829	74326382	3790348	10000.000000	12011	9002	1.000000	20711	6190	1.000000	9526620	0.002525
169130014	74322328	3793183	10000.000000	12009	9053	1.000000	20633	6192	1.000000	9521838	0.002277
169133941	74354318	3795239	10000.000000	12223	8962	1.000000	20395	6209	1.000000	9517112	0.002216
npatches	nstrain	runtime	dt	init_x	init_y	init_y_blood	init_z	init_S	beta0	beta1	beta2	beta3	mean_beta	B	d	delta	delta_blood	b[0]	mut	m	CTL	c	g	epsilon	k	het	lambda	rho	omega	x_max	patch.dyna	DELTA	A	VA
10000	1	100.000000	0.001000	21900	9499	5000000	0.001000	10000000	8.743668	12.991409	14.437729	7.204789	10	800000000	0.010000	1.000000	1.000000	80000	0.000050	0.004800	0	0.500000	0.000000	2.500000	5.000000	0.500000	0.000000	0.000000	0.000000	31872	0	10.000000	7.000000	1.000000
sus	inf	inf_blood	z	x[0]	y[0][0]	z[0]	x[1]	y[1][0]	z[1]	S[0]	synchrony
219000000	94990000	5000000	10.000000	21900	9499	0.001000	21900	9499	0.001000	10000000	0.000000
81788805	236908283	12235453	3941.516320	8498	23444	0.394152	6184	24652	0.394152	9995031	0.000000
122742674	123790604	6389230	6325.803353	13050	12139	0.632580	9544	13542	0.632580	9989989	0.000000
155357909	83110239	4264364	7771.765723	16419	7896	0.777177	12104	9487	0.777177	9985037	0.000000
173292932	67489962	3451247	8648.676577	18460	6252	0.864868	13436	8093	0.864868	9980147	0.000000
183522927	59815141	3057504	9180.483393	19487	5618	0.918048	14683	6955	0.918048	9975162	0.000000
189595321	55623282	2842677	9503.000201	20064	5178	0.950300	15244	6745	0.950300	9970216	0.000000
193261071	53217844	2715359	9698.592075	20862	4948	0.969859	15526	6384	0.969859	9965394	0.000000
195461352	51835179	2646303	9817.209710	20627	4889	0.981721	15688	6332	0.981721	9960413	0.000000
196780042	50993551	2604455	9889.145947	20997	4507	0.988915	15891	6313	0.988915	9955406	0.000000
197567913	50506347	2577530	9932.772025	21130	4734	0.993277	15565	6497	0.993277	9950468	0.000000
198060535	50205154	2561110	9959.229270	20948	4733	0.995923	15819	6175	0.995923	9945494	0.000000
198353837	50027216	2551153	9975.274394	21222	4779	0.997527	15664	6222	0.997527	9940472	0.000000
198531625	49908357	2547509	9985.005037	21502	4602	0.998501	16080	6179	0.998501	9935465	0.000000
198641965	49851511	2541991	9990.906233	21172	4659	0.999091	15853	6325	0.999091	9930484	0.000000
198725967	49794432	2542065	9994.485041	21298	4544	0.999449	16054	6289	0.999449	9925485	0.000000
198749245	49798160	2539767	9996.655426	21448	4697	0.999666	16337	6015	0.999666	9920578	0.000000
198748524	49777856	2537613	9997.971667	21403	4642	0.999797	15905	6179	0.999797	9915637	0.000000
198802701	49752118	2537265	9998.769908	21392	4423	0.999877	15815	6304	0.999877	9910686	0.000000
198775435	49757597	2538250	9999.254005	21220	4700	0.999925	15839	6173	0.999925	9905827	0.000000
198825353	49750161	2537607	9999.547588	21341	4639	0.999955	16077	6248	0.999955	9900735	0.000000
198788021	49745122	2539965	9999.725632	21298	4581	0.999973	15926	6121	0.999973	9895783	0.000000
198798503	49741678	2538712	9999.833608	21400	4512	0.999983	16072	6136	0.999983	9890757	0.000000
198789752	49732422	2539439	9999.899091	21072	4599	0.999990	16126	6175	0.999990	9885816	0.000000
198805091	49736998	2534265	9999.938803	21237	4572	0.999994	15911	6104	0.999994	9880809	0.000000
198806173	49740589	2538806	9999.962887	21403	4497	0.999996	15883	6089	0.999996	9875858	0.000000
198800918	49755134	2540682	9999.977493	21392	4389	0.999998	15934	6279	0.999998	9870927	0.000000
198797861	49745258	2538111	9999.986350	21271	4583	0.999999	15919	6072	0.999999	9866098	0.000000
198817864	49745049	2537990	9999.991722	21291	4500	0.999999	15968	6088	0.999999	9861181	0.000000
198794321	49774755	2540067	9999.994980	21273	4618	0.999999	16115	5975	0.999999	9856154	0.000000
198813193	49726641	2537064	9999.996955	21498	4424	1.000000	16095	6080	1.000000	9851344	0.000000
198823216	49747440	2538117	9999.998154	21259	4606	1.000000	16060	6045	1.000000	9846417	0.000000
198823217	49753865	2537269	9999.998880	21394	4425	1.000000	15776	6230	1.000000	9841532	0.000000
198784738	49738560	2537633	9999.999321	21240	4628	1.000000	16162	5896	1.000000	9836647	0.000000
198779398	49757480	2539270	9999.999588	21248	4532	1.000000	16141	6048	1.000000	9831586	0.000000
198822228	49741246	2540982	9999.999750	21362	4509	1.000000	15801	6268	1.000000	9826715	0.000000
198830140	49727785	2536152	9999.999849	21293	4675	1.000000	16064	6188	1.000000	9821936	0.000000
198816134	49737050	2539743	9999.999908	21315	4530	1.000000	16042	6077	1.000000	9816987	0.000000
198824019	49741460	2540051	9999.999944	21076	4691	1.000000	15908	6284	1.000000	9812037	0.000000
198791059	49755335	2537810	9999.999966	21235	4567	1.000000	16064	6132	1.000000	9807088	0.000000
198817308	49737968	2538590	9999.999980	21267	4555	1.000000	16176	5984	1.000000	9802180	-1.#IND00
198806873	49745354	2536674	9999.999988	21467	4628	1.000000	15900	6393	1.000000	9797180	-0.011200
198805742	49748667	2537967	9999.999992	21416	4569	1.000000	15996	6119	1.000000	9792318	-0.006266
198807433	49752676	2536119	9999.999995	21179	4729	1.000000	16002	6110	1.000000	9787484	0.009617
198818675	49738717	2538471	9999.999997	21364	4502	1.000000	15938	6241	1.000000	9782432	0.006385
198805435	49740740	2536946	9999.999998	21407	4420	1.000000	15822	6154	1.000000	9777567	0.006136
198821384	49738568	2538843	9999.999999	21378	4541	1.000000	15925	6106	1.000000	9772669	0.004146
198799338	49745812	2538605	9999.999999	21181	4532	1.000000	16163	5997	1.000000	9767812	0.001441
198814342	49730257	2539866	10000.000000	21177	4380	1.000000	15885	6164	1.000000	9762871	0.002169
198781722	49744029	2539386	10000.000000	20989	4772	1.000000	15820	6195	1.000000	9757898	-0.000096
198799085	49747944	2538358	10000.000000	21329	4523	1.000000	15823	6226	1.000000	9753028	0.000795
198822203	49725363	2536380	10000.000000	21070	4670	1.000000	15724	6332	1.000000	9748121	0.005466
198787660	49752623	2535527	10000.000000	21462	4409	1.000000	16178	5943	1.000000	9743316	0.004319
198809955	49733030	2537561	10000.000000	21318	4576	1.000000	16001	5993	1.000000	9738425	0.003740
198821453	49733685	2536715	10000.000000	21255	4471	1.000000	15930	6188	1.000000	9733546	0.003795
198824720	49736398	2537496	10000.000000	21416	4355	1.000000	16000	6143	1.000000	9728755	0.008545
198793453	49748479	2537158	10000.000000	21322	4588	1.000000	15797	6278	1.000000	9723885	0.009231
198818634	49732543	2540883	10000.000000	21188	4575	1.000000	16136	6120	1.000000	9719004	0.007623
198800209	49746460	2539012	10000.000000	21194	4665	1.000000	16140	6199	1.000000	9714140	0.006998
198815884	49736190	2539354	10000.000000	21188	4557	1.000000	15984	5975	1.000000	9709256	0.007076
198781274	49748641	2537617	10000.000000	21359	4515	1.000000	15743	6104	1.000000	9704406	0.006488
198821436	49728056	2537767	10000.000000	21300	4656	1.000000	16035	5969	1.000000	9699540	0.005654
198764868	49772359	2537811	10000.000000	21213	4552	1.000000	15990	6181	1.000000	9694654	0.005990
198797404	49744589	2539584	10000.000000	21416	4388	1.000000	16087	5925	1.000000	9689855	0.006775
198817348	49734630	2535560	10000.000000	21249	4690	1.000000	15991	6012	1.000000	9685093	0.006836
198835051	49726968	2541112	10000.000000	21016	4746	1.000000	16127	6124	1.000000	9680287	0.006812
198832946	49731859	2540022	10000.000000	21280	4548	1.000000	16067	6090	1.000000	9675455	0.006605
198815505	49731111	2537050	10000.000000	21521	4559	1.000000	16006	5925	1.000000	9670541	0.006269
198809034	49739040	2539257	10000.000000	21180	4524	1.000000	15908	6107	1.000000	9665734	0.006435
198819699	49748436	2537198	10000.000000	21470	4568	1.000000	16001	5985	1.000000	9661077	0.006166
198795792	49743385	2539763	10000.000000	21260	4522	1.000000	16116	5831	1.000000	9656240	0.006028
198832014	49734453	2537607	10000.000000	21643	4391	1.000000	16092	6199	1.000000	9651302	0.006007
198820817	49730762	2538459	10000.000000	20956	4815	1.000000	16092	6114	1.000000	9646455	0.004137
198829875	49721218	2537742	10000.000000	21317	4645	1.000000	15859	6210	1.000000	9641706	0.002555
198789984	49759620	2537004	10000.000000	21372	4484	1.000000	16098	6014	1.000000	9636977	0.002393
198818721	49741594	2538124	10000.000000	21140	4692	1.000000	16078	6066	1.000000	9632096	0.002507
198845150	49725703	2538256	10000.000000	21248	4697	1.000000	16080	6228	1.000000	9627276	0.002281
198844173	49731943	2539823	10000.000000	21296	4513	1.000000	16277	6020	1.000000	9622511	0.001631
198802725	49758358	2536114	10000.000000	21416	4514	1.000000	15911	6109	1.000000	9617771	0.001291
198803645	49747114	2538349	10000.000000	21201	4542	1.000000	15829	6156	1.000000	9612997	0.001278
198800935	49755910	2536531	10000.000000	21376	4502	1.000000	15968	6286	1.000000	9608161	0.001298
198816805	49740431	2539134	10000.000000	21265	4637	1.000000	15724	6262	1.000000	9603321	0.001030
198820783	49733270	2537688	10000.000000	21382	4480	1.000000	15860	6150	1.000000	9598407	0.001184
198802874	49741137	2535481	10000.000000	21141	4661	1.000000	15810	6301	1.000000	9593531	0.000821
198834228	49719359	2534053	10000.000000	21579	4474	1.000000	16036	5990	1.000000	9588731	0.000789
198820230	49734563	2536845	10000.000000	21085	4625	1.000000	15848	6226	1.000000	9583955	0.000924
198789280	49762622	2539809	10000.000000	21271	4580	1.000000	15827	6244	1.000000	9579174	0.001001
198811494	49723231	2537911	10000.000000	21041	4659	1.000000	16047	6148	1.000000	9574433	0.001201
198813406	49726996	2537680	10000.000000	21321	4537	1.000000	15914	6149	1.000000	9569613	0.001880
198803921	49741766	2538715	10000.000000	21265	4624	1.000000	16070	6168	1.000000	9564834	0.001676
198794707	49749668	2538609	10000.000000	21379	4366	1.000000	15987	6153	1.000000	9559943	0.001675
198857690	49720500	2532415	10000.000000	21392	4358	1.000000	15702	6372	1.000000	9555054	0.001619
198817796	49743744	2536553	10000.000000	21379	4583	1.000000	15766	6232	1.000000	9550265	0.001506
198827422	49739038	2534720	10000.000000	21143	4678	1.000000	16025	6219	1.000000	9545471	0.001299
198821222	49736498	2538220	10000.000000	21347	4522	1.000000	15970	6116	1.000000	9540827	0.001227
198796602	49752052	2537991	10000.000000	21315	4599	1.000000	16074	6051	1.000000	9536110	0.001161
198804738	49745739	2539070	10000.000000	21309	4609	1.000000	15962	6282	1.000000	9531354	0.001203
198792428	49749156	2538746	10000.000000	21047	4608	1.000000	15794	6205	1.000000	9526659	0.001224
198819357	49738675	2539465	10000.000000	21088	4659	1.000000	16167	6059	1.000000	9521982	0.001342
198826453	49742268	2540187	10000.000000	21269	4517	1.000000	15796	6413	1.000000	9517299	0.001263
npatches	nstrain	runtime	dt	init_x	init_y	init_y_blood	init_z	init_S	beta0	beta1	beta2	beta3	mean_beta	B	d	delta	delta_blood	b[0]	mut	m	CTL	c	g	epsilon	k	het	lambda	rho	omega	x_max	patch.dyna	DELTA	A	VA
10000	1	100.000000	0.001000	21900	9499	5000000	0.001000	10000000	5.851031	14.421873	14.624259	5.631548	10	800000000	0.010000	1.000000	1.000000	80000	0.000050	0.004800	0	0.500000	0.000000	2.500000	6.000000	0.500000	0.000000	0.000000	0.000000	31872	0	10.000000	7.000000	1.000000
sus	inf	inf_blood	z	x[0]	y[0][0]	z[0]	x[1]	y[1][0]	z[1]	S[0]	synchrony
219000000	94990000	5000000	10.000000	21900	9499	0.001000	21900	9499	0.001000	10000000	0.000000
88445430	207505949	10756824	3941.516320	12448	19132	0.394152	6201	22009	0.394152	9994881	0.000000
140175872	95169375	4918920	6325.803353	18715	7575	0.632580	10260	10792	0.632580	9989856	0.000000
177764250	60726856	3119449	7771.765723	23317	4402	0.777177	13005	7701	0.777177	9984926	0.000000
197827136	47740818	2443543	8648.676577	25653	2811	0.864868	14878	6136	0.864868	9979980	0.000000
209317244	41273256	2108310	9180.483393	26598	2539	0.918048	15729	5553	0.918048	9975056	0.000000
216127378	37768135	1929524	9503.000201	27268	2260	0.950300	16354	5122	0.950300	9970145	0.000000
220200347	35773351	1827846	9698.592075	27656	2078	0.969859	16918	4878	0.969859	9965031	0.000000
222586379	34643734	1767541	9817.209710	27958	1969	0.981721	16849	4752	0.981721	9960091	0.000000
224118790	33926069	1730392	9889.145947	27985	1970	0.988915	17086	4808	0.988915	9955111	0.000000
224989372	33510926	1710908	9932.772025	27643	1926	0.993277	17461	4717	0.993277	9950223	0.000000
225544588	33256300	1696106	9959.229270	28069	1800	0.995923	17384	4611	0.995923	9945209	0.000000
225839688	33118873	1688281	9975.274394	27741	1882	0.997527	17209	4679	0.997527	9940256	0.000000
226026326	33043312	1684268	9985.005037	28088	1880	0.998501	17162	4666	0.998501	9935245	0.000000
226165971	32976588	1680997	9990.906233	28051	1850	0.999091	17404	4502	0.999091	9930200	0.000000
226267335	32918402	1677579	9994.485041	28132	1716	0.999449	17311	4708	0.999449	9925146	0.000000
226305622	32896437	1678793	9996.655426	28109	1894	0.999666	17303	4789	0.999666	9920193	0.000000
226339183	32885856	1678190	9997.971667	27903	1824	0.999797	17310	4629	0.999797	9915219	0.000000
226355764	32876604	1676233	9998.769908	28286	1732	0.999877	17314	4813	0.999877	9910227	0.000000
226347647	32902755	1679578	9999.254005	28363	1793	0.999925	17566	4673	0.999925	9905186	0.000000
226305650	32896756	1678219	9999.547588	28034	1819	0.999955	17134	4797	0.999955	9900148	0.000000
226385208	32855987	1677753	9999.725632	28189	1898	0.999973	17098	4694	0.999973	9895199	0.000000
226379030	32868949	1676901	9999.833608	28017	1819	0.999983	17288	4717	0.999983	9890232	0.000000
226322548	32893710	1676769	9999.899091	28023	1840	0.999990	17037	4790	0.999990	9885315	0.000000
226300089	32907923	1681756	9999.938803	28015	1989	0.999994	17067	4879	0.999994	9880516	0.000000
226327791	32883400	1679144	9999.962887	27942	1971	0.999996	17346	4805	0.999996	9875692	0.000000
226380190	32866766	1676604	9999.977493	27943	1812	0.999998	17157	4781	0.999998	9870727	0.000000
226382251	32863415	1677740	9999.986350	28053	1878	0.999999	17227	4659	0.999999	9865751	0.000000
226378109	32871767	1677686	9999.991722	28066	1863	0.999999	17310	4854	0.999999	9860896	0.000000
226353555	32887750	1680165	9999.994980	27958	1868	0.999999	17084	4647	0.999999	9855869	0.000000
226369672	32882164	1676608	9999.996955	27993	1874	1.000000	17309	4699	1.000000	9850919	0.000000
226366952	32877570	1677576	9999.998154	28088	1866	1.000000	17286	4644	1.000000	9846068	0.000000
226379242	32885256	1680390	9999.998880	28118	1850	1.000000	17249	4892	1.000000	9841010	0.000000
226350565	32880128	1675275	9999.999321	27889	1916	1.000000	17258	4767	1.000000	9836019	0.000000
226339254	32877969	1677618	9999.999588	28047	1793	1.000000	17349	4686	1.000000	9831071	0.000000
226370442	32886292	1677825	9999.999750	28274	1821	1.000000	17273	4702	1.000000	9826214	0.000000
226350691	32880042	1678226	9999.999849	28298	1854	1.000000	17310	4651	1.000000	9821350	0.000000
226334520	32893753	1678942	9999.999908	27924	1863	1.000000	17289	4685	1.000000	9816483	0.000000
226366946	32881672	1677541	9999.999944	28294	1809	1.000000	17377	4693	1.000000	9811584	0.000000
226355666	32890391	1675761	9999.999966	28151	1956	1.000000	17204	4769	1.000000	9806690	0.000000
226376314	32878138	1676043	9999.999980	28111	1946	1.000000	17204	4891	1.000000	9801746	-1.#IND00
226369657	32874556	1678170	9999.999988	27880	1842	1.000000	17643	4593	1.000000	9796903	0.024000
226338168	32886583	1679179	9999.999992	27997	1965	1.000000	17269	4687	1.000000	9791993	0.006695
226400911	32854588	1679264	9999.999995	27827	1829	1.000000	17353	4778	1.000000	9787088	0.005035
226365402	32885757	1677731	9999.999997	28309	1840	1.000000	17168	4876	1.000000	9782140	0.010179
226337780	32891827	1678437	9999.999998	28103	1933	1.000000	17196	4864	1.000000	9777283	0.023494
226310424	32900455	1677533	9999.999999	27973	1921	1.000000	17094	4636	1.000000	9772345	0.021787
226327865	32895492	1676422	9999.999999	28005	1862	1.000000	17408	4661	1.000000	9767475	0.018099
226347546	32889175	1678901	10000.000000	28274	1809	1.000000	16875	4710	1.000000	9762690	0.014826
226346054	32879762	1677037	10000.000000	28146	1806	1.000000	17106	4792	1.000000	9757847	0.015371
226377751	32894059	1676559	10000.000000	28406	1959	1.000000	17347	4754	1.000000	9752964	0.011362
226348773	32878683	1677441	10000.000000	28081	1841	1.000000	17576	4543	1.000000	9748111	0.009727
226339347	32892619	1677405	10000.000000	27922	1801	1.000000	17338	4663	1.000000	9743342	0.008484
226350430	32892766	1677063	10000.000000	27943	1857	1.000000	17509	4647	1.000000	9738395	0.009381
226339970	32886921	1679274	10000.000000	28105	1819	1.000000	17309	4525	1.000000	9733324	0.006769
226375500	32862193	1676005	10000.000000	28256	1808	1.000000	17091	4803	1.000000	9728383	0.004601
226362614	32897133	1680491	10000.000000	28274	1939	1.000000	17267	4612	1.000000	9723449	0.003574
226374057	32868106	1675576	10000.000000	27953	1821	1.000000	16710	4836	1.000000	9718596	0.004250
226367359	32869212	1674470	10000.000000	27896	1825	1.000000	17249	4858	1.000000	9713736	0.004480
226342857	32892167	1678625	10000.000000	28240	1844	1.000000	17381	4590	1.000000	9708924	0.004794
226338215	32885760	1678647	10000.000000	27956	1844	1.000000	17114	4717	1.000000	9704044	0.004204
226345977	32879200	1679487	10000.000000	28091	1829	1.000000	17271	4632	1.000000	9699078	0.003021
226358275	32881284	1676230	10000.000000	28170	1729	1.000000	17139	4778	1.000000	9694248	0.003119
226346806	32874323	1676654	10000.000000	27970	1801	1.000000	17142	4670	1.000000	9689446	0.002495
226355813	32874318	1677214	10000.000000	28056	1930	1.000000	17406	4689	1.000000	9684475	0.002821
226351040	32868708	1677197	10000.000000	28103	1804	1.000000	17363	4663	1.000000	9679707	0.001535
226383859	32878470	1677550	10000.000000	28018	1859	1.000000	17172	4769	1.000000	9674866	0.001454
226363227	32880197	1675767	10000.000000	28265	1766	1.000000	17130	4676	1.000000	9670169	0.001473
226396957	32877586	1675639	10000.000000	28337	1765	1.000000	17366	4738	1.000000	9665418	0.000562
226354295	32873671	1678426	10000.000000	28010	1803	1.000000	17492	4698	1.000000	9660625	0.000156
226350854	32872971	1680242	10000.000000	27902	1846	1.000000	17069	4755	1.000000	9655796	0.000383
226345991	32891470	1678667	10000.000000	28021	1864	1.000000	16931	4738	1.000000	9650896	0.000534
226306810	32893069	1678566	10000.000000	28041	1862	1.000000	17489	4711	1.000000	9646070	0.000299
226347514	32876928	1678683	10000.000000	28076	1814	1.000000	17456	4556	1.000000	9641270	0.000871
226344677	32887217	1677182	10000.000000	28153	1781	1.000000	17305	4707	1.000000	9636496	0.000677
226317795	32887295	1677566	10000.000000	27940	1796	1.000000	17335	4648	1.000000	9631559	0.000667
226348635	32896337	1679702	10000.000000	28177	1906	1.000000	17219	4770	1.000000	9626670	0.000377
226376998	32868918	1676164	10000.000000	28293	1804	1.000000	17237	4669	1.000000	9621674	0.000511
226377321	32865247	1675430	10000.000000	28134	1865	1.000000	16890	4795	1.000000	9616887	0.000420
226360336	32897989	1673998	10000.000000	27872	1895	1.000000	17079	4707	1.000000	9612078	0.001738
226307405	32905571	1675976	10000.000000	28118	1771	1.000000	16942	4930	1.000000	9607245	0.001563
226350454	32887744	1677068	10000.000000	28037	1849	1.000000	17373	4712	1.000000	9602421	0.001097
226316703	32903649	1676874	10000.000000	28159	1845	1.000000	17244	4714	1.000000	9597616	0.000829
226366392	32861043	1677809	10000.000000	27964	1808	1.000000	17308	4780	1.000000	9592827	-0.000778
226330798	32896403	1675937	10000.000000	28063	1815	1.000000	16947	4913	1.000000	9588038	-0.000879
226370326	32874899	1677307	10000.000000	28132	1824	1.000000	17343	4646	1.000000	9583235	0.000041
226342174	32872595	1675988	10000.000000	28073	1889	1.000000	17200	4680	1.000000	9578410	0.000137
226354747	32872665	1676710	10000.000000	28249	1744	1.000000	17365	4695	1.000000	9573565	0.000325
226361395	32886720	1676517	10000.000000	27916	1810	1.000000	16903	4864	1.000000	9568670	0.000306
226379187	32879545	1677996	10000.000000	28277	1813	1.000000	17006	4771	1.000000	9563989	-0.000563
226349721	32870800	1676330	10000.000000	27923	1859	1.000000	17037	4676	1.000000	9559242	-0.000318
226344357	32882709	1677092	10000.000000	28153	1812	1.000000	17447	4760	1.000000	9554333	-0.000119
226369305	32891864	1677734	10000.000000	27877	1836	1.000000	17021	4821	1.000000	9549574	-0.000262
226354827	32861643	1678210	10000.000000	28224	1854	1.000000	17448	4750	1.000000	9544765	-0.000005
226386934	32877766	1675756	10000.000000	28143	1859	1.000000	17169	4809	1.000000	9539981	0.000097
226349447	32884199	1678189	10000.000000	28065	1790	1.000000	17201	4636	1.000000	9535212	0.000135
226335368	32884795	1677693	10000.000000	28164	1856	1.000000	17367	4612	1.000000	9530366	0.000161
226342219	32882826	1678088	10000.000000	28029	1842	1.000000	17360	4752	1.000000	9525711	0.000162
226365305	32865336	1676732	10000.000000	28304	1887	1.000000	17085	4670	1.000000	9521040	0.000089
226347368	32885166	1677361	10000.000000	27930	1824	1.000000	17226	4552	1.000000	9516227	0.000331
npatches	nstrain	runtime	dt	init_x	init_y	init_y_blood	init_z	init_S	beta0	beta1	beta2	beta3	mean_beta	B	d	delta	delta_blood	b[0]	mut	m	CTL	c	g	epsilon	k	het	lambda	rho	omega	x_max	patch.dyna	DELTA	A	VA
10000	1	100.000000	0.001000	21900	9499	5000000	0.001000	10000000	5.485473	8.715188	7.378735	13.082360	10	800000000	0.010000	1.000000	1.000000	80000	0.000050	0.004800	0	0.500000	0.000000	2.500000	7.000000	0.500000	0.000000	0.000000	0.000000	31872	0	10.000000	7.000000	1.000000
sus	inf	inf_blood	z	x[0]	y[0][0]	z[0]	x[1]	y[1][0]	z[1]	S[0]	synchrony
219000000	94990000	5000000	10.000000	21900	9499	0.001000	21900	9499	0.001000	10000000	0.000000
95534382	181630421	9449667	3941.516320	14114	16142	0.394152	9950	17882	0.394152	9995038	0.000000
157703832	73305884	3795545	6325.803353	21520	5300	0.632580	16705	7028	0.632580	9989957	0.000000
199479621	44205523	2270728	7771.765723	25791	2603	0.777177	21123	4145	0.777177	9985021	0.000000
221240975	33273184	1706900	8648.676577	27759	1813	0.864868	23507	2798	0.864868	9979948	0.000000
233630351	27848699	1422732	9180.483393	28775	1415	0.918048	24854	2360	0.918048	9974977	0.000000
240910035	24929126	1273757	9503.000201	29222	1272	0.950300	25958	2169	0.950300	9969893	0.000000
245213281	23289755	1189474	9698.592075	29635	1119	0.969859	26102	1900	0.969859	9964776	0.000000
247788777	22318733	1138034	9817.209710	29344	1034	0.981721	26498	1826	0.981721	9959885	0.000000
249332886	21751292	1109391	9889.145947	29647	1061	0.988915	26625	1777	0.988915	9954779	0.000000
250309694	21399484	1091206	9932.772025	29817	1041	0.993277	27024	1753	0.993277	9949819	0.000000
250834506	21202730	1082022	9959.229270	29857	1004	0.995923	27163	1607	0.995923	9944834	0.000000
251165342	21097396	1075864	9975.274394	30056	906	0.997527	27286	1580	0.997527	9939902	0.000000
251373360	21009543	1072656	9985.005037	29862	904	0.998501	27132	1719	0.998501	9935030	0.000000
251543612	20956485	1069297	9990.906233	30148	986	0.999091	26620	1723	0.999091	9930183	0.000000
251580215	20935913	1067570	9994.485041	29934	972	0.999449	27031	1645	0.999449	9925286	0.000000
251650041	20912275	1068138	9996.655426	29849	992	0.999666	27143	1741	0.999666	9920163	0.000000
251669037	20906743	1067041	9997.971667	29842	920	0.999797	26871	1729	0.999797	9915082	0.000000
251720462	20881989	1066300	9998.769908	29714	885	0.999877	26985	1659	0.999877	9910187	0.000000
251690490	20902671	1065710	9999.254005	29926	898	0.999925	27022	1804	0.999925	9905232	0.000000
251705087	20890510	1067064	9999.547588	30141	915	0.999955	26966	1559	0.999955	9900373	0.000000
251742005	20879391	1064672	9999.725632	29987	949	0.999973	27246	1539	0.999973	9895487	0.000000
251719769	20899077	1065016	9999.833608	30062	1023	0.999983	26913	1681	0.999983	9890497	0.000000
251716384	20896279	1066580	9999.899091	29840	936	0.999990	26880	1581	0.999990	9885616	0.000000
251709138	20902880	1065858	9999.938803	30002	981	0.999994	27113	1624	0.999994	9880622	0.000000
251723771	20871171	1066312	9999.962887	29952	962	0.999996	27187	1560	0.999996	9875648	0.000000
251730388	20882088	1064973	9999.977493	29621	974	0.999998	26930	1664	0.999998	9870780	0.000000
251748310	20871798	1065254	9999.986350	29798	968	0.999999	27175	1698	0.999999	9865897	0.000000
251738293	20880663	1067135	9999.991722	29974	987	0.999999	26963	1649	0.999999	9861011	0.000000
251721838	20887145	1063973	9999.994980	29729	915	0.999999	27065	1693	0.999999	9856085	0.000000
251757202	20875442	1065564	9999.996955	29869	963	1.000000	27038	1556	1.000000	9851023	0.000000
251757943	20879467	1065276	9999.998154	30031	903	1.000000	26749	1718	1.000000	9846205	0.000000
251698759	20894043	1065114	9999.998880	30038	993	1.000000	27191	1592	1.000000	9841319	0.000000
251733084	20887014	1065846	9999.999321	29985	931	1.000000	27055	1726	1.000000	9836328	0.000000
251711521	20898309	1065415	9999.999588	29986	972	1.000000	26724	1636	1.000000	9831401	0.000000
251687630	20902381	1066219	9999.999750	29830	975	1.000000	27157	1683	1.000000	9826504	0.000000
251728985	20889524	1064293	9999.999849	30018	944	1.000000	27148	1598	1.000000	9821651	0.000000
251691072	20899649	1064944	9999.999908	29746	987	1.000000	27223	1708	1.000000	9816760	0.000000
251730011	20880635	1066899	9999.999944	29849	960	1.000000	26857	1633	1.000000	9811894	0.000000
251728213	20885620	1066259	9999.999966	29892	973	1.000000	26941	1624	1.000000	9806755	0.000000
251782869	20864150	1064571	9999.999980	29960	951	1.000000	27111	1624	1.000000	9801801	-1.#IND00
251745000	20892346	1064737	9999.999988	29788	926	1.000000	27211	1615	1.000000	9796814	-0.009600
251732774	20893234	1066500	9999.999992	30011	907	1.000000	27261	1564	1.000000	9791954	-0.000422
251699645	20898200	1065933	9999.999995	30146	958	1.000000	27023	1666	1.000000	9787036	0.009692
251666548	20907268	1067297	9999.999997	29844	948	1.000000	27297	1718	1.000000	9782102	0.007246
251719234	20886488	1065798	9999.999998	30055	944	1.000000	27198	1595	1.000000	9777286	0.006042
251749151	20880834	1064974	9999.999999	30205	959	1.000000	27049	1685	1.000000	9772316	0.004242
251745857	20881576	1065242	9999.999999	29922	946	1.000000	27125	1662	1.000000	9767369	0.006163
251719143	20900732	1066544	10000.000000	29780	960	1.000000	26969	1617	1.000000	9762681	0.005535
251704992	20883156	1066160	10000.000000	29900	942	1.000000	27193	1605	1.000000	9757743	0.004495
251761613	20873093	1065538	10000.000000	30142	923	1.000000	27296	1544	1.000000	9752854	0.004596
251742087	20876629	1065028	10000.000000	29809	963	1.000000	27002	1723	1.000000	9748018	0.002765
251717264	20906041	1066133	10000.000000	30007	927	1.000000	27308	1584	1.000000	9743151	0.002704
251719656	20886117	1065474	10000.000000	29677	1039	1.000000	27133	1664	1.000000	9738293	0.002822
251748143	20875816	1066070	10000.000000	29785	994	1.000000	26849	1688	1.000000	9733303	0.003069
251743423	20873199	1066769	10000.000000	29724	951	1.000000	27270	1561	1.000000	9728516	0.002433
251706127	20902862	1065517	10000.000000	29743	996	1.000000	26782	1657	1.000000	9723487	0.000165
251726068	20877582	1067008	10000.000000	29948	946	1.000000	27312	1504	1.000000	9718688	-0.003368
251710356	20895451	1065206	10000.000000	29844	969	1.000000	26930	1708	1.000000	9713655	-0.002610
251719510	20895062	1066485	10000.000000	29766	919	1.000000	26912	1580	1.000000	9708786	-0.002937
251745875	20882549	1064947	10000.000000	30002	932	1.000000	26990	1596	1.000000	9703983	-0.001683
251713638	20890967	1066344	10000.000000	29978	1004	1.000000	27154	1560	1.000000	9699036	-0.002647
251702623	20898441	1066913	10000.000000	30049	995	1.000000	26760	1764	1.000000	9694093	-0.003028
251721504	20881009	1066692	10000.000000	30069	943	1.000000	27139	1658	1.000000	9689296	-0.003541
251735894	20881149	1064338	10000.000000	29827	976	1.000000	27001	1697	1.000000	9684355	-0.003806
251726619	20879271	1065230	10000.000000	29704	1032	1.000000	27066	1582	1.000000	9679516	-0.003419
251723567	20904585	1065317	10000.000000	29821	935	1.000000	26960	1703	1.000000	9674684	-0.002627
251714709	20883114	1066515	10000.000000	29880	976	1.000000	27074	1502	1.000000	9669827	-0.003766
251741975	20881493	1065765	10000.000000	29973	958	1.000000	26874	1705	1.000000	9664991	-0.004153
251719040	20887227	1064303	10000.000000	29974	954	1.000000	26948	1666	1.000000	9660144	-0.003657
251730810	20877337	1063244	10000.000000	29782	979	1.000000	27027	1760	1.000000	9655291	-0.003148
251734129	20886368	1066590	10000.000000	29982	938	1.000000	27041	1718	1.000000	9650441	-0.003175
251745568	20887887	1063502	10000.000000	29966	964	1.000000	27416	1668	1.000000	9645645	-0.003043
251697909	20893523	1064793	10000.000000	30014	917	1.000000	26991	1660	1.000000	9640714	-0.002965
251694260	20893691	1067502	10000.000000	30017	967	1.000000	26955	1634	1.000000	9635968	-0.002441
251730147	20884740	1066409	10000.000000	29819	923	1.000000	27057	1679	1.000000	9631197	-0.002156
251726667	20880037	1066222	10000.000000	29592	1013	1.000000	26859	1728	1.000000	9626352	-0.002133
251733185	20892069	1065254	10000.000000	29965	954	1.000000	27130	1614	1.000000	9621492	-0.002893
251714967	20890176	1065616	10000.000000	29648	973	1.000000	26975	1703	1.000000	9616709	-0.002652
251709924	20891931	1066920	10000.000000	30245	895	1.000000	27013	1472	1.000000	9611842	-0.002702
251718072	20892686	1065734	10000.000000	29843	982	1.000000	27332	1598	1.000000	9606915	-0.002879
251735745	20885324	1064825	10000.000000	29851	953	1.000000	27240	1580	1.000000	9602212	-0.002805
251732150	20892408	1066540	10000.000000	29931	996	1.000000	27135	1553	1.000000	9597350	-0.002649
251720545	20893273	1066530	10000.000000	30146	954	1.000000	26849	1697	1.000000	9592510	-0.001640
251718492	20887621	1064867	10000.000000	30004	965	1.000000	27011	1637	1.000000	9587683	-0.001700
251729530	20884146	1066623	10000.000000	30230	1012	1.000000	27114	1653	1.000000	9582817	-0.001621
251763698	20879225	1063925	10000.000000	29707	990	1.000000	27223	1597	1.000000	9577893	-0.001724
251712223	20895026	1067325	10000.000000	29912	1011	1.000000	27198	1652	1.000000	9573131	-0.001745
251718705	20895265	1065083	10000.000000	29724	1007	1.000000	27045	1637	1.000000	9568367	-0.001827
251722607	20869696	1064247	10000.000000	29897	968	1.000000	27069	1710	1.000000	9563531	-0.001854
251733350	20905296	1065982	10000.000000	29670	978	1.000000	27157	1608	1.000000	9558836	-0.001410
251673894	20910150	1066805	10000.000000	29763	915	1.000000	26943	1559	1.000000	9554010	-0.001247
251697114	20894429	1066649	10000.000000	29979	990	1.000000	26885	1739	1.000000	9549207	-0.001348
251730396	20886570	1065003	10000.000000	29948	966	1.000000	27267	1546	1.000000	9544426	-0.001242
251736892	20882782	1068657	10000.000000	29911	915	1.000000	27034	1646	1.000000	9539592	-0.001138
251754013	20890267	1066462	10000.000000	30050	991	1.000000	27079	1632	1.000000	9534836	-0.001140
251717819	20885999	1066826	10000.000000	29964	922	1.000000	27122	1651	1.000000	9530113	-0.001198
251740775	20883930	1065348	10000.000000	29916	897	1.000000	27331	1551	1.000000	9525308	-0.001159
251706284	20898510	1066211	10000.000000	29725	989	1.000000	26886	1754	1.000000	9520548	-0.001057
251703999	20895175	1066592	10000.000000	29892	868	1.000000	27049	1595	1.000000	9515766	-0.000942
npatches	nstrain	runtime	dt	init_x	init_y	init_y_blood	init_z	init_S	beta0	beta1	beta2	beta3	mean_beta	B	d	delta	delta_blood	b[0]	mut	m	CTL	c	g	epsilon	k	het	lambda	rho	omega	x_max	patch.dyna	DELTA	A	VA
10000	1	100.000000	0.001000	21900	9499	5000000	0.001000	10000000	11.587435	11.999323	7.752295	6.485404	10	800000000	0.010000	1.000000	1.000000	80000	0.000050	0.004800	0	0.500000	0.000000	2.500000	8.000000	0.500000	0.000000	0.000000	0.000000	31872	0	10.000000	7.000000	1.000000
sus	inf	inf_blood	z	x[0]	y[0][0]	z[0]	x[1]	y[1][0]	z[1]	S[0]	synchrony
219000000	94990000	5000000	10.000000	21900	9499	0.001000	21900	9499	0.001000	10000000	0.000000
102242876	159443320	8324204	3941.516320	8694	16580	0.394152	8459	16342	0.394152	9995035	0.000000
173903861	56913837	2954242	6325.803353	15513	6284	0.632580	15081	6281	0.632580	9990092	0.000000
218832214	32204150	1655761	7771.765723	19671	3826	0.777177	19301	3875	0.777177	9985034	0.000000
241671099	22982790	1181117	8648.676577	22552	2621	0.864868	22138	2813	0.864868	9980018	0.000000
254525194	18441405	944672	9180.483393	23794	2231	0.918048	23290	2294	0.918048	9974981	0.000000
261919580	16038928	820559	9503.000201	24451	2052	0.950300	23794	2156	0.950300	9969954	0.000000
266290661	14680383	749099	9698.592075	25248	1571	0.969859	24848	1874	0.969859	9965087	0.000000
268934139	13875254	708355	9817.209710	25526	1854	0.981721	25017	1758	0.981721	9960172	0.000000
270531670	13408695	684054	9889.145947	25727	1680	0.988915	25273	1780	0.988915	9955287	0.000000
271394597	13158140	672729	9932.772025	25513	1622	0.993277	25205	1762	0.993277	9950254	0.000000
272016107	12959374	661528	9959.229270	26171	1551	0.995923	25287	1653	0.995923	9945243	0.000000
272417678	12841830	654637	9975.274394	25929	1549	0.997527	25366	1627	0.997527	9940242	0.000000
272599861	12804253	653095	9985.005037	26091	1491	0.998501	25569	1659	0.998501	9935295	0.000000
272763720	12746513	650074	9990.906233	26309	1562	0.999091	25452	1638	0.999091	9930268	0.000000
272848990	12724776	650394	9994.485041	26262	1471	0.999449	25824	1531	0.999449	9925301	0.000000
272865584	12721671	648758	9996.655426	26034	1576	0.999666	25521	1668	0.999666	9920292	0.000000
272860021	12723539	650041	9997.971667	26303	1434	0.999797	25751	1572	0.999797	9915389	0.000000
272888839	12710037	648814	9998.769908	26439	1479	0.999877	25823	1771	0.999877	9910398	0.000000
272941842	12700241	647773	9999.254005	26060	1646	0.999925	25447	1679	0.999925	9905320	0.000000
272937077	12696251	647685	9999.547588	26286	1386	0.999955	25728	1593	0.999955	9900325	0.000000
272942852	12696857	648430	9999.725632	25933	1552	0.999973	25343	1729	0.999973	9895362	0.000000
272972739	12687263	647772	9999.833608	26296	1530	0.999983	25975	1467	0.999983	9890491	0.000000
272937253	12691034	647023	9999.899091	26374	1410	0.999990	25478	1741	0.999990	9885681	0.000000
272919650	12701829	647763	9999.938803	25889	1568	0.999994	25645	1696	0.999994	9880681	0.000000
272917969	12703805	647868	9999.962887	26368	1341	0.999996	25254	1786	0.999996	9875795	0.000000
272948403	12697018	647026	9999.977493	25865	1605	0.999998	25564	1697	0.999998	9870832	0.000000
272882612	12720387	649237	9999.986350	26212	1558	0.999999	25264	1747	0.999999	9865933	0.000000
272917280	12697489	648556	9999.991722	26076	1545	0.999999	25353	1701	0.999999	9861038	0.000000
272926262	12705311	649224	9999.994980	26202	1575	0.999999	25752	1679	0.999999	9856080	0.000000
272923811	12702357	646894	9999.996955	26124	1506	1.000000	25317	1746	1.000000	9851285	0.000000
272898281	12708459	648117	9999.998154	25791	1631	1.000000	25191	1856	1.000000	9846414	0.000000
272929030	12695863	646345	9999.998880	25941	1597	1.000000	25598	1698	1.000000	9841489	0.000000
272924607	12709148	648431	9999.999321	25724	1607	1.000000	25639	1601	1.000000	9836654	0.000000
272915688	12697741	648568	9999.999588	25565	1627	1.000000	25653	1589	1.000000	9831871	0.000000
272891357	12700412	648068	9999.999750	26115	1514	1.000000	25718	1517	1.000000	9827036	0.000000
272917049	12711072	648012	9999.999849	25842	1558	1.000000	25147	1608	1.000000	9822154	0.000000
272905799	12709728	648898	9999.999908	26356	1483	1.000000	25646	1586	1.000000	9817178	0.000000
272946635	12705519	647663	9999.999944	25809	1591	1.000000	25975	1614	1.000000	9812350	0.000000
272878791	12718120	649171	9999.999966	26191	1470	1.000000	25733	1657	1.000000	9807368	0.000000
272922521	12695633	647954	9999.999980	25956	1570	1.000000	25326	1659	1.000000	9802527	-1.#IND00
272917399	12697860	647491	9999.999988	25998	1621	1.000000	25919	1453	1.000000	9797595	-0.211200
272945411	12697332	646868	9999.999992	25908	1532	1.000000	25725	1626	1.000000	9792682	-0.076221
272928219	12699619	648850	9999.999995	26237	1376	1.000000	25650	1673	1.000000	9787820	-0.017654
272890291	12710519	649888	9999.999997	26233	1509	1.000000	25636	1657	1.000000	9783015	-0.015794
272942803	12685986	648212	9999.999998	25889	1585	1.000000	25575	1698	1.000000	9778054	-0.013585
272903297	12703029	648497	9999.999999	25475	1650	1.000000	25717	1534	1.000000	9773136	-0.005734
272923004	12701050	646884	9999.999999	25806	1606	1.000000	25804	1679	1.000000	9768275	-0.002312
272956284	12698020	647910	10000.000000	25977	1515	1.000000	25757	1655	1.000000	9763398	0.001097
272924449	12704356	648179	10000.000000	25922	1487	1.000000	25118	1811	1.000000	9758520	0.001515
272900749	12710289	648453	10000.000000	26066	1547	1.000000	25390	1611	1.000000	9753849	0.005651
272929303	12694665	647170	10000.000000	26393	1525	1.000000	25362	1769	1.000000	9748865	0.006504
272924444	12693181	647250	10000.000000	25620	1505	1.000000	25325	1671	1.000000	9744098	0.005361
272915915	12695920	646905	10000.000000	26403	1502	1.000000	25570	1624	1.000000	9739134	0.005166
272984947	12681809	646348	10000.000000	26145	1517	1.000000	25477	1758	1.000000	9734239	0.004677
272939701	12693947	647975	10000.000000	26012	1546	1.000000	25482	1647	1.000000	9729268	0.005068
272937389	12701090	648292	10000.000000	25906	1554	1.000000	25474	1685	1.000000	9724397	0.005113
272933838	12697020	646987	10000.000000	26423	1426	1.000000	25342	1804	1.000000	9719499	0.004263
272950267	12690118	646081	10000.000000	26214	1570	1.000000	25631	1611	1.000000	9714488	0.004325
272945693	12699137	647998	10000.000000	25960	1536	1.000000	25350	1782	1.000000	9709751	0.003789
272914857	12700085	647530	10000.000000	25966	1506	1.000000	25546	1555	1.000000	9704896	0.003611
272929240	12695805	647009	10000.000000	26089	1519	1.000000	25252	1665	1.000000	9700136	0.004782
272944281	12702327	647397	10000.000000	26222	1582	1.000000	25432	1724	1.000000	9695315	0.004486
272900197	12706158	648938	10000.000000	26056	1665	1.000000	25191	1688	1.000000	9690365	0.004418
272950336	12681303	646939	10000.000000	25925	1568	1.000000	25861	1598	1.000000	9685476	0.007184
272910515	12709990	648978	10000.000000	25869	1540	1.000000	25705	1743	1.000000	9680603	0.006878
272907205	12697612	648342	10000.000000	26157	1714	1.000000	25481	1614	1.000000	9675773	0.007471
272976522	12690960	647705	10000.000000	26118	1516	1.000000	25800	1648	1.000000	9670891	0.007654
272983521	12691339	648125	10000.000000	25960	1466	1.000000	25452	1598	1.000000	9666140	0.007340
272920304	12700752	648523	10000.000000	25859	1531	1.000000	25635	1629	1.000000	9661400	0.007610
272927362	12703115	648595	10000.000000	26304	1504	1.000000	25345	1700	1.000000	9656461	0.007433
272939765	12691410	646840	10000.000000	26193	1390	1.000000	25596	1597	1.000000	9651706	0.007910
272936317	12697440	648123	10000.000000	26056	1598	1.000000	25830	1667	1.000000	9646931	0.007656
272882792	12713987	648490	10000.000000	26240	1486	1.000000	25794	1564	1.000000	9642118	0.007611
272876950	12704041	648488	10000.000000	26080	1550	1.000000	25665	1580	1.000000	9637332	0.007640
272959803	12697621	646897	10000.000000	26516	1500	1.000000	25692	1654	1.000000	9632508	0.007555
272903386	12701879	648448	10000.000000	26194	1570	1.000000	25480	1595	1.000000	9627767	0.007291
272963404	12681352	645906	10000.000000	26050	1547	1.000000	25580	1581	1.000000	9622905	0.007363
272927609	12709766	647479	10000.000000	26149	1707	1.000000	25920	1541	1.000000	9618055	0.007749
272918575	12702456	649119	10000.000000	26075	1596	1.000000	25615	1678	1.000000	9613320	0.008340
272913239	12706419	648720	10000.000000	26076	1675	1.000000	25485	1613	1.000000	9608365	0.007522
272882764	12706321	647785	10000.000000	26076	1464	1.000000	26057	1608	1.000000	9603612	0.007898
272919475	12693487	647464	10000.000000	25768	1697	1.000000	25775	1513	1.000000	9598703	0.007807
272908825	12709663	648173	10000.000000	26109	1488	1.000000	25306	1638	1.000000	9593829	0.007401
272913965	12700003	649647	10000.000000	25967	1622	1.000000	25304	1778	1.000000	9589027	0.007006
272946707	12694178	646651	10000.000000	26131	1487	1.000000	25783	1562	1.000000	9584229	0.006533
272922726	12700197	648813	10000.000000	26248	1443	1.000000	25543	1639	1.000000	9579294	0.006813
272964483	12684303	647222	10000.000000	25820	1544	1.000000	25585	1561	1.000000	9574548	0.006677
272921666	12710098	649181	10000.000000	26035	1681	1.000000	25646	1630	1.000000	9569759	0.006504
272901447	12707852	648663	10000.000000	25800	1627	1.000000	25370	1785	1.000000	9565038	0.005946
272906294	12711092	649314	10000.000000	26125	1507	1.000000	25426	1658	1.000000	9560267	0.005805
272933202	12692884	646726	10000.000000	26031	1546	1.000000	25862	1597	1.000000	9555545	0.005756
272953166	12689247	647719	10000.000000	25873	1538	1.000000	25309	1674	1.000000	9550794	0.005430
272936120	12703087	649589	10000.000000	25990	1481	1.000000	25562	1527	1.000000	9546108	0.005785
272966953	12685919	647447	10000.000000	25737	1607	1.000000	25232	1685	1.000000	9541491	0.005470
272919962	12711920	648623	10000.000000	26112	1559	1.000000	25624	1578	1.000000	9536733	0.004799
272908126	12697593	648738	10000.000000	26065	1473	1.000000	25465	1653	1.000000	9531860	0.004416
272932155	12692382	647949	10000.000000	26456	1416	1.000000	25394	1647	1.000000	9527150	0.004703
272913390	12713472	649028	10000.000000	25850	1597	1.000000	25645	1627	1.000000	9522365	0.004706
272898894	12698109	648525	10000.000000	25725	1809	1.000000	25029	1792	1.000000	9517614	0.004283
npatches	nstrain	runtime	dt	init_x	init_y	init_y_blood	init_z	init_S	beta0	beta1	beta2	beta3	mean_beta	B	d	delta	delta_blood	b[0]	mut	m	CTL	c	g	epsilon	k	het	lambda	rho	omega	x_max	patch.dyna	DELTA	A	VA
10000	1	100.000000	0.001000	21900	9499	5000000	0.001000	10000000	14.500993	5.187612	13.012455	10.666940	10	800000000	0.010000	1.000000	1.000000	80000	0.000050	0.004800	0	0.500000	0.000000	2.500000	9.000000	0.500000	0.000000	0.000000	0.000000	31872	0	10.000000	7.000000	1.000000
sus	inf	inf_blood	z	x[0]	y[0][0]	z[0]	x[1]	y[1][0]	z[1]	S[0]	synchrony
219000000	94990000	5000000	10.000000	21900	9499	0.001000	21900	9499	0.001000	10000000	0.000000
109425684	139765709	7319388	3941.516320	7612	15445	0.394152	16138	11888	0.394152	9994906	0.000000
190076019	43878381	2279686	6325.803353	14333	5850	0.632580	25010	2625	0.632580	9989966	0.000000
237434325	22872903	1179957	7771.765723	18625	3565	0.777177	28921	1097	0.777177	9985048	0.000000
260818367	15158418	778987	8648.676577	21136	2570	0.864868	30352	653	0.864868	9980122	0.000000
273556657	11447721	586425	9180.483393	22713	2145	0.918048	31048	481	0.918048	9975026	0.000000
280887820	9464911	484471	9503.000201	23209	1896	0.950300	31201	322	0.950300	9969983	0.000000
285162978	8374948	428756	9698.592075	24075	1733	0.969859	31260	321	0.969859	9965097	0.000000
287726717	7720158	395041	9817.209710	24521	1558	0.981721	31421	260	0.981721	9960091	0.000000
289247884	7353879	374418	9889.145947	24847	1522	0.988915	31293	275	0.988915	9955089	0.000000
290193181	7107065	362797	9932.772025	24990	1493	0.993277	31406	238	0.993277	9950021	0.000000
290805720	6963862	355337	9959.229270	25050	1486	0.995923	31375	198	0.995923	9945083	0.000000
291153500	6884734	351441	9975.274394	25032	1503	0.997527	31343	250	0.997527	9940126	0.000000
291349459	6831530	349273	9985.005037	25177	1401	0.998501	31537	216	0.998501	9935161	0.000000
291478513	6819056	346894	9990.906233	24866	1556	0.999091	31552	213	0.999091	9930221	0.000000
291530131	6795148	346281	9994.485041	25074	1573	0.999449	31165	243	0.999449	9925247	0.000000
291597251	6782291	346131	9996.655426	25200	1473	0.999666	31501	201	0.999666	9920288	0.000000
291614592	6766980	345439	9997.971667	24857	1516	0.999797	31420	204	0.999797	9915303	0.000000
291647771	6764232	345189	9998.769908	25020	1592	0.999877	31383	203	0.999877	9910353	0.000000
291662312	6745492	343507	9999.254005	24841	1528	0.999925	31498	191	0.999925	9905317	0.000000
291673164	6765044	345162	9999.547588	24836	1538	0.999955	31534	224	0.999955	9900479	0.000000
291650589	6755103	344992	9999.725632	25000	1464	0.999973	31288	190	0.999973	9895664	0.000000
291662242	6761991	345172	9999.833608	25252	1415	0.999983	31367	208	0.999983	9890676	0.000000
291643062	6764653	346591	9999.899091	25590	1410	0.999990	31252	267	0.999990	9885699	0.000000
291616587	6767915	344892	9999.938803	24844	1603	0.999994	31471	213	0.999994	9880659	0.000000
291637225	6764715	344803	9999.962887	25106	1342	0.999996	31579	233	0.999996	9875710	0.000000
291709295	6725611	342748	9999.977493	25117	1485	0.999998	31440	201	0.999998	9870797	0.000000
291709438	6748523	344496	9999.986350	25198	1529	0.999999	31449	232	0.999999	9865893	0.000000
291672782	6746799	344215	9999.991722	24875	1631	0.999999	31539	259	0.999999	9860920	0.000000
291726907	6759605	344834	9999.994980	24963	1373	0.999999	31451	234	0.999999	9855997	0.000000
291662946	6749946	344821	9999.996955	25273	1518	1.000000	31391	230	1.000000	9851204	0.000000
291682038	6740808	343665	9999.998154	25171	1550	1.000000	31499	208	1.000000	9846349	0.000000
291712777	6746893	344600	9999.998880	25206	1416	1.000000	31331	227	1.000000	9841365	0.000000
291686530	6751106	345024	9999.999321	25131	1671	1.000000	31249	172	1.000000	9836457	0.000000
291679004	6754203	345166	9999.999588	25388	1246	1.000000	31298	216	1.000000	9831463	0.000000
291659932	6762055	344446	9999.999750	25002	1496	1.000000	31345	213	1.000000	9826543	0.000000
291693325	6751951	344100	9999.999849	24707	1570	1.000000	31511	253	1.000000	9821624	0.000000
291628080	6772052	344499	9999.999908	24749	1631	1.000000	31509	237	1.000000	9816838	0.000000
291710064	6746779	343824	9999.999944	24532	1656	1.000000	31324	205	1.000000	9811847	0.000000
291644271	6768604	345454	9999.999966	24706	1572	1.000000	31507	266	1.000000	9807058	0.000000
291654573	6757001	344999	9999.999980	24899	1573	1.000000	31317	242	1.000000	9802164	-1.#IND00
291649683	6758614	345408	9999.999988	25488	1332	1.000000	31227	230	1.000000	9797311	-1.#IND00
291622114	6771886	344695	9999.999992	24676	1615	1.000000	31534	245	1.000000	9792457	0.018173
291671581	6744794	344187	9999.999995	25441	1384	1.000000	31417	245	1.000000	9787580	0.007829
291639470	6773555	346479	9999.999997	25112	1538	1.000000	31300	193	1.000000	9782803	0.005835
291706872	6747116	344845	9999.999998	24766	1533	1.000000	31288	246	1.000000	9777991	0.002451
291676858	6753493	344520	9999.999999	24668	1614	1.000000	31437	234	1.000000	9773112	0.003575
291654266	6756384	345718	9999.999999	25268	1365	1.000000	31359	234	1.000000	9768195	0.003932
291621510	6771400	345503	10000.000000	24918	1550	1.000000	31461	217	1.000000	9763309	0.003891
291599171	6775022	344701	10000.000000	25129	1478	1.000000	31472	213	1.000000	9758418	0.004580
291649783	6758137	345810	10000.000000	25320	1438	1.000000	31452	249	1.000000	9753692	0.004304
291637259	6764273	344572	10000.000000	24494	1583	1.000000	31444	186	1.000000	9748753	0.004578
291681469	6748377	343854	10000.000000	25032	1458	1.000000	31685	189	1.000000	9743850	0.004001
291678143	6760395	344427	10000.000000	24923	1516	1.000000	31440	242	1.000000	9738935	0.004517
291681255	6756830	346186	10000.000000	25024	1595	1.000000	31345	236	1.000000	9734200	0.003368
291663487	6763068	344674	10000.000000	24773	1530	1.000000	31696	218	1.000000	9729341	0.002651
291641595	6761732	344137	10000.000000	25259	1481	1.000000	31440	223	1.000000	9724495	0.002341
291680021	6750395	343446	10000.000000	25206	1452	1.000000	31449	228	1.000000	9719748	0.002189
291664590	6769457	345040	10000.000000	25495	1425	1.000000	31468	230	1.000000	9714865	0.002351
291666250	6751182	344879	10000.000000	24897	1574	1.000000	31369	228	1.000000	9709932	0.002405
291661527	6761015	344159	10000.000000	25111	1590	1.000000	31577	250	1.000000	9705099	0.002292
291626914	6763644	345345	10000.000000	24756	1661	1.000000	31575	202	1.000000	9700271	0.002862
291624388	6752440	345590	10000.000000	25074	1510	1.000000	31192	200	1.000000	9695340	0.001873
291703179	6746762	344067	10000.000000	24978	1541	1.000000	31255	228	1.000000	9690360	0.001548
291661755	6758922	345796	10000.000000	25133	1407	1.000000	31570	218	1.000000	9685419	0.001401
291679357	6761271	343714	10000.000000	25542	1553	1.000000	31373	217	1.000000	9680585	0.000346
291676378	6751849	344090	10000.000000	24767	1632	1.000000	31610	240	1.000000	9675685	0.000966
291697662	6753344	344717	10000.000000	25334	1415	1.000000	31476	237	1.000000	9670736	-0.000512
291672754	6765363	345349	10000.000000	24910	1609	1.000000	31614	199	1.000000	9665850	0.000041
291650344	6758823	345246	10000.000000	24840	1442	1.000000	31342	237	1.000000	9660980	0.001757
291672804	6759000	344366	10000.000000	25403	1420	1.000000	31159	202	1.000000	9656103	0.001954
291703701	6748950	343312	10000.000000	24754	1607	1.000000	31311	218	1.000000	9651347	0.001787
291655461	6761401	345740	10000.000000	25269	1383	1.000000	31003	251	1.000000	9646524	0.000162
291686663	6761917	345633	10000.000000	25011	1608	1.000000	31570	226	1.000000	9641636	0.000350
291659370	6759464	344693	10000.000000	25356	1364	1.000000	31394	208	1.000000	9636905	0.000551
291630787	6766822	346695	10000.000000	24957	1656	1.000000	31775	205	1.000000	9632139	0.000565
291683908	6746172	344532	10000.000000	25168	1410	1.000000	31698	222	1.000000	9627325	0.000668
291671727	6755872	344764	10000.000000	24927	1428	1.000000	31422	221	1.000000	9622583	0.000717
291668868	6756166	345082	10000.000000	25022	1559	1.000000	31737	223	1.000000	9617857	0.000389
291703083	6742202	343442	10000.000000	25272	1475	1.000000	31605	212	1.000000	9613098	-0.000129
291699865	6751117	343317	10000.000000	24915	1420	1.000000	31414	230	1.000000	9608277	-0.000069
291664977	6753453	344556	10000.000000	25232	1528	1.000000	31299	224	1.000000	9603415	-0.000770
291643217	6753902	345266	10000.000000	24730	1569	1.000000	31454	199	1.000000	9598607	-0.000422
291692271	6749410	343706	10000.000000	24845	1507	1.000000	31433	217	1.000000	9593693	-0.000412
291657233	6757580	344302	10000.000000	25307	1494	1.000000	31719	223	1.000000	9589039	-0.000266
291664213	6755914	345183	10000.000000	25065	1449	1.000000	31480	256	1.000000	9584289	-0.000240
291645930	6754639	344374	10000.000000	25064	1401	1.000000	31550	229	1.000000	9579590	-0.000385
291702312	6751561	343821	10000.000000	24883	1578	1.000000	31362	244	1.000000	9574712	-0.000291
291648404	6757658	344576	10000.000000	24918	1599	1.000000	31627	238	1.000000	9569911	0.000049
291638455	6768285	345193	10000.000000	25051	1425	1.000000	31581	240	1.000000	9565101	-0.000444
291674603	6747616	344831	10000.000000	24818	1620	1.000000	31387	213	1.000000	9560218	-0.000842
291662494	6753811	345178	10000.000000	25188	1375	1.000000	31498	236	1.000000	9555439	-0.000740
291625541	6767378	345794	10000.000000	24984	1571	1.000000	31312	225	1.000000	9550726	-0.001482
291599246	6767089	345326	10000.000000	24942	1465	1.000000	31391	238	1.000000	9545949	-0.000518
291670813	6750592	345119	10000.000000	25101	1629	1.000000	31556	252	1.000000	9541225	-0.001051
291680475	6754892	344980	10000.000000	25039	1406	1.000000	31549	236	1.000000	9536659	-0.001058
291690006	6749908	345016	10000.000000	25118	1500	1.000000	31203	228	1.000000	9531925	-0.000717
291668841	6759886	344250	10000.000000	25308	1389	1.000000	31463	258	1.000000	9527045	-0.000803
291699802	6758061	345208	10000.000000	25006	1472	1.000000	31359	225	1.000000	9522373	-0.000946
291676290	6751838	344071	10000.000000	25450	1483	1.000000	31487	229	1.000000	9517684	-0.000942
npatches	nstrain	runtime	dt	init_x	init_y	init_y_blood	init_z	init_S	beta0	beta1	beta2	beta3	mean_beta	B	d	delta	delta_blood	b[0]	mut	m	CTL	c	g	epsilon	k	het	lambda	rho	omega	x_max	patch.dyna	DELTA	A	VA
10000	1	100.000000	0.001000	21900	9499	5000000	0.001000	10000000	10.737721	8.394011	14.080984	7.644253	10	800000000	0.010000	1.000000	1.000000	80000	0.000050	0.004800	0	0.500000	0.000000	2.500000	10.000000	0.500000	0.000000	0.000000	0.000000	31872	0	10.000000	7.000000	1.000000
sus	inf	inf_blood	z	x[0]	y[0][0]	z[0]	x[1]	y[1][0]	z[1]	S[0]	synchrony
219000000	94990000	5000000	10.000000	21900	9499	0.001000	21900	9499	0.001000	10000000	0.000000
116035829	122911417	6463386	3941.516320	10504	12768	0.394152	12451	11964	0.394152	9995011	0.000000
204414845	34038532	1773681	6325.803353	19674	3599	0.632580	22509	2791	0.632580	9989933	0.000000
253029040	16202861	836470	7771.765723	24679	1711	0.777177	27316	1138	0.777177	9984955	0.000000
276107490	9806318	505351	8648.676577	27287	978	0.864868	29107	663	0.864868	9979993	0.000000
288322414	6795718	349626	9180.483393	28992	671	0.918048	30278	379	0.918048	9975111	0.000000
295300822	5203733	266380	9503.000201	29893	459	0.950300	30581	304	0.950300	9970264	0.000000
299261447	4324022	221550	9698.592075	30213	251	0.969859	31130	225	0.969859	9965376	0.000000
301649977	3811107	195203	9817.209710	30691	311	0.981721	31057	206	0.981721	9960314	0.000000
303117923	3498319	179229	9889.145947	30588	289	0.988915	31363	163	0.988915	9955478	0.000000
304062389	3306434	168494	9932.772025	30595	205	0.993277	31307	132	0.993277	9950420	0.000000
304565501	3206275	163805	9959.229270	30622	211	0.995923	31270	141	0.995923	9945422	0.000000
304914543	3119851	159473	9975.274394	30618	265	0.997527	31466	139	0.997527	9940361	0.000000
305130331	3073544	156398	9985.005037	30886	229	0.998501	31506	142	0.998501	9935506	0.000000
305262780	3055239	155673	9990.906233	30807	233	0.999091	31497	133	0.999091	9930625	0.000000
305313314	3042254	154423	9994.485041	30791	249	0.999449	31392	136	0.999449	9925677	0.000000
305370925	3028985	154589	9996.655426	30898	217	0.999666	31367	137	0.999666	9920834	0.000000
305355743	3025892	155189	9997.971667	30924	277	0.999797	31360	122	0.999797	9915821	0.000000
305431997	3013976	154066	9998.769908	30706	263	0.999877	31583	148	0.999877	9910847	0.000000
305457321	3011380	153721	9999.254005	30999	197	0.999925	31591	121	0.999925	9905903	0.000000
305482624	3011321	152663	9999.547588	30937	236	0.999955	31565	133	0.999955	9900997	0.000000
305507661	3000485	153343	9999.725632	30810	224	0.999973	31554	165	0.999973	9896085	0.000000
305439539	3020862	154152	9999.833608	31075	206	0.999983	31262	168	0.999983	9891257	0.000000
305479526	3009669	153540	9999.899091	30680	262	0.999990	31020	144	0.999990	9886261	0.000000
305465492	3011617	153566	9999.938803	30856	252	0.999994	31343	158	0.999994	9881278	0.000000
305481858	3008144	153660	9999.962887	30973	255	0.999996	31358	151	0.999996	9876297	0.000000
305466177	3006870	153246	9999.977493	31000	237	0.999998	31524	144	0.999998	9871433	0.000000
305459258	3012642	153203	9999.986350	30953	217	0.999999	31552	164	0.999999	9866431	0.000000
305431490	3012165	154060	9999.991722	30917	256	0.999999	31625	122	0.999999	9861473	0.000000
305460356	3015636	153029	9999.994980	30972	260	0.999999	31442	150	0.999999	9856655	0.000000
305462963	3013419	153595	9999.996955	30773	259	1.000000	31392	142	1.000000	9851893	0.000000
305440063	3018510	153564	9999.998154	30682	239	1.000000	31462	173	1.000000	9846938	0.000000
305415308	3015278	154780	9999.998880	30777	240	1.000000	31489	106	1.000000	9842070	0.000000
305432375	3012246	153476	9999.999321	30672	288	1.000000	31068	157	1.000000	9837128	0.000000
305421006	3026956	154194	9999.999588	30823	224	1.000000	31341	139	1.000000	9832190	0.000000
305436611	3014951	153806	9999.999750	30776	268	1.000000	31403	149	1.000000	9827167	0.000000
305509402	2991623	153059	9999.999849	30882	268	1.000000	31254	134	1.000000	9822291	0.000000
305487280	3009638	153873	9999.999908	30467	289	1.000000	31271	155	1.000000	9817277	0.000000
305467820	3010266	153892	9999.999944	30765	282	1.000000	31506	173	1.000000	9812397	0.000000
305454198	3015212	153537	9999.999966	30828	245	1.000000	31381	118	1.000000	9807497	0.000000
305424038	3019118	154089	9999.999980	30721	271	1.000000	31537	122	1.000000	9802608	-1.#IND00
305447080	3018322	154101	9999.999988	31087	210	1.000000	31378	153	1.000000	9797724	-0.070400
305439440	3018499	154517	9999.999992	30995	197	1.000000	31074	135	1.000000	9792820	-0.034284
305449588	3018981	153708	9999.999995	30847	202	1.000000	31429	115	1.000000	9787990	-0.011384
305464913	3013533	152849	9999.999997	30826	194	1.000000	31482	157	1.000000	9783068	-0.008478
305426042	3020154	153967	9999.999998	31134	222	1.000000	31513	186	1.000000	9778135	-0.011826
305483077	3008779	153530	9999.999999	30800	212	1.000000	31268	149	1.000000	9773246	-0.010566
305499028	2995562	152670	9999.999999	30805	235	1.000000	31258	128	1.000000	9768319	-0.009485
305517495	3004624	152968	10000.000000	30696	223	1.000000	31311	138	1.000000	9763428	-0.007270
305434471	3015757	153147	10000.000000	30992	210	1.000000	31362	144	1.000000	9758511	-0.009837
305453107	3006738	153243	10000.000000	31115	229	1.000000	31602	139	1.000000	9753621	-0.007394
305495793	3002163	153235	10000.000000	30792	275	1.000000	31420	150	1.000000	9748826	-0.006686
305461286	3010874	154107	10000.000000	31236	171	1.000000	31592	151	1.000000	9744000	-0.005410
305447769	3011307	153399	10000.000000	31065	178	1.000000	31411	115	1.000000	9739025	-0.003403
305455439	3011076	153748	10000.000000	31081	218	1.000000	31304	147	1.000000	9734150	-0.003163
305446777	3015134	153872	10000.000000	30957	246	1.000000	31408	145	1.000000	9729362	-0.002386
305472477	3007690	154144	10000.000000	30860	218	1.000000	31593	152	1.000000	9724439	-0.001742
305515583	2997974	153029	10000.000000	31126	276	1.000000	31537	139	1.000000	9719582	-0.002194
305480063	3011401	154055	10000.000000	30627	257	1.000000	31417	133	1.000000	9714728	-0.001604
305390886	3025371	154160	10000.000000	30765	267	1.000000	31315	136	1.000000	9709861	-0.001333
305462955	3011850	153220	10000.000000	30638	249	1.000000	31434	129	1.000000	9705060	0.000295
305439526	3022811	153805	10000.000000	30783	277	1.000000	31218	157	1.000000	9700099	0.001643
305480432	3003005	153355	10000.000000	30894	255	1.000000	31442	137	1.000000	9695276	0.001150
305498045	3007287	153354	10000.000000	30891	192	1.000000	31413	117	1.000000	9690359	0.000845
305461482	3016680	153655	10000.000000	30744	221	1.000000	31134	153	1.000000	9685443	0.000807
305433274	3018520	152849	10000.000000	30662	293	1.000000	31215	166	1.000000	9680640	0.000855
305442645	3008383	153710	10000.000000	31002	245	1.000000	31272	157	1.000000	9675839	0.000347
305459102	3007929	153339	10000.000000	30870	236	1.000000	31539	129	1.000000	9671038	0.001263
305429019	3021338	154036	10000.000000	30679	275	1.000000	31309	189	1.000000	9666159	0.001645
305441139	3018965	154297	10000.000000	30858	218	1.000000	31319	163	1.000000	9661401	0.001595
305438853	3007591	153239	10000.000000	30851	272	1.000000	31361	154	1.000000	9656515	0.001939
305473725	3006059	153024	10000.000000	30800	246	1.000000	31097	114	1.000000	9651696	0.001446
305483820	3001378	153327	10000.000000	30602	227	1.000000	31283	151	1.000000	9646837	0.001240
305474208	3009390	153548	10000.000000	30924	299	1.000000	31383	170	1.000000	9641936	0.001044
305467846	3013416	154445	10000.000000	30965	221	1.000000	31408	135	1.000000	9637182	0.001802
305440480	3024836	155047	10000.000000	30862	234	1.000000	31348	134	1.000000	9632416	0.001846
305460264	3008211	154306	10000.000000	30945	279	1.000000	31256	158	1.000000	9627588	0.001683
305496679	3012254	153352	10000.000000	30729	265	1.000000	31367	116	1.000000	9622830	0.001500
305464461	3008442	153215	10000.000000	30701	280	1.000000	31638	145	1.000000	9618131	0.001945
305459281	3017040	153566	10000.000000	31031	249	1.000000	31434	141	1.000000	9613191	0.001363
305432248	3018146	153904	10000.000000	31132	178	1.000000	31377	146	1.000000	9608310	0.000842
305381713	3027996	155337	10000.000000	30765	217	1.000000	31562	145	1.000000	9603524	0.000691
305391285	3023918	154266	10000.000000	30918	296	1.000000	31520	105	1.000000	9598786	-0.000096
305414880	3019447	153284	10000.000000	30838	252	1.000000	31394	157	1.000000	9593860	0.000295
305409195	3022550	154517	10000.000000	30859	259	1.000000	31532	134	1.000000	9589047	-0.000094
305410220	3020073	153091	10000.000000	31054	231	1.000000	31270	174	1.000000	9584294	-0.000106
305457580	3021681	153567	10000.000000	31028	255	1.000000	31285	142	1.000000	9579510	-0.000048
305410652	3023451	154489	10000.000000	30723	277	1.000000	31493	131	1.000000	9574614	0.000149
305428577	3017510	152944	10000.000000	30958	204	1.000000	31311	126	1.000000	9569882	0.000145
305492860	3002823	153462	10000.000000	31027	236	1.000000	31422	165	1.000000	9565091	0.000155
305498776	3009919	152394	10000.000000	30835	250	1.000000	31301	151	1.000000	9560340	0.000451
305455128	3016102	154088	10000.000000	30681	292	1.000000	31527	143	1.000000	9555550	0.000658
305478847	3008716	153888	10000.000000	30946	223	1.000000	31647	133	1.000000	9550826	0.000593
305492814	3006899	152761	10000.000000	30775	245	1.000000	31430	151	1.000000	9546042	0.000444
305480136	3012860	153814	10000.000000	30844	281	1.000000	31442	156	1.000000	9541420	0.000417
305488072	3003884	153078	10000.000000	30838	227	1.000000	31260	150	1.000000	9536768	0.000156
305484034	3012749	153435	10000.000000	30710	249	1.000000	31246	142	1.000000	9532004	-0.000078
305501264	2999589	153123	10000.000000	30833	278	1.000000	31489	164	1.000000	9527196	-0.000309
305483977	3009490	153776	10000.000000	31063	179	1.000000	31258	105	1.000000	9522325	-0.000541
305459822	3018019	154029	10000.000000	31037	252	1.000000	31140	150	1.000000	9517417	-0.000397
npatches	nstrain	runtime	dt	init_x	init_y	init_y_blood	init_z	init_S	beta0	beta1	beta2	beta3	mean_beta	B	d	delta	delta_blood	b[0]	mut	m	CTL	c	g	epsilon	k	het	lambda	rho	omega	x_max	patch.dyna	DELTA	A	VA
10000	1	100.000000	0.001000	21900	9499	5000000	0.001000	10000000	5.015670	5.736775	9.066013	9.968141	10	800000000	0.010000	1.000000	1.000000	80000	0.000050	0.004800	0	0.500000	0.000000	2.500000	11.000000	0.500000	0.000000	0.000000	0.000000	31872	0	10.000000	7.000000	1.000000
sus	inf	inf_blood	z	x[0]	y[0][0]	z[0]	x[1]	y[1][0]	z[1]	S[0]	synchrony
219000000	94990000	5000000	10.000000	21900	9499	0.001000	21900	9499	0.001000	10000000	0.000000
123195631	107803792	5690056	3941.516320	17931	8945	0.394152	16727	9189	0.394152	9994964	0.000000
218539863	25994972	1356729	6325.803353	27162	1311	0.632580	26305	1550	0.632580	9990013	0.000000
267551473	10984707	568796	7771.765723	30604	450	0.777177	30108	484	0.777177	9984965	0.000000
289574485	5822548	299862	8648.676577	31414	162	0.864868	31341	231	0.864868	9979923	0.000000
300610547	3522764	181030	9180.483393	31671	114	0.918048	31555	111	0.918048	9974987	0.000000
306508639	2361580	121750	9503.000201	31575	81	0.950300	31396	72	0.950300	9969906	0.000000
309823694	1729090	89314	9698.592075	31756	68	0.969859	31681	51	0.969859	9965098	0.000000
311818826	1356649	69964	9817.209710	31914	25	0.981721	31612	49	0.981721	9960056	0.000000
313082629	1124926	57273	9889.145947	31726	37	0.988915	31648	35	0.988915	9955055	0.000000
313830764	986980	50867	9932.772025	31697	22	0.993277	31853	25	0.993277	9949990	0.000000
314334463	891525	46050	9959.229270	31785	27	0.995923	31968	22	0.995923	9945006	0.000000
314664718	827658	42127	9975.274394	31880	26	0.997527	31865	27	0.997527	9939979	0.000000
314894394	784590	40101	9985.005037	31559	14	0.998501	31836	16	0.998501	9934975	0.000000
315068788	756525	38294	9990.906233	31762	18	0.999091	31861	23	0.999091	9930057	0.000000
315169025	733396	37486	9994.485041	31802	17	0.999449	31625	25	0.999449	9925021	0.000000
315276191	718077	36663	9996.655426	32047	18	0.999666	31708	18	0.999666	9920215	0.000000
315303962	711887	36554	9997.971667	31915	21	0.999797	31955	24	0.999797	9915112	0.000000
315311509	712682	36321	9998.769908	31771	21	0.999877	31984	21	0.999877	9910174	0.000000
315301358	710115	36183	9999.254005	31927	18	0.999925	31802	16	0.999925	9905214	0.000000
315322708	708185	36338	9999.547588	31846	13	0.999955	31607	15	0.999955	9900292	0.000000
315392590	692921	35255	9999.719261	31859	24	0.999973	31757	26	0.999973	9895355	0.000000
315391810	694377	35563	9999.796852	31751	21	0.999983	32197	17	0.999983	9890422	0.000000
315334521	704735	35930	9999.862169	32011	15	0.999990	31984	16	0.999990	9885437	0.000000
315353255	700834	35383	9999.916412	31736	21	0.999994	31689	11	0.999994	9880468	0.000000
315373126	699210	35606	9999.949308	31717	24	0.999996	31458	21	0.999996	9875508	0.000000
315369218	699722	35828	9999.957775	31861	20	0.999998	31884	6	0.999998	9870523	0.000000
315368796	701385	35977	9999.895633	31893	12	0.999999	31797	11	0.999999	9865529	0.000000
315341209	699661	35527	9999.923852	31678	18	0.999999	31807	31	0.999999	9860622	0.000000
315356990	694077	35411	9999.917434	31704	16	0.999999	31844	29	0.999999	9855750	0.000000
315376792	694408	35096	9999.949927	31873	16	1.000000	31823	16	1.000000	9850728	0.000000
315386083	701319	35828	9999.959345	31831	19	1.000000	31664	14	1.000000	9845814	0.000000
315355973	700275	35562	9999.975345	31667	17	1.000000	31728	26	1.000000	9840867	0.000000
315349863	702521	35707	9999.904018	31916	17	1.000000	31922	29	1.000000	9835909	0.000000
315362759	702438	35740	9999.923635	31878	19	1.000000	31882	25	1.000000	9830989	0.000000
315363495	701023	35521	9999.953688	32110	22	1.000000	31775	18	1.000000	9826016	0.000000
315349511	703096	35753	9999.959658	31945	19	1.000000	31987	21	1.000000	9821189	0.000000
315407767	699276	35507	9999.975534	32019	27	1.000000	31645	19	1.000000	9816339	0.000000
315361171	700299	35933	9999.985163	31965	11	1.000000	31825	16	1.000000	9811592	0.000000
315349364	704978	36020	9999.991002	31767	22	1.000000	31915	16	1.000000	9806719	0.000000
315367674	705086	36231	9999.926043	31955	30	1.000000	31706	15	1.000000	9801773	-1.#IND00
315337751	709033	36184	9999.938655	31969	12	1.000000	31900	16	1.000000	9796928	-1.#IND00
315333274	705403	35978	9999.959073	31839	25	1.000000	31675	22	1.000000	9792117	-0.001810
315341922	703281	35846	9999.960491	31798	20	1.000000	31975	12	1.000000	9787182	-0.002412
315356077	700519	35610	9999.936400	31731	28	1.000000	31777	17	1.000000	9782316	0.003680
315344896	700514	35700	9999.956942	31798	13	1.000000	31663	19	1.000000	9777395	0.012224
315351764	706554	35725	9999.957534	31816	18	1.000000	31738	10	1.000000	9772452	0.010070
315345153	701397	35801	9999.974247	31961	11	1.000000	31868	22	1.000000	9767663	0.015659
315328739	708015	36145	9999.967303	31966	13	1.000000	31655	29	1.000000	9762902	0.013918
315354232	704528	36385	9999.980171	31797	22	1.000000	31942	24	1.000000	9758010	0.013820
315347702	705450	35813	9999.987975	31766	22	1.000000	32068	25	1.000000	9753029	0.013304
315307292	713533	36687	9999.984354	31713	10	1.000000	31681	10	1.000000	9748128	0.008157
315317737	704957	36260	9999.990511	31982	8	1.000000	31905	14	1.000000	9743372	0.006665
315338125	703009	35774	9999.986915	31711	19	1.000000	31714	26	1.000000	9738398	0.004971
315335360	708660	35941	9999.992065	31811	12	1.000000	31726	18	1.000000	9733577	0.005382
315347489	704065	35851	9999.963938	31942	15	1.000000	32035	28	1.000000	9728668	0.009181
315329379	708303	36239	9999.978130	31759	20	1.000000	31685	21	1.000000	9723877	0.008384
315308189	711248	36282	9999.986737	31961	11	1.000000	31895	21	1.000000	9719027	0.008802
315327871	701754	35788	9999.989780	32057	22	1.000000	31857	13	1.000000	9714077	0.007392
315374068	697631	35529	9999.982289	32076	26	1.000000	31705	19	1.000000	9709162	0.006507
315383082	699753	35760	9999.989259	31982	12	1.000000	31705	17	1.000000	9704321	0.006772
315369765	693931	35687	9999.993486	32033	15	1.000000	32069	21	1.000000	9699465	0.009381
315386132	697859	35468	9999.996050	31776	18	1.000000	32090	25	1.000000	9694613	0.008912
315346237	700301	35812	9999.993064	31880	20	1.000000	31926	13	1.000000	9689740	0.008333
315337437	700751	35793	9999.995794	31818	11	1.000000	31976	29	1.000000	9684963	0.007647
315348184	700140	35613	9999.997449	31911	15	1.000000	31661	23	1.000000	9680155	0.005769
315355651	696038	35415	9999.998453	31968	22	1.000000	31857	19	1.000000	9675411	0.006853
315363384	698776	35363	9999.974920	31833	25	1.000000	31858	13	1.000000	9670561	0.006014
315349225	703708	35692	9999.971381	31836	18	1.000000	31845	19	1.000000	9665745	0.005624
315349614	701438	35731	9999.904204	31748	9	1.000000	31777	24	1.000000	9660851	0.005631
315376551	694800	35254	9999.941904	31830	16	1.000000	31795	21	1.000000	9656006	0.005196
315374353	691804	35157	9999.957906	31949	15	1.000000	31947	31	1.000000	9651157	0.005258
315398071	699481	35321	9999.974472	31822	31	1.000000	31878	29	1.000000	9646226	0.004803
315378593	696225	35431	9999.956879	32017	21	1.000000	31683	31	1.000000	9641354	0.004525
315402346	691727	35530	9999.973849	31846	11	1.000000	31912	13	1.000000	9636622	0.004490
315380349	694755	35682	9999.984141	31788	15	1.000000	31850	19	1.000000	9631831	0.004720
315417572	689265	34817	9999.975833	31850	20	1.000000	31709	11	1.000000	9627012	0.004980
315427583	691358	35388	9999.983815	31806	15	1.000000	31694	20	1.000000	9622242	0.007002
315438414	691350	34946	9999.970296	31793	18	1.000000	31909	27	1.000000	9617316	0.006694
315407915	692043	35111	9999.938213	32000	12	1.000000	31798	15	1.000000	9612585	0.007580
315385718	695110	35505	9999.904826	31873	18	1.000000	31787	23	1.000000	9607838	0.006850
315379787	702459	35856	9999.938756	31780	20	1.000000	31749	14	1.000000	9603082	0.006809
315363649	701639	35783	9999.950909	31681	16	1.000000	31725	26	1.000000	9598351	0.006633
315351658	703610	36066	9999.952805	31926	13	1.000000	31809	12	1.000000	9593497	0.006110
315335641	708048	36145	9999.966568	31786	29	1.000000	31966	20	1.000000	9588535	0.005969
315328603	708096	36016	9999.979725	31806	23	1.000000	31779	19	1.000000	9583761	0.005996
315323102	712548	36453	9999.987704	31657	10	1.000000	31950	15	1.000000	9579102	0.005547
315318364	707005	36213	9999.992543	31707	20	1.000000	32133	22	1.000000	9574401	0.005328
315361581	702375	35432	9999.995478	31770	11	1.000000	31979	19	1.000000	9569616	0.006085
315352427	702000	35756	9999.982248	32106	18	1.000000	31692	23	1.000000	9564887	0.006160
315350961	698627	36211	9999.956118	31595	15	1.000000	32063	25	1.000000	9560157	0.005787
315364505	701065	35825	9999.873831	32054	19	1.000000	32119	15	1.000000	9555371	0.005224
315366130	704934	35808	9999.890606	31723	26	1.000000	31779	19	1.000000	9550585	0.005459
315322031	709523	36340	9999.933657	31748	18	1.000000	31890	25	1.000000	9545859	0.005305
315308593	712834	36365	9999.932578	32023	15	1.000000	31647	19	1.000000	9541198	0.005210
315333408	705344	36256	9999.939801	31736	19	1.000000	31735	17	1.000000	9536362	0.005148
315324402	704847	35733	9999.952504	31908	11	1.000000	31774	22	1.000000	9531542	0.005174
315318010	708196	36148	9999.935522	31881	14	1.000000	31860	26	1.000000	9526928	0.005006
315358385	703125	35585	9999.949733	31751	11	1.000000	31818	20	1.000000	9522121	0.004846
315365931	699799	35769	9999.967401	31725	11	1.000000	31673	23	1.000000	9517211	0.004686
npatches	nstrain	runtime	dt	init_x	init_y	init_y_blood	init_z	init_S	beta0	beta1	beta2	beta3	mean_beta	B	d	delta	delta_blood	b[0]	mut	m	CTL	c	g	epsilon	k	het	lambda	rho	omega	x_max	patch.dyna	DELTA	A	VA
10000	1	100.000000	0.001000	21900	9499	5000000	0.001000	10000000	8.565345	5.563632	10.146447	11.741395	10	800000000	0.010000	1.000000	1.000000	80000	0.000050	0.004800	0	0.500000	0.000000	2.500000	12.000000	0.500000	0.000000	0.000000	0.000000	31872	0	10.000000	7.000000	1.000000
sus	inf	inf_blood	z	x[0]	y[0][0]	z[0]	x[1]	y[1][0]	z[1]	S[0]	synchrony
219000000	94990000	5000000	10.000000	21900	9499	0.001000	21900	9499	0.001000	10000000	0.000000
130356799	94529044	5005302	3941.516320	13951	9231	0.394152	17655	7863	0.394152	9994840	0.000000
231467944	19703335	1031291	6325.803353	24695	1594	0.632580	27552	1001	0.632580	9989854	0.000000
279839777	7192082	374009	7771.765723	29384	459	0.777177	30585	289	0.777177	9984851	0.000000
299901128	3206894	166446	8648.676577	30882	151	0.864868	31510	120	0.864868	9979867	0.000000
309118305	1573285	80922	9180.483393	31408	64	0.918048	31893	47	0.918048	9974891	0.000000
313602764	824011	42393	9503.000201	31735	37	0.950300	31724	25	0.950300	9969901	0.000000
315875576	457734	23736	9698.317349	31866	18	0.969859	31853	9	0.969859	9965023	0.000000
317063031	267720	13890	9786.940490	32028	13	0.981721	32010	10	0.981721	9960006	0.000000
317708515	163155	8406	9517.810798	31809	9	0.988915	31858	4	0.685584	9955092	0.000000
318075798	115544	5956	8687.305446	31971	11	0.981988	31707	3	0.750783	9950142	0.000000
318187426	115403	5917	8114.292426	31852	3	0.989077	31782	7	0.825434	9945208	0.000000
318101825	147636	7365	8193.061061	31782	11	0.933743	31817	10	0.894134	9940244	0.000000
317951053	176219	9052	8560.477622	31942	5	0.959818	31973	6	0.833929	9935376	0.000000
317907933	163960	8468	8807.775646	31844	6	0.933329	31824	3	0.899286	9930396	0.000000
318031948	135553	6996	8723.431160	31764	1	0.646032	31957	4	0.930894	9925495	0.000000
318123206	118594	5982	8368.213095	31825	14	0.720312	31833	8	0.835848	9920645	0.000000
318107886	138872	7112	8252.544497	31732	5	0.830382	32207	3	0.683685	9915611	0.000000
317999507	164927	8406	8494.491888	31871	4	0.897134	31896	3	0.775625	9910743	0.000000
317960751	159545	8094	8710.945189	31944	16	0.888633	31891	7	0.671608	9905773	0.000000
318024293	136438	6945	8656.621172	31650	2	0.857602	31772	5	0.533098	9900770	0.000000
318117780	122463	6220	8403.776023	31988	12	0.883060	31903	7	0.558614	9895870	0.000000
318116883	129424	6699	8216.833348	31879	4	0.837185	31821	9	0.682940	9890893	0.000000
318038731	161277	8157	8385.779641	31876	9	0.757899	31805	3	0.705958	9885944	0.000000
317909347	173507	8975	8699.949829	31963	6	0.853176	31993	9	0.821677	9880996	0.000000
317958801	155184	7917	8811.564054	31787	4	0.803436	31719	9	0.761188	9876058	0.000000
318083061	127212	6386	8582.346812	31616	6	0.863827	31736	6	0.855171	9871001	0.000000
318148189	124265	6346	8293.888066	31660	11	0.917417	31737	6	0.746009	9866034	0.000000
318087934	149660	7585	8320.087844	31831	5	0.949917	31952	13	0.720140	9861136	0.000000
317954686	171419	8798	8606.022070	31622	12	0.866029	31698	12	0.644888	9856252	0.000000
317955255	155440	8090	8779.191974	31843	9	0.918753	31764	4	0.784641	9851289	0.000000
318063228	130360	6770	8608.141732	31750	4	0.802624	31766	3	0.816263	9846313	0.000000
318128715	130527	6563	8348.206667	31868	12	0.880300	31750	4	0.797475	9841234	0.000000
318054523	149144	7707	8393.993527	31766	7	0.853957	31887	3	0.818775	9836362	0.000000
317968132	162232	8303	8597.897883	31788	6	0.911432	31908	7	0.813600	9831501	0.000000
317994934	148083	7566	8707.420975	31762	3	0.912315	31955	8	0.653855	9826593	0.000000
318086081	130554	6668	8527.914184	31997	11	0.594163	31823	7	0.560965	9821549	0.000000
318105126	130920	6744	8331.159936	31761	9	0.753878	31846	4	0.695220	9816632	0.000000
318054205	148491	7632	8416.679690	31725	5	0.850738	31843	13	0.670295	9811723	0.000000
317995254	155251	7897	8572.406925	31883	17	0.838467	32071	13	0.531654	9806951	0.000000
318026416	149106	7495	8650.075874	31779	8	0.902038	31905	5	0.715969	9802100	-1.#IND00
318065636	135712	6930	8573.109309	31894	2	0.905167	31899	4	0.701121	9797283	-1.#IND00
318119931	133431	6915	8385.872620	32030	18	0.901599	31810	9	0.813681	9792270	0.033056
318075542	146320	7503	8423.260959	31913	2	0.691841	31870	3	0.647357	9787258	0.014905
318033314	151839	7733	8551.663564	31804	19	0.813115	31874	11	0.623129	9782300	0.014306
318011217	149853	7640	8624.324930	31855	1	0.836218	31796	17	0.771445	9777381	0.003593
318050702	138418	7229	8565.395950	31746	6	0.852917	31998	6	0.823508	9772436	0.008502
318104963	133065	6639	8442.600947	31957	5	0.910801	32032	1	0.685195	9767547	0.009255
318083998	136026	6942	8396.485741	31585	1	0.915473	31798	7	0.727510	9762686	0.004097
318046705	151125	7761	8459.663369	31933	2	0.787131	31761	6	0.834747	9757730	0.004937
317964279	158590	8148	8628.260163	31914	4	0.865939	31859	9	0.732135	9752807	0.001411
317998278	147939	7560	8685.951268	31857	2	0.778590	31860	6	0.611702	9747883	0.000903
318089062	133020	6795	8567.121227	31799	1	0.807342	31748	12	0.719947	9743054	0.001365
318102948	132257	6828	8384.266600	31767	15	0.808094	32069	3	0.694371	9738137	0.008509
318047922	146168	7465	8424.695980	31737	10	0.877478	31654	8	0.814650	9733281	0.006376
318013117	156219	7877	8573.570039	31677	9	0.925696	31893	8	0.757714	9728478	0.005741
318011472	150762	7681	8671.925078	31731	5	0.771926	31963	1	0.822003	9723617	0.004891
318051333	137928	7035	8595.496719	31754	4	0.772702	31734	7	0.587209	9718688	0.004553
318089410	133168	6847	8454.975727	31849	7	0.862154	31742	3	0.749661	9713760	0.004897
318089460	135827	6800	8386.320843	31724	15	0.722105	31888	4	0.846594	9708916	0.006961
318024703	153173	7792	8459.179038	31725	10	0.831469	31944	4	0.830604	9704133	0.005573
317987779	159388	8247	8637.344205	31710	13	0.847973	32073	0	0.669327	9699180	0.005400
318000911	149303	7450	8706.629045	31846	7	0.907802	31739	4	0.738609	9694171	0.005191
318059134	129827	6763	8566.181554	31845	2	0.780016	31814	4	0.777802	9689443	0.004243
318120922	129481	6448	8332.175604	31809	4	0.663964	31851	8	0.627953	9684691	0.003873
318072417	147894	7284	8380.011780	32105	13	0.745352	31782	1	0.566148	9679837	0.001817
317977027	163252	8346	8599.490756	31987	16	0.845568	31731	11	0.702704	9675030	0.002521
318013945	147031	7677	8683.551630	32010	13	0.906344	31763	0	0.640023	9670224	0.001704
318062304	132261	6837	8535.515655	31547	12	0.943202	31952	5	0.505362	9665420	0.000436
318112624	133946	6859	8396.282732	31779	6	0.945047	32022	2	0.629712	9660626	0.000700
318046788	144877	7423	8414.183797	32010	13	0.918726	31793	8	0.754417	9655747	0.000371
318023129	153061	7722	8553.753431	31803	7	0.893022	31993	4	0.847208	9650920	0.002557
318030474	146304	7431	8616.486003	32016	7	0.935123	31944	6	0.793485	9646100	0.001917
318069065	135114	6951	8539.054830	31815	6	0.852228	32036	4	0.735530	9641245	0.001504
318099805	132997	6658	8401.697294	32154	6	0.910383	31609	7	0.569925	9636380	0.002418
318088335	141887	7352	8392.773938	31903	4	0.870061	31914	1	0.506654	9631509	0.002230
318016339	153111	7808	8528.732995	31839	10	0.832449	32064	5	0.696977	9626665	0.003006
318001143	148164	7440	8621.395255	31967	3	0.843021	31777	5	0.792348	9621948	0.002704
318063957	135220	6870	8540.848468	31966	8	0.691655	31914	3	0.874068	9617067	0.003575
318103815	137546	6973	8450.570515	31965	13	0.813003	31757	2	0.915897	9612220	0.003758
318051285	143534	7358	8459.714217	31786	9	0.886595	31891	5	0.794465	9607310	0.003697
318040244	147278	7530	8540.633056	31626	15	0.772438	32014	4	0.833130	9602629	0.004458
318038368	146228	7319	8562.765441	31789	5	0.861994	32067	5	0.796026	9597858	0.004513
318076117	143049	7359	8541.895118	31874	9	0.741204	32000	2	0.678096	9593003	0.003708
318045742	141651	7217	8534.455891	31662	8	0.843052	31976	3	0.798576	9588277	0.003678
318072783	140072	7015	8479.682621	31886	10	0.733922	31853	3	0.877845	9583504	0.003829
318058281	142209	7303	8481.518411	31794	4	0.816140	31850	1	0.580208	9578747	0.003910
318077317	139493	7244	8506.604853	31826	2	0.663462	31925	5	0.580397	9573986	0.004075
318091553	135808	6949	8469.315481	31814	10	0.795905	32109	8	0.745530	9569160	0.004136
318099366	136582	6853	8404.040773	31718	8	0.848963	31858	0	0.573430	9564405	0.004233
318065629	144531	7441	8422.359418	31723	5	0.766304	31868	4	0.701043	9559586	0.004211
317997999	157607	8042	8577.696112	31937	4	0.858274	31915	2	0.627635	9554857	0.004207
318003135	149544	7661	8661.578577	31937	5	0.884314	31867	14	0.653291	9549966	0.003602
318091971	132911	6697	8554.563559	31943	12	0.929841	31863	5	0.758361	9545243	0.004016
318105763	128644	6487	8370.359544	31718	10	0.953700	32068	9	0.691139	9540428	0.004172
318075517	137309	7027	8336.943533	31727	7	0.746790	31926	1	0.790688	9535559	0.004175
318049676	147738	7510	8461.160313	32093	4	0.846440	31729	3	0.869470	9530810	0.004890
318013653	149113	7523	8565.065758	31714	9	0.906873	31851	7	0.757884	9526107	0.004919
318058433	143461	7315	8565.244915	31849	6	0.943522	32009	5	0.582110	9521508	0.004321
318070872	133711	6920	8490.207228	32131	9	0.708055	31922	8	0.726529	9516717	0.003815
npatches	nstrain	runtime	dt	init_x	init_y	init_y_blood	init_z	init_S	beta0	beta1	beta2	beta3	mean_beta	B	d	delta	delta_blood	b[0]	mut	m	CTL	c	g	epsilon	k	het	lambda	rho	omega	x_max	patch.dyna	DELTA	A	VA
10000	1	100.000000	0.001000	21900	9499	5000000	0.001000	10000000	8.325321	7.119732	6.368776	11.272213	10	800000000	0.010000	1.000000	1.000000	80000	0.000050	0.004800	0	0.500000	0.000000	2.500000	13.000000	0.500000	0.000000	0.000000	0.000000	31872	0	10.000000	7.000000	1.000000
sus	inf	inf_blood	z	x[0]	y[0][0]	z[0]	x[1]	y[1][0]	z[1]	S[0]	synchrony
219000000	94990000	5000000	10.000000	21900	9499	0.001000	21900	9499	0.001000	10000000	0.000000
136315089	83403158	4431940	3941.516320	14845	7814	0.394152	16359	7573	0.394152	9995018	0.000000
242033858	15092576	793459	6325.803353	25906	1131	0.632580	26809	934	0.632580	9990012	0.000000
289017330	4690606	245226	7771.765723	30189	246	0.777177	30818	238	0.777177	9984884	0.000000
306869164	1669563	86727	8648.676577	31424	80	0.864868	31604	63	0.864868	9979963	0.000000
314135170	596084	30657	9180.483393	31572	21	0.918048	31947	34	0.918048	9974991	0.000000
317015140	209110	10884	9442.783038	31798	15	0.950300	32009	9	0.932012	9970050	0.000000
318104248	81306	4280	8288.930461	31844	3	0.680656	31720	5	0.737567	9964923	0.000000
318385497	80424	4026	6639.893916	31882	1	0.510849	31961	1	0.614629	9959918	0.000000
317893391	269327	13386	7441.325070	31785	18	0.649685	31779	11	0.486186	9954886	0.000000
316965801	403245	20718	8439.112432	32057	29	0.787550	31884	13	0.688395	9949924	0.000000
317341962	220331	11409	9017.291307	31905	8	0.871159	31941	13	0.811026	9944989	0.000000
318098155	86363	4495	8376.531158	31751	1	0.742731	31756	1	0.654459	9940006	0.000000
318369057	78924	4157	6712.543386	31819	14	0.778602	31654	5	0.656171	9935118	0.000000
317906295	255417	12680	7381.890214	31757	11	0.683148	31701	10	0.774047	9930301	0.000000
317002362	403182	20408	8401.081009	31844	8	0.807843	31678	7	0.862969	9925319	0.000000
317325282	226944	12028	8995.058664	31847	5	0.883466	32016	9	0.916897	9920333	0.000000
318061026	92622	4804	8494.514666	31947	7	0.929327	31977	8	0.908810	9915275	0.000000
318365046	77613	3843	6812.551192	31869	6	0.487077	32194	0	0.414573	9910234	0.000000
317997872	224109	11342	7362.518502	31899	19	0.688935	31836	15	0.611525	9905213	0.000000
317195497	367207	18571	8375.839175	31882	34	0.811353	31712	9	0.764408	9900270	0.000000
317393740	220503	11552	8973.278771	31791	17	0.885594	31871	10	0.857124	9895239	0.000000
318073403	91837	4599	8462.783905	31811	0	0.507281	32059	3	0.848987	9890323	0.000000
318362545	76963	3955	6813.771851	31815	8	0.326327	31800	4	0.541414	9885476	0.000000
317990343	232808	11755	7344.920277	31624	12	0.591447	31673	8	0.656127	9880456	0.000000
317065461	396060	20245	8371.877400	31701	23	0.752231	31894	13	0.791457	9875555	0.000000
317295228	235174	12286	8984.852868	31713	14	0.849740	31721	3	0.873528	9870629	0.000000
318031428	94013	4896	8514.914800	31901	3	0.783379	31684	3	0.881545	9865700	0.000000
318374876	76579	3807	6821.983532	32027	3	0.717628	31956	2	0.467839	9860679	0.000000
317979417	227066	11381	7317.767350	31787	5	0.781068	31990	20	0.586997	9855865	0.000000
317123046	390048	20127	8353.591127	31766	15	0.867227	31765	18	0.749532	9850978	0.000000
317327747	234335	12221	8973.992363	31922	6	0.919479	31826	11	0.830842	9846223	0.000000
318036992	97635	5019	8555.759016	32002	8	0.758672	31845	2	0.732330	9841298	0.000000
318343738	74297	3769	6903.471957	31607	1	0.442668	31846	2	0.637996	9836458	0.000000
318069858	199481	9912	7239.674965	31702	17	0.511723	31807	4	0.633611	9831626	0.000000
317311470	347873	17734	8285.505090	31840	19	0.703882	31906	21	0.777802	9826831	0.000000
317417402	219570	11456	8917.700042	31778	7	0.820418	31722	10	0.865247	9821863	0.000000
318079784	92789	4776	8417.524677	31829	0	0.827147	31852	3	0.748668	9816819	0.000000
318353584	78700	3999	6848.291037	31870	13	0.708375	31753	5	0.591343	9812077	0.000000
317999681	221306	10943	7379.898964	32104	4	0.823143	31901	15	0.574091	9807320	0.000000
317228132	346826	17851	8382.596998	31749	8	0.892744	31677	13	0.723232	9802368	-1.#IND00
317481113	203893	10649	8960.496434	31800	9	0.934954	31975	5	0.832153	9797342	-1.#IND00
318120120	85178	4382	8285.345430	31868	5	0.924665	31838	4	0.830649	9792644	0.580457
318347405	84518	4286	6730.621218	31721	3	0.494890	31728	1	0.326485	9787726	0.523550
317842349	265374	13433	7496.802055	32013	17	0.670194	31896	14	0.583676	9782880	0.415613
317150000	351445	17984	8470.479096	31761	10	0.799987	31956	14	0.747519	9778048	0.425490
317551915	185204	9571	8980.035112	31744	8	0.878701	31979	10	0.832662	9773048	0.397879
318190977	78922	4046	8051.796512	31922	0	0.732532	31773	3	0.877182	9768245	0.451069
318330280	96075	4676	6727.708916	31765	20	0.598990	31970	2	0.547275	9763448	0.424007
317757983	290709	14674	7646.819770	31797	7	0.745572	31734	3	0.710431	9758708	0.401484
317087516	350193	18151	8564.702491	31489	10	0.845701	31717	12	0.824390	9753759	0.392755
317589014	174069	8847	9013.044335	31950	9	0.906425	31902	9	0.893500	9748882	0.380168
318236971	75490	3896	7905.512880	31804	7	0.591153	31928	4	0.786247	9744082	0.402826
318341843	100214	5166	6741.495374	31895	7	0.564490	31993	11	0.618995	9739234	0.403528
317712684	303046	15136	7691.833817	31656	14	0.735883	31948	4	0.768938	9734456	0.381585
317033984	353023	18589	8593.131312	31923	16	0.839825	32018	15	0.859871	9729586	0.373034
317572743	179995	9329	9042.483154	31743	8	0.902861	31802	9	0.915018	9724716	0.364924
318171580	78930	4253	8018.649469	31707	2	0.764381	31928	1	0.878022	9719883	0.375569
318357741	93312	4610	6759.064729	31809	18	0.463703	31917	7	0.693142	9715027	0.372469
317873004	254114	12708	7602.073262	31788	12	0.674760	31688	10	0.654436	9710140	0.353214
317313533	308864	15928	8526.238864	31876	13	0.802757	32055	16	0.790431	9705161	0.345502
317709682	161655	8587	8933.331383	31612	6	0.880381	31943	7	0.872906	9700286	0.340569
318242018	75611	3871	7784.554514	31772	2	0.629514	32016	0	0.664594	9695458	0.353738
318311025	109030	5352	6867.054455	31720	2	0.608933	31768	5	0.663940	9690683	0.355563
317703593	298428	14733	7813.047253	31796	8	0.735517	31793	13	0.643574	9685912	0.351546
317205356	305506	15744	8660.451270	31830	18	0.839603	31745	8	0.783844	9681135	0.347397
317742969	149338	7723	8949.223742	31855	11	0.902726	31944	4	0.868911	9676338	0.340940
318292391	72746	3738	7628.398047	31745	7	0.867441	31978	2	0.417624	9671512	0.348542
318308190	117873	5937	6849.070099	31734	1	0.568674	31815	5	0.557647	9666768	0.337164
317651606	303264	15213	7866.560949	31873	19	0.611965	31616	18	0.590771	9661922	0.330664
317295786	280301	14545	8690.153599	31897	10	0.764674	31649	9	0.751821	9657069	0.323758
317854740	130450	6899	8855.286042	31907	7	0.857286	31790	11	0.849491	9652162	0.322101
318299884	69859	3527	7376.363680	32051	1	0.770226	31708	4	0.856267	9647368	0.332731
318256816	144338	7239	6936.695121	31872	3	0.792761	32125	5	0.551551	9642598	0.324097
317413488	360894	18371	8029.655258	31803	9	0.874319	31795	9	0.728036	9637726	0.319520
317116775	305761	15691	8797.686170	31868	24	0.923780	31720	9	0.835066	9633006	0.315971
317813615	133359	6819	8929.706993	31565	8	0.953776	31800	11	0.899975	9628184	0.315716
318266770	70416	3564	7358.208497	31729	1	0.335104	31947	3	0.544374	9623366	0.324397
318210342	147468	7280	7004.889771	31874	6	0.568334	31876	4	0.603696	9618484	0.317952
317442813	341023	17282	8071.679670	31882	25	0.738214	31973	18	0.709442	9613579	0.307630
317311170	260574	13428	8809.722338	31875	6	0.841239	31946	10	0.823790	9608829	0.303133
317937464	112520	5792	8741.470873	32081	5	0.903718	31931	1	0.820935	9603944	0.305346
318315564	70376	3607	7105.692167	32104	2	0.536198	31927	5	0.556835	9599013	0.309697
318163891	174412	8687	7090.506392	31866	10	0.718725	32007	6	0.630771	9594324	0.303506
317335820	362891	18590	8176.104576	31811	13	0.829420	32019	12	0.776080	9589466	0.303475
317279982	258931	13091	8874.361797	31537	8	0.896551	31789	12	0.864202	9584638	0.299911
317937924	109088	5637	8742.038449	31937	1	0.846757	31911	4	0.917645	9579833	0.303130
318337924	70355	3651	7016.304891	31730	3	0.659062	31846	4	0.653091	9575061	0.305843
318120047	189833	9459	7153.303332	31860	13	0.793237	31712	3	0.674687	9570263	0.300519
317280655	361236	18425	8233.354187	31882	30	0.874607	31714	14	0.802712	9565546	0.296810
317351930	238974	12407	8899.455277	31928	14	0.923955	31781	3	0.880354	9560783	0.293651
318004608	102265	5217	8627.936533	31850	4	0.835515	31763	7	0.735068	9556004	0.295568
318355288	71575	3538	6933.726455	31888	4	0.536377	31660	2	0.479912	9551226	0.301800
318124836	191154	9540	7173.541465	31943	3	0.672797	31700	11	0.684590	9546374	0.295364
317305931	355029	18041	8242.418479	31713	18	0.801566	31854	4	0.808718	9541482	0.295808
317354170	238874	12313	8904.963627	31714	10	0.879659	31969	13	0.883996	9536723	0.292851
318016877	99991	5205	8578.955898	31736	1	0.738197	31901	1	0.899981	9531921	0.295871
318372891	72506	3752	6906.743885	31912	1	0.419664	32160	0	0.726521	9527063	0.299647
318103530	202729	10052	7215.905250	31609	18	0.638897	31854	11	0.743266	9522265	0.295671
317189635	377706	19297	8279.279738	31825	6	0.781007	32017	9	0.844303	9517533	0.295176
npatches	nstrain	runtime	dt	init_x	init_y	init_y_blood	init_z	init_S	beta0	beta1	beta2	beta3	mean_beta	B	d	delta	delta_blood	b[0]	mut	m	CTL	c	g	epsilon	k	het	lambda	rho	omega	x_max	patch.dyna	DELTA	A	VA
10000	1	100.000000	0.001000	21900	9499	5000000	0.001000	10000000	11.369575	13.607079	14.545176	13.513785	10	800000000	0.010000	1.000000	1.000000	80000	0.000050	0.004800	0	0.500000	0.000000	2.500000	14.000000	0.500000	0.000000	0.000000	0.000000	31872	0	10.000000	7.000000	1.000000
sus	inf	inf_blood	z	x[0]	y[0][0]	z[0]	x[1]	y[1][0]	z[1]	S[0]	synchrony
219000000	94990000	5000000	10.000000	21900	9499	0.001000	21900	9499	0.001000	10000000	0.000000
143183527	73130149	3903087	3941.516320	12821	7723	0.394152	11190	8382	0.394152	9994955	0.000000
252661811	11185611	589441	6325.803353	23939	1348	0.632580	22304	1621	0.632580	9989934	0.000000
297281775	2785039	145954	7771.765723	29562	292	0.777177	27532	593	0.777177	9985013	0.000000
312191914	709628	37241	8648.676577	31155	57	0.864868	30318	146	0.864868	9979886	0.000000
316970295	159430	8470	9056.892895	31590	13	0.918048	31310	22	0.918048	9974964	0.000000
318314298	45035	2314	6705.852726	31889	0	0.773854	31754	0	0.817790	9969998	0.000000
318324271	131347	6640	5749.801968	31800	15	0.497605	31776	47	0.588089	9965106	0.000000
316891310	570125	28460	7339.738505	31859	30	0.695320	30777	182	0.750195	9960096	0.000000
316325499	424001	22247	8386.474185	31820	24	0.815225	31368	79	0.848504	9955167	0.000000
317675313	115028	6139	8698.243976	31906	7	0.880164	31614	20	0.908125	9950228	0.000000
318405615	45959	2276	6120.653997	31816	37	0.669932	31846	7	0.405067	9945109	0.000000
318158298	203373	9946	6173.030349	31824	12	0.799829	31417	116	0.639200	9940091	0.000000
316652391	556319	28194	7661.852732	31622	31	0.878605	31063	129	0.781191	9935215	0.000000
316820747	296421	15400	8578.626752	31785	33	0.926380	31310	64	0.867302	9930376	0.000000
318018169	75648	3862	8146.045942	31752	2	0.955353	31976	13	0.919525	9925406	0.000000
318453353	57079	2923	5683.321215	31696	3	0.746580	31883	13	0.951195	9920484	0.000000
317811688	326329	16130	6646.111951	31715	26	0.527029	31857	27	0.744103	9915579	0.000000
316298082	562228	28964	7964.291371	31578	64	0.713165	31525	81	0.844810	9910698	0.000000
317148235	219732	11472	8742.582467	31465	22	0.826047	31495	40	0.905884	9905753	0.000000
318191914	56618	3013	7436.163240	31998	4	0.894506	31810	6	0.942923	9900761	0.000000
318417999	88256	4340	5644.580457	31530	5	0.431107	31839	1	0.403485	9895829	0.000000
317360367	448942	22330	7096.609569	31661	103	0.654992	31059	322	0.598441	9890822	0.000000
316395173	463072	23951	8238.817129	31586	46	0.790768	29888	367	0.756472	9885904	0.000000
317546559	142621	7606	8777.442121	31711	30	0.873110	30950	89	0.852312	9880936	0.000000
318374564	47702	2411	6562.529546	31754	2	0.814828	31506	27	0.910434	9876049	0.000000
318294327	151514	7515	5991.285527	31793	31	0.543419	31826	15	0.789459	9871160	0.000000
316899907	527751	26597	7512.185849	31771	84	0.723104	31624	45	0.872316	9866315	0.000000
316709540	336919	17441	8489.798591	31668	27	0.832075	31615	34	0.922566	9861339	0.000000
317905362	90230	4813	8431.313790	31863	10	0.898161	31598	7	0.953040	9856404	0.000000
318454269	52575	2625	5806.942200	32177	2	0.800311	31809	14	0.811793	9851488	0.000000
317951562	281828	13912	6526.711148	31965	18	0.652846	31545	50	0.885861	9846468	0.000000
316547734	524164	26938	7890.200924	31685	27	0.789467	31334	41	0.930780	9841507	0.000000
317187984	218114	11318	8695.932145	31721	32	0.872321	31699	16	0.958021	9836530	0.000000
318214166	56803	2925	7433.254733	31811	4	0.922569	31751	2	0.817490	9831636	0.000000
318420695	88084	4293	5621.420341	31641	3	0.499763	31744	5	0.767767	9826730	0.000000
317356488	456724	23094	7093.197186	31819	33	0.661146	31841	38	0.759481	9821875	0.000000
316378563	463492	24045	8236.887547	31610	36	0.794501	31397	89	0.854136	9816996	0.000000
317561355	142639	7426	8774.487386	31676	19	0.875374	31605	22	0.911540	9812089	0.000000
318351880	48178	2403	6550.108048	31643	3	0.443929	31734	0	0.791198	9807211	0.000000
318276392	156392	7770	6047.096980	32034	22	0.453417	31986	32	0.628732	9802262	-1.#IND00
316949375	495992	25199	7551.077049	31560	101	0.668522	31462	158	0.774843	9797351	-1.#IND00
316922823	298906	15621	8510.452794	31916	40	0.798974	31532	96	0.863452	9792397	0.541696
317995683	79270	4117	8188.433418	31692	4	0.584904	31710	14	0.917190	9787466	0.682111
318437380	58650	2947	5792.414148	31729	10	0.716407	31791	3	0.949780	9782569	0.692651
317828515	314022	15543	6710.850913	31681	9	0.828014	31653	35	0.898317	9777696	0.580965
316460968	510917	26091	8003.039397	31755	47	0.895698	31601	58	0.938334	9772799	0.590283
317286932	193661	10028	8744.694116	31926	11	0.936746	31689	12	0.962602	9767928	0.567527
318234733	54956	2928	7259.464442	32052	5	0.961639	31670	8	0.977320	9763015	0.607609
318414523	99131	4837	5787.483215	31542	19	0.523573	31809	3	0.430398	9758097	0.587348
317399056	408896	20502	7230.947897	31740	50	0.711069	31742	72	0.639206	9753185	0.552807
316828366	358019	18712	8318.960454	31794	38	0.824776	31497	117	0.781195	9748350	0.527371
317817434	107495	5625	8560.156489	31796	2	0.678707	31667	63	0.867304	9743400	0.537831
318405872	47938	2431	6073.471775	31910	14	0.609420	31776	4	0.919526	9738550	0.550930
318125326	219675	10782	6266.766124	31968	2	0.763131	31772	37	0.611670	9733644	0.518008
316514456	584599	29315	7722.443263	31912	68	0.783843	31565	83	0.764495	9728802	0.564871
316818493	294264	15295	8613.755732	31530	19	0.868910	31603	35	0.857177	9723957	0.552439
318017373	74726	3963	8126.854653	31814	5	0.755867	31713	16	0.913384	9719185	0.565807
318417227	63908	3168	5677.810717	31766	0	0.505550	31954	7	0.947472	9714398	0.568146
317754397	337783	17045	6795.680561	31810	23	0.510071	31888	5	0.968144	9709483	0.541924
316503290	486497	25037	8055.286256	31518	107	0.702880	31707	24	0.980681	9704573	0.543242
317360027	181530	9311	8756.131192	31604	31	0.819810	31747	4	0.988284	9699764	0.542308
318298833	50868	2661	7011.720290	31795	5	0.511691	31710	3	0.992895	9694844	0.553076
318358712	114241	5607	5820.425923	31922	37	0.630506	31598	24	0.671756	9689926	0.548583
317185654	474338	23937	7321.444813	31726	44	0.775918	31543	47	0.800935	9685089	0.532554
316618807	379737	19683	8374.773361	31667	29	0.864105	31688	66	0.879276	9680274	0.529236
317772833	107775	5585	8611.167487	31670	10	0.917586	31495	5	0.926786	9675461	0.532982
318414996	50470	2552	6113.999247	31700	5	0.555708	31696	11	0.955599	9670705	0.541125
318122425	217881	10916	6325.681226	31705	40	0.538548	31839	6	0.973073	9665854	0.526488
316679112	526664	26995	7758.171887	31344	94	0.720150	31899	21	0.983670	9661042	0.523815
317041237	253466	13069	8629.462070	31743	14	0.830284	31765	18	0.990097	9656190	0.518059
318118465	65609	3395	7833.877656	31889	6	0.897075	31722	2	0.993994	9651402	0.526304
318443554	71916	3540	5694.547306	31847	10	0.516792	31865	7	0.523732	9646549	0.529210
317619654	371095	18370	6931.863804	32156	21	0.706956	31649	72	0.711165	9641826	0.519538
316507034	468541	24182	8138.616420	31645	37	0.822282	31363	120	0.824835	9637064	0.520357
317459835	162477	8564	8764.374477	31490	10	0.892222	31306	89	0.893770	9632203	0.518897
318322329	50788	2567	6838.851362	31809	14	0.934638	31714	12	0.935576	9627401	0.526663
318345607	128294	6250	5913.878075	31732	16	0.773541	31743	29	0.960930	9622618	0.519500
317067269	490849	24646	7422.721017	31899	29	0.862663	32115	24	0.976306	9617759	0.516470
316691177	355011	18396	8435.740296	31762	11	0.916711	31831	17	0.985631	9612947	0.510114
317864368	97203	5113	8505.648313	31832	16	0.797829	31863	10	0.991286	9608089	0.514433
318426011	51960	2587	5961.792108	31625	5	0.877393	31763	3	0.908214	9603266	0.519982
318040766	245137	12122	6476.415956	31593	16	0.789224	32032	15	0.937017	9598614	0.511599
316698060	490553	25021	7853.887324	31670	17	0.872174	31760	9	0.961804	9593879	0.507122
317216021	215773	11339	8672.218457	31704	24	0.922479	31658	35	0.976836	9589108	0.503931
318211057	58039	3056	7471.930615	31738	2	0.952987	31783	6	0.985952	9584367	0.509246
318424870	90506	4421	5754.223424	31956	4	0.695538	31857	10	0.897230	9579606	0.508131
317405476	413359	20718	7158.998642	31843	8	0.720342	31682	31	0.937675	9574833	0.497692
316718823	384395	19930	8276.006993	31675	20	0.830400	31646	27	0.962203	9570091	0.493058
317729681	119955	6255	8649.232600	31777	2	0.897145	31839	10	0.977078	9565374	0.494562
318377809	47605	2457	6266.674473	31814	1	0.418212	31593	25	0.654736	9560615	0.499765
318179795	199085	9818	6215.285758	31637	41	0.612218	31842	18	0.790613	9555914	0.488344
316724666	526961	26668	7680.620888	31614	68	0.764828	31625	47	0.873016	9551127	0.491301
316966557	274923	14425	8586.571815	31751	12	0.857379	31690	39	0.922990	9546343	0.489061
318072805	71508	3716	8011.678363	31687	1	0.803434	31898	18	0.953297	9541402	0.492932
318443553	64613	3226	5677.529431	31899	8	0.409854	31904	7	0.936374	9536583	0.496632
317754399	340288	16755	6802.677089	31566	78	0.629333	31912	7	0.933228	9531728	0.488832
316520944	479204	24911	8059.470727	31726	36	0.775207	31803	31	0.959506	9526999	0.488487
317402648	172954	9079	8751.175035	31804	20	0.863673	31588	28	0.975442	9522212	0.487391
318306761	51056	2628	6909.617356	31871	3	0.917324	31730	4	0.985107	9517493	0.492364
npatches	nstrain	runtime	dt	init_x	init_y	init_y_blood	init_z	init_S	beta0	beta1	beta2	beta3	mean_beta	B	d	delta	delta_blood	b[0]	mut	m	CTL	c	g	epsilon	k	het	lambda	rho	omega	x_max	patch.dyna	DELTA	A	VA
10000	1	100.000000	0.001000	21900	9499	5000000	0.001000	10000000	9.295760	10.886085	12.190374	8.072569	10	800000000	0.010000	1.000000	1.000000	80000	0.000050	0.004800	0	0.500000	0.000000	2.500000	15.000000	0.500000	0.000000	0.000000	0.000000	31872	0	10.000000	7.000000	1.000000
sus	inf	inf_blood	z	x[0]	y[0][0]	z[0]	x[1]	y[1][0]	z[1]	S[0]	synchrony
219000000	94990000	5000000	10.000000	21900	9499	0.001000	21900	9499	0.001000	10000000	0.000000
150004078	64081204	3432206	3941.516320	15032	6426	0.394152	13863	6781	0.394152	9995097	0.000000
262019886	8194729	434213	6325.803353	26744	631	0.632580	25785	849	0.632580	9990013	0.000000
303458906	1574978	83615	7771.765723	30893	85	0.777177	30263	145	0.777177	9984876	0.000000
315230035	270925	14465	8642.840783	31506	6	0.864868	31635	11	0.864868	9979903	0.000000
318074646	41905	2246	6943.721514	31838	0	0.828310	31587	3	0.468313	9974925	0.000000
318461916	80512	3979	4877.736373	31663	0	0.289959	31877	1	0.349464	9969911	0.000000
317158118	520483	26045	6657.241201	31649	74	0.511028	31819	49	0.587763	9964786	0.000000
316275452	432890	22748	7972.510112	31659	15	0.703461	31503	39	0.749997	9959836	0.000000
317783377	89503	4643	8231.044798	31770	6	0.820162	31522	6	0.676732	9954873	0.000000
318473812	40586	2003	5133.216987	31874	1	0.442953	31844	3	0.445987	9950030	0.000000
317961911	286755	14220	5948.394708	31885	9	0.661505	32056	15	0.664016	9944966	0.000000
316241986	576130	29680	7539.979171	31872	28	0.794718	31820	30	0.796241	9940024	0.000000
317242013	177428	9409	8453.909489	31847	17	0.875506	31893	9	0.876429	9935003	0.000000
318343317	37627	1987	6245.431131	31820	0	0.650309	31759	3	0.925060	9930060	0.000000
318375295	137645	6619	5258.098998	31891	3	0.605910	31740	3	0.650049	9925131	0.000000
316801323	564248	28636	7059.848978	32045	14	0.761002	31656	30	0.656506	9920125	0.000000
316791332	289353	15143	8213.335656	31819	23	0.855059	31770	24	0.791687	9915088	0.000000
318120966	53843	2905	7365.920180	31745	0	0.464430	31782	5	0.873667	9910220	0.000000
318466055	68879	3445	4987.509233	31932	14	0.503217	32057	22	0.484884	9905322	0.000000
317461098	434624	21274	6580.910914	32058	6	0.698724	31925	14	0.687605	9900403	0.000000
316544486	409003	21322	7926.218983	31809	16	0.817290	31861	25	0.810547	9895369	0.000000
317821441	90029	4889	8175.269430	31708	4	0.889194	31833	3	0.836200	9890491	0.000000
318485262	41323	2121	5242.315483	31757	5	0.321717	32046	5	0.551373	9885554	0.000000
318026415	270447	12992	5950.061116	31992	20	0.588652	31761	17	0.600094	9880675	0.000000
316394409	546115	27984	7539.110350	31847	22	0.750536	31622	19	0.757475	9875829	0.000000
317310810	169374	8766	8440.304077	31961	5	0.838506	31696	3	0.852920	9870882	0.000000
318371134	38073	2034	6197.470240	31811	0	0.665943	31796	7	0.872663	9866027	0.000000
318361350	131289	6413	5280.552982	31741	13	0.573519	31925	7	0.315427	9861159	0.000000
316841826	548620	27796	7060.695731	31783	22	0.741358	31534	66	0.584837	9856225	0.000000
316804622	286965	15062	8213.343124	31633	9	0.843146	31588	41	0.748222	9851391	0.000000
318128372	53717	2854	7403.688817	31882	5	0.703731	31827	3	0.847308	9846551	0.000000
318494467	62799	3100	4885.001597	31753	2	0.629251	31971	0	0.352833	9841574	0.000000
317407363	457579	22946	6484.320164	31753	20	0.775157	31829	31	0.582456	9836755	0.000000
316223787	484179	25129	7867.723802	31698	11	0.863643	31670	35	0.746778	9831930	0.000000
317622431	109089	5799	8396.782318	31878	6	0.917306	31826	2	0.846432	9826994	0.000000
318424182	37498	1873	5404.159918	31907	3	0.689406	31916	5	0.386644	9822045	0.000000
318152118	227713	11183	5747.046865	31752	4	0.591838	31849	34	0.520039	9817103	0.000000
316419821	571890	29598	7410.198436	31792	22	0.746119	31691	46	0.708925	9812302	0.000000
317151424	203693	10725	8398.753925	31957	0	0.785350	31688	8	0.823476	9807302	0.000000
318296172	40615	2047	6562.725227	31959	5	0.614306	32004	6	0.892946	9802388	-1.#IND00
318415539	107199	5253	5095.101077	31877	7	0.361517	31815	7	0.352560	9797433	-1.#IND00
316983405	535362	27290	6894.557658	31882	26	0.612789	31589	58	0.607357	9792519	0.883589
316635941	338702	17906	8115.040316	31780	20	0.765174	31832	27	0.761880	9787758	0.780906
318022797	65521	3439	7798.061703	31804	1	0.759027	31851	1	0.520007	9782848	0.797166
318480877	51900	2532	4934.274847	31972	0	0.576288	31828	4	0.455123	9778072	0.778352
317658450	388427	19139	6304.133488	31819	9	0.613724	31860	17	0.669557	9773292	0.688484
316316597	491963	25683	7757.852596	31884	26	0.765741	31584	23	0.799601	9768442	0.662064
317583064	120763	6364	8402.523041	31782	5	0.857933	31931	4	0.878467	9763572	0.668896
318451009	37343	1895	5522.887699	31768	3	0.584075	32057	0	0.431550	9758714	0.689058
318181655	216202	10657	5669.933680	31698	11	0.591958	31405	47	0.501769	9753818	0.659265
316441479	584484	29704	7361.387562	31819	38	0.752541	31541	71	0.697846	9749010	0.667033
317055442	216159	11438	8377.782964	31940	3	0.849927	31647	9	0.816757	9744151	0.658827
318237889	42590	2214	6682.310062	31760	7	0.708413	31713	0	0.401999	9739216	0.670301
318431044	98098	4821	5095.330250	31704	5	0.401692	31663	32	0.599201	9734338	0.664907
317165488	496365	25071	6852.578488	31838	16	0.637153	31798	30	0.756933	9729456	0.639661
316698871	341192	18165	8089.311953	31804	25	0.779950	31858	12	0.852591	9724632	0.629001
317964952	68141	3663	7862.213187	31944	0	0.618483	31889	6	0.500446	9719663	0.638600
318493368	49847	2563	4971.675489	31992	4	0.464077	31845	40	0.493449	9714886	0.640978
317742497	368332	18268	6235.088144	31856	17	0.674987	31777	43	0.692800	9709960	0.620259
316256498	523481	27082	7716.074985	31676	21	0.802894	31743	23	0.813697	9705125	0.610014
317487826	132728	6935	8444.260885	31781	6	0.880464	31563	4	0.887016	9700326	0.611287
318399991	35033	1784	5661.871070	31865	0	0.398266	32012	2	0.487103	9695498	0.621749
318250913	189185	9257	5517.828712	31678	13	0.425410	32076	3	0.688951	9690774	0.598160
316467923	604691	30586	7261.738958	31835	44	0.651537	31739	30	0.811363	9685974	0.612244
316897147	244186	13045	8328.493448	31902	18	0.788673	31841	17	0.885600	9681141	0.604127
318208201	45664	2389	6975.464385	31931	2	0.871840	31978	4	0.807784	9676336	0.612337
318479475	84237	4193	4975.502632	31949	7	0.443253	32088	3	0.743384	9671482	0.613375
317192799	512027	25662	6717.745859	31824	21	0.662358	31906	25	0.741457	9666730	0.595948
316345936	419031	21886	8009.322661	31821	19	0.795235	31660	29	0.843205	9661930	0.587436
317814800	86326	4470	8176.360114	31748	5	0.875820	31809	15	0.904911	9657171	0.592295
318464939	43902	2137	5141.673055	31643	2	0.553803	31771	1	0.496851	9652437	0.596949
317929561	293960	14428	6057.077174	31756	22	0.476656	31894	27	0.592167	9647558	0.581968
316398243	526811	27011	7605.677004	31730	45	0.682615	31495	26	0.752668	9642804	0.574293
317413126	154045	8151	8446.063462	31933	9	0.807521	31772	11	0.850004	9637925	0.572580
318399549	38181	1959	5934.094177	31877	2	0.817757	32032	0	0.376473	9633146	0.579053
318278504	165692	8185	5498.553874	31843	4	0.777899	31878	13	0.422280	9628339	0.574464
316716058	545985	27943	7233.358128	31634	9	0.865306	31692	58	0.649639	9623475	0.565746
317054495	234829	12319	8306.218177	31798	8	0.918314	31652	23	0.787522	9618640	0.562575
318226581	46166	2423	6920.301151	31888	4	0.651015	31961	9	0.871142	9613927	0.568361
318450984	85691	4117	5057.935003	32069	6	0.389999	32009	2	0.900846	9609197	0.570598
317254179	477729	23934	6764.375804	31754	27	0.630062	31773	11	0.855932	9604421	0.561982
316636419	360818	18815	8036.826995	31685	17	0.775649	31985	24	0.912630	9599621	0.556844
317942398	73050	3966	7952.943001	31865	2	0.783166	31733	1	0.831167	9594790	0.560122
318488220	48562	2404	5091.946296	31911	12	0.530170	31819	6	0.462577	9590043	0.563872
317866537	313651	15793	6219.217773	31944	13	0.715069	31816	25	0.674077	9585337	0.556675
316619534	446019	23045	7704.860877	31767	21	0.827202	31982	43	0.802343	9580515	0.550555
317644896	116730	6084	8358.068009	31696	5	0.885324	31729	2	0.880130	9575800	0.551693
318429039	39128	2072	5527.869110	31662	5	0.484962	31799	0	0.572870	9571119	0.555836
318185865	210167	10137	5739.973183	31801	7	0.481406	31932	16	0.563305	9566256	0.549509
316636204	522469	26886	7399.874038	31674	35	0.685496	31860	40	0.735164	9561433	0.547766
317264806	186537	9769	8377.560759	31876	10	0.809268	31592	20	0.839389	9556616	0.546378
318319053	38847	2050	6364.616927	31799	4	0.814190	31828	7	0.637368	9551829	0.550700
318392044	121452	5919	5160.261748	31997	18	0.364901	31847	20	0.668408	9546976	0.548857
316750466	600695	30389	6973.778894	31573	64	0.614841	31811	44	0.798904	9542263	0.548307
316512511	346237	18099	8163.318199	31599	18	0.766418	31435	24	0.878044	9537369	0.545524
317996965	64486	3324	7778.051320	31775	1	0.706098	31656	4	0.745317	9532550	0.548364
318511893	52694	2722	4948.080337	31930	7	0.271931	31687	9	0.719019	9527806	0.550914
317681014	385515	19061	6296.786064	31938	22	0.558459	31859	8	0.829598	9523062	0.542535
316251573	511120	26419	7753.749572	31671	29	0.732225	31875	40	0.896659	9518216	0.542122
npatches	nstrain	runtime	dt	init_x	init_y	init_y_blood	init_z	init_S	beta0	beta1	beta2	beta3	mean_beta	B	d	delta	delta_blood	b[0]	mut	m	CTL	c	g	epsilon	k	het	lambda	rho	omega	x_max	patch.dyna	DELTA	A	VA
10000	1	100.000000	0.001000	21900	9499	5000000	0.001000	10000000	14.573781	8.414488	7.950546	7.066899	10	800000000	0.010000	1.000000	1.000000	80000	0.000050	0.004800	0	0.500000	0.000000	2.500000	16.000000	0.500000	0.000000	0.000000	0.000000	31872	0	10.000000	7.000000	1.000000
sus	inf	inf_blood	z	x[0]	y[0][0]	z[0]	x[1]	y[1][0]	z[1]	S[0]	synchrony
219000000	94990000	5000000	10.000000	21900	9499	0.001000	21900	9499	0.001000	10000000	0.000000
155847322	56441036	3032023	3941.516320	12049	6576	0.394152	16581	5336	0.394152	9994995	0.000000
269552414	6045616	322070	6325.803353	23960	1019	0.632580	28069	397	0.632580	9990024	0.000000
307744642	863046	46037	7771.765723	29152	275	0.777177	31279	36	0.777177	9985064	0.000000
316852322	88752	4792	8232.238505	31436	32	0.864868	32068	3	0.864868	9980270	0.000000
318447566	29656	1472	4517.793198	31567	0	0.700704	31743	0	0.420931	9975223	0.000000
318000474	291230	14166	5398.041020	31819	91	0.572399	31727	16	0.455224	9970195	0.000000
316078231	610776	31449	7206.679035	30515	185	0.740680	31712	12	0.669618	9965301	0.000000
317332401	141566	7642	8193.753664	31046	69	0.842734	31945	6	0.799638	9960285	0.000000
318404218	28876	1503	5197.538145	31499	21	0.904625	31977	0	0.310272	9955197	0.000000
318258894	184104	8914	5069.869597	31762	5	0.942159	31979	23	0.464246	9950320	0.000000
316509238	572507	29285	6989.085395	31591	28	0.964922	31899	24	0.675089	9945350	0.000000
317191791	172934	9131	8120.090437	31628	14	0.978727	31820	3	0.802956	9940374	0.000000
318378444	30157	1559	5595.916018	31644	1	0.706398	31685	0	0.325355	9935243	0.000000
318347796	142741	6946	4854.379893	31916	7	0.687052	31879	13	0.375250	9930280	0.000000
316602726	589018	30076	6829.565960	31671	81	0.787953	31584	23	0.621117	9925396	0.000000
317016830	215498	11363	8057.858847	31518	24	0.871403	31494	16	0.770225	9920517	0.000000
318320500	31951	1696	5974.991161	31968	0	0.881579	32005	2	0.444520	9915653	0.000000
318427550	111636	5392	4667.704906	32136	20	0.308883	31765	7	0.376780	9910583	0.000000
316903291	531801	27266	6667.834021	28402	1067	0.580868	31974	31	0.622045	9905736	0.000000
317006396	237104	12530	7967.673742	29420	227	0.745816	31984	7	0.770787	9900745	0.000000
318294357	34829	1823	6290.338568	31266	53	0.845849	31805	0	0.547622	9895797	0.000000
318435337	95973	4567	4593.075342	31631	11	0.906514	31806	8	0.457662	9890945	0.000000
317066243	515437	25816	6564.713356	31862	10	0.943305	32049	9	0.671097	9885900	0.000000
316875181	269383	14381	7911.173502	31879	27	0.965617	31841	11	0.800535	9880966	0.000000
318217331	39475	2083	6621.143995	31739	4	0.979148	31728	3	0.879033	9875883	0.000000
318508767	72118	3520	4435.368212	31930	33	0.469479	32268	3	0.452277	9870888	0.000000
317226781	497348	24828	6346.267451	31305	129	0.678263	31974	27	0.587060	9865946	0.000000
316617293	338077	17467	7782.625265	31228	75	0.804881	31946	25	0.749571	9861074	0.000000
318106218	48529	2614	7138.938034	31613	7	0.881669	31992	0	0.482800	9856098	0.000000
318492989	59157	2894	4421.301979	31637	2	0.448689	31960	1	0.393592	9851134	0.000000
317486165	424091	20966	6179.488423	31915	48	0.665655	31823	21	0.615794	9846194	0.000000
316631195	355083	18679	7681.492512	31459	84	0.797235	31606	20	0.766997	9841225	0.000000
318044143	56733	2952	7393.327454	31808	17	0.877032	31617	2	0.556658	9836362	0.000000
318513773	49279	2393	4431.640059	31801	8	0.925425	31655	5	0.324876	9831480	0.000000
317624174	396122	19569	6040.035639	31808	3	0.954774	31870	20	0.590568	9826471	0.000000
316613175	388742	20335	7597.615176	31745	32	0.972572	31497	13	0.751698	9821628	0.000000
317959154	65604	3429	7628.841530	31615	0	0.926362	31749	1	0.426487	9816805	0.000000
318534977	41584	2042	4464.195941	31738	6	0.797056	31814	2	0.458830	9811970	0.000000
317796664	356858	17475	5828.819363	31812	28	0.728671	31742	10	0.504124	9807055	0.000000
316355468	469090	24519	7469.548390	31797	50	0.835451	31913	32	0.699273	9802072	-1.#IND00
317770553	86024	4554	7950.618722	31812	10	0.900208	31777	6	0.817623	9797277	0.960000
318508011	35106	1748	4707.589731	31885	3	0.610629	31957	1	0.351296	9792482	0.943708
318010451	277669	13402	5581.632416	31768	35	0.675348	31837	18	0.471354	9787573	0.766233
316538571	472070	24577	7315.677401	31437	94	0.803113	31951	23	0.679400	9782631	0.731991
317669262	99793	5347	8014.569350	31520	50	0.880597	31683	4	0.805571	9777769	0.740911
318473733	32570	1588	4816.070354	31829	0	0.584798	31851	2	0.498304	9772874	0.754847
318102781	248101	12200	5449.484961	31487	43	0.578770	31889	13	0.487227	9768049	0.682114
316569304	490907	25289	7233.699100	31265	109	0.744543	31948	32	0.689026	9763181	0.667966
317603252	111061	5802	8074.122506	31230	103	0.845077	31955	7	0.811408	9758334	0.666532
318482029	30301	1567	4915.768384	31639	10	0.906046	31960	0	0.251995	9753470	0.681792
318153845	227780	11014	5295.164768	31644	31	0.574471	31690	38	0.374218	9748553	0.638752
316445122	543105	27922	7138.241660	31361	66	0.741936	31783	36	0.620491	9743671	0.622697
317409133	142415	7546	8140.568630	31568	29	0.843496	31967	5	0.769845	9738846	0.618504
318429634	28936	1405	5235.279061	31904	1	0.462999	32124	2	0.279183	9734105	0.636505
318286679	180245	8921	5081.912708	32055	8	0.355827	31845	14	0.520014	9729204	0.607312
316601534	550222	28087	6995.308683	30009	677	0.609338	31997	18	0.708910	9724348	0.598132
317286760	163260	8634	8111.217358	29787	239	0.763081	31886	5	0.823467	9719424	0.595719
318398574	29908	1466	5517.106973	31456	13	0.856320	31882	0	0.546250	9714570	0.610268
318339948	147652	7195	4906.426555	31846	17	0.883936	31951	14	0.354397	9709673	0.598034
316746776	539250	27577	6863.381911	31708	26	0.929613	31922	30	0.608471	9704701	0.592162
317164721	192097	10417	8064.549429	31850	14	0.957313	31628	14	0.762555	9699891	0.584954
318357388	30977	1563	5812.446216	31804	1	0.595825	31781	0	0.327333	9694956	0.596682
318382004	126368	5993	4749.456869	31327	124	0.713928	31734	15	0.564010	9690011	0.580448
316795928	560177	28729	6740.967647	31440	44	0.826510	31712	27	0.735592	9685142	0.571791
316968257	231981	12182	8011.173460	31541	23	0.894786	31641	8	0.839648	9680427	0.564710
318284727	34256	1872	6211.077076	31942	0	0.504481	31760	4	0.487390	9675588	0.574003
318451652	98034	4658	4576.572700	32104	13	0.290782	31647	2	0.462219	9670634	0.575102
316981495	539817	27278	6568.998866	30481	552	0.569891	31771	28	0.673860	9665773	0.568763
316796980	277406	14350	7914.544823	29524	324	0.739158	31789	7	0.802211	9660916	0.560818
318197997	40502	2125	6684.183058	31245	32	0.841811	31900	0	0.296976	9656080	0.568441
318496752	75471	3569	4471.916712	31793	12	0.904066	31766	5	0.485478	9651247	0.567892
317305553	460477	22953	6384.045076	31714	36	0.941820	31908	11	0.687966	9646400	0.558147
316864240	295795	15397	7803.880973	31541	31	0.964717	31786	14	0.810765	9641597	0.552141
318159139	45346	2376	6909.972566	31957	0	0.745807	31853	6	0.650791	9636827	0.558270
318485609	65051	3153	4496.227034	31768	6	0.257893	31763	5	0.527964	9632073	0.558895
317426094	437081	21958	6286.627621	29696	761	0.549946	31877	9	0.672840	9627227	0.547571
316786648	311865	16290	7745.416292	28889	413	0.727062	31671	16	0.801592	9622419	0.540864
318114638	48608	2569	7067.271185	31119	40	0.834476	31936	2	0.694513	9617577	0.546413
318496013	59116	2880	4406.242743	31556	3	0.780429	31722	7	0.311402	9612850	0.549098
317396638	456622	22618	6196.910297	31716	91	0.651478	32012	38	0.582396	9607980	0.543151
316528561	374260	19489	7692.809085	31191	80	0.788637	31672	12	0.746742	9603033	0.538216
318009930	56884	3123	7439.892131	31503	21	0.871818	31805	1	0.515339	9598294	0.542587
318511439	45885	2216	4389.017048	31843	11	0.922263	31791	1	0.334172	9593498	0.545358
317668032	391105	19252	5944.799401	31848	30	0.883412	31892	5	0.564723	9588717	0.533314
316471415	425452	22084	7539.955298	31834	43	0.929295	31558	4	0.736024	9583927	0.530262
317910020	72385	3795	7738.762316	31834	19	0.957121	31882	1	0.766403	9579208	0.533880
318506785	38824	1876	4522.129673	31744	4	0.973996	31808	2	0.415257	9574426	0.537104
317880206	318033	15752	5721.364190	31875	21	0.823433	31827	23	0.621254	9569792	0.529936
316465316	471386	24296	7403.305844	31462	39	0.892920	31731	15	0.770308	9565093	0.528313
317728054	93676	4943	7990.423513	31756	11	0.935061	31920	4	0.860702	9560305	0.531154
318489005	33073	1705	4741.776424	31604	11	0.960617	32124	1	0.273484	9555430	0.535304
318014179	276297	13523	5536.172326	31894	9	0.938306	31785	11	0.449982	9550526	0.528169
316460646	503169	26043	7288.853330	31706	33	0.962586	31804	23	0.666439	9545802	0.524574
317591771	111368	5866	8094.146800	31684	8	0.977310	31843	1	0.760871	9540946	0.524533
318460753	31009	1561	4920.248667	32079	0	0.305094	31878	0	0.246115	9536149	0.529057
318142687	227679	11086	5335.650821	30564	510	0.527644	31847	20	0.476717	9531441	0.524535
316543204	520998	26733	7160.775698	29063	430	0.713538	31593	28	0.682653	9526720	0.525169
317492585	129539	6870	8106.000509	30764	54	0.826274	31922	2	0.807543	9522011	0.524750
318427558	28584	1468	5061.224373	32100	2	0.532661	31996	1	0.293073	9517185	0.528973
npatches	nstrain	runtime	dt	init_x	init_y	init_y_blood	init_z	init_S	beta0	beta1	beta2	beta3	mean_beta	B	d	delta	delta_blood	b[0]	mut	m	CTL	c	g	epsilon	k	het	lambda	rho	omega	x_max	patch.dyna	DELTA	A	VA
10000	1	100.000000	0.001000	21900	9499	5000000	0.001000	10000000	5.187034	12.079323	13.275094	14.444571	10	800000000	0.010000	1.000000	1.000000	80000	0.000050	0.004800	0	0.500000	0.000000	2.500000	17.000000	0.500000	0.000000	0.000000	0.000000	31872	0	10.000000	7.000000	1.000000
sus	inf	inf_blood	z	x[0]	y[0][0]	z[0]	x[1]	y[1][0]	z[1]	S[0]	synchrony
219000000	94990000	5000000	10.000000	21900	9499	0.001000	21900	9499	0.001000	10000000	0.000000
162065676	49497941	2674772	3941.516320	21596	3614	0.394152	14328	5305	0.394152	9995004	0.000000
276604606	4287830	229448	6325.803353	30259	163	0.632580	26864	542	0.632580	9990147	0.000000
311059170	426078	22919	7771.746569	31629	17	0.777177	30847	62	0.777177	9984971	0.000000
317729203	29180	1597	6355.461617	31982	0	0.472391	31973	4	0.864868	9980043	0.000000
318494685	59293	2881	3738.867229	31975	1	0.229740	31755	6	0.303498	9975093	0.000000
317163317	545789	27335	5904.399088	31803	20	0.476789	31655	75	0.577603	9970204	0.000000
316482807	333797	17804	7515.117102	31827	5	0.682696	31770	67	0.743835	9965241	0.000000
318153977	34512	1854	6427.552662	31777	1	0.505203	31808	0	0.410024	9960280	0.000000
318524904	60498	2911	3949.994719	31886	3	0.443399	31882	3	0.215662	9955251	0.000000
317397275	443853	22345	5991.832204	32029	9	0.594397	31128	127	0.524334	9950223	0.000000
316996796	247357	12999	7559.879847	31704	7	0.754020	31608	50	0.711530	9945168	0.000000
318294641	29969	1511	5846.009639	31965	0	0.336867	31783	0	0.609766	9940380	0.000000
318484127	83112	4012	4218.077227	31996	1	0.320139	31738	30	0.299623	9935433	0.000000
317372927	402481	20457	6288.613539	31882	19	0.559159	31624	97	0.575253	9930441	0.000000
317485763	154901	8169	7661.443749	31995	1	0.691972	31612	21	0.742410	9925524	0.000000
318417516	25839	1347	4987.138233	31953	1	0.528748	31698	0	0.796967	9920544	0.000000
318334152	145721	7224	4667.867155	32058	1	0.566118	31899	41	0.338546	9915554	0.000000
317042934	428800	22055	6715.709518	31823	8	0.668777	31296	88	0.598858	9910607	0.000000
317707105	104251	5490	7697.410429	31986	1	0.589367	31715	10	0.756726	9905674	0.000000
318484700	28034	1442	4467.954247	31940	0	0.288781	31733	16	0.403899	9900742	0.000000
318149049	219442	10654	5106.277266	31852	5	0.438619	31967	32	0.638492	9895731	0.000000
316957401	371335	19042	7018.062721	31975	11	0.659548	31671	26	0.780762	9890730	0.000000
317993529	61438	3256	7260.397435	32107	1	0.556802	31854	3	0.701441	9885864	0.000000
318528592	37699	1883	4088.716562	31902	0	0.410960	31764	6	0.654790	9880939	0.000000
317896673	304023	15158	5543.497878	32010	5	0.385890	31926	19	0.790646	9876031	0.000000
316997844	310532	16242	7290.691720	31696	13	0.627570	31855	24	0.873036	9871087	0.000000
318158455	42005	2132	6633.792596	31836	2	0.521020	31856	6	0.923002	9866188	0.000000
318565006	53339	2637	4045.478362	31671	1	0.337919	31931	4	0.316545	9861226	0.000000
317612284	374614	18772	5915.318434	31954	8	0.529699	31756	49	0.585515	9856302	0.000000
317171988	231833	12186	7506.634169	31844	8	0.714784	31736	24	0.748634	9851465	0.000000
318290170	30411	1634	5837.903533	31856	1	0.397996	31780	3	0.705843	9846506	0.000000
318476906	82145	3919	4184.428115	31971	4	0.424276	31981	4	0.289529	9841549	0.000000
317297463	433283	21795	6272.519556	31788	17	0.650849	31777	57	0.569131	9836512	0.000000
317362493	173567	9258	7687.175874	31741	5	0.788256	31628	14	0.738698	9831538	0.000000
318391484	25547	1317	5191.013898	31724	1	0.557306	32016	3	0.771188	9826741	0.000000
318402032	125845	6125	4488.935891	31826	2	0.362675	32233	3	0.298384	9821754	0.000000
317020468	457090	23385	6585.237180	31859	15	0.571543	31725	133	0.563003	9816829	0.000000
317572212	123358	6543	7755.432209	31858	4	0.740160	31389	22	0.734981	9811948	0.000000
318461248	25185	1314	4647.181991	31756	1	0.375884	31953	0	0.396803	9806973	0.000000
318284159	179224	8639	4844.000175	31726	12	0.362470	31977	16	0.556776	9802080	-1.#IND00
317002664	399563	20514	6845.934595	31984	9	0.576995	31636	24	0.731205	9797016	-1.#IND00
317858907	79926	4292	7521.176481	31797	4	0.623864	31946	0	0.686237	9792150	0.655347
318539746	31831	1575	4212.120246	31853	0	0.246984	31877	2	0.414661	9787356	0.725218
318011147	276708	13653	5340.470341	31865	12	0.351632	31822	29	0.645018	9782457	0.563204
316868232	362531	18858	7167.644196	31962	14	0.606794	31699	15	0.784720	9777544	0.527238
318048311	52109	2862	7061.878570	31950	1	0.636265	31812	0	0.656856	9772667	0.577138
318544341	43661	2164	3989.145253	31943	1	0.201810	31870	4	0.398965	9767811	0.590842
317681475	359194	17764	5722.447307	31887	11	0.467878	31909	29	0.635499	9762998	0.538201
316977202	287039	15237	7398.831832	31904	7	0.677292	31722	17	0.778947	9758142	0.514293
318223942	36352	1970	6356.896154	31904	1	0.267946	31792	3	0.737502	9753154	0.547063
318504621	64638	3161	4021.178035	31820	4	0.262472	32006	9	0.569826	9748166	0.546191
317408002	428131	21346	6056.332140	31656	14	0.515286	31894	21	0.739119	9743184	0.528730
317124491	221793	11653	7591.390895	31779	4	0.698531	31779	10	0.841788	9738226	0.507446
318329558	27839	1427	5666.246839	31661	1	0.418867	31691	1	0.415362	9733320	0.531833
318470954	96625	4724	4233.476575	31932	3	0.277223	31803	31	0.482314	9728435	0.508787
317084857	477291	24125	6366.201075	31918	14	0.546495	31756	34	0.686047	9723503	0.516120
317330840	169788	8993	7736.023954	31783	6	0.724970	31797	8	0.809601	9718693	0.510368
318408979	25205	1319	5077.690121	31913	2	0.365238	31871	7	0.583344	9713819	0.529613
318369074	136013	6711	4544.518256	31878	11	0.450387	31712	29	0.628489	9709036	0.510221
317038961	425090	21687	6628.968500	31757	4	0.666685	31616	30	0.774695	9704142	0.510496
317690894	107613	5682	7678.995403	31879	3	0.797859	31772	18	0.863363	9699310	0.510056
318494867	26573	1234	4489.537455	31874	2	0.373372	31817	3	0.521051	9694591	0.522334
318242543	198830	9848	4966.867895	32032	12	0.467612	31846	12	0.484932	9689771	0.503917
316893958	408804	21236	6929.724803	31914	14	0.677131	31757	30	0.687635	9684851	0.504148
317865276	74046	3943	7483.001445	31814	3	0.476697	31836	12	0.765484	9679950	0.508352
318544102	31380	1516	4131.905408	31806	0	0.194541	31985	1	0.578149	9675163	0.514629
317984169	290279	14349	5354.056277	31805	18	0.382132	31549	34	0.435869	9670273	0.504578
316833703	360112	18797	7177.306156	31776	19	0.625291	31396	73	0.657880	9665405	0.495138
318025960	51602	2732	7025.048605	31923	1	0.597295	31554	11	0.792520	9660542	0.501727
318511362	43593	2209	4021.114793	32028	0	0.203388	31699	2	0.318626	9655777	0.507496
317759760	338437	16922	5714.662672	31906	16	0.483861	31794	66	0.586778	9650929	0.498799
317133670	263695	13714	7391.519426	31698	10	0.686985	31713	12	0.749399	9646030	0.492672
318250193	34752	1810	6213.145508	31859	3	0.379579	31818	3	0.516770	9641340	0.501424
318507906	69363	3443	4116.995700	31792	5	0.341060	31896	0	0.334767	9636512	0.502656
317382673	429749	21646	6145.051407	32014	17	0.588093	31603	34	0.571286	9631657	0.499368
317224579	202305	10661	7633.916975	32011	9	0.750197	31615	29	0.740004	9626824	0.495209
318359484	26930	1396	5489.349165	31769	0	0.426442	31784	3	0.842324	9621934	0.502836
318444362	105543	5159	4337.375709	31743	5	0.261419	31935	7	0.576837	9617083	0.501688
317077434	458616	22984	6453.984500	31580	22	0.552084	31736	27	0.743371	9612266	0.501259
317451878	149090	8061	7752.005197	31870	10	0.728359	31763	8	0.844366	9607370	0.498543
318439407	24802	1298	4903.070554	31872	0	0.428917	31887	0	0.326169	9602617	0.504974
318348306	150490	7150	4633.743771	31887	5	0.384311	31956	1	0.180735	9597774	0.497462
316966108	445790	22947	6702.706659	31991	11	0.626613	31424	232	0.499858	9592829	0.492608
317704388	103815	5578	7697.477100	31825	6	0.560448	31518	44	0.696687	9588007	0.492655
318502019	27372	1365	4431.111546	31752	0	0.226477	31784	2	0.766937	9583284	0.498402
318170907	219551	10705	5079.081278	31898	12	0.369965	31740	15	0.438735	9578563	0.490377
316945907	389268	20086	7002.595615	31774	7	0.617912	31644	67	0.659618	9573661	0.485186
317937146	69568	3723	7405.621358	31893	1	0.460714	31690	8	0.793574	9569031	0.487159
318557009	33370	1697	4112.389975	31815	3	0.371231	31840	27	0.488000	9564195	0.489988
317958009	290548	14419	5413.334469	32030	6	0.424034	31989	6	0.689495	9559429	0.485245
316937925	341304	17927	7213.723562	31650	16	0.650703	31835	24	0.811693	9554652	0.482118
318104273	46627	2574	6855.311505	31774	0	0.377525	31833	3	0.849367	9549930	0.486420
318554762	49538	2352	4032.190675	31887	6	0.251859	31984	15	0.479162	9545185	0.487992
317625853	387737	19379	5844.015771	31886	11	0.506953	31710	48	0.684135	9540491	0.486293
317016062	265636	14078	7471.580525	32008	10	0.700989	31779	9	0.808442	9535683	0.482248
318253987	32957	1776	6139.976085	32063	1	0.418809	31730	3	0.454873	9531007	0.487233
318517698	71929	3455	4102.093217	31956	3	0.431456	31910	2	0.248866	9526205	0.487621
317378155	423196	21259	6157.599962	32063	7	0.597821	31693	68	0.510654	9521374	0.485647
317263484	195322	10491	7636.693617	31700	5	0.756097	31634	39	0.703233	9516695	0.480583
npatches	nstrain	runtime	dt	init_x	init_y	init_y_blood	init_z	init_S	beta0	beta1	beta2	beta3	mean_beta	B	d	delta	delta_blood	b[0]	mut	m	CTL	c	g	epsilon	k	het	lambda	rho	omega	x_max	patch.dyna	DELTA	A	VA
10000	1	100.000000	0.001000	21900	9499	5000000	0.001000	10000000	13.515437	11.025893	6.459581	9.246635	10	800000000	0.010000	1.000000	1.000000	80000	0.000050	0.004800	0	0.500000	0.000000	2.500000	18.000000	0.500000	0.000000	0.000000	0.000000	31872	0	10.000000	7.000000	1.000000
sus	inf	inf_blood	z	x[0]	y[0][0]	z[0]	x[1]	y[1][0]	z[1]	S[0]	synchrony
219000000	94990000	5000000	10.000000	21900	9499	0.001000	21900	9499	0.001000	10000000	0.000000
168193912	43340044	2349825	3941.516320	13538	5282	0.394152	15851	4445	0.394152	9995061	0.000000
282574812	3022034	161699	6325.803353	26190	436	0.632580	27901	327	0.632580	9990117	0.000000
313219604	203325	11095	7761.001187	31141	30	0.777177	31133	15	0.777177	9985077	0.000000
318127913	15448	801	4509.863775	31643	3	0.864868	32031	0	0.455378	9980154	0.000000
318426568	119601	5812	3835.138943	31692	5	0.641130	31763	7	0.550292	9975163	0.000000
316542482	601691	30789	6207.152483	31718	36	0.774592	31708	27	0.727273	9970278	0.000000
317278998	139290	7332	7596.347255	31623	4	0.863300	31863	5	0.804832	9965268	0.000000
318471703	19244	1011	4320.286114	32164	0	0.310397	31973	1	0.455068	9960134	0.000000
318341925	159496	7813	4362.528716	31777	14	0.506204	31935	4	0.511564	9955129	0.000000
316973898	411799	21294	6547.765192	31705	25	0.700535	31674	34	0.703786	9950062	0.000000
317901704	65787	3569	7162.319146	31924	2	0.781542	31755	9	0.799857	9945081	0.000000
318546500	30131	1544	3814.586739	31774	13	0.419855	31795	5	0.337274	9940140	0.000000
318027886	259784	12992	5166.919920	31507	21	0.648168	31765	41	0.598087	9935098	0.000000
317326060	236644	12451	7043.095462	31579	39	0.786630	31869	16	0.756258	9930143	0.000000
318311705	28642	1536	5626.654150	31705	7	0.870601	31677	2	0.586987	9925272	0.000000
318522094	69973	3432	3856.483280	31915	0	0.261903	31883	24	0.468576	9920268	0.000000
317523753	361025	18222	6001.071993	31633	107	0.524318	31731	24	0.677715	9915257	0.000000
317664757	118728	6361	7354.368577	31463	51	0.711521	31787	2	0.754375	9910288	0.000000
318495412	23326	1198	4295.412050	31927	2	0.484541	31715	1	0.318353	9905398	0.000000
318314380	169895	8213	4632.903808	31923	16	0.654143	31942	26	0.346759	9900459	0.000000
317265498	309902	16159	6705.417089	31459	28	0.790253	31655	31	0.603839	9895583	0.000000
318131279	45844	2474	6545.464220	31921	1	0.872798	32158	8	0.579916	9890600	0.000000
318566672	40405	1947	3741.461038	31854	2	0.743355	31939	0	0.421735	9885568	0.000000
317848464	295483	15008	5496.941844	31796	12	0.727451	31755	24	0.483976	9880681	0.000000
317437770	190126	10132	7218.337470	31949	8	0.834711	31638	19	0.687055	9875731	0.000000
318401952	25366	1344	5130.620381	31880	0	0.489199	31623	4	0.550023	9870770	0.000000
318489203	93967	4619	4100.079788	31742	32	0.392182	31906	1	0.218907	9865832	0.000000
317438452	337350	17537	6258.356466	31431	56	0.631386	31546	67	0.517360	9860954	0.000000
317910258	81245	4370	7176.304861	31655	14	0.776452	31964	7	0.707301	9855895	0.000000
318553980	27325	1361	3975.328156	31740	0	0.390646	31692	2	0.243642	9850890	0.000000
318132852	225793	11231	4992.692864	31448	69	0.461084	31975	21	0.541303	9845994	0.000000
317282344	267505	14215	6940.887110	31320	68	0.673172	31679	6	0.721821	9841094	0.000000
318254606	34538	1857	6046.627849	31755	3	0.738492	31851	0	0.495199	9836269	0.000000
318548194	55528	2729	3798.191583	31827	0	0.276375	31608	7	0.506669	9831237	0.000000
317687542	323342	16122	5804.189069	31607	102	0.484821	31902	23	0.700817	9826333	0.000000
317645704	136603	7212	7309.645766	31222	119	0.687567	31859	11	0.818559	9821429	0.000000
318484108	22988	1193	4545.739726	31763	1	0.623640	31818	2	0.749743	9816627	0.000000
318347471	141057	7035	4395.875848	31887	12	0.632374	31891	10	0.576012	9811847	0.000000
317227127	352154	18158	6539.789883	31864	37	0.777051	31651	21	0.742871	9806785	0.000000
317977542	60692	3369	7002.552865	31772	7	0.699376	31734	8	0.844063	9801967	-1.#IND00
318547776	32283	1639	3798.494738	31846	0	0.241820	31847	16	0.344259	9796994	-1.#IND00
317959601	277663	13858	5275.410056	31694	84	0.480759	31884	19	0.602323	9792085	0.692182
317331021	227100	12116	7104.613414	31343	89	0.685104	31759	16	0.758827	9787136	0.554810
318331371	27646	1441	5544.698650	31838	0	0.662510	31924	0	0.463451	9782179	0.592257
318503654	74598	3631	3929.972584	31616	22	0.609166	31810	12	0.319143	9777193	0.542036
317498246	351247	17935	6069.016447	31828	19	0.762977	31886	21	0.587091	9772363	0.595026
317728934	108195	5587	7334.184860	31771	9	0.856256	31913	15	0.749589	9767479	0.557628
318520111	24649	1226	4250.226284	31740	0	0.500453	32041	0	0.319908	9762521	0.567338
318254984	186034	9001	4735.281956	31764	32	0.471757	31834	8	0.467451	9757657	0.529038
317268924	295293	15344	6771.671888	31374	37	0.679645	31912	17	0.677033	9752903	0.517146
318193643	40652	2085	6389.174168	31774	4	0.735926	31868	1	0.535319	9748157	0.533175
318558421	45375	2315	3700.052120	31671	2	0.420998	31811	0	0.215081	9743273	0.532156
317687359	344993	17293	5637.099442	31646	56	0.632030	31539	57	0.493497	9738548	0.535069
317407159	177809	9423	7299.650135	31828	11	0.776843	31581	11	0.692829	9733636	0.517447
318414490	23277	1254	4931.099129	31600	2	0.564059	31784	0	0.537378	9728662	0.532492
318454717	102479	5072	4112.413642	31670	32	0.662372	31626	5	0.498910	9723777	0.519808
317320529	364130	18658	6305.020454	31597	22	0.795244	31965	23	0.638283	9718833	0.517142
317872600	79431	4365	7230.796357	31873	1	0.724280	31891	6	0.780635	9713966	0.513976
318538647	27639	1357	3958.261317	32078	7	0.664212	32215	1	0.239477	9709122	0.523020
318090590	243754	12056	5033.177949	31879	29	0.627089	32012	5	0.487534	9704356	0.504320
317188319	272076	14544	6970.035351	31485	44	0.773846	31639	35	0.689213	9699546	0.492242
318270987	32273	1707	5959.866361	31658	1	0.689904	31742	1	0.555853	9694629	0.502704
318528072	60869	2902	3828.875250	32032	1	0.275228	31832	6	0.248263	9689879	0.500148
317655861	335356	16992	5886.520265	31523	129	0.525638	31503	22	0.544105	9685044	0.491595
317696251	124856	6685	7315.331046	31350	83	0.712321	31882	10	0.723520	9680192	0.488152
318480193	23954	1246	4432.662328	31627	2	0.825536	31892	7	0.365572	9675260	0.497201
318317265	154582	7587	4583.459165	31917	7	0.780779	32024	1	0.582571	9670416	0.484594
317342325	302443	15621	6656.652028	31680	7	0.867052	31576	18	0.727736	9665560	0.487176
318151827	46705	2481	6589.011716	31699	2	0.580659	31737	6	0.834884	9660726	0.492225
318535441	42314	2050	3781.084647	31822	1	0.366130	31859	1	0.441510	9655855	0.491066
317862742	295799	14746	5551.425009	31799	74	0.462971	31863	23	0.551483	9651059	0.480050
317514504	172663	9168	7231.606320	31143	71	0.674316	31866	14	0.727995	9646267	0.471084
318410533	23888	1270	4923.723561	31716	0	0.301567	31846	0	0.273380	9641475	0.478539
318417558	112062	5469	4231.703855	31761	43	0.427901	31861	22	0.392399	9636563	0.472091
317422195	322216	16369	6390.988522	31531	48	0.653048	31718	30	0.631518	9631733	0.472444
317987935	64423	3481	6990.936819	31764	18	0.789589	31883	3	0.776532	9627018	0.475008
318572958	31953	1573	3862.199368	31784	0	0.432957	31900	2	0.271868	9622237	0.478126
318056181	256395	12770	5214.993782	31567	100	0.530472	31878	12	0.524585	9617306	0.470103
317328647	240445	12465	7070.059278	31465	63	0.715253	31976	11	0.711682	9612481	0.464879
318307535	29916	1583	5687.145128	31855	6	0.827314	31850	2	0.807543	9607677	0.470537
318522657	71542	3424	3884.900556	31898	14	0.715467	31847	6	0.364640	9602917	0.469016
317474672	360366	18406	6022.865365	31799	27	0.827444	31799	14	0.614683	9598096	0.470461
317690039	115973	6200	7354.953409	31809	7	0.895352	31855	5	0.766323	9593325	0.469464
318493335	23510	1200	4305.122901	31849	1	0.335933	31849	4	0.858285	9588649	0.475768
318288424	169434	8429	4612.891159	31723	68	0.419576	31703	16	0.458067	9583808	0.468809
317281021	307975	16034	6692.127269	31149	126	0.647999	31748	24	0.671342	9579052	0.472020
318136085	44896	2309	6560.817120	31553	10	0.786527	31969	2	0.570068	9574276	0.475265
318544455	41641	2087	3727.694507	31857	0	0.272488	31589	4	0.332435	9569346	0.476639
317799799	318632	16019	5535.077333	31359	159	0.470737	31673	31	0.527593	9564707	0.478558
317412499	189471	10067	7243.891129	31205	72	0.679026	31836	14	0.713507	9559896	0.474964
318420425	24092	1243	5060.764995	31798	21	0.805344	32057	1	0.393955	9555110	0.479667
318469264	101125	4799	4117.794152	31846	25	0.464368	31892	17	0.513740	9550347	0.475003
317332029	363895	18586	6298.003457	31293	81	0.675163	31775	9	0.705105	9545630	0.477641
317841509	83056	4499	7237.366847	31646	10	0.803001	31853	5	0.821159	9540893	0.477914
318533216	28611	1360	4005.905850	31860	0	0.350572	32001	0	0.258569	9535957	0.481223
318137156	218632	10899	5011.744963	31167	260	0.476551	32000	12	0.488920	9531201	0.473710
317335416	256336	13641	6945.446633	31040	77	0.682552	31636	13	0.690053	9526429	0.470938
318297377	32866	1792	5935.718800	31737	1	0.701930	31801	4	0.790551	9521661	0.474745
318526605	61046	2890	3815.305086	32104	4	0.661801	31918	0	0.384528	9516897	0.473573
npatches	nstrain	runtime	dt	init_x	init_y	init_y_blood	init_z	init_S	beta0	beta1	beta2	beta3	mean_beta	B	d	delta	delta_blood	b[0]	mut	m	CTL	c	g	epsilon	k	het	lambda	rho	omega	x_max	patch.dyna	DELTA	A	VA
10000	1	100.000000	0.001000	21900	9499	5000000	0.001000	10000000	9.956139	12.892997	11.980076	11.186478	10	800000000	0.010000	1.000000	1.000000	80000	0.000050	0.004800	0	0.500000	0.000000	2.500000	19.000000	0.500000	0.000000	0.000000	0.000000	31872	0	10.000000	7.000000	1.000000
sus	inf	inf_blood	z	x[0]	y[0][0]	z[0]	x[1]	y[1][0]	z[1]	S[0]	synchrony
219000000	94990000	5000000	10.000000	21900	9499	0.001000	21900	9499	0.001000	10000000	0.000000
173960024	37989118	2064043	3941.516320	17029	3769	0.394152	14637	4443	0.394152	9995002	0.000000
287655409	2074721	112121	6325.803353	29123	146	0.632580	27537	254	0.632580	9990222	0.000000
314727717	87017	4847	7526.582733	31510	12	0.777177	30961	28	0.777177	9985202	0.000000
318325706	15598	789	3380.953557	31899	0	0.228390	31897	0	0.457382	9980166	0.000000
318201773	215688	10607	4295.358545	32080	13	0.503608	31811	16	0.432969	9975243	0.000000
316920476	360486	18763	6528.574420	31753	8	0.698961	31659	46	0.656121	9970238	0.000000
318168996	33066	1803	6124.883728	31941	1	0.377018	31825	12	0.791453	9965244	0.000000
318580505	38012	1823	3297.729085	31695	7	0.544346	31616	20	0.339251	9960323	0.000000
317793808	310250	15645	5301.740786	31945	16	0.650736	31382	99	0.599285	9955241	0.000000
317616135	139691	7284	7026.649460	31786	4	0.725411	31830	2	0.756985	9950231	0.000000
318480375	19644	954	4228.409179	32079	0	0.379577	31755	0	0.534207	9945215	0.000000
318401990	125218	6103	4084.730047	31834	1	0.208590	31882	15	0.381098	9940332	0.000000
317422231	289972	15002	6324.490664	31820	33	0.518780	31436	52	0.624664	9935333	0.000000
318174659	39951	2178	6178.140318	31993	4	0.595002	31820	2	0.639555	9930323	0.000000
318557261	39183	1911	3491.956164	31919	0	0.276510	31652	4	0.564887	9925406	0.000000
317906417	272519	13870	5342.016220	31916	35	0.474331	31532	21	0.645265	9920353	0.000000
317775082	120477	6440	6961.499108	31803	7	0.681205	31979	3	0.784869	9915319	0.000000
318525254	20603	1053	4117.220401	31798	1	0.403602	31864	8	0.636135	9910321	0.000000
318350209	136673	6775	4265.219183	32149	8	0.536606	31960	2	0.417591	9905255	0.000000
317537606	246710	12763	6429.931367	31901	13	0.718972	31407	64	0.605000	9900327	0.000000
318294740	31719	1646	5719.269430	31851	0	0.617397	31994	3	0.760450	9895441	0.000000
318531903	48865	2363	3527.278390	32107	4	0.387764	31788	0	0.535027	9890392	0.000000
317800414	278938	13988	5547.445673	31928	6	0.628706	31631	30	0.597639	9885468	0.000000
317889485	90861	4889	6885.981696	31780	2	0.774827	31814	25	0.755986	9880478	0.000000
318529385	23028	1179	3843.806535	31766	2	0.417156	31724	3	0.752811	9875469	0.000000
318278354	167488	8211	4587.296632	31927	12	0.646532	31874	12	0.498771	9870441	0.000000
317667653	192104	10108	6614.312338	31879	10	0.785637	31748	32	0.696027	9865484	0.000000
318389961	25113	1277	5053.789745	31840	6	0.384942	31529	2	0.674820	9860441	0.000000
318507069	74711	3612	3790.597396	31945	2	0.537164	32073	4	0.209043	9855571	0.000000
317727923	262330	13367	5941.412233	31679	14	0.684006	31601	114	0.502557	9850576	0.000000
318124651	55800	3052	6486.186788	31725	0	0.694293	31590	16	0.698324	9845554	0.000000
318567498	31739	1482	3630.661970	31809	1	0.476790	31935	3	0.287120	9840639	0.000000
318088917	224284	11077	5082.630598	31819	19	0.479471	31771	33	0.567671	9835722	0.000000
317765423	142058	7486	6860.660600	32147	16	0.684323	31787	11	0.737812	9830749	0.000000
318489421	21444	1123	4396.720482	31993	0	0.307966	31725	1	0.367351	9825887	0.000000
318461102	110625	5562	4093.659337	31881	18	0.429560	31829	11	0.613547	9820944	0.000000
317621093	253230	13268	6269.371404	31685	11	0.654054	31747	9	0.765634	9815990	0.000000
318232175	37787	2015	5983.455726	31824	0	0.624073	31602	15	0.779166	9811078	0.000000
318544386	41969	1976	3552.300527	31720	0	0.257714	31743	28	0.464322	9806160	0.000000
[truncated: 163 more rows]
