# Supplementary material for: Large Variations in HIV-1 Viral Load Explained by Shifting-Mosaic Metapopulation Dynamics
Source: PLoS Biol. 2016 Oct 5;14(10):e1002567. doi: 10.1371/journal.pbio.1002567 (PMC5051940; doi:10.1371/journal.pbio.1002567)
Supplement: S1 Data — Each file gives the output from the simulations indicated by the filename: low migration (ms1, db432); high migration (ms1, db1); very high migration (ms10, db1); number of patches (np); reservoir (storage); no reservoir (nostorage); CTL immigration model (CTLimmig); CTL proliferation model (CTLprolif); β¯ (beta1, beta2, …). Within each file, there are 21 simulations for (k = 0,1,..,20), and data is output each day. For measures of synchrony, the final entry should be used. See Methods and S1 Simulation Code for further details. (ZIP) [file pbio.1002567.s002.zip › S1_Data/ms1_np10000_nostorage_noPD_CTLimmig_db1_beta11.tsv]

npatches	nstrain	runtime	dt	init_x	init_y	init_y_blood	init_z	init_S	beta0	beta1	beta2	beta3	mean_beta	B	d	delta	delta_blood	b[0]	mut	m	CTL	c	g	epsilon	k	het	lambda	rho	omega	x_max	patch.dyna	DELTA	A	VA
10000	1	100.000000	0.001000	21900	9499	5000000	0.001000	10000000	16.109994	6.721772	15.274800	5.826687	11	800000000	0.010000	1.000000	1.000000	80000	0.000050	0.004800	0	0.500000	0.000000	2.500000	0.000000	0.500000	0.000000	0.000000	0.000000	31872	0	10.000000	7.000000	1.000000
sus	inf	inf_blood	z	x[0]	y[0][0]	z[0]	x[1]	y[1][0]	z[1]	S[0]	synchrony
219000000	94990000	5000000	10.000000	21900	9499	0.001000	21900	9499	0.001000	10000000	0.000000
45890085	481799605	24391682	3941.516320	2900	49356	0.394152	6792	46490	0.394152	9995054	0.000000
37117195	603017479	30690713	6325.803353	2422	60716	0.632580	5399	59299	0.632580	9990186	0.000000
34562773	650950340	33184087	7771.765723	2241	65903	0.777177	4972	64027	0.777177	9985161	0.000000
33653810	669870627	34167057	8648.676577	2217	67539	0.864868	4897	65881	0.864868	9980202	0.000000
33305298	677295867	34545963	9180.483393	2067	68844	0.918048	4861	66568	0.918048	9975133	0.000000
33175256	680252899	34710528	9503.000201	2146	68762	0.950300	4916	66391	0.950300	9970226	0.000000
33124485	681398675	34764498	9698.592075	2140	68842	0.969859	4850	67195	0.969859	9965296	0.000000
33101674	681858654	34772669	9817.209710	2195	69023	0.981721	4819	67015	0.981721	9960442	0.000000
33099218	682048009	34791881	9889.145947	2151	69111	0.988915	4685	67409	0.988915	9955374	0.000000
33094671	682129875	34798921	9932.772025	2078	69191	0.993277	4801	67672	0.993277	9950316	0.000000
33091196	682157851	34790874	9959.229270	2144	68907	0.995923	4859	67072	0.995923	9945382	0.000000
33087593	682162346	34790671	9975.274394	2109	69396	0.997527	4789	67266	0.997527	9940503	0.000000
33087819	682128680	34806797	9985.005037	2163	69321	0.998501	4798	67403	0.998501	9935532	0.000000
33084938	682131145	34800700	9990.906233	2133	68810	0.999091	4872	67497	0.999091	9930524	0.000000
33083586	682130284	34806306	9994.485041	2080	68985	0.999449	4822	67095	0.999449	9925495	0.000000
33086981	682146571	34805815	9996.655426	2102	69395	0.999666	4802	67210	0.999666	9920400	0.000000
33086887	682161806	34802360	9997.971667	2111	69706	0.999797	4719	66993	0.999797	9915411	0.000000
33085469	682162925	34807336	9998.769908	2120	69085	0.999877	4781	67235	0.999877	9910526	0.000000
33087705	682138065	34799290	9999.254005	2145	69050	0.999925	4880	66872	0.999925	9905491	0.000000
33090417	682177764	34803581	9999.547588	2158	68990	0.999955	4834	67020	0.999955	9900456	0.000000
33087738	682159454	34810745	9999.725632	2139	69180	0.999973	4764	67046	0.999973	9895473	0.000000
33087261	682136831	34800801	9999.833608	2118	68933	0.999983	4785	67064	0.999983	9890552	0.000000
33085095	682151806	34805019	9999.899091	2113	69183	0.999990	4869	67115	0.999990	9885708	0.000000
33083531	682171361	34813387	9999.938803	2133	69221	0.999994	4806	67159	0.999994	9880765	0.000000
33084897	682183216	34802188	9999.962887	2240	68609	0.999996	4834	67162	0.999996	9875806	0.000000
33096012	682156812	34803447	9999.977493	2221	68695	0.999998	4740	67576	0.999998	9870954	0.000000
33087793	682141458	34805114	9999.986350	2149	68706	0.999999	4781	66924	0.999999	9866081	0.000000
33083910	682143594	34805150	9999.991722	2071	69253	0.999999	4756	67204	0.999999	9861066	0.000000
33093287	682152514	34792439	9999.994980	2181	68686	0.999999	4723	67196	0.999999	9856298	0.000000
33083428	682134450	34799133	9999.996955	2119	69376	1.000000	4797	66985	1.000000	9851274	0.000000
33091580	682117121	34805411	9999.998154	2129	69069	1.000000	4855	66974	1.000000	9846319	0.000000
33091466	682117295	34808370	9999.998880	2189	69269	1.000000	4802	67171	1.000000	9841524	0.000000
33083913	682138947	34805954	9999.999321	2115	68614	1.000000	4772	66949	1.000000	9836535	0.000000
33081174	682171731	34803636	9999.999588	2112	68823	1.000000	4760	67100	1.000000	9831598	0.000000
33089384	682121805	34802944	9999.999750	2186	68817	1.000000	4774	67198	1.000000	9826655	0.000000
33087707	682143737	34806731	9999.999849	2137	69124	1.000000	4753	67413	1.000000	9821734	0.000000
33087879	682153414	34803063	9999.999908	2178	68681	1.000000	4832	66972	1.000000	9816784	0.000000
33087177	682148979	34806243	9999.999944	2153	68808	1.000000	4838	67125	1.000000	9811840	0.000000
33091579	682114094	34814447	9999.999966	2110	68916	1.000000	4857	67031	1.000000	9806937	0.000000
33081288	682159540	34795587	9999.999980	2130	69008	1.000000	4822	67049	1.000000	9801901	-1.#IND00
33087660	682155898	34803564	9999.999988	2095	69369	1.000000	4810	67185	1.000000	9796971	0.019200
33082772	682161528	34805769	9999.999992	2159	68794	1.000000	4717	67218	1.000000	9792099	-0.001998
33088837	682156102	34808752	9999.999995	2129	69126	1.000000	4788	67130	1.000000	9787201	-0.002908
33089164	682137293	34804926	9999.999997	2110	69050	1.000000	4724	67752	1.000000	9782372	-0.006291
33087285	682151507	34807122	9999.999998	2119	69217	1.000000	4779	66606	1.000000	9777465	-0.005286
33087349	682152901	34803030	9999.999999	2066	69078	1.000000	4767	67089	1.000000	9772472	-0.002447
33087946	682140617	34806263	9999.999999	2118	68922	1.000000	4712	67328	1.000000	9767650	0.000560
33092411	682144942	34799042	10000.000000	2120	69169	1.000000	4779	67187	1.000000	9762832	-0.001096
33086888	682118102	34803971	10000.000000	2199	69390	1.000000	4737	67197	1.000000	9757888	0.002670
33093454	682109158	34806039	10000.000000	2178	69491	1.000000	4818	66982	1.000000	9752983	0.001337
33085524	682153424	34787016	10000.000000	2186	68876	1.000000	4841	66825	1.000000	9748225	0.001195
33083706	682143506	34809917	10000.000000	2114	69090	1.000000	4799	66741	1.000000	9743343	0.000861
33085582	682128642	34800620	10000.000000	2221	68832	1.000000	4825	67008	1.000000	9738441	0.000932
33087855	682159367	34802039	10000.000000	2100	68737	1.000000	4776	67601	1.000000	9733607	0.000963
33085433	682156007	34789953	10000.000000	2076	69378	1.000000	4734	67105	1.000000	9728705	-0.000957
33084700	682162589	34801853	10000.000000	2199	69148	1.000000	4772	67128	1.000000	9723745	0.000269
33086570	682118711	34800680	10000.000000	2085	68833	1.000000	4755	67232	1.000000	9718906	-0.001606
33091296	682101334	34799066	10000.000000	2134	68877	1.000000	4822	66942	1.000000	9714024	-0.001692
33081545	682145978	34806685	10000.000000	2172	68764	1.000000	4776	67524	1.000000	9709252	-0.002352
33085280	682127405	34798040	10000.000000	2118	69261	1.000000	4862	67318	1.000000	9704246	-0.003769
33091235	682129499	34804975	10000.000000	2124	69095	1.000000	4756	67200	1.000000	9699334	-0.003544
33094958	682101290	34813888	10000.000000	2117	69440	1.000000	4745	67187	1.000000	9694482	-0.003135
33099843	682130428	34803448	10000.000000	2119	69261	1.000000	4779	67113	1.000000	9689723	-0.003977
33085609	682131541	34811125	10000.000000	2179	69079	1.000000	4852	67093	1.000000	9684849	-0.002803
33088369	682133384	34798534	10000.000000	2116	68844	1.000000	4872	67008	1.000000	9679988	-0.003729
33087658	682126623	34793537	10000.000000	2133	68798	1.000000	4790	67037	1.000000	9675130	-0.003684
33087511	682125768	34800302	10000.000000	2095	69397	1.000000	4820	66847	1.000000	9670125	-0.003228
33088357	682160748	34808172	10000.000000	2120	68984	1.000000	4791	67239	1.000000	9665373	-0.002886
33088713	682162507	34816536	10000.000000	2104	69065	1.000000	4810	67210	1.000000	9660506	-0.003914
33089912	682147431	34802785	10000.000000	2161	69147	1.000000	4712	67204	1.000000	9655686	-0.003815
33092404	682126767	34794559	10000.000000	2164	69043	1.000000	4722	67111	1.000000	9650833	-0.004066
33093861	682106907	34804608	10000.000000	2131	68949	1.000000	4851	67198	1.000000	9645982	-0.003950
33087971	682134374	34806344	10000.000000	2160	68982	1.000000	4890	67263	1.000000	9641080	-0.003856
33086699	682155807	34802518	10000.000000	2127	69092	1.000000	4807	67107	1.000000	9636293	-0.003154
33085915	682170138	34800369	10000.000000	2099	69162	1.000000	4756	67115	1.000000	9631526	-0.002967
33082704	682143467	34809583	10000.000000	2122	68695	1.000000	4829	67061	1.000000	9626625	-0.002793
33081898	682175849	34801725	10000.000000	2171	69189	1.000000	4778	67336	1.000000	9621854	-0.002235
33084382	682174273	34806654	10000.000000	2193	69111	1.000000	4871	67178	1.000000	9617001	-0.001377
33084196	682151527	34811112	10000.000000	2162	69225	1.000000	4763	67234	1.000000	9612238	-0.001233
33090554	682158446	34815754	10000.000000	2074	69089	1.000000	4782	66897	1.000000	9607487	-0.000911
33083444	682121318	34805844	10000.000000	2111	69006	1.000000	4745	66955	1.000000	9602654	-0.000708
33083819	682150117	34797743	10000.000000	2136	69377	1.000000	4775	67106	1.000000	9597709	-0.001198
33099115	682113357	34809710	10000.000000	2105	69315	1.000000	4861	67237	1.000000	9593018	-0.001145
33082395	682160928	34800424	10000.000000	2168	69094	1.000000	4814	66802	1.000000	9588327	-0.001526
33089570	682149341	34807140	10000.000000	2149	68872	1.000000	4834	67192	1.000000	9583628	-0.001479
33088040	682129734	34807532	10000.000000	2116	69115	1.000000	4820	67127	1.000000	9578883	-0.001465
33091357	682096171	34800406	10000.000000	2154	69274	1.000000	4734	67245	1.000000	9574026	-0.002000
33089227	682125285	34809397	10000.000000	2133	68991	1.000000	4827	67248	1.000000	9569228	-0.001987
33091163	682128138	34790598	10000.000000	2102	69211	1.000000	4792	67078	1.000000	9564401	-0.001873
33090264	682099709	34801349	10000.000000	2186	69049	1.000000	4844	66535	1.000000	9559675	-0.002220
33090174	682137493	34813326	10000.000000	2214	68724	1.000000	4714	67465	1.000000	9555001	-0.002227
33096257	682140245	34811221	10000.000000	2153	68916	1.000000	4910	66897	1.000000	9550059	-0.002026
33090656	682134909	34805593	10000.000000	2174	69113	1.000000	4782	67699	1.000000	9545246	-0.001947
33089772	682139353	34795600	10000.000000	2184	68955	1.000000	4833	67235	1.000000	9540438	-0.001845
33085878	682110048	34808658	10000.000000	2123	69247	1.000000	4834	66890	1.000000	9535605	-0.001785
33091024	682140476	34803231	10000.000000	2101	69019	1.000000	4844	66555	1.000000	9530838	-0.001672
33092230	682153405	34792810	10000.000000	2104	69042	1.000000	4672	67312	1.000000	9526167	-0.001700
33091994	682162827	34804346	10000.000000	2112	68910	1.000000	4818	67247	1.000000	9521356	-0.001253
33097435	682143517	34813623	10000.000000	2195	68502	1.000000	4762	66981	1.000000	9516657	-0.001108
npatches	nstrain	runtime	dt	init_x	init_y	init_y_blood	init_z	init_S	beta0	beta1	beta2	beta3	mean_beta	B	d	delta	delta_blood	b[0]	mut	m	CTL	c	g	epsilon	k	het	lambda	rho	omega	x_max	patch.dyna	DELTA	A	VA
10000	1	100.000000	0.001000	21900	9499	5000000	0.001000	10000000	9.152060	9.224906	11.930077	7.019508	11	800000000	0.010000	1.000000	1.000000	80000	0.000050	0.004800	0	0.500000	0.000000	2.500000	1.000000	0.500000	0.000000	0.000000	0.000000	31872	0	10.000000	7.000000	1.000000
sus	inf	inf_blood	z	x[0]	y[0][0]	z[0]	x[1]	y[1][0]	z[1]	S[0]	synchrony
219000000	94990000	5000000	10.000000	21900	9499	0.001000	21900	9499	0.001000	10000000	0.000000
51386465	418588850	21286950	3941.516320	5569	41919	0.394152	5589	41578	0.394152	9994957	0.000000
50255603	420489484	21487146	6325.803353	5422	41931	0.632580	5505	42021	0.632580	9989938	0.000000
54424708	381301547	19489782	7771.765723	5913	37750	0.777177	5807	37776	0.777177	9985086	0.000000
58168568	352069392	17984184	8648.676577	6302	34501	0.864868	6316	35118	0.864868	9980254	0.000000
60673211	334824170	17096210	9180.483393	6633	33138	0.918048	6451	33234	0.918048	9975217	0.000000
62192014	324995823	16596029	9503.000201	6699	32227	0.950300	6826	32050	0.950300	9970234	0.000000
63103791	319351606	16299293	9698.592075	6997	31285	0.969859	7039	31407	0.969859	9965321	0.000000
63648899	316065181	16133962	9817.209710	7093	30902	0.981721	6833	31573	0.981721	9960455	0.000000
63982705	314077443	16018257	9889.145947	7029	31033	0.988915	7061	30991	0.988915	9955315	0.000000
64188574	312910519	15963020	9932.772025	7003	30936	0.993277	6921	31132	0.993277	9950455	0.000000
64300697	312214805	15934946	9959.229270	6989	30960	0.995923	6971	30865	0.995923	9945514	0.000000
64366183	311813306	15905888	9975.274394	6981	30763	0.997527	7027	30664	0.997527	9940586	0.000000
64418892	311546430	15891860	9985.005037	6912	30871	0.998501	7004	30806	0.998501	9935702	0.000000
64443473	311372481	15890959	9990.906233	7124	30762	0.999091	7031	30565	0.999091	9930695	0.000000
64461629	311282883	15885064	9994.485041	7193	30555	0.999449	6971	30942	0.999449	9925803	0.000000
64473219	311232480	15878788	9996.655426	7017	30793	0.999666	7013	30971	0.999666	9920839	0.000000
64468458	311186738	15871040	9997.971667	7139	30671	0.999797	6994	30675	0.999797	9915819	0.000000
64460923	311183269	15882965	9998.769908	7080	30589	0.999877	6986	30677	0.999877	9910853	0.000000
64479269	311158397	15875399	9999.254005	7070	30617	0.999925	7079	31025	0.999925	9905982	0.000000
64490714	311147692	15871847	9999.547588	7037	30623	0.999955	6854	30960	0.999955	9901046	0.000000
64489867	311123047	15862130	9999.725632	7155	30661	0.999973	6881	30908	0.999973	9896155	0.000000
64478898	311135151	15871972	9999.833608	6989	31040	0.999983	6960	30842	0.999983	9891163	0.000000
64482338	311150045	15876373	9999.899091	6980	30806	0.999990	7108	30616	0.999990	9886279	0.000000
64492344	311128496	15872649	9999.938803	7114	30847	0.999994	7070	30672	0.999994	9881403	0.000000
64485263	311122689	15876917	9999.962887	7140	30297	0.999996	6961	30915	0.999996	9876494	0.000000
64483779	311130935	15869391	9999.977493	7082	30793	0.999998	7090	30961	0.999998	9871587	0.000000
64484786	311145923	15875149	9999.986350	7045	30868	0.999999	7190	30704	0.999999	9866622	0.000000
64487403	311152248	15871769	9999.991722	7130	30655	0.999999	7122	30454	0.999999	9861576	0.000000
64484212	311130948	15872304	9999.994980	7109	30732	0.999999	6972	30690	0.999999	9856612	0.000000
64492997	311124939	15883374	9999.996955	6932	30805	1.000000	6946	31031	1.000000	9851665	0.000000
64495298	311118541	15875769	9999.998154	6997	30711	1.000000	7085	30567	1.000000	9846754	0.000000
64490242	311122838	15864083	9999.998880	7129	30860	1.000000	7028	31029	1.000000	9841794	0.000000
64492760	311131051	15877531	9999.999321	7032	30822	1.000000	6970	30680	1.000000	9836892	0.000000
64479293	311135403	15871355	9999.999588	6983	30869	1.000000	6925	30807	1.000000	9832073	0.000000
64477416	311143863	15868819	9999.999750	6950	31069	1.000000	6913	30889	1.000000	9827257	0.000000
64482783	311120852	15871509	9999.999849	7111	30572	1.000000	7053	30670	1.000000	9822421	0.000000
64482071	311130233	15879935	9999.999908	7015	30915	1.000000	6941	30755	1.000000	9817529	0.000000
64488499	311148557	15877108	9999.999944	7132	30713	1.000000	6939	30866	1.000000	9812625	0.000000
64488785	311133777	15872875	9999.999966	7003	30958	1.000000	7025	30716	1.000000	9807674	0.000000
64488697	311127353	15875537	9999.999980	7075	30818	1.000000	7043	31227	1.000000	9802723	-1.#IND00
64485565	311101106	15880508	9999.999988	7089	30784	1.000000	7092	30773	1.000000	9797835	-0.004800
64479286	311138124	15878938	9999.999992	7105	30717	1.000000	6975	30928	1.000000	9792902	-0.009139
64474970	311183642	15876115	9999.999995	6978	30779	1.000000	7100	30813	1.000000	9787904	-0.008124
64480854	311108872	15869404	9999.999997	7062	30823	1.000000	7095	30502	1.000000	9782994	-0.010195
64488187	311149775	15880630	9999.999998	7113	30556	1.000000	6904	30792	1.000000	9778056	-0.013014
64471489	311166578	15870517	9999.999999	7091	30838	1.000000	7012	30807	1.000000	9773130	-0.008966
64486640	311138224	15874122	9999.999999	7014	30880	1.000000	7028	30801	1.000000	9768263	-0.005773
64496192	311146030	15874232	10000.000000	6969	30659	1.000000	6963	30765	1.000000	9763463	-0.010130
64483089	311158396	15874122	10000.000000	6974	31001	1.000000	6983	30946	1.000000	9758744	-0.010957
64479254	311140626	15874767	10000.000000	7116	30538	1.000000	6956	30782	1.000000	9753870	-0.009976
64502697	311120535	15877300	10000.000000	7110	30810	1.000000	7030	30560	1.000000	9748850	-0.008568
64483855	311105596	15879630	10000.000000	7079	30540	1.000000	7043	30627	1.000000	9743958	-0.008622
64485583	311153820	15879571	10000.000000	7070	30673	1.000000	7031	30620	1.000000	9739088	-0.007719
64479339	311148807	15875180	10000.000000	6959	30836	1.000000	7051	30893	1.000000	9734270	-0.006978
64478506	311145350	15867695	10000.000000	7055	30884	1.000000	6918	31148	1.000000	9729441	-0.006800
64481323	311152902	15873043	10000.000000	7120	30621	1.000000	7024	30744	1.000000	9724527	-0.007542
64488114	311111578	15867749	10000.000000	6980	30855	1.000000	6977	30940	1.000000	9719614	-0.006909
64477164	311144527	15878976	10000.000000	7058	30843	1.000000	6980	30666	1.000000	9714697	-0.006280
64484874	311148579	15869210	10000.000000	7049	30575	1.000000	7059	31111	1.000000	9709796	-0.005641
64485901	311138540	15874436	10000.000000	7008	31102	1.000000	6912	30728	1.000000	9704984	-0.005538
64492635	311141979	15873323	10000.000000	7008	30730	1.000000	7032	30555	1.000000	9700141	-0.005998
64493961	311117402	15876027	10000.000000	7025	30605	1.000000	7075	30430	1.000000	9695384	-0.005843
64480273	311147768	15872721	10000.000000	6964	30905	1.000000	6986	30949	1.000000	9690499	-0.005597
64473571	311125441	15877766	10000.000000	7060	30688	1.000000	6889	30962	1.000000	9685747	-0.005311
64496900	311115558	15869934	10000.000000	7050	30776	1.000000	6945	30855	1.000000	9680951	-0.004449
64488010	311128768	15876294	10000.000000	7070	30907	1.000000	7025	30662	1.000000	9676163	-0.003273
64501030	311110999	15866070	10000.000000	7019	30714	1.000000	7062	30835	1.000000	9671268	-0.003146
64505119	311085491	15868184	10000.000000	6962	30858	1.000000	6938	30587	1.000000	9666403	-0.003038
64488458	311113681	15874848	10000.000000	6988	30845	1.000000	7177	30463	1.000000	9661619	-0.002892
64487142	311120593	15874745	10000.000000	6830	31106	1.000000	6959	30776	1.000000	9656778	-0.002661
64492688	311116927	15873197	10000.000000	7116	30698	1.000000	7057	30829	1.000000	9651904	-0.002436
64491591	311137584	15871422	10000.000000	7015	30994	1.000000	6903	31043	1.000000	9646964	-0.000520
64482089	311143909	15890139	10000.000000	7064	30760	1.000000	7023	30896	1.000000	9642085	-0.000476
64485108	311128735	15879427	10000.000000	7090	30682	1.000000	7097	30744	1.000000	9637354	-0.000682
64491555	311131275	15873729	10000.000000	7064	30845	1.000000	7098	30647	1.000000	9632518	-0.001009
64487401	311140515	15874314	10000.000000	7116	30600	1.000000	6943	30797	1.000000	9627688	-0.000982
64480781	311148458	15876763	10000.000000	7054	30594	1.000000	7067	30927	1.000000	9622783	-0.000796
64491771	311122577	15867899	10000.000000	7102	30539	1.000000	7138	30649	1.000000	9618096	-0.000480
64491449	311140469	15874000	10000.000000	7067	30456	1.000000	7053	30497	1.000000	9613285	-0.000423
64492076	311118874	15878372	10000.000000	7007	30722	1.000000	6993	30460	1.000000	9608519	-0.000221
64488179	311131684	15872150	10000.000000	7157	31003	1.000000	7039	31003	1.000000	9603675	-0.000197
64481533	311180792	15880247	10000.000000	6915	31012	1.000000	7051	30979	1.000000	9598858	-0.000426
64484748	311153628	15873429	10000.000000	7090	30654	1.000000	7046	30808	1.000000	9594069	-0.000384
64489784	311115366	15883938	10000.000000	7013	30845	1.000000	6979	30893	1.000000	9589193	0.000096
64484428	311137495	15879110	10000.000000	7033	31088	1.000000	6962	30713	1.000000	9584381	0.000635
64490109	311151968	15871307	10000.000000	7039	30646	1.000000	6933	30487	1.000000	9579588	0.000518
64488211	311141879	15876601	10000.000000	7083	30764	1.000000	6999	30736	1.000000	9574733	0.000193
64491133	311098474	15877670	10000.000000	7021	30771	1.000000	7054	30893	1.000000	9569885	0.000228
64489731	311126951	15873880	10000.000000	6961	30773	1.000000	7029	30992	1.000000	9565104	-0.000168
64476408	311118777	15868547	10000.000000	6964	30850	1.000000	6940	30954	1.000000	9560271	-0.000452
64489392	311098631	15868977	10000.000000	7094	30422	1.000000	6959	30553	1.000000	9555525	-0.000587
64494690	311112475	15877149	10000.000000	7064	30925	1.000000	6986	31000	1.000000	9550748	-0.000527
64482337	311133768	15876314	10000.000000	7086	30772	1.000000	7013	30806	1.000000	9546030	-0.000361
64491594	311120063	15872427	10000.000000	6999	30834	1.000000	7082	30652	1.000000	9541418	0.000053
64484476	311102570	15870555	10000.000000	7010	30827	1.000000	6912	30948	1.000000	9536703	0.000100
64473302	311138888	15872808	10000.000000	7085	30690	1.000000	7090	30361	1.000000	9531903	-0.000220
64497352	311107321	15873852	10000.000000	7019	30795	1.000000	7049	31109	1.000000	9527138	-0.000023
64477293	311131037	15876665	10000.000000	7136	30572	1.000000	7104	30632	1.000000	9522307	-0.000083
64476357	311122771	15878644	10000.000000	7104	30700	1.000000	6981	30714	1.000000	9517680	0.000030
npatches	nstrain	runtime	dt	init_x	init_y	init_y_blood	init_z	init_S	beta0	beta1	beta2	beta3	mean_beta	B	d	delta	delta_blood	b[0]	mut	m	CTL	c	g	epsilon	k	het	lambda	rho	omega	x_max	patch.dyna	DELTA	A	VA
10000	1	100.000000	0.001000	21900	9499	5000000	0.001000	10000000	10.662855	10.148719	10.527576	16.219065	11	800000000	0.010000	1.000000	1.000000	80000	0.000050	0.004800	0	0.500000	0.000000	2.500000	2.000000	0.500000	0.000000	0.000000	0.000000	31872	0	10.000000	7.000000	1.000000
sus	inf	inf_blood	z	x[0]	y[0][0]	z[0]	x[1]	y[1][0]	z[1]	S[0]	synchrony
219000000	94990000	5000000	10.000000	21900	9499	0.001000	21900	9499	0.001000	10000000	0.000000
56441325	365536738	18659973	3941.516320	5384	36437	0.394152	5708	36861	0.394152	9994917	0.000000
64314144	303484821	15557222	6325.803353	6153	30782	0.632580	6521	30429	0.632580	9989912	0.000000
75655707	246730676	12630313	7771.765723	7118	25006	0.777177	7531	24729	0.777177	9984954	0.000000
83377975	217828704	11135535	8648.676577	8155	21833	0.864868	8319	21699	0.864868	9980051	0.000000
87942398	203251890	10380036	9180.483393	8715	20129	0.918048	8871	20420	0.918048	9975035	0.000000
90615481	195347515	9981286	9503.000201	8738	19773	0.950300	9295	19261	0.950300	9969866	0.000000
92209966	190876210	9742907	9698.592075	8982	18992	0.969859	9220	19176	0.969859	9964853	0.000000
93169127	188234948	9607481	9817.209710	8957	18982	0.981721	9300	18774	0.981721	9959735	0.000000
93733120	186727482	9521669	9889.145947	9134	18565	0.988915	9730	18128	0.988915	9954605	0.000000
94069781	185803713	9476234	9932.772025	9211	18614	0.993277	9628	18619	0.993277	9949741	0.000000
94306399	185205002	9451949	9959.229270	9235	18420	0.995923	9541	18521	0.995923	9944825	0.000000
94422851	184891020	9430594	9975.274394	9194	18464	0.997527	9587	18338	0.997527	9939959	0.000000
94511398	184649672	9429385	9985.005037	9239	18759	0.998501	9681	18226	0.998501	9934994	0.000000
94546429	184554762	9417175	9990.906233	9136	18690	0.999091	9509	18459	0.999091	9930092	0.000000
94583054	184456212	9410195	9994.485041	9164	18475	0.999449	9587	18576	0.999449	9925187	0.000000
94581094	184455188	9411894	9996.655426	9150	18456	0.999666	9375	18558	0.999666	9920107	0.000000
94587505	184424553	9407253	9997.971667	9107	18712	0.999797	9678	18085	0.999797	9915103	0.000000
94620629	184381060	9410694	9998.769908	9057	18918	0.999877	9487	18678	0.999877	9910164	0.000000
94626315	184362846	9399518	9999.254005	9058	18882	0.999925	9517	18312	0.999925	9905207	0.000000
94617177	184378141	9402668	9999.547588	9140	18654	0.999955	9500	18607	0.999955	9900194	0.000000
94617167	184388473	9407275	9999.725632	9237	18515	0.999973	9547	18402	0.999973	9895198	0.000000
94627597	184370002	9401802	9999.833608	9183	18643	0.999983	9718	18222	0.999983	9890365	0.000000
94615881	184380573	9399421	9999.899091	9278	18509	0.999990	9425	18603	0.999990	9885412	0.000000
94621851	184367232	9409649	9999.938803	8988	18816	0.999994	9578	18411	0.999994	9880613	0.000000
94621969	184350439	9407646	9999.962887	9187	18630	0.999996	9611	18320	0.999996	9875731	0.000000
94618987	184388896	9405821	9999.977493	9055	18788	0.999998	9690	18185	0.999998	9870760	0.000000
94631993	184369297	9401233	9999.986350	9057	18687	0.999999	9695	18356	0.999999	9865835	0.000000
94611473	184382233	9407343	9999.991722	9080	18696	0.999999	9717	18105	0.999999	9860841	0.000000
94609106	184386627	9401787	9999.994980	9014	18671	0.999999	9595	18412	0.999999	9855879	0.000000
94622158	184373714	9402445	9999.996955	9146	18637	1.000000	9581	18194	1.000000	9850994	0.000000
94626952	184358842	9404707	9999.998154	9252	18563	1.000000	9547	18234	1.000000	9846098	0.000000
94627112	184353950	9403312	9999.998880	9126	18560	1.000000	9629	18314	1.000000	9841116	0.000000
94609423	184377628	9407435	9999.999321	9315	18475	1.000000	9509	18526	1.000000	9836205	0.000000
94593477	184405397	9406529	9999.999588	9302	18426	1.000000	9764	18118	1.000000	9831233	0.000000
94620829	184365777	9407245	9999.999750	9139	18657	1.000000	9592	18290	1.000000	9826297	0.000000
94621855	184357037	9409078	9999.999849	9144	18770	1.000000	9546	18300	1.000000	9821285	0.000000
94616595	184378783	9403465	9999.999908	9127	18804	1.000000	9504	18577	1.000000	9816374	0.000000
94613125	184358291	9405316	9999.999944	9126	18677	1.000000	9549	18633	1.000000	9811516	0.000000
94624334	184367311	9406040	9999.999966	9230	18620	1.000000	9518	18346	1.000000	9806636	0.000000
94609644	184382421	9405537	9999.999980	9267	18609	1.000000	9547	18029	1.000000	9801796	-1.#IND00
94597581	184406402	9403790	9999.999988	9117	18614	1.000000	9507	18412	1.000000	9796885	0.057600
94623096	184363560	9405957	9999.999992	9069	18601	1.000000	9677	18419	1.000000	9791986	0.043407
94607261	184370935	9411031	9999.999995	9288	18558	1.000000	9558	18436	1.000000	9787126	0.022846
94599656	184370158	9406460	9999.999997	9107	18679	1.000000	9566	18324	1.000000	9782323	0.021091
94609513	184385387	9405457	9999.999998	9167	18727	1.000000	9567	18367	1.000000	9777505	0.021491
94618531	184369473	9404550	9999.999999	9143	18499	1.000000	9430	18418	1.000000	9772595	0.021272
94617158	184376488	9402619	9999.999999	9105	18700	1.000000	9384	18502	1.000000	9767849	0.016287
94619562	184364547	9400997	10000.000000	9226	18361	1.000000	9561	18306	1.000000	9762831	0.014193
94612539	184363923	9402887	10000.000000	9249	18360	1.000000	9440	18513	1.000000	9757988	0.007754
94609438	184373250	9406433	10000.000000	8996	18913	1.000000	9630	18471	1.000000	9753091	0.007970
94613048	184360329	9406541	10000.000000	9129	18601	1.000000	9694	18254	1.000000	9748236	0.006327
94624920	184368173	9410794	10000.000000	9207	18566	1.000000	9524	18469	1.000000	9743421	0.003941
94613052	184373636	9405201	10000.000000	9097	18531	1.000000	9506	18437	1.000000	9738524	0.002580
94621216	184366706	9409635	10000.000000	9274	18302	1.000000	9491	18557	1.000000	9733588	0.004045
94623929	184356978	9407940	10000.000000	9108	18591	1.000000	9444	18654	1.000000	9728719	0.003439
94624838	184358411	9407386	10000.000000	9178	18679	1.000000	9598	18212	1.000000	9723892	0.003446
94623858	184357838	9403187	10000.000000	9310	18512	1.000000	9599	18258	1.000000	9719052	0.003908
94629675	184352130	9403758	10000.000000	9153	18593	1.000000	9658	18294	1.000000	9714178	0.003644
94622738	184343513	9404366	10000.000000	9107	18633	1.000000	9611	18219	1.000000	9709249	0.003245
94633828	184345648	9407674	10000.000000	9162	18609	1.000000	9608	18428	1.000000	9704317	0.003541
94611149	184377553	9407614	10000.000000	9229	18159	1.000000	9582	18420	1.000000	9699499	0.004084
94613770	184367040	9409582	10000.000000	9128	18609	1.000000	9631	18263	1.000000	9694733	0.003481
94618308	184383880	9404789	10000.000000	9297	18654	1.000000	9551	18641	1.000000	9689909	0.003551
94627311	184370654	9404319	10000.000000	9183	18318	1.000000	9662	18083	1.000000	9685069	0.002659
94620919	184373319	9406905	10000.000000	9338	18550	1.000000	9702	18337	1.000000	9680126	0.002460
94607456	184345419	9411684	10000.000000	9145	18668	1.000000	9547	18401	1.000000	9675395	0.002688
94609343	184376079	9410592	10000.000000	9193	18498	1.000000	9604	18563	1.000000	9670501	0.002092
94608861	184384882	9411750	10000.000000	9227	18606	1.000000	9552	18436	1.000000	9665773	0.001723
94619935	184365497	9406269	10000.000000	9099	18583	1.000000	9437	18404	1.000000	9661013	0.001523
94612498	184371332	9406993	10000.000000	9111	18579	1.000000	9478	18390	1.000000	9656282	0.000526
94605422	184386908	9407318	10000.000000	9141	18580	1.000000	9524	18650	1.000000	9651394	0.000306
94619972	184363486	9405132	10000.000000	9033	18640	1.000000	9438	18585	1.000000	9646526	-0.000183
94603120	184373065	9410035	10000.000000	9145	18466	1.000000	9549	18295	1.000000	9641642	0.000607
94612078	184366949	9405938	10000.000000	9205	18464	1.000000	9483	18308	1.000000	9636827	0.000707
94605609	184386147	9410170	10000.000000	9169	18487	1.000000	9551	18295	1.000000	9632007	0.000772
94623742	184346326	9403930	10000.000000	9168	18497	1.000000	9618	18417	1.000000	9627294	0.000702
94633523	184351363	9406528	10000.000000	9155	18533	1.000000	9486	18565	1.000000	9622477	0.000804
94621992	184371084	9398711	10000.000000	9224	18409	1.000000	9580	18350	1.000000	9617635	0.000975
94632261	184350029	9407484	10000.000000	9188	18569	1.000000	9468	18555	1.000000	9612700	0.000986
94619346	184395694	9406813	10000.000000	9134	18655	1.000000	9512	18556	1.000000	9607838	0.000993
94623445	184351325	9402806	10000.000000	9063	18755	1.000000	9535	18292	1.000000	9603153	0.000942
94615288	184384026	9406120	10000.000000	9150	18615	1.000000	9612	18412	1.000000	9598368	0.000792
94618952	184375104	9402703	10000.000000	8995	18748	1.000000	9595	18264	1.000000	9593554	0.000550
94610268	184385362	9404450	10000.000000	9206	18391	1.000000	9702	18311	1.000000	9588792	0.001366
94628509	184364219	9407724	10000.000000	9117	18796	1.000000	9688	18421	1.000000	9584009	0.000936
94607058	184353886	9407180	10000.000000	9129	18594	1.000000	9625	18497	1.000000	9579237	0.001013
94606632	184375150	9414603	10000.000000	9151	18794	1.000000	9552	18398	1.000000	9574543	-0.000120
94620565	184356910	9407574	10000.000000	9363	18132	1.000000	9417	18301	1.000000	9569835	0.001197
94614057	184374356	9402247	10000.000000	9189	18704	1.000000	9587	18138	1.000000	9565187	-0.000263
94621546	184361891	9405740	10000.000000	9137	18599	1.000000	9689	18193	1.000000	9560268	-0.000901
94601986	184372454	9412629	10000.000000	9140	18657	1.000000	9597	18150	1.000000	9555528	-0.000974
94620656	184347192	9405660	10000.000000	9229	18313	1.000000	9532	18410	1.000000	9550677	-0.000518
94616761	184372755	9408288	10000.000000	9309	18442	1.000000	9640	18400	1.000000	9545944	-0.000542
94616430	184355948	9407937	10000.000000	9226	18441	1.000000	9563	18549	1.000000	9541166	-0.000882
94598305	184395826	9411468	10000.000000	9059	18794	1.000000	9476	18439	1.000000	9536395	-0.001321
94613784	184373081	9406426	10000.000000	9086	18603	1.000000	9539	18480	1.000000	9531632	-0.001323
94608451	184365957	9408647	10000.000000	9138	18470	1.000000	9507	18489	1.000000	9526810	-0.000451
94615592	184397024	9403163	10000.000000	9194	18356	1.000000	9623	18258	1.000000	9522089	-0.000785
94609155	184386046	9411118	10000.000000	9055	18600	1.000000	9633	18341	1.000000	9517305	-0.000697
npatches	nstrain	runtime	dt	init_x	init_y	init_y_blood	init_z	init_S	beta0	beta1	beta2	beta3	mean_beta	B	d	delta	delta_blood	b[0]	mut	m	CTL	c	g	epsilon	k	het	lambda	rho	omega	x_max	patch.dyna	DELTA	A	VA
10000	1	100.000000	0.001000	21900	9499	5000000	0.001000	10000000	14.767678	10.318608	9.693150	15.928741	11	800000000	0.010000	1.000000	1.000000	80000	0.000050	0.004800	0	0.500000	0.000000	2.500000	3.000000	0.500000	0.000000	0.000000	0.000000	31872	0	10.000000	7.000000	1.000000
sus	inf	inf_blood	z	x[0]	y[0][0]	z[0]	x[1]	y[1][0]	z[1]	S[0]	synchrony
219000000	94990000	5000000	10.000000	21900	9499	0.001000	21900	9499	0.001000	10000000	0.000000
62376857	318983175	16348158	3941.516320	4478	33111	0.394152	6217	31834	0.394152	9995010	0.000000
80087891	224392912	11531526	6325.803353	5922	23298	0.632580	7916	22607	0.632580	9989968	0.000000
98298195	169965102	8707374	7771.765723	7311	18001	0.777177	9664	17089	0.777177	9984912	0.000000
109367532	146416009	7490392	8648.676577	8089	15906	0.864868	10911	14670	0.864868	9979994	0.000000
115700119	134939104	6891616	9180.483393	8464	14846	0.918048	11533	13277	0.918048	9974981	0.000000
119416915	128718555	6570176	9503.000201	8729	14409	0.950300	12118	12826	0.950300	9970128	0.000000
121629923	125189658	6395650	9698.592075	9076	13786	0.969859	12103	12429	0.969859	9965169	0.000000
122998491	123107564	6280332	9817.209710	9066	13486	0.981721	12333	12283	0.981721	9960046	0.000000
123792765	121877463	6220196	9889.145947	9107	13670	0.988915	12224	12121	0.988915	9955093	0.000000
124296101	121114354	6181136	9932.772025	9209	13322	0.993277	12439	12130	0.993277	9950117	0.000000
124592439	120688325	6153608	9959.229270	9315	13291	0.995923	12530	12032	0.995923	9945180	0.000000
124777395	120401290	6141468	9975.274394	9202	13473	0.997527	12481	11888	0.997527	9940180	0.000000
124866425	120270596	6131841	9985.005037	9163	13321	0.998501	12615	11885	0.998501	9935206	0.000000
124963364	120138039	6128420	9990.906233	9136	13482	0.999091	12567	12147	0.999091	9930211	0.000000
124995160	120085110	6128447	9994.485041	9250	13245	0.999449	12502	12040	0.999449	9925387	0.000000
125018316	120046801	6127022	9996.655426	9505	13076	0.999666	12505	12051	0.999666	9920495	0.000000
125020521	120032408	6129600	9997.971667	9137	13240	0.999797	12545	11982	0.999797	9915514	0.000000
125043191	120024544	6121818	9998.769908	9276	13233	0.999877	12420	12194	0.999877	9910514	0.000000
125031822	120008769	6124765	9999.254005	9129	13466	0.999925	12462	12177	0.999925	9905591	0.000000
125039591	120003396	6124364	9999.547588	9136	13381	0.999955	12497	12004	0.999955	9900638	0.000000
125045914	119993721	6127393	9999.725632	9357	12944	0.999973	12452	11977	0.999973	9895631	0.000000
125033231	120000825	6121740	9999.833608	9143	13329	0.999983	12445	12252	0.999983	9890680	0.000000
125087454	119979385	6118625	9999.899091	9115	13498	0.999990	12481	11933	0.999990	9885735	0.000000
125053794	120000109	6126028	9999.938803	9213	13279	0.999994	12452	12067	0.999994	9880866	0.000000
125043283	120024977	6121909	9999.962887	9286	13196	0.999996	12417	12001	0.999996	9875838	0.000000
125045814	120002159	6123545	9999.977493	9147	13362	0.999998	12480	12071	0.999998	9870802	0.000000
125059851	119988900	6119903	9999.986350	9347	13089	0.999999	12401	12201	0.999999	9865840	0.000000
125057138	119995292	6124924	9999.991722	9247	13293	0.999999	12410	12031	0.999999	9860927	0.000000
125045993	120005595	6124615	9999.994980	9262	13306	0.999999	12412	12131	0.999999	9856112	0.000000
125034610	120023496	6124452	9999.996955	9180	13620	1.000000	12483	12000	1.000000	9851224	0.000000
125056121	120002278	6124473	9999.998154	9280	13195	1.000000	12479	12033	1.000000	9846313	0.000000
125066040	119990213	6120818	9999.998880	9158	13273	1.000000	12684	11974	1.000000	9841389	0.000000
125065573	120000551	6125281	9999.999321	8995	13281	1.000000	12280	12152	1.000000	9836471	0.000000
125070255	119982258	6118676	9999.999588	9120	13401	1.000000	12548	11988	1.000000	9831559	0.000000
125060098	119989917	6120492	9999.999750	9369	13273	1.000000	12645	11872	1.000000	9826692	0.000000
125024980	120018464	6124984	9999.999849	9108	13463	1.000000	12495	11903	1.000000	9821746	0.000000
125055501	119999986	6122815	9999.999908	9218	13169	1.000000	12670	11904	1.000000	9816889	0.000000
125032049	120010770	6126482	9999.999944	9143	13356	1.000000	12422	12027	1.000000	9811919	0.000000
125031326	120022775	6123733	9999.999966	9132	13151	1.000000	12486	12094	1.000000	9807145	0.000000
125068147	119991759	6123743	9999.999980	9267	13087	1.000000	12494	12008	1.000000	9802224	-1.#IND00
125058370	120004606	6115486	9999.999988	9242	13271	1.000000	12483	12099	1.000000	9797271	0.048000
125056789	120002736	6120878	9999.999992	9088	13247	1.000000	12523	12088	1.000000	9792315	0.024776
125039234	120010378	6123279	9999.999995	9243	13198	1.000000	12519	11998	1.000000	9787422	0.015347
125028076	120011318	6120894	9999.999997	9190	13065	1.000000	12464	12079	1.000000	9782637	0.015010
125060687	119989522	6122819	9999.999998	9305	13196	1.000000	12492	12009	1.000000	9777719	0.016974
125038547	120014346	6119686	9999.999999	9205	13301	1.000000	12471	11963	1.000000	9772842	0.012047
125055021	119995997	6121419	9999.999999	9230	13251	1.000000	12379	12167	1.000000	9768022	0.010626
125030463	120030734	6123945	10000.000000	9421	13058	1.000000	12401	11984	1.000000	9762944	0.005380
125057218	120003327	6119681	10000.000000	9191	13267	1.000000	12661	11849	1.000000	9758094	0.004798
125047601	119997022	6123360	10000.000000	9170	13437	1.000000	12392	12211	1.000000	9753177	0.003911
125054750	119982046	6126314	10000.000000	9044	13518	1.000000	12588	11809	1.000000	9748195	0.002739
125044036	120002171	6120589	10000.000000	9108	13383	1.000000	12671	11804	1.000000	9743407	0.000409
125056574	119992827	6120750	10000.000000	9462	13069	1.000000	12321	12060	1.000000	9738586	0.001539
125029414	120026776	6124550	10000.000000	9304	13514	1.000000	12531	12068	1.000000	9733871	0.002227
125069687	119992186	6120872	10000.000000	9330	13116	1.000000	12530	11881	1.000000	9728983	0.002833
125070366	119982549	6126646	10000.000000	9152	13357	1.000000	12421	12190	1.000000	9724042	0.002523
125057271	119999748	6122666	10000.000000	9205	13342	1.000000	12546	12014	1.000000	9719180	0.001964
125053560	120004828	6121974	10000.000000	9217	13221	1.000000	12543	12177	1.000000	9714356	0.001774
125052960	119970191	6122052	10000.000000	9342	13143	1.000000	12781	11799	1.000000	9709499	-0.000561
125038799	119999690	6123282	10000.000000	9324	13179	1.000000	12601	11984	1.000000	9704776	-0.000680
125066200	119990012	6120898	10000.000000	9300	13440	1.000000	12427	11948	1.000000	9699939	0.001802
125025338	120031010	6125782	10000.000000	9360	12924	1.000000	12624	11803	1.000000	9695241	0.000798
125055726	119985719	6123224	10000.000000	9261	13319	1.000000	12385	12221	1.000000	9690332	0.001150
125067448	119988789	6122569	10000.000000	9256	13293	1.000000	12400	12199	1.000000	9685502	0.001275
125049038	120012257	6121856	10000.000000	9320	13305	1.000000	12457	12097	1.000000	9680795	0.002741
125049540	120003089	6123377	10000.000000	9441	13078	1.000000	12524	12064	1.000000	9675956	0.002174
125048771	119992613	6121458	10000.000000	9256	13127	1.000000	12428	11956	1.000000	9671066	0.002397
125050529	120004975	6120425	10000.000000	9152	13422	1.000000	12705	11722	1.000000	9666133	0.002762
125043408	120005058	6125377	10000.000000	9256	13145	1.000000	12358	12268	1.000000	9661214	0.002225
125055716	120013707	6122267	10000.000000	9184	13221	1.000000	12531	12060	1.000000	9656445	0.002139
125032035	120009909	6126137	10000.000000	9313	13170	1.000000	12482	12100	1.000000	9651649	0.002023
125032847	120014456	6125065	10000.000000	9263	13258	1.000000	12637	11832	1.000000	9646726	0.001856
125047349	119997893	6123547	10000.000000	9222	13335	1.000000	12400	12008	1.000000	9641931	0.002632
125046032	120022037	6120742	10000.000000	9244	13491	1.000000	12628	12025	1.000000	9637055	0.001909
125043900	120001603	6123197	10000.000000	9328	13051	1.000000	12476	12065	1.000000	9632312	0.002079
125046506	120005322	6123529	10000.000000	9262	13295	1.000000	12348	12241	1.000000	9627573	0.001808
125049603	120018469	6122736	10000.000000	8981	13504	1.000000	12586	11874	1.000000	9622733	0.002962
125039159	120027222	6128601	10000.000000	9230	13352	1.000000	12578	12148	1.000000	9617925	0.002725
125053762	119999458	6120621	10000.000000	9297	13164	1.000000	12539	12042	1.000000	9613135	0.002219
125052341	120003506	6124308	10000.000000	9208	13511	1.000000	12358	12265	1.000000	9608444	0.001673
125031030	120022481	6121629	10000.000000	9345	13155	1.000000	12608	11950	1.000000	9603612	0.001648
125054446	119985759	6126374	10000.000000	9098	13440	1.000000	12299	12229	1.000000	9598967	0.000797
125058372	119998099	6125702	10000.000000	9281	13269	1.000000	12533	11925	1.000000	9594084	0.001194
125039494	120018875	6123864	10000.000000	9379	13097	1.000000	12472	12007	1.000000	9589304	-0.000870
125043948	120014068	6120509	10000.000000	9180	13310	1.000000	12702	11655	1.000000	9584596	-0.000851
125054080	119982690	6119212	10000.000000	9392	13021	1.000000	12482	12124	1.000000	9579794	0.000094
125043878	120010048	6121899	10000.000000	9180	13149	1.000000	12572	11841	1.000000	9574905	-0.000066
125042006	120001918	6124256	10000.000000	9315	13250	1.000000	12526	11832	1.000000	9570173	-0.000226
125052500	120002297	6121460	10000.000000	9198	13254	1.000000	12403	12287	1.000000	9565527	-0.001194
125073448	119981996	6116430	10000.000000	9192	13526	1.000000	12431	12202	1.000000	9560750	-0.001216
125045376	120002852	6121164	10000.000000	9305	13213	1.000000	12511	12216	1.000000	9556125	-0.001212
125053836	119996969	6123678	10000.000000	9214	13240	1.000000	12639	11808	1.000000	9551320	-0.000996
125049521	120015658	6120058	10000.000000	9201	13355	1.000000	12694	11972	1.000000	9546548	-0.001090
125034751	120018980	6124099	10000.000000	9250	13191	1.000000	12520	12053	1.000000	9541681	-0.000807
125041044	120000227	6121829	10000.000000	9377	13148	1.000000	12513	11798	1.000000	9536819	-0.001114
125058273	119995193	6126888	10000.000000	9182	13238	1.000000	12591	12066	1.000000	9532153	-0.001505
125049634	119991831	6121230	10000.000000	9252	13330	1.000000	12469	12026	1.000000	9527532	-0.001470
125060233	119983238	6120782	10000.000000	9312	13163	1.000000	12620	12000	1.000000	9522785	-0.001663
125059097	120001263	6121050	10000.000000	9253	13248	1.000000	12512	12139	1.000000	9518037	-0.001661
npatches	nstrain	runtime	dt	init_x	init_y	init_y_blood	init_z	init_S	beta0	beta1	beta2	beta3	mean_beta	B	d	delta	delta_blood	b[0]	mut	m	CTL	c	g	epsilon	k	het	lambda	rho	omega	x_max	patch.dyna	DELTA	A	VA
10000	1	100.000000	0.001000	21900	9499	5000000	0.001000	10000000	7.802933	10.446025	12.202352	10.540297	11	800000000	0.010000	1.000000	1.000000	80000	0.000050	0.004800	0	0.500000	0.000000	2.500000	4.000000	0.500000	0.000000	0.000000	0.000000	31872	0	10.000000	7.000000	1.000000
sus	inf	inf_blood	z	x[0]	y[0][0]	z[0]	x[1]	y[1][0]	z[1]	S[0]	synchrony
219000000	94990000	5000000	10.000000	21900	9499	0.001000	21900	9499	0.001000	10000000	0.000000
68950191	278329910	14320428	3941.516320	8476	27039	0.394152	6803	27979	0.394152	9995037	0.000000
97104828	169039563	8702703	6325.803353	11903	15929	0.632580	9483	17344	0.632580	9990156	0.000000
121680168	121515045	6229826	7771.765723	14840	11044	0.777177	11904	12052	0.777177	9985038	0.000000
135652747	102528364	5244923	8648.676577	16859	9041	0.864868	13414	10401	0.864868	9979964	0.000000
143681496	93227136	4762667	9180.483393	17336	8138	0.918048	13906	9666	0.918048	9975012	0.000000
148413800	88161684	4503339	9503.000201	18104	7507	0.950300	14910	8542	0.950300	9969934	0.000000
151285869	85244395	4351581	9698.592075	18359	7537	0.969859	15008	8611	0.969859	9964907	0.000000
152966268	83584116	4270409	9817.209710	18612	7203	0.981721	15267	8270	0.981721	9959936	0.000000
154051496	82564076	4211812	9889.145947	18633	7162	0.988915	15152	8221	0.988915	9954942	0.000000
154645998	81961118	4183368	9932.772025	18789	7099	0.993277	15391	8246	0.993277	9949839	0.000000
155020481	81607301	4167572	9959.229270	19003	6977	0.995923	15544	7794	0.995923	9944942	0.000000
155272207	81377329	4154960	9975.274394	18830	7033	0.997527	15434	8215	0.997527	9940012	0.000000
155383499	81258959	4147106	9985.005037	18945	6995	0.998501	15429	8173	0.998501	9935166	0.000000
155477030	81185907	4142625	9990.906233	18876	7184	0.999091	15392	8232	0.999091	9930081	0.000000
155514046	81129615	4141292	9994.485041	19108	6940	0.999449	15259	8202	0.999449	9925140	0.000000
155576711	81087690	4137855	9996.655426	18761	7050	0.999666	15448	8145	0.999666	9920284	0.000000
155609807	81069446	4138926	9997.971667	18752	7085	0.999797	15604	7998	0.999797	9915277	0.000000
155579625	81072879	4136825	9998.769908	19099	7036	0.999877	15531	8125	0.999877	9910365	0.000000
155601745	81084097	4137624	9999.254005	19037	7086	0.999925	15477	8054	0.999925	9905574	0.000000
155588817	81098562	4136667	9999.547588	18971	7027	0.999955	15350	8105	0.999955	9900597	0.000000
155593631	81065268	4139020	9999.725632	19066	6899	0.999973	15608	7936	0.999973	9895649	0.000000
155639356	81045480	4134743	9999.833608	19057	7082	0.999983	15493	8140	0.999983	9890833	0.000000
155600180	81056657	4130489	9999.899091	19017	6903	0.999990	15300	8323	0.999990	9885906	0.000000
155592047	81075503	4132691	9999.938803	18826	7203	0.999994	15598	8010	0.999994	9880901	0.000000
155613998	81073813	4136228	9999.962887	19191	6786	0.999996	15096	8353	0.999996	9876024	0.000000
155603617	81062128	4137746	9999.977493	19190	6814	0.999998	15396	8223	0.999998	9871064	0.000000
155630647	81044816	4134480	9999.986350	19160	6767	0.999999	15395	8177	0.999999	9866072	0.000000
155652231	81027262	4132355	9999.991722	19083	7031	0.999999	15378	8157	0.999999	9861063	0.000000
155610946	81054533	4136068	9999.994980	18799	7136	0.999999	15685	8170	0.999999	9856050	0.000000
155613916	81037352	4135427	9999.996955	18946	7020	1.000000	15580	7901	1.000000	9851015	0.000000
155600455	81064923	4133903	9999.998154	18948	6891	1.000000	15461	8091	1.000000	9846074	0.000000
155599941	81070225	4135133	9999.998880	18919	6821	1.000000	15534	8211	1.000000	9841092	0.000000
155620046	81039275	4137408	9999.999321	18877	7003	1.000000	15494	8246	1.000000	9836242	0.000000
155619233	81056522	4135922	9999.999588	19073	6790	1.000000	15465	8052	1.000000	9831378	0.000000
155612783	81060370	4136239	9999.999750	18900	7029	1.000000	15367	8272	1.000000	9826459	0.000000
155597688	81066465	4135006	9999.999849	18885	7010	1.000000	15423	8159	1.000000	9821516	0.000000
155606312	81054421	4135344	9999.999908	18976	6722	1.000000	15450	8285	1.000000	9816634	0.000000
155630293	81047094	4136321	9999.999944	19033	6977	1.000000	15081	8250	1.000000	9811659	0.000000
155619321	81041871	4135140	9999.999966	18950	6768	1.000000	15469	8197	1.000000	9806777	0.000000
155585217	81086893	4135943	9999.999980	18978	6897	1.000000	15489	8414	1.000000	9801905	-1.#IND00
155622423	81053461	4131293	9999.999988	18953	6838	1.000000	15577	8051	1.000000	9796998	0.038400
155618469	81051605	4137123	9999.999992	18764	7217	1.000000	15519	8036	1.000000	9792237	0.029137
155613464	81066435	4131628	9999.999995	19117	6857	1.000000	15425	8167	1.000000	9787303	0.051435
155609304	81061958	4137875	9999.999997	18847	6939	1.000000	15609	8183	1.000000	9782321	0.028571
155622676	81036388	4131238	9999.999998	18804	7034	1.000000	15431	8142	1.000000	9777486	0.024329
155638607	81039129	4137890	9999.999999	19046	7056	1.000000	15383	8166	1.000000	9772722	0.018621
155630577	81041721	4137874	9999.999999	19089	6825	1.000000	15437	8157	1.000000	9767807	0.012403
155623810	81059766	4134361	10000.000000	19092	6898	1.000000	15515	7980	1.000000	9762931	0.009665
155622176	81060779	4137538	10000.000000	18937	6818	1.000000	15571	8180	1.000000	9757904	0.008169
155600572	81056117	4134162	10000.000000	18832	7049	1.000000	15400	8170	1.000000	9753055	0.009400
155617565	81040103	4135275	10000.000000	19251	7035	1.000000	15654	8065	1.000000	9748208	0.008484
155608532	81066141	4132723	10000.000000	19107	6757	1.000000	15412	8146	1.000000	9743146	0.007774
155607943	81046481	4132208	10000.000000	19099	6844	1.000000	15481	8211	1.000000	9738262	0.005523
155628342	81025645	4135614	10000.000000	19108	7000	1.000000	15269	8279	1.000000	9733447	0.007646
155612324	81057059	4132660	10000.000000	19099	6839	1.000000	15450	8210	1.000000	9728626	0.006722
155657154	81026695	4133547	10000.000000	19033	6853	1.000000	15294	8386	1.000000	9723666	0.004116
155606720	81065937	4137600	10000.000000	18990	6923	1.000000	15436	8064	1.000000	9718768	0.004459
155620674	81054457	4137156	10000.000000	19126	6729	1.000000	15561	8207	1.000000	9713995	0.004194
155606803	81057837	4138443	10000.000000	18902	6913	1.000000	15288	8087	1.000000	9709148	0.003559
155620951	81065874	4138476	10000.000000	18990	6850	1.000000	15540	7900	1.000000	9704229	0.003034
155576662	81092946	4136318	10000.000000	19074	6809	1.000000	15449	8270	1.000000	9699331	0.003046
155611569	81057896	4134031	10000.000000	19129	6860	1.000000	15343	8214	1.000000	9694565	0.003363
155605702	81063763	4132191	10000.000000	18883	6988	1.000000	15624	8114	1.000000	9689826	0.003766
155606840	81047019	4133426	10000.000000	19085	6999	1.000000	15384	8125	1.000000	9685038	0.003440
155619563	81047111	4137453	10000.000000	18903	6883	1.000000	15285	8181	1.000000	9680183	0.003191
155603176	81058420	4134861	10000.000000	19131	6905	1.000000	15549	7998	1.000000	9675319	0.003033
155608258	81049686	4135760	10000.000000	18872	6995	1.000000	15326	8280	1.000000	9670440	0.002924
155602748	81054385	4138015	10000.000000	19070	7018	1.000000	15502	8266	1.000000	9665542	0.002719
155618448	81061711	4134638	10000.000000	18927	6842	1.000000	15425	8113	1.000000	9660658	0.002392
155619767	81055576	4131409	10000.000000	19228	6856	1.000000	15328	8196	1.000000	9655889	0.001959
155593817	81069105	4135441	10000.000000	18887	6974	1.000000	15744	7960	1.000000	9651029	0.002006
155608826	81050504	4137377	10000.000000	19104	6740	1.000000	15343	8071	1.000000	9646193	0.002812
155599800	81052592	4132299	10000.000000	18953	6864	1.000000	15403	8042	1.000000	9641564	0.002899
155634970	81043392	4131972	10000.000000	19223	6780	1.000000	15372	8287	1.000000	9636821	0.002874
155627062	81051022	4131105	10000.000000	18894	7133	1.000000	15303	8303	1.000000	9632010	0.004856
155602911	81054766	4139191	10000.000000	19212	6799	1.000000	15479	8068	1.000000	9627235	0.005767
155608333	81064868	4137499	10000.000000	19208	6884	1.000000	15648	8070	1.000000	9622372	0.005819
155610040	81060458	4136391	10000.000000	18868	7177	1.000000	15319	8187	1.000000	9617530	0.005509
155592241	81082375	4134229	10000.000000	18944	7099	1.000000	15333	8188	1.000000	9612702	0.005519
155596747	81059208	4135926	10000.000000	18955	6894	1.000000	15434	8064	1.000000	9607958	0.005229
155642819	81060513	4136509	10000.000000	19081	6877	1.000000	15482	8286	1.000000	9603024	0.006123
155605086	81065130	4137437	10000.000000	18820	7056	1.000000	15279	8207	1.000000	9598283	0.006057
155615985	81057986	4136120	10000.000000	18901	7066	1.000000	15285	8270	1.000000	9593476	0.005793
155622236	81034875	4134222	10000.000000	18966	6824	1.000000	15349	8057	1.000000	9588615	0.005929
155606479	81055293	4133546	10000.000000	19290	6792	1.000000	15345	8174	1.000000	9583750	0.005560
155615197	81070814	4136585	10000.000000	18871	7111	1.000000	15505	7995	1.000000	9578826	0.005671
155629616	81051942	4135113	10000.000000	18788	6880	1.000000	15536	8041	1.000000	9574065	0.004885
155596678	81055759	4138667	10000.000000	18841	7048	1.000000	15574	8065	1.000000	9569198	0.004630
155624694	81040256	4135356	10000.000000	18984	6902	1.000000	15275	8169	1.000000	9564410	0.005049
155600041	81077733	4135146	10000.000000	19091	7050	1.000000	15462	8137	1.000000	9559577	0.004980
155607896	81034936	4134459	10000.000000	18820	7198	1.000000	15399	8317	1.000000	9554786	0.004868
155618595	81039449	4135689	10000.000000	18973	6840	1.000000	15370	8215	1.000000	9550025	0.004836
155623323	81045964	4136280	10000.000000	19193	6763	1.000000	15555	8153	1.000000	9545246	0.004650
155610911	81053556	4131250	10000.000000	19299	6903	1.000000	15248	8140	1.000000	9540522	0.004683
155620963	81053956	4134065	10000.000000	18915	6902	1.000000	15538	8014	1.000000	9535785	0.004580
155608683	81050506	4135861	10000.000000	18949	6954	1.000000	15530	8100	1.000000	9531064	0.004670
155594919	81058954	4132808	10000.000000	18991	6922	1.000000	15611	8205	1.000000	9526395	0.004513
155607301	81044881	4134229	10000.000000	19111	6913	1.000000	15647	8191	1.000000	9521682	0.004767
155625153	81041043	4132378	10000.000000	18816	6917	1.000000	15394	8212	1.000000	9516959	0.004624
npatches	nstrain	runtime	dt	init_x	init_y	init_y_blood	init_z	init_S	beta0	beta1	beta2	beta3	mean_beta	B	d	delta	delta_blood	b[0]	mut	m	CTL	c	g	epsilon	k	het	lambda	rho	omega	x_max	patch.dyna	DELTA	A	VA
10000	1	100.000000	0.001000	21900	9499	5000000	0.001000	10000000	11.563920	15.295273	13.098780	8.647360	11	800000000	0.010000	1.000000	1.000000	80000	0.000050	0.004800	0	0.500000	0.000000	2.500000	5.000000	0.500000	0.000000	0.000000	0.000000	31872	0	10.000000	7.000000	1.000000
sus	inf	inf_blood	z	x[0]	y[0][0]	z[0]	x[1]	y[1][0]	z[1]	S[0]	synchrony
219000000	94990000	5000000	10.000000	21900	9499	0.001000	21900	9499	0.001000	10000000	0.000000
74802892	244193903	12610216	3941.516320	6761	24660	0.394152	5276	25216	0.394152	9995026	0.000000
113254536	130133484	6712440	6325.803353	10337	13428	0.632580	8292	14369	0.632580	9990026	0.000000
143163632	89735661	4600639	7771.765723	13022	9524	0.777177	10480	10317	0.777177	9984986	0.000000
159540990	74129836	3795127	8648.676577	14950	7711	0.864868	11857	8705	0.864868	9979935	0.000000
168931129	66427424	3396422	9180.483393	15677	6906	0.918048	12542	8124	0.918048	9974897	0.000000
174550917	62187475	3176427	9503.000201	16132	6629	0.950300	13132	7428	0.950300	9969744	0.000000
177922959	59778854	3053706	9698.592075	16351	6493	0.969859	13273	7214	0.969859	9964736	0.000000
179922043	58378725	2976576	9817.209710	16731	6302	0.981721	13440	7293	0.981721	9959757	0.000000
181179288	57530934	2933202	9889.145947	16675	6323	0.988915	13425	7117	0.988915	9954767	0.000000
181919181	57029844	2908482	9932.772025	16987	6052	0.993277	13616	6779	0.993277	9949822	0.000000
182357171	56743688	2897278	9959.229270	17127	6061	0.995923	13424	7195	0.995923	9945013	0.000000
182627832	56557317	2885170	9975.274394	17070	6017	0.997527	13631	6917	0.997527	9940032	0.000000
182820320	56433091	2877119	9985.005037	16946	6068	0.998501	13571	6983	0.998501	9935081	0.000000
182897186	56386550	2874826	9990.906233	17261	5912	0.999091	13556	7121	0.999091	9930147	0.000000
182967217	56330947	2875157	9994.485041	17383	5815	0.999449	13429	7103	0.999449	9925161	0.000000
182972170	56327706	2874436	9996.655426	17170	5781	0.999666	13723	6808	0.999666	9920168	0.000000
183000720	56323298	2871521	9997.971667	17229	5804	0.999797	13360	7165	0.999797	9915166	0.000000
183043835	56295008	2873355	9998.769908	16983	6005	0.999877	13631	7034	0.999877	9910225	0.000000
183043299	56282708	2872790	9999.254005	17054	6118	0.999925	13567	7089	0.999925	9905216	0.000000
182991445	56310080	2870953	9999.547588	17183	5912	0.999955	13482	6981	0.999955	9900259	0.000000
183021149	56287803	2872469	9999.725632	17244	5947	0.999973	13565	7070	0.999973	9895099	0.000000
183025575	56285294	2869319	9999.833608	17207	5880	0.999983	13514	6932	0.999983	9890273	0.000000
183041986	56286720	2869356	9999.899091	17013	5929	0.999990	13703	6935	0.999990	9885269	0.000000
183015274	56305385	2871023	9999.938803	17164	5854	0.999994	13792	6876	0.999994	9880313	0.000000
183040194	56282227	2871757	9999.962887	17109	5821	0.999996	13626	6914	0.999996	9875360	0.000000
183056978	56267322	2867994	9999.977493	17380	6005	0.999998	13586	6954	0.999998	9870383	0.000000
183035289	56292619	2871887	9999.986350	16992	5965	0.999999	13751	7064	0.999999	9865503	0.000000
183026239	56286064	2872208	9999.991722	17093	5920	0.999999	13749	6986	0.999999	9860647	0.000000
183010211	56296382	2873394	9999.994980	17113	5892	0.999999	13597	7072	0.999999	9855668	0.000000
183036424	56286393	2871914	9999.996955	16950	6047	1.000000	13591	7045	1.000000	9850801	0.000000
183053202	56265384	2873386	9999.998154	17072	6107	1.000000	13829	7031	1.000000	9845871	0.000000
183066716	56276051	2873648	9999.998880	17080	6054	1.000000	13494	7058	1.000000	9840987	0.000000
183060941	56274684	2870984	9999.999321	17152	5939	1.000000	13551	6896	1.000000	9835981	0.000000
183022469	56294911	2871666	9999.999588	16961	5911	1.000000	13688	6927	1.000000	9831097	0.000000
183029118	56285190	2871792	9999.999750	17144	5900	1.000000	13479	7047	1.000000	9826243	0.000000
183040361	56284910	2872185	9999.999849	17232	5853	1.000000	13633	6959	1.000000	9821462	0.000000
183037018	56270392	2869545	9999.999908	17063	6032	1.000000	13766	6899	1.000000	9816723	0.000000
183098142	56255323	2872191	9999.999944	17320	5943	1.000000	13521	7234	1.000000	9811862	0.000000
183036820	56276552	2870804	9999.999966	16973	5910	1.000000	13571	7064	1.000000	9806918	0.000000
183042774	56282081	2869200	9999.999980	17086	6130	1.000000	13881	6968	1.000000	9801967	-1.#IND00
183038262	56297083	2870127	9999.999988	16970	6071	1.000000	13464	7202	1.000000	9797186	-1.#IND00
183037662	56269468	2871504	9999.999992	17082	5956	1.000000	13586	6951	1.000000	9792418	0.029602
183041182	56288441	2870681	9999.999995	16993	5866	1.000000	13505	7121	1.000000	9787549	0.010787
183046827	56287723	2869530	9999.999997	16952	6074	1.000000	13466	7148	1.000000	9782754	0.007781
183023905	56288955	2872802	9999.999998	17006	5991	1.000000	13604	7104	1.000000	9777841	-0.008197
183049278	56290750	2870496	9999.999999	16884	5909	1.000000	13773	6909	1.000000	9773049	-0.005063
183060490	56280149	2871244	9999.999999	17268	5921	1.000000	13653	7062	1.000000	9768190	0.004346
183033448	56287269	2874486	10000.000000	16716	6072	1.000000	13675	6995	1.000000	9763293	0.000076
183048647	56274379	2867856	10000.000000	17033	5965	1.000000	13735	7067	1.000000	9758232	0.000262
183030855	56294123	2868462	10000.000000	16833	6079	1.000000	13402	7090	1.000000	9753370	-0.000731
183051315	56274352	2871901	10000.000000	17176	5987	1.000000	13665	7007	1.000000	9748474	-0.000566
183018620	56290796	2872383	10000.000000	16976	6029	1.000000	13684	6764	1.000000	9743540	-0.000785
183036452	56278031	2873138	10000.000000	17170	5894	1.000000	13309	7241	1.000000	9738676	-0.000714
183060841	56284479	2874929	10000.000000	17148	6091	1.000000	13397	7242	1.000000	9733801	0.000070
183027891	56300460	2874002	10000.000000	17283	5874	1.000000	13651	7051	1.000000	9728862	-0.002364
183037626	56281935	2872416	10000.000000	16938	6124	1.000000	13733	6948	1.000000	9723866	-0.001847
183058278	56274117	2869606	10000.000000	16963	5885	1.000000	13712	6823	1.000000	9719056	-0.001331
183024104	56298623	2870668	10000.000000	16890	6068	1.000000	13661	6741	1.000000	9714192	-0.001247
183035982	56293980	2869852	10000.000000	17123	5970	1.000000	13635	7143	1.000000	9709372	-0.004638
183024314	56300682	2870334	10000.000000	17003	6003	1.000000	13553	7090	1.000000	9704475	-0.004033
183019745	56289403	2875425	10000.000000	17110	5776	1.000000	13711	7057	1.000000	9699683	-0.003244
183054729	56268114	2870527	10000.000000	16952	5999	1.000000	13444	7159	1.000000	9694870	-0.004118
183042119	56287524	2870808	10000.000000	17151	6100	1.000000	13585	6987	1.000000	9690021	-0.004477
183031366	56290967	2872989	10000.000000	17246	6062	1.000000	13895	6769	1.000000	9685147	-0.004084
183074260	56253601	2869126	10000.000000	16936	5975	1.000000	13605	7022	1.000000	9680436	-0.004748
183044738	56287407	2873616	10000.000000	16963	6089	1.000000	13699	6970	1.000000	9675688	-0.001228
183044772	56295270	2871073	10000.000000	17456	5669	1.000000	13501	7076	1.000000	9670821	-0.001166
183018023	56294700	2872110	10000.000000	17113	5989	1.000000	13786	7005	1.000000	9666013	-0.000755
183020504	56299217	2870225	10000.000000	16859	6079	1.000000	13677	6826	1.000000	9661104	-0.001506
183019624	56293156	2872678	10000.000000	17402	5857	1.000000	13865	6889	1.000000	9656223	-0.001388
183023646	56295727	2872960	10000.000000	17123	5860	1.000000	13479	7023	1.000000	9651354	-0.001202
183044566	56278151	2873024	10000.000000	16971	5861	1.000000	13557	6971	1.000000	9646457	-0.001264
183048076	56275995	2868637	10000.000000	17196	5871	1.000000	13612	7100	1.000000	9641605	-0.000926
183041299	56276982	2873397	10000.000000	17156	5930	1.000000	13777	6787	1.000000	9636744	-0.000642
182999854	56305958	2873227	10000.000000	17349	5898	1.000000	13604	7092	1.000000	9632031	-0.001039
183041524	56278407	2870313	10000.000000	16977	6063	1.000000	13732	6893	1.000000	9627187	-0.000858
183029743	56300964	2870693	10000.000000	17028	5881	1.000000	13823	6921	1.000000	9622321	0.000138
182999906	56305920	2872507	10000.000000	17185	6080	1.000000	13643	6913	1.000000	9617581	0.000450
183025448	56291853	2870821	10000.000000	16973	5921	1.000000	13631	6977	1.000000	9612804	0.001322
183040830	56287794	2872882	10000.000000	17495	5675	1.000000	13820	6961	1.000000	9607940	0.001048
183020915	56289008	2867619	10000.000000	16991	5984	1.000000	13716	6994	1.000000	9603205	0.000748
183010971	56298396	2875341	10000.000000	17249	5907	1.000000	13686	7007	1.000000	9598344	0.000229
183072920	56258606	2869335	10000.000000	17102	5879	1.000000	13501	7142	1.000000	9593582	0.000332
183064456	56265143	2870061	10000.000000	17211	5835	1.000000	13784	6808	1.000000	9588821	0.001129
183047965	56266005	2869638	10000.000000	16951	6069	1.000000	13709	6991	1.000000	9584050	0.000851
183033699	56282928	2871427	10000.000000	17035	5989	1.000000	13654	6920	1.000000	9579270	0.000643
183024152	56288952	2874293	10000.000000	17110	6056	1.000000	13702	6957	1.000000	9574418	0.001218
183049882	56269818	2872830	10000.000000	17156	5997	1.000000	13799	6928	1.000000	9569657	0.001227
183046331	56276109	2870285	10000.000000	16989	6065	1.000000	13970	6837	1.000000	9564991	0.001878
183046520	56268856	2869420	10000.000000	17043	5868	1.000000	13839	6849	1.000000	9560181	0.001879
183041146	56290022	2872377	10000.000000	17049	6223	1.000000	13637	6811	1.000000	9555422	0.001877
183024083	56299966	2872435	10000.000000	17148	5955	1.000000	13295	7118	1.000000	9550707	0.001876
183041801	56274115	2868141	10000.000000	16999	6001	1.000000	13644	7013	1.000000	9545795	0.002498
183062272	56267887	2873591	10000.000000	17028	6007	1.000000	13611	7074	1.000000	9541019	0.002457
183050147	56266261	2872095	10000.000000	16979	5902	1.000000	13810	6856	1.000000	9536377	0.002612
183051126	56287404	2870015	10000.000000	17078	5983	1.000000	13718	7002	1.000000	9531709	0.002599
183019136	56285562	2873521	10000.000000	16917	5859	1.000000	13715	7053	1.000000	9526929	0.002587
183044226	56282476	2871297	10000.000000	17009	6018	1.000000	13673	7104	1.000000	9522183	0.003151
183032193	56271948	2871085	10000.000000	17174	6016	1.000000	13480	7036	1.000000	9517396	0.002930
npatches	nstrain	runtime	dt	init_x	init_y	init_y_blood	init_z	init_S	beta0	beta1	beta2	beta3	mean_beta	B	d	delta	delta_blood	b[0]	mut	m	CTL	c	g	epsilon	k	het	lambda	rho	omega	x_max	patch.dyna	DELTA	A	VA
10000	1	100.000000	0.001000	21900	9499	5000000	0.001000	10000000	8.087780	15.919719	14.929726	14.950044	11	800000000	0.010000	1.000000	1.000000	80000	0.000050	0.004800	0	0.500000	0.000000	2.500000	6.000000	0.500000	0.000000	0.000000	0.000000	31872	0	10.000000	7.000000	1.000000
sus	inf	inf_blood	z	x[0]	y[0][0]	z[0]	x[1]	y[1][0]	z[1]	S[0]	synchrony
219000000	94990000	5000000	10.000000	21900	9499	0.001000	21900	9499	0.001000	10000000	0.000000
81057976	214337367	11101581	3941.516320	9712	20839	0.394152	5557	22559	0.394152	9995054	0.000000
129765556	101197751	5228744	6325.803353	15552	9117	0.632580	9087	11683	0.632580	9990104	0.000000
164369878	67003968	3437714	7771.765723	19510	5684	0.777177	11698	8154	0.777177	9985175	0.000000
182868566	53925344	2756946	8648.676577	21734	4404	0.864868	13144	6926	0.864868	9980142	0.000000
193585888	47414157	2422305	9180.483393	23070	3655	0.918048	14564	6094	0.918048	9975268	0.000000
199940608	43846834	2239860	9503.000201	23586	3327	0.950300	14522	5928	0.950300	9970286	0.000000
203719899	41836884	2136617	9698.592075	24008	3166	0.969859	14982	5602	0.969859	9965326	0.000000
206023258	40636697	2076829	9817.209710	24386	2970	0.981721	15164	5413	0.981721	9960315	0.000000
207387251	39952605	2037724	9889.145947	24477	3196	0.988915	15322	5384	0.988915	9955232	0.000000
208256133	39508608	2013080	9932.772025	24241	2977	0.993277	15510	5425	0.993277	9950339	0.000000
208771174	39251746	2001950	9959.229270	24363	3032	0.995923	15431	5347	0.995923	9945272	0.000000
209100214	39078995	1995569	9975.274394	24613	3057	0.997527	15374	5352	0.997527	9940201	0.000000
209268918	39012022	1989931	9985.005037	24516	3007	0.998501	15554	5403	0.998501	9935197	0.000000
209370645	38948384	1985604	9990.906233	24477	2919	0.999091	15155	5518	0.999091	9930324	0.000000
209397600	38929157	1986704	9994.485041	24799	2828	0.999449	15419	5422	0.999449	9925498	0.000000
209465501	38900833	1983422	9996.655426	24468	3011	0.999666	15476	5346	0.999666	9920475	0.000000
209485812	38897093	1984375	9997.971667	24656	2976	0.999797	15400	5294	0.999797	9915438	0.000000
209500205	38879636	1983439	9998.769908	24671	2903	0.999877	15373	5428	0.999877	9910482	0.000000
209533436	38847123	1982280	9999.254005	24644	2944	0.999925	15329	5512	0.999925	9905468	0.000000
209504843	38888172	1981496	9999.547588	24823	2963	0.999955	15353	5554	0.999955	9900589	0.000000
209523747	38869925	1983133	9999.725632	24121	3023	0.999973	15617	5393	0.999973	9895611	0.000000
209543744	38858602	1980393	9999.833608	24726	2896	0.999983	15469	5154	0.999983	9890677	0.000000
209544956	38866498	1983146	9999.899091	24470	3023	0.999990	15517	5264	0.999990	9885771	0.000000
209549594	38864477	1984386	9999.938803	24561	2979	0.999994	15557	5274	0.999994	9880894	0.000000
209519633	38879390	1983535	9999.962887	24704	2890	0.999996	15349	5419	0.999996	9875976	0.000000
209541160	38861667	1981505	9999.977493	24822	2698	0.999998	15600	5241	0.999998	9870973	0.000000
209568141	38859790	1982370	9999.986350	24628	2778	0.999999	15400	5208	0.999999	9865993	0.000000
209561401	38859974	1982308	9999.991722	24688	2880	0.999999	15318	5368	0.999999	9861157	0.000000
209532318	38853412	1983403	9999.994980	24756	2865	0.999999	15139	5484	0.999999	9856185	0.000000
209525185	38864029	1981674	9999.996955	24523	3068	1.000000	15570	5240	1.000000	9851104	0.000000
209551821	38855049	1985160	9999.998154	24574	3006	1.000000	15296	5348	1.000000	9846168	0.000000
209547329	38860851	1981179	9999.998880	24745	2844	1.000000	15544	5336	1.000000	9841265	0.000000
209537024	38867467	1983896	9999.999321	24797	2871	1.000000	15529	5206	1.000000	9836346	0.000000
209524054	38876835	1982084	9999.999588	24639	3107	1.000000	15485	5376	1.000000	9831428	0.000000
209558738	38876837	1980585	9999.999750	24571	2886	1.000000	15427	5469	1.000000	9826558	0.000000
209529363	38873873	1983600	9999.999849	24635	2981	1.000000	15349	5496	1.000000	9821858	0.000000
209490326	38887485	1983844	9999.999908	24834	2876	1.000000	15590	5168	1.000000	9816918	0.000000
209574205	38845641	1982108	9999.999944	24717	2921	1.000000	15317	5522	1.000000	9812092	0.000000
209580301	38855071	1982359	9999.999966	24855	2804	1.000000	15571	5318	1.000000	9807299	0.000000
209561396	38870721	1981846	9999.999980	24590	2997	1.000000	15453	5256	1.000000	9802503	-1.#IND00
209547162	38858742	1978777	9999.999988	24632	2861	1.000000	15508	5358	1.000000	9797709	-0.003200
209533241	38855479	1983464	9999.999992	24500	3015	1.000000	15596	5260	1.000000	9792941	-0.000528
209523619	38877012	1985865	9999.999995	24333	2994	1.000000	15410	5480	1.000000	9788016	-0.008002
209583166	38856776	1979979	9999.999997	24211	2974	1.000000	15459	5107	1.000000	9783189	-0.009110
209523210	38873838	1983679	9999.999998	24698	2817	1.000000	15386	5430	1.000000	9778231	-0.004390
209527756	38865970	1984423	9999.999999	24786	2850	1.000000	15234	5552	1.000000	9773474	-0.005521
209546854	38857043	1982817	9999.999999	24714	2949	1.000000	15432	5363	1.000000	9768584	-0.006383
209567237	38860813	1983325	10000.000000	24531	2908	1.000000	15336	5504	1.000000	9763671	-0.005992
209508721	38873889	1984653	10000.000000	24536	2992	1.000000	15385	5421	1.000000	9758709	-0.004903
209541967	38864822	1984703	10000.000000	24779	2854	1.000000	15492	5458	1.000000	9753904	0.002008
209528455	38884896	1984619	10000.000000	24542	2985	1.000000	15237	5466	1.000000	9748929	0.002594
209505231	38882934	1984262	10000.000000	24755	2927	1.000000	15308	5440	1.000000	9744121	0.001698
209556049	38864549	1979268	10000.000000	24410	3094	1.000000	15415	5291	1.000000	9739341	0.001452
209537516	38869812	1983699	10000.000000	24726	2931	1.000000	15729	5190	1.000000	9734534	0.001691
209537823	38871202	1983542	10000.000000	24832	2855	1.000000	15685	5289	1.000000	9729902	0.001484
209522741	38870319	1982886	10000.000000	24966	2911	1.000000	15542	5391	1.000000	9725095	0.000673
209528205	38880679	1984965	10000.000000	24463	2886	1.000000	15511	5209	1.000000	9720320	0.001705
209535819	38869885	1983180	10000.000000	24353	3041	1.000000	15524	5323	1.000000	9715370	0.002221
209525855	38863711	1982709	10000.000000	24619	3005	1.000000	15664	5147	1.000000	9710531	0.002665
209557589	38872509	1983061	10000.000000	24562	3069	1.000000	15257	5516	1.000000	9705725	0.002710
209536643	38872811	1981506	10000.000000	24772	2764	1.000000	15541	5521	1.000000	9700781	0.002916
209541319	38861350	1983313	10000.000000	24685	2883	1.000000	15323	5295	1.000000	9695938	0.002676
209550501	38855319	1982397	10000.000000	24484	2942	1.000000	15279	5319	1.000000	9691218	0.002490
209551193	38853023	1983165	10000.000000	24602	2892	1.000000	15467	5393	1.000000	9686386	0.001054
209545075	38857131	1979014	10000.000000	24780	2930	1.000000	15418	5380	1.000000	9681658	0.001802
209512783	38880036	1982469	10000.000000	24803	2814	1.000000	15456	5049	1.000000	9676822	0.001204
209551283	38857337	1981163	10000.000000	24527	2948	1.000000	15284	5431	1.000000	9671971	0.000797
209531693	38872655	1980857	10000.000000	24603	3004	1.000000	15888	5297	1.000000	9667227	0.001059
209501255	38882405	1982916	10000.000000	24671	2930	1.000000	15512	5199	1.000000	9662382	0.001271
209518213	38868283	1982854	10000.000000	24714	2841	1.000000	15570	5260	1.000000	9657653	0.000592
209525653	38888091	1982964	10000.000000	24743	2791	1.000000	15730	5209	1.000000	9652907	0.000496
209522809	38869777	1984013	10000.000000	24443	2948	1.000000	15513	5371	1.000000	9648068	0.000691
209528546	38865805	1983842	10000.000000	24434	2918	1.000000	15558	5201	1.000000	9643217	0.000210
209531030	38871842	1984149	10000.000000	24866	2772	1.000000	15518	5453	1.000000	9638378	0.000093
209547264	38869095	1984096	10000.000000	24963	2880	1.000000	15676	5034	1.000000	9633455	-0.000008
209529506	38853083	1981526	10000.000000	24616	2882	1.000000	15429	5227	1.000000	9628658	-0.000448
209514297	38871025	1979614	10000.000000	24483	2864	1.000000	15477	5341	1.000000	9623871	-0.000347
209533091	38882902	1982619	10000.000000	24550	2961	1.000000	15368	5538	1.000000	9619033	-0.000334
209499317	38885026	1984774	10000.000000	24730	2717	1.000000	15212	5498	1.000000	9614237	-0.000694
209531112	38874953	1980768	10000.000000	24578	2937	1.000000	15733	5300	1.000000	9609457	-0.000247
209557794	38872612	1984535	10000.000000	24417	3031	1.000000	15471	5370	1.000000	9604509	-0.000322
209518396	38891200	1985060	10000.000000	24420	2901	1.000000	15534	5172	1.000000	9599843	-0.000109
209505456	38869301	1982608	10000.000000	24492	2793	1.000000	15209	5447	1.000000	9594994	0.000210
209530435	38861421	1981249	10000.000000	24551	2963	1.000000	15780	5077	1.000000	9590155	0.000213
209535665	38866450	1984234	10000.000000	24561	3045	1.000000	15418	5440	1.000000	9585426	0.000234
209587389	38836910	1977498	10000.000000	24565	3050	1.000000	15233	5479	1.000000	9580609	-0.000089
209548391	38855995	1981678	10000.000000	24478	2988	1.000000	15305	5277	1.000000	9575795	-0.000090
209534598	38865215	1982319	10000.000000	24522	2949	1.000000	15193	5512	1.000000	9570935	0.000177
209541544	38852373	1981341	10000.000000	24453	2929	1.000000	15679	5262	1.000000	9566084	0.000524
209562221	38861173	1984043	10000.000000	24535	2979	1.000000	15681	5271	1.000000	9561357	0.000441
209532667	38867159	1983379	10000.000000	24498	2977	1.000000	15196	5530	1.000000	9556551	0.000498
209520935	38877887	1984461	10000.000000	24505	2833	1.000000	15507	5485	1.000000	9551722	0.000869
209493467	38882561	1986516	10000.000000	24893	2941	1.000000	15185	5512	1.000000	9547016	0.000800
209537495	38875077	1982571	10000.000000	24781	2836	1.000000	15482	5210	1.000000	9542269	0.000310
209571412	38844821	1982791	10000.000000	24307	3038	1.000000	15402	5293	1.000000	9537410	0.000361
209550487	38859575	1982909	10000.000000	24565	2901	1.000000	15443	5312	1.000000	9532702	0.000335
209529916	38870262	1985434	10000.000000	24816	2708	1.000000	15404	5348	1.000000	9528041	0.000043
209543545	38860413	1983397	10000.000000	24899	2867	1.000000	15356	5308	1.000000	9523171	-0.000963
209531898	38882588	1981399	10000.000000	24516	2948	1.000000	15517	5236	1.000000	9518429	-0.001168
npatches	nstrain	runtime	dt	init_x	init_y	init_y_blood	init_z	init_S	beta0	beta1	beta2	beta3	mean_beta	B	d	delta	delta_blood	b[0]	mut	m	CTL	c	g	epsilon	k	het	lambda	rho	omega	x_max	patch.dyna	DELTA	A	VA
10000	1	100.000000	0.001000	21900	9499	5000000	0.001000	10000000	7.530283	11.863305	6.983317	11.097464	11	800000000	0.010000	1.000000	1.000000	80000	0.000050	0.004800	0	0.500000	0.000000	2.500000	7.000000	0.500000	0.000000	0.000000	0.000000	31872	0	10.000000	7.000000	1.000000
sus	inf	inf_blood	z	x[0]	y[0][0]	z[0]	x[1]	y[1][0]	z[1]	S[0]	synchrony
219000000	94990000	5000000	10.000000	21900	9499	0.001000	21900	9499	0.001000	10000000	0.000000
87344146	188433491	9804923	3941.516320	10953	17760	0.394152	7702	19449	0.394152	9994989	0.000000
145875537	79433234	4104465	6325.803353	17908	6748	0.632580	13126	8379	0.632580	9989913	0.000000
184448018	50373137	2586218	7771.765723	22539	3750	0.777177	16963	5619	0.777177	9984968	0.000000
204811877	39227527	2007922	8648.676577	24644	2880	0.864868	19254	4204	0.864868	9979910	0.000000
216540636	33685435	1721139	9180.483393	26004	2334	0.918048	20363	3655	0.918048	9975066	0.000000
223460340	30675973	1565103	9503.000201	26565	2014	0.950300	21004	3392	0.950300	9970059	0.000000
227546987	28981292	1477802	9698.592075	27097	1798	0.969859	21358	3227	0.969859	9965130	0.000000
230040446	27957775	1426384	9817.209710	27419	1723	0.981721	21821	3174	0.981721	9960206	0.000000
231497672	27388299	1397813	9889.145947	27176	1641	0.988915	21959	2987	0.988915	9955199	0.000000
232424753	27014328	1377983	9932.772025	27547	1693	0.993277	22160	3082	0.993277	9950204	0.000000
232976358	26804151	1369042	9959.229270	27709	1684	0.995923	22117	2979	0.995923	9945206	0.000000
233299172	26659003	1361100	9975.274394	27604	1593	0.997527	22401	2998	0.997527	9940251	0.000000
233531216	26574100	1354893	9985.005037	27503	1678	0.998501	22255	3007	0.998501	9935280	0.000000
233617208	26541586	1354425	9990.906233	27642	1600	0.999091	22239	2897	0.999091	9930271	0.000000
233723772	26505451	1353661	9994.485041	27456	1670	0.999449	22427	2928	0.999449	9925324	0.000000
233731794	26507347	1352909	9996.655426	27773	1537	0.999666	22182	2882	0.999666	9920469	0.000000
233765736	26489942	1351928	9997.971667	27660	1624	0.999797	21985	3154	0.999797	9915588	0.000000
233777698	26488675	1351038	9998.769908	27697	1626	0.999877	22330	2881	0.999877	9910721	0.000000
233745422	26493385	1352009	9999.254005	27539	1621	0.999925	22182	3068	0.999925	9905855	0.000000
233834486	26470694	1351055	9999.547588	27615	1665	0.999955	22097	2873	0.999955	9900947	0.000000
233829538	26466987	1352960	9999.725632	27677	1618	0.999973	22158	3086	0.999973	9895958	0.000000
233781252	26476485	1349889	9999.833608	27526	1592	0.999983	22148	3056	0.999983	9890948	0.000000
233801837	26465036	1351088	9999.899091	27448	1616	0.999990	22359	2859	0.999990	9886190	0.000000
233825941	26471983	1350056	9999.938803	27732	1624	0.999994	22558	2901	0.999994	9881230	0.000000
233796796	26480741	1349950	9999.962887	27647	1633	0.999996	22383	2886	0.999996	9876300	0.000000
233819724	26468837	1349110	9999.977493	27735	1641	0.999998	22267	2890	0.999998	9871335	0.000000
233836998	26468454	1351579	9999.986350	27822	1498	0.999999	22401	2887	0.999999	9866319	0.000000
233845041	26457226	1351096	9999.991722	27538	1581	0.999999	22379	2875	0.999999	9861376	0.000000
233816467	26467304	1349885	9999.994980	27683	1707	0.999999	21957	2846	0.999999	9856425	0.000000
233858976	26449562	1349143	9999.996955	27673	1690	1.000000	22345	2830	1.000000	9851494	0.000000
233806399	26486185	1352782	9999.998154	27834	1543	1.000000	22259	2865	1.000000	9846645	0.000000
233831631	26467442	1350042	9999.998880	27729	1565	1.000000	22203	2922	1.000000	9841741	0.000000
233806793	26468343	1351659	9999.999321	27650	1722	1.000000	22154	2958	1.000000	9836785	0.000000
233821060	26458991	1350614	9999.999588	27665	1605	1.000000	22325	2777	1.000000	9831919	0.000000
233752834	26487325	1352402	9999.999750	27518	1660	1.000000	22002	3047	1.000000	9827026	0.000000
233842374	26453617	1347242	9999.999849	27760	1623	1.000000	22452	2881	1.000000	9822063	0.000000
233831198	26458608	1350613	9999.999908	27441	1597	1.000000	22449	2810	1.000000	9817154	0.000000
233805102	26476634	1351786	9999.999944	27667	1669	1.000000	22312	2766	1.000000	9812247	0.000000
233786263	26480130	1352345	9999.999966	27775	1683	1.000000	22512	2883	1.000000	9807281	0.000000
233839382	26472494	1349766	9999.999980	27604	1679	1.000000	21986	2954	1.000000	9802388	-1.#IND00
233794534	26468048	1349616	9999.999988	27520	1754	1.000000	22698	2688	1.000000	9797470	-1.#IND00
233834623	26467895	1349392	9999.999992	27402	1668	1.000000	22318	2907	1.000000	9792592	0.002067
233819402	26473909	1350292	9999.999995	27550	1721	1.000000	22502	2646	1.000000	9787674	-0.004488
233810303	26475950	1351303	9999.999997	27915	1542	1.000000	22222	2798	1.000000	9782827	-0.007559
233816269	26476363	1350777	9999.999998	27602	1701	1.000000	22156	3142	1.000000	9777941	-0.008746
233791510	26486027	1351317	9999.999999	27600	1678	1.000000	22028	2956	1.000000	9773109	-0.005623
233813410	26472046	1350548	9999.999999	27530	1722	1.000000	22257	2869	1.000000	9768131	0.001459
233826148	26467114	1348829	10000.000000	27773	1621	1.000000	22463	2947	1.000000	9763302	0.002842
233795699	26463653	1350963	10000.000000	27441	1636	1.000000	22438	2941	1.000000	9758325	0.003522
233841609	26459407	1349387	10000.000000	27465	1763	1.000000	22178	3028	1.000000	9753311	0.002852
233820792	26471630	1349215	10000.000000	27532	1662	1.000000	22055	2851	1.000000	9748401	0.001917
233848904	26448810	1348991	10000.000000	27434	1666	1.000000	22477	2810	1.000000	9743538	0.002353
233835640	26475863	1350232	10000.000000	27609	1592	1.000000	22312	2987	1.000000	9738640	0.001392
233868464	26468224	1351763	10000.000000	27501	1690	1.000000	22190	2892	1.000000	9733831	0.001469
233813959	26472031	1350942	10000.000000	27763	1559	1.000000	22349	2846	1.000000	9728873	0.001041
233841096	26467838	1349085	10000.000000	27623	1578	1.000000	22202	3101	1.000000	9723908	0.000933
233809549	26474715	1351224	10000.000000	27816	1557	1.000000	22191	2923	1.000000	9719017	-0.002381
233835175	26470607	1349630	10000.000000	27414	1762	1.000000	22048	3130	1.000000	9714139	-0.001344
233789684	26475758	1351424	10000.000000	27372	1616	1.000000	22110	2979	1.000000	9709181	-0.001446
233805360	26476407	1351591	10000.000000	27346	1618	1.000000	22375	2956	1.000000	9704373	-0.001898
233800246	26479950	1349695	10000.000000	27438	1525	1.000000	22375	2718	1.000000	9699594	-0.001377
233863344	26451869	1350171	10000.000000	27381	1692	1.000000	22560	2923	1.000000	9694727	-0.000915
233833508	26469334	1350941	10000.000000	27792	1519	1.000000	21811	3154	1.000000	9689866	-0.000780
233799460	26481179	1350683	10000.000000	27956	1671	1.000000	21760	3011	1.000000	9684961	-0.000053
233861198	26465892	1350302	10000.000000	27574	1659	1.000000	22043	2896	1.000000	9680089	-0.000321
233815530	26470482	1349456	10000.000000	27653	1635	1.000000	22218	3072	1.000000	9675158	-0.000341
233794371	26482428	1349602	10000.000000	27691	1647	1.000000	22014	2975	1.000000	9670300	0.000933
233831439	26464614	1350885	10000.000000	27496	1709	1.000000	22490	2866	1.000000	9665422	0.001431
233822646	26466459	1350467	10000.000000	27582	1617	1.000000	22112	2873	1.000000	9660604	0.001587
233828805	26462420	1351848	10000.000000	27491	1616	1.000000	22360	2866	1.000000	9655760	0.001617
233841428	26458148	1352476	10000.000000	27621	1647	1.000000	22259	2968	1.000000	9650960	0.001346
233808424	26471483	1352255	10000.000000	27506	1594	1.000000	22364	2999	1.000000	9646185	0.001397
233802841	26478859	1349158	10000.000000	27622	1727	1.000000	22491	2840	1.000000	9641476	0.001624
233796901	26485740	1351099	10000.000000	27488	1530	1.000000	22168	3102	1.000000	9636603	0.001535
233807476	26471859	1351462	10000.000000	27529	1628	1.000000	22215	2747	1.000000	9631770	0.001360
233790135	26472826	1350818	10000.000000	27493	1676	1.000000	22279	3060	1.000000	9626961	0.001378
233794557	26481501	1351785	10000.000000	27794	1538	1.000000	22053	2894	1.000000	9622051	0.001838
233825125	26457210	1352400	10000.000000	27816	1560	1.000000	21963	3050	1.000000	9617129	0.002088
233794543	26496426	1351348	10000.000000	27262	1729	1.000000	22164	2875	1.000000	9612258	0.002114
233808538	26479717	1348355	10000.000000	27665	1588	1.000000	22231	2755	1.000000	9607558	0.002134
233817342	26468236	1350472	10000.000000	27796	1613	1.000000	22165	2952	1.000000	9602804	0.002126
233841565	26462440	1351308	10000.000000	27649	1639	1.000000	22099	2856	1.000000	9598003	0.002107
233794482	26482621	1353084	10000.000000	27947	1563	1.000000	22043	2963	1.000000	9593222	0.002067
233852978	26452147	1350000	10000.000000	27782	1522	1.000000	21882	3156	1.000000	9588438	0.001869
233802340	26463884	1351489	10000.000000	27578	1690	1.000000	22063	2920	1.000000	9583685	0.001074
233837896	26461785	1348979	10000.000000	27679	1511	1.000000	22132	3013	1.000000	9578897	0.000837
233797619	26482088	1350036	10000.000000	27737	1560	1.000000	22207	2737	1.000000	9574228	0.000665
233825037	26469309	1348934	10000.000000	27791	1617	1.000000	22090	2913	1.000000	9569544	0.000586
233824812	26473651	1348049	10000.000000	27672	1656	1.000000	22341	2958	1.000000	9564693	0.002175
233803638	26469391	1351591	10000.000000	27749	1570	1.000000	22028	3133	1.000000	9559991	0.002345
233812756	26474040	1348500	10000.000000	27778	1689	1.000000	22168	2914	1.000000	9555275	0.002348
233809421	26489327	1351271	10000.000000	27618	1573	1.000000	22245	2990	1.000000	9550507	0.001819
233822933	26465894	1349284	10000.000000	27737	1557	1.000000	22135	2995	1.000000	9545661	0.001918
233854528	26451577	1347669	10000.000000	27672	1580	1.000000	22404	2813	1.000000	9540806	0.002670
233795717	26483887	1349611	10000.000000	27552	1561	1.000000	22381	2930	1.000000	9536105	0.002571
233813828	26457008	1348202	10000.000000	27567	1614	1.000000	22420	2787	1.000000	9531179	0.002308
233806696	26481726	1350987	10000.000000	27582	1690	1.000000	22398	2795	1.000000	9526442	0.002157
233745534	26495932	1353025	10000.000000	27629	1612	1.000000	22118	3067	1.000000	9521628	0.001915
233791063	26474557	1351536	10000.000000	27304	1698	1.000000	22340	2879	1.000000	9516712	0.002123
npatches	nstrain	runtime	dt	init_x	init_y	init_y_blood	init_z	init_S	beta0	beta1	beta2	beta3	mean_beta	B	d	delta	delta_blood	b[0]	mut	m	CTL	c	g	epsilon	k	het	lambda	rho	omega	x_max	patch.dyna	DELTA	A	VA
10000	1	100.000000	0.001000	21900	9499	5000000	0.001000	10000000	5.958988	11.773062	13.944302	11.674247	11	800000000	0.010000	1.000000	1.000000	80000	0.000050	0.004800	0	0.500000	0.000000	2.500000	8.000000	0.500000	0.000000	0.000000	0.000000	31872	0	10.000000	7.000000	1.000000
sus	inf	inf_blood	z	x[0]	y[0][0]	z[0]	x[1]	y[1][0]	z[1]	S[0]	synchrony
219000000	94990000	5000000	10.000000	21900	9499	0.001000	21900	9499	0.001000	10000000	0.000000
94322629	165424130	8634676	3941.516320	13674	14873	0.394152	8426	17129	0.394152	9994934	0.000000
162309427	62310597	3226833	6325.803353	22179	4290	0.632580	14972	6593	0.632580	9989935	0.000000
204255617	37546320	1930608	7771.765723	26729	1969	0.777177	19227	4136	0.777177	9984851	0.000000
225916384	28055955	1438876	8648.676577	28346	1425	0.864868	21373	3066	0.864868	9979845	0.000000
238290010	23355653	1196080	9180.483393	29450	993	0.918048	23104	2410	0.918048	9974967	0.000000
245530395	20817041	1063970	9503.000201	29638	927	0.950300	23786	2262	0.950300	9970031	0.000000
249790451	19410144	992034	9698.592075	29577	859	0.969859	24345	2185	0.969859	9965230	0.000000
252337298	18566593	948965	9817.209710	30067	818	0.981721	24285	2001	0.981721	9960207	0.000000
253818956	18086463	922368	9889.145947	30333	756	0.988915	24443	2100	0.988915	9955189	0.000000
254756703	17788917	907154	9932.772025	30096	773	0.993277	24626	1905	0.993277	9950246	0.000000
255392970	17590721	897123	9959.229270	30003	730	0.995923	24965	1892	0.995923	9945205	0.000000
255672582	17495848	893120	9975.274394	30073	796	0.997527	24823	1982	0.997527	9940209	0.000000
255882780	17422306	890144	9985.005037	29986	773	0.998501	25064	1878	0.998501	9935348	0.000000
255989972	17410224	887541	9990.906233	30172	729	0.999091	24864	1909	0.999091	9930370	0.000000
256108843	17359129	885995	9994.485041	30234	791	0.999449	24791	1934	0.999449	9925425	0.000000
256109686	17358496	886328	9996.655426	30134	703	0.999666	25174	1723	0.999666	9920451	0.000000
256159047	17354695	884071	9997.971667	30256	698	0.999797	24952	1900	0.999797	9915467	0.000000
256175405	17344639	885593	9998.769908	30351	713	0.999877	24743	1869	0.999877	9910516	0.000000
256176910	17353886	884751	9999.254005	30217	780	0.999925	25089	1807	0.999925	9905563	0.000000
256215813	17340146	884547	9999.547588	30109	741	0.999955	25409	1898	0.999955	9900657	0.000000
256186278	17341040	884412	9999.725632	30242	729	0.999973	25198	1729	0.999973	9895606	0.000000
256215693	17322449	883763	9999.833608	30287	807	0.999983	25012	1856	0.999983	9890637	0.000000
256208830	17332556	884614	9999.899091	30367	744	0.999990	25054	1846	0.999990	9885720	0.000000
256243054	17316556	882311	9999.938803	30140	734	0.999994	25185	1881	0.999994	9880778	0.000000
256217729	17322154	885689	9999.962887	30151	720	0.999996	24971	1944	0.999996	9875942	0.000000
256216554	17350448	885876	9999.977493	30247	730	0.999998	25159	1820	0.999998	9870970	0.000000
256178929	17340641	885731	9999.986350	30111	728	0.999999	25198	1775	0.999999	9866009	0.000000
256202373	17328791	884436	9999.991722	30173	706	0.999999	24933	1979	0.999999	9861096	0.000000
256232589	17329959	883758	9999.994980	30336	740	0.999999	24915	1847	0.999999	9856243	0.000000
256163436	17359490	885820	9999.996955	30181	701	1.000000	24744	1931	1.000000	9851340	0.000000
256197687	17335490	883296	9999.998154	30254	788	1.000000	25032	1851	1.000000	9846328	0.000000
256222785	17337374	883803	9999.998880	30159	699	1.000000	25051	1777	1.000000	9841408	0.000000
256180613	17340339	884272	9999.999321	30163	733	1.000000	24655	1988	1.000000	9836492	0.000000
256255984	17325348	884751	9999.999588	30314	737	1.000000	24952	1706	1.000000	9831526	0.000000
256197480	17336809	885307	9999.999750	30191	658	1.000000	25077	1969	1.000000	9826600	0.000000
256180557	17344611	884552	9999.999849	30277	735	1.000000	24833	1969	1.000000	9821668	0.000000
256202293	17333063	885700	9999.999908	30213	745	1.000000	24649	1992	1.000000	9816851	0.000000
256187374	17347080	882692	9999.999944	30253	769	1.000000	24871	1837	1.000000	9811875	0.000000
256228758	17334029	883786	9999.999966	30377	786	1.000000	25232	1917	1.000000	9806862	0.000000
256228789	17329001	883780	9999.999980	30198	757	1.000000	25055	2028	1.000000	9802031	-1.#IND00
256219641	17334787	884488	9999.999988	30208	707	1.000000	24977	2028	1.000000	9797123	0.036000
256193312	17343237	885289	9999.999992	30088	725	1.000000	24816	1863	1.000000	9792183	0.008225
256151116	17356356	884781	9999.999995	30273	715	1.000000	25358	1787	1.000000	9787435	-0.000829
256215935	17330600	882698	9999.999997	30307	774	1.000000	25398	1800	1.000000	9782522	-0.000085
256144247	17368519	886131	9999.999998	30261	652	1.000000	24948	1954	1.000000	9777613	0.002967
256161452	17354679	884866	9999.999999	30230	742	1.000000	24853	1979	1.000000	9772759	0.005240
256201155	17332112	882189	9999.999999	30220	748	1.000000	25129	1781	1.000000	9767848	0.003087
256176268	17338816	884164	10000.000000	30334	784	1.000000	25754	1722	1.000000	9762989	-0.001656
256173380	17357270	884673	10000.000000	30218	687	1.000000	25291	1826	1.000000	9758129	-0.001137
256201994	17336282	884331	10000.000000	30377	728	1.000000	24989	1923	1.000000	9753177	-0.000820
256203318	17342610	885559	10000.000000	30287	738	1.000000	24759	1950	1.000000	9748393	-0.000135
256216264	17337928	883607	10000.000000	30331	666	1.000000	24959	1839	1.000000	9743555	0.002037
256231469	17336063	884661	10000.000000	30396	772	1.000000	25160	1855	1.000000	9738567	0.005931
256234075	17333941	883864	10000.000000	30188	739	1.000000	24469	2071	1.000000	9733689	0.005538
256212520	17329949	885319	10000.000000	30250	703	1.000000	25145	1824	1.000000	9728819	0.005460
256190450	17350085	885114	10000.000000	29937	722	1.000000	24877	1881	1.000000	9723942	0.004505
256211420	17332568	884146	10000.000000	30096	812	1.000000	25526	1754	1.000000	9719182	0.004011
256262221	17328816	883861	10000.000000	30181	732	1.000000	25009	1828	1.000000	9714432	0.003282
256215463	17331467	885822	10000.000000	30502	728	1.000000	25059	1816	1.000000	9709533	0.003526
256210414	17334453	887246	10000.000000	30160	743	1.000000	25000	1797	1.000000	9704735	0.002300
256204483	17349502	886442	10000.000000	30264	750	1.000000	25246	1821	1.000000	9699936	0.001577
256256220	17322425	883577	10000.000000	30219	700	1.000000	24980	1931	1.000000	9695124	0.001138
256217468	17329026	884919	10000.000000	30429	698	1.000000	24841	1914	1.000000	9690310	0.002370
256200037	17341882	884227	10000.000000	30202	757	1.000000	24944	1853	1.000000	9685457	0.003105
256234301	17332101	884134	10000.000000	30380	730	1.000000	25375	1861	1.000000	9680667	0.002150
256203930	17332462	885031	10000.000000	30525	756	1.000000	25080	1926	1.000000	9675858	0.001783
256159452	17365655	885661	10000.000000	30281	645	1.000000	25016	1813	1.000000	9671169	0.002053
256188387	17342377	885345	10000.000000	30409	684	1.000000	24708	1982	1.000000	9666289	0.001778
256192115	17341733	885804	10000.000000	30128	732	1.000000	25053	1749	1.000000	9661474	0.001601
256199329	17335610	885490	10000.000000	30156	751	1.000000	25476	1849	1.000000	9656601	0.000872
256177629	17355596	885812	10000.000000	30235	724	1.000000	24726	1965	1.000000	9651695	-0.001617
256200395	17339526	882947	10000.000000	30316	721	1.000000	24611	2147	1.000000	9646906	-0.001546
256177707	17353046	886814	10000.000000	30252	732	1.000000	24984	1850	1.000000	9642047	0.000256
256176665	17348637	884057	10000.000000	30206	749	1.000000	24550	1887	1.000000	9637138	-0.001773
256208601	17344030	885931	10000.000000	29948	766	1.000000	24600	1981	1.000000	9632294	-0.000180
256157580	17357614	887347	10000.000000	30208	759	1.000000	25211	1881	1.000000	9627499	-0.000171
256165266	17347633	884152	10000.000000	30262	742	1.000000	24728	1980	1.000000	9622592	-0.000308
256185665	17337167	885751	10000.000000	30201	757	1.000000	25326	1728	1.000000	9617876	0.000848
256212994	17338995	885180	10000.000000	30104	738	1.000000	24971	1876	1.000000	9613188	0.000789
256182107	17344163	884671	10000.000000	30205	720	1.000000	24907	1893	1.000000	9608263	0.000810
256229722	17330933	882752	10000.000000	30098	730	1.000000	25174	1892	1.000000	9603469	0.001144
256207913	17337302	883767	10000.000000	30068	712	1.000000	25227	1775	1.000000	9598604	0.001645
256214747	17325826	885321	10000.000000	30091	642	1.000000	24931	1795	1.000000	9593831	0.001861
256202868	17351525	884584	10000.000000	30220	700	1.000000	25359	1789	1.000000	9589026	0.001884
256162520	17350103	885146	10000.000000	30146	755	1.000000	25036	1842	1.000000	9584210	0.001373
256153415	17341740	885574	10000.000000	30122	751	1.000000	25029	1866	1.000000	9579300	0.001299
256179909	17354060	885530	10000.000000	30341	780	1.000000	25003	1877	1.000000	9574422	0.001273
256189335	17351259	887026	10000.000000	30042	737	1.000000	24916	1932	1.000000	9569656	0.002022
256235576	17317296	883224	10000.000000	30343	688	1.000000	25248	1874	1.000000	9564930	0.001841
256212110	17344769	883616	10000.000000	30240	708	1.000000	25256	1767	1.000000	9560188	0.001643
256200737	17330343	886983	10000.000000	30368	692	1.000000	24647	1963	1.000000	9555378	0.001673
256242778	17334188	885050	10000.000000	30407	738	1.000000	24858	1944	1.000000	9550605	0.001663
256181316	17342500	885785	10000.000000	30349	764	1.000000	24877	1854	1.000000	9545818	0.001653
256199507	17340904	885563	10000.000000	30117	688	1.000000	25081	1811	1.000000	9541079	0.001690
256280273	17326147	884281	10000.000000	30296	761	1.000000	25008	1867	1.000000	9536247	0.001875
256185247	17347484	884958	10000.000000	30299	721	1.000000	25467	1809	1.000000	9531541	0.001825
256181210	17343700	884734	10000.000000	30358	778	1.000000	25078	1931	1.000000	9526716	0.001350
256229614	17323160	885454	10000.000000	30352	715	1.000000	24727	1925	1.000000	9521954	0.001280
256187919	17345565	885650	10000.000000	30080	714	1.000000	25037	1827	1.000000	9517219	0.001420
npatches	nstrain	runtime	dt	init_x	init_y	init_y_blood	init_z	init_S	beta0	beta1	beta2	beta3	mean_beta	B	d	delta	delta_blood	b[0]	mut	m	CTL	c	g	epsilon	k	het	lambda	rho	omega	x_max	patch.dyna	DELTA	A	VA
10000	1	100.000000	0.001000	21900	9499	5000000	0.001000	10000000	16.028688	6.530269	9.629487	11.325779	11	800000000	0.010000	1.000000	1.000000	80000	0.000050	0.004800	0	0.500000	0.000000	2.500000	9.000000	0.500000	0.000000	0.000000	0.000000	31872	0	10.000000	7.000000	1.000000
sus	inf	inf_blood	z	x[0]	y[0][0]	z[0]	x[1]	y[1][0]	z[1]	S[0]	synchrony
219000000	94990000	5000000	10.000000	21900	9499	0.001000	21900	9499	0.001000	10000000	0.000000
100599421	145827986	7634986	3941.516320	7110	15574	0.394152	13920	13242	0.394152	9995039	0.000000
177126974	49340404	2559121	6325.803353	13106	6510	0.632580	22537	3555	0.632580	9990099	0.000000
221636746	28050607	1442883	7771.765723	16781	4183	0.777177	27253	1575	0.777177	9985082	0.000000
244195118	19949662	1024170	8648.676577	19547	3020	0.864868	29188	970	0.864868	9980188	0.000000
256886377	15959978	817492	9180.483393	19953	2863	0.918048	29775	728	0.918048	9975154	0.000000
264270123	13815909	705804	9503.000201	21229	2324	0.950300	30142	644	0.950300	9970172	0.000000
268609514	12634361	645922	9698.592075	21242	2470	0.969859	30446	539	0.969859	9965159	0.000000
271149172	11934722	609839	9817.209710	22548	1993	0.981721	30558	481	0.981721	9960184	0.000000
272717345	11514537	588607	9889.145947	21969	2263	0.988915	30611	524	0.988915	9955193	0.000000
273681003	11255647	573801	9932.772025	22164	2098	0.993277	30600	434	0.993277	9950214	0.000000
274229783	11117861	567002	9959.229270	22115	2139	0.995923	30692	392	0.995923	9945310	0.000000
274516862	11044041	564472	9975.274394	22092	2144	0.997527	30955	400	0.997527	9940327	0.000000
274787991	10969930	559857	9985.005037	22608	2238	0.998501	30685	466	0.998501	9935349	0.000000
274855810	10961553	559257	9990.906233	21864	2250	0.999091	30953	458	0.999091	9930278	0.000000
274921773	10938543	557176	9994.485041	22685	2090	0.999449	30681	398	0.999449	9925228	0.000000
275016523	10913925	557083	9996.655426	22427	2101	0.999666	30631	478	0.999666	9920358	0.000000
275056862	10912083	556614	9997.971667	22415	2039	0.999797	30730	454	0.999797	9915537	0.000000
275014071	10914688	557798	9998.769908	22711	2072	0.999877	30800	460	0.999877	9910579	0.000000
275035652	10907943	557058	9999.254005	21895	2270	0.999925	30689	421	0.999925	9905420	0.000000
275039764	10919745	557178	9999.547588	22347	2036	0.999955	30804	425	0.999955	9900482	0.000000
275051303	10898790	556753	9999.725632	22376	2178	0.999973	30870	419	0.999973	9895599	0.000000
275059121	10910666	557877	9999.833608	22209	2211	0.999983	31002	468	0.999983	9890609	0.000000
275026452	10907910	556383	9999.899091	22542	2121	0.999990	30688	401	0.999990	9885780	0.000000
275039538	10904927	555571	9999.938803	22347	2150	0.999994	30791	391	0.999994	9880818	0.000000
275085264	10908133	557753	9999.962887	22579	2054	0.999996	30639	437	0.999996	9875913	0.000000
275030436	10911079	556837	9999.977493	22463	2079	0.999998	30599	435	0.999998	9871050	0.000000
275096099	10890115	555470	9999.986350	22416	2082	0.999999	30661	452	0.999999	9866087	0.000000
275053238	10914975	555656	9999.991722	22379	2144	0.999999	30784	408	0.999999	9861126	0.000000
275016765	10916883	558128	9999.994980	22453	2136	0.999999	30705	399	0.999999	9856173	0.000000
275072705	10897514	555288	9999.996955	22473	2027	1.000000	30721	458	1.000000	9851235	0.000000
275104938	10874386	553398	9999.998154	22562	2069	1.000000	30712	436	1.000000	9846232	0.000000
275053017	10916675	556556	9999.998880	22410	2158	1.000000	30980	408	1.000000	9841239	0.000000
275044620	10911237	555315	9999.999321	22130	2057	1.000000	31032	418	1.000000	9836307	0.000000
275050400	10904046	556626	9999.999588	22429	2105	1.000000	30469	527	1.000000	9831295	0.000000
275078226	10900907	555676	9999.999750	22786	2036	1.000000	30799	412	1.000000	9826512	0.000000
275073988	10895619	556431	9999.999849	21826	2233	1.000000	30799	479	1.000000	9821580	0.000000
275099035	10899013	557258	9999.999908	22425	2173	1.000000	30720	420	1.000000	9816780	0.000000
275058728	10898898	556591	9999.999944	22485	2026	1.000000	31012	443	1.000000	9811830	0.000000
275061708	10909773	556271	9999.999966	22583	2135	1.000000	30891	424	1.000000	9806875	0.000000
275112865	10880684	555746	9999.999980	21985	2258	1.000000	30789	433	1.000000	9801982	-1.#IND00
275067867	10908689	556603	9999.999988	22145	2333	1.000000	30779	465	1.000000	9797188	-0.009600
275028356	10908857	556387	9999.999992	21973	2287	1.000000	30900	452	1.000000	9792316	-0.005799
275083282	10897323	556457	9999.999995	22691	2059	1.000000	30984	362	1.000000	9787405	-0.007697
275063483	10901408	556561	9999.999997	22047	2336	1.000000	30988	394	1.000000	9782589	-0.012356
275104648	10893700	556088	9999.999998	22681	2001	1.000000	30890	425	1.000000	9777582	-0.001363
275047021	10908622	556345	9999.999999	22457	2159	1.000000	30757	466	1.000000	9772597	-0.001565
275053831	10892741	555389	9999.999999	22326	2053	1.000000	30703	514	1.000000	9767664	0.001719
275111138	10888058	556306	10000.000000	22276	2276	1.000000	30682	435	1.000000	9762844	0.001777
275083240	10898274	555885	10000.000000	22175	2143	1.000000	30728	385	1.000000	9757927	0.002007
275093479	10904195	556371	10000.000000	21937	2091	1.000000	30918	435	1.000000	9753033	-0.001338
275066482	10906828	556337	10000.000000	22127	2281	1.000000	30839	426	1.000000	9748154	0.000324
275040052	10911723	555329	10000.000000	22772	2029	1.000000	30617	521	1.000000	9743354	-0.002101
275071091	10901866	556425	10000.000000	22092	2165	1.000000	30694	438	1.000000	9738508	-0.001511
275065889	10910744	557285	10000.000000	22220	2153	1.000000	30840	432	1.000000	9733640	-0.001775
275023539	10916968	556069	10000.000000	22672	2108	1.000000	30546	438	1.000000	9728785	0.002313
275072378	10898618	557475	10000.000000	22398	2213	1.000000	30928	388	1.000000	9723952	0.002670
275022637	10907264	555790	10000.000000	22437	2107	1.000000	30659	448	1.000000	9719071	0.002413
275059216	10907890	556770	10000.000000	22251	2096	1.000000	30766	435	1.000000	9714178	-0.000595
275069841	10897405	555242	10000.000000	22597	2042	1.000000	30765	427	1.000000	9709260	0.000799
275115559	10895232	557205	10000.000000	21924	2325	1.000000	30674	440	1.000000	9704425	0.000645
275078418	10890493	555413	10000.000000	22227	2161	1.000000	31078	444	1.000000	9699657	0.001029
275066973	10903197	558034	10000.000000	22463	2213	1.000000	30798	418	1.000000	9694755	0.000399
275076669	10893068	555925	10000.000000	22393	2213	1.000000	30569	446	1.000000	9690001	0.000261
275032345	10914114	555584	10000.000000	22208	2106	1.000000	30720	405	1.000000	9685086	0.000191
275104769	10884975	554035	10000.000000	22235	2091	1.000000	31048	385	1.000000	9680263	0.000045
275067949	10906388	555884	10000.000000	22336	2151	1.000000	31009	432	1.000000	9675389	-0.000626
275051937	10909536	556949	10000.000000	22442	2045	1.000000	30878	422	1.000000	9670580	0.001209
275081779	10898450	556512	10000.000000	22283	2168	1.000000	31039	420	1.000000	9665809	0.001851
275043760	10908905	556506	10000.000000	22304	2162	1.000000	30893	458	1.000000	9660851	0.001621
275038426	10915217	556830	10000.000000	22173	2174	1.000000	30640	464	1.000000	9655992	0.001431
275014190	10907999	557260	10000.000000	22602	2100	1.000000	30806	440	1.000000	9651171	0.001681
275085594	10901955	556854	10000.000000	22577	2033	1.000000	30521	466	1.000000	9646368	0.001430
275054821	10897809	557522	10000.000000	22255	2167	1.000000	30765	399	1.000000	9641568	0.000778
275057434	10898369	555953	10000.000000	22834	1914	1.000000	30691	439	1.000000	9636727	0.000744
275065459	10898719	555877	10000.000000	22418	2120	1.000000	30819	461	1.000000	9631818	0.000749
275072266	10899502	557056	10000.000000	22359	2155	1.000000	30703	473	1.000000	9627103	0.001860
275050961	10900220	555782	10000.000000	22460	2082	1.000000	30785	412	1.000000	9622283	0.001053
275077924	10898878	557934	10000.000000	22714	1884	1.000000	30868	488	1.000000	9617346	0.000755
275032093	10908273	556103	10000.000000	22803	2062	1.000000	30798	417	1.000000	9612513	0.000639
275101384	10891688	556580	10000.000000	22183	2195	1.000000	30939	370	1.000000	9607867	0.000338
275070634	10894692	556591	10000.000000	22388	2051	1.000000	30849	397	1.000000	9603051	0.000123
275044123	10906482	555768	10000.000000	22429	2092	1.000000	30589	475	1.000000	9598200	0.000548
275040454	10916832	556321	10000.000000	22219	2179	1.000000	30726	380	1.000000	9593387	0.000548
275092279	10890054	556758	10000.000000	22461	2110	1.000000	30843	398	1.000000	9588539	0.000364
275062018	10911191	557277	10000.000000	22325	2096	1.000000	30861	409	1.000000	9583786	0.000142
275014351	10917423	557539	10000.000000	22354	2142	1.000000	30984	401	1.000000	9578969	0.000008
275067980	10901650	555748	10000.000000	22745	1907	1.000000	30606	426	1.000000	9574322	0.000692
275038343	10925911	558772	10000.000000	22512	2103	1.000000	30781	455	1.000000	9569643	0.000881
275035919	10904464	556972	10000.000000	22095	2168	1.000000	30833	396	1.000000	9564864	0.000859
275089826	10900695	557827	10000.000000	22971	2043	1.000000	30912	433	1.000000	9560046	0.000829
275080593	10896247	555873	10000.000000	22805	1934	1.000000	30801	400	1.000000	9555233	0.001145
275038575	10909000	557366	10000.000000	22550	2080	1.000000	30601	421	1.000000	9550484	0.001055
275083787	10905889	555443	10000.000000	22228	2281	1.000000	30685	456	1.000000	9545721	0.000964
275047444	10901390	556630	10000.000000	22869	1862	1.000000	30692	461	1.000000	9540879	0.001026
275060651	10909203	557408	10000.000000	22260	2080	1.000000	30728	411	1.000000	9536031	0.001161
275067767	10905511	555664	10000.000000	22436	2057	1.000000	30795	468	1.000000	9531315	0.001343
275070121	10898281	556550	10000.000000	22040	2228	1.000000	30632	445	1.000000	9526551	0.001112
275039770	10915471	556365	10000.000000	21936	2209	1.000000	30873	428	1.000000	9521875	0.001122
275091476	10882684	554301	10000.000000	22574	2082	1.000000	30688	441	1.000000	9517132	0.001046
npatches	nstrain	runtime	dt	init_x	init_y	init_y_blood	init_z	init_S	beta0	beta1	beta2	beta3	mean_beta	B	d	delta	delta_blood	b[0]	mut	m	CTL	c	g	epsilon	k	het	lambda	rho	omega	x_max	patch.dyna	DELTA	A	VA
10000	1	100.000000	0.001000	21900	9499	5000000	0.001000	10000000	9.666998	11.067183	10.459472	6.529132	11	800000000	0.010000	1.000000	1.000000	80000	0.000050	0.004800	0	0.500000	0.000000	2.500000	10.000000	0.500000	0.000000	0.000000	0.000000	31872	0	10.000000	7.000000	1.000000
sus	inf	inf_blood	z	x[0]	y[0][0]	z[0]	x[1]	y[1][0]	z[1]	S[0]	synchrony
219000000	94990000	5000000	10.000000	21900	9499	0.001000	21900	9499	0.001000	10000000	0.000000
107634533	128199935	6738494	3941.516320	11245	12603	0.394152	10280	12973	0.394152	9995022	0.000000
192107411	38735640	2011432	6325.803353	20299	3541	0.632580	18888	3931	0.632580	9989988	0.000000
238454152	20519078	1058038	7771.765723	25386	1682	0.777177	23573	2072	0.777177	9985060	0.000000
261196760	13688942	702452	8648.676577	27918	937	0.864868	26188	1378	0.864868	9980039	0.000000
273667976	10389378	533251	9180.483393	28688	825	0.918048	28197	853	0.918048	9975081	0.000000
280824555	8634455	442695	9503.000201	29629	557	0.950300	28695	716	0.950300	9970003	0.000000
284936102	7663056	391515	9698.592075	30242	466	0.969859	29168	592	0.969859	9965078	0.000000
287344031	7126846	363400	9817.209710	30202	415	0.981721	29471	581	0.981721	9960018	0.000000
288826237	6774858	345901	9889.145947	30271	460	0.988915	29595	544	0.988915	9954934	0.000000
289772576	6568138	334755	9932.772025	30277	401	0.993277	29676	573	0.993277	9949820	0.000000
290309665	6447633	329452	9959.229270	30565	396	0.995923	29758	508	0.995923	9944840	0.000000
290656568	6366517	325221	9975.274394	30295	372	0.997527	29717	523	0.997527	9939824	0.000000
290763877	6348675	323617	9985.005037	30348	355	0.998501	29838	542	0.998501	9934794	0.000000
290964288	6298660	320681	9990.906233	30503	376	0.999091	29849	518	0.999091	9929868	0.000000
291000584	6292595	322193	9994.485041	30549	331	0.999449	29568	506	0.999449	9924996	0.000000
291039934	6288030	321253	9996.655426	30726	368	0.999666	29881	527	0.999666	9920171	0.000000
291044192	6289067	321653	9997.971667	30784	357	0.999797	29323	510	0.999797	9915345	0.000000
291054406	6283239	320785	9998.769908	30527	369	0.999877	29831	490	0.999877	9910392	0.000000
291126837	6267577	319198	9999.254005	30489	340	0.999925	29828	499	0.999925	9905396	0.000000
291126351	6269359	319479	9999.547588	30522	323	0.999955	29946	492	0.999955	9900370	0.000000
291078878	6280000	321435	9999.725632	30580	334	0.999973	29762	474	0.999973	9895550	0.000000
291146230	6254111	319442	9999.833608	30682	380	0.999983	29770	484	0.999983	9890588	0.000000
291128789	6271481	320893	9999.899091	30532	377	0.999990	30100	518	0.999990	9885709	0.000000
291148423	6263171	320022	9999.938803	30558	333	0.999994	30014	504	0.999994	9880769	0.000000
291146519	6265489	319110	9999.962887	30468	372	0.999996	29417	560	0.999996	9875731	0.000000
291083364	6274836	320099	9999.977493	30561	334	0.999998	29702	552	0.999998	9870726	0.000000
291108702	6275698	321397	9999.986350	30710	323	0.999999	29600	507	0.999999	9865795	0.000000
291138521	6266740	319433	9999.991722	30665	412	0.999999	30006	556	0.999999	9860841	0.000000
291118929	6268599	319549	9999.994980	30540	395	0.999999	29737	502	0.999999	9856050	0.000000
291069910	6279078	320161	9999.996955	30757	386	1.000000	29706	509	1.000000	9851161	0.000000
291164267	6257334	318375	9999.998154	30472	422	1.000000	29674	584	1.000000	9846142	0.000000
291125287	6270180	320649	9999.998880	30385	421	1.000000	29654	560	1.000000	9841176	0.000000
291085386	6278561	321625	9999.999321	30527	365	1.000000	29785	437	1.000000	9836236	0.000000
291091834	6271518	319760	9999.999588	30613	416	1.000000	30060	411	1.000000	9831306	0.000000
291135413	6266730	320032	9999.999750	30589	398	1.000000	29860	475	1.000000	9826402	0.000000
291081001	6266764	321578	9999.999849	30615	351	1.000000	29821	484	1.000000	9821565	0.000000
291128944	6267848	319854	9999.999908	30477	340	1.000000	29831	519	1.000000	9816657	0.000000
291099955	6273174	319764	9999.999944	30671	372	1.000000	29747	524	1.000000	9811723	0.000000
291121682	6270296	318970	9999.999966	30440	386	1.000000	29940	492	1.000000	9806770	0.000000
291095239	6278399	321655	9999.999980	30351	439	1.000000	29770	511	1.000000	9801891	-1.#IND00
291064011	6277806	319587	9999.999988	30204	510	1.000000	29968	457	1.000000	9796967	-1.#IND00
291117891	6264873	319245	9999.999992	30470	330	1.000000	29630	536	1.000000	9791967	-0.029857
291144432	6265993	319611	9999.999995	30574	329	1.000000	29881	463	1.000000	9787085	-0.018020
291136779	6264588	319604	9999.999997	30710	349	1.000000	29908	557	1.000000	9782184	-0.012477
291075305	6281008	320056	9999.999998	30547	359	1.000000	29786	473	1.000000	9777218	-0.013860
291066930	6281255	321264	9999.999999	30399	351	1.000000	30206	428	1.000000	9772273	-0.009162
291103546	6270505	320455	9999.999999	30484	368	1.000000	29822	465	1.000000	9767434	-0.009048
291077653	6270970	321048	10000.000000	30546	366	1.000000	30083	493	1.000000	9762527	-0.008589
291125525	6270612	318899	10000.000000	30527	311	1.000000	30036	483	1.000000	9757776	-0.008482
291114780	6269014	318776	10000.000000	30424	413	1.000000	29885	568	1.000000	9752884	-0.007770
291096266	6273789	320625	10000.000000	30597	355	1.000000	29689	504	1.000000	9748024	-0.006222
291117370	6272408	320080	10000.000000	30919	365	1.000000	29998	427	1.000000	9743089	-0.007725
291150019	6255230	318630	10000.000000	30749	382	1.000000	30085	423	1.000000	9738219	-0.002940
291102171	6272337	319480	10000.000000	30297	410	1.000000	29790	514	1.000000	9733419	-0.004167
291053709	6280977	320045	10000.000000	30359	337	1.000000	29936	434	1.000000	9728471	-0.004156
291092355	6269611	321962	10000.000000	30723	361	1.000000	29928	468	1.000000	9723583	-0.003742
291163740	6251935	318859	10000.000000	30629	342	1.000000	29482	493	1.000000	9718675	-0.003958
291137697	6267025	318629	10000.000000	30541	324	1.000000	30057	487	1.000000	9713890	-0.003693
291135340	6266954	319286	10000.000000	30522	379	1.000000	29891	527	1.000000	9708983	-0.002951
291118690	6269894	320747	10000.000000	30851	316	1.000000	29785	496	1.000000	9704234	-0.002894
291072842	6292163	320110	10000.000000	30494	342	1.000000	29767	464	1.000000	9699453	-0.000706
291099069	6273623	319801	10000.000000	30709	359	1.000000	29747	594	1.000000	9694564	-0.000780
291067567	6283686	319898	10000.000000	30755	362	1.000000	29966	438	1.000000	9689670	-0.000301
291090324	6277539	320439	10000.000000	30515	392	1.000000	29948	523	1.000000	9684747	-0.000286
291103144	6274771	319885	10000.000000	30617	318	1.000000	29815	432	1.000000	9680022	-0.000347
291148397	6263459	319492	10000.000000	30740	350	1.000000	30026	510	1.000000	9675141	-0.001344
291147471	6261007	319121	10000.000000	30605	356	1.000000	29966	529	1.000000	9670298	-0.001500
291094646	6272439	320131	10000.000000	30371	344	1.000000	29717	496	1.000000	9665567	-0.001741
291127917	6273199	319165	10000.000000	30452	376	1.000000	29851	483	1.000000	9660639	-0.001986
291083353	6274173	319065	10000.000000	30481	336	1.000000	29904	538	1.000000	9655770	-0.002095
291150994	6264693	318859	10000.000000	30547	371	1.000000	29849	457	1.000000	9651037	-0.001398
291100669	6280334	320710	10000.000000	30512	383	1.000000	30077	478	1.000000	9646162	-0.001442
291101664	6268614	320170	10000.000000	30563	384	1.000000	29813	449	1.000000	9641368	-0.001149
291129076	6269414	320377	10000.000000	30538	384	1.000000	29767	538	1.000000	9636652	-0.001007
291128696	6266548	319207	10000.000000	30448	320	1.000000	29711	591	1.000000	9631744	-0.001136
291098411	6273368	319956	10000.000000	30627	390	1.000000	29362	541	1.000000	9626991	-0.001398
291115310	6270354	319100	10000.000000	30533	320	1.000000	29604	547	1.000000	9622238	-0.001298
291131927	6255178	320153	10000.000000	30543	330	1.000000	29566	561	1.000000	9617528	-0.001325
291150803	6270601	321238	10000.000000	30852	387	1.000000	29536	477	1.000000	9612700	0.000163
291104540	6276521	319677	10000.000000	30768	324	1.000000	29756	509	1.000000	9607780	0.000613
291086201	6280548	320844	10000.000000	30674	339	1.000000	29805	459	1.000000	9603024	0.000725
291101115	6272615	319947	10000.000000	30773	360	1.000000	29608	493	1.000000	9598184	0.000406
291169535	6262056	319905	10000.000000	30274	330	1.000000	29600	556	1.000000	9593310	0.000438
291147843	6269408	320833	10000.000000	30505	328	1.000000	29600	539	1.000000	9588499	0.000220
291099700	6277395	320438	10000.000000	30461	367	1.000000	29770	486	1.000000	9583700	0.000107
291125862	6258841	318863	10000.000000	30511	300	1.000000	29575	559	1.000000	9578868	0.000597
291101906	6275916	320296	10000.000000	30524	378	1.000000	29723	400	1.000000	9574252	0.000761
291080927	6272973	320243	10000.000000	30582	340	1.000000	29637	516	1.000000	9569407	0.000384
291102983	6272308	318781	10000.000000	30567	375	1.000000	29954	469	1.000000	9564644	0.000560
291061016	6280799	320300	10000.000000	30618	376	1.000000	29811	454	1.000000	9559751	0.000590
291075694	6282442	320480	10000.000000	30465	328	1.000000	30063	468	1.000000	9554903	0.000322
291058803	6276160	319840	10000.000000	30575	325	1.000000	29788	553	1.000000	9550035	0.000268
291186927	6252680	318935	10000.000000	30773	367	1.000000	29818	487	1.000000	9545134	0.000989
291115518	6277954	320067	10000.000000	30410	371	1.000000	29710	548	1.000000	9540458	0.001056
291052277	6284406	321375	10000.000000	30687	348	1.000000	29983	429	1.000000	9535757	0.000818
291081394	6279464	321087	10000.000000	30492	391	1.000000	29920	522	1.000000	9530946	0.001097
291147714	6262802	319771	10000.000000	30764	300	1.000000	29994	469	1.000000	9526189	0.001077
291131964	6266857	318499	10000.000000	30722	362	1.000000	30307	463	1.000000	9521436	0.000866
291117499	6272467	319794	10000.000000	30425	359	1.000000	30145	497	1.000000	9516681	0.000824
npatches	nstrain	runtime	dt	init_x	init_y	init_y_blood	init_z	init_S	beta0	beta1	beta2	beta3	mean_beta	B	d	delta	delta_blood	b[0]	mut	m	CTL	c	g	epsilon	k	het	lambda	rho	omega	x_max	patch.dyna	DELTA	A	VA
10000	1	100.000000	0.001000	21900	9499	5000000	0.001000	10000000	12.710568	10.326689	9.398862	13.043132	11	800000000	0.010000	1.000000	1.000000	80000	0.000050	0.004800	0	0.500000	0.000000	2.500000	11.000000	0.500000	0.000000	0.000000	0.000000	31872	0	10.000000	7.000000	1.000000
sus	inf	inf_blood	z	x[0]	y[0][0]	z[0]	x[1]	y[1][0]	z[1]	S[0]	synchrony
219000000	94990000	5000000	10.000000	21900	9499	0.001000	21900	9499	0.001000	10000000	0.000000
113975908	113160990	5966540	3941.516320	9809	12060	0.394152	11171	11518	0.394152	9995130	0.000000
205416267	30578148	1591277	6325.803353	18534	3601	0.632580	21116	2722	0.632580	9990203	0.000000
252724625	14966369	772719	7771.765723	23614	1736	0.777177	26430	1209	0.777177	9985247	0.000000
275255846	9191003	473714	8648.676577	26691	1029	0.864868	28707	793	0.864868	9980284	0.000000
287311893	6457091	330663	9180.483393	28024	816	0.918048	30129	405	0.918048	9975322	0.000000
294047932	5037405	258631	9503.000201	29077	565	0.950300	30440	306	0.950300	9970444	0.000000
297922755	4256517	217496	9698.592075	29527	439	0.969859	30732	311	0.969859	9965424	0.000000
300226533	3800161	194504	9817.209710	29628	398	0.981721	31064	190	0.981721	9960307	0.000000
301662730	3521047	180834	9889.145947	29902	404	0.988915	30701	198	0.988915	9955384	0.000000
302473124	3361345	170978	9932.772025	30101	408	0.993277	31121	162	0.993277	9950346	0.000000
302975833	3273412	166738	9959.229270	30465	281	0.995923	31129	225	0.995923	9945332	0.000000
303246593	3213803	163719	9975.274394	30423	352	0.997527	31131	172	0.997527	9940319	0.000000
303467496	3165409	161280	9985.005037	30028	282	0.998501	31194	167	0.998501	9935398	0.000000
303614266	3136260	160546	9990.906233	30391	321	0.999091	31205	170	0.999091	9930366	0.000000
303706057	3126828	159588	9994.485041	30630	240	0.999449	31195	154	0.999449	9925429	0.000000
303728059	3124035	159421	9996.655426	30161	358	0.999666	31313	168	0.999666	9920501	0.000000
303818960	3101511	158310	9997.971667	30525	251	0.999797	30990	203	0.999797	9915551	0.000000
303768540	3113452	158809	9998.769908	30368	253	0.999877	31008	157	0.999877	9910632	0.000000
303796193	3113154	159082	9999.254005	30598	333	0.999925	31259	148	0.999925	9905657	0.000000
303806849	3103843	158512	9999.547588	30343	271	0.999955	31403	194	0.999955	9900654	0.000000
303807230	3111562	158665	9999.725632	30229	304	0.999973	31274	183	0.999973	9895648	0.000000
303824035	3101414	157989	9999.833608	30548	283	0.999983	31183	130	0.999983	9890792	0.000000
303822071	3109843	158556	9999.899091	30828	355	0.999990	31097	237	0.999990	9885903	0.000000
303764925	3115484	158828	9999.938803	30230	350	0.999994	31264	159	0.999994	9880954	0.000000
303790034	3106720	157896	9999.962887	30056	385	0.999996	31449	218	0.999996	9876156	0.000000
303830546	3104092	158040	9999.977493	30221	351	0.999998	31219	170	0.999998	9871283	0.000000
303780850	3113291	159618	9999.986350	30244	341	0.999999	31011	180	0.999999	9866323	0.000000
303805632	3105244	158719	9999.991722	30250	357	0.999999	31243	190	0.999999	9861465	0.000000
303779893	3117063	158575	9999.994980	30301	353	0.999999	31152	157	0.999999	9856541	0.000000
303802180	3109676	159259	9999.996955	30671	241	1.000000	31107	231	1.000000	9851609	0.000000
303805413	3112218	157953	9999.998154	30774	209	1.000000	31114	176	1.000000	9846754	0.000000
303789929	3113945	158712	9999.998880	30115	352	1.000000	31098	176	1.000000	9841803	0.000000
303776068	3113303	157987	9999.999321	30383	353	1.000000	31151	182	1.000000	9836855	0.000000
303786963	3120764	158676	9999.999588	30272	364	1.000000	31181	192	1.000000	9831950	0.000000
303782543	3114759	158759	9999.999750	30331	295	1.000000	31234	145	1.000000	9827127	0.000000
303824428	3106379	158613	9999.999849	30346	261	1.000000	31242	170	1.000000	9822184	0.000000
303783323	3117207	159020	9999.999908	30400	289	1.000000	31324	188	1.000000	9817254	0.000000
303799127	3114061	158790	9999.999944	30378	270	1.000000	31244	154	1.000000	9812368	0.000000
303799038	3111007	158042	9999.999966	30317	327	1.000000	31341	160	1.000000	9807527	0.000000
303782911	3109466	158603	9999.999980	30349	288	1.000000	31201	195	1.000000	9802605	-1.#IND00
303817027	3106367	158344	9999.999988	30541	239	1.000000	31153	174	1.000000	9797687	-1.#IND00
303818163	3107407	158999	9999.999992	30192	387	1.000000	31170	132	1.000000	9792797	0.016607
303809834	3105896	158401	9999.999995	29909	378	1.000000	31189	169	1.000000	9787895	0.007927
303818172	3104614	158361	9999.999997	30203	311	1.000000	31052	210	1.000000	9783043	-0.001560
303842912	3106236	158986	9999.999998	30341	372	1.000000	30930	150	1.000000	9778169	0.000355
303783866	3111828	158624	9999.999999	30194	357	1.000000	31304	172	1.000000	9773259	0.001311
303815611	3100511	158220	9999.999999	30404	272	1.000000	31301	178	1.000000	9768326	0.000031
303842152	3100112	157894	10000.000000	30282	359	1.000000	31357	173	1.000000	9763490	0.000284
303819062	3104266	158786	10000.000000	30206	373	1.000000	31054	140	1.000000	9758702	0.002915
303806575	3098866	157997	10000.000000	30540	319	1.000000	30892	172	1.000000	9753808	0.002659
303851149	3110451	157931	10000.000000	30396	287	1.000000	31332	157	1.000000	9748925	0.001587
303818463	3105548	158617	10000.000000	30422	306	1.000000	31149	162	1.000000	9744081	0.000528
303823678	3099550	158154	10000.000000	30194	289	1.000000	30973	223	1.000000	9739259	0.000876
303842586	3099665	158307	10000.000000	30680	315	1.000000	31304	161	1.000000	9734433	0.000859
303787068	3109653	158178	10000.000000	30111	331	1.000000	31193	151	1.000000	9729483	0.000376
303813290	3116505	159110	10000.000000	30384	272	1.000000	31229	174	1.000000	9724667	0.000631
303758644	3113583	158551	10000.000000	30450	352	1.000000	31302	189	1.000000	9719840	0.000673
303775092	3108132	158587	10000.000000	30518	344	1.000000	30796	180	1.000000	9714993	0.000232
303773013	3115193	159168	10000.000000	30574	287	1.000000	31388	127	1.000000	9710178	0.000172
303751701	3114186	159499	10000.000000	30457	320	1.000000	31194	191	1.000000	9705280	0.000205
303828371	3104674	158729	10000.000000	30330	296	1.000000	31302	170	1.000000	9700547	0.000204
303850281	3097684	157427	10000.000000	30369	325	1.000000	31143	154	1.000000	9695712	0.000328
303814267	3110638	158752	10000.000000	30662	290	1.000000	31080	194	1.000000	9690886	0.000113
303808155	3111598	158796	10000.000000	30343	377	1.000000	31225	203	1.000000	9686116	0.000014
303815714	3101011	158490	10000.000000	30456	298	1.000000	31002	202	1.000000	9681185	0.001751
303833675	3095869	158485	10000.000000	30336	322	1.000000	31208	178	1.000000	9676239	0.001932
303856334	3095289	158132	10000.000000	30278	341	1.000000	30976	148	1.000000	9671437	0.001579
303852756	3102245	157861	10000.000000	30200	358	1.000000	31085	158	1.000000	9666632	0.001544
303795047	3105714	158708	10000.000000	30306	292	1.000000	30954	151	1.000000	9661781	0.001131
303858951	3095794	157892	10000.000000	30325	313	1.000000	31316	147	1.000000	9656802	-0.000042
303790974	3114204	158686	10000.000000	30338	281	1.000000	31249	156	1.000000	9651925	0.000439
303838262	3106003	158009	10000.000000	30274	323	1.000000	31247	118	1.000000	9647181	0.000375
303815358	3106694	157822	10000.000000	30482	262	1.000000	31210	187	1.000000	9642257	0.000377
303809336	3107826	158527	10000.000000	30504	293	1.000000	31527	186	1.000000	9637367	0.000404
303833657	3098034	158066	10000.000000	30806	252	1.000000	31356	166	1.000000	9632469	0.000330
303821467	3109488	158795	10000.000000	30702	272	1.000000	31379	160	1.000000	9627730	0.000837
303793804	3099133	157743	10000.000000	30198	389	1.000000	31083	212	1.000000	9622916	0.002027
303781125	3108313	158736	10000.000000	30019	301	1.000000	31007	184	1.000000	9618117	0.002114
303773752	3120536	158662	10000.000000	30726	241	1.000000	31139	141	1.000000	9613325	0.001937
303785697	3109437	158794	10000.000000	30134	333	1.000000	31148	227	1.000000	9608474	0.002798
303804350	3105914	158715	10000.000000	30387	307	1.000000	31176	167	1.000000	9603796	0.002935
303859306	3101206	158466	10000.000000	30530	322	1.000000	31109	187	1.000000	9599041	0.002554
303844008	3101398	158263	10000.000000	30733	244	1.000000	31343	141	1.000000	9594298	0.002545
303804125	3108968	158811	10000.000000	30408	266	1.000000	31257	182	1.000000	9589504	0.002669
303815364	3106803	158027	10000.000000	30195	309	1.000000	30910	151	1.000000	9584703	0.002176
303826201	3102219	158232	10000.000000	30259	285	1.000000	31169	156	1.000000	9579816	0.000189
303824837	3103687	158139	10000.000000	30365	299	1.000000	30999	180	1.000000	9575084	0.000346
303793709	3108362	158515	10000.000000	30357	326	1.000000	31143	225	1.000000	9570401	0.000396
303737222	3111247	158911	10000.000000	30344	401	1.000000	31216	156	1.000000	9565640	0.000322
303803850	3115265	158691	10000.000000	30255	274	1.000000	30986	190	1.000000	9560874	0.000131
303731567	3128138	159592	10000.000000	30336	365	1.000000	31249	179	1.000000	9556099	0.000235
303758432	3106824	157793	10000.000000	30428	355	1.000000	31292	179	1.000000	9551320	-0.000147
303816209	3108710	157781	10000.000000	30314	379	1.000000	31134	178	1.000000	9546561	0.000045
303823686	3111456	158478	10000.000000	30441	290	1.000000	31231	159	1.000000	9541840	0.000511
303821091	3103332	158089	10000.000000	30492	299	1.000000	31136	157	1.000000	9537074	0.000395
303810053	3111871	158438	10000.000000	30439	339	1.000000	31019	150	1.000000	9532323	0.000374
303805500	3101266	158470	10000.000000	30209	336	1.000000	31263	162	1.000000	9527611	0.000327
303807017	3102894	158637	10000.000000	30739	229	1.000000	31426	157	1.000000	9522710	0.000190
303828086	3108350	158794	10000.000000	30473	301	1.000000	31082	158	1.000000	9517982	-0.000208
npatches	nstrain	runtime	dt	init_x	init_y	init_y_blood	init_z	init_S	beta0	beta1	beta2	beta3	mean_beta	B	d	delta	delta_blood	b[0]	mut	m	CTL	c	g	epsilon	k	het	lambda	rho	omega	x_max	patch.dyna	DELTA	A	VA
10000	1	100.000000	0.001000	21900	9499	5000000	0.001000	10000000	15.031211	11.534174	13.440334	15.783764	11	800000000	0.010000	1.000000	1.000000	80000	0.000050	0.004800	0	0.500000	0.000000	2.500000	12.000000	0.500000	0.000000	0.000000	0.000000	31872	0	10.000000	7.000000	1.000000
sus	inf	inf_blood	z	x[0]	y[0][0]	z[0]	x[1]	y[1][0]	z[1]	S[0]	synchrony
219000000	94990000	5000000	10.000000	21900	9499	0.001000	21900	9499	0.001000	10000000	0.000000
120919445	99586288	5273620	3941.516320	9329	10829	0.394152	11120	10077	0.394152	9994933	0.000000
218622287	23811143	1245025	6325.803353	18079	3215	0.632580	21197	2538	0.632580	9990000	0.000000
266196392	10498843	542412	7771.765723	22966	1777	0.777177	26698	1020	0.777177	9985107	0.000000
287775373	5765156	298160	8648.676577	25894	1055	0.864868	29160	502	0.864868	9980198	0.000000
298796482	3617309	185704	9180.483393	27362	811	0.918048	30183	334	0.918048	9975165	0.000000
304679783	2540216	130944	9503.000201	28478	568	0.950300	30932	147	0.950300	9970205	0.000000
308058385	1950160	100294	9698.592075	29845	328	0.969859	31197	138	0.969859	9965164	0.000000
310029577	1604245	82004	9817.209710	29992	359	0.981721	31167	106	0.981721	9960084	0.000000
311256103	1388269	70966	9889.145947	29912	270	0.988915	31462	66	0.988915	9954999	0.000000
312042620	1257380	64329	9932.772025	30070	305	0.993277	31566	86	0.993277	9950043	0.000000
312537801	1174016	60313	9959.229270	30400	301	0.995923	31610	65	0.995923	9945122	0.000000
312769974	1133840	58082	9975.274394	30336	251	0.997527	31386	53	0.997527	9940162	0.000000
312976314	1093366	55659	9985.005037	30628	177	0.998501	31747	51	0.998501	9935049	0.000000
313088782	1079669	55367	9990.906233	30772	191	0.999091	31489	86	0.999091	9930120	0.000000
313157546	1071140	54769	9994.485041	30684	193	0.999449	31617	62	0.999449	9925130	0.000000
313186123	1062511	53942	9996.655426	30678	188	0.999666	31330	83	0.999666	9920309	0.000000
313264393	1052192	53519	9997.971667	30849	227	0.999797	31451	58	0.999797	9915251	0.000000
313288166	1045511	53321	9998.769908	30660	167	0.999877	31485	68	0.999877	9910290	0.000000
313283684	1048664	53426	9999.254005	30432	168	0.999925	31653	61	0.999925	9905339	0.000000
313279840	1045217	53424	9999.547588	30355	269	0.999955	31590	55	0.999955	9900255	0.000000
313310954	1041418	53232	9999.725632	30659	248	0.999973	31560	54	0.999973	9895372	0.000000
313311301	1042192	53122	9999.833608	30861	184	0.999983	31987	52	0.999983	9890495	0.000000
313290257	1048463	53783	9999.899091	30727	205	0.999990	31728	91	0.999990	9885546	0.000000
313272103	1050869	53313	9999.938803	30290	287	0.999994	31754	60	0.999994	9880534	0.000000
313263648	1047365	53577	9999.962887	30290	202	0.999996	31564	99	0.999996	9875554	0.000000
313308140	1042201	53108	9999.977493	30444	238	0.999998	31548	44	0.999998	9870553	0.000000
313287804	1049944	53315	9999.986350	30383	193	0.999999	31379	50	0.999999	9865683	0.000000
313265493	1053015	53453	9999.991722	30462	215	0.999999	31491	57	0.999999	9860779	0.000000
313237735	1058426	54233	9999.994980	30893	245	0.999999	31558	68	0.999999	9855862	0.000000
313213198	1061941	53945	9999.996955	30582	228	1.000000	31534	46	1.000000	9850985	0.000000
313197757	1057561	54178	9999.998154	30638	269	1.000000	31652	47	1.000000	9846189	0.000000
313252923	1051990	53823	9999.998880	30503	265	1.000000	31460	75	1.000000	9841319	0.000000
313256783	1051309	53796	9999.999321	30741	171	1.000000	31527	103	1.000000	9836484	0.000000
313269844	1047659	53215	9999.999588	30510	275	1.000000	31526	46	1.000000	9831463	0.000000
313304754	1044950	53278	9999.999750	30432	198	1.000000	31634	60	1.000000	9826472	0.000000
313278248	1048204	53444	9999.999849	30891	165	1.000000	31622	67	1.000000	9821581	0.000000
313268237	1047110	53307	9999.999908	30193	337	1.000000	31564	49	1.000000	9816716	0.000000
313247067	1051178	53802	9999.999944	30670	211	1.000000	31784	58	1.000000	9811797	0.000000
313273050	1052545	53445	9999.999966	30456	193	1.000000	31560	59	1.000000	9806859	0.000000
313267085	1047952	53013	9999.999980	30883	220	1.000000	31646	52	1.000000	9801943	-1.#IND00
313243221	1051893	53729	9999.999988	30253	283	1.000000	31557	57	1.000000	9797001	0.004800
313249220	1051603	53709	9999.999992	30562	233	1.000000	31372	74	1.000000	9792101	0.010837
313294933	1042305	53091	9999.999995	30325	319	1.000000	31801	75	1.000000	9787226	0.008178
313274545	1050785	53604	9999.999997	30624	219	1.000000	31516	43	1.000000	9782358	0.009676
313246382	1053386	53564	9999.999998	30558	289	1.000000	31546	59	1.000000	9777455	0.005010
313252686	1054430	53813	9999.999999	30793	171	1.000000	31674	64	1.000000	9772524	0.003736
313217868	1059392	54019	9999.999999	30538	264	1.000000	31569	82	1.000000	9767701	0.004808
313253592	1055432	53816	10000.000000	30537	232	1.000000	31746	34	1.000000	9762790	0.005159
313268065	1046564	53605	10000.000000	30920	208	1.000000	31755	80	1.000000	9758030	0.004269
313269767	1052793	53619	10000.000000	30307	248	1.000000	31396	116	1.000000	9753174	-0.002472
313232527	1053735	53575	10000.000000	30511	232	1.000000	31333	54	1.000000	9748227	-0.002462
313247931	1047177	53688	10000.000000	30532	262	1.000000	31269	53	1.000000	9743250	-0.004330
313254746	1053247	53417	10000.000000	30522	198	1.000000	31589	61	1.000000	9738371	-0.003740
313305136	1042915	53271	10000.000000	30405	264	1.000000	31661	40	1.000000	9733394	-0.005290
313299545	1043875	53125	10000.000000	30532	216	1.000000	31710	75	1.000000	9728568	-0.003585
313291548	1046424	53048	10000.000000	30269	274	1.000000	31312	86	1.000000	9723727	-0.003535
313255796	1051762	53223	10000.000000	30419	208	1.000000	31605	87	1.000000	9718892	-0.002214
313234514	1055874	53848	10000.000000	30386	231	1.000000	31784	49	1.000000	9713954	0.002052
313243434	1051163	53879	10000.000000	30643	187	1.000000	31599	75	1.000000	9709206	0.002317
313215580	1055920	53890	10000.000000	30741	202	1.000000	31761	49	1.000000	9704487	0.002031
313239723	1054173	53399	10000.000000	30303	236	1.000000	31714	57	1.000000	9699532	0.003256
313243490	1054781	54042	10000.000000	30664	186	1.000000	31490	44	1.000000	9694608	0.002013
313288385	1046598	53512	10000.000000	30975	190	1.000000	31622	62	1.000000	9689729	-0.000218
313282390	1049921	53950	10000.000000	31115	168	1.000000	31815	50	1.000000	9684788	-0.001612
313269341	1049639	53872	10000.000000	30152	330	1.000000	31591	68	1.000000	9679832	-0.001695
313296755	1047538	53596	10000.000000	30177	277	1.000000	31567	72	1.000000	9674954	-0.001716
313261455	1050738	53723	10000.000000	30347	223	1.000000	31464	77	1.000000	9670109	-0.003787
313228651	1051355	53777	10000.000000	30539	200	1.000000	31763	65	1.000000	9665348	-0.003822
313287418	1043802	53285	10000.000000	30626	209	1.000000	31658	43	1.000000	9660488	-0.003551
313314143	1042629	53289	10000.000000	30653	286	1.000000	31227	83	1.000000	9655740	-0.003314
313289001	1046882	53249	10000.000000	30106	344	1.000000	31694	52	1.000000	9650975	-0.003050
313252959	1055914	54198	10000.000000	30670	173	1.000000	31650	46	1.000000	9646174	-0.003280
313239789	1056330	53877	10000.000000	30990	178	1.000000	31596	55	1.000000	9641297	-0.003201
313233899	1052860	53397	10000.000000	30995	168	1.000000	31437	89	1.000000	9636426	-0.002010
313293244	1043681	52949	10000.000000	31284	159	1.000000	31507	75	1.000000	9631586	-0.001647
313291526	1045615	53472	10000.000000	30344	271	1.000000	31479	62	1.000000	9626878	-0.001286
313290381	1042422	53715	10000.000000	30524	216	1.000000	31610	80	1.000000	9622093	-0.001200
313280233	1051445	53118	10000.000000	30273	305	1.000000	31575	58	1.000000	9617240	-0.001159
313229434	1055293	54297	10000.000000	30245	307	1.000000	31632	64	1.000000	9612518	-0.001218
313266465	1044720	53612	10000.000000	30370	181	1.000000	31460	64	1.000000	9607739	-0.001101
313280114	1045571	53337	10000.000000	30465	295	1.000000	31391	87	1.000000	9603024	-0.000995
313262730	1051258	53449	10000.000000	30665	191	1.000000	31540	77	1.000000	9598219	-0.001897
313294198	1049238	53387	10000.000000	30744	230	1.000000	31520	49	1.000000	9593400	-0.001394
313289649	1042217	53314	10000.000000	30220	291	1.000000	31633	79	1.000000	9588670	-0.001420
313334142	1041781	53403	10000.000000	30387	283	1.000000	31662	72	1.000000	9583768	-0.000253
313269943	1051651	53660	10000.000000	30429	215	1.000000	31485	91	1.000000	9579013	-0.000040
313276948	1043999	53729	10000.000000	31032	141	1.000000	31542	50	1.000000	9574255	0.001888
313310105	1043260	53113	10000.000000	30788	191	1.000000	31556	64	1.000000	9569400	0.001417
313283239	1044332	53495	10000.000000	30958	215	1.000000	31547	61	1.000000	9564632	0.001370
313273161	1046794	53552	10000.000000	30723	250	1.000000	31480	82	1.000000	9559765	0.001431
313261026	1051962	53855	10000.000000	30376	263	1.000000	31757	41	1.000000	9554966	0.001671
313269593	1050119	53372	10000.000000	30406	256	1.000000	31673	74	1.000000	9550070	0.002062
313263797	1049749	53261	10000.000000	30330	244	1.000000	31565	49	1.000000	9545300	0.001898
313262231	1051607	53916	10000.000000	30348	265	1.000000	31591	56	1.000000	9540477	0.002230
313213400	1058235	54317	10000.000000	30591	211	1.000000	31750	67	1.000000	9535652	0.002110
313258279	1051185	53756	10000.000000	30531	267	1.000000	31532	73	1.000000	9530813	0.001966
313269168	1047082	53466	10000.000000	30106	336	1.000000	31547	79	1.000000	9526023	0.001861
313230384	1052800	53973	10000.000000	30328	291	1.000000	31681	47	1.000000	9521257	0.001863
313289064	1045017	53521	10000.000000	30760	169	1.000000	31624	60	1.000000	9516452	0.001809
npatches	nstrain	runtime	dt	init_x	init_y	init_y_blood	init_z	init_S	beta0	beta1	beta2	beta3	mean_beta	B	d	delta	delta_blood	b[0]	mut	m	CTL	c	g	epsilon	k	het	lambda	rho	omega	x_max	patch.dyna	DELTA	A	VA
10000	1	100.000000	0.001000	21900	9499	5000000	0.001000	10000000	6.800031	5.663475	9.674769	6.418003	11	800000000	0.010000	1.000000	1.000000	80000	0.000050	0.004800	0	0.500000	0.000000	2.500000	13.000000	0.500000	0.000000	0.000000	0.000000	31872	0	10.000000	7.000000	1.000000
sus	inf	inf_blood	z	x[0]	y[0][0]	z[0]	x[1]	y[1][0]	z[1]	S[0]	synchrony
219000000	94990000	5000000	10.000000	21900	9499	0.001000	21900	9499	0.001000	10000000	0.000000
127588772	87792608	4656845	3941.516320	16474	7534	0.394152	18192	7077	0.394152	9995109	0.000000
230535697	18470789	964811	6325.803353	26653	1011	0.632580	27750	861	0.632580	9990179	0.000000
277589883	7201373	372864	7771.765723	30354	280	0.777177	30753	256	0.777177	9985178	0.000000
297603738	3429259	177109	8648.676577	31273	101	0.864868	31492	93	0.864868	9980022	0.000000
307153106	1820220	94093	9180.483393	31742	48	0.918048	31822	48	0.918048	9974998	0.000000
311951296	1052287	54252	9503.000201	31803	26	0.950300	31681	27	0.950300	9970017	0.000000
314514017	660665	34207	9698.592075	31821	24	0.969859	31717	15	0.969859	9965028	0.000000
315930024	438662	22643	9814.990948	31862	15	0.981721	31732	9	0.981721	9960057	0.000000
316792457	310640	15972	9857.429832	31986	8	0.988915	31631	5	0.988915	9955076	0.000000
317296463	230807	12035	9759.265489	32092	2	0.993277	31729	7	0.993277	9950155	0.000000
317624992	188217	9599	9451.351237	32030	6	0.991531	32102	1	0.971279	9945113	0.000000
317769524	167932	8739	9102.214864	31867	2	0.930914	31690	4	0.767203	9940091	0.000000
317862562	161182	8211	8879.582102	31777	4	0.929959	31906	6	0.784966	9935107	0.000000
317871124	167369	8433	8792.126361	31769	2	0.795530	32030	5	0.691830	9930095	0.000000
317818623	176410	8844	8834.914962	31801	4	0.875998	31849	3	0.799408	9925104	0.000000
317798218	179173	9298	8892.567309	32033	16	0.924798	31857	2	0.854834	9920195	0.000000
317792075	177904	9190	8922.530096	31949	2	0.816073	31976	3	0.833467	9915147	0.000000
317811127	172927	8760	8931.712944	31614	6	0.748118	31926	5	0.899005	9910219	0.000000
317814934	172658	8806	8922.149652	31660	7	0.687096	31642	5	0.707011	9905153	0.000000
317809287	174433	9013	8903.521682	31812	4	0.726044	31897	5	0.743284	9900180	0.000000
317789750	174552	8901	8915.407612	31834	4	0.833858	32082	4	0.796378	9895220	0.000000
317796299	173380	8856	8918.936909	32079	3	0.786394	31966	5	0.820797	9890375	0.000000
317842029	167281	8614	8881.984117	31836	1	0.638101	31551	4	0.804080	9885458	0.000000
317822626	170459	8619	8850.609559	31774	10	0.625819	31750	7	0.854758	9880576	0.000000
317838816	168400	8476	8856.790482	31867	2	0.767301	31755	1	0.773333	9875574	0.000000
317844798	171750	8647	8844.937164	31671	4	0.737094	31741	7	0.796865	9870600	0.000000
317810064	178966	9030	8884.016081	31644	3	0.818822	31781	13	0.735222	9865588	0.000000
317779387	178868	9101	8950.128002	31624	6	0.857439	31691	6	0.723016	9860701	0.000000
317821556	170119	8599	8927.963506	31929	5	0.843581	31705	6	0.775200	9855777	0.000000
317827723	172808	8795	8889.686141	32134	4	0.522046	31973	3	0.796686	9850877	0.000000
317818393	173849	8927	8885.314879	31915	4	0.710142	32016	6	0.734247	9846033	0.000000
317799517	175865	9052	8904.465227	31648	4	0.805746	31976	6	0.755364	9841136	0.000000
317799904	176535	9059	8927.643589	31702	1	0.756492	31800	6	0.811648	9836102	0.000000
317802270	174093	8983	8925.926585	32086	8	0.748075	31875	7	0.774274	9831271	0.000000
317842728	168293	8558	8895.493092	31670	7	0.826516	31860	10	0.821612	9826381	0.000000
317857824	172003	8822	8859.569487	31877	3	0.759654	31923	4	0.700397	9821435	0.000000
317798528	172467	8777	8886.850436	31876	10	0.854241	32035	1	0.561879	9816519	0.000000
317825379	171770	8700	8890.245014	31668	1	0.654535	32104	9	0.689991	9811679	0.000000
317839931	170684	8735	8876.608697	31881	5	0.762818	32093	5	0.787132	9806692	0.000000
317843970	171192	8881	8881.811661	31914	3	0.750513	31948	5	0.717725	9801805	-1.#IND00
317838041	172217	8718	8876.992098	31759	15	0.848697	31920	9	0.828813	9796845	-1.#IND00
317816959	178516	9056	8894.064850	32043	1	0.908242	31920	4	0.812711	9791889	-1.#IND00
317809412	176656	9022	8934.676470	31841	2	0.755334	31834	4	0.884565	9786965	-0.032156
317809338	173318	8731	8917.363512	32164	9	0.844746	31670	5	0.809399	9782112	-0.024597
317818639	170599	8796	8896.186849	31994	3	0.898577	31783	9	0.739870	9777328	-0.015160
317819696	171769	8571	8878.072554	32093	2	0.824061	31779	2	0.678491	9772451	-0.012334
317839990	170631	8909	8871.331280	32193	4	0.776475	31892	5	0.629762	9767665	-0.011806
317814712	172888	8735	8888.141827	31970	6	0.864442	31860	2	0.775467	9762698	-0.010174
317790743	176612	8997	8903.457631	31885	3	0.624816	31911	4	0.790199	9757776	-0.009163
317796744	173868	8684	8906.233606	31547	6	0.625217	32006	3	0.754826	9752974	-0.008308
317823360	171279	8790	8892.404544	31841	9	0.772711	31583	4	0.792154	9748118	-0.007403
317808830	174174	8820	8881.750071	32102	3	0.827099	31811	6	0.873951	9743217	-0.006348
317800822	174837	8908	8902.601201	32005	8	0.749371	31836	5	0.923557	9738333	-0.003977
317801776	176431	8896	8907.552451	32031	5	0.845191	32002	3	0.818369	9733555	-0.004681
317802061	174443	9068	8911.528491	31811	8	0.906116	31931	8	0.633616	9728705	-0.004866
317786524	175803	8950	8905.720868	31645	10	0.927946	32029	4	0.701816	9723914	-0.003730
317795579	176317	8938	8920.711563	31861	5	0.786111	31918	3	0.741221	9718995	-0.004143
317804723	176226	9017	8933.245478	31726	6	0.870286	31897	6	0.625579	9714104	-0.003543
317818676	170040	8740	8889.190300	31802	2	0.881813	31712	6	0.723393	9709143	-0.002452
317781115	176233	8946	8886.405205	31686	7	0.764168	31848	5	0.611546	9704299	-0.002113
317803818	177153	9088	8919.476200	32023	9	0.825182	31824	6	0.707150	9699364	-0.002088
317785877	175661	8966	8920.432549	32053	4	0.773535	31810	6	0.822400	9694449	-0.003574
317781411	176530	8969	8921.869566	31788	8	0.755146	31964	10	0.558661	9689676	-0.003725
317815523	174419	9119	8914.189940	31853	8	0.698675	31979	5	0.732348	9684763	-0.003439
317828491	173350	8835	8892.109212	31907	10	0.817260	31706	3	0.674087	9680080	-0.003159
317798814	179968	9103	8906.156239	31804	5	0.800362	31852	7	0.802349	9675316	-0.004128
317786331	179099	9053	8932.462203	31760	12	0.610344	31780	4	0.874299	9670616	-0.004298
317777685	175328	8842	8926.910561	31983	7	0.763691	32186	4	0.786858	9665713	-0.003891
317782980	173420	8665	8926.745061	32030	5	0.758814	31969	17	0.676573	9660848	-0.004219
317799850	172984	8706	8900.773001	31687	11	0.845626	32050	6	0.803856	9655900	-0.002909
317815617	175608	9071	8893.610092	31629	9	0.647003	31921	7	0.881048	9651109	-0.002570
317801030	178330	9101	8920.958481	31858	3	0.767000	31961	7	0.909255	9646298	-0.002450
317802019	171465	8643	8933.422385	31944	12	0.744442	32098	2	0.880894	9641516	-0.002352
317829049	168141	8617	8868.877448	31805	3	0.704787	31807	4	0.905373	9636689	-0.002103
317832754	169714	8732	8848.131260	31672	4	0.781862	31779	3	0.691294	9631941	-0.002756
317815023	177363	8980	8862.691615	31800	5	0.808442	31702	7	0.760292	9627223	-0.002551
317768382	184178	9242	8940.383603	31846	6	0.786106	31908	2	0.782531	9622344	-0.002551
317780996	179102	9027	8972.947594	31787	4	0.662941	32054	7	0.630741	9617375	-0.003050
317780248	174138	8849	8952.228376	31852	2	0.793643	31551	6	0.776061	9612476	-0.003078
317808400	172056	8914	8917.147120	31935	5	0.860015	31911	6	0.846778	9607637	-0.002130
317840669	168084	8707	8860.540238	32026	14	0.635260	31938	4	0.854142	9602807	-0.001848
317821514	168263	8678	8845.897029	31548	3	0.778802	31840	7	0.786806	9598022	-0.001981
317790315	176904	9019	8863.369463	31728	10	0.798534	31982	6	0.755804	9593109	-0.002163
317781656	176703	9021	8906.319155	31890	5	0.877820	31834	0	0.687686	9588559	-0.002013
317834564	172014	8725	8917.706427	31963	11	0.925903	31932	5	0.594056	9583876	-0.001700
317800189	172590	8815	8896.006237	31903	8	0.859030	31990	5	0.562964	9579073	-0.001490
317811596	172193	8739	8876.042566	31912	3	0.793875	31890	7	0.717612	9574413	-0.001510
317800111	174126	8808	8877.612258	32040	4	0.828236	32057	10	0.828745	9569654	-0.001665
317785051	174308	8936	8900.472355	31740	10	0.636133	31924	4	0.731308	9564742	-0.001963
317789624	175585	9126	8912.240849	31833	12	0.779331	31810	6	0.719659	9559920	-0.003369
317802919	176439	9016	8928.383019	31884	1	0.740503	31960	3	0.618992	9555125	-0.002867
317813351	174871	8905	8936.578505	31699	4	0.783257	31775	5	0.713024	9550394	-0.002037
317835925	177007	9097	8919.826919	31779	8	0.677882	31747	4	0.793019	9545632	-0.001996
317788424	177768	9006	8942.117664	31842	6	0.804650	31882	6	0.742149	9540850	-0.001967
317797777	176810	9005	8930.130542	31914	8	0.590282	31793	0	0.542268	9536108	-0.002205
317829585	171067	8853	8921.459824	31761	8	0.715955	31956	11	0.650270	9531285	-0.002378
317826481	173186	8876	8903.801275	31692	3	0.810461	31687	9	0.787905	9526544	-0.002151
317797024	174624	8968	8893.028385	31887	5	0.858649	31813	3	0.840163	9521742	-0.002256
317789265	171107	8820	8904.565620	31780	12	0.904937	31890	3	0.887623	9516936	-0.002205
npatches	nstrain	runtime	dt	init_x	init_y	init_y_blood	init_z	init_S	beta0	beta1	beta2	beta3	mean_beta	B	d	delta	delta_blood	b[0]	mut	m	CTL	c	g	epsilon	k	het	lambda	rho	omega	x_max	patch.dyna	DELTA	A	VA
10000	1	100.000000	0.001000	21900	9499	5000000	0.001000	10000000	15.362475	13.169081	14.803747	6.494665	11	800000000	0.010000	1.000000	1.000000	80000	0.000050	0.004800	0	0.500000	0.000000	2.500000	14.000000	0.500000	0.000000	0.000000	0.000000	31872	0	10.000000	7.000000	1.000000
sus	inf	inf_blood	z	x[0]	y[0][0]	z[0]	x[1]	y[1][0]	z[1]	S[0]	synchrony
219000000	94990000	5000000	10.000000	21900	9499	0.001000	21900	9499	0.001000	10000000	0.000000
133618132	77627533	4132808	3941.516320	10116	8885	0.394152	11467	8448	0.394152	9994942	0.000000
240973572	14314706	750540	6325.803353	20169	2222	0.632580	22166	1833	0.632580	9989893	0.000000
287005068	4802060	250477	7771.765723	25609	919	0.777177	27473	639	0.777177	9984878	0.000000
305095751	1878207	97624	8648.676577	28618	396	0.864868	30086	262	0.864868	9979880	0.000000
312782523	765273	39853	9180.483393	30089	216	0.918048	31166	63	0.918048	9974900	0.000000
316111047	323628	17066	9495.922837	31203	65	0.950300	31727	35	0.950300	9969973	0.000000
317598464	141450	7332	9192.811333	31416	48	0.969859	31616	17	0.969859	9964981	0.000000
318182193	85941	4380	7706.617108	31688	6	0.981721	31758	31	0.981721	9960020	0.000000
318124441	152031	7621	7387.681927	31694	20	0.988915	31642	13	0.824187	9955080	0.000000
317449505	297752	15242	8267.087062	31788	34	0.993277	31860	19	0.893377	9950015	0.000000
317383643	229438	11940	8888.246254	31747	19	0.995923	31962	18	0.935338	9945068	0.000000
317909172	115779	5974	8626.291210	31696	24	0.997527	31805	6	0.877242	9939976	0.000000
318225198	90833	4674	7415.276791	31981	9	0.998501	31912	9	0.925553	9935051	0.000000
317974334	196913	9824	7596.088069	31893	16	0.618197	31936	14	0.941620	9930102	0.000000
317293330	311193	16055	8473.849058	31008	210	0.768454	31719	26	0.964595	9925139	0.000000
317443325	205699	10645	8979.936764	30318	249	0.859578	31721	4	0.957129	9920090	0.000000
317993429	106695	5560	8479.068867	30820	132	0.914840	31628	6	0.903438	9915116	0.000000
318231791	95703	4878	7362.824517	31706	4	0.905090	31657	4	0.919928	9910167	0.000000
317950860	200972	10306	7693.436656	31626	39	0.942441	31972	9	0.951440	9905299	0.000000
317354748	282291	14548	8521.241829	31721	17	0.965093	31619	23	0.970550	9900278	0.000000
317580563	180802	9559	8947.083408	31618	12	0.978831	31876	17	0.982140	9895291	0.000000
318067920	95483	4999	8207.889865	31892	10	0.987162	31865	0	0.711791	9890398	0.000000
318199022	113065	5461	7276.555965	31780	23	0.833765	31821	10	0.737514	9885479	0.000000
317619659	282764	14318	7988.665566	31580	65	0.899186	31792	12	0.840814	9880562	0.000000
317126780	304024	15519	8755.604782	31145	81	0.938861	31625	33	0.903461	9875660	0.000000
317579345	164872	8557	9020.855389	31519	58	0.962922	31847	10	0.941453	9870728	0.000000
318093353	90762	4707	7981.996119	31718	54	0.977514	31844	12	0.931689	9865812	0.000000
318194925	127496	6326	7279.781041	31815	13	0.986363	31902	14	0.658108	9860788	0.000000
317565587	291217	14943	8097.632875	31983	11	0.913469	31814	30	0.792658	9855919	0.000000
317213679	274996	14155	8813.854387	31442	46	0.947523	31685	24	0.874257	9851066	0.000000
317731343	145774	7518	8926.592442	31499	93	0.968175	31695	15	0.923742	9846117	0.000000
318167202	86889	4522	7808.124598	31606	28	0.980700	31766	7	0.953753	9841253	0.000000
318161846	141867	7113	7299.786387	31875	13	0.921650	31778	14	0.900231	9836284	0.000000
317370212	334169	17091	8198.472248	31898	39	0.952485	31511	26	0.939494	9831235	0.000000
317063238	290085	15050	8888.494066	31493	61	0.971184	32095	10	0.963306	9826279	0.000000
317695045	146039	7383	8998.869534	31696	26	0.982524	31699	12	0.977747	9821343	0.000000
318140984	86187	4514	7757.447357	32071	19	0.989402	31813	6	0.911462	9816517	0.000000
318147494	141660	7190	7333.390761	31700	14	0.993573	31843	14	0.604092	9811638	0.000000
317511987	291678	14727	8192.868088	31868	13	0.996102	31471	42	0.759900	9806677	0.000000
317264993	257895	13243	8858.734045	31737	3	0.997636	31597	39	0.854390	9801763	-1.#IND00
317780517	134313	6888	8858.994364	31707	29	0.940828	31821	18	0.911694	9796757	-1.#IND00
318192582	87034	4439	7637.162364	31998	19	0.964115	31756	1	0.807445	9791922	0.397015
318105849	163185	8271	7454.948880	31929	15	0.978237	32064	1	0.674056	9787040	0.231468
317411461	299009	15277	8327.659807	31809	53	0.986802	32099	15	0.799268	9782084	0.265847
317397823	220054	11234	8906.863201	31797	16	0.991996	31740	40	0.878265	9777157	0.232773
317928007	113223	5954	8585.573706	31839	12	0.995146	31727	13	0.926173	9772207	0.243271
318240611	91162	4500	7370.695437	31936	2	0.974968	31623	3	0.943763	9767268	0.258048
317934272	210775	10518	7633.785747	31854	16	0.984819	31780	14	0.635382	9762372	0.226879
317159843	336986	17336	8516.645479	31712	52	0.990793	31781	33	0.778876	9757561	0.255176
317346891	218654	11508	9026.652168	31712	59	0.994417	31935	25	0.865898	9752595	0.236176
317934695	106745	5503	8542.892832	31794	11	0.996614	31668	14	0.918673	9747776	0.255166
318250623	95827	4811	7344.016456	31672	7	0.797686	31872	20	0.950679	9742863	0.250601
317886562	220615	11216	7733.313866	31785	18	0.877305	31753	4	0.970089	9738169	0.237790
317239523	307484	15882	8573.304817	31551	13	0.925591	31699	23	0.966956	9733314	0.243233
317502961	188596	9677	8998.367006	31935	11	0.954874	31592	26	0.979960	9728491	0.235927
318053616	100200	5089	8287.415972	31885	7	0.972633	31502	10	0.987847	9723509	0.246612
318231707	105032	5199	7312.913275	31740	15	0.809553	32003	0	0.731179	9718665	0.251175
317772394	248319	12439	7886.139581	31604	11	0.884502	31632	63	0.709414	9713795	0.241367
317208447	301187	15488	8680.211646	31693	34	0.929956	31377	75	0.823773	9708870	0.241928
317590412	170115	8822	9006.777587	31696	26	0.957521	31748	24	0.893126	9704018	0.235746
318107794	91297	4702	8050.545429	31585	66	0.974239	31994	12	0.935186	9699189	0.239842
318192143	117885	6011	7265.838106	31675	17	0.984377	31756	21	0.960693	9694372	0.236650
317578021	285492	14487	8035.080200	31937	8	0.990525	31718	21	0.976162	9689573	0.234703
317145013	295272	15234	8783.362214	31753	27	0.994254	31748	31	0.985543	9684725	0.235867
317634730	158840	8201	8997.866620	31866	7	0.996515	31639	4	0.991233	9680004	0.235563
318150802	89302	4432	7923.071365	31966	7	0.997887	31575	4	0.907172	9675082	0.245749
318179334	129130	6544	7306.424672	31774	11	0.998718	31823	10	0.943704	9670284	0.234122
317568355	285835	14531	8114.509909	31726	46	0.999223	31744	18	0.965859	9665439	0.231639
317268207	263683	13698	8819.352166	31378	64	0.999529	31620	9	0.979295	9660573	0.228346
317729899	141297	7354	8893.241672	31680	36	0.999714	31849	15	0.987443	9655769	0.227509
318178145	88560	4479	7719.818225	32018	8	0.999827	31710	17	0.992385	9650978	0.232972
318131369	151486	7564	7416.671125	31802	14	0.981231	31886	20	0.835839	9646230	0.223080
317441799	304020	15642	8280.083401	31760	23	0.988618	32075	39	0.900444	9641248	0.227290
317283521	244744	12419	8907.892614	32141	50	0.993097	31762	13	0.939624	9636259	0.224824
317862468	123373	6308	8760.436492	31796	57	0.995814	31817	10	0.801059	9631450	0.226303
318209410	86334	4328	7465.449907	31840	6	0.997461	31756	9	0.879352	9626551	0.229886
318038223	182426	8897	7484.712436	31859	21	0.998460	31701	15	0.897488	9621658	0.220961
317294093	325796	16743	8396.524115	31708	42	0.999066	32017	23	0.937831	9616866	0.223769
317353218	225688	11709	8965.596449	31753	25	0.999434	31740	24	0.962297	9611972	0.220201
317911089	110758	5776	8598.172635	31646	12	0.999657	31947	7	0.977135	9607097	0.221418
318245030	91163	4583	7307.480548	31802	39	0.827214	31829	12	0.986133	9602389	0.224071
317896378	227582	11359	7646.943869	31582	41	0.895213	31710	5	0.974914	9597527	0.220335
317093264	349356	17942	8537.720183	31740	47	0.936451	31407	26	0.984787	9592743	0.225685
317316067	218269	11149	9041.208795	31407	75	0.961461	31692	30	0.990774	9587886	0.222886
317957811	106853	5590	8525.621186	31559	24	0.976628	31562	2	0.828012	9583194	0.226515
318229246	94953	4784	7290.134871	31899	1	0.680288	31892	3	0.641787	9578357	0.230250
317846597	228905	11774	7730.603508	31283	74	0.798924	31901	7	0.782760	9573563	0.223855
317179819	323907	16591	8582.924657	31334	94	0.878056	31755	6	0.868254	9568795	0.227826
317419415	201176	10331	9038.664815	31525	65	0.926047	31847	6	0.920102	9563899	0.223694
318020871	99381	5119	8369.134452	31426	38	0.955151	31903	9	0.820016	9559129	0.227221
318234972	101838	4988	7215.279803	31651	38	0.972801	32050	5	0.890848	9554240	0.227196
317727985	268347	13370	7830.043167	31868	27	0.983505	31625	3	0.902973	9549435	0.225955
316982520	355151	18237	8664.620341	31741	20	0.989997	31744	39	0.941158	9544666	0.231186
317358571	202862	10452	9094.510298	31546	46	0.993933	31594	21	0.964315	9539833	0.229239
318033539	97971	5062	8371.963557	31749	20	0.996321	31719	6	0.978359	9535090	0.232819
318211394	103290	5233	7277.246884	31902	6	0.997769	31941	8	0.884732	9530297	0.232447
317762674	250246	12458	7861.507587	32020	8	0.998647	31658	45	0.854883	9525498	0.233304
317192581	303510	15633	8671.178702	31915	26	0.999179	31694	4	0.911993	9520849	0.233356
317570480	172697	8976	9007.776915	31462	53	0.999502	31972	12	0.946628	9516085	0.230965
npatches	nstrain	runtime	dt	init_x	init_y	init_y_blood	init_z	init_S	beta0	beta1	beta2	beta3	mean_beta	B	d	delta	delta_blood	b[0]	mut	m	CTL	c	g	epsilon	k	het	lambda	rho	omega	x_max	patch.dyna	DELTA	A	VA
10000	1	100.000000	0.001000	21900	9499	5000000	0.001000	10000000	16.322967	9.087407	7.692758	8.598322	11	800000000	0.010000	1.000000	1.000000	80000	0.000050	0.004800	0	0.500000	0.000000	2.500000	15.000000	0.500000	0.000000	0.000000	0.000000	31872	0	10.000000	7.000000	1.000000
sus	inf	inf_blood	z	x[0]	y[0][0]	z[0]	x[1]	y[1][0]	z[1]	S[0]	synchrony
219000000	94990000	5000000	10.000000	21900	9499	0.001000	21900	9499	0.001000	10000000	0.000000
139268924	68783388	3678098	3941.516320	10555	7923	0.394152	15176	6560	0.394152	9994959	0.000000
249946462	11126121	584209	6325.803353	20934	1939	0.632580	26778	770	0.632580	9989996	0.000000
294272606	3158244	165371	7771.765723	25880	871	0.777177	30634	189	0.777177	9984964	0.000000
310193283	952855	49914	8648.676577	28825	350	0.864868	31660	48	0.864868	9980065	0.000000
315977050	271955	14225	9163.883054	30774	116	0.918048	32013	3	0.918048	9975093	0.000000
317921822	78505	4041	8117.707846	30969	95	0.950300	31614	4	0.734124	9970130	0.000000
318357237	81286	3948	6182.196006	31600	29	0.969859	31738	6	0.463523	9965072	0.000000
317427777	399650	20052	7255.741494	31589	33	0.981721	31700	26	0.674651	9959968	0.000000
316185503	482479	25048	8335.063390	31641	58	0.988915	31777	19	0.802690	9955003	0.000000
317275488	172897	9079	8881.136792	31587	25	0.993277	31987	3	0.880341	9950086	0.000000
318213846	59681	3200	7152.618820	31819	17	0.725364	32051	3	0.594732	9945136	0.000000
318199429	154042	7472	6388.459780	31265	152	0.833446	31935	6	0.730491	9940255	0.000000
316534913	587226	29616	7739.568180	30744	178	0.898992	31994	10	0.836555	9935164	0.000000
316232801	395468	20695	8628.365400	30750	172	0.938743	31790	15	0.900878	9930209	0.000000
317599212	122957	6398	8780.622844	31390	34	0.962851	32111	4	0.939887	9925188	0.000000
318295273	58920	3010	6490.019008	31842	8	0.977471	31805	6	0.467222	9920269	0.000000
317915236	262935	12966	6746.792044	31836	8	0.986337	31875	16	0.525698	9915254	0.000000
316024246	623900	32052	8020.082811	31928	33	0.991714	31594	26	0.712357	9910334	0.000000
316585671	294912	15610	8792.647231	31626	63	0.994975	31858	20	0.825558	9905465	0.000000
317904765	83934	4469	8275.241833	31350	71	0.996953	31772	3	0.894209	9900544	0.000000
318351877	77932	3931	6202.694520	31682	8	0.998152	31748	3	0.732663	9895607	0.000000
317409660	403282	20063	7239.345581	31690	34	0.909352	31929	20	0.656589	9890582	0.000000
316070264	511271	26464	8325.396240	31424	66	0.945026	31972	15	0.791737	9885517	0.000000
317174130	186437	9678	8901.662908	31351	79	0.966661	31898	3	0.873698	9880566	0.000000
318187065	63696	3119	7332.209085	31698	6	0.979781	31673	0	0.458164	9875633	0.000000
318246894	140189	6933	6393.733129	31784	10	0.987738	31968	9	0.543293	9870727	0.000000
316697046	549005	27499	7714.347128	31823	33	0.992564	31873	24	0.723028	9865695	0.000000
316303330	388812	20040	8612.691374	31414	47	0.995490	31824	21	0.832029	9860794	0.000000
317635804	120543	6332	8758.129704	31817	15	0.997265	31952	4	0.898133	9855762	0.000000
318340581	61988	3182	6557.504143	31795	0	0.599963	32006	6	0.709202	9850893	0.000000
317913088	260246	12799	6810.951001	31968	72	0.521823	31734	16	0.725324	9845961	0.000000
316150648	585619	30209	8056.312207	27295	1142	0.710007	31768	22	0.833421	9841068	0.000000
316713968	273638	14311	8811.008543	28420	407	0.824133	31827	7	0.898977	9836138	0.000000
317953964	80919	4291	8137.226349	30499	163	0.893344	31911	9	0.704004	9831236	0.000000
318360100	85159	4267	6176.023566	31079	59	0.935318	31944	1	0.405313	9826303	0.000000
317303981	429096	21183	7302.806323	31469	25	0.960773	31856	9	0.592443	9821383	0.000000
316009280	508707	26234	8363.876472	31449	101	0.976211	31943	32	0.752835	9816482	0.000000
317188484	185433	9772	8924.059873	31357	40	0.985573	31956	4	0.850106	9811603	0.000000
318170601	63275	3220	7352.633760	31843	4	0.974335	31912	3	0.783811	9806754	0.000000
318247133	141228	6952	6356.019388	31792	16	0.581708	31931	14	0.348460	9801902	-1.#IND00
316690654	544588	27397	7697.052381	30585	347	0.746325	31644	45	0.604871	9797055	0.722400
316320599	384381	20139	8602.477560	29515	386	0.846157	31663	44	0.760372	9792263	0.560060
317643095	119353	6178	8734.679570	30562	190	0.906701	31947	16	0.854676	9787371	0.671026
318318223	62272	3217	6554.932643	31086	66	0.943419	31861	1	0.426118	9782540	0.721296
317935669	258295	12715	6800.364744	31696	36	0.965686	31801	10	0.641093	9777570	0.608485
316211010	572034	29230	8050.122359	31558	77	0.979190	31957	8	0.782339	9772710	0.615008
316718146	273787	14481	8808.393547	31303	16	0.987380	31755	15	0.867999	9767802	0.577942
317992167	80589	4186	8162.392230	31814	5	0.992346	31677	2	0.913596	9762926	0.617737
318356729	82196	4139	6216.983534	31756	16	0.850617	31826	3	0.292223	9758058	0.614361
317348435	430933	21249	7274.846621	31371	55	0.909406	31780	23	0.524544	9753299	0.566512
315920188	534534	27941	8346.786563	31324	80	0.945059	31814	27	0.711657	9748400	0.550677
317115512	190440	9891	8926.669653	31590	23	0.966681	31713	11	0.825133	9743562	0.540808
318175646	62888	3181	7403.642539	31773	1	0.608676	31825	7	0.633651	9738760	0.560873
318280663	135842	6669	6310.840334	31109	207	0.755336	31974	3	0.739914	9733845	0.542405
316646482	571104	28690	7663.323610	30264	273	0.851623	31757	22	0.842270	9729035	0.532568
316218900	401480	21229	8582.115603	30582	150	0.910016	31708	14	0.904344	9724094	0.518609
317585438	126584	6399	8787.396336	31274	68	0.945429	31579	1	0.847325	9719257	0.526178
318334877	60234	2986	6601.078551	31745	13	0.763143	31675	1	0.446036	9714423	0.538912
317953960	249071	12163	6739.021855	31728	25	0.856357	31972	20	0.644794	9709561	0.512318
316180861	591684	30190	8009.923820	31539	73	0.912887	31897	18	0.784584	9704781	0.521126
316616554	293220	15043	8787.145053	31468	87	0.947170	31866	7	0.869360	9699808	0.512472
317913376	85132	4566	8297.717590	31779	15	0.967961	31826	4	0.906359	9694935	0.523052
318352099	74762	3743	6189.391829	31934	27	0.499751	32089	3	0.541289	9690046	0.530403
317461549	409873	20075	7164.821230	29424	837	0.696622	31548	20	0.641906	9685209	0.512725
315845259	563202	29283	8280.049032	28637	463	0.816015	31666	23	0.782832	9680276	0.515450
316972037	213815	11217	8915.487045	30592	157	0.888421	31990	5	0.868297	9675435	0.513607
318127861	62704	3401	7517.547895	31202	76	0.932333	31911	1	0.661086	9670714	0.524497
318315622	124714	6045	6230.321272	31623	8	0.958963	31723	9	0.427178	9665822	0.522927
316780232	552423	27710	7581.895922	31763	83	0.804096	31721	29	0.652609	9660969	0.512165
316064099	441620	23117	8533.322006	30882	136	0.881193	31740	10	0.789323	9655997	0.502551
317451676	141419	7200	8872.308721	30896	99	0.927949	31802	5	0.872234	9651092	0.505196
318238716	58200	2993	6794.881991	31585	7	0.956304	31627	8	0.704578	9646213	0.511200
318073767	207770	10089	6557.333164	31630	27	0.973501	32087	5	0.820840	9641334	0.500613
316181584	635754	32333	7889.533544	31386	64	0.983929	31839	15	0.891347	9636618	0.500556
316308182	354823	18349	8717.723947	31477	59	0.990254	31766	11	0.934107	9631825	0.496038
317741067	106138	5503	8615.502713	31670	3	0.994089	31867	3	0.792270	9627046	0.501294
318333613	64240	3258	6403.985346	31807	17	0.985838	31827	1	0.610237	9622230	0.507414
317798507	302385	14937	6951.715502	31748	33	0.991411	31621	11	0.646228	9617282	0.499374
316185708	543225	27760	8147.808103	31599	51	0.994791	31827	23	0.785454	9612461	0.497401
316929390	237460	12466	8852.733380	31489	37	0.996841	31867	6	0.869887	9607667	0.494207
318051750	70062	3686	7822.489404	31892	2	0.998084	32013	0	0.669856	9602781	0.500768
318328938	100272	4885	6130.188458	31789	118	0.610802	31647	0	0.342809	9597950	0.503355
317029786	512861	25846	7415.257020	29279	599	0.763969	31877	75	0.558534	9593057	0.493824
315808252	523640	26759	8432.272278	29782	300	0.856858	31810	27	0.732271	9588236	0.495021
317162734	180621	9367	8958.414973	30828	120	0.913191	31824	24	0.837634	9583431	0.495749
318189625	61412	3213	7239.505277	31143	52	0.947354	31726	0	0.509315	9578722	0.501641
318222227	151427	7464	6366.467741	31744	10	0.968073	32107	15	0.565602	9573904	0.496359
316588656	570515	28700	7724.820887	31739	40	0.980637	31706	19	0.736557	9569147	0.493047
316253654	389096	20345	8619.214980	31573	64	0.988258	31735	13	0.840234	9564326	0.489760
317625582	120416	6295	8771.406408	31750	9	0.992879	32175	4	0.859363	9559582	0.492339
318332528	60040	3030	6533.307319	31766	9	0.811735	32000	1	0.324911	9554737	0.497344
317922444	257038	12649	6771.860260	31749	50	0.885826	31912	22	0.429330	9550004	0.488473
316122820	596521	30575	8033.390151	31109	130	0.930758	31754	32	0.653914	9545211	0.490190
316640451	286853	15099	8800.582074	31115	104	0.958008	31811	7	0.790115	9540472	0.487424
317939685	83833	4328	8231.901043	31453	12	0.974534	31886	2	0.775271	9535665	0.490719
318350261	78850	3868	6186.659335	31664	14	0.984556	31732	1	0.364938	9530986	0.493314
317394318	420037	20947	7216.211688	31713	60	0.990634	31948	12	0.606572	9526253	0.483150
315942245	537044	28128	8311.218021	31634	60	0.994320	31568	29	0.761404	9521475	0.483876
317091847	202526	10541	8920.898083	31535	60	0.996555	31766	13	0.855302	9516733	0.483651
npatches	nstrain	runtime	dt	init_x	init_y	init_y_blood	init_z	init_S	beta0	beta1	beta2	beta3	mean_beta	B	d	delta	delta_blood	b[0]	mut	m	CTL	c	g	epsilon	k	het	lambda	rho	omega	x_max	patch.dyna	DELTA	A	VA
10000	1	100.000000	0.001000	21900	9499	5000000	0.001000	10000000	16.228988	8.537024	16.269114	9.825681	11	800000000	0.010000	1.000000	1.000000	80000	0.000050	0.004800	0	0.500000	0.000000	2.500000	16.000000	0.500000	0.000000	0.000000	0.000000	31872	0	10.000000	7.000000	1.000000
sus	inf	inf_blood	z	x[0]	y[0][0]	z[0]	x[1]	y[1][0]	z[1]	S[0]	synchrony
219000000	94990000	5000000	10.000000	21900	9499	0.001000	21900	9499	0.001000	10000000	0.000000
146096029	60459794	3242434	3941.516320	10887	7314	0.394152	16103	5763	0.394152	9995063	0.000000
259297029	8312809	438625	6325.803353	21526	1566	0.632580	27777	551	0.632580	9989990	0.000000
300927196	1891533	99595	7771.765723	27078	606	0.777177	30974	98	0.777177	9984820	0.000000
313933889	404149	21474	8648.318665	30274	116	0.864868	31676	16	0.864868	9979741	0.000000
317637006	72967	3801	8051.893913	31233	25	0.918048	31852	1	0.796445	9974767	0.000000
318399451	60393	3058	5323.995261	31918	4	0.705754	31694	0	0.530320	9969807	0.000000
317290644	489058	24131	6617.381273	31510	213	0.754863	32013	23	0.611307	9964731	0.000000
315409026	615882	32101	7948.427538	30649	182	0.851335	31858	30	0.764275	9959638	0.000000
317168033	154760	8095	8636.360411	31449	25	0.909842	31814	3	0.857044	9954603	0.000000
318338007	42338	2193	6152.033983	31606	0	0.817464	31959	3	0.671225	9949533	0.000000
318058177	229447	11309	5916.634488	31735	7	0.783867	31937	4	0.547709	9944554	0.000000
315518999	785982	40081	7512.458853	31067	94	0.868925	31814	43	0.725706	9939556	0.000000
316228452	307617	16324	8488.455348	31397	78	0.920509	31910	14	0.833653	9934520	0.000000
318001653	59089	3045	7552.699020	31570	23	0.951792	31708	2	0.494575	9929553	0.000000
318393071	88197	4329	5342.355218	31715	0	0.788553	31820	2	0.610683	9924456	0.000000
316710662	635548	31553	6938.071958	31241	111	0.827811	32041	15	0.755513	9919505	0.000000
315589166	509510	26778	8143.022743	31221	62	0.895575	31810	21	0.851730	9914569	0.000000
317468044	112091	5863	8506.519484	31759	27	0.936671	31973	4	0.780705	9909726	0.000000
318379587	46102	2345	5653.102391	31733	2	0.961594	31689	5	0.603310	9904842	0.000000
317858045	322313	15680	6234.767981	31716	79	0.653812	32016	8	0.603671	9899926	0.000000
315428466	713648	36606	7714.138728	29886	326	0.790053	31893	30	0.759644	9894993	0.000000
316714365	225197	12027	8591.107095	30836	66	0.872677	31916	7	0.854235	9890105	0.000000
318178205	48600	2583	6855.621282	31680	35	0.922784	31853	4	0.458440	9885151	0.000000
318292750	137040	6803	5589.766827	31746	10	0.515039	31875	4	0.519516	9880200	0.000000
316187844	706644	35573	7247.500839	30295	496	0.705893	31851	29	0.708608	9875290	0.000000
315953135	391383	20457	8330.190166	29357	289	0.821638	31661	9	0.823284	9870380	0.000000
317807637	77487	4122	8078.331991	31055	45	0.891831	31891	6	0.657574	9865452	0.000000
318431182	62917	3127	5394.913120	31615	4	0.934401	31891	3	0.311356	9860593	0.000000
317264105	489239	24294	6682.679182	32032	19	0.960217	31962	27	0.557534	9855668	0.000000
315475960	590887	30582	7988.069427	31605	60	0.975873	31538	12	0.731665	9850774	0.000000
317180213	149873	7706	8628.227566	31722	19	0.985368	31803	6	0.837267	9845859	0.000000
318330231	42526	2205	6073.500656	31941	1	0.452590	32031	2	0.473257	9840837	0.000000
318055737	238292	11638	5910.569692	31886	82	0.387296	31940	9	0.655066	9835955	0.000000
315554428	767854	39106	7510.144668	24301	1788	0.628423	31788	37	0.790813	9831076	0.000000
316298759	299681	15765	8485.952690	28502	310	0.774655	32057	10	0.873138	9826078	0.000000
318017066	56924	3026	7485.460213	30470	165	0.863338	31689	5	0.923064	9821248	0.000000
318383756	90292	4445	5336.769227	31297	52	0.917121	31662	3	0.630313	9816256	0.000000
316620917	658331	32927	6942.501516	31539	34	0.949738	31835	24	0.638188	9811258	0.000000
315420373	535276	27894	8145.745711	31610	69	0.969518	31814	20	0.780577	9806304	0.000000
317428675	118204	6183	8556.456918	31808	9	0.981514	31736	8	0.866930	9801396	-1.#IND00
318360713	46965	2372	5763.040471	31697	12	0.637255	32034	1	0.360240	9796601	-1.#IND00
317801850	327635	16027	6256.218582	31380	102	0.780012	31777	6	0.492248	9791755	0.595974
315465699	705465	36496	7727.132586	31123	152	0.866587	31656	52	0.692071	9786909	0.752011
316735118	220846	11547	8598.230827	31041	101	0.919091	31877	11	0.813255	9781976	0.712002
318193014	46085	2388	6816.654079	31658	2	0.869300	31820	1	0.557635	9777260	0.735620
318289889	140296	6788	5486.217012	31842	16	0.843203	31883	3	0.547879	9772373	0.710240
315942228	788070	39820	7196.749624	31595	63	0.904910	31859	39	0.725809	9767541	0.700051
315642911	437706	23020	8299.680093	31800	47	0.942332	31842	14	0.833716	9762549	0.677574
317699848	87228	4564	8250.007418	31487	20	0.965027	31985	5	0.899156	9757674	0.691351
318408075	55417	2708	5408.019291	31747	16	0.665517	31875	6	0.523853	9752845	0.694003
317394637	459944	22768	6532.927202	31416	91	0.797151	31747	24	0.706430	9747946	0.644547
315264388	659216	34266	7897.178407	31214	118	0.876981	31827	10	0.821963	9742981	0.629681
317014627	173142	9314	8645.607787	31206	55	0.925395	31940	2	0.887605	9738082	0.628211
318269497	43465	2227	6313.137693	31641	1	0.420076	31856	6	0.694348	9733247	0.640919
318152803	198782	9539	5797.448372	30896	374	0.644491	31706	5	0.536072	9728294	0.611978
315606824	800642	41057	7429.335094	29061	454	0.784400	31731	22	0.718648	9723387	0.621829
316033810	348361	18323	8439.492531	30200	91	0.869248	31841	16	0.829373	9718514	0.610985
317907009	66336	3439	7812.175545	31654	18	0.920705	31794	7	0.871192	9713635	0.621096
318421736	73939	3572	5297.972233	31790	0	0.764174	31935	1	0.486342	9708763	0.623825
316944041	581556	29114	6810.175453	31524	40	0.752874	31666	27	0.667479	9703867	0.605729
315451282	557335	28841	8065.510554	31071	149	0.850129	32054	16	0.798341	9698952	0.595859
317360972	126498	6706	8575.871405	31582	6	0.909110	31978	7	0.781206	9694228	0.599762
318344756	42994	2098	5786.066461	31690	6	0.732786	31896	4	0.313426	9689320	0.607030
317885284	310086	15245	6100.737810	31624	17	0.837947	32070	7	0.581980	9684541	0.596294
315267514	788889	40388	7632.436456	31815	82	0.901722	31984	17	0.746490	9679633	0.590291
316413068	266869	14010	8555.062642	31520	27	0.940399	31616	10	0.846258	9674786	0.587802
318087710	51474	2727	7193.719824	31832	5	0.961897	31735	2	0.480202	9669968	0.595382
318345452	111584	5473	5445.814010	31644	25	0.563815	31725	3	0.472657	9665247	0.595114
316515581	653713	32686	7094.200576	30549	343	0.735473	31831	14	0.680191	9660399	0.583061
315817194	443633	23032	8237.593036	30061	213	0.839577	31365	10	0.806050	9655677	0.579290
317654606	93061	4851	8323.808948	31216	75	0.902710	31913	2	0.655353	9650787	0.584274
318410896	54584	2701	5473.944771	31648	4	0.633720	31883	0	0.470030	9645919	0.589181
317424492	445508	21774	6525.379566	31486	57	0.777868	31830	11	0.595189	9641166	0.578705
315348206	657229	34177	7892.550731	31035	155	0.865287	31812	21	0.754500	9636338	0.571345
317013383	174115	9114	8642.420702	31095	59	0.918303	31791	5	0.806878	9631494	0.571652
318281083	42990	2262	6328.566045	32042	3	0.543367	31757	5	0.447661	9626655	0.576893
318161463	200046	9692	5809.995535	31660	183	0.723073	31823	13	0.328106	9621831	0.573442
315703307	764919	38852	7437.543567	29517	397	0.832056	31701	35	0.592527	9617121	0.569085
316176373	327102	17303	8443.674116	30841	82	0.898150	31685	12	0.752886	9612165	0.565875
317925618	62726	3210	7684.255913	31620	25	0.938232	31954	2	0.578917	9607391	0.570894
318401840	83232	4080	5390.825310	31971	17	0.962541	32058	5	0.606603	9602613	0.572694
316876182	580123	29007	6921.565208	31965	36	0.977283	31854	14	0.761422	9597849	0.564924
315641236	504585	26511	8132.992024	31509	16	0.986223	31915	18	0.855313	9593097	0.560665
317500504	114912	6156	8505.261234	31626	10	0.991645	32141	9	0.912254	9588369	0.563192
318409042	45566	2336	5672.691410	31822	4	0.694814	32232	1	0.504424	9583553	0.567612
317755749	342817	16709	6250.046623	31877	9	0.814919	31984	14	0.432435	9578800	0.559379
315294734	734450	38059	7724.091366	31355	114	0.887756	31588	56	0.655798	9573965	0.556186
316677384	231369	12218	8599.315309	31346	39	0.931929	31869	10	0.791257	9569233	0.555639
318175838	47350	2462	6908.876534	31557	4	0.958718	31902	6	0.551100	9564317	0.560219
318299602	135924	6694	5551.791544	31867	21	0.803512	31719	9	0.727762	9559608	0.560747
316190427	699494	35116	7225.536716	31425	72	0.880839	31766	15	0.834900	9554633	0.554386
315921827	397184	20604	8316.810465	31591	64	0.927734	31591	17	0.899874	9549944	0.551011
317775274	79828	4217	8116.699787	31593	21	0.956174	31876	1	0.621777	9545114	0.554111
318420674	59107	2968	5388.337374	31843	1	0.455966	31947	4	0.401065	9540355	0.557572
317284542	498287	24442	6598.720474	29492	904	0.608941	31906	22	0.636773	9535582	0.547570
315149191	670695	34755	7937.211682	27581	505	0.762840	31791	18	0.779719	9530733	0.546310
317022265	170024	9141	8664.176943	30143	126	0.856173	32063	6	0.770227	9526029	0.546709
318273125	44078	2322	6284.965522	31448	30	0.912776	31926	4	0.608188	9521314	0.549872
318137521	209249	10164	5873.599398	31682	19	0.947102	31909	27	0.554560	9516450	0.547943
npatches	nstrain	runtime	dt	init_x	init_y	init_y_blood	init_z	init_S	beta0	beta1	beta2	beta3	mean_beta	B	d	delta	delta_blood	b[0]	mut	m	CTL	c	g	epsilon	k	het	lambda	rho	omega	x_max	patch.dyna	DELTA	A	VA
10000	1	100.000000	0.001000	21900	9499	5000000	0.001000	10000000	15.578827	11.532364	10.538869	6.897353	11	800000000	0.010000	1.000000	1.000000	80000	0.000050	0.004800	0	0.500000	0.000000	2.500000	17.000000	0.500000	0.000000	0.000000	0.000000	31872	0	10.000000	7.000000	1.000000
sus	inf	inf_blood	z	x[0]	y[0][0]	z[0]	x[1]	y[1][0]	z[1]	S[0]	synchrony
219000000	94990000	5000000	10.000000	21900	9499	0.001000	21900	9499	0.001000	10000000	0.000000
152057420	53343154	2871519	3941.516320	11838	6370	0.394152	14326	5620	0.394152	9994950	0.000000
267187525	6164165	327084	6325.803353	23358	1149	0.632580	26516	517	0.632580	9990054	0.000000
305968487	1061999	56397	7771.765723	28916	299	0.777177	30962	64	0.777177	9985082	0.000000
316176818	143246	7583	8496.656886	30845	60	0.864868	31540	4	0.864868	9980091	0.000000
318283322	31730	1620	5315.065707	31747	5	0.918048	31801	0	0.515895	9975121	0.000000
318007803	275417	13188	5452.405690	31593	105	0.615882	31722	22	0.356785	9970164	0.000000
315113397	837383	42951	7238.444658	30806	149	0.767050	31050	110	0.609919	9965236	0.000000
316532844	220583	11815	8306.352446	31048	113	0.858726	31532	10	0.763434	9960320	0.000000
318235546	34994	1735	6101.357400	31626	30	0.914324	31917	0	0.486500	9955348	0.000000
318271198	162567	8031	5088.786820	31725	8	0.922120	31714	35	0.539033	9950328	0.000000
315609387	833299	42319	6983.996078	31855	40	0.952769	31808	33	0.720444	9945235	0.000000
316112328	306377	16372	8168.407093	31831	16	0.971357	31866	18	0.830462	9940291	0.000000
318085419	43718	2347	6845.112417	31966	2	0.924335	32022	3	0.891136	9935306	0.000000
318393616	102038	4865	4867.271075	31860	3	0.688960	32050	2	0.644312	9930410	0.000000
316339873	703064	35187	6744.618281	31374	73	0.811368	31924	28	0.776435	9925427	0.000000
315989934	364480	19148	8024.789574	31670	32	0.885603	31625	17	0.864418	9920392	0.000000
317983597	52626	2772	7296.086607	31719	8	0.926398	31952	3	0.864130	9915471	0.000000
318466050	75487	3623	4730.530053	32064	10	0.881648	31747	3	0.580340	9910571	0.000000
316652857	665782	33304	6525.333870	31648	16	0.928225	31832	36	0.745495	9905616	0.000000
315585863	464281	24555	7892.663912	31604	30	0.956472	31767	21	0.845654	9900606	0.000000
317750839	69220	3672	7793.671146	31730	28	0.973602	32002	2	0.844169	9895542	0.000000
318480596	55508	2786	4715.238116	31664	1	0.752476	31922	2	0.421992	9890524	0.000000
317028020	588251	29126	6288.569781	31418	144	0.631908	31701	62	0.569618	9885677	0.000000
315272377	574017	30087	7749.141144	30419	246	0.776769	31558	52	0.738993	9880807	0.000000
317489364	92789	5011	8157.605077	31475	28	0.864620	31557	2	0.791347	9875781	0.000000
318451788	41312	2067	4870.577407	31973	5	0.819949	31763	4	0.462701	9870902	0.000000
317549483	439902	21684	5978.961920	31724	19	0.579656	31817	30	0.674152	9865931	0.000000
315137679	677111	35337	7561.216914	30640	239	0.745080	31677	39	0.802388	9860944	0.000000
317206127	130887	6907	8330.687024	31257	76	0.845403	31730	2	0.846965	9856117	0.000000
318412035	35294	1756	5238.537374	31668	4	0.906244	31853	1	0.233134	9851336	0.000000
317937405	294859	14326	5693.145597	31924	18	0.804023	31748	27	0.380386	9846292	0.000000
315530975	689126	35433	7384.831448	31749	55	0.881149	31550	76	0.624232	9841421	0.000000
316990776	164964	8689	8328.226391	31676	11	0.927922	31824	2	0.772114	9836498	0.000000
318335776	33910	1721	5592.339505	31734	14	0.829810	31859	0	0.717772	9831582	0.000000
318092989	237709	11558	5399.731276	31749	8	0.896787	31892	24	0.468362	9826665	0.000000
315340444	808232	41386	7201.397434	31769	36	0.937406	31625	68	0.677586	9821803	0.000000
316540244	229214	12198	8286.708965	31690	29	0.962040	31759	4	0.804470	9816971	0.000000
318232186	35344	1791	6131.781107	31844	2	0.632616	31893	1	0.789437	9812024	0.000000
318275336	163704	7911	5119.959562	31990	59	0.573211	31912	11	0.497260	9807163	0.000000
315745868	781232	39578	7001.459585	30789	181	0.741172	31452	51	0.695111	9802279	-1.#IND00
316304067	280433	14832	8176.235141	31404	23	0.843032	31711	30	0.815099	9797407	0.920000
318152216	39068	2092	6555.864632	31611	23	0.904806	32002	0	0.762669	9792643	0.935571
318382092	116317	5680	4853.776520	31691	12	0.535202	31611	6	0.678157	9787788	0.841869
315944625	811994	41325	6781.851687	31194	201	0.718121	31867	39	0.804817	9782775	0.780244
315737142	386823	20383	8047.985588	30760	130	0.829053	31835	12	0.881630	9777880	0.739443
317911708	53425	2843	7371.525026	31628	48	0.896329	31911	6	0.761239	9772932	0.768153
318461188	70283	3507	4684.541264	31676	0	0.785396	31782	4	0.532347	9767955	0.776060
316625366	697533	34907	6463.469991	31530	130	0.646015	31725	36	0.716390	9763012	0.682861
315193554	546658	28812	7855.254320	30713	226	0.785324	31888	22	0.828003	9758158	0.661381
317568802	84105	4439	8088.461920	31587	19	0.869809	31921	0	0.837580	9753341	0.676295
318466569	46609	2338	4818.492244	31755	3	0.662576	31879	5	0.303319	9748366	0.689694
317398593	476954	23358	6119.859553	31694	125	0.573331	31689	34	0.577495	9743485	0.647254
315363234	603304	31386	7646.717136	30433	290	0.741244	31546	49	0.743770	9738571	0.630029
317413484	106796	5649	8231.691753	31353	53	0.843076	31805	9	0.844608	9733825	0.639030
318410218	38640	1935	5044.747428	31579	6	0.874033	31701	0	0.336184	9728949	0.650308
317675113	391345	19028	5895.012091	31964	29	0.761945	31753	79	0.403572	9724218	0.625875
315268156	676354	35222	7509.962091	31639	51	0.855630	31441	143	0.638293	9719320	0.604065
317122545	140456	7422	8345.612542	31340	22	0.912446	31742	15	0.780641	9714411	0.607975
318363235	34866	1647	5327.747951	31843	0	0.753766	31879	2	0.473763	9709601	0.619597
317967877	287558	13781	5640.495018	31400	151	0.429306	31807	3	0.676962	9704830	0.602481
315416923	720930	37330	7352.193959	27047	978	0.653900	31816	49	0.761448	9700005	0.593191
316890864	177722	9519	8333.804326	30096	103	0.790106	31868	5	0.855329	9695064	0.595127
318326235	33970	1787	5736.631547	31578	24	0.872709	31661	8	0.573038	9690199	0.604779
318199899	204178	10053	5328.443428	31655	8	0.901583	31902	20	0.465293	9685361	0.601051
315561341	771671	39546	7151.099799	31498	48	0.940314	31687	61	0.675725	9680468	0.591911
316502979	240799	12696	8259.760661	31660	11	0.963803	32051	16	0.803342	9675631	0.590031
318186585	35901	1821	6258.672310	31934	1	0.619771	32039	1	0.514334	9670932	0.599077
318308351	144961	7056	5027.228409	31682	20	0.736784	32028	5	0.462681	9666062	0.596960
315692486	828501	41701	6929.216212	31415	67	0.840371	31634	39	0.671960	9661340	0.590775
315963208	333716	17855	8136.331781	31712	29	0.903193	31793	13	0.801059	9656550	0.586799
318032673	46390	2513	7055.106046	31664	11	0.941291	32005	12	0.812629	9651772	0.594403
318421873	88626	4205	4696.144944	31894	1	0.395793	32033	4	0.456993	9646940	0.596186
316313610	749624	37531	6599.389863	30209	571	0.553763	31601	70	0.670691	9642149	0.592547
315516938	457483	23908	7937.546247	28361	490	0.729377	31461	25	0.800289	9637224	0.588269
317774521	64646	3422	7713.311705	30925	40	0.835880	32021	3	0.878884	9632462	0.593405
318464771	57440	2789	4665.807946	31771	23	0.449379	31778	6	0.511493	9627617	0.597761
316902006	630849	31136	6307.666518	30458	392	0.666073	31630	45	0.703743	9622704	0.584925
315143204	581772	30487	7760.766552	30090	218	0.797488	31697	32	0.820333	9617927	0.580338
317499621	93250	4985	8161.124231	31264	10	0.877186	32119	3	0.891040	9612978	0.584576
318421767	40010	1967	4853.236250	31811	10	0.888012	31688	12	0.532627	9608102	0.589354
317518134	447846	21886	5943.248672	31776	61	0.708002	31698	24	0.716559	9603273	0.578470
314995326	713906	37002	7539.470333	30954	148	0.822917	31870	41	0.828106	9598537	0.582316
317116682	138700	7498	8347.506490	31408	19	0.892607	31689	0	0.801480	9593760	0.583955
318378925	33619	1707	5324.761662	31843	1	0.498051	31947	1	0.250253	9588931	0.589356
318018737	279254	13697	5539.996801	31854	59	0.532762	31465	83	0.425764	9584297	0.582022
315234946	783573	40753	7291.043024	30898	182	0.716641	31524	56	0.651752	9579533	0.579665
316721450	195555	10432	8321.015754	30892	51	0.828156	31701	13	0.788803	9574731	0.580589
318286971	33355	1748	5834.117892	31700	2	0.886022	32233	4	0.513041	9569827	0.585483
318193809	199768	9832	5264.679028	31942	44	0.526551	31760	13	0.647435	9564938	0.582580
315433805	821374	42062	7112.785860	30623	249	0.712874	31780	10	0.786185	9560125	0.579493
316369268	259169	13804	8240.000210	31142	112	0.825871	31792	9	0.870331	9555298	0.578267
318177289	38854	2060	6483.849192	31496	39	0.894399	31968	1	0.361602	9550587	0.582689
318375504	126866	6222	4962.671201	31637	5	0.749814	31944	32	0.477076	9545786	0.582080
315997667	776782	39377	6865.513147	31820	57	0.848273	31729	26	0.682870	9541019	0.577317
316034357	335591	17715	8098.099927	31481	34	0.907985	31489	30	0.807675	9536158	0.574193
318019090	47493	2506	7040.586119	31713	0	0.907276	31650	11	0.644195	9531373	0.577874
318411649	89600	4478	4789.679982	31984	26	0.482572	31943	3	0.784220	9526674	0.579704
316359943	730591	36525	6655.414639	30812	347	0.686203	31874	13	0.869139	9521781	0.568571
315629321	432979	22760	7971.420424	30277	211	0.809697	31776	14	0.920639	9517029	0.565999
npatches	nstrain	runtime	dt	init_x	init_y	init_y_blood	init_z	init_S	beta0	beta1	beta2	beta3	mean_beta	B	d	delta	delta_blood	b[0]	mut	m	CTL	c	g	epsilon	k	het	lambda	rho	omega	x_max	patch.dyna	DELTA	A	VA
10000	1	100.000000	0.001000	21900	9499	5000000	0.001000	10000000	8.274930	8.882109	5.931501	8.052314	11	800000000	0.010000	1.000000	1.000000	80000	0.000050	0.004800	0	0.500000	0.000000	2.500000	18.000000	0.500000	0.000000	0.000000	0.000000	31872	0	10.000000	7.000000	1.000000
sus	inf	inf_blood	z	x[0]	y[0][0]	z[0]	x[1]	y[1][0]	z[1]	S[0]	synchrony
219000000	94990000	5000000	10.000000	21900	9499	0.001000	21900	9499	0.001000	10000000	0.000000
158169523	46960387	2538804	3941.516320	18055	4077	0.394152	17295	4273	0.394152	9994930	0.000000
274091662	4536355	241535	6325.803353	28976	248	0.632580	28751	281	0.632580	9989860	0.000000
309471577	584468	31084	7771.765723	31579	22	0.777177	31411	20	0.777177	9984931	0.000000
317318179	52383	2767	7316.780766	31939	3	0.692207	31753	4	0.834589	9979954	0.000000
318454635	52194	2579	4175.219416	31822	2	0.458606	31819	3	0.263395	9974913	0.000000
317024585	588644	28933	6010.347418	31842	17	0.619159	31799	32	0.549078	9969915	0.000000
315562992	471692	25299	7580.358367	31685	9	0.769037	31762	31	0.726536	9964881	0.000000
317816985	53105	2866	7269.025479	31896	1	0.363388	31897	1	0.703473	9959815	0.000000
318480409	57336	2702	4258.360906	31953	10	0.418361	31856	1	0.286960	9954775	0.000000
316900392	613013	30447	6099.272955	31901	14	0.647262	31757	40	0.539267	9949721	0.000000
315723257	432507	23088	7634.202431	31968	12	0.786080	31650	19	0.720586	9944784	0.000000
317887359	49505	2690	7118.631430	31843	1	0.610704	31832	2	0.431004	9939875	0.000000
318474838	64866	3061	4265.515287	31617	11	0.366568	31809	0	0.408340	9934856	0.000000
316744048	643082	32094	6197.051607	31814	21	0.615852	31804	29	0.463953	9929973	0.000000
315824614	399887	20937	7693.229703	31839	13	0.767032	31765	24	0.674912	9925090	0.000000
317967320	43603	2272	6861.204118	31870	2	0.774587	31937	3	0.687720	9920067	0.000000
318482969	73862	3606	4282.999001	31857	8	0.384054	31853	5	0.436598	9915062	0.000000
316470232	702233	35156	6288.586439	31547	18	0.626456	31815	15	0.658322	9909929	0.000000
315859598	374068	19508	7748.747179	31752	24	0.773463	31693	23	0.792788	9904923	0.000000
318011069	40585	2191	6680.550995	31849	2	0.705734	31850	0	0.604864	9899898	0.000000
318450950	82933	4016	4313.923193	31944	1	0.242944	31801	2	0.216490	9894903	0.000000
316339508	729350	36411	6356.499066	31946	28	0.536468	31832	27	0.524837	9889851	0.000000
315933891	349345	18364	7789.343295	31700	12	0.718889	31904	25	0.711835	9885021	0.000000
318053280	38259	2060	6554.282898	31784	10	0.453534	31425	1	0.336082	9880123	0.000000
318458673	90588	4304	4357.758399	31904	0	0.394182	31582	12	0.385842	9875078	0.000000
316336781	715582	35999	6417.845131	31979	27	0.538887	31794	16	0.627541	9870103	0.000000
316115836	317390	17001	7825.601767	31605	9	0.720356	31936	12	0.774120	9865279	0.000000
318135088	34820	1712	6315.806065	32004	0	0.415883	32029	7	0.753469	9860400	0.000000
318423871	103032	4923	4418.888230	31918	1	0.190178	31946	1	0.285555	9855554	0.000000
316074168	769702	39079	6494.485651	31363	46	0.508302	31949	48	0.550480	9850760	0.000000
316137251	298687	15963	7871.401661	32040	10	0.701808	31764	20	0.727386	9845843	0.000000
318147093	33401	1785	6183.479812	31775	0	0.657185	31970	0	0.430330	9840959	0.000000
318371392	116577	5668	4526.588186	31829	2	0.396656	31961	1	0.217818	9836086	0.000000
316109148	736604	37157	6583.644545	32035	22	0.634099	31798	36	0.520692	9831113	0.000000
316383281	260114	13697	7920.467179	31835	11	0.778098	31969	15	0.709322	9826249	0.000000
318214059	31660	1653	5891.157666	31899	3	0.507429	31954	1	0.334674	9821270	0.000000
318344490	136419	6669	4664.340348	31906	5	0.535344	32048	3	0.429439	9816341	0.000000
315933354	744495	37819	6702.090268	31996	24	0.698999	31838	20	0.627633	9811538	0.000000
316547463	226427	12017	7983.823773	31959	10	0.817456	31764	2	0.774176	9806710	0.000000
318266210	28935	1530	5599.538914	32007	4	0.771102	31942	1	0.371888	9801828	-1.#IND00
318283171	170157	8272	4754.292606	31852	4	0.403264	31910	3	0.504350	9796822	-1.#IND00
315544285	806841	41417	6791.735682	31914	36	0.613160	31804	15	0.699411	9791849	0.932572
316547210	213711	11459	8034.917282	31883	3	0.765399	31812	5	0.817706	9787034	0.894987
318298388	28251	1417	5518.508260	31780	0	0.295691	31730	4	0.544812	9782183	0.890201
318270172	175313	8253	4778.218036	31736	1	0.399768	31697	5	0.376541	9777222	0.793936
315495604	811795	41597	6807.390100	31853	29	0.624000	31785	35	0.621900	9772294	0.772749
316529945	210568	11238	8039.424430	31996	11	0.771973	31855	14	0.770699	9767409	0.762143
318282914	28074	1432	5472.983097	31555	4	0.464605	31644	1	0.263993	9762435	0.775025
318270581	176998	8662	4770.343784	31580	6	0.572019	31707	11	0.548856	9757624	0.729697
315488861	816459	41717	6804.380707	31836	24	0.740449	31971	15	0.726401	9752692	0.697380
316546711	212420	11299	8038.356801	31920	7	0.842594	31965	3	0.834075	9747841	0.694027
318278655	28837	1476	5523.079233	31868	4	0.605270	31925	13	0.630556	9743079	0.703783
318252601	174170	8358	4828.023150	32019	2	0.385006	31779	28	0.438972	9738223	0.687786
315808858	718247	36832	6836.929685	31688	35	0.627034	32041	23	0.659762	9733417	0.661243
316830693	182500	9867	8035.344381	31684	4	0.773813	31681	1	0.740397	9728548	0.656140
318347794	28725	1482	5233.226431	31618	4	0.488918	31706	1	0.401350	9723630	0.665708
318165398	214390	10427	5011.659462	31867	7	0.279275	32160	12	0.404137	9718815	0.657859
315656957	707098	36118	6960.957849	32043	42	0.562913	31805	25	0.638636	9713949	0.651873
317011402	153237	8193	8061.410842	31871	10	0.734926	31915	4	0.780849	9709197	0.652232
318390456	28375	1519	4999.413493	31899	2	0.382086	32006	0	0.355928	9704499	0.660330
318038793	269406	13050	5179.634692	31901	16	0.465533	31895	13	0.525683	9699644	0.652429
315441571	708293	36682	7072.286193	31871	24	0.675870	31603	23	0.712348	9694698	0.640652
317092971	133064	7093	8067.427956	31736	4	0.803430	31930	0	0.544646	9689831	0.641430
318405365	30077	1514	4866.538361	31919	1	0.425468	31837	1	0.258869	9684945	0.648305
317967467	288397	14055	5278.550916	31941	20	0.486373	31765	5	0.461321	9680184	0.641443
315453559	676142	35188	7132.984883	31738	35	0.688509	31786	35	0.673315	9675368	0.632522
317223797	120994	6444	8036.180131	31980	2	0.753698	31941	7	0.801881	9670517	0.634553
318408842	30118	1454	4680.149823	31981	1	0.261468	32162	5	0.442063	9665634	0.639826
317823049	343893	16635	5408.777085	31560	13	0.431099	31685	4	0.336440	9660800	0.629066
315358533	661706	34216	7214.371388	31965	30	0.654987	31735	26	0.597581	9656064	0.623734
317310751	106150	5579	8002.442750	31929	6	0.790765	31858	1	0.693251	9651282	0.625423
318440593	33560	1636	4567.987711	31948	3	0.423067	31794	3	0.584658	9646467	0.630124
317701338	386172	19077	5574.229664	32026	20	0.546469	31730	7	0.632365	9641680	0.617049
315565314	573280	29782	7315.383624	31836	9	0.724954	31554	22	0.777046	9637045	0.606375
317536841	82875	4441	7798.698922	31844	2	0.602248	31944	4	0.822164	9632218	0.608611
318467661	38766	1917	4415.628562	31654	0	0.333066	31915	0	0.212250	9627498	0.613143
317441199	464582	22611	5753.317462	32090	24	0.563676	31983	23	0.455279	9622646	0.601493
315461958	555097	29113	7424.384139	31859	24	0.735389	31800	14	0.669651	9617903	0.597090
317627735	72752	3913	7712.304373	31852	8	0.839526	32083	7	0.635852	9613032	0.600133
318483782	42668	2060	4316.413803	31697	1	0.263932	31708	10	0.486291	9608330	0.603689
317285967	512208	25201	5862.569476	31736	10	0.553208	31774	14	0.651173	9603457	0.590018
315472833	526241	27679	7490.679632	31532	19	0.729041	31515	17	0.788452	9598603	0.586014
317679403	67444	3533	7610.280931	31841	4	0.738182	31863	2	0.693433	9593769	0.589466
318483047	44682	2160	4265.326247	31913	6	0.372893	31974	1	0.353595	9589006	0.592242
317162556	546970	27106	5896.353249	32001	37	0.530163	31780	6	0.592075	9584271	0.584471
315457051	516073	27010	7511.166023	31874	12	0.715065	31662	13	0.752612	9579478	0.578585
317740345	61124	3276	7454.003703	31879	3	0.544358	31767	1	0.419756	9574747	0.582365
318479578	51327	2513	4315.421216	31546	4	0.341221	31842	6	0.302561	9570041	0.585007
317049590	570021	28367	6038.524021	31851	12	0.441374	31861	16	0.577035	9565244	0.574607
315705947	445179	23632	7597.281138	31792	13	0.661219	31692	11	0.743491	9560345	0.571970
317862332	53330	2848	7228.327794	31831	2	0.655606	31825	3	0.844439	9555628	0.575331
318496497	58076	2861	4297.196442	31858	1	0.234330	31900	0	0.286252	9550855	0.576973
316822617	623864	31212	6133.018155	32057	17	0.534945	31667	22	0.499518	9546133	0.571540
315759151	419218	21974	7654.729159	31715	14	0.717965	31778	27	0.696480	9541446	0.568495
317922223	46823	2525	7005.446306	31990	0	0.366924	31948	2	0.579937	9536723	0.572035
318477276	69606	3335	4317.638523	31757	5	0.255766	31900	5	0.442099	9532010	0.573991
316636439	663258	33015	6265.535595	31784	20	0.548656	31717	23	0.633835	9527433	0.569058
315949037	366198	19546	7734.603037	31623	6	0.726280	31699	9	0.777937	9522577	0.565395
318042255	40125	2100	6692.096076	31830	0	0.507798	31880	0	0.554332	9518001	0.568913
npatches	nstrain	runtime	dt	init_x	init_y	init_y_blood	init_z	init_S	beta0	beta1	beta2	beta3	mean_beta	B	d	delta	delta_blood	b[0]	mut	m	CTL	c	g	epsilon	k	het	lambda	rho	omega	x_max	patch.dyna	DELTA	A	VA
10000	1	100.000000	0.001000	21900	9499	5000000	0.001000	10000000	15.097060	7.032153	10.678707	7.366877	11	800000000	0.010000	1.000000	1.000000	80000	0.000050	0.004800	0	0.500000	0.000000	2.500000	19.000000	0.500000	0.000000	0.000000	0.000000	31872	0	10.000000	7.000000	1.000000
sus	inf	inf_blood	z	x[0]	y[0][0]	z[0]	x[1]	y[1][0]	z[1]	S[0]	synchrony
219000000	94990000	5000000	10.000000	21900	9499	0.001000	21900	9499	0.001000	10000000	0.000000
164165083	41307489	2237106	3941.516320	13217	4994	0.394152	19698	3456	0.394152	9995138	0.000000
280211738	3254573	174332	6325.803353	26057	471	0.632580	29713	125	0.632580	9990235	0.000000
312156289	287438	15389	7768.748652	30489	65	0.777177	31765	17	0.777177	9985253	0.000000
317907258	22411	1190	5339.823180	31749	0	0.479705	31950	4	0.330708	9980295	0.000000
318364852	126962	5922	4099.430274	31746	161	0.519164	31903	2	0.201135	9975363	0.000000
315605281	838758	42659	6362.796964	30446	197	0.708395	32022	40	0.507823	9970473	0.000000
316494351	206840	11055	7771.752518	31562	33	0.823155	31896	8	0.701517	9965522	0.000000
318318648	22782	1161	4906.395564	31798	0	0.645958	31854	3	0.307269	9960432	0.000000
318236034	193126	9383	4593.626842	31699	76	0.423027	31631	6	0.354664	9955370	0.000000
315897003	643276	33026	6701.948993	30332	294	0.650092	31748	21	0.601128	9950391	0.000000
317274277	109845	5879	7737.751457	31113	38	0.787796	31811	11	0.758102	9945363	0.000000
318454935	25909	1353	4194.609307	31668	1	0.379549	31953	0	0.235140	9940336	0.000000
317843626	340740	16796	5134.412958	31894	30	0.577023	32019	7	0.467263	9935264	0.000000
315693878	545754	28556	7047.885902	31779	36	0.743483	31671	14	0.676919	9930266	0.000000
317735366	59934	3287	7306.518944	31728	4	0.818184	31707	1	0.692365	9925279	0.000000
318526580	42443	2082	3884.796914	31776	1	0.657342	31993	3	0.336985	9920390	0.000000
317189739	528574	26187	5683.591779	31770	16	0.680657	31909	13	0.597911	9915369	0.000000
316020233	381158	20211	7381.595449	31338	38	0.806333	31902	6	0.756151	9910384	0.000000
318050312	34268	1820	6304.726654	31672	0	0.677305	31997	3	0.515687	9905443	0.000000
318463930	79877	3781	3982.785921	31971	6	0.547798	31923	5	0.376915	9900541	0.000000
316541793	630415	31868	6157.683972	31584	57	0.725760	31976	13	0.622127	9895578	0.000000
316641545	227154	12312	7653.409105	31472	49	0.833686	32084	9	0.770837	9890566	0.000000
318290890	25173	1312	5206.458541	31919	0	0.720680	31895	0	0.257864	9885650	0.000000
318338301	149103	7106	4416.237284	31509	148	0.417447	31812	4	0.227395	9880613	0.000000
316025692	664433	34220	6569.512512	29241	384	0.646708	31978	33	0.531450	9875581	0.000000
317104729	134707	7200	7774.790904	31151	30	0.785744	31881	3	0.715846	9870640	0.000000
318419636	26394	1347	4514.824517	31903	0	0.592035	31910	1	0.338700	9865685	0.000000
318025476	267541	12828	5006.358747	31330	141	0.583224	31891	9	0.332793	9860723	0.000000
316029842	522770	26979	6965.995752	31091	39	0.747244	31633	31	0.595369	9855775	0.000000
317691270	66410	3593	7343.167155	31491	3	0.846715	32004	7	0.754610	9850878	0.000000
318472078	41896	2039	3994.351576	31818	0	0.388724	31836	1	0.431368	9845812	0.000000
317365481	461543	23181	5704.204497	31092	330	0.537254	32011	17	0.475932	9840862	0.000000
316317606	339619	17955	7393.162157	30436	219	0.719366	31960	20	0.682177	9836033	0.000000
318137824	33161	1749	6103.351432	31781	3	0.829808	32062	0	0.401686	9831042	0.000000
318460577	87606	4156	4129.657821	31555	96	0.459506	31840	11	0.291431	9826092	0.000000
316663194	593808	30220	6260.297578	30751	137	0.672215	31884	17	0.570285	9821188	0.000000
316833923	197494	10594	7696.490422	31369	38	0.801213	32027	6	0.703973	9816312	0.000000
318332607	24694	1260	4998.996752	31739	6	0.879445	32016	1	0.328318	9811378	0.000000
318259375	182831	8902	4595.513880	31664	9	0.399130	31749	0	0.244580	9806537	0.000000
[truncated: 163 more rows]
