# Supplementary material for: Large Variations in HIV-1 Viral Load Explained by Shifting-Mosaic Metapopulation Dynamics
Source: PLoS Biol. 2016 Oct 5;14(10):e1002567. doi: 10.1371/journal.pbio.1002567 (PMC5051940; doi:10.1371/journal.pbio.1002567)
Supplement: S1 Data — Each file gives the output from the simulations indicated by the filename: low migration (ms1, db432); high migration (ms1, db1); very high migration (ms10, db1); number of patches (np); reservoir (storage); no reservoir (nostorage); CTL immigration model (CTLimmig); CTL proliferation model (CTLprolif); β¯ (beta1, beta2, …). Within each file, there are 21 simulations for (k = 0,1,..,20), and data is output each day. For measures of synchrony, the final entry should be used. See Methods and S1 Simulation Code for further details. (ZIP) [file pbio.1002567.s002.zip › S1_Data/ms1_np10000_nostorage_noPD_CTLimmig_db1_beta12.tsv]

npatches	nstrain	runtime	dt	init_x	init_y	init_y_blood	init_z	init_S	beta0	beta1	beta2	beta3	mean_beta	B	d	delta	delta_blood	b[0]	mut	m	CTL	c	g	epsilon	k	het	lambda	rho	omega	x_max	patch.dyna	DELTA	A	VA
10000	1	100.000000	0.001000	21900	9499	5000000	0.001000	10000000	16.254181	13.074806	9.972379	9.680772	12	800000000	0.010000	1.000000	1.000000	80000	0.000050	0.004800	0	0.500000	0.000000	2.500000	0.000000	0.500000	0.000000	0.000000	0.000000	31872	0	10.000000	7.000000	1.000000
sus	inf	inf_blood	z	x[0]	y[0][0]	z[0]	x[1]	y[1][0]	z[1]	S[0]	synchrony
219000000	94990000	5000000	10.000000	21900	9499	0.001000	21900	9499	0.001000	10000000	0.000000
41960870	490757790	24849259	3941.516320	2914	49799	0.394152	3566	49590	0.394152	9994884	0.000000
34096896	610765123	31082891	6325.803353	2399	61931	0.632580	2889	61342	0.632580	9989867	0.000000
31802942	657968603	33546280	7771.765723	2195	66243	0.777177	2666	66415	0.777177	9984829	0.000000
30975868	676489815	34507900	8648.676577	2143	68598	0.864868	2677	68348	0.864868	9979828	0.000000
30674052	683712220	34875877	9180.483393	2107	69123	0.918048	2601	68790	0.918048	9974825	0.000000
30565464	686534615	35025349	9503.000201	2093	69280	0.950300	2590	68935	0.950300	9969848	0.000000
30508853	687627495	35078464	9698.592075	2133	69184	0.969859	2633	68932	0.969859	9964757	0.000000
30490864	688066308	35109260	9817.209710	2118	69503	0.981721	2596	68780	0.981721	9959761	0.000000
30496819	688262707	35113714	9889.145947	2091	69334	0.988915	2615	69083	0.988915	9954856	0.000000
30484336	688364504	35115503	9932.772025	2075	69521	0.993277	2531	68961	0.993277	9949959	0.000000
30488095	688349701	35116345	9959.229270	2132	69758	0.995923	2581	69110	0.995923	9944967	0.000000
30473562	688389378	35115941	9975.274394	2159	69601	0.997527	2575	68894	0.997527	9940024	0.000000
30481312	688372356	35120671	9985.005037	2091	69868	0.998501	2582	69032	0.998501	9935194	0.000000
30486672	688372836	35124608	9990.906233	2150	69441	0.999091	2581	69039	0.999091	9930159	0.000000
30480521	688369692	35128535	9994.485041	2128	69273	0.999449	2651	68976	0.999449	9925275	0.000000
30479937	688388331	35118997	9996.655426	2089	69893	0.999666	2569	69108	0.999666	9920356	0.000000
30472646	688382948	35117031	9997.971667	2104	69430	0.999797	2602	68809	0.999797	9915496	0.000000
30479572	688408968	35124019	9998.769908	2143	69295	0.999877	2554	69189	0.999877	9910520	0.000000
30482962	688383787	35122867	9999.254005	2087	69832	0.999925	2581	69505	0.999925	9905507	0.000000
30482389	688388577	35113040	9999.547588	2112	69594	0.999955	2579	69332	0.999955	9900509	0.000000
30474534	688411055	35122749	9999.725632	2062	69188	0.999973	2587	69296	0.999973	9895704	0.000000
30479677	688376269	35133749	9999.833608	2075	69066	0.999983	2601	68978	0.999983	9890648	0.000000
30480725	688391584	35126465	9999.899091	2063	69360	0.999990	2576	68658	0.999990	9885745	0.000000
30477168	688372689	35118057	9999.938803	2131	69299	0.999994	2606	68915	0.999994	9880709	0.000000
30487522	688390015	35115562	9999.962887	2131	69579	0.999996	2622	69354	0.999996	9875774	0.000000
30478207	688362280	35124865	9999.977493	2145	69886	0.999998	2567	69063	0.999998	9870731	0.000000
30485839	688365384	35123195	9999.986350	2074	69639	0.999999	2596	68825	0.999999	9865865	0.000000
30478453	688367750	35114430	9999.991722	2096	69798	0.999999	2593	69246	0.999999	9860892	0.000000
30481900	688360602	35118674	9999.994980	2123	69727	0.999999	2570	69358	0.999999	9855946	0.000000
30481096	688391712	35121266	9999.996955	2114	69381	1.000000	2591	69123	1.000000	9851141	0.000000
30482784	688383760	35116123	9999.998154	2083	69179	1.000000	2551	69451	1.000000	9846201	0.000000
30484849	688357290	35119879	9999.998880	2105	70068	1.000000	2545	69277	1.000000	9841366	0.000000
30490199	688337402	35112849	9999.999321	2125	69230	1.000000	2682	68920	1.000000	9836493	0.000000
30475819	688363634	35121093	9999.999588	2097	70021	1.000000	2616	69394	1.000000	9831636	0.000000
30479823	688349966	35123322	9999.999750	2101	69394	1.000000	2572	69197	1.000000	9826730	0.000000
30482811	688378574	35113558	9999.999849	2155	69419	1.000000	2572	68739	1.000000	9821860	0.000000
30485691	688347881	35120151	9999.999908	2060	69795	1.000000	2518	69236	1.000000	9816916	0.000000
30474739	688378436	35127584	9999.999944	2084	69791	1.000000	2570	69480	1.000000	9811965	0.000000
30480437	688397002	35110228	9999.999966	2142	69496	1.000000	2573	69067	1.000000	9806997	0.000000
30483651	688341979	35129385	9999.999980	2120	69613	1.000000	2589	69468	1.000000	9802175	-1.#IND00
30489487	688379303	35114756	9999.999988	2149	69225	1.000000	2557	69410	1.000000	9797299	0.000000
30483101	688360596	35123247	9999.999992	2081	69287	1.000000	2548	69218	1.000000	9792428	0.003704
30484178	688346570	35117596	9999.999995	2097	69846	1.000000	2617	69360	1.000000	9787525	0.002990
30483029	688335044	35128834	9999.999997	2095	69119	1.000000	2548	69118	1.000000	9782623	-0.000926
30481153	688367957	35129100	9999.999998	2157	69057	1.000000	2593	68902	1.000000	9777815	-0.002741
30484880	688357649	35122871	9999.999999	2091	69493	1.000000	2557	69199	1.000000	9772887	-0.000673
30482179	688341586	35116531	9999.999999	2171	69244	1.000000	2578	69434	1.000000	9767995	-0.004946
30477209	688346917	35123297	10000.000000	2108	69254	1.000000	2594	69194	1.000000	9763145	-0.003782
30477280	688355708	35122502	10000.000000	2144	69395	1.000000	2579	68664	1.000000	9758206	-0.002480
30482880	688347768	35128578	10000.000000	2087	69217	1.000000	2565	69257	1.000000	9753335	-0.001898
30487901	688347921	35115718	10000.000000	2076	70345	1.000000	2568	69481	1.000000	9748516	-0.001231
30477393	688355979	35124529	10000.000000	2076	69665	1.000000	2581	69007	1.000000	9743609	-0.001829
30485701	688356464	35114654	10000.000000	2066	69592	1.000000	2626	69169	1.000000	9738692	-0.001891
30476201	688335725	35126120	10000.000000	2084	70428	1.000000	2566	69181	1.000000	9733865	-0.000403
30481483	688371963	35119493	10000.000000	2136	69092	1.000000	2630	69204	1.000000	9728985	0.000529
30486455	688371855	35118092	10000.000000	2054	69869	1.000000	2599	69042	1.000000	9724167	0.001119
30475419	688385602	35119935	10000.000000	2122	69843	1.000000	2569	68681	1.000000	9719381	0.001448
30490414	688320918	35111837	10000.000000	2122	69582	1.000000	2554	69488	1.000000	9714565	0.001262
30484969	688344325	35114837	10000.000000	2080	69509	1.000000	2573	69258	1.000000	9709781	0.000691
30482957	688354239	35132068	10000.000000	2139	69580	1.000000	2654	68928	1.000000	9705014	0.000032
30481829	688338956	35122730	10000.000000	2077	69473	1.000000	2600	69592	1.000000	9700079	-0.000992
30482724	688339247	35123923	10000.000000	2157	69444	1.000000	2531	68922	1.000000	9695180	-0.001079
30477969	688367196	35114718	10000.000000	2038	69585	1.000000	2602	69465	1.000000	9690278	-0.001811
30483393	688353765	35110044	10000.000000	2149	69419	1.000000	2593	68981	1.000000	9685492	-0.000707
30483418	688360967	35116614	10000.000000	2047	69380	1.000000	2536	69123	1.000000	9680670	-0.000988
30483224	688349815	35120402	10000.000000	2144	69265	1.000000	2626	68859	1.000000	9675849	0.000070
30475788	688352207	35123512	10000.000000	2145	69246	1.000000	2574	68993	1.000000	9671082	-0.000112
30481574	688373591	35121571	10000.000000	2099	69410	1.000000	2648	69115	1.000000	9666256	-0.000101
30485962	688376625	35114018	10000.000000	2093	69441	1.000000	2648	69418	1.000000	9661554	-0.000201
30482775	688344868	35127737	10000.000000	2073	69697	1.000000	2565	69445	1.000000	9656821	-0.000309
30484994	688349853	35122028	10000.000000	2086	69159	1.000000	2618	69215	1.000000	9652027	-0.000379
30478025	688376913	35106889	10000.000000	2135	69724	1.000000	2588	69056	1.000000	9647155	-0.000331
30491726	688368334	35124632	10000.000000	2121	69192	1.000000	2625	68613	1.000000	9642383	-0.000335
30489022	688348217	35119845	10000.000000	2107	69378	1.000000	2535	69143	1.000000	9637550	-0.000889
30484482	688356104	35122501	10000.000000	2086	69418	1.000000	2573	68708	1.000000	9632835	-0.000822
30481931	688381351	35112465	10000.000000	2106	69158	1.000000	2613	68719	1.000000	9627982	-0.001566
30482759	688374660	35120551	10000.000000	2092	69529	1.000000	2535	68946	1.000000	9623146	-0.000711
30482086	688392127	35129661	10000.000000	2126	69626	1.000000	2520	69377	1.000000	9618380	-0.000555
30481406	688385956	35118488	10000.000000	2120	69780	1.000000	2653	68658	1.000000	9613621	-0.000557
30484886	688379247	35116596	10000.000000	2145	69363	1.000000	2592	69020	1.000000	9608774	-0.000353
30479379	688396592	35110840	10000.000000	2125	69625	1.000000	2572	68931	1.000000	9603979	-0.000813
30481760	688384306	35118750	10000.000000	2120	69620	1.000000	2644	68751	1.000000	9599241	-0.000937
30480111	688409643	35125943	10000.000000	2136	69705	1.000000	2570	69162	1.000000	9594410	-0.000233
30486502	688347276	35125371	10000.000000	2081	69684	1.000000	2534	69183	1.000000	9589559	-0.000108
30478029	688391779	35124064	10000.000000	2129	69230	1.000000	2607	69228	1.000000	9584712	0.000587
30484203	688365928	35118105	10000.000000	2096	69887	1.000000	2564	69258	1.000000	9579876	0.000026
30485657	688343718	35124794	10000.000000	2141	69498	1.000000	2516	69407	1.000000	9575035	-0.000376
30478627	688361916	35116608	10000.000000	2099	68861	1.000000	2627	69176	1.000000	9570162	-0.000407
30480640	688382678	35108704	10000.000000	2148	69526	1.000000	2601	69083	1.000000	9565398	-0.000448
30470370	688408347	35117725	10000.000000	2086	69788	1.000000	2624	69212	1.000000	9560692	-0.000352
30487350	688370441	35119121	10000.000000	2167	69377	1.000000	2646	69271	1.000000	9556007	-0.000070
30485899	688352389	35132731	10000.000000	2046	69347	1.000000	2583	69075	1.000000	9551063	-0.000049
30480313	688347018	35117439	10000.000000	2120	69339	1.000000	2517	69784	1.000000	9546332	0.000268
30485278	688337467	35124824	10000.000000	2070	69823	1.000000	2640	69082	1.000000	9541583	0.000472
30485603	688349225	35129545	10000.000000	2116	69611	1.000000	2569	69271	1.000000	9536737	0.000230
30487642	688371510	35120293	10000.000000	2130	69571	1.000000	2581	69215	1.000000	9531884	0.000233
30484381	688349089	35124450	10000.000000	2069	69902	1.000000	2584	68916	1.000000	9527241	0.000467
30476379	688376524	35137716	10000.000000	2119	69640	1.000000	2642	68922	1.000000	9522606	0.000317
30486687	688335958	35125731	10000.000000	2146	69424	1.000000	2602	68895	1.000000	9517826	0.000252
npatches	nstrain	runtime	dt	init_x	init_y	init_y_blood	init_z	init_S	beta0	beta1	beta2	beta3	mean_beta	B	d	delta	delta_blood	b[0]	mut	m	CTL	c	g	epsilon	k	het	lambda	rho	omega	x_max	patch.dyna	DELTA	A	VA
10000	1	100.000000	0.001000	21900	9499	5000000	0.001000	10000000	17.185446	15.922140	7.103827	13.715558	12	800000000	0.010000	1.000000	1.000000	80000	0.000050	0.004800	0	0.500000	0.000000	2.500000	1.000000	0.500000	0.000000	0.000000	0.000000	31872	0	10.000000	7.000000	1.000000
sus	inf	inf_blood	z	x[0]	y[0][0]	z[0]	x[1]	y[1][0]	z[1]	S[0]	synchrony
219000000	94990000	5000000	10.000000	21900	9499	0.001000	21900	9499	0.001000	10000000	0.000000
46750540	427329646	21715232	3941.516320	3078	43583	0.394152	3279	43458	0.394152	9995089	0.000000
45991904	427559851	21851348	6325.803353	3015	43998	0.632580	3289	43443	0.632580	9990136	0.000000
49869120	387854133	19827154	7771.765723	3338	39463	0.777177	3501	39683	0.777177	9985145	0.000000
53323148	358538233	18316775	8648.676577	3550	37102	0.864868	3842	36768	0.864868	9980161	0.000000
55600950	341332387	17425127	9180.483393	3703	35110	0.918048	3978	35292	0.918048	9975149	0.000000
56985597	331560879	16927800	9503.000201	3916	34409	0.950300	4201	33853	0.950300	9970136	0.000000
57821695	325967041	16631100	9698.592075	3921	33777	0.969859	4133	33574	0.969859	9965167	0.000000
58317906	322637390	16472187	9817.209710	3892	33655	0.981721	4266	33115	0.981721	9960177	0.000000
58605290	320725864	16358294	9889.145947	3950	33211	0.988915	4264	33083	0.988915	9955205	0.000000
58796534	319518433	16306939	9932.772025	3852	33092	0.993277	4207	33066	0.993277	9950270	0.000000
58919289	318807812	16266294	9959.229270	3919	33114	0.995923	4201	32933	0.995923	9945346	0.000000
58962155	318443290	16243041	9975.274394	3949	32950	0.997527	4198	32521	0.997527	9940356	0.000000
59022115	318171028	16232700	9985.005037	3920	32911	0.998501	4259	32795	0.998501	9935249	0.000000
59032015	318037923	16234522	9990.906233	3934	32898	0.999091	4263	32640	0.999091	9930284	0.000000
59052985	317926247	16214297	9994.485041	3917	33147	0.999449	4251	32630	0.999449	9925353	0.000000
59063105	317852852	16215566	9996.655426	3916	32667	0.999666	4207	32753	0.999666	9920412	0.000000
59065735	317835061	16217907	9997.971667	3937	33178	0.999797	4229	32902	0.999797	9915424	0.000000
59063126	317803488	16212403	9998.769908	3970	32704	0.999877	4178	32945	0.999877	9910438	0.000000
59070283	317786959	16215503	9999.254005	3908	32826	0.999925	4301	32551	0.999925	9905491	0.000000
59071339	317814870	16213417	9999.547588	3995	32742	0.999955	4226	32920	0.999955	9900495	0.000000
59087802	317758324	16211293	9999.725632	3907	32898	0.999973	4186	33123	0.999973	9895483	0.000000
59073838	317755648	16212550	9999.833608	3992	32647	0.999983	4330	32692	0.999983	9890513	0.000000
59082575	317755645	16216409	9999.899091	3919	32742	0.999990	4275	32586	0.999990	9885514	0.000000
59073914	317729514	16214545	9999.938803	3978	32840	0.999994	4244	32714	0.999994	9880547	0.000000
59073740	317736589	16214451	9999.962887	3919	32963	0.999996	4330	32707	0.999996	9875612	0.000000
59081133	317740307	16211679	9999.977493	3874	33030	0.999998	4245	32467	0.999998	9870494	0.000000
59077429	317767635	16215007	9999.986350	3823	32911	0.999999	4210	33240	0.999999	9865651	0.000000
59078094	317754264	16218420	9999.991722	3856	33035	0.999999	4205	32679	0.999999	9860791	0.000000
59077220	317751380	16216792	9999.994980	3982	32914	0.999999	4124	32893	0.999999	9855820	0.000000
59072824	317767333	16219325	9999.996955	4001	32789	1.000000	4261	32673	1.000000	9850949	0.000000
59072400	317776336	16208393	9999.998154	3926	33047	1.000000	4213	32664	1.000000	9846057	0.000000
59069838	317765458	16210966	9999.998880	3994	33171	1.000000	4342	32763	1.000000	9841091	0.000000
59068081	317782090	16202985	9999.999321	3973	32731	1.000000	4242	32794	1.000000	9836121	0.000000
59076660	317746158	16208900	9999.999588	3976	32928	1.000000	4259	32496	1.000000	9831211	0.000000
59069238	317772194	16211898	9999.999750	3980	32975	1.000000	4293	32522	1.000000	9826369	0.000000
59073437	317758988	16215514	9999.999849	3963	32900	1.000000	4264	32746	1.000000	9821348	0.000000
59068152	317762540	16208537	9999.999908	4017	32708	1.000000	4234	32527	1.000000	9816404	0.000000
59063720	317772706	16218269	9999.999944	3927	33167	1.000000	4358	32596	1.000000	9811513	0.000000
59082646	317749780	16212210	9999.999966	3971	32857	1.000000	4309	32757	1.000000	9806582	0.000000
59072858	317742786	16209298	9999.999980	3973	32846	1.000000	4248	32445	1.000000	9801672	-1.#IND00
59075807	317769175	16207426	9999.999988	4013	32768	1.000000	4230	32702	1.000000	9796835	-1.#IND00
59070676	317754929	16207987	9999.999992	4064	32647	1.000000	4241	32919	1.000000	9791870	-0.029078
59082108	317753471	16218061	9999.999995	3961	32997	1.000000	4288	32848	1.000000	9786946	-0.013316
59079737	317738900	16212383	9999.999997	3985	32737	1.000000	4285	32452	1.000000	9782061	-0.009158
59073038	317748617	16210795	9999.999998	3941	32995	1.000000	4149	32922	1.000000	9777065	-0.006639
59078180	317768580	16203665	9999.999999	3876	32756	1.000000	4315	32552	1.000000	9772184	-0.007756
59074143	317761083	16216762	9999.999999	3929	33136	1.000000	4181	32593	1.000000	9767279	-0.009251
59074502	317764103	16214858	10000.000000	3922	32934	1.000000	4283	32766	1.000000	9762431	-0.007306
59074029	317781068	16211038	10000.000000	3898	32990	1.000000	4224	32567	1.000000	9757507	-0.007491
59084495	317762472	16208091	10000.000000	4030	32957	1.000000	4270	32682	1.000000	9752477	-0.007171
59070250	317771362	16215906	10000.000000	3868	33040	1.000000	4272	32676	1.000000	9747583	-0.008706
59075766	317755570	16210106	10000.000000	4022	33000	1.000000	4220	32887	1.000000	9742635	-0.007671
59079813	317752299	16212940	10000.000000	3973	32857	1.000000	4338	32232	1.000000	9737676	-0.007019
59071620	317758747	16215433	10000.000000	3996	33113	1.000000	4238	32801	1.000000	9732782	-0.006060
59072103	317766043	16212150	10000.000000	4005	32776	1.000000	4194	32777	1.000000	9727899	-0.006775
59077871	317780250	16209111	10000.000000	3944	32837	1.000000	4236	33039	1.000000	9723115	-0.006335
59064516	317782767	16218716	10000.000000	4052	32618	1.000000	4262	32537	1.000000	9718261	-0.006598
59080086	317746892	16211286	10000.000000	3979	32904	1.000000	4167	32622	1.000000	9713333	-0.007719
59078449	317753769	16212975	10000.000000	4033	32934	1.000000	4216	32927	1.000000	9708533	-0.006771
59073429	317753800	16214658	10000.000000	4008	33049	1.000000	4286	32636	1.000000	9703755	-0.006542
59080040	317756140	16209068	10000.000000	3955	32557	1.000000	4245	32621	1.000000	9698922	-0.006267
59074188	317746353	16208617	10000.000000	3993	32425	1.000000	4286	32617	1.000000	9694055	-0.005988
59069533	317753850	16212553	10000.000000	3963	33128	1.000000	4295	32642	1.000000	9689297	-0.006014
59079901	317742800	16212413	10000.000000	3940	32770	1.000000	4192	32744	1.000000	9684487	-0.005166
59076388	317755276	16207927	10000.000000	3979	32777	1.000000	4236	32775	1.000000	9679637	-0.004332
59071694	317777358	16210226	10000.000000	3887	32854	1.000000	4341	32940	1.000000	9674819	-0.003368
59078385	317761180	16213026	10000.000000	3976	32860	1.000000	4281	32851	1.000000	9670125	-0.003603
59081891	317741722	16207516	10000.000000	3934	32988	1.000000	4271	32660	1.000000	9665353	-0.003372
59073557	317748914	16221035	10000.000000	3954	32604	1.000000	4202	32858	1.000000	9660566	-0.003276
59067215	317779110	16213982	10000.000000	3942	32805	1.000000	4255	32413	1.000000	9655828	-0.003354
59066913	317769560	16207218	10000.000000	3886	33324	1.000000	4210	32864	1.000000	9651029	-0.003774
59070789	317759104	16211471	10000.000000	4025	32689	1.000000	4298	32743	1.000000	9646240	-0.002500
59076735	317733876	16219645	10000.000000	3953	32639	1.000000	4341	32503	1.000000	9641385	-0.002330
59076422	317756087	16211305	10000.000000	3997	32737	1.000000	4176	32765	1.000000	9636527	-0.002066
59080981	317781948	16209489	10000.000000	3947	32707	1.000000	4236	32936	1.000000	9631748	-0.001967
59068581	317767704	16214345	10000.000000	3967	32902	1.000000	4208	32662	1.000000	9627075	-0.001496
59080554	317731996	16205001	10000.000000	3947	32792	1.000000	4218	32768	1.000000	9622256	-0.001648
59075058	317761205	16209320	10000.000000	3893	33405	1.000000	4195	33185	1.000000	9617434	-0.001488
59073854	317771372	16210814	10000.000000	4060	32340	1.000000	4235	32899	1.000000	9612466	-0.002130
59076141	317774360	16208982	10000.000000	3908	32849	1.000000	4231	32714	1.000000	9607568	-0.002669
59065559	317775757	16218593	10000.000000	3893	33145	1.000000	4211	32656	1.000000	9602726	-0.002289
59084570	317739225	16207595	10000.000000	3961	32833	1.000000	4203	32943	1.000000	9597923	-0.001050
59085305	317722063	16208996	10000.000000	4021	32757	1.000000	4239	32816	1.000000	9593112	-0.001185
59080277	317734881	16206408	10000.000000	3902	33187	1.000000	4295	32276	1.000000	9588420	-0.000999
59081696	317712012	16213149	10000.000000	3991	33065	1.000000	4227	32852	1.000000	9583679	-0.000372
59074029	317726787	16212265	10000.000000	3982	32686	1.000000	4253	32614	1.000000	9578992	0.000451
59067644	317781996	16210436	10000.000000	3906	32866	1.000000	4279	32328	1.000000	9574236	0.000338
59078401	317750401	16208168	10000.000000	3918	32581	1.000000	4190	32783	1.000000	9569521	0.000547
59067542	317759658	16216336	10000.000000	3991	32487	1.000000	4250	32358	1.000000	9564769	0.000887
59082196	317718448	16201396	10000.000000	3980	32826	1.000000	4144	32797	1.000000	9559906	0.000910
59075448	317756666	16202044	10000.000000	4023	32891	1.000000	4098	32940	1.000000	9555008	0.000775
59075913	317746203	16213641	10000.000000	3956	33180	1.000000	4234	32569	1.000000	9550239	-0.000065
59072269	317804899	16211323	10000.000000	3992	32824	1.000000	4225	32590	1.000000	9545507	-0.000175
59069037	317772159	16212367	10000.000000	4023	32704	1.000000	4176	32873	1.000000	9540688	-0.000119
59074548	317770085	16209964	10000.000000	3963	32589	1.000000	4294	32761	1.000000	9535797	-0.000233
59073497	317759481	16213695	10000.000000	3888	32663	1.000000	4278	32540	1.000000	9531047	-0.000249
59067828	317763524	16220864	10000.000000	3947	33025	1.000000	4317	32529	1.000000	9526418	0.000161
59077192	317748160	16214477	10000.000000	3961	32839	1.000000	4157	32827	1.000000	9521660	-0.000539
59081156	317751827	16201552	10000.000000	3906	32656	1.000000	4313	32462	1.000000	9516887	0.000047
npatches	nstrain	runtime	dt	init_x	init_y	init_y_blood	init_z	init_S	beta0	beta1	beta2	beta3	mean_beta	B	d	delta	delta_blood	b[0]	mut	m	CTL	c	g	epsilon	k	het	lambda	rho	omega	x_max	patch.dyna	DELTA	A	VA
10000	1	100.000000	0.001000	21900	9499	5000000	0.001000	10000000	16.873872	13.792485	13.252322	12.417635	12	800000000	0.010000	1.000000	1.000000	80000	0.000050	0.004800	0	0.500000	0.000000	2.500000	2.000000	0.500000	0.000000	0.000000	0.000000	31872	0	10.000000	7.000000	1.000000
sus	inf	inf_blood	z	x[0]	y[0][0]	z[0]	x[1]	y[1][0]	z[1]	S[0]	synchrony
219000000	94990000	5000000	10.000000	21900	9499	0.001000	21900	9499	0.001000	10000000	0.000000
52055354	372543006	19027714	3941.516320	3563	38411	0.394152	4209	37842	0.394152	9995115	0.000000
59647233	309087064	15845636	6325.803353	4065	31970	0.632580	4955	31778	0.632580	9990170	0.000000
70184164	252279083	12919790	7771.765723	4849	26097	0.777177	5686	25937	0.777177	9985201	0.000000
77337770	223446404	11419801	8648.676577	5350	23525	0.864868	6301	23241	0.864868	9980235	0.000000
81539919	208874663	10671729	9180.483393	5583	22304	0.918048	6704	21617	0.918048	9975159	0.000000
84014501	201034624	10260112	9503.000201	5749	21187	0.950300	6943	20526	0.950300	9970147	0.000000
85473433	196567253	10033540	9698.592075	5918	20687	0.969859	7114	20356	0.969859	9965085	0.000000
86344764	193969386	9894954	9817.209710	5951	20515	0.981721	7149	20105	0.981721	9960147	0.000000
86871241	192434559	9820062	9889.145947	6060	20460	0.988915	7172	19924	0.988915	9955128	0.000000
87208004	191486600	9769804	9932.772025	6164	20123	0.993277	7364	19739	0.993277	9950259	0.000000
87395949	190920359	9745179	9959.229270	5949	20569	0.995923	7238	19924	0.995923	9945137	0.000000
87515823	190604484	9715150	9975.274394	6049	20410	0.997527	7330	19674	0.997527	9940041	0.000000
87598199	190370866	9714565	9985.005037	6086	20234	0.998501	7263	19638	0.998501	9935002	0.000000
87622844	190244798	9710514	9990.906233	6022	20392	0.999091	7151	19942	0.999091	9930009	0.000000
87666606	190187238	9700273	9994.485041	5989	20467	0.999449	7190	19688	0.999449	9925104	0.000000
87674629	190126095	9702202	9996.655426	6047	20309	0.999666	7174	19759	0.999666	9920106	0.000000
87682728	190088687	9700457	9997.971667	6041	20446	0.999797	7390	19630	0.999797	9915170	0.000000
87683491	190081148	9701410	9998.769908	6016	20282	0.999877	7170	19768	0.999877	9910220	0.000000
87685774	190071086	9695846	9999.254005	6070	20186	0.999925	7239	19906	0.999925	9905228	0.000000
87685530	190081348	9698267	9999.547588	6024	20346	0.999955	7227	19675	0.999955	9900279	0.000000
87687669	190066671	9699747	9999.725632	6111	20091	0.999973	7260	19581	0.999973	9895504	0.000000
87687976	190077417	9699007	9999.833608	6065	20161	0.999983	7323	19639	0.999983	9890528	0.000000
87700367	190034663	9700188	9999.899091	6194	20165	0.999990	7289	19798	0.999990	9885488	0.000000
87704262	190071813	9699261	9999.938803	6055	20413	0.999994	7243	19922	0.999994	9880702	0.000000
87687128	190074642	9693531	9999.962887	6055	19935	0.999996	7259	19803	0.999996	9875872	0.000000
87684907	190075769	9697211	9999.977493	6062	20188	0.999998	7129	19966	0.999998	9870925	0.000000
87710089	190046567	9692740	9999.986350	6073	20232	0.999999	7150	19780	0.999999	9866009	0.000000
87689045	190062723	9694501	9999.991722	6092	20166	0.999999	7288	19662	0.999999	9861129	0.000000
87692976	190061903	9694083	9999.994980	6041	20186	0.999999	7195	19623	0.999999	9856243	0.000000
87695995	190067910	9699431	9999.996955	6131	20331	1.000000	7208	19678	1.000000	9851241	0.000000
87688611	190047439	9699504	9999.998154	5941	20157	1.000000	7364	19661	1.000000	9846276	0.000000
87699530	190064359	9693684	9999.998880	6081	20136	1.000000	7123	19645	1.000000	9841387	0.000000
87709068	190061013	9696198	9999.999321	5983	20266	1.000000	7191	19949	1.000000	9836436	0.000000
87685616	190084482	9700085	9999.999588	6116	20152	1.000000	7296	19683	1.000000	9831477	0.000000
87700749	190071588	9696252	9999.999750	6030	20354	1.000000	7186	19709	1.000000	9826528	0.000000
87687077	190055814	9692418	9999.999849	6071	20118	1.000000	7234	19534	1.000000	9821605	0.000000
87714762	190050456	9692436	9999.999908	6154	20082	1.000000	7238	19420	1.000000	9816753	0.000000
87699764	190051115	9695808	9999.999944	6040	20265	1.000000	7323	19754	1.000000	9811797	0.000000
87690210	190086154	9698700	9999.999966	6063	20407	1.000000	7140	19749	1.000000	9806898	0.000000
87701790	190042334	9701462	9999.999980	6082	20195	1.000000	7274	19693	1.000000	9802085	-1.#IND00
87701916	190081857	9695746	9999.999988	6061	20224	1.000000	7239	19788	1.000000	9797181	0.003200
87683741	190067109	9700371	9999.999992	5965	20248	1.000000	7247	19561	1.000000	9792370	-0.040873
87707005	190049400	9700990	9999.999995	5896	20489	1.000000	7331	19636	1.000000	9787389	-0.030527
87693656	190051956	9699814	9999.999997	5946	20644	1.000000	7375	19335	1.000000	9782578	-0.031213
87676771	190085784	9695373	9999.999998	6086	20330	1.000000	7157	19867	1.000000	9777733	-0.010617
87711100	190053539	9700536	9999.999999	6080	20343	1.000000	7383	19259	1.000000	9772776	-0.005647
87675204	190099135	9695873	9999.999999	5925	20520	1.000000	7273	19472	1.000000	9767991	-0.000957
87703491	190066260	9694936	10000.000000	6144	20220	1.000000	7143	19753	1.000000	9763024	-0.003240
87701448	190028284	9694492	10000.000000	5976	20222	1.000000	7247	19690	1.000000	9758130	-0.002107
87704820	190050145	9698526	10000.000000	5951	20449	1.000000	7233	20020	1.000000	9753326	-0.003833
87693554	190063223	9692125	10000.000000	6126	20144	1.000000	7278	19728	1.000000	9748399	-0.002081
87707517	190042619	9699650	10000.000000	6040	20468	1.000000	7232	20124	1.000000	9743487	-0.001603
87683970	190094378	9698817	10000.000000	6048	20421	1.000000	7200	19648	1.000000	9738576	-0.001747
87690988	190036229	9702033	10000.000000	6005	20377	1.000000	7158	19771	1.000000	9733744	-0.002668
87694745	190049056	9698800	10000.000000	5999	20384	1.000000	7181	19967	1.000000	9728920	-0.002338
87700865	190090509	9695008	10000.000000	6053	20187	1.000000	7194	19619	1.000000	9724205	-0.002193
87683227	190091655	9696404	10000.000000	5982	20499	1.000000	7387	19637	1.000000	9719279	-0.001634
87703913	190063528	9700991	10000.000000	6102	20188	1.000000	7224	20018	1.000000	9714325	-0.001687
87702117	190064702	9696017	10000.000000	6082	20081	1.000000	7271	19654	1.000000	9709300	-0.001576
87708030	190039395	9695918	10000.000000	6094	20340	1.000000	7328	19599	1.000000	9704466	-0.001541
87699212	190066955	9695169	10000.000000	6059	20399	1.000000	7261	19608	1.000000	9699598	-0.004000
87691486	190059354	9697271	10000.000000	6052	20348	1.000000	7173	19754	1.000000	9694780	-0.004859
87699663	190069869	9696354	10000.000000	5974	20408	1.000000	7301	19754	1.000000	9689916	-0.006540
87689200	190050626	9696903	10000.000000	5875	20470	1.000000	7183	19899	1.000000	9685110	-0.006230
87688271	190071130	9697108	10000.000000	6010	20200	1.000000	7157	19857	1.000000	9680154	-0.006379
87691980	190053491	9698348	10000.000000	5871	20489	1.000000	7305	19795	1.000000	9675271	-0.006119
87688894	190068569	9693876	10000.000000	6226	20131	1.000000	7265	19623	1.000000	9670524	-0.007239
87687202	190076805	9694740	10000.000000	6001	20394	1.000000	7258	19682	1.000000	9665621	-0.007195
87702165	190064772	9696774	10000.000000	6058	20281	1.000000	7172	19993	1.000000	9660670	-0.007080
87696883	190058936	9703741	10000.000000	6036	20265	1.000000	7279	19738	1.000000	9655713	-0.006136
87686245	190067659	9691549	10000.000000	6008	20214	1.000000	7258	19607	1.000000	9650900	-0.005865
87682602	190089156	9698040	10000.000000	6128	19968	1.000000	7296	19713	1.000000	9645982	-0.005800
87709955	190029418	9691181	10000.000000	6077	20146	1.000000	7228	19716	1.000000	9641050	-0.004912
87697327	190065920	9696460	10000.000000	6017	20466	1.000000	7270	19431	1.000000	9636251	-0.005861
87704240	190048818	9689751	10000.000000	6069	20285	1.000000	7181	19585	1.000000	9631442	-0.005792
87694112	190055656	9701066	10000.000000	6057	20099	1.000000	7237	19772	1.000000	9626655	-0.005619
87694536	190065183	9696651	10000.000000	6027	20129	1.000000	7257	19685	1.000000	9621806	-0.005315
87685696	190070959	9697610	10000.000000	6008	20282	1.000000	7250	19839	1.000000	9617022	-0.005100
87680282	190075812	9696049	10000.000000	5988	20468	1.000000	7195	19480	1.000000	9612127	-0.005497
87686986	190063570	9694577	10000.000000	6148	19888	1.000000	7222	19671	1.000000	9607332	-0.004736
87686878	190051944	9702373	10000.000000	5995	20437	1.000000	7364	19592	1.000000	9602563	-0.004617
87690292	190063850	9699967	10000.000000	6010	20325	1.000000	7362	19695	1.000000	9597802	-0.005684
87703277	190062016	9693128	10000.000000	5963	20642	1.000000	7377	19600	1.000000	9593043	-0.005263
87702007	190056196	9700402	10000.000000	5996	20265	1.000000	7225	19771	1.000000	9588272	-0.004978
87701636	190054404	9696485	10000.000000	5927	20297	1.000000	7226	19693	1.000000	9583521	-0.004982
87683402	190063388	9700021	10000.000000	6003	20271	1.000000	7218	19750	1.000000	9578687	-0.004847
87708273	190051896	9695082	10000.000000	6076	20341	1.000000	7413	19466	1.000000	9573993	-0.004614
87707186	190043233	9700216	10000.000000	6076	20159	1.000000	7283	19372	1.000000	9569204	-0.004810
87694018	190053323	9699133	10000.000000	6117	20175	1.000000	7187	19922	1.000000	9564437	-0.004549
87685568	190076543	9698351	10000.000000	6021	20318	1.000000	7183	19852	1.000000	9559673	-0.004359
87689716	190077259	9699169	10000.000000	6056	20061	1.000000	7255	19754	1.000000	9554857	-0.004854
87698198	190076064	9700595	10000.000000	6117	20423	1.000000	7122	19689	1.000000	9550110	-0.004736
87693958	190066882	9695433	10000.000000	6026	20201	1.000000	7306	19583	1.000000	9545358	-0.004823
87677903	190068502	9704918	10000.000000	6133	20068	1.000000	7279	19660	1.000000	9540736	-0.004899
87696713	190059707	9695786	10000.000000	5952	20488	1.000000	7256	19733	1.000000	9535896	-0.004747
87690987	190088768	9697212	10000.000000	5992	20154	1.000000	7230	19595	1.000000	9531212	-0.004668
87678086	190080892	9696939	10000.000000	6107	20185	1.000000	7322	19529	1.000000	9526484	-0.005279
87685758	190064583	9703867	10000.000000	6092	20292	1.000000	7173	19737	1.000000	9521755	-0.004850
87693813	190078962	9692745	10000.000000	6045	20332	1.000000	7203	19787	1.000000	9516933	-0.004440
npatches	nstrain	runtime	dt	init_x	init_y	init_y_blood	init_z	init_S	beta0	beta1	beta2	beta3	mean_beta	B	d	delta	delta_blood	b[0]	mut	m	CTL	c	g	epsilon	k	het	lambda	rho	omega	x_max	patch.dyna	DELTA	A	VA
10000	1	100.000000	0.001000	21900	9499	5000000	0.001000	10000000	15.709295	10.584501	8.955881	17.345674	12	800000000	0.010000	1.000000	1.000000	80000	0.000050	0.004800	0	0.500000	0.000000	2.500000	3.000000	0.500000	0.000000	0.000000	0.000000	31872	0	10.000000	7.000000	1.000000
sus	inf	inf_blood	z	x[0]	y[0][0]	z[0]	x[1]	y[1][0]	z[1]	S[0]	synchrony
219000000	94990000	5000000	10.000000	21900	9499	0.001000	21900	9499	0.001000	10000000	0.000000
56942751	326396709	16730044	3941.516320	4170	33463	0.394152	5929	32694	0.394152	9995064	0.000000
73624731	230506768	11844322	6325.803353	5483	23956	0.632580	7803	22686	0.632580	9990082	0.000000
90311085	176201834	9022826	7771.765723	6654	18870	0.777177	9468	17379	0.777177	9985053	0.000000
100390972	152797664	7811270	8648.676577	7519	16288	0.864868	10657	14905	0.864868	9980030	0.000000
106151115	141353326	7219114	9180.483393	7907	14952	0.918048	11001	13727	0.918048	9975062	0.000000
109548682	135148625	6898252	9503.000201	8369	14558	0.950300	11503	13262	0.950300	9969977	0.000000
111567718	131606805	6716323	9698.592075	8359	14402	0.969859	11927	12768	0.969859	9965009	0.000000
112827345	129503456	6609803	9817.209710	8616	13787	0.981721	11865	12776	0.981721	9960106	0.000000
113553843	128269417	6544613	9889.145947	8511	13924	0.988915	11866	12641	0.988915	9955062	0.000000
113985712	127552342	6511859	9932.772025	8529	13755	0.993277	12120	12420	0.993277	9949948	0.000000
114303307	127080483	6486043	9959.229270	8598	13647	0.995923	12283	12096	0.995923	9944923	0.000000
114434454	126829152	6476985	9975.274394	8607	13612	0.997527	12073	12504	0.997527	9939936	0.000000
114528430	126678509	6460776	9985.005037	8531	13759	0.998501	11931	12585	0.998501	9934859	0.000000
114612764	126558307	6456082	9990.906233	8683	13670	0.999091	12039	12416	0.999091	9929854	0.000000
114640670	126523235	6455313	9994.485041	8527	13877	0.999449	11899	12550	0.999449	9924874	0.000000
114657541	126477080	6452061	9996.655426	8553	13586	0.999666	12056	12308	0.999666	9919825	0.000000
114679084	126446108	6449348	9997.971667	8467	13954	0.999797	12020	12473	0.999797	9914841	0.000000
114695848	126422468	6451255	9998.769908	8510	13900	0.999877	11992	12222	0.999877	9909735	0.000000
114705745	126412026	6453444	9999.254005	8627	13629	0.999925	12134	12277	0.999925	9904760	0.000000
114692957	126422760	6450285	9999.547588	8491	13706	0.999955	12109	12232	0.999955	9899912	0.000000
114680998	126433607	6452816	9999.725632	8664	13676	0.999973	12123	12334	0.999973	9895008	0.000000
114689896	126422076	6451627	9999.833608	8757	13665	0.999983	12011	12425	0.999983	9890135	0.000000
114690163	126409253	6448160	9999.899091	8623	13612	0.999990	12103	12348	0.999990	9885235	0.000000
114694884	126421166	6456885	9999.938803	8681	13753	0.999994	11934	12504	0.999994	9880268	0.000000
114692731	126407445	6447990	9999.962887	8491	13642	0.999996	12114	12389	0.999996	9875292	0.000000
114694992	126416859	6445862	9999.977493	8744	13682	0.999998	11959	12783	0.999998	9870378	0.000000
114676575	126427547	6451048	9999.986350	8567	13658	0.999999	12030	12113	0.999999	9865488	0.000000
114678825	126438379	6450784	9999.991722	8673	13597	0.999999	12179	12393	0.999999	9860498	0.000000
114683433	126428361	6446510	9999.994980	8754	13788	0.999999	12220	12562	0.999999	9855657	0.000000
114719341	126393842	6451258	9999.996955	8508	13953	1.000000	12289	12129	1.000000	9850719	0.000000
114686949	126413313	6450845	9999.998154	8482	14041	1.000000	12015	12348	1.000000	9845718	0.000000
114695974	126431823	6446886	9999.998880	8528	13777	1.000000	12117	12267	1.000000	9840816	0.000000
114677721	126434889	6453330	9999.999321	8693	13801	1.000000	11973	12458	1.000000	9835887	0.000000
114694699	126423245	6450118	9999.999588	8561	13692	1.000000	11927	12407	1.000000	9831116	0.000000
114717476	126383021	6446323	9999.999750	8554	13815	1.000000	12120	12366	1.000000	9826206	0.000000
114687093	126422610	6454607	9999.999849	8580	13984	1.000000	12053	12467	1.000000	9821328	0.000000
114691798	126415909	6446166	9999.999908	8493	13955	1.000000	12036	12431	1.000000	9816414	0.000000
114702046	126396301	6450138	9999.999944	8557	13994	1.000000	11917	12596	1.000000	9811477	0.000000
114694249	126413298	6450870	9999.999966	8794	13723	1.000000	11956	12437	1.000000	9806498	0.000000
114698502	126410565	6449731	9999.999980	8627	13861	1.000000	11947	12476	1.000000	9801500	-1.#IND00
114692535	126411925	6447887	9999.999988	8622	13815	1.000000	12124	12002	1.000000	9796754	-1.#IND00
114682915	126439681	6452992	9999.999992	8560	13800	1.000000	12108	12240	1.000000	9791791	-0.013267
114693313	126403431	6450693	9999.999995	8541	13783	1.000000	11965	12490	1.000000	9786891	-0.005542
114706910	126385411	6447559	9999.999997	8570	13840	1.000000	12061	12329	1.000000	9782058	0.002125
114687710	126408072	6452045	9999.999998	8560	13529	1.000000	12141	12122	1.000000	9777213	0.001685
114700689	126420389	6443202	9999.999999	8671	13649	1.000000	12161	12555	1.000000	9772421	-0.004260
114683881	126430956	6451358	9999.999999	8689	13819	1.000000	11874	12705	1.000000	9767480	-0.002679
114710666	126402462	6451231	10000.000000	8646	13734	1.000000	12012	12361	1.000000	9762659	0.000200
114689176	126425587	6447940	10000.000000	8629	13654	1.000000	12017	12448	1.000000	9757791	0.000077
114707745	126388730	6450641	10000.000000	8657	13846	1.000000	12193	12206	1.000000	9752952	-0.000173
114714604	126395748	6446226	10000.000000	8696	13744	1.000000	12229	12388	1.000000	9748106	-0.001374
114699534	126405910	6449188	10000.000000	8549	13715	1.000000	12106	12283	1.000000	9743269	-0.001189
114680338	126425351	6453480	10000.000000	8600	13714	1.000000	12067	12362	1.000000	9738397	-0.001655
114700419	126404957	6449016	10000.000000	8563	13646	1.000000	12107	12670	1.000000	9733481	-0.002714
114713339	126398463	6448187	10000.000000	8644	13896	1.000000	12266	12192	1.000000	9728610	-0.001361
114671830	126418398	6455352	10000.000000	8461	13970	1.000000	12178	12296	1.000000	9723897	-0.000538
114687002	126418608	6450101	10000.000000	8659	13724	1.000000	12023	12652	1.000000	9718959	-0.000382
114722242	126382822	6449275	10000.000000	8693	13674	1.000000	12000	12495	1.000000	9714170	-0.000510
114707714	126391498	6448847	10000.000000	8521	13797	1.000000	12171	12340	1.000000	9709203	-0.000508
114702613	126407523	6449261	10000.000000	8698	13698	1.000000	12283	12313	1.000000	9704216	-0.001287
114693887	126414474	6447688	10000.000000	8685	13428	1.000000	12111	12322	1.000000	9699402	-0.000691
114694251	126424368	6448665	10000.000000	8520	13962	1.000000	11952	12544	1.000000	9694670	-0.002585
114697692	126416868	6448659	10000.000000	8531	13892	1.000000	12048	12331	1.000000	9689737	-0.002927
114695060	126418312	6452251	10000.000000	8526	13749	1.000000	12232	12216	1.000000	9684737	-0.002281
114700457	126417876	6445170	10000.000000	8605	13776	1.000000	12110	12523	1.000000	9679854	-0.003092
114701557	126417202	6449286	10000.000000	8570	13648	1.000000	12034	12419	1.000000	9675007	-0.002934
114699469	126421285	6447216	10000.000000	8634	13773	1.000000	11897	12563	1.000000	9670119	-0.001534
114704017	126416042	6449185	10000.000000	8496	13779	1.000000	11959	12418	1.000000	9665257	-0.002242
114698169	126401192	6448933	10000.000000	8664	13764	1.000000	12054	12365	1.000000	9660428	-0.002001
114711583	126402018	6448901	10000.000000	8535	13669	1.000000	12335	12092	1.000000	9655592	-0.002670
114691408	126414987	6449502	10000.000000	8630	13705	1.000000	12041	12396	1.000000	9650787	-0.002823
114701004	126416006	6448221	10000.000000	8764	13405	1.000000	12050	12426	1.000000	9646024	-0.002483
114703970	126418538	6450071	10000.000000	8709	13675	1.000000	12157	12149	1.000000	9641197	-0.002735
114710564	126425789	6452150	10000.000000	8578	13830	1.000000	12257	12244	1.000000	9636302	-0.002396
114693439	126423919	6448452	10000.000000	8485	14030	1.000000	12109	12516	1.000000	9631537	-0.001565
114705560	126401471	6444897	10000.000000	8629	13794	1.000000	11985	12509	1.000000	9626680	-0.001550
114682940	126438912	6453952	10000.000000	8534	13850	1.000000	12091	12423	1.000000	9621949	-0.001738
114691184	126424628	6444790	10000.000000	8646	13664	1.000000	12018	12178	1.000000	9617040	-0.001911
114693256	126418448	6451876	10000.000000	8513	13953	1.000000	12028	12495	1.000000	9612266	-0.001639
114688190	126421919	6451138	10000.000000	8622	13730	1.000000	12000	12433	1.000000	9607453	-0.000557
114694742	126421388	6450438	10000.000000	8687	13664	1.000000	11975	12371	1.000000	9602602	0.000276
114694189	126407170	6448966	10000.000000	8778	13660	1.000000	11893	12649	1.000000	9597740	0.000187
114697798	126410805	6449091	10000.000000	8560	13822	1.000000	12187	12329	1.000000	9592912	0.000162
114696619	126416870	6443871	10000.000000	8739	13532	1.000000	12055	12428	1.000000	9588179	-0.000858
114687961	126428187	6450555	10000.000000	8408	13948	1.000000	12188	12258	1.000000	9583278	-0.000619
114710516	126411461	6448115	10000.000000	8410	14133	1.000000	12277	12188	1.000000	9578403	-0.000691
114691660	126421421	6447700	10000.000000	8712	13785	1.000000	12097	12525	1.000000	9573577	-0.000729
114688382	126418751	6447530	10000.000000	8524	13997	1.000000	12017	12402	1.000000	9568852	-0.001039
114690493	126415705	6445551	10000.000000	8590	13745	1.000000	11940	12411	1.000000	9564139	-0.000679
114704578	126413478	6448271	10000.000000	8657	13585	1.000000	12042	12365	1.000000	9559270	-0.000216
114689002	126445566	6450893	10000.000000	8569	13767	1.000000	12267	12156	1.000000	9554472	0.000229
114711340	126411847	6449152	10000.000000	8513	14016	1.000000	12090	12417	1.000000	9549640	-0.000202
114683622	126440175	6447307	10000.000000	8512	13640	1.000000	12095	12482	1.000000	9544939	-0.000662
114696669	126423776	6445274	10000.000000	8534	14011	1.000000	11971	12588	1.000000	9540355	-0.000646
114697821	126426363	6446533	10000.000000	8530	13997	1.000000	11843	12569	1.000000	9535681	-0.000436
114682108	126429066	6454028	10000.000000	8652	13783	1.000000	12055	12325	1.000000	9530937	-0.000960
114700916	126415953	6447316	10000.000000	8493	13892	1.000000	12073	12354	1.000000	9526223	-0.000923
114692859	126408171	6445790	10000.000000	8646	13699	1.000000	12027	12336	1.000000	9521429	-0.000684
114698581	126420360	6450380	10000.000000	8709	13692	1.000000	12114	12243	1.000000	9516638	-0.001357
npatches	nstrain	runtime	dt	init_x	init_y	init_y_blood	init_z	init_S	beta0	beta1	beta2	beta3	mean_beta	B	d	delta	delta_blood	b[0]	mut	m	CTL	c	g	epsilon	k	het	lambda	rho	omega	x_max	patch.dyna	DELTA	A	VA
10000	1	100.000000	0.001000	21900	9499	5000000	0.001000	10000000	16.490265	12.454495	17.596192	14.315336	12	800000000	0.010000	1.000000	1.000000	80000	0.000050	0.004800	0	0.500000	0.000000	2.500000	4.000000	0.500000	0.000000	0.000000	0.000000	31872	0	10.000000	7.000000	1.000000
sus	inf	inf_blood	z	x[0]	y[0][0]	z[0]	x[1]	y[1][0]	z[1]	S[0]	synchrony
219000000	94990000	5000000	10.000000	21900	9499	0.001000	21900	9499	0.001000	10000000	0.000000
62587959	285896577	14709683	3941.516320	4429	29758	0.394152	5741	28658	0.394152	9995080	0.000000
88840176	175494162	9030390	6325.803353	6368	18566	0.632580	8163	17591	0.632580	9990067	0.000000
111217889	128207625	6570863	7771.765723	8067	14118	0.777177	10283	13164	0.777177	9985002	0.000000
123873387	109298454	5586818	8648.676577	9178	12052	0.864868	11492	11203	0.864868	9979962	0.000000
131114265	100013310	5108688	9180.483393	9414	11564	0.918048	12140	10392	0.918048	9974958	0.000000
135452737	94938836	4845216	9503.000201	9737	10822	0.950300	12359	10104	0.950300	9969827	0.000000
138043315	92036942	4693978	9698.592075	9961	10477	0.969859	12730	9578	0.969859	9964757	0.000000
139606878	90344777	4612083	9817.209710	10144	10235	0.981721	12785	9514	0.981721	9959748	0.000000
140529614	89357471	4558975	9889.145947	10137	10419	0.988915	12993	9121	0.988915	9954784	0.000000
141115334	88742370	4528926	9932.772025	10363	10104	0.993277	13133	9356	0.993277	9949682	0.000000
141459712	88380867	4510449	9959.229270	10484	10058	0.995923	13229	9100	0.995923	9944617	0.000000
141674501	88173058	4498288	9975.274394	10278	10142	0.997527	13229	9069	0.997527	9939616	0.000000
141812948	88001877	4489654	9985.005037	10217	10226	0.998501	13176	8957	0.998501	9934519	0.000000
141877385	87943965	4486255	9990.906233	10561	9938	0.999091	13288	8981	0.999091	9929621	0.000000
141932021	87886217	4486533	9994.485041	10357	10157	0.999449	12990	9283	0.999449	9924661	0.000000
141974188	87835354	4479114	9996.655426	10387	10015	0.999666	12888	9378	0.999666	9919637	0.000000
141982106	87839254	4480855	9997.971667	10490	10154	0.999797	13145	9141	0.999797	9914677	0.000000
141955628	87844128	4487856	9998.769908	10311	10131	0.999877	13319	9006	0.999877	9909602	0.000000
141987302	87818024	4476329	9999.254005	10289	10066	0.999925	13381	8984	0.999925	9904650	0.000000
141995356	87825717	4483287	9999.547588	10397	9845	0.999955	13044	9148	0.999955	9899693	0.000000
141984899	87832133	4480764	9999.725632	10439	10090	0.999973	13175	9022	0.999973	9894678	0.000000
142004684	87811285	4478997	9999.833608	10428	10295	0.999983	13118	9141	0.999983	9889680	0.000000
141992349	87825780	4482550	9999.899091	10318	10015	0.999990	13270	9021	0.999990	9884777	0.000000
141978265	87836999	4481723	9999.938803	10463	9959	0.999994	13263	9175	0.999994	9879917	0.000000
142005600	87814160	4479459	9999.962887	10315	10073	0.999996	13181	9002	0.999996	9874951	0.000000
141989748	87825761	4478282	9999.977493	10531	9846	0.999998	13257	9060	0.999998	9870044	0.000000
141995119	87813733	4479495	9999.986350	10211	10338	0.999999	12913	9231	0.999999	9865189	0.000000
142014925	87768561	4482747	9999.991722	10333	10028	0.999999	13211	8999	0.999999	9860217	0.000000
142000453	87812700	4477285	9999.994980	10323	10202	0.999999	13136	9054	0.999999	9855330	0.000000
142000670	87822564	4483417	9999.996955	10585	9778	1.000000	13104	9190	1.000000	9850380	0.000000
142003608	87813840	4480688	9999.998154	10186	10239	1.000000	13328	9151	1.000000	9845465	0.000000
141986889	87828636	4480583	9999.998880	10324	10108	1.000000	13168	9164	1.000000	9840611	0.000000
142003671	87815983	4478710	9999.999321	10497	9845	1.000000	13145	9204	1.000000	9835640	0.000000
142000948	87824276	4481100	9999.999588	10177	10302	1.000000	13024	8979	1.000000	9830730	0.000000
141998758	87814362	4480177	9999.999750	10203	10097	1.000000	13153	8969	1.000000	9825846	0.000000
141980122	87820084	4483543	9999.999849	10375	10055	1.000000	13023	9422	1.000000	9820801	0.000000
142001189	87814554	4481755	9999.999908	10569	9976	1.000000	13067	9197	1.000000	9815854	0.000000
141982102	87818267	4484714	9999.999944	10405	10090	1.000000	13215	8939	1.000000	9810901	0.000000
142001482	87840045	4480380	9999.999966	10398	10106	1.000000	13038	9192	1.000000	9805996	0.000000
142006262	87817412	4481720	9999.999980	10223	10369	1.000000	13073	9102	1.000000	9801111	-1.#IND00
142001641	87821852	4482141	9999.999988	10319	10084	1.000000	13197	8964	1.000000	9796286	-0.004800
141988098	87828834	4481587	9999.999992	10338	10034	1.000000	13053	9196	1.000000	9791292	-0.000261
142014044	87804487	4480023	9999.999995	10452	10041	1.000000	12936	9238	1.000000	9786452	-0.005476
141984534	87815064	4480038	9999.999997	10418	10041	1.000000	12977	9303	1.000000	9781620	0.000624
141995950	87814649	4478564	9999.999998	10257	10237	1.000000	13346	9020	1.000000	9776853	0.000156
141982477	87832412	4481823	9999.999999	10486	9963	1.000000	12988	9356	1.000000	9772026	-0.001970
141991016	87824940	4481593	9999.999999	10356	9992	1.000000	13206	8899	1.000000	9767166	0.004613
141990701	87824766	4479963	10000.000000	10400	10020	1.000000	13105	9275	1.000000	9762358	0.004471
142004168	87807837	4476076	10000.000000	10282	9943	1.000000	13181	8932	1.000000	9757519	0.002073
142014302	87804269	4484844	10000.000000	10293	10198	1.000000	13109	9114	1.000000	9752691	0.000984
142004409	87806427	4482820	10000.000000	10396	10089	1.000000	13288	9165	1.000000	9747913	0.001281
142003688	87809767	4477784	10000.000000	10582	9869	1.000000	13073	9183	1.000000	9743062	0.000255
141988760	87843094	4482238	10000.000000	10412	10064	1.000000	13068	9347	1.000000	9738113	-0.001039
142004083	87806299	4480476	10000.000000	10221	10244	1.000000	13113	9185	1.000000	9733184	0.000500
142013045	87795698	4482166	10000.000000	10362	10011	1.000000	13081	9217	1.000000	9728413	0.002547
141988262	87840133	4481908	10000.000000	10355	10110	1.000000	13012	9123	1.000000	9723541	0.003036
141996969	87817354	4480790	10000.000000	10285	10180	1.000000	13102	9108	1.000000	9718559	0.004509
141997947	87824951	4481103	10000.000000	10610	9865	1.000000	13360	8816	1.000000	9713510	0.004231
141999968	87823672	4479831	10000.000000	10573	9807	1.000000	13057	9115	1.000000	9708582	0.004695
141994473	87826500	4482563	10000.000000	10194	10381	1.000000	13253	9016	1.000000	9703789	0.005194
141996611	87821518	4479143	10000.000000	10291	10075	1.000000	13042	9093	1.000000	9698962	0.006311
141986198	87813134	4482631	10000.000000	10473	9866	1.000000	12978	9194	1.000000	9694173	0.006373
142010172	87806196	4480194	10000.000000	10374	10028	1.000000	13231	9187	1.000000	9689288	0.007916
141993221	87829532	4481378	10000.000000	10211	10109	1.000000	13213	9156	1.000000	9684339	0.007595
141997143	87828316	4477452	10000.000000	10333	10277	1.000000	13174	9207	1.000000	9679640	0.008154
141988835	87822060	4483466	10000.000000	10336	10054	1.000000	13192	8938	1.000000	9674840	0.006390
142007325	87817827	4479682	10000.000000	10277	10273	1.000000	13108	9167	1.000000	9670048	0.007009
141991250	87829756	4482610	10000.000000	10474	9981	1.000000	13115	9273	1.000000	9665135	0.006851
141996508	87832252	4480845	10000.000000	10403	10074	1.000000	13101	9251	1.000000	9660212	0.006698
141977707	87841915	4474998	10000.000000	10462	9998	1.000000	13022	9189	1.000000	9655341	0.006416
141992308	87805430	4483839	10000.000000	10266	10072	1.000000	13316	9035	1.000000	9650485	0.005750
142005581	87800305	4478324	10000.000000	10414	9927	1.000000	12997	9152	1.000000	9645650	0.005284
142002557	87801384	4477165	10000.000000	10273	10122	1.000000	13192	9223	1.000000	9640840	0.004964
142016462	87802219	4477074	10000.000000	10397	10115	1.000000	13183	9125	1.000000	9636101	0.005317
141998011	87819957	4479409	10000.000000	10211	10186	1.000000	13354	9094	1.000000	9631273	0.005571
141988789	87808163	4485369	10000.000000	10280	10167	1.000000	13095	9016	1.000000	9626508	0.005618
142000649	87821973	4479165	10000.000000	10358	10143	1.000000	13206	9075	1.000000	9621721	0.005429
141970981	87823669	4484473	10000.000000	10184	10148	1.000000	13036	9304	1.000000	9616871	0.005422
141994946	87823825	4483371	10000.000000	10333	10050	1.000000	13201	9006	1.000000	9612030	0.004938
141993879	87824220	4479264	10000.000000	10277	10054	1.000000	12969	9218	1.000000	9607184	0.005455
141986996	87816732	4482712	10000.000000	10199	10069	1.000000	13302	9075	1.000000	9602392	0.006082
141993264	87825441	4480208	10000.000000	10390	9824	1.000000	13278	9016	1.000000	9597525	0.004618
142009148	87811437	4478212	10000.000000	10165	10370	1.000000	13229	9003	1.000000	9592689	0.003485
142009520	87825083	4480381	10000.000000	10260	9901	1.000000	13132	9063	1.000000	9587940	0.003333
142017118	87808972	4477319	10000.000000	10293	10058	1.000000	13291	9211	1.000000	9583216	0.003188
141979609	87853375	4482917	10000.000000	10466	9919	1.000000	13323	9114	1.000000	9578464	0.003124
141985179	87831374	4481012	10000.000000	10482	10031	1.000000	13252	9050	1.000000	9573720	0.001175
142002054	87821932	4478375	10000.000000	10519	9943	1.000000	13003	9155	1.000000	9568963	0.001140
142017982	87803577	4483269	10000.000000	10269	10016	1.000000	13086	9341	1.000000	9564285	0.000810
142001894	87818280	4486552	10000.000000	10263	10096	1.000000	13141	9285	1.000000	9559443	0.000845
142025982	87799462	4479542	10000.000000	10203	10272	1.000000	13021	9164	1.000000	9554499	0.000611
141976537	87838693	4480168	10000.000000	10224	10198	1.000000	13078	9045	1.000000	9549645	0.000636
141984759	87832485	4484696	10000.000000	10359	10034	1.000000	13209	8815	1.000000	9544967	0.000864
141993168	87812428	4480960	10000.000000	10302	10138	1.000000	13044	8973	1.000000	9540240	0.000834
141996973	87831066	4482365	10000.000000	10409	9922	1.000000	13195	9273	1.000000	9535504	0.000855
142007846	87825558	4483013	10000.000000	10389	10051	1.000000	13325	9059	1.000000	9530689	0.000843
141973486	87834696	4479586	10000.000000	10390	10129	1.000000	13117	9031	1.000000	9525930	0.001201
141981159	87820246	4481212	10000.000000	10286	10022	1.000000	13082	9137	1.000000	9521073	0.001078
141998811	87821211	4481447	10000.000000	10240	10144	1.000000	13222	9081	1.000000	9516370	0.000866
npatches	nstrain	runtime	dt	init_x	init_y	init_y_blood	init_z	init_S	beta0	beta1	beta2	beta3	mean_beta	B	d	delta	delta_blood	b[0]	mut	m	CTL	c	g	epsilon	k	het	lambda	rho	omega	x_max	patch.dyna	DELTA	A	VA
10000	1	100.000000	0.001000	21900	9499	5000000	0.001000	10000000	12.512703	13.605018	14.573514	14.176558	12	800000000	0.010000	1.000000	1.000000	80000	0.000050	0.004800	0	0.500000	0.000000	2.500000	5.000000	0.500000	0.000000	0.000000	0.000000	31872	0	10.000000	7.000000	1.000000
sus	inf	inf_blood	z	x[0]	y[0][0]	z[0]	x[1]	y[1][0]	z[1]	S[0]	synchrony
219000000	94990000	5000000	10.000000	21900	9499	0.001000	21900	9499	0.001000	10000000	0.000000
68743942	250530431	12935490	3941.516320	6328	25192	0.394152	5825	25616	0.394152	9994937	0.000000
104865962	135717251	6995305	6325.803353	9558	14034	0.632580	9141	14167	0.632580	9989886	0.000000
132380053	95557402	4899296	7771.765723	12308	9819	0.777177	11342	10349	0.777177	9984957	0.000000
147410677	79964647	4090790	8648.676577	13518	8471	0.864868	12674	8678	0.864868	9980001	0.000000
156144800	72212539	3692246	9180.483393	14635	7443	0.918048	13459	7790	0.918048	9975106	0.000000
161353869	67953061	3470441	9503.000201	14978	7323	0.950300	13945	7468	0.950300	9970115	0.000000
164458935	65545870	3345691	9698.592075	15252	6918	0.969859	14326	7276	0.969859	9965286	0.000000
166301578	64140574	3271725	9817.209710	15557	6750	0.981721	14591	6986	0.981721	9960366	0.000000
167446749	63295983	3229778	9889.145947	15767	6456	0.988915	14519	6819	0.988915	9955356	0.000000
168116092	62806870	3207213	9932.772025	15372	6594	0.993277	14617	7019	0.993277	9950405	0.000000
168552353	62478901	3187659	9959.229270	15739	6685	0.995923	14868	6676	0.995923	9945559	0.000000
168813000	62293977	3177340	9975.274394	15582	6497	0.997527	14874	6792	0.997527	9940627	0.000000
168931558	62222058	3172238	9985.005037	15801	6398	0.998501	14869	6666	0.998501	9935616	0.000000
169024623	62145622	3167425	9990.906233	15580	6634	0.999091	14587	6945	0.999091	9930677	0.000000
169112610	62095096	3170351	9994.485041	15642	6581	0.999449	14644	7001	0.999449	9925661	0.000000
169167244	62026035	3169416	9996.655426	15668	6539	0.999666	14722	6911	0.999666	9920762	0.000000
169160119	62043705	3168715	9997.971667	15892	6583	0.999797	14728	6858	0.999797	9915785	0.000000
169190815	62031722	3166173	9998.769908	15669	6510	0.999877	14730	6791	0.999877	9910908	0.000000
169214660	62016022	3163455	9999.254005	15919	6527	0.999925	14538	6824	0.999925	9905987	0.000000
169185728	62047511	3162439	9999.547588	15841	6497	0.999955	14813	6959	0.999955	9901035	0.000000
169216448	62024692	3163823	9999.725632	15613	6616	0.999973	14730	6762	0.999973	9896116	0.000000
169176336	62034727	3166876	9999.833608	15832	6481	0.999983	14849	6795	0.999983	9891254	0.000000
169197945	62041467	3168460	9999.899091	15451	6698	0.999990	14380	6954	0.999990	9886293	0.000000
169182189	62032835	3164109	9999.938803	15538	6727	0.999994	14580	6859	0.999994	9881411	0.000000
169209366	62010230	3163425	9999.962887	15901	6386	0.999996	14761	6639	0.999996	9876486	0.000000
169197130	62024902	3163409	9999.977493	15842	6505	0.999998	14751	6780	0.999998	9871530	0.000000
169181141	62045736	3168050	9999.986350	15801	6588	0.999999	14965	6865	0.999999	9866504	0.000000
169214783	62025598	3162645	9999.991722	15760	6524	0.999999	14537	6984	0.999999	9861637	0.000000
169188624	62017263	3165388	9999.994980	15791	6463	0.999999	14687	6891	0.999999	9856650	0.000000
169176450	62035335	3165717	9999.996955	15618	6626	1.000000	14733	6831	1.000000	9851698	0.000000
169216825	62011951	3167978	9999.998154	15787	6474	1.000000	14622	6802	1.000000	9846720	0.000000
169194916	62013496	3166637	9999.998880	15441	6695	1.000000	14741	6912	1.000000	9841722	0.000000
169198726	62023458	3163211	9999.999321	15700	6471	1.000000	14642	6982	1.000000	9836882	0.000000
169181655	62040383	3165727	9999.999588	15795	6540	1.000000	14685	6777	1.000000	9832049	0.000000
169199745	62015391	3166429	9999.999750	15957	6527	1.000000	14713	6854	1.000000	9827141	0.000000
169191923	62034898	3161151	9999.999849	15643	6569	1.000000	15069	6645	1.000000	9822283	0.000000
169177660	62027491	3164539	9999.999908	15908	6502	1.000000	14545	6904	1.000000	9817415	0.000000
169182677	62023786	3164118	9999.999944	15467	6665	1.000000	14783	6875	1.000000	9812446	0.000000
169205316	62019708	3163060	9999.999966	15685	6641	1.000000	14660	7043	1.000000	9807556	0.000000
169189879	62013214	3166125	9999.999980	15591	6607	1.000000	14506	6907	1.000000	9802539	-1.#IND00
169196661	62032466	3166353	9999.999988	15747	6688	1.000000	14774	6893	1.000000	9797548	-1.#IND00
169183121	62040472	3167008	9999.999992	15511	6659	1.000000	14774	6831	1.000000	9792653	0.020167
169172537	62048741	3164949	9999.999995	15642	6482	1.000000	14548	6830	1.000000	9787918	0.016073
169195585	62021514	3164775	9999.999997	15595	6474	1.000000	14823	6690	1.000000	9783066	0.013537
169182000	62022714	3164267	9999.999998	15954	6403	1.000000	14491	6922	1.000000	9778146	0.010806
169193648	62026408	3164070	9999.999999	15889	6480	1.000000	14918	6767	1.000000	9773410	0.011004
169199951	62038944	3162660	9999.999999	15666	6662	1.000000	14719	6910	1.000000	9768636	0.007826
169203387	62031599	3163230	10000.000000	15697	6565	1.000000	14714	6933	1.000000	9763653	0.007462
169165975	62040827	3167017	10000.000000	15581	6718	1.000000	14822	6794	1.000000	9758837	0.003146
169186118	62002517	3165245	10000.000000	15824	6412	1.000000	14738	6863	1.000000	9753890	0.003324
169205155	62023601	3166036	10000.000000	15929	6563	1.000000	14824	6836	1.000000	9749048	-0.002510
169177433	62024190	3164120	10000.000000	15738	6609	1.000000	14779	6808	1.000000	9744203	-0.002011
169205550	62024208	3165767	10000.000000	15780	6635	1.000000	14634	6940	1.000000	9739381	-0.001752
169211959	62033030	3168059	10000.000000	15701	6613	1.000000	14773	6936	1.000000	9734466	-0.002899
169203381	62011822	3166013	10000.000000	15728	6693	1.000000	14756	6919	1.000000	9729608	-0.002725
169194589	62044688	3164217	10000.000000	15883	6474	1.000000	14552	6839	1.000000	9724903	-0.002112
169184581	62038783	3165841	10000.000000	15822	6403	1.000000	14658	6849	1.000000	9719987	-0.002410
169178036	62034733	3165786	10000.000000	15825	6460	1.000000	14718	6827	1.000000	9715124	-0.002643
169177196	62038764	3163151	10000.000000	15601	6574	1.000000	14757	6913	1.000000	9710338	-0.003466
169187203	62036255	3165281	10000.000000	15569	6663	1.000000	14720	6812	1.000000	9705506	-0.003582
169201705	62042739	3165590	10000.000000	15835	6563	1.000000	14932	6726	1.000000	9700501	-0.002598
169203125	62015316	3165295	10000.000000	15702	6456	1.000000	14686	6815	1.000000	9695695	-0.002593
169221053	62019815	3163361	10000.000000	15956	6484	1.000000	14677	6888	1.000000	9690955	-0.002611
169216116	62012642	3163500	10000.000000	15470	6664	1.000000	14790	6696	1.000000	9686046	-0.003390
169166686	62026829	3163299	10000.000000	15865	6644	1.000000	14610	6863	1.000000	9681178	-0.002841
169164511	62037901	3165068	10000.000000	15646	6578	1.000000	14953	6837	1.000000	9676337	-0.002755
169192720	62040417	3165855	10000.000000	15594	6523	1.000000	14683	7018	1.000000	9671649	-0.002734
169192177	62015813	3162742	10000.000000	15701	6461	1.000000	14406	6936	1.000000	9666894	-0.002247
169167165	62055944	3165374	10000.000000	15810	6519	1.000000	14792	6838	1.000000	9662008	-0.002788
169201128	62020395	3163850	10000.000000	15659	6758	1.000000	14761	6933	1.000000	9657183	-0.001949
169178293	62031681	3165318	10000.000000	15528	6772	1.000000	15037	6826	1.000000	9652451	-0.001711
169189488	62032712	3165516	10000.000000	15746	6566	1.000000	14812	6808	1.000000	9647581	-0.003821
169178711	62048200	3167458	10000.000000	15780	6642	1.000000	14485	6778	1.000000	9642840	-0.003797
169189222	62021805	3165772	10000.000000	15742	6400	1.000000	14479	6876	1.000000	9637897	-0.003490
169184940	62030331	3164389	10000.000000	15746	6447	1.000000	14824	6788	1.000000	9633053	-0.003559
169188995	62034941	3163432	10000.000000	15559	6590	1.000000	14833	6622	1.000000	9628247	-0.003634
169195789	62039373	3165742	10000.000000	15829	6493	1.000000	14676	6870	1.000000	9623482	-0.003405
169170387	62040858	3165426	10000.000000	15820	6580	1.000000	14445	7073	1.000000	9618695	-0.003299
169187614	62030276	3165125	10000.000000	15729	6662	1.000000	14625	7024	1.000000	9613869	-0.003237
169191917	62029144	3166915	10000.000000	15880	6541	1.000000	14570	6884	1.000000	9609046	-0.003168
169157721	62040591	3166858	10000.000000	15596	6551	1.000000	14868	6643	1.000000	9604192	-0.002953
169206032	62017146	3164592	10000.000000	15884	6481	1.000000	14701	6862	1.000000	9599200	-0.002380
169177949	62024531	3163977	10000.000000	15728	6640	1.000000	14784	6678	1.000000	9594456	-0.002664
169162720	62019918	3165272	10000.000000	15710	6576	1.000000	14718	6954	1.000000	9589623	-0.002400
169188832	62037040	3163564	10000.000000	15536	6648	1.000000	14690	6892	1.000000	9584905	-0.002530
169205982	62033292	3165359	10000.000000	15612	6528	1.000000	14725	6726	1.000000	9580106	-0.002442
169186396	62026206	3164848	10000.000000	15863	6595	1.000000	14763	6781	1.000000	9575412	-0.002329
169192989	62028339	3163782	10000.000000	15766	6641	1.000000	14614	6918	1.000000	9570677	-0.002211
169189235	62033187	3167678	10000.000000	15872	6588	1.000000	14520	7074	1.000000	9565873	-0.002565
169148821	62044210	3164591	10000.000000	15516	6473	1.000000	14822	6856	1.000000	9561019	-0.002673
169208598	62023197	3162709	10000.000000	15971	6490	1.000000	14752	6937	1.000000	9556308	-0.002769
169196897	62022751	3164591	10000.000000	15731	6602	1.000000	14719	6883	1.000000	9551542	-0.002598
169191899	62019814	3164417	10000.000000	15789	6528	1.000000	14698	6828	1.000000	9546745	-0.002760
169209105	62015857	3163910	10000.000000	15944	6345	1.000000	14792	6829	1.000000	9542026	-0.002647
169193469	62028625	3165901	10000.000000	15719	6537	1.000000	14549	6833	1.000000	9537293	-0.002070
169205077	62023073	3165338	10000.000000	15729	6647	1.000000	14596	6970	1.000000	9532511	-0.002601
169204195	62017433	3162375	10000.000000	15780	6642	1.000000	14865	6790	1.000000	9527733	-0.002763
169191186	62031016	3162934	10000.000000	15777	6448	1.000000	14852	6755	1.000000	9522883	-0.002845
169192190	62027222	3161224	10000.000000	15670	6806	1.000000	14690	6700	1.000000	9518157	-0.002891
npatches	nstrain	runtime	dt	init_x	init_y	init_y_blood	init_z	init_S	beta0	beta1	beta2	beta3	mean_beta	B	d	delta	delta_blood	b[0]	mut	m	CTL	c	g	epsilon	k	het	lambda	rho	omega	x_max	patch.dyna	DELTA	A	VA
10000	1	100.000000	0.001000	21900	9499	5000000	0.001000	10000000	10.132128	10.684651	10.653009	6.474948	12	800000000	0.010000	1.000000	1.000000	80000	0.000050	0.004800	0	0.500000	0.000000	2.500000	6.000000	0.500000	0.000000	0.000000	0.000000	31872	0	10.000000	7.000000	1.000000
sus	inf	inf_blood	z	x[0]	y[0][0]	z[0]	x[1]	y[1][0]	z[1]	S[0]	synchrony
219000000	94990000	5000000	10.000000	21900	9499	0.001000	21900	9499	0.001000	10000000	0.000000
74304134	220611067	11435998	3941.516320	8020	21612	0.394152	7694	21899	0.394152	9995110	0.000000
119841166	107008726	5520763	6325.803353	12923	10325	0.632580	12579	10319	0.632580	9990072	0.000000
151530850	73005925	3746016	7771.765723	16509	6701	0.777177	15955	7056	0.777177	9984999	0.000000
168560290	59872108	3063445	8648.676577	18710	5407	0.864868	17726	5445	0.864868	9980153	0.000000
178458106	53288537	2722813	9180.483393	19770	4852	0.918048	18779	5058	0.918048	9975244	0.000000
184352856	49696602	2537783	9503.000201	20161	4415	0.950300	19420	4683	0.950300	9970284	0.000000
187913983	47627542	2432014	9698.592075	20454	4215	0.969859	20537	4300	0.969859	9965442	0.000000
190043861	46437809	2370476	9817.209710	20601	4291	0.981721	20250	4214	0.981721	9960453	0.000000
191332643	45711587	2329150	9889.145947	20912	4171	0.988915	20230	4206	0.988915	9955496	0.000000
192077696	45293821	2312607	9932.772025	21363	3965	0.993277	20396	4316	0.993277	9950443	0.000000
192571186	45046625	2297702	9959.229270	21226	4122	0.995923	20436	4152	0.995923	9945497	0.000000
192856615	44887783	2289135	9975.274394	21234	3998	0.997527	20158	4333	0.997527	9940329	0.000000
193036097	44791575	2285131	9985.005037	20786	4044	0.998501	20516	4050	0.998501	9935345	0.000000
193131385	44736836	2285049	9990.906233	21304	3954	0.999091	20481	4242	0.999091	9930376	0.000000
193209390	44685371	2280012	9994.485041	21288	4040	0.999449	20531	4200	0.999449	9925452	0.000000
193228096	44681745	2281688	9996.655426	21300	3909	0.999666	20332	4237	0.999666	9920520	0.000000
193251517	44668208	2276112	9997.971667	20982	4083	0.999797	20693	4239	0.999797	9915448	0.000000
193294079	44640657	2277370	9998.769908	20995	3999	0.999877	20419	4178	0.999877	9910582	0.000000
193281496	44658452	2277574	9999.254005	21167	3916	0.999925	20349	4200	0.999925	9905705	0.000000
193263432	44674258	2279705	9999.547588	21117	3985	0.999955	20449	4036	0.999955	9900835	0.000000
193271103	44670730	2278537	9999.725632	21118	4144	0.999973	20484	4128	0.999973	9895936	0.000000
193303056	44645796	2278518	9999.833608	21254	3890	0.999983	20391	4065	0.999983	9890918	0.000000
193306302	44655229	2280393	9999.899091	21093	4112	0.999990	20831	4026	0.999990	9885869	0.000000
193328860	44635702	2274925	9999.938803	21166	4123	0.999994	20479	3998	0.999994	9881037	0.000000
193314870	44639021	2279376	9999.962887	21284	3953	0.999996	20131	4285	0.999996	9876171	0.000000
193258379	44662623	2281272	9999.977493	20957	4083	0.999998	20957	4043	0.999998	9871260	0.000000
193318745	44638269	2279542	9999.986350	21323	3926	0.999999	20743	4136	0.999999	9866126	0.000000
193309655	44642902	2278803	9999.991722	21292	3933	0.999999	20539	4119	0.999999	9861239	0.000000
193285330	44673996	2280504	9999.994980	21166	3995	0.999999	20402	4304	0.999999	9856331	0.000000
193309576	44650640	2277692	9999.996955	21351	3708	1.000000	20242	4182	1.000000	9851428	0.000000
193285258	44651962	2276272	9999.998154	21254	3967	1.000000	20295	4273	1.000000	9846464	0.000000
193319187	44637386	2277588	9999.998880	20952	3990	1.000000	20501	4190	1.000000	9841565	0.000000
193299004	44644177	2279044	9999.999321	21361	3908	1.000000	20411	4257	1.000000	9836649	0.000000
193350472	44625424	2278729	9999.999588	21264	3913	1.000000	20668	4115	1.000000	9831735	0.000000
193317338	44637404	2279414	9999.999750	21052	3971	1.000000	20372	4156	1.000000	9826624	0.000000
193296422	44653733	2276527	9999.999849	21244	4097	1.000000	20274	4350	1.000000	9821814	0.000000
193296439	44654475	2278284	9999.999908	21258	4013	1.000000	20483	4076	1.000000	9816928	0.000000
193321797	44636656	2278551	9999.999944	21106	4229	1.000000	20480	4117	1.000000	9812095	0.000000
193297711	44635094	2278106	9999.999966	21399	3976	1.000000	20553	4180	1.000000	9807145	0.000000
193323367	44635996	2277645	9999.999980	21268	3894	1.000000	20298	4258	1.000000	9802241	-1.#IND00
193308189	44647583	2279244	9999.999988	21239	3896	1.000000	20280	4155	1.000000	9797275	-0.006400
193278106	44647590	2277482	9999.999992	21279	3794	1.000000	20240	4320	1.000000	9792416	0.006014
193297511	44651482	2278604	9999.999995	21026	4061	1.000000	20660	4187	1.000000	9787496	0.008364
193303443	44658680	2277716	9999.999997	21069	4191	1.000000	20481	4181	1.000000	9782667	0.006909
193311152	44647383	2276728	9999.999998	21222	4014	1.000000	20651	4073	1.000000	9777886	0.004520
193292775	44660295	2276814	9999.999999	21248	3972	1.000000	20700	4026	1.000000	9773012	0.001282
193285638	44671002	2277732	9999.999999	21065	3819	1.000000	20604	4269	1.000000	9768092	-0.001138
193297868	44645864	2275335	10000.000000	21166	3901	1.000000	20361	4023	1.000000	9763115	-0.001014
193309897	44648296	2277488	10000.000000	21234	3913	1.000000	20391	4281	1.000000	9758288	-0.000288
193291941	44650289	2277603	10000.000000	20989	4014	1.000000	20456	4200	1.000000	9753422	-0.000398
193326186	44646271	2276652	10000.000000	20986	4093	1.000000	20516	4069	1.000000	9748361	0.001755
193298519	44649886	2278870	10000.000000	21295	3827	1.000000	20581	4033	1.000000	9743441	0.001543
193281522	44666407	2281286	10000.000000	21279	3926	1.000000	20535	4050	1.000000	9738680	0.002141
193323760	44647936	2279370	10000.000000	21135	3993	1.000000	20595	4155	1.000000	9733858	0.002640
193295279	44656849	2280177	10000.000000	21134	3998	1.000000	20349	4141	1.000000	9728916	0.001435
193326433	44640739	2277770	10000.000000	21243	3813	1.000000	20636	4165	1.000000	9724009	0.003205
193269750	44652186	2279566	10000.000000	21481	3995	1.000000	20316	4176	1.000000	9719119	0.003516
193306646	44650213	2278779	10000.000000	21249	4030	1.000000	20426	4128	1.000000	9714250	0.002848
193305895	44649397	2277064	10000.000000	20950	3955	1.000000	20395	4133	1.000000	9709440	0.001449
193324054	44637104	2275079	10000.000000	21200	3951	1.000000	20303	4181	1.000000	9704628	0.001541
193310373	44649880	2278359	10000.000000	21057	4085	1.000000	20751	4053	1.000000	9699879	0.001462
193283480	44641079	2279652	10000.000000	20957	4036	1.000000	20786	3963	1.000000	9694954	0.002378
193323556	44641310	2277407	10000.000000	21154	4037	1.000000	20550	4111	1.000000	9689906	0.002410
193334671	44627222	2277748	10000.000000	21376	3920	1.000000	20493	4077	1.000000	9685142	0.002162
193315584	44645844	2280227	10000.000000	20715	4120	1.000000	20621	4108	1.000000	9680293	0.000094
193298138	44654891	2277582	10000.000000	21163	3940	1.000000	20480	4094	1.000000	9675292	-0.000630
193337651	44616079	2276335	10000.000000	21332	3861	1.000000	20627	4024	1.000000	9670474	-0.000984
193312590	44636484	2278809	10000.000000	21265	4006	1.000000	20291	4100	1.000000	9665634	-0.001121
193296053	44668227	2276793	10000.000000	20926	4119	1.000000	20811	3900	1.000000	9660790	-0.000819
193276043	44679008	2279234	10000.000000	21358	4101	1.000000	20445	4293	1.000000	9655958	-0.000763
193297503	44656530	2277066	10000.000000	21192	3969	1.000000	20265	4232	1.000000	9651106	-0.000544
193309532	44658491	2278940	10000.000000	21280	3871	1.000000	20290	4278	1.000000	9646278	-0.000588
193267862	44658103	2278563	10000.000000	21271	3981	1.000000	20444	4035	1.000000	9641471	-0.000652
193266822	44683612	2280503	10000.000000	21081	3790	1.000000	20351	4082	1.000000	9636762	-0.000483
193309974	44638990	2275926	10000.000000	21355	3935	1.000000	20467	4213	1.000000	9631972	-0.000439
193273117	44653733	2275527	10000.000000	21270	3845	1.000000	20611	4183	1.000000	9627036	-0.000555
193311885	44650058	2278287	10000.000000	21403	3906	1.000000	20517	4233	1.000000	9622267	-0.000518
193306729	44643889	2278319	10000.000000	21320	3956	1.000000	20883	4140	1.000000	9617442	0.000212
193288021	44660655	2279951	10000.000000	21089	4096	1.000000	20078	4293	1.000000	9612572	-0.000100
193315272	44632225	2274161	10000.000000	21227	3978	1.000000	20223	4224	1.000000	9607738	0.000402
193292699	44650728	2279380	10000.000000	21234	4009	1.000000	20500	4135	1.000000	9603047	0.000561
193287005	44657306	2277799	10000.000000	21178	3877	1.000000	20455	4213	1.000000	9598159	0.000457
193300752	44654749	2278816	10000.000000	21319	3883	1.000000	20344	4208	1.000000	9593313	0.000066
193317272	44640634	2276660	10000.000000	21415	3890	1.000000	20501	4226	1.000000	9588491	0.000147
193299426	44646913	2278942	10000.000000	21214	4027	1.000000	20476	4238	1.000000	9583700	-0.000084
193308781	44646349	2275569	10000.000000	21462	3924	1.000000	20536	4074	1.000000	9578892	0.000340
193297121	44659861	2278053	10000.000000	21197	4022	1.000000	20312	4245	1.000000	9574203	0.000783
193297561	44623023	2277641	10000.000000	21168	4105	1.000000	20405	4155	1.000000	9569448	0.000615
193302728	44640312	2279101	10000.000000	21144	4020	1.000000	20486	4019	1.000000	9564727	0.000489
193321541	44645485	2277330	10000.000000	21152	3884	1.000000	20363	4239	1.000000	9559971	0.000397
193290046	44649373	2278501	10000.000000	21216	3991	1.000000	20541	4044	1.000000	9555177	0.000612
193334804	44644360	2275469	10000.000000	21164	3973	1.000000	20681	4134	1.000000	9550379	0.000856
193293380	44654122	2275953	10000.000000	20793	4089	1.000000	20578	4042	1.000000	9545547	0.000918
193282413	44659893	2277477	10000.000000	21054	4100	1.000000	20633	4237	1.000000	9540798	0.000993
193285737	44650962	2277257	10000.000000	21099	4013	1.000000	20248	4283	1.000000	9535939	0.001914
193316608	44645851	2275813	10000.000000	21127	3860	1.000000	20320	4258	1.000000	9531247	0.002743
193294018	44656259	2281904	10000.000000	20816	4126	1.000000	20420	4252	1.000000	9526529	0.002690
193293848	44649384	2277223	10000.000000	21269	3943	1.000000	20490	4176	1.000000	9521804	0.003382
193299042	44668193	2278707	10000.000000	20980	4034	1.000000	20331	4330	1.000000	9517063	0.003389
npatches	nstrain	runtime	dt	init_x	init_y	init_y_blood	init_z	init_S	beta0	beta1	beta2	beta3	mean_beta	B	d	delta	delta_blood	b[0]	mut	m	CTL	c	g	epsilon	k	het	lambda	rho	omega	x_max	patch.dyna	DELTA	A	VA
10000	1	100.000000	0.001000	21900	9499	5000000	0.001000	10000000	16.122671	12.631691	15.990682	7.304372	12	800000000	0.010000	1.000000	1.000000	80000	0.000050	0.004800	0	0.500000	0.000000	2.500000	7.000000	0.500000	0.000000	0.000000	0.000000	31872	0	10.000000	7.000000	1.000000
sus	inf	inf_blood	z	x[0]	y[0][0]	z[0]	x[1]	y[1][0]	z[1]	S[0]	synchrony
219000000	94990000	5000000	10.000000	21900	9499	0.001000	21900	9499	0.001000	10000000	0.000000
80553201	194106422	10091680	3941.516320	5888	20345	0.394152	7332	19385	0.394152	9995084	0.000000
135506718	84821930	4382419	6325.803353	10184	9580	0.632580	12391	9035	0.632580	9990091	0.000000
171011998	55896877	2874103	7771.765723	12972	7034	0.777177	16030	6027	0.777177	9985129	0.000000
189926273	44655184	2286207	8648.676577	14970	5392	0.864868	17666	4786	0.864868	9980158	0.000000
200917041	38999235	1991480	9180.483393	15758	4965	0.918048	19026	4196	0.918048	9975018	0.000000
207396238	35950392	1837071	9503.000201	16532	4595	0.950300	19878	3765	0.950300	9970031	0.000000
211298659	34183947	1745169	9698.592075	16672	4410	0.969859	20140	3707	0.969859	9965052	0.000000
213627634	33173450	1693251	9817.209710	16989	4285	0.981721	20139	3496	0.981721	9960074	0.000000
215060581	32542314	1661173	9889.145947	16928	4418	0.988915	20482	3614	0.988915	9955243	0.000000
215853607	32219588	1642576	9932.772025	17129	4383	0.993277	20873	3345	0.993277	9950250	0.000000
216420384	31992393	1633074	9959.229270	17077	4343	0.995923	20920	3222	0.995923	9945192	0.000000
216699415	31857351	1624884	9975.274394	17209	4282	0.997527	20640	3527	0.997527	9940235	0.000000
216912673	31755526	1622099	9985.005037	16854	4414	0.998501	20847	3477	0.998501	9935267	0.000000
217015544	31728105	1618376	9990.906233	17377	4208	0.999091	20869	3398	0.999091	9930363	0.000000
217107393	31674076	1616869	9994.485041	17015	4223	0.999449	20426	3366	0.999449	9925458	0.000000
217142809	31684360	1617932	9996.655426	17230	4182	0.999666	20545	3580	0.999666	9920489	0.000000
217171228	31662347	1615779	9997.971667	16999	4061	0.999797	20957	3413	0.999797	9915470	0.000000
217199003	31660620	1614886	9998.769908	17147	4252	0.999877	20546	3399	0.999877	9910430	0.000000
217201157	31657106	1613251	9999.254005	17010	4212	0.999925	20732	3414	0.999925	9905444	0.000000
217177370	31654510	1616222	9999.547588	17130	4426	0.999955	20733	3523	0.999955	9900485	0.000000
217176346	31665456	1615287	9999.725632	17175	4214	0.999973	20880	3335	0.999973	9895627	0.000000
217221769	31656808	1614089	9999.833608	17225	4260	0.999983	21019	3382	0.999983	9890553	0.000000
217224434	31638676	1612628	9999.899091	17597	4034	0.999990	20841	3298	0.999990	9885634	0.000000
217245370	31642403	1613132	9999.938803	16992	4184	0.999994	20367	3570	0.999994	9880705	0.000000
217225245	31658159	1612796	9999.962887	17229	4248	0.999996	20766	3377	0.999996	9875749	0.000000
217176906	31658231	1613991	9999.977493	17200	4205	0.999998	20766	3437	0.999998	9870957	0.000000
217175035	31658252	1616066	9999.986350	17108	4277	0.999999	20661	3499	0.999999	9866000	0.000000
217247656	31642147	1613935	9999.991722	17327	4085	0.999999	20811	3257	0.999999	9861067	0.000000
217219419	31640782	1615634	9999.994980	17295	4144	0.999999	20910	3357	0.999999	9856238	0.000000
217249505	31630924	1614187	9999.996955	16961	4191	1.000000	20664	3368	1.000000	9851314	0.000000
217167792	31669581	1616949	9999.998154	17354	4129	1.000000	20440	3548	1.000000	9846426	0.000000
217223570	31631689	1613629	9999.998880	17146	4264	1.000000	21012	3341	1.000000	9841484	0.000000
217224987	31640348	1616864	9999.999321	17383	4152	1.000000	20880	3393	1.000000	9836423	0.000000
217207485	31654329	1616250	9999.999588	16978	4194	1.000000	20498	3484	1.000000	9831504	0.000000
217185065	31653688	1614278	9999.999750	16941	4270	1.000000	20673	3469	1.000000	9826505	0.000000
217202069	31642571	1616721	9999.999849	17199	4109	1.000000	20518	3594	1.000000	9821556	0.000000
217214584	31635072	1613156	9999.999908	17026	4350	1.000000	20684	3460	1.000000	9816524	0.000000
217209834	31660238	1613120	9999.999944	17262	4364	1.000000	20941	3431	1.000000	9811495	0.000000
217206016	31652779	1613394	9999.999966	17302	4228	1.000000	20875	3215	1.000000	9806623	0.000000
217238101	31646716	1613993	9999.999980	17013	4355	1.000000	20934	3467	1.000000	9801691	-1.#IND00
217189537	31655801	1616405	9999.999988	17204	4087	1.000000	20669	3366	1.000000	9796759	-0.009600
217218215	31650438	1616099	9999.999992	17758	3874	1.000000	20729	3290	1.000000	9791772	-0.000078
217186711	31652794	1613039	9999.999995	17157	4295	1.000000	20721	3444	1.000000	9786883	0.000868
217209788	31635346	1613462	9999.999997	17146	4210	1.000000	20960	3415	1.000000	9781958	0.000152
217265578	31640659	1614052	9999.999998	17197	4339	1.000000	20840	3509	1.000000	9777024	0.004023
217211952	31658350	1614212	9999.999999	17179	4263	1.000000	20542	3520	1.000000	9772252	0.002985
217206379	31641872	1614008	9999.999999	17275	4193	1.000000	20868	3466	1.000000	9767395	0.004881
217231651	31650903	1614667	10000.000000	17012	4458	1.000000	20944	3229	1.000000	9762566	-0.003035
217221651	31644993	1614676	10000.000000	17112	4270	1.000000	20771	3351	1.000000	9757804	-0.004245
217175451	31657263	1612115	10000.000000	17260	4219	1.000000	20588	3486	1.000000	9752879	-0.000837
217238714	31639875	1613463	10000.000000	17177	4133	1.000000	21086	3134	1.000000	9748050	-0.000267
217210584	31645930	1613773	10000.000000	17089	4183	1.000000	20918	3428	1.000000	9743206	-0.000933
217206325	31643338	1614032	10000.000000	16920	4481	1.000000	20654	3468	1.000000	9738457	-0.001301
217184938	31658212	1615304	10000.000000	17218	4174	1.000000	20532	3504	1.000000	9733655	-0.000984
217235960	31629485	1614222	10000.000000	16908	4285	1.000000	20821	3393	1.000000	9728712	-0.000692
217206541	31666870	1614582	10000.000000	17091	4316	1.000000	20718	3486	1.000000	9724002	0.000213
217206489	31642980	1614090	10000.000000	17070	4318	1.000000	20815	3343	1.000000	9719008	0.000021
217182015	31655645	1616483	10000.000000	17360	4247	1.000000	20797	3338	1.000000	9714200	-0.000063
217234784	31644843	1615662	10000.000000	16933	4264	1.000000	20870	3314	1.000000	9709242	0.000911
217180863	31659218	1614041	10000.000000	16852	4381	1.000000	20506	3537	1.000000	9704288	0.001307
217251575	31643280	1615648	10000.000000	17443	4120	1.000000	20473	3404	1.000000	9699560	0.000822
217200602	31644548	1612341	10000.000000	17156	4234	1.000000	20593	3499	1.000000	9694703	0.000822
217202429	31664139	1614376	10000.000000	17038	4410	1.000000	20885	3479	1.000000	9689893	-0.001938
217208893	31644140	1615281	10000.000000	17257	4085	1.000000	20642	3310	1.000000	9685136	-0.002024
217191675	31655257	1615749	10000.000000	16807	4424	1.000000	20894	3377	1.000000	9680277	-0.001139
217222816	31642653	1614565	10000.000000	17116	4179	1.000000	20480	3528	1.000000	9675532	-0.001199
217181633	31665466	1615151	10000.000000	17202	4247	1.000000	20557	3467	1.000000	9670605	-0.000915
217170223	31646419	1614949	10000.000000	17216	4160	1.000000	20624	3416	1.000000	9665873	-0.000645
217206082	31646774	1616532	10000.000000	17346	4201	1.000000	20685	3386	1.000000	9661040	-0.000179
217192365	31661268	1614808	10000.000000	17249	4135	1.000000	20813	3399	1.000000	9656294	0.000467
217203571	31640785	1612468	10000.000000	17173	4281	1.000000	20691	3519	1.000000	9651484	0.000398
217202534	31648131	1615686	10000.000000	17380	4128	1.000000	20337	3435	1.000000	9646542	0.001333
217247626	31630574	1615703	10000.000000	17249	4297	1.000000	20879	3308	1.000000	9641718	0.001280
217208402	31654214	1615035	10000.000000	17268	4261	1.000000	20643	3566	1.000000	9636768	0.000974
217191431	31663715	1616164	10000.000000	17419	4072	1.000000	20518	3383	1.000000	9632003	0.001329
217253416	31635440	1614977	10000.000000	17268	4109	1.000000	20699	3408	1.000000	9627286	0.001124
217195807	31655348	1615459	10000.000000	17019	4413	1.000000	20748	3430	1.000000	9622501	0.001251
217191516	31665847	1614385	10000.000000	17511	4125	1.000000	20519	3444	1.000000	9617740	0.001278
217206716	31649943	1614406	10000.000000	16829	4494	1.000000	20834	3414	1.000000	9612940	0.001983
217218909	31636646	1612935	10000.000000	17220	4272	1.000000	20766	3432	1.000000	9608305	0.001740
217216174	31628766	1615498	10000.000000	17057	4238	1.000000	20762	3371	1.000000	9603476	0.001839
217236502	31623143	1611119	10000.000000	17194	4321	1.000000	20717	3484	1.000000	9598719	0.001378
217208962	31650770	1613943	10000.000000	17136	4272	1.000000	20833	3420	1.000000	9593866	0.001407
217195195	31668481	1617968	10000.000000	17347	4273	1.000000	20787	3343	1.000000	9589125	0.001642
217186458	31660347	1614776	10000.000000	17102	4256	1.000000	20741	3294	1.000000	9584334	0.001049
217196449	31662081	1614198	10000.000000	17256	4321	1.000000	20724	3424	1.000000	9579644	0.001008
217222325	31645587	1610834	10000.000000	17146	4077	1.000000	21008	3335	1.000000	9574920	0.001248
217247840	31630701	1612932	10000.000000	16902	4467	1.000000	20829	3299	1.000000	9570042	0.001252
217207299	31651841	1613866	10000.000000	17017	4400	1.000000	20576	3418	1.000000	9565149	0.001411
217227546	31641410	1614286	10000.000000	17183	4175	1.000000	20918	3258	1.000000	9560420	0.001113
217187466	31654872	1615269	10000.000000	17003	4285	1.000000	20655	3436	1.000000	9555697	0.001031
217242238	31638399	1615328	10000.000000	17205	4136	1.000000	20760	3390	1.000000	9551008	0.000735
217188293	31654504	1614935	10000.000000	17165	4394	1.000000	20355	3678	1.000000	9546134	0.001028
217203649	31652116	1613216	10000.000000	16951	4300	1.000000	20524	3458	1.000000	9541354	0.001263
217198758	31647713	1613647	10000.000000	17071	4379	1.000000	20623	3329	1.000000	9536660	0.001849
217214614	31662656	1615251	10000.000000	17075	4272	1.000000	20785	3368	1.000000	9531997	0.002058
217219047	31635672	1612441	10000.000000	17043	4170	1.000000	20273	3442	1.000000	9527398	0.000535
217197445	31655976	1616900	10000.000000	17231	4346	1.000000	20856	3224	1.000000	9522604	0.000224
217221814	31636667	1613119	10000.000000	17081	4336	1.000000	20595	3466	1.000000	9517736	0.000231
npatches	nstrain	runtime	dt	init_x	init_y	init_y_blood	init_z	init_S	beta0	beta1	beta2	beta3	mean_beta	B	d	delta	delta_blood	b[0]	mut	m	CTL	c	g	epsilon	k	het	lambda	rho	omega	x_max	patch.dyna	DELTA	A	VA
10000	1	100.000000	0.001000	21900	9499	5000000	0.001000	10000000	14.802836	10.873729	17.924134	10.166888	12	800000000	0.010000	1.000000	1.000000	80000	0.000050	0.004800	0	0.500000	0.000000	2.500000	8.000000	0.500000	0.000000	0.000000	0.000000	31872	0	10.000000	7.000000	1.000000
sus	inf	inf_blood	z	x[0]	y[0][0]	z[0]	x[1]	y[1][0]	z[1]	S[0]	synchrony
219000000	94990000	5000000	10.000000	21900	9499	0.001000	21900	9499	0.001000	10000000	0.000000
87013942	170926434	8916347	3941.516320	6952	17685	0.394152	8833	17270	0.394152	9994959	0.000000
151035470	67583703	3491888	6325.803353	12459	7503	0.632580	15654	6717	0.632580	9989820	0.000000
189923493	42784807	2198744	7771.765723	15830	5088	0.777177	19738	4157	0.777177	9984850	0.000000
210418209	33058900	1694446	8648.676577	18146	3837	0.864868	22105	3040	0.864868	9979880	0.000000
222204108	28245399	1445615	9180.483393	18845	3539	0.918048	23492	2588	0.918048	9975006	0.000000
229198343	25594771	1306093	9503.000201	19423	3368	0.950300	24230	2291	0.950300	9970017	0.000000
233330316	24092728	1229842	9698.592075	19967	3130	0.969859	24451	2065	0.969859	9965089	0.000000
235752749	23257576	1187148	9817.209710	20724	2865	0.981721	24901	1977	0.981721	9959969	0.000000
237241705	22738595	1162280	9889.145947	20684	2944	0.988915	24870	1905	0.988915	9955055	0.000000
238181800	22409994	1143394	9932.772025	20306	3290	0.993277	25362	1849	0.993277	9950186	0.000000
238728372	22246539	1134672	9959.229270	20959	2850	0.995923	24973	2114	0.995923	9945368	0.000000
239052329	22110992	1129469	9975.274394	20676	2919	0.997527	25135	1938	0.997527	9940475	0.000000
239257373	22060995	1126385	9985.005037	20777	2839	0.998501	25274	1938	0.998501	9935603	0.000000
239342636	22033857	1126363	9990.906233	20754	2924	0.999091	25254	1981	0.999091	9930672	0.000000
239492446	21977359	1122017	9994.485041	20756	3033	0.999449	25356	1900	0.999449	9925693	0.000000
239506930	21967494	1118726	9996.655426	21018	2967	0.999666	25394	1830	0.999666	9920760	0.000000
239518824	21964985	1120025	9997.971667	20577	2820	0.999797	25388	1825	0.999797	9915782	0.000000
239578812	21958751	1122571	9998.769908	20640	3071	0.999877	25389	1965	0.999877	9910714	0.000000
239577291	21959472	1119699	9999.254005	20743	2973	0.999925	25537	1851	0.999925	9905846	0.000000
239546367	21954851	1119039	9999.547588	20639	2902	0.999955	25562	1889	0.999955	9900834	0.000000
239581355	21948855	1119472	9999.725632	20439	3134	0.999973	25350	1981	0.999973	9895881	0.000000
239542257	21955786	1118579	9999.833608	20900	2764	0.999983	25215	1847	0.999983	9891030	0.000000
239574182	21950118	1119705	9999.899091	20662	2996	0.999990	25223	1987	0.999990	9886149	0.000000
239579056	21944603	1120284	9999.938803	20508	2932	0.999994	25510	1866	0.999994	9881181	0.000000
239552398	21950661	1119902	9999.962887	21249	2743	0.999996	25411	2025	0.999996	9876199	0.000000
239536085	21963800	1120817	9999.977493	20724	2833	0.999998	25319	1897	0.999998	9871465	0.000000
239599339	21937943	1119931	9999.986350	20833	3009	0.999999	25436	1785	0.999999	9866558	0.000000
239569329	21958044	1120327	9999.991722	20937	2834	0.999999	25433	1892	0.999999	9861670	0.000000
239512424	21971588	1121899	9999.994980	20762	2947	0.999999	25459	1880	0.999999	9856704	0.000000
239582578	21953308	1121101	9999.996955	20566	3094	1.000000	25420	1865	1.000000	9851686	0.000000
239557483	21947851	1119793	9999.998154	20987	2849	1.000000	25330	1874	1.000000	9846814	0.000000
239557572	21953878	1120443	9999.998880	20350	3026	1.000000	24846	1963	1.000000	9841975	0.000000
239546977	21942168	1118550	9999.999321	20427	3151	1.000000	25366	1881	1.000000	9837143	0.000000
239613666	21938655	1119394	9999.999588	20825	2731	1.000000	25406	1829	1.000000	9832296	0.000000
239585925	21947750	1118493	9999.999750	20498	2945	1.000000	25576	1769	1.000000	9827488	0.000000
239570028	21949686	1120809	9999.999849	20750	2952	1.000000	25280	1814	1.000000	9822491	0.000000
239559585	21964534	1120922	9999.999908	20608	2958	1.000000	25255	1896	1.000000	9817569	0.000000
239564896	21958020	1118351	9999.999944	20714	2855	1.000000	25066	1938	1.000000	9812618	0.000000
239543018	21963724	1120922	9999.999966	20956	2964	1.000000	25298	1906	1.000000	9807727	0.000000
239553260	21959892	1120801	9999.999980	20568	2839	1.000000	25295	1790	1.000000	9802907	-1.#IND00
239563802	21940478	1119439	9999.999988	20718	2820	1.000000	25141	1910	1.000000	9798093	0.019200
239561126	21974222	1122181	9999.999992	20978	2906	1.000000	25122	1934	1.000000	9793177	-0.000346
239532020	21970578	1120450	9999.999995	20700	2819	1.000000	25013	1999	1.000000	9788334	-0.009204
239545475	21954029	1119982	9999.999997	20815	2794	1.000000	25269	1960	1.000000	9783424	-0.008503
239551820	21955133	1121046	9999.999998	20838	2730	1.000000	24976	2036	1.000000	9778599	-0.008295
239571321	21950849	1121214	9999.999999	20571	2922	1.000000	25291	1829	1.000000	9773772	-0.003952
239580588	21954116	1120172	9999.999999	20641	2931	1.000000	25232	2009	1.000000	9768743	-0.001707
239528047	21960357	1120712	10000.000000	20898	2836	1.000000	25166	1796	1.000000	9763857	-0.002174
239565893	21933288	1119328	10000.000000	20542	2837	1.000000	25296	1893	1.000000	9758995	-0.006695
239579430	21947083	1118595	10000.000000	20604	2961	1.000000	25105	1879	1.000000	9754106	-0.005824
239586168	21949950	1119648	10000.000000	20928	2839	1.000000	25501	1820	1.000000	9749185	-0.006020
239554027	21960880	1121633	10000.000000	20471	3041	1.000000	24981	1919	1.000000	9744268	-0.013608
239560467	21967730	1118579	10000.000000	20861	2858	1.000000	25143	1940	1.000000	9739399	-0.012953
239552049	21946026	1119338	10000.000000	20776	2717	1.000000	25439	1787	1.000000	9734442	-0.014122
239562775	21940870	1120019	10000.000000	20580	2835	1.000000	25049	1905	1.000000	9729595	-0.009536
239578702	21939968	1120608	10000.000000	21195	2812	1.000000	25478	1902	1.000000	9724701	-0.011229
239566769	21937764	1119113	10000.000000	20705	2802	1.000000	25357	1856	1.000000	9719845	-0.010655
239562437	21949034	1120396	10000.000000	20597	3021	1.000000	25469	1864	1.000000	9714972	-0.011234
239550404	21963939	1120413	10000.000000	20904	2682	1.000000	25413	1854	1.000000	9710110	-0.009785
239561335	21960508	1120772	10000.000000	20732	2936	1.000000	25633	1814	1.000000	9705265	-0.009063
239584676	21937457	1120207	10000.000000	20837	2757	1.000000	25143	1867	1.000000	9700336	-0.007685
239544226	21955565	1120905	10000.000000	20543	3022	1.000000	25464	1894	1.000000	9695555	-0.007681
239559930	21961415	1119661	10000.000000	20589	2861	1.000000	25615	1838	1.000000	9690630	-0.007556
239535392	21949903	1119408	10000.000000	20572	2975	1.000000	25135	1925	1.000000	9685786	-0.006767
239568610	21949503	1120349	10000.000000	20685	2834	1.000000	25151	1868	1.000000	9680933	-0.006552
239562052	21944456	1120155	10000.000000	20783	2868	1.000000	25447	1915	1.000000	9676113	-0.006778
239511472	21957825	1122731	10000.000000	20747	2910	1.000000	25298	1814	1.000000	9671276	-0.006718
239605567	21949094	1119412	10000.000000	20769	2827	1.000000	25529	1966	1.000000	9666447	-0.006344
239569212	21949009	1118330	10000.000000	20852	2926	1.000000	25511	1887	1.000000	9661639	-0.006404
239583499	21951702	1118511	10000.000000	20771	2897	1.000000	25168	1964	1.000000	9656801	-0.006884
239643082	21923962	1119969	10000.000000	20619	3080	1.000000	25428	1744	1.000000	9651896	-0.006792
239538926	21967968	1119805	10000.000000	20609	2940	1.000000	25191	1957	1.000000	9646979	-0.006171
239594848	21945169	1118341	10000.000000	20673	2866	1.000000	25377	1947	1.000000	9642247	-0.006936
239550218	21951291	1121179	10000.000000	20729	2767	1.000000	25403	1903	1.000000	9637428	-0.006641
239560968	21951715	1122157	10000.000000	20628	2907	1.000000	25270	1853	1.000000	9632722	-0.007817
239546700	21958936	1119573	10000.000000	20877	2820	1.000000	25224	1905	1.000000	9627816	-0.007329
239557939	21962267	1120554	10000.000000	20869	3058	1.000000	25414	1815	1.000000	9623018	-0.007139
239557702	21943656	1119866	10000.000000	20970	2805	1.000000	25546	1842	1.000000	9618313	-0.006828
239543638	21962515	1120663	10000.000000	20970	2839	1.000000	25153	1830	1.000000	9613418	-0.006912
239583917	21932044	1119722	10000.000000	21042	2866	1.000000	25639	1807	1.000000	9608577	-0.006665
239581662	21947244	1120050	10000.000000	20490	3009	1.000000	25382	1966	1.000000	9603694	-0.006311
239581071	21947630	1119147	10000.000000	20712	2962	1.000000	25260	1976	1.000000	9598920	-0.005830
239590184	21956001	1121003	10000.000000	20852	2984	1.000000	25430	1866	1.000000	9594106	-0.005861
239544436	21955687	1119165	10000.000000	20920	2866	1.000000	25287	1900	1.000000	9589418	-0.005002
239617625	21934222	1118786	10000.000000	20660	2937	1.000000	25443	1807	1.000000	9584647	-0.004979
239561174	21959653	1120629	10000.000000	20768	2845	1.000000	25464	1867	1.000000	9579687	-0.004298
239591523	21942589	1120046	10000.000000	21171	2849	1.000000	25468	1997	1.000000	9574930	-0.003390
239552632	21967391	1119831	10000.000000	20765	2817	1.000000	25504	1833	1.000000	9570087	-0.003342
239560752	21958338	1121971	10000.000000	20756	2966	1.000000	25370	1802	1.000000	9565273	-0.003746
239545839	21960294	1119946	10000.000000	20932	2886	1.000000	25482	1902	1.000000	9560480	-0.003481
239583456	21957092	1119893	10000.000000	20998	2831	1.000000	25404	1870	1.000000	9555553	-0.003510
239586016	21951466	1120528	10000.000000	20377	2894	1.000000	25206	1926	1.000000	9550802	-0.003912
239552555	21947745	1121262	10000.000000	21061	2804	1.000000	25492	1873	1.000000	9546018	-0.003918
239580402	21947615	1120484	10000.000000	20888	2814	1.000000	25585	1852	1.000000	9541283	-0.003939
239538611	21969514	1119421	10000.000000	20678	2944	1.000000	25304	1890	1.000000	9536567	-0.003899
239557426	21950213	1119198	10000.000000	21016	2774	1.000000	25334	1889	1.000000	9531909	-0.003625
239548507	21965424	1119411	10000.000000	20778	2844	1.000000	25819	1709	1.000000	9527230	-0.003322
239588444	21946885	1119709	10000.000000	20708	2859	1.000000	25371	1966	1.000000	9522415	-0.003105
239576790	21949356	1120403	10000.000000	21000	2804	1.000000	25135	1973	1.000000	9517617	-0.003004
npatches	nstrain	runtime	dt	init_x	init_y	init_y_blood	init_z	init_S	beta0	beta1	beta2	beta3	mean_beta	B	d	delta	delta_blood	b[0]	mut	m	CTL	c	g	epsilon	k	het	lambda	rho	omega	x_max	patch.dyna	DELTA	A	VA
10000	1	100.000000	0.001000	21900	9499	5000000	0.001000	10000000	8.918437	13.195985	8.556956	13.795569	12	800000000	0.010000	1.000000	1.000000	80000	0.000050	0.004800	0	0.500000	0.000000	2.500000	9.000000	0.500000	0.000000	0.000000	0.000000	31872	0	10.000000	7.000000	1.000000
sus	inf	inf_blood	z	x[0]	y[0][0]	z[0]	x[1]	y[1][0]	z[1]	S[0]	synchrony
219000000	94990000	5000000	10.000000	21900	9499	0.001000	21900	9499	0.001000	10000000	0.000000
93188255	150949149	7902195	3941.516320	10848	14730	0.394152	8184	15579	0.394152	9995040	0.000000
165527977	54251393	2805553	6325.803353	19250	4588	0.632580	15207	5802	0.632580	9989976	0.000000
207067846	32852697	1687724	7771.765723	24262	2347	0.777177	19042	3600	0.777177	9985073	0.000000
228657201	24450238	1253021	8648.676577	26275	1719	0.864868	21495	2797	0.864868	9980049	0.000000
240950924	20305211	1038818	9180.483393	27509	1286	0.918048	22458	2330	0.918048	9974893	0.000000
248154240	18062334	924853	9503.000201	28449	1133	0.950300	23786	1959	0.950300	9969827	0.000000
252387148	16786802	856738	9698.592075	28302	1064	0.969859	24219	1764	0.969859	9964578	0.000000
254932903	16051796	819650	9817.209710	28719	1007	0.981721	24300	1859	0.981721	9959615	0.000000
256458961	15627001	797352	9889.145947	29139	897	0.988915	24631	1767	0.988915	9954730	0.000000
257374901	15371273	782846	9932.772025	28950	839	0.993277	24670	1754	0.993277	9949679	0.000000
257908681	15221778	777399	9959.229270	29192	828	0.995923	24782	1711	0.995923	9944854	0.000000
258251195	15109100	771858	9975.274394	28919	875	0.997527	25148	1667	0.997527	9939901	0.000000
258461677	15059228	769156	9985.005037	29223	835	0.998501	24764	1621	0.998501	9934974	0.000000
258582930	15028273	766251	9990.906233	29400	805	0.999091	24798	1690	0.999091	9930071	0.000000
258652884	15003619	766352	9994.485041	29171	790	0.999449	24764	1702	0.999449	9924993	0.000000
258701216	14994257	765363	9996.655426	29475	804	0.999666	24926	1728	0.999666	9920040	0.000000
258731048	14987363	764676	9997.971667	29063	824	0.999797	25039	1537	0.999797	9915040	0.000000
258761205	14980397	763260	9998.769908	29176	812	0.999877	24987	1674	0.999877	9910094	0.000000
258734022	14981999	765775	9999.254005	29218	814	0.999925	24710	1783	0.999925	9905109	0.000000
258742428	14994953	764591	9999.547588	29412	796	0.999955	24823	1714	0.999955	9900198	0.000000
258755072	14968072	764572	9999.725632	29131	849	0.999973	24701	1701	0.999973	9895272	0.000000
258796349	14966367	763020	9999.833608	28925	879	0.999983	25218	1690	0.999983	9890399	0.000000
258767293	14980869	763727	9999.899091	29142	909	0.999990	24816	1730	0.999990	9885413	0.000000
258782988	14957452	761855	9999.938803	29061	800	0.999994	25091	1570	0.999994	9880469	0.000000
258766652	14975586	764242	9999.962887	29159	815	0.999996	24893	1686	0.999996	9875548	0.000000
258743409	14980761	763931	9999.977493	29261	780	0.999998	24902	1685	0.999998	9870600	0.000000
258759177	14976283	762883	9999.986350	29250	828	0.999999	25007	1611	0.999999	9865668	0.000000
258728675	14981485	764900	9999.991722	29208	871	0.999999	25002	1789	0.999999	9860752	0.000000
258794026	14960565	762364	9999.994980	29075	820	0.999999	24998	1567	0.999999	9855767	0.000000
258808075	14959841	764457	9999.996955	29351	842	1.000000	24873	1700	1.000000	9850692	0.000000
258782542	14968417	764104	9999.998154	28872	857	1.000000	25057	1678	1.000000	9845779	0.000000
258850557	14951925	763602	9999.998880	28971	892	1.000000	25046	1570	1.000000	9841042	0.000000
258773721	14976011	762976	9999.999321	29019	825	1.000000	24686	1820	1.000000	9835972	0.000000
258824881	14956447	762293	9999.999588	29147	787	1.000000	25062	1551	1.000000	9830990	0.000000
258811321	14962333	763295	9999.999750	28983	867	1.000000	24930	1662	1.000000	9826073	0.000000
258790038	14965074	763986	9999.999849	29124	857	1.000000	24906	1716	1.000000	9821152	0.000000
258764829	14965936	763971	9999.999908	29024	797	1.000000	24974	1682	1.000000	9816266	0.000000
258761431	14979039	763286	9999.999944	29057	919	1.000000	25024	1710	1.000000	9811360	0.000000
258780305	14972939	763339	9999.999966	28886	864	1.000000	24838	1727	1.000000	9806453	0.000000
258796420	14957773	764587	9999.999980	29218	798	1.000000	25277	1536	1.000000	9801689	-1.#IND00
258756727	14974874	765638	9999.999988	29130	778	1.000000	25285	1640	1.000000	9796807	0.000000
258805545	14953378	761814	9999.999992	29150	809	1.000000	24649	1716	1.000000	9791891	-0.001198
258773166	14977371	764923	9999.999995	29163	853	1.000000	24906	1535	1.000000	9787059	0.006579
258759753	14983777	764116	9999.999997	29195	848	1.000000	24866	1681	1.000000	9782211	0.007255
258763615	14972344	763669	9999.999998	29283	809	1.000000	24722	1763	1.000000	9777311	0.002936
258758511	14975075	764670	9999.999999	28967	822	1.000000	24867	1770	1.000000	9772405	0.003432
258785348	14967793	763209	9999.999999	29245	907	1.000000	25194	1621	1.000000	9767445	0.006133
258788334	14967124	764685	10000.000000	28736	853	1.000000	24942	1660	1.000000	9762588	0.009274
258804336	14966657	764451	10000.000000	28822	808	1.000000	25021	1728	1.000000	9757668	0.009050
258777236	14983506	764174	10000.000000	29271	848	1.000000	24819	1731	1.000000	9752777	0.007927
258770295	14974129	763304	10000.000000	29420	833	1.000000	25148	1570	1.000000	9747858	0.006426
258723234	14985109	764229	10000.000000	29284	842	1.000000	24731	1678	1.000000	9743012	0.007988
258773385	14949289	764175	10000.000000	29038	814	1.000000	24886	1644	1.000000	9738023	0.005943
258792231	14953270	763656	10000.000000	29035	926	1.000000	24965	1601	1.000000	9733111	0.006165
258790584	14979752	762437	10000.000000	29299	857	1.000000	25320	1620	1.000000	9728276	0.007945
258787170	14966743	764184	10000.000000	29205	869	1.000000	25038	1795	1.000000	9723436	0.003632
258827310	14959807	762565	10000.000000	29137	900	1.000000	25074	1699	1.000000	9718566	0.003807
258786189	14975921	762369	10000.000000	29158	799	1.000000	24929	1629	1.000000	9713774	0.004162
258795632	14965668	763027	10000.000000	29370	838	1.000000	25028	1735	1.000000	9708803	0.003834
258808211	14964923	763348	10000.000000	29303	822	1.000000	24925	1704	1.000000	9704036	0.004405
258789765	14964473	762835	10000.000000	29067	845	1.000000	24902	1777	1.000000	9699030	0.005028
258738867	14979768	762773	10000.000000	29198	808	1.000000	25323	1619	1.000000	9694115	0.004301
258764927	14974277	764816	10000.000000	29148	871	1.000000	25064	1713	1.000000	9689257	0.002566
258796648	14964112	762907	10000.000000	29181	905	1.000000	24772	1765	1.000000	9684410	0.002448
258745705	14981564	765238	10000.000000	29064	881	1.000000	24896	1686	1.000000	9679641	0.002448
258761111	14960166	763539	10000.000000	29317	859	1.000000	24918	1737	1.000000	9674864	0.000746
258801129	14971953	764386	10000.000000	29017	831	1.000000	24847	1723	1.000000	9670072	0.000806
258781265	14975230	764969	10000.000000	28974	881	1.000000	25225	1566	1.000000	9665169	-0.001599
258795150	14968057	764211	10000.000000	29089	900	1.000000	25216	1643	1.000000	9660345	-0.002430
258772572	14966336	762661	10000.000000	28950	871	1.000000	25293	1528	1.000000	9655518	-0.003633
258782310	14976857	764712	10000.000000	29072	886	1.000000	24898	1727	1.000000	9650768	-0.003461
258768871	14971644	765164	10000.000000	28870	825	1.000000	25022	1613	1.000000	9645819	-0.003192
258799343	14969108	764384	10000.000000	29251	808	1.000000	24698	1782	1.000000	9640876	-0.003362
258805892	14978547	765732	10000.000000	29058	856	1.000000	24912	1729	1.000000	9636097	-0.003278
258752828	14977159	763491	10000.000000	29374	831	1.000000	25088	1652	1.000000	9631321	-0.003323
258780524	14972601	764316	10000.000000	28998	916	1.000000	24810	1633	1.000000	9626526	-0.003295
258768056	14969076	763414	10000.000000	29329	758	1.000000	24984	1567	1.000000	9621671	-0.003057
258728736	14982776	764392	10000.000000	29097	862	1.000000	24710	1688	1.000000	9616779	-0.003123
258776052	14966075	762151	10000.000000	29095	848	1.000000	24936	1669	1.000000	9612045	-0.003085
258778870	14960349	763698	10000.000000	29099	830	1.000000	24912	1660	1.000000	9607249	-0.003103
258775188	14978657	763817	10000.000000	29094	888	1.000000	24651	1815	1.000000	9602464	-0.003110
258788244	14957438	763958	10000.000000	28957	772	1.000000	25028	1674	1.000000	9597707	-0.002375
258797100	14961987	762198	10000.000000	29178	855	1.000000	24862	1817	1.000000	9592863	-0.002321
258732253	14984064	765188	10000.000000	29055	817	1.000000	25115	1591	1.000000	9588024	-0.002269
258748871	14974551	763293	10000.000000	29203	856	1.000000	24794	1628	1.000000	9583234	-0.002354
258798094	14965221	765763	10000.000000	29014	892	1.000000	24731	1721	1.000000	9578369	-0.002468
258767010	14970039	764521	10000.000000	29181	865	1.000000	24986	1689	1.000000	9573615	-0.002449
258822247	14958806	762979	10000.000000	29139	848	1.000000	24983	1685	1.000000	9568830	-0.001895
258814552	14964249	765898	10000.000000	29189	823	1.000000	24783	1748	1.000000	9564071	-0.001529
258771726	14976430	763501	10000.000000	28920	846	1.000000	24858	1734	1.000000	9559330	-0.002555
258753709	14980563	763632	10000.000000	28787	834	1.000000	24914	1588	1.000000	9554642	-0.002369
258754926	14962437	764210	10000.000000	29043	889	1.000000	24532	1656	1.000000	9549907	-0.002834
258790671	14967074	764171	10000.000000	29087	956	1.000000	24926	1679	1.000000	9545092	-0.002768
258805042	14960927	764649	10000.000000	29197	764	1.000000	24865	1828	1.000000	9540372	-0.002672
258822972	14952015	761116	10000.000000	29097	803	1.000000	24903	1650	1.000000	9535649	-0.002998
258773589	14963893	762522	10000.000000	29300	734	1.000000	24673	1705	1.000000	9530906	-0.002975
258771805	14968188	764353	10000.000000	29147	797	1.000000	24788	1672	1.000000	9526123	-0.003079
258766180	14980004	764265	10000.000000	28971	851	1.000000	24697	1820	1.000000	9521395	-0.003791
258779566	14984776	764616	10000.000000	28955	832	1.000000	24682	1886	1.000000	9516640	-0.003817
npatches	nstrain	runtime	dt	init_x	init_y	init_y_blood	init_z	init_S	beta0	beta1	beta2	beta3	mean_beta	B	d	delta	delta_blood	b[0]	mut	m	CTL	c	g	epsilon	k	het	lambda	rho	omega	x_max	patch.dyna	DELTA	A	VA
10000	1	100.000000	0.001000	21900	9499	5000000	0.001000	10000000	17.421114	11.648389	7.043412	11.507954	12	800000000	0.010000	1.000000	1.000000	80000	0.000050	0.004800	0	0.500000	0.000000	2.500000	10.000000	0.500000	0.000000	0.000000	0.000000	31872	0	10.000000	7.000000	1.000000
sus	inf	inf_blood	z	x[0]	y[0][0]	z[0]	x[1]	y[1][0]	z[1]	S[0]	synchrony
219000000	94990000	5000000	10.000000	21900	9499	0.001000	21900	9499	0.001000	10000000	0.000000
99330575	133496472	7009782	3941.516320	7035	14409	0.394152	9543	13571	0.394152	9994970	0.000000
179292113	43700509	2266145	6325.803353	13139	5784	0.632580	17815	4345	0.632580	9990020	0.000000
222860851	25132727	1295100	7771.765723	17442	3550	0.777177	22628	2331	0.777177	9985100	0.000000
245113825	17883344	919316	8648.676577	18972	2954	0.864868	25382	1564	0.864868	9980135	0.000000
257572144	14348046	736128	9180.483393	20363	2597	0.918048	26387	1334	0.918048	9974995	0.000000
264802289	12444841	636163	9503.000201	21302	2086	0.950300	27293	1118	0.950300	9969977	0.000000
269054706	11371308	579953	9698.592075	21703	2030	0.969859	27357	984	0.969859	9964975	0.000000
271527913	10771772	549449	9817.209710	22192	2178	0.981721	28105	931	0.981721	9959942	0.000000
273035236	10409274	530742	9889.145947	21877	2077	0.988915	28333	879	0.988915	9954877	0.000000
273937317	10181073	519711	9932.772025	22385	1929	0.993277	28394	901	0.993277	9949832	0.000000
274549765	10030565	511416	9959.229270	22307	1885	0.995923	28028	891	0.995923	9944925	0.000000
274897506	9964932	507372	9975.274394	22482	2000	0.997527	28728	782	0.997527	9939944	0.000000
275042428	9935013	506813	9985.005037	22214	2059	0.998501	28767	829	0.998501	9935103	0.000000
275148852	9906115	504877	9990.906233	22107	1982	0.999091	28966	738	0.999091	9930195	0.000000
275312382	9862293	501290	9994.485041	22414	1892	0.999449	28690	730	0.999449	9925121	0.000000
275303993	9852446	502964	9996.655426	22536	2025	0.999666	28772	680	0.999666	9920235	0.000000
275345579	9867990	504310	9997.971667	22284	1956	0.999797	28598	796	0.999797	9915292	0.000000
275350688	9852689	502977	9998.769908	22303	1896	0.999877	28907	779	0.999877	9910291	0.000000
275350701	9858625	503306	9999.254005	22931	1675	0.999925	28636	814	0.999925	9905341	0.000000
275343317	9859019	503728	9999.547588	22393	1961	0.999955	28582	756	0.999955	9900425	0.000000
275369654	9850183	502850	9999.725632	22507	1970	0.999973	28655	756	0.999973	9895494	0.000000
275350413	9849855	504325	9999.833608	22785	1906	0.999983	28498	836	0.999983	9890529	0.000000
275396207	9840562	502389	9999.899091	22367	1953	0.999990	28526	787	0.999990	9885522	0.000000
275402415	9845225	504292	9999.938803	22317	1860	0.999994	28531	838	0.999994	9880636	0.000000
275398072	9833944	501774	9999.962887	22744	1749	0.999996	28881	807	0.999996	9875679	0.000000
275309014	9867460	503125	9999.977493	21894	2028	0.999998	28731	737	0.999998	9870786	0.000000
275379217	9838619	501539	9999.986350	22252	2116	0.999999	28520	835	0.999999	9865716	0.000000
275427885	9824212	501484	9999.991722	22551	1995	0.999999	28710	756	0.999999	9860853	0.000000
275404353	9843063	501589	9999.994980	22143	1987	0.999999	28481	779	0.999999	9856011	0.000000
275422243	9820023	501594	9999.996955	22397	1881	1.000000	28360	795	1.000000	9851156	0.000000
275416856	9840497	501081	9999.998154	22434	2059	1.000000	28688	689	1.000000	9846247	0.000000
275376241	9842992	502558	9999.998880	22020	2182	1.000000	29079	684	1.000000	9841229	0.000000
275351016	9849532	501849	9999.999321	22845	1815	1.000000	28498	850	1.000000	9836310	0.000000
275347262	9849308	502095	9999.999588	22542	1894	1.000000	28527	818	1.000000	9831347	0.000000
275408971	9841681	501181	9999.999750	22316	2011	1.000000	28693	725	1.000000	9826396	0.000000
275371813	9832661	501024	9999.999849	22105	2032	1.000000	28417	754	1.000000	9821414	0.000000
275402824	9845342	502275	9999.999908	22378	1958	1.000000	28638	719	1.000000	9816418	0.000000
275384327	9835924	501308	9999.999944	22256	2012	1.000000	29003	701	1.000000	9811540	0.000000
275391304	9846189	502543	9999.999966	22466	1869	1.000000	28508	808	1.000000	9806461	0.000000
275366087	9837073	502637	9999.999980	22715	1972	1.000000	28563	754	1.000000	9801639	-1.#IND00
275356790	9855472	503208	9999.999988	22608	1907	1.000000	28817	760	1.000000	9796676	-1.#IND00
275378418	9844075	502943	9999.999992	22528	1919	1.000000	28572	804	1.000000	9791910	0.005951
275359658	9855166	503433	9999.999995	22586	1849	1.000000	28533	716	1.000000	9786958	-0.000511
275395154	9841324	502823	9999.999997	22514	1953	1.000000	28664	723	1.000000	9782105	-0.005674
275345778	9855043	501568	9999.999998	22280	1958	1.000000	28598	833	1.000000	9777199	-0.001743
275380523	9848632	502010	9999.999999	22848	1913	1.000000	28892	845	1.000000	9772239	-0.007595
275332406	9847950	502864	9999.999999	22135	2009	1.000000	28361	743	1.000000	9767354	-0.004188
275371436	9847346	502861	10000.000000	22544	1856	1.000000	28715	819	1.000000	9762559	-0.006977
275403142	9839099	502230	10000.000000	22546	1904	1.000000	28311	778	1.000000	9757602	-0.007249
275406284	9842008	500179	10000.000000	21945	2063	1.000000	28391	814	1.000000	9752774	-0.000710
275304678	9869883	502699	10000.000000	22345	1900	1.000000	28566	751	1.000000	9747799	-0.003715
275391144	9834685	502097	10000.000000	22196	2057	1.000000	28925	736	1.000000	9743000	0.001171
275345034	9849909	502914	10000.000000	22354	1851	1.000000	28331	815	1.000000	9738082	-0.002357
275362870	9849171	502175	10000.000000	22517	2027	1.000000	28554	825	1.000000	9733185	-0.002323
275407143	9841400	503148	10000.000000	22436	1841	1.000000	28566	770	1.000000	9728294	-0.004774
275388603	9841195	501953	10000.000000	21930	1998	1.000000	28848	769	1.000000	9723488	-0.004580
275388378	9834312	502656	10000.000000	22536	1839	1.000000	28698	834	1.000000	9718801	-0.005664
275411807	9840266	503496	10000.000000	22155	2012	1.000000	28453	866	1.000000	9713925	-0.005181
275410347	9847470	503195	10000.000000	22630	1942	1.000000	28588	747	1.000000	9709104	-0.005559
275356427	9852512	502569	10000.000000	22523	1881	1.000000	28478	803	1.000000	9704229	-0.006592
275398187	9832449	502100	10000.000000	22505	1906	1.000000	28701	825	1.000000	9699417	-0.006392
275389380	9847212	502405	10000.000000	22242	2003	1.000000	28542	814	1.000000	9694552	-0.006135
275385967	9848303	503354	10000.000000	22288	1922	1.000000	28552	732	1.000000	9689724	-0.005516
275385383	9848342	503115	10000.000000	21959	2222	1.000000	28601	736	1.000000	9684818	-0.005844
275331188	9859072	503127	10000.000000	22254	1868	1.000000	28754	741	1.000000	9679942	-0.005934
275369430	9842262	503271	10000.000000	22128	1953	1.000000	28741	871	1.000000	9675133	-0.005927
275343262	9845869	501784	10000.000000	22693	1699	1.000000	28516	817	1.000000	9670286	-0.006147
275418106	9836384	501122	10000.000000	22418	2005	1.000000	28496	738	1.000000	9665430	-0.006308
275351476	9843856	502937	10000.000000	22771	1929	1.000000	28353	930	1.000000	9660496	-0.006003
275322789	9869081	502544	10000.000000	22065	1869	1.000000	28689	785	1.000000	9655611	-0.005640
275359685	9862064	504515	10000.000000	22257	1947	1.000000	28886	734	1.000000	9650765	-0.006236
275357910	9839155	501487	10000.000000	22520	1870	1.000000	28587	788	1.000000	9645929	-0.005832
275372096	9842004	502385	10000.000000	22453	1955	1.000000	28622	811	1.000000	9641170	-0.004874
275350154	9852147	502958	10000.000000	22036	1962	1.000000	28573	726	1.000000	9636273	-0.004750
275310292	9860364	502356	10000.000000	22915	1769	1.000000	28865	734	1.000000	9631443	-0.004961
275416621	9843751	501164	10000.000000	21902	2004	1.000000	28747	766	1.000000	9626589	-0.004647
275443097	9835396	502383	10000.000000	22760	1833	1.000000	28622	721	1.000000	9621810	-0.004653
275347764	9844893	502015	10000.000000	22524	1781	1.000000	28391	834	1.000000	9617117	-0.004583
275345072	9851397	503311	10000.000000	22268	2166	1.000000	28240	899	1.000000	9612349	-0.004572
275390604	9833419	501466	10000.000000	22647	2052	1.000000	28339	831	1.000000	9607597	-0.005156
275402875	9833817	500976	10000.000000	22473	1893	1.000000	28541	769	1.000000	9602850	-0.005279
275342648	9855683	502904	10000.000000	22583	1997	1.000000	28581	845	1.000000	9597966	-0.005064
275384736	9851986	503356	10000.000000	22622	1886	1.000000	29017	719	1.000000	9593184	-0.004053
275368730	9850713	502249	10000.000000	22935	1867	1.000000	28860	762	1.000000	9588390	-0.002956
275324426	9859637	503098	10000.000000	22063	2036	1.000000	28474	750	1.000000	9583726	-0.002805
275377471	9846903	503537	10000.000000	22292	1877	1.000000	29013	765	1.000000	9578985	-0.002593
275358118	9840544	502826	10000.000000	22732	1894	1.000000	28341	843	1.000000	9574241	-0.002214
275400614	9834304	502674	10000.000000	22516	1851	1.000000	28275	794	1.000000	9569484	-0.002242
275404082	9839717	501484	10000.000000	22239	2031	1.000000	28671	757	1.000000	9564730	-0.002420
275431345	9834292	502041	10000.000000	22685	1836	1.000000	28371	832	1.000000	9559957	-0.002498
275360310	9843711	503932	10000.000000	22236	2029	1.000000	28335	808	1.000000	9555054	-0.002734
275366515	9857703	501994	10000.000000	22368	2005	1.000000	28835	748	1.000000	9550224	-0.002513
275346313	9850735	502652	10000.000000	22566	1868	1.000000	28393	806	1.000000	9545584	-0.002344
275432130	9830806	501900	10000.000000	22577	1799	1.000000	28418	743	1.000000	9540672	-0.002362
275346976	9863392	503187	10000.000000	22082	1923	1.000000	28600	745	1.000000	9536126	-0.002317
275335360	9854897	502329	10000.000000	22627	1826	1.000000	28802	764	1.000000	9531454	-0.002433
275378261	9834627	502346	10000.000000	22735	1913	1.000000	28647	869	1.000000	9526739	-0.002427
275424444	9836511	502005	10000.000000	22177	2045	1.000000	28340	733	1.000000	9521858	-0.002523
275398809	9843896	501425	10000.000000	22189	1976	1.000000	28591	768	1.000000	9517216	-0.002566
npatches	nstrain	runtime	dt	init_x	init_y	init_y_blood	init_z	init_S	beta0	beta1	beta2	beta3	mean_beta	B	d	delta	delta_blood	b[0]	mut	m	CTL	c	g	epsilon	k	het	lambda	rho	omega	x_max	patch.dyna	DELTA	A	VA
10000	1	100.000000	0.001000	21900	9499	5000000	0.001000	10000000	7.969063	6.210918	7.477038	15.729150	12	800000000	0.010000	1.000000	1.000000	80000	0.000050	0.004800	0	0.500000	0.000000	2.500000	11.000000	0.500000	0.000000	0.000000	0.000000	31872	0	10.000000	7.000000	1.000000
sus	inf	inf_blood	z	x[0]	y[0][0]	z[0]	x[1]	y[1][0]	z[1]	S[0]	synchrony
219000000	94990000	5000000	10.000000	21900	9499	0.001000	21900	9499	0.001000	10000000	0.000000
106276615	117668454	6200248	3941.516320	13222	10952	0.394152	15675	9973	0.394152	9995052	0.000000
193710114	34723186	1802081	6325.803353	23024	2479	0.632580	25521	1944	0.632580	9990160	0.000000
238970297	18678461	963308	7771.765723	27987	1032	0.777177	29158	764	0.777177	9985251	0.000000
261485438	12468550	640647	8648.676577	29683	656	0.864868	30596	479	0.864868	9980225	0.000000
273843792	9480226	486217	9180.483393	30551	462	0.918048	30953	326	0.918048	9975263	0.000000
280889602	7906971	404515	9503.000201	30718	369	0.950300	31265	248	0.950300	9970333	0.000000
284958459	7023081	359499	9698.592075	30950	257	0.969859	31375	202	0.969859	9965422	0.000000
287439272	6511634	333558	9817.209710	31061	245	0.981721	31303	179	0.981721	9960436	0.000000
288812574	6228103	318166	9889.145947	31096	220	0.988915	31444	180	0.988915	9955597	0.000000
289656963	6058797	309087	9932.772025	30969	186	0.993277	31508	145	0.993277	9950685	0.000000
290127460	5944936	303245	9959.229270	31170	221	0.995923	31496	202	0.995923	9945748	0.000000
290524892	5867860	299638	9975.274394	31175	226	0.997527	31513	157	0.997527	9940678	0.000000
290725962	5831329	297510	9985.005037	31107	256	0.998501	31505	155	0.998501	9935679	0.000000
290848527	5804986	296260	9990.906233	31171	209	0.999091	31628	161	0.999091	9930644	0.000000
290826738	5819565	296252	9994.485041	31403	190	0.999449	31311	171	0.999449	9925746	0.000000
290914578	5779239	295635	9996.655426	31166	224	0.999666	31343	155	0.999666	9920809	0.000000
290958435	5781857	294375	9997.971667	31118	216	0.999797	31512	147	0.999797	9915841	0.000000
291001624	5772765	294566	9998.769908	31046	239	0.999877	31371	189	0.999877	9910895	0.000000
291011582	5771784	294088	9999.254005	31108	209	0.999925	31360	154	0.999925	9905902	0.000000
290978610	5782895	295399	9999.547588	31248	215	0.999955	31418	139	0.999955	9900957	0.000000
290966329	5774868	294993	9999.725632	31182	203	0.999973	31365	158	0.999973	9895896	0.000000
290928995	5785056	294457	9999.833608	31227	199	0.999983	31264	170	0.999983	9891040	0.000000
291010691	5772517	293598	9999.899091	31111	240	0.999990	31639	162	0.999990	9886190	0.000000
290966377	5789170	294816	9999.938803	31011	233	0.999994	31491	177	0.999994	9881272	0.000000
290972864	5770160	294289	9999.962887	31264	210	0.999996	31199	166	0.999996	9876343	0.000000
291009035	5775555	294461	9999.977493	31309	178	0.999998	31423	177	0.999998	9871431	0.000000
291056360	5764029	294644	9999.986350	31210	242	0.999999	31198	185	0.999999	9866633	0.000000
290984859	5778223	294612	9999.991722	31344	208	0.999999	31542	199	0.999999	9861752	0.000000
290986713	5775987	295697	9999.994980	31493	173	0.999999	31381	171	0.999999	9856842	0.000000
290972192	5785793	293633	9999.996955	31200	187	1.000000	31537	153	1.000000	9851974	0.000000
291007209	5764377	294268	9999.998154	31150	241	1.000000	31619	157	1.000000	9846967	0.000000
291007428	5768751	295041	9999.998880	31358	201	1.000000	31373	188	1.000000	9842045	0.000000
290987631	5775750	294259	9999.999321	31199	256	1.000000	31498	155	1.000000	9837194	0.000000
290975151	5776919	295002	9999.999588	31131	218	1.000000	31500	174	1.000000	9832217	0.000000
290942678	5787473	295680	9999.999750	31210	193	1.000000	31510	169	1.000000	9827334	0.000000
290981506	5784141	294450	9999.999849	31162	238	1.000000	31519	182	1.000000	9822319	0.000000
290933147	5785281	295783	9999.999908	31378	183	1.000000	31615	179	1.000000	9817409	0.000000
290995150	5776596	294813	9999.999944	31291	220	1.000000	31409	154	1.000000	9812403	0.000000
291019472	5771001	295385	9999.999966	31151	225	1.000000	31492	175	1.000000	9807407	0.000000
290990591	5779685	294889	9999.999980	31254	201	1.000000	31486	146	1.000000	9802565	-1.#IND00
291011546	5774267	294949	9999.999988	31276	241	1.000000	31515	169	1.000000	9797715	0.000000
290998322	5776478	294380	9999.999992	31231	196	1.000000	31450	170	1.000000	9792721	-0.001181
290918396	5784092	294992	9999.999995	31278	193	1.000000	31569	161	1.000000	9787805	0.004601
290985304	5772560	294166	9999.999997	31134	192	1.000000	31358	175	1.000000	9782970	0.006822
291002930	5767480	294364	9999.999998	31343	221	1.000000	31499	167	1.000000	9777955	-0.005773
291001054	5776683	295593	9999.999999	31176	183	1.000000	31564	197	1.000000	9773064	-0.005326
291000922	5771385	295132	9999.999999	31167	248	1.000000	31479	173	1.000000	9768245	-0.003266
290982287	5773593	294768	10000.000000	31226	167	1.000000	31287	190	1.000000	9763370	-0.004422
291025109	5765091	293898	10000.000000	31276	232	1.000000	31386	157	1.000000	9758528	-0.004288
290988065	5782157	293837	10000.000000	31206	194	1.000000	31371	164	1.000000	9753729	-0.003770
291006808	5773325	294839	10000.000000	31332	193	1.000000	31317	198	1.000000	9748976	-0.005481
290986009	5783669	294516	10000.000000	31247	188	1.000000	31317	165	1.000000	9744117	-0.004967
291007465	5771390	294647	10000.000000	31089	209	1.000000	31495	184	1.000000	9739204	-0.001838
290958985	5789124	294776	10000.000000	31158	220	1.000000	31434	164	1.000000	9734282	-0.001590
290915583	5795888	295592	10000.000000	31097	199	1.000000	31408	152	1.000000	9729260	-0.002300
291034202	5771341	294586	10000.000000	31088	219	1.000000	31295	143	1.000000	9724349	-0.002190
291013971	5770163	294361	10000.000000	31194	207	1.000000	31643	166	1.000000	9719453	-0.003641
290990721	5781468	295176	10000.000000	31327	197	1.000000	31439	163	1.000000	9714535	-0.003435
290958001	5781401	296238	10000.000000	31302	183	1.000000	31636	189	1.000000	9709711	-0.002581
291049685	5762925	294480	10000.000000	30940	220	1.000000	31405	185	1.000000	9704831	-0.003408
290987608	5776525	295102	10000.000000	31218	184	1.000000	31457	196	1.000000	9699930	-0.002523
290976330	5781035	294647	10000.000000	31030	245	1.000000	31529	175	1.000000	9695104	-0.000637
290935809	5778711	293937	10000.000000	31205	202	1.000000	31493	202	1.000000	9690240	-0.000087
291022379	5765754	294548	10000.000000	31231	202	1.000000	31439	186	1.000000	9685364	0.000906
291040868	5764723	294383	10000.000000	31256	193	1.000000	31266	184	1.000000	9680505	0.001089
290946666	5786476	295240	10000.000000	30991	238	1.000000	31626	158	1.000000	9675626	0.001163
291017786	5770840	295214	10000.000000	31033	204	1.000000	31356	194	1.000000	9670843	0.001045
291013441	5773074	295147	10000.000000	30945	218	1.000000	31508	159	1.000000	9665857	0.001723
290959797	5780790	294792	10000.000000	31051	232	1.000000	31510	151	1.000000	9661064	0.001882
291026647	5776510	295099	10000.000000	31016	230	1.000000	31747	139	1.000000	9656325	0.001864
290969655	5787704	294949	10000.000000	31208	259	1.000000	31353	176	1.000000	9651474	0.001753
290990135	5775185	294599	10000.000000	31176	187	1.000000	31318	188	1.000000	9646651	0.001585
290978202	5783447	294080	10000.000000	31096	215	1.000000	31235	178	1.000000	9641858	0.001506
290975647	5772978	295037	10000.000000	31461	209	1.000000	31563	162	1.000000	9636978	0.001601
290971007	5780881	294173	10000.000000	31069	242	1.000000	31467	173	1.000000	9632289	0.001597
290979758	5787012	295019	10000.000000	31563	203	1.000000	31508	172	1.000000	9627610	0.001961
290976816	5774879	294352	10000.000000	31402	197	1.000000	31565	147	1.000000	9622796	0.002057
291036588	5773378	293769	10000.000000	31317	210	1.000000	31590	194	1.000000	9617999	0.001647
291001857	5770466	294551	10000.000000	31158	209	1.000000	31379	171	1.000000	9613178	0.002221
291021556	5769154	294487	10000.000000	31406	196	1.000000	31314	159	1.000000	9608408	0.001940
290986903	5775758	294074	10000.000000	31158	227	1.000000	31368	202	1.000000	9603539	0.001863
290976290	5782171	294850	10000.000000	31284	221	1.000000	31239	190	1.000000	9598723	0.001642
290974058	5781044	295219	10000.000000	31435	196	1.000000	31347	160	1.000000	9593943	0.001796
291035240	5766793	294073	10000.000000	31021	226	1.000000	31372	200	1.000000	9589136	0.001637
290978305	5779425	293506	10000.000000	31010	217	1.000000	31410	158	1.000000	9584307	0.001699
291006439	5774509	294207	10000.000000	31192	192	1.000000	31502	190	1.000000	9579506	0.001579
290991168	5781612	294307	10000.000000	31193	165	1.000000	31440	186	1.000000	9574830	0.001595
290989844	5762650	294789	10000.000000	31398	237	1.000000	31570	154	1.000000	9570083	0.001583
291018384	5774945	294232	10000.000000	31349	216	1.000000	31517	180	1.000000	9565254	0.001706
290958893	5782684	294053	10000.000000	31116	248	1.000000	31582	167	1.000000	9560516	0.001570
291033960	5764111	293790	10000.000000	31025	200	1.000000	31342	177	1.000000	9555833	0.002507
290980945	5777736	294472	10000.000000	31275	219	1.000000	31646	146	1.000000	9551115	0.002476
291030924	5762182	294172	10000.000000	31287	209	1.000000	31353	147	1.000000	9546300	0.002184
291021234	5768338	294230	10000.000000	31288	193	1.000000	31551	176	1.000000	9541555	0.002188
290989336	5779911	295748	10000.000000	31242	213	1.000000	31506	174	1.000000	9536787	0.001962
290993793	5780358	293906	10000.000000	31327	185	1.000000	31626	183	1.000000	9532116	0.002518
291038833	5768107	294590	10000.000000	31050	245	1.000000	31526	154	1.000000	9527297	0.003092
290985817	5781364	295188	10000.000000	31276	235	1.000000	31411	157	1.000000	9522553	0.003063
290947185	5794072	294759	10000.000000	31197	236	1.000000	31418	182	1.000000	9517805	0.003478
npatches	nstrain	runtime	dt	init_x	init_y	init_y_blood	init_z	init_S	beta0	beta1	beta2	beta3	mean_beta	B	d	delta	delta_blood	b[0]	mut	m	CTL	c	g	epsilon	k	het	lambda	rho	omega	x_max	patch.dyna	DELTA	A	VA
10000	1	100.000000	0.001000	21900	9499	5000000	0.001000	10000000	6.564354	8.161554	16.754718	9.226231	12	800000000	0.010000	1.000000	1.000000	80000	0.000050	0.004800	0	0.500000	0.000000	2.500000	12.000000	0.500000	0.000000	0.000000	0.000000	31872	0	10.000000	7.000000	1.000000
sus	inf	inf_blood	z	x[0]	y[0][0]	z[0]	x[1]	y[1][0]	z[1]	S[0]	synchrony
219000000	94990000	5000000	10.000000	21900	9499	0.001000	21900	9499	0.001000	10000000	0.000000
112513192	104193543	5504329	3941.516320	15914	8943	0.394152	13883	9558	0.394152	9995058	0.000000
206267206	27810827	1445700	6325.803353	25897	1551	0.632580	24453	1898	0.632580	9990028	0.000000
252457802	13882927	716042	7771.765723	29469	592	0.777177	28816	754	0.777177	9985067	0.000000
274693021	8594035	443401	8648.676577	30956	305	0.864868	30355	356	0.864868	9980031	0.000000
286522078	6132241	314452	9180.483393	31217	168	0.918048	31275	212	0.918048	9974970	0.000000
293096887	4849061	247745	9503.000201	31422	136	0.950300	31532	154	0.950300	9969768	0.000000
296936530	4131882	210942	9698.592075	31689	115	0.969859	31442	139	0.969859	9964802	0.000000
299096455	3726235	190552	9817.209710	31800	106	0.981721	31403	130	0.981721	9959787	0.000000
300461381	3485827	178231	9889.145947	31617	129	0.988915	31273	144	0.988915	9954875	0.000000
301270271	3335496	170301	9932.772025	31577	74	0.993277	31490	128	0.993277	9949829	0.000000
301780185	3250241	165718	9959.229270	31534	97	0.995923	31427	116	0.995923	9944847	0.000000
301997923	3211340	163945	9975.274394	31401	78	0.997527	31629	125	0.997527	9939809	0.000000
302232886	3170223	161661	9985.005037	31585	78	0.998501	31444	127	0.998501	9934850	0.000000
302362743	3147440	160867	9990.906233	31625	86	0.999091	31532	115	0.999091	9929978	0.000000
302441214	3132700	159654	9994.485041	31470	87	0.999449	31587	84	0.999449	9925065	0.000000
302401120	3141108	159672	9996.655426	31677	81	0.999666	31662	97	0.999666	9920094	0.000000
302433877	3139358	160682	9997.971667	31586	80	0.999797	31325	103	0.999797	9915007	0.000000
302445463	3122494	159860	9998.769908	31485	83	0.999877	31435	109	0.999877	9910114	0.000000
302523490	3111832	158421	9999.254005	31578	91	0.999925	31596	102	0.999925	9905067	0.000000
302523802	3119494	158765	9999.547588	31366	89	0.999955	31576	106	0.999955	9900222	0.000000
302510451	3117072	158767	9999.725632	31589	84	0.999973	31652	85	0.999973	9895245	0.000000
302504358	3112022	159308	9999.833608	31553	118	0.999983	31387	83	0.999983	9890333	0.000000
302534139	3110941	158523	9999.899091	31435	100	0.999990	31581	114	0.999990	9885400	0.000000
302491008	3117450	158977	9999.938803	31485	70	0.999994	31497	70	0.999994	9880461	0.000000
302503202	3121164	159092	9999.962887	31572	89	0.999996	31588	120	0.999996	9875498	0.000000
302518437	3117873	159155	9999.977493	31495	65	0.999998	31645	97	0.999998	9870701	0.000000
302511543	3122481	158763	9999.986350	31304	87	0.999999	31666	92	0.999999	9865695	0.000000
302474463	3121344	159770	9999.991722	31410	82	0.999999	31760	117	0.999999	9860686	0.000000
302495764	3123070	159290	9999.994980	31807	95	0.999999	31258	105	0.999999	9855943	0.000000
302530541	3117037	159175	9999.996955	31720	95	1.000000	31308	124	1.000000	9851075	0.000000
302503995	3120789	159710	9999.998154	31730	95	1.000000	31775	97	1.000000	9846173	0.000000
302520951	3117726	159499	9999.998880	31569	95	1.000000	31689	106	1.000000	9841283	0.000000
302503048	3118581	158693	9999.999321	31716	77	1.000000	31834	94	1.000000	9836307	0.000000
302497007	3124517	159242	9999.999588	31808	79	1.000000	31459	94	1.000000	9831350	0.000000
302492654	3125535	159720	9999.999750	31633	66	1.000000	31560	100	1.000000	9826384	0.000000
302463898	3126773	159250	9999.999849	31865	64	1.000000	31631	104	1.000000	9821432	0.000000
302473312	3122529	158526	9999.999908	31671	74	1.000000	31495	107	1.000000	9816498	0.000000
302512041	3119318	158939	9999.999944	31482	83	1.000000	31540	122	1.000000	9811652	0.000000
302541503	3112085	158867	9999.999966	31767	93	1.000000	31788	115	1.000000	9806818	0.000000
302539171	3115503	158828	9999.999980	31651	68	1.000000	31646	120	1.000000	9802072	-1.#IND00
302529287	3110748	157999	9999.999988	31747	79	1.000000	31818	80	1.000000	9797236	-1.#IND00
302513701	3122260	159687	9999.999992	31310	91	1.000000	31327	87	1.000000	9792322	0.003423
302494870	3115921	158807	9999.999995	31491	96	1.000000	31616	121	1.000000	9787529	-0.015904
302509213	3122676	159439	9999.999997	31727	64	1.000000	31382	118	1.000000	9782663	-0.011619
302441009	3128293	159765	9999.999998	31694	74	1.000000	31457	110	1.000000	9777835	-0.014371
302501566	3126044	159729	9999.999999	31850	78	1.000000	31657	112	1.000000	9773040	-0.013121
302464936	3124428	159671	9999.999999	31613	77	1.000000	31415	86	1.000000	9768148	-0.010219
302523734	3120245	158972	10000.000000	31700	76	1.000000	31579	96	1.000000	9763197	-0.008695
302545283	3108041	158317	10000.000000	31622	55	1.000000	31587	115	1.000000	9758421	-0.007269
302536907	3111630	158685	10000.000000	31718	80	1.000000	31683	104	1.000000	9753514	-0.006830
302539975	3108911	158288	10000.000000	31644	97	1.000000	31644	96	1.000000	9748551	-0.007638
302510335	3114456	159663	10000.000000	31749	89	1.000000	31536	100	1.000000	9743693	-0.007469
302501476	3121624	159227	10000.000000	31790	93	1.000000	31596	89	1.000000	9738892	-0.006618
302498708	3117835	158800	10000.000000	31309	97	1.000000	31453	124	1.000000	9734284	-0.007247
302541904	3109956	158233	10000.000000	31414	80	1.000000	31832	104	1.000000	9729337	-0.007162
302469639	3123105	159251	10000.000000	31759	82	1.000000	31657	121	1.000000	9724515	-0.006521
302533658	3112724	158581	10000.000000	31757	79	1.000000	31566	118	1.000000	9719538	-0.006447
302562228	3112769	158548	10000.000000	31868	77	1.000000	31579	102	1.000000	9714688	-0.006790
302475655	3124870	159591	10000.000000	31755	77	1.000000	31500	122	1.000000	9709865	-0.007709
302489595	3119924	159331	10000.000000	31550	76	1.000000	31749	84	1.000000	9704951	-0.007414
302495379	3118824	159382	10000.000000	31611	85	1.000000	31488	88	1.000000	9700115	-0.006545
302468595	3130605	159668	10000.000000	31665	104	1.000000	31549	104	1.000000	9695242	-0.007008
302507249	3117325	158356	10000.000000	31630	82	1.000000	31568	89	1.000000	9690332	-0.007174
302533895	3115107	158575	10000.000000	31412	89	1.000000	31599	106	1.000000	9685550	-0.006671
302505604	3124129	159692	10000.000000	31517	85	1.000000	31476	118	1.000000	9680665	-0.007316
302519940	3111905	158875	10000.000000	31661	77	1.000000	31488	70	1.000000	9675859	-0.004616
302520177	3108738	159000	10000.000000	31649	73	1.000000	31476	132	1.000000	9671025	-0.004138
302518240	3121314	158958	10000.000000	31383	88	1.000000	31684	96	1.000000	9666229	-0.003997
302494950	3115839	159041	10000.000000	31464	78	1.000000	31449	118	1.000000	9661391	-0.002327
302494616	3119781	159621	10000.000000	31720	95	1.000000	31414	101	1.000000	9656483	-0.001758
302488651	3130705	159208	10000.000000	31564	98	1.000000	31490	94	1.000000	9651591	-0.002433
302487695	3112304	158790	10000.000000	31913	72	1.000000	31515	67	1.000000	9646699	-0.002433
302538086	3117253	159321	10000.000000	31783	107	1.000000	31305	119	1.000000	9641851	-0.001975
302487004	3122203	158695	10000.000000	31577	98	1.000000	31454	84	1.000000	9637114	-0.001914
302498994	3122403	159511	10000.000000	31747	73	1.000000	31691	115	1.000000	9632337	-0.001932
302511660	3119852	159430	10000.000000	31481	96	1.000000	31560	84	1.000000	9627427	-0.001800
302517796	3110537	158732	10000.000000	31730	83	1.000000	31649	90	1.000000	9622619	-0.001764
302463379	3124973	159116	10000.000000	31773	86	1.000000	31340	116	1.000000	9617885	-0.001471
302455635	3123853	158999	10000.000000	31415	93	1.000000	31456	89	1.000000	9613097	-0.001564
302527418	3111875	158522	10000.000000	31389	109	1.000000	31429	91	1.000000	9608187	-0.001494
302538986	3118323	158914	10000.000000	31598	85	1.000000	31514	128	1.000000	9603374	-0.001535
302516932	3119617	159194	10000.000000	31582	62	1.000000	31420	75	1.000000	9598520	-0.000674
302528940	3112745	157973	10000.000000	31818	82	1.000000	31638	98	1.000000	9593725	-0.000542
302532204	3124811	159504	10000.000000	31528	92	1.000000	31668	98	1.000000	9588977	-0.000205
302482762	3126120	159905	10000.000000	31476	107	1.000000	31427	82	1.000000	9584162	-0.000027
302487448	3116844	159410	10000.000000	31820	66	1.000000	31301	95	1.000000	9579369	-0.000146
302511118	3117677	158648	10000.000000	31601	63	1.000000	31561	78	1.000000	9574603	-0.000136
302520865	3113151	159384	10000.000000	31410	80	1.000000	31437	82	1.000000	9569834	0.000317
302499574	3121385	158466	10000.000000	31790	92	1.000000	31430	113	1.000000	9565004	0.000450
302473342	3126295	159312	10000.000000	31308	80	1.000000	31335	116	1.000000	9560223	0.000701
302474537	3124335	159023	10000.000000	31477	100	1.000000	31664	114	1.000000	9555392	0.000753
302529862	3118221	159134	10000.000000	31669	100	1.000000	31393	117	1.000000	9550736	0.000633
302509624	3117737	159450	10000.000000	31716	81	1.000000	31506	87	1.000000	9545904	0.000493
302538220	3112630	157918	10000.000000	31507	71	1.000000	31463	82	1.000000	9541140	0.000287
302456349	3125315	160096	10000.000000	31587	91	1.000000	31631	73	1.000000	9536511	0.000320
302478478	3126966	160371	10000.000000	31506	78	1.000000	31650	90	1.000000	9531832	0.000602
302482409	3119407	158991	10000.000000	31679	62	1.000000	31536	97	1.000000	9527004	0.000601
302553905	3112647	158144	10000.000000	31539	87	1.000000	31527	99	1.000000	9522232	0.000135
302532483	3116402	159478	10000.000000	31640	78	1.000000	31536	71	1.000000	9517410	0.001031
npatches	nstrain	runtime	dt	init_x	init_y	init_y_blood	init_z	init_S	beta0	beta1	beta2	beta3	mean_beta	B	d	delta	delta_blood	b[0]	mut	m	CTL	c	g	epsilon	k	het	lambda	rho	omega	x_max	patch.dyna	DELTA	A	VA
10000	1	100.000000	0.001000	21900	9499	5000000	0.001000	10000000	8.285750	6.584176	10.703557	9.333197	12	800000000	0.010000	1.000000	1.000000	80000	0.000050	0.004800	0	0.500000	0.000000	2.500000	13.000000	0.500000	0.000000	0.000000	0.000000	31872	0	10.000000	7.000000	1.000000
sus	inf	inf_blood	z	x[0]	y[0][0]	z[0]	x[1]	y[1][0]	z[1]	S[0]	synchrony
219000000	94990000	5000000	10.000000	21900	9499	0.001000	21900	9499	0.001000	10000000	0.000000
118904565	92201256	4888813	3941.516320	14340	8317	0.394152	16473	7710	0.394152	9995112	0.000000
218173846	22159493	1154674	6325.803353	25100	1451	0.632580	26709	1164	0.632580	9990146	0.000000
264567476	10127265	523305	7771.765723	29493	490	0.777177	30276	340	0.777177	9985238	0.000000
286042058	5689936	292238	8648.676577	30939	222	0.864868	31302	180	0.864868	9980350	0.000000
297073382	3693293	190236	9180.483393	31153	147	0.918048	31880	116	0.918048	9975376	0.000000
303033085	2666139	136832	9503.000201	31443	122	0.950300	31601	87	0.950300	9970413	0.000000
306366125	2119077	108236	9698.592075	31541	60	0.969859	31791	57	0.969859	9965443	0.000000
308330595	1795302	92190	9817.209710	31419	64	0.981721	31698	50	0.981721	9960418	0.000000
309550231	1603980	82467	9889.145947	31813	57	0.988915	31733	27	0.988915	9955465	0.000000
310291880	1479199	75575	9932.772025	31686	53	0.993277	31921	23	0.993277	9950455	0.000000
310762396	1408780	72097	9959.229270	31697	48	0.995923	31787	33	0.995923	9945388	0.000000
311012855	1361945	69797	9975.274394	31659	33	0.997527	31733	36	0.997527	9940514	0.000000
311189668	1336404	67743	9985.005037	31618	40	0.998501	31882	38	0.998501	9935445	0.000000
311361422	1310006	66477	9990.906233	31577	49	0.999091	31721	34	0.999091	9930432	0.000000
311441594	1305464	67077	9994.485041	31866	34	0.999449	31994	28	0.999449	9925417	0.000000
311392281	1307695	67036	9996.655426	31724	37	0.999666	31725	30	0.999666	9920419	0.000000
311414353	1303427	66174	9997.971667	31681	34	0.999797	31776	25	0.999797	9915498	0.000000
311383344	1311827	66834	9998.769908	31682	42	0.999877	31636	23	0.999877	9910623	0.000000
311443950	1299736	66557	9999.254005	31615	45	0.999925	31572	34	0.999925	9905609	0.000000
311473618	1294815	65969	9999.547588	31647	64	0.999955	31882	30	0.999955	9900588	0.000000
311463115	1293552	65506	9999.725632	31872	35	0.999973	31845	40	0.999973	9895690	0.000000
311526042	1291065	65533	9999.833608	31879	46	0.999983	31738	30	0.999983	9890824	0.000000
311494961	1297181	65815	9999.899091	31812	40	0.999990	31684	31	0.999990	9885799	0.000000
311423654	1299400	66297	9999.938803	31631	30	0.999994	31908	31	0.999994	9880946	0.000000
311444164	1299841	66412	9999.962887	31873	47	0.999996	31496	36	0.999996	9875984	0.000000
311454384	1300534	66158	9999.977493	31803	36	0.999998	31913	49	0.999998	9871109	0.000000
311448368	1301006	66075	9999.986350	31833	39	0.999999	31930	21	0.999999	9866218	0.000000
311439957	1301563	66744	9999.991722	31692	37	0.999999	31943	34	0.999999	9861329	0.000000
311452891	1298316	66254	9999.994980	31730	31	0.999999	31817	32	0.999999	9856470	0.000000
311490375	1288551	65814	9999.996955	31671	34	1.000000	31722	45	1.000000	9851554	0.000000
311481593	1294021	65650	9999.998154	31613	42	1.000000	31777	31	1.000000	9846623	0.000000
311452485	1292160	65734	9999.998880	31562	34	1.000000	31631	20	1.000000	9841771	0.000000
311502941	1293130	66287	9999.999321	31950	37	1.000000	31890	22	1.000000	9836726	0.000000
311489186	1294192	66235	9999.999588	31738	34	1.000000	31922	49	1.000000	9831754	0.000000
311426811	1307014	66646	9999.999750	31893	30	1.000000	32014	27	1.000000	9826900	0.000000
311431421	1298810	66089	9999.999849	31794	25	1.000000	32014	32	1.000000	9821918	0.000000
311456399	1301729	66512	9999.999908	31702	49	1.000000	31999	18	1.000000	9817017	0.000000
311446278	1298794	66372	9999.999944	31768	54	1.000000	31764	38	1.000000	9812108	0.000000
311475785	1288718	65705	9999.999966	31865	35	1.000000	31728	37	1.000000	9807114	0.000000
311484791	1299387	66155	9999.999980	31760	26	1.000000	31686	28	1.000000	9802327	-1.#IND00
311456631	1300189	65962	9999.999988	31759	61	1.000000	31633	32	1.000000	9797517	-1.#IND00
311489945	1297667	66080	9999.999992	31735	52	1.000000	31677	36	1.000000	9792630	0.001522
311421492	1308352	66356	9999.999995	31808	41	1.000000	32030	29	1.000000	9787775	-0.000183
311470684	1291843	65448	9999.999997	31859	41	1.000000	31612	26	1.000000	9782821	-0.000457
311504244	1292805	66225	9999.999998	31692	19	1.000000	31911	20	1.000000	9777959	0.002580
311467474	1299390	66604	9999.999999	31749	34	1.000000	31849	37	1.000000	9773132	0.002558
311491936	1287188	65912	9999.999999	31497	30	1.000000	31899	33	1.000000	9768202	0.001909
311513157	1291414	65751	10000.000000	31598	28	1.000000	31969	51	1.000000	9763317	0.002049
311484233	1293614	65824	10000.000000	32100	26	1.000000	31816	36	1.000000	9758307	0.000855
311511320	1290331	66307	10000.000000	31954	27	1.000000	31884	20	1.000000	9753520	-0.000838
311466791	1294416	65738	10000.000000	31855	45	1.000000	31959	29	1.000000	9748598	-0.001971
311489239	1289664	65891	10000.000000	31409	41	1.000000	31972	40	1.000000	9743732	-0.001824
311484443	1291870	66023	10000.000000	31872	26	1.000000	31760	42	1.000000	9738773	-0.001894
311476881	1297811	65822	10000.000000	31998	29	1.000000	31556	31	1.000000	9734047	-0.002103
311452749	1298238	66559	10000.000000	31767	32	1.000000	31667	46	1.000000	9729166	-0.002017
311480298	1292834	65847	10000.000000	31856	46	1.000000	31870	33	1.000000	9724425	-0.002300
311440744	1299680	66385	10000.000000	31827	47	1.000000	31902	37	1.000000	9719552	-0.001839
311478495	1296389	66106	10000.000000	31689	37	1.000000	31960	27	1.000000	9714670	-0.001786
311461553	1301234	66128	10000.000000	31571	37	1.000000	31836	30	1.000000	9709875	0.000981
311464526	1300611	66550	10000.000000	31560	45	1.000000	31932	29	1.000000	9705010	0.002293
311429397	1296605	66150	10000.000000	31717	43	1.000000	31990	32	1.000000	9700108	0.002245
311465517	1293604	66323	10000.000000	31863	31	1.000000	31617	32	1.000000	9695285	0.002955
311491825	1296263	65920	10000.000000	31672	32	1.000000	31997	34	1.000000	9690401	-0.002745
311491100	1286474	65811	10000.000000	31630	26	1.000000	32006	36	1.000000	9685526	-0.002759
311497676	1292046	66153	10000.000000	31695	42	1.000000	31562	28	1.000000	9680673	-0.001505
311488898	1299940	66481	10000.000000	31739	39	1.000000	31754	28	1.000000	9675711	0.000435
311457888	1292449	65763	10000.000000	31667	30	1.000000	31797	29	1.000000	9671002	-0.000285
311491638	1290528	65769	10000.000000	31695	44	1.000000	31999	31	1.000000	9666187	-0.000330
311457162	1296381	66148	10000.000000	31815	32	1.000000	31983	17	1.000000	9661424	-0.000014
311474420	1299715	66560	10000.000000	31850	40	1.000000	31891	22	1.000000	9656562	0.000465
311467979	1295014	66220	10000.000000	32005	37	1.000000	31812	21	1.000000	9651618	0.000681
311463252	1296763	65974	10000.000000	31716	36	1.000000	31587	35	1.000000	9646774	0.000330
311446992	1298341	66077	10000.000000	31694	22	1.000000	31609	33	1.000000	9642039	0.000939
311450573	1297378	65753	10000.000000	31713	45	1.000000	31724	36	1.000000	9637135	0.000921
311456613	1298528	66442	10000.000000	31852	32	1.000000	31717	37	1.000000	9632321	0.000846
311416696	1297838	66103	10000.000000	31905	61	1.000000	31587	39	1.000000	9627425	0.000923
311487871	1298839	66077	10000.000000	31675	58	1.000000	31790	31	1.000000	9622619	0.002100
311467890	1296013	66210	10000.000000	31619	42	1.000000	32001	21	1.000000	9617759	0.001735
311491881	1291967	66194	10000.000000	31822	55	1.000000	31704	43	1.000000	9613008	0.002093
311462184	1297943	66064	10000.000000	31780	43	1.000000	31823	32	1.000000	9608250	0.002095
311492818	1290587	65432	10000.000000	31905	40	1.000000	31714	32	1.000000	9603572	0.002577
311469843	1292546	66067	10000.000000	31746	41	1.000000	31726	32	1.000000	9598789	0.003520
311437300	1299016	66506	10000.000000	31861	36	1.000000	31543	28	1.000000	9594000	0.003447
311446960	1298142	66143	10000.000000	32026	34	1.000000	31953	30	1.000000	9589325	0.003343
311466668	1294892	65819	10000.000000	31876	27	1.000000	31762	34	1.000000	9584605	0.002519
311472058	1292318	65946	10000.000000	31699	34	1.000000	31856	22	1.000000	9579896	0.002222
311503308	1294616	65746	10000.000000	31836	32	1.000000	31651	26	1.000000	9575193	0.002049
311462516	1304030	66386	10000.000000	31756	34	1.000000	31796	30	1.000000	9570341	0.001881
311398475	1311061	66620	10000.000000	31757	36	1.000000	31860	25	1.000000	9565488	0.002475
311408326	1300674	66679	10000.000000	31664	40	1.000000	31764	35	1.000000	9560780	0.002467
311447039	1293804	65850	10000.000000	31680	51	1.000000	31897	22	1.000000	9555972	0.002739
311475531	1295367	66348	10000.000000	31648	41	1.000000	31815	29	1.000000	9551231	0.002592
311461360	1296409	66427	10000.000000	31640	39	1.000000	31698	45	1.000000	9546371	0.002105
311467169	1294443	65870	10000.000000	31734	34	1.000000	31802	31	1.000000	9541667	0.002661
311496862	1297354	65660	10000.000000	31703	30	1.000000	31624	35	1.000000	9536793	0.002173
311469182	1297551	66314	10000.000000	31782	61	1.000000	31809	35	1.000000	9531937	0.001879
311465262	1293746	65899	10000.000000	31891	36	1.000000	32172	22	1.000000	9527108	0.001087
311435523	1299730	66268	10000.000000	31878	31	1.000000	31968	33	1.000000	9522546	0.001461
311449040	1291956	66059	10000.000000	32016	33	1.000000	31861	29	1.000000	9517658	0.001267
npatches	nstrain	runtime	dt	init_x	init_y	init_y_blood	init_z	init_S	beta0	beta1	beta2	beta3	mean_beta	B	d	delta	delta_blood	b[0]	mut	m	CTL	c	g	epsilon	k	het	lambda	rho	omega	x_max	patch.dyna	DELTA	A	VA
10000	1	100.000000	0.001000	21900	9499	5000000	0.001000	10000000	12.237838	8.172805	8.841142	17.186116	12	800000000	0.010000	1.000000	1.000000	80000	0.000050	0.004800	0	0.500000	0.000000	2.500000	14.000000	0.500000	0.000000	0.000000	0.000000	31872	0	10.000000	7.000000	1.000000
sus	inf	inf_blood	z	x[0]	y[0][0]	z[0]	x[1]	y[1][0]	z[1]	S[0]	synchrony
219000000	94990000	5000000	10.000000	21900	9499	0.001000	21900	9499	0.001000	10000000	0.000000
125524463	81489311	4331527	3941.516320	11692	8469	0.394152	15123	7291	0.394152	9995023	0.000000
229651966	17464761	911391	6325.803353	22488	1684	0.632580	26428	1073	0.632580	9989972	0.000000
275575211	7152530	370925	7771.765723	28014	626	0.777177	30225	276	0.777177	9985022	0.000000
295652282	3550240	183490	8648.676577	30006	355	0.864868	31104	138	0.864868	9980090	0.000000
305375390	2003954	102709	9180.483393	31043	130	0.918048	31555	79	0.918048	9975090	0.000000
310354413	1250015	64333	9503.000201	31578	57	0.950300	31708	41	0.950300	9970269	0.000000
313072719	854876	43883	9698.592075	31640	31	0.969859	31780	25	0.969859	9965313	0.000000
314628914	628574	32001	9817.112199	31700	39	0.981721	31940	43	0.981721	9960367	0.000000
315539965	493671	25414	9887.006568	31723	27	0.988915	31643	12	0.988915	9955241	0.000000
316133827	411273	21018	9921.117388	31635	21	0.993277	31752	8	0.993277	9950257	0.000000
316505030	356319	18399	9919.396750	31810	15	0.995923	31815	20	0.919671	9945289	0.000000
316714307	323981	16637	9884.472317	31775	23	0.997527	31683	5	0.951284	9940281	0.000000
316909820	298416	15112	9826.294764	31791	6	0.998501	31795	11	0.886366	9935404	0.000000
317010535	287036	14667	9760.512315	31895	8	0.935175	31896	4	0.931086	9930452	0.000000
317056752	275543	14093	9712.074316	31759	26	0.960687	31754	9	0.958207	9925405	0.000000
317115367	266506	13653	9661.522916	31831	13	0.976158	31813	6	0.782815	9920408	0.000000
317119024	270053	13655	9624.146860	31772	14	0.985541	31845	4	0.868287	9915536	0.000000
317126748	264929	13562	9609.927401	31694	12	0.991231	32025	5	0.871301	9910560	0.000000
317140764	266322	13681	9598.202626	31950	9	0.994682	32117	6	0.850385	9905560	0.000000
317128915	268484	13668	9592.574108	31725	18	0.996775	31668	12	0.897035	9900587	0.000000
317128876	269151	13595	9604.339738	31697	24	0.998044	31937	9	0.937557	9895674	0.000000
317146859	267267	13558	9607.521038	31769	24	0.998814	31860	6	0.962131	9890658	0.000000
317165623	265697	13553	9600.157131	31876	4	0.999281	31921	8	0.977034	9885668	0.000000
317141835	269514	13714	9585.759628	31854	9	0.826739	31780	12	0.815705	9880793	0.000000
317123872	269669	13669	9596.362610	31720	19	0.894925	31864	6	0.888233	9875816	0.000000
317138631	267887	13476	9596.625522	32036	4	0.936277	31955	8	0.932219	9870925	0.000000
317132425	267168	13462	9598.391213	31833	12	0.961355	31842	8	0.872368	9866023	0.000000
317162716	265557	13594	9604.432882	31779	7	0.976563	31678	6	0.922597	9861054	0.000000
317171014	261461	13263	9592.474687	31825	21	0.926494	31795	11	0.953059	9856137	0.000000
317215503	255700	12958	9567.648797	31869	13	0.955422	31763	6	0.929780	9851302	0.000000
317161367	261597	13230	9560.723763	31897	7	0.972965	31832	10	0.957415	9846389	0.000000
317160904	270611	13707	9582.168202	31792	15	0.983605	31889	8	0.974174	9841713	0.000000
317101570	276448	13951	9595.095026	31862	22	0.990057	31855	4	0.984338	9836692	0.000000
317098747	274578	14007	9610.884850	31731	16	0.993970	31958	9	0.990501	9831813	0.000000
317118176	267307	13658	9611.254373	31804	10	0.996343	31843	2	0.994240	9826800	0.000000
317144965	266551	13613	9602.905213	31872	22	0.917832	31608	8	0.911160	9821846	0.000000
317164147	264885	13508	9594.149605	31622	13	0.950169	31782	2	0.946123	9817042	0.000000
317154764	269589	13707	9594.233183	31577	12	0.969780	31838	11	0.967326	9812068	0.000000
317129818	269688	13628	9602.760641	31514	10	0.981673	31875	7	0.905468	9807078	0.000000
317138524	267759	13675	9604.107530	31463	13	0.988885	31611	11	0.769725	9802206	-1.#IND00
317158620	266955	13680	9600.289126	31862	30	0.993259	31716	18	0.851087	9797316	-1.#IND00
317166408	264505	13565	9602.887157	31619	19	0.934318	31836	7	0.909691	9792444	-0.010398
317149781	264033	13351	9586.838224	31797	8	0.960167	32033	8	0.945232	9787547	-0.026357
317131080	268496	13689	9592.310882	31737	25	0.975843	31772	10	0.966785	9782585	-0.021176
317140724	269118	13711	9594.900947	31660	19	0.985350	31897	11	0.837687	9777803	-0.009998
317129284	269407	13831	9602.940947	31859	20	0.991115	31738	7	0.811329	9772995	-0.009611
317171409	262971	13141	9596.584520	31742	4	0.994612	31712	9	0.885580	9768018	-0.008175
317185096	259646	13273	9571.798408	31946	10	0.996732	31721	8	0.930609	9763079	-0.006431
317202516	257236	13210	9561.051512	31543	10	0.998018	31959	10	0.954897	9758240	-0.001431
317211503	258067	12991	9552.046974	31792	11	0.998798	32032	7	0.948352	9753222	-0.004892
317176435	262190	13433	9551.703216	31517	25	0.999271	32017	12	0.964672	9748393	-0.003727
317166185	269596	13757	9567.536913	31875	11	0.999558	31837	7	0.913440	9743490	-0.003415
317135147	268826	13540	9589.630743	31749	21	0.999732	31822	6	0.893079	9738624	-0.001394
317117834	268337	14025	9591.520636	31944	9	0.999837	31816	7	0.761607	9733758	0.000912
317145789	267575	13837	9592.362280	31796	24	0.999901	31903	8	0.823186	9728869	0.000957
317126139	272088	13983	9596.411786	31739	5	0.999940	31661	12	0.892770	9723978	0.000996
317109732	273977	14177	9607.774166	31986	19	0.999964	31762	6	0.914230	9719163	0.001165
317125569	270714	13887	9606.338942	32010	21	0.999978	31518	6	0.947984	9714278	0.000496
317124870	266020	13772	9603.964771	31744	16	0.999987	31780	6	0.947932	9709542	0.000824
317141392	269477	13626	9606.542566	31883	18	0.999992	31850	4	0.895339	9704604	0.000897
317142549	265976	13551	9598.228331	31921	6	0.999995	31605	14	0.763964	9699780	0.001689
317120732	272035	13821	9596.170049	31750	13	0.999997	31817	3	0.856855	9694871	0.002345
317129717	268544	13926	9604.431677	31790	24	0.999998	31853	9	0.844638	9689998	0.002515
317101689	271095	13782	9613.809219	31886	7	0.999999	31708	4	0.680029	9685148	0.004009
317123333	272535	13891	9610.625728	31739	14	0.999999	32092	8	0.741143	9680370	0.003161
317132895	269414	13840	9621.311273	31861	9	1.000000	31646	25	0.749047	9675559	0.003894
317170998	261529	13168	9598.647296	31845	13	1.000000	31754	8	0.847809	9670706	0.003691
317146261	264859	13488	9582.557598	31658	11	0.993204	31498	12	0.738444	9665943	0.003704
317135593	268121	13647	9585.004040	31801	14	0.995878	31705	6	0.841378	9661191	0.003428
317152787	263799	13464	9586.369588	31848	14	0.957440	31776	6	0.801144	9656435	0.003440
317160576	268023	13778	9586.576467	31885	11	0.974189	31604	4	0.879403	9651675	0.003320
317150834	265850	13468	9590.942488	32116	10	0.984347	31892	10	0.895985	9646793	0.003937
317148136	271485	13587	9596.657066	31795	7	0.990507	31851	8	0.899761	9642021	0.004119
317130305	269264	13819	9601.297511	31644	14	0.994243	32033	5	0.939209	9637209	0.003598
317133745	270415	13803	9602.064246	31818	10	0.979347	31870	5	0.871926	9632403	0.003390
317129668	268257	13591	9602.438193	31866	14	0.987475	32173	17	0.863963	9627651	0.003586
317131523	271444	13744	9594.738253	31944	17	0.969063	31641	4	0.908266	9622739	0.004360
317145167	268903	13664	9608.272950	31869	23	0.981238	32098	9	0.940213	9617979	0.004130
317161799	265067	13598	9593.161920	31719	6	0.988622	31851	7	0.963742	9613123	0.004648
317130297	269947	13706	9601.170537	31992	13	0.993100	31900	13	0.934150	9608358	0.004653
317098065	273030	13819	9608.397808	31918	14	0.995815	31644	7	0.927167	9603731	0.004877
317143505	266136	13292	9604.752792	32026	5	0.997462	31756	5	0.955830	9598955	0.004734
317141449	266464	13514	9595.882514	31564	15	0.998461	31893	10	0.935491	9594243	0.004933
317156663	268528	13678	9595.743853	31823	12	0.939288	32011	12	0.960878	9589424	0.004760
317147663	263073	13653	9595.496072	31747	17	0.963181	31916	7	0.976274	9584663	0.005145
317142455	264815	13711	9588.741504	32060	18	0.977671	32082	4	0.878034	9579897	0.005151
317157925	262808	13227	9578.148439	31812	1	0.947878	31619	8	0.849795	9575134	0.004959
317179625	265469	13528	9579.756793	31830	29	0.925459	31594	5	0.834640	9570272	0.004994
317154090	269138	13790	9577.092412	32142	27	0.954794	31755	6	0.899717	9565465	0.005764
317172851	265037	13607	9593.248874	31811	11	0.972585	32079	14	0.900071	9560715	0.005623
317141160	268156	13786	9588.533689	32019	4	0.976195	31949	5	0.939398	9555851	0.005857
317140964	268516	13505	9595.719205	31802	2	0.887186	31950	10	0.963248	9551063	0.005696
317140986	263768	13353	9592.808804	31705	8	0.931583	31748	7	0.977711	9546385	0.005695
317102160	272416	13915	9599.038721	31935	31	0.958508	31783	3	0.986483	9541582	0.005720
317114355	271991	13991	9607.518432	31927	18	0.974837	31848	9	0.949426	9536797	0.005640
317124465	266321	13568	9610.303157	31801	4	0.974463	32025	3	0.877225	9531996	0.005722
317147496	265530	13550	9602.140690	31665	19	0.984513	31845	7	0.742115	9527195	0.006087
317157476	261068	13396	9586.633777	31660	5	0.976987	31874	12	0.843605	9522416	0.006999
317215074	260496	13302	9580.323106	31541	19	0.986044	32009	5	0.905153	9517602	0.007253
npatches	nstrain	runtime	dt	init_x	init_y	init_y_blood	init_z	init_S	beta0	beta1	beta2	beta3	mean_beta	B	d	delta	delta_blood	b[0]	mut	m	CTL	c	g	epsilon	k	het	lambda	rho	omega	x_max	patch.dyna	DELTA	A	VA
10000	1	100.000000	0.001000	21900	9499	5000000	0.001000	10000000	17.313255	13.151799	8.471090	8.378276	12	800000000	0.010000	1.000000	1.000000	80000	0.000050	0.004800	0	0.500000	0.000000	2.500000	15.000000	0.500000	0.000000	0.000000	0.000000	31872	0	10.000000	7.000000	1.000000
sus	inf	inf_blood	z	x[0]	y[0][0]	z[0]	x[1]	y[1][0]	z[1]	S[0]	synchrony
219000000	94990000	5000000	10.000000	21900	9499	0.001000	21900	9499	0.001000	10000000	0.000000
131369803	72327943	3860683	3941.516320	9841	8382	0.394152	12113	7374	0.394152	9994877	0.000000
239180358	13892082	725557	6325.803353	19484	2296	0.632580	23140	1535	0.632580	9989872	0.000000
284137241	5069215	264448	7771.765723	24848	959	0.777177	28224	519	0.777177	9984764	0.000000
302591557	2167680	112998	8648.676577	27656	619	0.864868	30539	160	0.864868	9979795	0.000000
310922088	1002991	51859	9180.483393	29265	355	0.918048	31201	63	0.918048	9974798	0.000000
314805614	497632	25802	9502.423859	29479	283	0.950300	31563	64	0.950300	9969684	0.000000
316680130	255986	13131	9618.696449	30826	109	0.969859	31666	12	0.969859	9964735	0.000000
317611121	147780	7625	9058.962376	31137	77	0.981721	31812	18	0.981721	9959824	0.000000
317960949	121558	6206	8150.003790	31381	39	0.988915	31939	3	0.988915	9954837	0.000000
317943800	152571	7876	7982.187697	31673	24	0.993277	31930	9	0.723671	9949808	0.000000
317634121	210746	10623	8409.122762	31611	42	0.995923	31775	38	0.832419	9944856	0.000000
317589366	187443	9527	8759.360662	31612	16	0.997527	31642	13	0.898370	9939968	0.000000
317845221	129284	6780	8489.113996	31806	10	0.998501	31649	0	0.854630	9935042	0.000000
318002349	125417	6316	7942.436779	31910	17	0.942643	31927	20	0.608919	9930045	0.000000
317759419	199773	10345	8181.602291	31841	25	0.965216	31440	56	0.762827	9925067	0.000000
317493857	222723	11393	8697.574943	31438	22	0.978905	31623	11	0.856165	9920045	0.000000
317668991	162551	8356	8814.996345	31618	32	0.987207	31558	10	0.912771	9915142	0.000000
317941192	121889	6228	8275.752328	31910	19	0.992241	31881	10	0.716885	9910137	0.000000
317974770	142469	7313	7960.652699	31969	59	0.995295	31793	14	0.828303	9905344	0.000000
317706422	205619	10370	8340.332721	31470	46	0.997147	31770	6	0.795941	9900356	0.000000
317546879	198526	10311	8743.894339	31622	33	0.998269	31686	24	0.876247	9895424	0.000000
317796047	142260	7427	8630.725959	31562	52	0.998951	31724	5	0.924950	9890282	0.000000
317945522	127081	6447	8101.007167	31503	23	0.999364	31634	3	0.854267	9885336	0.000000
317843148	175970	8909	8140.894678	31414	73	0.999614	31450	69	0.647076	9880326	0.000000
317579951	209244	10656	8581.373100	31906	28	0.999766	31464	43	0.785967	9875323	0.000000
317699563	163783	8423	8739.652918	31721	52	0.999858	31457	15	0.870199	9870469	0.000000
317950366	126321	6418	8334.707181	31452	19	0.999914	31969	6	0.891254	9865680	0.000000
317971103	138723	7107	8017.143946	31746	34	0.999948	32068	7	0.673911	9860738	0.000000
317772469	194513	9825	8284.358876	31706	17	0.999968	31911	24	0.802242	9855784	0.000000
317617252	193565	9967	8675.891436	31660	25	0.999981	31791	33	0.880069	9850847	0.000000
317772853	147783	7711	8617.720683	31465	29	0.999988	31912	10	0.927267	9845859	0.000000
317985311	126026	6552	8131.584998	31816	31	0.999993	31657	4	0.808457	9841028	0.000000
317914962	161482	8209	8095.181714	31637	28	0.999996	31773	22	0.883838	9836067	0.000000
317655262	203557	10403	8493.944843	31630	55	0.999997	31702	12	0.929553	9831164	0.000000
317683366	166350	8587	8707.480435	31595	50	0.999998	31764	24	0.807372	9826196	0.000000
317923620	125187	6420	8324.592068	31407	10	0.999999	31623	7	0.883180	9821298	0.000000
317988379	141849	7271	7976.563382	31896	9	0.605343	31864	2	0.899534	9816342	0.000000
317702728	207591	10576	8322.229454	30150	448	0.760659	31674	25	0.939072	9811439	0.000000
317533280	205180	10531	8750.620955	28797	467	0.854850	31741	10	0.963050	9806550	0.000000
317763690	149625	7643	8698.030658	30042	266	0.911973	31886	9	0.895036	9801658	-1.#IND00
317993930	121108	6232	8124.352049	30427	161	0.946616	31687	5	0.896283	9796700	-1.#IND00
317902705	170017	8704	8041.562374	31170	112	0.967625	31787	14	0.937100	9791745	0.024097
317502529	236009	12101	8569.458941	31467	75	0.980366	31780	6	0.925759	9786840	0.116866
317557223	183821	9583	8875.195000	31527	30	0.988093	31785	18	0.825508	9781991	0.103035
317897250	122935	6290	8430.248358	31750	9	0.854618	31667	17	0.808664	9777068	0.142526
318007996	135351	6879	7932.883725	31527	98	0.821310	31580	12	0.883964	9772190	0.126334
317713503	211294	10713	8287.374153	31087	143	0.891632	32020	16	0.929629	9767433	0.128011
317503384	213189	11031	8761.074523	31426	49	0.934280	32059	8	0.957323	9762540	0.117210
317750009	148196	7678	8731.630620	31497	53	0.960144	31720	10	0.929756	9757654	0.111508
317968332	124880	6226	8162.236232	31750	41	0.975829	31999	8	0.880314	9752896	0.103499
317903886	167267	8487	8104.501563	31650	59	0.985341	31729	7	0.787812	9747936	0.094876
317602797	205701	10461	8526.106536	31453	42	0.991110	31728	19	0.659722	9743008	0.094052
317665828	167603	8607	8722.624125	31609	40	0.994609	31832	19	0.793637	9738044	0.088472
317916008	126871	6463	8329.374001	31682	25	0.996730	31811	29	0.874850	9733113	0.084590
317987635	144170	7214	7997.883586	31716	19	0.998017	31638	25	0.924102	9728216	0.076193
317654022	215979	10894	8372.020777	31331	92	0.998797	31825	17	0.953971	9723436	0.078878
317513116	203336	10416	8800.576095	31078	98	0.999271	31741	17	0.957209	9718642	0.076037
317815097	138512	7059	8643.899720	31728	31	0.999558	31708	7	0.778085	9713841	0.076389
318003360	122511	6284	8049.336557	31683	13	0.999732	31937	12	0.847738	9708927	0.078174
317857059	181407	9147	8075.070330	31567	37	0.999837	31683	2	0.752711	9704030	0.075310
317492263	228080	11713	8607.323627	31388	54	0.999901	31881	31	0.804557	9699294	0.079945
317616601	171626	8793	8831.062760	31557	51	0.999940	31892	4	0.881473	9694388	0.077122
317926528	124569	6250	8346.084493	31610	20	0.999964	31858	2	0.854021	9689496	0.078980
317975358	138320	6818	7950.667517	31917	3	0.999978	31915	15	0.896801	9684608	0.077697
317726858	206537	10512	8304.464552	31669	11	0.999987	31638	18	0.937415	9679746	0.075593
317509127	214730	10941	8748.781380	31708	27	0.999992	31622	12	0.962045	9674889	0.077789
317726036	150823	7749	8743.305927	31510	41	0.999995	31839	8	0.910528	9670029	0.076685
318006698	120008	6232	8130.214134	31729	1	0.870988	31893	23	0.659895	9665236	0.075083
317929323	162206	8223	8036.181742	31493	72	0.795420	31636	12	0.793742	9660333	0.072731
317630054	214897	10990	8486.704688	31204	155	0.875932	31484	28	0.874914	9655543	0.072647
317567896	195220	9918	8812.161283	31125	73	0.924758	31741	14	0.865766	9650551	0.070541
317815369	137120	7047	8596.125417	31371	57	0.954369	31752	18	0.636817	9645576	0.074154
318006542	122477	6329	8003.602397	31761	45	0.972327	31676	12	0.776909	9640814	0.073808
317837365	187706	9403	8112.971857	31691	7	0.983218	31831	7	0.848052	9636019	0.070998
317497225	224688	11562	8642.534682	31749	55	0.989822	31757	4	0.674356	9631212	0.072294
317663644	164331	8500	8798.165719	31504	26	0.993828	31725	6	0.802512	9626444	0.071167
317968320	122242	6329	8269.369200	31680	24	0.996257	31698	3	0.830963	9621568	0.075385
317975066	147723	7514	7975.677727	31559	21	0.997730	31745	4	0.859867	9616792	0.073995
317668576	216590	11005	8393.481262	31532	7	0.998623	31771	34	0.803426	9611988	0.075688
317529973	200507	10278	8788.117770	31621	31	0.999165	31777	4	0.880787	9607189	0.073885
317809484	142446	7404	8636.245312	31657	18	0.999494	31809	8	0.884243	9602452	0.073800
318017611	119148	6161	8080.775806	31486	42	0.999693	31911	8	0.929798	9597592	0.076110
317905006	168321	8453	8004.982937	31406	32	0.999814	31869	3	0.957426	9592786	0.074761
317528419	231762	11813	8528.372592	31741	18	0.999887	31665	18	0.876486	9587945	0.079801
317508063	189047	9797	8849.894040	31899	28	0.999932	31768	13	0.925095	9583187	0.078104
317859545	128373	6758	8515.249254	31308	33	0.999958	31730	12	0.729078	9578266	0.079856
317993732	130615	6699	7968.683624	31678	26	0.999975	31763	13	0.834262	9573682	0.079155
317774720	197059	10050	8206.824532	31599	13	0.999985	31788	14	0.899488	9568883	0.077954
317512610	217908	11080	8701.046776	31500	41	0.999991	31640	15	0.937334	9564081	0.077934
317721227	151219	7711	8745.023584	31693	39	0.999994	31898	6	0.961996	9559334	0.077002
318001153	118843	5992	8113.608844	31561	8	0.999997	31848	6	0.976952	9554493	0.078829
317969212	155797	7941	7967.554170	31785	11	0.999998	32062	4	0.986023	9549754	0.076559
317582007	226966	11669	8468.106029	31611	33	0.999999	31951	6	0.991523	9544848	0.077906
317544907	187454	9663	8825.623405	31746	31	0.999999	31953	7	0.994859	9540104	0.076568
317852050	128449	6706	8523.355255	31642	34	1.000000	31800	18	0.996882	9535440	0.077729
318003427	131201	6491	7968.050205	31651	4	0.803666	31956	9	0.751516	9530575	0.076923
317763705	200757	10346	8209.442721	31584	48	0.880932	31913	15	0.849305	9525761	0.075568
317490792	221758	11493	8716.804457	31740	26	0.927791	31856	16	0.908611	9521039	0.075487
317688570	153892	7956	8773.520547	31830	34	0.956208	32070	7	0.944576	9516324	0.074534
npatches	nstrain	runtime	dt	init_x	init_y	init_y_blood	init_z	init_S	beta0	beta1	beta2	beta3	mean_beta	B	d	delta	delta_blood	b[0]	mut	m	CTL	c	g	epsilon	k	het	lambda	rho	omega	x_max	patch.dyna	DELTA	A	VA
10000	1	100.000000	0.001000	21900	9499	5000000	0.001000	10000000	12.960201	10.696435	10.121183	6.658720	12	800000000	0.010000	1.000000	1.000000	80000	0.000050	0.004800	0	0.500000	0.000000	2.500000	16.000000	0.500000	0.000000	0.000000	0.000000	31872	0	10.000000	7.000000	1.000000
sus	inf	inf_blood	z	x[0]	y[0][0]	z[0]	x[1]	y[1][0]	z[1]	S[0]	synchrony
219000000	94990000	5000000	10.000000	21900	9499	0.001000	21900	9499	0.001000	10000000	0.000000
137786418	63924739	3421031	3941.516320	12832	6724	0.394152	14159	6217	0.394152	9994977	0.000000
248982812	10731875	562480	6325.803353	24379	1150	0.632580	25984	802	0.632580	9990010	0.000000
292320805	3341717	174113	7771.765723	29201	305	0.777177	30339	177	0.777177	9985042	0.000000
308567372	1140605	59641	8648.676577	31000	91	0.864868	31353	46	0.864868	9979969	0.000000
314899568	394790	20839	9178.098561	31641	21	0.918048	31728	5	0.918048	9974959	0.000000
317363743	135086	7051	8960.846746	31568	2	0.950300	31668	7	0.762436	9969979	0.000000
318174227	75514	3984	7055.239068	31995	4	0.670178	32011	1	0.746639	9965043	0.000000
317916115	212666	10383	7084.438780	31940	23	0.748263	32132	9	0.546702	9960129	0.000000
316601337	443315	22429	8194.786224	31644	19	0.847333	32023	25	0.725095	9955103	0.000000
316944594	232731	12113	8858.180729	31858	7	0.907414	31832	10	0.703073	9950018	0.000000
317930228	85948	4423	8004.044438	31835	9	0.943851	31984	5	0.766769	9944975	0.000000
318204336	111369	5503	6659.111643	31778	3	0.843822	31795	13	0.650341	9939944	0.000000
317035090	447580	22486	7702.019401	31651	17	0.905285	31932	12	0.787947	9934938	0.000000
316186695	407421	21336	8605.033278	32004	19	0.942560	31744	10	0.871400	9929846	0.000000
317352489	150560	7806	8878.881799	31957	1	0.859397	31974	7	0.922010	9924929	0.000000
318166905	71966	3682	7113.221187	31654	8	0.675808	31685	1	0.669350	9919980	0.000000
317899223	235573	11707	7025.473310	31742	20	0.803392	31582	9	0.676111	9915003	0.000000
316148467	552424	28419	8178.031190	31827	26	0.880766	31724	19	0.803576	9910076	0.000000
316548703	283563	14791	8880.938631	31860	8	0.927690	31741	4	0.880878	9905168	0.000000
317786217	99865	5235	8387.371771	32195	1	0.836951	31680	3	0.927758	9900247	0.000000
318252679	91502	4534	6684.809614	31924	11	0.521415	31869	3	0.591306	9895287	0.000000
317283563	398195	19838	7522.678813	31749	25	0.709760	31525	15	0.752146	9890307	0.000000
316116969	447150	23391	8495.309697	31661	32	0.823983	31825	21	0.849687	9885355	0.000000
317160905	180193	9366	8938.628131	31506	29	0.893253	31734	6	0.908842	9880441	0.000000
318108609	74900	3839	7500.424035	31729	5	0.848225	31920	4	0.744268	9875611	0.000000
318085021	165575	8089	6849.273012	31953	37	0.513503	31964	3	0.462922	9870707	0.000000
316533133	500420	25289	8011.366788	31573	41	0.704962	31959	36	0.674287	9865861	0.000000
316475209	315222	16578	8786.792102	31763	20	0.821073	31734	14	0.802469	9860830	0.000000
317702759	108603	5843	8549.752664	31946	3	0.891489	31502	4	0.823753	9855743	0.000000
318265481	80381	4078	6742.346268	31923	0	0.493641	31785	2	0.467501	9850887	0.000000
317462493	362282	17978	7369.755119	31905	34	0.665632	31813	13	0.539786	9846005	0.000000
315878898	519783	26727	8402.430296	31679	49	0.797221	31672	34	0.720901	9841128	0.000000
316882545	219064	11612	8974.069371	31744	26	0.877024	31752	10	0.830739	9836091	0.000000
317980635	81510	4277	7867.122394	31651	12	0.925420	32044	15	0.685976	9831206	0.000000
318179934	124819	6137	6678.319421	32018	0	0.608620	31975	3	0.504290	9826188	0.000000
316862445	483137	24474	7802.048372	31933	40	0.697261	31890	21	0.699374	9821249	0.000000
316200729	392474	20341	8664.845856	31710	28	0.816403	31915	27	0.817684	9816399	0.000000
317460578	140041	7346	8836.455500	31884	16	0.888657	32066	14	0.889434	9811529	0.000000
318197822	74466	3756	7074.926339	31607	2	0.932475	31904	2	0.543865	9806669	0.000000
317888413	233878	11606	7080.747429	31602	44	0.513022	31785	13	0.572505	9801792	-1.#IND00
316297360	503854	25774	8208.060932	31514	70	0.704670	31764	23	0.740744	9796966	-1.#IND00
316775941	250930	13086	8884.961213	31715	8	0.820896	31860	9	0.842773	9792050	0.516714
317912854	87291	4502	8097.746982	31854	6	0.891381	31722	1	0.794071	9787107	0.635712
318233251	108591	5424	6575.911050	32061	8	0.801225	31945	8	0.504532	9782184	0.620506
316886171	502067	25146	7663.157424	31811	33	0.879452	31794	30	0.699521	9777312	0.558152
315717124	491375	25295	8582.390169	31662	41	0.926893	31806	22	0.817773	9772428	0.541723
317089179	178937	9375	9003.264944	31763	8	0.955664	31874	4	0.889488	9767583	0.536688
318119797	73552	3813	7423.114002	31882	0	0.517756	31829	0	0.547789	9762746	0.567817
318040594	180979	8923	6838.066670	31679	30	0.663880	31743	6	0.642681	9757836	0.490563
316417811	533086	27071	8024.360949	31595	43	0.796158	31732	21	0.783302	9753016	0.501620
316404444	321626	16595	8796.245908	31704	16	0.876379	31639	8	0.868583	9748307	0.477691
317664855	110799	5692	8569.528650	31827	12	0.925030	31929	6	0.911411	9743507	0.492300
318238579	80459	4110	6683.601506	31769	4	0.500298	31875	1	0.677690	9738622	0.511312
317433800	371886	18468	7386.841766	31760	25	0.637316	31992	11	0.784313	9733702	0.476286
315891666	510355	26065	8412.959599	31325	51	0.780048	31847	30	0.869195	9728885	0.475240
316924342	209928	10946	8963.682151	31792	12	0.866609	31732	16	0.920673	9724002	0.467704
318007638	78468	4039	7756.245946	31753	5	0.846748	31884	0	0.805256	9719165	0.483437
318151230	140310	6944	6713.063741	31619	0	0.648918	32069	5	0.642697	9714274	0.470606
316632919	509321	25696	7880.527453	31750	39	0.765677	31867	28	0.783312	9709362	0.457509
316261524	366907	19033	8711.320142	31710	32	0.857894	31579	12	0.868588	9704429	0.446436
317542274	127767	6662	8747.637286	31896	12	0.913819	31956	7	0.920305	9699452	0.452835
318212071	76334	3896	6877.309750	32013	2	0.915347	31708	6	0.631009	9694606	0.463546
317704768	293181	14510	7243.396803	31962	13	0.893919	31798	9	0.776223	9689842	0.446761
316113197	504599	26225	8320.115717	31837	20	0.935667	31777	14	0.864290	9684872	0.437509
316878706	226511	11910	8930.660413	31665	9	0.960985	31968	21	0.917698	9680031	0.434292
317975638	81639	4172	7909.599307	31927	3	0.976339	32011	1	0.677088	9675365	0.444075
318205437	122153	6148	6629.490183	31765	6	0.555626	31875	2	0.607258	9670535	0.439299
316843831	490452	24663	7768.182492	31716	27	0.730508	31828	22	0.726945	9665708	0.430430
316118368	406067	21143	8645.102234	31597	23	0.836565	31595	32	0.834404	9660863	0.423821
317383555	144537	7434	8880.271401	31946	12	0.900884	31855	3	0.880399	9656012	0.423942
318190766	70081	3518	7035.909103	31716	3	0.939891	31865	1	0.478282	9651257	0.431279
317853578	252591	12466	7018.311576	31854	10	0.642515	31877	12	0.636527	9646440	0.423355
315947356	591223	30142	8178.710091	31485	60	0.783201	31789	31	0.779570	9641596	0.426956
316439026	293965	15406	8883.326780	31747	15	0.868521	31804	12	0.866319	9636837	0.423321
317764252	100496	5230	8400.320592	31881	6	0.750537	31789	3	0.915160	9632016	0.428130
318251735	88952	4445	6701.079851	31837	3	0.808518	31842	5	0.669105	9627261	0.430827
317403975	368358	18304	7471.255328	31789	24	0.846616	31816	14	0.780608	9622474	0.421236
316064640	470653	24004	8464.564038	31885	30	0.906979	31716	9	0.866949	9617580	0.417793
317081579	195909	10320	8969.006826	31874	17	0.943587	31808	14	0.919310	9612760	0.417609
318028155	77354	4019	7678.990198	31750	2	0.771143	31811	8	0.528479	9607920	0.424041
318173026	142177	7103	6719.776860	31664	13	0.848443	31684	8	0.683731	9603110	0.422807
316574794	531328	27067	7894.557808	31652	24	0.908087	31884	39	0.808197	9598310	0.421730
316207955	370756	19370	8720.914225	31793	15	0.944259	31516	17	0.883680	9593464	0.418741
317514920	130273	6704	8776.007011	31633	1	0.912446	31839	1	0.785399	9588668	0.421053
318231216	72173	3611	6907.229468	31732	11	0.553863	32055	1	0.605679	9583872	0.425893
317765921	272784	13539	7131.528640	31779	23	0.729438	31780	20	0.591022	9579071	0.419969
316011380	548205	27957	8249.691243	31711	31	0.835917	31519	20	0.751973	9574369	0.415765
316684693	257903	13385	8912.440050	31705	20	0.900491	31881	18	0.849583	9569604	0.413328
317879779	89243	4541	8170.211287	31824	6	0.916914	31764	4	0.908779	9564810	0.418001
318231527	104386	5248	6621.729383	31821	3	0.698572	31686	13	0.544718	9560092	0.416913
317004421	465636	23281	7642.928275	31722	18	0.797170	31912	23	0.723892	9555264	0.413434
315967301	451663	23647	8569.582517	31633	32	0.876993	31647	18	0.832553	9550382	0.412823
317221709	168217	8861	8948.737524	31738	22	0.925402	31712	4	0.898451	9545537	0.412156
318127990	70507	3718	7304.157965	31731	2	0.723422	31742	2	0.430786	9540625	0.417972
318023761	201469	10044	6869.100085	31664	9	0.831169	31664	6	0.573077	9535960	0.412987
316153042	581120	29402	8066.916888	31769	7	0.897612	31549	26	0.741090	9531290	0.413032
316340855	327127	17087	8822.176160	31705	19	0.937906	31833	9	0.842983	9526504	0.410631
317656926	110953	5814	8601.268972	31853	6	0.651310	31799	1	0.834938	9521703	0.412744
318223242	82600	4114	6674.806819	31762	17	0.788535	31869	6	0.760245	9516977	0.415089
npatches	nstrain	runtime	dt	init_x	init_y	init_y_blood	init_z	init_S	beta0	beta1	beta2	beta3	mean_beta	B	d	delta	delta_blood	b[0]	mut	m	CTL	c	g	epsilon	k	het	lambda	rho	omega	x_max	patch.dyna	DELTA	A	VA
10000	1	100.000000	0.001000	21900	9499	5000000	0.001000	10000000	16.981140	8.915660	11.904145	13.694051	12	800000000	0.010000	1.000000	1.000000	80000	0.000050	0.004800	0	0.500000	0.000000	2.500000	17.000000	0.500000	0.000000	0.000000	0.000000	31872	0	10.000000	7.000000	1.000000
sus	inf	inf_blood	z	x[0]	y[0][0]	z[0]	x[1]	y[1][0]	z[1]	S[0]	synchrony
219000000	94990000	5000000	10.000000	21900	9499	0.001000	21900	9499	0.001000	10000000	0.000000
143519473	56743588	3044119	3941.516320	11165	6584	0.394152	16551	5104	0.394152	9994957	0.000000
257219676	8318042	437301	6325.803353	22210	1419	0.632580	27932	564	0.632580	9990137	0.000000
298602250	2157594	113064	7771.765723	27570	531	0.777177	31172	80	0.777177	9985266	0.000000
312545417	550080	28726	8648.645500	30272	167	0.864868	31667	23	0.864868	9980159	0.000000
317086785	122886	6485	8704.989714	31459	24	0.918048	31873	1	0.761452	9975221	0.000000
318270463	56021	2783	6094.217593	31574	5	0.950300	31650	10	0.373609	9970211	0.000000
317701758	329022	16298	6559.313495	31315	54	0.848816	32190	17	0.620122	9965153	0.000000
315326606	665349	34233	7910.919757	31187	83	0.908314	31746	26	0.769621	9960223	0.000000
316660680	217394	11380	8692.595832	31662	36	0.944396	31864	3	0.860286	9955080	0.000000
318118349	55672	2825	6979.380872	31776	1	0.892584	31581	2	0.465035	9949976	0.000000
318097143	192274	9492	6112.717580	31345	88	0.627862	31749	7	0.675568	9944939	0.000000
315496614	769400	39179	7608.806687	30427	353	0.774315	31557	17	0.788724	9940012	0.000000
315866819	345862	18332	8547.397529	30669	121	0.863132	31941	8	0.871871	9935036	0.000000
317774276	76473	4111	7971.937830	31305	27	0.916996	31771	5	0.858910	9930136	0.000000
318296213	90747	4476	5787.794591	31813	0	0.885833	31758	3	0.354511	9925202	0.000000
316548321	633023	31484	7159.116786	31505	56	0.906969	31879	51	0.586412	9920156	0.000000
315230728	527082	27481	8276.949088	31509	45	0.943581	31652	17	0.749178	9915161	0.000000
317296370	126526	6683	8623.797331	31759	19	0.965784	31820	7	0.847888	9910170	0.000000
318292636	54549	2816	6077.463288	31646	9	0.979250	31835	1	0.535509	9905181	0.000000
317485355	423512	20658	6618.671031	31540	57	0.685615	31879	14	0.552598	9900352	0.000000
314639382	771897	39800	7948.825632	30460	242	0.809340	32027	42	0.728671	9895357	0.000000
316455680	228008	11908	8725.260037	30788	92	0.884373	31882	14	0.835451	9890461	0.000000
318097963	53844	2684	6990.402841	31517	49	0.929878	31881	2	0.518947	9885402	0.000000
318097634	194194	9461	6019.077144	31580	14	0.957474	31812	7	0.295906	9880467	0.000000
315104503	883604	44703	7554.965093	31252	57	0.974210	31766	58	0.572999	9875585	0.000000
315415873	407544	21290	8516.735001	31586	53	0.984359	32131	14	0.741043	9870601	0.000000
317622851	87505	4677	8217.481814	31725	6	0.990515	31890	5	0.842954	9865602	0.000000
318314088	78452	3872	5788.917030	32063	10	0.849509	32079	2	0.465251	9860709	0.000000
316738575	607879	30169	7045.766892	31546	37	0.908734	31979	14	0.577579	9855709	0.000000
314919634	600713	31128	8208.351238	31583	68	0.944651	31816	18	0.743820	9850702	0.000000
317076099	149963	7719	8718.130055	31210	24	0.966434	32072	4	0.838494	9845804	0.000000
318244310	51114	2606	6292.873123	31830	0	0.623676	31884	0	0.534914	9840897	0.000000
317778258	316540	15590	6401.567832	31759	70	0.693596	31739	19	0.689511	9836090	0.000000
314602896	858984	44366	7814.643705	30812	249	0.814180	31786	20	0.811703	9831230	0.000000
316016332	293079	15405	8668.376552	31025	89	0.887309	31640	6	0.885806	9826362	0.000000
317893626	63857	3261	7563.830873	31618	21	0.931658	31800	3	0.707783	9821383	0.000000
318299836	116885	5667	5802.151834	31987	14	0.958553	31894	2	0.559449	9816525	0.000000
315910193	775065	38864	7317.599534	31891	69	0.881074	31797	41	0.703613	9811598	0.000000
315171498	489950	25646	8373.160249	31176	121	0.927877	31915	23	0.820255	9806795	0.000000
317427755	110358	5761	8523.571161	31433	18	0.956261	31821	3	0.844091	9801826	-1.#IND00
318312900	61092	3042	5927.167410	31718	1	0.772167	31849	3	0.542647	9796882	-1.#IND00
317172131	503077	24708	6792.610735	31695	18	0.850214	31875	8	0.677647	9792034	0.780051
314510238	753222	38944	8054.668488	31430	75	0.909161	31982	22	0.804507	9787075	0.852900
316567848	210220	10979	8774.755120	31461	36	0.944910	31856	5	0.856727	9782099	0.822023
318100328	53870	2941	6886.602743	31622	16	0.966591	31684	0	0.599864	9777216	0.832513
318115038	197230	9661	6056.117104	31755	14	0.839059	31786	4	0.633523	9772426	0.748527
315271545	828455	42160	7579.564703	31410	90	0.902396	31864	27	0.777748	9767466	0.729149
315634144	378024	19800	8530.877814	31056	68	0.940808	31825	17	0.865214	9762536	0.700177
317704016	81506	4453	8108.877713	31931	2	0.673160	31855	1	0.737281	9757528	0.713702
318334896	82341	4075	5766.739450	31422	59	0.711829	31908	10	0.499771	9752610	0.716598
316664658	612749	30273	7080.025997	30952	178	0.825237	31773	26	0.696634	9747741	0.653388
315055188	569294	29487	8229.094368	30898	77	0.894014	31720	22	0.816022	9742699	0.630784
317163718	140496	7407	8691.131004	31688	42	0.935724	31868	11	0.888426	9737894	0.636073
318250869	52259	2677	6195.522047	31710	9	0.961020	31846	3	0.345354	9733009	0.648380
317615263	373659	18139	6502.282404	31982	16	0.846615	32013	11	0.534259	9728195	0.620413
314560211	830803	43167	7877.519697	31105	69	0.906979	31864	36	0.717549	9723332	0.617625
316135672	268766	14101	8701.207098	31210	17	0.943587	31758	2	0.828706	9718498	0.611588
318001939	59477	3087	7366.095963	31911	8	0.965788	31655	2	0.661862	9713473	0.622954
318236768	138021	6823	5848.888207	31766	1	0.749304	31861	8	0.468334	9708582	0.624490
315625340	825708	41486	7394.248445	31378	104	0.841176	32093	25	0.677569	9703821	0.600931
315216235	460600	23747	8419.500521	31308	61	0.903680	31982	15	0.804460	9698856	0.593046
317481175	101249	5272	8412.264947	31668	2	0.941586	31689	3	0.815983	9694073	0.599194
318315290	65567	3310	5868.943607	31814	13	0.837943	31678	0	0.559748	9689228	0.606280
317146475	507497	25144	6876.939430	31877	36	0.850362	31754	17	0.717104	9684440	0.573744
314921746	647613	33694	8105.860492	31352	69	0.909251	31740	16	0.828436	9679675	0.568546
316886043	174370	9305	8747.975273	31448	35	0.944965	31611	1	0.871690	9674845	0.569547
318210614	52213	2667	6547.129608	31568	26	0.966624	31968	3	0.361355	9670034	0.575879
317911512	264167	12841	6294.744780	31815	4	0.948769	31755	5	0.547951	9665176	0.561404
314957988	831521	42761	7745.451433	31396	65	0.968931	31945	29	0.719155	9660280	0.562227
315924058	315419	16627	8628.471284	31583	34	0.981158	31738	9	0.829680	9655358	0.558858
317887018	69083	3639	7720.940406	31792	27	0.988573	31782	2	0.575658	9650507	0.565463
318301177	106889	5326	5758.587962	31493	47	0.709608	31874	4	0.230204	9645738	0.561778
316063087	765342	38159	7251.620868	30951	140	0.823890	31587	39	0.533154	9640918	0.553281
314928742	542353	28140	8333.186413	30825	204	0.893197	31604	33	0.716879	9636066	0.548616
317256950	124673	6679	8634.129263	31059	63	0.935229	32074	7	0.828300	9631341	0.552024
318279284	57472	2961	6084.683173	31863	6	0.908841	31958	4	0.705659	9626565	0.557699
317460057	409639	20234	6704.889327	31695	16	0.808565	31864	8	0.712845	9621753	0.545902
314971854	695604	36090	8000.965858	31611	42	0.883904	31584	29	0.825853	9616880	0.540140
316688848	203811	10655	8738.471477	31388	22	0.929593	31969	5	0.894388	9611907	0.540035
318130081	52948	2774	6849.530330	31527	19	0.957301	31704	7	0.675960	9607142	0.545412
318074814	206868	10186	6080.739659	31858	19	0.974105	32035	3	0.584076	9602425	0.539013
315090137	871877	44379	7600.410891	31668	59	0.984296	31941	19	0.747761	9597651	0.534601
315566336	377984	19961	8543.526989	31694	43	0.990476	31621	20	0.847028	9592807	0.530711
317720478	81698	4160	8093.581177	31987	4	0.975026	32003	0	0.780462	9588000	0.535504
318323575	84636	4142	5785.846857	31703	10	0.571164	31875	1	0.461237	9583213	0.538366
316667926	606389	30233	7115.590145	31456	179	0.739930	31714	22	0.584365	9578413	0.528351
315192482	541170	28225	8250.692132	30689	181	0.842280	31729	15	0.747936	9573680	0.523868
317244817	133592	7029	8653.258401	31067	61	0.904350	31792	6	0.837253	9568892	0.525214
318287302	54128	2754	6127.797708	31743	6	0.941992	31891	3	0.515781	9564164	0.529310
317613720	374300	18354	6547.126552	31742	4	0.964821	32004	10	0.591879	9559342	0.522400
314734740	783362	40204	7904.643406	31576	59	0.978666	31565	26	0.752493	9554554	0.523150
316344997	246324	12894	8708.352180	31553	19	0.987062	31565	7	0.849898	9549716	0.522382
318054789	57175	2962	7182.846480	31837	6	0.992153	31737	3	0.539129	9544899	0.526280
318195484	161792	7782	5944.644482	31916	13	0.549793	32040	8	0.519647	9540185	0.524758
315512381	811212	41081	7484.971801	30916	299	0.726970	32026	33	0.708687	9535384	0.514932
315469010	414680	21630	8474.225209	30563	157	0.834420	31633	11	0.823332	9530642	0.511410
317633907	88228	4704	8249.672060	31350	7	0.899583	31817	0	0.728996	9525876	0.514193
318332114	72601	3615	5756.404897	31918	9	0.513385	31758	14	0.386912	9521180	0.515739
316766937	610934	30222	6981.306731	31028	227	0.704890	31799	11	0.628190	9516421	0.507081
npatches	nstrain	runtime	dt	init_x	init_y	init_y_blood	init_z	init_S	beta0	beta1	beta2	beta3	mean_beta	B	d	delta	delta_blood	b[0]	mut	m	CTL	c	g	epsilon	k	het	lambda	rho	omega	x_max	patch.dyna	DELTA	A	VA
10000	1	100.000000	0.001000	21900	9499	5000000	0.001000	10000000	9.298301	9.435025	12.749504	6.837103	12	800000000	0.010000	1.000000	1.000000	80000	0.000050	0.004800	0	0.500000	0.000000	2.500000	18.000000	0.500000	0.000000	0.000000	0.000000	31872	0	10.000000	7.000000	1.000000
sus	inf	inf_blood	z	x[0]	y[0][0]	z[0]	x[1]	y[1][0]	z[1]	S[0]	synchrony
219000000	94990000	5000000	10.000000	21900	9499	0.001000	21900	9499	0.001000	10000000	0.000000
149593428	50147007	2702491	3941.516320	16642	4624	0.394152	16422	4685	0.394152	9995041	0.000000
264958034	6329986	333979	6325.803353	28321	354	0.632580	28264	325	0.632580	9989935	0.000000
303779978	1317120	69813	7771.765723	31246	48	0.777177	31288	54	0.777177	9985047	0.000000
315160235	234922	12508	8618.061861	31800	7	0.864868	31648	15	0.864868	9980029	0.000000
318027909	45042	2306	6506.042561	31967	5	0.353250	31853	2	0.700059	9975031	0.000000
318180859	169296	8171	5462.868697	31626	9	0.340469	31745	3	0.385989	9970021	0.000000
315194632	867847	43980	7205.801185	31590	34	0.600024	31552	32	0.627630	9965127	0.000000
315793323	320786	16953	8302.727959	31498	12	0.757433	31597	9	0.774174	9960187	0.000000
317975320	50210	2647	7055.416627	31737	4	0.596272	31934	0	0.575484	9955385	0.000000
318267479	131865	6376	5217.937044	31907	3	0.453060	31854	12	0.535074	9950416	0.000000
314854887	1050254	53163	7017.136118	31919	39	0.668305	31364	42	0.718043	9945371	0.000000
314765634	465652	24508	8190.985938	31779	11	0.798842	31877	17	0.829006	9940342	0.000000
317643585	69028	3675	7789.699549	31749	4	0.658807	31761	2	0.626755	9935329	0.000000
318360821	79206	3936	5079.594135	31697	3	0.765931	31758	7	0.306125	9930292	0.000000
315908823	874469	43529	6742.791027	31882	23	0.666049	31735	36	0.579196	9925290	0.000000
314258890	611194	32431	8024.632513	31780	29	0.797474	31837	30	0.744801	9920401	0.000000
317280500	95529	5221	8257.964672	31956	2	0.858580	32099	1	0.820306	9915438	0.000000
318363405	54520	2654	5182.382397	32039	2	0.250868	32008	2	0.280690	9910529	0.000000
316873014	605529	30170	6425.213245	31835	53	0.494878	32078	34	0.552715	9905592	0.000000
314303037	704661	36736	7832.047792	31687	33	0.693666	31780	37	0.728742	9900823	0.000000
317039580	129521	6903	8439.614272	32062	8	0.743730	31901	2	0.835494	9896106	0.000000
318334430	43894	2193	5463.669955	32016	1	0.490145	31730	4	0.417620	9891002	0.000000
317412751	457513	22027	6144.471225	31770	12	0.564489	31681	37	0.582516	9886061	0.000000
314091153	842133	43553	7661.663187	31691	26	0.735882	31422	32	0.746815	9881155	0.000000
316626307	175516	9330	8494.563095	31825	2	0.839824	31741	0	0.755757	9876276	0.000000
318250059	42094	2094	5891.661059	31683	6	0.547689	31955	3	0.634301	9871392	0.000000
317823041	323092	15718	5923.998179	31909	12	0.652650	31776	16	0.425903	9866492	0.000000
314355898	885704	45941	7525.067441	31616	22	0.789348	31555	41	0.651836	9861594	0.000000
316259443	226347	12052	8473.712294	31787	12	0.850999	31827	13	0.788854	9856681	0.000000
318180465	42267	2178	6302.852537	31876	3	0.595073	31775	2	0.438987	9851646	0.000000
318078631	231871	11257	5629.050344	31858	7	0.544056	31971	19	0.417791	9846585	0.000000
314511404	956386	49121	7336.048179	31631	38	0.700374	31718	36	0.646917	9841683	0.000000
315862054	287560	15131	8376.741804	31968	14	0.818290	31816	10	0.785871	9836740	0.000000
318002489	47898	2559	6831.815119	31813	5	0.571563	31915	2	0.700000	9831800	0.000000
318233837	155444	7601	5388.111213	31772	10	0.543951	31824	3	0.407414	9826995	0.000000
315103628	916529	46662	7147.749216	31816	24	0.723427	31739	35	0.621270	9822144	0.000000
315537717	351939	18631	8268.726834	31855	10	0.832271	31641	12	0.770317	9817233	0.000000
317883761	53958	2908	7261.861165	31703	3	0.843372	31972	3	0.774455	9812324	0.000000
318314095	112515	5334	5183.030307	31850	2	0.287586	31865	6	0.548352	9807428	0.000000
315421620	930051	47201	6952.643068	31710	41	0.567953	31917	21	0.693628	9802526	-1.#IND00
315002966	456193	24139	8151.752901	31564	13	0.737983	31934	10	0.814199	9797666	-1.#IND00
317648108	70610	3776	7811.448777	31779	0	0.756324	31744	1	0.660619	9792829	0.871318
318395224	75758	3603	5086.907362	31801	10	0.464373	31814	0	0.648348	9787968	0.859968
316152803	792463	39471	6704.976649	31494	21	0.675166	31877	20	0.657581	9783087	0.740453
314614619	573031	30029	8001.714593	31596	14	0.803003	31775	28	0.792338	9778171	0.691179
317369328	95472	4937	8218.891696	31801	10	0.880530	31665	5	0.874063	9773249	0.719132
318368702	51104	2538	5171.695410	31929	1	0.393991	31934	2	0.419773	9768453	0.742786
316902134	625912	30429	6359.500975	31940	13	0.594519	32027	12	0.641265	9763600	0.672946
313835508	802849	41860	7792.200858	31610	29	0.754094	31469	33	0.782444	9758798	0.647005
316784396	150028	7905	8517.841298	32087	1	0.823828	31531	3	0.868062	9753914	0.658631
318282631	39802	2012	5582.629505	31861	4	0.661163	31753	0	0.474734	9749081	0.677729
317651407	387971	18820	5943.232361	32149	20	0.485003	31473	8	0.634977	9744230	0.657859
313843264	962533	49789	7538.735227	31659	35	0.687677	31786	38	0.778630	9739295	0.648317
316174112	223531	12104	8479.534222	31796	20	0.810591	31722	8	0.865749	9734432	0.651656
318137386	41691	2149	6309.084559	32049	0	0.535008	31719	2	0.396412	9729524	0.665871
318067653	222024	10757	5574.417408	31916	10	0.421501	31793	2	0.578640	9724571	0.655477
314471153	990610	50626	7300.646890	31768	39	0.649167	31836	28	0.744464	9719646	0.646100
315702488	311034	16422	8359.119813	31726	19	0.787235	31982	14	0.845029	9714650	0.640763
317983252	48879	2659	6946.802121	31917	6	0.780478	31913	6	0.663811	9709766	0.650867
318272520	139272	6608	5268.952283	31754	1	0.322634	31853	9	0.484827	9704878	0.651324
314968644	1002614	50613	7058.340857	31839	51	0.532067	31544	40	0.687571	9700016	0.640265
315083234	418648	22080	8215.606563	31880	5	0.716220	31662	13	0.810526	9695220	0.635612
317735506	63654	3411	7610.268178	31751	4	0.821000	31846	3	0.638653	9690449	0.643821
318380599	84800	4113	5064.773966	31927	6	0.742027	32011	3	0.228773	9685642	0.648435
315753286	901382	44598	6761.510103	31916	13	0.843551	31939	42	0.532286	9680812	0.625609
314400799	576912	30424	8036.002183	31787	20	0.905121	31866	10	0.716353	9675876	0.617888
317373536	90387	4803	8182.244957	32080	2	0.702221	31840	3	0.618649	9670991	0.622722
318398461	56134	2787	5121.535686	31872	7	0.521759	31701	0	0.262539	9666128	0.627554
316684230	680920	33313	6460.927196	32027	20	0.709968	31633	33	0.532735	9661365	0.608909
314035708	722351	38282	7853.711456	31804	18	0.824109	31565	24	0.716625	9656510	0.601524
317010229	126676	6669	8434.037714	31632	5	0.893330	31795	13	0.828146	9651725	0.605709
318322743	44114	2179	5427.691311	31944	7	0.337433	31918	0	0.222196	9646882	0.611238
317376116	474805	23107	6141.466745	31643	21	0.598183	31739	38	0.502549	9642039	0.592690
314036910	841741	44008	7659.767406	31795	33	0.756316	31880	28	0.698319	9637169	0.593397
316580541	174428	9271	8495.619501	31882	4	0.852217	31849	4	0.817044	9632251	0.595124
318211617	42646	2194	5947.247470	32006	1	0.730275	31862	2	0.499736	9627432	0.600651
317844686	301312	14706	5919.367622	31799	9	0.474405	32011	7	0.484735	9622606	0.595712
314783627	796555	41298	7521.793509	31616	22	0.681250	31700	28	0.687515	9617778	0.593903
316509174	203942	10841	8454.263373	31709	5	0.806693	31792	5	0.810492	9612934	0.594520
318192302	40852	2150	6100.638426	31894	7	0.607936	31833	1	0.505870	9608159	0.599676
317972164	272902	13489	5690.129058	31715	16	0.565654	32056	16	0.521583	9603277	0.595042
314012543	1030165	53329	7380.327667	31550	32	0.736589	31751	48	0.709861	9598526	0.591473
315758858	286612	15169	8405.569086	31905	14	0.840253	31721	10	0.824044	9593785	0.591413
318001108	46120	2413	6769.170313	31824	3	0.625579	31950	1	0.737799	9589111	0.596087
318192595	164269	7923	5412.092004	31863	5	0.750225	31873	8	0.547302	9584243	0.595745
314931692	951186	48208	7169.257646	31945	19	0.848523	31857	28	0.725459	9579360	0.593205
315526185	349463	18335	8281.429332	31881	10	0.908136	31856	15	0.833503	9574556	0.592157
317887864	54020	2851	7204.890541	32020	0	0.454278	31953	0	0.538555	9569896	0.596297
318296954	111632	5475	5198.138099	32046	5	0.566770	31958	8	0.323769	9565205	0.596800
315474450	910990	45432	6954.087390	31911	36	0.705037	31522	48	0.589896	9560454	0.596402
314996818	457342	24031	8152.727842	31839	11	0.821118	31721	33	0.751291	9555553	0.593522
317651624	70662	3605	7793.753899	31812	0	0.774785	31842	0	0.750683	9550878	0.597140
318389774	76879	3677	5102.273666	31863	1	0.289420	31873	6	0.524044	9545977	0.599222
316127518	802573	39808	6715.271733	31834	41	0.536167	31773	22	0.711354	9541301	0.593331
314530574	576971	30221	8007.860583	32024	34	0.718706	31930	37	0.824949	9536481	0.590750
317358589	94576	4967	8198.907084	31834	2	0.781443	32118	5	0.893840	9531691	0.593045
318378019	56849	2810	5204.912894	31727	3	0.482217	31880	0	0.366160	9526877	0.596018
316781352	643767	31779	6484.576568	31944	13	0.557590	31878	14	0.565826	9522094	0.585449
314333719	683196	35597	7868.054505	31871	28	0.731698	31419	23	0.736693	9517389	0.583403
npatches	nstrain	runtime	dt	init_x	init_y	init_y_blood	init_z	init_S	beta0	beta1	beta2	beta3	mean_beta	B	d	delta	delta_blood	b[0]	mut	m	CTL	c	g	epsilon	k	het	lambda	rho	omega	x_max	patch.dyna	DELTA	A	VA
10000	1	100.000000	0.001000	21900	9499	5000000	0.001000	10000000	13.575285	8.720049	10.388516	8.434495	12	800000000	0.010000	1.000000	1.000000	80000	0.000050	0.004800	0	0.500000	0.000000	2.500000	19.000000	0.500000	0.000000	0.000000	0.000000	31872	0	10.000000	7.000000	1.000000
sus	inf	inf_blood	z	x[0]	y[0][0]	z[0]	x[1]	y[1][0]	z[1]	S[0]	synchrony
219000000	94990000	5000000	10.000000	21900	9499	0.001000	21900	9499	0.001000	10000000	0.000000
155306308	44417207	2398822	3941.516320	14096	4881	0.394152	17660	3812	0.394152	9994895	0.000000
271821387	4736343	252105	6325.803353	26320	561	0.632580	28885	227	0.632580	9989897	0.000000
307876479	745534	39544	7771.765723	30824	66	0.777177	31433	23	0.777177	9984890	0.000000
316797006	84114	4555	7945.936291	31489	1	0.862706	31980	0	0.770283	9980122	0.000000
318370636	44604	2167	4578.067232	31634	4	0.570157	31776	0	0.330219	9975226	0.000000
316787522	676393	33332	6018.198127	31868	41	0.635251	31622	28	0.458838	9970248	0.000000
313915543	720179	37942	7585.217050	31792	61	0.778796	31704	20	0.671810	9965208	0.000000
317220642	90964	4832	8009.438839	31803	11	0.865850	31976	3	0.636410	9960195	0.000000
318391770	46759	2281	4706.171121	31874	10	0.445629	31814	1	0.317077	9955240	0.000000
316787275	658557	32560	6103.628189	31499	40	0.663799	31611	39	0.391387	9950206	0.000000
314291046	646812	33964	7637.018320	31516	39	0.796109	31803	22	0.630904	9945170	0.000000
317325793	81673	4369	7893.334058	31658	0	0.765330	31979	9	0.776160	9940239	0.000000
318402157	50779	2407	4576.771454	31988	0	0.374038	31891	1	0.280501	9935142	0.000000
316503838	741713	36640	6143.349167	31701	64	0.600904	31956	35	0.515668	9930182	0.000000
314162072	646647	33947	7661.105793	31430	79	0.757966	31783	22	0.706274	9925112	0.000000
317375790	77730	4219	7842.779530	31746	10	0.853217	31813	0	0.580144	9920204	0.000000
318426365	51727	2434	4563.637255	31948	0	0.562252	32027	6	0.519038	9915289	0.000000
316433565	761436	37449	6155.611805	31565	67	0.641708	31729	16	0.594461	9910302	0.000000
314120610	649922	34090	7668.552238	31499	42	0.782712	31786	18	0.754059	9905426	0.000000
317397201	76810	4125	7833.905500	31823	4	0.868225	31704	8	0.813599	9900461	0.000000
318407444	54088	2700	4581.254749	31746	0	0.489940	31968	2	0.427587	9895440	0.000000
316441968	754237	37364	6199.595935	31663	47	0.518569	31774	17	0.611481	9890494	0.000000
314312314	606822	31823	7695.226626	31582	75	0.708034	31851	20	0.764381	9885487	0.000000
317470629	71197	3795	7738.556449	31892	2	0.821073	31889	1	0.777097	9880563	0.000000
318412249	60843	2948	4552.561905	31659	12	0.715475	31779	1	0.416453	9875622	0.000000
316335765	770795	38056	6279.003926	31858	42	0.744740	31846	17	0.632920	9870790	0.000000
314642000	536176	28241	7743.337809	31677	25	0.845196	31772	10	0.777382	9865760	0.000000
317608192	61607	3301	7506.063911	31753	4	0.879792	31925	4	0.647040	9860779	0.000000
318396032	66909	3224	4547.505005	31978	27	0.527186	31884	7	0.366304	9855874	0.000000
315877612	887193	44132	6363.432103	31743	78	0.713260	31897	25	0.615692	9851033	0.000000
314585094	509266	27253	7794.477228	31483	45	0.826105	31620	9	0.766935	9846182	0.000000
317666771	56953	3006	7363.157165	31636	2	0.647103	31781	1	0.572383	9841173	0.000000
318406914	78823	3783	4633.369449	31706	2	0.476384	31914	0	0.204767	9836211	0.000000
315867185	847004	42452	6490.447169	31557	45	0.677393	31925	70	0.458186	9831422	0.000000
315086952	434200	23099	7871.406179	31397	50	0.804353	31873	36	0.671414	9826367	0.000000
317822223	49671	2568	7064.491570	31787	5	0.673590	31972	5	0.729178	9821485	0.000000
318371579	97015	4752	4690.750545	31728	21	0.776931	31909	4	0.318844	9816694	0.000000
315535466	893360	44557	6625.164842	31775	37	0.864719	31929	32	0.586910	9811671	0.000000
315341146	375137	19882	7952.931871	31742	13	0.917958	31904	14	0.749479	9806765	0.000000
[truncated: 163 more rows]
