# Supplementary material for: Large Variations in HIV-1 Viral Load Explained by Shifting-Mosaic Metapopulation Dynamics
Source: PLoS Biol. 2016 Oct 5;14(10):e1002567. doi: 10.1371/journal.pbio.1002567 (PMC5051940; doi:10.1371/journal.pbio.1002567)
Supplement: S1 Data — Each file gives the output from the simulations indicated by the filename: low migration (ms1, db432); high migration (ms1, db1); very high migration (ms10, db1); number of patches (np); reservoir (storage); no reservoir (nostorage); CTL immigration model (CTLimmig); CTL proliferation model (CTLprolif); β¯ (beta1, beta2, …). Within each file, there are 21 simulations for (k = 0,1,..,20), and data is output each day. For measures of synchrony, the final entry should be used. See Methods and S1 Simulation Code for further details. (ZIP) [file pbio.1002567.s002.zip › S1_Data/ms1_np10000_nostorage_noPD_CTLimmig_db1_beta13.tsv]

npatches	nstrain	runtime	dt	init_x	init_y	init_y_blood	init_z	init_S	beta0	beta1	beta2	beta3	mean_beta	B	d	delta	delta_blood	b[0]	mut	m	CTL	c	g	epsilon	k	het	lambda	rho	omega	x_max	patch.dyna	DELTA	A	VA
10000	1	100.000000	0.001000	21900	9499	5000000	0.001000	10000000	17.608696	14.164373	10.803410	10.487503	13	800000000	0.010000	1.000000	1.000000	80000	0.000050	0.004800	0	0.500000	0.000000	2.500000	0.000000	0.500000	0.000000	0.000000	0.000000	31872	0	10.000000	7.000000	1.000000
sus	inf	inf_blood	z	x[0]	y[0][0]	z[0]	x[1]	y[1][0]	z[1]	S[0]	synchrony
219000000	94990000	5000000	10.000000	21900	9499	0.001000	21900	9499	0.001000	10000000	0.000000
38515603	498767087	25242488	3941.516320	2569	50974	0.394152	3270	50206	0.394152	9995034	0.000000
31419679	617704438	31442983	6325.803353	2106	62633	0.632580	2673	61939	0.632580	9990019	0.000000
29340221	664226866	33859432	7771.765723	2016	66777	0.777177	2487	66536	0.777177	9984988	0.000000
28605060	682372058	34802891	8648.676577	2038	68914	0.864868	2423	68707	0.864868	9979950	0.000000
28326501	689435638	35162388	9180.483393	1985	69856	0.918048	2417	69342	0.918048	9974947	0.000000
28225705	692166653	35315123	9503.000201	1931	69758	0.950300	2419	69286	0.950300	9969895	0.000000
28178743	693251280	35363265	9698.592075	1944	69189	0.969859	2399	69507	0.969859	9964974	0.000000
28163004	693635640	35391558	9817.209710	1909	70147	0.981721	2387	70022	0.981721	9960057	0.000000
28159464	693850093	35401151	9889.145947	1919	70215	0.988915	2336	69722	0.988915	9955042	0.000000
28157643	693892939	35390782	9932.772025	1942	69945	0.993277	2407	69655	0.993277	9950159	0.000000
28157570	693892008	35402599	9959.229270	1948	69942	0.995923	2388	69607	0.995923	9945215	0.000000
28157458	693937438	35397170	9975.274394	1966	69522	0.997527	2431	69702	0.997527	9940189	0.000000
28154604	693942095	35394739	9985.005037	1946	70048	0.998501	2343	69602	0.998501	9935270	0.000000
28155067	693932547	35403092	9990.906233	1932	70099	0.999091	2380	70016	0.999091	9930283	0.000000
28155753	693923896	35409003	9994.485041	1957	69413	0.999449	2393	69542	0.999449	9925304	0.000000
28153390	693914478	35410030	9996.655426	1948	69713	0.999666	2372	69949	0.999666	9920437	0.000000
28153427	693968323	35414542	9997.971667	1901	70210	0.999797	2347	69807	0.999797	9915371	0.000000
28153901	693977852	35404449	9998.769908	1948	70192	0.999877	2430	69510	0.999877	9910442	0.000000
28157424	693952411	35402619	9999.254005	1923	70013	0.999925	2392	69936	0.999925	9905416	0.000000
28156630	693956862	35404731	9999.547588	1948	69627	0.999955	2417	69449	0.999955	9900430	0.000000
28152563	693916635	35413482	9999.725632	1923	69799	0.999973	2358	69537	0.999973	9895452	0.000000
28154505	693953013	35396599	9999.833608	1940	69974	0.999983	2433	69481	0.999983	9890440	0.000000
28153977	693941848	35409725	9999.899091	1968	70526	0.999990	2360	69595	0.999990	9885415	0.000000
28153333	693930969	35397080	9999.938803	1883	69985	0.999994	2384	69577	0.999994	9880630	0.000000
28151255	693939229	35401925	9999.962887	1891	69932	0.999996	2392	69879	0.999996	9875634	0.000000
28157216	693904992	35407838	9999.977493	1926	70530	0.999998	2398	69600	0.999998	9870745	0.000000
28151999	693926875	35407240	9999.986350	1953	70174	0.999999	2340	69724	0.999999	9865748	0.000000
28154078	693945693	35403609	9999.991722	1997	69882	0.999999	2416	69617	0.999999	9860831	0.000000
28147846	693945032	35403101	9999.994980	1972	70110	0.999999	2368	70425	0.999999	9855794	0.000000
28150251	693937518	35405101	9999.996955	1966	69586	1.000000	2385	69610	1.000000	9850872	0.000000
28159439	693894592	35410769	9999.998154	1934	69768	1.000000	2402	69750	1.000000	9845948	0.000000
28157790	693918631	35406376	9999.998880	1934	69649	1.000000	2337	69854	1.000000	9840983	0.000000
28151068	693905584	35411142	9999.999321	1933	70151	1.000000	2435	69857	1.000000	9836089	0.000000
28162658	693883470	35405383	9999.999588	1905	70043	1.000000	2420	69403	1.000000	9831152	0.000000
28152101	693943349	35401365	9999.999750	1912	70128	1.000000	2414	69986	1.000000	9826206	0.000000
28150017	693952805	35401334	9999.999849	1944	70060	1.000000	2434	69943	1.000000	9821303	0.000000
28152639	693922621	35405901	9999.999908	1927	70010	1.000000	2415	69725	1.000000	9816341	0.000000
28154224	693925430	35401765	9999.999944	1923	70246	1.000000	2396	69864	1.000000	9811589	0.000000
28159272	693923874	35409080	9999.999966	1984	69630	1.000000	2426	69634	1.000000	9806686	0.000000
28153235	693949055	35403275	9999.999980	1918	70104	1.000000	2431	69930	1.000000	9801736	-1.#IND00
28156573	693931781	35409995	9999.999988	1956	70084	1.000000	2361	69779	1.000000	9796844	0.000000
28163899	693928074	35390666	9999.999992	1921	69466	1.000000	2463	69718	1.000000	9791910	0.002224
28141359	693926666	35408090	9999.999995	1902	70084	1.000000	2405	69695	1.000000	9787025	0.003451
28157889	693906774	35399499	9999.999997	1921	69895	1.000000	2405	69626	1.000000	9782156	0.005571
28155906	693915746	35403796	9999.999998	1928	69793	1.000000	2401	69806	1.000000	9777171	-0.005133
28151997	693973575	35397485	9999.999999	1877	70400	1.000000	2372	69810	1.000000	9772192	-0.003531
28159387	693906691	35414699	9999.999999	1966	70014	1.000000	2400	69780	1.000000	9767230	-0.002645
28149386	693940140	35402967	10000.000000	1899	70310	1.000000	2416	69819	1.000000	9762465	-0.004632
28154779	693925993	35408619	10000.000000	1989	70313	1.000000	2404	69855	1.000000	9757606	-0.004300
28147261	693909486	35400259	10000.000000	1926	70206	1.000000	2476	69452	1.000000	9752724	-0.002700
28155692	693890057	35404163	10000.000000	1965	70122	1.000000	2370	69528	1.000000	9747812	-0.002389
28163425	693881247	35405988	10000.000000	1934	70439	1.000000	2404	69812	1.000000	9742976	0.002354
28152483	693922480	35411632	10000.000000	1964	70140	1.000000	2433	69552	1.000000	9738088	0.001383
28157735	693917384	35411044	10000.000000	1907	70241	1.000000	2311	69344	1.000000	9733271	0.002256
28149272	693931628	35411339	10000.000000	1945	70128	1.000000	2416	69836	1.000000	9728292	0.001835
28161205	693928807	35407050	10000.000000	1929	70565	1.000000	2407	68894	1.000000	9723361	0.001258
28158497	693925037	35399927	10000.000000	1937	69763	1.000000	2422	69642	1.000000	9718535	0.002562
28153048	693912966	35400808	10000.000000	1977	69739	1.000000	2447	70074	1.000000	9713634	0.002289
28157023	693961067	35401640	10000.000000	1877	70206	1.000000	2396	69627	1.000000	9708837	0.001367
28155140	693962867	35408763	10000.000000	1952	69881	1.000000	2352	69769	1.000000	9704025	0.002168
28152976	693954305	35406781	10000.000000	1894	70468	1.000000	2402	70048	1.000000	9699224	0.002424
28154327	693951271	35414054	10000.000000	1928	70289	1.000000	2379	69832	1.000000	9694366	0.002297
28143381	693999370	35410213	10000.000000	1935	70101	1.000000	2425	69630	1.000000	9689534	0.001538
28149251	693979651	35415627	10000.000000	1900	70125	1.000000	2351	69965	1.000000	9684721	0.001344
28149197	693982473	35401241	10000.000000	1995	70170	1.000000	2409	69357	1.000000	9679878	0.001447
28151265	693950696	35403629	10000.000000	1958	70231	1.000000	2436	69334	1.000000	9675073	0.003081
28152833	693944279	35397847	10000.000000	1939	69509	1.000000	2335	69816	1.000000	9670346	0.002698
28155446	693897169	35404301	10000.000000	1962	70483	1.000000	2377	69751	1.000000	9665424	0.002017
28158161	693883212	35405637	10000.000000	1930	70084	1.000000	2342	69877	1.000000	9660558	0.001817
28153071	693929090	35402189	10000.000000	1889	70103	1.000000	2396	69899	1.000000	9655697	0.001825
28156468	693893415	35401532	10000.000000	1974	69932	1.000000	2365	69209	1.000000	9650926	0.001514
28158549	693924233	35411920	10000.000000	1954	69741	1.000000	2308	70016	1.000000	9646207	0.001464
28153512	693938310	35406805	10000.000000	1966	70109	1.000000	2400	69713	1.000000	9641326	0.001822
28158007	693935642	35404087	10000.000000	1954	70018	1.000000	2390	70131	1.000000	9636515	0.002107
28152722	693934543	35409465	10000.000000	1948	69746	1.000000	2375	69564	1.000000	9631781	0.002347
28150577	693965237	35401741	10000.000000	1899	69967	1.000000	2355	69985	1.000000	9627050	0.002451
28158338	693925428	35403408	10000.000000	1943	69749	1.000000	2376	70022	1.000000	9622263	0.002571
28153491	693913792	35403694	10000.000000	1933	69994	1.000000	2395	69840	1.000000	9617453	0.003535
28155416	693940033	35401965	10000.000000	1956	69673	1.000000	2415	69895	1.000000	9612615	0.003347
28144909	693952804	35399262	10000.000000	1998	70073	1.000000	2402	69502	1.000000	9607734	0.003478
28148872	693941035	35401603	10000.000000	1998	69872	1.000000	2436	69254	1.000000	9603038	0.002361
28155361	693937963	35404192	10000.000000	1930	70566	1.000000	2436	69354	1.000000	9598194	0.002247
28151218	693928141	35403113	10000.000000	1914	69948	1.000000	2414	69811	1.000000	9593469	0.002116
28150646	693928093	35396687	10000.000000	1940	70056	1.000000	2440	69428	1.000000	9588738	0.001878
28150418	693942039	35400305	10000.000000	1931	69888	1.000000	2349	69717	1.000000	9583926	0.001936
28157712	693905873	35405077	10000.000000	1939	70040	1.000000	2372	69843	1.000000	9579199	0.001521
28153117	693936370	35408025	10000.000000	1955	70019	1.000000	2366	69735	1.000000	9574388	0.001416
28164944	693897326	35399316	10000.000000	1937	70178	1.000000	2307	70015	1.000000	9569570	0.001002
28157266	693902988	35407154	10000.000000	1949	69883	1.000000	2330	69835	1.000000	9564792	0.000143
28159208	693909335	35400779	10000.000000	1930	70358	1.000000	2383	69644	1.000000	9560042	0.000278
28151775	693941164	35398945	10000.000000	1983	69444	1.000000	2417	69874	1.000000	9555265	0.000416
28150049	693943553	35405286	10000.000000	1985	69885	1.000000	2423	69957	1.000000	9550515	0.000386
28156865	693914652	35410910	10000.000000	1890	70050	1.000000	2371	69956	1.000000	9545783	0.000564
28146433	693945843	35403625	10000.000000	1927	69886	1.000000	2363	69130	1.000000	9541038	0.000558
28154514	693918029	35399695	10000.000000	1909	70154	1.000000	2439	69783	1.000000	9536271	0.000714
28158745	693936745	35398737	10000.000000	1967	69618	1.000000	2419	69629	1.000000	9531478	0.000974
28154114	693888293	35412335	10000.000000	1944	69925	1.000000	2369	69560	1.000000	9526622	0.001024
28153731	693936636	35405416	10000.000000	1930	69689	1.000000	2410	69130	1.000000	9521924	0.001727
28153839	693930445	35406004	10000.000000	1912	70092	1.000000	2397	69817	1.000000	9517139	0.001676
npatches	nstrain	runtime	dt	init_x	init_y	init_y_blood	init_z	init_S	beta0	beta1	beta2	beta3	mean_beta	B	d	delta	delta_blood	b[0]	mut	m	CTL	c	g	epsilon	k	het	lambda	rho	omega	x_max	patch.dyna	DELTA	A	VA
10000	1	100.000000	0.001000	21900	9499	5000000	0.001000	10000000	16.339362	8.434433	8.605440	13.763483	13	800000000	0.010000	1.000000	1.000000	80000	0.000050	0.004800	0	0.500000	0.000000	2.500000	1.000000	0.500000	0.000000	0.000000	0.000000	31872	0	10.000000	7.000000	1.000000
sus	inf	inf_blood	z	x[0]	y[0][0]	z[0]	x[1]	y[1][0]	z[1]	S[0]	synchrony
219000000	94990000	5000000	10.000000	21900	9499	0.001000	21900	9499	0.001000	10000000	0.000000
43195122	434167945	22066045	3941.516320	3186	43944	0.394152	5821	42433	0.394152	9994982	0.000000
42669863	433094339	22140287	6325.803353	3206	44174	0.632580	5779	42401	0.632580	9990029	0.000000
46322855	392959039	20089643	7771.765723	3451	40428	0.777177	6229	38519	0.777177	9985021	0.000000
49529792	363582761	18572361	8648.676577	3756	36878	0.864868	6674	35387	0.864868	9980141	0.000000
51630962	346453932	17692772	9180.483393	3856	35438	0.918048	6943	33670	0.918048	9975340	0.000000
52926841	336692636	17184821	9503.000201	3983	34141	0.950300	7174	32802	0.950300	9970392	0.000000
53690358	331076336	16901288	9698.592075	4019	33778	0.969859	7314	31912	0.969859	9965409	0.000000
54152708	327798547	16727102	9817.209710	4059	33520	0.981721	7254	31576	0.981721	9960334	0.000000
54421096	325849933	16626187	9889.145947	4073	33368	0.988915	7420	31328	0.988915	9955305	0.000000
54595182	324706574	16569038	9932.772025	4124	33375	0.993277	7313	31627	0.993277	9950323	0.000000
54689721	324001524	16533619	9959.229270	4088	33360	0.995923	7463	31057	0.995923	9945218	0.000000
54758940	323600240	16502372	9975.274394	4044	33185	0.997527	7516	31444	0.997527	9940166	0.000000
54789893	323345255	16494071	9985.005037	4062	33348	0.998501	7389	31125	0.998501	9935175	0.000000
54825897	323143883	16486742	9990.906233	4162	33085	0.999091	7459	31154	0.999091	9930126	0.000000
54827505	323091378	16480587	9994.485041	4115	33056	0.999449	7435	31061	0.999449	9924967	0.000000
54848721	322997964	16481950	9996.655426	4149	33070	0.999666	7482	31193	0.999666	9919916	0.000000
54839059	322967049	16482731	9997.971667	4138	33369	0.999797	7433	31197	0.999797	9915010	0.000000
54846608	322947416	16481386	9998.769908	4166	32645	0.999877	7485	31118	0.999877	9910031	0.000000
54854811	322953307	16476410	9999.254005	4081	32885	0.999925	7464	31106	0.999925	9905068	0.000000
54853163	322910487	16477211	9999.547588	4104	32954	0.999955	7528	31192	0.999955	9900119	0.000000
54856824	322909580	16475301	9999.725632	4141	33018	0.999973	7445	31228	0.999973	9895187	0.000000
54856575	322939054	16475576	9999.833608	4116	32881	0.999983	7523	31006	0.999983	9890272	0.000000
54854539	322937900	16476433	9999.899091	4149	32951	0.999990	7391	31067	0.999990	9885231	0.000000
54855030	322922021	16469781	9999.938803	4139	32966	0.999994	7381	31383	0.999994	9880291	0.000000
54838744	322945337	16476306	9999.962887	4032	33408	0.999996	7425	31289	0.999996	9875314	0.000000
54847052	322938975	16476440	9999.977493	4228	32884	0.999998	7414	31310	0.999998	9870447	0.000000
54852840	322918374	16478933	9999.986350	4051	33203	0.999999	7404	31098	0.999999	9865608	0.000000
54849441	322921265	16471673	9999.991722	4185	32710	0.999999	7416	31428	0.999999	9860593	0.000000
54845130	322934522	16467099	9999.994980	4036	33118	0.999999	7462	31203	0.999999	9855679	0.000000
54854017	322909452	16469050	9999.996955	4048	33085	1.000000	7547	31142	1.000000	9850756	0.000000
54846256	322942361	16481882	9999.998154	4087	33241	1.000000	7580	31195	1.000000	9845809	0.000000
54848883	322931863	16471711	9999.998880	4081	33181	1.000000	7380	31301	1.000000	9840864	0.000000
54852877	322942874	16471764	9999.999321	4053	33492	1.000000	7403	31197	1.000000	9836046	0.000000
54850676	322938097	16476937	9999.999588	4043	32932	1.000000	7401	31347	1.000000	9831109	0.000000
54849603	322924678	16475231	9999.999750	4246	32507	1.000000	7297	31496	1.000000	9825945	0.000000
54855862	322903004	16474201	9999.999849	4091	33249	1.000000	7522	30782	1.000000	9821039	0.000000
54849488	322940977	16477079	9999.999908	4131	33103	1.000000	7385	31158	1.000000	9816122	0.000000
54846402	322923591	16470038	9999.999944	4056	33100	1.000000	7522	31223	1.000000	9811300	0.000000
54846004	322945757	16473338	9999.999966	4190	32898	1.000000	7442	31184	1.000000	9806443	0.000000
54848903	322914762	16477198	9999.999980	4077	32897	1.000000	7463	31047	1.000000	9801506	-1.#IND00
54852492	322909509	16471676	9999.999988	4089	32973	1.000000	7450	31350	1.000000	9796681	0.025600
54849251	322893132	16476940	9999.999992	4185	32918	1.000000	7499	31046	1.000000	9791793	0.008739
54844063	322929201	16481162	9999.999995	4057	33219	1.000000	7415	31123	1.000000	9786788	0.010443
54850070	322921391	16469763	9999.999997	4079	33304	1.000000	7430	30770	1.000000	9781857	0.008597
54844703	322932859	16485590	9999.999998	4133	33111	1.000000	7430	31153	1.000000	9776874	0.004879
54842572	322943131	16479953	9999.999999	4045	33420	1.000000	7387	31060	1.000000	9771906	0.002413
54847661	322926852	16471275	9999.999999	4053	32993	1.000000	7386	31221	1.000000	9766885	0.001025
54851697	322934821	16473991	10000.000000	4102	33156	1.000000	7445	31142	1.000000	9761825	-0.001363
54859773	322919272	16470077	10000.000000	4108	33339	1.000000	7429	31518	1.000000	9756996	0.001047
54853218	322921968	16484843	10000.000000	4043	33432	1.000000	7529	31050	1.000000	9752081	0.001005
54860188	322930318	16473178	10000.000000	4162	32870	1.000000	7417	31375	1.000000	9747380	0.000539
54842276	322929765	16475667	10000.000000	4072	33362	1.000000	7440	31189	1.000000	9742528	0.003044
54838481	322961401	16473169	10000.000000	4035	33467	1.000000	7437	30865	1.000000	9737728	0.003059
54846927	322944211	16480872	10000.000000	4121	32946	1.000000	7565	30772	1.000000	9732777	0.002468
54843374	322928471	16468561	10000.000000	4204	32842	1.000000	7495	31072	1.000000	9727921	-0.001422
54848792	322923760	16471516	10000.000000	4040	33533	1.000000	7400	31414	1.000000	9723117	-0.001506
54845424	322905787	16470673	10000.000000	4088	33212	1.000000	7532	30796	1.000000	9718153	-0.001641
54862702	322897758	16481490	10000.000000	4113	33031	1.000000	7506	31131	1.000000	9713273	0.000970
54864529	322922297	16473128	10000.000000	4124	32976	1.000000	7423	31346	1.000000	9708508	0.002829
54844608	322928448	16473550	10000.000000	4120	32651	1.000000	7359	31522	1.000000	9703758	0.003058
54845708	322940226	16478137	10000.000000	4106	32715	1.000000	7321	31113	1.000000	9698975	0.003398
54838813	322921327	16475800	10000.000000	4121	32990	1.000000	7468	30893	1.000000	9694089	0.004216
54847685	322938830	16475383	10000.000000	4114	32928	1.000000	7370	31228	1.000000	9689182	0.003433
54850940	322913397	16474744	10000.000000	4113	32867	1.000000	7334	31498	1.000000	9684290	0.003859
54846034	322930731	16477256	10000.000000	4086	33001	1.000000	7405	31117	1.000000	9679505	0.001393
54850249	322937646	16481730	10000.000000	4138	32873	1.000000	7400	31129	1.000000	9674727	0.001109
54844343	322918406	16484862	10000.000000	4184	32740	1.000000	7527	30949	1.000000	9669827	0.001178
54852570	322914614	16471294	10000.000000	4178	32804	1.000000	7376	31542	1.000000	9664997	0.001435
54853240	322927923	16477768	10000.000000	4086	33113	1.000000	7380	31362	1.000000	9660164	0.001517
54845991	322939519	16474324	10000.000000	4131	32876	1.000000	7459	30955	1.000000	9655347	0.002471
54851332	322922847	16481285	10000.000000	4106	33023	1.000000	7445	30940	1.000000	9650586	0.002984
54853546	322931770	16482130	10000.000000	4142	32981	1.000000	7484	31078	1.000000	9645837	0.002405
54852166	322940576	16475338	10000.000000	4130	32879	1.000000	7370	31224	1.000000	9640974	0.002880
54843173	322932760	16477125	10000.000000	4171	32952	1.000000	7416	31172	1.000000	9636060	0.002336
54852558	322942086	16480660	10000.000000	4213	32806	1.000000	7431	31105	1.000000	9631272	0.002471
54845483	322944513	16480658	10000.000000	4158	32995	1.000000	7450	31130	1.000000	9626359	0.002095
54842836	322913053	16475442	10000.000000	4094	32841	1.000000	7405	31147	1.000000	9621539	0.001961
54854996	322921195	16469171	10000.000000	4070	33128	1.000000	7469	31177	1.000000	9616833	0.001926
54841164	322941592	16478243	10000.000000	4144	32993	1.000000	7514	31106	1.000000	9612159	0.001848
54858240	322909063	16470896	10000.000000	4150	32983	1.000000	7521	30964	1.000000	9607395	0.001945
54843062	322916033	16483947	10000.000000	4063	32917	1.000000	7466	31283	1.000000	9602491	0.001340
54851292	322942526	16475415	10000.000000	4165	33077	1.000000	7464	31276	1.000000	9597620	0.001787
54849894	322932326	16480307	10000.000000	4076	32874	1.000000	7447	30994	1.000000	9592733	0.001934
54855662	322897518	16479418	10000.000000	4050	33152	1.000000	7390	31486	1.000000	9587951	0.001915
54849730	322917888	16476822	10000.000000	4008	33288	1.000000	7496	31445	1.000000	9583216	0.002426
54849533	322915300	16469393	10000.000000	4034	33226	1.000000	7477	30982	1.000000	9578406	0.002385
54847838	322913086	16474921	10000.000000	4154	33021	1.000000	7577	30801	1.000000	9573773	0.002256
54850330	322933750	16473417	10000.000000	3974	33298	1.000000	7404	31237	1.000000	9568966	0.002281
54861934	322915971	16473256	10000.000000	4155	32857	1.000000	7269	31352	1.000000	9564260	0.001817
54845189	322916441	16471111	10000.000000	4208	33011	1.000000	7527	31044	1.000000	9559515	0.001686
54851758	322923729	16473554	10000.000000	4134	33004	1.000000	7389	31017	1.000000	9554594	0.001639
54855669	322899732	16482530	10000.000000	4167	33177	1.000000	7394	31171	1.000000	9549909	0.001377
54862467	322904173	16474520	10000.000000	4079	33272	1.000000	7429	31214	1.000000	9545159	0.001534
54841759	322938735	16471607	10000.000000	4068	33263	1.000000	7423	31108	1.000000	9540399	0.001485
54853280	322932611	16483776	10000.000000	4128	33004	1.000000	7465	31255	1.000000	9535657	0.001196
54857454	322913384	16472691	10000.000000	4055	33139	1.000000	7333	31115	1.000000	9530765	0.001657
54844164	322935623	16477152	10000.000000	4164	33021	1.000000	7443	31141	1.000000	9526067	0.001494
54849310	322925783	16479518	10000.000000	4081	33244	1.000000	7423	31174	1.000000	9521382	0.001332
54864781	322903995	16471120	10000.000000	4088	33139	1.000000	7272	31610	1.000000	9516561	0.001271
npatches	nstrain	runtime	dt	init_x	init_y	init_y_blood	init_z	init_S	beta0	beta1	beta2	beta3	mean_beta	B	d	delta	delta_blood	b[0]	mut	m	CTL	c	g	epsilon	k	het	lambda	rho	omega	x_max	patch.dyna	DELTA	A	VA
10000	1	100.000000	0.001000	21900	9499	5000000	0.001000	10000000	17.162852	11.293554	11.599916	6.757602	13	800000000	0.010000	1.000000	1.000000	80000	0.000050	0.004800	0	0.500000	0.000000	2.500000	2.000000	0.500000	0.000000	0.000000	0.000000	31872	0	10.000000	7.000000	1.000000
sus	inf	inf_blood	z	x[0]	y[0][0]	z[0]	x[1]	y[1][0]	z[1]	S[0]	synchrony
219000000	94990000	5000000	10.000000	21900	9499	0.001000	21900	9499	0.001000	10000000	0.000000
47876436	379290683	19372026	3941.516320	3439	38547	0.394152	5007	37576	0.394152	9994875	0.000000
55142395	314509498	16129223	6325.803353	3924	32064	0.632580	5813	31065	0.632580	9989926	0.000000
64913914	257564228	13188187	7771.765723	4683	26765	0.777177	6812	25798	0.777177	9984936	0.000000
71493412	228837526	11695925	8648.676577	5238	23723	0.864868	7478	22701	0.864868	9979806	0.000000
75331976	214359623	10943051	9180.483393	5524	22365	0.918048	8044	20793	0.918048	9974694	0.000000
77601588	206518290	10539144	9503.000201	5714	21532	0.950300	8146	20537	0.950300	9969664	0.000000
78947262	202086723	10314062	9698.592075	5769	20933	0.969859	8320	19782	0.969859	9964674	0.000000
79763769	199478350	10186701	9817.209710	5787	20888	0.981721	8450	19638	0.981721	9959687	0.000000
80229467	197936993	10103980	9889.145947	5862	20606	0.988915	8505	19840	0.988915	9954838	0.000000
80538204	196964276	10049850	9932.772025	5937	20658	0.993277	8477	19401	0.993277	9949925	0.000000
80712200	196466611	10019904	9959.229270	5876	20551	0.995923	8416	19375	0.995923	9944990	0.000000
80824340	196102460	10006224	9975.274394	5873	20691	0.997527	8469	19606	0.997527	9940069	0.000000
80895497	195894650	10001476	9985.005037	5981	20127	0.998501	8500	19459	0.998501	9935115	0.000000
80943170	195766205	9993092	9990.906233	5853	20715	0.999091	8592	19426	0.999091	9930061	0.000000
80968266	195661250	9980389	9994.485041	5833	20810	0.999449	8550	19378	0.999449	9925194	0.000000
80981040	195656803	9980460	9996.655426	5876	20702	0.999666	8558	19245	0.999666	9920177	0.000000
80981316	195610189	9981348	9997.971667	5855	20516	0.999797	8459	19348	0.999797	9915363	0.000000
80983696	195572583	9978405	9998.769908	5780	20637	0.999877	8426	19478	0.999877	9910496	0.000000
81006035	195549987	9979477	9999.254005	5948	20378	0.999925	8455	19339	0.999925	9905601	0.000000
80995637	195581940	9982301	9999.547588	5922	20522	0.999955	8497	19238	0.999955	9900603	0.000000
80997713	195553944	9976820	9999.725632	5974	20582	0.999973	8533	19518	0.999973	9895651	0.000000
81003037	195566691	9980093	9999.833608	5864	20371	0.999983	8436	19565	0.999983	9890680	0.000000
80998785	195564227	9980903	9999.899091	5880	20681	0.999990	8713	19134	0.999990	9885752	0.000000
81000145	195581985	9978765	9999.938803	5907	20624	0.999994	8575	19353	0.999994	9880802	0.000000
80982511	195597575	9983942	9999.962887	5797	20745	0.999996	8489	19415	0.999996	9875759	0.000000
80980588	195590456	9983306	9999.977493	5939	20476	0.999998	8498	19364	0.999998	9870781	0.000000
80992839	195573820	9980784	9999.986350	5886	20550	0.999999	8486	19560	0.999999	9865990	0.000000
81003213	195585242	9976515	9999.991722	5950	20436	0.999999	8343	19474	0.999999	9861020	0.000000
80996722	195569644	9976760	9999.994980	5879	20729	0.999999	8549	19455	0.999999	9856207	0.000000
81001684	195574236	9971831	9999.996955	5888	20492	1.000000	8378	19340	1.000000	9851336	0.000000
81000063	195578136	9979821	9999.998154	5815	20715	1.000000	8584	19326	1.000000	9846603	0.000000
80997353	195557138	9978262	9999.998880	5853	20537	1.000000	8719	18994	1.000000	9841670	0.000000
80987262	195590468	9974949	9999.999321	5881	20531	1.000000	8413	19381	1.000000	9836712	0.000000
80992910	195585269	9979048	9999.999588	6038	20241	1.000000	8512	19664	1.000000	9831712	0.000000
80991621	195580860	9978138	9999.999750	5888	20508	1.000000	8522	19470	1.000000	9826685	0.000000
81005166	195551830	9977256	9999.999849	5796	20656	1.000000	8713	19232	1.000000	9821851	0.000000
80997900	195562581	9978617	9999.999908	5824	20382	1.000000	8572	19350	1.000000	9816737	0.000000
80996823	195584885	9985838	9999.999944	5896	20573	1.000000	8574	19389	1.000000	9811862	0.000000
80984592	195581076	9979772	9999.999966	5962	20417	1.000000	8470	19235	1.000000	9806955	0.000000
81007920	195559371	9976044	9999.999980	5999	20642	1.000000	8505	19548	1.000000	9802105	-1.#IND00
80992910	195590699	9976705	9999.999988	5990	20342	1.000000	8630	19194	1.000000	9797198	0.000000
80985194	195565613	9977444	9999.999992	5825	20779	1.000000	8553	19393	1.000000	9792349	-0.005342
81004485	195544452	9975688	9999.999995	5937	20520	1.000000	8593	19321	1.000000	9787505	-0.005310
80997671	195560391	9976090	9999.999997	5931	20456	1.000000	8466	19475	1.000000	9782562	-0.002757
80998091	195567927	9975948	9999.999998	5886	20423	1.000000	8607	19244	1.000000	9777697	-0.003585
80979954	195588129	9979529	9999.999999	5880	20587	1.000000	8498	19373	1.000000	9772700	-0.001552
80990827	195580698	9978207	9999.999999	5956	20500	1.000000	8472	19462	1.000000	9767777	-0.002231
81002247	195555865	9979608	10000.000000	5827	20663	1.000000	8518	19264	1.000000	9762820	-0.002938
80997807	195579046	9974366	10000.000000	5894	20516	1.000000	8677	19153	1.000000	9757881	-0.003301
80989465	195584495	9982026	10000.000000	5883	20471	1.000000	8666	19286	1.000000	9752937	-0.002812
81005177	195564171	9979557	10000.000000	5836	20666	1.000000	8533	19117	1.000000	9748007	-0.003693
81003030	195544004	9981041	10000.000000	5774	20743	1.000000	8752	18999	1.000000	9743231	-0.003376
81001675	195587233	9979001	10000.000000	5903	20463	1.000000	8576	19348	1.000000	9738510	-0.002324
80989907	195577567	9980570	10000.000000	5903	20565	1.000000	8557	19603	1.000000	9733651	-0.000032
80997214	195579825	9978907	10000.000000	5872	20661	1.000000	8571	19040	1.000000	9728826	0.000148
80994119	195574627	9980869	10000.000000	5985	20349	1.000000	8566	19310	1.000000	9723983	0.000771
80996797	195564955	9982093	10000.000000	5803	20734	1.000000	8528	19452	1.000000	9719144	0.001832
81003088	195570372	9975379	10000.000000	5945	20399	1.000000	8563	19199	1.000000	9714384	0.001957
80994915	195562810	9977123	10000.000000	5937	20479	1.000000	8669	19417	1.000000	9709437	0.001787
80995996	195566294	9982544	10000.000000	5999	20407	1.000000	8555	19433	1.000000	9704603	0.001693
81009749	195558582	9977171	10000.000000	5764	20393	1.000000	8402	19632	1.000000	9699794	0.001762
80987058	195583159	9982406	10000.000000	5964	20474	1.000000	8646	19326	1.000000	9695027	0.002559
80997780	195573511	9982297	10000.000000	6008	20438	1.000000	8562	19511	1.000000	9690193	0.004445
80984290	195610087	9975214	10000.000000	5893	20488	1.000000	8638	19215	1.000000	9685510	0.003970
80995089	195572857	9982188	10000.000000	5876	20635	1.000000	8551	19425	1.000000	9680772	0.003740
80994050	195575246	9976812	10000.000000	5781	20706	1.000000	8431	19445	1.000000	9676027	0.003535
80977400	195600554	9978064	10000.000000	5781	20579	1.000000	8511	19370	1.000000	9671163	0.003604
80981686	195592264	9979315	10000.000000	5921	20633	1.000000	8515	19293	1.000000	9666245	0.003385
81001687	195557600	9974464	10000.000000	5983	20370	1.000000	8477	19443	1.000000	9661418	0.002396
80978861	195582998	9978523	10000.000000	5958	20290	1.000000	8440	19512	1.000000	9656553	0.002014
80995703	195582499	9979500	10000.000000	5884	20475	1.000000	8515	19321	1.000000	9651839	0.002114
80995960	195567363	9976301	10000.000000	5891	20510	1.000000	8453	19480	1.000000	9647107	0.001759
80993502	195563552	9975600	10000.000000	5900	20685	1.000000	8459	19351	1.000000	9642327	0.001917
80999197	195567694	9979869	10000.000000	5838	20617	1.000000	8414	19529	1.000000	9637497	0.001404
80986341	195590404	9977896	10000.000000	5860	20430	1.000000	8692	19134	1.000000	9632781	0.001838
81002137	195560918	9980155	10000.000000	5864	20641	1.000000	8507	19384	1.000000	9628055	0.001777
80987779	195592036	9974873	10000.000000	5933	20346	1.000000	8577	19374	1.000000	9623243	0.001470
81004430	195563314	9980726	10000.000000	5870	20682	1.000000	8673	19182	1.000000	9618549	0.001441
81000864	195556674	9977521	10000.000000	5876	20708	1.000000	8572	19368	1.000000	9613703	0.001451
80995155	195562794	9980644	10000.000000	5775	20906	1.000000	8444	19507	1.000000	9608923	0.001413
80995296	195576002	9975338	10000.000000	5895	20633	1.000000	8516	19282	1.000000	9604122	0.000842
81000042	195575694	9981357	10000.000000	5942	20700	1.000000	8580	19378	1.000000	9599449	0.000783
80991283	195576069	9977718	10000.000000	5849	20786	1.000000	8506	19404	1.000000	9594621	0.000091
80984439	195599697	9980540	10000.000000	5960	20655	1.000000	8608	19274	1.000000	9589824	0.000182
80994144	195559975	9977224	10000.000000	5967	20421	1.000000	8604	19352	1.000000	9585063	0.000066
81000291	195549735	9986852	10000.000000	5873	20462	1.000000	8517	19417	1.000000	9580281	0.000080
80990833	195576079	9975262	10000.000000	5799	20738	1.000000	8501	19374	1.000000	9575536	0.000107
80998766	195588458	9979088	10000.000000	5823	20704	1.000000	8573	19481	1.000000	9570871	0.001250
81001510	195534769	9979321	10000.000000	5751	20794	1.000000	8657	19273	1.000000	9566099	0.001224
81002030	195566220	9973531	10000.000000	5846	20638	1.000000	8699	19348	1.000000	9561368	0.000951
80990234	195560389	9982199	10000.000000	5923	20486	1.000000	8557	19086	1.000000	9556574	0.001097
80995283	195576319	9970273	10000.000000	5965	20597	1.000000	8624	19221	1.000000	9551835	0.001109
80998874	195556587	9977290	10000.000000	5773	20632	1.000000	8512	19278	1.000000	9547060	0.001037
80995474	195581469	9977803	10000.000000	6016	20235	1.000000	8520	19386	1.000000	9542283	0.000928
80982872	195588298	9980417	10000.000000	5885	20558	1.000000	8529	19092	1.000000	9537511	0.000696
80989950	195607941	9975430	10000.000000	5794	20682	1.000000	8566	19328	1.000000	9532706	0.000555
81006833	195562234	9974793	10000.000000	5956	20465	1.000000	8518	19291	1.000000	9527857	0.000137
80996119	195584850	9980939	10000.000000	5959	20575	1.000000	8473	19332	1.000000	9523093	0.000128
80989150	195580988	9978510	10000.000000	5854	20607	1.000000	8592	19428	1.000000	9518326	-0.000387
npatches	nstrain	runtime	dt	init_x	init_y	init_y_blood	init_z	init_S	beta0	beta1	beta2	beta3	mean_beta	B	d	delta	delta_blood	b[0]	mut	m	CTL	c	g	epsilon	k	het	lambda	rho	omega	x_max	patch.dyna	DELTA	A	VA
10000	1	100.000000	0.001000	21900	9499	5000000	0.001000	10000000	10.379330	12.662770	10.806799	15.965454	13	800000000	0.010000	1.000000	1.000000	80000	0.000050	0.004800	0	0.500000	0.000000	2.500000	3.000000	0.500000	0.000000	0.000000	0.000000	31872	0	10.000000	7.000000	1.000000
sus	inf	inf_blood	z	x[0]	y[0][0]	z[0]	x[1]	y[1][0]	z[1]	S[0]	synchrony
219000000	94990000	5000000	10.000000	21900	9499	0.001000	21900	9499	0.001000	10000000	0.000000
52816986	332098631	17017902	3941.516320	6025	32755	0.394152	4994	33582	0.394152	9995035	0.000000
68605169	235228898	12081316	6325.803353	7662	23375	0.632580	6537	23598	0.632580	9990087	0.000000
84149257	181024630	9271333	7771.765723	9404	17767	0.777177	8024	18179	0.777177	9985109	0.000000
93467031	157691705	8061067	8648.676577	10590	15343	0.864868	9099	15690	0.864868	9980198	0.000000
98793116	146275992	7473380	9180.483393	11085	14040	0.918048	9625	14613	0.918048	9975301	0.000000
101948077	140090465	7152008	9503.000201	11670	13220	0.950300	9734	14243	0.950300	9970184	0.000000
103834256	136518584	6972480	9698.592075	11923	12884	0.969859	10007	13903	0.969859	9965238	0.000000
105001849	134424297	6858771	9817.209710	11715	12999	0.981721	10094	13853	0.981721	9960245	0.000000
105661423	133233165	6795606	9889.145947	11997	12775	0.988915	10123	13524	0.988915	9955273	0.000000
106081792	132483337	6765040	9932.772025	11851	12619	0.993277	10099	13508	0.993277	9950253	0.000000
106338866	132036433	6735144	9959.229270	12059	12502	0.995923	10187	13361	0.995923	9945246	0.000000
106489450	131761730	6723396	9975.274394	12069	12729	0.997527	10360	13409	0.997527	9940329	0.000000
106552755	131637813	6712487	9985.005037	11956	12623	0.998501	10391	13223	0.998501	9935310	0.000000
106621653	131524524	6709383	9990.906233	11980	12608	0.999091	10362	13212	0.999091	9930343	0.000000
106660406	131474200	6709767	9994.485041	12180	12506	0.999449	10198	13340	0.999449	9925467	0.000000
106688838	131406471	6709308	9996.655426	12077	12531	0.999666	10141	13614	0.999666	9920511	0.000000
106698056	131388924	6704347	9997.971667	12135	12325	0.999797	10154	13508	0.999797	9915601	0.000000
106708985	131386101	6699617	9998.769908	12318	12300	0.999877	10230	13242	0.999877	9910641	0.000000
106724234	131355961	6702302	9999.254005	12140	12507	0.999925	10354	13289	0.999925	9905626	0.000000
106715130	131372532	6706321	9999.547588	11957	12766	0.999955	10369	13186	0.999955	9900618	0.000000
106725975	131358254	6696573	9999.725632	12062	12681	0.999973	10317	13230	0.999973	9895728	0.000000
106711348	131360349	6702608	9999.833608	12020	12581	0.999983	10366	13094	0.999983	9890845	0.000000
106724998	131369347	6698341	9999.899091	12164	12445	0.999990	10290	13341	0.999990	9885915	0.000000
106715679	131367815	6703568	9999.938803	12081	12606	0.999994	10182	13333	0.999994	9881168	0.000000
106709373	131363754	6700614	9999.962887	12320	12385	0.999996	10326	13245	0.999996	9876276	0.000000
106730476	131345577	6699250	9999.977493	12106	12495	0.999998	10288	13251	0.999998	9871213	0.000000
106706692	131362143	6699227	9999.986350	12178	12311	0.999999	10270	13253	0.999999	9866320	0.000000
106708559	131372839	6699964	9999.991722	12165	12431	0.999999	10225	13395	0.999999	9861481	0.000000
106704140	131359862	6698658	9999.994980	11996	12754	0.999999	10292	13337	0.999999	9856520	0.000000
106719268	131375204	6698453	9999.996955	12069	12716	1.000000	10157	13337	1.000000	9851548	0.000000
106728903	131339930	6697146	9999.998154	12082	12663	1.000000	10350	13161	1.000000	9846582	0.000000
106735321	131341650	6700046	9999.998880	11965	12823	1.000000	10410	13041	1.000000	9841680	0.000000
106703105	131355154	6702684	9999.999321	12074	12568	1.000000	10325	13208	1.000000	9836822	0.000000
106719823	131358844	6697578	9999.999588	12077	12783	1.000000	10275	13367	1.000000	9832023	0.000000
106732718	131347725	6701216	9999.999750	12106	12647	1.000000	10286	13446	1.000000	9826988	0.000000
106717321	131382871	6701866	9999.999849	12145	12295	1.000000	10223	13306	1.000000	9821904	0.000000
106720048	131361316	6701288	9999.999908	12196	12362	1.000000	10325	13192	1.000000	9817065	0.000000
106734058	131348309	6695568	9999.999944	11813	12912	1.000000	10301	13070	1.000000	9812128	0.000000
106708205	131384860	6701982	9999.999966	12060	12846	1.000000	10276	13284	1.000000	9807258	0.000000
106708513	131362361	6702989	9999.999980	12091	12662	1.000000	10251	13346	1.000000	9802466	-1.#IND00
106720137	131358598	6698867	9999.999988	12065	12591	1.000000	10359	13372	1.000000	9797629	-0.000000
106718608	131348147	6698511	9999.999992	12148	12506	1.000000	10245	13270	1.000000	9792753	-0.003538
106726066	131353763	6702938	9999.999995	12134	12500	1.000000	10393	12979	1.000000	9787868	-0.004230
106729213	131361241	6704196	9999.999997	12011	12590	1.000000	10202	13281	1.000000	9783030	-0.002581
106714166	131352726	6702125	9999.999998	12070	12602	1.000000	10253	13361	1.000000	9778023	-0.006595
106716769	131354575	6701510	9999.999999	12203	12478	1.000000	10251	13292	1.000000	9773204	-0.007124
106723332	131337743	6712199	9999.999999	12190	12573	1.000000	10433	13137	1.000000	9768326	-0.006372
106724451	131351121	6702110	10000.000000	12237	12490	1.000000	10293	13074	1.000000	9763488	-0.016376
106736413	131355091	6701253	10000.000000	12234	12769	1.000000	10306	13180	1.000000	9758607	-0.015255
106717491	131353070	6701009	10000.000000	12231	12629	1.000000	10370	13305	1.000000	9753796	-0.012984
106723478	131357309	6701045	10000.000000	12239	12506	1.000000	10470	13241	1.000000	9748862	-0.011101
106708384	131366487	6705673	10000.000000	12117	12621	1.000000	10272	13144	1.000000	9743967	-0.010721
106716832	131357526	6702124	10000.000000	11881	12694	1.000000	10210	13357	1.000000	9739034	-0.007542
106694114	131388330	6699213	10000.000000	12139	12533	1.000000	10281	13238	1.000000	9734120	-0.006169
106724988	131361516	6702760	10000.000000	12149	12667	1.000000	10223	13468	1.000000	9729244	-0.006690
106719121	131348845	6703663	10000.000000	11942	12802	1.000000	10261	13331	1.000000	9724318	-0.005916
106721312	131358695	6699634	10000.000000	12069	12862	1.000000	10361	13208	1.000000	9719512	-0.006192
106711792	131351346	6698827	10000.000000	12111	12805	1.000000	10325	13192	1.000000	9714718	-0.003831
106709934	131371563	6701676	10000.000000	12207	12580	1.000000	10243	13205	1.000000	9709833	-0.006213
106741741	131327073	6699646	10000.000000	12233	12696	1.000000	10224	13383	1.000000	9705053	-0.006260
106732870	131353528	6703845	10000.000000	12174	12533	1.000000	10322	13250	1.000000	9700094	-0.006427
106719297	131366143	6701912	10000.000000	12168	12634	1.000000	10260	13256	1.000000	9695255	-0.006208
106713502	131373835	6698169	10000.000000	12141	12706	1.000000	10120	13258	1.000000	9690489	-0.005990
106717863	131355998	6699913	10000.000000	12155	12495	1.000000	10310	13331	1.000000	9685628	-0.004957
106707547	131382652	6702862	10000.000000	12169	12484	1.000000	10297	13298	1.000000	9680693	-0.004766
106721646	131359153	6702590	10000.000000	12099	12442	1.000000	10152	13328	1.000000	9675852	-0.004963
106720899	131364080	6698190	10000.000000	12139	12441	1.000000	10457	13194	1.000000	9670992	-0.005313
106697617	131365068	6703871	10000.000000	12097	12491	1.000000	10145	13402	1.000000	9666142	-0.005196
106706977	131373943	6708286	10000.000000	12171	12645	1.000000	10107	13353	1.000000	9661254	-0.004104
106729871	131345340	6697998	10000.000000	12328	12441	1.000000	10350	13361	1.000000	9656515	-0.003838
106710171	131375358	6706743	10000.000000	12137	12546	1.000000	10084	13191	1.000000	9651586	-0.003515
106720060	131345295	6700597	10000.000000	12137	12574	1.000000	10266	13205	1.000000	9646671	-0.003711
106729709	131345923	6702875	10000.000000	12020	12550	1.000000	10365	13231	1.000000	9641905	-0.003803
106714792	131346284	6704684	10000.000000	12153	12614	1.000000	10209	13262	1.000000	9637033	-0.003701
106735288	131334909	6698915	10000.000000	12068	12473	1.000000	10252	13523	1.000000	9632278	-0.003539
106738449	131335483	6699763	10000.000000	12048	12446	1.000000	10302	13293	1.000000	9627432	-0.003490
106706527	131371487	6704569	10000.000000	12124	12855	1.000000	10218	13329	1.000000	9622637	-0.002787
106711050	131361969	6697656	10000.000000	11904	12604	1.000000	10219	13116	1.000000	9617884	-0.002621
106712230	131355575	6708950	10000.000000	11971	12652	1.000000	10282	13244	1.000000	9613152	-0.002687
106724684	131353441	6698203	10000.000000	12090	12671	1.000000	10273	13250	1.000000	9608351	-0.002987
106718693	131364455	6702218	10000.000000	12006	12707	1.000000	10316	13315	1.000000	9603427	-0.001561
106735457	131352444	6698354	10000.000000	11980	12612	1.000000	10306	13254	1.000000	9598608	-0.001738
106708353	131374561	6699885	10000.000000	12184	12460	1.000000	10223	13310	1.000000	9593832	-0.002012
106706313	131360742	6702654	10000.000000	12100	12599	1.000000	10238	13252	1.000000	9589012	-0.001768
106734117	131337459	6701840	10000.000000	12138	12579	1.000000	10340	13088	1.000000	9584239	-0.001504
106706399	131365361	6700890	10000.000000	12183	12418	1.000000	10155	13470	1.000000	9579476	-0.001478
106712940	131365806	6700070	10000.000000	11975	12516	1.000000	10295	13278	1.000000	9574682	-0.001338
106756327	131320638	6701833	10000.000000	12325	12470	1.000000	10319	13108	1.000000	9569836	-0.001260
106726317	131353279	6702260	10000.000000	12125	12485	1.000000	10222	13307	1.000000	9565038	-0.001168
106715245	131365134	6705362	10000.000000	12145	12619	1.000000	10367	13275	1.000000	9560291	-0.001117
106712265	131378770	6702306	10000.000000	11964	12590	1.000000	10231	13243	1.000000	9555401	-0.000993
106722332	131339907	6701655	10000.000000	12019	12458	1.000000	10344	13151	1.000000	9550629	-0.001131
106724443	131349946	6702809	10000.000000	11928	12721	1.000000	10200	13336	1.000000	9545895	-0.001228
106728928	131361914	6699126	10000.000000	12259	12556	1.000000	10350	13327	1.000000	9541096	-0.001255
106712130	131373707	6703588	10000.000000	12025	12574	1.000000	10303	13104	1.000000	9536310	-0.001243
106702963	131378312	6702952	10000.000000	11944	12809	1.000000	10346	13328	1.000000	9531512	-0.000913
106712069	131342908	6704262	10000.000000	12169	12575	1.000000	10340	13222	1.000000	9526807	-0.000975
106738641	131341251	6699649	10000.000000	12288	12317	1.000000	10076	13376	1.000000	9522003	-0.001380
106717504	131349261	6706160	10000.000000	12300	12463	1.000000	10243	13305	1.000000	9517156	-0.001301
npatches	nstrain	runtime	dt	init_x	init_y	init_y_blood	init_z	init_S	beta0	beta1	beta2	beta3	mean_beta	B	d	delta	delta_blood	b[0]	mut	m	CTL	c	g	epsilon	k	het	lambda	rho	omega	x_max	patch.dyna	DELTA	A	VA
10000	1	100.000000	0.001000	21900	9499	5000000	0.001000	10000000	12.949956	7.639783	18.263287	15.928545	13	800000000	0.010000	1.000000	1.000000	80000	0.000050	0.004800	0	0.500000	0.000000	2.500000	4.000000	0.500000	0.000000	0.000000	0.000000	31872	0	10.000000	7.000000	1.000000
sus	inf	inf_blood	z	x[0]	y[0][0]	z[0]	x[1]	y[1][0]	z[1]	S[0]	synchrony
219000000	94990000	5000000	10.000000	21900	9499	0.001000	21900	9499	0.001000	10000000	0.000000
58396772	290872996	14972299	3941.516320	5536	29219	0.394152	8512	27715	0.394152	9994971	0.000000
83266876	179825595	9262552	6325.803353	7954	18200	0.632580	11938	16312	0.632580	9989902	0.000000
104141959	132717488	6801800	7771.765723	9886	13274	0.777177	14825	11628	0.777177	9984792	0.000000
115917840	113859492	5819613	8648.676577	10923	11415	0.864868	16374	9736	0.864868	9979850	0.000000
122688030	104569245	5342898	9180.483393	11564	10690	0.918048	17301	8633	0.918048	9974866	0.000000
126724774	99504548	5079974	9503.000201	11910	10322	0.950300	18046	7868	0.950300	9969859	0.000000
129170352	96585076	4930041	9698.592075	12285	9779	0.969859	18263	7925	0.969859	9964891	0.000000
130599621	94911160	4841428	9817.209710	12445	9565	0.981721	18147	7654	0.981721	9959934	0.000000
131496265	93884935	4788311	9889.145947	12431	9490	0.988915	18602	7433	0.988915	9954897	0.000000
132011720	93300423	4763026	9932.772025	12649	9444	0.993277	18298	7572	0.993277	9949947	0.000000
132330176	92899739	4740024	9959.229270	12794	9181	0.995923	18407	7726	0.995923	9944972	0.000000
132537227	92720627	4731382	9975.274394	12455	9571	0.997527	18489	7451	0.997527	9939965	0.000000
132673602	92560241	4720957	9985.005037	12430	9707	0.998501	18592	7424	0.998501	9934934	0.000000
132742465	92485174	4719483	9990.906233	12596	9470	0.999091	18439	7626	0.999091	9929912	0.000000
132764701	92455665	4716577	9994.485041	12577	9435	0.999449	18489	7519	0.999449	9924987	0.000000
132803547	92397617	4716635	9996.655426	12578	9673	0.999666	18838	7465	0.999666	9920084	0.000000
132809048	92408927	4716837	9997.971667	12687	9273	0.999797	18665	7499	0.999797	9915118	0.000000
132833026	92372240	4717450	9998.769908	12518	9701	0.999877	18474	7484	0.999877	9910108	0.000000
132842880	92372902	4716033	9999.254005	12526	9556	0.999925	18415	7641	0.999925	9905060	0.000000
132816808	92370066	4713454	9999.547588	12599	9338	0.999955	18587	7247	0.999955	9900012	0.000000
132838016	92368077	4712368	9999.725632	12675	9486	0.999973	18685	7365	0.999973	9895060	0.000000
132832012	92385897	4713160	9999.833608	12636	9293	0.999983	18622	7507	0.999983	9890126	0.000000
132860805	92361598	4710137	9999.899091	12352	9533	0.999990	18846	7343	0.999990	9885224	0.000000
132833768	92373529	4713904	9999.938803	12675	9394	0.999994	18459	7430	0.999994	9880191	0.000000
132827498	92400680	4712180	9999.962887	12501	9553	0.999996	18591	7260	0.999996	9875301	0.000000
132841948	92369890	4714558	9999.977493	12532	9522	0.999998	18601	7577	0.999998	9870383	0.000000
132832561	92381462	4711242	9999.986350	12676	9321	0.999999	18605	7498	0.999999	9865356	0.000000
132843990	92369641	4709856	9999.991722	12548	9473	0.999999	18651	7343	0.999999	9860319	0.000000
132842881	92375132	4714459	9999.994980	12423	9317	0.999999	18620	7606	0.999999	9855344	0.000000
132825881	92378911	4712691	9999.996955	12543	9477	1.000000	18463	7463	1.000000	9850465	0.000000
132823286	92383481	4717011	9999.998154	12672	9388	1.000000	18706	7246	1.000000	9845607	0.000000
132847063	92370524	4710521	9999.998880	12844	9196	1.000000	18355	7623	1.000000	9840699	0.000000
132838357	92385507	4710708	9999.999321	12401	9645	1.000000	18616	7527	1.000000	9835660	0.000000
132826583	92393594	4715533	9999.999588	12809	9332	1.000000	18641	7429	1.000000	9830727	0.000000
132832976	92372685	4711279	9999.999750	12429	9626	1.000000	18635	7443	1.000000	9825734	0.000000
132824790	92386001	4710534	9999.999849	12516	9484	1.000000	18650	7340	1.000000	9820903	0.000000
132834775	92373104	4715454	9999.999908	12582	9403	1.000000	18551	7420	1.000000	9815955	0.000000
132821914	92392803	4709469	9999.999944	12568	9546	1.000000	18610	7487	1.000000	9811000	0.000000
132827227	92383181	4712228	9999.999966	12612	9505	1.000000	18634	7515	1.000000	9806052	0.000000
132845990	92353373	4716420	9999.999980	12544	9670	1.000000	18692	7328	1.000000	9801200	-1.#IND00
132853278	92367836	4710645	9999.999988	12424	9656	1.000000	18588	7373	1.000000	9796241	-0.006400
132816283	92391611	4713566	9999.999992	12765	9427	1.000000	18564	7699	1.000000	9791293	-0.003683
132828702	92372445	4709693	9999.999995	12560	9557	1.000000	18487	7547	1.000000	9786350	-0.000789
132796286	92407138	4712487	9999.999997	12564	9433	1.000000	18431	7507	1.000000	9781394	0.004692
132848840	92355525	4712161	9999.999998	12613	9501	1.000000	18803	7239	1.000000	9776573	0.007242
132831246	92376615	4712945	9999.999999	12626	9682	1.000000	18486	7641	1.000000	9771631	0.003976
132811847	92385519	4709976	9999.999999	12501	9410	1.000000	19071	7299	1.000000	9766847	-0.003635
132836412	92383116	4710196	10000.000000	12705	9407	1.000000	18561	7538	1.000000	9761921	-0.006733
132818835	92389121	4712416	10000.000000	12490	9581	1.000000	18522	7640	1.000000	9757188	-0.002606
132835838	92359057	4712930	10000.000000	12648	9677	1.000000	18970	7322	1.000000	9752358	-0.008462
132819942	92401729	4711104	10000.000000	12740	9444	1.000000	18617	7382	1.000000	9747492	-0.005389
132855028	92368090	4708126	10000.000000	12470	9673	1.000000	18508	7428	1.000000	9742570	-0.003900
132848544	92362740	4712201	10000.000000	12614	9714	1.000000	18592	7484	1.000000	9737634	-0.006154
132837703	92357519	4714465	10000.000000	12732	9277	1.000000	18428	7696	1.000000	9732858	-0.008842
132842480	92358691	4713636	10000.000000	12587	9435	1.000000	18639	7283	1.000000	9727938	-0.008839
132818803	92377599	4713743	10000.000000	12751	9407	1.000000	18762	7238	1.000000	9723121	-0.010938
132837707	92377358	4713112	10000.000000	12580	9377	1.000000	18957	7356	1.000000	9718062	-0.010296
132805608	92419295	4715088	10000.000000	12745	9383	1.000000	18468	7349	1.000000	9713195	-0.009740
132844200	92371386	4715141	10000.000000	12481	9552	1.000000	18609	7443	1.000000	9708348	-0.008455
132826309	92375517	4712128	10000.000000	12349	9695	1.000000	18767	7367	1.000000	9703465	-0.008344
132854196	92355701	4715709	10000.000000	12457	9448	1.000000	18489	7461	1.000000	9698633	-0.006837
132839191	92384404	4712430	10000.000000	12645	9295	1.000000	18566	7486	1.000000	9693852	-0.007456
132860858	92350227	4708251	10000.000000	12682	9319	1.000000	18613	7313	1.000000	9688924	-0.006607
132843112	92358938	4713859	10000.000000	12604	9597	1.000000	18841	7199	1.000000	9684097	-0.006114
132836831	92371784	4716861	10000.000000	12700	9550	1.000000	18623	7512	1.000000	9679263	-0.005735
132837035	92375346	4711576	10000.000000	12606	9478	1.000000	18571	7545	1.000000	9674432	-0.005468
132822507	92394013	4714436	10000.000000	12536	9587	1.000000	18717	7363	1.000000	9669682	-0.005154
132815843	92380102	4711007	10000.000000	12539	9437	1.000000	18480	7442	1.000000	9664846	-0.004328
132842525	92371155	4714998	10000.000000	12638	9343	1.000000	18506	7523	1.000000	9659956	-0.004058
132856084	92360238	4712785	10000.000000	12564	9580	1.000000	18446	7419	1.000000	9655100	-0.004038
132830821	92369563	4712194	10000.000000	12446	9519	1.000000	18757	7267	1.000000	9650246	-0.003776
132833320	92364871	4715396	10000.000000	12615	9477	1.000000	18679	7474	1.000000	9645363	-0.002726
132834294	92383654	4712929	10000.000000	12738	9560	1.000000	18663	7538	1.000000	9640664	-0.002627
132831839	92374995	4713348	10000.000000	12567	9764	1.000000	18387	7579	1.000000	9635775	-0.002613
132808412	92391913	4713840	10000.000000	12396	9668	1.000000	18714	7386	1.000000	9630916	-0.002507
132852116	92360397	4709679	10000.000000	12508	9535	1.000000	18473	7520	1.000000	9625969	-0.002301
132831547	92380867	4710004	10000.000000	12788	9219	1.000000	18861	7499	1.000000	9621074	-0.003627
132833218	92378709	4713393	10000.000000	12594	9450	1.000000	18528	7510	1.000000	9616249	-0.003157
132828301	92375709	4716818	10000.000000	12459	9733	1.000000	18572	7425	1.000000	9611405	-0.003133
132855580	92337036	4713182	10000.000000	12667	9457	1.000000	18475	7546	1.000000	9606465	-0.003183
132841897	92377464	4714219	10000.000000	12475	9562	1.000000	18711	7252	1.000000	9601734	-0.002873
132827207	92380187	4707992	10000.000000	12480	9523	1.000000	18701	7438	1.000000	9596884	-0.002990
132825794	92379645	4712821	10000.000000	12497	9472	1.000000	18620	7470	1.000000	9592038	-0.002924
132845539	92370125	4711050	10000.000000	12465	9734	1.000000	18717	7317	1.000000	9587068	-0.002848
132843575	92370564	4711451	10000.000000	12426	9590	1.000000	18462	7286	1.000000	9582343	-0.002660
132825315	92392741	4709550	10000.000000	12662	9357	1.000000	18629	7423	1.000000	9577706	-0.002539
132830558	92389152	4712051	10000.000000	12576	9499	1.000000	18475	7591	1.000000	9572935	-0.002363
132834343	92387899	4712677	10000.000000	12577	9299	1.000000	18529	7352	1.000000	9568074	-0.002476
132820505	92391025	4713627	10000.000000	12561	9663	1.000000	18724	7406	1.000000	9563313	-0.002534
132818031	92388614	4712645	10000.000000	12616	9707	1.000000	18648	7465	1.000000	9558511	-0.003243
132819895	92388249	4714550	10000.000000	12661	9480	1.000000	18639	7383	1.000000	9553702	-0.003620
132839151	92374420	4713056	10000.000000	12491	9583	1.000000	18484	7632	1.000000	9548977	-0.003057
132827043	92376469	4712199	10000.000000	12625	9642	1.000000	18662	7437	1.000000	9544276	-0.002935
132830126	92389181	4710827	10000.000000	12659	9616	1.000000	18725	7513	1.000000	9539545	-0.003916
132847164	92360289	4708989	10000.000000	12469	9534	1.000000	18611	7485	1.000000	9534772	-0.003786
132822203	92385807	4712839	10000.000000	12628	9382	1.000000	18706	7375	1.000000	9530100	-0.003603
132844480	92364780	4711707	10000.000000	12485	9398	1.000000	18631	7321	1.000000	9525269	-0.003443
132816332	92382339	4712985	10000.000000	12727	9382	1.000000	18906	7417	1.000000	9520527	-0.003826
132826426	92390610	4714265	10000.000000	12598	9422	1.000000	18532	7546	1.000000	9515762	-0.004214
npatches	nstrain	runtime	dt	init_x	init_y	init_y_blood	init_z	init_S	beta0	beta1	beta2	beta3	mean_beta	B	d	delta	delta_blood	b[0]	mut	m	CTL	c	g	epsilon	k	het	lambda	rho	omega	x_max	patch.dyna	DELTA	A	VA
10000	1	100.000000	0.001000	21900	9499	5000000	0.001000	10000000	11.964352	17.307248	10.852624	9.177926	13	800000000	0.010000	1.000000	1.000000	80000	0.000050	0.004800	0	0.500000	0.000000	2.500000	5.000000	0.500000	0.000000	0.000000	0.000000	31872	0	10.000000	7.000000	1.000000
sus	inf	inf_blood	z	x[0]	y[0][0]	z[0]	x[1]	y[1][0]	z[1]	S[0]	synchrony
219000000	94990000	5000000	10.000000	21900	9499	0.001000	21900	9499	0.001000	10000000	0.000000
63465263	256085625	13218805	3941.516320	6454	25311	0.394152	4680	26264	0.394152	9995054	0.000000
97313532	140751720	7255348	6325.803353	9994	13924	0.632580	7277	15121	0.632580	9990091	0.000000
122632434	100811497	5162454	7771.765723	12359	10026	0.777177	9095	11260	0.777177	9985207	0.000000
136501398	85227192	4360830	8648.676577	13798	8277	0.864868	10377	9641	0.864868	9980424	0.000000
144552752	77464402	3959552	9180.483393	14666	7624	0.918048	10936	8853	0.918048	9975484	0.000000
149333074	73206465	3736283	9503.000201	15423	6924	0.950300	11354	8493	0.950300	9970574	0.000000
152174512	70805025	3614519	9698.592075	15749	6854	0.969859	11448	8106	0.969859	9965492	0.000000
153951455	69367603	3539930	9817.209710	15674	6770	0.981721	11617	8081	0.981721	9960483	0.000000
155010453	68501325	3495026	9889.145947	15908	6692	0.988915	11720	7953	0.988915	9955468	0.000000
155654318	67993212	3466395	9932.772025	15883	6700	0.993277	11631	8136	0.993277	9950492	0.000000
155996689	67732367	3457135	9959.229270	16147	6582	0.995923	11645	8031	0.995923	9945489	0.000000
156239561	67534597	3446933	9975.274394	16055	6603	0.997527	11518	8078	0.997527	9940580	0.000000
156391027	67431462	3440178	9985.005037	16062	6563	0.998501	11900	7669	0.998501	9935624	0.000000
156490490	67343317	3435250	9990.906233	16193	6478	0.999091	11669	7812	0.999091	9930540	0.000000
156557418	67294590	3432900	9994.485041	15854	6696	0.999449	11737	7844	0.999449	9925591	0.000000
156536717	67300189	3436206	9996.655426	15946	6690	0.999666	11592	8125	0.999666	9920663	0.000000
156584015	67263409	3430547	9997.971667	15989	6869	0.999797	11851	7796	0.999797	9915675	0.000000
156581125	67281901	3434332	9998.769908	15794	6704	0.999877	11721	8015	0.999877	9910612	0.000000
156608101	67253570	3431628	9999.254005	16080	6531	0.999925	11816	7961	0.999925	9905699	0.000000
156579861	67270847	3432849	9999.547588	16222	6386	0.999955	11604	8024	0.999955	9900622	0.000000
156620804	67246545	3434440	9999.725632	16064	6620	0.999973	11583	7946	0.999973	9895621	0.000000
156599573	67254996	3430208	9999.833608	16179	6526	0.999983	11723	7947	0.999983	9890742	0.000000
156600556	67253962	3433605	9999.899091	16083	6615	0.999990	11674	8019	0.999990	9885948	0.000000
156602601	67242945	3431657	9999.938803	16035	6581	0.999994	11675	7991	0.999994	9880923	0.000000
156601006	67249234	3430961	9999.962887	16030	6482	0.999996	11745	7809	0.999996	9875967	0.000000
156594005	67254662	3430735	9999.977493	15935	6674	0.999998	11919	7744	0.999998	9870987	0.000000
156634401	67240006	3427555	9999.986350	16331	6452	0.999999	11730	7993	0.999999	9866048	0.000000
156612245	67232615	3430570	9999.991722	16143	6590	0.999999	11592	8155	0.999999	9861063	0.000000
156608635	67234426	3431727	9999.994980	16327	6554	0.999999	11690	7989	0.999999	9856164	0.000000
156627084	67218976	3428477	9999.996955	15932	6635	1.000000	11882	7929	1.000000	9851246	0.000000
156625220	67251904	3429555	9999.998154	16165	6530	1.000000	11593	7928	1.000000	9846375	0.000000
156598849	67246131	3431963	9999.998880	15988	6651	1.000000	11783	7941	1.000000	9841581	0.000000
156592948	67253680	3429718	9999.999321	15963	6633	1.000000	12022	7549	1.000000	9836757	0.000000
156623231	67245374	3430370	9999.999588	16322	6482	1.000000	11655	8087	1.000000	9831839	0.000000
156597604	67256081	3429225	9999.999750	15859	6744	1.000000	11775	7810	1.000000	9826967	0.000000
156606533	67242856	3433254	9999.999849	15873	6660	1.000000	12017	7795	1.000000	9822115	0.000000
156627284	67237338	3433764	9999.999908	15888	6738	1.000000	11626	8018	1.000000	9817213	0.000000
156621013	67248089	3432466	9999.999944	16136	6592	1.000000	11840	8011	1.000000	9812300	0.000000
156597478	67240973	3429521	9999.999966	15893	6772	1.000000	11778	7875	1.000000	9807352	0.000000
156630873	67238703	3427890	9999.999980	15953	6771	1.000000	11760	8003	1.000000	9802399	-1.#IND00
156583459	67265278	3433638	9999.999988	15994	6583	1.000000	11953	7714	1.000000	9797500	0.004800
156613241	67234017	3428747	9999.999992	15577	6956	1.000000	11628	8007	1.000000	9792538	-0.012028
156636954	67234967	3430222	9999.999995	16087	6471	1.000000	11719	7925	1.000000	9787551	-0.011576
156614612	67265003	3428441	9999.999997	15870	6706	1.000000	11598	7991	1.000000	9782688	-0.013458
156620679	67243297	3431259	9999.999998	16067	6534	1.000000	11687	7972	1.000000	9777810	-0.011618
156603676	67282399	3430973	9999.999999	15921	6642	1.000000	11820	7868	1.000000	9772898	-0.010521
156641896	67224695	3428135	9999.999999	16222	6293	1.000000	11830	7845	1.000000	9767999	-0.015382
156594985	67255323	3430270	10000.000000	16123	6613	1.000000	11924	7727	1.000000	9763139	-0.012015
156572330	67275591	3435364	10000.000000	15922	6723	1.000000	11877	7865	1.000000	9758238	-0.011342
156628469	67232619	3432188	10000.000000	15965	6499	1.000000	11912	7902	1.000000	9753333	-0.010883
156630042	67238111	3430623	10000.000000	15948	6762	1.000000	11870	8167	1.000000	9748552	-0.009460
156583445	67267287	3432895	10000.000000	16117	6533	1.000000	11784	7988	1.000000	9743738	-0.008380
156607909	67255875	3428261	10000.000000	16153	6533	1.000000	11657	7972	1.000000	9738909	-0.005637
156590228	67245506	3431578	10000.000000	16158	6580	1.000000	11707	8098	1.000000	9734015	-0.006030
156639184	67222027	3430607	10000.000000	16025	6517	1.000000	11772	7790	1.000000	9729320	-0.006323
156592230	67259769	3432793	10000.000000	15903	6641	1.000000	11841	7699	1.000000	9724415	-0.005217
156635047	67223211	3428236	10000.000000	15929	6707	1.000000	11871	7632	1.000000	9719454	-0.003972
156582507	67259938	3430748	10000.000000	16120	6523	1.000000	11743	8094	1.000000	9714475	-0.003483
156618414	67237838	3425541	10000.000000	16167	6678	1.000000	11792	7850	1.000000	9709475	-0.002325
156600511	67250768	3432898	10000.000000	15860	6747	1.000000	11861	7813	1.000000	9704647	-0.001701
156607697	67253626	3431401	10000.000000	16046	6772	1.000000	11641	7992	1.000000	9699893	-0.000319
156614477	67230121	3429117	10000.000000	15888	6727	1.000000	11674	7820	1.000000	9695086	0.000624
156603111	67257314	3429742	10000.000000	16029	6557	1.000000	11667	8038	1.000000	9690227	0.000229
156625347	67240941	3431202	10000.000000	16089	6634	1.000000	11757	7947	1.000000	9685472	-0.002055
156600393	67244359	3429161	10000.000000	15962	6614	1.000000	11902	7861	1.000000	9680700	-0.001166
156601698	67252772	3433198	10000.000000	15856	6790	1.000000	11842	7892	1.000000	9675830	-0.003308
156614294	67255072	3430715	10000.000000	16089	6696	1.000000	11760	7790	1.000000	9670968	-0.003736
156612024	67238462	3432339	10000.000000	15901	6650	1.000000	11688	7922	1.000000	9666106	-0.004238
156609738	67236088	3431292	10000.000000	15959	6597	1.000000	11988	7628	1.000000	9661159	-0.003801
156609862	67259975	3430403	10000.000000	16130	6544	1.000000	11809	7736	1.000000	9656323	-0.003837
156603782	67243767	3429843	10000.000000	15918	6629	1.000000	11712	8001	1.000000	9651503	-0.004580
156590078	67236148	3428764	10000.000000	16222	6350	1.000000	11557	8223	1.000000	9646707	-0.004395
156609946	67260624	3431113	10000.000000	15976	6413	1.000000	12034	7695	1.000000	9641868	-0.004226
156613045	67239510	3432710	10000.000000	16204	6489	1.000000	11822	7795	1.000000	9637158	-0.003869
156602487	67259620	3428592	10000.000000	15978	6643	1.000000	11775	8043	1.000000	9632368	-0.003634
156598480	67247181	3430691	10000.000000	16250	6498	1.000000	11683	7918	1.000000	9627591	-0.003640
156633676	67245821	3430281	10000.000000	15984	6733	1.000000	11765	7799	1.000000	9623045	-0.004319
156615352	67239131	3427664	10000.000000	16148	6440	1.000000	11882	7803	1.000000	9618136	-0.003834
156637179	67237580	3429607	10000.000000	15925	6562	1.000000	11754	7954	1.000000	9613296	-0.003620
156587671	67274771	3429020	10000.000000	16107	6464	1.000000	11822	7917	1.000000	9608587	-0.003501
156616076	67244419	3432057	10000.000000	15927	6558	1.000000	11768	7662	1.000000	9603784	-0.003248
156591387	67273280	3430338	10000.000000	15800	6848	1.000000	11847	7777	1.000000	9598857	-0.003680
156596318	67251232	3434610	10000.000000	16017	6642	1.000000	11749	7818	1.000000	9594107	-0.003517
156608701	67248494	3430209	10000.000000	16215	6714	1.000000	11821	7729	1.000000	9589291	-0.003961
156597396	67252462	3431100	10000.000000	15786	6693	1.000000	11697	7827	1.000000	9584457	-0.003874
156609995	67257654	3430883	10000.000000	15911	6711	1.000000	11860	7869	1.000000	9579683	-0.003532
156641508	67213012	3429531	10000.000000	16004	6659	1.000000	11890	7875	1.000000	9574932	-0.003274
156598140	67242009	3429788	10000.000000	16011	6607	1.000000	11726	7985	1.000000	9570124	-0.002692
156605564	67252781	3429278	10000.000000	15951	6760	1.000000	11757	7855	1.000000	9565456	-0.002808
156619151	67259305	3426913	10000.000000	16072	6563	1.000000	11744	7886	1.000000	9560786	-0.002672
156586665	67259104	3432588	10000.000000	15940	6721	1.000000	11599	7996	1.000000	9555965	-0.002553
156622364	67253785	3432133	10000.000000	16012	6476	1.000000	11820	7884	1.000000	9551169	-0.003025
156593165	67252635	3431463	10000.000000	16179	6611	1.000000	11874	7911	1.000000	9546326	-0.003007
156620290	67241258	3428184	10000.000000	16116	6578	1.000000	11787	7770	1.000000	9541497	-0.002959
156606846	67237343	3432036	10000.000000	16136	6701	1.000000	11870	7898	1.000000	9536786	-0.002831
156619764	67240976	3430842	10000.000000	15996	6662	1.000000	11703	7948	1.000000	9532014	-0.003701
156608046	67233154	3432466	10000.000000	15712	6718	1.000000	11684	7923	1.000000	9527240	-0.003842
156611895	67251998	3432776	10000.000000	16095	6641	1.000000	11589	8304	1.000000	9522366	-0.003722
156613953	67237501	3428397	10000.000000	15890	6589	1.000000	11909	7786	1.000000	9517637	-0.003570
npatches	nstrain	runtime	dt	init_x	init_y	init_y_blood	init_z	init_S	beta0	beta1	beta2	beta3	mean_beta	B	d	delta	delta_blood	b[0]	mut	m	CTL	c	g	epsilon	k	het	lambda	rho	omega	x_max	patch.dyna	DELTA	A	VA
10000	1	100.000000	0.001000	21900	9499	5000000	0.001000	10000000	13.907697	15.462980	7.230367	12.124837	13	800000000	0.010000	1.000000	1.000000	80000	0.000050	0.004800	0	0.500000	0.000000	2.500000	6.000000	0.500000	0.000000	0.000000	0.000000	31872	0	10.000000	7.000000	1.000000
sus	inf	inf_blood	z	x[0]	y[0][0]	z[0]	x[1]	y[1][0]	z[1]	S[0]	synchrony
219000000	94990000	5000000	10.000000	21900	9499	0.001000	21900	9499	0.001000	10000000	0.000000
69493834	225110006	11655413	3941.516320	6226	22885	0.394152	5611	23098	0.394152	9995024	0.000000
112646870	111192479	5734253	6325.803353	10086	11532	0.632580	9262	11783	0.632580	9989997	0.000000
142220917	77362119	3964695	7771.765723	12934	8101	0.777177	11666	8568	0.777177	9984978	0.000000
158200727	64165019	3284767	8648.676577	14525	6800	0.864868	13225	7111	0.864868	9979926	0.000000
167556222	57512297	2942018	9180.483393	15336	6275	0.918048	14103	6384	0.918048	9975061	0.000000
173113413	53902730	2754795	9503.000201	15769	5874	0.950300	14279	6391	0.950300	9970213	0.000000
176424513	51869916	2648913	9698.592075	16163	5434	0.969859	14905	5939	0.969859	9965218	0.000000
178429198	50642076	2583487	9817.209710	16185	5665	0.981721	15134	5753	0.981721	9960293	0.000000
179657653	49926846	2544967	9889.145947	16501	5367	0.988915	15125	5826	0.988915	9955259	0.000000
180406136	49487280	2523814	9932.772025	16571	5387	0.993277	15218	5633	0.993277	9950321	0.000000
180843779	49244628	2512312	9959.229270	16286	5506	0.995923	14881	5816	0.995923	9945362	0.000000
181126955	49064430	2503116	9975.274394	16409	5538	0.997527	15167	5567	0.997527	9940499	0.000000
181280153	48993292	2498465	9985.005037	16690	5026	0.998501	15077	5744	0.998501	9935529	0.000000
181393994	48923329	2498233	9990.906233	16283	5475	0.999091	15261	5588	0.999091	9930501	0.000000
181446970	48892601	2494760	9994.485041	16621	5314	0.999449	15221	5615	0.999449	9925545	0.000000
181455270	48874726	2492112	9996.655426	16486	5375	0.999666	15523	5571	0.999666	9920604	0.000000
181521624	48857476	2490796	9997.971667	16605	5349	0.999797	15359	5551	0.999797	9915615	0.000000
181518931	48856343	2492872	9998.769908	16781	5263	0.999877	15123	5692	0.999877	9910702	0.000000
181556055	48822328	2490479	9999.254005	16435	5461	0.999925	15414	5550	0.999925	9905617	0.000000
181496491	48865663	2493390	9999.547588	16645	5261	0.999955	15207	5740	0.999955	9900603	0.000000
181537516	48823052	2491123	9999.725632	16652	5400	0.999973	15345	5518	0.999973	9895637	0.000000
181566156	48841417	2493041	9999.833608	16282	5492	0.999983	15359	5477	0.999983	9890715	0.000000
181560426	48806555	2491242	9999.899091	16478	5399	0.999990	15214	5560	0.999990	9885847	0.000000
181518998	48847342	2492461	9999.938803	16769	5079	0.999994	15034	5902	0.999994	9880820	0.000000
181535122	48850651	2491914	9999.962887	16576	5345	0.999996	15040	5794	0.999996	9875896	0.000000
181533567	48830654	2490929	9999.977493	16480	5387	0.999998	15148	5834	0.999998	9870755	0.000000
181548756	48824402	2489017	9999.986350	16662	5192	0.999999	15085	5609	0.999999	9865906	0.000000
181496336	48850611	2495359	9999.991722	16519	5426	0.999999	15093	5684	0.999999	9860938	0.000000
181548187	48825541	2491003	9999.994980	16621	5263	0.999999	15108	5767	0.999999	9856087	0.000000
181530475	48851601	2491424	9999.996955	16506	5387	1.000000	15468	5781	1.000000	9851121	0.000000
181556441	48823335	2491813	9999.998154	16854	5290	1.000000	15318	5637	1.000000	9846171	0.000000
181567969	48826533	2494118	9999.998880	16661	5269	1.000000	15144	5557	1.000000	9841201	0.000000
181538573	48828517	2492544	9999.999321	16624	5253	1.000000	15227	5853	1.000000	9836216	0.000000
181524592	48831004	2489925	9999.999588	16679	5520	1.000000	15303	5575	1.000000	9831232	0.000000
181530665	48833017	2492074	9999.999750	16610	5307	1.000000	15213	5660	1.000000	9826331	0.000000
181510043	48851604	2492857	9999.999849	16534	5244	1.000000	15130	5630	1.000000	9821368	0.000000
181513138	48831259	2489453	9999.999908	16489	5309	1.000000	15015	5770	1.000000	9816580	0.000000
181522859	48839806	2495433	9999.999944	16571	5252	1.000000	15231	5561	1.000000	9811572	0.000000
181520412	48853576	2493562	9999.999966	16556	5378	1.000000	15108	5663	1.000000	9806630	0.000000
181541259	48822207	2489299	9999.999980	16621	5241	1.000000	14946	5894	1.000000	9801686	-1.#IND00
181523224	48841679	2491070	9999.999988	16605	5360	1.000000	15226	5729	1.000000	9796868	-0.006400
181554057	48828271	2490945	9999.999992	16715	5244	1.000000	15164	5857	1.000000	9792011	-0.004366
181531613	48844950	2491300	9999.999995	16646	5130	1.000000	15281	5811	1.000000	9787172	-0.001120
181549816	48827342	2492667	9999.999997	16391	5282	1.000000	15479	5605	1.000000	9782171	-0.003218
181505940	48846680	2491553	9999.999998	16270	5614	1.000000	15264	5656	1.000000	9777195	-0.002254
181539896	48824181	2490695	9999.999999	16573	5162	1.000000	14733	5864	1.000000	9772315	0.006645
181572169	48825599	2491647	9999.999999	16620	5235	1.000000	15137	5780	1.000000	9767424	0.004758
181534204	48819580	2489946	10000.000000	16633	5225	1.000000	15226	5676	1.000000	9762525	0.005795
181541208	48848154	2490990	10000.000000	16542	5132	1.000000	15146	5793	1.000000	9757577	0.007292
181532013	48833022	2492819	10000.000000	16653	5279	1.000000	15425	5443	1.000000	9752689	0.006147
181580110	48836702	2490780	10000.000000	16668	5164	1.000000	15404	5509	1.000000	9747952	0.006472
181522806	48832438	2494262	10000.000000	16389	5285	1.000000	15023	5798	1.000000	9743046	0.005256
181543882	48826922	2490247	10000.000000	16760	5234	1.000000	15282	5514	1.000000	9738149	0.005072
181508185	48849733	2492882	10000.000000	16378	5511	1.000000	15046	5729	1.000000	9733111	0.004835
181528494	48835205	2494492	10000.000000	16749	5244	1.000000	15224	5516	1.000000	9728243	0.003716
181567000	48826765	2488906	10000.000000	16406	5285	1.000000	15204	5704	1.000000	9723394	0.002288
181531037	48840525	2490785	10000.000000	16463	5335	1.000000	15426	5750	1.000000	9718561	0.000883
181541774	48829018	2491654	10000.000000	16551	5291	1.000000	15477	5594	1.000000	9713665	0.000767
181542768	48835708	2491502	10000.000000	16471	5374	1.000000	15280	5612	1.000000	9708770	-0.000054
181512233	48852997	2494237	10000.000000	16477	5375	1.000000	14756	5787	1.000000	9703752	-0.001301
181550297	48816815	2491066	10000.000000	16438	5326	1.000000	15268	5569	1.000000	9698729	-0.001409
181568996	48818482	2489631	10000.000000	16667	5302	1.000000	15029	5569	1.000000	9693951	-0.001594
181562163	48821862	2490519	10000.000000	16590	5398	1.000000	15253	5832	1.000000	9689117	-0.001967
181543802	48842850	2490337	10000.000000	16859	5129	1.000000	15065	5538	1.000000	9684209	-0.002968
181527433	48831410	2491290	10000.000000	16506	5483	1.000000	15311	5463	1.000000	9679414	-0.005165
181547008	48843660	2492409	10000.000000	16425	5263	1.000000	15143	5731	1.000000	9674466	-0.004953
181544219	48828650	2491598	10000.000000	16619	5299	1.000000	15221	5663	1.000000	9669722	-0.004753
181515654	48850649	2493875	10000.000000	16846	5251	1.000000	15201	5605	1.000000	9664938	-0.002788
181522907	48849357	2493678	10000.000000	16574	5289	1.000000	15316	5586	1.000000	9660068	-0.002369
181528893	48844448	2491934	10000.000000	16789	5218	1.000000	15049	5782	1.000000	9655385	-0.002357
181533406	48851354	2493105	10000.000000	16815	5294	1.000000	15184	5686	1.000000	9650561	-0.002409
181524063	48847736	2494084	10000.000000	16544	5280	1.000000	15325	5733	1.000000	9645790	-0.002402
181532210	48849898	2491155	10000.000000	16459	5233	1.000000	15287	5804	1.000000	9640934	-0.002439
181540503	48825012	2491816	10000.000000	16709	5361	1.000000	15191	5609	1.000000	9636101	-0.001681
181538535	48844775	2491089	10000.000000	16521	5457	1.000000	15105	5616	1.000000	9631393	-0.001345
181529592	48853139	2491249	10000.000000	16680	5342	1.000000	15338	5758	1.000000	9626615	-0.001392
181523911	48835124	2492810	10000.000000	16603	5263	1.000000	15106	5889	1.000000	9621777	-0.001127
181537500	48831201	2493658	10000.000000	16306	5513	1.000000	15356	5498	1.000000	9616986	-0.001180
181524037	48835576	2492251	10000.000000	16603	5191	1.000000	15221	5738	1.000000	9612273	-0.001103
181561722	48828439	2494412	10000.000000	16508	5266	1.000000	15299	5620	1.000000	9607470	-0.000774
181525932	48837564	2489960	10000.000000	16724	5220	1.000000	14883	5870	1.000000	9602687	-0.000159
181530774	48841208	2490468	10000.000000	16321	5415	1.000000	15485	5613	1.000000	9597690	-0.000625
181533733	48843485	2492528	10000.000000	16515	5376	1.000000	15250	5641	1.000000	9592826	-0.000697
181533143	48847212	2493262	10000.000000	16666	5346	1.000000	15163	5581	1.000000	9588002	-0.001501
181535801	48833121	2495123	10000.000000	16644	5435	1.000000	15133	5758	1.000000	9583175	-0.002398
181513158	48857428	2494963	10000.000000	16455	5209	1.000000	15125	5878	1.000000	9578425	-0.002298
181529459	48828031	2490428	10000.000000	16616	5279	1.000000	15059	5666	1.000000	9573683	-0.002270
181534946	48854789	2491461	10000.000000	16425	5317	1.000000	15350	5566	1.000000	9568929	-0.002273
181531462	48821955	2488628	10000.000000	16666	5275	1.000000	15151	5682	1.000000	9564096	-0.002257
181536063	48848209	2491206	10000.000000	16533	5536	1.000000	15054	5914	1.000000	9559303	-0.002318
181512382	48847264	2491193	10000.000000	16411	5522	1.000000	15453	5602	1.000000	9554512	-0.002184
181529138	48840534	2490946	10000.000000	16524	5166	1.000000	15008	5811	1.000000	9549650	-0.002629
181529033	48823593	2493446	10000.000000	16623	5168	1.000000	15277	5659	1.000000	9544895	-0.003169
181530310	48841448	2495464	10000.000000	16712	5281	1.000000	15086	5645	1.000000	9540094	-0.003315
181571333	48811525	2491810	10000.000000	16735	5459	1.000000	15196	5653	1.000000	9535257	-0.004307
181531364	48821064	2489884	10000.000000	16579	5422	1.000000	15145	5652	1.000000	9530520	-0.004026
181552252	48830416	2489810	10000.000000	16637	5320	1.000000	15114	5734	1.000000	9525699	-0.004089
181513634	48836689	2491624	10000.000000	16850	5016	1.000000	15147	5683	1.000000	9520914	-0.003922
181522856	48828278	2491994	10000.000000	16447	5336	1.000000	15175	5636	1.000000	9516130	-0.004153
npatches	nstrain	runtime	dt	init_x	init_y	init_y_blood	init_z	init_S	beta0	beta1	beta2	beta3	mean_beta	B	d	delta	delta_blood	b[0]	mut	m	CTL	c	g	epsilon	k	het	lambda	rho	omega	x_max	patch.dyna	DELTA	A	VA
10000	1	100.000000	0.001000	21900	9499	5000000	0.001000	10000000	12.960940	12.464028	12.863851	18.816244	13	800000000	0.010000	1.000000	1.000000	80000	0.000050	0.004800	0	0.500000	0.000000	2.500000	7.000000	0.500000	0.000000	0.000000	0.000000	31872	0	10.000000	7.000000	1.000000
sus	inf	inf_blood	z	x[0]	y[0][0]	z[0]	x[1]	y[1][0]	z[1]	S[0]	synchrony
219000000	94990000	5000000	10.000000	21900	9499	0.001000	21900	9499	0.001000	10000000	0.000000
75128570	198661342	10330523	3941.516320	7184	19768	0.394152	7328	20040	0.394152	9995018	0.000000
127070962	89199181	4605117	6325.803353	12199	9053	0.632580	12595	8927	0.632580	9989996	0.000000
160195844	60339699	3098263	7771.765723	15240	6439	0.777177	15840	5984	0.777177	9984993	0.000000
177961543	48993720	2505072	8648.676577	17188	5245	0.864868	17795	4758	0.864868	9980057	0.000000
188353120	43287197	2214178	9180.483393	18099	4709	0.918048	18951	4288	0.918048	9974991	0.000000
194539855	40162094	2050879	9503.000201	18924	4313	0.950300	19720	3992	0.950300	9970020	0.000000
198251481	38377888	1958723	9698.592075	19739	3861	0.969859	19568	3979	0.969859	9965016	0.000000
200488377	37353804	1905371	9817.209710	19576	3993	0.981721	20162	3756	0.981721	9960141	0.000000
201826888	36728292	1874895	9889.145947	19643	3793	0.988915	20321	3505	0.988915	9955072	0.000000
202642531	36355155	1855948	9932.772025	19949	3720	0.993277	20275	3619	0.993277	9950225	0.000000
203101790	36152763	1844897	9959.229270	19833	3778	0.995923	20566	3574	0.995923	9945146	0.000000
203431130	36007157	1836326	9975.274394	20090	3567	0.997527	20415	3703	0.997527	9940235	0.000000
203590833	35925427	1835938	9985.005037	20043	3641	0.998501	20575	3654	0.998501	9935421	0.000000
203710582	35873609	1830405	9990.906233	20068	3742	0.999091	20482	3398	0.999091	9930429	0.000000
203777444	35851891	1829745	9994.485041	20189	3547	0.999449	20649	3505	0.999449	9925476	0.000000
203824843	35823984	1827312	9996.655426	20087	3660	0.999666	20633	3628	0.999666	9920534	0.000000
203901697	35794477	1828008	9997.971667	20009	3687	0.999797	20320	3549	0.999797	9915648	0.000000
203862480	35828466	1829207	9998.769908	20169	3727	0.999877	20581	3604	0.999877	9910687	0.000000
203861370	35812617	1825849	9999.254005	19924	3668	0.999925	20726	3590	0.999925	9905682	0.000000
203878273	35797856	1825350	9999.547588	20041	3667	0.999955	20492	3668	0.999955	9900660	0.000000
203881596	35798203	1824996	9999.725632	19912	3676	0.999973	20410	3570	0.999973	9895707	0.000000
203882573	35814621	1828107	9999.833608	20150	3661	0.999983	20555	3506	0.999983	9890824	0.000000
203884173	35801393	1826293	9999.899091	19930	3610	0.999990	20592	3525	0.999990	9885752	0.000000
203859164	35824516	1828265	9999.938803	19827	3711	0.999994	20501	3553	0.999994	9880819	0.000000
203877477	35796884	1828275	9999.962887	20059	3545	0.999996	20312	3529	0.999996	9875794	0.000000
203859240	35816400	1825671	9999.977493	20133	3764	0.999998	20327	3578	0.999998	9870787	0.000000
203901267	35793586	1828941	9999.986350	19708	3730	0.999999	20502	3758	0.999999	9865759	0.000000
203904695	35800240	1824507	9999.991722	20129	3536	0.999999	20608	3463	0.999999	9860802	0.000000
203873946	35801454	1826498	9999.994980	20204	3790	0.999999	20687	3461	0.999999	9855764	0.000000
203915329	35787702	1826194	9999.996955	20128	3630	1.000000	20409	3573	1.000000	9850867	0.000000
203889864	35798028	1825385	9999.998154	20167	3471	1.000000	20806	3490	1.000000	9845963	0.000000
203874426	35813389	1826616	9999.998880	19670	3771	1.000000	20586	3618	1.000000	9840982	0.000000
203892101	35803282	1827891	9999.999321	19995	3582	1.000000	20375	3496	1.000000	9836107	0.000000
203858030	35816252	1826860	9999.999588	20027	3786	1.000000	20630	3627	1.000000	9831261	0.000000
203870477	35796289	1822827	9999.999750	19714	3834	1.000000	20410	3680	1.000000	9826297	0.000000
203864498	35823804	1829835	9999.999849	20304	3729	1.000000	20852	3523	1.000000	9821457	0.000000
203883126	35809524	1828112	9999.999908	20059	3533	1.000000	20244	3653	1.000000	9816613	0.000000
203901705	35797008	1825532	9999.999944	19593	3894	1.000000	20489	3497	1.000000	9811727	0.000000
203898821	35798620	1826056	9999.999966	19947	3730	1.000000	20113	3712	1.000000	9806739	0.000000
203875339	35815072	1826140	9999.999980	20014	3693	1.000000	20509	3574	1.000000	9801848	-1.#IND00
203834567	35821540	1826415	9999.999988	19929	3729	1.000000	20520	3514	1.000000	9797004	-0.006400
203892558	35798043	1827558	9999.999992	19828	3727	1.000000	20196	3620	1.000000	9792203	-0.001597
203886967	35786319	1828139	9999.999995	20092	3606	1.000000	20404	3659	1.000000	9787397	-0.000898
203885313	35805769	1827156	9999.999997	20225	3637	1.000000	20750	3413	1.000000	9782425	0.000012
203865466	35824814	1829757	9999.999998	19821	3720	1.000000	20528	3576	1.000000	9777524	-0.000951
203916939	35788470	1828124	9999.999999	20010	3639	1.000000	20566	3477	1.000000	9772668	0.001775
203853414	35815116	1826200	9999.999999	20124	3567	1.000000	20384	3467	1.000000	9767717	0.001398
203858606	35811593	1825522	10000.000000	20407	3652	1.000000	20520	3471	1.000000	9762815	0.000755
203903706	35793758	1825069	10000.000000	19962	3577	1.000000	20481	3553	1.000000	9757925	0.001206
203872606	35805050	1826149	10000.000000	20016	3734	1.000000	20845	3380	1.000000	9753011	0.001650
203862742	35807450	1826359	10000.000000	19773	3723	1.000000	20554	3599	1.000000	9748264	0.001560
203874084	35795348	1826570	10000.000000	20106	3745	1.000000	20423	3504	1.000000	9743365	0.000753
203881037	35815290	1829199	10000.000000	19994	3634	1.000000	20419	3565	1.000000	9738548	0.000400
203869541	35803150	1828371	10000.000000	20072	3689	1.000000	20472	3535	1.000000	9733540	0.000476
203883478	35812284	1827635	10000.000000	20017	3695	1.000000	20329	3622	1.000000	9728773	0.001037
203882903	35810986	1828070	10000.000000	20171	3647	1.000000	20555	3603	1.000000	9723763	-0.000047
203876464	35805219	1826842	10000.000000	20015	3645	1.000000	20815	3531	1.000000	9718993	-0.000065
203880453	35807358	1829166	10000.000000	20015	3582	1.000000	20285	3548	1.000000	9714208	-0.000369
203832703	35836490	1827661	10000.000000	19789	3715	1.000000	20432	3535	1.000000	9709457	-0.000582
203877925	35808024	1824808	10000.000000	19487	3737	1.000000	20527	3572	1.000000	9704621	-0.000170
203893394	35790183	1825680	10000.000000	19795	3746	1.000000	20539	3569	1.000000	9699800	0.001339
203837430	35819197	1825309	10000.000000	19680	3831	1.000000	20375	3476	1.000000	9694919	0.002619
203880965	35816214	1826945	10000.000000	19934	3627	1.000000	20599	3513	1.000000	9690097	0.001998
203897503	35793438	1824908	10000.000000	19844	3823	1.000000	20732	3415	1.000000	9685257	0.001142
203874334	35806900	1825710	10000.000000	19858	3645	1.000000	20602	3506	1.000000	9680396	-0.000368
203862702	35794891	1826658	10000.000000	20042	3587	1.000000	20383	3558	1.000000	9675501	0.000070
203892689	35798524	1827029	10000.000000	19635	3858	1.000000	20795	3439	1.000000	9670731	0.000196
203887551	35813484	1827399	10000.000000	20154	3712	1.000000	20723	3413	1.000000	9665888	0.000237
203866006	35804308	1825624	10000.000000	20033	3563	1.000000	20668	3496	1.000000	9661082	0.000151
203882367	35805805	1830076	10000.000000	20070	3562	1.000000	20505	3640	1.000000	9656320	0.000237
203881366	35797364	1827097	10000.000000	19613	3768	1.000000	20425	3529	1.000000	9651333	0.000075
203869256	35804838	1826213	10000.000000	20081	3620	1.000000	20677	3623	1.000000	9646477	0.000616
203896161	35792632	1828774	10000.000000	19626	3715	1.000000	20338	3531	1.000000	9641616	0.000247
203871770	35803445	1823910	10000.000000	19810	3832	1.000000	20664	3458	1.000000	9636774	0.000103
203864555	35808030	1828107	10000.000000	20068	3625	1.000000	20381	3564	1.000000	9631962	0.000272
203874223	35805202	1825560	10000.000000	20075	3655	1.000000	20609	3425	1.000000	9627119	0.001195
203876068	35833504	1826800	10000.000000	19866	3720	1.000000	20355	3508	1.000000	9622363	0.001037
203850054	35807555	1826272	10000.000000	19972	3605	1.000000	20582	3539	1.000000	9617522	0.000892
203884918	35813106	1826715	10000.000000	19972	3640	1.000000	20800	3597	1.000000	9612596	0.000821
203896188	35793994	1827415	10000.000000	20042	3511	1.000000	20202	3727	1.000000	9607762	0.000584
203907364	35811899	1827096	10000.000000	19595	3746	1.000000	20731	3541	1.000000	9602908	0.000443
203876187	35809899	1827923	10000.000000	19620	3728	1.000000	21031	3372	1.000000	9598117	0.000297
203888107	35791911	1826494	10000.000000	20197	3715	1.000000	20473	3617	1.000000	9593238	0.000125
203890940	35802905	1826550	10000.000000	19892	3681	1.000000	20307	3628	1.000000	9588432	0.001377
203907617	35785411	1829132	10000.000000	19625	3668	1.000000	20438	3687	1.000000	9583665	0.001419
203859431	35818581	1826463	10000.000000	19891	3593	1.000000	20474	3632	1.000000	9578860	0.001345
203892833	35810229	1827594	10000.000000	20036	3706	1.000000	20542	3311	1.000000	9574003	0.001739
203867411	35789392	1825561	10000.000000	19858	3768	1.000000	20372	3750	1.000000	9569179	0.001537
203907624	35797053	1823833	10000.000000	19929	3669	1.000000	20609	3552	1.000000	9564426	0.001764
203889062	35799533	1825894	10000.000000	19818	3883	1.000000	20492	3685	1.000000	9559679	0.001735
203876154	35821534	1826492	10000.000000	20064	3614	1.000000	20408	3545	1.000000	9554980	0.001718
203894554	35802304	1827890	10000.000000	20182	3576	1.000000	20605	3629	1.000000	9550216	0.001646
203874503	35799797	1825418	10000.000000	19860	3720	1.000000	20142	3616	1.000000	9545521	0.001528
203875055	35797089	1826599	10000.000000	20004	3781	1.000000	20523	3500	1.000000	9540776	0.001219
203880860	35808711	1826433	10000.000000	19748	3865	1.000000	20544	3573	1.000000	9536009	0.000966
203901168	35786267	1826983	10000.000000	19942	3668	1.000000	20484	3546	1.000000	9531290	0.001000
203869685	35792244	1826179	10000.000000	20099	3611	1.000000	20328	3433	1.000000	9526518	0.001296
203873557	35805916	1824746	10000.000000	19994	3690	1.000000	20459	3535	1.000000	9521697	0.001712
203928211	35786314	1826144	10000.000000	20092	3634	1.000000	20520	3450	1.000000	9516825	0.001619
npatches	nstrain	runtime	dt	init_x	init_y	init_y_blood	init_z	init_S	beta0	beta1	beta2	beta3	mean_beta	B	d	delta	delta_blood	b[0]	mut	m	CTL	c	g	epsilon	k	het	lambda	rho	omega	x_max	patch.dyna	DELTA	A	VA
10000	1	100.000000	0.001000	21900	9499	5000000	0.001000	10000000	15.957966	8.808234	19.056933	14.719401	13	800000000	0.010000	1.000000	1.000000	80000	0.000050	0.004800	0	0.500000	0.000000	2.500000	8.000000	0.500000	0.000000	0.000000	0.000000	31872	0	10.000000	7.000000	1.000000
sus	inf	inf_blood	z	x[0]	y[0][0]	z[0]	x[1]	y[1][0]	z[1]	S[0]	synchrony
219000000	94990000	5000000	10.000000	21900	9499	0.001000	21900	9499	0.001000	10000000	0.000000
80580844	175841992	9165505	3941.516320	6440	18264	0.394152	10435	16471	0.394152	9995130	0.000000
140741536	72378699	3738853	6325.803353	11649	7933	0.632580	17858	6048	0.632580	9990280	0.000000
176757660	47596285	2442773	7771.765723	14771	5595	0.777177	21987	3631	0.777177	9985418	0.000000
196014370	37715084	1931356	8648.676577	16442	4558	0.864868	24089	2676	0.864868	9980481	0.000000
207220196	32778298	1675775	9180.483393	17557	4012	0.918048	25322	2249	0.918048	9975600	0.000000
213903020	30050987	1534917	9503.000201	17884	3824	0.950300	26077	1926	0.950300	9970560	0.000000
217824478	28540985	1459404	9698.592075	18271	3542	0.969859	26339	1729	0.969859	9965472	0.000000
220179284	27642875	1413111	9817.209710	19078	3399	0.981721	26757	1741	0.981721	9960411	0.000000
221635162	27111409	1383466	9889.145947	18667	3602	0.988915	26933	1649	0.988915	9955354	0.000000
222489579	26816777	1366985	9932.772025	19242	3474	0.993277	26962	1625	0.993277	9950405	0.000000
223002957	26615368	1358355	9959.229270	19123	3315	0.995923	27211	1531	0.995923	9945412	0.000000
223282848	26513286	1351579	9975.274394	18962	3486	0.997527	27126	1528	0.997527	9940455	0.000000
223533895	26430941	1347887	9985.005037	19166	3415	0.998501	27185	1595	0.998501	9935477	0.000000
223653022	26373024	1344909	9990.906233	18926	3335	0.999091	26593	1624	0.999091	9930465	0.000000
223676780	26367193	1345257	9994.485041	19439	3312	0.999449	27061	1661	0.999449	9925469	0.000000
223748206	26352445	1342481	9996.655426	19065	3309	0.999666	27007	1658	0.999666	9920423	0.000000
223748698	26336558	1345982	9997.971667	18715	3515	0.999797	27003	1603	0.999797	9915402	0.000000
223784855	26314692	1341808	9998.769908	18950	3358	0.999877	27308	1661	0.999877	9910409	0.000000
223773914	26322500	1344916	9999.254005	19691	3188	0.999925	26817	1643	0.999925	9905390	0.000000
223799216	26318881	1344283	9999.547588	18978	3328	0.999955	26991	1653	0.999955	9900346	0.000000
223825352	26309666	1340372	9999.725632	19058	3452	0.999973	27157	1710	0.999973	9895441	0.000000
223798552	26319432	1343566	9999.833608	19313	3272	0.999983	26710	1683	0.999983	9890417	0.000000
223802869	26311548	1341515	9999.899091	19067	3342	0.999990	27046	1578	0.999990	9885460	0.000000
223820433	26309845	1341872	9999.938803	19096	3312	0.999994	27005	1686	0.999994	9880534	0.000000
223826860	26329725	1341854	9999.962887	19165	3231	0.999996	27373	1635	0.999996	9875653	0.000000
223789571	26309966	1342925	9999.977493	19051	3218	0.999998	26801	1827	0.999998	9870598	0.000000
223817204	26322197	1344523	9999.986350	19151	3322	0.999999	27158	1591	0.999999	9865590	0.000000
223780514	26348254	1342584	9999.991722	19297	3260	0.999999	27095	1649	0.999999	9860671	0.000000
223808269	26312236	1340827	9999.994980	19185	3488	0.999999	27215	1589	0.999999	9855719	0.000000
223831387	26315305	1340553	9999.996955	19274	3302	1.000000	27056	1623	1.000000	9850856	0.000000
223818666	26323626	1343275	9999.998154	18972	3423	1.000000	27047	1548	1.000000	9845871	0.000000
223819890	26329999	1341816	9999.998880	19029	3435	1.000000	27096	1577	1.000000	9840973	0.000000
223803548	26319951	1342416	9999.999321	19083	3419	1.000000	27085	1583	1.000000	9836075	0.000000
223815263	26326278	1343908	9999.999588	19110	3377	1.000000	27026	1634	1.000000	9831194	0.000000
223824607	26312245	1341861	9999.999750	19282	3320	1.000000	27213	1523	1.000000	9826205	0.000000
223788944	26332993	1342777	9999.999849	19370	3391	1.000000	27249	1540	1.000000	9821371	0.000000
223836013	26311584	1342709	9999.999908	19018	3544	1.000000	27330	1606	1.000000	9816559	0.000000
223780742	26337495	1343728	9999.999944	19134	3264	1.000000	27037	1634	1.000000	9811636	0.000000
223829719	26320761	1342900	9999.999966	19150	3399	1.000000	27070	1545	1.000000	9806747	0.000000
223822279	26307277	1342958	9999.999980	18736	3407	1.000000	27235	1585	1.000000	9801845	-1.#IND00
223779541	26345537	1344803	9999.999988	19098	3353	1.000000	26927	1771	1.000000	9796995	-0.003200
223805517	26320289	1344634	9999.999992	19153	3201	1.000000	27199	1580	1.000000	9791945	-0.000677
223860680	26303114	1341832	9999.999995	19041	3555	1.000000	27068	1580	1.000000	9786966	0.000820
223806492	26320093	1344291	9999.999997	18777	3621	1.000000	26853	1662	1.000000	9782056	-0.000439
223820022	26330251	1341511	9999.999998	19212	3374	1.000000	27233	1569	1.000000	9777229	-0.000020
223813991	26320600	1341875	9999.999999	18795	3509	1.000000	26729	1668	1.000000	9772399	0.002590
223798233	26321619	1341430	9999.999999	18876	3326	1.000000	27202	1649	1.000000	9767413	0.002250
223833339	26323344	1341694	10000.000000	19036	3404	1.000000	27037	1697	1.000000	9762512	0.001678
223823878	26312666	1341734	10000.000000	18983	3421	1.000000	27091	1644	1.000000	9757703	-0.001182
223806899	26324137	1340364	10000.000000	19150	3341	1.000000	27222	1490	1.000000	9752814	-0.000299
223813724	26313238	1342599	10000.000000	18885	3354	1.000000	27010	1706	1.000000	9747948	0.000212
223832546	26315769	1343421	10000.000000	19064	3330	1.000000	27083	1589	1.000000	9743036	-0.002016
223874826	26314931	1341177	10000.000000	18933	3488	1.000000	27252	1633	1.000000	9738210	-0.001473
223836702	26297965	1342196	10000.000000	19351	3365	1.000000	27277	1505	1.000000	9733431	-0.002483
223801873	26312490	1345657	10000.000000	18968	3366	1.000000	26998	1598	1.000000	9728551	-0.001931
223816457	26324999	1343731	10000.000000	19155	3407	1.000000	27312	1575	1.000000	9723781	-0.001575
223875431	26299728	1341488	10000.000000	19117	3529	1.000000	27091	1630	1.000000	9718803	-0.000199
223805465	26322135	1343043	10000.000000	19131	3220	1.000000	27191	1477	1.000000	9713981	-0.000214
223806615	26323963	1343591	10000.000000	19045	3337	1.000000	26882	1653	1.000000	9709201	0.000876
223822421	26318213	1343699	10000.000000	19032	3398	1.000000	26867	1569	1.000000	9704340	0.000521
223828083	26317937	1341228	10000.000000	19123	3364	1.000000	27045	1461	1.000000	9699512	0.001813
223786933	26322636	1342843	10000.000000	19214	3334	1.000000	27041	1600	1.000000	9694589	0.001971
223845786	26304280	1343761	10000.000000	19492	3106	1.000000	27121	1542	1.000000	9689697	0.001081
223849301	26309915	1343379	10000.000000	19117	3390	1.000000	27102	1532	1.000000	9684807	0.000976
223770695	26347831	1343196	10000.000000	19110	3257	1.000000	26695	1559	1.000000	9679981	0.001644
223850131	26294962	1341203	10000.000000	19017	3221	1.000000	27323	1577	1.000000	9675072	0.002948
223833061	26313173	1342317	10000.000000	18960	3392	1.000000	26816	1711	1.000000	9670195	0.002850
223791886	26333618	1343236	10000.000000	18972	3460	1.000000	27147	1580	1.000000	9665353	0.001953
223804396	26340300	1343414	10000.000000	19148	3219	1.000000	27133	1605	1.000000	9660416	0.002423
223790930	26337503	1342270	10000.000000	19176	3394	1.000000	27078	1638	1.000000	9655655	0.002202
223818689	26320975	1343744	10000.000000	19234	3301	1.000000	26956	1623	1.000000	9650819	0.002298
223803720	26327747	1341744	10000.000000	19203	3266	1.000000	27059	1715	1.000000	9646004	0.002702
223785093	26327159	1343966	10000.000000	18896	3437	1.000000	26916	1584	1.000000	9641073	0.003600
223810071	26322098	1343943	10000.000000	19105	3329	1.000000	26910	1679	1.000000	9636253	0.001973
223856219	26310469	1342012	10000.000000	19460	3233	1.000000	26792	1659	1.000000	9631490	0.002789
223836142	26311036	1341969	10000.000000	19078	3248	1.000000	27347	1625	1.000000	9626625	0.002119
223857383	26298536	1340854	10000.000000	19060	3419	1.000000	27224	1671	1.000000	9621677	0.002196
223800902	26329820	1342650	10000.000000	19095	3314	1.000000	27091	1598	1.000000	9616907	0.002073
223807646	26326788	1344057	10000.000000	19409	3209	1.000000	26911	1652	1.000000	9612128	0.001670
223795708	26319543	1341505	10000.000000	18873	3332	1.000000	26913	1676	1.000000	9607264	0.001447
223796982	26329690	1346159	10000.000000	19007	3317	1.000000	27131	1636	1.000000	9602447	0.001207
223829701	26315527	1344055	10000.000000	19147	3307	1.000000	27133	1693	1.000000	9597637	0.001840
223833683	26317725	1341964	10000.000000	18997	3274	1.000000	27125	1674	1.000000	9592905	0.001771
223803196	26323856	1344593	10000.000000	18960	3460	1.000000	27103	1675	1.000000	9588052	0.002126
223812322	26320676	1341266	10000.000000	19060	3523	1.000000	26968	1611	1.000000	9583354	0.002101
223822710	26319062	1342235	10000.000000	19083	3428	1.000000	27047	1562	1.000000	9578489	0.001881
223837799	26310435	1343630	10000.000000	19597	3241	1.000000	27054	1699	1.000000	9573795	0.001506
223803464	26318344	1342438	10000.000000	19203	3457	1.000000	27247	1539	1.000000	9568891	0.001533
223813092	26314699	1340726	10000.000000	19243	3328	1.000000	27046	1681	1.000000	9564136	0.001476
223810795	26337426	1344447	10000.000000	19204	3276	1.000000	27064	1656	1.000000	9559340	0.001556
223806292	26306909	1343770	10000.000000	18983	3214	1.000000	27062	1632	1.000000	9554441	0.001054
223801416	26316739	1341901	10000.000000	18972	3322	1.000000	27149	1569	1.000000	9549758	0.001220
223852010	26308770	1343643	10000.000000	18781	3427	1.000000	27069	1596	1.000000	9544930	0.001009
223797913	26319600	1343962	10000.000000	18987	3503	1.000000	27125	1546	1.000000	9540207	0.001032
223805601	26325240	1342771	10000.000000	18919	3393	1.000000	27150	1669	1.000000	9535534	0.001007
223831133	26319159	1343467	10000.000000	18904	3517	1.000000	27066	1567	1.000000	9530780	0.001018
223804558	26312005	1341480	10000.000000	19199	3238	1.000000	26943	1689	1.000000	9525965	0.000686
223836991	26318152	1344427	10000.000000	19242	3330	1.000000	26936	1631	1.000000	9521215	0.000633
223820771	26310426	1344017	10000.000000	19089	3457	1.000000	27283	1597	1.000000	9516579	0.000681
npatches	nstrain	runtime	dt	init_x	init_y	init_y_blood	init_z	init_S	beta0	beta1	beta2	beta3	mean_beta	B	d	delta	delta_blood	b[0]	mut	m	CTL	c	g	epsilon	k	het	lambda	rho	omega	x_max	patch.dyna	DELTA	A	VA
10000	1	100.000000	0.001000	21900	9499	5000000	0.001000	10000000	7.020619	6.544609	11.896913	7.253153	13	800000000	0.010000	1.000000	1.000000	80000	0.000050	0.004800	0	0.500000	0.000000	2.500000	9.000000	0.500000	0.000000	0.000000	0.000000	31872	0	10.000000	7.000000	1.000000
sus	inf	inf_blood	z	x[0]	y[0][0]	z[0]	x[1]	y[1][0]	z[1]	S[0]	synchrony
219000000	94990000	5000000	10.000000	21900	9499	0.001000	21900	9499	0.001000	10000000	0.000000
86910332	155314847	8127678	3941.516320	12854	13843	0.394152	13431	13601	0.394152	9995020	0.000000
155274481	58612602	3029744	6325.803353	21416	4257	0.632580	21953	3871	0.632580	9990083	0.000000
194113984	37128766	1906135	7771.765723	26048	2180	0.777177	26466	2020	0.777177	9985130	0.000000
214632656	28549455	1461600	8648.676577	27793	1532	0.864868	28203	1374	0.864868	9980205	0.000000
226583259	24204348	1238447	9180.483393	28803	1194	0.918048	29182	1043	0.918048	9975090	0.000000
233477062	21916583	1118821	9503.000201	29058	1070	0.950300	29747	872	0.950300	9969999	0.000000
237617210	20609926	1051652	9698.592075	29513	888	0.969859	29780	879	0.969859	9964973	0.000000
240082519	19832636	1011479	9817.209710	29629	866	0.981721	29996	782	0.981721	9960008	0.000000
241587192	19385675	990072	9889.145947	29776	761	0.988915	29910	834	0.988915	9955007	0.000000
242519569	19095542	973350	9932.772025	29985	761	0.993277	30156	743	0.993277	9949877	0.000000
243058634	18932706	966795	9959.229270	29923	712	0.995923	29973	755	0.995923	9944908	0.000000
243320940	18849055	962880	9975.274394	29842	778	0.997527	30111	690	0.997527	9939981	0.000000
243579954	18795970	958389	9985.005037	29944	739	0.998501	30162	724	0.998501	9934975	0.000000
243691007	18730138	957910	9990.906233	29842	780	0.999091	30376	661	0.999091	9929947	0.000000
243739128	18745658	956135	9994.485041	29717	804	0.999449	29862	741	0.999449	9925098	0.000000
243796931	18706314	955255	9996.655426	29923	840	0.999666	29958	755	0.999666	9920181	0.000000
243850139	18686738	953821	9997.971667	29740	705	0.999797	30064	721	0.999797	9915077	0.000000
243893362	18688060	951600	9998.769908	29841	807	0.999877	30126	721	0.999877	9910000	0.000000
243811269	18708947	954158	9999.254005	29625	794	0.999925	30208	714	0.999925	9905093	0.000000
243824395	18714500	954667	9999.547588	29899	705	0.999955	30061	657	0.999955	9900065	0.000000
243833633	18695868	954440	9999.725632	29823	815	0.999973	29974	772	0.999973	9895155	0.000000
243856778	18694516	954369	9999.833608	29870	715	0.999983	30071	728	0.999983	9890219	0.000000
243826222	18697503	952439	9999.899091	29674	789	0.999990	30246	684	0.999990	9885187	0.000000
243823647	18705937	953798	9999.938803	29906	744	0.999994	29892	703	0.999994	9880239	0.000000
243881090	18677975	952611	9999.962887	29955	697	0.999996	30008	711	0.999996	9875172	0.000000
243866258	18696718	951511	9999.977493	30054	741	0.999998	29856	787	0.999998	9870288	0.000000
243837481	18700153	953130	9999.986350	30028	779	0.999999	29977	750	0.999999	9865298	0.000000
243878478	18693628	954841	9999.991722	30194	777	0.999999	30159	757	0.999999	9860408	0.000000
243863130	18705648	954575	9999.994980	29803	749	0.999999	30140	716	0.999999	9855371	0.000000
243848695	18703864	954308	9999.996955	29691	766	1.000000	30005	742	1.000000	9850551	0.000000
243867367	18693510	954107	9999.998154	29845	801	1.000000	30075	713	1.000000	9845605	0.000000
243896944	18681986	954242	9999.998880	30148	726	1.000000	29862	699	1.000000	9840676	0.000000
243856196	18697370	954751	9999.999321	29766	778	1.000000	30121	632	1.000000	9835815	0.000000
243851993	18699222	954232	9999.999588	29639	811	1.000000	30082	695	1.000000	9830883	0.000000
243861882	18702299	955804	9999.999750	29586	818	1.000000	30224	657	1.000000	9825894	0.000000
243853494	18686880	953208	9999.999849	29804	730	1.000000	30333	713	1.000000	9820864	0.000000
243821781	18709673	955342	9999.999908	29722	753	1.000000	30276	735	1.000000	9816059	0.000000
243861231	18699868	953584	9999.999944	29842	744	1.000000	30136	771	1.000000	9811200	0.000000
243851085	18698047	955392	9999.999966	30012	744	1.000000	30021	713	1.000000	9806363	0.000000
243861014	18698074	953380	9999.999980	29979	714	1.000000	29949	726	1.000000	9801310	-1.#IND00
243850831	18688804	952495	9999.999988	29928	752	1.000000	29939	720	1.000000	9796491	0.000000
243865915	18688401	953930	9999.999992	29672	782	1.000000	30256	691	1.000000	9791517	-0.006471
243873866	18699423	952254	9999.999995	30119	759	1.000000	30241	734	1.000000	9786710	-0.008439
243839850	18695821	954688	9999.999997	29824	807	1.000000	30316	707	1.000000	9781849	-0.011747
243865020	18694759	953143	9999.999998	30000	728	1.000000	30033	725	1.000000	9777019	-0.006445
243876979	18687521	953178	9999.999999	29821	797	1.000000	30131	750	1.000000	9772070	-0.002679
243841680	18698899	954021	9999.999999	30047	764	1.000000	30164	724	1.000000	9767279	-0.003756
243828790	18704855	955206	10000.000000	29866	797	1.000000	29913	625	1.000000	9762351	-0.001313
243857759	18709458	953958	10000.000000	29866	777	1.000000	30008	661	1.000000	9757325	-0.000573
243855747	18690329	954357	10000.000000	29743	790	1.000000	30049	694	1.000000	9752442	-0.007153
243876506	18698414	954974	10000.000000	29765	751	1.000000	29948	730	1.000000	9747493	-0.006259
243845203	18694701	951802	10000.000000	29851	677	1.000000	30197	707	1.000000	9742688	-0.004676
243854337	18696761	953363	10000.000000	29837	779	1.000000	29899	725	1.000000	9737792	-0.004284
243842683	18698968	953133	10000.000000	29944	735	1.000000	30138	732	1.000000	9732864	-0.006107
243846210	18704068	953643	10000.000000	29872	798	1.000000	30292	678	1.000000	9728015	-0.005873
243839627	18693192	953357	10000.000000	29823	752	1.000000	30093	694	1.000000	9723172	-0.006548
243849363	18711173	953589	10000.000000	29775	873	1.000000	30266	772	1.000000	9718261	-0.006390
243845082	18692696	954264	10000.000000	29664	744	1.000000	30153	712	1.000000	9713524	-0.005916
243848229	18699734	954026	10000.000000	29830	773	1.000000	30180	706	1.000000	9708762	-0.005668
243853085	18702984	954395	10000.000000	29624	790	1.000000	30157	771	1.000000	9703920	-0.004920
243835685	18708782	953781	10000.000000	29697	820	1.000000	30195	728	1.000000	9698993	-0.005191
243843650	18694240	953119	10000.000000	29969	762	1.000000	29957	757	1.000000	9694149	-0.005221
243873485	18692672	953420	10000.000000	29660	809	1.000000	30079	662	1.000000	9689303	-0.005971
243828698	18703967	953172	10000.000000	29733	824	1.000000	30020	737	1.000000	9684497	-0.006867
243844443	18693691	954915	10000.000000	30182	722	1.000000	30070	697	1.000000	9679836	-0.007114
243885835	18683884	951797	10000.000000	30064	791	1.000000	30136	740	1.000000	9675027	-0.005812
243908100	18684982	952983	10000.000000	29980	734	1.000000	30188	658	1.000000	9670155	-0.005368
243826092	18718729	954181	10000.000000	29770	829	1.000000	29975	702	1.000000	9665375	-0.004592
243887582	18688170	951527	10000.000000	29765	726	1.000000	30178	714	1.000000	9660515	-0.004754
243873261	18688442	953921	10000.000000	30024	685	1.000000	30198	725	1.000000	9655753	-0.004451
243880780	18688037	953467	10000.000000	29692	772	1.000000	30145	715	1.000000	9651075	-0.004635
243824936	18704472	954046	10000.000000	29942	818	1.000000	30042	724	1.000000	9646259	-0.004438
243837849	18695532	954125	10000.000000	29833	737	1.000000	29975	731	1.000000	9641606	-0.004262
243842782	18699411	953923	10000.000000	30068	692	1.000000	30256	670	1.000000	9636839	-0.004389
243888663	18682916	954421	10000.000000	29983	706	1.000000	29841	757	1.000000	9631999	-0.003587
243848757	18693614	953521	10000.000000	29944	800	1.000000	30116	728	1.000000	9627146	-0.003509
243862606	18695561	954212	10000.000000	30016	735	1.000000	29972	727	1.000000	9622361	-0.003874
243909262	18676477	952240	10000.000000	29984	801	1.000000	30087	730	1.000000	9617510	-0.003796
243857406	18696435	952759	10000.000000	29754	819	1.000000	29741	749	1.000000	9612838	-0.002724
243828146	18701899	957071	10000.000000	29844	864	1.000000	29743	741	1.000000	9608139	-0.002344
243889833	18688804	953468	10000.000000	29859	792	1.000000	29999	744	1.000000	9603319	-0.002215
243883976	18699394	954200	10000.000000	29863	807	1.000000	30245	784	1.000000	9598372	-0.001673
243882860	18694886	952916	10000.000000	29889	736	1.000000	30068	750	1.000000	9593635	-0.002049
243847548	18692861	953439	10000.000000	29836	835	1.000000	29937	691	1.000000	9588886	-0.001701
243866748	18706641	955026	10000.000000	29908	744	1.000000	30029	747	1.000000	9583898	-0.001218
243820730	18707652	955333	10000.000000	29861	861	1.000000	30201	687	1.000000	9579029	-0.001269
243878965	18685734	954016	10000.000000	29941	795	1.000000	30017	740	1.000000	9574186	-0.001258
243816736	18710617	954073	10000.000000	29758	765	1.000000	30141	727	1.000000	9569580	-0.001427
243854256	18695974	954464	10000.000000	29676	754	1.000000	30118	766	1.000000	9564722	-0.000845
243861580	18692169	953402	10000.000000	29676	756	1.000000	30278	722	1.000000	9560041	-0.000029
243850459	18697628	952925	10000.000000	29839	778	1.000000	29995	695	1.000000	9555211	0.000571
243862197	18701516	953611	10000.000000	29798	810	1.000000	29922	815	1.000000	9550414	0.000347
243804786	18717444	953676	10000.000000	29876	766	1.000000	30016	736	1.000000	9545716	0.000642
243849225	18690001	955349	10000.000000	29715	849	1.000000	30105	704	1.000000	9540919	0.001298
243865805	18695673	955353	10000.000000	30082	718	1.000000	29964	732	1.000000	9536139	0.001298
243846545	18693819	955698	10000.000000	30016	803	1.000000	30221	724	1.000000	9531270	0.001438
243852443	18709463	953977	10000.000000	29900	677	1.000000	29986	706	1.000000	9526556	0.001553
243876181	18700832	954184	10000.000000	29944	783	1.000000	30152	732	1.000000	9521874	0.001421
243858040	18697386	952007	10000.000000	29789	809	1.000000	30168	726	1.000000	9517041	0.001270
npatches	nstrain	runtime	dt	init_x	init_y	init_y_blood	init_z	init_S	beta0	beta1	beta2	beta3	mean_beta	B	d	delta	delta_blood	b[0]	mut	m	CTL	c	g	epsilon	k	het	lambda	rho	omega	x_max	patch.dyna	DELTA	A	VA
10000	1	100.000000	0.001000	21900	9499	5000000	0.001000	10000000	12.023936	10.221002	18.476146	17.968983	13	800000000	0.010000	1.000000	1.000000	80000	0.000050	0.004800	0	0.500000	0.000000	2.500000	10.000000	0.500000	0.000000	0.000000	0.000000	31872	0	10.000000	7.000000	1.000000
sus	inf	inf_blood	z	x[0]	y[0][0]	z[0]	x[1]	y[1][0]	z[1]	S[0]	synchrony
219000000	94990000	5000000	10.000000	21900	9499	0.001000	21900	9499	0.001000	10000000	0.000000
93297078	137343828	7209803	3941.516320	9348	13673	0.394152	10571	13078	0.394152	9994994	0.000000
169463837	47514592	2458144	6325.803353	17509	4646	0.632580	19358	4178	0.632580	9989925	0.000000
210769104	28750135	1479523	7771.765723	21732	2697	0.777177	23559	2285	0.777177	9984830	0.000000
232316782	21271522	1090412	8648.676577	24122	1823	0.864868	26045	1543	0.864868	9979891	0.000000
244612026	17553714	897465	9180.483393	25457	1515	0.918048	27362	1217	0.918048	9974933	0.000000
251754259	15555183	795111	9503.000201	26401	1242	0.950300	28051	1010	0.950300	9969954	0.000000
255967109	14429606	736132	9698.592075	26696	1210	0.969859	28442	907	0.969859	9964905	0.000000
258453337	13786430	703018	9817.209710	27046	1104	0.981721	28761	844	0.981721	9959841	0.000000
259980457	13398663	684212	9889.145947	27400	1115	0.988915	28765	782	0.988915	9954936	0.000000
260827310	13185897	672123	9932.772025	27260	1116	0.993277	28888	833	0.993277	9950066	0.000000
261438353	13036768	664764	9959.229270	27466	1091	0.995923	28969	744	0.995923	9945088	0.000000
261695412	12963381	661521	9975.274394	27394	1093	0.997527	28856	753	0.997527	9940091	0.000000
261921106	12907578	659090	9985.005037	27278	1073	0.998501	29054	702	0.998501	9935188	0.000000
262035640	12883197	657507	9990.906233	27529	957	0.999091	29209	772	0.999091	9930241	0.000000
262130152	12850114	656764	9994.485041	27338	1101	0.999449	29305	736	0.999449	9925272	0.000000
262171880	12852602	656571	9996.655426	27960	996	0.999666	29109	804	0.999666	9920190	0.000000
262161288	12840259	654934	9997.971667	27466	1053	0.999797	29157	755	0.999797	9915219	0.000000
262220364	12847555	654628	9998.769908	27741	1028	0.999877	28877	836	0.999877	9910242	0.000000
262238819	12819494	655207	9999.254005	27712	994	0.999925	28742	850	0.999925	9905136	0.000000
262219048	12845054	655227	9999.547588	27756	1075	0.999955	29173	703	0.999955	9900144	0.000000
262209901	12833687	654605	9999.725632	27688	924	0.999973	29108	789	0.999973	9895075	0.000000
262187097	12848130	654725	9999.833608	27535	1097	0.999983	29064	682	0.999983	9890137	0.000000
262223577	12843067	655241	9999.899091	27588	987	0.999990	28913	745	0.999990	9885265	0.000000
262215117	12836618	656049	9999.938803	27612	1091	0.999994	29153	757	0.999994	9880277	0.000000
262219908	12824406	655417	9999.962887	27263	1183	0.999996	29058	710	0.999996	9875337	0.000000
262166684	12859349	655388	9999.977493	27289	1062	0.999998	29020	786	0.999998	9870263	0.000000
262185501	12831487	654563	9999.986350	27815	891	0.999999	29561	640	0.999999	9865304	0.000000
262230476	12831906	653432	9999.991722	27964	907	0.999999	29047	717	0.999999	9860384	0.000000
262225431	12841544	656079	9999.994980	27656	1089	0.999999	29058	771	0.999999	9855456	0.000000
262185650	12848177	656499	9999.996955	27652	968	1.000000	29010	814	1.000000	9850489	0.000000
262262927	12825929	653424	9999.998154	27318	995	1.000000	29095	711	1.000000	9845598	0.000000
262235701	12829096	653346	9999.998880	27826	1060	1.000000	29341	732	1.000000	9840541	0.000000
262288048	12830404	655693	9999.999321	27577	1058	1.000000	29221	727	1.000000	9835561	0.000000
262225080	12826403	655032	9999.999588	27376	1002	1.000000	29115	738	1.000000	9830554	0.000000
262247143	12829555	654352	9999.999750	27833	968	1.000000	29013	812	1.000000	9825569	0.000000
262243606	12834913	654451	9999.999849	27305	1182	1.000000	28991	739	1.000000	9820707	0.000000
262166501	12858325	656961	9999.999908	27772	966	1.000000	28980	733	1.000000	9815922	0.000000
262245430	12828115	653909	9999.999944	27562	1000	1.000000	28940	850	1.000000	9811040	0.000000
262231958	12842467	654803	9999.999966	27425	1048	1.000000	29221	659	1.000000	9806077	0.000000
262240674	12833517	654463	9999.999980	27752	952	1.000000	29020	713	1.000000	9801120	-1.#IND00
262191657	12844952	654053	9999.999988	28127	1043	1.000000	29060	743	1.000000	9796222	-0.027200
262229492	12832363	654550	9999.999992	27637	1064	1.000000	28973	759	1.000000	9791518	-0.040308
262193284	12841783	655965	9999.999995	27762	1110	1.000000	28823	748	1.000000	9786632	-0.015166
262216211	12833968	654926	9999.999997	27983	944	1.000000	28884	807	1.000000	9781695	-0.002117
262177738	12857098	654505	9999.999998	27319	1073	1.000000	29079	802	1.000000	9776880	-0.001179
262193247	12843249	654981	9999.999999	27669	969	1.000000	29114	785	1.000000	9771980	-0.000487
262224685	12826457	654364	9999.999999	27615	1013	1.000000	29332	682	1.000000	9767066	0.002178
262223824	12825090	653474	10000.000000	27903	947	1.000000	29208	697	1.000000	9762131	0.002144
262220227	12850666	655622	10000.000000	27696	1025	1.000000	29416	712	1.000000	9757213	0.002223
262235008	12823434	654882	10000.000000	27577	1113	1.000000	29098	836	1.000000	9752480	0.002631
262204585	12832465	653996	10000.000000	27443	1134	1.000000	29342	627	1.000000	9747642	0.003495
262199920	12842829	655587	10000.000000	27424	1033	1.000000	28731	819	1.000000	9742902	0.004287
262225046	12825697	653115	10000.000000	27760	999	1.000000	28871	800	1.000000	9737900	0.003993
262275807	12815303	654724	10000.000000	27129	1110	1.000000	28904	801	1.000000	9733090	0.002833
262178104	12843943	654868	10000.000000	27514	1095	1.000000	29040	713	1.000000	9728136	0.001321
262201876	12842184	655213	10000.000000	27579	998	1.000000	28907	776	1.000000	9723313	0.000655
262208522	12833193	655051	10000.000000	27853	989	1.000000	29126	851	1.000000	9718487	0.000224
262243478	12828060	654759	10000.000000	27710	1053	1.000000	29019	760	1.000000	9713617	0.000027
262255222	12830501	654902	10000.000000	27744	1005	1.000000	29070	779	1.000000	9708597	-0.000160
262221198	12834247	654991	10000.000000	27513	1011	1.000000	28861	756	1.000000	9703662	0.001259
262191489	12840446	655137	10000.000000	27406	1018	1.000000	29049	725	1.000000	9698800	0.001368
262272761	12810032	654102	10000.000000	27882	971	1.000000	29008	807	1.000000	9694046	0.001309
262231035	12828718	654386	10000.000000	27614	1046	1.000000	29057	836	1.000000	9689155	0.001490
262248532	12825140	654238	10000.000000	27650	961	1.000000	29010	765	1.000000	9684388	0.001389
262199714	12849098	656059	10000.000000	27738	1063	1.000000	29063	766	1.000000	9679441	-0.000521
262241858	12818974	653202	10000.000000	27865	990	1.000000	29029	770	1.000000	9674737	-0.000648
262243635	12828061	655136	10000.000000	27441	1129	1.000000	29031	772	1.000000	9669893	0.000118
262262745	12826847	653886	10000.000000	27597	1048	1.000000	29057	764	1.000000	9665132	0.000556
262247329	12821850	654812	10000.000000	27622	1043	1.000000	28556	798	1.000000	9660257	0.000065
262261946	12827551	653677	10000.000000	27630	1021	1.000000	29064	739	1.000000	9655416	0.000200
262239113	12831936	656174	10000.000000	27460	1057	1.000000	29122	694	1.000000	9650536	0.000391
262254486	12823610	655201	10000.000000	27641	998	1.000000	29270	742	1.000000	9645742	0.001000
262183863	12847797	655211	10000.000000	27636	1114	1.000000	29408	721	1.000000	9640877	0.001119
262199950	12838310	655382	10000.000000	27864	988	1.000000	28749	752	1.000000	9635996	0.000896
262238048	12831486	653914	10000.000000	27385	1111	1.000000	28991	740	1.000000	9631227	0.000874
262207554	12843440	656186	10000.000000	27520	995	1.000000	28985	746	1.000000	9626280	0.000794
262218346	12825876	655497	10000.000000	27577	1189	1.000000	29184	738	1.000000	9621575	0.000682
262232479	12849924	654212	10000.000000	27549	923	1.000000	29185	681	1.000000	9616811	-0.001162
262193311	12832252	654655	10000.000000	27854	1033	1.000000	29133	728	1.000000	9611981	-0.001096
262194576	12851232	654865	10000.000000	27583	1106	1.000000	29110	684	1.000000	9607235	-0.001120
262250917	12809506	653178	10000.000000	27706	1005	1.000000	29388	717	1.000000	9602372	-0.001083
262263592	12835420	654010	10000.000000	27519	1067	1.000000	29217	681	1.000000	9597539	-0.001872
262192885	12839791	655104	10000.000000	27561	1028	1.000000	28830	779	1.000000	9592807	-0.001936
262198455	12836445	653780	10000.000000	27510	1051	1.000000	28987	710	1.000000	9587958	-0.003389
262205254	12833925	655336	10000.000000	27295	1092	1.000000	29141	748	1.000000	9583189	-0.003114
262259440	12824112	654157	10000.000000	27616	1000	1.000000	28898	784	1.000000	9578297	-0.002940
262180713	12838977	657093	10000.000000	27735	966	1.000000	29047	780	1.000000	9573461	-0.002989
262222944	12828533	654232	10000.000000	27773	947	1.000000	28797	788	1.000000	9568724	-0.002832
262226704	12830901	654830	10000.000000	27820	967	1.000000	29196	740	1.000000	9563800	-0.003514
262228644	12828479	655446	10000.000000	27757	975	1.000000	28947	770	1.000000	9559065	-0.003406
262258126	12822378	653154	10000.000000	27478	1077	1.000000	28821	750	1.000000	9554116	-0.003090
262197097	12836595	655443	10000.000000	27554	967	1.000000	29099	723	1.000000	9549311	-0.003247
262219631	12829628	654897	10000.000000	27565	1102	1.000000	29301	789	1.000000	9544405	-0.003476
262175162	12848556	656796	10000.000000	27841	1037	1.000000	29014	754	1.000000	9539682	-0.003501
262223812	12840359	655761	10000.000000	27603	1040	1.000000	29151	757	1.000000	9534818	-0.003682
262208943	12826895	655232	10000.000000	27648	921	1.000000	29042	766	1.000000	9529989	-0.003336
262217483	12839243	654424	10000.000000	27839	969	1.000000	29031	770	1.000000	9525280	-0.003325
262209320	12838343	654360	10000.000000	27801	1081	1.000000	29136	758	1.000000	9520530	-0.003762
262226022	12839021	655086	10000.000000	27486	1009	1.000000	28689	802	1.000000	9515756	-0.003748
npatches	nstrain	runtime	dt	init_x	init_y	init_y_blood	init_z	init_S	beta0	beta1	beta2	beta3	mean_beta	B	d	delta	delta_blood	b[0]	mut	m	CTL	c	g	epsilon	k	het	lambda	rho	omega	x_max	patch.dyna	DELTA	A	VA
10000	1	100.000000	0.001000	21900	9499	5000000	0.001000	10000000	9.962845	15.191559	16.530452	9.739109	13	800000000	0.010000	1.000000	1.000000	80000	0.000050	0.004800	0	0.500000	0.000000	2.500000	11.000000	0.500000	0.000000	0.000000	0.000000	31872	0	10.000000	7.000000	1.000000
sus	inf	inf_blood	z	x[0]	y[0][0]	z[0]	x[1]	y[1][0]	z[1]	S[0]	synchrony
219000000	94990000	5000000	10.000000	21900	9499	0.001000	21900	9499	0.001000	10000000	0.000000
99015903	121996168	6419332	3941.516320	11554	11536	0.394152	8330	12685	0.394152	9994958	0.000000
181764088	39002970	2021767	6325.803353	20702	3251	0.632580	16027	4373	0.632580	9990007	0.000000
224547311	22616468	1163526	7771.765723	25752	1459	0.777177	20506	2570	0.777177	9984987	0.000000
246512766	16060303	824595	8648.676577	27848	996	0.864868	22896	1968	0.864868	9979925	0.000000
258892211	12861857	660632	9180.483393	29093	730	0.918048	24235	1630	0.918048	9974888	0.000000
265988153	11158282	570652	9503.000201	29442	654	0.950300	24966	1417	0.950300	9969959	0.000000
270161053	10202495	520765	9698.592075	29962	620	0.969859	25813	1247	0.969859	9964941	0.000000
272562572	9662787	493501	9817.209710	29857	485	0.981721	25606	1197	0.981721	9959849	0.000000
274017169	9326460	476225	9889.145947	30293	440	0.988915	25935	1125	0.988915	9954891	0.000000
274902531	9149754	467180	9932.772025	30247	414	0.993277	26418	1267	0.993277	9949856	0.000000
275433027	9028700	461497	9959.229270	30084	465	0.995923	26719	1036	0.995923	9944876	0.000000
275804186	8944552	456500	9975.274394	30334	435	0.997527	25872	1257	0.997527	9939987	0.000000
276014259	8899982	453795	9985.005037	30335	405	0.998501	26810	958	0.998501	9935083	0.000000
276100619	8876500	453402	9990.906233	30169	442	0.999091	26122	1059	0.999091	9929999	0.000000
276178118	8870074	451406	9994.485041	30193	439	0.999449	26067	1193	0.999449	9925096	0.000000
276285704	8831149	450102	9996.655426	30023	535	0.999666	26405	1092	0.999666	9920211	0.000000
276279465	8842717	449981	9997.971667	30223	403	0.999797	26244	1088	0.999797	9915046	0.000000
276262032	8839166	451037	9998.769908	30331	421	0.999877	26214	1140	0.999877	9910047	0.000000
276330296	8826979	450618	9999.254005	30381	407	0.999925	26285	1154	0.999925	9905067	0.000000
276263746	8849568	451893	9999.547588	30216	416	0.999955	26480	1116	0.999955	9900205	0.000000
276281139	8846324	451936	9999.725632	30082	433	0.999973	26054	1274	0.999973	9895307	0.000000
276304032	8838718	451391	9999.833608	30397	402	0.999983	26359	1207	0.999983	9890331	0.000000
276301371	8834772	450604	9999.899091	30338	415	0.999990	26570	989	0.999990	9885328	0.000000
276289665	8843747	451639	9999.938803	30237	358	0.999994	26388	1159	0.999994	9880421	0.000000
276294907	8830786	450610	9999.962887	30224	404	0.999996	26511	1156	0.999996	9875472	0.000000
276284196	8833934	451527	9999.977493	30167	497	0.999998	26325	1123	0.999998	9870555	0.000000
276296293	8833810	450941	9999.986350	30336	420	0.999999	26171	1233	0.999999	9865551	0.000000
276285049	8842411	451178	9999.991722	30161	408	0.999999	26432	1154	0.999999	9860499	0.000000
276289564	8834861	451741	9999.994980	30164	381	0.999999	26420	1110	0.999999	9855590	0.000000
276382117	8825058	450508	9999.996955	30227	422	1.000000	26047	1223	1.000000	9850710	0.000000
276308501	8837687	451641	9999.998154	30333	366	1.000000	26314	1060	1.000000	9845789	0.000000
276303850	8828845	449457	9999.998880	30316	370	1.000000	26349	1044	1.000000	9841105	0.000000
276286710	8834837	450192	9999.999321	30316	478	1.000000	26070	1154	1.000000	9836137	0.000000
276323116	8835872	452357	9999.999588	30382	457	1.000000	25959	1140	1.000000	9831182	0.000000
276285815	8832305	451115	9999.999750	30278	398	1.000000	26210	1074	1.000000	9826157	0.000000
276263954	8844534	450261	9999.999849	30327	429	1.000000	26256	1162	1.000000	9821222	0.000000
276311660	8823408	450257	9999.999908	30076	517	1.000000	26170	1084	1.000000	9816340	0.000000
276306510	8832936	450088	9999.999944	30215	455	1.000000	26299	1101	1.000000	9811428	0.000000
276310918	8831304	449702	9999.999966	30252	421	1.000000	26540	1138	1.000000	9806493	0.000000
276253707	8842358	452093	9999.999980	30326	417	1.000000	26206	1134	1.000000	9801520	-1.#IND00
276303411	8831220	450804	9999.999988	30306	377	1.000000	26148	1109	1.000000	9796732	-0.002400
276313408	8836035	450853	9999.999992	30103	461	1.000000	26493	1064	1.000000	9791915	0.015291
276284681	8832577	451336	9999.999995	30274	439	1.000000	26282	1079	1.000000	9787112	0.010048
276252363	8848379	451837	9999.999997	30153	416	1.000000	26439	1114	1.000000	9782216	0.007798
276265433	8847381	451794	9999.999998	30284	467	1.000000	26429	1113	1.000000	9777193	-0.001915
276289155	8830750	449894	9999.999999	30180	416	1.000000	26391	1009	1.000000	9772310	-0.002736
276258741	8832973	451039	9999.999999	30097	462	1.000000	26625	1052	1.000000	9767444	-0.002502
276322305	8838383	451647	10000.000000	30135	437	1.000000	26235	1072	1.000000	9762620	-0.002334
276308280	8843508	449642	10000.000000	30384	395	1.000000	26632	1068	1.000000	9757765	0.005550
276241119	8840337	450904	10000.000000	30131	457	1.000000	26303	1186	1.000000	9752980	0.005754
276294480	8834494	450413	10000.000000	30052	402	1.000000	26158	1111	1.000000	9748036	0.004365
276263616	8849661	451996	10000.000000	30445	441	1.000000	26330	1112	1.000000	9743182	0.004835
276290291	8837272	450698	10000.000000	30309	433	1.000000	26045	1242	1.000000	9738275	0.005403
276322542	8825197	450813	10000.000000	30496	416	1.000000	26573	1067	1.000000	9733436	0.002000
276278539	8834815	451174	10000.000000	30237	419	1.000000	25945	1175	1.000000	9728533	0.002529
276301757	8848310	451039	10000.000000	30705	388	1.000000	26742	984	1.000000	9723750	0.003628
276291224	8835548	450410	10000.000000	30423	480	1.000000	26693	1002	1.000000	9718858	0.006981
276280250	8848813	451313	10000.000000	30350	454	1.000000	26626	1074	1.000000	9713999	0.008302
276282122	8836663	451525	10000.000000	30203	407	1.000000	26054	1141	1.000000	9709196	0.007120
276317895	8832463	449565	10000.000000	30269	470	1.000000	26496	1010	1.000000	9704347	0.006073
276283349	8839270	451651	10000.000000	30314	407	1.000000	26021	1121	1.000000	9699614	0.005760
276315553	8832498	451074	10000.000000	30152	447	1.000000	26294	1140	1.000000	9694742	0.005287
276296810	8827444	451435	10000.000000	30226	390	1.000000	26594	1106	1.000000	9689914	0.006099
276271182	8847693	452249	10000.000000	30563	410	1.000000	26419	1055	1.000000	9685057	0.005487
276308998	8830767	450201	10000.000000	30127	440	1.000000	26350	985	1.000000	9680220	0.005274
276297573	8839434	450951	10000.000000	30189	399	1.000000	26776	1066	1.000000	9675313	0.004989
276300166	8841969	450267	10000.000000	30135	442	1.000000	26223	1153	1.000000	9670518	0.004125
276243911	8860699	451981	10000.000000	29869	428	1.000000	26360	1065	1.000000	9665671	0.003513
276253132	8842346	451667	10000.000000	30122	472	1.000000	25533	1272	1.000000	9660747	0.003077
276289891	8831004	449525	10000.000000	30289	513	1.000000	26256	1074	1.000000	9655886	0.002933
276277028	8837465	450892	10000.000000	30278	418	1.000000	26780	1114	1.000000	9651171	0.003450
276315580	8839131	452567	10000.000000	30469	408	1.000000	25774	1213	1.000000	9646284	0.003556
276273847	8839396	450385	10000.000000	30062	459	1.000000	26364	1155	1.000000	9641468	0.003223
276345715	8825613	449971	10000.000000	30368	398	1.000000	26429	1071	1.000000	9636624	0.002690
276360038	8826810	451628	10000.000000	30305	395	1.000000	26367	983	1.000000	9631826	0.001891
276265949	8844861	450287	10000.000000	30361	461	1.000000	26851	1150	1.000000	9626926	0.001737
276302410	8840899	450969	10000.000000	30146	455	1.000000	25774	1213	1.000000	9622188	0.000543
276275399	8847827	451197	10000.000000	30298	438	1.000000	26272	1128	1.000000	9617431	0.000732
276286329	8848058	451361	10000.000000	30292	413	1.000000	25870	1320	1.000000	9612639	0.000891
276288887	8840266	451258	10000.000000	30200	463	1.000000	26054	1142	1.000000	9607821	0.001238
276334236	8831395	450831	10000.000000	30305	408	1.000000	26310	1193	1.000000	9602897	0.000776
276299462	8826340	451133	10000.000000	30429	458	1.000000	26664	1039	1.000000	9598055	0.000605
276278319	8842916	451830	10000.000000	30224	399	1.000000	26356	1090	1.000000	9593251	0.000269
276268087	8831766	449872	10000.000000	30381	437	1.000000	26431	1042	1.000000	9588577	0.001143
276361558	8821038	449919	10000.000000	30260	391	1.000000	26274	1084	1.000000	9583695	-0.000817
276283568	8847996	450928	10000.000000	30193	438	1.000000	26391	1028	1.000000	9578930	-0.001022
276280219	8834391	450688	10000.000000	30240	470	1.000000	26402	1113	1.000000	9574051	-0.001037
276256430	8848342	451740	10000.000000	30286	402	1.000000	26548	1126	1.000000	9569273	-0.000736
276286233	8834030	451233	10000.000000	30357	426	1.000000	25826	1106	1.000000	9564499	-0.000363
276292521	8835339	451058	10000.000000	30283	414	1.000000	26181	1143	1.000000	9559838	-0.000240
276315207	8835590	451053	10000.000000	30332	375	1.000000	26512	1129	1.000000	9554906	-0.000349
276309222	8825321	450794	10000.000000	30324	443	1.000000	26326	1093	1.000000	9550095	-0.000196
276348392	8821604	450020	10000.000000	30124	497	1.000000	26512	1128	1.000000	9545309	-0.000059
276274987	8846343	450561	10000.000000	30237	355	1.000000	26548	1040	1.000000	9540656	-0.000408
276275484	8851084	450323	10000.000000	30292	402	1.000000	26205	1081	1.000000	9535818	-0.000251
276271211	8842465	450563	10000.000000	30372	422	1.000000	26709	1046	1.000000	9531059	-0.001846
276261328	8843900	450812	10000.000000	30332	375	1.000000	26457	1058	1.000000	9526231	-0.001800
276297738	8848214	450683	10000.000000	30378	430	1.000000	26388	1064	1.000000	9521590	-0.001435
276265339	8841606	451916	10000.000000	30259	392	1.000000	26755	1130	1.000000	9516945	-0.000934
npatches	nstrain	runtime	dt	init_x	init_y	init_y_blood	init_z	init_S	beta0	beta1	beta2	beta3	mean_beta	B	d	delta	delta_blood	b[0]	mut	m	CTL	c	g	epsilon	k	het	lambda	rho	omega	x_max	patch.dyna	DELTA	A	VA
10000	1	100.000000	0.001000	21900	9499	5000000	0.001000	10000000	8.300331	8.138759	8.918290	15.067216	13	800000000	0.010000	1.000000	1.000000	80000	0.000050	0.004800	0	0.500000	0.000000	2.500000	12.000000	0.500000	0.000000	0.000000	0.000000	31872	0	10.000000	7.000000	1.000000
sus	inf	inf_blood	z	x[0]	y[0][0]	z[0]	x[1]	y[1][0]	z[1]	S[0]	synchrony
219000000	94990000	5000000	10.000000	21900	9499	0.001000	21900	9499	0.001000	10000000	0.000000
105574406	108009776	5705197	3941.516320	13609	9801	0.394152	13846	9710	0.394152	9995006	0.000000
194988843	31531725	1635284	6325.803353	23623	2200	0.632580	24254	1988	0.632580	9989936	0.000000
239241567	17183712	884190	7771.765723	28426	920	0.777177	28019	872	0.777177	9984849	0.000000
261352235	11546326	593415	8648.676577	29764	522	0.864868	29953	507	0.864868	9979850	0.000000
273560117	8821625	450942	9180.483393	30726	378	0.918048	30691	344	0.918048	9974741	0.000000
280422701	7382920	378530	9503.000201	30750	299	0.950300	30896	280	0.950300	9969791	0.000000
284361373	6613038	338066	9698.592075	31169	263	0.969859	31043	191	0.969859	9964819	0.000000
286737171	6145248	314822	9817.209710	31140	169	0.981721	31194	215	0.981721	9959792	0.000000
288147332	5873271	299957	9889.145947	31324	139	0.988915	31295	185	0.988915	9954889	0.000000
289018344	5704816	291366	9932.772025	31328	204	0.993277	31304	202	0.993277	9949921	0.000000
289544295	5609099	285640	9959.229270	31300	165	0.995923	31548	181	0.995923	9945001	0.000000
289814220	5558370	283916	9975.274394	31202	196	0.997527	31457	162	0.997527	9939972	0.000000
289955408	5530037	282576	9985.005037	31153	177	0.998501	31165	169	0.998501	9935038	0.000000
290112945	5507300	281227	9990.906233	31226	189	0.999091	31173	155	0.999091	9929951	0.000000
290188592	5494490	280236	9994.485041	31255	202	0.999449	31032	166	0.999449	9924984	0.000000
290260455	5468977	279286	9996.655426	31483	153	0.999666	31135	189	0.999666	9920105	0.000000
290215526	5482177	279803	9997.971667	31209	212	0.999797	31468	196	0.999797	9915298	0.000000
290223358	5483938	279089	9998.769908	31440	167	0.999877	31383	169	0.999877	9910224	0.000000
290277738	5480737	279532	9999.254005	31022	194	0.999925	31248	212	0.999925	9905323	0.000000
290327766	5453268	279498	9999.547588	31458	176	0.999955	31276	195	0.999955	9900415	0.000000
290343298	5460994	279295	9999.725632	31211	168	0.999973	31410	216	0.999973	9895432	0.000000
290245647	5481523	279668	9999.833608	31117	179	0.999983	31297	169	0.999983	9890480	0.000000
290265210	5473523	278924	9999.899091	31126	202	0.999990	31267	193	0.999990	9885526	0.000000
290286259	5472602	278765	9999.938803	31429	221	0.999994	31222	157	0.999994	9880622	0.000000
290343099	5458744	278870	9999.962887	31367	186	0.999996	31187	199	0.999996	9875623	0.000000
290296379	5469626	279172	9999.977493	31305	194	0.999998	31432	138	0.999998	9870684	0.000000
290251633	5482137	279627	9999.986350	31484	194	0.999999	31320	165	0.999999	9865775	0.000000
290272793	5472037	279095	9999.991722	31344	175	0.999999	31102	183	0.999999	9860856	0.000000
290289345	5474405	280009	9999.994980	31227	194	0.999999	31199	188	0.999999	9855879	0.000000
290270221	5462091	278915	9999.996955	31361	202	1.000000	31518	190	1.000000	9850952	0.000000
290256902	5469377	279858	9999.998154	31252	155	1.000000	31330	156	1.000000	9846104	0.000000
290261999	5480989	279138	9999.998880	31175	166	1.000000	31219	190	1.000000	9841155	0.000000
290321687	5456646	278600	9999.999321	31329	159	1.000000	31454	173	1.000000	9836294	0.000000
290342003	5455988	278319	9999.999588	31123	211	1.000000	31402	159	1.000000	9831407	0.000000
290330065	5461829	279084	9999.999750	31186	185	1.000000	31296	182	1.000000	9826515	0.000000
290315650	5465674	279115	9999.999849	31221	201	1.000000	31331	196	1.000000	9821678	0.000000
290277233	5470185	279251	9999.999908	31399	197	1.000000	31294	219	1.000000	9816917	0.000000
290244998	5475267	279520	9999.999944	31438	164	1.000000	31473	160	1.000000	9812043	0.000000
290304054	5463100	278988	9999.999966	31278	188	1.000000	31486	186	1.000000	9807269	0.000000
290273506	5472034	279426	9999.999980	31507	179	1.000000	31411	213	1.000000	9802434	-1.#IND00
290326932	5458736	278855	9999.999988	31473	201	1.000000	30892	185	1.000000	9797632	-1.#IND00
290272212	5472847	279385	9999.999992	31192	190	1.000000	31573	187	1.000000	9792634	-0.002456
290308148	5460978	279346	9999.999995	31371	188	1.000000	31404	175	1.000000	9787755	0.009763
290277357	5469048	278946	9999.999997	31272	176	1.000000	31272	194	1.000000	9782815	0.010833
290302262	5469351	279053	9999.999998	31224	191	1.000000	31302	175	1.000000	9777932	0.011323
290266974	5470901	278828	9999.999999	31232	180	1.000000	31394	158	1.000000	9772989	0.009167
290328183	5456653	278585	9999.999999	31362	177	1.000000	31284	203	1.000000	9768058	0.006690
290323336	5459696	278178	10000.000000	31397	172	1.000000	31251	160	1.000000	9763149	0.010585
290346173	5457449	277397	10000.000000	31576	189	1.000000	31130	185	1.000000	9758226	0.009193
290315321	5466837	278518	10000.000000	31382	215	1.000000	31413	170	1.000000	9753304	0.006785
290340421	5458898	278365	10000.000000	31336	183	1.000000	31324	218	1.000000	9748475	0.006092
290325989	5461867	277828	10000.000000	31235	210	1.000000	31334	187	1.000000	9743716	0.007254
290344118	5456125	278170	10000.000000	31184	199	1.000000	31188	178	1.000000	9738808	0.005593
290273641	5484189	279467	10000.000000	31415	163	1.000000	31334	158	1.000000	9733876	0.005519
290255237	5471618	279436	10000.000000	31472	169	1.000000	31014	207	1.000000	9728933	0.003567
290260858	5469103	279492	10000.000000	31063	157	1.000000	31318	190	1.000000	9724087	0.003239
290308749	5457651	279267	10000.000000	31132	172	1.000000	31327	175	1.000000	9719158	0.003167
290234763	5476755	279945	10000.000000	31278	174	1.000000	31366	168	1.000000	9714405	0.002139
290254270	5478431	279980	10000.000000	31167	172	1.000000	31230	210	1.000000	9709579	0.003563
290281835	5464111	278803	10000.000000	31419	189	1.000000	31381	165	1.000000	9704642	0.003089
290296027	5460689	278817	10000.000000	31294	214	1.000000	31154	205	1.000000	9699801	0.002798
290282299	5472430	278569	10000.000000	31431	210	1.000000	31449	145	1.000000	9695078	0.002958
290302891	5461786	279296	10000.000000	31433	173	1.000000	31248	169	1.000000	9690215	0.002495
290307807	5469972	278573	10000.000000	31122	162	1.000000	31207	183	1.000000	9685422	0.001325
290286351	5471621	279621	10000.000000	31257	193	1.000000	31315	140	1.000000	9680456	0.001332
290291233	5468038	278933	10000.000000	31146	188	1.000000	31262	161	1.000000	9675586	-0.000053
290297997	5464749	278998	10000.000000	31240	162	1.000000	31390	193	1.000000	9670705	-0.000056
290296930	5465182	277942	10000.000000	31083	153	1.000000	31320	157	1.000000	9665861	0.000452
290325122	5463920	278648	10000.000000	31216	183	1.000000	31378	158	1.000000	9661000	0.000891
290252731	5479759	279606	10000.000000	31304	185	1.000000	31259	195	1.000000	9656252	0.001104
290223997	5486293	279889	10000.000000	31276	174	1.000000	31110	199	1.000000	9651384	-0.001214
290285912	5471944	279780	10000.000000	31250	148	1.000000	31267	173	1.000000	9646528	-0.001299
290294611	5468848	278401	10000.000000	31263	143	1.000000	31464	184	1.000000	9641674	-0.000415
290270359	5474118	279430	10000.000000	31416	191	1.000000	31305	170	1.000000	9636910	-0.000166
290271892	5471206	279565	10000.000000	31297	157	1.000000	31290	150	1.000000	9632104	-0.000458
290243551	5470411	278260	10000.000000	31274	228	1.000000	31379	187	1.000000	9627263	-0.000370
290324518	5468049	278331	10000.000000	31297	173	1.000000	31395	180	1.000000	9622522	-0.000307
290281454	5467506	278880	10000.000000	31294	151	1.000000	31142	184	1.000000	9617698	-0.000191
290276801	5469721	279226	10000.000000	31015	199	1.000000	31210	187	1.000000	9612807	-0.000209
290288576	5476315	278451	10000.000000	31159	192	1.000000	31410	162	1.000000	9607854	-0.000557
290263937	5472958	279972	10000.000000	31460	155	1.000000	31535	185	1.000000	9603038	-0.000649
290266971	5469252	278841	10000.000000	31194	245	1.000000	31232	164	1.000000	9598244	-0.000732
290313419	5467035	279423	10000.000000	31331	183	1.000000	31281	188	1.000000	9593356	-0.000881
290291527	5460985	278464	10000.000000	30979	163	1.000000	31310	171	1.000000	9588603	-0.000883
290307025	5470634	278129	10000.000000	31335	194	1.000000	31244	177	1.000000	9583837	-0.000480
290273768	5467752	278890	10000.000000	31213	197	1.000000	31435	182	1.000000	9579057	-0.000548
290277570	5469717	279577	10000.000000	31082	173	1.000000	31333	175	1.000000	9574132	-0.000060
290279468	5470288	279342	10000.000000	31244	201	1.000000	31321	147	1.000000	9569309	-0.000061
290311025	5461082	279104	10000.000000	31096	165	1.000000	31283	193	1.000000	9564612	0.000595
290354882	5453544	278636	10000.000000	31212	195	1.000000	31160	169	1.000000	9559689	0.001303
290289550	5467617	279303	10000.000000	31370	185	1.000000	31421	188	1.000000	9554899	0.001293
290337978	5457761	279316	10000.000000	31493	198	1.000000	31281	174	1.000000	9550084	0.001300
290283521	5465565	278773	10000.000000	31247	173	1.000000	31209	189	1.000000	9545244	0.000678
290269721	5478677	278485	10000.000000	31309	178	1.000000	31166	228	1.000000	9540477	0.001054
290323199	5454707	277593	10000.000000	31147	211	1.000000	31430	165	1.000000	9535680	0.000931
290261836	5475506	279409	10000.000000	31213	180	1.000000	31269	160	1.000000	9530935	0.000705
290295957	5466394	278435	10000.000000	31147	191	1.000000	31174	153	1.000000	9526229	0.000687
290321960	5457773	278646	10000.000000	31308	170	1.000000	31467	159	1.000000	9521568	-0.000241
290301160	5460704	278760	10000.000000	31131	230	1.000000	31367	209	1.000000	9516871	-0.000363
npatches	nstrain	runtime	dt	init_x	init_y	init_y_blood	init_z	init_S	beta0	beta1	beta2	beta3	mean_beta	B	d	delta	delta_blood	b[0]	mut	m	CTL	c	g	epsilon	k	het	lambda	rho	omega	x_max	patch.dyna	DELTA	A	VA
10000	1	100.000000	0.001000	21900	9499	5000000	0.001000	10000000	18.852011	11.543158	17.246017	9.844176	13	800000000	0.010000	1.000000	1.000000	80000	0.000050	0.004800	0	0.500000	0.000000	2.500000	13.000000	0.500000	0.000000	0.000000	0.000000	31872	0	10.000000	7.000000	1.000000
sus	inf	inf_blood	z	x[0]	y[0][0]	z[0]	x[1]	y[1][0]	z[1]	S[0]	synchrony
219000000	94990000	5000000	10.000000	21900	9499	0.001000	21900	9499	0.001000	10000000	0.000000
111773576	95870408	5077397	3941.516320	7938	10844	0.394152	11707	9247	0.394152	9994994	0.000000
207051875	25534500	1326093	6325.803353	15678	3843	0.632580	21899	2322	0.632580	9989939	0.000000
252093343	12987365	669512	7771.765723	19867	2425	0.777177	26246	1078	0.777177	9984905	0.000000
274029788	8127933	417342	8648.676577	22528	1551	0.864868	29373	530	0.864868	9979961	0.000000
285836137	5829595	298682	9180.483393	23274	1441	0.918048	30313	344	0.918048	9974877	0.000000
292244913	4665778	238749	9503.000201	25614	1016	0.950300	30680	290	0.950300	9969754	0.000000
296005325	4005091	204170	9698.592075	25503	1025	0.969859	30910	205	0.969859	9964794	0.000000
298212232	3621448	184825	9817.209710	26298	845	0.981721	30839	155	0.981721	9959753	0.000000
299538362	3400513	173170	9889.145947	26491	835	0.988915	31308	164	0.988915	9954697	0.000000
300302777	3286077	168117	9932.772025	26172	825	0.993277	31226	198	0.993277	9949501	0.000000
300780426	3193877	162648	9959.229270	26615	843	0.995923	31261	110	0.995923	9944585	0.000000
301057759	3153196	160392	9975.274394	26749	759	0.997527	31262	171	0.997527	9939576	0.000000
301210965	3129462	160027	9985.005037	26242	981	0.998501	31118	171	0.998501	9934560	0.000000
301307587	3111008	158805	9990.906233	26450	827	0.999091	31112	148	0.999091	9929580	0.000000
301399687	3090755	157823	9994.485041	26826	900	0.999449	31104	189	0.999449	9924572	0.000000
301404964	3091578	157938	9996.655426	26795	902	0.999666	31143	155	0.999666	9919683	0.000000
301423764	3091200	157853	9997.971667	26202	1044	0.999797	31357	111	0.999797	9914710	0.000000
301471123	3082079	157309	9998.769908	25863	1003	0.999877	31227	144	0.999877	9909704	0.000000
301473686	3081650	157432	9999.254005	26741	782	0.999925	31305	172	0.999925	9904882	0.000000
301481470	3081974	157881	9999.547588	26781	807	0.999955	31265	140	0.999955	9900020	0.000000
301534195	3069852	156643	9999.725632	26332	902	0.999973	31142	170	0.999973	9895093	0.000000
301489497	3080055	157401	9999.833608	26141	923	0.999983	31659	131	0.999983	9890191	0.000000
301495334	3084401	156756	9999.899091	26493	853	0.999990	31258	165	0.999990	9885251	0.000000
301408789	3092560	158322	9999.938803	26609	787	0.999994	31190	134	0.999994	9880276	0.000000
301489937	3073543	157526	9999.962887	27073	831	0.999996	31353	173	0.999996	9875286	0.000000
301519743	3071323	157049	9999.977493	26186	918	0.999998	31044	132	0.999998	9870448	0.000000
301524997	3070377	156126	9999.986350	26161	872	0.999999	31128	135	0.999999	9865505	0.000000
301536043	3072323	156437	9999.991722	26578	948	0.999999	31426	158	0.999999	9860552	0.000000
301490185	3084050	157430	9999.994980	26522	788	0.999999	31098	141	0.999999	9855630	0.000000
301520317	3068341	156068	9999.996955	26538	882	1.000000	31332	160	1.000000	9850728	0.000000
301481676	3082852	157667	9999.998154	26435	889	1.000000	31425	136	1.000000	9845793	0.000000
301461862	3081985	157185	9999.998880	26407	884	1.000000	31233	128	1.000000	9840913	0.000000
301498556	3078492	156798	9999.999321	26494	841	1.000000	31124	154	1.000000	9836021	0.000000
301500717	3071093	156863	9999.999588	26673	700	1.000000	31059	148	1.000000	9831165	0.000000
301496031	3077788	157001	9999.999750	26297	876	1.000000	31025	161	1.000000	9826197	0.000000
301472033	3075116	157229	9999.999849	26740	907	1.000000	31045	132	1.000000	9821251	0.000000
301499229	3075669	156807	9999.999908	26116	903	1.000000	31253	175	1.000000	9816257	0.000000
301479652	3078620	156629	9999.999944	27077	738	1.000000	31270	144	1.000000	9811465	0.000000
301504159	3074680	156921	9999.999966	26096	837	1.000000	31113	162	1.000000	9806584	0.000000
301523291	3079951	157435	9999.999980	26522	929	1.000000	31121	135	1.000000	9801745	-1.#IND00
301474206	3078022	157205	9999.999988	26708	736	1.000000	31138	120	1.000000	9796857	-0.000000
301453493	3080428	157171	9999.999992	26086	957	1.000000	31210	141	1.000000	9791911	-0.011542
301547588	3070904	157278	9999.999995	26344	852	1.000000	31280	136	1.000000	9786957	-0.005967
301501640	3068838	157181	9999.999997	26100	939	1.000000	31277	136	1.000000	9782026	-0.000797
301478646	3086563	157426	9999.999998	26536	869	1.000000	31168	126	1.000000	9777123	-0.002041
301478607	3080788	157450	9999.999999	26551	913	1.000000	31176	162	1.000000	9772227	-0.002946
301472201	3084798	157763	9999.999999	26885	716	1.000000	31342	155	1.000000	9767506	-0.001370
301495223	3071585	156749	10000.000000	25897	929	1.000000	31026	154	1.000000	9762602	-0.005785
301559276	3066779	155960	10000.000000	26077	991	1.000000	31102	163	1.000000	9757689	-0.001509
301511307	3075724	157262	10000.000000	26408	820	1.000000	31250	104	1.000000	9752814	0.000057
301449632	3088312	157962	10000.000000	27209	721	1.000000	31017	177	1.000000	9747787	0.000271
301438993	3081065	156257	10000.000000	26446	912	1.000000	31256	126	1.000000	9743015	0.000914
301491554	3080415	156929	10000.000000	26702	875	1.000000	31047	133	1.000000	9738169	0.000690
301519224	3071048	156594	10000.000000	26239	828	1.000000	31056	141	1.000000	9733218	0.001791
301547484	3065527	157021	10000.000000	25923	1008	1.000000	31569	126	1.000000	9728339	0.001619
301503061	3074089	157228	10000.000000	26369	858	1.000000	31259	151	1.000000	9723444	0.000919
301516146	3074610	157003	10000.000000	26414	970	1.000000	31262	115	1.000000	9718767	-0.001749
301538994	3062204	156354	10000.000000	26680	908	1.000000	31344	122	1.000000	9713711	-0.001762
301514673	3083420	157465	10000.000000	27065	762	1.000000	31199	143	1.000000	9708812	-0.001646
301494121	3073979	156579	10000.000000	26407	893	1.000000	31310	136	1.000000	9704027	-0.002132
301503578	3086411	157624	10000.000000	26795	850	1.000000	31179	161	1.000000	9699075	-0.002381
301472097	3076180	157316	10000.000000	26680	786	1.000000	31287	140	1.000000	9694248	-0.002224
301508921	3077592	157360	10000.000000	26266	858	1.000000	31266	168	1.000000	9689495	-0.002310
301484047	3074740	156742	10000.000000	26029	962	1.000000	31295	147	1.000000	9684585	-0.001110
301510007	3078774	156355	10000.000000	26392	867	1.000000	31335	158	1.000000	9679589	0.000103
301463379	3088141	157337	10000.000000	26650	850	1.000000	31477	157	1.000000	9674647	0.000291
301449565	3080674	157389	10000.000000	26252	880	1.000000	31255	162	1.000000	9669783	-0.000080
301497855	3075424	157168	10000.000000	26605	741	1.000000	31310	134	1.000000	9665040	-0.000080
301452733	3082684	156669	10000.000000	26220	985	1.000000	30992	147	1.000000	9660155	0.002166
301500128	3080760	156621	10000.000000	26193	936	1.000000	31410	151	1.000000	9655355	0.001884
301494836	3085165	157842	10000.000000	26481	837	1.000000	31105	144	1.000000	9650569	0.001669
301480097	3070574	156276	10000.000000	26691	886	1.000000	31246	122	1.000000	9645794	0.000526
301505563	3071071	157114	10000.000000	26392	893	1.000000	31048	112	1.000000	9640956	0.000802
301520155	3069360	156451	10000.000000	26747	793	1.000000	30995	188	1.000000	9636094	0.001224
301524211	3068344	157109	10000.000000	26274	922	1.000000	31285	182	1.000000	9631394	0.001541
301530001	3070714	157388	10000.000000	26624	838	1.000000	31204	141	1.000000	9626499	0.001492
301500171	3075471	156875	10000.000000	26436	850	1.000000	30943	134	1.000000	9621751	0.001697
301533832	3073166	156593	10000.000000	26351	806	1.000000	31312	135	1.000000	9617018	0.000891
301489631	3074472	157407	10000.000000	26032	949	1.000000	31198	127	1.000000	9612249	0.000260
301491158	3074111	157664	10000.000000	26773	838	1.000000	31700	158	1.000000	9607400	0.000441
301543863	3059645	155567	10000.000000	26673	723	1.000000	31353	136	1.000000	9602627	0.000748
301540238	3072147	157829	10000.000000	26794	767	1.000000	31103	164	1.000000	9597692	-0.000592
301498580	3077662	157231	10000.000000	26211	981	1.000000	31207	182	1.000000	9592870	-0.000108
301489595	3083954	157886	10000.000000	25836	867	1.000000	31123	165	1.000000	9588070	-0.000582
301477891	3074558	157266	10000.000000	26334	834	1.000000	31111	142	1.000000	9583375	-0.000769
301500165	3079463	157555	10000.000000	26144	928	1.000000	31214	128	1.000000	9578579	-0.001183
301490415	3076794	156827	10000.000000	26225	847	1.000000	31252	144	1.000000	9573751	-0.001080
301487811	3084979	157737	10000.000000	25895	923	1.000000	31199	162	1.000000	9568954	-0.001120
301530449	3074174	157178	10000.000000	26602	852	1.000000	31204	184	1.000000	9564191	-0.000853
301474798	3086921	157548	10000.000000	26555	783	1.000000	31151	141	1.000000	9559301	-0.000842
301444192	3082156	157177	10000.000000	26090	953	1.000000	31174	120	1.000000	9554630	-0.000799
301520370	3073847	156444	10000.000000	26593	819	1.000000	30987	153	1.000000	9549815	-0.000741
301474611	3085329	157441	10000.000000	26631	795	1.000000	31147	129	1.000000	9545138	-0.000744
301486283	3081273	157554	10000.000000	26729	842	1.000000	31192	161	1.000000	9540313	-0.000270
301497951	3077488	157221	10000.000000	26965	732	1.000000	31141	98	1.000000	9535560	-0.000277
301556750	3073225	156811	10000.000000	26611	761	1.000000	31575	134	1.000000	9530745	-0.000181
301481246	3082817	157207	10000.000000	26054	894	1.000000	30955	177	1.000000	9526012	0.000495
301459090	3074025	156878	10000.000000	26156	962	1.000000	31087	164	1.000000	9521222	0.000525
301499565	3081545	156881	10000.000000	27233	702	1.000000	31347	147	1.000000	9516408	0.000770
npatches	nstrain	runtime	dt	init_x	init_y	init_y_blood	init_z	init_S	beta0	beta1	beta2	beta3	mean_beta	B	d	delta	delta_blood	b[0]	mut	m	CTL	c	g	epsilon	k	het	lambda	rho	omega	x_max	patch.dyna	DELTA	A	VA
10000	1	100.000000	0.001000	21900	9499	5000000	0.001000	10000000	14.273203	12.079285	19.274140	19.392644	13	800000000	0.010000	1.000000	1.000000	80000	0.000050	0.004800	0	0.500000	0.000000	2.500000	14.000000	0.500000	0.000000	0.000000	0.000000	31872	0	10.000000	7.000000	1.000000
sus	inf	inf_blood	z	x[0]	y[0][0]	z[0]	x[1]	y[1][0]	z[1]	S[0]	synchrony
219000000	94990000	5000000	10.000000	21900	9499	0.001000	21900	9499	0.001000	10000000	0.000000
117589822	85313359	4532400	3941.516320	10593	8973	0.394152	11951	8341	0.394152	9995126	0.000000
217676281	20815671	1084378	6325.803353	20812	2224	0.632580	22503	1854	0.632580	9990090	0.000000
262872964	9826191	506341	7771.765723	25666	1124	0.777177	27626	757	0.777177	9985212	0.000000
284128791	5676275	292989	8648.676577	28155	610	0.864868	29628	371	0.864868	9980138	0.000000
295202830	3772178	193081	9180.483393	29489	359	0.918048	30587	226	0.918048	9975130	0.000000
301180392	2810127	144249	9503.000201	30405	240	0.950300	31119	138	0.950300	9970197	0.000000
304592541	2286480	116819	9698.592075	30772	196	0.969859	31377	127	0.969859	9965131	0.000000
306564803	1980220	101154	9817.209710	30784	168	0.981721	31611	72	0.981721	9960220	0.000000
307695584	1806160	92739	9889.145947	30959	126	0.988915	31521	89	0.988915	9955160	0.000000
308414242	1697284	86794	9932.772025	30821	153	0.993277	31516	94	0.993277	9950205	0.000000
308858501	1632674	83087	9959.229270	31041	96	0.995923	31491	70	0.995923	9945287	0.000000
309143422	1584719	80949	9975.274394	30996	148	0.997527	31497	71	0.997527	9940228	0.000000
309334008	1564110	80166	9985.005037	31399	93	0.998501	31673	64	0.998501	9935321	0.000000
309394300	1554834	79444	9990.906233	31450	76	0.999091	31817	70	0.999091	9930320	0.000000
309459227	1539981	78687	9994.485041	31300	82	0.999449	31365	59	0.999449	9925419	0.000000
309513645	1536163	78256	9996.655426	31402	74	0.999666	31716	64	0.999666	9920594	0.000000
309526594	1524921	78293	9997.971667	31067	138	0.999797	31705	86	0.999797	9915692	0.000000
309547628	1536093	78432	9998.769908	31545	85	0.999877	31460	84	0.999877	9910693	0.000000
309499567	1535363	78339	9999.254005	31468	118	0.999925	31654	44	0.999925	9905659	0.000000
309501253	1537702	78267	9999.547588	31193	110	0.999955	31304	89	0.999955	9900787	0.000000
309549065	1527034	78092	9999.725632	31349	114	0.999973	31519	64	0.999973	9895965	0.000000
309538117	1534136	77996	9999.833608	31169	120	0.999983	31415	92	0.999983	9890908	0.000000
309489693	1540227	78338	9999.899091	31271	97	0.999990	31508	77	0.999990	9886077	0.000000
309535780	1525764	77667	9999.938803	31538	83	0.999994	31591	56	0.999994	9881149	0.000000
309572332	1521986	77660	9999.962887	31402	95	0.999996	31625	49	0.999996	9876196	0.000000
309549944	1527124	77435	9999.977493	31414	102	0.999998	31576	76	0.999998	9871422	0.000000
309582185	1526539	77739	9999.986350	31159	76	0.999999	31789	67	0.999999	9866507	0.000000
309549691	1524357	77941	9999.991722	31202	99	0.999999	31419	77	0.999999	9861647	0.000000
309546498	1533367	78274	9999.994980	31044	141	0.999999	31609	65	0.999999	9856744	0.000000
309575128	1527832	77432	9999.996955	31001	128	1.000000	31486	54	1.000000	9851912	0.000000
309505914	1544524	78919	9999.998154	31080	89	1.000000	31500	55	1.000000	9847075	0.000000
309525204	1533485	77923	9999.998880	31257	119	1.000000	31360	77	1.000000	9842143	0.000000
309548067	1523215	77722	9999.999321	31295	114	1.000000	31552	74	1.000000	9837201	0.000000
309631486	1517616	77354	9999.999588	31339	62	1.000000	31548	69	1.000000	9832196	0.000000
309618164	1519858	77320	9999.999750	31428	72	1.000000	31734	53	1.000000	9827240	0.000000
309593587	1525662	77508	9999.999849	31274	113	1.000000	31504	83	1.000000	9822312	0.000000
309547601	1525075	77437	9999.999908	31314	87	1.000000	31612	68	1.000000	9817407	0.000000
309594095	1517684	77741	9999.999944	31054	104	1.000000	31547	70	1.000000	9812558	0.000000
309589204	1523690	77781	9999.999966	31158	97	1.000000	31595	74	1.000000	9807782	0.000000
309576991	1527651	77230	9999.999980	31245	124	1.000000	31418	74	1.000000	9802946	-1.#IND00
309556965	1531211	78123	9999.999988	31246	110	1.000000	31595	71	1.000000	9798000	-0.004800
309582631	1525374	78077	9999.999992	30955	118	1.000000	31770	67	1.000000	9793080	-0.004707
309584982	1520205	77418	9999.999995	31166	96	1.000000	31659	54	1.000000	9787962	0.003314
309571852	1524807	77777	9999.999997	31187	71	1.000000	31663	46	1.000000	9783090	-0.005649
309569299	1520579	77689	9999.999998	31095	103	1.000000	31544	68	1.000000	9778164	-0.004534
309602220	1526059	77619	9999.999999	31349	97	1.000000	31546	78	1.000000	9773062	-0.012741
309597495	1520086	77169	9999.999999	31262	130	1.000000	31755	81	1.000000	9768119	-0.011011
309571263	1532947	78216	10000.000000	31279	90	1.000000	31598	85	1.000000	9763274	-0.010082
309518357	1539601	78502	10000.000000	31407	98	1.000000	31524	66	1.000000	9758300	-0.003103
309538039	1531084	77844	10000.000000	31204	116	1.000000	31534	62	1.000000	9753447	-0.001687
309557237	1528799	78183	10000.000000	31587	97	1.000000	31580	68	1.000000	9748654	-0.001545
309566517	1525782	77777	10000.000000	31195	149	1.000000	31324	71	1.000000	9743796	-0.002298
309609584	1512965	77302	10000.000000	31164	111	1.000000	31486	88	1.000000	9738953	0.001289
309601911	1525972	77693	10000.000000	31436	96	1.000000	31569	74	1.000000	9734180	0.002041
309609963	1511915	77317	10000.000000	31219	128	1.000000	31376	77	1.000000	9729402	0.000942
309610091	1524211	77956	10000.000000	31241	163	1.000000	31349	77	1.000000	9724489	0.001579
309579429	1525041	77909	10000.000000	31382	121	1.000000	31573	64	1.000000	9719607	0.001127
309580914	1521570	78229	10000.000000	31289	106	1.000000	31528	69	1.000000	9714808	0.000336
309563830	1525978	78141	10000.000000	31186	105	1.000000	31582	55	1.000000	9709835	0.000639
309576553	1524404	77706	10000.000000	31063	131	1.000000	31677	29	1.000000	9705093	0.000595
309582432	1532429	77770	10000.000000	31364	75	1.000000	31813	68	1.000000	9700337	0.001550
309550861	1534217	78093	10000.000000	31732	106	1.000000	31746	63	1.000000	9695463	0.002132
309559265	1527191	77932	10000.000000	31145	129	1.000000	31580	81	1.000000	9690760	0.001751
309527080	1535231	77958	10000.000000	31291	119	1.000000	31426	40	1.000000	9685991	0.001431
309542606	1534157	78452	10000.000000	31101	142	1.000000	31331	52	1.000000	9681034	0.001571
309558287	1523019	77979	10000.000000	31304	102	1.000000	31587	66	1.000000	9676297	0.002136
309610596	1526430	77720	10000.000000	31150	124	1.000000	31590	81	1.000000	9671455	0.001454
309603302	1523664	77523	10000.000000	31377	80	1.000000	31596	86	1.000000	9666807	0.001611
309568361	1526190	77762	10000.000000	31356	81	1.000000	31429	92	1.000000	9662018	0.001656
309507103	1531225	78282	10000.000000	31092	113	1.000000	31547	79	1.000000	9657142	0.000680
309564824	1524005	78035	10000.000000	31312	77	1.000000	31487	81	1.000000	9652315	0.001704
309557501	1523763	78069	10000.000000	31429	108	1.000000	31603	73	1.000000	9647422	0.000644
309553560	1530679	77835	10000.000000	31280	88	1.000000	31472	71	1.000000	9642705	0.000796
309614218	1518343	77683	10000.000000	31193	84	1.000000	31724	62	1.000000	9637942	0.001525
309575713	1524407	77458	10000.000000	31127	120	1.000000	31393	81	1.000000	9633124	0.001749
309556619	1522950	77728	10000.000000	31369	81	1.000000	31581	92	1.000000	9628439	0.001882
309617339	1521788	77264	10000.000000	31136	71	1.000000	31649	48	1.000000	9623566	0.002678
309591615	1525600	78179	10000.000000	31464	93	1.000000	31605	70	1.000000	9618739	0.002073
309550381	1530571	77919	10000.000000	31197	124	1.000000	31565	68	1.000000	9613926	0.002737
309596438	1521411	77677	10000.000000	31348	117	1.000000	31864	67	1.000000	9609005	0.002673
309549990	1528784	78025	10000.000000	31202	106	1.000000	31539	63	1.000000	9604271	0.002384
309540371	1533105	77606	10000.000000	31076	119	1.000000	31574	70	1.000000	9599480	0.002336
309525551	1533009	78055	10000.000000	31033	89	1.000000	31477	62	1.000000	9594822	0.001873
309511992	1540918	78124	10000.000000	31370	102	1.000000	31479	71	1.000000	9590126	0.001477
309534000	1531109	78381	10000.000000	31514	98	1.000000	31322	53	1.000000	9585342	0.000269
309585450	1520734	78059	10000.000000	31477	128	1.000000	31654	71	1.000000	9580601	-0.000495
309602858	1519689	77364	10000.000000	31310	77	1.000000	31554	62	1.000000	9575889	-0.000864
309606770	1519803	77559	10000.000000	31382	129	1.000000	31673	46	1.000000	9571028	-0.000831
309567282	1524978	77706	10000.000000	31155	148	1.000000	31608	43	1.000000	9566204	-0.000888
309597232	1519614	77836	10000.000000	31446	97	1.000000	31411	61	1.000000	9561540	-0.000776
309561384	1532379	78030	10000.000000	31352	129	1.000000	31688	67	1.000000	9556881	-0.000648
309525879	1535090	78610	10000.000000	31013	93	1.000000	31269	93	1.000000	9552041	-0.000100
309509284	1539731	78749	10000.000000	31246	130	1.000000	31430	42	1.000000	9547266	-0.000219
309563784	1527226	78068	10000.000000	31273	114	1.000000	31723	61	1.000000	9542416	0.000137
309502870	1537144	78912	10000.000000	31164	68	1.000000	31216	66	1.000000	9537629	-0.000102
309527460	1527124	77691	10000.000000	31482	58	1.000000	31287	55	1.000000	9532791	-0.000105
309568299	1525337	77800	10000.000000	31251	104	1.000000	31520	59	1.000000	9528097	-0.000106
309569783	1532452	78015	10000.000000	31240	142	1.000000	31692	67	1.000000	9523287	0.000913
309575682	1527222	77646	10000.000000	30981	123	1.000000	31555	93	1.000000	9518557	0.000987
npatches	nstrain	runtime	dt	init_x	init_y	init_y_blood	init_z	init_S	beta0	beta1	beta2	beta3	mean_beta	B	d	delta	delta_blood	b[0]	mut	m	CTL	c	g	epsilon	k	het	lambda	rho	omega	x_max	patch.dyna	DELTA	A	VA
10000	1	100.000000	0.001000	21900	9499	5000000	0.001000	10000000	7.579329	8.930821	16.590281	7.898398	13	800000000	0.010000	1.000000	1.000000	80000	0.000050	0.004800	0	0.500000	0.000000	2.500000	15.000000	0.500000	0.000000	0.000000	0.000000	31872	0	10.000000	7.000000	1.000000
sus	inf	inf_blood	z	x[0]	y[0][0]	z[0]	x[1]	y[1][0]	z[1]	S[0]	synchrony
219000000	94990000	5000000	10.000000	21900	9499	0.001000	21900	9499	0.001000	10000000	0.000000
124368213	75507691	4023788	3941.516320	16415	6343	0.394152	15145	6738	0.394152	9994887	0.000000
228999251	16554882	863088	6325.803353	27268	801	0.632580	26299	934	0.632580	9989746	0.000000
273710447	7083499	368009	7771.765723	30595	303	0.777177	30076	320	0.777177	9984732	0.000000
293716373	3668701	189768	8648.676577	31446	112	0.864868	31431	109	0.864868	9979613	0.000000
303529644	2178266	112869	9180.483393	31681	43	0.918048	31587	71	0.918048	9974698	0.000000
308592536	1464568	74723	9503.000201	31721	49	0.950300	31685	38	0.950300	9969716	0.000000
311388354	1061888	54580	9698.592075	31861	32	0.969859	31780	32	0.969859	9964763	0.000000
313048002	834281	42791	9817.200550	31672	12	0.981721	31845	32	0.981721	9959796	0.000000
314001477	706153	36186	9889.054592	31837	16	0.988915	31866	13	0.988915	9954748	0.000000
314639375	617964	31947	9932.230157	31645	17	0.993277	31698	13	0.993277	9949680	0.000000
314988866	570922	29254	9957.645866	31691	20	0.995923	31835	13	0.995923	9944637	0.000000
315223091	538281	27328	9971.054307	31867	12	0.997527	32039	24	0.997527	9939603	0.000000
315386004	519364	26426	9977.798403	31870	9	0.998501	31625	18	0.998501	9934666	0.000000
315451528	506031	25777	9981.016070	31724	6	0.999091	31901	23	0.999091	9929688	0.000000
315552205	492456	25173	9981.062169	32034	8	0.999449	31687	11	0.999449	9924772	0.000000
315553174	489827	25185	9979.798738	31763	15	0.999666	32015	12	0.999666	9919773	0.000000
315583553	490294	25206	9979.692127	31770	12	0.999797	31901	16	0.999797	9914856	0.000000
315595216	489403	24836	9978.498739	31945	11	0.999877	31877	19	0.999877	9909673	0.000000
315637741	478771	24559	9977.017885	31713	5	0.999925	32029	5	0.999925	9904713	0.000000
315651043	479226	24658	9975.946043	31757	6	0.999955	31759	6	0.999955	9899854	0.000000
315646816	483172	24357	9975.146044	31721	15	0.936226	31909	9	0.999973	9894875	0.000000
315625615	484200	24710	9975.210288	31882	12	0.961324	31855	12	0.999983	9889909	0.000000
315655058	476827	24411	9974.756190	31845	4	0.900048	31780	16	0.999990	9884918	0.000000
315667032	480858	24501	9973.421675	32014	10	0.939384	31785	14	0.999994	9879872	0.000000
315651366	478703	24352	9974.434050	31807	13	0.955816	32009	4	0.999996	9874928	0.000000
315640565	486303	24685	9973.544728	31890	5	0.973205	31936	9	0.999998	9869836	0.000000
315642420	477795	24451	9974.386242	31868	10	0.929046	31712	13	0.999999	9864905	0.000000
315653837	480725	24434	9972.728033	31848	10	0.956970	32052	24	0.999999	9860006	0.000000
315610389	485953	24740	9973.521265	31834	14	0.973904	31690	21	0.999999	9855040	0.000000
315594514	488405	24991	9974.178463	31817	10	0.984174	31925	10	1.000000	9850168	0.000000
315612834	485448	24798	9975.119420	31914	12	0.990402	31843	6	0.954714	9845312	0.000000
315642802	479661	24546	9975.680352	31824	7	0.994179	31867	9	0.972536	9840272	0.000000
315676550	478065	24487	9974.405146	31787	17	0.996470	31994	10	0.983344	9835364	0.000000
315647424	479843	24144	9974.288760	31864	5	0.931781	32038	14	0.989899	9830342	0.000000
315675476	480080	24492	9973.698441	32137	11	0.958628	31525	8	0.993874	9825461	0.000000
315631184	482056	24563	9974.595175	31817	12	0.974910	31947	19	0.996285	9820555	0.000000
315595669	486398	24696	9975.197388	31798	13	0.984784	31833	12	0.997747	9815805	0.000000
315596257	487693	24927	9975.320958	31969	11	0.990772	31814	16	0.998634	9810984	0.000000
315635048	481436	24611	9975.453039	31763	17	0.994404	31690	8	0.999171	9806180	0.000000
315625807	485917	24644	9977.553281	31928	8	0.996606	31781	12	0.999497	9801286	-1.#IND00
315581474	488904	25010	9978.516075	31805	13	0.997942	31832	23	0.999695	9796492	-1.#IND00
315613590	483044	24765	9978.310840	31747	6	0.998752	31910	17	0.999815	9791664	0.031874
315638083	481207	24350	9976.777295	31733	11	0.953226	31862	8	0.958210	9786730	0.024458
315697871	476200	24429	9976.320744	31953	6	0.971634	31852	13	0.974656	9781934	0.014158
315675181	479250	24187	9975.098917	32019	14	0.982797	31749	10	0.984630	9777008	0.013701
315635189	482767	24574	9975.735053	31801	13	0.989567	31953	9	0.990679	9772033	0.009434
315657297	477635	24293	9975.362336	31722	15	0.989472	31865	5	0.994347	9767214	0.002831
315636054	484133	24875	9975.546080	31721	15	0.988578	31624	15	0.996572	9762216	0.000394
315594978	491844	24769	9976.142489	31695	12	0.993073	31898	14	0.997921	9757400	0.000528
315622219	488045	24666	9975.605780	31955	6	0.995799	31676	15	0.998739	9752543	0.000599
315659947	480738	24293	9975.456900	31909	16	0.997452	31646	7	0.999235	9747624	-0.000075
315651253	482619	24339	9976.352209	31841	11	0.998455	32057	9	0.999536	9742695	-0.000047
315661109	479900	24553	9974.830508	31906	14	0.999063	31899	8	0.999719	9737798	-0.000052
315678275	479846	24347	9973.884199	31798	6	0.999432	31663	15	0.999829	9733004	-0.001412
315629851	487222	24773	9974.123428	31889	8	0.999655	31943	10	0.999897	9728177	-0.000192
315587298	487877	24783	9975.911295	31753	8	0.999791	31692	9	0.999937	9723346	0.001635
315637977	485448	24958	9976.605085	31818	9	0.999873	31744	9	0.999962	9718585	0.001938
315611489	484106	24757	9975.960685	31437	12	0.999923	31582	13	0.999977	9713835	0.002848
315655798	477063	24292	9975.607065	31885	12	0.999953	31777	22	0.999986	9709021	0.003063
315677746	478512	24384	9975.437565	31886	13	0.999972	31809	23	0.999992	9704111	0.003087
315643495	482163	25065	9974.592948	31872	17	0.999983	32008	10	0.999995	9699209	0.002157
315627110	485124	24569	9975.576471	31796	12	0.999990	31920	10	0.999997	9694385	0.002179
315605098	485652	24937	9974.524601	31621	16	0.999994	31704	15	0.999998	9689521	0.001763
315643488	476273	24514	9974.387886	31944	14	0.999996	31529	8	0.999999	9684608	0.002390
315685061	477867	24301	9974.476909	31785	13	0.999998	31720	18	0.999999	9679801	0.002175
315664108	478838	24646	9973.062428	31657	5	0.999999	31831	15	1.000000	9675020	0.002464
315638065	480654	24369	9972.368045	32048	14	0.999999	31896	27	1.000000	9670257	0.002339
315651289	479811	24484	9972.474188	31722	13	0.999999	31916	16	1.000000	9665592	0.002062
315661115	478337	24189	9973.154862	31716	7	1.000000	31823	12	1.000000	9660719	0.001792
315659008	484663	24725	9973.132801	31722	6	1.000000	31973	12	1.000000	9655877	0.001411
315628049	484525	24855	9973.798078	31927	11	1.000000	31917	6	1.000000	9651099	0.001218
315628040	486712	25049	9974.449467	31981	13	1.000000	31879	5	1.000000	9646256	0.001130
315629675	486992	24465	9975.247907	31875	9	1.000000	31680	17	1.000000	9641318	0.001395
315609211	484526	24701	9975.893915	31807	11	0.969407	31873	11	1.000000	9636508	0.002033
315646753	485221	24942	9975.593361	32099	6	0.981447	31676	25	1.000000	9631604	0.002031
315613808	487124	24824	9975.976941	31918	9	0.988748	31840	8	1.000000	9626772	0.002214
315627126	488301	24703	9975.086533	31916	25	0.993176	31977	21	1.000000	9621969	0.002102
315620301	487325	24744	9975.738715	31874	8	0.995862	31887	21	1.000000	9617270	0.002477
315633963	482616	24704	9976.708788	31687	4	0.997490	31947	16	1.000000	9612456	0.002470
315638890	482974	24453	9976.504683	31857	14	0.998478	32054	7	1.000000	9607735	0.002018
315642239	478389	24463	9975.890050	31848	9	0.999077	31896	10	1.000000	9602950	0.001045
315679315	477846	24261	9973.599115	31830	8	0.999440	31915	12	1.000000	9598231	0.000753
315655949	480746	24388	9973.092841	31709	21	0.999661	32107	5	1.000000	9593387	0.001455
315678633	473173	24053	9972.812043	31911	5	0.999794	31980	17	1.000000	9588611	0.001872
315700772	468632	23978	9972.479154	31762	9	0.983324	31816	11	1.000000	9583805	0.001839
315684245	475630	24244	9972.575857	31758	9	0.975123	31894	11	1.000000	9579131	0.001910
315684288	477130	24315	9974.169053	31958	12	0.984913	31975	7	1.000000	9574223	0.001661
315646188	481301	24378	9973.818511	31639	14	0.990851	31802	8	1.000000	9569456	0.001606
315653942	478693	24385	9974.518240	31971	7	0.994451	31859	21	1.000000	9564883	0.001497
315642932	480975	24353	9974.366070	31885	4	0.996635	31840	17	1.000000	9560011	0.001347
315627935	483364	24325	9975.356721	31874	6	0.956705	31839	6	1.000000	9555329	0.001527
315658981	474275	24265	9974.629161	31800	9	0.973743	31623	14	1.000000	9550439	0.001923
315700335	470729	23992	9972.281166	31624	5	0.984076	31647	16	1.000000	9545700	0.002130
315712833	474899	24158	9971.641274	31666	20	0.990343	31862	11	0.997701	9540880	0.002096
315680607	476979	24154	9971.687060	31419	11	0.994144	31745	10	0.998606	9536129	0.002093
315654096	482118	24732	9972.741041	31750	18	0.996448	31774	16	0.984452	9531181	0.002189
315662076	476326	24321	9973.726241	31752	14	0.992903	31636	7	0.990571	9526409	0.002096
315652517	479661	24485	9974.326007	31969	14	0.995696	31971	11	0.994282	9521646	0.002129
315607452	488345	24985	9974.656640	31809	13	0.997390	32126	6	0.996532	9516773	0.001867
npatches	nstrain	runtime	dt	init_x	init_y	init_y_blood	init_z	init_S	beta0	beta1	beta2	beta3	mean_beta	B	d	delta	delta_blood	b[0]	mut	m	CTL	c	g	epsilon	k	het	lambda	rho	omega	x_max	patch.dyna	DELTA	A	VA
10000	1	100.000000	0.001000	21900	9499	5000000	0.001000	10000000	8.601871	17.053329	12.149459	7.567063	13	800000000	0.010000	1.000000	1.000000	80000	0.000050	0.004800	0	0.500000	0.000000	2.500000	16.000000	0.500000	0.000000	0.000000	0.000000	31872	0	10.000000	7.000000	1.000000
sus	inf	inf_blood	z	x[0]	y[0][0]	z[0]	x[1]	y[1][0]	z[1]	S[0]	synchrony
219000000	94990000	5000000	10.000000	21900	9499	0.001000	21900	9499	0.001000	10000000	0.000000
130146436	67199329	3586457	3941.516320	15876	5816	0.394152	10462	7553	0.394152	9995063	0.000000
238546197	13245167	691659	6325.803353	27048	717	0.632580	20546	1838	0.632580	9990059	0.000000
282632748	5048703	261015	7771.765723	30546	167	0.777177	25606	865	0.777177	9985029	0.000000
301249584	2246343	115657	8648.676577	31320	85	0.864868	28735	410	0.864868	9979930	0.000000
309693205	1121584	58198	9180.483393	31696	24	0.918048	29667	225	0.918048	9974875	0.000000
313810525	610839	31361	9502.920695	31911	11	0.950300	30995	92	0.950300	9969995	0.000000
315865439	360389	18488	9677.793488	31768	11	0.969859	31455	37	0.969859	9965075	0.000000
316934000	231426	11958	9570.536511	31843	7	0.981721	31719	11	0.981721	9960087	0.000000
317508256	164991	8588	9015.069531	31767	4	0.746948	31893	17	0.949154	9955193	0.000000
317759572	151328	7774	8429.623714	31881	10	0.685408	31699	11	0.969164	9950383	0.000000
317687968	181542	9315	8404.960510	31807	18	0.688600	31660	8	0.981300	9945442	0.000000
317526095	199563	10181	8648.029148	31966	5	0.731451	31754	27	0.988659	9940410	0.000000
317542151	183641	9410	8748.653479	32048	1	0.762179	31863	16	0.993122	9935453	0.000000
317663588	163284	8305	8625.240228	31619	9	0.721589	31738	7	0.928454	9930606	0.000000
317746892	159261	8260	8442.402358	31742	5	0.829383	31542	22	0.956611	9925593	0.000000
317646275	186085	9586	8481.143798	31959	1	0.653559	31821	15	0.973686	9920671	0.000000
317463729	206094	10579	8719.093290	31783	5	0.745090	31446	53	0.984042	9915743	0.000000
317559814	178196	9021	8786.722949	31841	1	0.768769	31896	11	0.990322	9910797	0.000000
317718499	153446	7732	8537.462197	31757	5	0.813605	31503	19	0.994131	9905879	0.000000
317740034	168140	8597	8386.173800	32046	10	0.630426	31589	14	0.996441	9900990	0.000000
317586355	191588	9807	8549.160445	31862	6	0.775870	31729	8	0.997841	9896080	0.000000
317480828	195877	10118	8748.652449	31746	7	0.766899	31839	11	0.998691	9891091	0.000000
317590514	167123	8535	8701.237127	31912	12	0.794164	31869	30	0.999206	9886159	0.000000
317720542	156328	7971	8482.429677	31823	2	0.649679	31822	11	0.999519	9881132	0.000000
317721288	169374	8799	8426.496221	31845	8	0.725428	31916	35	0.999708	9876135	0.000000
317597751	186629	9547	8558.250146	31982	6	0.779946	31687	15	0.999823	9871191	0.000000
317588259	180806	9109	8642.984630	31815	6	0.821037	31962	21	0.999893	9866234	0.000000
317700147	163966	8220	8569.307944	31868	10	0.767706	31517	37	0.999935	9861228	0.000000
317714104	165191	8487	8484.629484	31975	6	0.381527	31732	11	0.999961	9856230	0.000000
317673406	175505	8982	8494.790603	31770	17	0.624924	31938	6	0.999976	9851340	0.000000
317568774	184980	9398	8615.870876	31815	6	0.762373	31832	7	0.975848	9846431	0.000000
317614947	172619	8817	8649.068390	31676	8	0.847417	31830	16	0.985353	9841416	0.000000
317723291	166091	8479	8537.883618	31995	6	0.814919	31631	13	0.991117	9836498	0.000000
317645362	177615	8979	8532.830748	31858	7	0.750404	31527	28	0.994613	9831510	0.000000
317607019	178236	9212	8606.614188	31694	13	0.817863	31945	3	0.746889	9826542	0.000000
317644678	169047	8658	8585.668656	31953	1	0.636069	31854	21	0.846500	9821664	0.000000
317654965	173135	9009	8538.013521	31682	7	0.697040	31533	69	0.906909	9816700	0.000000
317595430	179741	9150	8601.500591	31861	12	0.779219	31457	52	0.943545	9811894	0.000000
317603320	172759	8873	8609.841000	31689	2	0.801264	31616	57	0.965762	9807021	0.000000
317646526	168241	8624	8548.872440	32087	3	0.779855	31797	25	0.979236	9802048	-1.#IND00
317647878	176492	8810	8516.072176	31869	6	0.710265	31841	31	0.987408	9797110	-1.#IND00
317616289	177919	9067	8585.672739	31705	6	0.824289	31564	22	0.992363	9792163	-0.010465
317620425	177557	9067	8593.981253	31788	3	0.773598	31482	31	0.995369	9787322	-0.011554
317646741	169715	8753	8575.452368	31921	6	0.753859	31723	22	0.997191	9782414	-0.012258
317649469	169771	8752	8532.400104	31887	3	0.674527	31627	12	0.998297	9777593	-0.011482
317639513	175877	8733	8555.928261	31891	10	0.792770	31846	18	0.998967	9772797	-0.009554
317638816	169647	8764	8566.429294	31901	4	0.874324	31705	10	0.955419	9767827	-0.003185
317661475	172524	8741	8540.084141	31941	5	0.853102	31930	21	0.972964	9762955	-0.005011
317649544	176582	8928	8566.466297	31767	2	0.904291	31858	1	0.933489	9758062	-0.005361
317642417	175992	8995	8600.920870	31638	5	0.716753	31639	56	0.838401	9753222	-0.004693
317674153	170853	8752	8576.980682	31968	4	0.577942	31507	51	0.901998	9748318	-0.003360
317682546	166533	8589	8496.305384	31787	15	0.574288	31251	62	0.940566	9743390	-0.004742
317680845	178604	9102	8506.690790	31913	10	0.741825	31719	34	0.963956	9738619	-0.005583
317588852	185937	9454	8623.055081	31971	9	0.843428	31740	14	0.978141	9733769	-0.003599
317635036	169080	8822	8649.127743	31733	3	0.905046	31942	14	0.934995	9728703	-0.004631
317738515	155218	8018	8485.476927	31716	8	0.739834	31630	58	0.591387	9723719	-0.002682
317723728	163804	8423	8370.896010	31855	7	0.743514	28538	723	0.752195	9718950	-0.003119
317606238	189251	9447	8525.399160	31851	2	0.844453	29110	358	0.849717	9714001	0.001737
317567565	185263	9401	8688.187510	31752	6	0.667207	30548	120	0.908860	9709243	0.002246
317650470	164194	8523	8629.290179	31824	3	0.708335	31431	25	0.944728	9704345	0.001799
317715567	158215	8130	8456.148180	31971	8	0.590860	31632	32	0.966480	9699595	0.001904
317706211	169733	8632	8432.790671	31758	10	0.736320	31631	41	0.979672	9694772	0.001087
317617778	187279	9585	8566.355150	31945	9	0.718990	31850	14	0.987672	9689919	0.000609
317592119	176670	8981	8663.122639	31879	11	0.771392	31875	9	0.992523	9685101	-0.000939
317663845	161319	8112	8569.149293	31858	4	0.861360	31910	4	0.952996	9680214	-0.000972
317713942	164074	8444	8449.219008	31876	9	0.748985	31716	87	0.841325	9675406	-0.000244
317655181	177721	8871	8472.220807	32052	6	0.847771	31219	32	0.903771	9670594	0.001062
317585471	184868	9269	8599.549127	31710	12	0.843125	31550	22	0.941641	9665719	0.000385
317657261	168545	8841	8613.633493	31789	2	0.841487	31707	24	0.964608	9660937	0.000469
317678375	168021	8616	8527.204573	31795	5	0.709448	31598	11	0.978536	9656008	0.001198
317679216	176880	8959	8513.926602	31843	3	0.823793	31683	11	0.887206	9651164	0.001218
317584901	181663	9360	8585.748840	31721	5	0.893139	31876	22	0.931596	9646390	0.000781
317659598	168815	8713	8578.966219	31944	5	0.935193	31526	49	0.958516	9641584	0.001424
317692288	162218	8179	8495.114618	31823	6	0.916125	31793	14	0.974842	9636851	0.001415
317697964	171379	8731	8459.734427	31595	4	0.742502	31713	13	0.816491	9632033	0.001769
317582747	186929	9404	8579.520254	31961	10	0.694969	31607	100	0.888710	9627233	0.002467
317595471	176370	9168	8662.669706	31893	3	0.751360	31398	57	0.932508	9622462	0.001905
317683185	161991	8161	8553.838420	32005	5	0.841879	31870	14	0.959069	9617685	0.001909
317733336	164562	8352	8442.648068	31853	12	0.825581	31617	19	0.975177	9612955	0.001896
317626777	182924	9338	8513.007247	31703	1	0.781903	31747	12	0.984946	9608045	0.003371
317561136	189313	9543	8657.038205	31921	2	0.739112	31770	22	0.990870	9603288	0.003682
317595543	170458	8649	8670.927676	31768	9	0.672991	31713	10	0.994463	9598590	0.003745
317741027	155509	7936	8490.214775	31728	5	0.771922	31742	11	0.996642	9593861	0.003686
317719159	166622	8687	8400.852149	31808	8	0.717819	31862	6	0.990841	9589083	0.003916
317572242	191411	9754	8534.648133	32078	12	0.739572	31896	19	0.831976	9584218	0.003334
317557477	184894	9387	8680.285986	31880	1	0.674790	31754	48	0.898101	9579455	0.003150
317669312	158345	8126	8580.832027	31891	6	0.701524	31468	30	0.938203	9574716	0.003326
317733312	161469	8258	8411.343082	31790	7	0.643473	31629	14	0.944979	9569827	0.003519
317657983	181612	9234	8471.106196	31913	1	0.774048	31842	17	0.966632	9565112	0.003270
317577115	189173	9770	8630.630122	32132	1	0.757724	31609	37	0.979764	9560193	0.003236
317584089	174755	9014	8675.794281	31894	3	0.663715	31869	25	0.987728	9555427	0.003094
317721191	154015	7974	8522.019121	31915	5	0.796058	31780	5	0.810803	9550749	0.003708
317693138	168974	8525	8406.916306	31771	7	0.711163	31582	34	0.885261	9546162	0.003525
317572405	190942	9801	8562.478299	31819	5	0.824833	31680	37	0.930416	9541428	0.003341
317544431	190005	9732	8716.451092	31665	7	0.744156	31550	56	0.957800	9536755	0.003244
317628385	167951	8484	8669.238202	31939	6	0.710994	31458	10	0.974408	9531995	0.003378
317694746	161869	8253	8490.378987	31876	7	0.824731	32040	11	0.984479	9527095	0.003577
317687804	169257	8666	8456.520862	32011	3	0.690322	31870	8	0.990587	9522403	0.003634
317643309	187351	9584	8540.370244	31740	7	0.635413	31748	8	0.994292	9517716	0.003596
npatches	nstrain	runtime	dt	init_x	init_y	init_y_blood	init_z	init_S	beta0	beta1	beta2	beta3	mean_beta	B	d	delta	delta_blood	b[0]	mut	m	CTL	c	g	epsilon	k	het	lambda	rho	omega	x_max	patch.dyna	DELTA	A	VA
10000	1	100.000000	0.001000	21900	9499	5000000	0.001000	10000000	9.961446	13.684081	12.493385	14.427945	13	800000000	0.010000	1.000000	1.000000	80000	0.000050	0.004800	0	0.500000	0.000000	2.500000	17.000000	0.500000	0.000000	0.000000	0.000000	31872	0	10.000000	7.000000	1.000000
sus	inf	inf_blood	z	x[0]	y[0][0]	z[0]	x[1]	y[1][0]	z[1]	S[0]	synchrony
219000000	94990000	5000000	10.000000	21900	9499	0.001000	21900	9499	0.001000	10000000	0.000000
135998882	59765196	3200773	3941.516320	15302	5409	0.394152	12859	6168	0.394152	9995075	0.000000
247285022	10552596	553721	6325.803353	27180	575	0.632580	24592	1029	0.632580	9990147	0.000000
289891126	3565367	185822	7771.765723	30802	150	0.777177	29318	274	0.777177	9985135	0.000000
306696401	1331262	69360	8648.676577	31625	40	0.864868	31156	100	0.864868	9980162	0.000000
313707151	520462	27089	9179.921772	31719	17	0.918048	31460	22	0.918048	9975075	0.000000
316639612	208762	10646	9308.410640	31666	10	0.897731	31708	8	0.950300	9970133	0.000000
317820888	101625	5164	8059.702346	31875	8	0.750088	31877	0	0.713726	9965117	0.000000
318036971	139543	6955	7232.057718	31840	3	0.667892	31991	15	0.817781	9960093	0.000000
317079239	353930	17917	8087.437879	31958	16	0.728414	31894	15	0.889492	9955113	0.000000
316830741	264248	13599	8794.636198	31669	12	0.835295	31697	7	0.932982	9950064	0.000000
317687665	113831	5976	8419.223585	31775	6	0.766270	31930	5	0.959357	9945072	0.000000
318102672	105473	5192	7117.891239	31856	5	0.611986	31897	6	0.839139	9940015	0.000000
317181233	383791	18997	7818.319103	31940	11	0.682147	31966	18	0.750226	9935070	0.000000
316122498	406968	21053	8671.882759	31824	19	0.807236	31648	20	0.848523	9930223	0.000000
317133996	176321	9283	8981.769232	31687	0	0.752841	31550	15	0.908136	9925245	0.000000
317994307	86407	4338	7650.303367	31769	5	0.746075	31873	4	0.883966	9920191	0.000000
317929907	192881	9503	7182.928789	32013	7	0.557223	31718	7	0.863369	9915264	0.000000
316254446	510424	26169	8234.369344	31843	18	0.731476	31722	14	0.917139	9910246	0.000000
316336226	305610	15828	8913.693232	31876	15	0.837152	31928	17	0.949749	9905373	0.000000
317581515	121557	6308	8592.166395	31879	7	0.635817	31686	7	0.969525	9900431	0.000000
318090617	101945	5102	7159.029509	31882	1	0.556754	31899	6	0.874333	9895382	0.000000
317270677	355881	17909	7748.825888	31821	9	0.569576	31619	44	0.716764	9890405	0.000000
316133339	414980	21468	8628.325798	31851	11	0.738967	31811	18	0.828230	9885377	0.000000
317094723	185875	9596	8991.959073	31689	6	0.841695	31739	7	0.895829	9880336	0.000000
318018715	89198	4569	7729.207617	31830	5	0.765221	31994	10	0.802370	9875387	0.000000
317926557	183337	8921	7226.445979	31900	13	0.522919	31904	14	0.880146	9870418	0.000000
316515696	447652	22963	8234.196911	31802	32	0.710672	31565	19	0.927314	9865560	0.000000
316610655	268742	14151	8900.291253	31753	13	0.824536	31649	13	0.955919	9860652	0.000000
317701008	111542	5801	8431.504976	31777	7	0.767643	31794	13	0.973267	9855722	0.000000
318086327	108988	5381	7089.847973	31826	1	0.413181	31842	5	0.694641	9850757	0.000000
317166231	380273	18994	7817.423519	31831	36	0.602637	31655	31	0.692987	9845707	0.000000
316217803	384697	20148	8669.384601	31845	25	0.759017	31449	21	0.813811	9840772	0.000000
317218098	168407	8724	8925.989594	31873	7	0.853855	31869	11	0.887085	9835877	0.000000
318016668	90085	4587	7614.250671	31772	6	0.493856	31812	4	0.856625	9830988	0.000000
317869648	198371	9753	7326.472349	31830	2	0.553059	31763	4	0.655746	9826069	0.000000
316510437	435956	22248	8318.242344	31798	16	0.728950	32133	40	0.791225	9821082	0.000000
316730527	252904	12934	8932.596626	32050	12	0.835621	31838	21	0.873388	9816203	0.000000
317758492	106739	5479	8295.105239	32101	2	0.541656	31794	7	0.646360	9811398	0.000000
318082829	122027	6114	7089.771401	31981	14	0.621517	31877	32	0.750267	9806604	0.000000
316951516	410037	20568	7955.762179	31686	12	0.770467	31732	7	0.848548	9801583	-1.#IND00
316309902	355566	18204	8752.128182	31913	10	0.860799	31546	16	0.908151	9796749	-1.#IND00
317378710	146873	7566	8829.978561	32087	1	0.902062	31909	5	0.869687	9791820	0.456125
318060636	88858	4523	7345.390295	31883	5	0.684906	32016	2	0.709903	9786949	0.528207
317628254	279976	14006	7485.428837	31727	32	0.511781	32038	4	0.713145	9782135	0.412040
316076775	477451	24584	8460.426802	31897	25	0.703917	31856	61	0.826035	9777162	0.449527
316739989	237323	12360	9006.669296	31944	5	0.820439	31749	7	0.894498	9772333	0.424462
317794223	99723	5302	8173.390262	32199	1	0.723033	31726	7	0.863075	9767450	0.487215
318066637	129783	6474	7100.730150	32098	3	0.774366	31843	9	0.776431	9762485	0.478919
317028729	381959	19288	7995.397850	31949	11	0.863163	32170	21	0.864415	9757580	0.428994
316558796	310720	16065	8766.714339	31841	11	0.917014	31917	20	0.917774	9752671	0.399740
317508497	133287	6905	8683.432908	32007	7	0.890401	31708	0	0.812459	9747933	0.417906
318073836	98173	4889	7282.642912	31944	14	0.485600	31656	1	0.547879	9743135	0.424599
317505318	292980	14614	7666.052092	31757	5	0.688040	31650	80	0.663205	9738178	0.388929
316404706	389587	20105	8567.579322	31798	8	0.810810	31521	43	0.795749	9733352	0.385533
317130783	185347	9504	8952.521792	31737	2	0.810588	31558	6	0.876131	9728528	0.379873
317979130	90081	4641	7727.673946	31758	3	0.749669	31885	0	0.491718	9723655	0.389147
317941441	174896	8681	7242.778080	31757	24	0.531026	31670	87	0.540229	9718891	0.376091
316600252	432795	21865	8231.132291	31966	13	0.715588	31415	73	0.721169	9714145	0.377123
316631450	272246	14039	8896.529616	31766	11	0.827517	31526	52	0.830902	9709244	0.364084
317667772	116948	6054	8491.175956	31955	3	0.693751	31669	14	0.897450	9704182	0.369378
318128222	102384	5245	7151.435479	31848	3	0.651745	31672	2	0.840777	9699228	0.374183
317297312	351502	17472	7773.777988	31866	9	0.788799	31916	7	0.897774	9694383	0.353658
316260393	392098	19973	8640.895632	31899	15	0.871916	31794	16	0.938005	9689532	0.350276
317174294	175138	9139	8945.532191	31825	6	0.922323	31658	10	0.962403	9684711	0.350491
317994842	87905	4485	7608.512822	31868	3	0.541912	31610	4	0.546498	9679875	0.360648
317888156	206102	10102	7244.853996	31715	8	0.717566	31932	8	0.724972	9675017	0.350014
316214462	505333	25946	8284.960249	32017	14	0.815583	31479	30	0.833208	9670089	0.356355
316437737	283858	14727	8937.147957	31844	9	0.888160	32065	6	0.898848	9665323	0.350139
317680234	111225	5589	8467.714455	31918	4	0.899324	31928	7	0.727436	9660515	0.357449
318106885	106179	5375	7068.931047	32071	10	0.672096	31819	8	0.834702	9655676	0.359443
317188476	380284	18928	7798.422977	31853	7	0.714839	31883	4	0.891436	9650779	0.347392
316097766	411645	21026	8659.630873	31707	16	0.827063	31674	22	0.934161	9646008	0.346366
317141985	177600	9239	8968.903340	31909	4	0.895121	31760	9	0.960072	9641218	0.346579
317970229	88760	4498	7688.615370	31915	5	0.579441	31814	0	0.665797	9636414	0.352700
317913230	189496	9364	7222.334443	31803	16	0.582360	31930	23	0.608522	9631668	0.347683
316339094	488849	24758	8250.463672	31779	7	0.746720	31727	57	0.762586	9626849	0.354517
316479012	290382	14991	8918.453536	31934	9	0.846397	31704	13	0.856019	9622118	0.348580
317648314	115991	5987	8541.712826	31695	2	0.809630	31945	14	0.912682	9617369	0.352446
318105401	106962	5267	7128.081109	31951	3	0.396134	31819	5	0.809144	9612571	0.352934
317234404	358237	18003	7811.565258	31781	18	0.610530	31957	25	0.745902	9607765	0.345772
316319438	371692	18930	8663.522532	31846	11	0.763804	31716	15	0.845901	9602916	0.342474
317300680	159866	8432	8890.122314	31863	7	0.856758	31964	22	0.906546	9598080	0.342531
318040768	87992	4426	7484.985248	31928	8	0.706961	31878	1	0.624063	9593218	0.347889
317776302	232942	11526	7352.011520	31831	5	0.719836	31715	48	0.692545	9588377	0.335592
316209337	485836	24603	8364.893636	31988	15	0.830093	31723	27	0.813542	9583654	0.342624
316655458	255138	13187	8967.374597	31772	13	0.896959	31991	20	0.886922	9578848	0.339179
317768300	103868	5504	8323.095103	31967	0	0.455217	31884	2	0.855999	9574010	0.343605
318105888	116735	5935	7057.650225	31727	3	0.482255	31884	12	0.698815	9569187	0.341600
317007161	413035	20804	7903.541892	31873	17	0.606981	31745	20	0.817345	9564330	0.337867
316224437	369476	19262	8721.933675	31737	17	0.761652	31926	19	0.889228	9559594	0.336470
317314324	155636	8179	8884.298920	31831	2	0.855453	31652	2	0.932822	9554781	0.338235
318074525	88080	4419	7418.055886	31909	3	0.672933	31879	14	0.647330	9550028	0.341185
317722034	249242	12254	7412.102551	31570	26	0.518651	31816	21	0.786122	9545236	0.335988
316113002	486402	24963	8407.738451	31765	20	0.708084	31759	14	0.870293	9540458	0.333899
316678037	251737	13104	8989.901031	31902	4	0.822966	31680	18	0.921338	9535797	0.329777
317749514	107699	5591	8334.133193	31679	1	0.559140	31956	10	0.926382	9531060	0.334671
318095310	121644	6106	7102.857375	31548	21	0.479691	31997	3	0.492085	9526168	0.333355
316989437	399654	20235	7962.393864	31697	29	0.684456	31616	51	0.663408	9521431	0.330858
316365271	345855	17801	8755.161130	31851	11	0.808637	31533	42	0.795872	9516660	0.329406
npatches	nstrain	runtime	dt	init_x	init_y	init_y_blood	init_z	init_S	beta0	beta1	beta2	beta3	mean_beta	B	d	delta	delta_blood	b[0]	mut	m	CTL	c	g	epsilon	k	het	lambda	rho	omega	x_max	patch.dyna	DELTA	A	VA
10000	1	100.000000	0.001000	21900	9499	5000000	0.001000	10000000	16.792415	11.732659	14.279157	15.969240	13	800000000	0.010000	1.000000	1.000000	80000	0.000050	0.004800	0	0.500000	0.000000	2.500000	18.000000	0.500000	0.000000	0.000000	0.000000	31872	0	10.000000	7.000000	1.000000
sus	inf	inf_blood	z	x[0]	y[0][0]	z[0]	x[1]	y[1][0]	z[1]	S[0]	synchrony
219000000	94990000	5000000	10.000000	21900	9499	0.001000	21900	9499	0.001000	10000000	0.000000
141437809	53260066	2861937	3941.516320	11429	6152	0.394152	14755	5174	0.394152	9994923	0.000000
255061690	8366256	438777	6325.803353	22915	1213	0.632580	26558	650	0.632580	9989928	0.000000
296293292	2400456	126329	7771.765723	27926	402	0.777177	30587	109	0.777177	9984901	0.000000
311051311	707323	36736	8648.676577	30300	117	0.864868	31600	27	0.864868	9979968	0.000000
316325229	194659	10117	9026.506905	31379	26	0.918048	31738	5	0.918048	9974981	0.000000
318031561	67492	3439	7113.120461	31455	11	0.950300	31762	1	0.620482	9969975	0.000000
317986134	200651	9855	6538.928334	31712	8	0.932172	31905	6	0.733901	9964993	0.000000
315608339	648124	33039	7865.170481	31730	33	0.958866	31925	16	0.838623	9959916	0.000000
316210279	277698	14786	8690.141359	31558	34	0.975054	31696	17	0.902132	9954886	0.000000
317862988	74374	3932	7690.044867	31917	3	0.984871	31805	14	0.761061	9949909	0.000000
318122473	151819	7401	6246.124781	31865	7	0.690759	31568	9	0.442935	9944949	0.000000
315286970	817301	41197	7637.205330	31614	74	0.812459	31710	57	0.662165	9940026	0.000000
315141698	431095	22715	8566.320014	31444	61	0.886265	31749	34	0.795118	9935092	0.000000
317393791	107425	5769	8449.557900	31855	6	0.931025	31725	1	0.810788	9930104	0.000000
318232082	79693	3940	6244.479354	31977	5	0.958170	31567	19	0.568863	9925308	0.000000
316679434	574259	28495	7224.330607	31843	53	0.764509	31588	19	0.738535	9920433	0.000000
314735241	595129	31313	8316.661285	31210	111	0.857185	31862	23	0.841433	9915482	0.000000
316836164	168591	9118	8815.834650	31626	12	0.913389	31922	9	0.903836	9910543	0.000000
318128431	63127	3206	6708.840884	31557	3	0.371096	31970	2	0.865107	9905562	0.000000
317620298	331840	16162	6778.815016	30075	563	0.606104	31879	9	0.582421	9900629	0.000000
314660508	749076	38668	8043.083253	29184	374	0.761120	31699	32	0.746757	9895750	0.000000
316193093	252373	13116	8788.559020	30670	67	0.855130	31592	3	0.758398	9890892	0.000000
317931052	67228	3507	7439.540256	31521	16	0.912143	31872	10	0.753190	9885978	0.000000
318076234	172351	8370	6283.122074	31802	27	0.696257	31835	4	0.792490	9881075	0.000000
315164364	825297	41577	7691.273600	31447	85	0.815794	31737	18	0.813880	9876034	0.000000
315227074	414057	21654	8599.207340	31123	68	0.888287	31752	17	0.887127	9871065	0.000000
317473295	102092	5245	8395.753292	31575	30	0.932251	31757	6	0.931547	9866028	0.000000
318206493	90477	4523	6233.668757	31797	0	0.823190	31721	8	0.547001	9861051	0.000000
316579617	584831	29212	7344.288213	31470	164	0.623755	31815	23	0.725276	9856114	0.000000
315047074	525496	27478	8389.155998	30326	206	0.771824	31957	17	0.833393	9851346	0.000000
317084913	142146	7496	8719.957023	31038	46	0.861622	31751	4	0.898960	9846376	0.000000
318169246	64630	3308	6468.680908	31640	14	0.916080	31743	2	0.437727	9841494	0.000000
317312187	424149	20687	6939.441367	31810	11	0.949106	31888	32	0.473020	9836590	0.000000
314581752	709631	36430	8143.117049	31522	36	0.969135	31901	39	0.680411	9831660	0.000000
316446786	219223	11483	8817.661439	31719	5	0.981282	31915	12	0.806183	9826770	0.000000
317974182	65292	3405	7185.348474	31534	8	0.627553	31633	13	0.616784	9821942	0.000000
317959021	215604	10384	6474.030882	31801	6	0.674461	31756	0	0.754292	9817060	0.000000
315058392	772868	39378	7834.436558	31067	186	0.732262	31645	32	0.800344	9812133	0.000000
315766837	327999	17206	8681.766892	30974	116	0.837629	31682	12	0.878918	9807249	0.000000
317720043	81268	4218	7968.556254	31759	5	0.841601	31925	3	0.725715	9802356	-1.#IND00
318179429	120762	5876	6177.624561	32087	4	0.740978	31660	15	0.446797	9797409	-1.#IND00
315775242	751218	37871	7516.678711	31616	51	0.842915	31641	34	0.664507	9792509	0.843905
314997178	480450	25136	8493.767632	31474	44	0.904735	31495	30	0.796539	9787552	0.733812
317238189	123126	6430	8614.404921	31658	5	0.942226	31939	4	0.865113	9782622	0.748205
318204424	70817	3565	6314.660608	31708	19	0.934223	32065	4	0.665235	9777691	0.733233
316993379	518589	25572	7074.814156	31944	32	0.960109	32192	12	0.600222	9772825	0.640340
314369139	699586	36267	8225.880012	31704	56	0.975808	31690	28	0.757553	9767886	0.621019
316471293	205810	10601	8851.912168	31898	14	0.985329	31713	4	0.852967	9763079	0.618738
318013784	63019	3230	7048.957902	31826	12	0.619446	31345	14	0.565034	9758212	0.639245
317865353	249537	12108	6549.717586	31827	45	0.769211	31860	16	0.736213	9753262	0.592589
314914137	773013	39387	7891.990657	31522	51	0.860037	31783	27	0.840025	9748375	0.582645
315880920	304311	15993	8713.619093	31585	36	0.915119	31817	4	0.902982	9743557	0.569406
317791284	77478	3938	7811.291622	31873	7	0.948523	31842	5	0.794394	9738533	0.583304
318170516	133675	6481	6229.165129	31876	10	0.657067	31809	7	0.594886	9733560	0.582277
315641500	775101	38598	7584.089807	31438	86	0.792027	31886	25	0.754317	9728581	0.558899
314999722	471708	24252	8534.668517	31563	71	0.873874	31953	28	0.851004	9723744	0.543022
317297344	118353	6285	8586.975732	31680	6	0.923510	31993	5	0.909641	9718820	0.549462
318224491	75023	3777	6307.268458	31712	0	0.585192	31993	0	0.534721	9713977	0.556171
316887503	526010	26072	7180.475778	31466	126	0.602561	31571	32	0.503341	9709228	0.528573
314863343	587755	30583	8289.991973	30009	296	0.758971	31480	55	0.698799	9704393	0.516212
316924450	163836	8625	8776.114434	30971	92	0.853827	31865	10	0.817335	9699599	0.519640
318133323	64044	3252	6722.897689	31731	2	0.863596	31897	3	0.492216	9694713	0.529622
317526334	352282	17412	6863.946806	31632	53	0.763933	31793	10	0.692052	9689783	0.510203
314886039	687713	34984	8095.231021	31533	61	0.856836	31688	42	0.813243	9685060	0.502157
316392490	230110	11976	8801.945074	31615	15	0.913177	31909	3	0.886741	9680233	0.497890
317988788	67126	3467	7321.925656	31814	3	0.947346	31763	5	0.722589	9675370	0.507524
318024284	194544	9570	6432.829320	31927	30	0.860613	31613	1	0.542244	9670495	0.501600
315201143	769897	39356	7796.022868	31583	53	0.915468	31682	48	0.699044	9665578	0.499182
315679812	345691	18251	8659.686822	31627	28	0.948735	31820	17	0.817484	9660762	0.493641
317680704	86191	4570	8085.872425	32039	4	0.968910	31766	3	0.871397	9655848	0.499300
318234450	111391	5562	6222.746730	31914	11	0.981145	31833	3	0.444332	9650959	0.502908
315973763	721903	35909	7497.875714	31761	15	0.988566	31512	74	0.637133	9646122	0.495046
315049680	478003	24903	8482.111765	31527	51	0.993066	31630	16	0.779937	9641225	0.490039
317278228	120419	6339	8598.008318	31641	11	0.995795	31803	10	0.866542	9636453	0.493916
318211929	71050	3524	6343.116385	31835	2	0.477084	31973	7	0.595795	9631695	0.499415
316940489	521650	25802	7113.575122	31696	48	0.682875	31734	38	0.538106	9626826	0.490642
314589713	650643	33916	8249.272571	30864	173	0.807678	31744	39	0.719882	9622030	0.489950
316678645	184425	9893	8831.426929	31493	62	0.883365	31809	3	0.824410	9617324	0.490948
318109650	63173	3337	6871.445064	31910	22	0.929266	31789	4	0.574591	9612538	0.496398
317741339	298565	14604	6709.679161	31653	15	0.722015	31856	29	0.515827	9607694	0.490679
314860732	741364	38108	7997.995452	31491	123	0.831414	31606	26	0.706371	9602998	0.491060
316139193	267440	14165	8767.416480	31479	42	0.897760	31947	13	0.821927	9598195	0.489220
317878860	72616	3798	7625.683372	31711	5	0.937996	31901	0	0.560816	9593380	0.494534
318118423	146974	7166	6220.184880	31551	44	0.628950	31923	3	0.616496	9588581	0.492329
315212896	860693	43791	7616.905927	31043	223	0.774975	32024	20	0.767422	9583792	0.494170
314914889	461240	24234	8554.378561	31440	94	0.863532	31672	16	0.858952	9579011	0.490094
317343710	113057	6042	8537.402137	31695	8	0.917238	31860	4	0.914461	9574210	0.493793
318221914	77302	3771	6248.133287	31601	9	0.522935	31693	5	0.398114	9569554	0.497107
316734724	572813	28174	7199.158750	31049	235	0.710682	31797	31	0.634983	9564810	0.486693
314594977	620095	32476	8301.250517	30909	93	0.824542	31685	30	0.778634	9560051	0.483257
316800176	172216	8965	8817.470316	31717	22	0.893592	31678	6	0.865751	9555291	0.483979
318119730	63869	3231	6758.260583	31734	5	0.752636	32015	5	0.614829	9550603	0.488011
317654669	320564	15822	6756.123448	31678	19	0.505230	31692	3	0.574602	9545893	0.482078
314839360	723955	37473	8028.172168	30291	381	0.699944	31605	20	0.742015	9540954	0.476279
316206380	256290	13600	8779.783297	30450	124	0.818030	31763	17	0.843544	9536222	0.474392
317902336	69703	3674	7471.925288	31577	31	0.889643	31676	3	0.615860	9531438	0.477609
318052237	177161	8734	6378.787114	31925	7	0.933074	31744	6	0.602021	9526670	0.477367
315382343	745837	38238	7751.636134	31482	54	0.959412	31845	24	0.758644	9521986	0.471449
315645575	360763	18858	8632.993392	31646	34	0.975385	31826	23	0.853628	9517152	0.467755
npatches	nstrain	runtime	dt	init_x	init_y	init_y_blood	init_z	init_S	beta0	beta1	beta2	beta3	mean_beta	B	d	delta	delta_blood	b[0]	mut	m	CTL	c	g	epsilon	k	het	lambda	rho	omega	x_max	patch.dyna	DELTA	A	VA
10000	1	100.000000	0.001000	21900	9499	5000000	0.001000	10000000	11.918790	8.927440	15.741265	17.156764	13	800000000	0.010000	1.000000	1.000000	80000	0.000050	0.004800	0	0.500000	0.000000	2.500000	19.000000	0.500000	0.000000	0.000000	0.000000	31872	0	10.000000	7.000000	1.000000
sus	inf	inf_blood	z	x[0]	y[0][0]	z[0]	x[1]	y[1][0]	z[1]	S[0]	synchrony
219000000	94990000	5000000	10.000000	21900	9499	0.001000	21900	9499	0.001000	10000000	0.000000
147321997	47286004	2548130	3941.516320	15111	4558	0.394152	17574	4018	0.394152	9994970	0.000000
262654184	6493418	342102	6325.803353	27146	509	0.632580	28988	250	0.632580	9989942	0.000000
301625280	1546897	80985	7771.765723	30991	57	0.777177	31360	51	0.777177	9984909	0.000000
314025172	338134	18022	8641.951255	31753	15	0.864868	31570	9	0.864868	9979895	0.000000
317641125	70116	3651	7503.172577	31785	3	0.762516	31784	4	0.775886	9974944	0.000000
318241333	113551	5627	5631.279638	32018	9	0.627716	31593	3	0.390119	9969918	0.000000
315598784	799411	40331	7181.308888	31884	18	0.774226	31666	33	0.630135	9964856	0.000000
315157997	406666	21672	8289.755566	31848	15	0.863078	31862	20	0.775693	9959896	0.000000
317617601	73978	3834	7745.591346	31844	2	0.729245	31723	1	0.855921	9954891	0.000000
318255480	105606	5023	5547.250254	31797	7	0.444444	31924	16	0.408651	9949818	0.000000
315179209	944913	47476	7115.105145	31639	28	0.663080	31994	30	0.641374	9944898	0.000000
314474761	494166	26256	8250.297885	32005	7	0.795673	31611	15	0.782509	9939994	0.000000
317418712	84590	4520	8047.998919	31825	3	0.876085	31659	0	0.734778	9935058	0.000000
318273976	84530	4135	5504.339814	31868	0	0.326894	32053	9	0.417771	9929991	0.000000
315579566	883355	43780	6969.849560	31513	117	0.494835	31885	19	0.646904	9924933	0.000000
314077267	579018	30415	8162.340081	31408	38	0.693640	31797	25	0.785863	9920011	0.000000
317216425	102099	5413	8292.052866	31759	10	0.814207	31791	3	0.712804	9915077	0.000000
318261392	66526	3291	5551.326200	32068	5	0.281407	31803	2	0.527222	9910042	0.000000
316177370	773014	38024	6782.027169	31786	49	0.564206	31803	19	0.713282	9905001	0.000000
313883499	662106	34987	8048.444857	31694	40	0.735710	31911	11	0.826118	9900004	0.000000
317001523	122441	6526	8442.831667	31695	13	0.839720	31910	2	0.888831	9895173	0.000000
318286147	57712	2915	5615.612118	31946	0	0.526850	31764	0	0.629220	9890311	0.000000
316496737	695403	34214	6642.571871	31965	40	0.553381	31845	21	0.615190	9885339	0.000000
313510209	754027	39108	7963.871519	31614	42	0.729146	31800	13	0.766630	9880311	0.000000
316705077	147369	7901	8554.222532	31873	5	0.835739	31799	4	0.858472	9875494	0.000000
318222501	51668	2668	5858.033366	31891	0	0.423189	31842	0	0.630591	9870605	0.000000
317015192	556799	27163	6481.967946	31699	79	0.528558	31874	32	0.442534	9865732	0.000000
313331082	861529	44642	7866.431324	31715	45	0.714092	31633	39	0.661922	9860694	0.000000
316397733	178202	9599	8604.665563	31606	10	0.826609	31684	2	0.791050	9855803	0.000000
318168651	49710	2557	6158.680685	31763	5	0.642545	31807	1	0.584453	9850773	0.000000
317534143	400741	19306	6252.667540	31871	6	0.488127	31890	9	0.664135	9845917	0.000000
313480761	938142	48576	7726.330914	31484	60	0.689572	31848	22	0.796313	9841014	0.000000
316030290	225292	11872	8584.113606	31768	15	0.811740	31940	7	0.836213	9836084	0.000000
318056001	49710	2538	6500.206355	31872	7	0.833588	31830	4	0.533168	9831140	0.000000
317815890	296098	14102	6038.582683	31828	9	0.620878	31789	6	0.587010	9826138	0.000000
313606604	1012654	52490	7591.753206	31824	40	0.770079	32151	26	0.749540	9821218	0.000000
315676616	271985	14229	8526.103672	32061	17	0.860564	32107	4	0.848107	9816288	0.000000
317951671	54792	2852	6891.502017	31707	2	0.560594	31842	2	0.494816	9811364	0.000000
318031127	203282	9738	5875.717248	31756	12	0.473425	31789	4	0.567281	9806379	0.000000
[truncated: 163 more rows]
