# Supplementary material for: Large Variations in HIV-1 Viral Load Explained by Shifting-Mosaic Metapopulation Dynamics
Source: PLoS Biol. 2016 Oct 5;14(10):e1002567. doi: 10.1371/journal.pbio.1002567 (PMC5051940; doi:10.1371/journal.pbio.1002567)
Supplement: S1 Data — Each file gives the output from the simulations indicated by the filename: low migration (ms1, db432); high migration (ms1, db1); very high migration (ms10, db1); number of patches (np); reservoir (storage); no reservoir (nostorage); CTL immigration model (CTLimmig); CTL proliferation model (CTLprolif); β¯ (beta1, beta2, …). Within each file, there are 21 simulations for (k = 0,1,..,20), and data is output each day. For measures of synchrony, the final entry should be used. See Methods and S1 Simulation Code for further details. (ZIP) [file pbio.1002567.s002.zip › S1_Data/ms1_np10000_nostorage_noPD_CTLimmig_db1_beta14.tsv]

npatches	nstrain	runtime	dt	init_x	init_y	init_y_blood	init_z	init_S	beta0	beta1	beta2	beta3	mean_beta	B	d	delta	delta_blood	b[0]	mut	m	CTL	c	g	epsilon	k	het	lambda	rho	omega	x_max	patch.dyna	DELTA	A	VA
10000	1	100.000000	0.001000	21900	9499	5000000	0.001000	10000000	18.332959	13.446797	17.827423	17.233288	14	800000000	0.010000	1.000000	1.000000	80000	0.000050	0.004800	0	0.500000	0.000000	2.500000	0.000000	0.500000	0.000000	0.000000	0.000000	31872	0	10.000000	7.000000	1.000000
sus	inf	inf_blood	z	x[0]	y[0][0]	z[0]	x[1]	y[1][0]	z[1]	S[0]	synchrony
219000000	94990000	5000000	10.000000	21900	9499	0.001000	21900	9499	0.001000	10000000	0.000000
35718687	505282114	25583242	3941.516320	2489	51176	0.394152	3370	50935	0.394152	9995052	0.000000
29222197	623374522	31722892	6325.803353	2138	62879	0.632580	2745	62636	0.632580	9989948	0.000000
27314763	669319910	34117119	7771.765723	1887	67477	0.777177	2556	67203	0.777177	9984974	0.000000
26651279	687146491	35050257	8648.676577	1909	69162	0.864868	2528	68900	0.864868	9979994	0.000000
26390741	694126740	35415101	9180.483393	1830	70127	0.918048	2513	69309	0.918048	9975090	0.000000
26295635	696798624	35554913	9503.000201	1828	70140	0.950300	2472	70024	0.950300	9970082	0.000000
26260771	697875467	35610517	9698.592075	1865	70262	0.969859	2486	69947	0.969859	9964938	0.000000
26247070	698259551	35619166	9817.209710	1883	70088	0.981721	2499	69729	0.981721	9959996	0.000000
26237551	698392991	35627214	9889.145947	1769	70155	0.988915	2515	69850	0.988915	9955110	0.000000
26235417	698474883	35638023	9932.772025	1887	70699	0.993277	2458	70261	0.993277	9950143	0.000000
26236781	698506166	35639471	9959.229270	1827	70341	0.995923	2506	70162	0.995923	9945155	0.000000
26237361	698497191	35638129	9975.274394	1890	70130	0.997527	2474	69682	0.997527	9940215	0.000000
26234884	698490012	35630967	9985.005037	1847	70616	0.998501	2495	69405	0.998501	9935322	0.000000
26241097	698496084	35636848	9990.906233	1885	70409	0.999091	2451	69573	0.999091	9930268	0.000000
26239864	698497089	35645295	9994.485041	1880	70219	0.999449	2403	70411	0.999449	9925315	0.000000
26239793	698493179	35639522	9996.655426	1836	70609	0.999666	2389	70652	0.999666	9920250	0.000000
26231835	698540220	35643697	9997.971667	1862	70315	0.999797	2535	69949	0.999797	9915347	0.000000
26241426	698504385	35623689	9998.769908	1854	70528	0.999877	2512	70128	0.999877	9910467	0.000000
26231869	698530749	35638403	9999.254005	1888	69673	0.999925	2538	69941	0.999925	9905491	0.000000
26239542	698481596	35644498	9999.547588	1829	71040	0.999955	2459	70158	0.999955	9900469	0.000000
26238794	698522087	35641914	9999.725632	1851	70677	0.999973	2464	70346	0.999973	9895548	0.000000
26239757	698535808	35648437	9999.833608	1854	70354	0.999983	2506	69973	0.999983	9890510	0.000000
26233395	698520212	35625104	9999.899091	1838	70531	0.999990	2393	69918	0.999990	9885583	0.000000
26235822	698503962	35648346	9999.938803	1897	70243	0.999994	2492	69787	0.999994	9880563	0.000000
26237995	698512422	35647137	9999.962887	1832	70667	0.999996	2441	70464	0.999996	9875584	0.000000
26239922	698510095	35641736	9999.977493	1847	70936	0.999998	2472	70026	0.999998	9870584	0.000000
26231799	698498329	35638632	9999.986350	1878	70564	0.999999	2449	70051	0.999999	9865702	0.000000
26240476	698488104	35636456	9999.991722	1875	70681	0.999999	2520	69942	0.999999	9860882	0.000000
26236867	698542433	35637112	9999.994980	1788	70519	0.999999	2454	69977	0.999999	9855993	0.000000
26235359	698538444	35628476	9999.996955	1874	70538	1.000000	2514	70095	1.000000	9851009	0.000000
26240476	698511406	35629527	9999.998154	1863	70382	1.000000	2483	69799	1.000000	9846048	0.000000
26236107	698507071	35634918	9999.998880	1882	70451	1.000000	2519	69943	1.000000	9841162	0.000000
26230770	698488536	35642149	9999.999321	1865	70295	1.000000	2471	70198	1.000000	9836127	0.000000
26235002	698514677	35645389	9999.999588	1876	70274	1.000000	2538	69917	1.000000	9831118	0.000000
26237741	698511121	35641029	9999.999750	1787	71061	1.000000	2486	70209	1.000000	9826089	0.000000
26237463	698508633	35643385	9999.999849	1835	70444	1.000000	2590	69840	1.000000	9821117	0.000000
26237839	698548629	35642889	9999.999908	1912	69782	1.000000	2431	70174	1.000000	9816164	0.000000
26230539	698493502	35641248	9999.999944	1818	70314	1.000000	2432	69785	1.000000	9811288	0.000000
26234883	698535299	35645252	9999.999966	1843	70006	1.000000	2443	69720	1.000000	9806390	0.000000
26235118	698523084	35643401	9999.999980	1871	70589	1.000000	2496	69837	1.000000	9801447	-1.#IND00
26235721	698492529	35640136	9999.999988	1904	70104	1.000000	2466	70222	1.000000	9796556	0.004800
26234140	698498712	35635814	9999.999992	1825	70179	1.000000	2518	70076	1.000000	9791650	0.006686
26232525	698539140	35629828	9999.999995	1854	70570	1.000000	2496	70067	1.000000	9786659	0.012190
26234496	698523770	35633609	9999.999997	1871	70060	1.000000	2570	70308	1.000000	9781792	0.009774
26240415	698533316	35637112	9999.999998	1873	70362	1.000000	2483	69845	1.000000	9777012	0.007911
26232331	698528862	35638710	9999.999999	1898	70490	1.000000	2478	69843	1.000000	9772021	0.003504
26238840	698499792	35635451	9999.999999	1815	70236	1.000000	2471	69801	1.000000	9767185	-0.000551
26230585	698514864	35637070	10000.000000	1856	70543	1.000000	2503	69711	1.000000	9762334	0.000975
26244119	698523480	35630456	10000.000000	1869	70211	1.000000	2590	69777	1.000000	9757432	0.000312
26236735	698507389	35632565	10000.000000	1817	70640	1.000000	2450	70142	1.000000	9752565	0.001147
26236898	698507823	35624750	10000.000000	1856	70823	1.000000	2458	70006	1.000000	9747795	-0.002157
26240134	698490676	35642823	10000.000000	1876	70391	1.000000	2457	70360	1.000000	9742927	-0.004010
26238368	698511087	35642840	10000.000000	1921	70264	1.000000	2519	70136	1.000000	9738133	-0.000820
26241348	698490934	35636354	10000.000000	1808	70460	1.000000	2560	69576	1.000000	9733336	0.000187
26230956	698538361	35638624	10000.000000	1796	70380	1.000000	2525	70054	1.000000	9728531	-0.000235
26242355	698477726	35630014	10000.000000	1855	70449	1.000000	2541	70253	1.000000	9723719	0.000498
26235742	698495546	35633541	10000.000000	1864	70010	1.000000	2530	70157	1.000000	9719010	0.001138
26229629	698507959	35639485	10000.000000	1850	70452	1.000000	2518	69685	1.000000	9714184	0.003063
26239237	698449323	35634855	10000.000000	1844	70087	1.000000	2536	69893	1.000000	9709332	0.003423
26240788	698471814	35638712	10000.000000	1800	70617	1.000000	2426	69789	1.000000	9704455	0.003069
26237923	698468454	35627422	10000.000000	1852	70608	1.000000	2409	70003	1.000000	9699535	0.005305
26234484	698470288	35639022	10000.000000	1855	70200	1.000000	2527	69836	1.000000	9694707	0.005311
26240397	698500129	35635214	10000.000000	1851	70319	1.000000	2503	69916	1.000000	9689774	0.005292
26234109	698527166	35635847	10000.000000	1842	70458	1.000000	2568	69451	1.000000	9684990	0.005296
26241766	698483701	35642233	10000.000000	1891	70288	1.000000	2507	69983	1.000000	9680170	0.005366
26235736	698512722	35644429	10000.000000	1885	70289	1.000000	2507	70172	1.000000	9675343	0.004578
26234018	698518635	35643938	10000.000000	1922	70042	1.000000	2479	70159	1.000000	9670584	0.004135
26237972	698510344	35641853	10000.000000	1861	70516	1.000000	2496	70225	1.000000	9665793	0.001727
26242745	698495402	35652376	10000.000000	1851	70758	1.000000	2453	69878	1.000000	9660902	0.001711
26241630	698516904	35644034	10000.000000	1785	70591	1.000000	2512	70088	1.000000	9656057	0.002072
26235942	698513141	35635582	10000.000000	1851	70734	1.000000	2469	70343	1.000000	9651135	0.000513
26230704	698504210	35647981	10000.000000	1840	70467	1.000000	2541	69274	1.000000	9646344	-0.000745
26236904	698500765	35632843	10000.000000	1947	70249	1.000000	2536	69743	1.000000	9641602	-0.000595
26232425	698484752	35641435	10000.000000	1865	70610	1.000000	2468	69863	1.000000	9636753	-0.000668
26239533	698512317	35637745	10000.000000	1829	70381	1.000000	2508	69896	1.000000	9631966	-0.000066
26244024	698512214	35637859	10000.000000	1851	70392	1.000000	2494	69682	1.000000	9627033	-0.000227
26230193	698545517	35633035	10000.000000	1838	70311	1.000000	2485	70138	1.000000	9622191	-0.002603
26229934	698498293	35649465	10000.000000	1862	70706	1.000000	2540	70077	1.000000	9617471	-0.002869
26234198	698479210	35642622	10000.000000	1816	70703	1.000000	2537	69390	1.000000	9612767	-0.002823
26239138	698503212	35640043	10000.000000	1872	70450	1.000000	2486	69966	1.000000	9607955	-0.003102
26235748	698496520	35632045	10000.000000	1824	70427	1.000000	2415	70222	1.000000	9603135	-0.002881
26236319	698478758	35623910	10000.000000	1866	70132	1.000000	2504	69863	1.000000	9598347	-0.003075
26233533	698471655	35634961	10000.000000	1864	70484	1.000000	2490	69791	1.000000	9593624	-0.002878
26240069	698479333	35648687	10000.000000	1855	70769	1.000000	2493	69831	1.000000	9588777	-0.001817
26235937	698521704	35635281	10000.000000	1858	70752	1.000000	2514	69678	1.000000	9583970	-0.002179
26235897	698481581	35642360	10000.000000	1903	70147	1.000000	2505	70141	1.000000	9579212	-0.003911
26229503	698517342	35635065	10000.000000	1838	70671	1.000000	2463	69741	1.000000	9574274	-0.003688
26237806	698561802	35638242	10000.000000	1908	69883	1.000000	2501	69933	1.000000	9569498	-0.003705
26235907	698517289	35638700	10000.000000	1863	70563	1.000000	2538	69813	1.000000	9564815	-0.003631
26235894	698493909	35643464	10000.000000	1837	70127	1.000000	2546	69717	1.000000	9559949	-0.004394
26236396	698518004	35640068	10000.000000	1882	70271	1.000000	2517	69995	1.000000	9555176	-0.004347
26236407	698505788	35643000	10000.000000	1883	70541	1.000000	2508	70242	1.000000	9550337	-0.004529
26233398	698526344	35637112	10000.000000	1906	70338	1.000000	2485	70323	1.000000	9545422	-0.004417
26233850	698537641	35634273	10000.000000	1877	70149	1.000000	2451	69842	1.000000	9540675	-0.004750
26237945	698510660	35648247	10000.000000	1851	70542	1.000000	2460	70549	1.000000	9535873	-0.004126
26241507	698477866	35632522	10000.000000	1879	70688	1.000000	2450	69966	1.000000	9531049	-0.004031
26235861	698507386	35638509	10000.000000	1850	70337	1.000000	2507	70094	1.000000	9526214	-0.004065
26241400	698514460	35645377	10000.000000	1835	70539	1.000000	2479	69870	1.000000	9521520	-0.004210
26234731	698502729	35635209	10000.000000	1864	70169	1.000000	2532	69673	1.000000	9516804	-0.004408
npatches	nstrain	runtime	dt	init_x	init_y	init_y_blood	init_z	init_S	beta0	beta1	beta2	beta3	mean_beta	B	d	delta	delta_blood	b[0]	mut	m	CTL	c	g	epsilon	k	het	lambda	rho	omega	x_max	patch.dyna	DELTA	A	VA
10000	1	100.000000	0.001000	21900	9499	5000000	0.001000	10000000	9.111070	13.818799	9.693676	16.338020	14	800000000	0.010000	1.000000	1.000000	80000	0.000050	0.004800	0	0.500000	0.000000	2.500000	1.000000	0.500000	0.000000	0.000000	0.000000	31872	0	10.000000	7.000000	1.000000
sus	inf	inf_blood	z	x[0]	y[0][0]	z[0]	x[1]	y[1][0]	z[1]	S[0]	synchrony
219000000	94990000	5000000	10.000000	21900	9499	0.001000	21900	9499	0.001000	10000000	0.000000
39906242	440495663	22396150	3941.516320	5410	42980	0.394152	3738	44068	0.394152	9994973	0.000000
39590239	438199046	22402247	6325.803353	5342	43130	0.632580	3838	43558	0.632580	9989957	0.000000
43018482	397724753	20326478	7771.765723	5759	39266	0.777177	3930	40333	0.777177	9984884	0.000000
45982428	368375127	18806024	8648.676577	6312	35751	0.864868	4258	37212	0.864868	9979815	0.000000
47949718	351166576	17931990	9180.483393	6495	34113	0.918048	4538	35092	0.918048	9974786	0.000000
49130727	341456464	17424347	9503.000201	6575	33187	0.950300	4560	34542	0.950300	9969781	0.000000
49842599	335873961	17145703	9698.592075	6803	32349	0.969859	4701	33526	0.969859	9964746	0.000000
50265049	332593197	16967048	9817.209710	6905	32455	0.981721	4653	33561	0.981721	9959775	0.000000
50522519	330637976	16877898	9889.145947	6899	32024	0.988915	4742	33273	0.988915	9954675	0.000000
50681798	329514399	16810155	9932.772025	6799	32024	0.993277	4704	33176	0.993277	9949641	0.000000
50766665	328832466	16773614	9959.229270	6845	31831	0.995923	4778	33193	0.995923	9944678	0.000000
50823862	328393119	16755235	9975.274394	6877	31847	0.997527	4756	32848	0.997527	9939717	0.000000
50870394	328106208	16740616	9985.005037	6886	31737	0.998501	4725	33109	0.998501	9934716	0.000000
50889040	327938346	16730093	9990.906233	6799	32071	0.999091	4702	32779	0.999091	9929706	0.000000
50895047	327897377	16731204	9994.485041	6868	31925	0.999449	4725	32797	0.999449	9924822	0.000000
50888786	327865044	16730018	9996.655426	6843	31693	0.999666	4732	32937	0.999666	9919891	0.000000
50902540	327786969	16722620	9997.971667	6849	31797	0.999797	4708	33084	0.999797	9914880	0.000000
50902893	327797357	16722871	9998.769908	6923	31944	0.999877	4765	32756	0.999877	9909870	0.000000
50906688	327787855	16723880	9999.254005	6951	31789	0.999925	4751	33038	0.999925	9904890	0.000000
50915332	327769943	16720374	9999.547588	6925	31840	0.999955	4672	32996	0.999955	9900031	0.000000
50914100	327753589	16707136	9999.725632	6908	31620	0.999973	4699	32971	0.999973	9895103	0.000000
50917475	327750622	16720459	9999.833608	6921	31906	0.999983	4711	33213	0.999983	9890178	0.000000
50909242	327776544	16717807	9999.899091	7016	31785	0.999990	4778	32968	0.999990	9885121	0.000000
50909629	327770741	16725022	9999.938803	6932	31570	0.999994	4717	33003	0.999994	9880306	0.000000
50924755	327732143	16720804	9999.962887	6901	31835	0.999996	4638	33219	0.999996	9875288	0.000000
50919560	327724880	16719992	9999.977493	6896	31864	0.999998	4772	32721	0.999998	9870366	0.000000
50916410	327734743	16720436	9999.986350	6951	31862	0.999999	4764	33021	0.999999	9865438	0.000000
50917072	327753405	16718837	9999.991722	6967	31436	0.999999	4751	32958	0.999999	9860501	0.000000
50905931	327767545	16725763	9999.994980	6872	31844	0.999999	4747	32810	0.999999	9855535	0.000000
50912716	327728454	16729413	9999.996955	6857	32050	1.000000	4904	32830	1.000000	9850593	0.000000
50910468	327750539	16728511	9999.998154	6904	31926	1.000000	4707	32836	1.000000	9845651	0.000000
50919237	327761178	16709834	9999.998880	6867	31527	1.000000	4793	32702	1.000000	9840730	0.000000
50918338	327736531	16725390	9999.999321	6909	31676	1.000000	4773	33122	1.000000	9835734	0.000000
50920223	327732975	16726455	9999.999588	6923	31768	1.000000	4688	33135	1.000000	9830859	0.000000
50916236	327719360	16722856	9999.999750	6859	32002	1.000000	4733	33210	1.000000	9826018	0.000000
50915364	327741864	16722500	9999.999849	6833	31863	1.000000	4643	33095	1.000000	9821007	0.000000
50916065	327717609	16722741	9999.999908	6918	31713	1.000000	4754	32996	1.000000	9816026	0.000000
50919763	327720479	16719940	9999.999944	7087	31164	1.000000	4682	33002	1.000000	9811031	0.000000
50920732	327738417	16718423	9999.999966	6903	32035	1.000000	4793	33123	1.000000	9806133	0.000000
50917454	327728044	16721905	9999.999980	6748	31797	1.000000	4704	32926	1.000000	9801212	-1.#IND00
50924550	327715152	16722756	9999.999988	6979	31886	1.000000	4804	32969	1.000000	9796314	-0.001600
50908732	327736312	16722451	9999.999992	6994	31545	1.000000	4734	32791	1.000000	9791376	0.005869
50915822	327726468	16724548	9999.999995	6831	31682	1.000000	4762	32962	1.000000	9786396	-0.000273
50907000	327744221	16721493	9999.999997	7019	31693	1.000000	4788	32711	1.000000	9781533	0.012140
50918085	327732706	16723708	9999.999998	6872	31807	1.000000	4656	33009	1.000000	9776721	0.005836
50916934	327721119	16720229	9999.999999	6900	31715	1.000000	4852	32828	1.000000	9771795	0.003499
50923495	327732987	16728822	9999.999999	6870	31937	1.000000	4846	32990	1.000000	9766991	0.010945
50909877	327750678	16719512	10000.000000	6848	31578	1.000000	4750	33301	1.000000	9762006	0.007996
50902589	327763645	16717752	10000.000000	6947	31611	1.000000	4728	32977	1.000000	9757095	0.007680
50907375	327765069	16725600	10000.000000	6917	31838	1.000000	4862	32729	1.000000	9752228	0.006824
50910830	327752078	16721661	10000.000000	6976	31907	1.000000	4712	32899	1.000000	9747328	0.001078
50910285	327764001	16717845	10000.000000	6881	31799	1.000000	4868	32924	1.000000	9742539	0.000055
50907564	327745328	16717393	10000.000000	6926	31476	1.000000	4662	33086	1.000000	9737721	-0.001485
50906338	327755079	16721967	10000.000000	6978	31602	1.000000	4729	33114	1.000000	9732972	-0.001481
50913829	327742268	16723947	10000.000000	6824	31592	1.000000	4736	32818	1.000000	9728083	0.000837
50914360	327743387	16722798	10000.000000	6994	31326	1.000000	4817	33013	1.000000	9723223	0.000657
50913224	327730541	16722733	10000.000000	6990	31403	1.000000	4664	33361	1.000000	9718360	0.000769
50921413	327721931	16730456	10000.000000	6961	31593	1.000000	4687	33013	1.000000	9713434	0.000655
50907754	327734772	16722926	10000.000000	6910	31819	1.000000	4725	33084	1.000000	9708629	0.000434
50921780	327726640	16724791	10000.000000	6866	31748	1.000000	4775	32997	1.000000	9703770	0.000565
50913520	327746317	16720968	10000.000000	6991	31240	1.000000	4819	32988	1.000000	9698807	0.000504
50916170	327747264	16723152	10000.000000	6921	31818	1.000000	4711	33061	1.000000	9693937	0.001964
50919001	327737259	16717981	10000.000000	6961	31654	1.000000	4825	32752	1.000000	9689140	0.000759
50919515	327758197	16719994	10000.000000	6840	31689	1.000000	4731	33139	1.000000	9684244	-0.000131
50914486	327746319	16727910	10000.000000	6893	31946	1.000000	4793	32861	1.000000	9679414	-0.000013
50917565	327766662	16716345	10000.000000	6926	31958	1.000000	4709	33106	1.000000	9674561	-0.000939
50917267	327751202	16728929	10000.000000	6875	31788	1.000000	4845	32572	1.000000	9669718	-0.000895
50916791	327753482	16720343	10000.000000	6780	31950	1.000000	4813	33188	1.000000	9664925	-0.000439
50915123	327748396	16718646	10000.000000	6809	31907	1.000000	4788	33025	1.000000	9660115	-0.000166
50914288	327734705	16722612	10000.000000	6823	31885	1.000000	4684	33279	1.000000	9655266	0.000481
50916474	327718149	16718255	10000.000000	6865	31783	1.000000	4687	33155	1.000000	9650378	0.000305
50918166	327708251	16719196	10000.000000	7009	31627	1.000000	4851	32938	1.000000	9645599	0.000906
50919270	327724973	16721777	10000.000000	6816	31712	1.000000	4762	32815	1.000000	9640684	0.001236
50909666	327742407	16726636	10000.000000	6861	31585	1.000000	4739	33053	1.000000	9635872	0.001363
50917726	327742613	16722544	10000.000000	6922	31577	1.000000	4766	32763	1.000000	9631015	0.001420
50918792	327741937	16718184	10000.000000	6826	31716	1.000000	4757	32757	1.000000	9626218	0.001095
50919941	327744989	16719898	10000.000000	6884	31961	1.000000	4758	32949	1.000000	9621287	0.001546
50926133	327717612	16713523	10000.000000	6835	31927	1.000000	4782	32825	1.000000	9616389	0.001247
50905979	327737193	16721145	10000.000000	6932	31700	1.000000	4733	33173	1.000000	9611642	0.000933
50917968	327752858	16722102	10000.000000	6871	31790	1.000000	4696	33061	1.000000	9606795	0.001277
50907780	327745276	16723246	10000.000000	6848	31755	1.000000	4741	32997	1.000000	9602060	0.001191
50918314	327773614	16715898	10000.000000	6966	31562	1.000000	4752	33107	1.000000	9597293	0.001275
50914509	327743633	16713661	10000.000000	6973	31663	1.000000	4781	32900	1.000000	9592373	0.002096
50906628	327763389	16716782	10000.000000	6880	31929	1.000000	4757	32881	1.000000	9587617	0.002009
50900938	327749569	16723791	10000.000000	6866	31914	1.000000	4767	32903	1.000000	9582874	0.001990
50918448	327752883	16714749	10000.000000	6943	31605	1.000000	4859	32695	1.000000	9578063	0.001924
50916575	327743762	16715919	10000.000000	6797	32013	1.000000	4732	33126	1.000000	9573249	0.001393
50914726	327746549	16712964	10000.000000	6939	31544	1.000000	4766	32749	1.000000	9568538	0.001090
50904089	327767468	16719115	10000.000000	6849	31852	1.000000	4818	33066	1.000000	9563778	-0.000424
50916468	327735898	16720849	10000.000000	6902	31737	1.000000	4723	32872	1.000000	9559128	-0.000641
50909162	327769301	16725808	10000.000000	6972	31842	1.000000	4755	32965	1.000000	9554265	-0.000635
50913674	327754734	16730323	10000.000000	6880	31818	1.000000	4685	32964	1.000000	9549567	-0.000667
50911029	327755922	16724636	10000.000000	6893	31883	1.000000	4723	33073	1.000000	9544679	-0.000119
50905560	327762192	16724734	10000.000000	6835	31835	1.000000	4760	33223	1.000000	9539838	0.000266
50911130	327733481	16716629	10000.000000	6947	31710	1.000000	4718	33078	1.000000	9534983	0.000153
50903849	327753510	16727470	10000.000000	6873	31568	1.000000	4797	32975	1.000000	9530297	0.000238
50914804	327733677	16714074	10000.000000	6820	31731	1.000000	4842	32992	1.000000	9525632	0.000344
50908438	327736865	16720415	10000.000000	6965	31709	1.000000	4779	32904	1.000000	9520920	0.000120
50913256	327738852	16724642	10000.000000	6927	31659	1.000000	4875	32764	1.000000	9516198	0.000022
npatches	nstrain	runtime	dt	init_x	init_y	init_y_blood	init_z	init_S	beta0	beta1	beta2	beta3	mean_beta	B	d	delta	delta_blood	b[0]	mut	m	CTL	c	g	epsilon	k	het	lambda	rho	omega	x_max	patch.dyna	DELTA	A	VA
10000	1	100.000000	0.001000	21900	9499	5000000	0.001000	10000000	20.916638	11.398628	20.393811	16.928718	14	800000000	0.010000	1.000000	1.000000	80000	0.000050	0.004800	0	0.500000	0.000000	2.500000	2.000000	0.500000	0.000000	0.000000	0.000000	31872	0	10.000000	7.000000	1.000000
sus	inf	inf_blood	z	x[0]	y[0][0]	z[0]	x[1]	y[1][0]	z[1]	S[0]	synchrony
219000000	94990000	5000000	10.000000	21900	9499	0.001000	21900	9499	0.001000	10000000	0.000000
44221600	385226726	19670017	3941.516320	2761	39481	0.394152	4899	38330	0.394152	9995084	0.000000
51135420	319325153	16362843	6325.803353	3324	32790	0.632580	5704	31551	0.632580	9990062	0.000000
60222486	262302091	13428068	7771.765723	3940	27262	0.777177	6828	25825	0.777177	9985172	0.000000
66278834	233663446	11940548	8648.676577	4299	24433	0.864868	7441	22838	0.864868	9980237	0.000000
69851332	219203000	11193740	9180.483393	4643	23010	0.918048	7854	21665	0.918048	9975205	0.000000
71934789	211412166	10789708	9503.000201	4654	22612	0.950300	8060	20643	0.950300	9970315	0.000000
73168463	206942727	10562712	9698.592075	4683	21938	0.969859	8156	20213	0.969859	9965410	0.000000
73909819	204362092	10432018	9817.209710	4784	21824	0.981721	8410	20078	0.981721	9960416	0.000000
74364912	202812767	10345180	9889.145947	4880	21411	0.988915	8473	19854	0.988915	9955521	0.000000
74641769	201872116	10300246	9932.772025	4814	21452	0.993277	8441	19777	0.993277	9950558	0.000000
74819872	201287544	10272761	9959.229270	4885	21164	0.995923	8413	19625	0.995923	9945722	0.000000
74915755	200963453	10256783	9975.274394	4870	21147	0.997527	8372	19572	0.997527	9940701	0.000000
74967235	200754453	10242911	9985.005037	4934	21030	0.998501	8442	19657	0.998501	9935705	0.000000
75002588	200652042	10239797	9990.906233	4867	21542	0.999091	8414	19633	0.999091	9930730	0.000000
75033531	200565491	10235766	9994.485041	4893	21314	0.999449	8491	19706	0.999449	9925756	0.000000
75040348	200539154	10223360	9996.655426	4939	21306	0.999666	8414	19746	0.999666	9920846	0.000000
75044567	200507551	10232372	9997.971667	4864	21311	0.999797	8485	19517	0.999797	9915910	0.000000
75069367	200475765	10230298	9998.769908	4833	21251	0.999877	8503	19427	0.999877	9910829	0.000000
75042622	200492701	10226598	9999.254005	4836	21377	0.999925	8362	19816	0.999925	9905952	0.000000
75078205	200430959	10227794	9999.547588	4927	21331	0.999955	8429	19456	0.999955	9900910	0.000000
75066617	200454229	10225036	9999.725632	4901	21135	0.999973	8497	19735	0.999973	9895930	0.000000
75058944	200452154	10232006	9999.833608	4899	21360	0.999983	8368	19580	0.999983	9890949	0.000000
75055614	200454481	10228222	9999.899091	4819	21354	0.999990	8461	19444	0.999990	9886038	0.000000
75067318	200431675	10228264	9999.938803	4935	21109	0.999994	8251	20036	0.999994	9881072	0.000000
75064258	200442255	10228908	9999.962887	4963	21129	0.999996	8333	19807	0.999996	9876265	0.000000
75072175	200442695	10222208	9999.977493	4826	21380	0.999998	8444	19713	0.999998	9871250	0.000000
75064439	200448766	10230951	9999.986350	5029	20919	0.999999	8522	19584	0.999999	9866340	0.000000
75068583	200440060	10226444	9999.991722	4903	21188	0.999999	8344	19657	0.999999	9861488	0.000000
75057083	200473826	10229033	9999.994980	4852	21268	0.999999	8387	19702	0.999999	9856483	0.000000
75057247	200446824	10223848	9999.996955	4880	21425	1.000000	8452	19618	1.000000	9851513	0.000000
75054346	200463890	10225093	9999.998154	4902	21267	1.000000	8310	19739	1.000000	9846612	0.000000
75060553	200466912	10227202	9999.998880	4830	21039	1.000000	8418	19448	1.000000	9841845	0.000000
75051749	200474505	10227126	9999.999321	4833	21447	1.000000	8369	19656	1.000000	9836782	0.000000
75049430	200481168	10226927	9999.999588	4864	20984	1.000000	8464	19618	1.000000	9831883	0.000000
75053062	200478343	10223781	9999.999750	4830	21363	1.000000	8451	19553	1.000000	9827029	0.000000
75053892	200465394	10233270	9999.999849	4831	21368	1.000000	8404	19826	1.000000	9822118	0.000000
75037927	200491121	10228698	9999.999908	4847	21505	1.000000	8320	19932	1.000000	9817303	0.000000
75054009	200479589	10227249	9999.999944	4851	21322	1.000000	8469	19499	1.000000	9812408	0.000000
75067541	200444653	10220609	9999.999966	4929	20900	1.000000	8334	19717	1.000000	9807480	0.000000
75054290	200458754	10232799	9999.999980	4845	21450	1.000000	8473	19441	1.000000	9802697	-1.#IND00
75064599	200428766	10226813	9999.999988	4850	21227	1.000000	8451	19803	1.000000	9797870	0.001600
75061731	200453095	10226150	9999.999992	4880	21195	1.000000	8365	20001	1.000000	9793006	-0.004617
75063649	200459662	10227431	9999.999995	4828	21266	1.000000	8389	19744	1.000000	9788192	-0.009403
75048954	200462994	10232100	9999.999997	4882	21266	1.000000	8293	19682	1.000000	9783293	-0.004161
75060988	200472404	10229282	9999.999998	4720	21421	1.000000	8490	19259	1.000000	9778442	-0.003139
75066192	200459310	10231470	9999.999999	4933	21213	1.000000	8364	19375	1.000000	9773550	0.005341
75055392	200450407	10231490	9999.999999	4947	21091	1.000000	8449	19479	1.000000	9768581	0.006319
75056628	200449220	10226109	10000.000000	4750	21595	1.000000	8334	19912	1.000000	9763701	0.006469
75046932	200480779	10231025	10000.000000	4780	21405	1.000000	8466	19612	1.000000	9758817	0.006032
75064768	200461331	10228736	10000.000000	4847	21249	1.000000	8496	19616	1.000000	9753884	0.008697
75055855	200445168	10228579	10000.000000	4765	21608	1.000000	8339	19951	1.000000	9749029	0.007545
75071945	200422308	10229289	10000.000000	4763	21425	1.000000	8334	19555	1.000000	9744177	0.006978
75060096	200471910	10225659	10000.000000	4743	21572	1.000000	8406	19712	1.000000	9739239	0.005496
75048446	200470013	10233183	10000.000000	4848	21235	1.000000	8401	19582	1.000000	9734329	0.003778
75062298	200442388	10227982	10000.000000	4816	21228	1.000000	8379	19576	1.000000	9729378	0.002535
75046915	200453062	10221316	10000.000000	4866	20915	1.000000	8407	19630	1.000000	9724610	0.001388
75055593	200464443	10227844	10000.000000	4890	21334	1.000000	8472	19440	1.000000	9719828	0.001125
75064135	200460093	10220612	10000.000000	4858	21383	1.000000	8474	19341	1.000000	9714978	0.001250
75060662	200460646	10225166	10000.000000	4896	21208	1.000000	8440	19588	1.000000	9710091	0.001357
75069165	200440370	10226979	10000.000000	4917	21095	1.000000	8425	19613	1.000000	9705062	0.001216
75053842	200452258	10229877	10000.000000	4813	21385	1.000000	8302	19846	1.000000	9700177	0.001524
75060034	200468244	10223565	10000.000000	5010	21199	1.000000	8281	19985	1.000000	9695410	0.000931
75065494	200457716	10228848	10000.000000	4798	21371	1.000000	8524	19218	1.000000	9690569	0.000844
75057123	200463250	10228475	10000.000000	4904	21100	1.000000	8321	19759	1.000000	9685708	0.000812
75053108	200467264	10228258	10000.000000	4856	21098	1.000000	8384	19788	1.000000	9680831	0.001034
75053266	200464555	10227466	10000.000000	4906	21152	1.000000	8420	19683	1.000000	9675916	0.001132
75068812	200439409	10221857	10000.000000	4909	21113	1.000000	8381	19617	1.000000	9671022	0.001039
75064729	200440364	10225898	10000.000000	4851	21145	1.000000	8367	19356	1.000000	9666239	0.000655
75068595	200437744	10225854	10000.000000	4878	21176	1.000000	8356	19677	1.000000	9661430	-0.000336
75052419	200455534	10228889	10000.000000	4820	21196	1.000000	8215	19692	1.000000	9656535	-0.000228
75059510	200467047	10227678	10000.000000	4894	21184	1.000000	8463	19459	1.000000	9651664	-0.000124
75061145	200447514	10226749	10000.000000	4813	21120	1.000000	8539	19353	1.000000	9646761	-0.000043
75055471	200455022	10232349	10000.000000	4752	21558	1.000000	8400	19837	1.000000	9641845	0.000279
75057253	200454643	10227031	10000.000000	4865	21143	1.000000	8435	19694	1.000000	9636907	0.000756
75067150	200448537	10227738	10000.000000	4951	21162	1.000000	8417	19639	1.000000	9632215	0.001053
75075142	200450917	10221730	10000.000000	4828	21222	1.000000	8358	19508	1.000000	9627373	0.001142
75056694	200464815	10234086	10000.000000	4780	21433	1.000000	8577	19421	1.000000	9622587	0.000929
75070546	200450679	10229478	10000.000000	4927	20970	1.000000	8256	19723	1.000000	9617810	0.000645
75073807	200453991	10227375	10000.000000	4779	21236	1.000000	8415	19781	1.000000	9612921	0.000282
75055332	200481125	10229627	10000.000000	4890	21358	1.000000	8489	19510	1.000000	9608051	-0.000068
75052123	200477630	10229391	10000.000000	4905	21342	1.000000	8408	19890	1.000000	9603189	0.000550
75048627	200485751	10222929	10000.000000	4788	21356	1.000000	8345	19772	1.000000	9598401	0.000785
75056006	200464438	10228575	10000.000000	4839	21309	1.000000	8264	19829	1.000000	9593694	-0.000000
75072236	200442562	10224883	10000.000000	4840	21266	1.000000	8249	20088	1.000000	9588838	0.000601
75057627	200439420	10228479	10000.000000	4872	21255	1.000000	8363	19728	1.000000	9583980	0.000006
75064799	200447615	10230957	10000.000000	4923	21189	1.000000	8423	19714	1.000000	9579203	-0.000129
75060284	200442950	10226336	10000.000000	4970	21064	1.000000	8409	19410	1.000000	9574374	-0.000090
75058053	200476135	10226851	10000.000000	4843	21467	1.000000	8388	19727	1.000000	9569554	0.001029
75067557	200461175	10223718	10000.000000	4869	21440	1.000000	8327	19819	1.000000	9564834	0.000704
75062584	200483892	10224759	10000.000000	4910	21447	1.000000	8335	19494	1.000000	9560040	0.001224
75059428	200468595	10229117	10000.000000	4838	21303	1.000000	8564	19436	1.000000	9555267	0.001255
75062550	200467898	10228048	10000.000000	4878	21259	1.000000	8465	19491	1.000000	9550466	0.001211
75054074	200489488	10228078	10000.000000	4800	21378	1.000000	8413	19554	1.000000	9545668	0.001262
75057351	200461258	10229005	10000.000000	4865	21091	1.000000	8234	19917	1.000000	9540995	0.000251
75063595	200440172	10231526	10000.000000	4890	21080	1.000000	8326	19387	1.000000	9536170	0.000353
75065506	200443617	10230742	10000.000000	4862	21231	1.000000	8422	19706	1.000000	9531335	0.000443
75064725	200450950	10229614	10000.000000	4836	21372	1.000000	8281	19810	1.000000	9526589	0.000170
75061291	200438665	10224935	10000.000000	4935	21289	1.000000	8349	19656	1.000000	9521740	0.000217
75061763	200467608	10218300	10000.000000	4893	21111	1.000000	8402	19636	1.000000	9517018	0.000074
npatches	nstrain	runtime	dt	init_x	init_y	init_y_blood	init_z	init_S	beta0	beta1	beta2	beta3	mean_beta	B	d	delta	delta_blood	b[0]	mut	m	CTL	c	g	epsilon	k	het	lambda	rho	omega	x_max	patch.dyna	DELTA	A	VA
10000	1	100.000000	0.001000	21900	9499	5000000	0.001000	10000000	10.747695	10.098350	8.888288	17.512175	14	800000000	0.010000	1.000000	1.000000	80000	0.000050	0.004800	0	0.500000	0.000000	2.500000	3.000000	0.500000	0.000000	0.000000	0.000000	31872	0	10.000000	7.000000	1.000000
sus	inf	inf_blood	z	x[0]	y[0][0]	z[0]	x[1]	y[1][0]	z[1]	S[0]	synchrony
219000000	94990000	5000000	10.000000	21900	9499	0.001000	21900	9499	0.001000	10000000	0.000000
49009286	337352159	17297203	3941.516320	5686	33470	0.394152	6006	33232	0.394152	9994899	0.000000
63939488	239615786	12315285	6325.803353	7530	23444	0.632580	8052	23085	0.632580	9989981	0.000000
78414773	185496761	9499802	7771.765723	9227	17991	0.777177	9579	17707	0.777177	9984989	0.000000
87032384	162253575	8294591	8648.676577	10232	15392	0.864868	10803	15164	0.864868	9979906	0.000000
91954208	150866568	7704539	9180.483393	10687	14518	0.918048	11369	13977	0.918048	9974890	0.000000
94881568	144669959	7385304	9503.000201	11141	13864	0.950300	11652	13581	0.950300	9969980	0.000000
96624854	141126062	7201172	9698.592075	11192	13535	0.969859	12002	13346	0.969859	9965055	0.000000
97689890	139054345	7094341	9817.209710	11463	13244	0.981721	12104	12937	0.981721	9960173	0.000000
98337616	137808813	7035651	9889.145947	11614	13074	0.988915	12087	13148	0.988915	9955128	0.000000
98695914	137082792	6994062	9932.772025	11547	13101	0.993277	12060	13010	0.993277	9950270	0.000000
98953324	136609526	6973600	9959.229270	11475	13190	0.995923	12132	13020	0.995923	9945185	0.000000
99075467	136368395	6959083	9975.274394	11751	13028	0.997527	12153	12907	0.997527	9940141	0.000000
99171070	136219706	6952313	9985.005037	11786	12877	0.998501	12296	12668	0.998501	9935206	0.000000
99226956	136109020	6945236	9990.906233	11657	13003	0.999091	12333	12682	0.999091	9930190	0.000000
99250909	136051067	6942553	9994.485041	11644	12779	0.999449	11950	12966	0.999449	9925315	0.000000
99278759	135996969	6944481	9996.655426	11330	13120	0.999666	12260	12687	0.999666	9920299	0.000000
99277143	135997445	6940259	9997.971667	11658	13049	0.999797	12310	12471	0.999797	9915418	0.000000
99292317	135982097	6938655	9998.769908	11716	12783	0.999877	12090	12902	0.999877	9910377	0.000000
99300876	135949053	6935995	9999.254005	11608	12961	0.999925	12259	12734	0.999925	9905477	0.000000
99295758	135965133	6934634	9999.547588	11579	12945	0.999955	12373	12721	0.999955	9900420	0.000000
99315072	135950057	6938689	9999.725632	11659	12940	0.999973	12232	12577	0.999973	9895504	0.000000
99327863	135932657	6936714	9999.833608	11785	12850	0.999983	12116	12603	0.999983	9890521	0.000000
99302006	135951489	6934884	9999.899091	11686	12948	0.999990	12117	12674	0.999990	9885624	0.000000
99318308	135939508	6937864	9999.938803	11565	13007	0.999994	12157	12697	0.999994	9880761	0.000000
99307168	135959840	6941258	9999.962887	11545	12991	0.999996	12219	12814	0.999996	9875772	0.000000
99296432	135948108	6932738	9999.977493	11729	12914	0.999998	12385	12598	0.999998	9870822	0.000000
99301326	135947877	6937528	9999.986350	11663	12931	0.999999	12247	12652	0.999999	9865909	0.000000
99316048	135911145	6936377	9999.991722	11614	13121	0.999999	12453	12409	0.999999	9861051	0.000000
99307994	135951572	6939576	9999.994980	11797	12830	0.999999	12219	12611	0.999999	9856104	0.000000
99312838	135931633	6930529	9999.996955	11593	12975	1.000000	12228	12786	1.000000	9851110	0.000000
99307537	135941753	6933398	9999.998154	11685	13015	1.000000	12428	12529	1.000000	9846254	0.000000
99296903	135962280	6933905	9999.998880	11713	12866	1.000000	12311	12718	1.000000	9841406	0.000000
99306948	135940898	6937846	9999.999321	11597	13090	1.000000	12198	12687	1.000000	9836474	0.000000
99318208	135935152	6937704	9999.999588	11696	12784	1.000000	12159	12793	1.000000	9831574	0.000000
99314455	135942904	6936848	9999.999750	11595	12804	1.000000	12271	12481	1.000000	9826682	0.000000
99315877	135942993	6932269	9999.999849	11599	12975	1.000000	12334	12655	1.000000	9821754	0.000000
99308303	135929795	6933487	9999.999908	11541	13146	1.000000	12400	12553	1.000000	9816812	0.000000
99306349	135946202	6935000	9999.999944	11677	12775	1.000000	12239	12499	1.000000	9811804	0.000000
99307479	135947118	6935689	9999.999966	11778	12742	1.000000	12190	12515	1.000000	9806979	0.000000
99321999	135942345	6934975	9999.999980	11715	12840	1.000000	12162	12761	1.000000	9802130	-1.#IND00
99281583	135986688	6932642	9999.999988	11558	13031	1.000000	12265	12859	1.000000	9797198	-0.012800
99321242	135954344	6933476	9999.999992	11504	13077	1.000000	12289	12932	1.000000	9792218	-0.011489
99294495	135980210	6939348	9999.999995	11741	12797	1.000000	12180	12656	1.000000	9787272	0.001585
99314532	135946423	6940265	9999.999997	11634	13048	1.000000	12187	12663	1.000000	9782370	-0.000406
99299452	135951821	6936727	9999.999998	11549	13009	1.000000	12345	12623	1.000000	9777486	-0.004260
99309102	135956060	6933453	9999.999999	11440	13230	1.000000	12119	12741	1.000000	9772634	-0.003124
99292278	135965630	6934877	9999.999999	11687	12880	1.000000	12280	12554	1.000000	9767730	-0.001599
99309760	135935580	6939242	10000.000000	11583	13158	1.000000	12176	12824	1.000000	9762729	-0.000269
99311863	135953697	6935613	10000.000000	11601	12967	1.000000	12342	12666	1.000000	9757796	-0.000671
99317178	135952818	6938648	10000.000000	11544	13168	1.000000	12227	12720	1.000000	9752973	0.001218
99296916	135944086	6931706	10000.000000	11749	12849	1.000000	12194	12764	1.000000	9748226	0.001193
99301744	135955190	6934675	10000.000000	11468	12879	1.000000	12218	12628	1.000000	9743313	0.000505
99297830	135966922	6940681	10000.000000	11660	13117	1.000000	12209	12487	1.000000	9738565	0.001693
99299331	135977620	6931199	10000.000000	11612	12986	1.000000	12182	12923	1.000000	9733672	0.001308
99324371	135939065	6937718	10000.000000	11666	12905	1.000000	12273	12681	1.000000	9728929	0.000622
99314783	135917593	6936909	10000.000000	11721	12778	1.000000	12093	12934	1.000000	9724095	-0.000043
99292204	135967599	6938315	10000.000000	11572	13000	1.000000	12029	12892	1.000000	9719221	0.000431
99314932	135924867	6938544	10000.000000	11713	12981	1.000000	12101	12897	1.000000	9714361	-0.000004
99300407	135963405	6933836	10000.000000	11506	13045	1.000000	12147	12994	1.000000	9709510	0.000878
99305113	135954514	6932852	10000.000000	11802	12707	1.000000	12231	12726	1.000000	9704646	0.000120
99310114	135944290	6935155	10000.000000	11692	12937	1.000000	12265	12713	1.000000	9699836	0.000561
99302425	135954575	6937511	10000.000000	11715	12779	1.000000	12350	12606	1.000000	9695022	0.001645
99312682	135943846	6933868	10000.000000	11674	12795	1.000000	12220	12829	1.000000	9690113	0.001415
99304938	135955893	6934004	10000.000000	11705	12912	1.000000	12256	12748	1.000000	9685215	0.000576
99312226	135945893	6932443	10000.000000	11654	12952	1.000000	12263	12709	1.000000	9680419	0.000916
99307778	135950522	6934462	10000.000000	11601	13054	1.000000	12243	12808	1.000000	9675619	0.000919
99279499	135990496	6939067	10000.000000	11815	12705	1.000000	12273	12668	1.000000	9670834	0.001072
99311865	135966348	6938291	10000.000000	11513	13243	1.000000	12243	12581	1.000000	9666149	0.000400
99303216	135959156	6938356	10000.000000	11786	12910	1.000000	12302	12787	1.000000	9661320	0.000986
99308896	135946652	6934724	10000.000000	11671	12782	1.000000	12103	12900	1.000000	9656552	0.002106
99307617	135948890	6934420	10000.000000	11569	13031	1.000000	12255	12654	1.000000	9651769	0.001888
99298904	135958324	6935068	10000.000000	11504	12869	1.000000	12463	12612	1.000000	9646959	0.000876
99311357	135946201	6935202	10000.000000	11625	12913	1.000000	12105	12824	1.000000	9642071	0.000531
99309041	135933190	6935263	10000.000000	11759	13019	1.000000	12233	12681	1.000000	9637254	0.000904
99310932	135946845	6932258	10000.000000	11530	12925	1.000000	12171	12814	1.000000	9632316	0.000879
99299448	135952122	6938111	10000.000000	11678	12820	1.000000	12298	12565	1.000000	9627622	0.001002
99308175	135945794	6936176	10000.000000	11753	12961	1.000000	12598	12240	1.000000	9622763	0.001009
99305176	135957159	6937732	10000.000000	11793	12984	1.000000	12251	12772	1.000000	9617927	0.001335
99320637	135942614	6933552	10000.000000	11786	12842	1.000000	12136	12562	1.000000	9613137	0.001504
99298162	135952507	6942666	10000.000000	11771	12805	1.000000	12349	12596	1.000000	9608318	0.001130
99294436	135966053	6939791	10000.000000	11631	12930	1.000000	12223	12809	1.000000	9603549	0.002557
99313182	135942481	6938331	10000.000000	11528	13129	1.000000	12265	12786	1.000000	9598700	0.002337
99315731	135942793	6930044	10000.000000	11710	13165	1.000000	12131	12607	1.000000	9593743	0.002062
99310022	135930834	6933412	10000.000000	11750	12887	1.000000	12411	12683	1.000000	9588905	0.001837
99294102	135958236	6934157	10000.000000	11469	13112	1.000000	12203	12650	1.000000	9584109	0.001848
99300441	135965564	6935865	10000.000000	11750	12907	1.000000	12420	12574	1.000000	9579289	0.001805
99294891	135964249	6937669	10000.000000	11574	12942	1.000000	12146	13031	1.000000	9574483	0.001733
99313539	135946275	6938733	10000.000000	11620	12920	1.000000	12349	12644	1.000000	9569691	0.001675
99283781	135955775	6938894	10000.000000	11760	12981	1.000000	12183	12698	1.000000	9564968	0.001256
99303359	135935876	6936715	10000.000000	11513	12888	1.000000	12343	12717	1.000000	9560218	0.001338
99294937	135955292	6934837	10000.000000	11593	12767	1.000000	12229	12658	1.000000	9555401	0.001676
99304441	135960320	6937955	10000.000000	11767	12946	1.000000	12219	12783	1.000000	9550638	0.001827
99307402	135960146	6937147	10000.000000	11436	13199	1.000000	12483	12381	1.000000	9545875	0.001589
99295698	135964082	6936593	10000.000000	11597	13033	1.000000	12119	12861	1.000000	9541137	0.000579
99285045	135981554	6932773	10000.000000	11671	12825	1.000000	12181	12732	1.000000	9536397	0.000689
99300345	135967264	6935308	10000.000000	11606	13067	1.000000	12306	12725	1.000000	9531680	0.000821
99300918	135955740	6933101	10000.000000	11544	12963	1.000000	12199	12609	1.000000	9526800	-0.000381
99317552	135935379	6935890	10000.000000	11702	13022	1.000000	12158	12753	1.000000	9522081	-0.000472
99312301	135939485	6931673	10000.000000	11538	13136	1.000000	12328	12431	1.000000	9517361	-0.000700
npatches	nstrain	runtime	dt	init_x	init_y	init_y_blood	init_z	init_S	beta0	beta1	beta2	beta3	mean_beta	B	d	delta	delta_blood	b[0]	mut	m	CTL	c	g	epsilon	k	het	lambda	rho	omega	x_max	patch.dyna	DELTA	A	VA
10000	1	100.000000	0.001000	21900	9499	5000000	0.001000	10000000	20.247566	7.213528	18.289107	11.369339	14	800000000	0.010000	1.000000	1.000000	80000	0.000050	0.004800	0	0.500000	0.000000	2.500000	4.000000	0.500000	0.000000	0.000000	0.000000	31872	0	10.000000	7.000000	1.000000
sus	inf	inf_blood	z	x[0]	y[0][0]	z[0]	x[1]	y[1][0]	z[1]	S[0]	synchrony
219000000	94990000	5000000	10.000000	21900	9499	0.001000	21900	9499	0.001000	10000000	0.000000
53902174	296302791	15246058	3941.516320	3588	30459	0.394152	8750	27948	0.394152	9995009	0.000000
77233290	184524867	9498774	6325.803353	5284	19520	0.632580	12208	16401	0.632580	9990097	0.000000
96460475	137627640	7052981	7771.765723	6615	14824	0.777177	15153	11693	0.777177	9985109	0.000000
107286953	118830354	6075826	8648.676577	7342	12938	0.864868	16748	9515	0.864868	9980149	0.000000
113538208	109517228	5594858	9180.483393	7718	12315	0.918048	17682	8684	0.918048	9975215	0.000000
117271602	104438029	5333268	9503.000201	8062	11784	0.950300	18358	8362	0.950300	9970190	0.000000
119495091	101554294	5178993	9698.592075	8044	11313	0.969859	18496	7729	0.969859	9965215	0.000000
120850526	99850303	5088291	9817.209710	8225	11462	0.981721	18889	7581	0.981721	9960148	0.000000
121659985	98825960	5040180	9889.145947	8290	11310	0.988915	18698	7691	0.988915	9955249	0.000000
122153826	98212006	5011988	9932.772025	8259	11269	0.993277	19253	7194	0.993277	9950219	0.000000
122448885	97850154	4996075	9959.229270	8413	11168	0.995923	18761	7520	0.995923	9945213	0.000000
122638682	97614220	4984735	9975.274394	8440	11006	0.997527	18999	7559	0.997527	9940337	0.000000
122765923	97495075	4977189	9985.005037	8342	11096	0.998501	19093	7527	0.998501	9935329	0.000000
122798436	97444814	4970908	9990.906233	8467	10872	0.999091	18757	7537	0.999091	9930393	0.000000
122873302	97362594	4967232	9994.485041	8326	11198	0.999449	19099	7383	0.999449	9925362	0.000000
122860699	97360931	4966484	9996.655426	8382	11140	0.999666	18967	7535	0.999666	9920427	0.000000
122882903	97337573	4966495	9997.971667	8386	10996	0.999797	19043	7641	0.999797	9915429	0.000000
122906966	97320702	4966624	9998.769908	8388	10949	0.999877	19096	7474	0.999877	9910459	0.000000
122898563	97322788	4966713	9999.254005	8376	11189	0.999925	19220	7344	0.999925	9905535	0.000000
122902171	97306101	4964889	9999.547588	8571	10923	0.999955	19131	7388	0.999955	9900604	0.000000
122920693	97305332	4963618	9999.725632	8361	11006	0.999973	19094	7381	0.999973	9895598	0.000000
122932318	97288421	4964771	9999.833608	8499	10967	0.999983	18874	7540	0.999983	9890699	0.000000
122898324	97309265	4967381	9999.899091	8292	11288	0.999990	19061	7445	0.999990	9885715	0.000000
122890456	97314250	4966960	9999.938803	8420	10977	0.999994	18955	7513	0.999994	9880735	0.000000
122913959	97292788	4964432	9999.962887	8430	11031	0.999996	19077	7718	0.999996	9875801	0.000000
122899799	97309153	4967842	9999.977493	8378	10939	0.999998	18990	7481	0.999998	9870967	0.000000
122920744	97294084	4963422	9999.986350	8579	10865	0.999999	19248	7462	0.999999	9866006	0.000000
122889676	97323012	4966044	9999.991722	8390	11084	0.999999	18865	7593	0.999999	9861077	0.000000
122928237	97306453	4962637	9999.994980	8404	10896	0.999999	19067	7498	0.999999	9856142	0.000000
122900764	97324445	4965196	9999.996955	8303	10955	1.000000	19111	7323	1.000000	9851348	0.000000
122930907	97298149	4960719	9999.998154	8461	10937	1.000000	19534	7304	1.000000	9846385	0.000000
122913612	97302145	4962508	9999.998880	8438	11092	1.000000	19181	7469	1.000000	9841404	0.000000
122890398	97318011	4968727	9999.999321	8451	10955	1.000000	18886	7425	1.000000	9836510	0.000000
122910393	97294607	4963443	9999.999588	8418	10983	1.000000	18886	7437	1.000000	9831702	0.000000
122920099	97292106	4963080	9999.999750	8359	11034	1.000000	19039	7374	1.000000	9826867	0.000000
122904895	97289715	4963115	9999.999849	8341	11087	1.000000	19309	7107	1.000000	9821915	0.000000
122917316	97289408	4966805	9999.999908	8280	11308	1.000000	19201	7531	1.000000	9816941	0.000000
122921627	97296866	4964057	9999.999944	8606	10877	1.000000	19004	7453	1.000000	9812065	0.000000
122894076	97323712	4963795	9999.999966	8344	11168	1.000000	19182	7487	1.000000	9807157	0.000000
122892112	97331955	4959225	9999.999980	8520	10838	1.000000	19244	7340	1.000000	9802312	-1.#IND00
122900618	97296919	4964238	9999.999988	8441	11034	1.000000	19119	7510	1.000000	9797374	0.019200
122907015	97317719	4967113	9999.999992	8352	10975	1.000000	19280	7339	1.000000	9792446	0.007491
122885365	97312082	4967130	9999.999995	8370	11056	1.000000	19100	7372	1.000000	9787560	0.013787
122928255	97274207	4963537	9999.999997	8430	10961	1.000000	19019	7608	1.000000	9782704	0.001233
122908422	97287776	4968012	9999.999998	8448	10964	1.000000	18992	7616	1.000000	9777842	0.001300
122896809	97311127	4966446	9999.999999	8492	10897	1.000000	19189	7341	1.000000	9772914	-0.000095
122901874	97318952	4967002	9999.999999	8379	10879	1.000000	18977	7541	1.000000	9768021	0.009816
122905007	97308319	4961596	10000.000000	8172	11262	1.000000	19093	7385	1.000000	9763118	0.011457
122906462	97305008	4969054	10000.000000	8384	11068	1.000000	18877	7525	1.000000	9758311	0.010515
122911888	97314876	4965640	10000.000000	8375	11024	1.000000	19083	7575	1.000000	9753487	0.008797
122916313	97310113	4966457	10000.000000	8443	10905	1.000000	18689	7539	1.000000	9748557	0.007778
122901226	97300368	4963090	10000.000000	8320	11098	1.000000	19142	7428	1.000000	9743734	0.006121
122912438	97315939	4964605	10000.000000	8477	11030	1.000000	18934	7416	1.000000	9738954	0.006145
122908896	97301438	4963009	10000.000000	8474	10911	1.000000	18984	7450	1.000000	9734191	0.005548
122892221	97308947	4961358	10000.000000	8542	10981	1.000000	19129	7506	1.000000	9729298	0.002891
122910231	97315588	4965732	10000.000000	8438	10883	1.000000	19019	7450	1.000000	9724520	0.002919
122901135	97308926	4964988	10000.000000	8274	11066	1.000000	19003	7579	1.000000	9719607	0.005027
122914879	97301158	4963181	10000.000000	8474	11111	1.000000	19265	7331	1.000000	9714910	0.004757
122922349	97287136	4962919	10000.000000	8550	10933	1.000000	19012	7471	1.000000	9710033	0.004363
122942092	97291385	4966717	10000.000000	8363	11030	1.000000	19065	7441	1.000000	9705176	0.004159
122908377	97308231	4964789	10000.000000	8481	11062	1.000000	19005	7289	1.000000	9700348	0.003871
122895362	97344552	4965237	10000.000000	8453	10988	1.000000	19063	7496	1.000000	9695520	0.006943
122906918	97319291	4965957	10000.000000	8448	10822	1.000000	19171	7579	1.000000	9690680	0.006316
122915869	97292133	4965241	10000.000000	8395	11101	1.000000	18844	7493	1.000000	9685839	0.005724
122921060	97284897	4965752	10000.000000	8454	10893	1.000000	19093	7524	1.000000	9680911	0.005759
122888436	97328919	4961666	10000.000000	8474	10877	1.000000	19062	7525	1.000000	9676080	0.005516
122923514	97297052	4961778	10000.000000	8475	10918	1.000000	19029	7626	1.000000	9671324	0.002656
122923217	97312416	4966422	10000.000000	8457	10860	1.000000	19066	7320	1.000000	9666516	0.001956
122910725	97311755	4962914	10000.000000	8348	11067	1.000000	18844	7537	1.000000	9661711	0.002436
122913564	97295784	4968167	10000.000000	8372	11157	1.000000	19037	7584	1.000000	9656953	0.002298
122913494	97309637	4964662	10000.000000	8395	10900	1.000000	19216	7478	1.000000	9652140	0.002331
122911672	97304780	4962990	10000.000000	8448	10925	1.000000	18965	7608	1.000000	9647321	0.001344
122909944	97308840	4965686	10000.000000	8310	11239	1.000000	18878	7600	1.000000	9642584	0.001738
122930695	97285782	4962865	10000.000000	8429	11071	1.000000	18959	7634	1.000000	9637766	0.002259
122909645	97307617	4966576	10000.000000	8440	10896	1.000000	19122	7290	1.000000	9632935	0.001940
122904510	97312925	4965398	10000.000000	8426	11145	1.000000	18904	7544	1.000000	9628148	0.001884
122918333	97302317	4963629	10000.000000	8319	11002	1.000000	19114	7511	1.000000	9623138	0.002083
122911904	97311810	4963453	10000.000000	8471	11113	1.000000	19078	7443	1.000000	9618344	0.003033
122915155	97283699	4960192	10000.000000	8461	10896	1.000000	18905	7541	1.000000	9613534	0.002235
122898489	97294873	4965449	10000.000000	8472	11061	1.000000	19009	7557	1.000000	9608735	0.002128
122923034	97311410	4961882	10000.000000	8319	11139	1.000000	19052	7481	1.000000	9603920	0.001321
122930612	97298321	4964688	10000.000000	8482	10981	1.000000	18869	7500	1.000000	9599194	0.001848
122908638	97300462	4963497	10000.000000	8440	11060	1.000000	19224	7492	1.000000	9594440	0.001329
122925370	97275404	4965492	10000.000000	8486	11052	1.000000	18992	7520	1.000000	9589514	0.001465
122902343	97321804	4968032	10000.000000	8395	11116	1.000000	18775	7514	1.000000	9584717	0.000578
122899054	97326380	4960370	10000.000000	8538	10995	1.000000	18948	7395	1.000000	9579904	0.000352
122877433	97334156	4965111	10000.000000	8468	11014	1.000000	18839	7538	1.000000	9575153	0.000392
122897159	97322115	4961817	10000.000000	8454	10987	1.000000	18949	7282	1.000000	9570254	0.000255
122913849	97306698	4962538	10000.000000	8446	11083	1.000000	19256	7320	1.000000	9565342	0.000092
122924355	97291604	4963281	10000.000000	8274	11190	1.000000	18957	7593	1.000000	9560637	0.000175
122911651	97298163	4963519	10000.000000	8518	10933	1.000000	19083	7383	1.000000	9555907	0.000233
122885122	97326927	4968193	10000.000000	8298	11124	1.000000	18889	7703	1.000000	9551037	0.000163
122914106	97304636	4962468	10000.000000	8279	10938	1.000000	19035	7483	1.000000	9546116	0.000114
122903552	97307038	4967417	10000.000000	8470	10981	1.000000	19208	7402	1.000000	9541331	0.000123
122896305	97324611	4967954	10000.000000	8204	11086	1.000000	19242	7462	1.000000	9536693	0.000097
122909571	97324488	4963626	10000.000000	8505	10964	1.000000	19045	7628	1.000000	9531888	0.000046
122931281	97304940	4962832	10000.000000	8302	10953	1.000000	18931	7575	1.000000	9527035	-0.000446
122927831	97293531	4960188	10000.000000	8312	11257	1.000000	19077	7667	1.000000	9522342	-0.000556
122904588	97299350	4964060	10000.000000	8361	10933	1.000000	19313	7287	1.000000	9517680	-0.000478
npatches	nstrain	runtime	dt	init_x	init_y	init_y_blood	init_z	init_S	beta0	beta1	beta2	beta3	mean_beta	B	d	delta	delta_blood	b[0]	mut	m	CTL	c	g	epsilon	k	het	lambda	rho	omega	x_max	patch.dyna	DELTA	A	VA
10000	1	100.000000	0.001000	21900	9499	5000000	0.001000	10000000	12.527220	19.146527	8.446163	17.289937	14	800000000	0.010000	1.000000	1.000000	80000	0.000050	0.004800	0	0.500000	0.000000	2.500000	5.000000	0.500000	0.000000	0.000000	0.000000	31872	0	10.000000	7.000000	1.000000
sus	inf	inf_blood	z	x[0]	y[0][0]	z[0]	x[1]	y[1][0]	z[1]	S[0]	synchrony
219000000	94990000	5000000	10.000000	21900	9499	0.001000	21900	9499	0.001000	10000000	0.000000
59171799	260590973	13460340	3941.516320	6136	25805	0.394152	4260	26613	0.394152	9994970	0.000000
91109096	144918434	7466619	6325.803353	9533	14202	0.632580	6493	15545	0.632580	9989899	0.000000
114661438	105131729	5388784	7771.765723	11849	10529	0.777177	8292	11689	0.777177	9984955	0.000000
127540865	89537828	4580476	8648.676577	13215	8806	0.864868	9459	10117	0.864868	9980025	0.000000
135066734	81750031	4176354	9180.483393	13996	7989	0.918048	9916	9339	0.918048	9975061	0.000000
139548400	77487448	3953704	9503.000201	14562	7508	0.950300	10152	8794	0.950300	9970030	0.000000
142245320	75041383	3830109	9698.592075	14834	7470	0.969859	10323	8698	0.969859	9965004	0.000000
143866376	73622691	3757025	9817.209710	14760	7373	0.981721	10536	8333	0.981721	9959925	0.000000
144858322	72771816	3714010	9889.145947	14989	7161	0.988915	10486	8565	0.988915	9954979	0.000000
145458818	72268131	3686443	9932.772025	15484	6818	0.993277	10639	8290	0.993277	9949974	0.000000
145807552	71959977	3671768	9959.229270	15212	6841	0.995923	10543	8394	0.995923	9945046	0.000000
146053933	71780595	3663996	9975.274394	14989	7008	0.997527	10561	8365	0.997527	9940100	0.000000
146176294	71653594	3656023	9985.005037	15369	6915	0.998501	10657	8237	0.998501	9935155	0.000000
146267541	71588672	3655494	9990.906233	15470	6849	0.999091	10555	8395	0.999091	9930207	0.000000
146280351	71571808	3654280	9994.485041	15286	6974	0.999449	10534	8333	0.999449	9925261	0.000000
146330873	71528712	3651341	9996.655426	15179	6965	0.999666	10601	8351	0.999666	9920317	0.000000
146349022	71508798	3650864	9997.971667	15245	6960	0.999797	10559	8283	0.999797	9915386	0.000000
146349401	71517345	3650045	9998.769908	15388	7083	0.999877	10688	8369	0.999877	9910373	0.000000
146334635	71522689	3647335	9999.254005	15353	6945	0.999925	10601	8202	0.999925	9905439	0.000000
146388996	71497663	3648873	9999.547588	15362	6827	0.999955	10888	8084	0.999955	9900535	0.000000
146364664	71488004	3648385	9999.725632	15084	7256	0.999973	10702	8514	0.999973	9895665	0.000000
146389002	71490509	3646364	9999.833608	15206	7030	0.999983	10532	8503	0.999983	9890764	0.000000
146365543	71504598	3645800	9999.899091	15170	7020	0.999990	10575	8309	0.999990	9885749	0.000000
146342917	71518076	3648613	9999.938803	15265	6909	0.999994	10682	8365	0.999994	9880719	0.000000
146368594	71478770	3648674	9999.962887	15159	6972	0.999996	10601	8369	0.999996	9875794	0.000000
146367300	71508565	3648260	9999.977493	15320	6800	0.999998	10906	8223	0.999998	9870979	0.000000
146388714	71487767	3649471	9999.986350	15250	7046	0.999999	10673	8313	0.999999	9865994	0.000000
146366954	71495072	3648125	9999.991722	15145	7147	0.999999	10529	8346	0.999999	9860979	0.000000
146373009	71496256	3647842	9999.994980	15338	6822	0.999999	10812	8194	0.999999	9856007	0.000000
146385791	71484359	3646434	9999.996955	15098	7067	1.000000	10680	8337	1.000000	9851073	0.000000
146366473	71506168	3647344	9999.998154	15213	7106	1.000000	10542	8358	1.000000	9846078	0.000000
146354701	71504454	3646830	9999.998880	15342	7109	1.000000	10552	8333	1.000000	9841264	0.000000
146388059	71493555	3645188	9999.999321	15321	6967	1.000000	10851	8237	1.000000	9836376	0.000000
146369906	71492978	3649591	9999.999588	14950	6993	1.000000	10602	8254	1.000000	9831417	0.000000
146355500	71486507	3647852	9999.999750	15062	6928	1.000000	10671	8172	1.000000	9826487	0.000000
146341216	71526909	3648585	9999.999849	15109	7033	1.000000	10606	8493	1.000000	9821652	0.000000
146366108	71478683	3644630	9999.999908	15353	6806	1.000000	10666	8283	1.000000	9816764	0.000000
146392713	71501179	3649252	9999.999944	15180	7082	1.000000	10679	8281	1.000000	9811844	0.000000
146378374	71484967	3647179	9999.999966	15056	7062	1.000000	10756	8267	1.000000	9807003	0.000000
146351551	71502014	3647611	9999.999980	15323	6952	1.000000	10662	8373	1.000000	9802059	-1.#IND00
146364849	71495785	3649283	9999.999988	15360	6822	1.000000	10639	8298	1.000000	9797249	-1.#IND00
146369303	71495140	3649230	9999.999992	15316	6968	1.000000	10915	8096	1.000000	9792277	0.012626
146375663	71501601	3645744	9999.999995	15572	6816	1.000000	10673	8242	1.000000	9787327	0.006931
146368573	71496073	3648188	9999.999997	15322	6929	1.000000	10676	8341	1.000000	9782389	0.005695
146354320	71497774	3647930	9999.999998	15184	7025	1.000000	10751	8328	1.000000	9777523	0.009262
146385480	71483921	3648548	9999.999999	15101	7072	1.000000	10540	8460	1.000000	9772665	0.000709
146386200	71499717	3646111	9999.999999	15223	6931	1.000000	10671	8366	1.000000	9767772	0.000777
146385026	71481649	3644866	10000.000000	15141	7061	1.000000	10593	8345	1.000000	9762959	-0.001139
146387178	71490778	3648789	10000.000000	15239	7078	1.000000	10638	8530	1.000000	9758070	-0.000589
146367158	71498870	3645386	10000.000000	15449	6828	1.000000	10791	8069	1.000000	9753164	-0.000931
146369885	71487005	3646262	10000.000000	15248	7082	1.000000	10607	8557	1.000000	9748294	-0.002151
146368362	71491097	3647065	10000.000000	15334	6824	1.000000	10579	8332	1.000000	9743401	-0.001067
146380919	71494802	3647415	10000.000000	14855	7072	1.000000	10740	8395	1.000000	9738577	-0.002381
146350020	71521824	3648750	10000.000000	15414	6981	1.000000	10633	8403	1.000000	9733592	-0.000219
146357425	71507043	3645858	10000.000000	15063	7127	1.000000	10729	8439	1.000000	9728845	-0.000121
146364510	71501919	3650456	10000.000000	15171	6874	1.000000	10501	8324	1.000000	9723975	0.000217
146385388	71472566	3648560	10000.000000	15323	6986	1.000000	10489	8432	1.000000	9719114	0.002208
146366701	71499364	3648703	10000.000000	15187	6996	1.000000	10743	8327	1.000000	9714192	0.001938
146382345	71476074	3645760	10000.000000	15100	6865	1.000000	10786	8269	1.000000	9709328	0.001959
146373203	71504079	3644216	10000.000000	15119	6994	1.000000	10547	8495	1.000000	9704487	0.000968
146388300	71492326	3643959	10000.000000	15132	7011	1.000000	10578	8493	1.000000	9699671	0.001612
146384556	71489411	3646346	10000.000000	15336	6983	1.000000	10747	8203	1.000000	9694797	0.001517
146384374	71474116	3647180	10000.000000	15282	6938	1.000000	10674	8170	1.000000	9689939	0.001706
146360665	71484497	3653156	10000.000000	15103	6914	1.000000	10692	8317	1.000000	9685070	0.001870
146399703	71474858	3648936	10000.000000	15093	7028	1.000000	10702	8323	1.000000	9680165	0.002023
146369828	71487075	3647445	10000.000000	15179	7063	1.000000	10715	8202	1.000000	9675273	0.001626
146356540	71510757	3649796	10000.000000	15238	7093	1.000000	10760	8267	1.000000	9670326	0.001654
146360764	71505357	3650432	10000.000000	15170	6878	1.000000	10478	8514	1.000000	9665328	0.001125
146372264	71486760	3646043	10000.000000	15250	6964	1.000000	10802	8360	1.000000	9660439	0.000761
146369770	71486207	3648030	10000.000000	15432	6931	1.000000	10428	8486	1.000000	9655478	0.000168
146380069	71480263	3648799	10000.000000	14904	6984	1.000000	10685	8285	1.000000	9650477	-0.000291
146350435	71505379	3646892	10000.000000	15504	6771	1.000000	10744	8229	1.000000	9645677	-0.000593
146364578	71499765	3647729	10000.000000	15105	7118	1.000000	10746	8093	1.000000	9640894	-0.000643
146376451	71492806	3645479	10000.000000	15186	6934	1.000000	10754	8339	1.000000	9636020	-0.000311
146387747	71468766	3643739	10000.000000	15382	6900	1.000000	10688	8170	1.000000	9631223	-0.000546
146360867	71501447	3647343	10000.000000	15000	7167	1.000000	10739	8285	1.000000	9626460	-0.000616
146388312	71480162	3648156	10000.000000	15196	6841	1.000000	10709	8339	1.000000	9621651	-0.000573
146363481	71487207	3642899	10000.000000	15127	7150	1.000000	10641	8295	1.000000	9616909	-0.000794
146371713	71488388	3647985	10000.000000	15356	6697	1.000000	10621	8415	1.000000	9612155	-0.000302
146384267	71487701	3651647	10000.000000	15210	7127	1.000000	10679	8238	1.000000	9607325	-0.000658
146339618	71507636	3647925	10000.000000	15192	6904	1.000000	10668	8353	1.000000	9602467	-0.000582
146358088	71494285	3646011	10000.000000	15215	6831	1.000000	10772	8365	1.000000	9597657	-0.000393
146374996	71479937	3649774	10000.000000	15177	6995	1.000000	10521	8503	1.000000	9592823	-0.000718
146380809	71492887	3646800	10000.000000	15256	6757	1.000000	10817	8256	1.000000	9587997	-0.001316
146395852	71474752	3647559	10000.000000	14938	7122	1.000000	10691	8213	1.000000	9583142	-0.000100
146360988	71498749	3649783	10000.000000	15222	7035	1.000000	10608	8414	1.000000	9578315	0.000482
146377725	71495297	3645925	10000.000000	15402	6945	1.000000	10784	8335	1.000000	9573480	0.000676
146392136	71495924	3650340	10000.000000	15206	6998	1.000000	10693	8362	1.000000	9568752	0.000192
146345915	71518350	3649743	10000.000000	15186	6952	1.000000	10653	8369	1.000000	9563996	0.000583
146373613	71515243	3648844	10000.000000	15152	7013	1.000000	10753	8065	1.000000	9559194	0.000349
146372173	71487538	3649767	10000.000000	15123	7098	1.000000	10655	8209	1.000000	9554326	-0.000252
146362667	71506241	3646894	10000.000000	15130	7085	1.000000	10650	8204	1.000000	9549467	-0.000136
146361484	71501706	3647650	10000.000000	15511	6876	1.000000	10649	8235	1.000000	9544643	-0.000105
146360329	71487766	3649633	10000.000000	15411	6957	1.000000	10751	8350	1.000000	9539950	-0.000458
146374211	71495055	3646360	10000.000000	15187	6944	1.000000	10571	8500	1.000000	9535236	-0.000385
146365874	71514513	3645706	10000.000000	15196	7033	1.000000	10469	8632	1.000000	9530458	-0.000217
146383025	71486940	3646754	10000.000000	15287	6952	1.000000	10530	8343	1.000000	9525704	-0.000452
146399421	71477317	3644035	10000.000000	15190	6992	1.000000	10872	8048	1.000000	9520946	-0.000753
146384549	71471513	3645371	10000.000000	15175	7012	1.000000	10725	8193	1.000000	9516071	-0.000762
npatches	nstrain	runtime	dt	init_x	init_y	init_y_blood	init_z	init_S	beta0	beta1	beta2	beta3	mean_beta	B	d	delta	delta_blood	b[0]	mut	m	CTL	c	g	epsilon	k	het	lambda	rho	omega	x_max	patch.dyna	DELTA	A	VA
10000	1	100.000000	0.001000	21900	9499	5000000	0.001000	10000000	19.989175	12.369035	7.973177	15.677842	14	800000000	0.010000	1.000000	1.000000	80000	0.000050	0.004800	0	0.500000	0.000000	2.500000	6.000000	0.500000	0.000000	0.000000	0.000000	31872	0	10.000000	7.000000	1.000000
sus	inf	inf_blood	z	x[0]	y[0][0]	z[0]	x[1]	y[1][0]	z[1]	S[0]	synchrony
219000000	94990000	5000000	10.000000	21900	9499	0.001000	21900	9499	0.001000	10000000	0.000000
64341404	229933633	11908865	3941.516320	4410	24062	0.394152	6801	22732	0.394152	9995119	0.000000
104768557	115814038	5972776	6325.803353	7342	12977	0.632580	11081	11228	0.632580	9990184	0.000000
132042440	82122511	4210985	7771.765723	9254	9615	0.777177	13862	8110	0.777177	9985226	0.000000
146882498	68843320	3520168	8648.676577	10513	8097	0.864868	15376	6663	0.864868	9980202	0.000000
155555943	62190022	3177418	9180.483393	11254	7201	0.918048	16490	5891	0.918048	9975307	0.000000
160740361	58538517	2988875	9503.000201	11574	7176	0.950300	17227	5528	0.950300	9970350	0.000000
163829714	56498118	2885568	9698.592075	11694	6952	0.969859	17005	5541	0.969859	9965280	0.000000
165712256	55257679	2819578	9817.209710	11732	6773	0.981721	17373	5314	0.981721	9960264	0.000000
166870698	54534956	2782127	9889.145947	11863	6703	0.988915	17745	5189	0.988915	9955416	0.000000
167535564	54117826	2763850	9932.772025	12106	6629	0.993277	17639	5273	0.993277	9950384	0.000000
167944196	53841800	2746196	9959.229270	11858	6715	0.995923	18007	4990	0.995923	9945266	0.000000
168235830	53684232	2738345	9975.274394	12024	6666	0.997527	17790	5109	0.997527	9940231	0.000000
168409012	53564678	2733110	9985.005037	11970	6588	0.998501	18021	5075	0.998501	9935308	0.000000
168445928	53543906	2731836	9990.906233	12125	6526	0.999091	17789	5134	0.999091	9930264	0.000000
168497931	53506710	2731019	9994.485041	12031	6599	0.999449	17902	4953	0.999449	9925216	0.000000
168563910	53462545	2726233	9996.655426	12136	6576	0.999666	17964	5045	0.999666	9920349	0.000000
168596309	53459350	2728187	9997.971667	12101	6665	0.999797	17853	5053	0.999797	9915370	0.000000
168602585	53460151	2724625	9998.769908	11653	6866	0.999877	17944	5050	0.999877	9910509	0.000000
168629086	53420336	2728050	9999.254005	11914	6745	0.999925	17912	5042	0.999925	9905490	0.000000
168630704	53439692	2728024	9999.547588	11957	6709	0.999955	17869	5172	0.999955	9900500	0.000000
168573126	53461824	2730711	9999.725632	11876	6620	0.999973	17741	5121	0.999973	9895588	0.000000
168606730	53450746	2728615	9999.833608	11967	6756	0.999983	18038	4963	0.999983	9890648	0.000000
168599240	53459378	2727231	9999.899091	12073	6572	0.999990	18050	4979	0.999990	9885665	0.000000
168594839	53444497	2728687	9999.938803	12129	6543	0.999994	17839	5203	0.999994	9880792	0.000000
168598813	53442822	2725419	9999.962887	12097	6732	0.999996	17852	4961	0.999996	9875956	0.000000
168607612	53428173	2726932	9999.977493	12132	6417	0.999998	17658	5072	0.999998	9870974	0.000000
168636563	53415845	2726779	9999.986350	11899	6638	0.999999	17798	5008	0.999999	9866031	0.000000
168626087	53429381	2725326	9999.991722	11950	6825	0.999999	18080	5053	0.999999	9861023	0.000000
168635600	53432011	2724408	9999.994980	12019	6824	0.999999	17764	5163	0.999999	9856163	0.000000
168634473	53435167	2724442	9999.996955	11971	6727	1.000000	17953	4954	1.000000	9851315	0.000000
168599042	53458168	2726950	9999.998154	12197	6459	1.000000	17745	5026	1.000000	9846395	0.000000
168608349	53421501	2725180	9999.998880	11857	6643	1.000000	17552	5196	1.000000	9841353	0.000000
168604120	53460058	2727601	9999.999321	11981	6622	1.000000	17858	5184	1.000000	9836513	0.000000
168604460	53443719	2726207	9999.999588	11991	6654	1.000000	17533	5244	1.000000	9831658	0.000000
168590234	53447916	2724867	9999.999750	11746	6743	1.000000	17687	5147	1.000000	9826612	0.000000
168603135	53430796	2726773	9999.999849	12177	6497	1.000000	17684	5202	1.000000	9821777	0.000000
168600697	53454508	2728127	9999.999908	11971	6560	1.000000	17926	5004	1.000000	9816800	0.000000
168609947	53444276	2727415	9999.999944	12083	6615	1.000000	18043	4986	1.000000	9812104	0.000000
168609065	53434483	2727945	9999.999966	12068	6644	1.000000	17894	5048	1.000000	9807167	0.000000
168607372	53428093	2730164	9999.999980	11868	6710	1.000000	17682	5135	1.000000	9802066	-1.#IND00
168622910	53423764	2727614	9999.999988	12001	6501	1.000000	17833	5151	1.000000	9797106	-0.028800
168595571	53425791	2727810	9999.999992	11937	6681	1.000000	17829	5327	1.000000	9792277	-0.009146
168590249	53462018	2726803	9999.999995	12066	6496	1.000000	17873	5016	1.000000	9787347	0.003794
168623712	53417767	2726138	9999.999997	11975	6634	1.000000	17881	5079	1.000000	9782415	0.002552
168614497	53434726	2726814	9999.999998	11794	6871	1.000000	17882	5004	1.000000	9777602	0.001797
168609325	53447984	2727634	9999.999999	11957	6753	1.000000	17701	5259	1.000000	9772640	-0.000333
168591826	53449798	2726186	9999.999999	12023	6560	1.000000	18109	5085	1.000000	9767665	-0.000539
168600019	53449775	2729090	10000.000000	11848	6612	1.000000	17856	5032	1.000000	9762775	-0.000837
168620253	53439228	2728122	10000.000000	12052	6744	1.000000	17911	5146	1.000000	9757847	0.000507
168630525	53427555	2726896	10000.000000	11956	6863	1.000000	18178	5112	1.000000	9753026	0.000077
168608200	53431459	2732287	10000.000000	11983	6740	1.000000	17746	5121	1.000000	9748115	-0.000041
168631109	53429727	2726179	10000.000000	11748	6655	1.000000	17832	5142	1.000000	9743264	-0.000737
168595743	53433553	2729377	10000.000000	12151	6535	1.000000	17747	5136	1.000000	9738630	-0.000340
168629434	53423564	2728975	10000.000000	12055	6660	1.000000	18155	5065	1.000000	9733856	-0.000052
168599453	53447802	2726071	10000.000000	11947	6756	1.000000	17919	4944	1.000000	9729013	0.000010
168583103	53456409	2726393	10000.000000	11764	6616	1.000000	18057	5076	1.000000	9724110	0.000248
168628369	53430478	2726184	10000.000000	11952	6642	1.000000	17805	5140	1.000000	9719183	-0.002087
168616452	53444037	2727161	10000.000000	11896	6718	1.000000	17881	5100	1.000000	9714397	0.000266
168647223	53422575	2726857	10000.000000	11872	6627	1.000000	17724	5049	1.000000	9709532	-0.000414
168607277	53443187	2725704	10000.000000	12049	6626	1.000000	17871	4997	1.000000	9704795	-0.000630
168587923	53469719	2726192	10000.000000	12285	6517	1.000000	17566	5313	1.000000	9699894	-0.000951
168588741	53458316	2727124	10000.000000	11979	6594	1.000000	17891	5144	1.000000	9695123	-0.000625
168596098	53429994	2728072	10000.000000	12133	6502	1.000000	17656	5256	1.000000	9690313	0.000434
168629544	53420689	2726027	10000.000000	12026	6636	1.000000	17954	5112	1.000000	9685407	0.000857
168588377	53461364	2728537	10000.000000	11785	6714	1.000000	17887	5173	1.000000	9680582	0.000214
168640726	53411444	2727447	10000.000000	11955	6767	1.000000	17772	5017	1.000000	9675773	0.000417
168588289	53437527	2724480	10000.000000	12208	6422	1.000000	18056	5083	1.000000	9670954	0.000266
168608205	53435690	2722316	10000.000000	11813	6731	1.000000	17563	5199	1.000000	9666124	-0.001037
168614846	53433917	2725193	10000.000000	11830	6687	1.000000	17854	5180	1.000000	9661395	-0.000664
168598132	53439765	2724306	10000.000000	11983	6578	1.000000	17812	5060	1.000000	9656530	-0.000870
168605738	53432185	2727523	10000.000000	11968	6740	1.000000	18009	5040	1.000000	9651727	-0.001640
168605182	53446601	2723990	10000.000000	11812	6667	1.000000	17705	5150	1.000000	9646856	-0.001586
168618352	53443658	2725024	10000.000000	12050	6587	1.000000	18073	5152	1.000000	9642152	-0.001846
168632004	53446154	2727090	10000.000000	12171	6488	1.000000	18153	4946	1.000000	9637357	-0.001383
168604522	53446789	2728312	10000.000000	11945	6559	1.000000	18129	4967	1.000000	9632561	-0.001323
168569995	53458479	2725352	10000.000000	11817	6632	1.000000	17871	5189	1.000000	9627776	-0.001934
168614273	53423443	2727500	10000.000000	12031	6435	1.000000	17845	5011	1.000000	9622935	-0.001656
168625818	53435026	2725238	10000.000000	12063	6494	1.000000	17954	5023	1.000000	9617987	-0.001590
168595687	53438071	2726903	10000.000000	12027	6471	1.000000	18051	5012	1.000000	9613205	-0.001155
168608287	53440480	2725805	10000.000000	12121	6464	1.000000	17808	5135	1.000000	9608336	-0.000239
168639580	53413067	2725100	10000.000000	11964	6664	1.000000	17798	5138	1.000000	9603523	0.000348
168623343	53429004	2723950	10000.000000	11973	6693	1.000000	17876	5065	1.000000	9598744	0.000503
168607358	53437517	2725665	10000.000000	11811	6764	1.000000	17839	5033	1.000000	9593893	0.000575
168588479	53461045	2727481	10000.000000	12092	6586	1.000000	17991	5084	1.000000	9589054	0.000649
168608358	53431310	2726231	10000.000000	11768	6743	1.000000	17899	5146	1.000000	9584367	0.000574
168612845	53445883	2725556	10000.000000	12015	6577	1.000000	17969	5054	1.000000	9579493	0.000552
168624621	53446877	2726678	10000.000000	12022	6690	1.000000	17698	5232	1.000000	9574684	0.000831
168592181	53445741	2726978	10000.000000	11993	6769	1.000000	17762	5144	1.000000	9570005	0.000804
168617270	53432181	2727239	10000.000000	12094	6614	1.000000	18062	5086	1.000000	9565226	0.000540
168661027	53395100	2726121	10000.000000	12106	6705	1.000000	17791	5112	1.000000	9560476	0.000403
168599302	53452445	2729814	10000.000000	12037	6552	1.000000	17937	5091	1.000000	9555643	0.000270
168627770	53419531	2727527	10000.000000	12239	6536	1.000000	17475	5304	1.000000	9550813	-0.000193
168607472	53454160	2728439	10000.000000	11879	6839	1.000000	17731	5133	1.000000	9546096	0.002597
168622075	53443978	2722986	10000.000000	12063	6738	1.000000	17768	5159	1.000000	9541299	0.002552
168595507	53446768	2728460	10000.000000	11906	6728	1.000000	18002	5051	1.000000	9536488	0.002793
168612435	53439322	2728649	10000.000000	12106	6476	1.000000	18005	4835	1.000000	9531785	0.002754
168601917	53440292	2728545	10000.000000	12063	6587	1.000000	18026	4902	1.000000	9527069	0.002913
168610980	53432112	2723124	10000.000000	11961	6647	1.000000	17903	5037	1.000000	9522284	0.002182
168614789	53429864	2727043	10000.000000	11953	6622	1.000000	17874	5059	1.000000	9517502	0.001560
npatches	nstrain	runtime	dt	init_x	init_y	init_y_blood	init_z	init_S	beta0	beta1	beta2	beta3	mean_beta	B	d	delta	delta_blood	b[0]	mut	m	CTL	c	g	epsilon	k	het	lambda	rho	omega	x_max	patch.dyna	DELTA	A	VA
10000	1	100.000000	0.001000	21900	9499	5000000	0.001000	10000000	20.967267	16.056023	18.698410	11.022683	14	800000000	0.010000	1.000000	1.000000	80000	0.000050	0.004800	0	0.500000	0.000000	2.500000	7.000000	0.500000	0.000000	0.000000	0.000000	31872	0	10.000000	7.000000	1.000000
sus	inf	inf_blood	z	x[0]	y[0][0]	z[0]	x[1]	y[1][0]	z[1]	S[0]	synchrony
219000000	94990000	5000000	10.000000	21900	9499	0.001000	21900	9499	0.001000	10000000	0.000000
70120442	202876745	10543541	3941.516320	4664	21286	0.394152	5757	21131	0.394152	9994939	0.000000
119029318	93396289	4819987	6325.803353	8211	10589	0.632580	10312	9808	0.632580	9990040	0.000000
149792866	64636342	3319008	7771.765723	10160	7949	0.777177	12773	7082	0.777177	9985081	0.000000
166464998	53182808	2722993	8648.676577	11223	6896	0.864868	14412	5667	0.864868	9980198	0.000000
176219872	47416267	2424131	9180.483393	12026	6167	0.918048	15434	5245	0.918048	9975225	0.000000
182034987	44295085	2262420	9503.000201	12690	5741	0.950300	15731	4883	0.950300	9970296	0.000000
185545851	42485431	2167871	9698.592075	12800	5691	0.969859	16213	4896	0.969859	9965430	0.000000
187647223	41424114	2114394	9817.209710	13165	5409	0.981721	16387	4740	0.981721	9960627	0.000000
188929589	40809851	2082436	9889.145947	12860	5586	0.988915	16485	4661	0.988915	9955752	0.000000
189703438	40418292	2061479	9932.772025	13217	5449	0.993277	16294	4601	0.993277	9950731	0.000000
190139913	40201555	2052196	9959.229270	13258	5386	0.995923	16476	4730	0.995923	9945853	0.000000
190427531	40075444	2044781	9975.274394	12946	5672	0.997527	16569	4706	0.997527	9940906	0.000000
190597253	39999741	2039634	9985.005037	13317	5283	0.998501	16667	4600	0.998501	9936035	0.000000
190714634	39941949	2042313	9990.906233	13295	5243	0.999091	16573	4534	0.999091	9931017	0.000000
190794255	39885436	2036828	9994.485041	12957	5555	0.999449	16599	4593	0.999449	9926087	0.000000
190778788	39897747	2038697	9996.655426	13254	5337	0.999666	16628	4528	0.999666	9921201	0.000000
190846500	39877800	2031573	9997.971667	13343	5295	0.999797	16468	4658	0.999797	9916417	0.000000
190823060	39876769	2036855	9998.769908	13269	5255	0.999877	16515	4696	0.999877	9911404	0.000000
190845574	39866132	2031556	9999.254005	13280	5374	0.999925	16425	4830	0.999925	9906320	0.000000
190839296	39876252	2036306	9999.547588	13138	5479	0.999955	16359	4655	0.999955	9901317	0.000000
190911970	39839791	2032516	9999.725632	13397	5430	0.999973	16513	4581	0.999973	9896421	0.000000
190869432	39864011	2032296	9999.833608	13219	5342	0.999983	16618	4659	0.999983	9891434	0.000000
190856838	39873049	2033594	9999.899091	13117	5400	0.999990	16611	4529	0.999990	9886398	0.000000
190892693	39858837	2033022	9999.938803	13108	5465	0.999994	16407	4628	0.999994	9881352	0.000000
190840295	39868192	2033700	9999.962887	13234	5414	0.999996	16723	4614	0.999996	9876418	0.000000
190854039	39863391	2032327	9999.977493	13266	5341	0.999998	16761	4548	0.999998	9871511	0.000000
190903322	39856333	2034158	9999.986350	13218	5507	0.999999	16712	4523	0.999999	9866623	0.000000
190848645	39868631	2031862	9999.991722	13293	5447	0.999999	16393	4597	0.999999	9861750	0.000000
190841722	39873187	2032914	9999.994980	13196	5337	0.999999	16802	4425	0.999999	9856906	0.000000
190858372	39861699	2032301	9999.996955	12978	5518	1.000000	16764	4487	1.000000	9852037	0.000000
190896369	39834142	2033892	9999.998154	13113	5356	1.000000	16558	4505	1.000000	9847260	0.000000
190870420	39847160	2035042	9999.998880	13630	5281	1.000000	16685	4485	1.000000	9842347	0.000000
190863999	39863093	2034245	9999.999321	13165	5402	1.000000	16575	4630	1.000000	9837359	0.000000
190855899	39865758	2037112	9999.999588	13170	5479	1.000000	16470	4731	1.000000	9832467	0.000000
190874929	39865775	2033906	9999.999750	13136	5440	1.000000	16647	4626	1.000000	9827633	0.000000
190847419	39869651	2035346	9999.999849	13182	5498	1.000000	16622	4772	1.000000	9822664	0.000000
190847064	39868402	2034047	9999.999908	13348	5393	1.000000	16716	4455	1.000000	9817813	0.000000
190858198	39840583	2031699	9999.999944	13196	5328	1.000000	16678	4398	1.000000	9812982	0.000000
190877773	39859005	2031788	9999.999966	13342	5424	1.000000	16582	4597	1.000000	9808184	0.000000
190864095	39872473	2032172	9999.999980	13157	5375	1.000000	16393	4597	1.000000	9803311	-1.#IND00
190877730	39856001	2032683	9999.999988	13588	5210	1.000000	16458	4673	1.000000	9798393	-0.000000
190878994	39862485	2036790	9999.999992	13562	5328	1.000000	16489	4433	1.000000	9793570	0.006121
190870847	39860568	2035059	9999.999995	13423	5334	1.000000	16559	4663	1.000000	9788687	0.004756
190872985	39857539	2034474	9999.999997	13421	5276	1.000000	16541	4553	1.000000	9783869	0.002967
190852612	39870818	2032262	9999.999998	13220	5412	1.000000	16618	4498	1.000000	9778969	0.004019
190868729	39867221	2033680	9999.999999	13379	5390	1.000000	16691	4502	1.000000	9774133	0.009925
190859556	39864301	2034124	9999.999999	13370	5535	1.000000	16306	4839	1.000000	9769123	0.007116
190867245	39858239	2031558	10000.000000	13245	5374	1.000000	16605	4522	1.000000	9764137	0.010915
190874852	39863108	2033117	10000.000000	12963	5555	1.000000	16449	4712	1.000000	9759204	0.010869
190851319	39870949	2034493	10000.000000	13219	5480	1.000000	16465	4583	1.000000	9754338	0.011206
190868341	39852738	2032627	10000.000000	13346	5267	1.000000	16370	4619	1.000000	9749409	0.012786
190842313	39868046	2033878	10000.000000	13296	5334	1.000000	16784	4617	1.000000	9744584	0.012478
190867806	39871169	2035339	10000.000000	13450	5344	1.000000	16710	4543	1.000000	9739811	0.013347
190856751	39875583	2033513	10000.000000	13318	5441	1.000000	16588	4654	1.000000	9734906	0.012797
190854035	39878995	2034355	10000.000000	13206	5316	1.000000	16720	4393	1.000000	9729971	0.014166
190861560	39861680	2031921	10000.000000	13160	5480	1.000000	16673	4521	1.000000	9725111	0.012240
190857999	39871835	2033117	10000.000000	13230	5291	1.000000	16477	4665	1.000000	9720173	0.014487
190844819	39878581	2035381	10000.000000	13312	5341	1.000000	16661	4586	1.000000	9715426	0.013532
190859767	39852540	2033028	10000.000000	13153	5308	1.000000	16486	4524	1.000000	9710652	0.012505
190902647	39857221	2032559	10000.000000	13112	5393	1.000000	16667	4484	1.000000	9705851	0.011119
190835571	39878132	2033233	10000.000000	13407	5379	1.000000	16846	4504	1.000000	9701052	0.008232
190861551	39856730	2036162	10000.000000	12984	5440	1.000000	16727	4522	1.000000	9696209	0.008279
190838193	39870992	2033560	10000.000000	13597	5204	1.000000	16722	4557	1.000000	9691423	0.007643
190895343	39846227	2032579	10000.000000	13127	5447	1.000000	16670	4537	1.000000	9686450	0.007376
190878219	39855831	2034713	10000.000000	13065	5525	1.000000	16738	4654	1.000000	9681775	0.007207
190888479	39850159	2032574	10000.000000	13036	5438	1.000000	16649	4519	1.000000	9677058	0.007266
190820339	39893181	2035110	10000.000000	12908	5599	1.000000	16423	4612	1.000000	9672247	0.007037
190889944	39859261	2033535	10000.000000	13383	5185	1.000000	16585	4512	1.000000	9667405	0.006733
190884990	39863415	2033673	10000.000000	13419	5219	1.000000	16563	4609	1.000000	9662631	0.006995
190863947	39857952	2036397	10000.000000	13121	5447	1.000000	16226	4606	1.000000	9657715	0.006648
190868493	39843904	2033720	10000.000000	13088	5394	1.000000	16647	4738	1.000000	9652916	0.006682
190865072	39864386	2032758	10000.000000	13364	5262	1.000000	16402	4775	1.000000	9648177	0.006706
190854877	39878168	2032483	10000.000000	13281	5259	1.000000	16740	4500	1.000000	9643472	0.006578
190829932	39886842	2035335	10000.000000	13058	5516	1.000000	16587	4719	1.000000	9638599	0.007235
190887469	39853146	2036528	10000.000000	13192	5468	1.000000	16740	4434	1.000000	9633854	0.007183
190860154	39862854	2034042	10000.000000	13377	5294	1.000000	16649	4523	1.000000	9629000	0.008018
190859893	39856804	2031995	10000.000000	13335	5214	1.000000	16721	4733	1.000000	9624285	0.007671
190870773	39844353	2033965	10000.000000	13511	5327	1.000000	16463	4726	1.000000	9619441	0.008052
190874134	39862480	2031653	10000.000000	13140	5269	1.000000	16682	4484	1.000000	9614411	0.007854
190850044	39878048	2033884	10000.000000	13146	5226	1.000000	16804	4400	1.000000	9609548	0.007522
190847018	39864950	2031046	10000.000000	13205	5604	1.000000	16482	4554	1.000000	9604806	0.007368
190878845	39853873	2032606	10000.000000	13326	5338	1.000000	16700	4639	1.000000	9600011	0.007349
190886510	39859141	2032846	10000.000000	13321	5392	1.000000	16683	4640	1.000000	9595249	0.007392
190827870	39871929	2031810	10000.000000	13396	5347	1.000000	16665	4400	1.000000	9590287	0.007139
190898288	39851101	2034550	10000.000000	13294	5363	1.000000	16474	4647	1.000000	9585485	0.007217
190853302	39889236	2032349	10000.000000	13204	5311	1.000000	16345	4817	1.000000	9580686	0.007009
190903644	39843251	2035170	10000.000000	13159	5359	1.000000	16693	4392	1.000000	9575918	0.006705
190868581	39869607	2033391	10000.000000	13350	5346	1.000000	16604	4563	1.000000	9571030	0.006191
190860943	39867865	2037456	10000.000000	13124	5505	1.000000	16471	4514	1.000000	9566104	0.005975
190838237	39863330	2033497	10000.000000	13348	5416	1.000000	16486	4764	1.000000	9561161	0.005707
190855019	39864261	2035179	10000.000000	13145	5434	1.000000	16708	4658	1.000000	9556418	0.006401
190847194	39878707	2035186	10000.000000	13300	5445	1.000000	16615	4555	1.000000	9551594	0.006008
190857519	39864833	2031637	10000.000000	13258	5228	1.000000	16684	4389	1.000000	9546820	0.006063
190885919	39845930	2032166	10000.000000	13561	5174	1.000000	16609	4596	1.000000	9542060	0.005741
190868332	39857917	2035895	10000.000000	13197	5545	1.000000	16997	4577	1.000000	9537224	0.005556
190821123	39872188	2032734	10000.000000	13181	5312	1.000000	16340	4630	1.000000	9532448	0.005473
190833146	39873302	2031840	10000.000000	13086	5551	1.000000	16561	4789	1.000000	9527690	0.005465
190855002	39867579	2032088	10000.000000	13177	5574	1.000000	16702	4610	1.000000	9522942	0.005524
190914834	39843971	2034800	10000.000000	13376	5297	1.000000	16662	4637	1.000000	9518059	0.005658
npatches	nstrain	runtime	dt	init_x	init_y	init_y_blood	init_z	init_S	beta0	beta1	beta2	beta3	mean_beta	B	d	delta	delta_blood	b[0]	mut	m	CTL	c	g	epsilon	k	het	lambda	rho	omega	x_max	patch.dyna	DELTA	A	VA
10000	1	100.000000	0.001000	21900	9499	5000000	0.001000	10000000	10.881811	14.301060	18.582874	8.037750	14	800000000	0.010000	1.000000	1.000000	80000	0.000050	0.004800	0	0.500000	0.000000	2.500000	8.000000	0.500000	0.000000	0.000000	0.000000	31872	0	10.000000	7.000000	1.000000
sus	inf	inf_blood	z	x[0]	y[0][0]	z[0]	x[1]	y[1][0]	z[1]	S[0]	synchrony
219000000	94990000	5000000	10.000000	21900	9499	0.001000	21900	9499	0.001000	10000000	0.000000
75930809	179393448	9346727	3941.516320	8735	17458	0.394152	7021	18134	0.394152	9994939	0.000000
133027361	76015067	3925285	6325.803353	15050	6952	0.632580	12521	7787	0.632580	9989980	0.000000
166911129	51212084	2626981	7771.765723	19419	4308	0.777177	15633	5390	0.777177	9984930	0.000000
185162818	41237483	2111775	8648.676577	21448	3380	0.864868	17767	4220	0.864868	9979960	0.000000
195892801	36225341	1851804	9180.483393	22506	2977	0.918048	18562	3896	0.918048	9974970	0.000000
202213208	33484478	1708508	9503.000201	23287	2629	0.950300	19404	3608	0.950300	9969907	0.000000
206021097	31912812	1630116	9698.592075	23999	2384	0.969859	19890	3340	0.969859	9964958	0.000000
208283005	31010893	1583897	9817.209710	23933	2324	0.981721	20000	3305	0.981721	9959919	0.000000
209685430	30469385	1554127	9889.145947	24185	2270	0.988915	19760	3579	0.988915	9954940	0.000000
210521503	30134844	1538744	9932.772025	24247	2437	0.993277	20453	3194	0.993277	9950035	0.000000
211036779	29957585	1528579	9959.229270	24238	2389	0.995923	20703	2977	0.995923	9945057	0.000000
211314048	29826716	1522350	9975.274394	24158	2100	0.997527	20519	2964	0.997527	9940175	0.000000
211505386	29763341	1521672	9985.005037	24322	2321	0.998501	20063	3208	0.998501	9935205	0.000000
211630671	29723049	1518734	9990.906233	24336	2248	0.999091	20345	3075	0.999091	9930325	0.000000
211674221	29698346	1514812	9994.485041	24435	2262	0.999449	20318	3206	0.999449	9925401	0.000000
211723339	29657050	1511913	9996.655426	23870	2305	0.999666	20359	3105	0.999666	9920538	0.000000
211743912	29679718	1514791	9997.971667	24700	2204	0.999797	20665	3039	0.999797	9915572	0.000000
211772582	29664553	1513834	9998.769908	24047	2369	0.999877	20526	3072	0.999877	9910698	0.000000
211771798	29673952	1514179	9999.254005	24501	2323	0.999925	20732	3157	0.999925	9905804	0.000000
211798182	29639400	1514289	9999.547588	24363	2289	0.999955	20350	3110	0.999955	9900900	0.000000
211819737	29642307	1511096	9999.725632	24146	2338	0.999973	20517	3057	0.999973	9895912	0.000000
211773666	29660512	1513594	9999.833608	24149	2213	0.999983	20370	3080	0.999983	9890772	0.000000
211789141	29658599	1513207	9999.899091	23964	2321	0.999990	20617	3108	0.999990	9885758	0.000000
211783840	29646653	1516221	9999.938803	24214	2366	0.999994	20587	3047	0.999994	9880819	0.000000
211798984	29662208	1512089	9999.962887	24460	2236	0.999996	20340	2973	0.999996	9875848	0.000000
211787463	29665292	1513233	9999.977493	24524	2258	0.999998	20444	3220	0.999998	9870992	0.000000
211765766	29660608	1514478	9999.986350	24257	2259	0.999999	20506	3112	0.999999	9865995	0.000000
211777828	29662541	1513800	9999.991722	24139	2332	0.999999	20630	3001	0.999999	9861010	0.000000
211773932	29667080	1511703	9999.994980	24521	2240	0.999999	20395	3236	0.999999	9856073	0.000000
211795118	29648294	1512410	9999.996955	24463	2160	1.000000	20623	3076	1.000000	9851244	0.000000
211772078	29663095	1515283	9999.998154	24445	2152	1.000000	20581	3171	1.000000	9846252	0.000000
211788294	29667243	1512773	9999.998880	24560	2335	1.000000	20345	3186	1.000000	9841230	0.000000
211772518	29657959	1513844	9999.999321	24286	2237	1.000000	20454	3072	1.000000	9836265	0.000000
211824650	29644355	1511251	9999.999588	24392	2397	1.000000	20525	3137	1.000000	9831363	0.000000
211825351	29642947	1512375	9999.999750	24295	2370	1.000000	20677	2939	1.000000	9826461	0.000000
211828095	29631483	1512286	9999.999849	24240	2334	1.000000	20483	3231	1.000000	9821572	0.000000
211805678	29652554	1514297	9999.999908	24229	2302	1.000000	20581	3092	1.000000	9816696	0.000000
211797325	29663479	1514027	9999.999944	24311	2374	1.000000	20675	3023	1.000000	9811703	0.000000
211782381	29663587	1515822	9999.999966	24260	2264	1.000000	20518	2982	1.000000	9806908	0.000000
211809628	29645259	1513523	9999.999980	24475	2120	1.000000	20589	3111	1.000000	9802098	-1.#IND00
211766850	29673484	1512577	9999.999988	24434	2328	1.000000	20479	3143	1.000000	9797244	0.022400
211804138	29640744	1513769	9999.999992	24134	2380	1.000000	20587	3101	1.000000	9792334	0.008645
211800889	29630397	1513457	9999.999995	24070	2210	1.000000	20526	3015	1.000000	9787396	0.006558
211796666	29638292	1512108	9999.999997	24690	2092	1.000000	20071	3160	1.000000	9782500	-0.002972
211740781	29662390	1511494	9999.999998	24326	2207	1.000000	20351	3163	1.000000	9777517	-0.009676
211802527	29654830	1513241	9999.999999	24389	2268	1.000000	20039	3264	1.000000	9772678	-0.004424
211830609	29635399	1511836	9999.999999	24194	2393	1.000000	20522	3085	1.000000	9767812	-0.006692
211786001	29662736	1512229	10000.000000	24470	2212	1.000000	20350	3144	1.000000	9762851	-0.006165
211812401	29652173	1512573	10000.000000	24394	2270	1.000000	20391	3183	1.000000	9757979	-0.006132
211805428	29653744	1514849	10000.000000	24220	2297	1.000000	20537	3256	1.000000	9753263	-0.010308
211797200	29638595	1511827	10000.000000	24202	2403	1.000000	20690	3015	1.000000	9748401	-0.012176
211802014	29647828	1513683	10000.000000	23945	2356	1.000000	19929	3218	1.000000	9743585	-0.015211
211774351	29661835	1511775	10000.000000	24240	2115	1.000000	20442	3201	1.000000	9738648	-0.012564
211802855	29651972	1515097	10000.000000	24469	2271	1.000000	20527	3119	1.000000	9733839	-0.009122
211781798	29650541	1510774	10000.000000	24549	2278	1.000000	20534	3105	1.000000	9729005	-0.007686
211817768	29635887	1512946	10000.000000	24005	2377	1.000000	20241	3149	1.000000	9724166	-0.005801
211802871	29652537	1510579	10000.000000	24348	2572	1.000000	20849	3040	1.000000	9719189	-0.005215
211792775	29653876	1513030	10000.000000	24652	2115	1.000000	20385	3087	1.000000	9714243	-0.004017
211768140	29662713	1511285	10000.000000	24029	2310	1.000000	20487	3088	1.000000	9709340	-0.002954
211772773	29661229	1514295	10000.000000	24400	2431	1.000000	19932	3269	1.000000	9704385	-0.002120
211769383	29655101	1510968	10000.000000	24316	2258	1.000000	20497	3199	1.000000	9699598	-0.001368
211822364	29646456	1512919	10000.000000	24363	2156	1.000000	20077	3261	1.000000	9694763	-0.001322
211772748	29658788	1513284	10000.000000	24376	2302	1.000000	20177	3095	1.000000	9689962	-0.001639
211798674	29652746	1512797	10000.000000	24366	2163	1.000000	20651	3073	1.000000	9685067	-0.001022
211785311	29643785	1514213	10000.000000	24476	2324	1.000000	20830	2975	1.000000	9680143	-0.000724
211786766	29656048	1514243	10000.000000	24387	2214	1.000000	20749	2944	1.000000	9675373	0.000293
211762841	29666588	1512203	10000.000000	24499	2278	1.000000	20347	3081	1.000000	9670442	0.000772
211819790	29645333	1512696	10000.000000	24064	2404	1.000000	20544	3020	1.000000	9665677	-0.000322
211734806	29696122	1515193	10000.000000	24506	2245	1.000000	20071	3296	1.000000	9660706	-0.000162
211788494	29651216	1513046	10000.000000	24308	2240	1.000000	20415	2965	1.000000	9655972	-0.001558
211795459	29647540	1514423	10000.000000	24523	2216	1.000000	20346	2943	1.000000	9651207	-0.001947
211788973	29639827	1512591	10000.000000	24224	2256	1.000000	20340	3186	1.000000	9646338	-0.001958
211751874	29670377	1515712	10000.000000	24515	2244	1.000000	20582	3100	1.000000	9641416	-0.002101
211817251	29651106	1511191	10000.000000	24743	2154	1.000000	20708	2950	1.000000	9636474	-0.001919
211787717	29662787	1513562	10000.000000	24428	2253	1.000000	20579	3211	1.000000	9631671	-0.001885
211776093	29644576	1513213	10000.000000	24572	2160	1.000000	20432	3081	1.000000	9626914	-0.000887
211827142	29651349	1512086	10000.000000	24218	2334	1.000000	20290	3254	1.000000	9622118	-0.000018
211812503	29651658	1513021	10000.000000	24432	2285	1.000000	20577	3127	1.000000	9617223	-0.000111
211769711	29646690	1513644	10000.000000	24317	2249	1.000000	20623	3039	1.000000	9612361	-0.000096
211814045	29668382	1512940	10000.000000	24264	2332	1.000000	20580	3095	1.000000	9607595	0.001505
211778750	29668080	1514537	10000.000000	24101	2326	1.000000	20664	3088	1.000000	9602834	0.000620
211795860	29649207	1511490	10000.000000	24360	2253	1.000000	20647	3040	1.000000	9597987	0.001074
211823695	29635385	1511278	10000.000000	24214	2151	1.000000	19948	3220	1.000000	9593165	0.001055
211775838	29664254	1513503	10000.000000	24374	2339	1.000000	20186	3108	1.000000	9588372	0.000579
211823875	29644133	1511677	10000.000000	24131	2273	1.000000	20446	3216	1.000000	9583661	0.000975
211786199	29667123	1513464	10000.000000	24402	2275	1.000000	19914	3145	1.000000	9578856	0.001000
211816985	29644526	1512704	10000.000000	24531	2223	1.000000	20527	3045	1.000000	9574081	0.000214
211786976	29656084	1514895	10000.000000	24528	2302	1.000000	20374	3133	1.000000	9569322	0.001166
211783390	29654584	1512588	10000.000000	24153	2344	1.000000	20068	3208	1.000000	9564438	0.001134
211786100	29649533	1511747	10000.000000	24638	2135	1.000000	20415	2895	1.000000	9559688	0.000997
211815937	29644907	1511729	10000.000000	24404	2273	1.000000	20604	3077	1.000000	9554868	0.000826
211790833	29648686	1511753	10000.000000	24515	2168	1.000000	20543	3147	1.000000	9550127	0.000906
211802896	29661268	1511193	10000.000000	24322	2231	1.000000	20342	3170	1.000000	9545332	0.001221
211810309	29632276	1513266	10000.000000	24348	2264	1.000000	20239	3190	1.000000	9540532	0.001015
211781158	29658793	1513279	10000.000000	24026	2318	1.000000	20370	3192	1.000000	9535842	0.000800
211804202	29643472	1510444	10000.000000	24235	2236	1.000000	20479	3206	1.000000	9531046	0.001024
211817532	29646709	1514236	10000.000000	24523	2281	1.000000	20310	3233	1.000000	9526368	0.001622
211818018	29658770	1512780	10000.000000	24369	2267	1.000000	20451	3183	1.000000	9521601	0.002300
211810118	29643734	1512884	10000.000000	24463	2270	1.000000	20595	3188	1.000000	9516864	0.002064
npatches	nstrain	runtime	dt	init_x	init_y	init_y_blood	init_z	init_S	beta0	beta1	beta2	beta3	mean_beta	B	d	delta	delta_blood	b[0]	mut	m	CTL	c	g	epsilon	k	het	lambda	rho	omega	x_max	patch.dyna	DELTA	A	VA
10000	1	100.000000	0.001000	21900	9499	5000000	0.001000	10000000	18.852276	17.604004	11.685146	19.564012	14	800000000	0.010000	1.000000	1.000000	80000	0.000050	0.004800	0	0.500000	0.000000	2.500000	9.000000	0.500000	0.000000	0.000000	0.000000	31872	0	10.000000	7.000000	1.000000
sus	inf	inf_blood	z	x[0]	y[0][0]	z[0]	x[1]	y[1][0]	z[1]	S[0]	synchrony
219000000	94990000	5000000	10.000000	21900	9499	0.001000	21900	9499	0.001000	10000000	0.000000
81494781	159111311	8323873	3941.516320	6160	16685	0.394152	6409	16509	0.394152	9994883	0.000000
146208413	62476170	3224931	6325.803353	10906	7492	0.632580	11737	7066	0.632580	9989829	0.000000
182660162	40920321	2099093	7771.765723	13777	5333	0.777177	14795	4825	0.777177	9984821	0.000000
202277495	32120787	1645367	8648.676577	15863	4039	0.864868	16503	4099	0.864868	9979848	0.000000
213617755	27780339	1418143	9180.483393	16691	3833	0.918048	17672	3579	0.918048	9974845	0.000000
220349093	25377247	1297665	9503.000201	17659	3489	0.950300	18656	3166	0.950300	9969720	0.000000
224386713	23999707	1227662	9698.592075	17731	3274	0.969859	18496	3157	0.969859	9964718	0.000000
226744906	23220663	1187834	9817.209710	18097	3203	0.981721	19128	2916	0.981721	9959720	0.000000
228227355	22760515	1161702	9889.145947	17702	3398	0.988915	19336	2997	0.988915	9954794	0.000000
229113814	22468501	1144037	9932.772025	18247	3233	0.993277	19110	3003	0.993277	9949853	0.000000
229653092	22278668	1137496	9959.229270	18224	3177	0.995923	19477	2917	0.995923	9944873	0.000000
229918493	22215488	1134780	9975.274394	18134	3140	0.997527	19254	3098	0.997527	9939956	0.000000
230177927	22136447	1127832	9985.005037	18462	3018	0.998501	19222	3082	0.998501	9935094	0.000000
230188336	22117116	1127728	9990.906233	18370	3084	0.999091	19363	2894	0.999091	9930119	0.000000
230314936	22076954	1128317	9994.485041	18008	3268	0.999449	19152	3048	0.999449	9925179	0.000000
230359219	22080409	1127025	9996.655426	18308	3196	0.999666	19399	2890	0.999666	9920329	0.000000
230380622	22067132	1124596	9997.971667	18299	3077	0.999797	19149	2974	0.999797	9915416	0.000000
230412924	22065565	1127989	9998.769908	18288	3144	0.999877	19354	2913	0.999877	9910510	0.000000
230435568	22042592	1123142	9999.254005	18097	3165	0.999925	19723	2982	0.999925	9905481	0.000000
230423399	22046293	1125166	9999.547588	18134	3139	0.999955	19116	2934	0.999955	9900639	0.000000
230446949	22042957	1125039	9999.725632	18302	3108	0.999973	19310	2873	0.999973	9895715	0.000000
230436860	22054754	1125344	9999.833608	18127	3408	0.999983	19246	3046	0.999983	9890704	0.000000
230423397	22055402	1125267	9999.899091	18441	3127	0.999990	19239	2940	0.999990	9885760	0.000000
230395837	22066294	1126015	9999.938803	18041	3218	0.999994	19566	2949	0.999994	9880849	0.000000
230438332	22050474	1125070	9999.962887	18236	3153	0.999996	19750	2822	0.999996	9875903	0.000000
230397198	22055250	1124329	9999.977493	18092	3062	0.999998	19354	2785	0.999998	9870892	0.000000
230474458	22033587	1122985	9999.986350	18104	3141	0.999999	19182	3065	0.999999	9865873	0.000000
230446326	22045327	1124953	9999.991722	18142	3252	0.999999	19389	2984	0.999999	9860890	0.000000
230409299	22056810	1123826	9999.994980	18297	3256	0.999999	19260	2888	0.999999	9855963	0.000000
230437148	22037586	1124002	9999.996955	18678	3113	1.000000	19606	2815	1.000000	9851079	0.000000
230439106	22040394	1125211	9999.998154	18150	3192	1.000000	19178	3135	1.000000	9846177	0.000000
230444521	22046867	1124997	9999.998880	18135	3187	1.000000	19362	3044	1.000000	9841300	0.000000
230427333	22049800	1125440	9999.999321	18276	3088	1.000000	19534	2938	1.000000	9836558	0.000000
230428485	22042072	1124439	9999.999588	18109	3196	1.000000	19223	3044	1.000000	9831616	0.000000
230457668	22053382	1125010	9999.999750	18073	3303	1.000000	19527	2805	1.000000	9826708	0.000000
230403134	22061370	1126642	9999.999849	18220	3195	1.000000	19286	3031	1.000000	9821719	0.000000
230450761	22037244	1124282	9999.999908	18158	2985	1.000000	19144	3079	1.000000	9816828	0.000000
230434559	22053176	1125049	9999.999944	18086	3340	1.000000	19421	3005	1.000000	9811927	0.000000
230452064	22053303	1123814	9999.999966	18329	3029	1.000000	19437	2948	1.000000	9806993	0.000000
230400937	22058507	1125787	9999.999980	18216	3321	1.000000	19473	2765	1.000000	9802059	-1.#IND00
230476531	22026040	1123454	9999.999988	17863	3360	1.000000	19413	3008	1.000000	9797176	-0.000000
230403877	22064574	1126814	9999.999992	18109	3234	1.000000	19196	2887	1.000000	9792126	0.004239
230433290	22037900	1124451	9999.999995	18021	3305	1.000000	19326	3135	1.000000	9787215	0.003816
230432808	22060374	1125673	9999.999997	18390	3069	1.000000	19216	3011	1.000000	9782208	0.009156
230412549	22053190	1124597	9999.999998	18189	3134	1.000000	19637	2865	1.000000	9777331	0.006915
230449241	22033031	1126029	9999.999999	18048	3279	1.000000	19487	2868	1.000000	9772368	0.012962
230422587	22048565	1123029	9999.999999	17864	3258	1.000000	19707	2805	1.000000	9767523	0.009368
230425114	22049243	1125372	10000.000000	17942	3361	1.000000	19893	2878	1.000000	9762481	0.008143
230427068	22048404	1126213	10000.000000	18355	3064	1.000000	19199	2915	1.000000	9757571	0.005211
230431623	22047570	1125452	10000.000000	18137	3194	1.000000	19181	2914	1.000000	9752681	0.005393
230427055	22061057	1125052	10000.000000	18264	3288	1.000000	19058	3118	1.000000	9747863	0.008601
230455652	22040657	1123674	10000.000000	18328	3242	1.000000	19064	3126	1.000000	9742867	0.007691
230441115	22049245	1124615	10000.000000	18298	3109	1.000000	19425	2911	1.000000	9738046	0.006479
230447196	22038222	1122963	10000.000000	18598	3017	1.000000	18962	3092	1.000000	9733273	0.007553
230408801	22045886	1125306	10000.000000	18351	3134	1.000000	19285	2995	1.000000	9728487	0.007338
230431276	22044831	1123297	10000.000000	18153	3192	1.000000	19083	2999	1.000000	9723621	0.008007
230387910	22065491	1125100	10000.000000	17994	3303	1.000000	19179	3055	1.000000	9718778	0.007741
230459658	22055269	1125047	10000.000000	18303	3114	1.000000	19321	2992	1.000000	9714007	0.007819
230383071	22066066	1126073	10000.000000	18149	3398	1.000000	19590	2810	1.000000	9709192	0.006383
230412130	22045076	1125434	10000.000000	18302	3070	1.000000	19083	2945	1.000000	9704435	0.006003
230444107	22047648	1125059	10000.000000	18240	3426	1.000000	19316	2962	1.000000	9699663	0.006032
230408804	22042225	1124815	10000.000000	18395	3056	1.000000	19351	2985	1.000000	9694836	0.005602
230409774	22062220	1126467	10000.000000	18489	3146	1.000000	19340	3048	1.000000	9689894	0.005552
230441111	22050253	1124259	10000.000000	18217	3195	1.000000	19250	3129	1.000000	9684957	0.004732
230411283	22059823	1126174	10000.000000	18547	3214	1.000000	19569	2839	1.000000	9680224	0.004425
230426629	22062008	1125119	10000.000000	18380	3094	1.000000	19334	2995	1.000000	9675282	0.002047
230429895	22043661	1126052	10000.000000	18384	3340	1.000000	19165	2899	1.000000	9670474	0.002102
230469867	22047186	1123876	10000.000000	18185	3296	1.000000	19462	3050	1.000000	9665647	0.001683
230415760	22039966	1125129	10000.000000	18057	3355	1.000000	19321	3033	1.000000	9660676	0.001543
230445359	22046993	1122622	10000.000000	18403	3147	1.000000	19021	3039	1.000000	9655892	0.001907
230453104	22057475	1123693	10000.000000	18283	2986	1.000000	19629	2917	1.000000	9651097	0.001607
230451905	22051037	1126717	10000.000000	18293	3101	1.000000	19357	2932	1.000000	9646301	0.000534
230454700	22029859	1123862	10000.000000	18247	3153	1.000000	19507	3051	1.000000	9641496	0.000834
230484439	22035634	1125215	10000.000000	18226	3197	1.000000	19138	2904	1.000000	9636610	0.000975
230423025	22055036	1124968	10000.000000	18152	3181	1.000000	19460	2982	1.000000	9631871	0.001174
230424916	22039446	1124241	10000.000000	18180	3193	1.000000	18995	3146	1.000000	9627063	0.001078
230396143	22054432	1125254	10000.000000	17983	3187	1.000000	19470	2929	1.000000	9622243	0.001131
230456071	22043757	1124849	10000.000000	18331	2953	1.000000	19214	3077	1.000000	9617435	0.001921
230459258	22034208	1123476	10000.000000	18279	3125	1.000000	19390	2872	1.000000	9612580	0.002778
230408305	22064182	1124417	10000.000000	18278	3315	1.000000	19255	2962	1.000000	9607694	0.002711
230425316	22059536	1124930	10000.000000	18622	3025	1.000000	18914	2918	1.000000	9602942	0.002135
230423995	22049580	1125235	10000.000000	18510	2949	1.000000	19386	3029	1.000000	9598123	0.001981
230426049	22042041	1124680	10000.000000	18349	3134	1.000000	19410	2983	1.000000	9593332	0.002015
230457581	22032550	1124460	10000.000000	18254	3180	1.000000	19268	3021	1.000000	9588479	0.001523
230440625	22044684	1126030	10000.000000	18263	3055	1.000000	19344	2895	1.000000	9583564	-0.000160
230410421	22063710	1123066	10000.000000	18446	3175	1.000000	19343	3112	1.000000	9578721	-0.000884
230424481	22052685	1123922	10000.000000	18121	3186	1.000000	19549	2848	1.000000	9573987	-0.001019
230445598	22039871	1123810	10000.000000	18007	3252	1.000000	19627	2841	1.000000	9569350	-0.001230
230420363	22051842	1126338	10000.000000	17946	3269	1.000000	19309	3036	1.000000	9564600	-0.001240
230403780	22053690	1122732	10000.000000	18432	3056	1.000000	19364	2815	1.000000	9559806	-0.001021
230416425	22042465	1122940	10000.000000	18502	3051	1.000000	19045	3065	1.000000	9555062	-0.001453
230426889	22057854	1127179	10000.000000	18509	3119	1.000000	19326	3038	1.000000	9550280	-0.001302
230466596	22048695	1125158	10000.000000	18422	3129	1.000000	19142	3083	1.000000	9545505	-0.001489
230453986	22032148	1124502	10000.000000	18473	2998	1.000000	19529	2952	1.000000	9540623	-0.001475
230435594	22049778	1124380	10000.000000	18135	3253	1.000000	19234	2820	1.000000	9535816	-0.001503
230433122	22044143	1125218	10000.000000	18456	3041	1.000000	19370	2956	1.000000	9531005	-0.001290
230477459	22044534	1126779	10000.000000	18141	3060	1.000000	19438	2772	1.000000	9526393	-0.001571
230411027	22045860	1124661	10000.000000	18402	3193	1.000000	19243	2837	1.000000	9521623	-0.001540
230400679	22057865	1127188	10000.000000	18329	3018	1.000000	19426	2807	1.000000	9516943	-0.001600
npatches	nstrain	runtime	dt	init_x	init_y	init_y_blood	init_z	init_S	beta0	beta1	beta2	beta3	mean_beta	B	d	delta	delta_blood	b[0]	mut	m	CTL	c	g	epsilon	k	het	lambda	rho	omega	x_max	patch.dyna	DELTA	A	VA
10000	1	100.000000	0.001000	21900	9499	5000000	0.001000	10000000	15.096398	10.464404	15.712719	7.245777	14	800000000	0.010000	1.000000	1.000000	80000	0.000050	0.004800	0	0.500000	0.000000	2.500000	10.000000	0.500000	0.000000	0.000000	0.000000	31872	0	10.000000	7.000000	1.000000
sus	inf	inf_blood	z	x[0]	y[0][0]	z[0]	x[1]	y[1][0]	z[1]	S[0]	synchrony
219000000	94990000	5000000	10.000000	21900	9499	0.001000	21900	9499	0.001000	10000000	0.000000
87392142	141138955	7401607	3941.516320	7797	14621	0.394152	10252	13355	0.394152	9995023	0.000000
159320284	51468000	2662865	6325.803353	14687	5429	0.632580	18873	4069	0.632580	9990097	0.000000
198049374	32577139	1676520	7771.765723	18914	3354	0.777177	23144	2483	0.777177	9985233	0.000000
218684037	24853435	1274731	8648.676577	20577	2777	0.864868	25240	1757	0.864868	9980264	0.000000
230619363	21022250	1077836	9180.483393	21965	2363	0.918048	26715	1319	0.918048	9975288	0.000000
237521936	18969295	968333	9503.000201	22472	2040	0.950300	27360	1222	0.950300	9970294	0.000000
241633042	17790064	907825	9698.592075	22934	2116	0.969859	28128	994	0.969859	9965300	0.000000
244146076	17099424	873118	9817.209710	23127	1967	0.981721	28026	1068	0.981721	9960396	0.000000
245499108	16720589	852976	9889.145947	23517	1824	0.988915	28182	1004	0.988915	9955454	0.000000
246434302	16483453	841251	9932.772025	23536	1860	0.993277	27888	1041	0.993277	9950435	0.000000
246961354	16341620	832816	9959.229270	24192	1876	0.995923	28191	979	0.995923	9945575	0.000000
247326409	16236845	828270	9975.274394	24034	1820	0.997527	28460	995	0.997527	9940680	0.000000
247535556	16185889	824793	9985.005037	24142	1598	0.998501	28636	858	0.998501	9935849	0.000000
247635639	16153685	824465	9990.906233	23949	1807	0.999091	28355	979	0.999091	9930866	0.000000
247728894	16129328	824675	9994.485041	23284	1868	0.999449	28368	922	0.999449	9925940	0.000000
247749023	16121401	822549	9996.655426	23792	1859	0.999666	28070	1091	0.999666	9921052	0.000000
247814198	16093298	823810	9997.971667	24064	1777	0.999797	28485	851	0.999797	9916121	0.000000
247773465	16111743	823124	9998.769908	23743	1886	0.999877	28557	902	0.999877	9911192	0.000000
247784991	16118989	822498	9999.254005	23910	1673	0.999925	28478	955	0.999925	9906133	0.000000
247797281	16110403	821265	9999.547588	24246	1607	0.999955	28350	1016	0.999955	9901260	0.000000
247812324	16095376	821507	9999.725632	23831	1874	0.999973	28643	894	0.999973	9896389	0.000000
247804164	16109584	820785	9999.833608	23555	1852	0.999983	28460	799	0.999983	9891503	0.000000
247804873	16107692	821427	9999.899091	23566	1686	0.999990	28557	947	0.999990	9886572	0.000000
247822566	16106033	822415	9999.938803	24035	1697	0.999994	28665	880	0.999994	9881547	0.000000
247811700	16109581	821004	9999.962887	24211	1615	0.999996	28412	933	0.999996	9876541	0.000000
247835510	16097057	822887	9999.977493	23899	1780	0.999998	28256	935	0.999998	9871726	0.000000
247816399	16115371	821097	9999.986350	23600	1768	0.999999	28634	843	0.999999	9866712	0.000000
247792452	16114075	822047	9999.991722	23998	1722	0.999999	28599	901	0.999999	9861828	0.000000
247802698	16123399	821855	9999.994980	23836	1888	0.999999	28519	870	0.999999	9856992	0.000000
247824771	16105928	821535	9999.996955	23834	1839	1.000000	28383	888	1.000000	9852062	0.000000
247820497	16097157	819132	9999.998154	23890	1820	1.000000	28666	914	1.000000	9847025	0.000000
247816310	16115126	821053	9999.998880	23995	1824	1.000000	28408	972	1.000000	9842132	0.000000
247876480	16092808	819289	9999.999321	24015	1665	1.000000	28596	908	1.000000	9837324	0.000000
247804194	16115660	821760	9999.999588	23764	1890	1.000000	28560	919	1.000000	9832386	0.000000
247800326	16104286	823343	9999.999750	23942	1836	1.000000	28614	897	1.000000	9827651	0.000000
247783374	16125094	823037	9999.999849	23941	1584	1.000000	28373	932	1.000000	9822769	0.000000
247863146	16097828	820185	9999.999908	23810	1710	1.000000	28714	1005	1.000000	9817902	0.000000
247855627	16098329	822439	9999.999944	23659	1884	1.000000	28395	880	1.000000	9813064	0.000000
247820066	16108132	822012	9999.999966	24004	1797	1.000000	28270	988	1.000000	9808223	0.000000
247819714	16111708	820847	9999.999980	24056	1725	1.000000	28250	955	1.000000	9803257	-1.#IND00
247831912	16101105	822157	9999.999988	23933	1768	1.000000	28318	915	1.000000	9798377	0.000000
247805721	16119528	822608	9999.999992	23896	1773	1.000000	28082	981	1.000000	9793562	0.002002
247834579	16116040	820936	9999.999995	24094	1820	1.000000	28445	937	1.000000	9788635	-0.000650
247802452	16107283	822894	9999.999997	23978	1759	1.000000	28582	875	1.000000	9783660	-0.000849
247857558	16080727	820368	9999.999998	23742	1778	1.000000	28219	858	1.000000	9778761	0.001053
247849059	16101284	820598	9999.999999	23874	1734	1.000000	28374	1024	1.000000	9773871	0.000462
247808121	16120412	822736	9999.999999	24041	1698	1.000000	28263	966	1.000000	9768985	-0.000274
247837112	16094998	820034	10000.000000	23677	1795	1.000000	28385	959	1.000000	9764031	-0.001486
247804370	16113057	822519	10000.000000	23701	1844	1.000000	28591	819	1.000000	9759105	0.002182
247836102	16101866	820693	10000.000000	23714	1826	1.000000	28396	957	1.000000	9754320	0.000543
247818629	16104363	820109	10000.000000	23811	1732	1.000000	28134	974	1.000000	9749450	0.000139
247835651	16093731	820788	10000.000000	23491	1982	1.000000	28553	929	1.000000	9744468	-0.000871
247799633	16111878	823048	10000.000000	23772	1861	1.000000	28316	975	1.000000	9739625	-0.000974
247826909	16096990	822670	10000.000000	23740	1807	1.000000	28200	987	1.000000	9734727	-0.000633
247819148	16105508	821899	10000.000000	23560	1893	1.000000	28329	1103	1.000000	9729805	-0.000542
247805044	16114561	821981	10000.000000	24040	1780	1.000000	28348	844	1.000000	9725043	0.001823
247828107	16096729	822077	10000.000000	23772	1717	1.000000	28364	961	1.000000	9720222	0.002821
247817083	16120216	821499	10000.000000	23547	1781	1.000000	28288	979	1.000000	9715439	0.003395
247879214	16082263	820388	10000.000000	24151	1789	1.000000	28575	934	1.000000	9710617	0.004227
247794524	16115505	822546	10000.000000	23634	1791	1.000000	28477	934	1.000000	9705789	0.003664
247856944	16087091	821222	10000.000000	23892	1815	1.000000	28254	959	1.000000	9700961	0.004204
247814818	16105201	821191	10000.000000	23979	1765	1.000000	28270	898	1.000000	9696165	0.003754
247826645	16103288	821127	10000.000000	23511	1857	1.000000	28448	953	1.000000	9691402	0.003784
247837023	16099904	822100	10000.000000	23850	1681	1.000000	28621	1029	1.000000	9686609	0.004200
247808063	16104234	819865	10000.000000	24146	1687	1.000000	28495	877	1.000000	9681908	0.003788
247794145	16118297	822398	10000.000000	23721	1874	1.000000	28410	971	1.000000	9677010	0.003955
247822963	16092698	819949	10000.000000	23811	1837	1.000000	28283	1009	1.000000	9672083	0.003010
247794834	16113710	824191	10000.000000	23855	1752	1.000000	28256	964	1.000000	9667218	0.003490
247745991	16127228	822776	10000.000000	24032	1670	1.000000	28365	943	1.000000	9662439	0.003234
247829569	16111851	822747	10000.000000	23883	1821	1.000000	28167	938	1.000000	9657677	0.002817
247791755	16111035	822960	10000.000000	23590	1815	1.000000	28471	828	1.000000	9652840	0.002788
247827247	16098946	820765	10000.000000	23669	1724	1.000000	28582	895	1.000000	9647971	0.002828
247833075	16093504	821983	10000.000000	23860	1723	1.000000	28449	907	1.000000	9643271	0.003110
247761685	16130474	823376	10000.000000	23937	1780	1.000000	28405	890	1.000000	9638370	0.003080
247850470	16093311	821547	10000.000000	23737	1785	1.000000	28379	961	1.000000	9633575	0.003516
247836897	16101920	821832	10000.000000	23975	1804	1.000000	28397	915	1.000000	9628787	0.005252
247820954	16099719	822409	10000.000000	23662	1882	1.000000	28122	907	1.000000	9623881	0.004462
247778443	16110181	823089	10000.000000	24063	1672	1.000000	28340	983	1.000000	9618989	0.004441
247831790	16096668	822638	10000.000000	24226	1668	1.000000	28522	917	1.000000	9614247	0.004234
247816754	16106023	822097	10000.000000	23904	1725	1.000000	28263	1045	1.000000	9609452	0.003996
247840826	16106746	822182	10000.000000	23750	1748	1.000000	28451	927	1.000000	9604734	0.003105
247809797	16098035	822644	10000.000000	24250	1818	1.000000	28311	1000	1.000000	9599990	0.002653
247790157	16112390	823752	10000.000000	23648	1789	1.000000	28419	878	1.000000	9595175	0.001825
247827446	16095919	820883	10000.000000	23833	1719	1.000000	28521	871	1.000000	9590375	0.001442
247802469	16103503	821012	10000.000000	23972	1758	1.000000	28355	1014	1.000000	9585655	0.001545
247867131	16083583	820368	10000.000000	23828	1795	1.000000	28429	932	1.000000	9580928	0.001373
247789558	16115865	822115	10000.000000	23717	1725	1.000000	28291	860	1.000000	9576171	0.001094
247841243	16083802	822359	10000.000000	24197	1680	1.000000	28340	924	1.000000	9571415	0.001079
247806216	16123263	823314	10000.000000	23837	1881	1.000000	28271	967	1.000000	9566498	0.001072
247848573	16103739	821071	10000.000000	23866	1796	1.000000	28126	1041	1.000000	9561627	0.001222
247774052	16118292	822288	10000.000000	23505	1858	1.000000	28207	1019	1.000000	9556830	0.001541
247856862	16084038	820547	10000.000000	23700	1859	1.000000	28491	899	1.000000	9552066	0.001430
247807811	16099826	820781	10000.000000	23531	1782	1.000000	28355	906	1.000000	9547220	0.001477
247803422	16108514	820099	10000.000000	24001	1742	1.000000	28239	954	1.000000	9542381	0.001458
247761735	16121473	822340	10000.000000	24242	1742	1.000000	28444	902	1.000000	9537546	0.001671
247816002	16113752	821262	10000.000000	23611	1839	1.000000	28456	1039	1.000000	9532757	0.002202
247824331	16098963	822339	10000.000000	24005	1706	1.000000	28388	922	1.000000	9527958	0.002087
247822806	16102227	823279	10000.000000	23868	1833	1.000000	28227	999	1.000000	9523092	0.002083
247818270	16105313	821833	10000.000000	24223	1748	1.000000	28496	981	1.000000	9518412	0.002502
npatches	nstrain	runtime	dt	init_x	init_y	init_y_blood	init_z	init_S	beta0	beta1	beta2	beta3	mean_beta	B	d	delta	delta_blood	b[0]	mut	m	CTL	c	g	epsilon	k	het	lambda	rho	omega	x_max	patch.dyna	DELTA	A	VA
10000	1	100.000000	0.001000	21900	9499	5000000	0.001000	10000000	15.851927	18.679284	7.959486	7.110589	14	800000000	0.010000	1.000000	1.000000	80000	0.000050	0.004800	0	0.500000	0.000000	2.500000	11.000000	0.500000	0.000000	0.000000	0.000000	31872	0	10.000000	7.000000	1.000000
sus	inf	inf_blood	z	x[0]	y[0][0]	z[0]	x[1]	y[1][0]	z[1]	S[0]	synchrony
219000000	94990000	5000000	10.000000	21900	9499	0.001000	21900	9499	0.001000	10000000	0.000000
93222937	125445438	6593059	3941.516320	7957	13044	0.394152	7075	13368	0.394152	9995015	0.000000
171863555	42540933	2201011	6325.803353	15246	4799	0.632580	13299	5339	0.632580	9990059	0.000000
212399172	25939757	1336916	7771.765723	19251	3031	0.777177	16948	3547	0.777177	9985083	0.000000
233805976	19131199	979550	8648.676577	21292	2390	0.864868	18839	2787	0.864868	9980097	0.000000
245987630	15784628	806920	9180.483393	23044	1782	0.918048	19957	2374	0.918048	9974989	0.000000
252996277	13983714	715566	9503.000201	23664	1679	0.950300	20998	2042	0.950300	9970067	0.000000
257127858	12991123	663216	9698.592075	24179	1475	0.969859	21783	1927	0.969859	9965069	0.000000
259663872	12383571	633198	9817.209710	24444	1434	0.981721	21565	1959	0.981721	9960073	0.000000
261107980	12058040	615209	9889.145947	24576	1491	0.988915	22312	1900	0.988915	9955134	0.000000
261950023	11868896	605086	9932.772025	24702	1495	0.993277	21701	1993	0.993277	9950204	0.000000
262526815	11716783	598274	9959.229270	25014	1349	0.995923	22136	1926	0.995923	9945265	0.000000
262840851	11635021	594906	9975.274394	25121	1280	0.997527	22235	1779	0.997527	9940262	0.000000
263038390	11606281	592350	9985.005037	25049	1409	0.998501	22186	1798	0.998501	9935212	0.000000
263169080	11581419	591092	9990.906233	24935	1365	0.999091	22285	1910	0.999091	9930319	0.000000
263248125	11555763	588889	9994.485041	24618	1469	0.999449	21885	1989	0.999449	9925257	0.000000
263277601	11541381	590122	9996.655426	25252	1200	0.999666	22118	1975	0.999666	9920455	0.000000
263319853	11531698	587163	9997.971667	24912	1356	0.999797	22487	1794	0.999797	9915370	0.000000
263356889	11533645	588450	9998.769908	25123	1321	0.999877	21986	1969	0.999877	9910386	0.000000
263374364	11534546	588130	9999.254005	25361	1368	0.999925	22197	1835	0.999925	9905328	0.000000
263316510	11547167	588041	9999.547588	25096	1367	0.999955	22147	1699	0.999955	9900471	0.000000
263387726	11524633	587676	9999.725632	25101	1486	0.999973	21868	1965	0.999973	9895606	0.000000
263321934	11542945	589367	9999.833608	25279	1280	0.999983	22508	1716	0.999983	9890610	0.000000
263326233	11529933	588338	9999.899091	25272	1433	0.999990	22032	1989	0.999990	9885646	0.000000
263335446	11531547	588237	9999.938803	25107	1429	0.999994	21703	1994	0.999994	9880778	0.000000
263313530	11532983	589886	9999.962887	25014	1291	0.999996	22317	1878	0.999996	9875865	0.000000
263363402	11521387	588549	9999.977493	24853	1396	0.999998	22399	1740	0.999998	9870956	0.000000
263325328	11548069	587926	9999.986350	25189	1384	0.999999	21643	1932	0.999999	9866018	0.000000
263371275	11524972	587902	9999.991722	25116	1306	0.999999	22155	1760	0.999999	9861029	0.000000
263364128	11528611	586841	9999.994980	24985	1357	0.999999	22070	1753	0.999999	9856020	0.000000
263352328	11531827	588116	9999.996955	25143	1519	1.000000	22420	1704	1.000000	9851092	0.000000
263327361	11536224	589182	9999.998154	25397	1392	1.000000	22190	1925	1.000000	9846234	0.000000
263350645	11535557	587893	9999.998880	25050	1385	1.000000	22074	1908	1.000000	9841139	0.000000
263332899	11534798	587623	9999.999321	24940	1320	1.000000	21850	1905	1.000000	9836357	0.000000
263402248	11513736	588279	9999.999588	24822	1450	1.000000	22048	1795	1.000000	9831423	0.000000
263393808	11529976	587131	9999.999750	25070	1338	1.000000	22093	1978	1.000000	9826498	0.000000
263313866	11541667	588915	9999.999849	24813	1361	1.000000	22471	1787	1.000000	9821649	0.000000
263342436	11532089	589113	9999.999908	24694	1489	1.000000	22236	1852	1.000000	9816746	0.000000
263272873	11555368	588106	9999.999944	25020	1530	1.000000	21889	2039	1.000000	9811774	0.000000
263388178	11526765	586907	9999.999966	25030	1335	1.000000	22111	1838	1.000000	9806803	0.000000
263337527	11545448	589805	9999.999980	25145	1396	1.000000	22188	2015	1.000000	9801947	-1.#IND00
263329916	11522851	587590	9999.999988	24977	1376	1.000000	22416	1713	1.000000	9797047	-0.000000
263327541	11543872	589094	9999.999992	25144	1247	1.000000	21721	1942	1.000000	9792044	0.004837
263302822	11539896	590051	9999.999995	25030	1408	1.000000	22607	1847	1.000000	9787149	0.000716
263317809	11542650	588960	9999.999997	24941	1402	1.000000	22635	1732	1.000000	9782281	-0.001537
263326029	11539297	588371	9999.999998	24818	1321	1.000000	22210	1823	1.000000	9777388	0.000806
263354148	11536664	589608	9999.999999	24532	1550	1.000000	22124	1950	1.000000	9772451	0.005378
263353037	11535904	589684	9999.999999	25177	1392	1.000000	22208	1774	1.000000	9767491	0.003589
263372060	11531695	588966	10000.000000	24852	1471	1.000000	22309	1988	1.000000	9762612	0.002476
263334800	11537848	588010	10000.000000	24985	1366	1.000000	22144	1917	1.000000	9757660	-0.000602
263379312	11530634	587753	10000.000000	24692	1537	1.000000	22341	1883	1.000000	9752817	-0.000528
263369722	11526330	588493	10000.000000	24966	1385	1.000000	21927	1802	1.000000	9747899	-0.002243
263337160	11537541	589361	10000.000000	24875	1392	1.000000	22138	1965	1.000000	9742979	-0.002109
263340195	11529134	588227	10000.000000	25197	1389	1.000000	22180	1844	1.000000	9738274	-0.001513
263336421	11547185	588998	10000.000000	25192	1309	1.000000	22247	1873	1.000000	9733375	-0.001774
263359511	11529875	588869	10000.000000	24888	1465	1.000000	22046	1942	1.000000	9728494	-0.002465
263376226	11536595	588506	10000.000000	25137	1428	1.000000	22059	1801	1.000000	9723722	-0.002580
263342298	11542896	589226	10000.000000	24971	1355	1.000000	21871	2045	1.000000	9718920	-0.002400
263353606	11525322	587746	10000.000000	25178	1364	1.000000	22299	1861	1.000000	9714010	-0.001427
263377990	11531014	588793	10000.000000	24890	1461	1.000000	22293	1898	1.000000	9709147	-0.001615
263350940	11530867	588054	10000.000000	25259	1267	1.000000	22165	1878	1.000000	9704261	-0.001007
263346073	11537324	588296	10000.000000	24700	1416	1.000000	22136	1814	1.000000	9699357	-0.000892
263339613	11537769	588608	10000.000000	24968	1413	1.000000	22298	1875	1.000000	9694461	-0.000998
263359077	11519531	587848	10000.000000	25284	1276	1.000000	22519	1775	1.000000	9689507	0.000054
263373205	11536637	588593	10000.000000	25019	1533	1.000000	22250	1839	1.000000	9684606	0.000126
263360647	11539984	589007	10000.000000	25070	1357	1.000000	22217	1887	1.000000	9679779	0.000287
263331206	11541504	589065	10000.000000	25312	1309	1.000000	21940	1794	1.000000	9674858	0.000382
263355107	11520147	587761	10000.000000	24850	1359	1.000000	22421	1839	1.000000	9670080	-0.000927
263362450	11527799	589222	10000.000000	25124	1383	1.000000	22171	1752	1.000000	9665299	-0.001180
263322890	11537684	588362	10000.000000	25338	1440	1.000000	22273	1746	1.000000	9660390	-0.000515
263391284	11520881	587394	10000.000000	25424	1343	1.000000	22379	1974	1.000000	9655540	-0.000524
263341784	11540041	587915	10000.000000	24790	1425	1.000000	22511	1892	1.000000	9650754	-0.001720
263322115	11539364	588877	10000.000000	25102	1324	1.000000	22450	1841	1.000000	9645808	-0.001275
263362935	11528143	587859	10000.000000	24975	1412	1.000000	22168	1863	1.000000	9640889	-0.001160
263324595	11531743	589544	10000.000000	25048	1408	1.000000	22253	1928	1.000000	9636112	-0.000847
263366979	11534654	588004	10000.000000	24883	1381	1.000000	22256	1855	1.000000	9631353	-0.000837
263410573	11520753	586953	10000.000000	24898	1362	1.000000	22109	1859	1.000000	9626551	-0.000661
263287845	11553333	588659	10000.000000	24691	1512	1.000000	21634	1946	1.000000	9621581	-0.000825
263334347	11542845	588719	10000.000000	25144	1372	1.000000	22238	1704	1.000000	9616825	-0.001052
263356965	11530204	588445	10000.000000	25082	1310	1.000000	22283	1817	1.000000	9612127	-0.000856
263357574	11526041	586676	10000.000000	24988	1356	1.000000	22037	1860	1.000000	9607350	-0.001538
263343262	11534979	587481	10000.000000	25145	1461	1.000000	22160	1996	1.000000	9602551	-0.001353
263354464	11528411	587547	10000.000000	24982	1287	1.000000	21730	1933	1.000000	9597583	-0.001499
263333399	11536056	588217	10000.000000	25181	1351	1.000000	22348	1784	1.000000	9592780	-0.001440
263388393	11527535	587363	10000.000000	24639	1363	1.000000	22527	1881	1.000000	9587906	-0.001705
263327623	11522624	588741	10000.000000	25321	1386	1.000000	22103	1930	1.000000	9583240	-0.002875
263350509	11532074	587712	10000.000000	25381	1381	1.000000	22429	1712	1.000000	9578449	-0.003190
263421662	11517244	586108	10000.000000	24839	1222	1.000000	22744	1679	1.000000	9573649	-0.003706
263328022	11544060	590440	10000.000000	25076	1223	1.000000	21851	1888	1.000000	9568867	-0.003832
263377738	11523544	587678	10000.000000	25065	1405	1.000000	22152	1926	1.000000	9564087	-0.003947
263346020	11538122	586586	10000.000000	24970	1396	1.000000	22334	1799	1.000000	9559274	-0.003949
263385967	11508449	588348	10000.000000	25131	1401	1.000000	22248	1796	1.000000	9554562	-0.004627
263367111	11534779	588954	10000.000000	24999	1286	1.000000	22734	1728	1.000000	9549904	-0.004537
263362599	11528538	587901	10000.000000	24776	1450	1.000000	22121	1918	1.000000	9545155	-0.004757
263333177	11533141	589215	10000.000000	24830	1479	1.000000	22515	1968	1.000000	9540445	-0.004830
263349167	11531974	588870	10000.000000	25235	1288	1.000000	22108	1854	1.000000	9535651	-0.004646
263346473	11542685	589457	10000.000000	24408	1437	1.000000	22542	1691	1.000000	9530697	-0.004791
263407762	11525683	588677	10000.000000	24908	1506	1.000000	22310	1990	1.000000	9525959	-0.004822
263355711	11528545	588880	10000.000000	25410	1349	1.000000	21923	1869	1.000000	9521163	-0.005250
263370541	11521557	588201	10000.000000	25331	1308	1.000000	22353	1735	1.000000	9516471	-0.004830
npatches	nstrain	runtime	dt	init_x	init_y	init_y_blood	init_z	init_S	beta0	beta1	beta2	beta3	mean_beta	B	d	delta	delta_blood	b[0]	mut	m	CTL	c	g	epsilon	k	het	lambda	rho	omega	x_max	patch.dyna	DELTA	A	VA
10000	1	100.000000	0.001000	21900	9499	5000000	0.001000	10000000	12.927678	18.815010	20.099097	10.523929	14	800000000	0.010000	1.000000	1.000000	80000	0.000050	0.004800	0	0.500000	0.000000	2.500000	12.000000	0.500000	0.000000	0.000000	0.000000	31872	0	10.000000	7.000000	1.000000
sus	inf	inf_blood	z	x[0]	y[0][0]	z[0]	x[1]	y[1][0]	z[1]	S[0]	synchrony
219000000	94990000	5000000	10.000000	21900	9499	0.001000	21900	9499	0.001000	10000000	0.000000
99180925	111590578	5886434	3941.516320	10106	11008	0.394152	7407	12250	0.394152	9994957	0.000000
184267798	35075214	1816390	6325.803353	18803	3484	0.632580	14545	4554	0.632580	9989863	0.000000
226490177	20384924	1049273	7771.765723	23670	1849	0.777177	17997	3083	0.777177	9984730	0.000000
248447167	14388587	738078	8648.676577	25870	1169	0.864868	20503	2358	0.864868	9979693	0.000000
260695060	11485046	588525	9180.483393	27241	912	0.918048	22263	1756	0.918048	9974616	0.000000
267659361	9969078	510739	9503.000201	28244	772	0.950300	22860	1721	0.950300	9969689	0.000000
271755936	9093493	464007	9698.592075	28688	607	0.969859	23200	1621	0.969859	9964643	0.000000
274121031	8620076	440268	9817.209710	29032	586	0.981721	23178	1656	0.981721	9959521	0.000000
275580588	8316587	424274	9889.145947	29278	529	0.988915	23436	1330	0.988915	9954442	0.000000
276471350	8139031	415710	9932.772025	29250	518	0.993277	23764	1544	0.993277	9949491	0.000000
276937931	8030133	409602	9959.229270	29312	547	0.995923	23866	1426	0.995923	9944621	0.000000
277303549	7967159	406565	9975.274394	29245	499	0.997527	23783	1453	0.997527	9939675	0.000000
277467319	7944750	404284	9985.005037	29561	556	0.998501	23824	1556	0.998501	9934627	0.000000
277634584	7900310	402671	9990.906233	29212	572	0.999091	23480	1614	0.999091	9929725	0.000000
277663053	7906391	403157	9994.485041	29279	551	0.999449	24241	1291	0.999449	9924746	0.000000
277718933	7884942	402104	9996.655426	29330	479	0.999666	23937	1445	0.999666	9919778	0.000000
277733026	7882863	401948	9997.971667	29540	584	0.999797	23655	1291	0.999797	9914873	0.000000
277761026	7877655	401510	9998.769908	29461	486	0.999877	23963	1468	0.999877	9909864	0.000000
277764457	7880571	402115	9999.254005	29747	445	0.999925	23940	1395	0.999925	9904838	0.000000
277755614	7887218	401971	9999.547588	29283	605	0.999955	23775	1384	0.999955	9899997	0.000000
277764987	7866351	401882	9999.725632	29363	563	0.999973	23366	1448	0.999973	9894999	0.000000
277818885	7856328	401688	9999.833608	29364	510	0.999983	24459	1284	0.999983	9890168	0.000000
277787423	7874628	402680	9999.899091	29814	477	0.999990	23744	1536	0.999990	9885323	0.000000
277818752	7863611	401566	9999.938803	29145	530	0.999994	24351	1287	0.999994	9880318	0.000000
277828138	7863368	402617	9999.962887	29250	581	0.999996	23838	1515	0.999996	9875430	0.000000
277810951	7869410	401115	9999.977493	29246	543	0.999998	23755	1559	0.999998	9870528	0.000000
277756365	7877157	401549	9999.986350	29097	582	0.999999	24280	1274	0.999999	9865538	0.000000
277773175	7884080	402441	9999.991722	29291	577	0.999999	23802	1447	0.999999	9860714	0.000000
277772255	7863348	401734	9999.994980	29194	652	0.999999	24181	1408	0.999999	9855591	0.000000
277814150	7877270	401673	9999.996955	28998	615	1.000000	24184	1431	1.000000	9850808	0.000000
277795404	7875535	401742	9999.998154	29243	529	1.000000	24070	1142	1.000000	9845815	0.000000
277810443	7874292	401885	9999.998880	29275	565	1.000000	24006	1388	1.000000	9840973	0.000000
277798694	7866411	401905	9999.999321	29193	465	1.000000	24403	1327	1.000000	9836083	0.000000
277732422	7882318	402566	9999.999588	29397	520	1.000000	23908	1332	1.000000	9831145	0.000000
277775831	7878397	401657	9999.999750	29185	561	1.000000	23731	1529	1.000000	9826178	0.000000
277804227	7862736	400494	9999.999849	29366	558	1.000000	23833	1517	1.000000	9821221	0.000000
277849768	7855129	401874	9999.999908	29255	506	1.000000	24216	1446	1.000000	9816370	0.000000
277787626	7873411	401876	9999.999944	29340	538	1.000000	23767	1568	1.000000	9811510	0.000000
277770916	7880520	401185	9999.999966	29295	515	1.000000	23957	1377	1.000000	9806601	0.000000
277793573	7874324	402129	9999.999980	29355	501	1.000000	23978	1384	1.000000	9801711	-1.#IND00
277748328	7884402	402090	9999.999988	29491	442	1.000000	24394	1403	1.000000	9796812	-1.#IND00
277782987	7875759	402730	9999.999992	29079	494	1.000000	23684	1427	1.000000	9791874	0.004102
277805997	7857559	401988	9999.999995	29385	475	1.000000	23990	1411	1.000000	9787059	0.001607
277822091	7871289	401994	9999.999997	29160	525	1.000000	24272	1404	1.000000	9782061	0.002063
277756014	7884682	403115	9999.999998	29670	475	1.000000	23906	1357	1.000000	9777185	-0.004430
277789946	7858024	401582	9999.999999	29515	554	1.000000	24180	1481	1.000000	9772258	-0.005240
277782265	7875674	401067	9999.999999	29387	544	1.000000	24177	1271	1.000000	9767468	-0.001267
277772583	7878046	402250	10000.000000	29401	544	1.000000	23648	1405	1.000000	9762614	-0.001740
277828288	7866763	400139	10000.000000	29325	521	1.000000	24106	1552	1.000000	9757624	-0.001956
277794859	7877217	402296	10000.000000	29191	546	1.000000	23747	1480	1.000000	9752773	-0.002142
277790487	7881026	402719	10000.000000	29303	516	1.000000	24170	1298	1.000000	9747999	-0.000875
277759116	7884189	402190	10000.000000	29388	534	1.000000	23759	1372	1.000000	9743117	-0.000327
277798132	7867333	401574	10000.000000	29624	413	1.000000	23925	1427	1.000000	9738266	0.000217
277833121	7862265	401012	10000.000000	29503	519	1.000000	24097	1321	1.000000	9733436	-0.000941
277773560	7880980	401487	10000.000000	29382	559	1.000000	24257	1354	1.000000	9728475	-0.000448
277818111	7863994	401020	10000.000000	29208	533	1.000000	24037	1420	1.000000	9723551	-0.000630
277772750	7880658	402398	10000.000000	29351	585	1.000000	24673	1245	1.000000	9718681	-0.000964
277803798	7878046	400391	10000.000000	29128	528	1.000000	24103	1369	1.000000	9713762	-0.001021
277791328	7870375	401236	10000.000000	29364	548	1.000000	24238	1342	1.000000	9708867	-0.001749
277802328	7866811	401786	10000.000000	29014	582	1.000000	24044	1309	1.000000	9703997	-0.001452
277811362	7877814	402125	10000.000000	29409	534	1.000000	24017	1382	1.000000	9699178	-0.001443
277776594	7875008	401400	10000.000000	29266	560	1.000000	23724	1392	1.000000	9694255	-0.001597
277731327	7886645	402370	10000.000000	29258	475	1.000000	24062	1443	1.000000	9689321	-0.001089
277794573	7861553	401327	10000.000000	29711	477	1.000000	23933	1414	1.000000	9684544	-0.001259
277798758	7880661	401834	10000.000000	29011	672	1.000000	24158	1339	1.000000	9679687	-0.000918
277775273	7870233	401373	10000.000000	29580	509	1.000000	23665	1441	1.000000	9674960	-0.000898
277815596	7861215	401282	10000.000000	29191	498	1.000000	24080	1333	1.000000	9670118	-0.001234
277794519	7873690	400262	10000.000000	29565	461	1.000000	23668	1376	1.000000	9665331	-0.001225
277778197	7882033	402581	10000.000000	29415	468	1.000000	24009	1152	1.000000	9660348	-0.002715
277738002	7885815	402017	10000.000000	29505	476	1.000000	23994	1337	1.000000	9655406	-0.003234
277755859	7880864	401093	10000.000000	29511	503	1.000000	23545	1491	1.000000	9650589	-0.003677
277791391	7867116	402048	10000.000000	29293	484	1.000000	24020	1345	1.000000	9645752	-0.003474
277747784	7893146	402689	10000.000000	29313	528	1.000000	23282	1411	1.000000	9640890	-0.003294
277817831	7864034	402140	10000.000000	29373	534	1.000000	23764	1484	1.000000	9636166	-0.003293
277775399	7876267	402294	10000.000000	29044	548	1.000000	23882	1433	1.000000	9631365	-0.003221
277807647	7879171	402956	10000.000000	29148	515	1.000000	23962	1416	1.000000	9626525	-0.002784
277777270	7876034	402417	10000.000000	29444	599	1.000000	23774	1338	1.000000	9621596	-0.002423
277814922	7864843	400749	10000.000000	29281	490	1.000000	24350	1439	1.000000	9616770	-0.002251
277784005	7871480	400825	10000.000000	29167	527	1.000000	23403	1530	1.000000	9612006	-0.001985
277810706	7871036	400658	10000.000000	29126	550	1.000000	23703	1393	1.000000	9607153	-0.001209
277779790	7880056	401918	10000.000000	29447	562	1.000000	23774	1457	1.000000	9602274	-0.000633
277780765	7873752	401494	10000.000000	29681	460	1.000000	23779	1469	1.000000	9597526	0.000603
277824901	7859299	403485	10000.000000	29186	578	1.000000	23545	1501	1.000000	9592803	0.000241
277774542	7889135	402507	10000.000000	29564	457	1.000000	24083	1388	1.000000	9588118	0.000237
277791871	7854754	400865	10000.000000	29387	553	1.000000	23908	1368	1.000000	9583320	-0.001055
277814884	7858277	401239	10000.000000	29544	524	1.000000	23700	1555	1.000000	9578575	-0.000825
277818621	7865811	401477	10000.000000	29502	518	1.000000	24090	1499	1.000000	9573790	-0.001506
277789318	7877482	401135	10000.000000	29201	465	1.000000	24135	1467	1.000000	9568978	-0.001550
277762344	7878271	402277	10000.000000	29243	527	1.000000	23791	1496	1.000000	9564249	-0.001259
277795174	7860262	401683	10000.000000	29197	594	1.000000	24078	1358	1.000000	9559452	0.000229
277780160	7878187	402329	10000.000000	29379	563	1.000000	24137	1375	1.000000	9554734	0.000194
277743333	7888045	402410	10000.000000	29491	459	1.000000	24166	1400	1.000000	9550045	0.000091
277768459	7871328	401643	10000.000000	29443	499	1.000000	23581	1447	1.000000	9545257	0.000101
277802138	7870221	402780	10000.000000	29232	605	1.000000	24125	1405	1.000000	9540550	-0.000333
277876230	7858012	400270	10000.000000	29224	558	1.000000	23780	1442	1.000000	9535766	-0.000702
277853337	7854259	400219	10000.000000	29503	600	1.000000	24167	1370	1.000000	9530929	-0.002860
277791713	7876346	402186	10000.000000	29145	526	1.000000	24576	1389	1.000000	9526232	-0.002592
277790298	7880417	400883	10000.000000	29551	499	1.000000	23689	1407	1.000000	9521507	-0.003138
277789946	7866973	400361	10000.000000	29088	552	1.000000	23712	1405	1.000000	9516904	-0.003278
npatches	nstrain	runtime	dt	init_x	init_y	init_y_blood	init_z	init_S	beta0	beta1	beta2	beta3	mean_beta	B	d	delta	delta_blood	b[0]	mut	m	CTL	c	g	epsilon	k	het	lambda	rho	omega	x_max	patch.dyna	DELTA	A	VA
10000	1	100.000000	0.001000	21900	9499	5000000	0.001000	10000000	12.310943	9.615213	20.152994	17.496371	14	800000000	0.010000	1.000000	1.000000	80000	0.000050	0.004800	0	0.500000	0.000000	2.500000	13.000000	0.500000	0.000000	0.000000	0.000000	31872	0	10.000000	7.000000	1.000000
sus	inf	inf_blood	z	x[0]	y[0][0]	z[0]	x[1]	y[1][0]	z[1]	S[0]	synchrony
219000000	94990000	5000000	10.000000	21900	9499	0.001000	21900	9499	0.001000	10000000	0.000000
105165411	99332792	5252736	3941.516320	11061	9696	0.394152	12857	9186	0.394152	9995101	0.000000
195975169	28943366	1502755	6325.803353	21036	2583	0.632580	23664	1932	0.632580	9989999	0.000000
239293816	15935959	821932	7771.765723	25867	1252	0.777177	27735	875	0.777177	9985054	0.000000
261336097	10724035	551652	8648.676577	27840	791	0.864868	29624	481	0.864868	9980074	0.000000
273452453	8204675	421124	9180.483393	29133	534	0.918048	30356	322	0.918048	9974995	0.000000
280224976	6906688	353281	9503.000201	29956	351	0.950300	31059	249	0.950300	9970061	0.000000
284142585	6177276	314723	9698.592075	30156	312	0.969859	30839	263	0.969859	9965135	0.000000
286494399	5751354	294939	9817.209710	30595	295	0.981721	31210	201	0.981721	9960221	0.000000
287937139	5491876	280464	9889.145947	30640	296	0.988915	30923	209	0.988915	9955138	0.000000
288749589	5348995	273342	9932.772025	30599	266	0.993277	30990	183	0.993277	9950259	0.000000
289184164	5277714	268113	9959.229270	30545	280	0.995923	31048	185	0.995923	9945174	0.000000
289507238	5218327	266262	9975.274394	30501	301	0.997527	31176	166	0.997527	9940184	0.000000
289664735	5177756	264840	9985.005037	30578	281	0.998501	31250	144	0.998501	9935103	0.000000
289807459	5164603	263491	9990.906233	30559	282	0.999091	31329	187	0.999091	9930006	0.000000
289910976	5147100	263213	9994.485041	30642	321	0.999449	31307	186	0.999449	9925051	0.000000
289910368	5144474	262729	9996.655426	30442	282	0.999666	31321	173	0.999666	9920079	0.000000
289938561	5141590	262482	9997.971667	30474	332	0.999797	31104	173	0.999797	9915055	0.000000
289969212	5137331	261414	9998.769908	30632	282	0.999877	31240	176	0.999877	9909911	0.000000
290011059	5126939	261202	9999.254005	30515	294	0.999925	31455	211	0.999925	9905025	0.000000
289988117	5139181	261771	9999.547588	30684	264	0.999955	31220	145	0.999955	9900111	0.000000
289960399	5137597	262397	9999.725632	30831	286	0.999973	31312	178	0.999973	9895169	0.000000
290000242	5120747	260855	9999.833608	30442	257	0.999983	31211	169	0.999983	9890224	0.000000
289992237	5135382	261330	9999.899091	30441	306	0.999990	31376	153	0.999990	9885272	0.000000
289979086	5136505	262237	9999.938803	30795	225	0.999994	31196	157	0.999994	9880293	0.000000
290022742	5128602	261376	9999.962887	30559	284	0.999996	31348	178	0.999996	9875381	0.000000
290012193	5128564	261712	9999.977493	30807	206	0.999998	31004	173	0.999998	9870446	0.000000
289947821	5147121	262224	9999.986350	30372	259	0.999999	31085	221	0.999999	9865491	0.000000
289886729	5147375	263309	9999.991722	30747	239	0.999999	31161	181	0.999999	9860497	0.000000
289987491	5130049	261873	9999.994980	30711	228	0.999999	31041	184	0.999999	9855620	0.000000
290000351	5139189	261698	9999.996955	30738	279	1.000000	31079	219	1.000000	9850703	0.000000
289978642	5133040	261746	9999.998154	30656	273	1.000000	30933	194	1.000000	9845859	0.000000
289999084	5129702	261213	9999.998880	30627	303	1.000000	31058	177	1.000000	9840966	0.000000
289966563	5135549	262185	9999.999321	30522	249	1.000000	31019	168	1.000000	9836048	0.000000
289970483	5134213	262151	9999.999588	30449	281	1.000000	31359	183	1.000000	9831113	0.000000
289966019	5126346	262041	9999.999750	30409	309	1.000000	31206	184	1.000000	9826126	0.000000
290026744	5127288	262684	9999.999849	30553	243	1.000000	30981	176	1.000000	9821353	0.000000
289952802	5135245	263164	9999.999908	30723	273	1.000000	31054	183	1.000000	9816407	0.000000
289951568	5139715	262063	9999.999944	30692	273	1.000000	30850	149	1.000000	9811580	0.000000
289983766	5140679	262419	9999.999966	30864	262	1.000000	31265	193	1.000000	9806556	0.000000
289973938	5131499	261733	9999.999980	30585	281	1.000000	31208	158	1.000000	9801724	-1.#IND00
289985839	5138818	261163	9999.999988	30537	220	1.000000	31181	159	1.000000	9796835	0.024000
289995586	5118000	261407	9999.999992	30410	301	1.000000	31313	169	1.000000	9791898	0.011236
289974826	5138974	262758	9999.999995	30590	254	1.000000	31265	166	1.000000	9787015	-0.007495
290012955	5126673	261413	9999.999997	30475	254	1.000000	31489	158	1.000000	9782149	-0.005497
290023959	5129844	261685	9999.999998	30548	262	1.000000	31302	168	1.000000	9777313	-0.004257
289965833	5141553	262371	9999.999999	30587	245	1.000000	31132	171	1.000000	9772403	-0.007194
289982227	5137119	262921	9999.999999	30837	276	1.000000	31514	164	1.000000	9767531	-0.002804
289974598	5139070	262279	10000.000000	30722	272	1.000000	31291	170	1.000000	9762646	0.002171
289951580	5136305	262193	10000.000000	30489	289	1.000000	31274	164	1.000000	9757620	-0.000367
290019510	5128251	260800	10000.000000	30438	275	1.000000	31275	159	1.000000	9752665	-0.000125
290005706	5121953	261444	10000.000000	30311	293	1.000000	31347	162	1.000000	9747842	-0.000578
290015144	5128235	261005	10000.000000	30675	232	1.000000	31187	175	1.000000	9742906	-0.000929
290006192	5124383	261566	10000.000000	30591	282	1.000000	31019	165	1.000000	9738135	-0.000830
290009416	5128527	261360	10000.000000	30487	259	1.000000	31174	204	1.000000	9733203	-0.000317
290021329	5139780	261909	10000.000000	30434	320	1.000000	31143	174	1.000000	9728314	-0.000921
290003790	5127321	261178	10000.000000	30326	305	1.000000	31294	144	1.000000	9723573	-0.000916
289988396	5146344	262772	10000.000000	30486	331	1.000000	31347	189	1.000000	9718741	-0.000669
289990966	5129684	261847	10000.000000	30664	286	1.000000	31205	170	1.000000	9713965	-0.000341
289985235	5138104	262544	10000.000000	30899	255	1.000000	31151	156	1.000000	9709092	-0.001890
290012927	5123239	261609	10000.000000	30544	328	1.000000	31280	182	1.000000	9704233	-0.001668
290031471	5118476	260545	10000.000000	30533	287	1.000000	31149	185	1.000000	9699385	-0.000077
289958628	5138390	263454	10000.000000	30553	301	1.000000	31168	164	1.000000	9694702	-0.000068
290009767	5134376	261381	10000.000000	30628	260	1.000000	31078	184	1.000000	9689883	0.000288
290002179	5129940	261654	10000.000000	30603	272	1.000000	31321	185	1.000000	9685075	0.000450
290000975	5134729	262557	10000.000000	30479	316	1.000000	31052	172	1.000000	9680248	0.000365
289952263	5142875	262053	10000.000000	30327	313	1.000000	31034	194	1.000000	9675369	0.000849
289920131	5146997	262222	10000.000000	30353	307	1.000000	31138	163	1.000000	9670609	0.000911
289953588	5147908	262645	10000.000000	30656	269	1.000000	31362	171	1.000000	9665926	0.001163
289976497	5141636	262390	10000.000000	30619	224	1.000000	31184	157	1.000000	9661101	0.001092
289949851	5147667	262992	10000.000000	30685	244	1.000000	31197	212	1.000000	9656328	0.001417
289990855	5122816	260678	10000.000000	30502	248	1.000000	31410	141	1.000000	9651504	0.000667
289934293	5144768	263335	10000.000000	30777	216	1.000000	31424	186	1.000000	9646739	0.001292
289956376	5137711	262361	10000.000000	30594	317	1.000000	31071	187	1.000000	9642033	0.002138
289982881	5131121	261619	10000.000000	30580	235	1.000000	31132	183	1.000000	9637192	0.002789
290013517	5135087	262770	10000.000000	30685	203	1.000000	30884	205	1.000000	9632443	0.002427
289963031	5144297	261811	10000.000000	30620	261	1.000000	31255	164	1.000000	9627711	0.002561
289996488	5127114	261451	10000.000000	30802	278	1.000000	31319	151	1.000000	9622956	0.002701
289947248	5149891	262355	10000.000000	30554	301	1.000000	31290	213	1.000000	9618063	0.002524
289956885	5135647	262836	10000.000000	30640	271	1.000000	31197	186	1.000000	9613222	0.002465
289975973	5133235	260716	10000.000000	30803	324	1.000000	31262	190	1.000000	9608418	0.002540
289989266	5128319	262084	10000.000000	30680	252	1.000000	31431	159	1.000000	9603554	0.001904
289987749	5133284	262130	10000.000000	30455	271	1.000000	31196	167	1.000000	9598801	0.002594
289973482	5131439	260279	10000.000000	30693	245	1.000000	31145	178	1.000000	9593962	0.002679
289957119	5144645	262647	10000.000000	30764	283	1.000000	30880	202	1.000000	9589136	0.002680
289945405	5142626	262451	10000.000000	30480	232	1.000000	31215	158	1.000000	9584272	0.002392
289955745	5144713	261861	10000.000000	30514	301	1.000000	31153	164	1.000000	9579478	0.002856
290002317	5125184	261137	10000.000000	30622	210	1.000000	31187	186	1.000000	9574654	0.002857
289979781	5138742	262615	10000.000000	30496	305	1.000000	30939	190	1.000000	9569863	0.002638
289980481	5130480	261136	10000.000000	30179	285	1.000000	31129	197	1.000000	9565081	0.002412
289958175	5141553	262839	10000.000000	30517	275	1.000000	30997	177	1.000000	9560285	0.002346
289994110	5130761	261783	10000.000000	30673	230	1.000000	31246	204	1.000000	9555530	0.003042
290034850	5119634	260245	10000.000000	30555	248	1.000000	31222	140	1.000000	9550811	0.002976
289953570	5136707	261706	10000.000000	30652	244	1.000000	31063	156	1.000000	9546107	0.003508
290034072	5128972	261353	10000.000000	30586	266	1.000000	31215	161	1.000000	9541275	0.003617
289969759	5137320	262281	10000.000000	30610	229	1.000000	31195	158	1.000000	9536595	0.003284
289927052	5141410	262222	10000.000000	30823	227	1.000000	31160	185	1.000000	9531799	0.003186
289954489	5129640	261695	10000.000000	30924	229	1.000000	31209	198	1.000000	9527065	0.002827
289991709	5138985	261782	10000.000000	30691	244	1.000000	31179	214	1.000000	9522459	0.003201
290005165	5123577	261773	10000.000000	30415	284	1.000000	31284	163	1.000000	9517739	0.004217
npatches	nstrain	runtime	dt	init_x	init_y	init_y_blood	init_z	init_S	beta0	beta1	beta2	beta3	mean_beta	B	d	delta	delta_blood	b[0]	mut	m	CTL	c	g	epsilon	k	het	lambda	rho	omega	x_max	patch.dyna	DELTA	A	VA
10000	1	100.000000	0.001000	21900	9499	5000000	0.001000	10000000	13.764626	18.040386	14.106047	12.332259	14	800000000	0.010000	1.000000	1.000000	80000	0.000050	0.004800	0	0.500000	0.000000	2.500000	14.000000	0.500000	0.000000	0.000000	0.000000	31872	0	10.000000	7.000000	1.000000
sus	inf	inf_blood	z	x[0]	y[0][0]	z[0]	x[1]	y[1][0]	z[1]	S[0]	synchrony
219000000	94990000	5000000	10.000000	21900	9499	0.001000	21900	9499	0.001000	10000000	0.000000
110845777	88610597	4699204	3941.516320	10804	9060	0.394152	9054	9515	0.394152	9994941	0.000000
206587806	23978778	1244362	6325.803353	20724	2303	0.632580	17356	3171	0.632580	9989872	0.000000
250394844	12490978	645064	7771.765723	24810	1317	0.777177	21608	1871	0.777177	9984797	0.000000
272231365	7920740	407225	8648.676577	28041	584	0.864868	24399	1180	0.864868	9979817	0.000000
283911542	5772647	296060	9180.483393	29326	507	0.918048	25449	1064	0.918048	9974784	0.000000
290452727	4669602	238454	9503.000201	30024	302	0.950300	27018	754	0.950300	9969633	0.000000
294134855	4054632	207230	9698.592075	30410	250	0.969859	27994	598	0.969859	9964637	0.000000
296281073	3711590	189123	9817.209710	30578	205	0.981721	27514	590	0.981721	9959635	0.000000
297597624	3501509	178876	9889.145947	30330	280	0.988915	28009	650	0.988915	9954696	0.000000
298351047	3384579	172490	9932.772025	30449	210	0.993277	28134	550	0.993277	9949752	0.000000
298829416	3311633	169180	9959.229270	30494	175	0.995923	28368	612	0.995923	9944787	0.000000
299128155	3264672	167465	9975.274394	30663	199	0.997527	28196	647	0.997527	9939805	0.000000
299320276	3233918	164860	9985.005037	30629	171	0.998501	28509	548	0.998501	9934742	0.000000
299380915	3224066	164752	9990.906233	31061	133	0.999091	27712	665	0.999091	9929851	0.000000
299450629	3213852	164266	9994.485041	30957	200	0.999449	28567	442	0.999449	9924840	0.000000
299501164	3208835	164258	9996.655426	31287	159	0.999666	28835	525	0.999666	9919923	0.000000
299558283	3197499	163204	9997.971667	30916	189	0.999797	27784	645	0.999797	9914951	0.000000
299547841	3201619	164181	9998.769908	30845	199	0.999877	28063	663	0.999877	9910012	0.000000
299536487	3191182	163304	9999.254005	30782	204	0.999925	28052	556	0.999925	9905013	0.000000
299618126	3186570	162622	9999.547588	30899	185	0.999955	28420	556	0.999955	9900139	0.000000
299559402	3200221	162568	9999.725632	30895	191	0.999973	28372	621	0.999973	9895339	0.000000
299551075	3202095	163749	9999.833608	30931	197	0.999983	28225	571	0.999983	9890375	0.000000
299531634	3194954	163342	9999.899091	30848	154	0.999990	28647	503	0.999990	9885586	0.000000
299603039	3189071	162106	9999.938803	30891	211	0.999994	28387	497	0.999994	9880748	0.000000
299587383	3196772	163120	9999.962887	30998	158	0.999996	28395	476	0.999996	9875717	0.000000
299563182	3194998	163513	9999.977493	30693	205	0.999998	28378	563	0.999998	9870855	0.000000
299591801	3190712	163111	9999.986350	30795	145	0.999999	28477	478	0.999999	9865920	0.000000
299569453	3196406	163433	9999.991722	30572	220	0.999999	28040	631	0.999999	9861007	0.000000
299529135	3192631	162477	9999.994980	30971	142	0.999999	28265	529	0.999999	9856104	0.000000
299595094	3193031	163033	9999.996955	30904	188	1.000000	28370	541	1.000000	9851113	0.000000
299576241	3189781	163443	9999.998154	30891	203	1.000000	28525	568	1.000000	9846136	0.000000
299609781	3188755	162592	9999.998880	30959	202	1.000000	28208	532	1.000000	9841219	0.000000
299557320	3203774	163222	9999.999321	30915	212	1.000000	28032	709	1.000000	9836357	0.000000
299540735	3198242	164078	9999.999588	31049	230	1.000000	28051	600	1.000000	9831578	0.000000
299535760	3194486	162939	9999.999750	30982	153	1.000000	28523	427	1.000000	9826631	0.000000
299569331	3204957	163384	9999.999849	30963	156	1.000000	28344	506	1.000000	9821767	0.000000
299584843	3192698	162875	9999.999908	30867	236	1.000000	28234	579	1.000000	9816895	0.000000
299549636	3205723	163525	9999.999944	31109	183	1.000000	28265	555	1.000000	9812006	0.000000
299593942	3189363	162696	9999.999966	30694	179	1.000000	28642	518	1.000000	9807190	0.000000
299572644	3191689	161842	9999.999980	30905	136	1.000000	28507	531	1.000000	9802334	-1.#IND00
299597971	3194751	163406	9999.999988	31123	204	1.000000	27987	637	1.000000	9797493	-1.#IND00
299541187	3195498	162869	9999.999992	30985	180	1.000000	28496	486	1.000000	9792565	-0.034606
299596015	3184059	162893	9999.999995	31038	204	1.000000	28646	525	1.000000	9787608	-0.032573
299605814	3184782	162977	9999.999997	30852	175	1.000000	28345	538	1.000000	9782758	-0.024820
299576535	3190798	161962	9999.999998	30740	147	1.000000	28483	477	1.000000	9777853	-0.019095
299584129	3201444	162796	9999.999999	30964	131	1.000000	28652	593	1.000000	9773032	-0.010384
299545938	3198855	163300	9999.999999	30700	233	1.000000	28460	481	1.000000	9768073	-0.005236
299595417	3191709	162760	10000.000000	30848	182	1.000000	28634	564	1.000000	9763261	-0.003526
299540869	3204809	163911	10000.000000	30676	178	1.000000	27564	702	1.000000	9758315	-0.002965
299574734	3188732	162989	10000.000000	31324	144	1.000000	28895	415	1.000000	9753365	-0.002766
299570605	3195717	162930	10000.000000	31191	170	1.000000	28654	512	1.000000	9748675	-0.001113
299567517	3194026	163120	10000.000000	30797	213	1.000000	28660	584	1.000000	9743785	-0.005458
299597355	3195804	162556	10000.000000	30965	158	1.000000	27988	598	1.000000	9738938	-0.004750
299549061	3197845	163118	10000.000000	30932	181	1.000000	28145	586	1.000000	9734101	-0.003974
299602083	3193116	162580	10000.000000	30792	199	1.000000	28318	525	1.000000	9729216	-0.003861
299526757	3204728	164182	10000.000000	30881	174	1.000000	28146	590	1.000000	9724352	-0.003269
299572149	3196811	163380	10000.000000	31037	185	1.000000	28644	450	1.000000	9719443	0.000203
299589146	3185609	162643	10000.000000	30882	173	1.000000	28330	610	1.000000	9714656	-0.001278
299586413	3190324	162735	10000.000000	30819	173	1.000000	28263	580	1.000000	9709736	-0.000734
299522670	3195269	163536	10000.000000	30888	254	1.000000	28332	435	1.000000	9704894	0.001185
299639763	3189392	162720	10000.000000	30778	179	1.000000	28662	563	1.000000	9700231	0.000240
299521592	3205531	163262	10000.000000	30681	203	1.000000	28148	566	1.000000	9695353	0.000121
299583164	3192244	162939	10000.000000	30858	174	1.000000	28051	649	1.000000	9690455	0.000430
299589669	3192717	162885	10000.000000	31077	183	1.000000	28358	534	1.000000	9685468	0.000386
299550732	3198087	163567	10000.000000	30748	167	1.000000	28398	488	1.000000	9680627	-0.000096
299613870	3192249	163559	10000.000000	31251	152	1.000000	28353	500	1.000000	9675758	-0.000237
299591064	3189587	162687	10000.000000	31011	194	1.000000	28442	495	1.000000	9671029	-0.000657
299590209	3190145	163026	10000.000000	31124	147	1.000000	28515	543	1.000000	9666262	-0.000970
299559941	3189075	162741	10000.000000	31034	205	1.000000	28483	564	1.000000	9661451	0.000126
299562215	3202026	163145	10000.000000	30972	169	1.000000	28230	581	1.000000	9656532	-0.000071
299569064	3194868	163253	10000.000000	31203	156	1.000000	28325	555	1.000000	9651735	0.000150
299583022	3198852	163425	10000.000000	30890	173	1.000000	28135	486	1.000000	9646962	-0.000025
299539245	3198814	163303	10000.000000	30813	218	1.000000	28328	550	1.000000	9642134	0.000054
299610437	3182489	162262	10000.000000	30854	129	1.000000	28219	536	1.000000	9637296	0.001830
299623763	3192800	162894	10000.000000	30557	193	1.000000	28489	603	1.000000	9632584	0.001793
299565828	3196018	163030	10000.000000	30915	171	1.000000	28270	428	1.000000	9627812	0.001716
299560763	3185780	162828	10000.000000	30539	222	1.000000	28503	554	1.000000	9622994	0.001814
299601954	3180489	162619	10000.000000	30929	183	1.000000	28926	517	1.000000	9618081	0.001866
299588982	3186023	162732	10000.000000	30678	194	1.000000	27888	668	1.000000	9613310	0.001985
299569966	3197824	163234	10000.000000	30538	205	1.000000	28976	422	1.000000	9608511	0.002362
299585608	3197289	163125	10000.000000	31023	150	1.000000	28533	554	1.000000	9603614	0.002338
299587867	3189682	163072	10000.000000	30970	216	1.000000	27880	673	1.000000	9598838	0.002048
299572825	3197404	163051	10000.000000	30992	181	1.000000	28013	553	1.000000	9593930	0.002385
299579705	3197999	163460	10000.000000	30985	191	1.000000	28167	615	1.000000	9589111	0.002454
299563475	3196177	163161	10000.000000	30919	124	1.000000	28244	509	1.000000	9584298	0.002332
299625249	3184757	162433	10000.000000	31011	203	1.000000	28022	606	1.000000	9579456	0.002331
299549709	3194362	162678	10000.000000	30908	183	1.000000	28457	589	1.000000	9574667	0.002670
299594446	3193434	164041	10000.000000	30900	163	1.000000	28480	495	1.000000	9569802	0.002670
299602946	3192798	162832	10000.000000	30964	175	1.000000	27780	565	1.000000	9565040	0.002673
299563602	3186000	162841	10000.000000	30917	129	1.000000	28567	530	1.000000	9560269	0.003054
299581995	3200061	162772	10000.000000	30920	190	1.000000	28338	501	1.000000	9555598	0.003018
299612212	3187212	162706	10000.000000	30722	151	1.000000	28104	603	1.000000	9550959	0.003000
299628156	3179244	162577	10000.000000	31144	138	1.000000	28110	567	1.000000	9546246	0.003018
299583006	3189863	163622	10000.000000	31002	220	1.000000	28944	468	1.000000	9541412	0.003968
299599813	3192157	163272	10000.000000	30839	201	1.000000	28806	473	1.000000	9536579	0.004033
299546053	3200686	163355	10000.000000	31015	198	1.000000	27978	657	1.000000	9531820	0.004072
299543156	3190043	164107	10000.000000	30709	209	1.000000	27837	616	1.000000	9527198	0.003828
299604513	3187963	162869	10000.000000	30772	176	1.000000	28147	611	1.000000	9522330	0.003474
299614979	3188703	162711	10000.000000	30798	215	1.000000	28237	607	1.000000	9517434	0.003891
npatches	nstrain	runtime	dt	init_x	init_y	init_y_blood	init_z	init_S	beta0	beta1	beta2	beta3	mean_beta	B	d	delta	delta_blood	b[0]	mut	m	CTL	c	g	epsilon	k	het	lambda	rho	omega	x_max	patch.dyna	DELTA	A	VA
10000	1	100.000000	0.001000	21900	9499	5000000	0.001000	10000000	19.803910	7.434568	9.219132	20.650668	14	800000000	0.010000	1.000000	1.000000	80000	0.000050	0.004800	0	0.500000	0.000000	2.500000	15.000000	0.500000	0.000000	0.000000	0.000000	31872	0	10.000000	7.000000	1.000000
sus	inf	inf_blood	z	x[0]	y[0][0]	z[0]	x[1]	y[1][0]	z[1]	S[0]	synchrony
219000000	94990000	5000000	10.000000	21900	9499	0.001000	21900	9499	0.001000	10000000	0.000000
117231748	78765714	4188471	3941.516320	8804	8860	0.394152	16497	6515	0.394152	9995126	0.000000
217797132	19533609	1014854	6325.803353	17132	2876	0.632580	27155	941	0.632580	9990191	0.000000
261746890	9452239	487855	7771.765723	21229	1743	0.777177	30233	305	0.777177	9985090	0.000000
282846163	5553110	286405	8648.676577	24244	1072	0.864868	31262	159	0.864868	9980074	0.000000
293789154	3779915	195030	9180.483393	26002	926	0.918048	31493	108	0.918048	9975204	0.000000
299698681	2882208	147727	9503.000201	26911	646	0.950300	31746	45	0.950300	9970286	0.000000
303126731	2370721	121135	9698.592075	27479	766	0.969859	31472	61	0.969859	9965408	0.000000
305133515	2086493	106217	9817.209710	27382	602	0.981721	31853	52	0.981721	9960365	0.000000
306176323	1934917	98817	9889.145947	27935	545	0.988915	31660	33	0.988915	9955389	0.000000
306893546	1833461	93693	9932.772025	27761	596	0.993277	31806	37	0.993277	9950527	0.000000
307287291	1773850	91024	9959.229270	28201	445	0.995923	31805	42	0.995923	9945543	0.000000
307612359	1733260	88779	9975.274394	28116	544	0.997527	31527	39	0.997527	9940523	0.000000
307753816	1712877	88033	9985.005037	27697	569	0.998501	31645	45	0.998501	9935540	0.000000
307822664	1704365	86304	9990.906233	28883	415	0.999091	31754	51	0.999091	9930530	0.000000
307830843	1695612	86047	9994.485041	28422	476	0.999449	31986	52	0.999449	9925715	0.000000
307907806	1691779	85976	9996.655426	28007	624	0.999666	31876	27	0.999666	9920683	0.000000
307942234	1681474	86431	9997.971667	29061	388	0.999797	31732	48	0.999797	9915747	0.000000
307987572	1677310	85464	9998.769908	28568	463	0.999877	31787	52	0.999877	9910810	0.000000
307954688	1686047	86441	9999.254005	28750	484	0.999925	31797	40	0.999925	9905898	0.000000
307998699	1671891	85219	9999.547588	28430	445	0.999955	32001	27	0.999955	9900911	0.000000
307953591	1682338	85729	9999.725632	28223	559	0.999973	31987	40	0.999973	9896039	0.000000
308010829	1677214	85838	9999.833608	28515	468	0.999983	31773	36	0.999983	9891242	0.000000
307963494	1678628	85556	9999.899091	28378	568	0.999990	31707	38	0.999990	9886312	0.000000
307973502	1682329	86577	9999.938803	28295	508	0.999994	31602	33	0.999994	9881215	0.000000
307960933	1685279	85939	9999.962887	28494	423	0.999996	31674	28	0.999996	9876351	0.000000
307952277	1685831	86057	9999.977493	28651	354	0.999998	31715	38	0.999998	9871384	0.000000
308012910	1674820	85323	9999.986350	28318	578	0.999999	31555	43	0.999999	9866418	0.000000
308025728	1672620	85439	9999.991722	28523	411	0.999999	31677	25	0.999999	9861364	0.000000
307992471	1678306	86348	9999.994980	28603	490	0.999999	31958	32	0.999999	9856498	0.000000
307967278	1679570	86138	9999.996955	28523	429	1.000000	31658	43	1.000000	9851649	0.000000
307948788	1685055	86348	9999.998154	28095	557	1.000000	31638	31	1.000000	9846808	0.000000
307955379	1683720	86451	9999.998880	28135	555	1.000000	31451	30	1.000000	9841865	0.000000
307928822	1692084	86516	9999.999321	28230	546	1.000000	31695	34	1.000000	9836968	0.000000
307942909	1689093	86601	9999.999588	28446	510	1.000000	31712	36	1.000000	9832138	0.000000
308003777	1675360	85452	9999.999750	28497	432	1.000000	31711	37	1.000000	9827168	0.000000
307996978	1677760	86150	9999.999849	28551	518	1.000000	31790	46	1.000000	9822224	0.000000
307997801	1672239	85433	9999.999908	28329	438	1.000000	31939	37	1.000000	9817373	0.000000
308025830	1673084	85531	9999.999944	28610	416	1.000000	31851	31	1.000000	9812381	0.000000
308002049	1682204	85791	9999.999966	28931	398	1.000000	31919	37	1.000000	9807472	0.000000
307926149	1685314	86060	9999.999980	28466	483	1.000000	31737	44	1.000000	9802597	-1.#IND00
307955417	1685861	86162	9999.999988	28280	484	1.000000	31890	29	1.000000	9797745	-1.#IND00
307965584	1679748	85617	9999.999992	28753	418	1.000000	32007	38	1.000000	9792874	0.017747
308017381	1673691	84733	9999.999995	28139	492	1.000000	31823	65	1.000000	9787891	0.002813
307942832	1683008	85806	9999.999997	28844	363	1.000000	31726	31	1.000000	9783057	0.001949
307984885	1680811	85294	9999.999998	28607	606	1.000000	31798	28	1.000000	9778174	0.005178
307958308	1683941	85362	9999.999999	28214	426	1.000000	31979	40	1.000000	9773306	0.004376
307891917	1690447	86444	9999.999999	28463	394	1.000000	31783	41	1.000000	9768513	0.001824
307928101	1685155	85489	10000.000000	28432	567	1.000000	31867	39	1.000000	9763584	0.002314
307992042	1679511	85751	10000.000000	28560	485	1.000000	31656	28	1.000000	9758925	0.002197
307939618	1685673	86352	10000.000000	28046	511	1.000000	31794	49	1.000000	9754056	0.002144
307970694	1677481	85668	10000.000000	28000	576	1.000000	31784	24	1.000000	9749218	0.002075
308026956	1668869	85136	10000.000000	27968	604	1.000000	31906	33	1.000000	9744323	0.003340
307940322	1685455	86060	10000.000000	28102	517	1.000000	31715	39	1.000000	9739476	0.003225
307977951	1680104	85820	10000.000000	28402	462	1.000000	31806	36	1.000000	9734611	0.001954
307957011	1680352	86630	10000.000000	29059	387	1.000000	31651	37	1.000000	9729902	0.002187
307954892	1680239	85580	10000.000000	28711	514	1.000000	31581	41	1.000000	9724976	0.002236
308062997	1671140	84943	10000.000000	28033	581	1.000000	31645	33	1.000000	9720170	0.002215
307959018	1689912	85903	10000.000000	28249	470	1.000000	31846	32	1.000000	9715234	0.002137
307973070	1678092	85348	10000.000000	28386	489	1.000000	31762	37	1.000000	9710504	0.002235
307995187	1677048	85937	10000.000000	29254	375	1.000000	31805	42	1.000000	9705671	0.002605
308012663	1670237	85912	10000.000000	28634	473	1.000000	32005	26	1.000000	9700818	0.003373
307987436	1687067	85474	10000.000000	28528	508	1.000000	31965	28	1.000000	9696004	0.002849
307967583	1680222	85827	10000.000000	28931	455	1.000000	32068	39	1.000000	9691139	0.003125
307998796	1677064	85354	10000.000000	27778	482	1.000000	31976	50	1.000000	9686237	0.003345
307992960	1677544	85690	10000.000000	28402	480	1.000000	31528	26	1.000000	9681431	0.003087
307948810	1684683	85980	10000.000000	28885	506	1.000000	31959	52	1.000000	9676665	0.003266
307978179	1676360	85633	10000.000000	28347	472	1.000000	31724	46	1.000000	9671903	0.003206
308000971	1679170	85292	10000.000000	28143	532	1.000000	31782	33	1.000000	9667071	0.003243
307934505	1683560	85525	10000.000000	28574	552	1.000000	31788	38	1.000000	9662147	0.003614
307955751	1681887	85790	10000.000000	29255	447	1.000000	31738	37	1.000000	9657309	0.004025
307951928	1688475	85885	10000.000000	28653	516	1.000000	31973	47	1.000000	9652513	0.003326
307986664	1673815	85355	10000.000000	28218	518	1.000000	31686	39	1.000000	9647773	0.003602
308013004	1680446	86072	10000.000000	28504	532	1.000000	31617	32	1.000000	9642988	0.003462
307968735	1675983	85614	10000.000000	28075	642	1.000000	31679	33	1.000000	9638065	0.004399
308020400	1681263	85522	10000.000000	27854	528	1.000000	31538	45	1.000000	9633216	0.004294
307941281	1684069	85655	10000.000000	27936	622	1.000000	31479	44	1.000000	9628357	0.003984
308001415	1675918	86236	10000.000000	27984	517	1.000000	31819	35	1.000000	9623572	0.002511
307938110	1683794	86451	10000.000000	28666	430	1.000000	31899	31	1.000000	9618721	0.002438
307978911	1684774	86198	10000.000000	28898	365	1.000000	31861	43	1.000000	9613910	0.002143
307992008	1673395	85487	10000.000000	28091	576	1.000000	31543	29	1.000000	9609018	0.001731
307971266	1681338	85466	10000.000000	28192	460	1.000000	31735	28	1.000000	9604161	0.001837
307989964	1677051	85437	10000.000000	28935	335	1.000000	31788	35	1.000000	9599394	0.001488
307984388	1685174	85424	10000.000000	28903	476	1.000000	31823	42	1.000000	9594620	0.001362
307941213	1683944	86724	10000.000000	28182	491	1.000000	31652	40	1.000000	9589755	0.001429
307961040	1677924	85303	10000.000000	27745	657	1.000000	31789	52	1.000000	9584829	0.000798
307986356	1674620	85525	10000.000000	28662	396	1.000000	31610	41	1.000000	9580100	0.000580
308025140	1667214	85141	10000.000000	28288	426	1.000000	31809	39	1.000000	9575190	0.000911
307990209	1684861	86120	10000.000000	28943	404	1.000000	31796	27	1.000000	9570380	0.000484
307950675	1681941	85690	10000.000000	28665	427	1.000000	31661	38	1.000000	9565586	0.000549
307968386	1682457	85390	10000.000000	28515	460	1.000000	31606	33	1.000000	9560811	0.000512
308012270	1676874	85403	10000.000000	28447	471	1.000000	31372	61	1.000000	9556052	0.001440
308019953	1667983	86014	10000.000000	28809	415	1.000000	31778	16	1.000000	9551169	0.001961
307968748	1689771	85583	10000.000000	28434	528	1.000000	31752	37	1.000000	9546447	0.001819
307927194	1689132	86358	10000.000000	28236	464	1.000000	31792	30	1.000000	9541630	0.001498
307964638	1676693	85255	10000.000000	28311	579	1.000000	31865	37	1.000000	9536820	0.001402
308032119	1669229	85207	10000.000000	28991	414	1.000000	31742	30	1.000000	9531849	0.002594
307996229	1678893	85904	10000.000000	28454	475	1.000000	31729	26	1.000000	9527235	0.002644
307974198	1679363	85371	10000.000000	28692	487	1.000000	31775	30	1.000000	9522538	0.002395
307986147	1674586	85580	10000.000000	28825	450	1.000000	31939	37	1.000000	9517763	0.002432
npatches	nstrain	runtime	dt	init_x	init_y	init_y_blood	init_z	init_S	beta0	beta1	beta2	beta3	mean_beta	B	d	delta	delta_blood	b[0]	mut	m	CTL	c	g	epsilon	k	het	lambda	rho	omega	x_max	patch.dyna	DELTA	A	VA
10000	1	100.000000	0.001000	21900	9499	5000000	0.001000	10000000	20.881908	9.515551	18.512576	11.601803	14	800000000	0.010000	1.000000	1.000000	80000	0.000050	0.004800	0	0.500000	0.000000	2.500000	16.000000	0.500000	0.000000	0.000000	0.000000	31872	0	10.000000	7.000000	1.000000
sus	inf	inf_blood	z	x[0]	y[0][0]	z[0]	x[1]	y[1][0]	z[1]	S[0]	synchrony
219000000	94990000	5000000	10.000000	21900	9499	0.001000	21900	9499	0.001000	10000000	0.000000
123341868	70132471	3737546	3941.516320	8865	8206	0.394152	14859	6280	0.394152	9995039	0.000000
228036365	15847134	825283	6325.803353	17343	2724	0.632580	26459	958	0.632580	9990077	0.000000
271830821	7020027	364162	7771.765723	22036	1526	0.777177	30188	321	0.777177	9984899	0.000000
291798655	3766664	194129	8648.676577	24569	940	0.864868	31306	143	0.864868	9979881	0.000000
301797900	2313538	118935	9180.483393	25930	895	0.918048	31563	94	0.918048	9974815	0.000000
306974004	1619766	83462	9503.000201	27355	488	0.950300	31908	46	0.950300	9969753	0.000000
309837076	1233499	62946	9698.592075	27493	635	0.969859	31822	26	0.969859	9964695	0.000000
311547777	1009333	51243	9817.209710	28931	292	0.981721	31801	14	0.981721	9959646	0.000000
312552452	880664	45176	9889.141608	28785	467	0.988915	31617	27	0.988915	9954597	0.000000
313139898	805100	41164	9932.731000	28618	472	0.993277	31721	19	0.993277	9949633	0.000000
313588630	746666	37976	9959.000913	29492	294	0.995923	31898	13	0.995923	9944749	0.000000
313734714	727626	37018	9975.073071	29430	299	0.997527	31820	17	0.997527	9939749	0.000000
313873165	710907	36376	9984.597156	28897	393	0.998501	31769	13	0.998501	9934817	0.000000
313950959	701153	35550	9990.266879	28871	457	0.999091	32054	21	0.999091	9929836	0.000000
314015484	691733	35284	9993.700221	28902	376	0.999449	31828	12	0.999449	9924908	0.000000
314050871	685362	34885	9995.591925	29402	342	0.999666	31712	23	0.999666	9920043	0.000000
314088360	683001	34874	9996.632057	28782	387	0.999797	31591	8	0.999797	9915061	0.000000
314061338	681942	34945	9997.487486	28824	417	0.999877	31537	11	0.999877	9910144	0.000000
314097182	678296	34415	9997.782621	29013	413	0.999925	31488	20	0.999925	9905266	0.000000
314172439	669891	34121	9997.803822	29275	325	0.999955	32029	14	0.999955	9900355	0.000000
314142768	672378	34284	9998.059174	28907	342	0.999973	31894	22	0.999973	9895256	0.000000
314143455	674052	34523	9998.105287	29973	310	0.999983	31815	14	0.999983	9890400	0.000000
314115844	676847	34409	9998.065055	28957	442	0.999990	31778	23	0.999990	9885512	0.000000
314139721	671516	34224	9998.051414	29276	270	0.999994	31786	10	0.999994	9880610	0.000000
314175857	669487	34404	9998.018526	29686	325	0.999996	31971	13	0.999996	9875667	0.000000
314175440	673719	34184	9997.966456	29629	325	0.999998	31722	12	0.999998	9870598	0.000000
314120461	679902	34289	9998.327185	29166	346	0.999999	32098	15	0.999999	9865691	0.000000
314115713	677967	34737	9998.352257	28990	297	0.999999	31808	8	0.999999	9860825	0.000000
314094060	679293	34704	9998.503735	29610	342	0.999999	31726	12	0.999999	9855979	0.000000
314136872	674708	34562	9998.285961	28909	405	1.000000	31960	22	1.000000	9851101	0.000000
314113496	677504	34465	9998.302175	28573	382	1.000000	31978	20	1.000000	9846200	0.000000
314109136	676952	34436	9998.347809	29073	333	1.000000	31684	19	1.000000	9841187	0.000000
314128997	675493	34562	9998.441161	29408	332	1.000000	31797	21	1.000000	9836213	0.000000
314156970	672452	34398	9998.335561	28851	517	1.000000	31906	17	1.000000	9831337	0.000000
314150832	672890	34256	9998.058529	28598	423	1.000000	31966	12	1.000000	9826577	0.000000
314133558	675070	34044	9998.151078	28667	402	1.000000	31761	14	1.000000	9821616	0.000000
314156707	672430	34382	9997.788550	29342	267	1.000000	31761	15	1.000000	9816753	0.000000
314149787	668360	33912	9998.031225	29672	266	1.000000	31870	12	1.000000	9811923	0.000000
314178381	673122	34483	9998.302311	29676	403	1.000000	31909	11	1.000000	9807178	0.000000
314130632	677842	34901	9998.361253	29174	316	1.000000	31831	11	1.000000	9802268	-1.#IND00
314100974	679601	34875	9998.358014	29091	339	1.000000	31638	6	1.000000	9797443	-1.#IND00
314135200	676035	34617	9998.284267	28380	623	1.000000	31902	15	1.000000	9792669	0.009661
314115858	679171	34580	9998.297111	28603	429	1.000000	31674	14	1.000000	9787732	0.008160
314131001	677186	34527	9998.418013	29485	246	1.000000	31797	16	1.000000	9782847	0.004547
314099728	686261	34915	9998.164754	29473	342	1.000000	31895	21	1.000000	9777939	0.007775
314117490	677188	34795	9998.167677	27959	581	1.000000	31638	12	1.000000	9773053	0.006763
314143273	669971	34158	9998.019337	28712	398	1.000000	31792	16	1.000000	9768303	0.007247
314167191	674650	34484	9998.077183	28819	414	1.000000	31619	13	1.000000	9763432	0.007991
314142814	672989	34488	9998.149074	28508	386	1.000000	32047	17	1.000000	9758602	0.005628
314128363	673341	34587	9998.063598	29458	360	1.000000	32015	13	1.000000	9753668	0.008354
314146701	673416	34335	9997.832672	28839	420	1.000000	31933	10	1.000000	9748817	0.008542
314112449	679325	34409	9997.744279	28784	408	1.000000	31787	16	1.000000	9744007	0.008651
314095654	680023	34628	9997.868206	29153	311	1.000000	31681	4	1.000000	9739164	0.010058
314139646	669490	34276	9998.137206	29428	274	1.000000	31808	12	1.000000	9734344	0.009432
314143021	677033	34297	9998.090782	29268	392	1.000000	31874	22	1.000000	9729433	0.008768
314135765	674294	34427	9998.370427	28252	440	1.000000	31628	7	1.000000	9724499	0.008135
314150546	672468	34351	9998.288859	29011	434	1.000000	31787	4	1.000000	9719626	0.008112
314172082	677227	34547	9998.515222	29192	335	1.000000	31678	23	1.000000	9714897	0.009327
314158365	678949	34346	9998.157746	28988	368	1.000000	31754	20	1.000000	9710209	0.007185
314105569	680254	34699	9998.328878	29214	357	1.000000	31899	6	1.000000	9705457	0.006358
314160317	668457	33923	9998.339010	29023	395	1.000000	31725	12	1.000000	9700596	0.005781
314149878	671792	34506	9998.366915	29403	286	1.000000	31813	32	1.000000	9695684	0.005127
314153733	673351	34423	9998.278003	29152	312	1.000000	31785	10	1.000000	9690850	0.004743
314159310	672068	34159	9998.212447	28638	359	1.000000	31790	19	1.000000	9686144	0.004920
314142592	680025	34390	9998.611969	29361	308	1.000000	31864	15	1.000000	9681381	0.004254
314165835	670572	33965	9998.465131	28804	422	1.000000	31813	15	1.000000	9676638	0.003859
314161480	673730	34427	9998.484393	29266	394	1.000000	31878	21	1.000000	9671842	0.002843
314161951	673333	34275	9998.340559	28811	438	1.000000	31658	13	1.000000	9666941	0.001348
314148796	674249	34376	9998.243568	29433	284	1.000000	31628	11	1.000000	9662224	0.000766
314129900	681062	34643	9998.197690	29282	386	1.000000	31822	24	1.000000	9657384	0.002278
314122083	676016	34498	9998.272413	28909	448	1.000000	31736	27	1.000000	9652664	0.002412
314112573	676449	34522	9998.122569	29006	386	1.000000	31899	21	1.000000	9647949	0.004299
314143039	675996	34579	9998.143629	29035	453	1.000000	31825	13	1.000000	9643189	0.004154
314095759	676859	34645	9998.392547	28567	433	1.000000	32064	15	1.000000	9638434	0.003825
314122323	681343	34509	9998.284315	29546	272	1.000000	31867	7	1.000000	9633607	0.003675
314101452	682503	34568	9998.495618	29316	320	1.000000	31827	18	1.000000	9628804	0.004471
314079146	682531	34766	9998.454579	28802	436	1.000000	31780	23	1.000000	9623995	0.004355
314165939	671670	33976	9998.144909	28875	482	1.000000	32068	10	1.000000	9619143	0.004276
314200138	666044	33997	9998.171187	28266	505	1.000000	31792	22	1.000000	9614362	0.003995
314135551	677440	34311	9998.187754	29022	375	1.000000	31913	17	1.000000	9609608	0.004447
314150754	672398	34424	9998.111692	29310	321	1.000000	31751	20	1.000000	9604853	0.004582
314160776	670662	34332	9998.106384	29089	307	1.000000	31941	19	1.000000	9600063	0.004734
314150681	670682	34454	9998.010791	28887	468	1.000000	31613	13	1.000000	9595401	0.004799
314133407	676024	34210	9998.032195	29162	327	1.000000	31721	16	1.000000	9590535	0.004610
314103917	681996	34896	9998.346490	29489	342	1.000000	31611	8	1.000000	9585722	0.004331
314102003	677178	34543	9998.391060	29655	366	1.000000	31955	15	1.000000	9580944	0.004215
314135312	676688	34389	9998.278657	29009	313	1.000000	31664	21	1.000000	9576096	0.004264
314139291	673394	34283	9998.077908	29363	309	1.000000	31770	6	1.000000	9571353	0.003624
314160088	673930	34598	9998.249628	29288	337	1.000000	31802	20	1.000000	9566592	0.003354
314127276	675866	34829	9998.355554	28987	405	1.000000	31889	17	1.000000	9561766	0.003668
314126503	678575	34642	9998.124822	28711	341	1.000000	31869	6	1.000000	9556980	0.003591
314118520	679979	34626	9998.290778	29509	378	1.000000	31635	16	1.000000	9552196	0.003703
314115116	677242	34649	9998.464817	29177	390	1.000000	31804	30	1.000000	9547358	0.003485
314154505	673809	34150	9998.582885	29647	264	1.000000	31739	13	1.000000	9542523	0.003314
314141569	678557	34735	9998.477068	29219	417	1.000000	31680	16	1.000000	9537755	0.002979
314105198	679807	34784	9998.238185	28333	432	1.000000	31801	16	1.000000	9532859	0.002881
314093717	682488	35131	9998.421895	28952	279	1.000000	31670	14	1.000000	9528074	0.002866
314096901	681368	34829	9998.344941	28093	398	1.000000	31838	16	1.000000	9523285	0.002837
314112290	677694	34581	9998.384361	29407	354	1.000000	31928	20	1.000000	9518575	0.002475
npatches	nstrain	runtime	dt	init_x	init_y	init_y_blood	init_z	init_S	beta0	beta1	beta2	beta3	mean_beta	B	d	delta	delta_blood	b[0]	mut	m	CTL	c	g	epsilon	k	het	lambda	rho	omega	x_max	patch.dyna	DELTA	A	VA
10000	1	100.000000	0.001000	21900	9499	5000000	0.001000	10000000	17.116745	14.462450	9.996014	7.369919	14	800000000	0.010000	1.000000	1.000000	80000	0.000050	0.004800	0	0.500000	0.000000	2.500000	17.000000	0.500000	0.000000	0.000000	0.000000	31872	0	10.000000	7.000000	1.000000
sus	inf	inf_blood	z	x[0]	y[0][0]	z[0]	x[1]	y[1][0]	z[1]	S[0]	synchrony
219000000	94990000	5000000	10.000000	21900	9499	0.001000	21900	9499	0.001000	10000000	0.000000
128986355	62637845	3346588	3941.516320	10886	6826	0.394152	12261	6546	0.394152	9995011	0.000000
237047733	12910005	673971	6325.803353	21147	1810	0.632580	23416	1225	0.632580	9989955	0.000000
280262091	5181158	269129	7771.765723	26315	697	0.777177	28508	369	0.777177	9985005	0.000000
299078773	2443278	126262	8648.676577	28846	345	0.864868	30383	205	0.864868	9980026	0.000000
307925622	1317264	68228	9180.483393	30765	124	0.918048	31405	60	0.918048	9975151	0.000000
312274456	782992	40353	9502.951756	31207	79	0.950300	31562	25	0.950300	9970059	0.000000
314590835	507903	26046	9695.706132	31582	48	0.969859	31831	33	0.969859	9965040	0.000000
315875352	359788	18433	9772.220217	31861	47	0.981721	31588	17	0.981721	9960174	0.000000
316542607	280842	14506	9670.602195	31609	32	0.988915	31725	16	0.988915	9955127	0.000000
316970121	234517	11773	9426.747888	31589	22	0.993277	31529	7	0.869160	9950214	0.000000
317198504	213510	10813	9164.791793	31730	19	0.995923	31601	10	0.920652	9945232	0.000000
317306031	201440	10479	8973.950105	31875	4	0.995146	31655	6	0.944233	9940213	0.000000
317362985	201084	10280	8867.257622	31788	31	0.818426	31598	5	0.966180	9935221	0.000000
317323486	211057	10727	8876.757752	31722	48	0.889883	32031	24	0.701968	9930334	0.000000
317273488	210260	10699	8923.598902	31552	32	0.933219	31726	15	0.819257	9925446	0.000000
317304656	208016	10472	8924.310908	31784	32	0.959500	31739	14	0.890387	9920683	0.000000
317302888	214269	11015	8923.265800	31682	10	0.975439	31792	10	0.933525	9915628	0.000000
317279593	212087	10843	8938.445599	31759	41	0.985105	31856	6	0.959686	9910637	0.000000
317279992	210033	10766	8945.225613	31569	27	0.990967	31801	12	0.975551	9905668	0.000000
317316403	207845	10544	8924.290137	31532	20	0.994522	32128	1	0.853311	9900669	0.000000
317325548	207787	10767	8905.152368	31641	8	0.996678	31880	15	0.772923	9895630	0.000000
317294495	208771	10675	8912.431519	31721	6	0.997985	31659	21	0.862288	9890803	0.000000
317283788	205935	10235	8906.002008	31579	20	0.789628	31903	8	0.916484	9885842	0.000000
317249129	215297	10950	8903.973263	31269	57	0.872419	31956	14	0.945908	9880807	0.000000
317230909	217081	11185	8957.428738	31496	22	0.922628	31696	21	0.941956	9875947	0.000000
317269365	208622	10863	8956.559186	31702	12	0.953077	31682	8	0.843411	9871116	0.000000
317316240	205641	10619	8918.185166	31596	42	0.971543	31688	10	0.905036	9866155	0.000000
317324270	206072	10480	8890.464422	32000	3	0.982742	31953	3	0.942409	9861202	0.000000
317285189	207886	10604	8890.714030	31479	19	0.989534	31783	12	0.965073	9856208	0.000000
317274815	213008	10787	8911.206297	31739	31	0.993653	31661	4	0.733372	9851344	0.000000
317272555	214448	10920	8925.524084	31650	16	0.996151	32023	10	0.838302	9846403	0.000000
317272606	213439	11002	8945.464097	32005	8	0.997666	31782	16	0.901938	9841474	0.000000
317268446	210485	10849	8936.409434	31739	6	0.961419	31719	4	0.940530	9836612	0.000000
317280706	212095	10790	8927.532981	31575	37	0.976602	31709	10	0.896367	9831691	0.000000
317275949	211243	10790	8930.775355	31638	10	0.985810	31724	18	0.937151	9826789	0.000000
317264755	217588	10874	8935.646934	31853	7	0.956482	31889	3	0.931377	9821913	0.000000
317247236	214594	10796	8960.090170	31839	18	0.973609	31532	18	0.834929	9816976	0.000000
317258577	212348	10787	8970.713612	31716	17	0.983995	31951	3	0.899892	9811990	0.000000
317320744	204033	10330	8909.726715	31606	23	0.990294	31589	12	0.930659	9807049	0.000000
317313127	211824	10815	8875.873730	31928	14	0.994113	31989	9	0.913694	9802117	-1.#IND00
317256092	218177	11163	8939.418512	31832	25	0.996430	32086	21	0.918233	9797224	-1.#IND00
317250894	213944	10811	8970.113290	31817	12	0.997835	31727	15	0.950412	9792314	0.012799
317276565	205794	10509	8940.903809	31879	24	0.998687	31839	48	0.837874	9787458	0.013155
317309287	209281	10639	8907.845233	31722	6	0.999204	31749	3	0.901678	9782556	0.009693
317272794	215707	10980	8932.994211	31814	13	0.999517	31768	7	0.797616	9777747	0.004922
317260964	215143	11075	8954.406433	31592	12	0.999707	31653	18	0.877263	9772814	0.005653
317288935	208749	10667	8953.219636	31681	1	0.984937	31702	15	0.925566	9767959	0.004320
317288996	210199	10811	8932.303236	31633	36	0.844488	31930	8	0.950014	9763113	0.004208
317304927	205726	10507	8916.429271	31553	38	0.905689	31976	12	0.969686	9758279	0.007045
317316689	201686	10171	8876.735055	31773	12	0.942805	31970	11	0.981616	9753360	0.006442
317347400	207267	10558	8874.659675	31752	16	0.601791	31985	20	0.960354	9748410	0.006959
317302510	213276	10926	8910.158366	30274	360	0.758504	31922	5	0.975956	9743478	0.004670
317291557	211023	10579	8932.849402	30145	236	0.853544	31954	3	0.914697	9738585	0.004052
317301824	211022	10670	8928.968024	30802	116	0.911181	31784	11	0.926485	9733816	0.004305
317280143	214484	10959	8942.378974	31366	38	0.946135	31784	6	0.850271	9728875	0.003815
317268595	212341	10936	8958.761537	31721	39	0.967333	31947	14	0.909196	9723976	0.003765
317277480	209996	10770	8934.789824	31719	22	0.980189	31852	9	0.848538	9719115	0.003684
317235707	214129	11090	8945.927776	31631	26	0.973687	31707	23	0.815424	9714201	0.003555
317273643	209917	10645	8958.384970	31631	14	0.956932	31834	17	0.756589	9709375	0.002204
317289956	207240	10606	8933.611383	31905	15	0.973881	31982	8	0.852382	9704478	0.002901
317321224	207982	10406	8916.745179	31823	16	0.984160	31756	8	0.827781	9699597	0.002558
317294628	214125	11107	8923.153829	31929	7	0.990394	31941	12	0.882360	9694793	0.002785
317274739	211522	10939	8944.899891	31782	13	0.994174	31975	7	0.887626	9690077	0.002699
317269157	211510	10926	8955.178485	31845	27	0.996467	31846	11	0.796988	9685208	0.002868
317279603	210347	10708	8941.469470	31740	21	0.997857	31859	6	0.876883	9680416	0.002672
317288789	210620	10550	8933.229499	31806	18	0.943290	31672	22	0.925335	9675561	0.002037
317273727	212650	10861	8933.773384	31794	9	0.965608	31640	8	0.954719	9670685	0.001481
317281503	210920	10848	8940.431095	31666	21	0.979143	31602	7	0.875997	9665829	0.001642
317285633	207731	10490	8937.764500	31851	46	0.987351	31694	20	0.885096	9661111	0.001933
317279486	213639	10831	8917.708574	31781	17	0.992329	31661	2	0.902908	9656232	0.001440
317251808	214765	10869	8934.204875	31465	82	0.715657	31688	18	0.861337	9651517	0.001349
317243411	214956	10963	8970.756077	30798	104	0.827559	31776	26	0.896273	9646614	0.001227
317274011	209976	10729	8952.973819	31005	106	0.895422	31945	15	0.713236	9641745	0.001754
317310616	208245	10512	8921.895745	31344	27	0.936578	31536	24	0.826091	9637092	0.002152
317319938	206890	10481	8899.738532	31733	34	0.961538	31693	11	0.894532	9632171	0.002004
317285495	212332	10724	8912.133704	31691	31	0.976674	31839	14	0.936038	9627371	0.002448
317299218	207349	10586	8921.962345	31792	7	0.985854	31737	4	0.911569	9622546	0.002767
317290327	210057	10761	8905.773841	31984	24	0.991421	31806	13	0.946370	9617675	0.001417
317292418	210632	10771	8927.438519	31600	16	0.994797	31651	10	0.932841	9612774	0.001499
317294439	211474	10721	8929.096154	31847	17	0.996845	31687	23	0.940551	9607914	0.001596
317260356	212398	10806	8941.915931	31735	5	0.998087	31722	5	0.955414	9603006	0.001611
317297190	208917	10757	8918.356391	31772	4	0.920562	32045	20	0.789528	9598194	0.001832
317285846	210531	10643	8919.051898	31847	35	0.951824	31988	5	0.872358	9593474	0.001943
317263383	208743	10679	8925.246119	31731	16	0.970784	31958	22	0.789599	9588643	0.002642
317291131	209602	10652	8921.116508	31771	22	0.982282	31922	15	0.872401	9583827	0.001904
317288873	212409	10853	8933.163401	31653	14	0.989255	31823	5	0.779616	9578906	0.002058
317274356	213222	10901	8943.902800	31756	13	0.993483	31520	48	0.866347	9574057	0.002894
317275171	214016	10853	8954.972144	31611	9	0.957720	31720	7	0.918946	9569318	0.002874
317239442	213619	10893	8958.074503	31805	27	0.886261	31688	27	0.878853	9564349	0.002899
317255416	207672	10720	8942.679890	31924	6	0.931022	31694	14	0.926530	9559580	0.003057
317289850	210710	10555	8928.487818	31864	12	0.958168	31849	6	0.939627	9554853	0.002702
317271547	214847	10983	8951.644167	31671	8	0.974631	31806	2	0.904262	9550077	0.002850
317272043	210653	10790	8959.610347	31940	6	0.984615	31832	2	0.884897	9545285	0.002890
317316795	207744	10621	8927.945356	31765	4	0.990670	32019	13	0.855511	9540556	0.002445
317271793	211321	10750	8922.955544	31706	16	0.994342	31653	6	0.845530	9535773	0.001618
317297221	209819	10645	8925.252724	31867	3	0.994332	31788	11	0.906321	9530893	0.001579
317311084	209101	10575	8898.100901	31706	34	0.996563	31842	32	0.943188	9526082	0.001482
317311060	209612	10753	8905.991267	31641	14	0.997915	31611	9	0.965546	9521225	0.001922
317315034	211748	10951	8923.419374	31929	12	0.998736	31840	13	0.979105	9516488	0.001992
npatches	nstrain	runtime	dt	init_x	init_y	init_y_blood	init_z	init_S	beta0	beta1	beta2	beta3	mean_beta	B	d	delta	delta_blood	b[0]	mut	m	CTL	c	g	epsilon	k	het	lambda	rho	omega	x_max	patch.dyna	DELTA	A	VA
10000	1	100.000000	0.001000	21900	9499	5000000	0.001000	10000000	20.656275	20.572716	13.955330	17.591671	14	800000000	0.010000	1.000000	1.000000	80000	0.000050	0.004800	0	0.500000	0.000000	2.500000	18.000000	0.500000	0.000000	0.000000	0.000000	31872	0	10.000000	7.000000	1.000000
sus	inf	inf_blood	z	x[0]	y[0][0]	z[0]	x[1]	y[1][0]	z[1]	S[0]	synchrony
219000000	94990000	5000000	10.000000	21900	9499	0.001000	21900	9499	0.001000	10000000	0.000000
134321272	56035142	3005666	3941.516320	9828	6651	0.394152	9969	6688	0.394152	9995000	0.000000
245080303	10505461	549771	6325.803353	19609	1885	0.632580	19624	1874	0.632580	9989723	0.000000
287352034	3775292	197029	7771.765723	24199	950	0.777177	24974	924	0.777177	9984722	0.000000
304689478	1541526	79596	8648.676577	27142	583	0.864868	28107	360	0.864868	9979784	0.000000
312205736	685280	35285	9180.444103	28892	237	0.918048	29722	287	0.918048	9974780	0.000000
315604401	319945	16676	9462.783944	30487	97	0.950300	30029	213	0.950300	9969785	0.000000
317190039	163509	8388	8997.015541	30789	70	0.969859	30820	86	0.969859	9964870	0.000000
317779433	123503	6328	7939.863629	31522	9	0.981721	31699	55	0.981721	9959800	0.000000
317667858	190641	9656	7876.995156	31529	22	0.988915	31258	117	0.988915	9954747	0.000000
317211375	235674	11994	8465.989707	31592	31	0.993277	31404	51	0.993277	9949862	0.000000
317478670	153651	7866	8550.174201	31516	25	0.995923	31814	22	0.995923	9944916	0.000000
317866910	121074	6276	7820.700342	31570	35	0.997527	31798	38	0.997527	9939861	0.000000
317599396	223057	11192	7894.215251	31536	42	0.998501	31768	43	0.998501	9934978	0.000000
316839093	293566	15044	8610.008942	31538	26	0.999091	31577	31	0.999091	9929967	0.000000
317265953	172554	8924	8818.554307	31559	44	0.999449	31496	25	0.999449	9925008	0.000000
317835905	114779	5857	7939.846385	31584	3	0.999666	31607	5	0.999666	9920009	0.000000
317669757	208580	10409	7793.928870	31603	36	0.925130	31468	21	0.999797	9915015	0.000000
316760427	328844	16760	8550.865211	31173	121	0.954595	31507	54	0.999877	9910015	0.000000
317096482	195351	10015	8896.908770	30872	93	0.972464	31460	31	0.999925	9905084	0.000000
317781433	112304	5626	8065.948998	31310	19	0.983301	31644	55	0.999955	9900103	0.000000
317815375	179684	8955	7599.584011	31683	56	0.989873	31553	36	0.999973	9895188	0.000000
316770022	359069	18250	8402.102677	31649	39	0.993858	31446	62	0.999983	9890236	0.000000
316798549	239739	12560	8937.909267	31571	42	0.996275	31120	57	0.999990	9885151	0.000000
317621995	125812	6551	8423.225627	31726	31	0.997741	31755	22	0.999994	9880111	0.000000
317885435	139669	7057	7595.575601	31304	22	0.998630	31980	36	0.999996	9875160	0.000000
317111585	312975	15629	8207.000124	31667	20	0.999169	31401	87	0.999998	9870198	0.000000
316771596	265394	13738	8840.568848	31574	44	0.999496	31419	27	0.999999	9865333	0.000000
317480218	137381	7178	8596.530412	31240	32	0.999694	31768	26	0.999999	9860386	0.000000
317906186	121090	6008	7609.666745	31324	15	0.999815	31457	22	0.999999	9855467	0.000000
317388548	271048	13506	8005.804622	31629	37	0.999888	31371	65	1.000000	9850411	0.000000
316721213	296189	15230	8721.564373	31612	25	0.999932	31429	49	1.000000	9845414	0.000000
317318810	156697	7901	8781.307904	31648	30	0.999959	31273	47	1.000000	9840437	0.000000
317860377	111176	5802	7774.978827	31625	20	0.947032	31558	55	1.000000	9835544	0.000000
317598379	238331	11918	7779.206641	31324	83	0.967877	31581	43	1.000000	9830655	0.000000
316426811	382290	19524	8601.332456	31110	76	0.980519	31479	111	1.000000	9825759	0.000000
316861686	220057	11427	9019.536169	31205	62	0.988186	30935	95	1.000000	9820705	0.000000
317674678	117770	5893	8260.709575	31674	25	0.992835	31208	60	1.000000	9815791	0.000000
317823695	168061	8238	7614.659464	31556	43	0.995655	31398	26	1.000000	9810882	0.000000
316816522	355386	17937	8384.604175	31783	38	0.997365	31401	56	1.000000	9806066	0.000000
316750615	254675	12975	8940.569006	31471	46	0.998402	31552	70	1.000000	9801215	-1.#IND00
317566221	130582	6707	8530.269920	31468	29	0.999031	31305	59	1.000000	9796373	-1.#IND00
317905604	131531	6681	7592.417851	31635	34	0.999412	31571	46	1.000000	9791377	-1.#IND00
317114811	321302	16229	8148.866977	31163	63	0.999644	31513	50	1.000000	9786510	0.277351
316634781	287962	14715	8824.887092	31477	51	0.999784	31296	58	1.000000	9781670	0.257289
317390341	148648	7643	8736.875924	31478	88	0.999869	31595	25	1.000000	9776798	0.238096
317889326	115924	5968	7701.538301	31502	23	0.999920	31421	49	1.000000	9772010	0.208723
317493876	251407	12587	7892.030458	31648	50	0.999952	31315	57	1.000000	9767116	0.168397
316581265	332041	17451	8664.832325	31409	71	0.999971	31191	59	1.000000	9762177	0.208367
317154608	181290	9367	8906.847043	31812	13	0.999982	31364	39	1.000000	9757273	0.198401
317845464	112673	5659	7939.376980	31522	41	0.999989	31625	25	1.000000	9752437	0.208184
317726933	193781	9652	7684.731030	31573	21	0.999993	31736	18	1.000000	9747434	0.183898
316700436	353861	18134	8476.140578	31611	44	0.999996	31649	24	1.000000	9742627	0.215200
316882888	228517	11711	8957.121729	31306	78	0.999998	31682	53	1.000000	9737790	0.205966
317682081	120451	6217	8303.381904	31272	30	0.999999	31247	40	1.000000	9732814	0.217094
317888653	142021	7291	7560.700424	31450	28	0.999999	31426	39	1.000000	9728071	0.211705
317065378	329990	16632	8223.823809	31744	47	0.999999	31488	50	1.000000	9723146	0.197575
316686718	274510	14305	8864.428617	31194	56	1.000000	31650	33	1.000000	9718274	0.189277
317458966	143456	7525	8661.355514	31403	69	1.000000	31674	24	1.000000	9713390	0.195598
317930878	118538	6038	7680.945334	31406	52	1.000000	31679	5	1.000000	9708577	0.203509
317363834	282379	13853	7989.199025	31585	38	1.000000	31807	43	1.000000	9703672	0.192822
316570371	327355	16952	8735.313963	31352	68	1.000000	31390	77	1.000000	9698775	0.200366
317213910	171815	8764	8894.729593	31319	90	1.000000	31313	102	1.000000	9694047	0.197586
317847154	109482	5680	7865.625149	31828	29	1.000000	31272	61	1.000000	9689168	0.203997
317675516	209812	10441	7712.701083	31812	55	1.000000	31204	55	1.000000	9684287	0.197348
316639584	359192	18541	8525.806496	31397	58	1.000000	31780	23	1.000000	9679396	0.202654
316912733	220078	11230	8970.313912	31321	59	1.000000	31506	41	1.000000	9674462	0.197689
317689097	119988	6160	8256.028275	31573	44	1.000000	31589	30	1.000000	9669624	0.205092
317860240	148966	7423	7603.598981	31220	49	1.000000	31743	13	1.000000	9664739	0.197794
317070808	314158	16142	8257.752834	31164	63	1.000000	31507	55	1.000000	9659890	0.200962
316922528	239742	12419	8841.529841	31569	58	1.000000	31552	45	1.000000	9655070	0.194605
317598384	131221	6748	8464.968308	31180	95	1.000000	31085	94	1.000000	9650218	0.193910
317902516	129169	6413	7614.716689	31610	3	1.000000	31555	19	1.000000	9645510	0.193678
317244703	300946	15249	8113.283489	31073	268	0.672682	31798	34	1.000000	9640806	0.189008
316618373	296523	15426	8801.646004	25445	901	0.801497	31428	48	1.000000	9635943	0.186723
317341767	156491	8089	8788.328733	28825	317	0.879617	31412	34	1.000000	9631040	0.188576
317899262	111789	5528	7767.986977	30435	108	0.926993	31520	11	1.000000	9626311	0.191206
317547620	245392	12266	7838.637055	31071	52	0.955725	31921	39	0.917478	9621449	0.186572
316590412	337343	17618	8627.104056	31217	88	0.973149	31413	123	0.949954	9616718	0.184167
317083982	188314	9664	8930.580189	31221	75	0.983716	30938	55	0.969650	9611981	0.182855
317812467	111803	5657	7988.503433	31654	17	0.990125	31050	127	0.981594	9607191	0.182819
317693935	201802	10271	7715.676723	31542	33	0.994011	30960	104	0.988838	9602426	0.175906
316652349	352024	17908	8516.361891	30947	143	0.996368	31261	63	0.993230	9597723	0.178776
316918226	216692	11221	8955.105653	31196	44	0.997797	30829	81	0.995895	9592840	0.176876
317701903	118853	6296	8266.484359	31511	29	0.998664	31286	77	0.997510	9588089	0.180277
317884398	152392	7865	7585.548764	31363	74	0.999190	31419	62	0.998490	9583427	0.181211
317028158	317296	16219	8287.408795	31519	13	0.999509	31227	48	0.999084	9578583	0.182189
316872264	242398	12433	8865.310877	31772	39	0.999702	31613	38	0.999445	9573880	0.179006
317572848	129752	6703	8456.774804	31681	11	0.699693	31975	24	0.999663	9569227	0.182485
317908295	130643	6701	7627.734322	30732	204	0.817878	31685	21	0.999796	9564547	0.183265
317328790	272938	13737	8091.461990	29235	292	0.889551	31513	23	0.999876	9559745	0.181378
316848425	267996	13564	8748.074068	30304	187	0.933018	31520	24	0.999925	9554927	0.178339
317454529	144229	7451	8671.665951	30619	141	0.959378	31523	13	0.999954	9550224	0.177187
317917338	120163	6066	7665.255155	31002	93	0.975365	31776	20	0.999972	9545452	0.177466
317369163	273740	13620	8004.079007	31576	28	0.985060	31365	59	0.999983	9540669	0.175803
316706957	293197	15187	8727.195059	31153	62	0.990939	31302	91	0.999990	9535907	0.176238
317351867	156865	8105	8764.416245	31619	35	0.994505	31404	59	0.999994	9531115	0.176801
317911621	115257	5890	7756.495709	31618	19	0.859799	31442	68	0.999996	9526389	0.177860
317558642	238070	12004	7876.376065	31194	138	0.914974	30947	105	0.999998	9521547	0.173937
316649419	329928	16961	8640.095726	30856	131	0.948436	31177	92	0.999999	9516833	0.176229
npatches	nstrain	runtime	dt	init_x	init_y	init_y_blood	init_z	init_S	beta0	beta1	beta2	beta3	mean_beta	B	d	delta	delta_blood	b[0]	mut	m	CTL	c	g	epsilon	k	het	lambda	rho	omega	x_max	patch.dyna	DELTA	A	VA
10000	1	100.000000	0.001000	21900	9499	5000000	0.001000	10000000	17.855735	8.181041	17.257932	19.843522	14	800000000	0.010000	1.000000	1.000000	80000	0.000050	0.004800	0	0.500000	0.000000	2.500000	19.000000	0.500000	0.000000	0.000000	0.000000	31872	0	10.000000	7.000000	1.000000
sus	inf	inf_blood	z	x[0]	y[0][0]	z[0]	x[1]	y[1][0]	z[1]	S[0]	synchrony
219000000	94990000	5000000	10.000000	21900	9499	0.001000	21900	9499	0.001000	10000000	0.000000
139904240	50027493	2688012	3941.516320	11742	5672	0.394152	17890	4019	0.394152	9995084	0.000000
252756465	8481009	443166	6325.803353	22665	1372	0.632580	29000	339	0.632580	9990235	0.000000
293641759	2664822	139507	7771.765723	28085	327	0.777177	31333	90	0.777177	9985180	0.000000
309190013	889376	46528	8648.676577	30356	129	0.864868	31858	25	0.864868	9980202	0.000000
315252443	299890	15550	9145.954800	31598	16	0.918048	31947	4	0.882852	9975170	0.000000
317506382	104375	5430	8209.002949	31761	4	0.936528	31907	1	0.585335	9970263	0.000000
318031610	118711	6020	6761.234763	31785	0	0.803350	31851	2	0.421898	9965249	0.000000
316588299	473953	23941	7756.172348	31683	39	0.767122	31828	24	0.638531	9960308	0.000000
316020850	332513	17317	8629.205335	31094	85	0.858770	31539	6	0.780786	9955294	0.000000
317524500	104879	5507	8267.803266	31364	15	0.914350	31847	3	0.743773	9950357	0.000000
318080572	114644	5635	6636.344515	31765	12	0.750581	31792	3	0.605514	9945399	0.000000
316017105	642649	32464	7714.163395	31915	28	0.848739	32049	16	0.636488	9940304	0.000000
315164715	437969	22763	8612.721917	31716	40	0.908267	31657	11	0.779546	9935371	0.000000
317167601	132207	6934	8662.927282	31544	30	0.944368	31916	2	0.765800	9930399	0.000000
318102500	87142	4394	6695.365988	31623	22	0.739270	31908	1	0.404614	9925326	0.000000
316512450	587929	28916	7451.550109	31627	28	0.841879	31732	24	0.619069	9920295	0.000000
314391310	601126	31108	8454.391017	31244	75	0.904107	31886	16	0.768982	9915330	0.000000
316628566	185254	9651	8894.347925	31644	10	0.941845	31730	6	0.859898	9910440	0.000000
317988800	76656	3894	7166.471199	31808	6	0.494194	31724	2	0.474100	9905404	0.000000
317561808	313784	15432	7083.471815	30835	272	0.693252	31666	21	0.416943	9900276	0.000000
314921239	640560	32807	8224.438505	30074	238	0.813971	31754	18	0.646402	9895398	0.000000
316251589	236543	12404	8868.087747	31164	51	0.887182	31799	7	0.785559	9890457	0.000000
317830052	78416	3923	7567.489485	31699	24	0.931581	31897	4	0.656000	9885458	0.000000
317868500	205123	10050	6803.099235	31615	12	0.958507	31877	11	0.484086	9880505	0.000000
315178896	705597	36006	8018.603021	31694	27	0.974836	31552	12	0.687122	9875587	0.000000
315685470	323705	17133	8790.451814	31610	24	0.984739	32012	5	0.810253	9870510	0.000000
317578927	93915	4893	8141.547800	32014	16	0.990745	32059	2	0.709847	9865577	0.000000
318046597	134883	6694	6613.697226	31697	13	0.926268	31685	2	0.413808	9860569	0.000000
315581779	713398	35999	7781.073162	31820	42	0.955285	31982	23	0.620580	9855587	0.000000
315062633	433510	22860	8653.562655	31567	20	0.972882	32068	12	0.769899	9850628	0.000000
317232873	127189	6610	8613.014294	31897	7	0.909252	31870	6	0.800185	9845741	0.000000
318090573	93470	4635	6773.122085	31867	6	0.944965	32053	3	0.536363	9840917	0.000000
316776865	473707	23419	7553.817425	31591	6	0.848750	31899	12	0.591857	9836029	0.000000
315500626	434295	22669	8514.938209	31713	86	0.908273	31880	14	0.752480	9831081	0.000000
317199234	134281	7041	8640.667488	31676	14	0.944372	31880	2	0.774201	9826173	0.000000
318084281	85453	4246	6716.255816	31854	3	0.966264	31692	7	0.493650	9821174	0.000000
316749979	519739	25864	7417.022273	31815	14	0.912708	31813	10	0.651541	9816167	0.000000
314742963	564840	29421	8433.216927	31578	34	0.947061	31812	9	0.788675	9811136	0.000000
316690746	183729	9731	8869.877109	31787	15	0.967895	31582	10	0.758138	9806218	0.000000
[truncated: 163 more rows]
