# Supplementary material for: Large Variations in HIV-1 Viral Load Explained by Shifting-Mosaic Metapopulation Dynamics
Source: PLoS Biol. 2016 Oct 5;14(10):e1002567. doi: 10.1371/journal.pbio.1002567 (PMC5051940; doi:10.1371/journal.pbio.1002567)
Supplement: S1 Data — Each file gives the output from the simulations indicated by the filename: low migration (ms1, db432); high migration (ms1, db1); very high migration (ms10, db1); number of patches (np); reservoir (storage); no reservoir (nostorage); CTL immigration model (CTLimmig); CTL proliferation model (CTLprolif); β¯ (beta1, beta2, …). Within each file, there are 21 simulations for (k = 0,1,..,20), and data is output each day. For measures of synchrony, the final entry should be used. See Methods and S1 Simulation Code for further details. (ZIP) [file pbio.1002567.s002.zip › S1_Data/ms1_np10000_nostorage_noPD_CTLimmig_db1_beta15.tsv]

npatches	nstrain	runtime	dt	init_x	init_y	init_y_blood	init_z	init_S	beta0	beta1	beta2	beta3	mean_beta	B	d	delta	delta_blood	b[0]	mut	m	CTL	c	g	epsilon	k	het	lambda	rho	omega	x_max	patch.dyna	DELTA	A	VA
10000	1	100.000000	0.001000	21900	9499	5000000	0.001000	10000000	19.642456	14.407283	19.100810	18.464238	15	800000000	0.010000	1.000000	1.000000	80000	0.000050	0.004800	0	0.500000	0.000000	2.500000	0.000000	0.500000	0.000000	0.000000	0.000000	31872	0	10.000000	7.000000	1.000000
sus	inf	inf_blood	z	x[0]	y[0][0]	z[0]	x[1]	y[1][0]	z[1]	S[0]	synchrony
219000000	94990000	5000000	10.000000	21900	9499	0.001000	21900	9499	0.001000	10000000	0.000000
33192198	511200916	25891839	3941.516320	2308	51751	0.394152	3165	51335	0.394152	9995019	0.000000
27232444	628521469	31990989	6325.803353	1898	63574	0.632580	2555	62945	0.632580	9989936	0.000000
25490142	673984961	34364246	7771.765723	1774	68125	0.777177	2435	67231	0.777177	9984916	0.000000
24874141	691555525	35261001	8648.676577	1746	69925	0.864868	2366	69255	0.864868	9979992	0.000000
24642890	698378552	35633438	9180.483393	1751	70309	0.918048	2350	70347	0.918048	9975125	0.000000
24547771	701006753	35765857	9503.000201	1790	70802	0.950300	2394	69904	0.950300	9970308	0.000000
24516941	702050280	35806866	9698.592075	1691	70776	0.969859	2343	70026	0.969859	9965201	0.000000
24511171	702402920	35836480	9817.209710	1771	71044	0.981721	2353	69848	0.981721	9960371	0.000000
24502141	702551688	35841543	9889.145947	1798	71194	0.988915	2381	70435	0.988915	9955397	0.000000
24498373	702652015	35844165	9932.772025	1688	71059	0.993277	2286	70380	0.993277	9950474	0.000000
24500207	702676348	35845982	9959.229270	1780	70659	0.995923	2351	70464	0.995923	9945443	0.000000
24495556	702668220	35854706	9975.274394	1688	70511	0.997527	2366	70257	0.997527	9940578	0.000000
24497822	702654530	35855047	9985.005037	1708	70670	0.998501	2307	70576	0.998501	9935681	0.000000
24498207	702633352	35855153	9990.906233	1768	70815	0.999091	2378	70045	0.999091	9930830	0.000000
24498149	702657883	35855555	9994.485041	1693	70474	0.999449	2288	70659	0.999449	9925895	0.000000
24496068	702646440	35837134	9996.655426	1763	70879	0.999666	2318	70651	0.999666	9920920	0.000000
24492449	702682985	35837153	9997.971667	1711	71166	0.999797	2337	70481	0.999797	9915936	0.000000
24495530	702673372	35853406	9998.769908	1791	70747	0.999877	2316	70072	0.999877	9910952	0.000000
24495611	702669273	35857403	9999.254005	1731	70701	0.999925	2405	70154	0.999925	9905981	0.000000
24504682	702652221	35847452	9999.547588	1743	70734	0.999955	2349	69782	0.999955	9901012	0.000000
24495676	702698942	35842000	9999.725632	1792	70968	0.999973	2360	70062	0.999973	9895982	0.000000
24497417	702691548	35849203	9999.833608	1699	70769	0.999983	2332	70451	0.999983	9891123	0.000000
24496699	702672905	35854236	9999.899091	1737	70792	0.999990	2276	70661	0.999990	9886104	0.000000
24496738	702617248	35843714	9999.938803	1744	70571	0.999994	2314	69785	0.999994	9881263	0.000000
24497183	702644333	35849050	9999.962887	1702	70208	0.999996	2387	70103	0.999996	9876288	0.000000
24496809	702654176	35852451	9999.977493	1776	70415	0.999998	2338	70198	0.999998	9871373	0.000000
24504796	702623907	35852746	9999.986350	1708	71059	0.999999	2333	70557	0.999999	9866443	0.000000
24497281	702670688	35845955	9999.991722	1748	71029	0.999999	2335	70489	0.999999	9861632	0.000000
24500024	702635074	35848671	9999.994980	1719	70995	0.999999	2284	70385	0.999999	9856790	0.000000
24499595	702644204	35859234	9999.996955	1695	71326	1.000000	2297	70198	1.000000	9851866	0.000000
24496871	702637383	35850542	9999.998154	1722	70623	1.000000	2346	70308	1.000000	9846871	0.000000
24498328	702626143	35849242	9999.998880	1776	70746	1.000000	2273	70855	1.000000	9842015	0.000000
24503116	702632168	35845558	9999.999321	1746	70604	1.000000	2388	70394	1.000000	9837153	0.000000
24501928	702628528	35854508	9999.999588	1712	71164	1.000000	2297	70234	1.000000	9832306	0.000000
24501750	702651783	35844017	9999.999750	1742	70724	1.000000	2321	70412	1.000000	9827346	0.000000
24495056	702632031	35848433	9999.999849	1745	70920	1.000000	2376	70077	1.000000	9822494	0.000000
24494235	702649335	35843525	9999.999908	1721	70737	1.000000	2326	70168	1.000000	9817643	0.000000
24500304	702626825	35854154	9999.999944	1717	70357	1.000000	2376	70082	1.000000	9812696	0.000000
24495781	702662345	35847881	9999.999966	1789	70863	1.000000	2323	70485	1.000000	9807811	0.000000
24500444	702668926	35844373	9999.999980	1713	70647	1.000000	2343	70376	1.000000	9802886	-1.#IND00
24490785	702663727	35850673	9999.999988	1698	70963	1.000000	2281	70481	1.000000	9797902	0.016000
24497510	702639975	35852952	9999.999992	1702	71118	1.000000	2398	69926	1.000000	9792960	0.014733
24496869	702675901	35844075	9999.999995	1725	70678	1.000000	2324	70441	1.000000	9788005	0.017865
24497941	702639584	35858938	9999.999997	1727	70906	1.000000	2303	70344	1.000000	9783159	0.012547
24504554	702642712	35855359	9999.999998	1761	70524	1.000000	2274	70391	1.000000	9778263	0.000620
24492526	702704485	35848633	9999.999999	1715	70784	1.000000	2337	70190	1.000000	9773439	0.003103
24492156	702677878	35851632	9999.999999	1737	70950	1.000000	2284	70679	1.000000	9768682	0.004958
24493872	702662098	35853930	10000.000000	1721	71197	1.000000	2362	70153	1.000000	9763942	0.002410
24492962	702649489	35853592	10000.000000	1761	71117	1.000000	2382	70128	1.000000	9759023	0.000710
24503214	702632352	35862201	10000.000000	1705	71129	1.000000	2297	70468	1.000000	9754255	0.001214
24495943	702667310	35852980	10000.000000	1751	70886	1.000000	2337	70544	1.000000	9749412	0.001918
24496098	702651088	35853543	10000.000000	1812	70879	1.000000	2263	70465	1.000000	9744607	0.001798
24503372	702641124	35844332	10000.000000	1725	70337	1.000000	2347	70052	1.000000	9739763	0.001281
24499667	702679374	35846584	10000.000000	1751	70970	1.000000	2409	70305	1.000000	9734954	-0.000087
24501534	702673489	35853486	10000.000000	1724	71039	1.000000	2306	70425	1.000000	9730158	0.000286
24498439	702656737	35856041	10000.000000	1760	70600	1.000000	2303	70446	1.000000	9725202	0.000139
24502382	702640107	35857299	10000.000000	1727	70999	1.000000	2398	70347	1.000000	9720373	0.001402
24494766	702652574	35852528	10000.000000	1723	70591	1.000000	2330	70517	1.000000	9715474	0.001532
24498781	702684287	35845645	10000.000000	1755	70775	1.000000	2390	70013	1.000000	9710480	0.001083
24502202	702649747	35856773	10000.000000	1747	70519	1.000000	2281	70335	1.000000	9705571	0.000601
24491812	702679229	35854687	10000.000000	1756	70388	1.000000	2329	70639	1.000000	9700672	-0.001653
24496371	702615014	35850396	10000.000000	1756	70941	1.000000	2345	70302	1.000000	9695766	-0.001854
24506482	702618595	35844643	10000.000000	1760	70612	1.000000	2325	70359	1.000000	9690971	-0.002384
24499494	702638492	35848980	10000.000000	1738	70341	1.000000	2337	70627	1.000000	9686193	-0.001972
24496199	702663789	35848532	10000.000000	1720	70750	1.000000	2396	70247	1.000000	9681303	-0.003124
24498325	702676850	35839204	10000.000000	1751	71265	1.000000	2278	70732	1.000000	9676423	-0.002975
24501641	702650578	35850971	10000.000000	1718	71074	1.000000	2322	70641	1.000000	9671617	-0.002261
24492979	702628429	35840814	10000.000000	1712	70722	1.000000	2349	70198	1.000000	9666930	-0.002544
24501101	702649729	35853645	10000.000000	1789	70570	1.000000	2358	70118	1.000000	9662100	-0.002744
24503589	702665305	35851941	10000.000000	1779	70676	1.000000	2336	70698	1.000000	9657300	-0.002774
24497849	702648447	35842593	10000.000000	1766	70817	1.000000	2283	70143	1.000000	9652518	-0.002863
24494899	702665539	35846835	10000.000000	1761	70487	1.000000	2308	70451	1.000000	9647698	-0.001712
24498808	702665805	35848142	10000.000000	1710	70692	1.000000	2378	70186	1.000000	9642810	-0.001890
24499531	702636210	35844856	10000.000000	1728	70420	1.000000	2290	70681	1.000000	9638027	-0.001572
24498439	702661604	35855298	10000.000000	1830	70451	1.000000	2337	70058	1.000000	9633150	-0.001126
24493075	702641225	35850956	10000.000000	1769	70889	1.000000	2360	70420	1.000000	9628293	-0.001496
24496372	702660056	35847200	10000.000000	1757	70585	1.000000	2315	70105	1.000000	9623523	-0.001525
24493296	702684795	35848242	10000.000000	1690	70898	1.000000	2341	70141	1.000000	9618661	-0.001476
24501784	702647627	35848975	10000.000000	1716	70830	1.000000	2341	70625	1.000000	9613956	-0.000966
24498888	702663358	35853714	10000.000000	1737	70865	1.000000	2344	70348	1.000000	9609072	-0.001031
24505099	702602507	35846688	10000.000000	1717	70788	1.000000	2388	70019	1.000000	9604257	-0.001369
24503183	702640079	35855004	10000.000000	1689	70937	1.000000	2292	70768	1.000000	9599458	-0.001349
24500966	702669260	35857699	10000.000000	1728	70981	1.000000	2342	70637	1.000000	9594539	-0.001100
24498972	702678674	35849191	10000.000000	1724	70748	1.000000	2299	70481	1.000000	9589714	-0.001332
24495954	702624464	35854530	10000.000000	1711	70564	1.000000	2355	70383	1.000000	9584946	-0.001930
24493133	702658495	35834732	10000.000000	1739	70530	1.000000	2338	70332	1.000000	9580181	-0.001433
24499431	702627932	35846819	10000.000000	1733	70657	1.000000	2338	70062	1.000000	9575445	-0.001356
24501422	702668053	35852336	10000.000000	1746	70724	1.000000	2341	70295	1.000000	9570641	-0.001462
24501982	702633207	35860379	10000.000000	1700	71086	1.000000	2345	70365	1.000000	9565741	-0.001181
24495879	702656324	35848953	10000.000000	1691	70940	1.000000	2323	70807	1.000000	9560907	-0.001328
24499153	702690865	35848129	10000.000000	1737	71381	1.000000	2322	70309	1.000000	9556165	-0.001161
24497546	702669236	35845604	10000.000000	1749	70323	1.000000	2348	70235	1.000000	9551432	-0.001194
24496506	702679754	35850280	10000.000000	1679	70935	1.000000	2380	70252	1.000000	9546684	-0.001340
24500686	702676613	35845649	10000.000000	1721	71196	1.000000	2288	70409	1.000000	9541831	-0.001379
24498830	702650576	35848251	10000.000000	1747	71245	1.000000	2326	70241	1.000000	9536997	-0.000848
24497730	702667923	35857778	10000.000000	1729	71014	1.000000	2331	70625	1.000000	9532208	-0.001134
24498954	702675591	35852484	10000.000000	1727	70986	1.000000	2306	70525	1.000000	9527555	-0.001081
24498674	702644945	35843476	10000.000000	1756	70835	1.000000	2347	70882	1.000000	9522802	-0.001143
24492836	702676155	35830261	10000.000000	1733	70901	1.000000	2310	70430	1.000000	9518128	-0.000913
npatches	nstrain	runtime	dt	init_x	init_y	init_y_blood	init_z	init_S	beta0	beta1	beta2	beta3	mean_beta	B	d	delta	delta_blood	b[0]	mut	m	CTL	c	g	epsilon	k	het	lambda	rho	omega	x_max	patch.dyna	DELTA	A	VA
10000	1	100.000000	0.001000	21900	9499	5000000	0.001000	10000000	12.645728	12.430265	8.987938	18.145757	15	800000000	0.010000	1.000000	1.000000	80000	0.000050	0.004800	0	0.500000	0.000000	2.500000	1.000000	0.500000	0.000000	0.000000	0.000000	31872	0	10.000000	7.000000	1.000000
sus	inf	inf_blood	z	x[0]	y[0][0]	z[0]	x[1]	y[1][0]	z[1]	S[0]	synchrony
219000000	94990000	5000000	10.000000	21900	9499	0.001000	21900	9499	0.001000	10000000	0.000000
36999343	446174100	22682808	3941.516320	4077	44183	0.394152	3999	44445	0.394152	9994875	0.000000
36819082	442804049	22639679	6325.803353	4057	44189	0.632580	4042	43858	0.632580	9989922	0.000000
40035094	401998220	20548371	7771.765723	4359	39913	0.777177	4337	39973	0.777177	9984985	0.000000
42823755	372553616	19030169	8648.676577	4679	37239	0.864868	4655	36626	0.864868	9980081	0.000000
44629880	355431449	18146695	9180.483393	4784	35550	0.918048	4988	35196	0.918048	9975170	0.000000
45728707	345758813	17644812	9503.000201	4918	34530	0.950300	5020	34227	0.950300	9970186	0.000000
46382480	340191994	17355646	9698.592075	5004	33759	0.969859	5109	33798	0.969859	9965182	0.000000
46770082	336966291	17190914	9817.209710	5189	33250	0.981721	5147	33254	0.981721	9960248	0.000000
47011647	335012208	17093066	9889.145947	5169	33107	0.988915	5191	33180	0.988915	9955325	0.000000
47155566	333850226	17035426	9932.772025	5032	33196	0.993277	5147	33355	0.993277	9950189	0.000000
47239026	333157385	16997610	9959.229270	5074	32947	0.995923	5174	32854	0.995923	9945273	0.000000
47297241	332748489	16973512	9975.274394	5143	33125	0.997527	5182	32962	0.997527	9940287	0.000000
47320279	332507721	16966487	9985.005037	5071	33411	0.998501	5146	33585	0.998501	9935314	0.000000
47351219	332288009	16948500	9990.906233	5091	33319	0.999091	5218	32934	0.999091	9930306	0.000000
47357987	332219008	16952841	9994.485041	5163	32776	0.999449	5252	33031	0.999449	9925324	0.000000
47354791	332161486	16944065	9996.655426	5125	32860	0.999666	5197	32639	0.999666	9920377	0.000000
47359592	332149440	16946385	9997.971667	5055	33111	0.999797	5147	33002	0.999797	9915341	0.000000
47367461	332108446	16949498	9998.769908	5033	33275	0.999877	5203	33142	0.999877	9910216	0.000000
47374492	332075505	16940860	9999.254005	5139	33009	0.999925	5266	33027	0.999925	9905219	0.000000
47371862	332091514	16943353	9999.547588	5119	33230	0.999955	5274	32791	0.999955	9900353	0.000000
47373135	332069095	16942693	9999.725632	5102	33209	0.999973	5272	33001	0.999973	9895445	0.000000
47366676	332067577	16941851	9999.833608	5185	32969	0.999983	5203	32786	0.999983	9890514	0.000000
47369408	332102915	16942833	9999.899091	5141	33268	0.999990	5207	32799	0.999990	9885462	0.000000
47369729	332068498	16939131	9999.938803	5051	32758	0.999994	5259	32860	0.999994	9880476	0.000000
47368926	332071357	16946190	9999.962887	5024	33004	0.999996	5256	32954	0.999996	9875470	0.000000
47376143	332069734	16946160	9999.977493	5170	32781	0.999998	5286	32878	0.999998	9870666	0.000000
47367029	332079263	16941612	9999.986350	5093	32853	0.999999	5199	33107	0.999999	9865721	0.000000
47376431	332073848	16933355	9999.991722	5138	33085	0.999999	5165	33046	0.999999	9860843	0.000000
47372305	332077563	16939067	9999.994980	5065	33188	0.999999	5185	33106	0.999999	9855950	0.000000
47367232	332095343	16941444	9999.996955	5108	33042	1.000000	5261	32758	1.000000	9851013	0.000000
47382259	332051757	16943457	9999.998154	5207	32857	1.000000	5245	32983	1.000000	9846153	0.000000
47374968	332077535	16951778	9999.998880	5160	33044	1.000000	5274	32832	1.000000	9841235	0.000000
47378440	332078555	16944306	9999.999321	5222	32724	1.000000	5206	32892	1.000000	9836242	0.000000
47380255	332073335	16943985	9999.999588	5132	33058	1.000000	5151	33092	1.000000	9831253	0.000000
47375247	332074564	16941964	9999.999750	5136	32881	1.000000	5210	33158	1.000000	9826358	0.000000
47368955	332089237	16936002	9999.999849	5099	32791	1.000000	5256	32923	1.000000	9821514	0.000000
47367932	332088990	16943778	9999.999908	5200	32953	1.000000	5192	32954	1.000000	9816630	0.000000
47366942	332081916	16945277	9999.999944	5130	33004	1.000000	5127	32833	1.000000	9811694	0.000000
47377350	332065400	16941265	9999.999966	5184	32815	1.000000	5267	32968	1.000000	9806896	0.000000
47363999	332087978	16939900	9999.999980	5080	32912	1.000000	5201	33040	1.000000	9801944	-1.#IND00
47380739	332069217	16945398	9999.999988	5068	33009	1.000000	5264	32694	1.000000	9797067	0.014400
47376352	332077527	16938588	9999.999992	5171	32848	1.000000	5200	32972	1.000000	9792294	0.006236
47372290	332077888	16945113	9999.999995	5113	32870	1.000000	5193	33112	1.000000	9787411	-0.015065
47381625	332064940	16948977	9999.999997	5176	32861	1.000000	5209	32781	1.000000	9782498	-0.001810
47382158	332053570	16934770	9999.999998	5089	33308	1.000000	5192	32886	1.000000	9777576	0.009331
47375027	332079908	16946788	9999.999999	5115	33077	1.000000	5147	33281	1.000000	9772618	0.009113
47381832	332045643	16950952	9999.999999	5261	32974	1.000000	5183	33096	1.000000	9767789	0.005119
47372519	332064174	16950530	10000.000000	5023	32941	1.000000	5159	33027	1.000000	9762905	0.008388
47365046	332083369	16946714	10000.000000	5155	33129	1.000000	5265	32892	1.000000	9758170	0.006811
47381345	332072080	16940153	10000.000000	5174	33130	1.000000	5107	32888	1.000000	9753391	0.006796
47370149	332065327	16943703	10000.000000	5163	32837	1.000000	5271	32755	1.000000	9748577	0.008037
47368563	332057746	16943045	10000.000000	5076	33020	1.000000	5147	33118	1.000000	9743706	-0.000950
47380025	332074699	16937138	10000.000000	5090	33360	1.000000	5105	33104	1.000000	9738864	-0.001311
47379228	332059407	16944086	10000.000000	5192	32988	1.000000	5224	32781	1.000000	9734129	-0.003356
47373110	332090202	16940550	10000.000000	5150	32815	1.000000	5262	32714	1.000000	9729287	-0.003801
47368693	332093377	16945090	10000.000000	5020	32919	1.000000	5267	32812	1.000000	9724362	-0.003239
47366579	332065169	16943534	10000.000000	5103	33024	1.000000	5194	32946	1.000000	9719476	-0.003130
47382829	332056417	16935396	10000.000000	5066	32884	1.000000	5206	33194	1.000000	9714646	-0.002664
47374823	332083335	16939868	10000.000000	5077	32926	1.000000	5172	32757	1.000000	9709812	-0.005098
47373423	332054358	16941242	10000.000000	5166	32931	1.000000	5197	33078	1.000000	9704976	-0.005213
47379929	332071176	16940160	10000.000000	5055	33374	1.000000	5169	33009	1.000000	9700164	-0.003643
47370040	332046374	16942122	10000.000000	5078	32923	1.000000	5319	32533	1.000000	9695263	-0.003116
47382238	332051065	16942639	10000.000000	5101	32845	1.000000	5177	33137	1.000000	9690411	-0.002896
47382342	332073226	16948835	10000.000000	5288	32498	1.000000	5165	32870	1.000000	9685625	-0.003030
47373056	332076188	16943714	10000.000000	5058	33015	1.000000	5306	32629	1.000000	9680724	-0.001834
47371399	332065334	16946053	10000.000000	5174	33200	1.000000	5162	33224	1.000000	9675882	-0.002446
47367504	332099224	16942789	10000.000000	5088	33201	1.000000	5142	33134	1.000000	9671079	-0.001901
47367853	332059909	16950042	10000.000000	5092	33032	1.000000	5211	32851	1.000000	9666278	-0.001580
47379314	332079179	16942508	10000.000000	5137	33273	1.000000	5149	33272	1.000000	9661386	-0.003804
47369210	332067884	16937925	10000.000000	5154	33082	1.000000	5246	32735	1.000000	9656626	-0.006580
47372782	332069474	16944517	10000.000000	5038	33302	1.000000	5111	33169	1.000000	9651914	-0.006241
47382087	332061281	16938162	10000.000000	5198	32866	1.000000	5308	32831	1.000000	9647228	-0.006173
47362723	332071509	16947597	10000.000000	5143	32807	1.000000	5156	33237	1.000000	9642287	-0.006623
47369581	332083107	16943737	10000.000000	5186	32852	1.000000	5055	33311	1.000000	9637370	-0.007863
47378841	332050859	16936697	10000.000000	5136	33101	1.000000	5273	32845	1.000000	9632478	-0.007833
47370404	332056192	16945386	10000.000000	5080	33055	1.000000	5259	32745	1.000000	9627720	-0.007688
47375771	332071059	16943190	10000.000000	5157	32905	1.000000	5202	33131	1.000000	9622916	-0.007159
47370484	332090161	16937983	10000.000000	5151	32910	1.000000	5189	32994	1.000000	9618164	-0.007175
47368538	332093927	16939261	10000.000000	5240	32945	1.000000	5145	33045	1.000000	9613273	-0.007678
47382787	332050868	16941672	10000.000000	5100	33020	1.000000	5144	32897	1.000000	9608508	-0.007711
47379543	332063416	16940083	10000.000000	5181	32988	1.000000	5272	32948	1.000000	9603601	-0.007490
47378502	332041079	16934863	10000.000000	5079	33085	1.000000	5271	32786	1.000000	9598854	-0.007264
47367955	332089617	16941183	10000.000000	5019	32927	1.000000	5202	32705	1.000000	9594096	-0.004082
47373065	332074635	16936275	10000.000000	5093	33099	1.000000	5219	32994	1.000000	9589354	-0.004289
47380587	332066962	16947188	10000.000000	5079	33257	1.000000	5249	32859	1.000000	9584541	-0.004323
47363148	332098016	16946910	10000.000000	5076	33207	1.000000	5225	32790	1.000000	9579706	-0.004158
47371256	332087479	16937766	10000.000000	5211	33008	1.000000	5218	32879	1.000000	9574857	-0.003959
47371692	332073128	16946040	10000.000000	5206	32809	1.000000	5217	33174	1.000000	9570115	-0.003512
47371651	332093714	16943909	10000.000000	5170	33196	1.000000	5231	32926	1.000000	9565287	-0.003444
47367953	332087060	16941064	10000.000000	5119	33001	1.000000	5206	32810	1.000000	9560636	-0.003500
47369854	332103567	16941617	10000.000000	5152	33064	1.000000	5176	33469	1.000000	9555861	-0.002992
47366361	332105492	16942310	10000.000000	5159	32886	1.000000	5278	32859	1.000000	9551263	-0.002558
47363596	332112522	16942546	10000.000000	5192	32968	1.000000	5218	33057	1.000000	9546520	-0.002467
47369333	332069780	16941725	10000.000000	5237	32761	1.000000	5124	33014	1.000000	9541767	-0.002608
47376216	332069618	16939786	10000.000000	5163	33012	1.000000	5196	32758	1.000000	9537007	-0.002570
47367118	332097253	16939006	10000.000000	5197	32756	1.000000	5138	33037	1.000000	9532145	-0.002359
47373006	332081950	16944181	10000.000000	5107	32968	1.000000	5196	33074	1.000000	9527323	-0.002252
47377942	332058637	16942810	10000.000000	5151	32869	1.000000	5214	32945	1.000000	9522600	-0.002045
47381640	332069222	16948484	10000.000000	5142	33230	1.000000	5196	33050	1.000000	9517880	-0.001257
npatches	nstrain	runtime	dt	init_x	init_y	init_y_blood	init_z	init_S	beta0	beta1	beta2	beta3	mean_beta	B	d	delta	delta_blood	b[0]	mut	m	CTL	c	g	epsilon	k	het	lambda	rho	omega	x_max	patch.dyna	DELTA	A	VA
10000	1	100.000000	0.001000	21900	9499	5000000	0.001000	10000000	10.226227	16.384033	9.691668	22.416137	15	800000000	0.010000	1.000000	1.000000	80000	0.000050	0.004800	0	0.500000	0.000000	2.500000	2.000000	0.500000	0.000000	0.000000	0.000000	31872	0	10.000000	7.000000	1.000000
sus	inf	inf_blood	z	x[0]	y[0][0]	z[0]	x[1]	y[1][0]	z[1]	S[0]	synchrony
219000000	94990000	5000000	10.000000	21900	9499	0.001000	21900	9499	0.001000	10000000	0.000000
41288159	389990189	19912375	3941.516320	5380	38356	0.394152	3517	39243	0.394152	9994930	0.000000
47912226	323159601	16564307	6325.803353	6306	31207	0.632580	4129	32689	0.632580	9989899	0.000000
56444289	266118912	13623553	7771.765723	7444	25440	0.777177	4861	27100	0.777177	9984827	0.000000
62108060	237505872	12140330	8648.676577	8129	22769	0.864868	5292	24258	0.864868	9979989	0.000000
65427848	223102169	11392059	9180.483393	8464	21381	0.918048	5617	22740	0.918048	9974920	0.000000
67366395	215314587	10991356	9503.000201	8734	20631	0.950300	5746	21981	0.950300	9969920	0.000000
68524796	210867285	10759381	9698.592075	9071	20053	0.969859	5969	21464	0.969859	9965055	0.000000
69220694	208258585	10625965	9817.209710	9108	19813	0.981721	5858	21462	0.981721	9960038	0.000000
69645431	206707068	10553407	9889.145947	8956	19702	0.988915	6005	21215	0.988915	9955259	0.000000
69900312	205786062	10500769	9932.772025	9227	19359	0.993277	5945	21081	0.993277	9950210	0.000000
70069628	205216734	10472250	9959.229270	9197	19652	0.995923	5969	20946	0.995923	9945270	0.000000
70143884	204893680	10453659	9975.274394	8988	19641	0.997527	6016	21017	0.997527	9940326	0.000000
70182229	204710600	10439691	9985.005037	9143	19316	0.998501	6074	20927	0.998501	9935387	0.000000
70246391	204580494	10437737	9990.906233	9256	19322	0.999091	6038	20843	0.999091	9930376	0.000000
70253981	204501762	10435674	9994.485041	9162	19565	0.999449	6023	20748	0.999449	9925405	0.000000
70273571	204435634	10432802	9996.655426	9159	19543	0.999666	6030	20977	0.999666	9920369	0.000000
70287254	204426029	10429472	9997.971667	9222	19590	0.999797	6083	20746	0.999797	9915411	0.000000
70296396	204412557	10427291	9998.769908	9147	19439	0.999877	6089	20778	0.999877	9910437	0.000000
70295620	204388196	10431790	9999.254005	9103	19388	0.999925	6100	20717	0.999925	9905339	0.000000
70301260	204388602	10424075	9999.547588	9191	19416	0.999955	6011	20906	0.999955	9900444	0.000000
70283867	204393190	10431903	9999.725632	9282	19183	0.999973	6113	20867	0.999973	9895676	0.000000
70290503	204388118	10426891	9999.833608	9032	19489	0.999983	6045	20929	0.999983	9890785	0.000000
70260696	204414497	10423034	9999.899091	9121	19396	0.999990	5965	21052	0.999990	9885915	0.000000
70296088	204371814	10423280	9999.938803	9345	19332	0.999994	6058	20805	0.999994	9881003	0.000000
70283601	204373576	10427066	9999.962887	9026	19693	0.999996	5974	21047	0.999996	9875975	0.000000
70288997	204391966	10428308	9999.977493	9112	19486	0.999998	6054	21013	0.999998	9870995	0.000000
70284608	204378331	10430641	9999.986350	8979	19670	0.999999	6076	20818	0.999999	9866037	0.000000
70295062	204374217	10436538	9999.991722	9315	19420	0.999999	5976	21030	0.999999	9860989	0.000000
70303357	204362205	10430593	9999.994980	9077	19581	0.999999	5974	20838	0.999999	9856039	0.000000
70297281	204376206	10423724	9999.996955	8922	19684	1.000000	6032	21169	1.000000	9851053	0.000000
70300701	204353518	10428905	9999.998154	9109	19547	1.000000	6015	21104	1.000000	9846027	0.000000
70296899	204365568	10429429	9999.998880	9173	19920	1.000000	6055	20816	1.000000	9841088	0.000000
70293660	204369628	10425206	9999.999321	9152	19122	1.000000	5979	20961	1.000000	9836162	0.000000
70286899	204400729	10428925	9999.999588	8998	19368	1.000000	6097	20975	1.000000	9831284	0.000000
70289694	204374244	10425089	9999.999750	9092	19528	1.000000	5890	21126	1.000000	9826335	0.000000
70290334	204362621	10424838	9999.999849	9036	19737	1.000000	6001	20956	1.000000	9821464	0.000000
70302845	204354265	10424650	9999.999908	9174	19445	1.000000	5937	21185	1.000000	9816576	0.000000
70298219	204376600	10423926	9999.999944	9219	19350	1.000000	6035	20948	1.000000	9811720	0.000000
70304435	204373457	10424035	9999.999966	9085	19318	1.000000	6079	21054	1.000000	9806923	0.000000
70296258	204379954	10430188	9999.999980	9098	19562	1.000000	6106	20736	1.000000	9802056	-1.#IND00
70302164	204355952	10429369	9999.999988	9257	19440	1.000000	5951	20904	1.000000	9797030	-0.006400
70292156	204386702	10427463	9999.999992	9019	19608	1.000000	6052	20902	1.000000	9792105	-0.013110
70297482	204375507	10429716	9999.999995	9024	19353	1.000000	6046	20642	1.000000	9787289	-0.003596
70285475	204382378	10428118	9999.999997	9199	19720	1.000000	5995	20954	1.000000	9782383	-0.003385
70287806	204402471	10426430	9999.999998	9308	19138	1.000000	6044	20897	1.000000	9777529	-0.002767
70285238	204384063	10431132	9999.999999	9089	19512	1.000000	6030	20704	1.000000	9772606	-0.005049
70271035	204413665	10431078	9999.999999	9143	19574	1.000000	6022	20963	1.000000	9767733	-0.001106
70284838	204361999	10425472	10000.000000	9101	19400	1.000000	6121	20813	1.000000	9762888	-0.000355
70279942	204414355	10424305	10000.000000	9138	19562	1.000000	5996	21139	1.000000	9758070	-0.000462
70279285	204379154	10437241	10000.000000	9255	19309	1.000000	6041	20800	1.000000	9753185	0.000432
70295894	204392386	10426096	10000.000000	9280	19297	1.000000	5989	20954	1.000000	9748361	0.000592
70298152	204369377	10429627	10000.000000	9192	19460	1.000000	5907	20818	1.000000	9743430	0.002673
70286452	204397020	10432030	10000.000000	9246	19189	1.000000	6114	20639	1.000000	9738692	0.002750
70287913	204372927	10428782	10000.000000	9036	19691	1.000000	6083	20731	1.000000	9733665	0.003007
70284454	204371535	10432174	10000.000000	9099	19436	1.000000	6118	20673	1.000000	9728735	0.003201
70291917	204377459	10426293	10000.000000	9058	19436	1.000000	5991	20875	1.000000	9723922	0.002204
70292589	204380857	10427771	10000.000000	9062	19512	1.000000	5893	20939	1.000000	9719156	0.002287
70299003	204370994	10425606	10000.000000	9085	19339	1.000000	6019	21009	1.000000	9714371	0.002232
70303492	204342641	10425529	10000.000000	9267	19405	1.000000	6023	20666	1.000000	9709497	0.003542
70289826	204384909	10427170	10000.000000	9154	19517	1.000000	6208	20685	1.000000	9704642	0.004317
70292878	204367616	10425351	10000.000000	9094	19412	1.000000	5990	20901	1.000000	9699779	0.005083
70292910	204372931	10425670	10000.000000	9073	19610	1.000000	5990	20847	1.000000	9695017	0.005869
70286598	204391013	10428377	10000.000000	9113	19474	1.000000	5966	21069	1.000000	9690236	0.006474
70293230	204354482	10422404	10000.000000	9182	19531	1.000000	5979	20831	1.000000	9685363	0.006489
70290006	204381826	10426497	10000.000000	9155	19456	1.000000	5981	21166	1.000000	9680510	0.006427
70292711	204387766	10424349	10000.000000	9039	19286	1.000000	6060	20859	1.000000	9675738	0.006230
70288588	204377754	10430361	10000.000000	9137	19367	1.000000	5977	20917	1.000000	9671086	0.005386
70293848	204383262	10424418	10000.000000	9082	19430	1.000000	6014	20847	1.000000	9666258	0.005327
70298679	204357016	10427023	10000.000000	9145	19552	1.000000	6033	20816	1.000000	9661485	0.005045
70288297	204394853	10424849	10000.000000	9131	19628	1.000000	6128	21041	1.000000	9656733	0.005392
70290486	204379400	10432533	10000.000000	9205	19397	1.000000	6105	20648	1.000000	9652005	0.005424
70292673	204379278	10424948	10000.000000	9188	19352	1.000000	6026	20831	1.000000	9647220	0.005753
70290475	204384481	10425540	10000.000000	8984	19699	1.000000	6032	21012	1.000000	9642463	0.005073
70289141	204362527	10426457	10000.000000	9130	19404	1.000000	6000	20802	1.000000	9637758	0.005868
70304886	204376899	10424211	10000.000000	9126	19652	1.000000	6077	21085	1.000000	9632987	0.005787
70292478	204381580	10431350	10000.000000	9162	19402	1.000000	6025	20824	1.000000	9628214	0.005081
70293544	204374225	10430271	10000.000000	9123	19461	1.000000	6039	21107	1.000000	9623371	0.005337
70295416	204371229	10430631	10000.000000	8965	19621	1.000000	6094	20682	1.000000	9618667	0.004574
70284179	204376471	10429223	10000.000000	9136	19550	1.000000	6060	20819	1.000000	9613955	0.003677
70290251	204373685	10425712	10000.000000	9028	19397	1.000000	6050	20976	1.000000	9609154	0.003299
70286396	204379443	10430536	10000.000000	9083	19475	1.000000	6082	21029	1.000000	9604396	0.003266
70299725	204363306	10424392	10000.000000	9179	19280	1.000000	6090	20690	1.000000	9599459	0.003831
70300736	204357546	10429475	10000.000000	9088	19570	1.000000	5991	20935	1.000000	9594707	0.003508
70292429	204398365	10428244	10000.000000	9009	19376	1.000000	6094	21003	1.000000	9589910	0.002575
70289721	204369716	10432767	10000.000000	9046	19625	1.000000	6018	20989	1.000000	9585091	0.002767
70285246	204394487	10428581	10000.000000	9031	19541	1.000000	6025	21063	1.000000	9580388	0.002972
70278261	204391646	10424703	10000.000000	9098	19745	1.000000	5922	21224	1.000000	9575546	0.003413
70295684	204403943	10426280	10000.000000	9101	19486	1.000000	6154	20545	1.000000	9570774	0.003299
70292404	204354534	10431268	10000.000000	9224	19160	1.000000	6049	20822	1.000000	9566137	0.003061
70294332	204382268	10427611	10000.000000	9205	19329	1.000000	5888	21143	1.000000	9561442	0.003288
70285802	204397551	10429943	10000.000000	9224	19408	1.000000	5960	20749	1.000000	9556602	0.003492
70300205	204373516	10430922	10000.000000	9020	19599	1.000000	6103	20786	1.000000	9551835	0.003664
70284612	204410244	10432186	10000.000000	9088	19758	1.000000	5954	21016	1.000000	9547012	0.003030
70285218	204387990	10433305	10000.000000	9220	19338	1.000000	5969	21138	1.000000	9542292	0.002958
70291516	204378080	10427434	10000.000000	9095	19462	1.000000	6014	20738	1.000000	9537505	0.002774
70298797	204365572	10424471	10000.000000	9144	19384	1.000000	6095	20870	1.000000	9532637	0.002671
70290460	204376214	10432544	10000.000000	9090	19510	1.000000	6106	20767	1.000000	9527763	0.002576
70303262	204357472	10423656	10000.000000	9061	19564	1.000000	6103	21001	1.000000	9523105	0.002440
70287268	204380650	10421823	10000.000000	9205	19444	1.000000	5948	21003	1.000000	9518392	0.002107
npatches	nstrain	runtime	dt	init_x	init_y	init_y_blood	init_z	init_S	beta0	beta1	beta2	beta3	mean_beta	B	d	delta	delta_blood	b[0]	mut	m	CTL	c	g	epsilon	k	het	lambda	rho	omega	x_max	patch.dyna	DELTA	A	VA
10000	1	100.000000	0.001000	21900	9499	5000000	0.001000	10000000	13.526102	14.227492	11.468224	17.041699	15	800000000	0.010000	1.000000	1.000000	80000	0.000050	0.004800	0	0.500000	0.000000	2.500000	3.000000	0.500000	0.000000	0.000000	0.000000	31872	0	10.000000	7.000000	1.000000
sus	inf	inf_blood	z	x[0]	y[0][0]	z[0]	x[1]	y[1][0]	z[1]	S[0]	synchrony
219000000	94990000	5000000	10.000000	21900	9499	0.001000	21900	9499	0.001000	10000000	0.000000
45655682	342025456	17535747	3941.516320	4680	34006	0.394152	4533	33954	0.394152	9995019	0.000000
59757397	243585486	12508342	6325.803353	5990	24486	0.632580	6069	23984	0.632580	9990077	0.000000
73254956	189520447	9705467	7771.765723	7594	18904	0.777177	7228	19095	0.777177	9985123	0.000000
81261077	166349077	8502328	8648.676577	8240	16489	0.864868	7972	16576	0.864868	9980183	0.000000
85839505	154971753	7915024	9180.483393	8813	15421	0.918048	8565	15537	0.918048	9975260	0.000000
88591125	148736420	7586717	9503.000201	9124	14688	0.950300	8756	14818	0.950300	9970218	0.000000
90185801	145217490	7415720	9698.592075	9221	14428	0.969859	8836	14640	0.969859	9965255	0.000000
91173181	143172555	7305206	9817.209710	9399	14217	0.981721	8971	14292	0.981721	9960258	0.000000
91786205	141910633	7238606	9889.145947	9494	14169	0.988915	8979	14368	0.988915	9955233	0.000000
92126908	141180053	7194426	9932.772025	9521	13830	0.993277	8990	14383	0.993277	9950212	0.000000
92338410	140753198	7178861	9959.229270	9601	14009	0.995923	8925	14300	0.995923	9945303	0.000000
92478116	140461324	7164978	9975.274394	9530	13923	0.997527	9101	14212	0.997527	9940419	0.000000
92569979	140305709	7155803	9985.005037	9394	14041	0.998501	9031	14102	0.998501	9935458	0.000000
92604092	140223145	7157395	9990.906233	9485	13914	0.999091	9123	14023	0.999091	9930384	0.000000
92638304	140148580	7151474	9994.485041	9416	13959	0.999449	8901	14199	0.999449	9925347	0.000000
92671034	140103171	7144592	9996.655426	9510	13955	0.999666	9048	14318	0.999666	9920490	0.000000
92672970	140073775	7146147	9997.971667	9714	13765	0.999797	8986	14088	0.999797	9915516	0.000000
92688378	140066888	7146857	9998.769908	9471	13923	0.999877	9218	13951	0.999877	9910647	0.000000
92698273	140036439	7146357	9999.254005	9470	13879	0.999925	8991	14249	0.999925	9905650	0.000000
92681136	140052770	7148708	9999.547588	9463	14026	0.999955	8959	14182	0.999955	9900646	0.000000
92673571	140089161	7146484	9999.725632	9608	13771	0.999973	9046	14038	0.999973	9895664	0.000000
92691079	140050621	7145708	9999.833608	9408	13982	0.999983	9032	14134	0.999983	9890695	0.000000
92676501	140061488	7141579	9999.899091	9491	13953	0.999990	9131	14090	0.999990	9885714	0.000000
92677334	140062423	7148213	9999.938803	9515	13898	0.999994	9127	14035	0.999994	9880807	0.000000
92680466	140059817	7144885	9999.962887	9460	13871	0.999996	9007	14170	0.999996	9875842	0.000000
92667664	140070263	7147126	9999.977493	9534	14027	0.999998	9041	14235	0.999998	9870971	0.000000
92672917	140074615	7148166	9999.986350	9393	14073	0.999999	9189	13980	0.999999	9865951	0.000000
92686760	140043506	7143553	9999.991722	9538	13882	0.999999	9110	13911	0.999999	9860984	0.000000
92687606	140051297	7146141	9999.994980	9510	13908	0.999999	9039	14174	0.999999	9856053	0.000000
92690940	140034685	7145295	9999.996955	9545	13566	1.000000	8971	14216	1.000000	9851180	0.000000
92683996	140055800	7145686	9999.998154	9473	13886	1.000000	9267	13876	1.000000	9846125	0.000000
92683627	140042646	7146454	9999.998880	9525	13778	1.000000	9056	14072	1.000000	9841287	0.000000
92683142	140036734	7148366	9999.999321	9694	13845	1.000000	8948	14210	1.000000	9836417	0.000000
92694180	140042451	7147621	9999.999588	9420	13909	1.000000	9154	14085	1.000000	9831514	0.000000
92690194	140056739	7142273	9999.999750	9711	13755	1.000000	9094	14134	1.000000	9826734	0.000000
92683665	140063420	7141608	9999.999849	9597	13879	1.000000	9016	14252	1.000000	9821908	0.000000
92669247	140086095	7144763	9999.999908	9279	14083	1.000000	8953	14083	1.000000	9816856	0.000000
92678047	140067756	7147302	9999.999944	9613	13915	1.000000	8993	14272	1.000000	9811960	0.000000
92677821	140055442	7147867	9999.999966	9611	13902	1.000000	9066	14218	1.000000	9806960	0.000000
92701841	140056956	7142445	9999.999980	9458	13703	1.000000	9079	14254	1.000000	9802050	-1.#IND00
92691014	140055155	7144291	9999.999988	9363	14099	1.000000	9183	13891	1.000000	9797184	0.006400
92686590	140039044	7142288	9999.999992	9414	13928	1.000000	9044	14044	1.000000	9792401	0.010471
92681669	140067558	7146932	9999.999995	9585	13990	1.000000	9208	13902	1.000000	9787478	0.004209
92674192	140054543	7144104	9999.999997	9523	13657	1.000000	9117	13928	1.000000	9782504	-0.000403
92679887	140072775	7143263	9999.999998	9493	13912	1.000000	9062	14246	1.000000	9777590	-0.002010
92681005	140057405	7140017	9999.999999	9390	13998	1.000000	9172	13968	1.000000	9772640	0.000972
92680074	140060904	7142071	9999.999999	9508	13852	1.000000	8987	14130	1.000000	9767655	0.002280
92677240	140047422	7145883	10000.000000	9584	13816	1.000000	9158	13788	1.000000	9762806	0.000964
92677831	140063573	7148563	10000.000000	9523	13784	1.000000	9071	14165	1.000000	9757856	0.000099
92694582	140034760	7145511	10000.000000	9363	14119	1.000000	9036	14175	1.000000	9752988	0.001101
92699235	140054236	7143099	10000.000000	9525	13977	1.000000	8935	14237	1.000000	9748209	0.000519
92698995	140031681	7147564	10000.000000	9618	13766	1.000000	9082	13974	1.000000	9743436	0.000672
92668045	140057260	7149599	10000.000000	9453	13830	1.000000	9058	14114	1.000000	9738687	0.001665
92673764	140058663	7144342	10000.000000	9603	13794	1.000000	9054	13975	1.000000	9733794	0.001032
92669315	140071909	7145770	10000.000000	9361	14145	1.000000	9115	14013	1.000000	9728889	0.000460
92657602	140076195	7146941	10000.000000	9790	13725	1.000000	8991	13940	1.000000	9724020	-0.001095
92692153	140047794	7142090	10000.000000	9617	13598	1.000000	9096	14020	1.000000	9719142	0.000388
92677813	140053628	7150275	10000.000000	9424	14038	1.000000	9135	14036	1.000000	9714320	0.000550
92685610	140039812	7142079	10000.000000	9566	13861	1.000000	9173	14080	1.000000	9709499	0.000504
92707198	140012774	7145520	10000.000000	9704	13599	1.000000	9086	14114	1.000000	9704678	0.000433
92681558	140062731	7145403	10000.000000	9484	13679	1.000000	9140	14198	1.000000	9699758	0.002103
92691160	140068594	7147385	10000.000000	9517	13886	1.000000	8995	14165	1.000000	9694996	0.002447
92675167	140062663	7147801	10000.000000	9616	13772	1.000000	9188	14027	1.000000	9690135	0.002304
92673920	140084900	7143851	10000.000000	9568	13792	1.000000	9107	14049	1.000000	9685404	0.001471
92688100	140036138	7144570	10000.000000	9371	13940	1.000000	9046	14077	1.000000	9680607	0.000237
92701587	140026044	7145614	10000.000000	9509	13893	1.000000	8903	14168	1.000000	9675845	0.000283
92670430	140068439	7143628	10000.000000	9390	13974	1.000000	8988	14214	1.000000	9670998	-0.000289
92695551	140043178	7143844	10000.000000	9437	13924	1.000000	9284	13822	1.000000	9666118	-0.000806
92682850	140057224	7142902	10000.000000	9601	13924	1.000000	9099	14038	1.000000	9661284	-0.000795
92673414	140059906	7147766	10000.000000	9374	14136	1.000000	9095	14041	1.000000	9656399	-0.001181
92678557	140069141	7144165	10000.000000	9447	14120	1.000000	9305	14039	1.000000	9651553	-0.000877
92668637	140084457	7143002	10000.000000	9468	13901	1.000000	9209	13968	1.000000	9646707	-0.000899
92690445	140048510	7149363	10000.000000	9383	14066	1.000000	9178	14016	1.000000	9641990	-0.001488
92694982	140023187	7148615	10000.000000	9614	13904	1.000000	8954	14266	1.000000	9637192	-0.001813
92673469	140085892	7148948	10000.000000	9466	13927	1.000000	8998	14195	1.000000	9632283	-0.000852
92700730	140031532	7148320	10000.000000	9348	14052	1.000000	8955	14191	1.000000	9627563	-0.000637
92690851	140045718	7144927	10000.000000	9544	13849	1.000000	9074	14008	1.000000	9622688	-0.000446
92682243	140051564	7148541	10000.000000	9385	13987	1.000000	9161	13998	1.000000	9617843	0.000072
92696270	140054553	7140596	10000.000000	9602	13819	1.000000	9259	14115	1.000000	9613014	0.000711
92693759	140033555	7147123	10000.000000	9433	14087	1.000000	9076	14186	1.000000	9608206	0.000111
92685080	140068386	7143944	10000.000000	9560	13841	1.000000	9092	13972	1.000000	9603368	0.000643
92682225	140041555	7144453	10000.000000	9426	14042	1.000000	9196	14054	1.000000	9598612	0.000538
92673507	140051104	7144857	10000.000000	9471	13936	1.000000	9067	14055	1.000000	9593744	0.000630
92693051	140052802	7153236	10000.000000	9503	13748	1.000000	9085	14053	1.000000	9589042	0.000399
92677941	140070443	7144609	10000.000000	9581	13827	1.000000	9143	14186	1.000000	9584197	0.000946
92685265	140048857	7140323	10000.000000	9589	14095	1.000000	9247	13869	1.000000	9579382	0.001169
92681729	140070630	7144091	10000.000000	9483	13828	1.000000	9095	14095	1.000000	9574515	0.001736
92679880	140087325	7145325	10000.000000	9637	13687	1.000000	9041	14127	1.000000	9569782	0.001620
92683269	140054349	7148845	10000.000000	9701	13597	1.000000	9027	14138	1.000000	9565027	0.001748
92675434	140045682	7148772	10000.000000	9625	13656	1.000000	9031	14021	1.000000	9560175	0.002009
92675102	140067011	7143774	10000.000000	9674	13958	1.000000	9204	13844	1.000000	9555461	0.001828
92697980	140034911	7146212	10000.000000	9541	13859	1.000000	9146	14060	1.000000	9550644	0.001808
92678941	140059918	7148316	10000.000000	9542	13683	1.000000	9105	14023	1.000000	9545896	0.001435
92684619	140064744	7146325	10000.000000	9531	13864	1.000000	9038	14166	1.000000	9541078	0.001735
92672533	140053735	7144641	10000.000000	9638	13775	1.000000	8988	14232	1.000000	9536321	0.001630
92691090	140041549	7147298	10000.000000	9502	13891	1.000000	9033	13997	1.000000	9531429	0.001682
92687028	140046278	7154512	10000.000000	9448	13853	1.000000	9237	13940	1.000000	9526607	0.001730
92688404	140041736	7143573	10000.000000	9464	13994	1.000000	9023	14246	1.000000	9521929	0.001486
92675828	140085858	7145625	10000.000000	9592	13856	1.000000	9104	13996	1.000000	9517218	0.001711
npatches	nstrain	runtime	dt	init_x	init_y	init_y_blood	init_z	init_S	beta0	beta1	beta2	beta3	mean_beta	B	d	delta	delta_blood	b[0]	mut	m	CTL	c	g	epsilon	k	het	lambda	rho	omega	x_max	patch.dyna	DELTA	A	VA
10000	1	100.000000	0.001000	21900	9499	5000000	0.001000	10000000	10.399564	9.198115	7.912393	11.281488	15	800000000	0.010000	1.000000	1.000000	80000	0.000050	0.004800	0	0.500000	0.000000	2.500000	4.000000	0.500000	0.000000	0.000000	0.000000	31872	0	10.000000	7.000000	1.000000
sus	inf	inf_blood	z	x[0]	y[0][0]	z[0]	x[1]	y[1][0]	z[1]	S[0]	synchrony
219000000	94990000	5000000	10.000000	21900	9499	0.001000	21900	9499	0.001000	10000000	0.000000
50790683	300039144	15435473	3941.516320	6450	29300	0.394152	7158	29090	0.394152	9994988	0.000000
72997363	187859102	9668725	6325.803353	9364	17675	0.632580	10102	17645	0.632580	9989999	0.000000
91105976	141072825	7221827	7771.765723	11615	13095	0.777177	12391	12937	0.777177	9985116	0.000000
101310634	122258213	6246923	8648.676577	12827	11093	0.864868	14205	10689	0.864868	9980106	0.000000
107190060	112949198	5773581	9180.483393	13484	10406	0.918048	14822	9645	0.918048	9975126	0.000000
110668462	107898752	5511221	9503.000201	14136	9695	0.950300	15285	9243	0.950300	9970219	0.000000
112798321	104961452	5359292	9698.592075	14169	9381	0.969859	15538	8950	0.969859	9965297	0.000000
114058218	103275817	5272562	9817.209710	14508	9286	0.981721	15578	9026	0.981721	9960294	0.000000
114822184	102254852	5218033	9889.145947	14654	9068	0.988915	15895	8539	0.988915	9955285	0.000000
115294560	101648634	5187689	9932.772025	14574	8967	0.993277	15874	8741	0.993277	9950372	0.000000
115583254	101299192	5167546	9959.229270	14374	9338	0.995923	15986	8645	0.995923	9945333	0.000000
115728504	101108808	5159261	9975.274394	14581	9031	0.997527	16108	8511	0.997527	9940436	0.000000
115835769	100948070	5149722	9985.005037	14765	8862	0.998501	16084	8598	0.998501	9935569	0.000000
115903017	100860196	5148922	9990.906233	14664	9142	0.999091	15905	8639	0.999091	9930596	0.000000
115949540	100816846	5144219	9994.485041	14452	9123	0.999449	15875	8880	0.999449	9925624	0.000000
115969634	100798964	5140128	9996.655426	14798	8888	0.999666	16006	8565	0.999666	9920942	0.000000
115964210	100779623	5143510	9997.971667	14696	8950	0.999797	15888	8539	0.999797	9916013	0.000000
115983978	100746900	5139563	9998.769908	14453	9144	0.999877	16059	8539	0.999877	9911090	0.000000
116010218	100744782	5143522	9999.254005	14543	8935	0.999925	15856	8728	0.999925	9906070	0.000000
116028338	100725918	5137151	9999.547588	14726	8986	0.999955	15929	8595	0.999955	9901030	0.000000
115984481	100747333	5137859	9999.725632	14626	9165	0.999973	16182	8624	0.999973	9896077	0.000000
116004843	100740637	5141832	9999.833608	14729	8908	0.999983	16001	8715	0.999983	9891124	0.000000
116010968	100725269	5138965	9999.899091	14735	8987	0.999990	16013	8638	0.999990	9886300	0.000000
116014644	100729807	5141277	9999.938803	14744	9055	0.999994	16076	8642	0.999994	9881349	0.000000
115998455	100728431	5138539	9999.962887	14799	8966	0.999996	15844	8651	0.999996	9876415	0.000000
115996486	100752213	5138133	9999.977493	14826	9109	0.999998	16105	8426	0.999998	9871399	0.000000
115999537	100720521	5140067	9999.986350	14863	8945	0.999999	15781	8724	0.999999	9866362	0.000000
115984679	100764722	5139021	9999.991722	14669	9108	0.999999	16083	8507	0.999999	9861324	0.000000
115993297	100746553	5141758	9999.994980	14615	9124	0.999999	15946	8709	0.999999	9856462	0.000000
115995104	100749815	5142443	9999.996955	14682	9022	1.000000	16062	8480	1.000000	9851583	0.000000
116019154	100743235	5138705	9999.998154	14860	8958	1.000000	15968	8570	1.000000	9846613	0.000000
115982063	100772178	5141291	9999.998880	14533	8988	1.000000	16236	8639	1.000000	9841669	0.000000
115985419	100743977	5140168	9999.999321	14634	9208	1.000000	16149	8573	1.000000	9836747	0.000000
115994891	100754794	5136744	9999.999588	14644	8983	1.000000	16208	8285	1.000000	9831811	0.000000
116011191	100742270	5140299	9999.999750	14633	9111	1.000000	16055	8549	1.000000	9826828	0.000000
116007105	100727830	5139677	9999.999849	14672	8942	1.000000	16084	8511	1.000000	9821907	0.000000
115988986	100758679	5140309	9999.999908	14689	8858	1.000000	15965	8657	1.000000	9816986	0.000000
116006862	100740695	5140297	9999.999944	14613	9027	1.000000	15931	8745	1.000000	9812170	0.000000
115986911	100743722	5144416	9999.999966	14877	8874	1.000000	16023	8612	1.000000	9807352	0.000000
116010610	100740836	5140701	9999.999980	14446	9185	1.000000	16057	8711	1.000000	9802351	-1.#IND00
116018968	100721378	5140283	9999.999988	14732	9062	1.000000	16100	8527	1.000000	9797420	0.004000
115996963	100750973	5141398	9999.999992	14524	9116	1.000000	16206	8448	1.000000	9792584	-0.000984
116004850	100734332	5140370	9999.999995	14736	8910	1.000000	16157	8546	1.000000	9787769	-0.005469
115997729	100755728	5142488	9999.999997	14497	9316	1.000000	15963	8546	1.000000	9782847	0.009799
116022452	100728381	5141238	9999.999998	14609	8959	1.000000	15881	8577	1.000000	9777928	0.008318
115989173	100746195	5140823	9999.999999	14467	9308	1.000000	15983	8829	1.000000	9773011	0.009355
116017421	100727890	5140078	9999.999999	14735	9086	1.000000	16152	8396	1.000000	9768160	0.007567
116000819	100737088	5139669	10000.000000	14774	8913	1.000000	16138	8423	1.000000	9763264	0.001258
116013171	100717170	5135686	10000.000000	14820	8969	1.000000	16123	8440	1.000000	9758275	0.001888
116013863	100737680	5138683	10000.000000	14648	9121	1.000000	16430	8268	1.000000	9753291	0.001936
115996403	100742010	5144004	10000.000000	14725	8807	1.000000	16122	8637	1.000000	9748555	-0.001782
115991530	100747797	5138292	10000.000000	14524	9187	1.000000	15856	8808	1.000000	9743697	-0.002096
116000228	100743202	5138380	10000.000000	14680	8952	1.000000	16157	8439	1.000000	9738779	-0.001257
116000502	100742256	5137907	10000.000000	14739	9115	1.000000	16103	8342	1.000000	9733999	-0.001958
115993862	100739073	5137074	10000.000000	14506	9188	1.000000	15932	8597	1.000000	9729130	-0.002044
116000772	100733806	5137015	10000.000000	14715	8937	1.000000	15950	8531	1.000000	9724264	0.000643
115993890	100747539	5137947	10000.000000	14666	9221	1.000000	16079	8637	1.000000	9719586	0.002419
116002381	100724820	5136749	10000.000000	14788	9151	1.000000	16203	8561	1.000000	9714707	0.002711
115995714	100756828	5140081	10000.000000	14529	9342	1.000000	16045	8424	1.000000	9709777	0.004535
115991226	100751948	5144369	10000.000000	14811	9139	1.000000	16099	8560	1.000000	9704930	0.005985
115998045	100745220	5142686	10000.000000	14711	9093	1.000000	15763	8869	1.000000	9700113	0.008485
116014848	100729289	5141181	10000.000000	14439	9162	1.000000	15877	8707	1.000000	9695236	0.008347
116006558	100749492	5137826	10000.000000	14695	9117	1.000000	15931	8603	1.000000	9690403	0.007964
115994370	100739527	5142205	10000.000000	14529	9219	1.000000	16027	8605	1.000000	9685595	0.007702
116007265	100735389	5143591	10000.000000	14605	8879	1.000000	15899	8501	1.000000	9680675	0.006708
116025608	100718327	5136574	10000.000000	14514	9132	1.000000	15941	8707	1.000000	9675830	0.006500
115995370	100750900	5136681	10000.000000	14736	9006	1.000000	15958	8558	1.000000	9671000	0.006644
116008666	100724640	5133717	10000.000000	14645	9029	1.000000	16202	8702	1.000000	9666282	0.005046
115994241	100742570	5140362	10000.000000	14582	9155	1.000000	16171	8521	1.000000	9661438	0.004818
116023158	100731700	5139254	10000.000000	14660	9000	1.000000	15838	8745	1.000000	9656576	0.004313
116000581	100740338	5139649	10000.000000	14893	8984	1.000000	15924	8620	1.000000	9651742	0.004247
115995843	100757105	5136802	10000.000000	14673	9035	1.000000	15955	8778	1.000000	9646970	0.004816
115998755	100737114	5137546	10000.000000	14608	9072	1.000000	16191	8222	1.000000	9642169	0.003585
116006682	100742359	5140646	10000.000000	14771	9023	1.000000	16132	8465	1.000000	9637375	0.003682
116001279	100735712	5139562	10000.000000	14616	9152	1.000000	16039	8568	1.000000	9632573	0.004103
115989396	100748862	5140868	10000.000000	14754	8831	1.000000	16041	8564	1.000000	9627740	0.003998
116000996	100723783	5138167	10000.000000	14595	8998	1.000000	16136	8543	1.000000	9622940	0.006033
115986297	100748817	5138300	10000.000000	14959	8811	1.000000	16043	8437	1.000000	9618159	0.005741
116031631	100712096	5139731	10000.000000	14628	8996	1.000000	15935	8712	1.000000	9613422	0.005614
115991656	100738274	5140293	10000.000000	14475	9045	1.000000	16130	8707	1.000000	9608656	0.005659
115995543	100741361	5144457	10000.000000	14684	8952	1.000000	16206	8639	1.000000	9603829	0.005426
116000355	100739367	5139554	10000.000000	14955	8925	1.000000	15945	8635	1.000000	9598988	0.005211
116008611	100727882	5138317	10000.000000	14848	8877	1.000000	15941	8710	1.000000	9594152	0.005202
115985403	100756023	5139158	10000.000000	14703	8983	1.000000	15733	8559	1.000000	9589432	0.005069
116020424	100711231	5133769	10000.000000	14438	9056	1.000000	16128	8634	1.000000	9584766	0.004961
116020979	100712507	5132912	10000.000000	14771	8890	1.000000	15929	8421	1.000000	9580058	0.004522
116008658	100731700	5136205	10000.000000	14542	9097	1.000000	16054	8573	1.000000	9575236	0.004375
115995949	100748961	5141331	10000.000000	14593	9152	1.000000	15953	8681	1.000000	9570435	0.004077
116006428	100737818	5139386	10000.000000	14896	8972	1.000000	16026	8689	1.000000	9565633	0.004101
115991343	100755662	5145658	10000.000000	14968	8814	1.000000	15815	8580	1.000000	9560758	0.003954
116009963	100738692	5139999	10000.000000	14809	9081	1.000000	15987	8585	1.000000	9556071	0.003344
116012227	100726115	5140859	10000.000000	14794	8882	1.000000	16076	8727	1.000000	9551274	0.003312
116006785	100729719	5137598	10000.000000	14736	8934	1.000000	16016	8415	1.000000	9546536	0.003221
116011994	100730237	5134967	10000.000000	14845	8962	1.000000	16126	8443	1.000000	9541626	0.003075
116009043	100740175	5141409	10000.000000	14485	9272	1.000000	15824	8652	1.000000	9536815	0.003218
116001015	100742266	5136716	10000.000000	14664	8921	1.000000	16103	8366	1.000000	9531994	0.003447
115997987	100738296	5143775	10000.000000	14752	8988	1.000000	16112	8566	1.000000	9527129	0.003371
115997667	100754365	5143062	10000.000000	14653	9120	1.000000	16396	8346	1.000000	9522389	0.003454
115999116	100713454	5139819	10000.000000	14630	9010	1.000000	15954	8674	1.000000	9517612	0.003278
npatches	nstrain	runtime	dt	init_x	init_y	init_y_blood	init_z	init_S	beta0	beta1	beta2	beta3	mean_beta	B	d	delta	delta_blood	b[0]	mut	m	CTL	c	g	epsilon	k	het	lambda	rho	omega	x_max	patch.dyna	DELTA	A	VA
10000	1	100.000000	0.001000	21900	9499	5000000	0.001000	10000000	21.176875	15.093930	17.318469	16.224836	15	800000000	0.010000	1.000000	1.000000	80000	0.000050	0.004800	0	0.500000	0.000000	2.500000	5.000000	0.500000	0.000000	0.000000	0.000000	31872	0	10.000000	7.000000	1.000000
sus	inf	inf_blood	z	x[0]	y[0][0]	z[0]	x[1]	y[1][0]	z[1]	S[0]	synchrony
219000000	94990000	5000000	10.000000	21900	9499	0.001000	21900	9499	0.001000	10000000	0.000000
55431160	264562808	13653149	3941.516320	3753	27446	0.394152	5113	26892	0.394152	9994912	0.000000
85601409	148589667	7654053	6325.803353	5964	15819	0.632580	8026	14990	0.632580	9989827	0.000000
107610144	108939392	5582209	7771.765723	7595	12009	0.777177	10143	10905	0.777177	9984872	0.000000
119677251	93329345	4775040	8648.676577	8496	10460	0.864868	11254	9544	0.864868	9979786	0.000000
126706396	85534025	4362580	9180.483393	8844	9754	0.918048	11905	8558	0.918048	9974723	0.000000
130910862	81251447	4148630	9503.000201	9052	9549	0.950300	12303	8394	0.950300	9969628	0.000000
133394427	78834749	4023750	9698.592075	9429	9062	0.969859	12768	8065	0.969859	9964483	0.000000
134957092	77386306	3947854	9817.209710	9517	8938	0.981721	12658	7892	0.981721	9959430	0.000000
135862706	76548888	3911318	9889.145947	9577	8711	0.988915	12783	7969	0.988915	9954411	0.000000
136438268	76026963	3879024	9932.772025	9636	8720	0.993277	12781	7924	0.993277	9949598	0.000000
136763976	75739054	3862458	9959.229270	9529	9003	0.995923	12858	7864	0.995923	9944496	0.000000
136971737	75551712	3856416	9975.274394	9420	8915	0.997527	13028	7652	0.997527	9939470	0.000000
137112496	75415554	3846324	9985.005037	9440	8867	0.998501	12912	7724	0.998501	9934645	0.000000
137165137	75373556	3847438	9990.906233	9489	8992	0.999091	12867	7662	0.999091	9929762	0.000000
137211432	75334320	3843852	9994.485041	9694	8676	0.999449	12851	7770	0.999449	9924761	0.000000
137231697	75318749	3840193	9996.655426	9839	8478	0.999666	12948	7616	0.999666	9919813	0.000000
137257917	75279343	3840601	9997.971667	9722	8450	0.999797	12918	7890	0.999797	9914792	0.000000
137258908	75291513	3841797	9998.769908	9550	8848	0.999877	12911	7762	0.999877	9909824	0.000000
137261959	75289183	3837980	9999.254005	9582	8822	0.999925	12860	7965	0.999925	9904839	0.000000
137260028	75277937	3841786	9999.547588	9834	8613	0.999955	13058	7665	0.999955	9899721	0.000000
137308611	75244032	3835804	9999.725632	9694	8666	0.999973	12956	7608	0.999973	9894729	0.000000
137297723	75250574	3839690	9999.833608	9633	8746	0.999983	13138	7649	0.999983	9889861	0.000000
137292134	75255081	3836966	9999.899091	9697	8789	0.999990	13166	7665	0.999990	9885007	0.000000
137272407	75278106	3839604	9999.938803	9642	8731	0.999994	12955	7705	0.999994	9880005	0.000000
137302724	75244708	3842169	9999.962887	9472	8719	0.999996	13097	7601	0.999996	9875040	0.000000
137270763	75270445	3837986	9999.977493	9588	8586	0.999998	12908	7773	0.999998	9870140	0.000000
137286927	75251991	3838859	9999.986350	9438	8829	0.999999	12844	7877	0.999999	9865240	0.000000
137261952	75286441	3841316	9999.991722	9624	8663	0.999999	12826	7604	0.999999	9860347	0.000000
137287610	75256660	3837505	9999.994980	9662	8749	0.999999	12964	7761	0.999999	9855363	0.000000
137291078	75263535	3837797	9999.996955	9526	8764	1.000000	13009	7821	1.000000	9850411	0.000000
137285945	75254852	3838093	9999.998154	9436	9087	1.000000	12973	7718	1.000000	9845558	0.000000
137280052	75267035	3836373	9999.998880	9446	8916	1.000000	12921	7801	1.000000	9840574	0.000000
137283011	75250034	3838145	9999.999321	9537	8763	1.000000	12932	7826	1.000000	9835664	0.000000
137282565	75265271	3837015	9999.999588	9590	8712	1.000000	12970	7663	1.000000	9830786	0.000000
137291638	75253218	3839944	9999.999750	9331	8961	1.000000	12709	7839	1.000000	9825909	0.000000
137291134	75257593	3842526	9999.999849	9906	8573	1.000000	12648	8086	1.000000	9820997	0.000000
137278538	75276150	3841586	9999.999908	9752	8548	1.000000	12988	7670	1.000000	9816141	0.000000
137301056	75264219	3838556	9999.999944	9641	8672	1.000000	13144	7653	1.000000	9811196	0.000000
137304142	75260098	3839126	9999.999966	9509	8831	1.000000	12949	7777	1.000000	9806250	0.000000
137270336	75254698	3843878	9999.999980	9603	8713	1.000000	12606	7837	1.000000	9801366	-1.#IND00
137301656	75268869	3834882	9999.999988	9765	8715	1.000000	12891	7919	1.000000	9796497	-0.000000
137269411	75282026	3837295	9999.999992	9774	8728	1.000000	12874	7761	1.000000	9791501	-0.003638
137262606	75266317	3841121	9999.999995	9786	8680	1.000000	12961	7847	1.000000	9786548	-0.007502
137309602	75230481	3842805	9999.999997	9599	8799	1.000000	12899	7718	1.000000	9781634	-0.008178
137300726	75252794	3837284	9999.999998	9552	8701	1.000000	13033	7521	1.000000	9776683	-0.002317
137272667	75273678	3840628	9999.999999	9642	8778	1.000000	12698	7777	1.000000	9771767	-0.001362
137286718	75248522	3840029	9999.999999	9626	8768	1.000000	13045	7650	1.000000	9766936	0.002303
137278153	75271422	3840934	10000.000000	9524	8750	1.000000	12946	7760	1.000000	9762013	0.006724
137300957	75249437	3840287	10000.000000	9770	8750	1.000000	12838	7877	1.000000	9757069	0.005113
137270327	75276436	3840326	10000.000000	9765	8683	1.000000	12921	7765	1.000000	9752127	0.005917
137271443	75271423	3840087	10000.000000	9644	8802	1.000000	13016	7768	1.000000	9747267	0.004709
137259634	75283288	3838975	10000.000000	9512	8783	1.000000	12988	7663	1.000000	9742415	0.004455
137294844	75253200	3838416	10000.000000	9691	8606	1.000000	12949	7796	1.000000	9737632	0.003855
137295323	75246778	3841557	10000.000000	9791	8530	1.000000	13076	7628	1.000000	9732686	0.001907
137286903	75257185	3839053	10000.000000	9629	8804	1.000000	12850	7858	1.000000	9727844	0.000487
137283623	75258300	3839869	10000.000000	9434	8960	1.000000	13155	7672	1.000000	9722967	0.000711
137303932	75254236	3840982	10000.000000	9847	8322	1.000000	12705	7834	1.000000	9718167	0.000142
137282840	75266918	3840873	10000.000000	9721	8612	1.000000	12906	7827	1.000000	9713343	-0.000095
137277035	75277606	3841107	10000.000000	9644	8634	1.000000	12885	7699	1.000000	9708529	-0.000349
137280336	75270839	3841310	10000.000000	9648	8854	1.000000	13051	7677	1.000000	9703606	0.002249
137302730	75256970	3836460	10000.000000	9696	8785	1.000000	12693	7871	1.000000	9698756	0.003161
137292374	75277439	3835995	10000.000000	9657	8741	1.000000	12937	7788	1.000000	9693882	0.002682
137316745	75243294	3841352	10000.000000	9538	8767	1.000000	13131	7559	1.000000	9689103	0.003498
137286014	75269699	3839763	10000.000000	9442	8765	1.000000	12809	7782	1.000000	9684278	0.003250
137286595	75272337	3840014	10000.000000	9414	8878	1.000000	12893	7667	1.000000	9679433	0.003424
137291630	75274187	3840482	10000.000000	9560	8713	1.000000	12909	7726	1.000000	9674660	0.003514
137310697	75244977	3838791	10000.000000	9466	8857	1.000000	13082	7661	1.000000	9669900	0.003234
137291732	75258267	3840094	10000.000000	9734	8656	1.000000	12971	7888	1.000000	9665115	0.003018
137275662	75278960	3837211	10000.000000	9655	8569	1.000000	12943	7627	1.000000	9660318	0.002875
137288364	75259604	3840824	10000.000000	9725	8646	1.000000	12822	7951	1.000000	9655428	0.002963
137273754	75262894	3840121	10000.000000	9593	8655	1.000000	13145	7594	1.000000	9650692	0.003337
137300117	75230849	3839073	10000.000000	9713	8543	1.000000	13013	7685	1.000000	9645942	0.003117
137276557	75265380	3839010	10000.000000	9623	8796	1.000000	12969	7575	1.000000	9641077	0.003182
137276719	75282204	3842034	10000.000000	9598	8625	1.000000	12976	7698	1.000000	9636173	0.002977
137275754	75263185	3841232	10000.000000	9700	8711	1.000000	13080	7734	1.000000	9631353	0.002541
137296194	75263199	3838357	10000.000000	9678	8592	1.000000	12909	7723	1.000000	9626546	0.002562
137293383	75263145	3839420	10000.000000	9627	8684	1.000000	12834	7801	1.000000	9621887	0.002267
137303572	75248073	3839543	10000.000000	9437	8755	1.000000	12972	7880	1.000000	9617161	0.002074
137261658	75288930	3842299	10000.000000	9889	8654	1.000000	12992	7795	1.000000	9612369	0.002018
137285838	75249571	3841615	10000.000000	9726	8659	1.000000	12689	7743	1.000000	9607626	0.001549
137299378	75249096	3837115	10000.000000	9648	8769	1.000000	12912	7747	1.000000	9602868	0.001190
137288897	75261071	3838755	10000.000000	9677	8709	1.000000	13103	7748	1.000000	9598097	0.001413
137302598	75235450	3836444	10000.000000	9506	8818	1.000000	12837	7825	1.000000	9593322	0.001536
137286459	75257619	3839992	10000.000000	9593	8764	1.000000	12999	7803	1.000000	9588561	0.001662
137318025	75237680	3837062	10000.000000	9586	8831	1.000000	12751	7888	1.000000	9583914	0.001065
137305508	75242773	3837185	10000.000000	9736	8509	1.000000	12825	7955	1.000000	9579144	0.000801
137290508	75254776	3842855	10000.000000	9640	8759	1.000000	13027	7767	1.000000	9574242	0.000721
137272252	75274137	3838681	10000.000000	9720	8732	1.000000	12858	7715	1.000000	9569568	0.000720
137273215	75262081	3839222	10000.000000	9538	8717	1.000000	12914	7687	1.000000	9564811	0.000999
137293305	75266082	3838543	10000.000000	9591	8719	1.000000	12966	7760	1.000000	9560041	0.000941
137292776	75250389	3838167	10000.000000	9672	8839	1.000000	12578	8177	1.000000	9555118	-0.000071
137280268	75258165	3836437	10000.000000	9648	8740	1.000000	13128	7587	1.000000	9550322	-0.000582
137282488	75274503	3844910	10000.000000	9632	8739	1.000000	12888	7941	1.000000	9545489	-0.000698
137260364	75280701	3837121	10000.000000	9686	8893	1.000000	12836	7776	1.000000	9540755	-0.000691
137290899	75255931	3840308	10000.000000	9564	8902	1.000000	12917	7871	1.000000	9535935	-0.000801
137288998	75263399	3841227	10000.000000	9680	8670	1.000000	12956	7708	1.000000	9531175	-0.000753
137302146	75255254	3842877	10000.000000	9553	8771	1.000000	12824	7810	1.000000	9526450	-0.000732
137266746	75260207	3841005	10000.000000	9465	8936	1.000000	12904	7663	1.000000	9521719	-0.000542
137291581	75268049	3840192	10000.000000	9415	8692	1.000000	12649	7894	1.000000	9516909	-0.000343
npatches	nstrain	runtime	dt	init_x	init_y	init_y_blood	init_z	init_S	beta0	beta1	beta2	beta3	mean_beta	B	d	delta	delta_blood	b[0]	mut	m	CTL	c	g	epsilon	k	het	lambda	rho	omega	x_max	patch.dyna	DELTA	A	VA
10000	1	100.000000	0.001000	21900	9499	5000000	0.001000	10000000	17.920075	7.965001	16.182954	13.984107	15	800000000	0.010000	1.000000	1.000000	80000	0.000050	0.004800	0	0.500000	0.000000	2.500000	6.000000	0.500000	0.000000	0.000000	0.000000	31872	0	10.000000	7.000000	1.000000
sus	inf	inf_blood	z	x[0]	y[0][0]	z[0]	x[1]	y[1][0]	z[1]	S[0]	synchrony
219000000	94990000	5000000	10.000000	21900	9499	0.001000	21900	9499	0.001000	10000000	0.000000
60619169	233462828	12088916	3941.516320	4887	23800	0.394152	9527	21401	0.394152	9994905	0.000000
98960363	119214439	6146154	6325.803353	8039	12693	0.632580	15143	9831	0.632580	9989883	0.000000
124544892	85634457	4391182	7771.765723	10212	9127	0.777177	18595	6620	0.777177	9984927	0.000000
138475729	72341101	3702245	8648.676577	11341	7923	0.864868	20541	5226	0.864868	9979995	0.000000
146661562	65653922	3356024	9180.483393	12044	7382	0.918048	21768	4509	0.918048	9974979	0.000000
151540859	61992279	3165148	9503.000201	12389	7054	0.950300	22164	4233	0.950300	9970089	0.000000
154460602	59910629	3056524	9698.592075	12629	6744	0.969859	22656	4089	0.969859	9965187	0.000000
156286980	58681270	2997455	9817.209710	12766	6701	0.981721	22596	3927	0.981721	9960284	0.000000
157342716	57950466	2957458	9889.145947	12931	6583	0.988915	22903	4020	0.988915	9955254	0.000000
157970608	57529137	2933769	9932.772025	13156	6398	0.993277	23218	3691	0.993277	9950292	0.000000
158348618	57289786	2922421	9959.229270	13017	6478	0.995923	23053	3812	0.995923	9945220	0.000000
158615691	57110301	2912515	9975.274394	13067	6517	0.997527	23193	3776	0.997527	9940221	0.000000
158751050	57027120	2911707	9985.005037	13247	6186	0.998501	23032	3823	0.998501	9935206	0.000000
158849573	56958301	2903978	9990.906233	12928	6608	0.999091	23106	3843	0.999091	9930214	0.000000
158888599	56927178	2901779	9994.485041	13126	6498	0.999449	23198	3744	0.999449	9925186	0.000000
158926729	56901725	2904230	9996.655426	13101	6311	0.999666	23107	3725	0.999666	9920297	0.000000
158922537	56903753	2903875	9997.971667	13276	6286	0.999797	22937	3836	0.999797	9915323	0.000000
158974038	56867863	2902091	9998.769908	12976	6384	0.999877	23025	3951	0.999877	9910329	0.000000
158994724	56862912	2899794	9999.254005	12835	6623	0.999925	23099	3810	0.999925	9905215	0.000000
158943691	56886797	2904037	9999.547588	13137	6358	0.999955	23187	3717	0.999955	9900285	0.000000
158982749	56869869	2902224	9999.725632	13093	6622	0.999973	23417	3708	0.999973	9895307	0.000000
158986166	56857708	2901501	9999.833608	13299	6393	0.999983	22917	3919	0.999983	9890277	0.000000
158995366	56864962	2901769	9999.899091	13228	6502	0.999990	23172	3629	0.999990	9885433	0.000000
158974318	56880431	2903976	9999.938803	12984	6520	0.999994	23134	3885	0.999994	9880250	0.000000
158999741	56861950	2898545	9999.962887	13112	6477	0.999996	23067	3772	0.999996	9875179	0.000000
158979954	56870509	2898985	9999.977493	12963	6489	0.999998	23046	3799	0.999998	9870315	0.000000
158964022	56863359	2904363	9999.986350	13047	6523	0.999999	22972	3833	0.999999	9865340	0.000000
158960117	56876746	2901761	9999.991722	13077	6313	0.999999	23191	3778	0.999999	9860323	0.000000
159000784	56857210	2900523	9999.994980	12869	6536	0.999999	22953	3748	0.999999	9855414	0.000000
158979262	56877954	2901150	9999.996955	12937	6512	1.000000	23331	3713	1.000000	9850462	0.000000
158972116	56863513	2901245	9999.998154	13232	6400	1.000000	23468	3667	1.000000	9845578	0.000000
158993463	56855841	2903083	9999.998880	13168	6405	1.000000	23137	3669	1.000000	9840582	0.000000
158988064	56854851	2901678	9999.999321	13011	6435	1.000000	23285	3738	1.000000	9835635	0.000000
158991286	56855513	2897356	9999.999588	13166	6434	1.000000	23073	3751	1.000000	9830717	0.000000
158994602	56862589	2897626	9999.999750	12996	6448	1.000000	23094	3789	1.000000	9825825	0.000000
158984366	56864023	2900537	9999.999849	13116	6259	1.000000	23050	3788	1.000000	9820955	0.000000
159003908	56833243	2899923	9999.999908	13092	6386	1.000000	22985	3757	1.000000	9816049	0.000000
158962943	56863205	2900042	9999.999944	13047	6391	1.000000	23208	3688	1.000000	9811218	0.000000
158971148	56870310	2901042	9999.999966	13029	6543	1.000000	23517	3866	1.000000	9806380	0.000000
159002643	56848538	2901616	9999.999980	13047	6377	1.000000	23293	3800	1.000000	9801411	-1.#IND00
158981480	56866391	2899913	9999.999988	13047	6513	1.000000	22837	3802	1.000000	9796586	-0.003200
158996508	56844637	2901760	9999.999992	12837	6594	1.000000	23141	3714	1.000000	9791732	0.000378
158989958	56880381	2901600	9999.999995	12985	6721	1.000000	23249	3767	1.000000	9786794	-0.008664
158993658	56862965	2900795	9999.999997	12948	6458	1.000000	23289	3720	1.000000	9781912	-0.007597
158991031	56865741	2898385	9999.999998	13151	6247	1.000000	22916	3975	1.000000	9777029	-0.011113
158983537	56853835	2902442	9999.999999	13099	6403	1.000000	23229	3710	1.000000	9772208	-0.007637
158967710	56884761	2903140	9999.999999	13117	6295	1.000000	23085	3812	1.000000	9767194	-0.002495
158984197	56860595	2902164	10000.000000	13306	6497	1.000000	23244	3610	1.000000	9762220	-0.001839
158998195	56848497	2902389	10000.000000	13112	6530	1.000000	23140	3694	1.000000	9757242	-0.010585
158998181	56870473	2901551	10000.000000	13084	6450	1.000000	23215	3762	1.000000	9752347	-0.012593
158996075	56852540	2899222	10000.000000	12971	6465	1.000000	23157	3598	1.000000	9747476	-0.011622
159005136	56859418	2900296	10000.000000	12951	6509	1.000000	23117	3843	1.000000	9742643	-0.009579
159017315	56833676	2899749	10000.000000	13046	6411	1.000000	23040	3796	1.000000	9737622	-0.008550
158943240	56888499	2903884	10000.000000	13010	6437	1.000000	22978	3937	1.000000	9732817	-0.009302
158966853	56873626	2899648	10000.000000	13148	6430	1.000000	23149	3696	1.000000	9727864	-0.008497
158988678	56870149	2902101	10000.000000	12791	6440	1.000000	23113	3689	1.000000	9722968	-0.008106
158999786	56853064	2898838	10000.000000	12929	6563	1.000000	23470	3656	1.000000	9718036	-0.006203
158974668	56869655	2901685	10000.000000	13222	6256	1.000000	23112	3766	1.000000	9713074	-0.006431
158978355	56851051	2899420	10000.000000	12933	6430	1.000000	23097	3725	1.000000	9708227	-0.007353
158996855	56851127	2899946	10000.000000	13278	6551	1.000000	23029	3938	1.000000	9703359	-0.007043
158970484	56887133	2900342	10000.000000	13342	6336	1.000000	23244	3699	1.000000	9698395	-0.007008
158975161	56865214	2902477	10000.000000	13233	6292	1.000000	23110	3873	1.000000	9693434	-0.006563
158980739	56879508	2904294	10000.000000	12769	6470	1.000000	23190	3795	1.000000	9688652	-0.006289
158962947	56871919	2898366	10000.000000	13079	6400	1.000000	23115	3700	1.000000	9683758	-0.005928
158985340	56857312	2903792	10000.000000	12931	6507	1.000000	23318	3618	1.000000	9678798	-0.005957
159024082	56848174	2899725	10000.000000	12829	6511	1.000000	23119	3709	1.000000	9673813	-0.005292
158975151	56865693	2901796	10000.000000	13104	6324	1.000000	23110	3764	1.000000	9668967	-0.005611
158999052	56859311	2902785	10000.000000	13087	6680	1.000000	23128	3749	1.000000	9664173	-0.006444
158992240	56841219	2901890	10000.000000	13027	6486	1.000000	23171	3837	1.000000	9659221	-0.005692
158981305	56869138	2900042	10000.000000	12956	6452	1.000000	23532	3602	1.000000	9654504	-0.005640
158944451	56881213	2901994	10000.000000	13160	6325	1.000000	23253	3856	1.000000	9649640	-0.005614
158990131	56863613	2902819	10000.000000	12931	6649	1.000000	23188	3801	1.000000	9644906	-0.005635
158994715	56859679	2905066	10000.000000	13227	6385	1.000000	23178	3741	1.000000	9640061	-0.006452
158972838	56884103	2902426	10000.000000	12799	6650	1.000000	23543	3691	1.000000	9635221	-0.006342
158977014	56873038	2900136	10000.000000	13170	6157	1.000000	23089	3782	1.000000	9630404	-0.006208
158991307	56869700	2900101	10000.000000	12822	6535	1.000000	23521	3760	1.000000	9625566	-0.008368
159005067	56850083	2898506	10000.000000	13136	6449	1.000000	23107	3684	1.000000	9620880	-0.008427
158970885	56875837	2899352	10000.000000	12869	6519	1.000000	23055	3892	1.000000	9616023	-0.007634
158934347	56883149	2900923	10000.000000	12889	6425	1.000000	23237	3718	1.000000	9611106	-0.007560
158992820	56852666	2903759	10000.000000	13041	6473	1.000000	23179	3769	1.000000	9606328	-0.007221
158989903	56856406	2901139	10000.000000	12898	6484	1.000000	23165	3839	1.000000	9601379	-0.006965
158986386	56859068	2901260	10000.000000	12821	6647	1.000000	22894	3879	1.000000	9596607	-0.005975
158970792	56870453	2903908	10000.000000	12941	6527	1.000000	23438	3706	1.000000	9591967	-0.004592
158991141	56862184	2899178	10000.000000	13198	6238	1.000000	23197	3833	1.000000	9587274	-0.004435
158990702	56843599	2896896	10000.000000	13064	6367	1.000000	23213	3759	1.000000	9582420	-0.004518
159000968	56866482	2901239	10000.000000	13125	6436	1.000000	23144	3842	1.000000	9577618	-0.004703
158995025	56855475	2900129	10000.000000	12942	6418	1.000000	23139	3835	1.000000	9572885	-0.004336
159006840	56855778	2900638	10000.000000	13083	6574	1.000000	23255	3724	1.000000	9568101	-0.004970
158975154	56878478	2898835	10000.000000	13065	6501	1.000000	23143	3705	1.000000	9563302	-0.005322
158997841	56853780	2900989	10000.000000	13119	6533	1.000000	23091	3828	1.000000	9558594	-0.005091
158942919	56896991	2903890	10000.000000	13289	6280	1.000000	23477	3762	1.000000	9553741	-0.004885
158979832	56872480	2899750	10000.000000	13244	6192	1.000000	23215	3763	1.000000	9549068	-0.004768
158993597	56843124	2902885	10000.000000	13023	6426	1.000000	23087	3689	1.000000	9544264	-0.004723
158974663	56867129	2902442	10000.000000	12996	6646	1.000000	23124	3896	1.000000	9539555	-0.005097
158990162	56842827	2899200	10000.000000	13219	6374	1.000000	23130	3788	1.000000	9534862	-0.005321
158980791	56871850	2901667	10000.000000	12899	6483	1.000000	23186	3717	1.000000	9530012	-0.004942
158969808	56863523	2898845	10000.000000	13137	6247	1.000000	23100	3661	1.000000	9525148	-0.005305
158966838	56879927	2903199	10000.000000	12978	6543	1.000000	23107	3809	1.000000	9520372	-0.005282
158986139	56850097	2901547	10000.000000	13115	6390	1.000000	23219	3766	1.000000	9515533	-0.004422
npatches	nstrain	runtime	dt	init_x	init_y	init_y_blood	init_z	init_S	beta0	beta1	beta2	beta3	mean_beta	B	d	delta	delta_blood	b[0]	mut	m	CTL	c	g	epsilon	k	het	lambda	rho	omega	x_max	patch.dyna	DELTA	A	VA
10000	1	100.000000	0.001000	21900	9499	5000000	0.001000	10000000	15.593592	10.794471	17.125216	7.646333	15	800000000	0.010000	1.000000	1.000000	80000	0.000050	0.004800	0	0.500000	0.000000	2.500000	7.000000	0.500000	0.000000	0.000000	0.000000	31872	0	10.000000	7.000000	1.000000
sus	inf	inf_blood	z	x[0]	y[0][0]	z[0]	x[1]	y[1][0]	z[1]	S[0]	synchrony
219000000	94990000	5000000	10.000000	21900	9499	0.001000	21900	9499	0.001000	10000000	0.000000
65900052	206461551	10731536	3941.516320	5974	20969	0.394152	8125	20012	0.394152	9994960	0.000000
112168031	96973372	5000610	6325.803353	10195	10222	0.632580	13706	8673	0.632580	9989834	0.000000
140950421	68275192	3497993	7771.765723	12937	7368	0.777177	17109	5925	0.777177	9984708	0.000000
156651115	56749750	2904474	8648.676577	14530	6052	0.864868	19368	4605	0.864868	9979783	0.000000
165883151	50953894	2604115	9180.483393	15375	5468	0.918048	19929	4395	0.918048	9974808	0.000000
171387798	47757034	2437311	9503.000201	15940	5134	0.950300	21078	3759	0.950300	9969768	0.000000
174710277	45965352	2348450	9698.592075	16610	4707	0.969859	21209	3660	0.969859	9964814	0.000000
176714347	44901270	2290590	9817.209710	16243	4799	0.981721	21355	3519	0.981721	9959807	0.000000
177920182	44274262	2260592	9889.145947	16639	4829	0.988915	21766	3391	0.988915	9954808	0.000000
178631253	43903174	2241953	9932.772025	16562	4516	0.993277	21551	3512	0.993277	9949859	0.000000
179070598	43680982	2230056	9959.229270	16874	4536	0.995923	21944	3279	0.995923	9944811	0.000000
179393866	43516548	2219079	9975.274394	16520	4692	0.997527	21812	3429	0.997527	9939656	0.000000
179537681	43434764	2216807	9985.005037	17101	4526	0.998501	21929	3490	0.998501	9934668	0.000000
179631360	43385188	2213587	9990.906233	16758	4659	0.999091	22002	3371	0.999091	9929656	0.000000
179702307	43370946	2212633	9994.485041	16779	4522	0.999449	22010	3323	0.999449	9924744	0.000000
179702635	43348614	2212648	9996.655426	16523	4691	0.999666	21827	3415	0.999666	9919771	0.000000
179737788	43327150	2209383	9997.971667	16773	4685	0.999797	21609	3454	0.999797	9914752	0.000000
179762303	43338354	2210299	9998.769908	16695	4553	0.999877	21731	3372	0.999877	9909801	0.000000
179737324	43333504	2209076	9999.254005	16940	4568	0.999925	21843	3393	0.999925	9904887	0.000000
179737572	43356226	2210012	9999.547588	16576	4702	0.999955	21776	3411	0.999955	9899855	0.000000
179765464	43321230	2209453	9999.725632	16657	4662	0.999973	21782	3551	0.999973	9894934	0.000000
179783701	43312423	2211020	9999.833608	16573	4773	0.999983	22012	3313	0.999983	9890026	0.000000
179779048	43309735	2210619	9999.899091	16979	4591	0.999990	22059	3314	0.999990	9885120	0.000000
179772560	43329988	2207637	9999.938803	16649	4615	0.999994	21887	3497	0.999994	9880160	0.000000
179773817	43308875	2208389	9999.962887	16761	4601	0.999996	21904	3455	0.999996	9875247	0.000000
179785041	43307386	2208322	9999.977493	16760	4582	0.999998	21983	3270	0.999998	9870327	0.000000
179750620	43330603	2208938	9999.986350	16844	4377	0.999999	22017	3461	0.999999	9865393	0.000000
179777622	43320445	2210716	9999.991722	16748	4540	0.999999	22020	3290	0.999999	9860493	0.000000
179768450	43318716	2211298	9999.994980	16717	4737	0.999999	21842	3532	0.999999	9855554	0.000000
179783210	43314586	2212311	9999.996955	16828	4461	1.000000	21762	3500	1.000000	9850778	0.000000
179776841	43319595	2211367	9999.998154	16821	4569	1.000000	21661	3480	1.000000	9846001	0.000000
179753700	43323959	2210073	9999.998880	16669	4698	1.000000	21682	3427	1.000000	9841063	0.000000
179742226	43328161	2209347	9999.999321	16602	4809	1.000000	21988	3329	1.000000	9836279	0.000000
179751950	43336758	2211698	9999.999588	17073	4557	1.000000	21844	3432	1.000000	9831465	0.000000
179772158	43317089	2210591	9999.999750	16778	4565	1.000000	22016	3197	1.000000	9826639	0.000000
179772031	43325968	2211319	9999.999849	16802	4714	1.000000	21919	3543	1.000000	9821777	0.000000
179780748	43332721	2210022	9999.999908	17120	4366	1.000000	21839	3398	1.000000	9816859	0.000000
179737522	43333804	2210837	9999.999944	16558	4699	1.000000	22112	3409	1.000000	9812014	0.000000
179810099	43306547	2209364	9999.999966	16700	4519	1.000000	21989	3318	1.000000	9807100	0.000000
179826214	43296923	2207369	9999.999980	16714	4502	1.000000	21784	3482	1.000000	9802067	-1.#IND00
179797721	43310278	2208374	9999.999988	16720	4706	1.000000	21786	3361	1.000000	9797094	0.000000
179771346	43319539	2207348	9999.999992	16827	4594	1.000000	21393	3604	1.000000	9792123	0.008935
179760018	43337029	2211533	9999.999995	16874	4619	1.000000	21840	3593	1.000000	9787246	0.002786
179768093	43316055	2209271	9999.999997	16712	4598	1.000000	21673	3461	1.000000	9782331	0.016619
179776466	43307255	2209375	9999.999998	16859	4805	1.000000	21899	3491	1.000000	9777525	0.012063
179749583	43334162	2208698	9999.999999	17001	4535	1.000000	21553	3401	1.000000	9772578	0.009903
179758810	43334014	2210696	9999.999999	16983	4576	1.000000	21830	3441	1.000000	9767834	0.009511
179770103	43336078	2210259	10000.000000	16593	4643	1.000000	21813	3427	1.000000	9763069	0.007323
179766039	43327639	2212151	10000.000000	16689	4673	1.000000	21867	3446	1.000000	9758145	0.008037
179785454	43324413	2209932	10000.000000	16924	4607	1.000000	21674	3463	1.000000	9753231	0.007627
179764214	43320770	2210197	10000.000000	16733	4614	1.000000	21992	3410	1.000000	9748320	0.013444
179755787	43337315	2210572	10000.000000	16643	4709	1.000000	21910	3323	1.000000	9743520	0.008802
179768425	43322588	2209325	10000.000000	16739	4714	1.000000	21944	3433	1.000000	9738581	0.013481
179803837	43296924	2206900	10000.000000	16733	4568	1.000000	22054	3448	1.000000	9733643	0.012175
179778802	43338319	2212696	10000.000000	16710	4745	1.000000	21974	3258	1.000000	9728930	0.010498
179772583	43325782	2210822	10000.000000	16726	4753	1.000000	22070	3250	1.000000	9724151	0.009477
179788423	43314542	2209089	10000.000000	16886	4653	1.000000	21799	3347	1.000000	9719329	0.007703
179768303	43321481	2211179	10000.000000	16911	4581	1.000000	21721	3484	1.000000	9714562	0.011699
179781903	43304867	2209920	10000.000000	16625	4704	1.000000	21754	3420	1.000000	9709730	0.011582
179765209	43309777	2209867	10000.000000	16678	4665	1.000000	21939	3288	1.000000	9704888	0.010565
179801188	43303432	2209902	10000.000000	17122	4590	1.000000	21932	3449	1.000000	9700031	0.009837
179765540	43322786	2208702	10000.000000	16740	4656	1.000000	21765	3344	1.000000	9695167	0.010160
179768629	43328324	2206933	10000.000000	16622	4890	1.000000	21691	3337	1.000000	9690354	0.009202
179760090	43334476	2210312	10000.000000	16567	4582	1.000000	22019	3494	1.000000	9685465	0.008857
179791677	43315093	2209085	10000.000000	16651	4573	1.000000	21753	3456	1.000000	9680615	0.008386
179772629	43327381	2212649	10000.000000	16740	4505	1.000000	21566	3490	1.000000	9675820	0.008036
179776328	43315225	2211088	10000.000000	16835	4468	1.000000	21905	3367	1.000000	9670940	0.007173
179777162	43318936	2210260	10000.000000	16828	4679	1.000000	21826	3318	1.000000	9666044	0.006343
179788155	43313584	2210513	10000.000000	16724	4506	1.000000	21609	3457	1.000000	9661298	0.006499
179777528	43319908	2211096	10000.000000	16607	4693	1.000000	21753	3544	1.000000	9656615	0.006332
179772738	43315723	2210074	10000.000000	16928	4528	1.000000	21964	3530	1.000000	9651744	0.005525
179786246	43311256	2208930	10000.000000	16780	4697	1.000000	21747	3427	1.000000	9646916	0.005988
179780964	43316868	2208634	10000.000000	16588	4616	1.000000	21726	3437	1.000000	9642076	0.005694
179787653	43325175	2210648	10000.000000	17012	4518	1.000000	21564	3512	1.000000	9637272	0.005949
179767385	43316415	2209621	10000.000000	17087	4434	1.000000	21666	3331	1.000000	9632385	0.005835
179801190	43305620	2211051	10000.000000	16629	4658	1.000000	21773	3569	1.000000	9627514	0.005738
179754930	43330375	2211679	10000.000000	16891	4639	1.000000	22108	3454	1.000000	9622703	0.005889
179799297	43304099	2210519	10000.000000	16692	4744	1.000000	22138	3203	1.000000	9617675	0.005751
179731424	43326152	2206886	10000.000000	16976	4580	1.000000	21730	3492	1.000000	9612874	0.003881
179772860	43315435	2210368	10000.000000	16851	4490	1.000000	21737	3349	1.000000	9608199	0.003193
179787541	43300961	2207871	10000.000000	16945	4677	1.000000	21596	3571	1.000000	9603372	0.003079
179753003	43329185	2211610	10000.000000	16537	4844	1.000000	21992	3402	1.000000	9598540	0.002696
179761177	43318090	2209771	10000.000000	16888	4616	1.000000	22044	3289	1.000000	9593680	0.002793
179792583	43316786	2210372	10000.000000	16912	4553	1.000000	21654	3547	1.000000	9588939	0.002150
179746540	43334189	2212000	10000.000000	16701	4723	1.000000	21826	3397	1.000000	9584187	0.002037
179765225	43326881	2213764	10000.000000	16527	4746	1.000000	22209	3260	1.000000	9579430	0.001906
179777254	43309551	2211007	10000.000000	16803	4637	1.000000	21653	3482	1.000000	9574561	0.001895
179765458	43335297	2210863	10000.000000	16677	4669	1.000000	22140	3333	1.000000	9569823	0.001601
179802000	43315022	2209017	10000.000000	16871	4593	1.000000	21947	3430	1.000000	9565093	0.001611
179760981	43322516	2210344	10000.000000	16970	4468	1.000000	21750	3427	1.000000	9560319	0.001805
179781498	43323920	2210269	10000.000000	16509	4655	1.000000	21849	3414	1.000000	9555554	0.001696
179765592	43318228	2208544	10000.000000	16866	4621	1.000000	21815	3425	1.000000	9550760	0.002446
179763924	43320172	2210714	10000.000000	16648	4841	1.000000	21491	3600	1.000000	9545953	0.001432
179779794	43321412	2210797	10000.000000	16811	4508	1.000000	21608	3476	1.000000	9541102	0.001307
179778474	43298814	2210163	10000.000000	16717	4742	1.000000	21580	3573	1.000000	9536323	0.001390
179741243	43334736	2211182	10000.000000	16875	4466	1.000000	21821	3455	1.000000	9531560	0.001578
179770683	43310797	2211387	10000.000000	16909	4608	1.000000	21734	3431	1.000000	9526872	0.002237
179752504	43336467	2210405	10000.000000	16789	4537	1.000000	21524	3424	1.000000	9522210	0.002046
179713845	43355342	2209385	10000.000000	16670	4609	1.000000	22065	3226	1.000000	9517399	0.002505
npatches	nstrain	runtime	dt	init_x	init_y	init_y_blood	init_z	init_S	beta0	beta1	beta2	beta3	mean_beta	B	d	delta	delta_blood	b[0]	mut	m	CTL	c	g	epsilon	k	het	lambda	rho	omega	x_max	patch.dyna	DELTA	A	VA
10000	1	100.000000	0.001000	21900	9499	5000000	0.001000	10000000	9.434497	10.590454	18.603572	18.005241	15	800000000	0.010000	1.000000	1.000000	80000	0.000050	0.004800	0	0.500000	0.000000	2.500000	8.000000	0.500000	0.000000	0.000000	0.000000	31872	0	10.000000	7.000000	1.000000
sus	inf	inf_blood	z	x[0]	y[0][0]	z[0]	x[1]	y[1][0]	z[1]	S[0]	synchrony
219000000	94990000	5000000	10.000000	21900	9499	0.001000	21900	9499	0.001000	10000000	0.000000
70924166	183240988	9548143	3941.516320	9750	17108	0.394152	8788	17729	0.394152	9995024	0.000000
124604158	79970225	4128834	6325.803353	16672	6706	0.632580	15527	7100	0.632580	9990140	0.000000
156113896	55164196	2829649	7771.765723	20692	4204	0.777177	19446	4461	0.777177	9985086	0.000000
173307490	45080634	2307205	8648.676577	22882	3153	0.864868	21098	3714	0.864868	9980170	0.000000
183395139	40007267	2045914	9180.483393	23696	2798	0.918048	22736	2911	0.918048	9975174	0.000000
189425962	37236687	1900936	9503.000201	24536	2361	0.950300	23176	2575	0.950300	9970224	0.000000
193040838	35628881	1819681	9698.592075	25066	2365	0.969859	23473	2636	0.969859	9965246	0.000000
195176868	34756290	1772005	9817.209710	24864	2110	0.981721	23938	2513	0.981721	9960340	0.000000
196475854	34170986	1743033	9889.145947	25455	2139	0.988915	24086	2396	0.988915	9955299	0.000000
197259112	33848832	1727842	9932.772025	25577	1997	0.993277	24129	2487	0.993277	9950256	0.000000
197800234	33629058	1713110	9959.229270	25597	2144	0.995923	24158	2417	0.995923	9945200	0.000000
198048228	33533311	1710907	9975.274394	25765	2139	0.997527	24049	2429	0.997527	9940224	0.000000
198214107	33458764	1706641	9985.005037	25300	2128	0.998501	24264	2397	0.998501	9935282	0.000000
198338222	33413461	1702429	9990.906233	25564	2178	0.999091	24078	2371	0.999091	9930269	0.000000
198389189	33394048	1704776	9994.485041	25373	2076	0.999449	24382	2252	0.999449	9925148	0.000000
198463094	33362678	1701483	9996.655426	25536	2128	0.999666	24425	2356	0.999666	9920221	0.000000
198439030	33372926	1703706	9997.971667	25557	2223	0.999797	24253	2406	0.999797	9915326	0.000000
198457754	33353233	1700196	9998.769908	25663	2071	0.999877	23981	2466	0.999877	9910418	0.000000
198510946	33330271	1700540	9999.254005	25818	2004	0.999925	24183	2449	0.999925	9905478	0.000000
198512262	33341512	1700861	9999.547588	25413	2135	0.999955	24598	2307	0.999955	9900457	0.000000
198513933	33342747	1699355	9999.725632	25716	2198	0.999973	24141	2513	0.999973	9895596	0.000000
198495058	33343002	1701490	9999.833608	25734	2021	0.999983	24501	2239	0.999983	9890532	0.000000
198481636	33344488	1696763	9999.899091	25545	2138	0.999990	24022	2369	0.999990	9885698	0.000000
198520716	33320496	1700205	9999.938803	25646	2078	0.999994	24313	2490	0.999994	9880726	0.000000
198492775	33351304	1704068	9999.962887	25573	2031	0.999996	24248	2417	0.999996	9875819	0.000000
198497478	33370937	1699421	9999.977493	25601	2199	0.999998	24399	2240	0.999998	9870792	0.000000
198512400	33333420	1702446	9999.986350	25598	2088	0.999999	24196	2375	0.999999	9865930	0.000000
198537061	33325825	1697561	9999.991722	25886	2089	0.999999	24282	2309	0.999999	9860951	0.000000
198519832	33351238	1700285	9999.994980	25446	2074	0.999999	24387	2444	0.999999	9856036	0.000000
198518588	33332721	1701202	9999.996955	25718	1986	1.000000	24502	2377	1.000000	9851169	0.000000
198533191	33327646	1700180	9999.998154	26066	1967	1.000000	24311	2281	1.000000	9846164	0.000000
198509450	33333798	1701108	9999.998880	25687	2054	1.000000	24214	2427	1.000000	9841301	0.000000
198494015	33330509	1701121	9999.999321	25439	2060	1.000000	24071	2580	1.000000	9836367	0.000000
198512145	33339472	1699223	9999.999588	25596	2134	1.000000	24243	2372	1.000000	9831508	0.000000
198495258	33335549	1702108	9999.999750	25602	2060	1.000000	24476	2433	1.000000	9826570	0.000000
198507930	33348856	1701069	9999.999849	25563	2077	1.000000	24112	2366	1.000000	9821606	0.000000
198530231	33332303	1700435	9999.999908	25559	2089	1.000000	24271	2322	1.000000	9816723	0.000000
198461251	33353944	1701822	9999.999944	25804	2083	1.000000	24392	2305	1.000000	9811958	0.000000
198535513	33327643	1702917	9999.999966	25466	2019	1.000000	24216	2411	1.000000	9807094	0.000000
198522934	33332254	1699888	9999.999980	25718	2008	1.000000	24106	2355	1.000000	9802204	-1.#IND00
198503991	33352513	1699702	9999.999988	25574	2114	1.000000	24300	2379	1.000000	9797344	0.000000
198507113	33343212	1702055	9999.999992	25878	1933	1.000000	24399	2363	1.000000	9792383	-0.002311
198511934	33341095	1702328	9999.999995	25595	2091	1.000000	24152	2394	1.000000	9787409	-0.007215
198513315	33328592	1701460	9999.999997	25552	1936	1.000000	24257	2300	1.000000	9782456	-0.006753
198500567	33341691	1696805	9999.999998	25649	2156	1.000000	24426	2416	1.000000	9777650	-0.002852
198533903	33330455	1701711	9999.999999	25789	1972	1.000000	24209	2361	1.000000	9772670	-0.002912
198507208	33325534	1699230	9999.999999	25652	2079	1.000000	24138	2408	1.000000	9767766	0.000650
198509498	33337249	1698608	10000.000000	25418	2208	1.000000	24171	2375	1.000000	9762849	0.002237
198511130	33325712	1701736	10000.000000	25805	2069	1.000000	24459	2289	1.000000	9757896	0.002727
198488843	33345498	1700969	10000.000000	25308	2077	1.000000	24295	2378	1.000000	9752979	0.000787
198496786	33342539	1700749	10000.000000	25258	2165	1.000000	24426	2272	1.000000	9748028	-0.000807
198532699	33332893	1701705	10000.000000	25746	1942	1.000000	24278	2370	1.000000	9743059	-0.001269
198530947	33330473	1700739	10000.000000	25521	2089	1.000000	24218	2274	1.000000	9738277	-0.001596
198508073	33337429	1700836	10000.000000	25670	2082	1.000000	24149	2471	1.000000	9733404	0.000242
198499979	33349104	1699622	10000.000000	25603	2095	1.000000	24111	2481	1.000000	9728534	-0.002290
198458878	33362983	1702424	10000.000000	25317	2153	1.000000	24118	2314	1.000000	9723597	-0.001852
198486412	33359116	1704496	10000.000000	25905	1868	1.000000	24175	2345	1.000000	9718803	-0.000680
198541981	33320656	1701336	10000.000000	25451	2231	1.000000	24819	2153	1.000000	9713963	-0.001299
198529990	33328615	1699630	10000.000000	25528	2082	1.000000	23961	2584	1.000000	9709027	-0.001745
198487816	33348841	1700917	10000.000000	25554	2020	1.000000	23816	2411	1.000000	9704101	-0.002184
198500628	33338770	1702037	10000.000000	25834	1937	1.000000	24038	2341	1.000000	9699109	-0.001993
198503333	33339699	1699180	10000.000000	25550	2157	1.000000	24247	2248	1.000000	9694376	-0.003062
198509346	33342576	1702161	10000.000000	25368	2108	1.000000	24419	2336	1.000000	9689394	-0.003285
198482588	33345635	1700999	10000.000000	25190	2079	1.000000	24241	2277	1.000000	9684571	-0.003107
198536245	33322204	1698108	10000.000000	25511	2129	1.000000	24412	2338	1.000000	9679836	-0.003155
198495768	33338798	1701087	10000.000000	25671	1949	1.000000	24490	2295	1.000000	9674918	-0.003363
198517891	33331741	1700284	10000.000000	25509	2213	1.000000	24021	2377	1.000000	9670120	-0.003116
198529146	33326145	1701636	10000.000000	25571	2090	1.000000	24333	2296	1.000000	9665352	-0.003025
198499751	33341568	1700012	10000.000000	25790	1984	1.000000	24199	2310	1.000000	9660553	-0.003933
198497507	33358608	1701829	10000.000000	25599	2093	1.000000	24004	2407	1.000000	9655727	-0.005248
198514956	33341923	1699969	10000.000000	25354	2003	1.000000	24111	2415	1.000000	9650924	-0.005507
198502026	33340203	1700109	10000.000000	25517	2167	1.000000	24234	2257	1.000000	9646171	-0.005194
198514470	33338688	1699550	10000.000000	25693	2003	1.000000	24269	2317	1.000000	9641237	-0.005849
198508758	33341397	1698408	10000.000000	25727	2033	1.000000	23989	2369	1.000000	9636444	-0.005377
198518318	33346364	1703105	10000.000000	25457	2089	1.000000	24168	2503	1.000000	9631772	-0.005183
198511401	33341181	1702668	10000.000000	25326	2130	1.000000	24244	2175	1.000000	9626877	-0.004716
198546016	33327142	1700288	10000.000000	25316	2143	1.000000	24450	2331	1.000000	9622077	-0.004749
198501140	33335778	1702714	10000.000000	25627	2192	1.000000	24330	2471	1.000000	9617273	-0.004384
198521084	33332025	1698612	10000.000000	25563	2173	1.000000	24489	2382	1.000000	9612479	-0.004282
198497914	33349935	1700902	10000.000000	25744	1997	1.000000	24394	2251	1.000000	9607708	-0.003958
198463956	33347483	1704426	10000.000000	25563	2108	1.000000	24323	2421	1.000000	9602809	-0.003865
198513864	33326501	1699425	10000.000000	25522	2069	1.000000	24233	2359	1.000000	9598042	-0.004864
198497049	33351976	1700148	10000.000000	25424	2116	1.000000	24336	2403	1.000000	9593227	-0.003877
198503811	33349710	1700410	10000.000000	25747	2143	1.000000	24462	2239	1.000000	9588447	-0.003700
198489177	33345800	1701819	10000.000000	25458	2190	1.000000	24223	2460	1.000000	9583706	-0.003009
198537531	33325602	1699719	10000.000000	25677	2089	1.000000	24309	2205	1.000000	9578955	-0.002852
198492281	33348347	1701830	10000.000000	25640	2097	1.000000	24441	2407	1.000000	9574164	-0.003313
198459331	33359841	1699263	10000.000000	25555	1990	1.000000	24063	2348	1.000000	9569331	-0.002614
198522042	33327226	1699542	10000.000000	25536	2046	1.000000	24319	2292	1.000000	9564553	-0.002550
198513339	33323543	1701686	10000.000000	25671	2106	1.000000	24068	2370	1.000000	9559859	-0.002194
198499219	33338522	1700588	10000.000000	25609	2130	1.000000	24037	2415	1.000000	9555065	-0.002072
198570235	33304209	1697529	10000.000000	25358	2063	1.000000	24259	2318	1.000000	9550389	-0.002397
198462836	33361664	1703223	10000.000000	25628	1993	1.000000	24224	2367	1.000000	9545485	-0.002692
198527310	33340237	1698044	10000.000000	25571	2070	1.000000	24499	2331	1.000000	9540720	-0.003068
198493927	33344938	1698404	10000.000000	25570	2070	1.000000	24334	2288	1.000000	9535934	-0.002766
198493734	33348991	1699969	10000.000000	25743	2034	1.000000	24090	2303	1.000000	9531180	-0.002759
198530508	33346001	1699858	10000.000000	25590	2044	1.000000	24153	2561	1.000000	9526373	-0.001681
198493264	33342470	1700067	10000.000000	25648	2008	1.000000	24255	2357	1.000000	9521706	-0.001412
198513248	33344217	1698305	10000.000000	25557	2168	1.000000	24150	2490	1.000000	9516899	-0.001447
npatches	nstrain	runtime	dt	init_x	init_y	init_y_blood	init_z	init_S	beta0	beta1	beta2	beta3	mean_beta	B	d	delta	delta_blood	b[0]	mut	m	CTL	c	g	epsilon	k	het	lambda	rho	omega	x_max	patch.dyna	DELTA	A	VA
10000	1	100.000000	0.001000	21900	9499	5000000	0.001000	10000000	10.931318	19.735113	17.784557	12.382948	15	800000000	0.010000	1.000000	1.000000	80000	0.000050	0.004800	0	0.500000	0.000000	2.500000	9.000000	0.500000	0.000000	0.000000	0.000000	31872	0	10.000000	7.000000	1.000000
sus	inf	inf_blood	z	x[0]	y[0][0]	z[0]	x[1]	y[1][0]	z[1]	S[0]	synchrony
219000000	94990000	5000000	10.000000	21900	9499	0.001000	21900	9499	0.001000	10000000	0.000000
76810407	162393662	8488914	3941.516320	9373	15476	0.394152	5721	17219	0.394152	9994977	0.000000
138087292	65944046	3404541	6325.803353	16438	5790	0.632580	10530	7630	0.632580	9990042	0.000000
172349469	44311735	2276956	7771.765723	20679	3562	0.777177	13337	5429	0.777177	9985214	0.000000
191035068	35408275	1813295	8648.676577	22940	2729	0.864868	14874	4556	0.864868	9980117	0.000000
201970266	30929243	1580232	9180.483393	23929	2262	0.918048	15972	3935	0.918048	9975147	0.000000
208393208	28535453	1457585	9503.000201	24884	2010	0.950300	16366	3877	0.950300	9970340	0.000000
212249108	27141979	1383703	9698.592075	25195	1906	0.969859	16597	3670	0.969859	9965422	0.000000
214568830	26341983	1343185	9817.209710	25509	1864	0.981721	16823	3629	0.981721	9960423	0.000000
215946913	25859441	1321430	9889.145947	25665	1528	0.988915	17081	3544	0.988915	9955414	0.000000
216787473	25568530	1305714	9932.772025	25733	1690	0.993277	17452	3272	0.993277	9950435	0.000000
217285817	25405477	1296019	9959.229270	25815	1729	0.995923	17275	3472	0.995923	9945562	0.000000
217670463	25276736	1290053	9975.274394	25732	1687	0.997527	17030	3531	0.997527	9940619	0.000000
217789764	25233553	1288169	9985.005037	25811	1660	0.998501	17206	3549	0.998501	9935629	0.000000
217898479	25187980	1284171	9990.906233	25780	1806	0.999091	17148	3509	0.999091	9930638	0.000000
217988626	25174143	1283131	9994.485041	25763	1874	0.999449	17354	3430	0.999449	9925741	0.000000
218070496	25130433	1284029	9996.655426	25949	1608	0.999666	17537	3470	0.999666	9920800	0.000000
218041037	25140426	1283406	9997.971667	25727	1780	0.999797	17324	3195	0.999797	9915796	0.000000
218081175	25134888	1282016	9998.769908	25810	1872	0.999877	17138	3411	0.999877	9910890	0.000000
218138923	25107446	1281970	9999.254005	25933	1634	0.999925	17276	3449	0.999925	9905968	0.000000
218099149	25127707	1281717	9999.547588	25849	1717	0.999955	17554	3326	0.999955	9901060	0.000000
218076509	25140607	1282392	9999.725632	25660	1793	0.999973	17585	3260	0.999973	9896130	0.000000
218074583	25134139	1281805	9999.833608	25608	1645	0.999983	17679	3376	0.999983	9891138	0.000000
218097717	25132451	1282733	9999.899091	25778	1689	0.999990	17388	3353	0.999990	9886298	0.000000
218073327	25134673	1282309	9999.938803	25747	1732	0.999994	17217	3436	0.999994	9881308	0.000000
218094958	25133593	1281652	9999.962887	25956	1652	0.999996	17601	3256	0.999996	9876282	0.000000
218100570	25135101	1281908	9999.977493	25889	1547	0.999998	17321	3391	0.999998	9871341	0.000000
218100494	25132618	1281193	9999.986350	25599	1730	0.999999	17441	3369	0.999999	9866490	0.000000
218101085	25120140	1280160	9999.991722	26137	1626	0.999999	17302	3473	0.999999	9861583	0.000000
218111640	25125334	1283058	9999.994980	25914	1719	0.999999	17061	3413	0.999999	9856731	0.000000
218108559	25118464	1281549	9999.996955	25673	1739	1.000000	17418	3416	1.000000	9851856	0.000000
218065818	25141512	1282732	9999.998154	25576	1805	1.000000	17515	3380	1.000000	9846869	0.000000
218094829	25126130	1281776	9999.998880	25707	1764	1.000000	17062	3478	1.000000	9841983	0.000000
218118702	25113977	1282717	9999.999321	25786	1733	1.000000	17482	3362	1.000000	9837036	0.000000
218095353	25123300	1282950	9999.999588	25909	1722	1.000000	17099	3405	1.000000	9832327	0.000000
218063184	25144048	1282680	9999.999750	25744	1737	1.000000	17503	3397	1.000000	9827412	0.000000
218088081	25115967	1280439	9999.999849	25421	1761	1.000000	17098	3346	1.000000	9822453	0.000000
218093074	25127547	1282446	9999.999908	25747	1627	1.000000	17404	3400	1.000000	9817635	0.000000
218130523	25118250	1281631	9999.999944	26103	1581	1.000000	17086	3419	1.000000	9812743	0.000000
218105593	25125109	1282515	9999.999966	25918	1645	1.000000	17160	3483	1.000000	9807932	0.000000
218121079	25118927	1283144	9999.999980	25843	1745	1.000000	16920	3425	1.000000	9802976	-1.#IND00
218086473	25120225	1280403	9999.999988	25732	1744	1.000000	17200	3394	1.000000	9798100	-0.020000
218125015	25135959	1281221	9999.999992	25574	1771	1.000000	16996	3511	1.000000	9793132	-0.012428
218064222	25139842	1282139	9999.999995	25755	1535	1.000000	17263	3487	1.000000	9788226	0.003212
218088529	25138689	1282874	9999.999997	26041	1666	1.000000	17409	3342	1.000000	9783324	0.003967
218091541	25133831	1281448	9999.999998	25708	1805	1.000000	17371	3407	1.000000	9778452	0.003746
218077641	25132398	1281859	9999.999999	25645	1653	1.000000	17311	3447	1.000000	9773500	0.001340
218108101	25137213	1280449	9999.999999	25941	1658	1.000000	17253	3377	1.000000	9768720	-0.007433
218098011	25130592	1282859	10000.000000	25502	1750	1.000000	17063	3523	1.000000	9763907	-0.004496
218098421	25123935	1283058	10000.000000	25938	1664	1.000000	17425	3288	1.000000	9758992	-0.004583
218132849	25126233	1280890	10000.000000	25756	1672	1.000000	17122	3487	1.000000	9754290	-0.001100
218083312	25141792	1282534	10000.000000	26073	1685	1.000000	17197	3481	1.000000	9749261	-0.002635
218097661	25111753	1280969	10000.000000	25907	1709	1.000000	17324	3493	1.000000	9744465	-0.002081
218081723	25141146	1281589	10000.000000	25592	1738	1.000000	17110	3455	1.000000	9739630	-0.002607
218092018	25124915	1281492	10000.000000	25987	1691	1.000000	17299	3472	1.000000	9734756	-0.002892
218076913	25126497	1283063	10000.000000	25849	1654	1.000000	17318	3469	1.000000	9729942	-0.002578
218094521	25139606	1283539	10000.000000	25883	1710	1.000000	17266	3351	1.000000	9725098	-0.003438
218083993	25128380	1284408	10000.000000	26145	1594	1.000000	17568	3328	1.000000	9720160	-0.003087
218103517	25117954	1281511	10000.000000	25749	1723	1.000000	17324	3343	1.000000	9715289	-0.003467
218057499	25146325	1284786	10000.000000	25918	1695	1.000000	17103	3492	1.000000	9710363	-0.001982
218078600	25131112	1282244	10000.000000	25736	1729	1.000000	17577	3247	1.000000	9705514	-0.001930
218100880	25115648	1281831	10000.000000	25725	1702	1.000000	17363	3366	1.000000	9700511	-0.002918
218147667	25121931	1284830	10000.000000	25895	1732	1.000000	16877	3620	1.000000	9695613	-0.003738
218074450	25133967	1281577	10000.000000	26049	1633	1.000000	17234	3426	1.000000	9690730	-0.006636
218090251	25130296	1282647	10000.000000	26075	1688	1.000000	16989	3506	1.000000	9685947	-0.007189
218059239	25140634	1284720	10000.000000	25936	1649	1.000000	17312	3252	1.000000	9680973	-0.005419
218079417	25125853	1280906	10000.000000	25952	1716	1.000000	17141	3450	1.000000	9676150	-0.005504
218137258	25115405	1281358	10000.000000	25703	1721	1.000000	17162	3451	1.000000	9671294	-0.005129
218111852	25138295	1281616	10000.000000	26051	1614	1.000000	17309	3349	1.000000	9666447	-0.004155
218121823	25112842	1281123	10000.000000	25794	1727	1.000000	17212	3408	1.000000	9661638	-0.003427
218118488	25128151	1280951	10000.000000	25821	1676	1.000000	16984	3547	1.000000	9656741	-0.003403
218075807	25138681	1283826	10000.000000	25887	1664	1.000000	17381	3384	1.000000	9651925	-0.002274
218064701	25142761	1281560	10000.000000	25871	1615	1.000000	17207	3555	1.000000	9647233	-0.002214
218094484	25132977	1282954	10000.000000	25937	1591	1.000000	17068	3432	1.000000	9642340	-0.003288
218105020	25120040	1281520	10000.000000	25929	1658	1.000000	17366	3533	1.000000	9637565	-0.002302
218087716	25124426	1282184	10000.000000	26380	1545	1.000000	17568	3320	1.000000	9632619	-0.002321
218082077	25145085	1281334	10000.000000	25696	1795	1.000000	17339	3428	1.000000	9627612	-0.002168
218092910	25124950	1282619	10000.000000	25808	1794	1.000000	17165	3551	1.000000	9622850	-0.002007
218098112	25113938	1281617	10000.000000	25822	1813	1.000000	17143	3551	1.000000	9618119	-0.001994
218074319	25138436	1284144	10000.000000	25954	1590	1.000000	17235	3291	1.000000	9613421	-0.002011
218055003	25143685	1284682	10000.000000	25876	1631	1.000000	17664	3359	1.000000	9608735	-0.001937
218114203	25129172	1283030	10000.000000	25729	1677	1.000000	16997	3496	1.000000	9603857	-0.001779
218066571	25142356	1281925	10000.000000	25856	1705	1.000000	17116	3634	1.000000	9599051	-0.001119
218123366	25114707	1281401	10000.000000	25960	1664	1.000000	17491	3344	1.000000	9594258	-0.001658
218072385	25148163	1282339	10000.000000	25880	1655	1.000000	17506	3351	1.000000	9589435	-0.001609
218116274	25109244	1282360	10000.000000	25983	1629	1.000000	17192	3475	1.000000	9584761	-0.001329
218079897	25142791	1283001	10000.000000	26263	1622	1.000000	17290	3423	1.000000	9580004	-0.001178
218121776	25120945	1280938	10000.000000	25903	1670	1.000000	17369	3585	1.000000	9575132	-0.000936
218091244	25148762	1283091	10000.000000	25767	1686	1.000000	17480	3356	1.000000	9570337	0.000017
218120988	25120797	1280984	10000.000000	25773	1670	1.000000	17280	3379	1.000000	9565580	0.000166
218087850	25149827	1284118	10000.000000	25831	1796	1.000000	17281	3354	1.000000	9560854	0.000436
218087967	25126069	1282251	10000.000000	25972	1661	1.000000	17353	3485	1.000000	9556068	0.000243
218080779	25132673	1282554	10000.000000	25454	1765	1.000000	17210	3418	1.000000	9551331	0.000732
218133197	25106739	1283141	10000.000000	25716	1664	1.000000	17161	3327	1.000000	9546609	0.000589
218105828	25126290	1283372	10000.000000	26089	1718	1.000000	17461	3476	1.000000	9541911	0.000758
218107894	25118316	1280917	10000.000000	25992	1730	1.000000	17298	3383	1.000000	9537169	0.000543
218109101	25129778	1282488	10000.000000	25776	1784	1.000000	17463	3416	1.000000	9532308	0.000564
218112129	25130819	1282278	10000.000000	25791	1678	1.000000	17399	3324	1.000000	9527474	0.000584
218068520	25123850	1282205	10000.000000	25791	1791	1.000000	17116	3370	1.000000	9522809	0.000656
218125531	25119321	1280656	10000.000000	25858	1636	1.000000	17283	3374	1.000000	9517937	0.001183
npatches	nstrain	runtime	dt	init_x	init_y	init_y_blood	init_z	init_S	beta0	beta1	beta2	beta3	mean_beta	B	d	delta	delta_blood	b[0]	mut	m	CTL	c	g	epsilon	k	het	lambda	rho	omega	x_max	patch.dyna	DELTA	A	VA
10000	1	100.000000	0.001000	21900	9499	5000000	0.001000	10000000	9.996260	14.985481	9.568055	13.783936	15	800000000	0.010000	1.000000	1.000000	80000	0.000050	0.004800	0	0.500000	0.000000	2.500000	10.000000	0.500000	0.000000	0.000000	0.000000	31872	0	10.000000	7.000000	1.000000
sus	inf	inf_blood	z	x[0]	y[0][0]	z[0]	x[1]	y[1][0]	z[1]	S[0]	synchrony
219000000	94990000	5000000	10.000000	21900	9499	0.001000	21900	9499	0.001000	10000000	0.000000
82246844	144493440	7577578	3941.516320	10545	13803	0.394152	7707	14801	0.394152	9995092	0.000000
150421585	54953982	2838564	6325.803353	19062	4261	0.632580	14718	5521	0.632580	9990069	0.000000
186959485	35917924	1841354	7771.765723	23221	2640	0.777177	18072	3808	0.777177	9984974	0.000000
206858470	27998864	1435620	8648.676577	25356	1879	0.864868	20162	2827	0.864868	9979957	0.000000
218380643	24047526	1231617	9180.483393	26550	1511	0.918048	21535	2526	0.918048	9974807	0.000000
225152803	21919282	1119235	9503.000201	27412	1252	0.950300	22279	2223	0.950300	9969790	0.000000
229213937	20701367	1056623	9698.592075	27581	1158	0.969859	22597	2151	0.969859	9964825	0.000000
231605360	19987939	1019685	9817.209710	27829	1089	0.981721	23159	2026	0.981721	9959796	0.000000
233068993	19578461	998048	9889.145947	28057	1112	0.988915	23519	1832	0.988915	9954728	0.000000
233952180	19324472	984930	9932.772025	28126	1019	0.993277	23273	1960	0.993277	9949764	0.000000
234423785	19194434	976785	9959.229270	28569	970	0.995923	23453	2028	0.995923	9944797	0.000000
234807025	19076291	973566	9975.274394	28119	1089	0.997527	23770	1846	0.997527	9939801	0.000000
234992312	19033312	970630	9985.005037	28177	1011	0.998501	23278	1978	0.998501	9934826	0.000000
235094666	19008284	968481	9990.906233	28357	967	0.999091	23365	1940	0.999091	9929844	0.000000
235195902	18979601	968850	9994.485041	28109	1036	0.999449	23487	1891	0.999449	9924874	0.000000
235153886	18990593	969316	9996.655426	28251	984	0.999666	23121	1829	0.999666	9920038	0.000000
235221993	18963366	966605	9997.971667	28014	989	0.999797	23117	2013	0.999797	9915086	0.000000
235247057	18960185	967147	9998.769908	28363	923	0.999877	23298	2076	0.999877	9910193	0.000000
235278493	18941267	965720	9999.254005	28380	977	0.999925	23799	1755	0.999925	9905329	0.000000
235244109	18969863	966595	9999.547588	28338	924	0.999955	23477	1932	0.999955	9900312	0.000000
235245745	18958329	967648	9999.725632	28285	1045	0.999973	23207	1883	0.999973	9895290	0.000000
235272259	18952611	967341	9999.833608	28172	1040	0.999983	23496	1932	0.999983	9890335	0.000000
235277634	18947405	966380	9999.899091	28208	1075	0.999990	23828	1881	0.999990	9885423	0.000000
235295844	18953930	967205	9999.938803	28358	953	0.999994	23797	1859	0.999994	9880451	0.000000
235301661	18940889	967018	9999.962887	28147	1112	0.999996	23826	1911	0.999996	9875514	0.000000
235300090	18942155	965044	9999.977493	28379	994	0.999998	23547	1930	0.999998	9870487	0.000000
235240135	18958319	967903	9999.986350	28316	970	0.999999	24110	1930	0.999999	9865419	0.000000
235300236	18934838	966786	9999.991722	28375	949	0.999999	23545	1781	0.999999	9860474	0.000000
235298054	18957102	968039	9999.994980	28388	988	0.999999	23168	2010	0.999999	9855612	0.000000
235267651	18956926	966739	9999.996955	28311	1034	1.000000	24066	1803	1.000000	9850748	0.000000
235332376	18933357	967116	9999.998154	28079	1110	1.000000	23985	1716	1.000000	9845922	0.000000
235256279	18961607	967715	9999.998880	27922	1057	1.000000	23563	1924	1.000000	9840833	0.000000
235276845	18956501	966981	9999.999321	28520	985	1.000000	23454	1711	1.000000	9835886	0.000000
235303536	18943376	967416	9999.999588	28120	1057	1.000000	23337	2016	1.000000	9831005	0.000000
235288814	18951799	966551	9999.999750	28551	985	1.000000	23572	1902	1.000000	9826050	0.000000
235288003	18953257	965846	9999.999849	28254	961	1.000000	23362	2056	1.000000	9821158	0.000000
235300131	18951107	966579	9999.999908	28247	951	1.000000	23672	1866	1.000000	9816206	0.000000
235296974	18936372	967489	9999.999944	28336	993	1.000000	23206	2022	1.000000	9811275	0.000000
235257237	18960949	967981	9999.999966	28312	1072	1.000000	23436	1911	1.000000	9806372	0.000000
235298581	18946512	965602	9999.999980	28214	1030	1.000000	23270	1939	1.000000	9801562	-1.#IND00
235295331	18949928	968042	9999.999988	28164	996	1.000000	23110	2105	1.000000	9796668	0.009600
235265876	18958852	965925	9999.999992	28366	973	1.000000	23615	1876	1.000000	9791803	0.003508
235232275	18966454	967079	9999.999995	28320	1007	1.000000	23620	1743	1.000000	9786900	0.000618
235284011	18942278	967087	9999.999997	28471	994	1.000000	23260	1811	1.000000	9782094	-0.004225
235304590	18956934	967361	9999.999998	28303	962	1.000000	23501	1928	1.000000	9777275	-0.002528
235274894	18950308	963646	9999.999999	28174	989	1.000000	23402	2011	1.000000	9772356	0.001697
235295721	18947584	967567	9999.999999	28350	1052	1.000000	23321	2057	1.000000	9767535	0.002090
235235587	18966005	967771	10000.000000	28356	968	1.000000	23466	1809	1.000000	9762788	0.002522
235252523	18958023	968199	10000.000000	28539	945	1.000000	23688	1913	1.000000	9757941	0.002439
235267965	18954482	966736	10000.000000	28355	949	1.000000	23630	1920	1.000000	9753047	0.002933
235255291	18945828	967247	10000.000000	28061	1066	1.000000	23126	1943	1.000000	9748180	0.004093
235281315	18961905	968119	10000.000000	28132	1016	1.000000	23748	1857	1.000000	9743298	0.003782
235279390	18959319	967240	10000.000000	28596	952	1.000000	23177	1962	1.000000	9738538	0.003234
235300308	18940378	965520	10000.000000	28489	1067	1.000000	23480	1918	1.000000	9733609	0.003218
235282067	18944565	967103	10000.000000	28281	965	1.000000	23710	1734	1.000000	9728686	0.003371
235249526	18967789	966973	10000.000000	28486	941	1.000000	23748	1952	1.000000	9723906	0.003082
235264244	18964671	967746	10000.000000	28127	1052	1.000000	23378	2005	1.000000	9719060	0.003088
235240733	18967349	966033	10000.000000	28198	1041	1.000000	23364	1967	1.000000	9714202	0.003007
235266459	18940330	966824	10000.000000	28295	1104	1.000000	23761	1911	1.000000	9709409	0.003242
235313255	18928153	965465	10000.000000	28330	1049	1.000000	23417	1986	1.000000	9704493	0.003085
235273351	18958724	967289	10000.000000	28365	931	1.000000	23648	1794	1.000000	9699620	0.002902
235297455	18964324	967367	10000.000000	28516	1025	1.000000	23310	2086	1.000000	9694766	0.000791
235263257	18958518	968130	10000.000000	28430	954	1.000000	23837	1839	1.000000	9689887	-0.003592
235313534	18938010	966600	10000.000000	28321	989	1.000000	23580	1832	1.000000	9685067	-0.003370
235261841	18953217	966292	10000.000000	28561	920	1.000000	23505	1918	1.000000	9680049	-0.003659
235270117	18967872	967921	10000.000000	28269	979	1.000000	23423	1981	1.000000	9675190	-0.003850
235267875	18958713	966597	10000.000000	28247	943	1.000000	23342	1936	1.000000	9670364	-0.003754
235264363	18957533	968037	10000.000000	28321	1052	1.000000	23613	2053	1.000000	9665473	-0.001486
235285378	18959517	966186	10000.000000	28195	1037	1.000000	23660	1709	1.000000	9660667	-0.001581
235310363	18944424	966859	10000.000000	28014	1107	1.000000	23682	1822	1.000000	9655848	-0.001443
235267491	18949147	966634	10000.000000	27998	1063	1.000000	23692	1870	1.000000	9650914	-0.000871
235269404	18953294	966104	10000.000000	28531	840	1.000000	23545	1871	1.000000	9646061	-0.000219
235295878	18950866	966738	10000.000000	28529	988	1.000000	23782	1892	1.000000	9641301	-0.000570
235278773	18956274	965755	10000.000000	28398	963	1.000000	23393	1844	1.000000	9636530	-0.001000
235271474	18947703	967768	10000.000000	28382	980	1.000000	23118	2042	1.000000	9631630	-0.000391
235313108	18947758	966304	10000.000000	28651	968	1.000000	23430	1702	1.000000	9626805	0.000063
235276245	18949028	967114	10000.000000	28536	1013	1.000000	23751	1779	1.000000	9622117	0.000086
235272057	18945611	966704	10000.000000	28459	1059	1.000000	23591	1790	1.000000	9617352	0.000318
235286928	18951012	968403	10000.000000	28158	1025	1.000000	23375	1921	1.000000	9612537	0.000628
235285807	18947338	965436	10000.000000	28299	1025	1.000000	23419	1904	1.000000	9607742	0.000615
235318758	18938031	965598	10000.000000	28408	1014	1.000000	23732	1849	1.000000	9602962	0.000899
235295075	18960061	966565	10000.000000	28113	1064	1.000000	23574	1912	1.000000	9598102	0.000765
235297696	18939452	968594	10000.000000	28348	934	1.000000	23132	1906	1.000000	9593327	0.000644
235320778	18936635	966603	10000.000000	28292	886	1.000000	23503	1900	1.000000	9588457	0.000533
235267157	18956779	966299	10000.000000	28495	967	1.000000	23742	1831	1.000000	9583517	0.000344
235291401	18955143	969880	10000.000000	28144	1022	1.000000	23560	1919	1.000000	9578838	0.000211
235274117	18955153	968709	10000.000000	28286	1036	1.000000	23582	1864	1.000000	9573934	0.000321
235278808	18939844	964967	10000.000000	27931	1053	1.000000	23825	1778	1.000000	9569128	-0.000698
235242543	18963400	967768	10000.000000	28070	1015	1.000000	23793	1890	1.000000	9564299	-0.000624
235298791	18963858	966919	10000.000000	28284	1004	1.000000	23581	1934	1.000000	9559459	-0.000642
235285547	18945992	967331	10000.000000	28160	1063	1.000000	23710	2005	1.000000	9554551	-0.000867
235310447	18938623	964935	10000.000000	28179	992	1.000000	23545	1858	1.000000	9549823	-0.001364
235254132	18966256	966553	10000.000000	28205	1054	1.000000	23602	1876	1.000000	9545063	-0.001699
235329838	18936501	966575	10000.000000	28151	1043	1.000000	23597	1898	1.000000	9540323	-0.001765
235282897	18950987	966643	10000.000000	28224	994	1.000000	23681	1853	1.000000	9535569	-0.002081
235308827	18944109	965402	10000.000000	28269	1000	1.000000	23393	2061	1.000000	9530776	-0.001497
235276538	18952883	967240	10000.000000	28196	1035	1.000000	23321	1871	1.000000	9526067	-0.001368
235292603	18944467	968369	10000.000000	28273	997	1.000000	23650	1988	1.000000	9521324	-0.001758
235312524	18942562	968166	10000.000000	28368	1018	1.000000	23608	1887	1.000000	9516561	-0.001662
npatches	nstrain	runtime	dt	init_x	init_y	init_y_blood	init_z	init_S	beta0	beta1	beta2	beta3	mean_beta	B	d	delta	delta_blood	b[0]	mut	m	CTL	c	g	epsilon	k	het	lambda	rho	omega	x_max	patch.dyna	DELTA	A	VA
10000	1	100.000000	0.001000	21900	9499	5000000	0.001000	10000000	13.473687	21.051367	11.549431	17.841431	15	800000000	0.010000	1.000000	1.000000	80000	0.000050	0.004800	0	0.500000	0.000000	2.500000	11.000000	0.500000	0.000000	0.000000	0.000000	31872	0	10.000000	7.000000	1.000000
sus	inf	inf_blood	z	x[0]	y[0][0]	z[0]	x[1]	y[1][0]	z[1]	S[0]	synchrony
219000000	94990000	5000000	10.000000	21900	9499	0.001000	21900	9499	0.001000	10000000	0.000000
88844218	128099869	6732116	3941.516320	9124	12587	0.394152	6251	14115	0.394152	9994985	0.000000
164250623	45280441	2340627	6325.803353	17218	4278	0.632580	12048	5719	0.632580	9990011	0.000000
203126162	28470068	1461389	7771.765723	21091	2642	0.777177	15346	3833	0.777177	9985067	0.000000
223960155	21518524	1103831	8648.676577	23606	1899	0.864868	16945	3085	0.864868	9979990	0.000000
235891942	18068198	925875	9180.483393	24564	1655	0.918048	17931	2657	0.918048	9974967	0.000000
242846369	16225749	829737	9503.000201	25800	1315	0.950300	18829	2618	0.950300	9969977	0.000000
246960319	15173364	774564	9698.592075	26257	1188	0.969859	19481	2333	0.969859	9964918	0.000000
249364149	14578233	745205	9817.209710	26370	1216	0.981721	19475	2425	0.981721	9959942	0.000000
250836615	14218109	723844	9889.145947	26609	1198	0.988915	19303	2486	0.988915	9954844	0.000000
251742021	13994294	716331	9932.772025	26679	1070	0.993277	19523	2412	0.993277	9949919	0.000000
252270199	13867618	708291	9959.229270	27096	1018	0.995923	19964	2284	0.995923	9945012	0.000000
252571391	13788337	704399	9975.274394	26800	1090	0.997527	19648	2267	0.997527	9940036	0.000000
252739504	13748755	702079	9985.005037	26789	1047	0.998501	19913	2308	0.998501	9935118	0.000000
252872558	13722592	701683	9990.906233	27264	954	0.999091	19531	2574	0.999091	9930099	0.000000
252943800	13695587	699051	9994.485041	27101	1039	0.999449	19740	2333	0.999449	9925228	0.000000
252976400	13701636	697900	9996.655426	26895	1080	0.999666	19825	2309	0.999666	9920282	0.000000
252993839	13688797	698164	9997.971667	26991	991	0.999797	19684	2218	0.999797	9915167	0.000000
253071811	13682433	697770	9998.769908	26959	1107	0.999877	20075	2309	0.999877	9910266	0.000000
253040811	13682412	698078	9999.254005	27025	1133	0.999925	20027	2252	0.999925	9905418	0.000000
253072624	13686330	698285	9999.547588	27063	1141	0.999955	19940	2491	0.999955	9900405	0.000000
253093684	13661105	697046	9999.725632	26932	1110	0.999973	20379	2142	0.999973	9895411	0.000000
253055563	13680986	696293	9999.833608	26884	1088	0.999983	19551	2253	0.999983	9890415	0.000000
253064164	13668848	697337	9999.899091	27061	1071	0.999990	19582	2321	0.999990	9885397	0.000000
253060007	13684407	696250	9999.938803	26659	1202	0.999994	19382	2340	0.999994	9880537	0.000000
253067617	13662065	697427	9999.962887	27117	1088	0.999996	19597	2474	0.999996	9875442	0.000000
253057361	13678583	697032	9999.977493	26856	1141	0.999998	19264	2302	0.999998	9870613	0.000000
253063704	13676892	697825	9999.986350	27140	1035	0.999999	19822	2414	0.999999	9865671	0.000000
252998291	13695191	700028	9999.991722	26816	1197	0.999999	19773	2249	0.999999	9860797	0.000000
253064390	13661289	697554	9999.994980	26865	1215	0.999999	19652	2427	0.999999	9855771	0.000000
253039877	13689320	699774	9999.996955	27086	1075	1.000000	20168	2040	1.000000	9850851	0.000000
253058372	13674671	698511	9999.998154	26929	1227	1.000000	19642	2501	1.000000	9845871	0.000000
253088709	13669891	697316	9999.998880	27211	1005	1.000000	19825	2465	1.000000	9840977	0.000000
253048069	13683501	695795	9999.999321	26997	1068	1.000000	20066	2234	1.000000	9836016	0.000000
253077636	13679633	697278	9999.999588	27140	1099	1.000000	19916	2215	1.000000	9831125	0.000000
253083526	13677174	696499	9999.999750	26692	1163	1.000000	19590	2391	1.000000	9826108	0.000000
253083955	13666369	696818	9999.999849	26792	978	1.000000	19778	2278	1.000000	9821253	0.000000
253038287	13686355	697920	9999.999908	27051	1011	1.000000	19624	2240	1.000000	9816223	0.000000
253067277	13671884	696177	9999.999944	26958	1196	1.000000	19948	2325	1.000000	9811231	0.000000
253025313	13688515	696655	9999.999966	26581	1182	1.000000	19883	2412	1.000000	9806328	0.000000
253083862	13663944	697938	9999.999980	27136	1078	1.000000	19935	2319	1.000000	9801255	-1.#IND00
253072605	13658740	698368	9999.999988	26921	1098	1.000000	19930	2204	1.000000	9796280	-0.001600
253072126	13683250	698245	9999.999992	27064	1091	1.000000	19391	2522	1.000000	9791298	0.007485
253059742	13673525	698024	9999.999995	26985	1195	1.000000	19799	2326	1.000000	9786382	0.008634
253048886	13676819	697994	9999.999997	27028	1033	1.000000	19463	2279	1.000000	9781538	0.008015
253075350	13672702	696969	9999.999998	26791	1117	1.000000	19383	2534	1.000000	9776529	0.006492
253083876	13669028	697329	9999.999999	27049	926	1.000000	19811	2300	1.000000	9771668	0.004501
253079978	13667288	697231	9999.999999	26932	1106	1.000000	19565	2402	1.000000	9766800	0.004281
253082533	13672100	697690	10000.000000	26845	1047	1.000000	19620	2257	1.000000	9761986	0.005006
253075037	13683135	696622	10000.000000	27014	1137	1.000000	19505	2506	1.000000	9757187	0.003466
253040366	13681407	696861	10000.000000	26688	1224	1.000000	19706	2319	1.000000	9752246	0.004214
253073329	13679142	698466	10000.000000	26763	1070	1.000000	19633	2344	1.000000	9747400	0.004080
253017728	13686260	696897	10000.000000	26924	1040	1.000000	19546	2243	1.000000	9742548	0.002826
253082082	13672104	697940	10000.000000	27081	1031	1.000000	19778	2316	1.000000	9737649	0.001136
253102845	13665253	696534	10000.000000	27001	1096	1.000000	19819	2311	1.000000	9732806	0.000454
253074807	13673874	699528	10000.000000	27248	1075	1.000000	19895	2231	1.000000	9727884	0.000822
253016989	13683829	698189	10000.000000	27059	1094	1.000000	19594	2379	1.000000	9723025	0.001161
253051853	13682780	700369	10000.000000	26867	1021	1.000000	19574	2381	1.000000	9718085	-0.002578
253052129	13679070	697425	10000.000000	27079	1042	1.000000	19941	2283	1.000000	9713189	-0.001928
253075268	13682143	696673	10000.000000	26690	1151	1.000000	19973	2171	1.000000	9708343	-0.001220
253110370	13663608	696307	10000.000000	27246	1085	1.000000	19674	2236	1.000000	9703477	-0.001503
253060082	13679024	697419	10000.000000	26712	1015	1.000000	19550	2475	1.000000	9698673	-0.001888
252998039	13695931	698871	10000.000000	27002	1117	1.000000	20108	2381	1.000000	9693981	-0.002405
253107546	13670772	696289	10000.000000	26911	1184	1.000000	19576	2505	1.000000	9689022	-0.002452
253127385	13673567	697909	10000.000000	27043	1083	1.000000	20015	2278	1.000000	9684329	-0.003051
253032772	13677999	697143	10000.000000	26875	1102	1.000000	19672	2344	1.000000	9679476	-0.003603
253073249	13682360	697725	10000.000000	26919	1122	1.000000	19858	2258	1.000000	9674626	-0.003486
253070094	13681502	698172	10000.000000	26800	1097	1.000000	20086	2292	1.000000	9669808	-0.003491
253036212	13681790	698564	10000.000000	26717	1084	1.000000	19903	2247	1.000000	9665044	-0.003277
253051036	13683279	698908	10000.000000	26891	1183	1.000000	20054	2400	1.000000	9660143	-0.003101
253090189	13673120	696021	10000.000000	27293	997	1.000000	20046	2339	1.000000	9655333	-0.002939
253110972	13662857	696892	10000.000000	26951	1063	1.000000	19693	2271	1.000000	9650457	-0.003166
253058952	13678658	697608	10000.000000	26921	1055	1.000000	19837	2214	1.000000	9645596	-0.002890
253089218	13673999	695992	10000.000000	26959	1027	1.000000	19481	2359	1.000000	9640720	-0.002605
253033621	13685507	698806	10000.000000	27106	1030	1.000000	19652	2384	1.000000	9635973	-0.002354
253018708	13689487	698514	10000.000000	27033	1071	1.000000	19697	2403	1.000000	9631213	-0.002201
253079539	13662935	698300	10000.000000	26673	1107	1.000000	19926	2353	1.000000	9626354	-0.002259
253065815	13672342	696414	10000.000000	27169	1028	1.000000	19916	2287	1.000000	9621593	-0.001871
253055410	13668253	698127	10000.000000	26866	1078	1.000000	19440	2338	1.000000	9616818	-0.002620
253080823	13676112	698397	10000.000000	27349	1035	1.000000	19896	2369	1.000000	9612050	-0.002768
253049881	13683384	698364	10000.000000	26831	1139	1.000000	19974	2274	1.000000	9607214	-0.002422
253036746	13680047	698118	10000.000000	27186	1136	1.000000	19617	2384	1.000000	9602545	-0.002221
253082825	13673266	697484	10000.000000	26855	1137	1.000000	19591	2409	1.000000	9597700	-0.002238
253051524	13677090	698298	10000.000000	26940	1062	1.000000	19882	2151	1.000000	9592937	-0.002342
253127549	13656586	697458	10000.000000	26923	1216	1.000000	19756	2365	1.000000	9588103	-0.002992
253016747	13684653	697891	10000.000000	26865	1145	1.000000	20172	2061	1.000000	9583300	-0.003160
253076166	13668083	698653	10000.000000	27288	1037	1.000000	19706	2327	1.000000	9578547	-0.003489
253052368	13675581	697939	10000.000000	26835	1267	1.000000	20007	2430	1.000000	9573805	-0.003351
252993979	13698432	698475	10000.000000	26916	1094	1.000000	19741	2414	1.000000	9569109	-0.003264
253110780	13671693	697430	10000.000000	27258	1054	1.000000	19704	2335	1.000000	9564358	-0.003070
253078401	13667424	696368	10000.000000	27286	1033	1.000000	19425	2363	1.000000	9559555	-0.002806
253058920	13687790	697241	10000.000000	26956	1038	1.000000	19716	2322	1.000000	9554853	-0.003290
253053713	13672594	697794	10000.000000	26917	1086	1.000000	19596	2346	1.000000	9550056	-0.002829
253029159	13692910	697823	10000.000000	26786	1242	1.000000	19865	2160	1.000000	9545316	-0.002644
253072499	13668252	696340	10000.000000	27184	981	1.000000	19886	2293	1.000000	9540462	-0.002872
253031709	13686319	698111	10000.000000	27192	1180	1.000000	19632	2318	1.000000	9535704	-0.002851
253037567	13678532	697888	10000.000000	27058	987	1.000000	19484	2367	1.000000	9530871	-0.002860
253060683	13690187	699797	10000.000000	26657	1210	1.000000	19801	2266	1.000000	9526174	-0.003979
253072806	13670035	697679	10000.000000	26996	1103	1.000000	19872	2349	1.000000	9521448	-0.003836
253072276	13668621	697566	10000.000000	26836	1076	1.000000	19993	2308	1.000000	9516782	-0.003876
npatches	nstrain	runtime	dt	init_x	init_y	init_y_blood	init_z	init_S	beta0	beta1	beta2	beta3	mean_beta	B	d	delta	delta_blood	b[0]	mut	m	CTL	c	g	epsilon	k	het	lambda	rho	omega	x_max	patch.dyna	DELTA	A	VA
10000	1	100.000000	0.001000	21900	9499	5000000	0.001000	10000000	20.918628	15.228947	15.617576	21.437834	15	800000000	0.010000	1.000000	1.000000	80000	0.000050	0.004800	0	0.500000	0.000000	2.500000	12.000000	0.500000	0.000000	0.000000	0.000000	31872	0	10.000000	7.000000	1.000000
sus	inf	inf_blood	z	x[0]	y[0][0]	z[0]	x[1]	y[1][0]	z[1]	S[0]	synchrony
219000000	94990000	5000000	10.000000	21900	9499	0.001000	21900	9499	0.001000	10000000	0.000000
93825836	114583788	6037580	3941.516320	6913	12160	0.394152	8858	11654	0.394152	9994994	0.000000
174835624	38218048	1975771	6325.803353	13182	4902	0.632580	16959	3718	0.632580	9989963	0.000000
215066567	23255895	1196373	7771.765723	16542	3310	0.777177	20986	2452	0.777177	9984999	0.000000
236572863	17035964	873886	8648.676577	18431	2653	0.864868	23319	1686	0.864868	9980066	0.000000
248706541	14000545	716108	9180.483393	19874	2231	0.918048	24621	1524	0.918048	9975084	0.000000
255681635	12377036	632684	9503.000201	20602	2038	0.950300	25517	1184	0.950300	9970121	0.000000
259765112	11476058	584950	9698.592075	21123	1950	0.969859	26685	1043	0.969859	9965186	0.000000
262237685	10938227	558596	9817.209710	20970	1833	0.981721	26643	1076	0.981721	9960169	0.000000
263636954	10633405	543047	9889.145947	21597	1937	0.988915	26828	897	0.988915	9955282	0.000000
264496331	10448778	532748	9932.772025	21331	1870	0.993277	26842	1041	0.993277	9950405	0.000000
265046739	10331189	526831	9959.229270	21107	1829	0.995923	26712	1015	0.995923	9945417	0.000000
265416068	10258419	523874	9975.274394	21637	1745	0.997527	27008	949	0.997527	9940426	0.000000
265547432	10239515	523009	9985.005037	21811	1609	0.998501	27090	938	0.998501	9935472	0.000000
265644858	10213369	521299	9990.906233	21453	2009	0.999091	27015	951	0.999091	9930545	0.000000
265776073	10183143	519378	9994.485041	21627	1769	0.999449	27246	874	0.999449	9925587	0.000000
265765591	10188794	519181	9996.655426	21440	1868	0.999666	27022	961	0.999666	9920618	0.000000
265869078	10168891	518555	9997.971667	21095	1868	0.999797	27276	912	0.999797	9915700	0.000000
265822768	10173638	520032	9998.769908	21820	1814	0.999877	26882	1004	0.999877	9910670	0.000000
265855797	10155083	518285	9999.254005	21780	1804	0.999925	27055	959	0.999925	9905720	0.000000
265833703	10185145	519531	9999.547588	21427	1851	0.999955	27063	952	0.999955	9900766	0.000000
265850931	10163309	518077	9999.725632	21574	1861	0.999973	27168	883	0.999973	9895827	0.000000
265805652	10169159	519734	9999.833608	22237	1604	0.999983	27155	805	0.999983	9890891	0.000000
265866356	10159091	518086	9999.899091	21564	1859	0.999990	26456	1031	0.999990	9885868	0.000000
265881997	10159551	518067	9999.938803	21548	1709	0.999994	27218	875	0.999994	9880897	0.000000
265882892	10163708	518475	9999.962887	21017	1966	0.999996	27149	903	0.999996	9875878	0.000000
265853026	10164380	518958	9999.977493	21884	1864	0.999998	27349	785	0.999998	9871170	0.000000
265870174	10155824	518487	9999.986350	21578	1887	0.999999	26677	934	0.999999	9866202	0.000000
265888557	10159878	518725	9999.991722	21774	1667	0.999999	26919	1015	0.999999	9861269	0.000000
265865059	10153969	517807	9999.994980	21500	1799	0.999999	27471	861	0.999999	9856392	0.000000
265891085	10165713	518636	9999.996955	21234	2068	1.000000	26924	1016	1.000000	9851432	0.000000
265873371	10178066	519493	9999.998154	21370	1900	1.000000	26924	946	1.000000	9846458	0.000000
265893629	10167282	518708	9999.998880	21314	1897	1.000000	27301	918	1.000000	9841629	0.000000
265840830	10174258	518848	9999.999321	21831	1780	1.000000	27042	957	1.000000	9836757	0.000000
265857624	10180094	519474	9999.999588	21310	1871	1.000000	27259	851	1.000000	9831868	0.000000
265857344	10153396	518181	9999.999750	21453	1879	1.000000	27008	930	1.000000	9826986	0.000000
265816926	10171221	518446	9999.999849	21079	1912	1.000000	27001	943	1.000000	9822046	0.000000
265924359	10152530	518451	9999.999908	21465	1849	1.000000	27040	934	1.000000	9817151	0.000000
265855749	10166083	518805	9999.999944	21527	1857	1.000000	27014	1052	1.000000	9812186	0.000000
265865962	10163963	519663	9999.999966	21806	1843	1.000000	27089	791	1.000000	9807338	0.000000
265919842	10155423	516888	9999.999980	21185	1927	1.000000	27092	896	1.000000	9802363	-1.#IND00
265858432	10171106	519549	9999.999988	21460	1847	1.000000	27118	1021	1.000000	9797537	0.007200
265905569	10160678	518036	9999.999992	21401	1929	1.000000	26937	918	1.000000	9792828	-0.024066
265891014	10159553	518615	9999.999995	21217	1983	1.000000	27133	1005	1.000000	9787910	-0.024143
265861788	10167498	519109	9999.999997	21373	1962	1.000000	26875	942	1.000000	9783056	-0.015107
265927081	10146137	517628	9999.999998	21796	1817	1.000000	26978	966	1.000000	9778240	-0.008021
265861229	10174856	520304	9999.999999	22326	1717	1.000000	27189	922	1.000000	9773400	-0.006183
265870711	10164030	517720	9999.999999	21635	1767	1.000000	27303	988	1.000000	9768469	-0.005934
265895347	10154285	518028	10000.000000	21431	1780	1.000000	27254	970	1.000000	9763664	-0.010198
265929773	10156198	518065	10000.000000	21539	1788	1.000000	26856	1033	1.000000	9758739	-0.006566
265899069	10161733	518712	10000.000000	21397	1971	1.000000	26792	904	1.000000	9753904	-0.012743
265818494	10187218	520588	10000.000000	21470	1886	1.000000	26917	946	1.000000	9749086	-0.013599
265889914	10158776	519506	10000.000000	21385	1893	1.000000	27185	843	1.000000	9744205	-0.011860
265859994	10163976	517637	10000.000000	21357	1760	1.000000	26731	1035	1.000000	9739438	-0.010491
265858501	10163872	518677	10000.000000	21316	1970	1.000000	26897	928	1.000000	9734541	-0.009635
265895668	10162200	518096	10000.000000	21702	1823	1.000000	26928	1025	1.000000	9729635	-0.010154
265892859	10152772	518103	10000.000000	21387	1837	1.000000	27252	882	1.000000	9724685	-0.006973
265910218	10167180	518878	10000.000000	21617	1791	1.000000	27031	918	1.000000	9719781	-0.007503
265890068	10161189	518776	10000.000000	21405	1747	1.000000	26898	1023	1.000000	9714935	-0.007705
265882782	10168748	518420	10000.000000	21719	1799	1.000000	26645	983	1.000000	9710028	-0.007335
265895648	10151102	516949	10000.000000	21559	1843	1.000000	26814	949	1.000000	9705132	-0.006969
265885957	10157785	518508	10000.000000	21547	1830	1.000000	26838	992	1.000000	9700204	-0.006555
265842892	10175598	520320	10000.000000	21725	1699	1.000000	27318	895	1.000000	9695356	-0.004910
265842012	10177507	517674	10000.000000	21187	1710	1.000000	27107	931	1.000000	9690494	-0.006621
265866723	10164445	518412	10000.000000	22060	1657	1.000000	26822	906	1.000000	9685670	-0.006433
265904208	10161696	518143	10000.000000	21424	1877	1.000000	27234	931	1.000000	9680823	-0.006341
265851727	10170834	518562	10000.000000	21308	2047	1.000000	26949	906	1.000000	9676008	-0.006402
265869705	10153375	518710	10000.000000	21679	1901	1.000000	26426	1086	1.000000	9671257	-0.006083
265910451	10161539	519214	10000.000000	21427	1810	1.000000	27067	892	1.000000	9666421	-0.006265
265892452	10160796	518951	10000.000000	21793	1901	1.000000	26968	975	1.000000	9661651	-0.007289
265848793	10162176	518793	10000.000000	21749	1611	1.000000	27043	924	1.000000	9656902	-0.005867
265899511	10150820	517356	10000.000000	21376	1791	1.000000	26765	980	1.000000	9652035	-0.006498
265906192	10168115	517961	10000.000000	21506	2070	1.000000	27104	939	1.000000	9647169	-0.007820
265822926	10174735	519367	10000.000000	21689	1814	1.000000	27117	895	1.000000	9642448	-0.007784
265850729	10167619	520434	10000.000000	21683	1845	1.000000	27026	1045	1.000000	9637691	-0.007612
265924653	10159902	518252	10000.000000	21380	1881	1.000000	26955	935	1.000000	9632970	-0.007419
265875357	10156319	518907	10000.000000	21358	1877	1.000000	26899	1077	1.000000	9628163	-0.008019
265883010	10147732	517885	10000.000000	21660	1874	1.000000	27451	877	1.000000	9623286	-0.007529
265914175	10144819	516865	10000.000000	21545	1913	1.000000	27035	979	1.000000	9618494	-0.007491
265878906	10167478	519184	10000.000000	21532	1800	1.000000	27018	1024	1.000000	9613728	-0.007123
265873834	10160978	518815	10000.000000	21468	1764	1.000000	26747	942	1.000000	9608965	-0.007201
265895428	10155644	518033	10000.000000	21882	1658	1.000000	26956	945	1.000000	9604290	-0.006838
265925865	10153311	519043	10000.000000	20751	1938	1.000000	27109	994	1.000000	9599704	-0.006551
265820146	10171438	519120	10000.000000	21334	1812	1.000000	26991	943	1.000000	9594848	-0.006313
265890996	10165863	518632	10000.000000	21224	1892	1.000000	26772	1050	1.000000	9590050	-0.006681
265837057	10169572	519350	10000.000000	21455	1904	1.000000	26902	970	1.000000	9585369	-0.006451
265884809	10162790	518484	10000.000000	21502	1876	1.000000	27324	973	1.000000	9580500	-0.006209
265865369	10156925	519265	10000.000000	21988	1869	1.000000	27188	1032	1.000000	9575843	-0.006036
265887344	10164393	518090	10000.000000	21050	1921	1.000000	27108	892	1.000000	9571183	-0.006084
265881721	10171476	518695	10000.000000	21105	1913	1.000000	26611	1055	1.000000	9566319	-0.007319
265830011	10180669	519047	10000.000000	21651	1890	1.000000	26959	935	1.000000	9561620	-0.006955
265840885	10160606	517213	10000.000000	21811	1766	1.000000	26678	1072	1.000000	9556855	-0.006787
265912191	10166382	521100	10000.000000	21614	1806	1.000000	27124	837	1.000000	9552115	-0.006627
265877270	10155312	517801	10000.000000	21465	1796	1.000000	26744	1010	1.000000	9547304	-0.006279
265852048	10168599	520226	10000.000000	22157	1743	1.000000	26608	933	1.000000	9542520	-0.006345
265900533	10174459	519795	10000.000000	22036	1725	1.000000	27304	909	1.000000	9537822	-0.006290
265880523	10160973	518416	10000.000000	21256	1929	1.000000	26776	1030	1.000000	9533180	-0.005988
265875071	10142199	518171	10000.000000	21691	1859	1.000000	27045	954	1.000000	9528409	-0.005789
265848642	10169275	519750	10000.000000	21694	1770	1.000000	26957	1027	1.000000	9523682	-0.005662
265887291	10168227	517699	10000.000000	21833	1821	1.000000	27120	919	1.000000	9518962	-0.005603
npatches	nstrain	runtime	dt	init_x	init_y	init_y_blood	init_z	init_S	beta0	beta1	beta2	beta3	mean_beta	B	d	delta	delta_blood	b[0]	mut	m	CTL	c	g	epsilon	k	het	lambda	rho	omega	x_max	patch.dyna	DELTA	A	VA
10000	1	100.000000	0.001000	21900	9499	5000000	0.001000	10000000	11.751522	15.670383	13.795666	22.353880	15	800000000	0.010000	1.000000	1.000000	80000	0.000050	0.004800	0	0.500000	0.000000	2.500000	13.000000	0.500000	0.000000	0.000000	0.000000	31872	0	10.000000	7.000000	1.000000
sus	inf	inf_blood	z	x[0]	y[0][0]	z[0]	x[1]	y[1][0]	z[1]	S[0]	synchrony
219000000	94990000	5000000	10.000000	21900	9499	0.001000	21900	9499	0.001000	10000000	0.000000
99381428	102357878	5404820	3941.516320	11340	9777	0.394152	9387	10286	0.394152	9995064	0.000000
185838470	32068830	1660841	6325.803353	20885	2572	0.632580	17717	3448	0.632580	9989938	0.000000
227268472	18730846	965639	7771.765723	25671	1357	0.777177	22412	1935	0.777177	9985069	0.000000
249154137	13220795	678739	8648.676577	27969	788	0.864868	24559	1311	0.864868	9980049	0.000000
261190579	10585465	542767	9180.483393	29404	558	0.918048	25942	1157	0.918048	9975092	0.000000
268168151	9163872	469836	9503.000201	29410	543	0.950300	26554	944	0.950300	9970031	0.000000
272155959	8376235	427703	9698.592075	29990	429	0.969859	27353	802	0.969859	9965152	0.000000
274620052	7903452	403263	9817.209710	30206	377	0.981721	27901	651	0.981721	9960138	0.000000
275967441	7652097	391161	9889.145947	30477	355	0.988915	27869	753	0.988915	9955111	0.000000
276868762	7476636	381428	9932.772025	30496	314	0.993277	27892	691	0.993277	9950079	0.000000
277412372	7377218	375693	9959.229270	30156	327	0.995923	28267	621	0.995923	9945087	0.000000
277674871	7339280	374230	9975.274394	30177	365	0.997527	28491	640	0.997527	9940140	0.000000
277911266	7294256	371803	9985.005037	30184	335	0.998501	28049	727	0.998501	9935087	0.000000
277985504	7276340	371098	9990.906233	30308	365	0.999091	28347	650	0.999091	9930089	0.000000
278067598	7259325	370303	9994.485041	30451	297	0.999449	28223	679	0.999449	9925030	0.000000
278128512	7244125	369213	9996.655426	30367	306	0.999666	28074	727	0.999666	9920112	0.000000
278135665	7251458	370128	9997.971667	30410	380	0.999797	27642	727	0.999797	9915170	0.000000
278182936	7236454	369189	9998.769908	30381	389	0.999877	28122	632	0.999877	9910099	0.000000
278210734	7241751	370133	9999.254005	30338	361	0.999925	28267	699	0.999925	9905130	0.000000
278134076	7250197	368764	9999.547588	30411	323	0.999955	28223	626	0.999955	9900306	0.000000
278178347	7243239	370156	9999.725632	30442	338	0.999973	28500	616	0.999973	9895373	0.000000
278175777	7242703	369611	9999.833608	30420	327	0.999983	28046	674	0.999983	9890350	0.000000
278167331	7248447	368841	9999.899091	30275	317	0.999990	28141	705	0.999990	9885391	0.000000
278159121	7253404	369696	9999.938803	30328	346	0.999994	27977	598	0.999994	9880498	0.000000
278117165	7249123	369272	9999.962887	30396	298	0.999996	27944	769	0.999996	9875427	0.000000
278210479	7242222	369681	9999.977493	30341	268	0.999998	27754	751	0.999998	9870430	0.000000
278148529	7254219	370942	9999.986350	30324	329	0.999999	28417	634	0.999999	9865526	0.000000
278151611	7246236	370899	9999.991722	30787	238	0.999999	28249	669	0.999999	9860658	0.000000
278173970	7252553	370272	9999.994980	30155	340	0.999999	28142	662	0.999999	9855679	0.000000
278159319	7240285	370582	9999.996955	30420	283	1.000000	28179	670	1.000000	9850775	0.000000
278209761	7234320	368580	9999.998154	30527	369	1.000000	28127	624	1.000000	9845906	0.000000
278148184	7253865	369201	9999.998880	30343	366	1.000000	28438	610	1.000000	9840983	0.000000
278207471	7227478	369564	9999.999321	30354	339	1.000000	27862	872	1.000000	9836158	0.000000
278215742	7234960	370153	9999.999588	30560	368	1.000000	27874	749	1.000000	9831233	0.000000
278181628	7250362	369245	9999.999750	30274	345	1.000000	28097	600	1.000000	9826286	0.000000
278170923	7241456	368598	9999.999849	30365	306	1.000000	28464	623	1.000000	9821451	0.000000
278186521	7240228	369618	9999.999908	30536	302	1.000000	28156	689	1.000000	9816497	0.000000
278113388	7259382	371497	9999.999944	30524	385	1.000000	28206	622	1.000000	9811638	0.000000
278151003	7247508	368986	9999.999966	30268	325	1.000000	28003	766	1.000000	9806760	0.000000
278163907	7240602	368477	9999.999980	30204	321	1.000000	27914	766	1.000000	9801777	-1.#IND00
278202926	7235376	370220	9999.999988	30398	348	1.000000	28040	713	1.000000	9796980	0.000800
278149694	7254208	369119	9999.999992	30287	350	1.000000	28278	620	1.000000	9792236	0.010226
278237517	7228117	369394	9999.999995	30332	347	1.000000	28176	704	1.000000	9787294	0.006923
278161753	7244996	370260	9999.999997	30372	435	1.000000	28021	729	1.000000	9782399	0.006631
278201786	7234851	367712	9999.999998	30442	317	1.000000	28229	602	1.000000	9777530	0.002190
278167412	7234815	370070	9999.999999	30452	348	1.000000	28300	666	1.000000	9772632	0.000733
278143799	7253099	369008	9999.999999	30374	294	1.000000	28380	669	1.000000	9767873	0.002230
278121089	7254115	368806	10000.000000	30265	356	1.000000	28033	697	1.000000	9762977	0.002549
278179772	7240516	369732	10000.000000	30152	357	1.000000	28374	583	1.000000	9757981	0.003183
278160478	7243597	370123	10000.000000	30313	390	1.000000	27834	817	1.000000	9753078	0.004990
278165520	7243893	369852	10000.000000	30625	298	1.000000	28225	633	1.000000	9748294	0.004564
278164517	7239503	368938	10000.000000	30293	362	1.000000	28636	606	1.000000	9743383	0.005246
278187241	7243911	368746	10000.000000	30443	391	1.000000	28257	682	1.000000	9738443	0.005862
278179414	7243014	368805	10000.000000	30415	320	1.000000	28149	677	1.000000	9733480	0.007102
278170008	7241162	369627	10000.000000	30425	360	1.000000	28267	607	1.000000	9728686	0.006796
278199929	7242842	369665	10000.000000	30535	350	1.000000	28362	607	1.000000	9723833	0.006695
278193002	7244045	368971	10000.000000	30325	348	1.000000	28117	667	1.000000	9718996	0.006584
278173176	7240257	369681	10000.000000	30435	327	1.000000	27922	759	1.000000	9714095	0.003998
278162372	7243706	368704	10000.000000	30492	307	1.000000	28114	668	1.000000	9709319	0.005547
278166346	7243517	369207	10000.000000	30354	292	1.000000	28075	685	1.000000	9704450	0.005182
278161886	7250430	369139	10000.000000	30468	319	1.000000	27974	698	1.000000	9699501	0.003468
278186130	7236281	368898	10000.000000	30139	336	1.000000	28053	655	1.000000	9694575	0.005347
278146625	7247549	370376	10000.000000	30185	363	1.000000	28409	616	1.000000	9689867	0.004858
278238525	7225421	369747	10000.000000	30411	353	1.000000	28551	577	1.000000	9684985	0.005142
278192756	7249186	369815	10000.000000	30052	366	1.000000	28211	669	1.000000	9680173	0.005233
278181146	7234089	368818	10000.000000	30500	303	1.000000	28086	765	1.000000	9675262	0.004833
278164309	7251227	369835	10000.000000	30276	329	1.000000	28084	639	1.000000	9670396	0.004148
278136177	7254434	368831	10000.000000	30224	343	1.000000	28723	571	1.000000	9665618	0.003863
278194455	7236611	369197	10000.000000	30399	332	1.000000	28222	707	1.000000	9660757	0.003764
278087140	7267813	371265	10000.000000	30192	289	1.000000	27838	620	1.000000	9655924	0.003724
278193221	7243759	369609	10000.000000	30382	325	1.000000	27999	705	1.000000	9651108	0.003716
278186306	7229466	368771	10000.000000	30315	331	1.000000	28288	702	1.000000	9646244	0.002924
278207374	7235477	370048	10000.000000	30502	342	1.000000	28397	713	1.000000	9641367	0.002365
278168120	7245066	370293	10000.000000	30227	343	1.000000	28084	695	1.000000	9636525	0.000740
278170580	7245079	369209	10000.000000	30314	348	1.000000	28089	627	1.000000	9631720	0.000519
278184849	7243951	370313	10000.000000	30449	332	1.000000	28404	730	1.000000	9626999	0.000629
278162190	7247144	370245	10000.000000	30204	322	1.000000	28143	707	1.000000	9622115	0.000912
278164688	7251449	369910	10000.000000	30438	353	1.000000	27913	677	1.000000	9617098	-0.000113
278228230	7236606	368918	10000.000000	30145	340	1.000000	28340	671	1.000000	9612184	0.000018
278174308	7235892	369070	10000.000000	30183	315	1.000000	27916	714	1.000000	9607419	0.000429
278142344	7247703	370040	10000.000000	30418	326	1.000000	28181	728	1.000000	9602581	0.000362
278165937	7244195	369178	10000.000000	30111	391	1.000000	28603	631	1.000000	9597662	0.000845
278216111	7231881	369872	10000.000000	30103	337	1.000000	28363	565	1.000000	9592863	0.000845
278129597	7253075	371257	10000.000000	30367	288	1.000000	28017	692	1.000000	9588131	0.000946
278149591	7242828	369421	10000.000000	30469	354	1.000000	28196	699	1.000000	9583320	0.000059
278218905	7238798	369308	10000.000000	30358	367	1.000000	28053	625	1.000000	9578550	0.000698
278200207	7233346	368109	10000.000000	30046	387	1.000000	28030	640	1.000000	9573797	0.000838
278161828	7242162	369581	10000.000000	30312	337	1.000000	28123	785	1.000000	9569071	0.000975
278212048	7238400	368328	10000.000000	30437	323	1.000000	28162	721	1.000000	9564200	0.001269
278232092	7244564	368950	10000.000000	30622	356	1.000000	28201	637	1.000000	9559515	0.001231
278172830	7236260	369525	10000.000000	30154	328	1.000000	27979	667	1.000000	9554813	0.001175
278221525	7237253	368790	10000.000000	30149	324	1.000000	28438	646	1.000000	9550016	0.001016
278173360	7247736	370400	10000.000000	30243	355	1.000000	27901	729	1.000000	9545221	0.001387
278180232	7237508	369974	10000.000000	30443	328	1.000000	28221	704	1.000000	9540322	0.001520
278235136	7228609	369250	10000.000000	30583	350	1.000000	28122	747	1.000000	9535451	0.001874
278206467	7244838	369755	10000.000000	30494	337	1.000000	28351	607	1.000000	9530628	0.001438
278194166	7242235	369488	10000.000000	30479	324	1.000000	27735	721	1.000000	9525882	0.001368
278115714	7249423	370631	10000.000000	30455	324	1.000000	27978	604	1.000000	9521238	0.001725
278147053	7249733	370659	10000.000000	30575	286	1.000000	28136	681	1.000000	9516439	0.002017
npatches	nstrain	runtime	dt	init_x	init_y	init_y_blood	init_z	init_S	beta0	beta1	beta2	beta3	mean_beta	B	d	delta	delta_blood	b[0]	mut	m	CTL	c	g	epsilon	k	het	lambda	rho	omega	x_max	patch.dyna	DELTA	A	VA
10000	1	100.000000	0.001000	21900	9499	5000000	0.001000	10000000	9.728763	15.776601	17.401233	21.948741	15	800000000	0.010000	1.000000	1.000000	80000	0.000050	0.004800	0	0.500000	0.000000	2.500000	14.000000	0.500000	0.000000	0.000000	0.000000	31872	0	10.000000	7.000000	1.000000
sus	inf	inf_blood	z	x[0]	y[0][0]	z[0]	x[1]	y[1][0]	z[1]	S[0]	synchrony
219000000	94990000	5000000	10.000000	21900	9499	0.001000	21900	9499	0.001000	10000000	0.000000
105384630	91317497	4836847	3941.516320	13468	8118	0.394152	9814	9329	0.394152	9994990	0.000000
197314565	26648839	1381175	6325.803353	24181	1680	0.632580	18685	2943	0.632580	9990024	0.000000
239889513	14743469	758991	7771.765723	28533	754	0.777177	23247	1588	0.777177	9984984	0.000000
261768527	9907424	509132	8648.676577	30115	348	0.864868	25777	1079	0.864868	9979903	0.000000
273719708	7614396	390356	9180.483393	30876	241	0.918048	27644	753	0.918048	9974902	0.000000
280332089	6427308	329924	9503.000201	31043	170	0.950300	28546	683	0.950300	9969808	0.000000
284239931	5747612	293727	9698.592075	31243	168	0.969859	28710	483	0.969859	9964922	0.000000
286485851	5375986	273853	9817.209710	31084	190	0.981721	29078	544	0.981721	9960086	0.000000
287881694	5140281	262676	9889.145947	31176	194	0.988915	29385	380	0.988915	9955161	0.000000
288714762	5003073	255293	9932.772025	31318	158	0.993277	29225	410	0.993277	9950185	0.000000
289204926	4913113	251739	9959.229270	31208	123	0.995923	28937	505	0.995923	9945211	0.000000
289511830	4876142	247592	9975.274394	31273	146	0.997527	29295	409	0.997527	9940271	0.000000
289722630	4826338	246370	9985.005037	31300	148	0.998501	29013	423	0.998501	9935455	0.000000
289777642	4826916	246305	9990.906233	31407	132	0.999091	29328	503	0.999091	9930564	0.000000
289865560	4813763	246473	9994.485041	31330	141	0.999449	29418	360	0.999449	9925599	0.000000
289912313	4804942	245581	9996.655426	31561	155	0.999666	29549	402	0.999666	9920652	0.000000
289879338	4819198	245641	9997.971667	31353	136	0.999797	29677	340	0.999797	9915693	0.000000
289938266	4797760	245299	9998.769908	31233	130	0.999877	29654	472	0.999877	9910753	0.000000
289951639	4803374	245521	9999.254005	31202	148	0.999925	29381	363	0.999925	9905645	0.000000
289947810	4793664	243441	9999.547588	31392	142	0.999955	29422	419	0.999955	9900797	0.000000
289963110	4794358	244969	9999.725632	31452	155	0.999973	29341	380	0.999973	9895892	0.000000
289976405	4784550	243934	9999.833608	31157	144	0.999983	29750	312	0.999983	9890933	0.000000
289974338	4798297	244643	9999.899091	31320	158	0.999990	29298	434	0.999990	9885980	0.000000
289994001	4794838	244900	9999.938803	31216	152	0.999994	29564	418	0.999994	9880937	0.000000
289909554	4821298	245121	9999.962887	31521	124	0.999996	29150	496	0.999996	9876030	0.000000
289971186	4786544	244280	9999.977493	31054	150	0.999998	29760	361	0.999998	9871047	0.000000
289959863	4805170	245404	9999.986350	31573	157	0.999999	29701	404	0.999999	9866149	0.000000
289926133	4805841	245605	9999.991722	31160	140	0.999999	29378	381	0.999999	9861313	0.000000
289934953	4806703	244917	9999.994980	31244	135	0.999999	29704	415	0.999999	9856437	0.000000
289875789	4805509	245318	9999.996955	31535	172	1.000000	29234	438	1.000000	9851497	0.000000
289969511	4789645	245367	9999.998154	31170	149	1.000000	29188	460	1.000000	9846662	0.000000
289955726	4799520	245109	9999.998880	31397	105	1.000000	29609	372	1.000000	9841753	0.000000
289932523	4796793	245013	9999.999321	31517	164	1.000000	29316	405	1.000000	9836806	0.000000
289934600	4800345	244429	9999.999588	31369	134	1.000000	29536	379	1.000000	9831908	0.000000
289967350	4792984	243668	9999.999750	31418	128	1.000000	29670	464	1.000000	9827085	0.000000
289982916	4795475	245636	9999.999849	31711	127	1.000000	29353	406	1.000000	9822158	0.000000
289964147	4797883	244877	9999.999908	31397	147	1.000000	29567	347	1.000000	9817157	0.000000
289953940	4804770	245409	9999.999944	31261	138	1.000000	29361	403	1.000000	9812280	0.000000
289961269	4792589	244573	9999.999966	31455	153	1.000000	29310	507	1.000000	9807282	0.000000
289949836	4800567	244661	9999.999980	31448	151	1.000000	29519	356	1.000000	9802281	-1.#IND00
289941237	4800996	245116	9999.999988	31579	135	1.000000	29547	415	1.000000	9797360	0.000000
289898182	4794873	245110	9999.999992	31648	117	1.000000	29547	390	1.000000	9792460	-0.001070
289962902	4793224	244849	9999.999995	31006	136	1.000000	29425	388	1.000000	9787595	0.006139
289993875	4791656	243506	9999.999997	31476	155	1.000000	29387	451	1.000000	9782721	0.004171
289994038	4803886	244357	9999.999998	31369	160	1.000000	29445	407	1.000000	9777855	0.004484
289984940	4788432	244727	9999.999999	31379	147	1.000000	29304	452	1.000000	9773012	0.004372
289919981	4812803	245878	9999.999999	31415	156	1.000000	29391	431	1.000000	9768168	0.002718
289972698	4791765	244943	10000.000000	31356	161	1.000000	29022	412	1.000000	9763313	0.001373
289957173	4793160	245616	10000.000000	31240	153	1.000000	29622	368	1.000000	9758485	0.002146
289989578	4791392	244103	10000.000000	31291	161	1.000000	29589	424	1.000000	9753656	0.001043
289980066	4793824	244289	10000.000000	31235	172	1.000000	29338	437	1.000000	9748710	0.000752
289999643	4795825	245253	10000.000000	31416	155	1.000000	29429	429	1.000000	9743989	0.000506
289914651	4807124	245288	10000.000000	31365	159	1.000000	29243	464	1.000000	9739142	0.002316
289893355	4803327	244640	10000.000000	31336	150	1.000000	29524	425	1.000000	9734249	0.002417
290014186	4787150	244531	10000.000000	31450	132	1.000000	29487	373	1.000000	9729360	0.002223
289909162	4806799	246044	10000.000000	31281	152	1.000000	29441	427	1.000000	9724459	0.001950
289955613	4795274	244729	10000.000000	31327	153	1.000000	29535	396	1.000000	9719580	0.002577
289959636	4795206	244527	10000.000000	31257	137	1.000000	29676	358	1.000000	9714816	0.004827
290014294	4784506	243517	10000.000000	31128	160	1.000000	29618	375	1.000000	9709917	0.004523
289932477	4797572	244959	10000.000000	31227	155	1.000000	29531	390	1.000000	9705007	0.003515
290015448	4786246	243692	10000.000000	31511	145	1.000000	29676	407	1.000000	9700113	0.003454
289980240	4794889	244528	10000.000000	31430	163	1.000000	29578	377	1.000000	9695226	0.003625
289955402	4803860	244284	10000.000000	31367	144	1.000000	29456	437	1.000000	9690441	0.003815
290021949	4783061	244107	10000.000000	31331	144	1.000000	29237	398	1.000000	9685580	0.003698
289989711	4797396	244924	10000.000000	31414	152	1.000000	29519	434	1.000000	9680741	0.003446
289968950	4789892	245090	10000.000000	31433	129	1.000000	29814	409	1.000000	9675776	0.002706
289944667	4804870	245150	10000.000000	31166	142	1.000000	29599	429	1.000000	9670901	0.002944
289980342	4797478	244920	10000.000000	31555	121	1.000000	29293	368	1.000000	9666101	0.003089
289961040	4792682	243583	10000.000000	31369	135	1.000000	29361	394	1.000000	9661376	0.001608
289953518	4794143	246035	10000.000000	31253	154	1.000000	29570	413	1.000000	9656668	0.001341
289967157	4796106	245546	10000.000000	31085	143	1.000000	29832	314	1.000000	9651806	0.001420
289949318	4789794	243908	10000.000000	31263	140	1.000000	29660	322	1.000000	9646972	0.001333
290001575	4787409	243880	10000.000000	31347	140	1.000000	29641	375	1.000000	9642008	0.000638
289950904	4793768	245213	10000.000000	31139	141	1.000000	29340	426	1.000000	9637341	0.000525
289915512	4805612	245309	10000.000000	31444	124	1.000000	29649	404	1.000000	9632563	0.000489
289985672	4792199	244570	10000.000000	31265	183	1.000000	29582	428	1.000000	9627779	0.000751
289891531	4812806	245049	10000.000000	31436	145	1.000000	29329	401	1.000000	9623018	0.000713
289963900	4798383	244292	10000.000000	31790	140	1.000000	29504	416	1.000000	9618216	0.000289
289918704	4807145	243779	10000.000000	31257	153	1.000000	29307	470	1.000000	9613548	0.000331
289934200	4797055	244335	10000.000000	31227	148	1.000000	29328	489	1.000000	9608753	0.000319
289916538	4798646	246015	10000.000000	31488	123	1.000000	28991	476	1.000000	9603943	0.000084
289976006	4799433	244051	10000.000000	31321	155	1.000000	29543	495	1.000000	9599186	-0.002144
289924478	4805305	245097	10000.000000	31477	150	1.000000	29283	446	1.000000	9594544	-0.002336
289978417	4802523	245174	10000.000000	31315	133	1.000000	29854	389	1.000000	9589614	-0.002542
289938742	4805290	245160	10000.000000	31283	163	1.000000	29718	379	1.000000	9584755	-0.002669
289964394	4783093	244100	10000.000000	31331	135	1.000000	29661	342	1.000000	9579931	-0.002245
289932098	4809987	246614	10000.000000	31493	150	1.000000	29491	477	1.000000	9575038	-0.002232
289899249	4807676	245999	10000.000000	31249	157	1.000000	29437	471	1.000000	9570337	-0.001535
289962360	4798805	244647	10000.000000	31152	131	1.000000	29608	372	1.000000	9565545	-0.001520
289930642	4806339	245457	10000.000000	31287	136	1.000000	29137	392	1.000000	9560745	-0.001090
289965364	4793792	244646	10000.000000	31376	123	1.000000	29333	441	1.000000	9556100	-0.001012
289961083	4802398	245301	10000.000000	31327	161	1.000000	29274	460	1.000000	9551382	-0.001023
289964199	4792627	243883	10000.000000	31406	121	1.000000	29331	495	1.000000	9546703	-0.000984
289968153	4801071	245302	10000.000000	31271	152	1.000000	29408	391	1.000000	9541861	-0.000663
289951637	4795826	244643	10000.000000	31219	150	1.000000	29453	390	1.000000	9537122	-0.000326
289945842	4799762	243915	10000.000000	31316	146	1.000000	29873	354	1.000000	9532353	-0.000101
289966878	4797464	244196	10000.000000	31232	140	1.000000	29485	404	1.000000	9527645	0.000006
289987725	4797693	244601	10000.000000	31267	137	1.000000	29189	469	1.000000	9522839	-0.000058
289928821	4799502	245326	10000.000000	31521	124	1.000000	29297	454	1.000000	9517930	-0.000279
npatches	nstrain	runtime	dt	init_x	init_y	init_y_blood	init_z	init_S	beta0	beta1	beta2	beta3	mean_beta	B	d	delta	delta_blood	b[0]	mut	m	CTL	c	g	epsilon	k	het	lambda	rho	omega	x_max	patch.dyna	DELTA	A	VA
10000	1	100.000000	0.001000	21900	9499	5000000	0.001000	10000000	18.126743	10.386536	19.240643	16.661187	15	800000000	0.010000	1.000000	1.000000	80000	0.000050	0.004800	0	0.500000	0.000000	2.500000	15.000000	0.500000	0.000000	0.000000	0.000000	31872	0	10.000000	7.000000	1.000000
sus	inf	inf_blood	z	x[0]	y[0][0]	z[0]	x[1]	y[1][0]	z[1]	S[0]	synchrony
219000000	94990000	5000000	10.000000	21900	9499	0.001000	21900	9499	0.001000	10000000	0.000000
111291624	81526079	4327604	3941.516320	9350	8760	0.394152	13635	7364	0.394152	9994986	0.000000
208006115	22139000	1148591	6325.803353	18186	2756	0.632580	24723	1416	0.632580	9989911	0.000000
251149594	11560677	596151	7771.765723	22920	1456	0.777177	28976	590	0.777177	9984837	0.000000
272744378	7350973	377478	8648.676577	25450	1136	0.864868	30291	292	0.864868	9979850	0.000000
284243218	5366104	275032	9180.483393	26654	702	0.918048	31023	175	0.918048	9974828	0.000000
290575912	4355350	222839	9503.000201	27806	752	0.950300	31362	140	0.950300	9969826	0.000000
294167096	3808042	194702	9698.592075	28606	450	0.969859	31263	103	0.969859	9964800	0.000000
296287434	3479860	177919	9817.209710	28672	593	0.981721	31396	98	0.981721	9959857	0.000000
297560802	3289050	168498	9889.145947	28998	413	0.988915	31366	112	0.988915	9954840	0.000000
298313262	3180657	161620	9932.772025	29173	399	0.993277	31363	101	0.993277	9949811	0.000000
298793669	3108684	158916	9959.229270	29458	363	0.995923	31708	66	0.995923	9944713	0.000000
299000647	3080456	157627	9975.274394	29218	426	0.997527	31546	108	0.997527	9939774	0.000000
299195335	3045824	155156	9985.005037	29145	383	0.998501	31425	81	0.998501	9934784	0.000000
299321452	3032952	155002	9990.906233	29262	342	0.999091	31471	85	0.999091	9929779	0.000000
299331289	3037495	154700	9994.485041	28996	435	0.999449	31378	95	0.999449	9924835	0.000000
299313621	3029537	154219	9996.655426	29207	464	0.999666	31361	108	0.999666	9919900	0.000000
299369762	3025233	153883	9997.971667	28954	392	0.999797	31451	90	0.999797	9914923	0.000000
299442012	3012316	153621	9998.769908	28621	456	0.999877	31359	85	0.999877	9909988	0.000000
299428017	3016946	154995	9999.254005	29624	301	0.999925	31335	99	0.999925	9904867	0.000000
299453305	3007336	153206	9999.547588	29551	328	0.999955	31357	116	0.999955	9900013	0.000000
299432009	3013593	154495	9999.725632	29044	505	0.999973	31558	73	0.999973	9895061	0.000000
299457997	3011967	153599	9999.833608	28887	357	0.999983	31512	93	0.999983	9890142	0.000000
299444723	3020923	154507	9999.899091	29284	378	0.999990	31342	79	0.999990	9885008	0.000000
299443887	3009454	153845	9999.938803	29430	316	0.999994	31452	91	0.999994	9880054	0.000000
299461170	3010358	153198	9999.962887	29487	373	0.999996	31517	98	0.999996	9875093	0.000000
299439372	3025582	153912	9999.977493	29052	551	0.999998	31612	81	0.999998	9870231	0.000000
299427122	3012879	155065	9999.986350	28944	387	0.999999	31628	90	0.999999	9865281	0.000000
299449160	3018485	154312	9999.991722	29460	397	0.999999	31537	70	0.999999	9860306	0.000000
299403158	3025482	154565	9999.994980	29224	392	0.999999	31330	91	0.999999	9855394	0.000000
299397541	3019990	154565	9999.996955	29090	401	1.000000	31399	87	1.000000	9850488	0.000000
299439489	3020287	153742	9999.998154	28924	391	1.000000	31358	65	1.000000	9845456	0.000000
299395623	3025586	154068	9999.998880	29272	397	1.000000	31576	97	1.000000	9840524	0.000000
299447522	3012726	154464	9999.999321	29498	350	1.000000	31566	121	1.000000	9835591	0.000000
299453096	3013110	153634	9999.999588	28826	445	1.000000	31494	71	1.000000	9830624	0.000000
299413729	3026025	154447	9999.999750	28892	559	1.000000	31354	125	1.000000	9825690	0.000000
299420812	3020112	154406	9999.999849	29226	423	1.000000	31326	117	1.000000	9820769	0.000000
299448811	3010727	153997	9999.999908	29210	279	1.000000	31350	77	1.000000	9815968	0.000000
299454072	3015065	154360	9999.999944	29144	431	1.000000	31373	96	1.000000	9811089	0.000000
299496230	3000805	152418	9999.999966	29602	298	1.000000	31374	68	1.000000	9806214	0.000000
299405924	3026768	154323	9999.999980	29184	445	1.000000	31444	93	1.000000	9801262	-1.#IND00
299352056	3032093	154860	9999.999988	29426	314	1.000000	31661	84	1.000000	9796391	-1.#IND00
299417652	3013736	154070	9999.999992	29134	476	1.000000	31612	77	1.000000	9791521	0.001104
299468939	3005152	153052	9999.999995	28244	511	1.000000	31553	82	1.000000	9786708	-0.003084
299486003	3013445	153909	9999.999997	29061	431	1.000000	31549	93	1.000000	9781788	-0.009421
299433108	3020965	154641	9999.999998	29624	325	1.000000	31454	84	1.000000	9776963	-0.020573
299461338	3010103	152994	9999.999999	29248	464	1.000000	31371	48	1.000000	9771943	-0.014022
299444175	3022047	154317	9999.999999	29185	401	1.000000	31582	91	1.000000	9766846	-0.009739
299405061	3016359	154364	10000.000000	29055	368	1.000000	31623	104	1.000000	9761937	-0.004711
299423026	3022520	154004	10000.000000	29649	292	1.000000	31324	146	1.000000	9757062	-0.006484
299418388	3020397	154220	10000.000000	29308	443	1.000000	31543	114	1.000000	9752218	-0.005722
299401997	3027639	155035	10000.000000	29419	294	1.000000	31558	55	1.000000	9747321	-0.004705
299460013	3011333	154679	10000.000000	29494	301	1.000000	31509	98	1.000000	9742463	-0.005109
299441196	3016095	153691	10000.000000	29169	427	1.000000	31609	115	1.000000	9737582	-0.004268
299442743	3015622	154168	10000.000000	29441	364	1.000000	31706	97	1.000000	9732811	-0.002099
299448422	3018263	153605	10000.000000	29189	404	1.000000	31357	90	1.000000	9727895	-0.003447
299439658	3007566	153187	10000.000000	29302	482	1.000000	31541	98	1.000000	9723058	-0.002511
299497611	3010023	153571	10000.000000	29270	344	1.000000	31697	108	1.000000	9718109	-0.001901
299367120	3018607	153695	10000.000000	29519	401	1.000000	31415	101	1.000000	9713297	-0.001440
299429700	3015985	154073	10000.000000	29039	419	1.000000	31695	69	1.000000	9708468	-0.000818
299413514	3027909	153116	10000.000000	28771	372	1.000000	31742	82	1.000000	9703650	0.000403
299375192	3020992	154084	10000.000000	28720	479	1.000000	31673	79	1.000000	9698709	0.000705
299456546	3007545	153552	10000.000000	29694	319	1.000000	31574	105	1.000000	9693841	0.000784
299462762	3015140	153297	10000.000000	29257	381	1.000000	31640	99	1.000000	9688868	0.000007
299423938	3026322	153770	10000.000000	29776	324	1.000000	31490	112	1.000000	9683978	-0.000492
299403206	3016592	154146	10000.000000	29266	384	1.000000	31664	81	1.000000	9679094	-0.000558
299465664	3008843	153626	10000.000000	29646	314	1.000000	31503	105	1.000000	9674263	-0.000587
299447667	3017882	154060	10000.000000	29565	328	1.000000	31756	100	1.000000	9669474	-0.001155
299445286	3011280	154123	10000.000000	29367	378	1.000000	31413	72	1.000000	9664613	-0.001251
299377419	3026966	154898	10000.000000	29229	386	1.000000	31164	128	1.000000	9659761	-0.001553
299387347	3016834	153769	10000.000000	29010	449	1.000000	31827	71	1.000000	9654939	-0.000830
299470909	3006352	153683	10000.000000	29037	460	1.000000	31645	101	1.000000	9650037	-0.000749
299437265	3015673	153546	10000.000000	29421	391	1.000000	31471	114	1.000000	9645092	0.000274
299494947	3006509	153712	10000.000000	29099	406	1.000000	31379	81	1.000000	9640303	0.000244
299430758	3028883	154365	10000.000000	29146	456	1.000000	31432	77	1.000000	9635540	-0.000365
299416716	3016624	153951	10000.000000	29459	362	1.000000	31636	61	1.000000	9630730	0.000120
299421303	3018127	154578	10000.000000	29227	373	1.000000	31730	97	1.000000	9626002	-0.000048
299379684	3029023	153772	10000.000000	29101	457	1.000000	31472	107	1.000000	9621190	-0.000972
299422065	3017248	153823	10000.000000	29024	467	1.000000	31098	79	1.000000	9616458	-0.000963
299431283	3021510	153741	10000.000000	29164	410	1.000000	31599	97	1.000000	9611689	-0.000507
299480090	3008362	153250	10000.000000	29070	430	1.000000	31639	97	1.000000	9606931	-0.000528
299421944	3019275	154022	10000.000000	29489	350	1.000000	31545	83	1.000000	9602129	-0.000662
299475377	3007085	153315	10000.000000	29517	371	1.000000	31235	111	1.000000	9597335	0.000756
299422415	3019404	153896	10000.000000	29481	392	1.000000	31549	100	1.000000	9592530	0.000746
299471060	3009679	153924	10000.000000	29282	422	1.000000	31550	62	1.000000	9587627	0.000149
299435216	3013837	154501	10000.000000	29128	379	1.000000	31521	80	1.000000	9582735	0.001309
299464680	3019522	153691	10000.000000	29028	341	1.000000	31335	91	1.000000	9577982	0.001350
299403604	3016664	154416	10000.000000	29643	403	1.000000	31488	121	1.000000	9573149	0.001395
299464090	3011659	153231	10000.000000	29041	399	1.000000	31452	81	1.000000	9568390	0.001518
299449524	3016246	153541	10000.000000	29413	362	1.000000	31643	83	1.000000	9563592	0.001504
299423088	3018560	153706	10000.000000	28957	435	1.000000	31534	98	1.000000	9558958	0.000635
299444174	3017351	153979	10000.000000	29321	363	1.000000	31631	105	1.000000	9554159	0.000316
299434448	3015839	153613	10000.000000	28978	488	1.000000	31468	72	1.000000	9549452	0.001166
299431147	3017011	153785	10000.000000	29258	384	1.000000	31449	113	1.000000	9544541	0.001164
299422436	3014525	154142	10000.000000	29382	379	1.000000	31283	124	1.000000	9539763	0.001711
299450674	3013949	153175	10000.000000	29211	450	1.000000	31415	98	1.000000	9534970	0.002159
299412935	3022908	154808	10000.000000	29322	374	1.000000	31606	67	1.000000	9530182	0.002227
299393678	3025233	153844	10000.000000	29173	404	1.000000	31757	98	1.000000	9525343	0.002448
299435546	3015808	153756	10000.000000	29063	431	1.000000	31771	86	1.000000	9520600	0.002541
299380133	3019192	153984	10000.000000	29194	392	1.000000	31587	102	1.000000	9515829	0.002330
npatches	nstrain	runtime	dt	init_x	init_y	init_y_blood	init_z	init_S	beta0	beta1	beta2	beta3	mean_beta	B	d	delta	delta_blood	b[0]	mut	m	CTL	c	g	epsilon	k	het	lambda	rho	omega	x_max	patch.dyna	DELTA	A	VA
10000	1	100.000000	0.001000	21900	9499	5000000	0.001000	10000000	11.487247	20.404912	13.338825	11.336646	15	800000000	0.010000	1.000000	1.000000	80000	0.000050	0.004800	0	0.500000	0.000000	2.500000	16.000000	0.500000	0.000000	0.000000	0.000000	31872	0	10.000000	7.000000	1.000000
sus	inf	inf_blood	z	x[0]	y[0][0]	z[0]	x[1]	y[1][0]	z[1]	S[0]	synchrony
219000000	94990000	5000000	10.000000	21900	9499	0.001000	21900	9499	0.001000	10000000	0.000000
116957697	72952010	3885852	3941.516320	13343	6861	0.394152	8922	8157	0.394152	9995062	0.000000
217574723	18487343	960098	6325.803353	24482	1252	0.632580	17445	2691	0.632580	9990092	0.000000
260725254	9089207	468430	7771.765723	28915	538	0.777177	22020	1616	0.777177	9985186	0.000000
281753322	5406885	278808	8648.676577	30415	201	0.864868	24539	1073	0.864868	9980154	0.000000
292598994	3746116	192246	9180.483393	30873	185	0.918048	25977	838	0.918048	9975156	0.000000
298548278	2883413	147155	9503.000201	31224	92	0.950300	27621	501	0.950300	9970236	0.000000
301791723	2426712	124410	9698.592075	31237	88	0.969859	27375	730	0.969859	9965264	0.000000
303752550	2169170	110795	9817.209710	31483	70	0.981721	28612	390	0.981721	9960335	0.000000
304916473	2008931	102371	9889.145947	31724	52	0.988915	28862	464	0.988915	9955315	0.000000
305611676	1919359	97612	9932.772025	31668	65	0.993277	28489	384	0.993277	9950356	0.000000
305979794	1871827	95191	9959.229270	31597	65	0.995923	29254	484	0.995923	9945345	0.000000
306262590	1830659	93396	9975.274394	31942	44	0.997527	28050	544	0.997527	9940411	0.000000
306445597	1802178	91751	9985.005037	31734	63	0.998501	28021	489	0.998501	9935472	0.000000
306531366	1802910	91876	9990.906233	31835	37	0.999091	28868	448	0.999091	9930471	0.000000
306607199	1780599	90883	9994.485041	31738	40	0.999449	28612	412	0.999449	9925603	0.000000
306630554	1779844	91289	9996.655426	31772	67	0.999666	29799	333	0.999666	9920610	0.000000
306625126	1780469	90445	9997.971667	31689	35	0.999797	29070	398	0.999797	9915671	0.000000
306630782	1782153	90467	9998.769908	31725	49	0.999877	28850	449	0.999877	9910809	0.000000
306639222	1779926	90498	9999.254005	31917	43	0.999925	28815	391	0.999925	9905797	0.000000
306637577	1779537	90379	9999.547588	31666	53	0.999955	29107	273	0.999955	9900853	0.000000
306677830	1770036	90687	9999.725632	31702	57	0.999973	28877	392	0.999973	9896007	0.000000
306672139	1775001	90649	9999.833608	31810	48	0.999983	29485	295	0.999983	9891212	0.000000
306736932	1762235	90070	9999.899091	31725	56	0.999990	29221	386	0.999990	9886294	0.000000
306673507	1778779	90911	9999.938803	31652	67	0.999994	29262	387	0.999994	9881345	0.000000
306643242	1778154	90616	9999.962887	31607	70	0.999996	28478	441	0.999996	9876373	0.000000
306661239	1783959	90755	9999.977493	31644	45	0.999998	28653	432	0.999998	9871402	0.000000
306633899	1781215	90530	9999.986350	31740	58	0.999999	28819	383	0.999999	9866535	0.000000
306691891	1768574	90248	9999.991722	31913	51	0.999999	28358	465	0.999999	9861468	0.000000
306680174	1777729	91227	9999.994980	31688	45	0.999999	29387	366	0.999999	9856542	0.000000
306622570	1778920	91052	9999.996955	31719	47	1.000000	28533	417	1.000000	9851630	0.000000
306646262	1775612	90880	9999.998154	31842	32	1.000000	29304	274	1.000000	9846646	0.000000
306644141	1780648	90700	9999.998880	31712	79	1.000000	28743	466	1.000000	9841689	0.000000
306635158	1777945	90615	9999.999321	31889	52	1.000000	28761	451	1.000000	9836671	0.000000
306638334	1774072	91025	9999.999588	31595	34	1.000000	28550	442	1.000000	9831733	0.000000
306652326	1775191	90524	9999.999750	31347	61	1.000000	29172	348	1.000000	9826787	0.000000
306665299	1766485	90158	9999.999849	31719	50	1.000000	29000	412	1.000000	9821911	0.000000
306616777	1781807	90995	9999.999908	31736	56	1.000000	28842	428	1.000000	9817063	0.000000
306664132	1773078	90668	9999.999944	31510	56	1.000000	29421	243	1.000000	9812205	0.000000
306712370	1766189	90310	9999.999966	31528	52	1.000000	29385	389	1.000000	9807361	0.000000
306716767	1767557	89995	9999.999980	31299	51	1.000000	28201	555	1.000000	9802463	-1.#IND00
306640080	1782370	90566	9999.999988	31661	37	1.000000	28622	365	1.000000	9797535	-1.#IND00
306659558	1774802	90008	9999.999992	31599	61	1.000000	29284	345	1.000000	9792604	-0.009050
306650202	1777777	90403	9999.999995	31515	38	1.000000	28368	486	1.000000	9787650	-0.009446
306593764	1783922	90734	9999.999997	31825	38	1.000000	28599	503	1.000000	9782790	-0.018258
306700387	1769673	90056	9999.999998	31571	47	1.000000	29079	387	1.000000	9777920	-0.011856
306664677	1774856	90562	9999.999999	31629	36	1.000000	29205	310	1.000000	9772919	-0.010420
306717883	1761239	89545	9999.999999	31585	24	1.000000	28821	377	1.000000	9768134	-0.008914
306681807	1774969	90496	10000.000000	31480	56	1.000000	28970	360	1.000000	9763297	-0.012714
306679427	1763670	89768	10000.000000	31487	84	1.000000	28531	454	1.000000	9758403	-0.008473
306745560	1767748	89722	10000.000000	31733	36	1.000000	29270	320	1.000000	9753500	-0.008075
306681229	1777540	91346	10000.000000	31688	68	1.000000	28377	436	1.000000	9748658	-0.007982
306648611	1769540	89755	10000.000000	31512	49	1.000000	28706	563	1.000000	9743817	-0.008028
306687517	1769424	90846	10000.000000	31817	46	1.000000	28486	540	1.000000	9738961	-0.009897
306664277	1771845	90223	10000.000000	31676	37	1.000000	28193	470	1.000000	9734057	-0.009955
306638354	1776314	90560	10000.000000	31654	41	1.000000	28864	378	1.000000	9729187	-0.006895
306642289	1772845	90563	10000.000000	31510	43	1.000000	28623	400	1.000000	9724256	-0.005941
306683821	1771321	90557	10000.000000	31675	52	1.000000	28737	424	1.000000	9719460	-0.005112
306655379	1773293	90352	10000.000000	31498	56	1.000000	28891	385	1.000000	9714615	-0.006222
306631566	1777683	91013	10000.000000	31635	50	1.000000	28637	397	1.000000	9709784	-0.006235
306640080	1774445	90764	10000.000000	31499	58	1.000000	29087	375	1.000000	9705027	-0.005836
306620253	1787816	90933	10000.000000	31380	35	1.000000	29104	440	1.000000	9700170	-0.009327
306628556	1777999	90656	10000.000000	31571	58	1.000000	29022	324	1.000000	9695268	-0.010135
306655071	1775020	90271	10000.000000	31559	53	1.000000	29438	395	1.000000	9690403	-0.008673
306714361	1770891	90543	10000.000000	31792	51	1.000000	28746	424	1.000000	9685638	-0.007988
306644587	1776645	90606	10000.000000	31649	50	1.000000	28593	463	1.000000	9680658	-0.007970
306632347	1778697	90962	10000.000000	31719	41	1.000000	28717	407	1.000000	9675926	-0.007882
306662327	1771972	89874	10000.000000	31625	52	1.000000	28494	535	1.000000	9671170	-0.007114
306630883	1784313	90892	10000.000000	31558	47	1.000000	28772	430	1.000000	9666363	-0.007684
306654483	1776320	90462	10000.000000	31660	44	1.000000	28725	375	1.000000	9661507	-0.007378
306702284	1761410	89979	10000.000000	31778	40	1.000000	28636	430	1.000000	9656642	-0.007523
306727013	1769972	89761	10000.000000	31627	51	1.000000	29201	262	1.000000	9651833	-0.006990
306638438	1782018	90870	10000.000000	31754	79	1.000000	28906	366	1.000000	9647096	-0.005921
306588373	1785703	91617	10000.000000	31473	63	1.000000	28590	392	1.000000	9642314	-0.006490
306678507	1767849	90068	10000.000000	31728	54	1.000000	29008	445	1.000000	9637527	-0.006294
306642500	1785263	91258	10000.000000	31579	62	1.000000	28248	492	1.000000	9632707	-0.005783
306620344	1781637	90263	10000.000000	31540	55	1.000000	28452	476	1.000000	9627920	-0.007350
306661853	1774249	90771	10000.000000	31560	59	1.000000	28582	331	1.000000	9623216	-0.006695
306658325	1779446	90821	10000.000000	31751	58	1.000000	28728	527	1.000000	9618334	-0.006991
306640763	1779013	90696	10000.000000	31823	51	1.000000	28438	400	1.000000	9613526	-0.007276
306666349	1780501	91079	10000.000000	31589	55	1.000000	29055	416	1.000000	9608714	-0.007528
306638990	1786226	90999	10000.000000	31647	57	1.000000	28475	558	1.000000	9603942	-0.007895
306655369	1777712	90270	10000.000000	31502	36	1.000000	28922	460	1.000000	9599318	-0.007917
306650887	1782321	91829	10000.000000	31745	52	1.000000	28674	499	1.000000	9594489	-0.006682
306644491	1781609	91354	10000.000000	31967	68	1.000000	28748	409	1.000000	9589676	-0.006469
306646653	1771623	90570	10000.000000	31805	52	1.000000	28658	356	1.000000	9584972	-0.006663
306686812	1772006	90014	10000.000000	31535	49	1.000000	29092	372	1.000000	9580247	-0.004836
306641464	1775517	90725	10000.000000	31563	54	1.000000	29007	360	1.000000	9575507	-0.004875
306669991	1775807	89866	10000.000000	31807	39	1.000000	28463	456	1.000000	9570751	-0.004914
306668749	1772496	90310	10000.000000	31601	52	1.000000	28457	508	1.000000	9565918	-0.005832
306650824	1773665	89810	10000.000000	31504	56	1.000000	28905	416	1.000000	9561037	-0.005947
306682855	1773511	90443	10000.000000	31937	61	1.000000	28176	508	1.000000	9556240	-0.005918
306638757	1777112	90531	10000.000000	31766	49	1.000000	28915	371	1.000000	9551451	-0.006248
306668926	1778631	90162	10000.000000	31679	39	1.000000	29020	417	1.000000	9546681	-0.005723
306655732	1774891	90618	10000.000000	31468	36	1.000000	28652	392	1.000000	9541853	-0.005858
306595920	1781165	90377	10000.000000	32002	43	1.000000	29030	377	1.000000	9537190	-0.005862
306653022	1775654	90930	10000.000000	31749	60	1.000000	28877	463	1.000000	9532551	-0.005707
306651310	1775878	90969	10000.000000	31870	48	1.000000	29205	325	1.000000	9527919	-0.005436
306678294	1772352	90354	10000.000000	31597	57	1.000000	29400	428	1.000000	9523181	-0.005646
306652022	1779465	90691	10000.000000	31519	72	1.000000	28679	424	1.000000	9518429	-0.005176
npatches	nstrain	runtime	dt	init_x	init_y	init_y_blood	init_z	init_S	beta0	beta1	beta2	beta3	mean_beta	B	d	delta	delta_blood	b[0]	mut	m	CTL	c	g	epsilon	k	het	lambda	rho	omega	x_max	patch.dyna	DELTA	A	VA
10000	1	100.000000	0.001000	21900	9499	5000000	0.001000	10000000	15.830333	13.681395	9.907364	14.925613	15	800000000	0.010000	1.000000	1.000000	80000	0.000050	0.004800	0	0.500000	0.000000	2.500000	17.000000	0.500000	0.000000	0.000000	0.000000	31872	0	10.000000	7.000000	1.000000
sus	inf	inf_blood	z	x[0]	y[0][0]	z[0]	x[1]	y[1][0]	z[1]	S[0]	synchrony
219000000	94990000	5000000	10.000000	21900	9499	0.001000	21900	9499	0.001000	10000000	0.000000
122705824	65262476	3481947	3941.516320	11308	6708	0.394152	12417	6494	0.394152	9995038	0.000000
227180549	15217618	793092	6325.803353	22053	1617	0.632580	24147	1215	0.632580	9990073	0.000000
270277266	6900340	356592	7771.765723	26689	693	0.777177	28534	452	0.777177	9985052	0.000000
290385640	3776842	194492	8648.676577	29489	299	0.864868	30339	257	0.864868	9979954	0.000000
300410616	2395390	122898	9180.483393	30573	145	0.918048	31151	119	0.918048	9974930	0.000000
305733609	1699148	87012	9503.000201	31018	130	0.950300	31333	91	0.950300	9969905	0.000000
308604670	1342075	68587	9698.592075	31168	66	0.969859	31331	47	0.969859	9964926	0.000000
310267820	1136599	58656	9817.209710	31230	54	0.981721	31499	58	0.981721	9959896	0.000000
311275369	1012225	51917	9889.145947	31586	48	0.988915	31703	16	0.988915	9955032	0.000000
311872777	936820	48045	9932.770110	31783	59	0.993277	31742	19	0.993277	9950000	0.000000
312269188	886441	45231	9959.209411	31387	35	0.995923	31770	38	0.995923	9944943	0.000000
312501016	860090	43608	9975.242001	31629	93	0.997527	31550	27	0.997527	9939920	0.000000
312644404	842186	43091	9984.861557	31705	22	0.998501	31915	27	0.998501	9935052	0.000000
312751447	830052	42247	9990.735412	31488	52	0.999091	31626	33	0.999091	9930102	0.000000
312770779	825724	42130	9994.255599	31735	60	0.999449	31641	15	0.999449	9925177	0.000000
312794120	826519	41718	9996.421325	31562	38	0.999666	31703	41	0.999666	9920102	0.000000
312837624	815306	41628	9997.654502	31479	37	0.999797	31642	26	0.999797	9915184	0.000000
312887273	810344	41520	9998.405702	31618	19	0.999877	31906	19	0.999877	9910283	0.000000
312887307	816382	41927	9998.903756	31549	31	0.999925	31818	27	0.999925	9905313	0.000000
312839073	813807	41421	9999.072323	31438	35	0.999955	31849	19	0.999955	9900250	0.000000
312874664	813272	41476	9999.333746	31529	48	0.999973	31805	30	0.999973	9895253	0.000000
312881606	813049	41655	9999.464605	31501	54	0.999983	31828	21	0.999983	9890251	0.000000
312902459	809783	41301	9999.512185	31552	32	0.999990	31773	7	0.999990	9885362	0.000000
312878534	817830	41567	9999.523315	31457	26	0.999994	31654	41	0.999994	9880514	0.000000
312854849	819694	41904	9999.493300	31631	36	0.999996	31870	25	0.999996	9875541	0.000000
312884747	812694	41311	9999.532983	31787	55	0.999998	31729	50	0.999998	9870570	0.000000
312895326	807788	41510	9999.511842	32024	27	0.999999	31562	12	0.999999	9865776	0.000000
312866906	812753	41784	9999.546641	31748	15	0.999999	31987	22	0.999999	9860857	0.000000
312890628	812821	41619	9999.620180	31512	51	0.999999	32098	21	0.999999	9855922	0.000000
312867533	814763	41172	9999.638374	31598	25	1.000000	32007	35	1.000000	9850941	0.000000
312897174	810414	41764	9999.571465	31649	46	1.000000	31542	54	1.000000	9846003	0.000000
312831690	822063	42218	9999.602218	31754	69	1.000000	31749	30	1.000000	9841022	0.000000
312818095	823279	42165	9999.599362	31698	22	1.000000	31666	26	1.000000	9835998	0.000000
312854542	815584	41340	9999.697021	31438	45	1.000000	31648	37	1.000000	9831003	0.000000
312887544	810293	41086	9999.696606	31701	35	1.000000	31674	45	1.000000	9826010	0.000000
312852298	814175	41102	9999.682675	31494	36	1.000000	31614	18	1.000000	9821159	0.000000
312861042	817071	41435	9999.732323	31865	29	1.000000	31838	35	1.000000	9816228	0.000000
312840061	812779	41643	9999.667914	31704	48	1.000000	31738	13	1.000000	9811296	0.000000
312886527	808465	41405	9999.712589	31601	23	1.000000	31861	27	1.000000	9806334	0.000000
312868463	814110	41743	9999.751145	31536	47	1.000000	31440	26	1.000000	9801546	-1.#IND00
312898939	809223	41160	9999.568432	31869	27	1.000000	31627	37	1.000000	9796617	-1.#IND00
312912249	808915	41432	9999.491960	31679	43	1.000000	31511	20	1.000000	9791719	-0.000109
312869961	816665	41863	9999.525286	31525	19	1.000000	31717	34	1.000000	9786848	-0.000277
312882159	812360	41468	9999.628164	31581	40	1.000000	31792	37	1.000000	9781886	-0.001722
312887809	812208	41561	9999.725719	31251	61	1.000000	31715	37	1.000000	9777118	-0.003353
312848899	817775	41689	9999.581975	31717	40	1.000000	31775	25	1.000000	9772381	-0.009258
312849836	816500	41645	9999.627198	31494	40	1.000000	31660	20	1.000000	9767582	-0.014930
312857669	818655	41702	9999.668249	31724	44	1.000000	31845	35	1.000000	9762676	-0.013347
312893855	812308	41499	9999.710500	31197	73	1.000000	31770	26	1.000000	9757788	-0.012402
312943430	800275	41312	9999.687246	31623	39	1.000000	31653	29	1.000000	9752911	-0.011832
312909206	808481	41197	9999.736869	31723	29	1.000000	31548	34	1.000000	9748068	-0.010070
312863806	813743	41366	9999.713490	31484	47	1.000000	31595	24	1.000000	9743224	-0.009487
312860371	816813	41947	9999.623895	31666	43	1.000000	31608	33	1.000000	9738341	-0.006719
312862827	814547	41739	9999.585629	31774	43	1.000000	31707	25	1.000000	9733493	-0.006050
312892660	812276	41038	9999.570246	31717	34	1.000000	31553	31	1.000000	9728709	-0.004224
312852014	819210	41861	9999.599306	31483	35	1.000000	31788	26	1.000000	9723905	-0.004292
312903212	810730	41668	9999.619513	31568	39	1.000000	31939	20	1.000000	9719028	-0.004703
312940572	802689	40878	9999.591788	31702	47	1.000000	31729	28	1.000000	9714195	-0.003972
312869498	820135	41902	9999.564014	31775	41	1.000000	31666	36	1.000000	9709417	-0.000779
312806868	825642	41824	9999.647904	31782	38	1.000000	31664	21	1.000000	9704565	0.001474
312847831	817228	41926	9999.591377	31805	52	1.000000	31893	21	1.000000	9699664	0.001648
312792035	824254	42106	9999.658600	31568	46	1.000000	31652	27	1.000000	9694742	-0.000060
312839381	816275	41698	9999.578056	31530	47	1.000000	31847	34	1.000000	9689954	0.000554
312866581	812002	41466	9999.666621	31702	26	1.000000	31818	28	1.000000	9685263	0.000404
312890620	811326	41202	9999.622912	31543	45	1.000000	31513	26	1.000000	9680396	0.000468
312890855	811755	41283	9999.554363	31636	40	1.000000	31532	16	1.000000	9675481	-0.000168
312920160	806166	40917	9999.564887	31390	37	1.000000	31765	24	1.000000	9670691	-0.000144
312925705	809731	41231	9999.583358	31649	36	1.000000	31784	32	1.000000	9665872	-0.000175
312856364	812239	41435	9999.546637	31767	30	1.000000	31679	30	1.000000	9661006	-0.000388
312926360	804978	41123	9999.527611	31679	37	1.000000	31593	24	1.000000	9656158	-0.003300
312890379	816496	41593	9999.648932	31530	31	1.000000	31751	26	1.000000	9651452	-0.002057
312871878	817181	41620	9999.768521	31519	31	1.000000	31633	56	1.000000	9646720	-0.001744
312856903	817728	41596	9999.773142	31606	47	1.000000	31796	37	1.000000	9642010	-0.002515
312849273	812940	41567	9999.752193	31635	65	1.000000	31857	28	1.000000	9637179	-0.002857
312883110	814241	41366	9999.791947	31584	44	1.000000	31874	24	1.000000	9632371	-0.002802
312907224	814192	41269	9999.697042	31509	32	1.000000	31805	14	1.000000	9627495	-0.002527
312843930	824016	41902	9999.552954	31320	51	1.000000	31680	29	1.000000	9622663	-0.002853
312855277	815186	41004	9999.511728	31530	49	1.000000	31672	36	1.000000	9617771	-0.000718
312841141	815921	41679	9999.626196	31739	52	1.000000	31711	32	1.000000	9613130	-0.000003
312840955	816396	41584	9999.668857	31670	29	1.000000	31776	19	1.000000	9608294	-0.000344
312869858	812914	41241	9999.650749	31486	55	1.000000	31695	17	1.000000	9603510	-0.000670
312870832	812625	41426	9999.647051	31569	25	1.000000	31615	51	1.000000	9598619	-0.000697
312885867	813688	41237	9999.563498	31481	38	1.000000	31687	34	1.000000	9593843	-0.000654
312882729	810781	41495	9999.524685	31516	51	1.000000	31639	31	1.000000	9589024	-0.000082
312924310	808973	41444	9999.571547	31862	51	1.000000	31863	25	1.000000	9584235	-0.000428
312878416	817278	41653	9999.571814	31667	48	1.000000	31895	28	1.000000	9579316	-0.000535
312901671	814229	41651	9999.483187	31453	60	1.000000	31934	12	1.000000	9574517	-0.000985
312846833	818883	41945	9999.577695	31346	58	1.000000	31943	34	1.000000	9569790	0.000117
312896264	807664	40713	9999.653479	31765	39	1.000000	31666	34	1.000000	9564910	0.000413
312930105	804355	40939	9999.632297	31530	31	1.000000	31762	35	1.000000	9560167	-0.000502
312899527	814121	41474	9999.628367	31827	25	1.000000	31787	26	1.000000	9555395	-0.001299
312877914	811439	41063	9999.652618	31767	43	1.000000	31849	36	1.000000	9550690	-0.001251
312857514	817193	41640	9999.615389	31618	46	1.000000	31685	35	1.000000	9545964	-0.001284
312894388	808651	41307	9999.531859	31814	32	1.000000	31765	41	1.000000	9541254	-0.001153
312872155	811298	41771	9999.570356	31312	77	1.000000	31712	29	1.000000	9536425	-0.001230
312867405	814692	41184	9999.453072	31534	42	1.000000	31865	21	1.000000	9531633	-0.001264
312831061	820930	41856	9999.518063	31268	72	1.000000	31678	45	1.000000	9526929	-0.001348
312827088	821322	41945	9999.564310	31545	42	1.000000	31658	21	1.000000	9522228	-0.001287
312835421	815970	41401	9999.552110	31516	45	1.000000	31731	29	1.000000	9517526	-0.001199
npatches	nstrain	runtime	dt	init_x	init_y	init_y_blood	init_z	init_S	beta0	beta1	beta2	beta3	mean_beta	B	d	delta	delta_blood	b[0]	mut	m	CTL	c	g	epsilon	k	het	lambda	rho	omega	x_max	patch.dyna	DELTA	A	VA
10000	1	100.000000	0.001000	21900	9499	5000000	0.001000	10000000	22.028117	10.707848	18.262793	19.837730	15	800000000	0.010000	1.000000	1.000000	80000	0.000050	0.004800	0	0.500000	0.000000	2.500000	18.000000	0.500000	0.000000	0.000000	0.000000	31872	0	10.000000	7.000000	1.000000
sus	inf	inf_blood	z	x[0]	y[0][0]	z[0]	x[1]	y[1][0]	z[1]	S[0]	synchrony
219000000	94990000	5000000	10.000000	21900	9499	0.001000	21900	9499	0.001000	10000000	0.000000
128099940	58482557	3128304	3941.516320	9465	6888	0.394152	15061	5186	0.394152	9994931	0.000000
235551156	12617745	656518	6325.803353	18470	2149	0.632580	26705	777	0.632580	9989887	0.000000
278117311	5254052	272980	7771.765723	23084	1331	0.777177	30361	200	0.777177	9984920	0.000000
297154824	2598544	133659	8648.676577	25988	659	0.864868	31228	74	0.864868	9979896	0.000000
306255078	1464536	75082	9180.483393	27727	477	0.918048	31445	74	0.918048	9975018	0.000000
310819532	936276	48441	9502.998215	27668	546	0.950300	31594	20	0.950300	9970103	0.000000
313265809	656380	33487	9698.152689	28930	387	0.969859	31917	15	0.969859	9965121	0.000000
314608411	505558	26097	9809.818058	30116	158	0.981721	31767	15	0.981721	9960159	0.000000
315406875	411752	21192	9847.263610	30511	182	0.988915	31901	3	0.988915	9955225	0.000000
315919949	353208	17998	9812.901992	29952	237	0.993277	31706	10	0.993277	9950189	0.000000
316244677	317055	16137	9717.178720	29973	191	0.995923	31866	7	0.995923	9945141	0.000000
316464046	294464	15260	9609.873320	30789	63	0.997527	31806	8	0.908942	9940145	0.000000
316560036	287975	14550	9507.954909	31219	89	0.998501	32094	6	0.863211	9935258	0.000000
316560793	290433	14810	9461.625396	30950	56	0.999091	31898	5	0.855333	9930277	0.000000
316574691	286187	14524	9454.341085	30572	214	0.999449	32055	2	0.912266	9925386	0.000000
316578698	286310	14617	9446.283835	29841	256	0.999666	31856	6	0.860908	9920531	0.000000
316575861	284631	14672	9433.331235	30024	165	0.999797	31648	10	0.915647	9915591	0.000000
316594972	284055	14612	9423.735147	30280	192	0.999877	31303	8	0.948844	9910611	0.000000
316592409	285060	14457	9415.539967	30574	130	0.999925	31675	8	0.904988	9905721	0.000000
316572342	287744	14929	9418.578499	30321	209	0.999955	32129	7	0.934730	9900710	0.000000
316572088	289817	14615	9426.188633	30102	258	0.999973	31823	3	0.870504	9895783	0.000000
316574173	289139	14834	9430.573541	29974	191	0.999983	31601	5	0.917458	9890867	0.000000
316563367	294154	14877	9448.689804	30470	181	0.999990	31749	15	0.890881	9886056	0.000000
316540072	288636	14691	9461.792960	31033	113	0.999994	31954	22	0.933824	9881046	0.000000
316609308	283290	14368	9434.960072	30869	172	0.999996	31787	13	0.759820	9876092	0.000000
316652754	276577	14242	9415.186910	29773	250	0.999998	31947	6	0.844259	9871084	0.000000
316646429	278087	14385	9400.939890	30081	199	0.999999	31877	19	0.849294	9866242	0.000000
316658962	276559	14168	9391.732418	30449	194	0.999999	31679	4	0.868581	9861430	0.000000
316639801	283155	14398	9395.562293	30106	176	0.999999	31900	3	0.870594	9856522	0.000000
316625353	283371	14611	9407.559901	29719	302	1.000000	31790	6	0.888769	9851706	0.000000
316610124	284854	14535	9428.128547	30653	140	1.000000	31913	6	0.928262	9846946	0.000000
316590583	289673	14773	9422.133886	30107	251	1.000000	31795	3	0.866603	9841997	0.000000
316575299	285221	14480	9437.145583	30059	196	1.000000	31868	2	0.919101	9837268	0.000000
316633332	283204	14383	9425.524791	30621	140	1.000000	31849	7	0.950938	9832308	0.000000
316599405	284951	14352	9425.815569	31092	96	1.000000	31981	11	0.970246	9827407	0.000000
316577147	285273	14371	9420.687643	30901	151	1.000000	31850	7	0.975495	9822363	0.000000
316608107	284475	14653	9425.815449	30998	70	1.000000	32016	5	0.985139	9817339	0.000000
316603034	287583	14744	9429.152442	30937	127	1.000000	31922	10	0.975927	9812508	0.000000
316609234	284096	14664	9424.084229	29977	248	1.000000	31839	16	0.938956	9807550	0.000000
316614550	283070	14466	9418.447021	30507	170	1.000000	31854	5	0.960904	9802545	-1.#IND00
316561554	289621	14706	9426.754223	29864	182	1.000000	32001	6	0.941232	9797654	-1.#IND00
316593344	287295	14577	9428.688631	30720	158	1.000000	31744	10	0.964360	9792651	-0.002897
316577554	290295	14786	9430.387730	30161	206	1.000000	32032	11	0.913525	9787803	0.003966
316568806	287071	14582	9440.581799	30367	176	1.000000	31977	5	0.947557	9782888	0.009143
316571842	287386	14540	9430.406974	30591	183	1.000000	31872	8	0.968196	9778062	0.012444
316614209	282474	14343	9415.078201	30456	123	1.000000	31765	5	0.935371	9773037	0.012932
316627899	281405	14477	9405.913472	30815	162	1.000000	31977	4	0.960805	9768132	0.010547
316596138	283908	14442	9408.506546	30140	226	1.000000	31901	13	0.963451	9763393	0.010411
316559945	288978	14742	9421.142665	30112	185	1.000000	31663	8	0.977835	9758594	0.006249
316544479	289064	14897	9436.982123	30503	220	1.000000	31872	13	0.986558	9753774	0.002229
316619808	282895	14642	9430.354740	30928	61	1.000000	31875	5	0.989392	9748781	0.002631
316630229	284147	14395	9426.772127	30104	306	1.000000	31892	5	0.931329	9743844	0.002667
316607284	281945	14483	9419.356788	30469	163	1.000000	31862	4	0.956835	9738934	0.002826
316590531	287190	14748	9411.837602	30733	133	1.000000	31586	7	0.973822	9734139	0.002420
316552206	290863	14833	9424.492069	30472	169	1.000000	32027	17	0.898205	9729305	0.001774
316597634	282854	14555	9432.224504	30253	117	1.000000	31851	3	0.880036	9724492	-0.000223
316617413	281235	14372	9422.718319	31063	74	1.000000	31968	6	0.927247	9719560	0.001048
316615020	282694	14418	9420.230331	30798	119	1.000000	32025	11	0.764014	9714723	0.002467
316594520	289331	14613	9417.167028	30573	134	1.000000	31808	17	0.788253	9709855	0.002354
316598097	287818	14650	9429.594701	30152	163	1.000000	31763	23	0.871585	9704984	0.002855
316625809	280536	14497	9421.351772	30361	132	1.000000	32047	16	0.912015	9700173	0.002549
316662673	275474	14100	9396.326742	31195	77	1.000000	32016	12	0.946641	9695319	0.002994
316651741	279316	14490	9387.656632	30584	159	1.000000	31847	14	0.863132	9690476	0.002822
316603802	284222	14410	9406.692943	30706	153	1.000000	31867	4	0.798900	9685598	0.002822
316598801	285614	14594	9417.641628	30264	214	1.000000	31722	15	0.838487	9680739	0.002882
316614178	286144	14553	9414.972496	30293	201	1.000000	31946	9	0.902050	9675960	0.003213
316591373	287974	14406	9416.641708	30298	141	1.000000	31769	5	0.940598	9671138	0.002956
316581821	287001	14762	9440.486973	30679	147	1.000000	31804	5	0.907018	9666354	0.002864
316621204	279523	14251	9420.759836	30861	129	1.000000	31700	9	0.903548	9661478	0.002478
316644064	280466	14215	9401.550697	31428	69	1.000000	31837	4	0.828243	9656742	0.002642
316597325	287976	14689	9399.613862	30611	189	1.000000	31655	6	0.790288	9651865	0.003039
316584573	285670	14602	9414.535080	30661	127	1.000000	31641	12	0.871370	9646931	0.002847
316579301	286218	14809	9425.401561	30974	107	1.000000	31808	9	0.921992	9642177	0.003009
316598622	285609	14647	9429.018129	30025	219	1.000000	31698	14	0.884567	9637304	0.003653
316629324	279611	14279	9416.000888	30293	206	1.000000	31885	14	0.841620	9632469	0.003641
316616831	283113	14488	9394.713425	30926	155	1.000000	31857	10	0.903949	9627613	0.001479
316585287	286359	14508	9409.874978	30485	191	1.000000	31779	5	0.941750	9622810	0.002975
316598192	286366	14879	9416.544798	30442	102	1.000000	31938	4	0.930321	9618018	0.004066
316601098	282533	14403	9430.341563	30478	141	1.000000	31882	4	0.957743	9613173	0.004093
316642919	279894	14512	9423.663353	31045	91	1.000000	31799	4	0.916103	9608273	0.003995
316595227	285779	14583	9420.387496	30719	108	1.000000	31854	10	0.949120	9603457	0.003614
316589579	285799	14780	9419.109208	31167	47	1.000000	31745	3	0.969144	9598646	0.003733
316603260	283168	14515	9421.598044	30575	194	1.000000	32094	8	0.778467	9593912	0.004009
316592940	281130	14378	9423.363126	30619	133	1.000000	31774	15	0.865650	9589136	0.003775
316604209	280876	14295	9420.321816	30580	127	1.000000	31888	7	0.899576	9584292	0.004420
316630475	284248	14514	9409.862331	30753	99	1.000000	31958	6	0.734381	9579460	0.004967
316622862	286178	14583	9410.902071	30799	111	1.000000	31924	6	0.837084	9574633	0.004347
316623124	281180	14444	9423.348189	30465	210	1.000000	31819	7	0.880312	9569784	0.003908
316612650	282060	14153	9407.640134	30610	131	1.000000	31809	2	0.866521	9565069	0.003743
316639571	280030	14288	9395.760554	30303	149	1.000000	31848	11	0.904937	9560204	0.004000
316648789	276287	14139	9394.653385	30169	194	1.000000	31936	14	0.907185	9555444	0.003375
316661724	281064	14209	9390.893867	31423	74	1.000000	31755	4	0.935097	9550819	0.003281
316642624	281619	14460	9396.912397	30586	181	1.000000	31870	7	0.884260	9545931	0.002802
316616469	282253	14520	9395.269886	30901	117	1.000000	31809	3	0.823640	9541219	0.002663
316631104	275472	14301	9393.345260	30261	268	1.000000	32075	11	0.893046	9536362	0.002420
316615184	284147	14602	9393.701577	30096	234	1.000000	31736	10	0.880627	9531559	0.002112
316588240	286484	14672	9405.043210	29930	205	1.000000	31948	13	0.927606	9526867	0.002084
316573017	289265	15098	9421.517747	31127	72	1.000000	31766	3	0.912243	9522197	0.001794
316592582	285313	14679	9423.901790	30782	132	1.000000	31626	6	0.938599	9517513	0.001695
npatches	nstrain	runtime	dt	init_x	init_y	init_y_blood	init_z	init_S	beta0	beta1	beta2	beta3	mean_beta	B	d	delta	delta_blood	b[0]	mut	m	CTL	c	g	epsilon	k	het	lambda	rho	omega	x_max	patch.dyna	DELTA	A	VA
10000	1	100.000000	0.001000	21900	9499	5000000	0.001000	10000000	14.195528	16.570813	22.260220	13.119278	15	800000000	0.010000	1.000000	1.000000	80000	0.000050	0.004800	0	0.500000	0.000000	2.500000	19.000000	0.500000	0.000000	0.000000	0.000000	31872	0	10.000000	7.000000	1.000000
sus	inf	inf_blood	z	x[0]	y[0][0]	z[0]	x[1]	y[1][0]	z[1]	S[0]	synchrony
219000000	94990000	5000000	10.000000	21900	9499	0.001000	21900	9499	0.001000	10000000	0.000000
133612668	52374449	2808526	3941.516320	13416	5189	0.394152	12048	5497	0.394152	9994945	0.000000
243790414	10320489	539371	6325.803353	25184	918	0.632580	23363	1172	0.632580	9990047	0.000000
285468216	3868194	200852	7771.765723	29552	255	0.777177	28219	383	0.777177	9985039	0.000000
303097846	1669816	86565	8648.676577	31111	87	0.864868	30658	132	0.864868	9980044	0.000000
310971306	804354	41492	9180.483393	31401	34	0.918048	31476	37	0.918048	9975063	0.000000
314676230	415530	21739	9489.907817	31808	8	0.950300	31816	13	0.950300	9970101	0.000000
316453088	236507	12039	9415.015420	31660	0	0.782212	31762	9	0.969859	9965111	0.000000
317324699	159204	8279	8687.684554	31930	6	0.786989	31666	13	0.981721	9960317	0.000000
317556750	162431	8327	8159.967045	31792	6	0.870818	31611	18	0.856945	9955320	0.000000
317328412	216066	10928	8343.558742	31913	22	0.778018	31796	20	0.897379	9950362	0.000000
317265190	199389	10227	8594.471827	31975	4	0.865378	31702	14	0.937765	9945252	0.000000
317465362	159915	8312	8430.333852	31920	11	0.917006	31811	17	0.820578	9940375	0.000000
317620040	156846	8070	8068.673638	32077	3	0.718913	31837	0	0.811174	9935491	0.000000
317311738	223608	11139	8313.680312	31917	19	0.829534	31626	28	0.777096	9930589	0.000000
317106646	220316	11424	8684.030812	31824	10	0.896620	31709	26	0.864819	9925611	0.000000
317400161	160857	8131	8540.155303	31817	3	0.935039	31649	23	0.918019	9920549	0.000000
317635547	155186	7834	8115.629379	31760	8	0.960604	31902	0	0.904122	9915530	0.000000
317404124	209317	10597	8262.675712	32048	3	0.905906	31706	44	0.756182	9910488	0.000000
317156181	216625	11299	8609.842416	31737	24	0.887789	31637	27	0.852135	9905436	0.000000
317377891	164481	8407	8540.122580	31768	5	0.851252	31808	4	0.764533	9900478	0.000000
317617903	155265	7855	8115.658329	31678	11	0.827554	31809	8	0.758852	9895598	0.000000
317335200	221269	11297	8270.656417	31971	11	0.895419	31556	4	0.853755	9890563	0.000000
317064504	230948	11866	8677.651798	31798	8	0.915251	31849	13	0.911309	9885611	0.000000
317356381	167333	8655	8592.767244	31726	6	0.812562	31733	2	0.888070	9880716	0.000000
317618920	146958	7540	8129.468643	31960	2	0.886327	31846	9	0.932120	9875675	0.000000
317396472	216514	10981	8207.853785	31902	14	0.690778	31767	9	0.890298	9870774	0.000000
316979331	249381	12682	8677.914906	31626	14	0.812471	31801	17	0.933471	9865843	0.000000
317260281	177038	9031	8714.710848	31928	5	0.886272	31793	3	0.873360	9860951	0.000000
317614917	145377	7377	8163.161107	32109	11	0.931029	31582	4	0.877055	9855904	0.000000
317452974	205745	10404	8164.216472	31948	12	0.919675	31778	17	0.868173	9850941	0.000000
316996882	256332	13029	8622.153296	31911	18	0.951287	31887	2	0.856290	9846062	0.000000
317183099	189162	9585	8755.382750	31808	4	0.946290	31600	89	0.791353	9841160	0.000000
317550547	150119	7685	8287.782962	31541	0	0.912721	31424	11	0.873465	9836209	0.000000
317568174	178806	9070	8097.257678	31712	7	0.759587	31663	2	0.920969	9831265	0.000000
317194905	233061	11906	8461.494682	31680	5	0.805397	31769	9	0.840621	9826476	0.000000
317279042	185738	9568	8646.669351	31944	6	0.696920	31812	4	0.903344	9821556	0.000000
317582948	149142	7497	8278.498749	31612	6	0.816196	31796	9	0.932880	9816635	0.000000
317526070	190806	9739	8129.672242	32036	1	0.803559	31731	4	0.933070	9811690	0.000000
317021234	253525	13142	8585.580157	31767	3	0.840535	31938	8	0.879671	9806756	0.000000
[truncated: 163 more rows]
