# Supplementary material for: Large Variations in HIV-1 Viral Load Explained by Shifting-Mosaic Metapopulation Dynamics
Source: PLoS Biol. 2016 Oct 5;14(10):e1002567. doi: 10.1371/journal.pbio.1002567 (PMC5051940; doi:10.1371/journal.pbio.1002567)
Supplement: S1 Data — Each file gives the output from the simulations indicated by the filename: low migration (ms1, db432); high migration (ms1, db1); very high migration (ms10, db1); number of patches (np); reservoir (storage); no reservoir (nostorage); CTL immigration model (CTLimmig); CTL proliferation model (CTLprolif); β¯ (beta1, beta2, …). Within each file, there are 21 simulations for (k = 0,1,..,20), and data is output each day. For measures of synchrony, the final entry should be used. See Methods and S1 Simulation Code for further details. (ZIP) [file pbio.1002567.s002.zip › S1_Data/ms1_np10000_nostorage_noPD_CTLimmig_db1_beta16.tsv]

npatches	nstrain	runtime	dt	init_x	init_y	init_y_blood	init_z	init_S	beta0	beta1	beta2	beta3	mean_beta	B	d	delta	delta_blood	b[0]	mut	m	CTL	c	g	epsilon	k	het	lambda	rho	omega	x_max	patch.dyna	DELTA	A	VA
10000	1	100.000000	0.001000	21900	9499	5000000	0.001000	10000000	20.951953	15.367769	20.374197	19.695187	16	800000000	0.010000	1.000000	1.000000	80000	0.000050	0.004800	0	0.500000	0.000000	2.500000	0.000000	0.500000	0.000000	0.000000	0.000000	31872	0	10.000000	7.000000	1.000000
sus	inf	inf_blood	z	x[0]	y[0][0]	z[0]	x[1]	y[1][0]	z[1]	S[0]	synchrony
219000000	94990000	5000000	10.000000	21900	9499	0.001000	21900	9499	0.001000	10000000	0.000000
31019318	516347143	26157136	3941.516320	2219	51900	0.394152	2927	52185	0.394152	9995191	0.000000
25510856	632982090	32214202	6325.803353	1758	63873	0.632580	2452	62822	0.632580	9990108	0.000000
23891040	677996668	34565714	7771.765723	1660	68508	0.777177	2237	68002	0.777177	9985189	0.000000
23315668	695378171	35461840	8648.676577	1631	69817	0.864868	2249	69443	0.864868	9980276	0.000000
23106872	702106730	35819742	9180.483393	1672	70031	0.918048	2181	70029	0.918048	9975277	0.000000
23022773	704717157	35946582	9503.000201	1625	71231	0.950300	2169	70634	0.950300	9970304	0.000000
22999972	705710482	36006219	9698.592075	1648	70987	0.969859	2168	71051	0.969859	9965412	0.000000
22988890	706052321	36024201	9817.209710	1608	71819	0.981721	2225	70876	0.981721	9960478	0.000000
22977820	706203491	36032296	9889.145947	1638	71239	0.988915	2138	71157	0.988915	9955435	0.000000
22976347	706280532	36028790	9932.772025	1646	71202	0.993277	2200	70807	0.993277	9950553	0.000000
22985314	706305300	36045778	9959.229270	1633	71175	0.995923	2167	70902	0.995923	9945619	0.000000
22971156	706282441	36028302	9975.274394	1626	70902	0.997527	2138	70355	0.997527	9940658	0.000000
22979838	706266815	36035837	9985.005037	1661	70703	0.998501	2193	70592	0.998501	9935752	0.000000
22979492	706248348	36040560	9990.906233	1614	70554	0.999091	2154	70973	0.999091	9930693	0.000000
22975196	706311555	36035709	9994.485041	1611	71108	0.999449	2229	70430	0.999449	9925779	0.000000
22973130	706333030	36033890	9996.655426	1624	70965	0.999666	2177	70696	0.999666	9920809	0.000000
22969934	706324623	36029160	9997.971667	1600	71490	0.999797	2166	70938	0.999797	9915694	0.000000
22975338	706315265	36028973	9998.769908	1644	71211	0.999877	2198	70754	0.999877	9910713	0.000000
22974785	706320577	36040459	9999.254005	1633	70793	0.999925	2232	70344	0.999925	9905835	0.000000
22973065	706309016	36040717	9999.547588	1578	71062	0.999955	2167	70949	0.999955	9900795	0.000000
22975282	706282340	36048223	9999.725632	1636	71566	0.999973	2151	70501	0.999973	9895729	0.000000
22974519	706287239	36032056	9999.833608	1634	70899	0.999983	2170	70424	0.999983	9890729	0.000000
22972344	706303054	36026941	9999.899091	1587	71382	0.999990	2168	70434	0.999990	9885834	0.000000
22980574	706268178	36041110	9999.938803	1639	71275	0.999994	2214	70726	0.999994	9880930	0.000000
22973220	706308452	36029408	9999.962887	1645	70694	0.999996	2164	70717	0.999996	9875900	0.000000
22969607	706309834	36026755	9999.977493	1619	71085	0.999998	2154	70443	0.999998	9870980	0.000000
22979937	706272421	36030898	9999.986350	1639	71642	0.999999	2207	70475	0.999999	9866091	0.000000
22970473	706283546	36033099	9999.991722	1627	70773	0.999999	2182	70647	0.999999	9861207	0.000000
22976654	706266649	36037960	9999.994980	1610	70945	0.999999	2205	70263	0.999999	9856263	0.000000
22972611	706326759	36038010	9999.996955	1624	71245	1.000000	2166	70488	1.000000	9851291	0.000000
22976281	706306221	36044170	9999.998154	1632	71080	1.000000	2253	70351	1.000000	9846353	0.000000
22972783	706286695	36032049	9999.998880	1638	70892	1.000000	2164	70674	1.000000	9841405	0.000000
22977254	706293849	36036173	9999.999321	1634	71259	1.000000	2210	70392	1.000000	9836529	0.000000
22975373	706293129	36036359	9999.999588	1643	70933	1.000000	2156	70491	1.000000	9831590	0.000000
22974647	706308440	36041765	9999.999750	1659	70649	1.000000	2241	70498	1.000000	9826633	0.000000
22973721	706301657	36035373	9999.999849	1590	70843	1.000000	2249	70221	1.000000	9821582	0.000000
22971910	706250222	36050732	9999.999908	1590	71174	1.000000	2190	70642	1.000000	9816608	0.000000
22969252	706285137	36049267	9999.999944	1668	71220	1.000000	2163	71181	1.000000	9811686	0.000000
22975464	706289903	36045144	9999.999966	1627	71138	1.000000	2196	70714	1.000000	9806829	0.000000
22978049	706304527	36038727	9999.999980	1620	71294	1.000000	2194	70835	1.000000	9802009	-1.#IND00
22977133	706284222	36030366	9999.999988	1669	71172	1.000000	2111	70989	1.000000	9797288	-1.#IND00
22981715	706283202	36036388	9999.999992	1591	71728	1.000000	2182	70710	1.000000	9792359	0.033730
22971427	706322492	36024025	9999.999995	1602	71521	1.000000	2162	70696	1.000000	9787359	0.010375
22975354	706300334	36044747	9999.999997	1576	70940	1.000000	2189	70639	1.000000	9782541	0.011640
22973054	706285489	36036578	9999.999998	1593	71311	1.000000	2176	70518	1.000000	9777654	0.009691
22973349	706308437	36038527	9999.999999	1680	70834	1.000000	2184	70948	1.000000	9772788	0.010868
22977288	706269833	36027774	9999.999999	1637	71034	1.000000	2174	70631	1.000000	9767798	0.010424
22973008	706277473	36044641	10000.000000	1630	71049	1.000000	2201	71105	1.000000	9762965	0.008505
22971944	706270615	36032992	10000.000000	1606	71204	1.000000	2146	70592	1.000000	9758107	0.006383
22983107	706252157	36039883	10000.000000	1646	71653	1.000000	2179	71320	1.000000	9753126	0.003791
22975832	706292829	36033751	10000.000000	1561	71241	1.000000	2136	70865	1.000000	9748299	0.002879
22979315	706319517	36028425	10000.000000	1665	71143	1.000000	2175	70409	1.000000	9743383	0.004034
22973525	706327876	36031813	10000.000000	1633	70940	1.000000	2205	70452	1.000000	9738479	0.003744
22973740	706288551	36049100	10000.000000	1600	71481	1.000000	2173	70728	1.000000	9733655	0.003729
22975908	706304738	36030188	10000.000000	1606	71367	1.000000	2150	70795	1.000000	9728898	0.003083
22975295	706305218	36037738	10000.000000	1662	70748	1.000000	2179	70386	1.000000	9724037	0.002715
22975649	706324973	36035521	10000.000000	1656	71096	1.000000	2179	70393	1.000000	9719156	0.001111
22971180	706303501	36041565	10000.000000	1649	70928	1.000000	2206	70333	1.000000	9714321	0.001634
22972501	706304034	36033923	10000.000000	1653	70785	1.000000	2184	70853	1.000000	9709448	0.002078
22965227	706307656	36044082	10000.000000	1563	71156	1.000000	2118	71132	1.000000	9704566	0.002536
22972700	706334325	36037013	10000.000000	1623	70993	1.000000	2187	71210	1.000000	9699852	0.002622
22974861	706300746	36031316	10000.000000	1621	71144	1.000000	2193	70956	1.000000	9695142	0.000573
22980320	706312886	36034763	10000.000000	1600	71009	1.000000	2251	70905	1.000000	9690310	-0.000403
22973251	706320715	36033039	10000.000000	1601	70870	1.000000	2149	70907	1.000000	9685439	0.000082
22971417	706296240	36037485	10000.000000	1595	70751	1.000000	2205	70931	1.000000	9680600	-0.000026
22976566	706288117	36028424	10000.000000	1654	71010	1.000000	2061	71275	1.000000	9675757	0.000430
22966979	706359458	36036749	10000.000000	1655	70847	1.000000	2162	70899	1.000000	9670945	0.000387
22979183	706310299	36033941	10000.000000	1606	71480	1.000000	2146	70751	1.000000	9666157	0.000163
22974193	706318666	36045207	10000.000000	1675	70988	1.000000	2189	70387	1.000000	9661392	0.000225
22976835	706308060	36031750	10000.000000	1631	71116	1.000000	2162	70465	1.000000	9656577	0.001027
22972676	706278235	36038727	10000.000000	1609	70746	1.000000	2180	70549	1.000000	9651813	0.001156
22984562	706291206	36028796	10000.000000	1690	70856	1.000000	2184	70376	1.000000	9647016	0.000227
22979643	706253707	36039709	10000.000000	1609	71343	1.000000	2153	70310	1.000000	9642251	0.000342
22971919	706256886	36039221	10000.000000	1628	70792	1.000000	2147	71080	1.000000	9637312	0.000042
22972953	706301180	36035432	10000.000000	1659	71473	1.000000	2187	70861	1.000000	9632444	0.000149
22966631	706326639	36031802	10000.000000	1672	70669	1.000000	2161	70886	1.000000	9627671	-0.000104
22968527	706371987	36025244	10000.000000	1646	70986	1.000000	2189	71146	1.000000	9622906	0.000363
22974837	706310324	36035160	10000.000000	1652	70967	1.000000	2157	70623	1.000000	9618064	0.001189
22977011	706278053	36042796	10000.000000	1650	70651	1.000000	2241	70260	1.000000	9613246	0.001345
22977594	706284393	36034116	10000.000000	1583	71082	1.000000	2226	70184	1.000000	9608451	0.001757
22977908	706242427	36039845	10000.000000	1599	71476	1.000000	2180	70993	1.000000	9603644	0.001991
22969326	706308055	36035733	10000.000000	1629	70984	1.000000	2209	70785	1.000000	9598878	0.002708
22976978	706303471	36037220	10000.000000	1669	71326	1.000000	2201	69857	1.000000	9594150	0.002798
22975893	706288696	36036581	10000.000000	1654	71049	1.000000	2184	71005	1.000000	9589360	0.002758
22977978	706257127	36041462	10000.000000	1631	71396	1.000000	2163	70178	1.000000	9584531	0.002801
22981117	706272402	36039569	10000.000000	1628	71248	1.000000	2148	71009	1.000000	9579762	0.002649
22970215	706313700	36026076	10000.000000	1650	71399	1.000000	2202	70428	1.000000	9574944	0.002530
22977944	706303747	36034103	10000.000000	1579	71197	1.000000	2165	70465	1.000000	9570069	0.001828
22980659	706312719	36033695	10000.000000	1622	71280	1.000000	2152	71087	1.000000	9565317	0.002274
22975100	706273394	36031078	10000.000000	1624	71125	1.000000	2167	70802	1.000000	9560470	0.001586
22973161	706283381	36031636	10000.000000	1628	71049	1.000000	2175	70586	1.000000	9555682	0.001583
22979227	706289373	36028603	10000.000000	1596	71509	1.000000	2178	70368	1.000000	9550840	0.000902
22975965	706283907	36039920	10000.000000	1637	71067	1.000000	2201	70314	1.000000	9546099	0.001028
22971410	706302195	36040379	10000.000000	1639	71541	1.000000	2204	70737	1.000000	9541453	0.000933
22975575	706299484	36029245	10000.000000	1642	70948	1.000000	2127	70620	1.000000	9536685	0.001218
22971973	706332179	36026676	10000.000000	1630	71080	1.000000	2172	70449	1.000000	9531920	0.001207
22976697	706311166	36039885	10000.000000	1632	71025	1.000000	2169	70976	1.000000	9527039	0.001383
22976736	706289199	36037734	10000.000000	1616	70966	1.000000	2236	70514	1.000000	9522250	0.001011
22978412	706299019	36037379	10000.000000	1633	71352	1.000000	2185	70782	1.000000	9517414	0.001789
npatches	nstrain	runtime	dt	init_x	init_y	init_y_blood	init_z	init_S	beta0	beta1	beta2	beta3	mean_beta	B	d	delta	delta_blood	b[0]	mut	m	CTL	c	g	epsilon	k	het	lambda	rho	omega	x_max	patch.dyna	DELTA	A	VA
10000	1	100.000000	0.001000	21900	9499	5000000	0.001000	10000000	18.807015	12.037189	21.393630	17.302072	16	800000000	0.010000	1.000000	1.000000	80000	0.000050	0.004800	0	0.500000	0.000000	2.500000	1.000000	0.500000	0.000000	0.000000	0.000000	31872	0	10.000000	7.000000	1.000000
sus	inf	inf_blood	z	x[0]	y[0][0]	z[0]	x[1]	y[1][0]	z[1]	S[0]	synchrony
219000000	94990000	5000000	10.000000	21900	9499	0.001000	21900	9499	0.001000	10000000	0.000000
34467338	451129103	22940990	3941.516320	2727	45500	0.394152	4199	44415	0.394152	9994966	0.000000
34396574	446832709	22834242	6325.803353	2751	45015	0.632580	4180	43828	0.632580	9989953	0.000000
37425201	405769898	20737954	7771.765723	2996	40637	0.777177	4515	40042	0.777177	9985077	0.000000
40019499	376285713	19218578	8648.676577	3204	38341	0.864868	4887	36778	0.864868	9980110	0.000000
41718617	359194062	18342820	9180.483393	3351	36310	0.918048	5002	35705	0.918048	9975166	0.000000
42728120	349507479	17833616	9503.000201	3399	35720	0.950300	5065	34504	0.950300	9970253	0.000000
43350284	343962221	17554870	9698.592075	3428	34900	0.969859	5175	33904	0.969859	9965207	0.000000
43705463	340763244	17383366	9817.209710	3508	34470	0.981721	5221	33806	0.981721	9960262	0.000000
43931109	338798336	17293449	9889.145947	3538	34225	0.988915	5256	33555	0.988915	9955291	0.000000
44061334	337634690	17224514	9932.772025	3494	34011	0.993277	5238	33211	0.993277	9950318	0.000000
44145732	336949945	17196955	9959.229270	3502	33994	0.995923	5363	32941	0.995923	9945349	0.000000
44190571	336517588	17173592	9975.274394	3533	34147	0.997527	5424	32947	0.997527	9940353	0.000000
44229006	336261548	17154828	9985.005037	3439	34297	0.998501	5273	33072	0.998501	9935435	0.000000
44243220	336109920	17152496	9990.906233	3535	34065	0.999091	5411	33077	0.999091	9930549	0.000000
44249091	336030722	17132576	9994.485041	3532	34183	0.999449	5319	33241	0.999449	9925558	0.000000
44257246	335964851	17146437	9996.655426	3527	34196	0.999666	5263	33136	0.999666	9920551	0.000000
44268939	335923093	17134840	9997.971667	3573	33716	0.999797	5291	33165	0.999797	9915539	0.000000
44260584	335901937	17134746	9998.769908	3497	34093	0.999877	5412	33130	0.999877	9910676	0.000000
44272329	335900290	17131139	9999.254005	3624	34107	0.999925	5318	33118	0.999925	9905796	0.000000
44266091	335911563	17137779	9999.547588	3516	34261	0.999955	5253	33135	0.999955	9900920	0.000000
44264100	335878715	17132155	9999.725632	3460	34324	0.999973	5338	33389	0.999973	9895892	0.000000
44281039	335866737	17137072	9999.833608	3554	34166	0.999983	5380	33203	0.999983	9890983	0.000000
44266652	335872160	17129048	9999.899091	3534	33983	0.999990	5326	32949	0.999990	9885921	0.000000
44268790	335868852	17137953	9999.938803	3487	34072	0.999994	5273	33349	0.999994	9880999	0.000000
44267457	335881099	17137567	9999.962887	3539	33946	0.999996	5404	32884	0.999996	9876170	0.000000
44268517	335887567	17140049	9999.977493	3567	34074	0.999998	5343	33175	0.999998	9871087	0.000000
44262163	335888452	17138765	9999.986350	3485	34094	0.999999	5407	32816	0.999999	9866061	0.000000
44264203	335886263	17135958	9999.991722	3535	33933	0.999999	5316	32810	0.999999	9861133	0.000000
44259120	335880704	17135755	9999.994980	3546	33655	0.999999	5248	33097	0.999999	9856211	0.000000
44263489	335876865	17131149	9999.996955	3544	33937	1.000000	5374	32653	1.000000	9851316	0.000000
44271256	335865024	17137426	9999.998154	3575	33973	1.000000	5359	32930	1.000000	9846202	0.000000
44260632	335896175	17127062	9999.998880	3652	33987	1.000000	5425	32968	1.000000	9841264	0.000000
44260088	335900087	17140880	9999.999321	3534	34001	1.000000	5300	33279	1.000000	9836275	0.000000
44267041	335849907	17140026	9999.999588	3552	34323	1.000000	5250	33064	1.000000	9831319	0.000000
44265931	335882031	17136322	9999.999750	3543	33896	1.000000	5318	33128	1.000000	9826433	0.000000
44271951	335887180	17132877	9999.999849	3541	33912	1.000000	5260	32945	1.000000	9821523	0.000000
44257541	335885719	17140208	9999.999908	3500	34207	1.000000	5413	32888	1.000000	9816670	0.000000
44262149	335867661	17135929	9999.999944	3522	34054	1.000000	5329	32972	1.000000	9811835	0.000000
44265745	335871559	17142765	9999.999966	3573	33954	1.000000	5427	32900	1.000000	9806931	0.000000
44281503	335835564	17138653	9999.999980	3522	33916	1.000000	5330	32936	1.000000	9801910	-1.#IND00
44266632	335865296	17141719	9999.999988	3535	33970	1.000000	5329	33331	1.000000	9797113	-0.004800
44275569	335892441	17134093	9999.999992	3529	34113	1.000000	5342	33000	1.000000	9792110	0.001631
44273138	335875335	17136690	9999.999995	3537	34085	1.000000	5352	32899	1.000000	9787207	-0.002135
44257391	335887805	17138191	9999.999997	3549	33874	1.000000	5254	33436	1.000000	9782313	0.006387
44267484	335885075	17132722	9999.999998	3567	34020	1.000000	5300	33371	1.000000	9777296	0.005862
44269089	335885089	17132917	9999.999999	3524	34212	1.000000	5254	33199	1.000000	9772408	0.002951
44276936	335864351	17131050	9999.999999	3449	34273	1.000000	5408	32680	1.000000	9767488	0.003681
44275169	335871178	17128681	10000.000000	3533	34123	1.000000	5325	32979	1.000000	9762597	-0.003870
44272549	335848495	17132365	10000.000000	3446	34403	1.000000	5206	33384	1.000000	9757748	-0.003972
44269518	335868325	17132577	10000.000000	3603	33939	1.000000	5427	32796	1.000000	9752858	-0.003683
44270067	335901814	17139359	10000.000000	3475	34267	1.000000	5329	33298	1.000000	9748007	-0.003251
44274416	335853008	17139664	10000.000000	3547	34348	1.000000	5326	33220	1.000000	9743135	-0.002697
44265819	335869595	17143917	10000.000000	3487	34178	1.000000	5296	33123	1.000000	9738217	-0.004015
44270613	335858721	17130746	10000.000000	3484	34210	1.000000	5387	33230	1.000000	9733453	-0.003740
44263357	335875127	17139375	10000.000000	3546	34255	1.000000	5287	33258	1.000000	9728492	-0.003108
44269206	335862068	17137669	10000.000000	3541	34025	1.000000	5316	32918	1.000000	9723738	-0.003296
44264741	335870239	17137166	10000.000000	3450	34146	1.000000	5336	32994	1.000000	9718838	-0.002982
44272304	335859164	17126442	10000.000000	3589	33878	1.000000	5291	33097	1.000000	9713989	-0.004028
44267744	335873678	17141272	10000.000000	3534	34394	1.000000	5402	32772	1.000000	9709088	-0.001974
44272280	335856750	17132348	10000.000000	3550	33989	1.000000	5336	33252	1.000000	9704212	-0.002058
44267790	335869069	17141036	10000.000000	3481	34052	1.000000	5342	33443	1.000000	9699372	-0.002118
44271497	335875108	17139243	10000.000000	3543	34001	1.000000	5317	33265	1.000000	9694591	-0.002029
44266002	335880155	17135240	10000.000000	3476	34288	1.000000	5194	33135	1.000000	9689626	-0.002438
44274358	335875565	17139294	10000.000000	3530	34249	1.000000	5428	33102	1.000000	9684762	-0.000512
44267016	335893246	17134539	10000.000000	3563	33922	1.000000	5333	32972	1.000000	9679936	-0.000697
44265474	335871304	17144187	10000.000000	3508	33704	1.000000	5203	33297	1.000000	9675059	-0.002071
44268780	335868210	17138794	10000.000000	3604	33857	1.000000	5346	32950	1.000000	9670317	-0.002021
44265315	335870518	17140637	10000.000000	3544	34017	1.000000	5301	32865	1.000000	9665485	-0.001791
44260436	335898674	17130713	10000.000000	3544	34193	1.000000	5200	33280	1.000000	9660761	-0.001419
44264885	335869820	17143795	10000.000000	3576	34188	1.000000	5233	33251	1.000000	9655913	-0.001323
44257258	335899195	17136429	10000.000000	3522	34013	1.000000	5382	32785	1.000000	9650993	-0.001783
44276963	335849700	17134787	10000.000000	3503	34218	1.000000	5356	33071	1.000000	9646180	-0.001452
44274081	335854912	17142907	10000.000000	3467	34377	1.000000	5408	32754	1.000000	9641350	-0.001760
44266631	335867221	17139317	10000.000000	3587	33959	1.000000	5367	33148	1.000000	9636631	-0.001653
44264318	335876258	17141502	10000.000000	3446	34185	1.000000	5299	33240	1.000000	9631872	-0.001656
44273037	335855370	17132429	10000.000000	3652	33853	1.000000	5241	33155	1.000000	9627021	-0.001711
44254117	335904308	17143883	10000.000000	3600	33992	1.000000	5308	33132	1.000000	9622198	-0.001686
44261105	335921970	17130111	10000.000000	3521	34141	1.000000	5254	33377	1.000000	9617381	-0.002031
44257916	335890513	17130727	10000.000000	3564	33959	1.000000	5345	33345	1.000000	9612481	-0.001900
44263163	335872415	17137346	10000.000000	3588	33963	1.000000	5284	33219	1.000000	9607681	-0.002117
44276724	335868119	17140997	10000.000000	3537	34170	1.000000	5369	33194	1.000000	9602863	-0.000725
44274890	335874606	17128905	10000.000000	3503	34225	1.000000	5354	33356	1.000000	9598063	-0.000507
44275758	335868330	17132292	10000.000000	3511	33946	1.000000	5270	33446	1.000000	9593303	-0.001401
44263376	335906598	17140716	10000.000000	3550	33950	1.000000	5263	33288	1.000000	9588487	-0.001274
44267666	335893119	17140934	10000.000000	3521	33957	1.000000	5285	33015	1.000000	9583662	-0.002645
44276458	335854577	17137335	10000.000000	3513	34070	1.000000	5318	32894	1.000000	9578846	-0.002338
44276351	335874905	17132304	10000.000000	3523	34198	1.000000	5365	33147	1.000000	9574010	-0.002029
44275084	335869748	17134777	10000.000000	3466	34267	1.000000	5315	32924	1.000000	9569137	-0.001743
44273487	335874657	17139276	10000.000000	3623	34014	1.000000	5430	33004	1.000000	9564248	-0.001614
44263310	335868254	17135858	10000.000000	3497	34109	1.000000	5338	32968	1.000000	9559481	-0.001613
44273472	335858946	17138570	10000.000000	3542	34062	1.000000	5235	33377	1.000000	9554749	-0.001904
44266583	335848278	17130608	10000.000000	3517	34034	1.000000	5391	32673	1.000000	9550045	-0.001928
44273507	335867113	17134599	10000.000000	3546	34213	1.000000	5407	33044	1.000000	9545166	-0.001741
44270826	335861643	17133975	10000.000000	3532	34196	1.000000	5289	33010	1.000000	9540458	-0.001612
44267696	335863531	17136519	10000.000000	3594	34074	1.000000	5321	33174	1.000000	9535574	-0.001540
44274576	335865553	17133320	10000.000000	3595	33970	1.000000	5266	33150	1.000000	9530778	-0.001506
44262785	335888863	17133895	10000.000000	3512	33919	1.000000	5292	33172	1.000000	9526071	-0.001461
44272190	335869784	17137574	10000.000000	3552	33932	1.000000	5322	32979	1.000000	9521258	-0.001195
44271970	335841471	17136345	10000.000000	3496	34126	1.000000	5382	33122	1.000000	9516327	-0.001086
npatches	nstrain	runtime	dt	init_x	init_y	init_y_blood	init_z	init_S	beta0	beta1	beta2	beta3	mean_beta	B	d	delta	delta_blood	b[0]	mut	m	CTL	c	g	epsilon	k	het	lambda	rho	omega	x_max	patch.dyna	DELTA	A	VA
10000	1	100.000000	0.001000	21900	9499	5000000	0.001000	10000000	17.534921	19.553872	11.569630	16.634898	16	800000000	0.010000	1.000000	1.000000	80000	0.000050	0.004800	0	0.500000	0.000000	2.500000	2.000000	0.500000	0.000000	0.000000	0.000000	31872	0	10.000000	7.000000	1.000000
sus	inf	inf_blood	z	x[0]	y[0][0]	z[0]	x[1]	y[1][0]	z[1]	S[0]	synchrony
219000000	94990000	5000000	10.000000	21900	9499	0.001000	21900	9499	0.001000	10000000	0.000000
38592194	394405679	20139721	3941.516320	3266	39809	0.394152	2973	40078	0.394152	9994869	0.000000
44906250	326816985	16754184	6325.803353	3775	33178	0.632580	3531	33183	0.632580	9989970	0.000000
52922810	269658878	13800391	7771.765723	4615	27260	0.777177	4179	27444	0.777177	9984824	0.000000
58208430	241117414	12323152	8648.676577	4901	24556	0.864868	4449	24802	0.864868	9979846	0.000000
61295115	226748604	11577427	9180.483393	5166	23085	0.918048	4813	23357	0.918048	9974831	0.000000
63120056	218965923	11180926	9503.000201	5414	22430	0.950300	4852	22575	0.950300	9969918	0.000000
64210866	214484078	10948405	9698.592075	5517	21925	0.969859	5067	21842	0.969859	9964932	0.000000
64855332	211904664	10821035	9817.209710	5569	21858	0.981721	4981	22202	0.981721	9959943	0.000000
65252728	210356879	10730152	9889.145947	5598	21368	0.988915	5221	21414	0.988915	9955153	0.000000
65479441	209455408	10685105	9932.772025	5719	21273	0.993277	5141	21609	0.993277	9950170	0.000000
65626339	208904917	10657027	9959.229270	5634	21434	0.995923	5114	21540	0.995923	9945268	0.000000
65722838	208538180	10640682	9975.274394	5669	21386	0.997527	5157	21516	0.997527	9940319	0.000000
65769858	208347153	10631547	9985.005037	5650	21415	0.998501	5073	21533	0.998501	9935306	0.000000
65804841	208223073	10616553	9990.906233	5685	21177	0.999091	4975	21639	0.999091	9930420	0.000000
65828982	208129908	10620970	9994.485041	5736	21203	0.999449	5245	21367	0.999449	9925478	0.000000
65838774	208092694	10613794	9996.655426	5624	21404	0.999666	5017	21605	0.999666	9920453	0.000000
65836313	208078649	10612057	9997.971667	5624	21270	0.999797	5057	21504	0.999797	9915475	0.000000
65843695	208050859	10611062	9998.769908	5715	21044	0.999877	5099	21581	0.999877	9910510	0.000000
65838285	208046518	10614515	9999.254005	5538	21293	0.999925	4946	21557	0.999925	9905594	0.000000
65843703	208060889	10613154	9999.547588	5627	21235	0.999955	5164	21167	0.999955	9900644	0.000000
65847403	208025882	10609880	9999.725632	5632	21338	0.999973	5041	21523	0.999973	9895698	0.000000
65840442	208049237	10616027	9999.833608	5612	21660	0.999983	5136	21528	0.999983	9890775	0.000000
65857211	208036326	10619112	9999.899091	5656	21344	0.999990	4985	21538	0.999990	9885959	0.000000
65849415	208047521	10611539	9999.938803	5597	21147	0.999994	5065	21558	0.999994	9881039	0.000000
65845663	208051440	10614297	9999.962887	5757	20949	0.999996	5040	21325	0.999996	9876139	0.000000
65858180	208023127	10613872	9999.977493	5642	21031	0.999998	5098	21250	0.999998	9871160	0.000000
65844012	208022377	10608875	9999.986350	5577	21248	0.999999	5023	21356	0.999999	9866302	0.000000
65839481	208037380	10614308	9999.991722	5694	20957	0.999999	5009	21710	0.999999	9861464	0.000000
65854480	208033038	10615155	9999.994980	5620	21253	0.999999	5149	21248	0.999999	9856536	0.000000
65847501	208042086	10613849	9999.996955	5605	21139	1.000000	5103	21493	1.000000	9851832	0.000000
65843891	208063469	10616992	9999.998154	5613	21317	1.000000	5155	21465	1.000000	9846900	0.000000
65844731	208038609	10614752	9999.998880	5643	21227	1.000000	5026	21650	1.000000	9841946	0.000000
65850767	208031055	10612060	9999.999321	5632	21308	1.000000	5083	21600	1.000000	9837023	0.000000
65843892	208055683	10615863	9999.999588	5731	21318	1.000000	5096	21688	1.000000	9832094	0.000000
65856626	208052807	10615407	9999.999750	5628	21290	1.000000	5076	21658	1.000000	9827180	0.000000
65850653	208037395	10614487	9999.999849	5646	21214	1.000000	5163	21546	1.000000	9822266	0.000000
65852983	208022270	10611994	9999.999908	5699	21349	1.000000	5142	21514	1.000000	9817379	0.000000
65843644	208039968	10611776	9999.999944	5537	21249	1.000000	5152	21488	1.000000	9812471	0.000000
65862323	207996341	10614849	9999.999966	5681	21247	1.000000	5064	21423	1.000000	9807558	0.000000
65860549	208001477	10617659	9999.999980	5618	21218	1.000000	5154	21452	1.000000	9802784	-1.#IND00
65847350	208049273	10619827	9999.999988	5542	21274	1.000000	5107	21412	1.000000	9797892	0.000000
65838628	208070562	10605867	9999.999992	5503	21436	1.000000	5209	21256	1.000000	9792956	-0.018249
65847147	208030006	10613313	9999.999995	5535	21425	1.000000	5093	21410	1.000000	9788029	-0.011121
65853277	208039212	10615083	9999.999997	5556	21373	1.000000	5044	21552	1.000000	9783100	-0.004484
65863410	208043238	10616295	9999.999998	5574	21270	1.000000	5166	21270	1.000000	9778101	-0.001669
65846423	208027405	10620182	9999.999999	5646	20987	1.000000	5079	21379	1.000000	9773161	-0.001905
65863302	208029325	10611640	9999.999999	5544	21587	1.000000	4971	21688	1.000000	9768221	-0.002123
65849342	208040747	10614438	10000.000000	5649	21459	1.000000	5061	21600	1.000000	9763327	-0.002643
65859489	208002876	10609494	10000.000000	5590	21203	1.000000	5100	21570	1.000000	9758550	0.002054
65841908	208038108	10616100	10000.000000	5670	21034	1.000000	5111	21235	1.000000	9753686	0.002858
65852683	208022609	10611346	10000.000000	5700	21075	1.000000	5125	21688	1.000000	9748843	0.001522
65846346	208050614	10613174	10000.000000	5532	21455	1.000000	5115	21420	1.000000	9743948	-0.003955
65855918	208026251	10613631	10000.000000	5716	21243	1.000000	5016	21574	1.000000	9739118	-0.000770
65853237	208047609	10612638	10000.000000	5575	21168	1.000000	5125	21381	1.000000	9734302	0.004419
65840813	208042964	10610327	10000.000000	5610	21267	1.000000	5207	21409	1.000000	9729411	0.003450
65851908	208056737	10612042	10000.000000	5533	21394	1.000000	5078	21500	1.000000	9724516	0.005421
65849595	208038024	10618977	10000.000000	5606	21299	1.000000	5079	21410	1.000000	9719589	0.005545
65859658	208036147	10617683	10000.000000	5668	21272	1.000000	5185	21481	1.000000	9714678	0.005335
65848949	208022554	10614772	10000.000000	5644	21184	1.000000	5068	21660	1.000000	9709876	0.004794
65840959	208038083	10610609	10000.000000	5645	21255	1.000000	5062	21622	1.000000	9705104	0.004429
65848802	208039933	10613600	10000.000000	5730	21007	1.000000	5010	21745	1.000000	9700327	0.002559
65850153	208015535	10615449	10000.000000	5716	21255	1.000000	5159	21346	1.000000	9695476	0.002213
65852238	208029437	10614201	10000.000000	5780	21100	1.000000	5124	21393	1.000000	9690763	0.002196
65840235	208051223	10610436	10000.000000	5609	21128	1.000000	5057	21647	1.000000	9685907	0.004165
65844161	208029901	10618204	10000.000000	5727	21029	1.000000	5091	21482	1.000000	9681199	0.003835
65855148	208028249	10610261	10000.000000	5737	20999	1.000000	5105	21646	1.000000	9676306	0.004532
65838992	208045007	10616756	10000.000000	5615	21345	1.000000	5043	21495	1.000000	9671544	0.003493
65848180	208045583	10614620	10000.000000	5641	21236	1.000000	5119	21650	1.000000	9666682	0.003455
65851802	208031494	10614865	10000.000000	5774	21132	1.000000	5070	21839	1.000000	9661842	0.003324
65845051	208032853	10609542	10000.000000	5735	20932	1.000000	5075	21476	1.000000	9657058	0.003125
65843793	208038610	10608317	10000.000000	5583	21483	1.000000	5090	21521	1.000000	9652166	0.002813
65862725	208024435	10611865	10000.000000	5656	21316	1.000000	5071	21600	1.000000	9647294	0.002700
65847113	208054882	10610143	10000.000000	5646	21043	1.000000	5149	21372	1.000000	9642546	0.002383
65858671	208021231	10614482	10000.000000	5623	21337	1.000000	5130	21410	1.000000	9637659	0.002490
65863138	208017340	10605896	10000.000000	5653	21186	1.000000	5073	21637	1.000000	9632782	0.002142
65852465	208051633	10615535	10000.000000	5702	21173	1.000000	5169	21344	1.000000	9627953	0.002150
65852435	208055168	10613456	10000.000000	5689	20992	1.000000	5032	21537	1.000000	9622991	0.002162
65840751	208047516	10612691	10000.000000	5601	21253	1.000000	5167	21431	1.000000	9618263	0.002627
65852581	208014434	10614233	10000.000000	5651	21091	1.000000	5119	21391	1.000000	9613411	0.002620
65834596	208058252	10612727	10000.000000	5610	21136	1.000000	5125	21519	1.000000	9608589	0.002282
65850254	208047541	10610848	10000.000000	5654	21327	1.000000	5157	21277	1.000000	9603800	0.002422
65851716	208022294	10617994	10000.000000	5661	21014	1.000000	5032	21584	1.000000	9599061	0.002173
65855907	208025531	10608750	10000.000000	5563	21336	1.000000	5054	21758	1.000000	9594154	0.002045
65853770	208023609	10617001	10000.000000	5539	21326	1.000000	5177	21294	1.000000	9589262	0.001692
65849230	208041748	10614683	10000.000000	5539	21238	1.000000	5150	21610	1.000000	9584392	0.001853
65856175	208032805	10621074	10000.000000	5586	21612	1.000000	5095	21202	1.000000	9579578	0.002089
65860683	208024929	10610649	10000.000000	5631	21241	1.000000	5132	21367	1.000000	9574869	0.001011
65851372	208043329	10612488	10000.000000	5605	21418	1.000000	5135	21693	1.000000	9570127	0.000977
65846070	208035069	10611355	10000.000000	5569	21483	1.000000	5151	21410	1.000000	9565362	0.000748
65851316	208037303	10613259	10000.000000	5680	21216	1.000000	5064	21633	1.000000	9560651	0.000660
65844322	208045946	10611075	10000.000000	5616	21341	1.000000	5124	21445	1.000000	9555826	0.000650
65858658	208012924	10616257	10000.000000	5672	21183	1.000000	5121	21653	1.000000	9550916	0.000640
65840372	208040287	10614640	10000.000000	5577	21301	1.000000	5057	21634	1.000000	9546075	0.000535
65836889	208058115	10614519	10000.000000	5667	21202	1.000000	5158	21423	1.000000	9541371	-0.000037
65853359	208028214	10616966	10000.000000	5641	21181	1.000000	5182	21125	1.000000	9536660	-0.000071
65857238	208019141	10617585	10000.000000	5609	21492	1.000000	5038	21723	1.000000	9532031	-0.001148
65852535	208041926	10615991	10000.000000	5657	21164	1.000000	5210	21269	1.000000	9527286	-0.000994
65839793	208047199	10621841	10000.000000	5432	21452	1.000000	5084	21338	1.000000	9522511	-0.000776
65837416	208054632	10617865	10000.000000	5590	21348	1.000000	5096	21455	1.000000	9517787	-0.000897
npatches	nstrain	runtime	dt	init_x	init_y	init_y_blood	init_z	init_S	beta0	beta1	beta2	beta3	mean_beta	B	d	delta	delta_blood	b[0]	mut	m	CTL	c	g	epsilon	k	het	lambda	rho	omega	x_max	patch.dyna	DELTA	A	VA
10000	1	100.000000	0.001000	21900	9499	5000000	0.001000	10000000	8.059917	10.998463	21.033454	22.302874	16	800000000	0.010000	1.000000	1.000000	80000	0.000050	0.004800	0	0.500000	0.000000	2.500000	3.000000	0.500000	0.000000	0.000000	0.000000	31872	0	10.000000	7.000000	1.000000
sus	inf	inf_blood	z	x[0]	y[0][0]	z[0]	x[1]	y[1][0]	z[1]	S[0]	synchrony
219000000	94990000	5000000	10.000000	21900	9499	0.001000	21900	9499	0.001000	10000000	0.000000
43183626	345489178	17702753	3941.516320	7275	32926	0.394152	5521	33784	0.394152	9995032	0.000000
56676023	246478919	12657544	6325.803353	9375	22998	0.632580	7289	23930	0.632580	9990004	0.000000
69432325	192538856	9862085	7771.765723	11149	17738	0.777177	8967	18219	0.777177	9984939	0.000000
76996467	169357972	8662868	8648.676577	12623	14852	0.864868	9895	15984	0.864868	9979960	0.000000
81342422	157967849	8066962	9180.483393	13291	13817	0.918048	10289	15069	0.918048	9975005	0.000000
83906270	151785575	7751764	9503.000201	13528	13197	0.950300	10893	14072	0.950300	9970003	0.000000
85430075	148258471	7571052	9698.592075	13992	12748	0.969859	10979	13982	0.969859	9965001	0.000000
86375697	146172795	7461559	9817.209710	14177	12263	0.981721	11154	13517	0.981721	9960115	0.000000
86930358	144953238	7394156	9889.145947	14064	12324	0.988915	11251	13454	0.988915	9955121	0.000000
87269217	144197875	7357631	9932.772025	14139	12394	0.993277	11078	13443	0.993277	9950250	0.000000
87473443	143755974	7334762	9959.229270	14384	12224	0.995923	11125	13505	0.995923	9945199	0.000000
87598225	143497346	7324354	9975.274394	14324	12341	0.997527	11254	13348	0.997527	9940278	0.000000
87681019	143325507	7314229	9985.005037	14173	12412	0.998501	11067	13721	0.998501	9935273	0.000000
87745800	143215236	7308351	9990.906233	14274	11977	0.999091	11242	13383	0.999091	9930287	0.000000
87742371	143194374	7305582	9994.485041	14308	12224	0.999449	11326	13286	0.999449	9925226	0.000000
87755388	143153140	7304309	9996.655426	14464	12033	0.999666	11113	13370	0.999666	9920224	0.000000
87769055	143118618	7302925	9997.971667	14390	12072	0.999797	11107	13719	0.999797	9915415	0.000000
87773237	143126379	7301466	9998.769908	14310	12153	0.999877	11260	13392	0.999877	9910498	0.000000
87785237	143092001	7300657	9999.254005	14284	12111	0.999925	11236	13516	0.999925	9905517	0.000000
87770169	143106654	7299756	9999.547588	14160	12358	0.999955	11128	13371	0.999955	9900604	0.000000
87793983	143076692	7297462	9999.725632	14225	12344	0.999973	11266	13413	0.999973	9895583	0.000000
87780626	143096936	7301742	9999.833608	14437	12049	0.999983	11320	13178	0.999983	9890684	0.000000
87769661	143114467	7304658	9999.899091	14385	12032	0.999990	11047	13594	0.999990	9885814	0.000000
87789106	143075767	7297857	9999.938803	14325	11951	0.999994	11250	13254	0.999994	9880898	0.000000
87776325	143105552	7297078	9999.962887	14355	12332	0.999996	11249	13539	0.999996	9875937	0.000000
87794746	143082505	7299712	9999.977493	14331	12395	0.999998	11266	13374	0.999998	9870987	0.000000
87787478	143072635	7299979	9999.986350	14409	12045	0.999999	11296	13275	0.999999	9865937	0.000000
87777112	143111002	7299811	9999.991722	14370	11970	0.999999	11152	13416	0.999999	9861062	0.000000
87790674	143095580	7301234	9999.994980	14435	12161	0.999999	11240	13235	0.999999	9856273	0.000000
87789833	143082429	7298926	9999.996955	14444	12068	1.000000	11335	13322	1.000000	9851420	0.000000
87783249	143090799	7304551	9999.998154	14280	12211	1.000000	11105	13501	1.000000	9846387	0.000000
87791753	143101482	7303448	9999.998880	14330	12251	1.000000	11208	13330	1.000000	9841532	0.000000
87790386	143082822	7300267	9999.999321	14468	12168	1.000000	11142	13676	1.000000	9836596	0.000000
87780306	143091946	7300546	9999.999588	14348	12392	1.000000	11276	13309	1.000000	9831683	0.000000
87793542	143073866	7301060	9999.999750	14458	12081	1.000000	11127	13366	1.000000	9826747	0.000000
87783973	143084191	7301013	9999.999849	14306	12038	1.000000	11166	13494	1.000000	9821812	0.000000
87790825	143088525	7299453	9999.999908	14282	12203	1.000000	11110	13208	1.000000	9816914	0.000000
87793948	143088851	7303492	9999.999944	14452	12104	1.000000	11139	13363	1.000000	9812092	0.000000
87786892	143074519	7298446	9999.999966	14414	12103	1.000000	11377	13171	1.000000	9807033	0.000000
87785999	143097609	7299518	9999.999980	14479	12108	1.000000	11100	13427	1.000000	9802159	-1.#IND00
87778901	143087836	7303021	9999.999988	14251	12090	1.000000	11309	13277	1.000000	9797342	-0.014400
87777627	143084491	7302616	9999.999992	14241	12196	1.000000	11016	13602	1.000000	9792383	0.033644
87786614	143089941	7305284	9999.999995	14328	12192	1.000000	11326	13447	1.000000	9787496	0.023050
87792695	143089085	7297447	9999.999997	14415	12220	1.000000	11311	13243	1.000000	9782585	0.016345
87774957	143093767	7301745	9999.999998	14417	12091	1.000000	11140	13219	1.000000	9777607	0.015211
87791689	143086878	7300967	9999.999999	14230	12236	1.000000	11157	13526	1.000000	9772694	0.013098
87792150	143085638	7299623	9999.999999	14170	12114	1.000000	11167	13566	1.000000	9767765	0.009701
87790284	143089018	7297901	10000.000000	14046	12610	1.000000	11327	13486	1.000000	9762989	0.008875
87774230	143118728	7298947	10000.000000	14250	12189	1.000000	11050	13303	1.000000	9758024	0.008597
87792570	143089642	7300495	10000.000000	14312	12114	1.000000	11093	13509	1.000000	9753125	0.008297
87789936	143078456	7300376	10000.000000	14344	12233	1.000000	11217	13210	1.000000	9748122	0.007141
87786026	143086307	7300055	10000.000000	14098	12481	1.000000	11079	13455	1.000000	9743293	0.006158
87767859	143104903	7303230	10000.000000	14489	12080	1.000000	11138	13418	1.000000	9738262	0.005044
87788214	143085172	7300064	10000.000000	14213	12201	1.000000	11210	13591	1.000000	9733419	0.004554
87790944	143092838	7301237	10000.000000	14136	12273	1.000000	11333	13168	1.000000	9728651	0.004755
87786573	143080679	7301303	10000.000000	14367	12146	1.000000	11294	13322	1.000000	9723759	0.004287
87789337	143079711	7304204	10000.000000	14460	11904	1.000000	11182	13338	1.000000	9718901	0.003714
87776662	143101863	7303355	10000.000000	14505	11846	1.000000	11171	13343	1.000000	9714058	0.003279
87788848	143086023	7301982	10000.000000	14259	12225	1.000000	11160	13542	1.000000	9709149	0.004697
87787797	143078920	7301185	10000.000000	14382	12112	1.000000	11426	13269	1.000000	9704269	0.005519
87800465	143079378	7298964	10000.000000	14357	11972	1.000000	11386	13206	1.000000	9699429	0.005887
87789190	143077827	7300095	10000.000000	14053	12389	1.000000	11300	13217	1.000000	9694463	0.005125
87797005	143074639	7297150	10000.000000	14288	12187	1.000000	11175	13325	1.000000	9689644	0.004765
87798117	143094104	7300613	10000.000000	14302	12292	1.000000	11246	13251	1.000000	9684801	0.006034
87787427	143078384	7301633	10000.000000	14358	12300	1.000000	11299	13374	1.000000	9680008	0.005489
87795399	143067312	7298326	10000.000000	14345	12254	1.000000	11278	13197	1.000000	9675061	0.005358
87786470	143071347	7303726	10000.000000	14337	12106	1.000000	11012	13382	1.000000	9670269	0.006097
87785688	143087505	7303361	10000.000000	14394	12009	1.000000	11168	13481	1.000000	9665378	0.005991
87787443	143088101	7302112	10000.000000	14363	12176	1.000000	11208	13389	1.000000	9660584	0.006087
87787339	143095784	7297038	10000.000000	14125	12325	1.000000	11346	13319	1.000000	9655740	0.005994
87785308	143091094	7297881	10000.000000	14385	12152	1.000000	11270	13312	1.000000	9650946	0.005670
87798237	143071596	7297886	10000.000000	14211	12294	1.000000	11133	13463	1.000000	9646139	0.004932
87797708	143091843	7302681	10000.000000	14267	12297	1.000000	11148	13346	1.000000	9641234	0.005273
87791243	143075072	7301633	10000.000000	14305	12293	1.000000	11157	13410	1.000000	9636360	0.004971
87789821	143077410	7295586	10000.000000	14407	12073	1.000000	11177	13487	1.000000	9631566	0.005274
87792025	143079827	7300014	10000.000000	14281	12260	1.000000	11142	13414	1.000000	9626801	0.005540
87779328	143092827	7298024	10000.000000	14221	12207	1.000000	11308	13208	1.000000	9622017	0.005414
87786426	143101439	7299305	10000.000000	14319	12175	1.000000	11073	13666	1.000000	9617250	0.005568
87805860	143062186	7305390	10000.000000	14325	12301	1.000000	11228	13549	1.000000	9612425	0.005319
87777109	143101334	7299876	10000.000000	14210	12153	1.000000	11379	13242	1.000000	9607602	0.005083
87778163	143104287	7298108	10000.000000	14386	11915	1.000000	10977	13530	1.000000	9602843	0.004634
87802391	143074567	7301993	10000.000000	14616	12054	1.000000	11194	13402	1.000000	9597983	0.004565
87780015	143094278	7299180	10000.000000	14467	11948	1.000000	11259	12993	1.000000	9593147	0.004696
87794828	143077708	7301531	10000.000000	14386	12082	1.000000	11251	13345	1.000000	9588191	0.004778
87780726	143110915	7300739	10000.000000	14539	12043	1.000000	11123	13459	1.000000	9583498	0.004581
87776193	143098688	7302720	10000.000000	14431	12069	1.000000	11120	13259	1.000000	9578745	0.004476
87791837	143087921	7295565	10000.000000	14120	12368	1.000000	11117	13423	1.000000	9573983	0.004596
87789025	143096638	7298780	10000.000000	14629	11964	1.000000	11027	13609	1.000000	9569265	0.004957
87789884	143077886	7296207	10000.000000	14409	11954	1.000000	11117	13339	1.000000	9564494	0.004843
87782193	143107240	7296746	10000.000000	14277	12202	1.000000	11142	13574	1.000000	9559673	0.004799
87798951	143070287	7302024	10000.000000	14359	12159	1.000000	11337	13275	1.000000	9554975	0.004458
87792366	143100164	7296339	10000.000000	14427	11881	1.000000	11200	13501	1.000000	9550176	0.004329
87801249	143085189	7296337	10000.000000	14315	12083	1.000000	11196	13394	1.000000	9545484	0.003833
87794036	143077753	7299089	10000.000000	14421	11986	1.000000	11266	13351	1.000000	9540666	0.003910
87783409	143093416	7302192	10000.000000	14307	12241	1.000000	11222	13369	1.000000	9535823	0.003751
87787613	143081146	7303853	10000.000000	14373	12338	1.000000	11136	13582	1.000000	9531017	0.003553
87797393	143083865	7299278	10000.000000	14165	12318	1.000000	11287	13326	1.000000	9526173	0.003457
87796231	143087476	7301176	10000.000000	14369	11947	1.000000	11297	13275	1.000000	9521420	0.003705
87773486	143103758	7301962	10000.000000	14352	12013	1.000000	11166	13417	1.000000	9516640	0.003868
npatches	nstrain	runtime	dt	init_x	init_y	init_y_blood	init_z	init_S	beta0	beta1	beta2	beta3	mean_beta	B	d	delta	delta_blood	b[0]	mut	m	CTL	c	g	epsilon	k	het	lambda	rho	omega	x_max	patch.dyna	DELTA	A	VA
10000	1	100.000000	0.001000	21900	9499	5000000	0.001000	10000000	19.863315	9.560584	22.234118	13.868456	16	800000000	0.010000	1.000000	1.000000	80000	0.000050	0.004800	0	0.500000	0.000000	2.500000	4.000000	0.500000	0.000000	0.000000	0.000000	31872	0	10.000000	7.000000	1.000000
sus	inf	inf_blood	z	x[0]	y[0][0]	z[0]	x[1]	y[1][0]	z[1]	S[0]	synchrony
219000000	94990000	5000000	10.000000	21900	9499	0.001000	21900	9499	0.001000	10000000	0.000000
47292787	304261336	15649588	3941.516320	3697	30837	0.394152	6829	29352	0.394152	9995026	0.000000
68160494	191637291	9861659	6325.803353	5217	19979	0.632580	9716	17918	0.632580	9990023	0.000000
85016334	144954309	7427337	7771.765723	6526	15369	0.777177	12412	12867	0.777177	9984988	0.000000
94445962	126206249	6452053	8648.676577	7240	13465	0.864868	13562	11129	0.864868	9979922	0.000000
99913319	116887827	5967568	9180.483393	7796	12499	0.918048	14304	10345	0.918048	9974947	0.000000
103173379	111800596	5708279	9503.000201	7882	12054	0.950300	14810	9635	0.950300	9969997	0.000000
105112965	108899452	5560959	9698.592075	8213	11582	0.969859	15064	9389	0.969859	9965051	0.000000
106310291	107181055	5470541	9817.209710	8163	11681	0.981721	15104	9267	0.981721	9960045	0.000000
107015750	106185541	5418539	9889.145947	8272	11468	0.988915	15205	9059	0.988915	9955149	0.000000
107447904	105570301	5386624	9932.772025	8315	11389	0.993277	15439	8986	0.993277	9950086	0.000000
107699943	105217280	5372152	9959.229270	8353	11348	0.995923	15035	9031	0.995923	9945095	0.000000
107848732	105019201	5358731	9975.274394	8330	11362	0.997527	15332	8860	0.997527	9939996	0.000000
107963570	104861791	5351809	9985.005037	8380	11474	0.998501	15419	8987	0.998501	9935128	0.000000
108007723	104799243	5347721	9990.906233	8359	11300	0.999091	15541	8898	0.999091	9930145	0.000000
108066496	104740505	5343554	9994.485041	8382	11301	0.999449	15443	8934	0.999449	9925225	0.000000
108080986	104716894	5341457	9996.655426	8408	11359	0.999666	15460	8911	0.999666	9920125	0.000000
108077328	104698127	5341410	9997.971667	8322	11187	0.999797	15410	8899	0.999797	9915195	0.000000
108099956	104673027	5343815	9998.769908	8394	11210	0.999877	15310	9046	0.999877	9910182	0.000000
108092133	104664824	5333644	9999.254005	8338	11154	0.999925	15567	8845	0.999925	9905269	0.000000
108094154	104678062	5340876	9999.547588	8494	11310	0.999955	15418	8908	0.999955	9900349	0.000000
108113409	104655805	5338955	9999.725632	8334	11320	0.999973	15286	9089	0.999973	9895469	0.000000
108113493	104655643	5338529	9999.833608	8516	11259	0.999983	15454	8788	0.999983	9890473	0.000000
108126989	104648088	5336208	9999.899091	8427	11110	0.999990	15307	9047	0.999990	9885496	0.000000
108123441	104650566	5338143	9999.938803	8367	11312	0.999994	15573	8857	0.999994	9880422	0.000000
108111151	104661190	5338100	9999.962887	8487	11272	0.999996	15422	8813	0.999996	9875472	0.000000
108122915	104649570	5344793	9999.977493	8344	11410	0.999998	15354	9048	0.999998	9870515	0.000000
108108093	104676323	5341024	9999.986350	8376	11409	0.999999	15355	8890	0.999999	9865568	0.000000
108115801	104660616	5337648	9999.991722	8416	11095	0.999999	15509	8883	0.999999	9860651	0.000000
108122182	104651480	5341301	9999.994980	8415	11293	0.999999	15247	9256	0.999999	9855748	0.000000
108094961	104650773	5336980	9999.996955	8526	11133	1.000000	15439	8959	1.000000	9850817	0.000000
108094250	104680119	5339842	9999.998154	8371	11262	1.000000	15551	8894	1.000000	9845813	0.000000
108115315	104658997	5337865	9999.998880	8374	11096	1.000000	15554	8873	1.000000	9840758	0.000000
108115191	104636260	5338357	9999.999321	8250	11288	1.000000	15527	8950	1.000000	9835893	0.000000
108097016	104661641	5334900	9999.999588	8306	11327	1.000000	15292	8796	1.000000	9830926	0.000000
108099135	104655945	5339082	9999.999750	8371	11268	1.000000	15397	9004	1.000000	9825986	0.000000
108113462	104668719	5345000	9999.999849	8403	11424	1.000000	15435	8738	1.000000	9821125	0.000000
108118523	104660182	5335561	9999.999908	8553	11129	1.000000	15425	9010	1.000000	9816285	0.000000
108120612	104653135	5339316	9999.999944	8303	11317	1.000000	15369	8983	1.000000	9811454	0.000000
108116007	104658187	5337577	9999.999966	8459	11297	1.000000	15602	8812	1.000000	9806691	0.000000
108101795	104659561	5338366	9999.999980	8311	11316	1.000000	15387	8853	1.000000	9801809	-1.#IND00
108117013	104670001	5332691	9999.999988	8520	11165	1.000000	15324	9135	1.000000	9796942	0.000000
108119760	104666214	5341240	9999.999992	8317	11196	1.000000	15456	8910	1.000000	9792058	-0.001825
108105945	104661075	5340607	9999.999995	8427	11153	1.000000	15478	9036	1.000000	9787252	0.006621
108129228	104633926	5339125	9999.999997	8338	11331	1.000000	15618	8824	1.000000	9782277	0.017357
108105129	104657129	5336023	9999.999998	8279	11389	1.000000	15338	8911	1.000000	9777303	0.016778
108116319	104653804	5340658	9999.999999	8568	11182	1.000000	15498	8858	1.000000	9772386	0.021730
108117816	104670434	5338632	9999.999999	8510	11180	1.000000	15410	8844	1.000000	9767608	0.012925
108114229	104654043	5340004	10000.000000	8418	11159	1.000000	15614	8778	1.000000	9762650	0.011468
108114469	104675997	5337483	10000.000000	8315	11387	1.000000	15454	8809	1.000000	9757751	0.009241
108100729	104667680	5336662	10000.000000	8518	11245	1.000000	15323	8860	1.000000	9752979	0.008059
108102330	104675430	5337560	10000.000000	8191	11285	1.000000	15520	8796	1.000000	9748189	0.006658
108123797	104650705	5338066	10000.000000	8573	11069	1.000000	15703	8571	1.000000	9743312	0.006028
108108776	104662319	5336484	10000.000000	8295	11179	1.000000	15488	8844	1.000000	9738499	0.002314
108119890	104660621	5337950	10000.000000	8452	11336	1.000000	15122	9144	1.000000	9733658	-0.000592
108111144	104672384	5340950	10000.000000	8431	11235	1.000000	15239	8945	1.000000	9728737	-0.000059
108103192	104662538	5337981	10000.000000	8463	11294	1.000000	15401	8728	1.000000	9723847	0.000232
108105296	104675560	5335983	10000.000000	8441	11465	1.000000	15317	9137	1.000000	9718907	0.000357
108115854	104661162	5342867	10000.000000	8424	11229	1.000000	15393	8835	1.000000	9714040	-0.001978
108109182	104675666	5339998	10000.000000	8409	11285	1.000000	15290	9036	1.000000	9709035	-0.002162
108118466	104648446	5343906	10000.000000	8323	11523	1.000000	15378	8844	1.000000	9704220	-0.001315
108143312	104626647	5339990	10000.000000	8247	11383	1.000000	15411	9024	1.000000	9699278	-0.001219
108114460	104660694	5343698	10000.000000	8317	11323	1.000000	15150	9111	1.000000	9694476	-0.001422
108131474	104642841	5337900	10000.000000	8346	11394	1.000000	15305	8962	1.000000	9689741	-0.001824
108111944	104675331	5339292	10000.000000	8315	11389	1.000000	15264	9167	1.000000	9684960	-0.001206
108111404	104653341	5343854	10000.000000	8521	11116	1.000000	15482	8770	1.000000	9680065	-0.000361
108109294	104659928	5339698	10000.000000	8439	11258	1.000000	15430	9082	1.000000	9675203	0.000102
108117906	104661075	5338670	10000.000000	8459	11105	1.000000	15337	9008	1.000000	9670368	0.000954
108123156	104654606	5334148	10000.000000	8227	11449	1.000000	15268	9134	1.000000	9665539	0.000642
108107487	104658844	5337962	10000.000000	8438	11247	1.000000	15550	8923	1.000000	9660648	0.000734
108110654	104665146	5336672	10000.000000	8413	11034	1.000000	15446	8948	1.000000	9655804	0.000265
108105083	104677760	5341200	10000.000000	8332	11451	1.000000	15466	8828	1.000000	9651054	-0.000028
108089125	104679755	5340751	10000.000000	8463	11177	1.000000	15654	8813	1.000000	9646242	0.000901
108112249	104671545	5340006	10000.000000	8252	11275	1.000000	15314	9005	1.000000	9641440	0.001286
108127880	104639255	5337390	10000.000000	8251	11533	1.000000	15258	8855	1.000000	9636691	0.001458
108085448	104669399	5338503	10000.000000	8288	11450	1.000000	15355	8882	1.000000	9631916	0.002222
108098546	104678194	5338707	10000.000000	8508	11315	1.000000	15451	8763	1.000000	9627015	0.001664
108105888	104657013	5336466	10000.000000	8368	11460	1.000000	15417	9008	1.000000	9622132	0.001617
108120539	104634061	5340602	10000.000000	8409	11313	1.000000	15184	9177	1.000000	9617347	0.001582
108099276	104677625	5342325	10000.000000	8230	11382	1.000000	15497	8777	1.000000	9612461	0.001496
108110709	104654742	5341512	10000.000000	8345	11234	1.000000	15319	9108	1.000000	9607626	0.001495
108124077	104657691	5342087	10000.000000	8355	11345	1.000000	15423	8915	1.000000	9602964	0.000902
108121818	104645688	5338946	10000.000000	8294	11490	1.000000	15589	8877	1.000000	9598140	-0.000434
108116102	104655275	5344662	10000.000000	8439	11329	1.000000	15319	9026	1.000000	9593308	-0.000228
108106336	104676015	5345209	10000.000000	8324	11387	1.000000	15297	8981	1.000000	9588595	-0.000137
108107544	104659051	5337196	10000.000000	8331	11229	1.000000	15575	8885	1.000000	9583831	-0.000333
108133884	104634198	5336462	10000.000000	8574	11270	1.000000	15505	8897	1.000000	9579011	-0.000643
108134703	104635597	5340299	10000.000000	8342	11250	1.000000	15395	8838	1.000000	9574125	-0.000479
108110551	104662328	5340273	10000.000000	8399	11266	1.000000	15941	8560	1.000000	9569321	-0.001230
108093811	104682782	5341452	10000.000000	8453	11373	1.000000	15412	9001	1.000000	9564542	-0.001359
108121796	104637254	5343878	10000.000000	8322	11397	1.000000	15280	8775	1.000000	9559816	-0.001275
108107315	104676974	5337101	10000.000000	8417	11255	1.000000	15392	8887	1.000000	9555105	-0.001303
108103016	104664826	5338765	10000.000000	8442	11318	1.000000	15422	9174	1.000000	9550372	-0.001196
108120501	104647833	5339261	10000.000000	8319	11291	1.000000	15457	8912	1.000000	9545613	-0.001050
108107997	104659026	5340371	10000.000000	8322	11343	1.000000	15490	8807	1.000000	9540973	-0.001002
108109013	104660461	5337986	10000.000000	8455	11290	1.000000	15405	8893	1.000000	9536195	-0.001031
108106062	104659762	5338335	10000.000000	8355	11340	1.000000	15456	8956	1.000000	9531462	-0.001084
108118003	104656109	5338500	10000.000000	8373	11358	1.000000	15310	9194	1.000000	9526694	-0.000893
108100614	104676043	5339334	10000.000000	8383	11170	1.000000	15518	8960	1.000000	9521901	-0.001055
108104588	104665844	5339372	10000.000000	8226	11455	1.000000	15497	8849	1.000000	9517219	-0.000917
npatches	nstrain	runtime	dt	init_x	init_y	init_y_blood	init_z	init_S	beta0	beta1	beta2	beta3	mean_beta	B	d	delta	delta_blood	b[0]	mut	m	CTL	c	g	epsilon	k	het	lambda	rho	omega	x_max	patch.dyna	DELTA	A	VA
10000	1	100.000000	0.001000	21900	9499	5000000	0.001000	10000000	23.135061	11.298284	10.440426	16.018644	16	800000000	0.010000	1.000000	1.000000	80000	0.000050	0.004800	0	0.500000	0.000000	2.500000	5.000000	0.500000	0.000000	0.000000	0.000000	31872	0	10.000000	7.000000	1.000000
sus	inf	inf_blood	z	x[0]	y[0][0]	z[0]	x[1]	y[1][0]	z[1]	S[0]	synchrony
219000000	94990000	5000000	10.000000	21900	9499	0.001000	21900	9499	0.001000	10000000	0.000000
52280331	267916391	13828148	3941.516320	3422	27719	0.394152	6659	25893	0.394152	9995039	0.000000
80957066	151696196	7812072	6325.803353	5523	16152	0.632580	10105	14336	0.632580	9989827	0.000000
101623342	112202330	5748790	7771.765723	6827	12389	0.777177	12615	10464	0.777177	9984870	0.000000
112987857	96564885	4935923	8648.676577	7722	10768	0.864868	14002	8818	0.864868	9979812	0.000000
119636226	88722403	4532374	9180.483393	8137	9910	0.918048	14765	8011	0.918048	9974839	0.000000
123592314	84463825	4308485	9503.000201	8404	9618	0.950300	15521	7473	0.950300	9969938	0.000000
125988158	82001084	4189834	9698.592075	8467	9459	0.969859	15611	7378	0.969859	9965009	0.000000
127439803	80553829	4112650	9817.209710	8377	9536	0.981721	15934	7068	0.981721	9960079	0.000000
128288690	79740458	4070064	9889.145947	8645	9208	0.988915	15826	7034	0.988915	9955076	0.000000
128824000	79213842	4040327	9932.772025	8705	9366	0.993277	16239	6713	0.993277	9950083	0.000000
129134892	78908482	4024782	9959.229270	8802	8965	0.995923	15955	7104	0.995923	9945151	0.000000
129326985	78720231	4021275	9975.274394	8516	9260	0.997527	16018	6956	0.997527	9940159	0.000000
129442564	78612436	4010359	9985.005037	8735	9076	0.998501	16098	6986	0.998501	9935254	0.000000
129523054	78530179	4009734	9990.906233	8623	9040	0.999091	16027	7172	0.999091	9930243	0.000000
129557051	78508156	4004413	9994.485041	8813	9107	0.999449	16197	6785	0.999449	9925220	0.000000
129606553	78485901	4005750	9996.655426	8854	9022	0.999666	16082	6874	0.999666	9920352	0.000000
129619468	78474708	4002143	9997.971667	9018	8885	0.999797	16023	7057	0.999797	9915338	0.000000
129627466	78442888	4002732	9998.769908	8766	8931	0.999877	16148	6792	0.999877	9910479	0.000000
129614633	78462230	4002973	9999.254005	8868	9036	0.999925	16252	6909	0.999925	9905495	0.000000
129625297	78428814	4001494	9999.547588	8654	9136	0.999955	16237	6908	0.999955	9900570	0.000000
129622134	78436063	4002116	9999.725632	8660	9136	0.999973	16262	7068	0.999973	9895562	0.000000
129632420	78443841	4000986	9999.833608	8842	9071	0.999983	16106	6886	0.999983	9890492	0.000000
129663662	78425160	4000879	9999.899091	8891	8822	0.999990	16163	6923	0.999990	9885543	0.000000
129621104	78427488	4001390	9999.938803	8852	9216	0.999994	16069	7006	0.999994	9880558	0.000000
129616886	78439143	3999919	9999.962887	8835	8956	0.999996	16007	7082	0.999996	9875546	0.000000
129618469	78441730	4004354	9999.977493	8869	8989	0.999998	16052	6905	0.999998	9870685	0.000000
129637551	78454021	4004295	9999.986350	8677	9175	0.999999	16174	6879	0.999999	9865820	0.000000
129626902	78464563	4000191	9999.991722	8786	9187	0.999999	16431	6758	0.999999	9860881	0.000000
129637986	78431791	4005635	9999.994980	8845	9101	0.999999	16198	6916	0.999999	9855803	0.000000
129638193	78447411	4002685	9999.996955	8863	8982	1.000000	15899	7026	1.000000	9850946	0.000000
129654448	78426833	3998758	9999.998154	8971	8981	1.000000	16026	6980	1.000000	9846033	0.000000
129635427	78440014	4003555	9999.998880	8968	8950	1.000000	16111	6840	1.000000	9841062	0.000000
129627118	78434100	4002648	9999.999321	8741	9242	1.000000	15902	6924	1.000000	9836062	0.000000
129631157	78430417	4002113	9999.999588	8705	9009	1.000000	16297	6810	1.000000	9831115	0.000000
129639884	78441329	4005949	9999.999750	8881	9085	1.000000	15971	6938	1.000000	9826231	0.000000
129635935	78428355	4001962	9999.999849	8771	8912	1.000000	16398	6750	1.000000	9821264	0.000000
129627884	78433460	4003376	9999.999908	8864	8959	1.000000	16191	6898	1.000000	9816309	0.000000
129675148	78416477	3999379	9999.999944	8773	8969	1.000000	16496	6819	1.000000	9811352	0.000000
129639443	78449453	4004076	9999.999966	8791	9078	1.000000	16032	6761	1.000000	9806427	0.000000
129621476	78440504	4001325	9999.999980	8745	9175	1.000000	16267	6841	1.000000	9801479	-1.#IND00
129624371	78446941	4002406	9999.999988	8788	9044	1.000000	16323	6866	1.000000	9796687	0.022400
129613301	78446906	4001510	9999.999992	8613	9216	1.000000	16119	6931	1.000000	9791775	-0.001726
129649269	78435239	4000631	9999.999995	8735	9167	1.000000	16178	6783	1.000000	9786815	-0.003462
129632789	78435307	4002977	9999.999997	8900	9114	1.000000	16159	6680	1.000000	9781924	-0.019544
129624086	78439069	4002248	9999.999998	8829	9069	1.000000	15978	6864	1.000000	9777020	-0.017456
129611510	78454268	4000621	9999.999999	8721	9122	1.000000	16107	6824	1.000000	9772148	-0.015762
129636886	78422350	4003374	9999.999999	8982	8997	1.000000	16032	7000	1.000000	9767270	-0.015914
129646532	78429801	4003722	10000.000000	8896	9142	1.000000	16066	6922	1.000000	9762366	-0.015363
129626479	78432980	4007247	10000.000000	8712	9120	1.000000	16064	6952	1.000000	9757491	-0.009708
129662669	78412474	3998890	10000.000000	8926	8858	1.000000	16323	6816	1.000000	9752585	-0.008357
129647244	78433787	3998716	10000.000000	8660	9284	1.000000	16059	6880	1.000000	9747769	-0.010544
129594328	78460370	4004254	10000.000000	8882	9173	1.000000	16207	6869	1.000000	9742919	-0.010339
129634190	78441150	4002543	10000.000000	8765	9058	1.000000	15966	6865	1.000000	9738072	-0.009586
129604955	78456536	4001306	10000.000000	8691	9144	1.000000	16181	6728	1.000000	9733296	-0.008712
129639557	78436869	4001625	10000.000000	8893	9034	1.000000	15975	7126	1.000000	9728386	-0.006904
129641299	78414288	3998817	10000.000000	8690	9148	1.000000	15859	6849	1.000000	9723507	-0.005796
129613904	78429170	4001166	10000.000000	8822	9023	1.000000	16264	6869	1.000000	9718679	-0.005487
129659267	78412297	4001343	10000.000000	8882	8902	1.000000	15998	6899	1.000000	9713966	-0.003226
129615071	78442620	4002317	10000.000000	9063	8957	1.000000	16220	6813	1.000000	9709225	-0.000896
129627513	78438534	4001943	10000.000000	8803	9077	1.000000	16020	6788	1.000000	9704304	-0.000768
129629472	78442282	3998781	10000.000000	8630	9116	1.000000	16255	6956	1.000000	9699425	-0.001217
129639203	78423969	4001688	10000.000000	8678	9076	1.000000	16017	6870	1.000000	9694645	-0.001190
129636246	78430469	4002156	10000.000000	8770	9213	1.000000	16151	6850	1.000000	9689755	-0.001196
129614358	78445210	4001296	10000.000000	8656	9168	1.000000	16260	6874	1.000000	9685016	-0.001187
129634033	78427446	4003781	10000.000000	8945	8924	1.000000	16354	6743	1.000000	9680223	-0.000899
129631321	78441630	4002322	10000.000000	8843	9064	1.000000	15953	7039	1.000000	9675454	-0.000864
129628708	78435032	3999356	10000.000000	8796	9189	1.000000	16018	6938	1.000000	9670704	0.000488
129656132	78419482	4000236	10000.000000	8757	9194	1.000000	16358	6884	1.000000	9665826	0.000407
129643472	78432020	4000781	10000.000000	8643	9095	1.000000	16033	7027	1.000000	9660960	0.000839
129647483	78428191	4005356	10000.000000	8902	9084	1.000000	16111	6948	1.000000	9656103	-0.000176
129653690	78405274	4002524	10000.000000	8724	9236	1.000000	16368	6793	1.000000	9651260	-0.000072
129664059	78419679	4003245	10000.000000	8932	8966	1.000000	16351	6549	1.000000	9646450	0.000116
129639384	78441694	3998465	10000.000000	8849	9034	1.000000	16194	6954	1.000000	9641571	-0.000048
129638767	78435283	4001310	10000.000000	8913	8895	1.000000	16306	6791	1.000000	9636735	0.000488
129643694	78427613	3999747	10000.000000	8855	8988	1.000000	16101	6848	1.000000	9631738	0.000424
129623859	78449119	4000696	10000.000000	8748	9024	1.000000	16266	6937	1.000000	9626853	0.000481
129644797	78426559	4003572	10000.000000	8725	9061	1.000000	16025	6961	1.000000	9622195	-0.000155
129646520	78411246	3997765	10000.000000	8789	9089	1.000000	16198	6903	1.000000	9617351	-0.000269
129629417	78446972	4000353	10000.000000	8743	9209	1.000000	16520	6641	1.000000	9612417	-0.000345
129628009	78442036	4002306	10000.000000	8768	9163	1.000000	15977	7009	1.000000	9607702	0.000231
129647927	78430468	4000855	10000.000000	8732	9081	1.000000	16377	6896	1.000000	9602794	-0.000803
129645855	78419921	4003214	10000.000000	8613	9324	1.000000	16130	6907	1.000000	9597982	-0.000727
129623468	78454040	4002955	10000.000000	8606	9154	1.000000	16131	6701	1.000000	9593225	-0.001033
129630302	78452456	4001359	10000.000000	8757	9182	1.000000	16068	6861	1.000000	9588398	-0.000211
129618979	78440457	4003009	10000.000000	8730	9229	1.000000	16102	6980	1.000000	9583696	0.000240
129620687	78460042	4005028	10000.000000	8753	9056	1.000000	16183	6901	1.000000	9578821	0.000053
129615346	78465114	4005921	10000.000000	8643	9327	1.000000	16070	7044	1.000000	9573919	-0.000502
129637496	78426835	4001634	10000.000000	8725	9125	1.000000	16084	7077	1.000000	9569108	-0.000221
129605192	78434251	4003633	10000.000000	8833	8815	1.000000	16151	6884	1.000000	9564273	-0.000089
129620413	78439487	4003419	10000.000000	8719	9107	1.000000	16223	6907	1.000000	9559449	-0.000548
129604300	78469424	4002863	10000.000000	8939	9088	1.000000	16212	6792	1.000000	9554609	-0.000732
129629287	78430331	3998757	10000.000000	8949	9194	1.000000	16169	6978	1.000000	9549887	-0.000527
129640402	78434243	4000586	10000.000000	8684	9164	1.000000	16089	7114	1.000000	9545144	-0.000244
129611383	78449507	3999271	10000.000000	8828	9055	1.000000	16033	6954	1.000000	9540360	-0.000341
129600138	78459261	4000264	10000.000000	8829	9099	1.000000	15923	6930	1.000000	9535586	-0.000438
129627425	78443484	4000453	10000.000000	8685	9077	1.000000	16319	6771	1.000000	9530776	-0.000282
129639527	78424685	4000978	10000.000000	8744	8995	1.000000	16090	6819	1.000000	9526009	0.000764
129632451	78434830	4002632	10000.000000	8877	9058	1.000000	16109	6954	1.000000	9521239	0.000651
129619236	78448395	4000431	10000.000000	8871	8849	1.000000	16075	7095	1.000000	9516492	0.000818
npatches	nstrain	runtime	dt	init_x	init_y	init_y_blood	init_z	init_S	beta0	beta1	beta2	beta3	mean_beta	B	d	delta	delta_blood	b[0]	mut	m	CTL	c	g	epsilon	k	het	lambda	rho	omega	x_max	patch.dyna	DELTA	A	VA
10000	1	100.000000	0.001000	21900	9499	5000000	0.001000	10000000	20.124029	9.768029	22.689976	18.519990	16	800000000	0.010000	1.000000	1.000000	80000	0.000050	0.004800	0	0.500000	0.000000	2.500000	6.000000	0.500000	0.000000	0.000000	0.000000	31872	0	10.000000	7.000000	1.000000
sus	inf	inf_blood	z	x[0]	y[0][0]	z[0]	x[1]	y[1][0]	z[1]	S[0]	synchrony
219000000	94990000	5000000	10.000000	21900	9499	0.001000	21900	9499	0.001000	10000000	0.000000
56957524	236898008	12263566	3941.516320	4328	24378	0.394152	8005	22696	0.394152	9995013	0.000000
93202303	122587775	6314490	6325.803353	7356	12971	0.632580	12924	10803	0.632580	9990060	0.000000
117158136	89073548	4563700	7771.765723	8988	9728	0.777177	15995	7640	0.777177	9985069	0.000000
130214187	75771429	3877214	8648.676577	10167	8441	0.864868	17723	6120	0.864868	9980070	0.000000
137891876	69063583	3530783	9180.483393	10651	7802	0.918048	18782	5522	0.918048	9975061	0.000000
142507951	65408661	3340162	9503.000201	11032	7347	0.950300	19688	5001	0.950300	9970115	0.000000
145273604	63308964	3227605	9698.592075	11296	7309	0.969859	19892	5016	0.969859	9965239	0.000000
146934195	62073983	3170633	9817.209710	11421	7156	0.981721	20264	4624	0.981721	9960167	0.000000
147942439	61359786	3129990	9889.145947	11472	7222	0.988915	20026	4798	0.988915	9955182	0.000000
148579587	60881789	3108635	9932.772025	11628	7052	0.993277	20113	4700	0.993277	9950135	0.000000
148959946	60610067	3093666	9959.229270	11846	6910	0.995923	20310	4661	0.995923	9945162	0.000000
149159223	60481309	3084645	9975.274394	11739	6962	0.997527	20593	4453	0.997527	9940209	0.000000
149305667	60391106	3079730	9985.005037	11652	6856	0.998501	20297	4588	0.998501	9935262	0.000000
149385253	60323130	3075093	9990.906233	11865	6822	0.999091	20617	4469	0.999091	9930362	0.000000
149444282	60290917	3075679	9994.485041	11578	7009	0.999449	20392	4498	0.999449	9925394	0.000000
149441203	60284145	3075088	9996.655426	11527	7003	0.999666	20322	4811	0.999666	9920360	0.000000
149504469	60233454	3075761	9997.971667	11518	6860	0.999797	20422	4427	0.999797	9915371	0.000000
149486957	60255509	3074573	9998.769908	11639	6813	0.999877	20489	4613	0.999877	9910392	0.000000
149500742	60251106	3072882	9999.254005	11522	6939	0.999925	20223	4632	0.999925	9905504	0.000000
149508014	60246293	3071720	9999.547588	11629	6907	0.999955	20312	4581	0.999955	9900353	0.000000
149509727	60240773	3070670	9999.725632	11722	6826	0.999973	20667	4507	0.999973	9895454	0.000000
149518981	60222780	3071492	9999.833608	11752	6912	0.999983	20374	4535	0.999983	9890485	0.000000
149491847	60254100	3073422	9999.899091	11555	7050	0.999990	20241	4725	0.999990	9885492	0.000000
149520595	60227468	3071198	9999.938803	11776	6863	0.999994	20782	4485	0.999994	9880597	0.000000
149527857	60233949	3074316	9999.962887	11731	6791	0.999996	20818	4338	0.999996	9875682	0.000000
149509830	60236988	3072903	9999.977493	11501	6946	0.999998	20386	4702	0.999998	9870738	0.000000
149516443	60218228	3073440	9999.986350	11666	6938	0.999999	20455	4621	0.999999	9865773	0.000000
149504764	60240560	3074649	9999.991722	11520	6955	0.999999	20579	4481	0.999999	9860869	0.000000
149508315	60241303	3076038	9999.994980	11637	6941	0.999999	20328	4642	0.999999	9856043	0.000000
149502831	60244744	3071913	9999.996955	11499	7026	1.000000	20572	4519	1.000000	9851059	0.000000
149498474	60242064	3076146	9999.998154	11766	6968	1.000000	20186	4752	1.000000	9846258	0.000000
149500525	60251496	3073157	9999.998880	11725	6639	1.000000	20463	4581	1.000000	9841340	0.000000
149533156	60222993	3071352	9999.999321	11717	6848	1.000000	20498	4679	1.000000	9836324	0.000000
149514998	60235196	3072169	9999.999588	11716	6859	1.000000	20379	4667	1.000000	9831442	0.000000
149488895	60248388	3071255	9999.999750	11523	6972	1.000000	20620	4353	1.000000	9826623	0.000000
149507923	60253186	3072993	9999.999849	11619	6895	1.000000	20685	4443	1.000000	9821715	0.000000
149519124	60237250	3072337	9999.999908	11598	6981	1.000000	20647	4443	1.000000	9816860	0.000000
149522981	60227227	3073377	9999.999944	11618	6872	1.000000	20331	4740	1.000000	9811861	0.000000
149496137	60246072	3072512	9999.999966	11589	6997	1.000000	19973	4705	1.000000	9806849	0.000000
149538724	60217453	3070065	9999.999980	11450	7025	1.000000	20572	4574	1.000000	9801985	-1.#IND00
149471661	60250327	3071746	9999.999988	11629	6912	1.000000	20551	4522	1.000000	9797131	0.019200
149521164	60221374	3071694	9999.999992	11736	6870	1.000000	20709	4357	1.000000	9792363	-0.001235
149495933	60235141	3074621	9999.999995	11501	6889	1.000000	20768	4414	1.000000	9787391	-0.005656
149520457	60237601	3073889	9999.999997	11622	6846	1.000000	20357	4614	1.000000	9782405	-0.009334
149508943	60237339	3071255	9999.999998	11373	7156	1.000000	20464	4567	1.000000	9777471	-0.009167
149537903	60214333	3071464	9999.999999	11743	6811	1.000000	20637	4525	1.000000	9772630	-0.004675
149473111	60251882	3074755	9999.999999	11587	6815	1.000000	20465	4563	1.000000	9767750	-0.004144
149533272	60220162	3070904	10000.000000	11749	6798	1.000000	20364	4735	1.000000	9762979	-0.003782
149462181	60259507	3072816	10000.000000	11698	6875	1.000000	20465	4564	1.000000	9757980	-0.005349
149535549	60225759	3072005	10000.000000	11618	6938	1.000000	20283	4703	1.000000	9753104	-0.004169
149539823	60230888	3074965	10000.000000	11727	6874	1.000000	20941	4475	1.000000	9748088	-0.005307
149501851	60251198	3074068	10000.000000	11531	7055	1.000000	20250	4692	1.000000	9743296	-0.004927
149506335	60229301	3073067	10000.000000	11621	6895	1.000000	20515	4561	1.000000	9738400	-0.004900
149492692	60234270	3073601	10000.000000	11508	6893	1.000000	20599	4582	1.000000	9733469	-0.005376
149498093	60263320	3075372	10000.000000	11590	7014	1.000000	20441	4657	1.000000	9728675	-0.004524
149499075	60235396	3071857	10000.000000	11718	6953	1.000000	20506	4618	1.000000	9723876	-0.005802
149529037	60228057	3067663	10000.000000	11587	6958	1.000000	20332	4538	1.000000	9719028	-0.005994
149490899	60271325	3075182	10000.000000	11618	6857	1.000000	20586	4558	1.000000	9714118	-0.005174
149484139	60256687	3073561	10000.000000	11894	6929	1.000000	20644	4408	1.000000	9709381	-0.005403
149521156	60239717	3070717	10000.000000	11678	6754	1.000000	20440	4704	1.000000	9704523	-0.005717
149517984	60226199	3075537	10000.000000	11602	7015	1.000000	20303	4667	1.000000	9699663	-0.005404
149538173	60210257	3072293	10000.000000	11772	6854	1.000000	20532	4512	1.000000	9694776	-0.004848
149497265	60258132	3074759	10000.000000	11605	7005	1.000000	20386	4574	1.000000	9689815	-0.006341
149493963	60253452	3071532	10000.000000	11633	7030	1.000000	20313	4623	1.000000	9684942	-0.005588
149519636	60239263	3075314	10000.000000	11667	6844	1.000000	20322	4568	1.000000	9680007	-0.005364
149494169	60243649	3071313	10000.000000	11537	6912	1.000000	20501	4510	1.000000	9675145	-0.007064
149506913	60233800	3071467	10000.000000	11995	6817	1.000000	20276	4648	1.000000	9670258	-0.006573
149520623	60243497	3070439	10000.000000	11702	7023	1.000000	20459	4723	1.000000	9665465	-0.006023
149523273	60223070	3075010	10000.000000	11639	6855	1.000000	20651	4513	1.000000	9660617	-0.006356
149497701	60256610	3075126	10000.000000	11732	6865	1.000000	20533	4551	1.000000	9655794	-0.007637
149545048	60207339	3075263	10000.000000	11541	7055	1.000000	20564	4584	1.000000	9651025	-0.007648
149516016	60225728	3071422	10000.000000	11709	6959	1.000000	20548	4453	1.000000	9646203	-0.006960
149506896	60247715	3072739	10000.000000	11763	6708	1.000000	20400	4534	1.000000	9641453	-0.008146
149500792	60252217	3073951	10000.000000	11494	7000	1.000000	20618	4588	1.000000	9636570	-0.007911
149532837	60217469	3074328	10000.000000	11930	6860	1.000000	20730	4423	1.000000	9631776	-0.007534
149535833	60220452	3070886	10000.000000	11615	6968	1.000000	20609	4383	1.000000	9626932	-0.008589
149533283	60234106	3075602	10000.000000	11809	6827	1.000000	20432	4529	1.000000	9622006	-0.008268
149519430	60227659	3071870	10000.000000	11540	6969	1.000000	20573	4432	1.000000	9617329	-0.008000
149504474	60243641	3072014	10000.000000	11499	6844	1.000000	20412	4633	1.000000	9612593	-0.007999
149514739	60231346	3073826	10000.000000	11660	6824	1.000000	20432	4556	1.000000	9607645	-0.007724
149482431	60251519	3074918	10000.000000	11818	6841	1.000000	20704	4441	1.000000	9602830	-0.007845
149502315	60248914	3074865	10000.000000	11776	6786	1.000000	20118	4681	1.000000	9598145	-0.007587
149526913	60239351	3072880	10000.000000	11636	6825	1.000000	20488	4648	1.000000	9593406	-0.007357
149502675	60239347	3074136	10000.000000	11723	7003	1.000000	20348	4625	1.000000	9588646	-0.007511
149512038	60238377	3071607	10000.000000	11612	6915	1.000000	20290	4609	1.000000	9583887	-0.008026
149504930	60241122	3075630	10000.000000	11736	6768	1.000000	20667	4501	1.000000	9579090	-0.007297
149519718	60235234	3070282	10000.000000	11689	6946	1.000000	20115	4760	1.000000	9574315	-0.007220
149528925	60214063	3072764	10000.000000	11631	6895	1.000000	20203	4769	1.000000	9569675	-0.007347
149521171	60237460	3073846	10000.000000	11653	7030	1.000000	20331	4690	1.000000	9564875	-0.007210
149508150	60239911	3076317	10000.000000	11793	6719	1.000000	20422	4650	1.000000	9560131	-0.007057
149537151	60236329	3071689	10000.000000	11755	6954	1.000000	20400	4476	1.000000	9555253	-0.006891
149496498	60238260	3072209	10000.000000	11490	6934	1.000000	20323	4534	1.000000	9550339	-0.006433
149507092	60262572	3071360	10000.000000	11782	6907	1.000000	20318	4540	1.000000	9545620	-0.006430
149518532	60226043	3074014	10000.000000	11578	6975	1.000000	20198	4744	1.000000	9540840	-0.006667
149499757	60249903	3073666	10000.000000	11560	6712	1.000000	20596	4449	1.000000	9536119	-0.006524
149469666	60266372	3072249	10000.000000	11615	6974	1.000000	20513	4432	1.000000	9531410	-0.005576
149518895	60239110	3075731	10000.000000	11776	6875	1.000000	20554	4404	1.000000	9526767	-0.005589
149502437	60223411	3074833	10000.000000	11554	7054	1.000000	20346	4489	1.000000	9522030	-0.005389
149559482	60204941	3071201	10000.000000	11715	6879	1.000000	20302	4617	1.000000	9517267	-0.005003
npatches	nstrain	runtime	dt	init_x	init_y	init_y_blood	init_z	init_S	beta0	beta1	beta2	beta3	mean_beta	B	d	delta	delta_blood	b[0]	mut	m	CTL	c	g	epsilon	k	het	lambda	rho	omega	x_max	patch.dyna	DELTA	A	VA
10000	1	100.000000	0.001000	21900	9499	5000000	0.001000	10000000	14.379067	18.133560	11.225371	23.566102	16	800000000	0.010000	1.000000	1.000000	80000	0.000050	0.004800	0	0.500000	0.000000	2.500000	7.000000	0.500000	0.000000	0.000000	0.000000	31872	0	10.000000	7.000000	1.000000
sus	inf	inf_blood	z	x[0]	y[0][0]	z[0]	x[1]	y[1][0]	z[1]	S[0]	synchrony
219000000	94990000	5000000	10.000000	21900	9499	0.001000	21900	9499	0.001000	10000000	0.000000
62175879	209603858	10885371	3941.516320	6419	20814	0.394152	5150	21674	0.394152	9995141	0.000000
106048842	100168088	5162761	6325.803353	10661	10001	0.632580	9044	10555	0.632580	9990058	0.000000
133075160	71490851	3666455	7771.765723	13842	6943	0.777177	11368	7752	0.777177	9985107	0.000000
147913306	59939134	3066410	8648.676577	15016	6021	0.864868	12667	6566	0.864868	9980178	0.000000
156637846	54119886	2766604	9180.483393	16253	5268	0.918048	13429	5942	0.918048	9975140	0.000000
161887083	50911339	2598395	9503.000201	16792	5097	0.950300	13664	5758	0.950300	9970070	0.000000
165020087	49091074	2508089	9698.592075	17189	4756	0.969859	14255	5471	0.969859	9965210	0.000000
166898419	48034781	2454446	9817.209710	17546	4550	0.981721	14227	5434	0.981721	9960206	0.000000
168030136	47388922	2419282	9889.145947	17280	4716	0.988915	14502	5398	0.988915	9955184	0.000000
168736191	47010065	2397766	9932.772025	17515	4487	0.993277	14632	5132	0.993277	9950226	0.000000
169181062	46764263	2385631	9959.229270	17848	4464	0.995923	14692	5349	0.995923	9945347	0.000000
169409969	46652675	2380469	9975.274394	18077	4211	0.997527	14581	5251	0.997527	9940435	0.000000
169595030	46557823	2373717	9985.005037	17484	4691	0.998501	14560	5200	0.998501	9935412	0.000000
169689027	46491626	2372219	9990.906233	17477	4651	0.999091	14354	5243	0.999091	9930432	0.000000
169739054	46472397	2372410	9994.485041	18004	4427	0.999449	14605	5287	0.999449	9925438	0.000000
169752564	46453149	2372855	9996.655426	17344	4618	0.999666	14836	5094	0.999666	9920478	0.000000
169784463	46456676	2371307	9997.971667	17656	4550	0.999797	14748	5254	0.999797	9915577	0.000000
169775700	46456648	2371018	9998.769908	17619	4531	0.999877	14671	4956	0.999877	9910675	0.000000
169808497	46428454	2366211	9999.254005	17691	4395	0.999925	14547	5306	0.999925	9905701	0.000000
169812216	46436552	2366750	9999.547588	17609	4521	0.999955	14566	5191	0.999955	9900704	0.000000
169796033	46430905	2367810	9999.725632	17594	4534	0.999973	14599	5260	0.999973	9895749	0.000000
169814104	46431297	2368331	9999.833608	17938	4306	0.999983	14512	5243	0.999983	9890816	0.000000
169832383	46421136	2369391	9999.899091	17817	4534	0.999990	14756	5209	0.999990	9885833	0.000000
169826760	46412047	2369036	9999.938803	17455	4425	0.999994	14400	5296	0.999994	9880785	0.000000
169842874	46415477	2365546	9999.962887	17829	4508	0.999996	14607	5272	0.999996	9875947	0.000000
169814476	46425724	2368362	9999.977493	17747	4293	0.999998	14517	5298	0.999998	9870987	0.000000
169820663	46428327	2369616	9999.986350	17692	4483	0.999999	14467	5122	0.999999	9866098	0.000000
169819159	46427882	2367417	9999.991722	17591	4663	0.999999	14750	5257	0.999999	9861327	0.000000
169849842	46406862	2364137	9999.994980	17439	4659	0.999999	14715	5097	0.999999	9856475	0.000000
169817435	46433098	2368603	9999.996955	17718	4432	1.000000	14554	5268	1.000000	9851531	0.000000
169820333	46424217	2368495	9999.998154	17885	4357	1.000000	14486	5469	1.000000	9846631	0.000000
169814812	46423702	2369238	9999.998880	17605	4422	1.000000	14685	5135	1.000000	9841806	0.000000
169815216	46413930	2368528	9999.999321	17766	4332	1.000000	14482	5210	1.000000	9836880	0.000000
169791182	46431004	2370366	9999.999588	17567	4334	1.000000	14368	5334	1.000000	9832012	0.000000
169811623	46437226	2369453	9999.999750	17318	4521	1.000000	14281	5446	1.000000	9827075	0.000000
169802673	46446332	2369135	9999.999849	17813	4536	1.000000	14837	5057	1.000000	9822208	0.000000
169787532	46453186	2370030	9999.999908	17752	4425	1.000000	14538	5197	1.000000	9817304	0.000000
169802783	46426139	2366284	9999.999944	17613	4447	1.000000	14575	5116	1.000000	9812485	0.000000
169815964	46416287	2370610	9999.999966	17821	4213	1.000000	14508	5344	1.000000	9807437	0.000000
169815566	46427094	2368345	9999.999980	17498	4568	1.000000	14416	5337	1.000000	9802525	-1.#IND00
169849194	46406195	2368173	9999.999988	17708	4619	1.000000	14638	5263	1.000000	9797559	-0.000000
169795074	46436874	2368912	9999.999992	17634	4637	1.000000	14558	5286	1.000000	9792668	-0.009824
169804973	46429207	2368753	9999.999995	17487	4497	1.000000	14688	5270	1.000000	9787818	-0.003994
169821843	46429287	2369841	9999.999997	17761	4608	1.000000	14667	5203	1.000000	9782956	-0.008572
169826467	46414768	2365137	9999.999998	17450	4537	1.000000	14789	5153	1.000000	9778254	-0.000067
169800093	46447321	2368673	9999.999999	17834	4360	1.000000	14582	5418	1.000000	9773371	-0.002055
169791621	46434697	2368389	9999.999999	17603	4624	1.000000	14699	5151	1.000000	9768467	-0.002264
169820090	46419377	2368779	10000.000000	17563	4582	1.000000	14765	5193	1.000000	9763596	-0.001696
169787773	46421090	2366786	10000.000000	17669	4665	1.000000	14998	4994	1.000000	9758632	-0.000813
169815752	46423406	2369317	10000.000000	17646	4457	1.000000	14747	5162	1.000000	9753779	-0.000034
169804446	46442358	2370199	10000.000000	17376	4568	1.000000	14521	5196	1.000000	9748927	0.000494
169816245	46422545	2367257	10000.000000	17598	4570	1.000000	14379	5338	1.000000	9744045	0.000453
169830999	46426456	2369406	10000.000000	17485	4569	1.000000	14611	5301	1.000000	9739172	-0.001962
169807118	46431512	2369624	10000.000000	17849	4490	1.000000	14708	5082	1.000000	9734323	-0.004503
169838825	46419509	2367768	10000.000000	17627	4490	1.000000	14507	5436	1.000000	9729351	-0.001836
169762672	46443231	2369134	10000.000000	17358	4621	1.000000	14807	5253	1.000000	9724434	-0.001758
169786111	46440873	2368404	10000.000000	17640	4582	1.000000	14654	5273	1.000000	9719594	-0.001137
169805193	46419727	2368905	10000.000000	17718	4523	1.000000	14565	5215	1.000000	9714859	-0.000812
169805447	46417016	2369247	10000.000000	17871	4308	1.000000	14697	4938	1.000000	9709983	-0.001878
169781186	46457108	2369834	10000.000000	17583	4499	1.000000	14647	5283	1.000000	9705173	-0.002106
169800335	46431060	2368000	10000.000000	17770	4401	1.000000	14736	5128	1.000000	9700398	-0.001704
169784744	46433751	2370682	10000.000000	17623	4236	1.000000	14440	5180	1.000000	9695560	-0.001067
169829047	46428531	2369606	10000.000000	18008	4287	1.000000	14643	5166	1.000000	9690834	-0.001756
169798890	46426818	2368487	10000.000000	17640	4534	1.000000	14491	5309	1.000000	9685927	-0.001959
169834124	46412329	2369230	10000.000000	17653	4497	1.000000	14737	5098	1.000000	9681023	-0.002468
169831727	46415148	2365950	10000.000000	17372	4594	1.000000	14576	5248	1.000000	9676229	-0.003051
169813702	46426886	2367959	10000.000000	17579	4537	1.000000	14589	5214	1.000000	9671567	-0.003127
169821746	46420559	2366878	10000.000000	17702	4451	1.000000	14504	5254	1.000000	9666726	-0.002379
169813022	46432152	2368193	10000.000000	17676	4449	1.000000	14742	5154	1.000000	9661909	-0.002738
169807993	46415829	2367792	10000.000000	17351	4612	1.000000	14830	5037	1.000000	9657134	-0.002822
169804799	46433545	2370476	10000.000000	17813	4490	1.000000	14356	5266	1.000000	9652248	-0.003417
169834623	46420013	2369273	10000.000000	17433	4547	1.000000	14364	5290	1.000000	9647455	-0.004039
169838317	46413139	2367742	10000.000000	17925	4391	1.000000	14521	5073	1.000000	9642563	-0.003930
169846589	46408914	2368614	10000.000000	17729	4431	1.000000	14798	5202	1.000000	9637837	-0.003845
169821234	46421925	2367549	10000.000000	17630	4433	1.000000	14762	5175	1.000000	9632993	-0.003425
169802305	46433040	2369229	10000.000000	17403	4718	1.000000	14616	5223	1.000000	9628340	-0.003423
169832004	46410475	2365883	10000.000000	17642	4353	1.000000	14697	5202	1.000000	9623567	-0.003271
169830584	46417760	2369215	10000.000000	17644	4363	1.000000	14887	4961	1.000000	9618867	-0.003240
169808791	46443158	2367369	10000.000000	17798	4446	1.000000	14716	5286	1.000000	9614060	-0.003016
169813973	46413115	2368572	10000.000000	17645	4451	1.000000	14714	5054	1.000000	9609254	-0.002946
169807352	46436719	2368279	10000.000000	17933	4329	1.000000	14787	5169	1.000000	9604407	-0.002814
169828610	46422257	2368803	10000.000000	17742	4372	1.000000	14888	5083	1.000000	9599639	-0.002758
169861652	46386932	2366133	10000.000000	17929	4371	1.000000	14714	5079	1.000000	9594921	-0.002532
169800136	46421912	2368943	10000.000000	17681	4503	1.000000	14281	5217	1.000000	9590150	-0.002553
169815686	46441639	2369743	10000.000000	17652	4506	1.000000	14370	5233	1.000000	9585306	-0.002119
169833529	46412814	2369117	10000.000000	17642	4359	1.000000	14284	5226	1.000000	9580571	-0.002059
169836614	46403247	2366494	10000.000000	17731	4407	1.000000	14616	5183	1.000000	9575750	-0.001569
169845586	46399685	2366549	10000.000000	18030	4196	1.000000	14529	5209	1.000000	9570922	-0.001460
169815074	46433366	2368278	10000.000000	17630	4468	1.000000	14832	5237	1.000000	9566170	-0.002040
169820657	46426139	2368051	10000.000000	17509	4498	1.000000	14177	5456	1.000000	9561453	-0.002286
169798439	46420512	2370501	10000.000000	17699	4454	1.000000	14726	5166	1.000000	9556690	-0.001995
169799491	46422875	2368828	10000.000000	17693	4424	1.000000	14386	5307	1.000000	9551884	-0.001896
169825666	46423737	2366418	10000.000000	17428	4679	1.000000	14707	5307	1.000000	9547081	-0.001904
169823310	46411412	2369784	10000.000000	17956	4414	1.000000	14769	5019	1.000000	9542262	-0.001893
169828119	46427730	2369788	10000.000000	17815	4525	1.000000	14552	5204	1.000000	9537454	-0.001662
169822989	46413987	2366721	10000.000000	17764	4449	1.000000	14485	5272	1.000000	9532613	-0.001520
169810086	46419579	2367498	10000.000000	17680	4447	1.000000	14630	5115	1.000000	9527834	-0.001231
169790776	46442226	2368104	10000.000000	17889	4414	1.000000	14816	5048	1.000000	9523179	-0.001329
169795797	46439561	2370340	10000.000000	17732	4476	1.000000	14712	5074	1.000000	9518540	-0.001146
npatches	nstrain	runtime	dt	init_x	init_y	init_y_blood	init_z	init_S	beta0	beta1	beta2	beta3	mean_beta	B	d	delta	delta_blood	b[0]	mut	m	CTL	c	g	epsilon	k	het	lambda	rho	omega	x_max	patch.dyna	DELTA	A	VA
10000	1	100.000000	0.001000	21900	9499	5000000	0.001000	10000000	18.544195	18.260261	21.306102	10.861765	16	800000000	0.010000	1.000000	1.000000	80000	0.000050	0.004800	0	0.500000	0.000000	2.500000	8.000000	0.500000	0.000000	0.000000	0.000000	31872	0	10.000000	7.000000	1.000000
sus	inf	inf_blood	z	x[0]	y[0][0]	z[0]	x[1]	y[1][0]	z[1]	S[0]	synchrony
219000000	94990000	5000000	10.000000	21900	9499	0.001000	21900	9499	0.001000	10000000	0.000000
67124488	186173849	9698616	3941.516320	5571	18993	0.394152	5577	19129	0.394152	9994909	0.000000
118134894	83017012	4278928	6325.803353	9980	9060	0.632580	10113	8825	0.632580	9989993	0.000000
147847127	58218982	2984465	7771.765723	12448	6462	0.777177	12708	6488	0.777177	9985088	0.000000
164212785	48027071	2459374	8648.676577	14035	5408	0.864868	14221	5401	0.864868	9980086	0.000000
173823705	42912518	2193148	9180.483393	14744	4968	0.918048	15087	4830	0.918048	9974982	0.000000
179575270	40121502	2046906	9503.000201	15019	4800	0.950300	15550	4592	0.950300	9970060	0.000000
183028574	38500857	1965072	9698.592075	15451	4630	0.969859	15790	4573	0.969859	9965068	0.000000
185131983	37545781	1920782	9817.209710	15735	4328	0.981721	16014	4292	0.981721	9960086	0.000000
186394482	36982464	1888098	9889.145947	16015	4357	0.988915	16370	4231	0.988915	9955096	0.000000
187148934	36670679	1869881	9932.772025	16123	4236	0.993277	15993	4305	0.993277	9950133	0.000000
187586880	36470733	1860203	9959.229270	15930	4214	0.995923	16346	4152	0.995923	9945252	0.000000
187879718	36358646	1853049	9975.274394	16147	4147	0.997527	16533	4069	0.997527	9940144	0.000000
188018387	36282755	1853517	9985.005037	16370	4021	0.998501	16395	4053	0.998501	9935168	0.000000
188136886	36252994	1847593	9990.906233	16034	4328	0.999091	16237	4389	0.999091	9930223	0.000000
188165945	36223954	1851105	9994.485041	16082	4096	0.999449	16224	4198	0.999449	9925292	0.000000
188252624	36187494	1846232	9996.655426	16282	4066	0.999666	16465	4266	0.999666	9920284	0.000000
188263642	36169118	1845056	9997.971667	16388	4213	0.999797	16131	4116	0.999797	9915312	0.000000
188269535	36172260	1845264	9998.769908	16476	4082	0.999877	16398	4124	0.999877	9910405	0.000000
188297122	36170410	1848989	9999.254005	16151	4305	0.999925	16160	4386	0.999925	9905378	0.000000
188292655	36165632	1845664	9999.547588	16147	4243	0.999955	16280	4202	0.999955	9900440	0.000000
188298810	36177368	1844889	9999.725632	16088	4220	0.999973	16480	4088	0.999973	9895405	0.000000
188309641	36159276	1846375	9999.833608	16275	4271	0.999983	16255	4140	0.999983	9890594	0.000000
188291292	36181115	1845090	9999.899091	16350	4159	0.999990	16265	4207	0.999990	9885671	0.000000
188329409	36166039	1844886	9999.938803	16004	4252	0.999994	16178	4260	0.999994	9880695	0.000000
188291276	36161177	1845402	9999.962887	16126	4259	0.999996	16149	4287	0.999996	9875834	0.000000
188234397	36196522	1844511	9999.977493	16293	4082	0.999998	16237	4267	0.999998	9871003	0.000000
188309852	36173314	1845023	9999.986350	16222	4088	0.999999	16349	4097	0.999999	9866285	0.000000
188295106	36165478	1846833	9999.991722	15755	4422	0.999999	16479	4126	0.999999	9861343	0.000000
188307822	36167027	1847141	9999.994980	16267	4115	0.999999	16344	4337	0.999999	9856418	0.000000
188282166	36169598	1846312	9999.996955	16215	4027	1.000000	16426	4094	1.000000	9851573	0.000000
188325816	36172763	1845983	9999.998154	15879	4243	1.000000	16289	4306	1.000000	9846653	0.000000
188313776	36160400	1843958	9999.998880	16101	4221	1.000000	16429	4201	1.000000	9841746	0.000000
188303666	36174501	1845205	9999.999321	16286	4180	1.000000	16299	4148	1.000000	9836727	0.000000
188259184	36182222	1844983	9999.999588	16042	4276	1.000000	16436	4083	1.000000	9831765	0.000000
188284874	36170999	1846830	9999.999750	16207	4244	1.000000	16446	4051	1.000000	9826866	0.000000
188336602	36163957	1842858	9999.999849	16269	4133	1.000000	16516	4110	1.000000	9821933	0.000000
188283805	36172817	1846364	9999.999908	15998	4191	1.000000	16228	4077	1.000000	9816996	0.000000
188311035	36164943	1845822	9999.999944	16044	4351	1.000000	16674	4054	1.000000	9812030	0.000000
188287570	36167489	1844305	9999.999966	16271	4262	1.000000	16307	3998	1.000000	9807057	0.000000
188312171	36167942	1843593	9999.999980	15984	4204	1.000000	16493	4157	1.000000	9802240	-1.#IND00
188274689	36181003	1844828	9999.999988	16198	4159	1.000000	16229	4392	1.000000	9797442	0.004800
188291577	36185289	1846317	9999.999992	16369	4044	1.000000	16458	4097	1.000000	9792578	-0.013454
188311128	36176404	1845333	9999.999995	15880	4226	1.000000	16811	4058	1.000000	9787719	0.002560
188301068	36162342	1843650	9999.999997	16177	4174	1.000000	16615	4137	1.000000	9782699	-0.001205
188313425	36163083	1844844	9999.999998	16083	4129	1.000000	16622	4030	1.000000	9777826	-0.000998
188320760	36161041	1844941	9999.999999	16079	4218	1.000000	16181	4349	1.000000	9772908	0.000684
188307424	36162041	1845309	9999.999999	16048	4199	1.000000	16322	4235	1.000000	9768021	-0.000431
188308117	36159163	1845889	10000.000000	16121	4280	1.000000	16254	4170	1.000000	9763162	0.000556
188326025	36171488	1845145	10000.000000	16046	4314	1.000000	16353	4004	1.000000	9758234	-0.004328
188291423	36177923	1844226	10000.000000	16297	4201	1.000000	16799	4027	1.000000	9753354	-0.003079
188288260	36156746	1847642	10000.000000	16028	4202	1.000000	16590	3955	1.000000	9748434	-0.002824
188284731	36177202	1846261	10000.000000	16575	3899	1.000000	16490	4123	1.000000	9743493	-0.000950
188277868	36176849	1845600	10000.000000	15845	4112	1.000000	16337	4084	1.000000	9738693	-0.004686
188308741	36163385	1844717	10000.000000	15886	4269	1.000000	16115	4400	1.000000	9733837	-0.006099
188290075	36165992	1843283	10000.000000	16162	4460	1.000000	16637	3936	1.000000	9729004	-0.003968
188323783	36158495	1846050	10000.000000	16076	4122	1.000000	16351	4294	1.000000	9724141	-0.003774
188288752	36180754	1846659	10000.000000	16291	4165	1.000000	15978	4401	1.000000	9719134	-0.004383
188306853	36160398	1845661	10000.000000	16073	4224	1.000000	16708	3927	1.000000	9714381	-0.003992
188346254	36163081	1846171	10000.000000	15961	4297	1.000000	16272	4170	1.000000	9709483	-0.002485
188288414	36168178	1843757	10000.000000	15935	4269	1.000000	16396	4080	1.000000	9704692	-0.003732
188293923	36174834	1844939	10000.000000	16366	3979	1.000000	16395	4173	1.000000	9699712	-0.005696
188322825	36160687	1846878	10000.000000	16422	4061	1.000000	16263	4127	1.000000	9694902	-0.003378
188300817	36174869	1846616	10000.000000	16202	4245	1.000000	16531	4127	1.000000	9689982	-0.002805
188307674	36154278	1845916	10000.000000	16056	4172	1.000000	16308	4209	1.000000	9685173	-0.002825
188259570	36191441	1847172	10000.000000	16114	4160	1.000000	16360	4201	1.000000	9680412	-0.000968
188303417	36175895	1844853	10000.000000	16066	4241	1.000000	16247	4232	1.000000	9675507	-0.000581
188288530	36171406	1848097	10000.000000	16165	4196	1.000000	16165	4212	1.000000	9670575	-0.000905
188307429	36156650	1844227	10000.000000	16027	4163	1.000000	16360	4249	1.000000	9665746	-0.001151
188296171	36176571	1844508	10000.000000	16066	4206	1.000000	16426	3985	1.000000	9660882	-0.001082
188294698	36165679	1846353	10000.000000	15886	4202	1.000000	16365	4255	1.000000	9655950	-0.001323
188299958	36169436	1844525	10000.000000	16087	4145	1.000000	16377	4219	1.000000	9650956	-0.001357
188296914	36178187	1843804	10000.000000	16363	4256	1.000000	16329	4184	1.000000	9646205	-0.001553
188312951	36151922	1844775	10000.000000	16297	4169	1.000000	16360	4109	1.000000	9641362	-0.000554
188310177	36172530	1846120	10000.000000	15971	4255	1.000000	16559	4069	1.000000	9636514	0.000295
188313910	36163998	1843839	10000.000000	15905	4410	1.000000	16235	4193	1.000000	9631744	0.000126
188312789	36173773	1848786	10000.000000	16026	4397	1.000000	16116	4271	1.000000	9626934	-0.000122
188301515	36159666	1844942	10000.000000	16145	4196	1.000000	16595	4035	1.000000	9622065	0.000049
188301485	36158336	1843762	10000.000000	16325	4128	1.000000	16099	4380	1.000000	9617243	-0.000317
188306622	36157160	1845470	10000.000000	16060	4246	1.000000	16475	4227	1.000000	9612455	0.000089
188286733	36174451	1848109	10000.000000	16110	4217	1.000000	16329	4161	1.000000	9607567	0.000454
188269517	36179016	1847217	10000.000000	16075	4225	1.000000	16631	4092	1.000000	9602798	0.000534
188297851	36156770	1845999	10000.000000	16099	4245	1.000000	16167	4440	1.000000	9598017	-0.001327
188301121	36154381	1846996	10000.000000	16042	4293	1.000000	16312	4208	1.000000	9593154	-0.001290
188290630	36166577	1844823	10000.000000	16143	4299	1.000000	16445	4197	1.000000	9588347	-0.001700
188343379	36146362	1844918	10000.000000	16475	4086	1.000000	16308	4318	1.000000	9583534	-0.001646
188342362	36154327	1843599	10000.000000	16127	4148	1.000000	16258	4025	1.000000	9578722	-0.001543
188323155	36167508	1843469	10000.000000	16195	4101	1.000000	16608	4139	1.000000	9573921	-0.001554
188281863	36181585	1846636	10000.000000	16133	4201	1.000000	16446	4119	1.000000	9569204	-0.001607
188284394	36184768	1846981	10000.000000	15937	4332	1.000000	16368	4292	1.000000	9564512	-0.001087
188274957	36196165	1844287	10000.000000	16267	4062	1.000000	16290	4184	1.000000	9559719	-0.000632
188291148	36168665	1846631	10000.000000	16125	4168	1.000000	16446	4013	1.000000	9554957	-0.000908
188347292	36142582	1843732	10000.000000	16419	4122	1.000000	16156	4140	1.000000	9550106	-0.000789
188311615	36162481	1845267	10000.000000	16059	4361	1.000000	16711	4061	1.000000	9545350	-0.001036
188327875	36153443	1841832	10000.000000	16253	4032	1.000000	16324	4197	1.000000	9540607	-0.000194
188272867	36168713	1845660	10000.000000	16273	4221	1.000000	16501	4038	1.000000	9535854	-0.000345
188290870	36188052	1846738	10000.000000	16246	4295	1.000000	16433	4175	1.000000	9531258	-0.000365
188292157	36175718	1841241	10000.000000	16085	4157	1.000000	16444	4196	1.000000	9526526	-0.000602
188310795	36171591	1846290	10000.000000	16188	4228	1.000000	16532	4169	1.000000	9521882	-0.000268
188335309	36151647	1843652	10000.000000	16135	4272	1.000000	16357	4117	1.000000	9517077	-0.000291
npatches	nstrain	runtime	dt	init_x	init_y	init_y_blood	init_z	init_S	beta0	beta1	beta2	beta3	mean_beta	B	d	delta	delta_blood	b[0]	mut	m	CTL	c	g	epsilon	k	het	lambda	rho	omega	x_max	patch.dyna	DELTA	A	VA
10000	1	100.000000	0.001000	21900	9499	5000000	0.001000	10000000	9.713458	21.835613	10.834087	8.799879	16	800000000	0.010000	1.000000	1.000000	80000	0.000050	0.004800	0	0.500000	0.000000	2.500000	9.000000	0.500000	0.000000	0.000000	0.000000	31872	0	10.000000	7.000000	1.000000
sus	inf	inf_blood	z	x[0]	y[0][0]	z[0]	x[1]	y[1][0]	z[1]	S[0]	synchrony
219000000	94990000	5000000	10.000000	21900	9499	0.001000	21900	9499	0.001000	10000000	0.000000
72370979	165554065	8646906	3941.516320	9991	15445	0.394152	5241	17454	0.394152	9994908	0.000000
130345978	69252106	3572236	6325.803353	17342	5695	0.632580	9673	8010	0.632580	9989902	0.000000
162591181	47524958	2437684	7771.765723	21942	3355	0.777177	12052	5733	0.777177	9984779	0.000000
180339648	38522569	1971686	8648.676577	24074	2665	0.864868	13467	4866	0.864868	9979753	0.000000
190779048	33994283	1737507	9180.483393	24889	2248	0.918048	14216	4458	0.918048	9974744	0.000000
196933791	31546186	1613292	9503.000201	25483	1876	0.950300	14781	4181	0.950300	9969693	0.000000
200610522	30136550	1539301	9698.592075	26018	1785	0.969859	15133	4110	0.969859	9964655	0.000000
202871450	29300802	1496773	9817.209710	26675	1538	0.981721	15300	4023	0.981721	9959680	0.000000
204255657	28814833	1470843	9889.145947	26718	1705	0.988915	15298	3916	0.988915	9954566	0.000000
205052285	28530539	1457202	9932.772025	26860	1560	0.993277	15740	3784	0.993277	9949614	0.000000
205553773	28342074	1446487	9959.229270	26790	1500	0.995923	15671	3896	0.995923	9944683	0.000000
205859591	28241163	1441938	9975.274394	26951	1509	0.997527	15702	3629	0.997527	9939729	0.000000
206024431	28173982	1437754	9985.005037	26736	1619	0.998501	15475	3878	0.998501	9934722	0.000000
206083911	28143143	1438419	9990.906233	26727	1543	0.999091	15818	3826	0.999091	9929790	0.000000
206166081	28106034	1431192	9994.485041	26850	1669	0.999449	15520	3817	0.999449	9924898	0.000000
206214291	28111738	1434111	9996.655426	26458	1625	0.999666	15238	4045	0.999666	9919930	0.000000
206243366	28102572	1435448	9997.971667	26532	1716	0.999797	15725	3941	0.999797	9914960	0.000000
206279396	28097033	1431978	9998.769908	26700	1599	0.999877	15764	3675	0.999877	9910034	0.000000
206260937	28086773	1436877	9999.254005	26961	1482	0.999925	15939	3826	0.999925	9905099	0.000000
206310598	28059119	1433645	9999.547588	26728	1684	0.999955	15552	3873	0.999955	9900132	0.000000
206286592	28078571	1431766	9999.725632	26826	1565	0.999973	15540	3802	0.999973	9895347	0.000000
206303795	28072279	1431756	9999.833608	26616	1583	0.999983	15648	3626	0.999983	9890236	0.000000
206291328	28070058	1431939	9999.899091	27041	1496	0.999990	15506	3663	0.999990	9885271	0.000000
206303161	28077297	1431192	9999.938803	26446	1570	0.999994	15735	3924	0.999994	9880423	0.000000
206305773	28070137	1429151	9999.962887	26820	1674	0.999996	15315	3791	0.999996	9875590	0.000000
206273306	28079950	1433055	9999.977493	26936	1553	0.999998	15482	3866	0.999998	9870812	0.000000
206343676	28055924	1434815	9999.986350	26694	1639	0.999999	15822	3793	0.999999	9865966	0.000000
206307931	28075165	1431634	9999.991722	26791	1489	0.999999	15527	3886	0.999999	9861046	0.000000
206285938	28079614	1431585	9999.994980	26810	1507	0.999999	15668	3717	0.999999	9856137	0.000000
206284685	28081221	1434327	9999.996955	27071	1574	1.000000	15874	3843	1.000000	9851160	0.000000
206305825	28074767	1431772	9999.998154	26686	1579	1.000000	15759	3780	1.000000	9846214	0.000000
206261999	28079535	1433108	9999.998880	26794	1555	1.000000	15893	3728	1.000000	9841293	0.000000
206288996	28083351	1432557	9999.999321	26633	1673	1.000000	15891	3677	1.000000	9836389	0.000000
206295501	28079457	1431632	9999.999588	26739	1486	1.000000	15556	3806	1.000000	9831571	0.000000
206296960	28070345	1433344	9999.999750	26843	1622	1.000000	15694	3711	1.000000	9826728	0.000000
206254670	28090490	1431166	9999.999849	26474	1618	1.000000	15396	3864	1.000000	9821695	0.000000
206293002	28075471	1434044	9999.999908	27046	1451	1.000000	15643	3862	1.000000	9816814	0.000000
206288549	28075537	1434199	9999.999944	26815	1590	1.000000	15522	3900	1.000000	9812007	0.000000
206295449	28068686	1432649	9999.999966	26930	1474	1.000000	15708	3867	1.000000	9807108	0.000000
206284038	28070380	1433560	9999.999980	26389	1581	1.000000	15695	3814	1.000000	9802251	-1.#IND00
206259711	28091754	1432933	9999.999988	26620	1568	1.000000	15650	3816	1.000000	9797340	-0.006400
206292117	28078528	1432520	9999.999992	26786	1553	1.000000	15502	3722	1.000000	9792431	0.002251
206271359	28085666	1434649	9999.999995	26799	1602	1.000000	15504	3761	1.000000	9787527	0.013339
206292387	28060357	1432526	9999.999997	26603	1603	1.000000	15796	3770	1.000000	9782712	0.009072
206326131	28063530	1432761	9999.999998	26695	1544	1.000000	15808	3772	1.000000	9777825	0.010517
206278146	28082168	1433310	9999.999999	26862	1489	1.000000	15657	3808	1.000000	9772987	0.008467
206301433	28069817	1431992	9999.999999	27160	1487	1.000000	15885	3486	1.000000	9768047	0.006815
206265434	28084624	1434438	10000.000000	26766	1555	1.000000	15665	3754	1.000000	9763086	0.012889
206289440	28078785	1433857	10000.000000	26628	1585	1.000000	15378	4032	1.000000	9758249	0.017996
206333303	28055846	1432491	10000.000000	26806	1610	1.000000	15955	3620	1.000000	9753438	0.014019
206291773	28073505	1432583	10000.000000	26560	1650	1.000000	15687	3810	1.000000	9748612	0.013697
206276649	28082352	1431667	10000.000000	26816	1441	1.000000	15412	3846	1.000000	9743758	0.012074
206263291	28075891	1432872	10000.000000	26965	1505	1.000000	15591	3811	1.000000	9738959	0.009913
206288632	28083751	1430763	10000.000000	26572	1659	1.000000	15543	3854	1.000000	9734077	0.008741
206275291	28084000	1432256	10000.000000	26386	1587	1.000000	15462	3813	1.000000	9729273	0.010327
206255607	28084925	1434510	10000.000000	26653	1562	1.000000	15592	3637	1.000000	9724461	0.009236
206296610	28074280	1432701	10000.000000	26605	1557	1.000000	15571	3826	1.000000	9719538	0.010527
206274550	28082848	1431458	10000.000000	26766	1569	1.000000	15584	3674	1.000000	9714580	0.010788
206284672	28084178	1433531	10000.000000	26751	1586	1.000000	15242	4015	1.000000	9709747	0.009634
206296060	28078994	1431319	10000.000000	27065	1567	1.000000	15480	3796	1.000000	9704942	0.008887
206316864	28077640	1432144	10000.000000	26576	1698	1.000000	15521	3906	1.000000	9700021	0.007568
206274327	28081746	1434189	10000.000000	26492	1657	1.000000	15439	3848	1.000000	9695209	0.007194
206251160	28084081	1434666	10000.000000	26598	1657	1.000000	15416	3666	1.000000	9690380	0.006530
206255760	28078190	1434076	10000.000000	26851	1461	1.000000	15794	3935	1.000000	9685502	0.006561
206311052	28076053	1430749	10000.000000	26816	1507	1.000000	15639	3655	1.000000	9680701	0.006061
206286362	28074500	1431724	10000.000000	26471	1556	1.000000	15526	3803	1.000000	9675867	0.006475
206284280	28082064	1432615	10000.000000	26788	1577	1.000000	15666	3912	1.000000	9671049	0.005501
206303423	28088254	1432551	10000.000000	26814	1506	1.000000	15531	3905	1.000000	9666192	0.004038
206278034	28066652	1431307	10000.000000	26648	1603	1.000000	15690	3744	1.000000	9661240	0.004207
206290284	28079637	1431837	10000.000000	26927	1542	1.000000	15692	3730	1.000000	9656328	0.004173
206283054	28067734	1430318	10000.000000	26826	1607	1.000000	15767	3737	1.000000	9651646	0.003678
206261158	28093122	1432822	10000.000000	26489	1701	1.000000	15600	3698	1.000000	9646858	0.003071
206300892	28070247	1430261	10000.000000	26854	1563	1.000000	15561	3674	1.000000	9642097	0.002844
206297152	28081489	1433298	10000.000000	26760	1600	1.000000	15564	3813	1.000000	9637366	0.002912
206274471	28087496	1433884	10000.000000	26664	1586	1.000000	15462	3991	1.000000	9632577	0.001152
206277838	28081521	1430149	10000.000000	26707	1521	1.000000	15440	3948	1.000000	9627719	0.000806
206302170	28076099	1427514	10000.000000	26935	1595	1.000000	15593	3844	1.000000	9622768	0.000799
206282532	28097374	1434303	10000.000000	26962	1538	1.000000	15554	3783	1.000000	9617967	0.000577
206288305	28081242	1432650	10000.000000	26532	1627	1.000000	15577	3831	1.000000	9613054	0.000407
206317390	28068339	1432205	10000.000000	26668	1532	1.000000	15462	3854	1.000000	9608351	0.000361
206273986	28074536	1433923	10000.000000	26600	1670	1.000000	15579	3978	1.000000	9603620	0.000303
206297736	28071422	1435012	10000.000000	26531	1670	1.000000	15611	3809	1.000000	9598930	-0.000676
206313400	28080044	1430483	10000.000000	26592	1631	1.000000	15547	3772	1.000000	9594078	-0.000349
206278176	28083117	1434111	10000.000000	26995	1566	1.000000	15452	3761	1.000000	9589253	-0.000371
206269555	28081333	1432659	10000.000000	26872	1467	1.000000	15662	3800	1.000000	9584458	0.001337
206326558	28075173	1432472	10000.000000	26426	1628	1.000000	15635	3708	1.000000	9579570	0.000399
206289066	28076501	1433114	10000.000000	26710	1630	1.000000	15690	3607	1.000000	9574830	0.000517
206302942	28069375	1430185	10000.000000	26393	1746	1.000000	15501	3760	1.000000	9570061	0.000389
206275829	28094871	1431667	10000.000000	26521	1608	1.000000	15892	3665	1.000000	9565150	0.000375
206317846	28069578	1435909	10000.000000	26703	1574	1.000000	15363	3952	1.000000	9560383	0.000892
206301032	28081928	1434505	10000.000000	26673	1550	1.000000	15772	3802	1.000000	9555506	0.000977
206311490	28068176	1432628	10000.000000	26893	1632	1.000000	15829	3755	1.000000	9550649	0.000770
206288845	28068389	1431564	10000.000000	26816	1557	1.000000	15544	3847	1.000000	9545779	0.000710
206301803	28070406	1432217	10000.000000	26939	1570	1.000000	15960	3725	1.000000	9540945	0.000657
206320820	28057507	1429660	10000.000000	26790	1616	1.000000	15522	3899	1.000000	9536137	0.000387
206291392	28088913	1433607	10000.000000	26666	1670	1.000000	15861	3779	1.000000	9531296	0.001042
206271206	28069228	1433760	10000.000000	26837	1542	1.000000	15511	3829	1.000000	9526497	0.001056
206278198	28092581	1432539	10000.000000	26666	1521	1.000000	15684	3715	1.000000	9521680	0.001655
206263470	28088034	1434041	10000.000000	26891	1668	1.000000	15773	3803	1.000000	9516893	0.001611
npatches	nstrain	runtime	dt	init_x	init_y	init_y_blood	init_z	init_S	beta0	beta1	beta2	beta3	mean_beta	B	d	delta	delta_blood	b[0]	mut	m	CTL	c	g	epsilon	k	het	lambda	rho	omega	x_max	patch.dyna	DELTA	A	VA
10000	1	100.000000	0.001000	21900	9499	5000000	0.001000	10000000	22.378899	22.550267	9.711498	16.001914	16	800000000	0.010000	1.000000	1.000000	80000	0.000050	0.004800	0	0.500000	0.000000	2.500000	10.000000	0.500000	0.000000	0.000000	0.000000	31872	0	10.000000	7.000000	1.000000
sus	inf	inf_blood	z	x[0]	y[0][0]	z[0]	x[1]	y[1][0]	z[1]	S[0]	synchrony
219000000	94990000	5000000	10.000000	21900	9499	0.001000	21900	9499	0.001000	10000000	0.000000
77649635	147477615	7730433	3941.516320	5527	15761	0.394152	5491	15650	0.394152	9995027	0.000000
142214979	58141418	3002112	6325.803353	10581	6703	0.632580	10416	6825	0.632580	9990185	0.000000
176649942	39012911	2003050	7771.765723	13214	4906	0.777177	12974	4863	0.777177	9985218	0.000000
195669083	30966182	1584021	8648.676577	14249	4145	0.864868	14514	4083	0.864868	9980284	0.000000
206732673	26956326	1378032	9180.483393	15342	3841	0.918048	15362	3700	0.918048	9975289	0.000000
213228882	24773484	1264191	9503.000201	16241	3500	0.950300	15848	3627	0.950300	9970261	0.000000
217161355	23527451	1202658	9698.592075	16393	3503	0.969859	16299	3419	0.969859	9965315	0.000000
219478237	22821360	1166448	9817.209710	16463	3259	0.981721	16365	3395	0.981721	9960168	0.000000
220912632	22378019	1140767	9889.145947	16735	3232	0.988915	16522	3325	0.988915	9955255	0.000000
221764245	22121602	1128349	9932.772025	16741	3174	0.993277	16589	3239	0.993277	9950456	0.000000
222268425	21966564	1121059	9959.229270	17089	3205	0.995923	16449	3370	0.995923	9945374	0.000000
222592511	21855468	1114643	9975.274394	16749	3377	0.997527	16320	3207	0.997527	9940376	0.000000
222798471	21811175	1113001	9985.005037	16700	3292	0.998501	16862	3160	0.998501	9935504	0.000000
222930262	21770167	1111483	9990.906233	17023	3170	0.999091	17092	2936	0.999091	9930609	0.000000
223022803	21740185	1108749	9994.485041	16641	3301	0.999449	16805	3112	0.999449	9925709	0.000000
222947175	21758698	1110599	9996.655426	17059	3008	0.999666	16564	3339	0.999666	9920706	0.000000
223033309	21739209	1109976	9997.971667	16940	3227	0.999797	17099	3029	0.999797	9915785	0.000000
223046226	21748567	1108961	9998.769908	16650	3309	0.999877	16608	3311	0.999877	9910795	0.000000
223049991	21742671	1108698	9999.254005	16561	3398	0.999925	16605	3285	0.999925	9905778	0.000000
223076840	21709128	1107996	9999.547588	17045	3049	0.999955	17113	2930	0.999955	9900792	0.000000
223031676	21740995	1107289	9999.725632	16942	3113	0.999973	16516	3405	0.999973	9895863	0.000000
223111355	21707375	1106960	9999.833608	16757	3290	0.999983	16776	3136	0.999983	9890893	0.000000
223068863	21736493	1108466	9999.899091	16951	3125	0.999990	17021	3172	0.999990	9885913	0.000000
223041413	21734089	1108814	9999.938803	16876	3180	0.999994	16576	3139	0.999994	9881029	0.000000
223104783	21715199	1109037	9999.962887	16731	3195	0.999996	16568	3287	0.999996	9876145	0.000000
223055042	21732739	1107046	9999.977493	16998	3142	0.999998	16457	3326	0.999998	9871122	0.000000
223068551	21724145	1107229	9999.986350	16893	3251	0.999999	16872	3078	0.999999	9866126	0.000000
223052915	21728703	1108007	9999.991722	16667	3152	0.999999	16823	3036	0.999999	9861225	0.000000
223038511	21742467	1109737	9999.994980	16993	3165	0.999999	16819	3177	0.999999	9856313	0.000000
223015725	21734259	1109606	9999.996955	16692	3244	1.000000	16786	3076	1.000000	9851250	0.000000
223070080	21725433	1109396	9999.998154	16326	3268	1.000000	16802	3210	1.000000	9846249	0.000000
223055930	21723686	1108436	9999.998880	16878	3085	1.000000	16832	3301	1.000000	9841364	0.000000
223077014	21721853	1109262	9999.999321	17001	3282	1.000000	16547	3157	1.000000	9836417	0.000000
223083201	21726412	1107366	9999.999588	17189	3029	1.000000	16406	3311	1.000000	9831599	0.000000
223056885	21736464	1108188	9999.999750	16723	3161	1.000000	17113	3120	1.000000	9826742	0.000000
223090149	21719755	1108948	9999.999849	16693	3243	1.000000	16992	3001	1.000000	9821816	0.000000
223058997	21721206	1106650	9999.999908	16608	3255	1.000000	16716	3341	1.000000	9816782	0.000000
223057954	21729459	1109308	9999.999944	16959	3061	1.000000	16360	3344	1.000000	9811889	0.000000
223064008	21727420	1109503	9999.999966	16927	3175	1.000000	16680	3348	1.000000	9806933	0.000000
223016624	21731644	1107756	9999.999980	17136	2991	1.000000	16748	3317	1.000000	9802105	-1.#IND00
223069439	21722676	1108533	9999.999988	17114	3176	1.000000	16922	3315	1.000000	9797174	-0.006400
223066071	21720749	1109037	9999.999992	16918	3163	1.000000	16811	3172	1.000000	9792345	-0.010757
223059422	21725933	1108989	9999.999995	16987	3131	1.000000	16713	3323	1.000000	9787348	-0.000310
223082857	21726255	1106562	9999.999997	16967	3061	1.000000	16720	3279	1.000000	9782336	-0.002033
223053427	21711155	1109819	9999.999998	16747	3232	1.000000	16938	3144	1.000000	9777423	-0.009027
223034538	21742154	1106875	9999.999999	16897	3201	1.000000	16496	3423	1.000000	9772413	-0.006871
223032632	21740002	1110166	9999.999999	17195	2998	1.000000	16711	3327	1.000000	9767491	-0.004699
223048316	21723500	1108356	10000.000000	16853	3219	1.000000	16836	3076	1.000000	9762629	-0.007466
223118422	21713933	1109097	10000.000000	16433	3391	1.000000	16574	3295	1.000000	9757773	-0.007011
223037469	21729827	1107862	10000.000000	16539	3386	1.000000	16511	3249	1.000000	9752930	-0.007049
223020904	21746059	1110358	10000.000000	16472	3288	1.000000	16571	3339	1.000000	9748029	-0.006649
223077278	21717453	1108608	10000.000000	16410	3236	1.000000	16819	3075	1.000000	9743071	-0.005186
223077667	21723271	1107457	10000.000000	16957	3257	1.000000	16629	3414	1.000000	9738079	-0.004837
223056182	21746906	1108570	10000.000000	16769	3122	1.000000	16382	3349	1.000000	9733379	-0.003614
223045834	21738936	1109011	10000.000000	17029	3222	1.000000	17007	3192	1.000000	9728501	-0.003347
223071303	21725496	1106972	10000.000000	17200	3008	1.000000	16814	3179	1.000000	9723605	-0.002907
223039237	21741727	1108820	10000.000000	16861	3149	1.000000	16669	3227	1.000000	9718691	-0.002345
223071277	21735651	1109581	10000.000000	16769	3212	1.000000	16908	3087	1.000000	9713944	-0.001424
223075477	21732175	1109601	10000.000000	16718	3293	1.000000	16899	3203	1.000000	9709110	-0.001634
223068633	21719021	1107444	10000.000000	16787	3173	1.000000	16821	3107	1.000000	9704205	-0.000569
223028616	21728782	1108846	10000.000000	16636	3282	1.000000	16730	3192	1.000000	9699408	-0.002551
223080826	21723219	1108024	10000.000000	16938	3236	1.000000	16589	3277	1.000000	9694556	-0.002497
223074510	21726551	1106187	10000.000000	16968	3035	1.000000	16500	3269	1.000000	9689628	-0.002416
223069718	21725482	1108664	10000.000000	16799	3312	1.000000	16969	3179	1.000000	9684811	-0.001736
223102236	21705169	1109496	10000.000000	16966	3122	1.000000	16821	3059	1.000000	9680006	-0.001400
223035234	21727782	1106947	10000.000000	17141	2961	1.000000	16614	3323	1.000000	9675152	-0.000602
223070320	21741351	1108594	10000.000000	16920	3062	1.000000	16683	3221	1.000000	9670306	-0.001003
222989124	21745120	1107952	10000.000000	17289	2965	1.000000	16926	3106	1.000000	9665442	-0.001113
223089670	21722056	1107302	10000.000000	17106	3082	1.000000	16514	3261	1.000000	9660648	-0.000211
223069535	21728972	1108403	10000.000000	16859	3033	1.000000	16763	3180	1.000000	9655872	0.002782
223047947	21725930	1111950	10000.000000	16780	3286	1.000000	16898	3011	1.000000	9651171	0.000901
223052190	21733024	1107149	10000.000000	16673	3263	1.000000	16812	3099	1.000000	9646410	0.000668
223082736	21721229	1108360	10000.000000	16681	3247	1.000000	16400	3268	1.000000	9641626	0.000839
223087407	21736498	1109853	10000.000000	16625	3314	1.000000	16579	3231	1.000000	9636762	0.000370
223083317	21733333	1109204	10000.000000	16609	3227	1.000000	16958	3156	1.000000	9631832	0.000346
223086537	21712757	1108101	10000.000000	16497	3318	1.000000	17072	3128	1.000000	9626983	0.000378
223090152	21723271	1109026	10000.000000	16813	3241	1.000000	16906	3148	1.000000	9622192	0.000273
223062653	21733637	1108796	10000.000000	16896	3247	1.000000	16767	3239	1.000000	9617443	-0.000369
223049938	21738086	1110329	10000.000000	16810	3143	1.000000	16911	3134	1.000000	9612547	-0.000626
223100894	21726621	1108851	10000.000000	16913	3253	1.000000	16755	3173	1.000000	9607764	-0.001052
223055134	21737236	1108757	10000.000000	16824	3306	1.000000	16786	3259	1.000000	9603056	-0.000998
223022140	21738054	1110129	10000.000000	16907	3219	1.000000	16790	3170	1.000000	9598300	-0.001622
223072534	21716654	1108551	10000.000000	16892	3149	1.000000	16632	3221	1.000000	9593509	-0.001701
223072243	21716857	1107757	10000.000000	16833	3141	1.000000	16805	3220	1.000000	9588678	-0.001089
223043433	21728670	1108173	10000.000000	17091	3115	1.000000	16718	3290	1.000000	9583937	-0.000861
223110420	21705043	1107138	10000.000000	16967	2971	1.000000	16929	3191	1.000000	9579146	-0.000560
223076695	21730227	1108063	10000.000000	16740	3272	1.000000	16604	3275	1.000000	9574290	-0.000938
223092303	21720190	1106509	10000.000000	16505	3308	1.000000	17086	3168	1.000000	9569463	-0.001426
223058106	21733552	1108194	10000.000000	16945	3153	1.000000	16401	3416	1.000000	9564664	-0.000853
223052038	21725953	1109859	10000.000000	16876	3178	1.000000	16944	3280	1.000000	9559851	-0.000862
223059018	21731165	1108542	10000.000000	16992	3206	1.000000	16854	3083	1.000000	9555177	-0.000878
223088994	21719057	1108606	10000.000000	16960	3314	1.000000	16955	3100	1.000000	9550432	-0.000814
223052020	21733641	1107004	10000.000000	16988	3281	1.000000	16742	3163	1.000000	9545617	-0.001073
223061907	21721590	1105752	10000.000000	17040	3147	1.000000	16658	3310	1.000000	9540703	-0.000932
223053701	21731424	1106438	10000.000000	17112	3025	1.000000	16384	3247	1.000000	9535978	-0.000717
223079386	21717562	1106385	10000.000000	16807	3213	1.000000	16384	3543	1.000000	9531210	-0.001251
223126811	21709430	1106270	10000.000000	16872	3173	1.000000	17113	3110	1.000000	9526401	-0.000916
223073232	21725717	1109709	10000.000000	16998	3208	1.000000	16696	3188	1.000000	9521588	-0.001115
223067084	21721994	1105994	10000.000000	16970	3113	1.000000	16388	3199	1.000000	9516755	-0.000324
npatches	nstrain	runtime	dt	init_x	init_y	init_y_blood	init_z	init_S	beta0	beta1	beta2	beta3	mean_beta	B	d	delta	delta_blood	b[0]	mut	m	CTL	c	g	epsilon	k	het	lambda	rho	omega	x_max	patch.dyna	DELTA	A	VA
10000	1	100.000000	0.001000	21900	9499	5000000	0.001000	10000000	18.175559	23.204708	23.458376	17.114167	16	800000000	0.010000	1.000000	1.000000	80000	0.000050	0.004800	0	0.500000	0.000000	2.500000	11.000000	0.500000	0.000000	0.000000	0.000000	31872	0	10.000000	7.000000	1.000000
sus	inf	inf_blood	z	x[0]	y[0][0]	z[0]	x[1]	y[1][0]	z[1]	S[0]	synchrony
219000000	94990000	5000000	10.000000	21900	9499	0.001000	21900	9499	0.001000	10000000	0.000000
83026090	131641030	6909882	3941.516320	7139	13502	0.394152	5711	14245	0.394152	9995062	0.000000
153815401	49038922	2530765	6325.803353	13473	5468	0.632580	10916	6148	0.632580	9990008	0.000000
190232111	32016688	1645635	7771.765723	16956	3643	0.777177	13572	4418	0.777177	9984963	0.000000
210232057	24826367	1270433	8648.676577	18689	3161	0.864868	15237	3550	0.864868	9979889	0.000000
221818914	21274290	1087980	9180.483393	20415	2401	0.918048	16319	3128	0.918048	9974954	0.000000
228624381	19343338	990600	9503.000201	20829	2380	0.950300	16891	2992	0.950300	9969958	0.000000
232612309	18258849	933536	9698.592075	21185	2153	0.969859	17413	2832	0.969859	9964946	0.000000
235010983	17621777	898748	9817.209710	21539	2055	0.981721	17756	2691	0.981721	9960006	0.000000
236455565	17241160	879766	9889.145947	21852	2139	0.988915	17726	2628	0.988915	9955036	0.000000
237358052	17008055	867281	9932.772025	21637	2253	0.993277	17601	3038	0.993277	9950121	0.000000
237868428	16878698	860182	9959.229270	21788	2021	0.995923	17645	2775	0.995923	9945183	0.000000
238216426	16776400	855908	9975.274394	21880	2054	0.997527	17740	2712	0.997527	9940293	0.000000
238378984	16757121	856442	9985.005037	21662	2021	0.998501	17437	2761	0.998501	9935258	0.000000
238495792	16710340	853614	9990.906233	22073	1963	0.999091	17794	2692	0.999091	9930327	0.000000
238552948	16714899	852021	9994.485041	21830	1998	0.999449	17844	2678	0.999449	9925250	0.000000
238602287	16689810	850901	9996.655426	21594	2187	0.999666	17634	2671	0.999666	9920200	0.000000
238637397	16680887	850884	9997.971667	21856	2145	0.999797	18073	2656	0.999797	9915288	0.000000
238664598	16670261	851828	9998.769908	22190	2024	0.999877	17850	2710	0.999877	9910369	0.000000
238661907	16676785	850180	9999.254005	21713	2102	0.999925	17415	2880	0.999925	9905489	0.000000
238657722	16669745	850617	9999.547588	22062	1992	0.999955	18018	2623	0.999955	9900631	0.000000
238659160	16673475	851452	9999.725632	21875	1914	0.999973	17901	2657	0.999973	9895846	0.000000
238689481	16683494	851286	9999.833608	22091	2041	0.999983	17749	2755	0.999983	9890835	0.000000
238724420	16655973	849039	9999.899091	21940	1980	0.999990	17929	2584	0.999990	9885908	0.000000
238680929	16676005	851873	9999.938803	21936	1993	0.999994	17433	2851	0.999994	9880898	0.000000
238687299	16660311	850152	9999.962887	22127	1869	0.999996	18142	2519	0.999996	9876085	0.000000
238676546	16684672	852147	9999.977493	21680	2004	0.999998	18021	2645	0.999998	9871127	0.000000
238687495	16659832	850273	9999.986350	21505	2237	0.999999	17931	2783	0.999999	9866172	0.000000
238693869	16675079	851039	9999.991722	21874	1919	0.999999	17501	2801	0.999999	9861190	0.000000
238683802	16687858	851858	9999.994980	21764	2037	0.999999	17858	2732	0.999999	9856276	0.000000
238677021	16667040	849988	9999.996955	22109	2033	1.000000	17569	2739	1.000000	9851338	0.000000
238652922	16672216	851022	9999.998154	21910	1979	1.000000	17873	2572	1.000000	9846466	0.000000
238699940	16658804	850948	9999.998880	22139	1883	1.000000	17725	2614	1.000000	9841543	0.000000
238679661	16683137	851854	9999.999321	21687	2114	1.000000	18112	2793	1.000000	9836632	0.000000
238730157	16664715	850704	9999.999588	21853	1976	1.000000	17693	2675	1.000000	9831711	0.000000
238701043	16660870	850515	9999.999750	21727	2024	1.000000	17630	2779	1.000000	9826921	0.000000
238672906	16666358	850274	9999.999849	21733	2036	1.000000	17871	2725	1.000000	9822017	0.000000
238666032	16685498	851235	9999.999908	21851	1938	1.000000	17648	2698	1.000000	9817232	0.000000
238711177	16665588	849717	9999.999944	22058	2127	1.000000	18066	2714	1.000000	9812203	0.000000
238688424	16667899	852213	9999.999966	22105	1906	1.000000	17840	2777	1.000000	9807230	0.000000
238664805	16668858	850747	9999.999980	21973	1940	1.000000	17565	2796	1.000000	9802359	-1.#IND00
238657972	16675398	851497	9999.999988	21605	2161	1.000000	17859	2601	1.000000	9797542	-0.006400
238671556	16667367	850481	9999.999992	21841	2052	1.000000	17880	2747	1.000000	9792663	-0.000210
238651948	16693140	852009	9999.999995	22193	1869	1.000000	17793	2719	1.000000	9787730	0.000172
238706137	16658971	849829	9999.999997	21976	1999	1.000000	17735	2774	1.000000	9782921	-0.000433
238645414	16690625	850685	9999.999998	21978	1979	1.000000	18233	2487	1.000000	9778020	-0.000385
238675121	16661879	851683	9999.999999	21849	1986	1.000000	17980	2639	1.000000	9773243	0.000392
238712104	16666325	848743	9999.999999	21499	2009	1.000000	17610	2751	1.000000	9768370	-0.002939
238685819	16666187	850221	10000.000000	22038	1941	1.000000	18114	2661	1.000000	9763509	0.000448
238719294	16656599	849627	10000.000000	21578	2132	1.000000	17964	2750	1.000000	9758576	0.002428
238675545	16664389	851979	10000.000000	21663	2115	1.000000	18368	2477	1.000000	9753602	0.001800
238653330	16674738	852203	10000.000000	21957	2070	1.000000	17742	2864	1.000000	9748790	0.001872
238701671	16674848	850681	10000.000000	22099	1844	1.000000	18205	2623	1.000000	9743837	0.001288
238691525	16678508	851102	10000.000000	21836	1992	1.000000	17647	2669	1.000000	9738981	0.000558
238689463	16655486	849317	10000.000000	21878	1937	1.000000	17905	2655	1.000000	9734129	0.000096
238695111	16665338	851606	10000.000000	22105	1959	1.000000	17897	2702	1.000000	9729423	0.008095
238687672	16672676	850532	10000.000000	21355	2157	1.000000	17962	2629	1.000000	9724486	0.007021
238656688	16667136	851180	10000.000000	21570	2031	1.000000	17719	2857	1.000000	9719707	0.008904
238664073	16688690	852112	10000.000000	21510	2172	1.000000	17864	2786	1.000000	9714827	0.008920
238663955	16668142	852125	10000.000000	21693	1990	1.000000	17917	2681	1.000000	9709948	0.007593
238643130	16672963	851990	10000.000000	22070	1944	1.000000	18153	2572	1.000000	9705105	0.007034
238705198	16675969	850911	10000.000000	21520	2046	1.000000	17618	2680	1.000000	9700181	0.006635
238681385	16677493	851051	10000.000000	21575	2084	1.000000	18030	2622	1.000000	9695326	0.007219
238700948	16665902	851327	10000.000000	22029	1965	1.000000	18012	2608	1.000000	9690447	0.006695
238633761	16685442	851938	10000.000000	21937	2146	1.000000	17877	2555	1.000000	9685720	0.004770
238703619	16667438	850357	10000.000000	21886	2032	1.000000	17769	2666	1.000000	9680829	0.003118
238688591	16679703	850895	10000.000000	22351	1808	1.000000	18248	2577	1.000000	9675961	0.004509
238678244	16673684	848949	10000.000000	21991	1855	1.000000	17820	2771	1.000000	9671307	0.004303
238650613	16686895	851802	10000.000000	21767	2073	1.000000	17559	2900	1.000000	9666550	0.005334
238687350	16674340	851483	10000.000000	21710	2025	1.000000	17938	2616	1.000000	9661650	0.005253
238718101	16656189	849929	10000.000000	21992	2002	1.000000	17910	2656	1.000000	9656912	0.004809
238684092	16671063	850244	10000.000000	21939	1937	1.000000	17554	2752	1.000000	9652147	0.004781
238640053	16684586	851903	10000.000000	22251	2070	1.000000	18028	2764	1.000000	9647407	0.005200
238713767	16655349	851123	10000.000000	21584	2036	1.000000	17763	2842	1.000000	9642645	0.005096
238692281	16675186	850835	10000.000000	21636	2050	1.000000	18045	2701	1.000000	9637878	0.004849
238655980	16677049	852238	10000.000000	21938	2007	1.000000	17896	2778	1.000000	9632927	0.005024
238639834	16677365	851495	10000.000000	21877	1953	1.000000	17690	2765	1.000000	9628151	0.005234
238623867	16684392	854119	10000.000000	21617	2069	1.000000	17740	2692	1.000000	9623454	0.005204
238660551	16655876	850793	10000.000000	22014	2004	1.000000	17701	2743	1.000000	9618660	0.005023
238673889	16668475	850437	10000.000000	21804	2023	1.000000	17831	2820	1.000000	9613811	0.005101
238683332	16660593	849364	10000.000000	21828	1994	1.000000	18111	2561	1.000000	9609084	0.004926
238702829	16671883	851369	10000.000000	21885	1971	1.000000	18000	2661	1.000000	9604249	0.005208
238663262	16684710	851247	10000.000000	21855	2010	1.000000	17803	2725	1.000000	9599268	0.005047
238643618	16668938	850734	10000.000000	21970	2100	1.000000	17921	2630	1.000000	9594540	0.004780
238660045	16673988	851453	10000.000000	21561	1992	1.000000	17913	2651	1.000000	9589678	0.003698
238666639	16677421	850268	10000.000000	22129	1904	1.000000	18000	2602	1.000000	9584874	0.003236
238713386	16660076	850514	10000.000000	21354	2041	1.000000	17894	2816	1.000000	9580116	0.003074
238678130	16675435	849592	10000.000000	21861	1929	1.000000	18043	2579	1.000000	9575160	0.002293
238670569	16671321	850565	10000.000000	21501	2011	1.000000	17971	2632	1.000000	9570413	0.002344
238631761	16683938	850840	10000.000000	21769	2116	1.000000	17762	2725	1.000000	9565628	0.001999
238624145	16685663	851760	10000.000000	21823	1964	1.000000	18147	2739	1.000000	9560826	0.002002
238674017	16678097	853024	10000.000000	21633	2039	1.000000	18065	2712	1.000000	9555954	0.001921
238708806	16659546	850610	10000.000000	21530	2149	1.000000	17918	2635	1.000000	9551219	0.001964
238663121	16673460	850688	10000.000000	21651	2062	1.000000	17902	2638	1.000000	9546373	0.001963
238732520	16666529	848636	10000.000000	21765	2030	1.000000	18022	2855	1.000000	9541638	0.001941
238644164	16671026	850566	10000.000000	21923	1888	1.000000	17545	2677	1.000000	9537001	0.001828
238662477	16676909	851958	10000.000000	21886	2097	1.000000	17892	2613	1.000000	9532168	0.002270
238685922	16670695	851117	10000.000000	22367	1899	1.000000	18059	2672	1.000000	9527364	0.001974
238644217	16672219	852087	10000.000000	21790	2007	1.000000	17566	2774	1.000000	9522607	0.001955
238649962	16675713	850626	10000.000000	22190	2007	1.000000	17629	2795	1.000000	9517730	0.001853
npatches	nstrain	runtime	dt	init_x	init_y	init_y_blood	init_z	init_S	beta0	beta1	beta2	beta3	mean_beta	B	d	delta	delta_blood	b[0]	mut	m	CTL	c	g	epsilon	k	het	lambda	rho	omega	x_max	patch.dyna	DELTA	A	VA
10000	1	100.000000	0.001000	21900	9499	5000000	0.001000	10000000	11.864714	13.005529	11.651084	20.022891	16	800000000	0.010000	1.000000	1.000000	80000	0.000050	0.004800	0	0.500000	0.000000	2.500000	12.000000	0.500000	0.000000	0.000000	0.000000	31872	0	10.000000	7.000000	1.000000
sus	inf	inf_blood	z	x[0]	y[0][0]	z[0]	x[1]	y[1][0]	z[1]	S[0]	synchrony
219000000	94990000	5000000	10.000000	21900	9499	0.001000	21900	9499	0.001000	10000000	0.000000
88784257	117450664	6185943	3941.516320	10539	11160	0.394152	9907	11317	0.394152	9995049	0.000000
165693738	41276384	2131517	6325.803353	19563	3479	0.632580	18365	3741	0.632580	9990167	0.000000
204045582	26056188	1338786	7771.765723	24058	1898	0.777177	22894	2011	0.777177	9985216	0.000000
224815337	19656228	1007744	8648.676577	26411	1191	0.864868	25134	1513	0.864868	9980164	0.000000
236798777	16486023	843623	9180.483393	27605	1015	0.918048	26496	1215	0.918048	9975154	0.000000
243714818	14804622	758167	9503.000201	27996	885	0.950300	27008	1097	0.950300	9970237	0.000000
247680111	13874546	708555	9698.592075	28471	730	0.969859	27874	887	0.969859	9965414	0.000000
250182185	13295653	680174	9817.209710	29058	618	0.981721	27852	909	0.981721	9960511	0.000000
251637793	12968244	661820	9889.145947	29023	629	0.988915	28307	799	0.988915	9955546	0.000000
252485419	12780745	653905	9932.772025	28948	816	0.993277	28338	758	0.993277	9950541	0.000000
253015527	12660115	645339	9959.229270	29196	649	0.995923	28380	812	0.995923	9945536	0.000000
253340030	12590025	642585	9975.274394	28898	678	0.997527	28098	775	0.997527	9940761	0.000000
253553537	12532944	639005	9985.005037	29037	630	0.998501	28674	773	0.998501	9935739	0.000000
253691688	12500902	637197	9990.906233	28928	694	0.999091	28392	829	0.999091	9930746	0.000000
253727402	12497386	636959	9994.485041	29183	591	0.999449	28502	778	0.999449	9925878	0.000000
253796683	12490370	636767	9996.655426	28978	670	0.999666	28057	782	0.999666	9920923	0.000000
253812757	12484886	636657	9997.971667	29138	678	0.999797	28399	732	0.999797	9915919	0.000000
253811085	12492031	636824	9998.769908	29165	650	0.999877	28192	869	0.999877	9910960	0.000000
253794628	12480704	636703	9999.254005	28890	687	0.999925	28157	792	0.999925	9906048	0.000000
253833053	12477900	636230	9999.547588	28932	654	0.999955	28319	690	0.999955	9901055	0.000000
253828580	12484899	637172	9999.725632	28941	693	0.999973	28601	772	0.999973	9896256	0.000000
253823975	12470302	636396	9999.833608	29081	669	0.999983	28602	825	0.999983	9891284	0.000000
253845908	12469327	636583	9999.899091	29112	572	0.999990	28153	798	0.999990	9886251	0.000000
253838303	12484089	637100	9999.938803	28931	682	0.999994	28392	771	0.999994	9881263	0.000000
253816862	12475360	637686	9999.962887	28964	693	0.999996	28367	737	0.999996	9876393	0.000000
253869336	12470189	637283	9999.977493	28917	658	0.999998	28604	772	0.999998	9871408	0.000000
253845288	12482147	636427	9999.986350	29164	596	0.999999	28175	858	0.999999	9866610	0.000000
253875460	12476339	636998	9999.991722	29133	631	0.999999	27936	836	0.999999	9861622	0.000000
253823056	12481698	637145	9999.994980	29170	586	0.999999	28453	759	0.999999	9856611	0.000000
253824446	12483741	638228	9999.996955	29173	585	1.000000	28268	778	1.000000	9851686	0.000000
253817136	12483950	636405	9999.998154	28890	739	1.000000	28477	746	1.000000	9846733	0.000000
253861829	12465232	635258	9999.998880	28913	708	1.000000	27975	776	1.000000	9841787	0.000000
253807403	12484167	635827	9999.999321	29229	639	1.000000	28589	758	1.000000	9836834	0.000000
253860528	12472513	636434	9999.999588	28929	569	1.000000	28508	737	1.000000	9831838	0.000000
253792833	12474016	637874	9999.999750	29153	634	1.000000	28432	740	1.000000	9826862	0.000000
253818573	12484531	636092	9999.999849	28951	654	1.000000	28330	837	1.000000	9821941	0.000000
253824132	12480376	636765	9999.999908	28962	686	1.000000	28045	811	1.000000	9817053	0.000000
253815854	12478477	637272	9999.999944	28753	743	1.000000	28003	899	1.000000	9812188	0.000000
253811401	12489373	638964	9999.999966	29279	623	1.000000	28328	750	1.000000	9807316	0.000000
253812140	12487186	637676	9999.999980	28925	590	1.000000	28155	773	1.000000	9802399	-1.#IND00
253823602	12481762	637342	9999.999988	29207	601	1.000000	28220	750	1.000000	9797568	0.003200
253857780	12469836	635929	9999.999992	29195	690	1.000000	28135	731	1.000000	9792700	-0.007624
253803573	12503111	637750	9999.999995	29259	608	1.000000	28305	720	1.000000	9787752	-0.010115
253847296	12486881	637847	9999.999997	29085	638	1.000000	28081	825	1.000000	9782765	0.013379
253809164	12494544	638560	9999.999998	29333	627	1.000000	28412	758	1.000000	9777874	0.008200
253807116	12478281	636087	9999.999999	29110	624	1.000000	28327	801	1.000000	9773001	0.006643
253825802	12465073	636402	9999.999999	29301	600	1.000000	28100	802	1.000000	9768079	0.005210
253863903	12480239	637269	10000.000000	28801	659	1.000000	28314	716	1.000000	9763200	0.003882
253780826	12492601	636692	10000.000000	29093	623	1.000000	28237	823	1.000000	9758304	0.001217
253852607	12464397	636756	10000.000000	28944	595	1.000000	28452	791	1.000000	9753363	-0.002460
253839517	12471699	635606	10000.000000	29043	644	1.000000	28202	840	1.000000	9748429	-0.002487
253827438	12478136	635686	10000.000000	29043	673	1.000000	28193	857	1.000000	9743619	-0.004414
253875541	12468321	635335	10000.000000	29081	648	1.000000	28318	720	1.000000	9738767	-0.007109
253817449	12496852	637611	10000.000000	28978	658	1.000000	28395	808	1.000000	9733827	-0.005781
253809743	12477427	635849	10000.000000	28818	634	1.000000	28072	777	1.000000	9729055	-0.006095
253793486	12487117	636789	10000.000000	29229	619	1.000000	28309	743	1.000000	9724181	-0.006296
253838869	12477736	637319	10000.000000	29078	625	1.000000	28292	750	1.000000	9719284	-0.006605
253804362	12482458	636559	10000.000000	29002	644	1.000000	28151	698	1.000000	9714462	-0.003857
253868055	12466122	635225	10000.000000	29213	598	1.000000	28287	773	1.000000	9709628	-0.002514
253803827	12477664	637697	10000.000000	28899	657	1.000000	28328	738	1.000000	9704756	-0.002104
253887061	12463822	635603	10000.000000	29150	700	1.000000	28087	857	1.000000	9699854	-0.001821
253863373	12478123	638087	10000.000000	29232	614	1.000000	27995	896	1.000000	9695100	-0.001487
253877874	12458922	636095	10000.000000	28970	683	1.000000	28222	878	1.000000	9690219	-0.002435
253836673	12475833	637470	10000.000000	29145	587	1.000000	28277	793	1.000000	9685398	-0.001992
253856164	12472862	635703	10000.000000	28999	657	1.000000	28187	857	1.000000	9680626	-0.000332
253845772	12484414	636810	10000.000000	28949	698	1.000000	28222	811	1.000000	9675588	-0.000349
253881062	12454921	635159	10000.000000	28927	653	1.000000	28250	778	1.000000	9670655	-0.002733
253836531	12474365	636626	10000.000000	29240	620	1.000000	28384	755	1.000000	9665862	-0.002411
253805932	12484763	637337	10000.000000	29277	688	1.000000	28286	731	1.000000	9661131	-0.002106
253818089	12492858	636664	10000.000000	28955	608	1.000000	28786	658	1.000000	9656401	-0.001644
253822787	12479964	636910	10000.000000	29075	574	1.000000	28383	784	1.000000	9651691	-0.001507
253831213	12482447	636122	10000.000000	28790	720	1.000000	28687	700	1.000000	9646830	-0.002707
253839251	12475672	637040	10000.000000	29587	605	1.000000	28487	710	1.000000	9641964	-0.002215
253826701	12483241	635975	10000.000000	28945	627	1.000000	28015	739	1.000000	9637101	-0.002214
253841258	12474989	637093	10000.000000	29047	642	1.000000	28019	853	1.000000	9632197	-0.002985
253841758	12476983	636262	10000.000000	28904	697	1.000000	28188	885	1.000000	9627444	-0.002994
253840884	12478492	635569	10000.000000	29092	625	1.000000	28175	772	1.000000	9622604	-0.003108
253820177	12482329	636260	10000.000000	29072	602	1.000000	28155	760	1.000000	9617916	-0.002407
253829808	12473246	635598	10000.000000	28925	736	1.000000	28349	753	1.000000	9613110	-0.002842
253823818	12477526	636675	10000.000000	29061	619	1.000000	28606	801	1.000000	9608253	-0.002930
253819085	12474362	636022	10000.000000	29254	657	1.000000	28233	752	1.000000	9603380	-0.003135
253850609	12468550	634775	10000.000000	29216	599	1.000000	28450	766	1.000000	9598617	-0.002135
253844843	12469894	636574	10000.000000	28880	621	1.000000	28081	816	1.000000	9593829	-0.002147
253826773	12483412	637595	10000.000000	29011	674	1.000000	27988	816	1.000000	9588997	-0.001809
253828865	12478754	636559	10000.000000	29077	713	1.000000	28389	820	1.000000	9584282	-0.001461
253805639	12492559	637961	10000.000000	29015	620	1.000000	28294	749	1.000000	9579577	-0.001728
253822694	12474415	637542	10000.000000	28940	670	1.000000	28200	712	1.000000	9574723	-0.001700
253833002	12481441	636164	10000.000000	29077	743	1.000000	28078	780	1.000000	9569936	-0.001193
253819764	12482663	636439	10000.000000	29036	669	1.000000	28360	737	1.000000	9565132	-0.001237
253829955	12475690	637735	10000.000000	28981	706	1.000000	27844	854	1.000000	9560416	-0.001437
253840757	12473798	636715	10000.000000	29052	635	1.000000	28090	787	1.000000	9555763	-0.001763
253812329	12486719	636213	10000.000000	29120	645	1.000000	28240	669	1.000000	9550951	-0.001856
253787588	12480457	638137	10000.000000	29062	600	1.000000	28585	677	1.000000	9546190	-0.001766
253825005	12471185	638010	10000.000000	28799	718	1.000000	28548	693	1.000000	9541290	-0.002328
253814040	12483258	636791	10000.000000	29154	651	1.000000	28357	731	1.000000	9536542	-0.002479
253788709	12482160	637015	10000.000000	28932	664	1.000000	28639	793	1.000000	9531764	-0.003034
253844935	12482260	635944	10000.000000	28925	642	1.000000	28389	793	1.000000	9527002	-0.002998
253806494	12498247	636072	10000.000000	28981	705	1.000000	28203	829	1.000000	9522259	-0.002631
253841834	12466160	635840	10000.000000	28580	694	1.000000	28277	791	1.000000	9517421	-0.002361
npatches	nstrain	runtime	dt	init_x	init_y	init_y_blood	init_z	init_S	beta0	beta1	beta2	beta3	mean_beta	B	d	delta	delta_blood	b[0]	mut	m	CTL	c	g	epsilon	k	het	lambda	rho	omega	x_max	patch.dyna	DELTA	A	VA
10000	1	100.000000	0.001000	21900	9499	5000000	0.001000	10000000	16.726421	11.234956	23.984905	12.471691	16	800000000	0.010000	1.000000	1.000000	80000	0.000050	0.004800	0	0.500000	0.000000	2.500000	13.000000	0.500000	0.000000	0.000000	0.000000	31872	0	10.000000	7.000000	1.000000
sus	inf	inf_blood	z	x[0]	y[0][0]	z[0]	x[1]	y[1][0]	z[1]	S[0]	synchrony
219000000	94990000	5000000	10.000000	21900	9499	0.001000	21900	9499	0.001000	10000000	0.000000
95180628	104583809	5524767	3941.516320	8691	10742	0.394152	11635	9706	0.394152	9994909	0.000000
178282437	34414994	1779802	6325.803353	16809	3633	0.632580	21448	2627	0.632580	9989805	0.000000
218329181	20823647	1071279	7771.765723	20850	2189	0.777177	25888	1279	0.777177	9984760	0.000000
239739747	15162358	775958	8648.676577	23554	1478	0.864868	27931	837	0.864868	9979628	0.000000
251790581	12407866	636541	9180.483393	24608	1301	0.918048	28767	618	0.918048	9974588	0.000000
258630983	10949241	559794	9503.000201	25827	1166	0.950300	29425	483	0.950300	9969621	0.000000
262692998	10118719	517389	9698.592075	25671	1075	0.969859	29815	437	0.969859	9964673	0.000000
265093943	9636106	491654	9817.209710	26442	925	0.981721	30399	408	0.981721	9959812	0.000000
266501257	9371603	477826	9889.145947	26175	1001	0.988915	30293	354	0.988915	9954677	0.000000
267401892	9177143	467408	9932.772025	26769	828	0.993277	30109	395	0.993277	9949780	0.000000
267865268	9099509	465203	9959.229270	26794	937	0.995923	30093	446	0.995923	9944689	0.000000
268204515	9016087	460043	9975.274394	26683	843	0.997527	29972	373	0.997527	9939758	0.000000
268367887	9011630	458477	9985.005037	26949	913	0.998501	30063	341	0.998501	9934758	0.000000
268489578	8969980	458374	9990.906233	26674	988	0.999091	29938	387	0.999091	9929788	0.000000
268596521	8962318	456448	9994.485041	26569	878	0.999449	30330	353	0.999449	9924756	0.000000
268612549	8960386	457491	9996.655426	27026	871	0.999666	30572	372	0.999666	9919754	0.000000
268673794	8940983	454869	9997.971667	26826	994	0.999797	30128	330	0.999797	9914749	0.000000
268650157	8945796	456607	9998.769908	26376	1021	0.999877	30193	387	0.999877	9909821	0.000000
268712452	8927978	455155	9999.254005	27025	853	0.999925	30039	374	0.999925	9904876	0.000000
268636277	8957467	457369	9999.547588	26625	937	0.999955	30268	426	0.999955	9900003	0.000000
268678107	8931588	456832	9999.725632	26532	927	0.999973	30255	382	0.999973	9894961	0.000000
268635997	8945406	455430	9999.833608	26715	871	0.999983	30485	360	0.999983	9890033	0.000000
268651839	8942509	455926	9999.899091	26536	1004	0.999990	30262	398	0.999990	9884899	0.000000
268692224	8923855	456183	9999.938803	26771	942	0.999994	30125	384	0.999994	9879969	0.000000
268670938	8955100	457141	9999.962887	26858	955	0.999996	30270	381	0.999996	9875036	0.000000
268690600	8938111	456619	9999.977493	26844	862	0.999998	30590	332	0.999998	9870132	0.000000
268607192	8957499	456727	9999.986350	27029	838	0.999999	30607	418	0.999999	9865211	0.000000
268613452	8954354	458115	9999.991722	27226	807	0.999999	30642	371	0.999999	9860209	0.000000
268650684	8941096	454839	9999.994980	26905	949	0.999999	30304	375	0.999999	9855290	0.000000
268672587	8943836	455897	9999.996955	26898	905	1.000000	30236	400	1.000000	9850301	0.000000
268651135	8944242	455699	9999.998154	26820	832	1.000000	30172	346	1.000000	9845382	0.000000
268691418	8946068	456149	9999.998880	26730	966	1.000000	30120	431	1.000000	9840464	0.000000
268674245	8948089	456543	9999.999321	26480	937	1.000000	30291	361	1.000000	9835493	0.000000
268631506	8933589	455634	9999.999588	26859	970	1.000000	30157	360	1.000000	9830546	0.000000
268642869	8947334	456955	9999.999750	26770	854	1.000000	30262	400	1.000000	9825691	0.000000
268624854	8952703	456047	9999.999849	27052	811	1.000000	30367	355	1.000000	9820868	0.000000
268676618	8943391	456411	9999.999908	26757	919	1.000000	30085	369	1.000000	9815955	0.000000
268698273	8930724	455400	9999.999944	26792	871	1.000000	30414	349	1.000000	9811037	0.000000
268664344	8943366	456986	9999.999966	27431	798	1.000000	30395	385	1.000000	9806035	0.000000
268641369	8940047	455864	9999.999980	26652	981	1.000000	30497	392	1.000000	9801058	-1.#IND00
268686653	8934585	456127	9999.999988	26872	856	1.000000	30190	393	1.000000	9796216	-0.002400
268680195	8942371	456328	9999.999992	26857	914	1.000000	29982	435	1.000000	9791271	0.010609
268678881	8940893	456241	9999.999995	26671	892	1.000000	30351	348	1.000000	9786417	0.002005
268663212	8934582	455655	9999.999997	26903	878	1.000000	30318	410	1.000000	9781530	0.006231
268652038	8949932	457107	9999.999998	27041	888	1.000000	30308	361	1.000000	9776600	0.001830
268668989	8939464	455567	9999.999999	26927	740	1.000000	30244	391	1.000000	9771634	0.007121
268666690	8939257	456165	9999.999999	26363	1066	1.000000	30229	377	1.000000	9766802	0.007959
268641870	8950138	456899	10000.000000	26624	984	1.000000	30314	429	1.000000	9761888	0.006181
268651570	8946679	455235	10000.000000	26833	924	1.000000	30408	307	1.000000	9757051	0.014338
268645938	8945300	456919	10000.000000	26533	1022	1.000000	30181	357	1.000000	9752309	0.014598
268636322	8932356	456339	10000.000000	26822	955	1.000000	30376	397	1.000000	9747313	0.013555
268631958	8950004	457091	10000.000000	26981	863	1.000000	30253	453	1.000000	9742510	0.012961
268744938	8925799	456353	10000.000000	26796	912	1.000000	30300	406	1.000000	9737571	0.011600
268687730	8940415	456612	10000.000000	26539	900	1.000000	29993	446	1.000000	9732772	0.010037
268693394	8947440	455678	10000.000000	26845	834	1.000000	30412	410	1.000000	9727907	0.007489
268686643	8924264	457146	10000.000000	26401	1021	1.000000	30120	394	1.000000	9723108	0.006441
268700605	8930176	455194	10000.000000	26642	919	1.000000	30341	342	1.000000	9718238	0.006673
268674527	8928870	456585	10000.000000	26867	929	1.000000	30363	391	1.000000	9713353	0.004186
268643714	8954628	458053	10000.000000	26845	910	1.000000	29944	336	1.000000	9708444	0.005193
268678772	8933689	456227	10000.000000	26719	895	1.000000	30228	358	1.000000	9703569	0.003176
268683550	8944930	456220	10000.000000	26728	982	1.000000	30097	364	1.000000	9698660	0.003181
268654146	8941791	457128	10000.000000	27302	869	1.000000	30150	455	1.000000	9693829	0.001559
268622932	8949363	457014	10000.000000	26892	976	1.000000	30355	325	1.000000	9689039	0.001474
268707710	8930117	456892	10000.000000	26720	921	1.000000	30187	390	1.000000	9684126	0.001443
268663483	8940166	456320	10000.000000	27046	878	1.000000	30371	399	1.000000	9679288	0.002892
268668312	8951969	457054	10000.000000	27020	849	1.000000	30083	428	1.000000	9674393	0.002806
268688501	8945692	456461	10000.000000	26736	868	1.000000	30541	363	1.000000	9669501	0.003158
268671604	8939938	455767	10000.000000	26483	962	1.000000	30286	359	1.000000	9664814	0.001344
268619670	8949683	457019	10000.000000	26640	962	1.000000	30101	327	1.000000	9659989	0.001570
268662467	8948231	455855	10000.000000	26947	902	1.000000	30316	304	1.000000	9655232	0.001363
268671552	8931278	456411	10000.000000	26986	899	1.000000	30251	419	1.000000	9650232	0.001677
268615891	8956826	457337	10000.000000	26470	982	1.000000	30300	374	1.000000	9645482	0.001844
268600727	8964352	457050	10000.000000	26829	932	1.000000	30214	394	1.000000	9640635	0.001784
268690806	8949285	455267	10000.000000	26469	990	1.000000	30136	413	1.000000	9635824	0.001920
268631244	8960678	456852	10000.000000	26704	943	1.000000	29910	357	1.000000	9631075	0.002490
268639256	8944067	455921	10000.000000	26657	863	1.000000	30487	344	1.000000	9626189	0.001715
268662796	8942252	455340	10000.000000	26880	912	1.000000	30182	417	1.000000	9621386	0.001426
268661947	8948963	454857	10000.000000	26630	898	1.000000	30176	378	1.000000	9616536	0.001051
268685717	8947364	455791	10000.000000	26879	957	1.000000	30255	433	1.000000	9611760	0.000649
268626155	8949601	456222	10000.000000	26476	999	1.000000	30219	388	1.000000	9606780	0.001085
268670977	8946620	456569	10000.000000	26349	953	1.000000	30287	389	1.000000	9601979	0.000859
268630064	8952471	455665	10000.000000	27424	796	1.000000	30198	391	1.000000	9597257	0.000674
268695974	8942783	455115	10000.000000	26633	933	1.000000	30294	355	1.000000	9592370	0.000288
268636056	8934679	455423	10000.000000	27322	833	1.000000	30195	411	1.000000	9587672	0.000280
268669213	8930566	457263	10000.000000	27064	799	1.000000	30273	400	1.000000	9582896	0.000131
268560538	8958586	456300	10000.000000	26112	1040	1.000000	30412	363	1.000000	9578080	0.000099
268651190	8931941	455842	10000.000000	26361	974	1.000000	30137	369	1.000000	9573247	0.000327
268695532	8934220	455853	10000.000000	26960	906	1.000000	30319	419	1.000000	9568510	-0.000402
268659065	8949503	456283	10000.000000	26976	877	1.000000	30186	378	1.000000	9563744	-0.000775
268634812	8956648	456919	10000.000000	27193	871	1.000000	30200	372	1.000000	9558862	-0.000854
268676643	8939973	454896	10000.000000	26875	869	1.000000	30565	334	1.000000	9553988	-0.000390
268661737	8945059	455664	10000.000000	26761	882	1.000000	30317	396	1.000000	9549237	-0.000661
268672366	8929215	455118	10000.000000	26718	991	1.000000	30235	422	1.000000	9544517	-0.000669
268666966	8947437	457290	10000.000000	26465	952	1.000000	30476	346	1.000000	9539703	-0.000281
268646010	8943068	456359	10000.000000	26616	948	1.000000	30268	388	1.000000	9535015	-0.000685
268681775	8939728	456350	10000.000000	26835	873	1.000000	30080	373	1.000000	9530158	-0.000654
268648009	8948893	455898	10000.000000	26905	937	1.000000	30098	412	1.000000	9525420	-0.000552
268699178	8932655	456939	10000.000000	26927	877	1.000000	30381	383	1.000000	9520667	-0.000359
268661514	8943278	456577	10000.000000	26927	832	1.000000	30463	380	1.000000	9515907	-0.000146
npatches	nstrain	runtime	dt	init_x	init_y	init_y_blood	init_z	init_S	beta0	beta1	beta2	beta3	mean_beta	B	d	delta	delta_blood	b[0]	mut	m	CTL	c	g	epsilon	k	het	lambda	rho	omega	x_max	patch.dyna	DELTA	A	VA
10000	1	100.000000	0.001000	21900	9499	5000000	0.001000	10000000	8.054394	9.809647	23.711967	22.325252	16	800000000	0.010000	1.000000	1.000000	80000	0.000050	0.004800	0	0.500000	0.000000	2.500000	14.000000	0.500000	0.000000	0.000000	0.000000	31872	0	10.000000	7.000000	1.000000
sus	inf	inf_blood	z	x[0]	y[0][0]	z[0]	x[1]	y[1][0]	z[1]	S[0]	synchrony
219000000	94990000	5000000	10.000000	21900	9499	0.001000	21900	9499	0.001000	10000000	0.000000
100215899	93910533	4964234	3941.516320	14822	7855	0.394152	13157	8366	0.394152	9994957	0.000000
187956786	29350842	1519186	6325.803353	25685	1507	0.632580	23826	1928	0.632580	9990115	0.000000
228945751	17122280	881100	7771.765723	29237	700	0.777177	27854	849	0.777177	9985037	0.000000
250581341	12083832	620835	8648.676577	30613	410	0.864868	29823	504	0.864868	9980030	0.000000
262545942	9627533	493542	9180.483393	30729	293	0.918048	30343	345	0.918048	9975126	0.000000
269353429	8345106	427859	9503.000201	30805	216	0.950300	30620	346	0.950300	9970132	0.000000
273277073	7616498	389945	9698.592075	31080	230	0.969859	30871	231	0.969859	9965135	0.000000
275672289	7222302	369317	9817.209710	31505	189	0.981721	30696	235	0.981721	9960028	0.000000
276971237	6978235	355479	9889.145947	31416	183	0.988915	30877	233	0.988915	9955140	0.000000
277776711	6845138	348836	9932.772025	31204	197	0.993277	31088	211	0.993277	9950268	0.000000
278333694	6734199	343500	9959.229270	31341	187	0.995923	31125	195	0.995923	9945261	0.000000
278676662	6674743	340626	9975.274394	31170	150	0.997527	30939	216	0.997527	9940220	0.000000
278829803	6663043	340620	9985.005037	31158	187	0.998501	31118	209	0.998501	9935343	0.000000
278957761	6632398	337618	9990.906233	31239	151	0.999091	31236	244	0.999091	9930502	0.000000
279037214	6621088	338415	9994.485041	31245	198	0.999449	31238	198	0.999449	9925637	0.000000
279081274	6603006	337289	9996.655426	31267	170	0.999666	30993	180	0.999666	9920751	0.000000
279041118	6614370	336611	9997.971667	31480	184	0.999797	31032	215	0.999797	9915769	0.000000
279119919	6605700	336940	9998.769908	31303	135	0.999877	31119	221	0.999877	9910721	0.000000
279103480	6605967	337077	9999.254005	31337	153	0.999925	31191	185	0.999925	9905848	0.000000
279180738	6591608	336771	9999.547588	31255	176	0.999955	31167	183	0.999955	9900771	0.000000
279072760	6611074	337904	9999.725632	31436	180	0.999973	31146	227	0.999973	9895835	0.000000
279171521	6583413	336843	9999.833608	30995	153	0.999983	31014	191	0.999983	9890970	0.000000
279141396	6603875	337501	9999.899091	31381	162	0.999990	31030	247	0.999990	9885948	0.000000
279151976	6612723	337627	9999.938803	31274	191	0.999994	30974	203	0.999994	9881044	0.000000
279069808	6620469	337344	9999.962887	31404	169	0.999996	31073	185	0.999996	9875914	0.000000
279102502	6592753	336107	9999.977493	31574	161	0.999998	31285	214	0.999998	9871037	0.000000
279133710	6601530	336468	9999.986350	31381	177	0.999999	30960	204	0.999999	9866129	0.000000
279106361	6614686	337230	9999.991722	31446	171	0.999999	31085	193	0.999999	9861183	0.000000
279075412	6616281	337154	9999.994980	31269	174	0.999999	31225	205	0.999999	9856320	0.000000
279180805	6593936	336496	9999.996955	31383	156	1.000000	31228	182	1.000000	9851419	0.000000
279107964	6614773	336104	9999.998154	31472	182	1.000000	31353	191	1.000000	9846513	0.000000
279121256	6594012	335735	9999.998880	31562	163	1.000000	30967	154	1.000000	9841643	0.000000
279107579	6607373	337278	9999.999321	31294	157	1.000000	31120	204	1.000000	9836787	0.000000
279128829	6600216	336920	9999.999588	31397	164	1.000000	31269	215	1.000000	9831828	0.000000
279178209	6595045	336316	9999.999750	31367	161	1.000000	31212	212	1.000000	9826919	0.000000
279095836	6601288	336575	9999.999849	31260	169	1.000000	31103	163	1.000000	9821977	0.000000
279054484	6611940	337769	9999.999908	31219	170	1.000000	31202	190	1.000000	9817173	0.000000
279121788	6591357	337334	9999.999944	31323	131	1.000000	30947	200	1.000000	9812226	0.000000
279128197	6605880	336760	9999.999966	31495	162	1.000000	31232	187	1.000000	9807324	0.000000
279130648	6596732	336674	9999.999980	31337	192	1.000000	31171	174	1.000000	9802386	-1.#IND00
279141863	6600440	335946	9999.999988	31220	172	1.000000	31055	200	1.000000	9797521	-0.000000
279163483	6601599	336806	9999.999992	31298	147	1.000000	30973	188	1.000000	9792599	0.003997
279113042	6611662	337531	9999.999995	31387	151	1.000000	30967	219	1.000000	9787706	0.004734
279118018	6607483	337179	9999.999997	31197	137	1.000000	31116	218	1.000000	9782913	-0.000226
279108219	6600129	336526	9999.999998	31471	157	1.000000	30930	221	1.000000	9778045	-0.010893
279129266	6593719	336057	9999.999999	31346	161	1.000000	31392	230	1.000000	9773204	-0.006763
279108872	6608441	337458	9999.999999	31195	174	1.000000	31180	209	1.000000	9768485	-0.008422
279131908	6595618	336337	10000.000000	31228	178	1.000000	31041	225	1.000000	9763726	-0.006659
279090487	6618644	336695	10000.000000	31203	175	1.000000	30892	203	1.000000	9758787	-0.006333
279120286	6603652	337157	10000.000000	31260	181	1.000000	31140	198	1.000000	9753885	-0.007087
279137581	6600589	336826	10000.000000	31173	184	1.000000	31116	222	1.000000	9749026	-0.004513
279093534	6617355	337155	10000.000000	31396	186	1.000000	31158	212	1.000000	9744197	-0.004887
279132565	6606529	336835	10000.000000	31518	170	1.000000	31115	170	1.000000	9739369	-0.004295
279080412	6618217	337941	10000.000000	31331	155	1.000000	30676	242	1.000000	9734501	-0.003941
279185914	6590008	336586	10000.000000	31432	189	1.000000	31086	244	1.000000	9729635	-0.003764
279127891	6610361	338226	10000.000000	31173	159	1.000000	30873	242	1.000000	9724864	-0.006302
279101213	6612475	338174	10000.000000	31421	157	1.000000	31098	203	1.000000	9719957	-0.002344
279097053	6601019	336335	10000.000000	31325	185	1.000000	30957	198	1.000000	9715090	-0.002148
279112228	6611109	337285	10000.000000	31347	144	1.000000	31060	199	1.000000	9710244	-0.001083
279112660	6608030	336829	10000.000000	31237	175	1.000000	31125	211	1.000000	9705383	0.000627
279140144	6596850	336142	10000.000000	31199	151	1.000000	31083	197	1.000000	9700561	0.001374
279082937	6622252	337535	10000.000000	31322	138	1.000000	31119	254	1.000000	9695673	0.000875
279072824	6612469	336992	10000.000000	31437	202	1.000000	30943	200	1.000000	9690800	0.000375
279147741	6594798	335880	10000.000000	31382	159	1.000000	30956	172	1.000000	9685802	-0.000781
279097606	6607859	336953	10000.000000	31082	168	1.000000	31437	185	1.000000	9680885	-0.000919
279096901	6609437	336998	10000.000000	31437	162	1.000000	31247	218	1.000000	9676008	-0.000127
279126412	6600249	336483	10000.000000	31075	184	1.000000	31313	200	1.000000	9671225	0.000850
279097025	6608386	338381	10000.000000	31365	120	1.000000	31086	201	1.000000	9666361	0.001197
279137678	6602427	335676	10000.000000	31390	151	1.000000	31251	168	1.000000	9661438	0.003039
279183344	6600564	336538	10000.000000	31281	179	1.000000	31008	207	1.000000	9656544	0.002988
279135399	6606236	335756	10000.000000	31167	160	1.000000	31154	205	1.000000	9651685	0.002840
279102208	6601387	336439	10000.000000	31490	175	1.000000	31227	226	1.000000	9646802	0.002234
279099486	6607566	337359	10000.000000	31465	165	1.000000	30901	196	1.000000	9641982	0.001868
279104041	6607617	336260	10000.000000	31396	151	1.000000	30954	185	1.000000	9637195	0.001838
279165509	6600581	336970	10000.000000	31241	197	1.000000	31014	204	1.000000	9632356	0.002843
279091900	6609996	336692	10000.000000	31531	148	1.000000	31242	185	1.000000	9627655	0.002780
279118176	6607066	336646	10000.000000	31338	176	1.000000	30996	206	1.000000	9622918	0.003156
279161906	6593310	336414	10000.000000	31316	185	1.000000	31068	193	1.000000	9618243	0.003230
279114431	6608840	337077	10000.000000	31501	174	1.000000	31053	175	1.000000	9613375	0.002781
279052495	6621670	338457	10000.000000	31410	159	1.000000	31344	203	1.000000	9608612	0.004886
279104225	6609156	336867	10000.000000	31107	188	1.000000	31193	214	1.000000	9603912	0.004114
279079390	6615845	337388	10000.000000	31320	165	1.000000	31158	200	1.000000	9599019	0.006204
279110558	6608680	337359	10000.000000	31218	178	1.000000	31095	202	1.000000	9594202	0.006032
279131684	6603860	336897	10000.000000	31217	145	1.000000	31174	187	1.000000	9589422	0.005863
279091673	6614579	339017	10000.000000	31223	169	1.000000	30982	187	1.000000	9584543	0.006139
279093581	6605856	336264	10000.000000	31312	171	1.000000	31119	207	1.000000	9579740	0.005994
279141151	6603463	337058	10000.000000	31303	196	1.000000	31348	198	1.000000	9574902	0.005633
279068909	6623093	338479	10000.000000	31109	163	1.000000	31171	222	1.000000	9569987	0.006197
279103286	6597067	336508	10000.000000	31266	167	1.000000	31070	197	1.000000	9565230	0.006647
279087302	6611904	338303	10000.000000	31471	181	1.000000	30850	173	1.000000	9560325	0.006520
279170124	6592854	335836	10000.000000	31370	166	1.000000	31113	198	1.000000	9555535	0.006330
279130888	6607234	337416	10000.000000	31576	191	1.000000	31047	156	1.000000	9550854	0.006178
279109576	6605880	337963	10000.000000	31464	164	1.000000	31025	222	1.000000	9546119	0.006387
279135813	6606308	337688	10000.000000	31530	193	1.000000	31279	198	1.000000	9541329	0.005934
279126586	6604971	335995	10000.000000	31371	190	1.000000	31191	203	1.000000	9536620	0.005654
279125577	6613204	336034	10000.000000	31088	142	1.000000	31000	201	1.000000	9531953	0.005747
279118429	6605368	337571	10000.000000	31198	173	1.000000	31152	204	1.000000	9527133	0.005752
279109941	6596202	336900	10000.000000	31199	158	1.000000	30975	216	1.000000	9522328	0.005685
279142371	6599799	337627	10000.000000	31451	160	1.000000	30982	201	1.000000	9517518	0.005212
npatches	nstrain	runtime	dt	init_x	init_y	init_y_blood	init_z	init_S	beta0	beta1	beta2	beta3	mean_beta	B	d	delta	delta_blood	b[0]	mut	m	CTL	c	g	epsilon	k	het	lambda	rho	omega	x_max	patch.dyna	DELTA	A	VA
10000	1	100.000000	0.001000	21900	9499	5000000	0.001000	10000000	18.019319	12.232123	20.460531	14.973729	16	800000000	0.010000	1.000000	1.000000	80000	0.000050	0.004800	0	0.500000	0.000000	2.500000	15.000000	0.500000	0.000000	0.000000	0.000000	31872	0	10.000000	7.000000	1.000000
sus	inf	inf_blood	z	x[0]	y[0][0]	z[0]	x[1]	y[1][0]	z[1]	S[0]	synchrony
219000000	94990000	5000000	10.000000	21900	9499	0.001000	21900	9499	0.001000	10000000	0.000000
106007530	84032591	4459832	3941.516320	9280	8828	0.394152	12304	7657	0.394152	9995010	0.000000
198564753	24694791	1278738	6325.803353	18097	2715	0.632580	22548	1889	0.632580	9989994	0.000000
240521345	13697033	704320	7771.765723	22485	1561	0.777177	27149	836	0.777177	9985101	0.000000
262213902	9235700	473946	8648.676577	24652	1169	0.864868	29276	489	0.864868	9980160	0.000000
273883670	7115513	364173	9180.483393	26001	858	0.918048	30161	370	0.918048	9975107	0.000000
280551013	5989066	305631	9503.000201	27737	655	0.950300	30415	242	0.950300	9969988	0.000000
284278278	5392472	274572	9698.592075	27873	594	0.969859	30827	213	0.969859	9964954	0.000000
286528696	5028188	257468	9817.209710	28037	609	0.981721	30962	238	0.981721	9959951	0.000000
287889975	4822278	246238	9889.145947	28394	471	0.988915	31031	173	0.988915	9954916	0.000000
288666431	4700777	240227	9932.772025	28873	478	0.993277	31128	151	0.993277	9949940	0.000000
289105765	4625671	236548	9959.229270	28629	462	0.995923	30914	218	0.995923	9945095	0.000000
289389899	4590659	234780	9975.274394	28606	556	0.997527	31042	198	0.997527	9940108	0.000000
289587147	4558980	232618	9985.005037	28429	508	0.998501	30907	218	0.998501	9935079	0.000000
289664183	4533964	231898	9990.906233	28672	473	0.999091	30987	163	0.999091	9930226	0.000000
289795112	4524371	230341	9994.485041	28708	515	0.999449	31039	190	0.999449	9925309	0.000000
289785559	4529437	231045	9996.655426	28642	501	0.999666	31104	194	0.999666	9920428	0.000000
289825245	4517897	230065	9997.971667	28415	575	0.999797	31328	140	0.999797	9915480	0.000000
289878998	4508113	230851	9998.769908	28870	432	0.999877	31230	129	0.999877	9910457	0.000000
289880461	4516010	230627	9999.254005	28808	414	0.999925	31088	169	0.999925	9905542	0.000000
289869503	4508159	230325	9999.547588	28721	526	0.999955	31040	152	0.999955	9900685	0.000000
289814674	4517992	229837	9999.725632	28907	572	0.999973	30886	144	0.999973	9895854	0.000000
289836806	4520913	231223	9999.833608	28813	489	0.999983	31176	141	0.999983	9890920	0.000000
289887208	4508015	229374	9999.899091	29524	366	0.999990	30917	182	0.999990	9885943	0.000000
289877683	4507300	229369	9999.938803	28762	425	0.999994	30906	173	0.999994	9881000	0.000000
289853228	4527623	231423	9999.962887	29001	394	0.999996	31089	148	0.999996	9876032	0.000000
289863566	4504380	229802	9999.977493	29021	426	0.999998	31030	150	0.999998	9871131	0.000000
289875705	4511886	230255	9999.986350	28107	533	0.999999	30873	189	0.999999	9866167	0.000000
289879287	4511548	229239	9999.991722	28873	416	0.999999	31042	148	0.999999	9861296	0.000000
289894164	4511236	229755	9999.994980	28780	563	0.999999	31146	170	0.999999	9856271	0.000000
289870155	4505971	229742	9999.996955	28262	527	1.000000	31321	151	1.000000	9851282	0.000000
289867589	4513763	230753	9999.998154	29046	464	1.000000	31199	156	1.000000	9846189	0.000000
289853116	4517287	231105	9999.998880	28878	408	1.000000	31143	197	1.000000	9841252	0.000000
289891705	4504938	229684	9999.999321	28837	495	1.000000	31099	136	1.000000	9836343	0.000000
289884651	4514556	230444	9999.999588	28685	512	1.000000	31126	112	1.000000	9831359	0.000000
289845042	4523664	230515	9999.999750	28986	505	1.000000	30958	204	1.000000	9826489	0.000000
289784044	4527893	230392	9999.999849	28692	510	1.000000	31155	131	1.000000	9821503	0.000000
289873456	4504245	230046	9999.999908	28083	582	1.000000	31240	161	1.000000	9816569	0.000000
289866090	4518552	229834	9999.999944	28637	552	1.000000	30958	191	1.000000	9811634	0.000000
289864768	4511778	229642	9999.999966	28579	512	1.000000	30735	176	1.000000	9806650	0.000000
289810234	4517606	230413	9999.999980	28969	399	1.000000	30942	171	1.000000	9801760	-1.#IND00
289855636	4512765	229600	9999.999988	28850	413	1.000000	30937	189	1.000000	9797030	0.016000
289864899	4506687	229818	9999.999992	28669	498	1.000000	31163	166	1.000000	9792121	-0.001291
289893475	4511189	229692	9999.999995	28820	447	1.000000	31040	175	1.000000	9787270	0.001919
289863422	4515010	230489	9999.999997	28727	476	1.000000	31250	159	1.000000	9782442	0.002401
289853643	4520307	230528	9999.999998	28559	527	1.000000	31278	143	1.000000	9777591	0.000475
289833863	4513620	230411	9999.999999	28686	401	1.000000	31215	170	1.000000	9772703	0.003728
289901228	4511294	230684	9999.999999	28684	456	1.000000	30905	163	1.000000	9767825	0.003220
289838683	4512570	230554	10000.000000	29201	440	1.000000	31288	176	1.000000	9762923	0.002170
289883493	4514123	229788	10000.000000	28486	483	1.000000	30848	140	1.000000	9758063	-0.001128
289848836	4518921	230513	10000.000000	28507	526	1.000000	31275	142	1.000000	9753170	-0.001356
289846452	4518232	230843	10000.000000	28973	469	1.000000	31092	154	1.000000	9748349	-0.003445
289809225	4521747	229790	10000.000000	28569	500	1.000000	30858	172	1.000000	9743423	-0.003268
289801312	4520278	230748	10000.000000	28776	495	1.000000	31117	165	1.000000	9738611	-0.002171
289811735	4524463	229753	10000.000000	28263	587	1.000000	31127	158	1.000000	9733862	-0.002608
289845178	4514576	230678	10000.000000	28870	465	1.000000	31156	164	1.000000	9728956	-0.003372
289876626	4519007	229423	10000.000000	28746	433	1.000000	31057	165	1.000000	9724009	-0.002038
289849153	4516175	230430	10000.000000	28657	503	1.000000	30864	168	1.000000	9719103	-0.001779
289854601	4518060	230153	10000.000000	28722	519	1.000000	31322	169	1.000000	9714257	-0.001186
289876313	4517505	230077	10000.000000	28829	436	1.000000	31095	153	1.000000	9709526	0.000390
289829588	4512967	230503	10000.000000	28781	426	1.000000	30942	178	1.000000	9704702	-0.000407
289871683	4509482	231353	10000.000000	29055	469	1.000000	30929	143	1.000000	9699852	-0.000359
289874106	4512961	229740	10000.000000	28626	457	1.000000	31304	179	1.000000	9695014	-0.000144
289871839	4513858	229137	10000.000000	28577	566	1.000000	31198	135	1.000000	9690155	0.000638
289872861	4509538	229899	10000.000000	29178	441	1.000000	30949	167	1.000000	9685290	0.001548
289876789	4512583	230877	10000.000000	28880	500	1.000000	31069	166	1.000000	9680416	0.002592
289836607	4512476	231242	10000.000000	28616	547	1.000000	31365	139	1.000000	9675608	0.002755
289850552	4526051	231700	10000.000000	28876	454	1.000000	30885	181	1.000000	9670792	0.001943
289847658	4511483	229761	10000.000000	28660	466	1.000000	30955	176	1.000000	9665885	0.001862
289825718	4526640	230361	10000.000000	28798	419	1.000000	31159	172	1.000000	9661054	0.002812
289876969	4501207	228993	10000.000000	28625	618	1.000000	31043	161	1.000000	9656089	0.004771
289912245	4503727	229918	10000.000000	28342	487	1.000000	30831	177	1.000000	9651255	0.004522
289847418	4518701	230977	10000.000000	28952	489	1.000000	31249	162	1.000000	9646462	0.004313
289904933	4505728	230648	10000.000000	28929	482	1.000000	31030	160	1.000000	9641646	0.003962
289892328	4501039	229484	10000.000000	28900	443	1.000000	30981	156	1.000000	9636792	0.004386
289877714	4513722	230612	10000.000000	28501	505	1.000000	31103	189	1.000000	9632119	0.004476
289892131	4514457	229805	10000.000000	29197	388	1.000000	31078	166	1.000000	9627317	0.003685
289862775	4514567	230468	10000.000000	28933	465	1.000000	31192	162	1.000000	9622474	0.004438
289854633	4517728	230298	10000.000000	28643	450	1.000000	31222	153	1.000000	9617596	0.000546
289842570	4511310	231013	10000.000000	28923	440	1.000000	30913	184	1.000000	9612822	0.000947
289859579	4507707	230418	10000.000000	28859	494	1.000000	30923	152	1.000000	9608036	0.000152
289823986	4526845	230421	10000.000000	28909	436	1.000000	31162	166	1.000000	9603173	0.000378
289822113	4521990	231073	10000.000000	28218	523	1.000000	31124	154	1.000000	9598375	0.000817
289867178	4504176	229957	10000.000000	28693	510	1.000000	31034	150	1.000000	9593654	0.000772
289859880	4512119	229998	10000.000000	28823	486	1.000000	30809	164	1.000000	9588782	0.000185
289861036	4511899	229874	10000.000000	28434	521	1.000000	31061	169	1.000000	9583970	0.000236
289855894	4513257	229684	10000.000000	28562	458	1.000000	31296	141	1.000000	9579157	0.000434
289881690	4508905	231020	10000.000000	28482	531	1.000000	30869	218	1.000000	9574240	0.000460
289878468	4511699	231066	10000.000000	29178	414	1.000000	30994	154	1.000000	9569531	0.000517
289866949	4517593	230272	10000.000000	28741	422	1.000000	31099	158	1.000000	9564774	-0.000037
289872088	4512963	230494	10000.000000	28944	429	1.000000	31089	176	1.000000	9559962	-0.000277
289866277	4509093	230404	10000.000000	28575	537	1.000000	30965	166	1.000000	9555201	-0.000194
289830285	4522250	230772	10000.000000	28236	552	1.000000	31261	157	1.000000	9550335	0.000039
289799971	4520565	230197	10000.000000	29106	391	1.000000	31088	140	1.000000	9545511	-0.000090
289864685	4508380	230387	10000.000000	28513	556	1.000000	31061	127	1.000000	9540773	-0.000111
289928749	4506040	229693	10000.000000	28924	514	1.000000	30864	165	1.000000	9536088	-0.000991
289872950	4513588	229332	10000.000000	28864	457	1.000000	30996	170	1.000000	9531219	-0.001071
289871622	4513632	229597	10000.000000	28554	521	1.000000	31077	201	1.000000	9526467	-0.000792
289848887	4515311	230301	10000.000000	28678	509	1.000000	30981	150	1.000000	9521626	-0.000620
289884728	4508104	229291	10000.000000	28729	449	1.000000	31229	165	1.000000	9516744	-0.000713
npatches	nstrain	runtime	dt	init_x	init_y	init_y_blood	init_z	init_S	beta0	beta1	beta2	beta3	mean_beta	B	d	delta	delta_blood	b[0]	mut	m	CTL	c	g	epsilon	k	het	lambda	rho	omega	x_max	patch.dyna	DELTA	A	VA
10000	1	100.000000	0.001000	21900	9499	5000000	0.001000	10000000	8.794798	21.555027	16.527459	13.070361	16	800000000	0.010000	1.000000	1.000000	80000	0.000050	0.004800	0	0.500000	0.000000	2.500000	16.000000	0.500000	0.000000	0.000000	0.000000	31872	0	10.000000	7.000000	1.000000
sus	inf	inf_blood	z	x[0]	y[0][0]	z[0]	x[1]	y[1][0]	z[1]	S[0]	synchrony
219000000	94990000	5000000	10.000000	21900	9499	0.001000	21900	9499	0.001000	10000000	0.000000
111237016	75502594	4013671	3941.516320	15701	6220	0.394152	8556	8371	0.394152	9995032	0.000000
207996669	20894093	1084301	6325.803353	26519	867	0.632580	16670	2902	0.632580	9990007	0.000000
250466133	10989169	567152	7771.765723	29855	346	0.777177	20489	1860	0.777177	9984968	0.000000
272019260	7016313	361743	8648.676577	30975	205	0.864868	23007	1295	0.864868	9979946	0.000000
283463036	5189925	265636	9180.483393	31495	115	0.918048	25480	848	0.918048	9975009	0.000000
289684941	4234982	216578	9503.000201	31546	106	0.950300	26217	786	0.950300	9970065	0.000000
293331421	3705108	189632	9698.592075	31397	84	0.969859	26432	748	0.969859	9965082	0.000000
295466262	3401829	173762	9817.209710	31816	81	0.981721	26730	608	0.981721	9960232	0.000000
296625298	3235318	165352	9889.145947	31590	79	0.988915	26712	694	0.988915	9955146	0.000000
297441800	3123209	159423	9932.772025	31616	71	0.993277	26318	721	0.993277	9950229	0.000000
297937176	3056118	156320	9959.229270	31630	68	0.995923	27443	585	0.995923	9945223	0.000000
298157579	3027375	153838	9975.274394	31612	51	0.997527	26957	681	0.997527	9940226	0.000000
298368544	2988539	152405	9985.005037	31528	68	0.998501	27149	597	0.998501	9935178	0.000000
298431944	2989129	152398	9990.906233	31733	53	0.999091	27047	637	0.999091	9930232	0.000000
298478100	2976646	152355	9994.485041	31748	63	0.999449	27458	645	0.999449	9925425	0.000000
298539846	2973160	151861	9996.655426	31543	47	0.999666	26945	687	0.999666	9920408	0.000000
298541632	2977989	151874	9997.971667	31635	66	0.999797	27564	583	0.999797	9915466	0.000000
298487457	2974656	151968	9998.769908	31895	67	0.999877	26873	728	0.999877	9910471	0.000000
298554767	2970443	151645	9999.254005	31547	78	0.999925	27231	683	0.999925	9905555	0.000000
298537563	2965706	151104	9999.547588	31841	60	0.999955	27663	596	0.999955	9900670	0.000000
298618677	2954844	150353	9999.725632	31574	62	0.999973	27380	602	0.999973	9895828	0.000000
298567970	2970595	152340	9999.833608	31632	53	0.999983	27630	630	0.999983	9890805	0.000000
298523842	2976981	151666	9999.899091	31446	82	0.999990	27353	628	0.999990	9885811	0.000000
298623659	2959367	150632	9999.938803	31583	74	0.999994	27032	718	0.999994	9880843	0.000000
298559485	2970197	150941	9999.962887	31624	74	0.999996	26709	686	0.999996	9875927	0.000000
298554616	2960212	151601	9999.977493	31846	68	0.999998	27818	577	0.999998	9870947	0.000000
298555464	2967991	151078	9999.986350	31530	63	0.999999	27140	641	0.999999	9865973	0.000000
298560808	2966610	151050	9999.991722	31690	76	0.999999	27462	582	0.999999	9861096	0.000000
298544345	2973047	151566	9999.994980	31653	69	0.999999	27087	665	0.999999	9856213	0.000000
298543641	2976479	152166	9999.996955	31643	62	1.000000	27588	666	1.000000	9851313	0.000000
298609098	2952949	150546	9999.998154	31587	70	1.000000	27150	610	1.000000	9846370	0.000000
298560791	2970140	151266	9999.998880	31602	57	1.000000	27688	558	1.000000	9841460	0.000000
298557355	2961056	151514	9999.999321	31697	59	1.000000	27297	556	1.000000	9836522	0.000000
298570973	2970563	151335	9999.999588	31674	52	1.000000	27211	630	1.000000	9831472	0.000000
298554213	2970415	151737	9999.999750	31488	64	1.000000	26875	700	1.000000	9826574	0.000000
298551940	2971655	151950	9999.999849	31476	60	1.000000	26904	725	1.000000	9821639	0.000000
298560849	2969839	151171	9999.999908	31517	76	1.000000	26930	664	1.000000	9816660	0.000000
298591885	2963269	150679	9999.999944	31438	81	1.000000	27336	586	1.000000	9811746	0.000000
298566202	2963756	151183	9999.999966	31638	72	1.000000	26768	705	1.000000	9806840	0.000000
298565529	2969653	151082	9999.999980	31449	65	1.000000	26705	586	1.000000	9801938	-1.#IND00
298588705	2965721	151864	9999.999988	31544	69	1.000000	27859	699	1.000000	9797049	-0.004800
298565814	2974033	152291	9999.999992	31640	60	1.000000	27225	561	1.000000	9792128	-0.002353
298528068	2976536	151312	9999.999995	31601	78	1.000000	27552	543	1.000000	9787266	-0.000549
298593722	2962083	151044	9999.999997	31709	54	1.000000	27735	628	1.000000	9782316	0.014745
298571915	2968263	151828	9999.999998	31651	66	1.000000	26701	665	1.000000	9777487	0.008537
298576540	2968118	151876	9999.999999	31776	58	1.000000	27366	643	1.000000	9772623	0.008742
298548616	2973893	151002	9999.999999	31614	69	1.000000	26997	597	1.000000	9767765	0.008166
298517135	2972253	152105	10000.000000	31655	50	1.000000	26823	711	1.000000	9762914	0.010509
298559491	2971244	151425	10000.000000	31868	62	1.000000	27265	594	1.000000	9758053	0.010488
298602400	2961691	151330	10000.000000	31566	70	1.000000	27585	607	1.000000	9753126	0.009098
298515079	2978657	151119	10000.000000	31348	67	1.000000	27571	608	1.000000	9748185	0.006279
298589426	2965043	150913	10000.000000	31610	50	1.000000	27121	743	1.000000	9743452	0.005998
298503192	2981960	152243	10000.000000	31640	76	1.000000	27585	527	1.000000	9738511	0.005454
298531732	2966640	151202	10000.000000	31558	64	1.000000	27261	603	1.000000	9733693	0.004468
298518563	2978405	152179	10000.000000	31512	78	1.000000	27186	714	1.000000	9728820	0.005628
298604206	2963613	151402	10000.000000	31639	48	1.000000	27240	658	1.000000	9723992	0.004205
298570465	2972771	151477	10000.000000	31755	68	1.000000	27363	630	1.000000	9719025	0.004462
298654434	2955725	151169	10000.000000	31743	77	1.000000	27134	591	1.000000	9714232	0.004333
298570989	2966080	151703	10000.000000	31570	81	1.000000	27089	595	1.000000	9709333	0.004298
298583528	2970677	151039	10000.000000	31643	50	1.000000	27643	618	1.000000	9704529	0.004140
298560647	2964998	150980	10000.000000	31528	77	1.000000	27541	693	1.000000	9699659	0.004225
298529205	2969692	150762	10000.000000	31557	52	1.000000	27197	567	1.000000	9694698	0.003504
298567881	2970767	151922	10000.000000	31724	70	1.000000	27103	715	1.000000	9689974	0.004967
298505777	2972601	152167	10000.000000	31726	61	1.000000	26966	662	1.000000	9685146	0.003301
298570539	2972590	151517	10000.000000	31513	60	1.000000	27998	563	1.000000	9680295	0.003026
298549617	2967048	151961	10000.000000	31747	75	1.000000	26931	642	1.000000	9675564	0.002911
298593169	2968922	151529	10000.000000	31645	50	1.000000	27374	663	1.000000	9670814	0.002934
298588416	2967008	151681	10000.000000	31778	56	1.000000	27100	657	1.000000	9665999	0.002585
298536641	2976185	152122	10000.000000	31510	73	1.000000	27470	561	1.000000	9661211	0.001980
298541784	2969358	151875	10000.000000	31709	53	1.000000	27367	653	1.000000	9656425	0.002132
298530017	2970860	151200	10000.000000	31615	63	1.000000	27123	626	1.000000	9651545	0.000934
298630028	2952694	150628	10000.000000	31824	67	1.000000	27648	588	1.000000	9646848	0.000968
298567819	2975128	152002	10000.000000	31729	69	1.000000	26977	702	1.000000	9642064	0.001316
298537452	2964685	151284	10000.000000	31685	60	1.000000	26894	623	1.000000	9637287	0.001918
298536395	2980050	152197	10000.000000	31554	94	1.000000	27546	503	1.000000	9632469	0.003095
298557406	2969903	151143	10000.000000	31489	73	1.000000	27660	635	1.000000	9627638	0.002293
298523703	2960839	151197	10000.000000	31707	72	1.000000	27523	655	1.000000	9622774	0.002175
298592397	2957596	151020	10000.000000	31561	77	1.000000	28024	488	1.000000	9618005	0.002381
298570443	2972234	151483	10000.000000	31730	54	1.000000	26593	790	1.000000	9613138	0.002212
298564228	2965776	150896	10000.000000	31540	58	1.000000	27116	697	1.000000	9608382	0.001753
298599039	2956423	151614	10000.000000	31462	97	1.000000	27366	667	1.000000	9603536	0.001428
298609401	2960698	150484	10000.000000	31579	48	1.000000	27023	704	1.000000	9598666	0.001260
298578042	2966806	151281	10000.000000	31864	72	1.000000	27096	648	1.000000	9593845	0.001383
298622724	2954257	151042	10000.000000	31773	58	1.000000	27578	553	1.000000	9588909	0.002230
298539783	2976264	151490	10000.000000	31823	76	1.000000	26970	552	1.000000	9584092	0.002115
298559953	2969043	150920	10000.000000	31844	65	1.000000	27387	539	1.000000	9579315	0.001729
298580288	2961107	151122	10000.000000	31651	60	1.000000	27094	688	1.000000	9574449	0.001516
298541698	2966234	151286	10000.000000	31660	84	1.000000	27336	636	1.000000	9569679	0.001482
298588681	2965157	151166	10000.000000	31861	72	1.000000	27190	591	1.000000	9564954	0.001250
298610353	2962579	151141	10000.000000	31641	75	1.000000	26847	759	1.000000	9560255	0.001507
298544638	2967615	151850	10000.000000	31598	67	1.000000	27225	651	1.000000	9555522	0.001275
298476042	2980956	151911	10000.000000	31638	66	1.000000	27199	700	1.000000	9550713	0.001824
298530193	2972896	152366	10000.000000	31563	72	1.000000	27663	595	1.000000	9545957	0.001902
298554591	2963406	151257	10000.000000	31426	72	1.000000	26880	715	1.000000	9541194	0.001597
298544981	2967775	151378	10000.000000	31635	58	1.000000	27114	699	1.000000	9536437	0.000394
298538945	2973015	151853	10000.000000	31315	103	1.000000	27518	580	1.000000	9531648	0.000713
298623955	2958569	151372	10000.000000	31488	63	1.000000	26884	745	1.000000	9526880	0.000409
298522509	2973188	152464	10000.000000	31440	57	1.000000	27246	677	1.000000	9522144	0.000468
298572516	2963404	151182	10000.000000	31713	53	1.000000	27631	574	1.000000	9517434	0.000394
npatches	nstrain	runtime	dt	init_x	init_y	init_y_blood	init_z	init_S	beta0	beta1	beta2	beta3	mean_beta	B	d	delta	delta_blood	b[0]	mut	m	CTL	c	g	epsilon	k	het	lambda	rho	omega	x_max	patch.dyna	DELTA	A	VA
10000	1	100.000000	0.001000	21900	9499	5000000	0.001000	10000000	21.010967	21.804100	18.781484	14.857728	16	800000000	0.010000	1.000000	1.000000	80000	0.000050	0.004800	0	0.500000	0.000000	2.500000	17.000000	0.500000	0.000000	0.000000	0.000000	31872	0	10.000000	7.000000	1.000000
sus	inf	inf_blood	z	x[0]	y[0][0]	z[0]	x[1]	y[1][0]	z[1]	S[0]	synchrony
219000000	94990000	5000000	10.000000	21900	9499	0.001000	21900	9499	0.001000	10000000	0.000000
116810558	67744235	3607604	3941.516320	9209	7702	0.394152	8986	7663	0.394152	9994970	0.000000
217287562	17559946	911699	6325.803353	17844	2547	0.632580	17266	2608	0.632580	9990043	0.000000
259800189	8733023	451857	7771.765723	22184	1419	0.777177	21597	1584	0.777177	9984977	0.000000
280676908	5282286	271687	8648.676577	25033	969	0.864868	24294	1007	0.864868	9980028	0.000000
291438834	3715994	189826	9180.483393	26100	745	0.918048	25838	753	0.918048	9975052	0.000000
297341441	2902399	149295	9503.000201	27888	522	0.950300	27257	599	0.950300	9970071	0.000000
300678357	2464775	126688	9698.592075	28494	420	0.969859	27527	494	0.969859	9965054	0.000000
302534274	2226260	113647	9817.209710	28869	492	0.981721	28570	455	0.981721	9960043	0.000000
303673823	2079603	106571	9889.145947	28716	403	0.988915	27879	580	0.988915	9955015	0.000000
304395671	1976965	101023	9932.772025	28658	472	0.993277	28811	281	0.993277	9949962	0.000000
304805115	1927830	99094	9959.229270	28793	390	0.995923	28277	574	0.995923	9945023	0.000000
305022555	1903988	96783	9975.274394	29127	320	0.997527	28326	362	0.997527	9940096	0.000000
305197728	1884257	95740	9985.005037	28446	461	0.998501	28593	326	0.998501	9935192	0.000000
305284568	1868467	95554	9990.906233	29059	484	0.999091	28472	591	0.999091	9930086	0.000000
305249081	1870343	95489	9994.485041	28824	401	0.999449	28415	515	0.999449	9925054	0.000000
305317303	1861776	94976	9996.655426	29707	303	0.999666	27491	580	0.999666	9920208	0.000000
305387563	1851113	94211	9997.971667	29629	260	0.999797	28467	380	0.999797	9915335	0.000000
305377061	1856084	94490	9998.769908	29137	412	0.999877	29150	357	0.999877	9910371	0.000000
305356171	1854934	94328	9999.254005	28856	348	0.999925	28521	399	0.999925	9905374	0.000000
305391435	1858827	94585	9999.547588	29649	381	0.999955	28131	505	0.999955	9900329	0.000000
305400278	1856621	94681	9999.725632	28940	261	0.999973	28563	405	0.999973	9895409	0.000000
305353248	1856792	94402	9999.833608	29741	303	0.999983	28338	388	0.999983	9890545	0.000000
305433967	1851962	94053	9999.899091	29595	266	0.999990	28162	525	0.999990	9885607	0.000000
305403527	1851717	94059	9999.938803	28981	416	0.999994	28956	326	0.999994	9880660	0.000000
305406863	1851488	94443	9999.962887	28926	362	0.999996	28621	391	0.999996	9875794	0.000000
305363209	1860525	94999	9999.977493	28982	352	0.999998	29093	427	0.999998	9870772	0.000000
305385449	1856572	94386	9999.986350	29461	313	0.999999	29127	367	0.999999	9865695	0.000000
305402683	1853306	94926	9999.991722	29620	349	0.999999	28013	555	0.999999	9860834	0.000000
305410303	1851166	94114	9999.994980	29213	392	0.999999	29257	328	0.999999	9855872	0.000000
305423845	1854054	94423	9999.996955	29347	317	1.000000	28568	481	1.000000	9850841	0.000000
305382862	1857365	94430	9999.998154	29888	296	1.000000	28725	413	1.000000	9845904	0.000000
305403805	1852808	94449	9999.998880	29489	434	1.000000	29242	345	1.000000	9840971	0.000000
305378251	1851811	94628	9999.999321	28991	385	1.000000	28398	462	1.000000	9836009	0.000000
305426861	1847965	94254	9999.999588	28703	374	1.000000	28371	411	1.000000	9831035	0.000000
305453011	1847074	94218	9999.999750	29647	279	1.000000	28368	526	1.000000	9826240	0.000000
305418629	1856094	94120	9999.999849	28987	414	1.000000	28658	428	1.000000	9821399	0.000000
305401039	1851320	94156	9999.999908	29223	326	1.000000	28029	464	1.000000	9816548	0.000000
305410102	1847887	94589	9999.999944	29516	307	1.000000	28682	519	1.000000	9811519	0.000000
305447004	1847412	94216	9999.999966	28828	398	1.000000	27991	526	1.000000	9806627	0.000000
305402840	1851814	93670	9999.999980	29413	244	1.000000	28594	426	1.000000	9801673	-1.#IND00
305379451	1858032	95150	9999.999988	29147	405	1.000000	28663	548	1.000000	9796678	-1.#IND00
305413925	1846729	94131	9999.999992	28670	378	1.000000	28341	485	1.000000	9791673	-1.#IND00
305392342	1851864	94622	9999.999995	29432	329	1.000000	27999	429	1.000000	9786747	0.006127
305386992	1853159	94151	9999.999997	28830	389	1.000000	28797	389	1.000000	9781795	0.004126
305370911	1856755	94477	9999.999998	29580	228	1.000000	28183	501	1.000000	9776875	0.002435
305375024	1850362	94667	9999.999999	29327	273	1.000000	28263	350	1.000000	9772156	0.001052
305429118	1855753	94853	9999.999999	29273	350	1.000000	28469	480	1.000000	9767353	0.003587
305430302	1849057	94543	10000.000000	29200	412	1.000000	28263	416	1.000000	9762461	0.001029
305388916	1855530	94778	10000.000000	29157	443	1.000000	28686	361	1.000000	9757601	-0.007819
305384746	1855938	94574	10000.000000	28737	348	1.000000	28735	382	1.000000	9752735	-0.006283
305440694	1852831	94905	10000.000000	29279	307	1.000000	28583	360	1.000000	9747906	-0.002798
305415405	1854533	95344	10000.000000	29089	380	1.000000	28899	387	1.000000	9743076	-0.002195
305433572	1845680	93627	10000.000000	29587	272	1.000000	28734	388	1.000000	9738210	-0.000654
305420672	1851390	94179	10000.000000	29128	318	1.000000	28503	433	1.000000	9733382	-0.000505
305380728	1852174	94350	10000.000000	28646	431	1.000000	28399	530	1.000000	9728347	0.001821
305409184	1854986	94196	10000.000000	29178	385	1.000000	28495	354	1.000000	9723637	0.000704
305365233	1857992	94819	10000.000000	29550	339	1.000000	28704	464	1.000000	9718643	0.000889
305380298	1850549	94224	10000.000000	28257	496	1.000000	28510	423	1.000000	9713840	0.001191
305412426	1848379	94684	10000.000000	29289	327	1.000000	28400	548	1.000000	9709015	0.001659
305406133	1850089	94343	10000.000000	29543	262	1.000000	28793	371	1.000000	9704130	0.001552
305382815	1854770	95088	10000.000000	29306	338	1.000000	28632	433	1.000000	9699195	0.000691
305388677	1846230	93810	10000.000000	28833	393	1.000000	28630	515	1.000000	9694250	0.000621
305415993	1854321	95020	10000.000000	29069	322	1.000000	27877	498	1.000000	9689479	0.001883
305394818	1852927	94621	10000.000000	29128	328	1.000000	28118	559	1.000000	9684604	0.001048
305451226	1840953	94028	10000.000000	29614	304	1.000000	29017	273	1.000000	9679732	0.000869
305458508	1842461	94136	10000.000000	28839	370	1.000000	28355	482	1.000000	9674929	-0.001114
305416188	1848632	94508	10000.000000	28617	446	1.000000	28956	334	1.000000	9670044	0.000161
305429605	1850191	94453	10000.000000	29316	367	1.000000	27982	498	1.000000	9665223	0.000698
305384758	1859848	95463	10000.000000	29378	281	1.000000	28361	409	1.000000	9660492	0.001368
305370958	1853268	94942	10000.000000	29046	326	1.000000	28401	400	1.000000	9655501	0.001505
305367581	1854649	94887	10000.000000	29028	386	1.000000	28787	328	1.000000	9650741	0.001563
305479462	1840431	93812	10000.000000	29135	323	1.000000	28283	452	1.000000	9645931	0.002055
305450149	1851779	94087	10000.000000	29247	383	1.000000	28638	433	1.000000	9641146	0.001793
305404321	1856400	94749	10000.000000	28938	344	1.000000	28536	433	1.000000	9636199	0.002020
305391507	1859114	94980	10000.000000	28992	394	1.000000	27713	458	1.000000	9631349	0.001971
305407596	1852131	94417	10000.000000	29456	293	1.000000	28929	328	1.000000	9626550	0.002583
305494204	1841805	93300	10000.000000	28911	396	1.000000	28360	519	1.000000	9621744	0.002533
305419520	1850326	94868	10000.000000	29537	339	1.000000	28054	442	1.000000	9616795	0.001939
305430851	1850068	94295	10000.000000	29158	371	1.000000	29087	341	1.000000	9611925	0.001866
305462021	1851011	94118	10000.000000	28788	394	1.000000	28294	436	1.000000	9607045	0.001834
305380582	1854766	94486	10000.000000	29504	300	1.000000	28515	398	1.000000	9602166	0.001872
305436556	1850747	94803	10000.000000	29341	354	1.000000	28548	495	1.000000	9597365	0.001620
305479686	1841933	93750	10000.000000	28673	363	1.000000	27859	521	1.000000	9592623	0.001657
305396096	1856277	94011	10000.000000	29026	321	1.000000	28346	559	1.000000	9587849	0.001608
305447926	1849477	94224	10000.000000	29878	312	1.000000	28168	446	1.000000	9582919	0.002425
305419506	1853882	94818	10000.000000	29263	275	1.000000	27976	462	1.000000	9578118	0.002650
305388861	1853787	94921	10000.000000	29120	330	1.000000	28068	524	1.000000	9573477	0.002516
305405545	1848850	94395	10000.000000	28720	394	1.000000	28109	459	1.000000	9568640	0.002628
305436159	1845472	94155	10000.000000	29406	281	1.000000	28281	399	1.000000	9563890	0.002383
305410078	1855014	94384	10000.000000	29367	289	1.000000	28608	457	1.000000	9559310	0.002203
305373209	1859918	94874	10000.000000	29592	237	1.000000	28660	349	1.000000	9554526	0.002355
305435293	1845786	94110	10000.000000	29519	410	1.000000	28752	457	1.000000	9549821	0.002921
305371100	1858008	94818	10000.000000	29326	346	1.000000	28927	400	1.000000	9544929	0.002940
305346901	1860585	94987	10000.000000	28915	376	1.000000	29058	306	1.000000	9540180	0.002728
305410920	1848263	94678	10000.000000	29370	349	1.000000	29088	342	1.000000	9535412	0.002560
305417423	1848608	94344	10000.000000	29580	260	1.000000	28553	533	1.000000	9530691	0.002347
305369212	1859120	94900	10000.000000	29541	383	1.000000	28345	458	1.000000	9525903	0.002041
305370943	1850935	94599	10000.000000	29300	312	1.000000	28207	486	1.000000	9521114	0.002523
305370827	1854007	94342	10000.000000	29335	347	1.000000	28668	435	1.000000	9516245	0.002598
npatches	nstrain	runtime	dt	init_x	init_y	init_y_blood	init_z	init_S	beta0	beta1	beta2	beta3	mean_beta	B	d	delta	delta_blood	b[0]	mut	m	CTL	c	g	epsilon	k	het	lambda	rho	omega	x_max	patch.dyna	DELTA	A	VA
10000	1	100.000000	0.001000	21900	9499	5000000	0.001000	10000000	22.679076	14.828239	23.815834	15.047511	16	800000000	0.010000	1.000000	1.000000	80000	0.000050	0.004800	0	0.500000	0.000000	2.500000	18.000000	0.500000	0.000000	0.000000	0.000000	31872	0	10.000000	7.000000	1.000000
sus	inf	inf_blood	z	x[0]	y[0][0]	z[0]	x[1]	y[1][0]	z[1]	S[0]	synchrony
219000000	94990000	5000000	10.000000	21900	9499	0.001000	21900	9499	0.001000	10000000	0.000000
122358404	60816664	3247823	3941.516320	9185	6963	0.394152	12511	6060	0.394152	9995043	0.000000
226193904	14694202	764172	6325.803353	18213	2207	0.632580	23359	1376	0.632580	9990092	0.000000
268583571	6816579	352543	7771.765723	21777	1458	0.777177	28105	497	0.777177	9985084	0.000000
288775043	3811329	196837	8648.676577	25013	983	0.864868	30004	235	0.864868	9980157	0.000000
298817934	2493636	128016	9180.483393	26409	666	0.918048	30996	130	0.918048	9975292	0.000000
304169551	1820545	94006	9503.000201	28014	447	0.950300	31349	84	0.950300	9970312	0.000000
307095284	1476641	75488	9698.592075	28269	420	0.969859	31431	64	0.969859	9965371	0.000000
308818990	1271266	65090	9817.209710	28241	440	0.981721	31313	73	0.981721	9960316	0.000000
309796494	1152209	58549	9889.134353	28779	309	0.988915	31570	60	0.988915	9955368	0.000000
310436554	1078490	54728	9932.764994	28822	356	0.993277	31868	36	0.993277	9950412	0.000000
310821377	1028746	52399	9959.215686	29480	291	0.995923	31544	31	0.995923	9945559	0.000000
311025682	1008992	51670	9975.255990	28180	383	0.997527	31573	29	0.997527	9940583	0.000000
311169919	997147	51161	9984.980441	28979	391	0.998501	31864	21	0.998501	9935617	0.000000
311195860	989706	51131	9990.891316	29217	316	0.999091	31860	19	0.999091	9930712	0.000000
311246233	986442	50000	9994.472383	29561	266	0.999449	31549	30	0.999449	9925775	0.000000
311258460	979639	50127	9996.616227	29283	306	0.999666	31689	23	0.999666	9920790	0.000000
311299536	974785	49652	9997.947895	29811	245	0.999797	31647	33	0.999797	9915828	0.000000
311336839	970798	49492	9998.731988	29475	277	0.999877	31671	40	0.999877	9911011	0.000000
311406911	967419	49412	9999.131796	28902	420	0.999925	31701	38	0.999925	9906140	0.000000
311320881	978396	49571	9999.466112	29048	272	0.999955	31737	33	0.999955	9901225	0.000000
311307287	974563	49607	9999.671276	29574	331	0.999973	31973	25	0.999973	9896273	0.000000
311412170	962604	49410	9999.718631	29265	421	0.999983	31731	41	0.999983	9891241	0.000000
311359289	975671	49560	9999.803345	29394	246	0.999990	31670	28	0.999990	9886242	0.000000
311349143	969152	49698	9999.742424	29534	232	0.999994	31660	35	0.999994	9881208	0.000000
311384390	967517	48785	9999.826668	29135	339	0.999996	31569	48	0.999996	9876306	0.000000
311419729	966075	49629	9999.880955	29554	271	0.999998	31836	41	0.999998	9871395	0.000000
311326752	980884	49847	9999.902549	29269	299	0.999999	31770	43	0.999999	9866433	0.000000
311272817	978556	49902	9999.905366	28864	341	0.999999	31549	31	0.999999	9861496	0.000000
311387280	963924	49124	9999.862601	28890	392	0.999999	31798	30	0.999999	9856595	0.000000
311396181	966526	49379	9999.898265	29622	275	1.000000	31463	35	1.000000	9851623	0.000000
311336318	974908	50017	9999.872542	28740	486	1.000000	31857	31	1.000000	9846677	0.000000
311342213	969460	49489	9999.884701	29494	229	1.000000	31753	28	1.000000	9841853	0.000000
311439154	963483	49011	9999.919361	29488	264	1.000000	31991	33	1.000000	9836893	0.000000
311349234	971841	49465	9999.944965	29901	194	1.000000	31793	17	1.000000	9831855	0.000000
311355056	969720	49663	9999.952570	28991	439	1.000000	31817	43	1.000000	9826844	0.000000
311409506	963082	49080	9999.945249	29102	282	1.000000	31648	41	1.000000	9821897	0.000000
311415784	967795	49511	9999.921808	30062	223	1.000000	31714	43	1.000000	9816924	0.000000
311343312	974049	49477	9999.894217	29705	266	1.000000	31817	43	1.000000	9811959	0.000000
311298010	979492	49712	9999.896293	28561	277	1.000000	31806	42	1.000000	9806940	0.000000
311287874	976773	50082	9999.858673	29185	368	1.000000	31520	21	1.000000	9802163	-1.#IND00
311318692	976007	49819	9999.872993	29252	249	1.000000	31812	16	1.000000	9797386	0.001600
311311953	971697	49712	9999.897092	28792	326	1.000000	31754	39	1.000000	9792572	0.002286
311373157	970985	49530	9999.930350	29452	288	1.000000	31753	52	1.000000	9787711	0.001151
311348192	972285	49253	9999.862537	29688	236	1.000000	31583	43	1.000000	9782828	0.003008
311391353	970287	49619	9999.916635	29437	364	1.000000	31639	37	1.000000	9777902	-0.000886
311334905	980826	50043	9999.876488	28238	405	1.000000	31657	29	1.000000	9772968	0.001221
311339021	975043	49769	9999.911996	28580	391	1.000000	31690	32	1.000000	9768099	0.000585
311304078	974066	49909	9999.946630	29025	345	1.000000	31738	23	1.000000	9763266	0.002490
311342228	971348	49501	9999.941063	29475	262	1.000000	31963	22	1.000000	9758342	-0.006901
311331501	971051	49984	9999.948677	28483	477	1.000000	31651	53	1.000000	9753348	-0.006081
311331223	976921	49846	9999.883887	28558	364	1.000000	31645	21	1.000000	9748427	-0.003529
311279936	978949	50174	9999.914324	28804	363	1.000000	31563	30	1.000000	9743671	-0.003792
311320258	973839	49570	9999.904353	29061	346	1.000000	31496	50	1.000000	9738900	-0.006239
311353899	961330	49224	9999.937785	28995	306	1.000000	31626	43	1.000000	9734032	-0.003437
311375127	971520	49422	9999.932404	29206	341	1.000000	31729	44	1.000000	9729123	-0.004248
311333880	974003	49267	9999.946641	29598	211	1.000000	31743	37	1.000000	9724289	-0.004046
311327309	976293	50050	9999.922980	29361	334	1.000000	31678	45	1.000000	9719465	-0.003879
311322456	974732	49663	9999.935676	28721	330	1.000000	31675	33	1.000000	9714595	-0.003389
311349427	973077	49644	9999.937455	29749	192	1.000000	31665	26	1.000000	9709803	-0.003158
311377504	970614	49168	9999.949477	29234	357	1.000000	31827	18	1.000000	9704973	-0.002981
311348691	971098	49726	9999.962797	29248	313	1.000000	31636	29	1.000000	9700150	-0.002824
311318874	976300	50079	9999.970349	28723	358	1.000000	31715	36	1.000000	9695216	-0.002649
311388167	964425	49412	9999.982018	29515	285	1.000000	31538	29	1.000000	9690400	-0.002694
311387637	969606	49297	9999.977173	28830	363	1.000000	31705	30	1.000000	9685611	-0.002716
311341807	975708	49395	9999.955154	28698	451	1.000000	31612	34	1.000000	9680767	-0.001868
311339255	968773	49591	9999.946961	28621	346	1.000000	31693	34	1.000000	9675919	-0.002975
311337215	973898	49609	9999.948637	29884	200	1.000000	31507	28	1.000000	9671082	-0.002529
311359783	968164	49436	9999.945204	29044	366	1.000000	31724	22	1.000000	9666471	-0.002360
311358615	970971	49776	9999.946419	29168	299	1.000000	31492	41	1.000000	9661718	-0.001973
311313515	975942	49730	9999.967505	28970	328	1.000000	31732	35	1.000000	9656943	-0.002110
311348920	970206	49650	9999.952685	29247	374	1.000000	31609	42	1.000000	9652092	-0.002507
311328922	975887	49932	9999.971305	29201	314	1.000000	31631	40	1.000000	9647292	-0.002301
311341329	968419	49592	9999.952511	29782	248	1.000000	31745	25	1.000000	9642535	-0.001984
311351444	968316	49598	9999.956724	28644	416	1.000000	31718	32	1.000000	9637800	-0.002562
311357351	967646	49444	9999.972225	29024	337	1.000000	31512	43	1.000000	9632995	-0.002595
311354068	973038	49696	9999.932048	29075	388	1.000000	31803	38	1.000000	9628119	-0.002513
311340859	971683	49096	9999.958790	29720	185	1.000000	31723	32	1.000000	9623368	-0.002399
311329424	973928	49786	9999.931884	29372	331	1.000000	31711	38	1.000000	9618491	-0.001332
311331882	977119	50048	9999.905260	28904	368	1.000000	31775	41	1.000000	9613698	-0.001264
311332021	971830	49395	9999.904973	28902	332	1.000000	31426	28	1.000000	9608798	-0.000220
311304599	977547	49846	9999.880478	28621	433	1.000000	31739	29	1.000000	9604053	0.000216
311348160	970908	49335	9999.896161	29349	237	1.000000	31735	44	1.000000	9599199	-0.000183
311332742	972329	49896	9999.894864	29811	204	1.000000	31701	29	1.000000	9594298	-0.000371
311342359	972348	49792	9999.894319	29387	332	1.000000	31826	39	1.000000	9589448	-0.000668
311384732	963083	49321	9999.911200	29366	347	1.000000	31730	35	1.000000	9584644	-0.001504
311359909	970814	49372	9999.940718	28762	468	1.000000	31598	31	1.000000	9579872	-0.001417
311373712	964025	49157	9999.869072	29188	232	1.000000	31480	29	1.000000	9575058	-0.001768
311349627	971119	49307	9999.918662	29315	241	1.000000	31676	23	1.000000	9570277	-0.001672
311365825	966370	49223	9999.943831	29355	367	1.000000	31598	31	1.000000	9565564	-0.001667
311346808	975251	49811	9999.895957	29806	270	1.000000	31708	46	1.000000	9560824	-0.001271
311384909	963776	48846	9999.857961	29698	262	1.000000	31653	17	1.000000	9556066	-0.001287
311400543	967798	49664	9999.885623	29025	325	1.000000	31784	25	1.000000	9551284	-0.001648
311376213	964453	49555	9999.877428	29629	364	1.000000	31500	38	1.000000	9546526	-0.001449
311415469	969444	49706	9999.904950	28944	354	1.000000	31597	48	1.000000	9541786	-0.001769
311334165	974644	49762	9999.886114	28854	452	1.000000	31691	17	1.000000	9537030	-0.001744
311365058	968997	49375	9999.917225	28846	311	1.000000	31419	29	1.000000	9532212	-0.001650
311377688	962152	48940	9999.943806	29456	267	1.000000	31818	28	1.000000	9527452	-0.001602
311433300	957649	48892	9999.909279	29124	312	1.000000	31894	19	1.000000	9522707	-0.001510
311411271	970100	49530	9999.877274	28601	333	1.000000	31858	39	1.000000	9517879	-0.001489
npatches	nstrain	runtime	dt	init_x	init_y	init_y_blood	init_z	init_S	beta0	beta1	beta2	beta3	mean_beta	B	d	delta	delta_blood	b[0]	mut	m	CTL	c	g	epsilon	k	het	lambda	rho	omega	x_max	patch.dyna	DELTA	A	VA
10000	1	100.000000	0.001000	21900	9499	5000000	0.001000	10000000	9.545370	23.985315	21.499209	14.538718	16	800000000	0.010000	1.000000	1.000000	80000	0.000050	0.004800	0	0.500000	0.000000	2.500000	19.000000	0.500000	0.000000	0.000000	0.000000	31872	0	10.000000	7.000000	1.000000
sus	inf	inf_blood	z	x[0]	y[0][0]	z[0]	x[1]	y[1][0]	z[1]	S[0]	synchrony
219000000	94990000	5000000	10.000000	21900	9499	0.001000	21900	9499	0.001000	10000000	0.000000
127475976	54736421	2928241	3941.516320	16767	4225	0.394152	9207	6667	0.394152	9995010	0.000000
233928827	12371757	644785	6325.803353	27605	601	0.632580	17811	2152	0.632580	9989954	0.000000
275894558	5335156	276785	7771.765723	30729	175	0.777177	22167	1217	0.777177	9985009	0.000000
295192224	2727177	140869	8648.676577	31397	61	0.864868	24758	833	0.864868	9980049	0.000000
304531448	1618735	82999	9180.483393	31791	25	0.918048	25712	800	0.918048	9975058	0.000000
309275771	1076482	55204	9503.000201	31891	28	0.950300	27306	538	0.950300	9970025	0.000000
311879841	793665	40630	9698.474344	31951	10	0.969859	28816	380	0.969859	9965033	0.000000
313375345	628143	32157	9815.306239	31948	9	0.981721	28295	402	0.981721	9960058	0.000000
314259938	538847	27716	9878.912222	31678	9	0.988915	28620	367	0.988915	9955169	0.000000
314780191	474776	24214	9902.208416	31720	14	0.993277	29964	139	0.993277	9950271	0.000000
315122763	441199	22591	9895.878059	31807	9	0.995923	30385	185	0.995923	9945386	0.000000
315300715	421841	21435	9876.150901	31649	2	0.997527	29030	291	0.997527	9940495	0.000000
315466248	407453	20789	9850.405843	31596	8	0.977384	29361	245	0.998501	9935527	0.000000
315541467	399330	20403	9824.465257	31820	12	0.986285	28505	362	0.999091	9930586	0.000000
315513565	402424	20349	9812.116195	31431	11	0.939099	28931	346	0.999449	9925704	0.000000
315530638	401249	20545	9805.501733	31821	12	0.963066	28299	360	0.999666	9920670	0.000000
315578443	388666	19857	9798.522114	31707	5	0.960569	29859	249	0.999797	9915748	0.000000
315600311	390834	19928	9789.166998	31685	9	0.976087	28936	349	0.999877	9910737	0.000000
315622029	391387	19963	9780.040386	32065	5	0.985498	29620	265	0.999925	9905804	0.000000
315593456	392135	20085	9775.141183	31787	8	0.991205	29721	245	0.999955	9900977	0.000000
315611319	391864	19958	9782.655056	31861	6	0.976830	29124	366	0.999973	9895841	0.000000
315587321	395764	20126	9781.731245	31808	13	0.977408	29063	313	0.999983	9890864	0.000000
315562643	401406	20411	9783.552700	31762	10	0.888460	29996	243	0.999990	9885831	0.000000
315586210	396726	20237	9790.799360	31811	6	0.893129	29777	204	0.999994	9880850	0.000000
315585238	391174	19921	9792.760242	31880	11	0.935188	29031	364	0.999996	9875957	0.000000
315637122	388844	19872	9783.168463	32137	10	0.960694	28731	394	0.999998	9870935	0.000000
315629642	390758	19951	9776.090561	32047	6	0.919992	29573	221	0.999999	9866045	0.000000
315593343	393568	19940	9778.175785	31857	16	0.902489	29998	234	0.999999	9861062	0.000000
315605801	391270	20006	9778.294830	31796	3	0.892562	28940	382	0.999999	9856020	0.000000
315581279	396153	20235	9785.288535	31740	17	0.934844	30230	163	1.000000	9851092	0.000000
315559645	394006	20319	9793.873880	31834	11	0.960486	29687	309	1.000000	9846175	0.000000
315628353	390212	19824	9786.201729	31824	7	0.963175	29612	293	1.000000	9841351	0.000000
315666919	384811	19496	9781.852156	31835	11	0.977667	28839	380	1.000000	9836357	0.000000
315646058	392534	19751	9773.432524	31780	11	0.965490	29669	234	1.000000	9831436	0.000000
315607850	393938	20102	9782.880072	31840	15	0.979071	29868	254	1.000000	9826508	0.000000
315594163	391554	20046	9788.497921	31781	14	0.882927	30405	196	1.000000	9821552	0.000000
315638530	386182	19876	9782.638100	31848	1	0.892677	29165	282	1.000000	9816629	0.000000
315616772	393514	20362	9777.021823	31844	3	0.882703	28994	373	1.000000	9811642	0.000000
315628540	391731	19868	9775.690896	31820	4	0.928864	29258	258	1.000000	9806838	0.000000
[truncated: 163 more rows]
