# Supplementary material for: Large Variations in HIV-1 Viral Load Explained by Shifting-Mosaic Metapopulation Dynamics
Source: PLoS Biol. 2016 Oct 5;14(10):e1002567. doi: 10.1371/journal.pbio.1002567 (PMC5051940; doi:10.1371/journal.pbio.1002567)
Supplement: S1 Data — Each file gives the output from the simulations indicated by the filename: low migration (ms1, db432); high migration (ms1, db1); very high migration (ms10, db1); number of patches (np); reservoir (storage); no reservoir (nostorage); CTL immigration model (CTLimmig); CTL proliferation model (CTLprolif); β¯ (beta1, beta2, …). Within each file, there are 21 simulations for (k = 0,1,..,20), and data is output each day. For measures of synchrony, the final entry should be used. See Methods and S1 Simulation Code for further details. (ZIP) [file pbio.1002567.s002.zip › S1_Data/ms1_np10000_nostorage_noPD_CTLimmig_db1_beta17.tsv]

npatches	nstrain	runtime	dt	init_x	init_y	init_y_blood	init_z	init_S	beta0	beta1	beta2	beta3	mean_beta	B	d	delta	delta_blood	b[0]	mut	m	CTL	c	g	epsilon	k	het	lambda	rho	omega	x_max	patch.dyna	DELTA	A	VA
10000	1	100.000000	0.001000	21900	9499	5000000	0.001000	10000000	23.066611	22.475660	22.006029	23.294048	17	800000000	0.010000	1.000000	1.000000	80000	0.000050	0.004800	0	0.500000	0.000000	2.500000	0.000000	0.500000	0.000000	0.000000	0.000000	31872	0	10.000000	7.000000	1.000000
sus	inf	inf_blood	z	x[0]	y[0][0]	z[0]	x[1]	y[1][0]	z[1]	S[0]	synchrony
219000000	94990000	5000000	10.000000	21900	9499	0.001000	21900	9499	0.001000	10000000	0.000000
29082574	520984160	26390529	3941.516320	2015	52505	0.394152	2059	52250	0.394152	9994877	0.000000
23965666	637032648	32426180	6325.803353	1588	64185	0.632580	1657	64458	0.632580	9989821	0.000000
22458382	681720627	34743264	7771.765723	1558	68792	0.777177	1596	68526	0.777177	9984715	0.000000
21934455	698896340	35658902	8648.676577	1486	70668	0.864868	1549	70530	0.864868	9979576	0.000000
21738832	705455037	35998442	9180.483393	1496	70782	0.918048	1511	70876	0.918048	9974537	0.000000
21666731	707958888	36113011	9503.000201	1450	71519	0.950300	1569	71601	0.950300	9969639	0.000000
21636453	708977408	36161741	9698.592075	1448	71979	0.969859	1524	71652	0.969859	9964664	0.000000
21625513	709309516	36204932	9817.209710	1523	71424	0.981721	1530	71466	0.981721	9959647	0.000000
21621284	709446477	36174190	9889.145947	1480	71690	0.988915	1535	71360	0.988915	9954650	0.000000
21622445	709471276	36201850	9932.772025	1448	71668	0.993277	1458	71753	0.993277	9949667	0.000000
21618014	709531363	36198155	9959.229270	1461	71125	0.995923	1472	71424	0.995923	9944870	0.000000
21617995	709545786	36194295	9975.274394	1492	71342	0.997527	1510	71440	0.997527	9939881	0.000000
21620634	709559909	36201083	9985.005037	1460	71528	0.998501	1550	71297	0.998501	9934884	0.000000
21614647	709558120	36194348	9990.906233	1478	71378	0.999091	1521	71573	0.999091	9929970	0.000000
21613657	709570901	36193400	9994.485041	1523	71551	0.999449	1520	71457	0.999449	9924962	0.000000
21617249	709524634	36207354	9996.655426	1483	71452	0.999666	1513	71389	0.999666	9920108	0.000000
21625222	709522435	36203095	9997.971667	1472	71539	0.999797	1510	71487	0.999797	9915134	0.000000
21616272	709520710	36193963	9998.769908	1521	71205	0.999877	1530	71599	0.999877	9910085	0.000000
21621832	709550512	36196645	9999.254005	1442	71571	0.999925	1523	71450	0.999925	9905024	0.000000
21621606	709512929	36210005	9999.547588	1470	71666	0.999955	1511	71301	0.999955	9900020	0.000000
21620193	709517757	36209672	9999.725632	1407	71778	0.999973	1556	71105	0.999973	9895138	0.000000
21626103	709486663	36200805	9999.833608	1469	71327	0.999983	1502	71230	0.999983	9890188	0.000000
21624834	709518327	36191316	9999.899091	1508	71117	0.999990	1505	71787	0.999990	9885242	0.000000
21617261	709535148	36200914	9999.938803	1427	71351	0.999994	1520	71024	0.999994	9880371	0.000000
21622245	709516415	36199797	9999.962887	1456	71657	0.999996	1495	71459	0.999996	9875392	0.000000
21621590	709544207	36193836	9999.977493	1429	71657	0.999998	1541	71232	0.999998	9870345	0.000000
21618623	709564886	36193368	9999.986350	1483	72020	0.999999	1503	71088	0.999999	9865502	0.000000
21617055	709536036	36200478	9999.991722	1468	71694	0.999999	1525	71473	0.999999	9860565	0.000000
21617115	709556275	36207686	9999.994980	1440	71631	0.999999	1524	72092	0.999999	9855659	0.000000
21621081	709516028	36207851	9999.996955	1530	71084	1.000000	1507	71491	1.000000	9850763	0.000000
21621676	709551138	36204213	9999.998154	1506	71710	1.000000	1499	70996	1.000000	9845891	0.000000
21621598	709539780	36203923	9999.998880	1465	71136	1.000000	1522	71379	1.000000	9840980	0.000000
21616734	709495599	36210644	9999.999321	1478	70999	1.000000	1488	71365	1.000000	9836001	0.000000
21617152	709513478	36198935	9999.999588	1484	71276	1.000000	1498	71572	1.000000	9830998	0.000000
21624610	709505690	36194826	9999.999750	1506	71496	1.000000	1511	71692	1.000000	9826173	0.000000
21620683	709562730	36187471	9999.999849	1510	71575	1.000000	1520	71591	1.000000	9821316	0.000000
21620414	709535392	36189008	9999.999908	1479	71500	1.000000	1520	71527	1.000000	9816407	0.000000
21619517	709504045	36204489	9999.999944	1475	71197	1.000000	1511	72174	1.000000	9811506	0.000000
21619444	709537313	36186333	9999.999966	1487	71274	1.000000	1527	71398	1.000000	9806736	0.000000
21620671	709520241	36194806	9999.999980	1520	71251	1.000000	1509	71831	1.000000	9801841	-1.#IND00
21623684	709520608	36204429	9999.999988	1453	71644	1.000000	1471	71447	1.000000	9796992	-0.000000
21626101	709481341	36200806	9999.999992	1485	71446	1.000000	1509	71414	1.000000	9792016	0.004432
21616412	709512995	36200909	9999.999995	1461	71273	1.000000	1538	71308	1.000000	9786956	0.002372
21618472	709517136	36196607	9999.999997	1457	71317	1.000000	1488	71429	1.000000	9782161	0.004660
21613659	709528502	36206702	9999.999998	1476	71305	1.000000	1463	71357	1.000000	9777381	0.001879
21623247	709517322	36211745	9999.999999	1492	71392	1.000000	1527	71510	1.000000	9772434	0.003295
21620127	709548373	36200370	9999.999999	1476	71655	1.000000	1473	71990	1.000000	9767549	0.002168
21624610	709510340	36197216	10000.000000	1467	71191	1.000000	1478	71190	1.000000	9762624	-0.001347
21621763	709527474	36195917	10000.000000	1526	71358	1.000000	1490	71168	1.000000	9757794	-0.005328
21614046	709515546	36195029	10000.000000	1519	71749	1.000000	1479	71555	1.000000	9753026	-0.004290
21620916	709526757	36199834	10000.000000	1470	71604	1.000000	1455	71586	1.000000	9748041	-0.003883
21621434	709558907	36199561	10000.000000	1451	71473	1.000000	1496	71856	1.000000	9743106	-0.003294
21624227	709553262	36196103	10000.000000	1459	71554	1.000000	1517	70985	1.000000	9738163	-0.006215
21621356	709502162	36201538	10000.000000	1490	71775	1.000000	1551	71568	1.000000	9733336	-0.003660
21613841	709504258	36201573	10000.000000	1505	71394	1.000000	1534	71237	1.000000	9728597	-0.003553
21616301	709535950	36200856	10000.000000	1472	71493	1.000000	1509	70938	1.000000	9723835	-0.005372
21621960	709513250	36210214	10000.000000	1452	71592	1.000000	1535	71709	1.000000	9718977	-0.005370
21613878	709532407	36197993	10000.000000	1465	71391	1.000000	1584	71007	1.000000	9714007	-0.004652
21616844	709554231	36206495	10000.000000	1479	71597	1.000000	1471	71565	1.000000	9709276	-0.004461
21620685	709548882	36204288	10000.000000	1517	71371	1.000000	1533	71227	1.000000	9704380	-0.001513
21619507	709522828	36198495	10000.000000	1496	71442	1.000000	1461	71444	1.000000	9699512	-0.001146
21613086	709518976	36206473	10000.000000	1505	71030	1.000000	1473	71823	1.000000	9694671	-0.001281
21618892	709520461	36195836	10000.000000	1470	71197	1.000000	1509	71393	1.000000	9689798	-0.000799
21616605	709552304	36207194	10000.000000	1438	71840	1.000000	1508	71500	1.000000	9685030	-0.000467
21621148	709543262	36197454	10000.000000	1496	71267	1.000000	1481	71536	1.000000	9680230	-0.001672
21623086	709515900	36195482	10000.000000	1535	71673	1.000000	1557	71222	1.000000	9675416	-0.001919
21620142	709505961	36195193	10000.000000	1468	71397	1.000000	1533	71420	1.000000	9670596	-0.001954
21617303	709511669	36199162	10000.000000	1462	71275	1.000000	1498	71104	1.000000	9665753	-0.001252
21617454	709540048	36194281	10000.000000	1468	71760	1.000000	1451	71015	1.000000	9660821	-0.001019
21622035	709527852	36200341	10000.000000	1550	71451	1.000000	1480	71469	1.000000	9655989	-0.002634
21620020	709507855	36201679	10000.000000	1453	71672	1.000000	1463	71263	1.000000	9651086	-0.003478
21616277	709550290	36201606	10000.000000	1495	71284	1.000000	1492	71534	1.000000	9646333	-0.003412
21620873	709567063	36202440	10000.000000	1489	71581	1.000000	1520	71494	1.000000	9641488	-0.003599
21617454	709571814	36197225	10000.000000	1413	71654	1.000000	1514	71315	1.000000	9636683	-0.003491
21619303	709548681	36196234	10000.000000	1489	71268	1.000000	1486	71610	1.000000	9631832	-0.003750
21615096	709532860	36206365	10000.000000	1497	71771	1.000000	1511	71178	1.000000	9627027	-0.003689
21620816	709526481	36195378	10000.000000	1504	71244	1.000000	1545	71164	1.000000	9622127	-0.003862
21613724	709547234	36205806	10000.000000	1468	70852	1.000000	1486	71189	1.000000	9617433	-0.003656
21619735	709577002	36192941	10000.000000	1463	71091	1.000000	1447	71739	1.000000	9612681	-0.002753
21613839	709573701	36204534	10000.000000	1493	71338	1.000000	1515	71483	1.000000	9607760	-0.002622
21617196	709571832	36198319	10000.000000	1435	71903	1.000000	1512	71585	1.000000	9602859	-0.002219
21624527	709539533	36193669	10000.000000	1461	71620	1.000000	1476	71405	1.000000	9598146	-0.001646
21618400	709530260	36197335	10000.000000	1470	70956	1.000000	1519	72013	1.000000	9593441	-0.000394
21623304	709548781	36199492	10000.000000	1499	71274	1.000000	1533	71137	1.000000	9588645	-0.000174
21616091	709509455	36192153	10000.000000	1480	71146	1.000000	1530	70914	1.000000	9583861	-0.000992
21626489	709476981	36204700	10000.000000	1429	71192	1.000000	1481	71350	1.000000	9579010	-0.000845
21619743	709475974	36201878	10000.000000	1473	71190	1.000000	1503	71229	1.000000	9574159	-0.000588
21619490	709508027	36199934	10000.000000	1481	71036	1.000000	1471	71600	1.000000	9569345	-0.000710
21617149	709532690	36185511	10000.000000	1469	71149	1.000000	1490	71763	1.000000	9564561	-0.000596
21619366	709522927	36193865	10000.000000	1481	71410	1.000000	1496	71590	1.000000	9559778	-0.000641
21617886	709484579	36200813	10000.000000	1485	71265	1.000000	1499	71378	1.000000	9555004	-0.000087
21620839	709509663	36205422	10000.000000	1481	71143	1.000000	1495	71809	1.000000	9550193	-0.000031
21623572	709530119	36193954	10000.000000	1480	71153	1.000000	1470	71645	1.000000	9545451	0.000133
21619507	709533741	36200681	10000.000000	1481	71460	1.000000	1514	71445	1.000000	9540671	0.001103
21625613	709514256	36197417	10000.000000	1510	71514	1.000000	1487	71358	1.000000	9535968	0.001146
21623402	709525149	36192086	10000.000000	1477	71591	1.000000	1524	71227	1.000000	9531154	0.000769
21620605	709540438	36205152	10000.000000	1496	71105	1.000000	1511	70981	1.000000	9526369	0.000656
21617503	709560341	36201529	10000.000000	1453	71615	1.000000	1502	71823	1.000000	9521677	0.001190
21620240	709523030	36195322	10000.000000	1459	71485	1.000000	1492	71331	1.000000	9517006	0.001154
npatches	nstrain	runtime	dt	init_x	init_y	init_y_blood	init_z	init_S	beta0	beta1	beta2	beta3	mean_beta	B	d	delta	delta_blood	b[0]	mut	m	CTL	c	g	epsilon	k	het	lambda	rho	omega	x_max	patch.dyna	DELTA	A	VA
10000	1	100.000000	0.001000	21900	9499	5000000	0.001000	10000000	22.244000	18.063481	10.448058	12.221127	17	800000000	0.010000	1.000000	1.000000	80000	0.000050	0.004800	0	0.500000	0.000000	2.500000	1.000000	0.500000	0.000000	0.000000	0.000000	31872	0	10.000000	7.000000	1.000000
sus	inf	inf_blood	z	x[0]	y[0][0]	z[0]	x[1]	y[1][0]	z[1]	S[0]	synchrony
219000000	94990000	5000000	10.000000	21900	9499	0.001000	21900	9499	0.001000	10000000	0.000000
32558900	454866214	23132778	3941.516320	2300	46153	0.394152	2830	45590	0.394152	9994943	0.000000
32560264	449896795	22988651	6325.803353	2290	45831	0.632580	2791	44849	0.632580	9989910	0.000000
35437485	408602163	20887212	7771.765723	2551	41447	0.777177	3026	41095	0.777177	9984921	0.000000
37899545	379129982	19374378	8648.676577	2683	38755	0.864868	3286	38208	0.864868	9980023	0.000000
39493878	362055969	18478096	9180.483393	2802	37174	0.918048	3417	36588	0.918048	9975119	0.000000
40473757	352374056	17993721	9503.000201	2904	36034	0.950300	3527	35792	0.950300	9970096	0.000000
41050941	346840301	17696626	9698.592075	2891	35303	0.969859	3548	35429	0.969859	9965079	0.000000
41389263	343597773	17529285	9817.209710	3024	34933	0.981721	3659	34760	0.981721	9960095	0.000000
41595226	341673132	17434922	9889.145947	3022	34899	0.988915	3648	34300	0.988915	9954920	0.000000
41720730	340511358	17378504	9932.772025	3030	34718	0.993277	3608	34461	0.993277	9949937	0.000000
41800060	339845766	17337917	9959.229270	3021	34394	0.995923	3616	34375	0.995923	9944892	0.000000
41857979	339393179	17319433	9975.274394	2989	34986	0.997527	3685	34067	0.997527	9940054	0.000000
41876774	339145910	17306929	9985.005037	3029	34641	0.998501	3579	34266	0.998501	9935039	0.000000
41906880	338959222	17290818	9990.906233	2944	34710	0.999091	3655	34059	0.999091	9930112	0.000000
41904284	338896617	17289357	9994.485041	3034	34705	0.999449	3742	34114	0.999449	9925115	0.000000
41911226	338826712	17295872	9996.655426	3008	34749	0.999666	3585	34068	0.999666	9920117	0.000000
41920814	338769300	17283971	9997.971667	3011	34725	0.999797	3716	34274	0.999797	9915001	0.000000
41920321	338761592	17282103	9998.769908	3018	34491	0.999877	3680	34028	0.999877	9910043	0.000000
41917928	338736275	17282863	9999.254005	3013	34530	0.999925	3729	34044	0.999925	9905057	0.000000
41917677	338736240	17282939	9999.547588	3097	34158	0.999955	3643	33861	0.999955	9900166	0.000000
41928148	338748633	17288353	9999.725632	3088	34185	0.999973	3694	34273	0.999973	9895172	0.000000
41924419	338721764	17277780	9999.833608	2987	34632	0.999983	3745	34179	0.999983	9890193	0.000000
41920882	338722442	17282131	9999.899091	3000	34693	0.999990	3627	34457	0.999990	9885348	0.000000
41923672	338747912	17282998	9999.938803	2935	34496	0.999994	3680	34268	0.999994	9880320	0.000000
41917782	338772892	17282500	9999.962887	3008	34323	0.999996	3629	34341	0.999996	9875328	0.000000
41921571	338755393	17285377	9999.977493	2965	34468	0.999998	3600	34422	0.999998	9870400	0.000000
41909254	338746188	17286886	9999.986350	3051	34539	0.999999	3630	34173	0.999999	9865452	0.000000
41922247	338744747	17281575	9999.991722	3018	34627	0.999999	3650	34185	0.999999	9860553	0.000000
41920157	338753426	17289729	9999.994980	2931	34606	0.999999	3687	34118	0.999999	9855698	0.000000
41918623	338762198	17290310	9999.996955	2937	34717	1.000000	3708	34048	1.000000	9850780	0.000000
41923151	338774168	17280805	9999.998154	2977	34321	1.000000	3683	34182	1.000000	9845878	0.000000
41923687	338744070	17278289	9999.998880	2988	34612	1.000000	3641	34020	1.000000	9841025	0.000000
41914327	338747911	17285682	9999.999321	2967	34508	1.000000	3674	34115	1.000000	9836089	0.000000
41919493	338737183	17283024	9999.999588	3082	34348	1.000000	3626	34103	1.000000	9831103	0.000000
41918159	338727288	17287921	9999.999750	2952	34636	1.000000	3726	34101	1.000000	9826216	0.000000
41919891	338743290	17280687	9999.999849	3035	34511	1.000000	3612	34244	1.000000	9821383	0.000000
41919412	338761894	17280385	9999.999908	2924	34481	1.000000	3668	34158	1.000000	9816498	0.000000
41922372	338764969	17282779	9999.999944	2967	34572	1.000000	3643	34285	1.000000	9811610	0.000000
41925313	338738484	17288848	9999.999966	2934	34369	1.000000	3680	34242	1.000000	9806601	0.000000
41904987	338791445	17281896	9999.999980	3004	34465	1.000000	3745	33968	1.000000	9801716	-1.#IND00
41925894	338739682	17285561	9999.999988	2993	34555	1.000000	3672	33854	1.000000	9796759	-0.008000
41921021	338753507	17292104	9999.999992	2951	34792	1.000000	3641	34251	1.000000	9791785	0.002418
41923119	338738874	17276777	9999.999995	3057	34299	1.000000	3616	34410	1.000000	9786788	0.002640
41918211	338761008	17282544	9999.999997	3075	34320	1.000000	3678	34165	1.000000	9782012	-0.012772
41912374	338755438	17283005	9999.999998	2989	34778	1.000000	3638	34183	1.000000	9777211	-0.015808
41922628	338715797	17285800	9999.999999	2956	34670	1.000000	3775	34404	1.000000	9772373	-0.007663
41919417	338736979	17286603	9999.999999	3043	34171	1.000000	3664	34100	1.000000	9767616	-0.003958
41923395	338737026	17286287	10000.000000	3002	34538	1.000000	3639	34129	1.000000	9762761	-0.005367
41917124	338769754	17285297	10000.000000	3012	34412	1.000000	3654	34251	1.000000	9757851	-0.004831
41921476	338761523	17286491	10000.000000	3035	34435	1.000000	3683	34149	1.000000	9752899	-0.005316
41924666	338730180	17287360	10000.000000	3004	34192	1.000000	3653	34188	1.000000	9747997	-0.005535
41918813	338764585	17278628	10000.000000	2963	34389	1.000000	3615	34316	1.000000	9743158	-0.004966
41916919	338766124	17284511	10000.000000	3028	34319	1.000000	3688	34158	1.000000	9738149	-0.005736
41919418	338765357	17283311	10000.000000	3020	34455	1.000000	3703	33971	1.000000	9733244	-0.005696
41927047	338756541	17284117	10000.000000	2948	34461	1.000000	3648	34169	1.000000	9728327	-0.005286
41925110	338726797	17283121	10000.000000	2958	34362	1.000000	3647	34102	1.000000	9723502	-0.004674
41920192	338742690	17281231	10000.000000	2958	34646	1.000000	3638	34168	1.000000	9718594	-0.004427
41909034	338754830	17288914	10000.000000	3039	34386	1.000000	3606	34094	1.000000	9713816	-0.003343
41916838	338728448	17279139	10000.000000	3073	34527	1.000000	3603	33976	1.000000	9708959	-0.002016
41929061	338729646	17275957	10000.000000	3041	34239	1.000000	3781	33863	1.000000	9704068	-0.003793
41926546	338747394	17283997	10000.000000	3049	34132	1.000000	3647	34059	1.000000	9699131	-0.003357
41920224	338724885	17276930	10000.000000	3028	34610	1.000000	3694	34230	1.000000	9694416	-0.003215
41921925	338763756	17283520	10000.000000	3023	34523	1.000000	3671	34277	1.000000	9689445	-0.003189
41914324	338746424	17283766	10000.000000	2942	34850	1.000000	3623	34139	1.000000	9684651	-0.003825
41921737	338756652	17277366	10000.000000	3056	34388	1.000000	3579	34080	1.000000	9679834	-0.003739
41920964	338726527	17284180	10000.000000	3038	34462	1.000000	3647	33995	1.000000	9675013	-0.004197
41924602	338772627	17282740	10000.000000	3021	34546	1.000000	3614	34299	1.000000	9670120	-0.005004
41919841	338765914	17280558	10000.000000	2983	34593	1.000000	3619	34148	1.000000	9665248	-0.004929
41923405	338750538	17290728	10000.000000	2965	34484	1.000000	3710	33988	1.000000	9660457	-0.004866
41915628	338754994	17285856	10000.000000	2904	34639	1.000000	3645	34174	1.000000	9655593	-0.004542
41927187	338727703	17283566	10000.000000	2981	34409	1.000000	3623	34115	1.000000	9650841	-0.004308
41925607	338712700	17279109	10000.000000	2977	34730	1.000000	3629	34129	1.000000	9645972	-0.005159
41915803	338753383	17284163	10000.000000	3012	34691	1.000000	3678	34172	1.000000	9641134	-0.004432
41924983	338766175	17286458	10000.000000	2941	34762	1.000000	3684	34341	1.000000	9636339	-0.004323
41910962	338771349	17277993	10000.000000	2986	34535	1.000000	3704	34025	1.000000	9631607	-0.004466
41916909	338745562	17283460	10000.000000	2916	34535	1.000000	3579	34444	1.000000	9626816	-0.004849
41918705	338761656	17288829	10000.000000	3040	34722	1.000000	3684	33950	1.000000	9622079	-0.005920
41920294	338763559	17285255	10000.000000	3006	34174	1.000000	3706	34040	1.000000	9617298	-0.004591
41926305	338733745	17278823	10000.000000	2950	34557	1.000000	3569	34213	1.000000	9612437	-0.004317
41926642	338733611	17281452	10000.000000	3020	34394	1.000000	3651	34311	1.000000	9607589	-0.004495
41925264	338750461	17285543	10000.000000	3011	34498	1.000000	3696	34306	1.000000	9602746	-0.004505
41903073	338763702	17281819	10000.000000	3069	34518	1.000000	3623	34451	1.000000	9598074	-0.004461
41915474	338744657	17285690	10000.000000	3022	34647	1.000000	3592	34277	1.000000	9593202	-0.004896
41927322	338721157	17287795	10000.000000	2995	34519	1.000000	3704	34288	1.000000	9588426	-0.004919
41918603	338724876	17285671	10000.000000	3050	34534	1.000000	3730	34171	1.000000	9583642	-0.004609
41911864	338779646	17287683	10000.000000	3051	34400	1.000000	3606	34385	1.000000	9578892	-0.003907
41923831	338744056	17283207	10000.000000	3048	34312	1.000000	3547	34181	1.000000	9574103	-0.003793
41917012	338759213	17286469	10000.000000	3055	34291	1.000000	3648	34153	1.000000	9569285	-0.003816
41927150	338736530	17285587	10000.000000	3029	34385	1.000000	3741	33941	1.000000	9564492	-0.003826
41921246	338753314	17277730	10000.000000	2961	34759	1.000000	3662	34037	1.000000	9559655	-0.003638
41923701	338717815	17286686	10000.000000	2947	34586	1.000000	3599	34345	1.000000	9554959	-0.003370
41903814	338780247	17280043	10000.000000	2965	34574	1.000000	3657	34335	1.000000	9550328	-0.002440
41919015	338751659	17282360	10000.000000	2992	34778	1.000000	3775	34090	1.000000	9545471	-0.002377
41916965	338794331	17280589	10000.000000	3014	34512	1.000000	3679	33908	1.000000	9540664	-0.001967
41918324	338768900	17274564	10000.000000	3029	34541	1.000000	3714	34203	1.000000	9535814	-0.002129
41918525	338742803	17288986	10000.000000	3008	34567	1.000000	3634	34325	1.000000	9531154	-0.002051
41926719	338743988	17287695	10000.000000	2998	34597	1.000000	3642	34183	1.000000	9526287	-0.002028
41913970	338760635	17292427	10000.000000	2962	34797	1.000000	3714	34033	1.000000	9521547	-0.001694
41920194	338765420	17280505	10000.000000	2970	34821	1.000000	3724	34100	1.000000	9516735	-0.000681
npatches	nstrain	runtime	dt	init_x	init_y	init_y_blood	init_z	init_S	beta0	beta1	beta2	beta3	mean_beta	B	d	delta	delta_blood	b[0]	mut	m	CTL	c	g	epsilon	k	het	lambda	rho	omega	x_max	patch.dyna	DELTA	A	VA
10000	1	100.000000	0.001000	21900	9499	5000000	0.001000	10000000	13.899879	19.048051	23.375471	20.775128	17	800000000	0.010000	1.000000	1.000000	80000	0.000050	0.004800	0	0.500000	0.000000	2.500000	2.000000	0.500000	0.000000	0.000000	0.000000	31872	0	10.000000	7.000000	1.000000
sus	inf	inf_blood	z	x[0]	y[0][0]	z[0]	x[1]	y[1][0]	z[1]	S[0]	synchrony
219000000	94990000	5000000	10.000000	21900	9499	0.001000	21900	9499	0.001000	10000000	0.000000
36246808	398275592	20334987	3941.516320	4008	39571	0.394152	3111	39823	0.394152	9995084	0.000000
42282479	329940358	16912993	6325.803353	4763	32671	0.632580	3586	33213	0.632580	9990024	0.000000
49831344	272803921	13959645	7771.765723	5534	27173	0.777177	4121	27851	0.777177	9985051	0.000000
54813598	244255950	12479604	8648.676577	6086	23974	0.864868	4579	24777	0.864868	9980016	0.000000
57721035	229871690	11736944	9180.483393	6411	22874	0.918048	4848	23581	0.918048	9975048	0.000000
59423986	222127729	11334912	9503.000201	6601	21789	0.950300	4942	22828	0.950300	9970165	0.000000
60438119	217688858	11111844	9698.592075	6657	21433	0.969859	4964	22488	0.969859	9965226	0.000000
61041689	215098794	10970412	9817.209710	6721	21268	0.981721	5152	21990	0.981721	9960300	0.000000
61420550	213545830	10896517	9889.145947	6935	20973	0.988915	5031	22071	0.988915	9955328	0.000000
61632339	212619452	10847252	9932.772025	6847	21005	0.993277	5317	21469	0.993277	9950384	0.000000
61782547	212063902	10819252	9959.229270	6948	20788	0.995923	5171	21673	0.995923	9945291	0.000000
61853012	211723978	10805029	9975.274394	6920	20841	0.997527	5166	21447	0.997527	9940337	0.000000
61897864	211515334	10797365	9985.005037	6788	21007	0.998501	5208	21558	0.998501	9935338	0.000000
61923261	211427941	10785964	9990.906233	6895	20941	0.999091	5224	21460	0.999091	9930458	0.000000
61957249	211314623	10784140	9994.485041	6923	20892	0.999449	5098	21432	0.999449	9925559	0.000000
61963556	211281151	10783103	9996.655426	6904	20873	0.999666	5190	21710	0.999666	9920544	0.000000
61962816	211277801	10778015	9997.971667	6963	20825	0.999797	5277	21451	0.999797	9915676	0.000000
61981509	211245945	10777947	9998.769908	6791	20898	0.999877	5081	21912	0.999877	9910780	0.000000
61982374	211215129	10777114	9999.254005	6828	21060	0.999925	5196	21509	0.999925	9905867	0.000000
61965153	211258159	10773484	9999.547588	6928	20678	0.999955	5293	21547	0.999955	9900888	0.000000
61971226	211235284	10780846	9999.725632	6950	20660	0.999973	5240	21365	0.999973	9895991	0.000000
61970679	211228898	10776025	9999.833608	6810	20998	0.999983	5152	21525	0.999983	9891080	0.000000
61977714	211225021	10778222	9999.899091	6901	20811	0.999990	5207	21667	0.999990	9885998	0.000000
61976995	211236375	10774329	9999.938803	6882	20845	0.999994	5183	21785	0.999994	9881051	0.000000
61982059	211203024	10773940	9999.962887	6869	20829	0.999996	5260	21650	0.999996	9876133	0.000000
61982954	211204092	10773974	9999.977493	7015	20595	0.999998	5093	21808	0.999998	9871189	0.000000
61979851	211225650	10777210	9999.986350	6877	20765	0.999999	5192	21306	0.999999	9866231	0.000000
61981995	211214300	10775439	9999.991722	6793	20966	0.999999	5217	21731	0.999999	9861333	0.000000
61989051	211224167	10775102	9999.994980	6928	20691	0.999999	5230	21570	0.999999	9856394	0.000000
61992809	211192092	10777316	9999.996955	6778	21008	1.000000	5221	21482	1.000000	9851531	0.000000
61972110	211221576	10780460	9999.998154	6957	20693	1.000000	5228	21439	1.000000	9846613	0.000000
61958254	211249795	10778163	9999.998880	6797	21085	1.000000	5296	21431	1.000000	9841676	0.000000
61992513	211201539	10781282	9999.999321	7038	20767	1.000000	5262	21333	1.000000	9836732	0.000000
61986351	211218608	10775592	9999.999588	6909	20846	1.000000	5148	21646	1.000000	9831771	0.000000
61973437	211224177	10776499	9999.999750	7029	20772	1.000000	5199	21243	1.000000	9826840	0.000000
61978089	211225980	10775061	9999.999849	6946	20665	1.000000	5194	21474	1.000000	9822130	0.000000
61974163	211235131	10778569	9999.999908	6793	21047	1.000000	5192	21573	1.000000	9817109	0.000000
61990680	211198868	10779634	9999.999944	6897	20779	1.000000	5204	21635	1.000000	9812246	0.000000
61980417	211234414	10772142	9999.999966	6910	20664	1.000000	5165	21709	1.000000	9807330	0.000000
61979487	211231755	10772576	9999.999980	6891	21175	1.000000	5134	21864	1.000000	9802316	-1.#IND00
61983052	211220719	10775081	9999.999988	6947	20660	1.000000	5201	21592	1.000000	9797396	0.019200
61989344	211213153	10776151	9999.999992	7001	20616	1.000000	5192	21708	1.000000	9792432	-0.012488
61981464	211214474	10779441	9999.999995	6954	20905	1.000000	5134	21700	1.000000	9787525	-0.013283
61969713	211240765	10771292	9999.999997	6872	20912	1.000000	5132	21737	1.000000	9782694	-0.007431
61987580	211196610	10771250	9999.999998	6935	20790	1.000000	5083	21848	1.000000	9777769	-0.014101
61977006	211239038	10769586	9999.999999	6983	20802	1.000000	5178	21443	1.000000	9772822	-0.010215
61980821	211218585	10776350	9999.999999	6869	20722	1.000000	5128	21515	1.000000	9768061	-0.007063
61975097	211203485	10773615	10000.000000	6906	20897	1.000000	5214	21630	1.000000	9763175	-0.007992
61984137	211214611	10772863	10000.000000	6779	20961	1.000000	5118	21383	1.000000	9758353	-0.006024
61972389	211238271	10778856	10000.000000	6802	20828	1.000000	5266	21447	1.000000	9753507	-0.004796
61973476	211215778	10777636	10000.000000	6809	20834	1.000000	5289	21478	1.000000	9748657	-0.003541
61981582	211185899	10779529	10000.000000	6906	21059	1.000000	5149	21502	1.000000	9743687	-0.004884
61980909	211222874	10777556	10000.000000	6924	20707	1.000000	5164	21507	1.000000	9738773	-0.004643
61979126	211231447	10781564	10000.000000	6784	20707	1.000000	5118	21745	1.000000	9733836	-0.002810
61984327	211218631	10781582	10000.000000	6936	20701	1.000000	5141	21693	1.000000	9728921	-0.002610
61978108	211226926	10772451	10000.000000	6865	20493	1.000000	5151	21598	1.000000	9724030	-0.002070
61988175	211213894	10775046	10000.000000	6862	21130	1.000000	5091	21637	1.000000	9719186	-0.002058
61984708	211212198	10772394	10000.000000	6820	20955	1.000000	5202	21769	1.000000	9714300	-0.001903
61980600	211205282	10772149	10000.000000	6844	20845	1.000000	5119	21842	1.000000	9709488	-0.001781
61976386	211220395	10774689	10000.000000	6916	20826	1.000000	5183	21586	1.000000	9704596	-0.001160
61979051	211218549	10769804	10000.000000	6911	20859	1.000000	5161	21455	1.000000	9699782	-0.000550
61967399	211235414	10772171	10000.000000	7005	20657	1.000000	5185	21594	1.000000	9694878	-0.000793
61970310	211222915	10771109	10000.000000	6971	20645	1.000000	5105	21704	1.000000	9690026	-0.000427
61978489	211233419	10780489	10000.000000	6881	20939	1.000000	5264	21319	1.000000	9685123	-0.000305
61978530	211200036	10775459	10000.000000	6930	20921	1.000000	5231	21543	1.000000	9680259	-0.000193
61973835	211208470	10774461	10000.000000	7015	20672	1.000000	5059	21983	1.000000	9675388	-0.000232
61993794	211203988	10773095	10000.000000	7023	20850	1.000000	5196	21524	1.000000	9670509	-0.000869
61978018	211206653	10779586	10000.000000	6974	20689	1.000000	5148	21705	1.000000	9665495	-0.000079
61984489	211211835	10774060	10000.000000	6956	20806	1.000000	5233	21486	1.000000	9660734	0.000543
61969711	211244448	10778688	10000.000000	6995	20608	1.000000	5140	21711	1.000000	9655957	0.000704
61982404	211204399	10777391	10000.000000	6958	20869	1.000000	5182	21554	1.000000	9651181	0.000285
61986280	211205806	10781253	10000.000000	6858	20846	1.000000	5226	21410	1.000000	9646364	0.000199
61970489	211233798	10779696	10000.000000	6954	20840	1.000000	5278	21428	1.000000	9641627	0.000615
61975294	211229218	10773872	10000.000000	6897	20640	1.000000	5297	21445	1.000000	9636809	0.000290
61985134	211211945	10772278	10000.000000	6968	20840	1.000000	5190	21420	1.000000	9631913	-0.000045
61985925	211214790	10777874	10000.000000	6808	21062	1.000000	5129	21595	1.000000	9627130	0.000380
61976166	211228783	10778434	10000.000000	6860	21033	1.000000	5206	21583	1.000000	9622343	0.000099
61980652	211226950	10777849	10000.000000	6894	20914	1.000000	5163	21611	1.000000	9617560	0.000122
61985770	211183789	10778900	10000.000000	6999	20553	1.000000	5123	21866	1.000000	9612710	0.000143
61980265	211220768	10772148	10000.000000	6887	20718	1.000000	5237	21496	1.000000	9607823	0.000331
61975009	211214893	10777309	10000.000000	6819	20853	1.000000	5298	21518	1.000000	9603055	-0.000152
61982595	211216509	10777212	10000.000000	6825	21057	1.000000	5250	21415	1.000000	9598162	0.000062
61977883	211230018	10769067	10000.000000	6863	20719	1.000000	5186	21484	1.000000	9593476	0.000452
61979791	211206644	10774806	10000.000000	6965	20769	1.000000	5276	21420	1.000000	9588630	0.000774
61971499	211243553	10770869	10000.000000	7040	20656	1.000000	5165	21411	1.000000	9583802	0.001231
61981064	211204870	10778584	10000.000000	6819	20804	1.000000	5201	21732	1.000000	9578955	0.001856
61967281	211221717	10774125	10000.000000	6901	20793	1.000000	5283	21568	1.000000	9574117	0.001641
61977456	211215463	10778797	10000.000000	6995	20691	1.000000	5209	21786	1.000000	9569366	0.001439
61983576	211214504	10775416	10000.000000	6910	20857	1.000000	5254	21739	1.000000	9564672	0.001338
61975744	211217099	10781641	10000.000000	6973	20551	1.000000	5189	21537	1.000000	9559942	0.000608
61981310	211196387	10771505	10000.000000	6992	20760	1.000000	5154	21650	1.000000	9555155	-0.000415
61980309	211229763	10772666	10000.000000	6896	20927	1.000000	5165	21789	1.000000	9550381	-0.000447
61972216	211214231	10773089	10000.000000	6947	20776	1.000000	5144	21576	1.000000	9545630	0.000720
61976211	211215829	10777284	10000.000000	6824	20959	1.000000	5183	21352	1.000000	9540867	0.000998
61976451	211224426	10774345	10000.000000	6894	20610	1.000000	5156	21717	1.000000	9536150	0.001604
61987718	211208910	10771924	10000.000000	6825	20926	1.000000	5170	21781	1.000000	9531287	0.001386
61985667	211211220	10772549	10000.000000	6984	20794	1.000000	5210	21653	1.000000	9526419	0.001172
61984317	211221664	10772550	10000.000000	6715	20977	1.000000	5172	21683	1.000000	9521689	0.001038
61992648	211185211	10781391	10000.000000	6926	20719	1.000000	5134	21672	1.000000	9517010	0.001237
npatches	nstrain	runtime	dt	init_x	init_y	init_y_blood	init_z	init_S	beta0	beta1	beta2	beta3	mean_beta	B	d	delta	delta_blood	b[0]	mut	m	CTL	c	g	epsilon	k	het	lambda	rho	omega	x_max	patch.dyna	DELTA	A	VA
10000	1	100.000000	0.001000	21900	9499	5000000	0.001000	10000000	11.932430	24.841849	20.902106	14.637811	17	800000000	0.010000	1.000000	1.000000	80000	0.000050	0.004800	0	0.500000	0.000000	2.500000	3.000000	0.500000	0.000000	0.000000	0.000000	31872	0	10.000000	7.000000	1.000000
sus	inf	inf_blood	z	x[0]	y[0][0]	z[0]	x[1]	y[1][0]	z[1]	S[0]	synchrony
219000000	94990000	5000000	10.000000	21900	9499	0.001000	21900	9499	0.001000	10000000	0.000000
40538079	349154813	17893117	3941.516320	5134	34310	0.394152	2600	35575	0.394152	9995025	0.000000
53320574	249654972	12822742	6325.803353	6728	24047	0.632580	3571	25562	0.632580	9990127	0.000000
65330146	195728841	10021298	7771.765723	8269	18767	0.777177	4220	20686	0.777177	9985224	0.000000
72417550	172612244	8819966	8648.676577	9250	16213	0.864868	4760	18199	0.864868	9980296	0.000000
76480128	161245021	8236847	9180.483393	9653	15268	0.918048	5002	17183	0.918048	9975410	0.000000
78901572	155045511	7914045	9503.000201	9862	14760	0.950300	5133	16507	0.950300	9970463	0.000000
80347677	151508749	7735925	9698.592075	10081	14195	0.969859	5256	16401	0.969859	9965468	0.000000
81193747	149439381	7631578	9817.209710	10255	14274	0.981721	5234	16065	0.981721	9960427	0.000000
81729984	148204616	7560666	9889.145947	10236	14099	0.988915	5364	15929	0.988915	9955431	0.000000
82035854	147466773	7526872	9932.772025	10290	13815	0.993277	5392	15693	0.993277	9950419	0.000000
82260479	147005162	7494735	9959.229270	10392	13815	0.995923	5396	15828	0.995923	9945469	0.000000
82353114	146754163	7484534	9975.274394	10263	13951	0.997527	5326	15823	0.997527	9940444	0.000000
82430035	146580399	7478681	9985.005037	10179	14159	0.998501	5489	15496	0.998501	9935477	0.000000
82478946	146487032	7478544	9990.906233	10456	13775	0.999091	5499	15664	0.999091	9930603	0.000000
82514015	146416013	7474185	9994.485041	10484	13864	0.999449	5455	15620	0.999449	9925587	0.000000
82517991	146397872	7466901	9996.655426	10459	13947	0.999666	5428	15618	0.999666	9920571	0.000000
82515700	146381687	7470100	9997.971667	10359	13932	0.999797	5486	15729	0.999797	9915481	0.000000
82524860	146372174	7469353	9998.769908	10318	14076	0.999877	5402	15707	0.999877	9910578	0.000000
82527579	146353892	7468235	9999.254005	10418	13923	0.999925	5514	15593	0.999925	9905554	0.000000
82539019	146353351	7468383	9999.547588	10308	13853	0.999955	5435	15825	0.999955	9900652	0.000000
82533562	146347401	7467999	9999.725632	10386	14077	0.999973	5383	15616	0.999973	9895724	0.000000
82522631	146342501	7467849	9999.833608	10422	13760	0.999983	5459	15712	0.999983	9890661	0.000000
82525447	146347353	7464529	9999.899091	10296	13811	0.999990	5389	15714	0.999990	9885646	0.000000
82544734	146307712	7471319	9999.938803	10403	13942	0.999994	5305	16020	0.999994	9880651	0.000000
82528225	146331025	7467456	9999.962887	10306	13938	0.999996	5292	16029	0.999996	9875797	0.000000
82521460	146371461	7468375	9999.977493	10348	13912	0.999998	5443	15815	0.999998	9870896	0.000000
82532977	146344065	7470130	9999.986350	10415	13739	0.999999	5417	15719	0.999999	9865934	0.000000
82546175	146329373	7466842	9999.991722	10491	13808	0.999999	5436	15456	0.999999	9861020	0.000000
82553157	146317325	7465227	9999.994980	10531	13729	0.999999	5379	15876	0.999999	9856027	0.000000
82539963	146341100	7472063	9999.996955	10384	13707	1.000000	5514	15433	1.000000	9851171	0.000000
82528337	146356922	7470017	9999.998154	10596	13413	1.000000	5408	15718	1.000000	9846268	0.000000
82539845	146343093	7465147	9999.998880	10395	13800	1.000000	5396	15765	1.000000	9841338	0.000000
82532574	146366626	7469192	9999.999321	10369	13963	1.000000	5434	15529	1.000000	9836435	0.000000
82535236	146346041	7465139	9999.999588	10432	13838	1.000000	5499	15626	1.000000	9831526	0.000000
82535184	146345736	7465773	9999.999750	10487	13550	1.000000	5373	15809	1.000000	9826684	0.000000
82561163	146328704	7461280	9999.999849	10439	13852	1.000000	5462	15500	1.000000	9821728	0.000000
82552510	146330097	7468990	9999.999908	10302	13947	1.000000	5405	15643	1.000000	9816856	0.000000
82527478	146366902	7467378	9999.999944	10582	13680	1.000000	5528	15347	1.000000	9811932	0.000000
82543214	146347989	7465184	9999.999966	10371	14006	1.000000	5338	15815	1.000000	9807020	0.000000
82543556	146328061	7465692	9999.999980	10304	13865	1.000000	5480	15656	1.000000	9802157	-1.#IND00
82545822	146322161	7465111	9999.999988	10434	13701	1.000000	5425	15565	1.000000	9797437	-0.016000
82547740	146327311	7468921	9999.999992	10319	14059	1.000000	5364	15664	1.000000	9792451	0.001734
82542989	146322229	7467342	9999.999995	10290	13761	1.000000	5444	15818	1.000000	9787602	-0.001285
82531001	146341033	7466554	9999.999997	10481	13576	1.000000	5426	15645	1.000000	9782777	-0.010761
82538508	146347465	7468360	9999.999998	10595	13617	1.000000	5487	15617	1.000000	9777776	-0.004444
82537561	146328319	7464708	9999.999999	10337	13883	1.000000	5382	15738	1.000000	9772836	-0.002063
82553528	146326631	7462711	9999.999999	10414	13974	1.000000	5381	15691	1.000000	9767796	-0.001778
82533878	146324409	7468511	10000.000000	10383	13688	1.000000	5435	15697	1.000000	9762827	0.008586
82532036	146338771	7468767	10000.000000	10333	13763	1.000000	5521	15464	1.000000	9757955	0.007609
82526175	146346441	7464327	10000.000000	10649	13640	1.000000	5360	15794	1.000000	9753112	0.005252
82541167	146340583	7464901	10000.000000	10269	14052	1.000000	5480	15454	1.000000	9748135	0.007568
82518989	146338607	7469780	10000.000000	10452	13703	1.000000	5456	15599	1.000000	9743384	0.007139
82549100	146334447	7460292	10000.000000	10455	13751	1.000000	5437	15634	1.000000	9738555	0.006873
82530013	146350562	7467020	10000.000000	10527	13770	1.000000	5404	15749	1.000000	9733588	0.007006
82527767	146337017	7461833	10000.000000	10431	13697	1.000000	5319	16091	1.000000	9728741	0.005489
82529488	146374134	7465634	10000.000000	10553	13577	1.000000	5394	15828	1.000000	9723826	0.004672
82549510	146340658	7467257	10000.000000	10447	13658	1.000000	5468	15574	1.000000	9719001	0.004727
82542874	146337387	7468916	10000.000000	10356	13630	1.000000	5357	15874	1.000000	9714275	0.004832
82543174	146332064	7465104	10000.000000	10429	13702	1.000000	5524	15681	1.000000	9709440	0.005339
82537663	146328555	7466494	10000.000000	10563	13691	1.000000	5418	15575	1.000000	9704480	0.005300
82546876	146334577	7463541	10000.000000	10467	13658	1.000000	5507	15581	1.000000	9699616	0.005323
82529890	146334496	7470566	10000.000000	10627	13712	1.000000	5483	15721	1.000000	9694842	0.005053
82533519	146331986	7466063	10000.000000	10277	13983	1.000000	5471	15534	1.000000	9689932	0.006781
82523700	146371550	7460281	10000.000000	10270	13965	1.000000	5452	16002	1.000000	9685095	0.006175
82534067	146341330	7469642	10000.000000	10551	13735	1.000000	5478	15461	1.000000	9680340	0.006495
82553493	146320398	7465213	10000.000000	10500	13666	1.000000	5491	15607	1.000000	9675473	0.006168
82536541	146339280	7473416	10000.000000	10562	13616	1.000000	5426	15922	1.000000	9670593	0.005548
82540333	146333415	7465507	10000.000000	10274	13983	1.000000	5350	15814	1.000000	9665830	0.005179
82544061	146332225	7465482	10000.000000	10392	13911	1.000000	5528	15580	1.000000	9660949	0.005563
82534433	146330464	7465832	10000.000000	10461	13717	1.000000	5421	15692	1.000000	9656085	0.005371
82538136	146347248	7462790	10000.000000	10515	13678	1.000000	5467	15551	1.000000	9651257	0.005446
82531930	146347669	7468883	10000.000000	10414	13813	1.000000	5513	15819	1.000000	9646468	0.004240
82534134	146353387	7464058	10000.000000	10435	13926	1.000000	5464	15797	1.000000	9641613	0.005160
82520376	146350386	7470843	10000.000000	10296	13626	1.000000	5456	15537	1.000000	9636751	0.004542
82525419	146359455	7466502	10000.000000	10522	13774	1.000000	5485	15542	1.000000	9631995	0.004000
82522815	146356860	7468305	10000.000000	10303	14093	1.000000	5447	15649	1.000000	9627262	0.003760
82529695	146357391	7467781	10000.000000	10527	13619	1.000000	5450	15514	1.000000	9622477	0.004280
82536325	146349957	7461670	10000.000000	10356	14130	1.000000	5401	15759	1.000000	9617738	0.004895
82540515	146350444	7471508	10000.000000	10493	13465	1.000000	5370	15710	1.000000	9612953	0.004442
82532355	146344435	7464667	10000.000000	10189	14017	1.000000	5380	15639	1.000000	9608149	0.004245
82543343	146326802	7465498	10000.000000	10423	13770	1.000000	5363	15869	1.000000	9603416	0.003801
82544696	146330652	7464331	10000.000000	10528	13719	1.000000	5277	15904	1.000000	9598615	0.003851
82527862	146355263	7466369	10000.000000	10504	13819	1.000000	5535	15784	1.000000	9593900	0.003865
82539330	146338868	7463773	10000.000000	10567	13759	1.000000	5386	15566	1.000000	9589046	0.003956
82530297	146352492	7468638	10000.000000	10396	13595	1.000000	5480	15592	1.000000	9584323	0.003851
82531963	146353318	7462820	10000.000000	10516	13544	1.000000	5388	15929	1.000000	9579562	0.003648
82539523	146354842	7468344	10000.000000	10380	13837	1.000000	5376	15713	1.000000	9574929	0.005769
82544626	146333059	7467534	10000.000000	10434	13733	1.000000	5494	15644	1.000000	9570124	0.005346
82541864	146338112	7466760	10000.000000	10458	13687	1.000000	5445	15974	1.000000	9565219	0.005194
82547967	146318809	7467281	10000.000000	10498	13854	1.000000	5447	15655	1.000000	9560395	0.005129
82535076	146330840	7466792	10000.000000	10439	13733	1.000000	5559	15439	1.000000	9555669	0.005208
82533087	146321407	7469904	10000.000000	10408	13909	1.000000	5460	15605	1.000000	9550902	0.004968
82533333	146343718	7466038	10000.000000	10445	13703	1.000000	5598	15628	1.000000	9546152	0.005497
82512893	146362525	7461920	10000.000000	10478	13828	1.000000	5290	15863	1.000000	9541359	0.005665
82531468	146344095	7464524	10000.000000	10381	13874	1.000000	5401	15701	1.000000	9536489	0.005382
82540007	146364019	7465360	10000.000000	10262	13663	1.000000	5443	15671	1.000000	9531598	0.005417
82538487	146342653	7471898	10000.000000	10484	13574	1.000000	5474	15610	1.000000	9526928	0.005443
82550344	146322836	7463369	10000.000000	10577	13748	1.000000	5500	15683	1.000000	9522084	0.005339
82558798	146292470	7466581	10000.000000	10360	14010	1.000000	5406	15677	1.000000	9517379	0.005293
npatches	nstrain	runtime	dt	init_x	init_y	init_y_blood	init_z	init_S	beta0	beta1	beta2	beta3	mean_beta	B	d	delta	delta_blood	b[0]	mut	m	CTL	c	g	epsilon	k	het	lambda	rho	omega	x_max	patch.dyna	DELTA	A	VA
10000	1	100.000000	0.001000	21900	9499	5000000	0.001000	10000000	19.592311	20.936369	16.884015	19.764939	17	800000000	0.010000	1.000000	1.000000	80000	0.000050	0.004800	0	0.500000	0.000000	2.500000	4.000000	0.500000	0.000000	0.000000	0.000000	31872	0	10.000000	7.000000	1.000000
sus	inf	inf_blood	z	x[0]	y[0][0]	z[0]	x[1]	y[1][0]	z[1]	S[0]	synchrony
219000000	94990000	5000000	10.000000	21900	9499	0.001000	21900	9499	0.001000	10000000	0.000000
45009572	307030055	15792657	3941.516320	3678	30998	0.394152	3388	31444	0.394152	9995015	0.000000
65021368	194093638	9980071	6325.803353	5306	19957	0.632580	5073	19989	0.632580	9990061	0.000000
81025900	147505891	7559539	7771.765723	6667	15299	0.777177	6193	15524	0.777177	9985181	0.000000
89994230	128762711	6585179	8648.676577	7402	13458	0.864868	7038	13656	0.864868	9980330	0.000000
95201759	119438337	6099098	9180.483393	7774	12578	0.918048	7276	12837	0.918048	9975409	0.000000
98306213	114344658	5834479	9503.000201	8174	11818	0.950300	7523	12307	0.950300	9970347	0.000000
100174204	111427803	5683793	9698.592075	8252	11630	0.969859	7656	12086	0.969859	9965354	0.000000
101280592	109728966	5602534	9817.209710	8303	11691	0.981721	7775	11707	0.981721	9960315	0.000000
101966725	108717401	5547688	9889.145947	8535	11363	0.988915	7932	11636	0.988915	9955355	0.000000
102352527	108148501	5515009	9932.772025	8435	11529	0.993277	7908	11661	0.993277	9950370	0.000000
102603916	107765955	5502952	9959.229270	8483	11378	0.995923	7876	11625	0.995923	9945483	0.000000
102773215	107540074	5484092	9975.274394	8428	11365	0.997527	7973	11668	0.997527	9940519	0.000000
102866860	107408608	5478189	9985.005037	8445	11347	0.998501	8078	11330	0.998501	9935554	0.000000
102919072	107309488	5472849	9990.906233	8407	11496	0.999091	7794	11713	0.999091	9930545	0.000000
102930109	107302335	5473930	9994.485041	8686	11033	0.999449	7842	11457	0.999449	9925709	0.000000
102955513	107259815	5473830	9996.655426	8442	11263	0.999666	7865	11649	0.999666	9920735	0.000000
102971998	107232597	5470543	9997.971667	8480	11186	0.999797	7866	11539	0.999797	9915602	0.000000
102968633	107228170	5469584	9998.769908	8348	11557	0.999877	7879	11502	0.999877	9910645	0.000000
102999659	107201549	5470498	9999.254005	8507	11099	0.999925	8004	11521	0.999925	9905670	0.000000
103000842	107189202	5471153	9999.547588	8442	11290	0.999955	7955	11480	0.999955	9900656	0.000000
102975913	107225161	5467727	9999.725632	8426	11331	0.999973	7934	11494	0.999973	9895753	0.000000
103008270	107196288	5469723	9999.833608	8420	11384	0.999983	8011	11556	0.999983	9890660	0.000000
102979605	107215176	5472009	9999.899091	8379	11326	0.999990	8089	11352	0.999990	9885797	0.000000
103026221	107172809	5464791	9999.938803	8315	11381	0.999994	7954	11508	0.999994	9880951	0.000000
103007109	107202105	5470651	9999.962887	8402	11401	0.999996	7830	11765	0.999996	9876024	0.000000
102991633	107203126	5471674	9999.977493	8438	11169	0.999998	8079	11456	0.999998	9871062	0.000000
102998064	107203113	5470532	9999.986350	8255	11331	0.999999	7871	11774	0.999999	9866054	0.000000
103001126	107194805	5471266	9999.991722	8475	11499	0.999999	8087	11270	0.999999	9861144	0.000000
103002199	107191736	5470759	9999.994980	8448	11245	0.999999	8011	11624	0.999999	9856272	0.000000
102998982	107183754	5469275	9999.996955	8468	11288	1.000000	8043	11363	1.000000	9851393	0.000000
103006948	107204571	5468932	9999.998154	8440	11332	1.000000	8145	11339	1.000000	9846515	0.000000
102986880	107214680	5468532	9999.998880	8418	11425	1.000000	7982	11398	1.000000	9841664	0.000000
102982993	107214369	5469229	9999.999321	8340	11240	1.000000	7895	11503	1.000000	9836853	0.000000
102996573	107211891	5473801	9999.999588	8519	11372	1.000000	7989	11556	1.000000	9831854	0.000000
103015509	107199237	5469394	9999.999750	8473	11213	1.000000	8054	11299	1.000000	9827017	0.000000
102994722	107200660	5472652	9999.999849	8236	11405	1.000000	7960	11534	1.000000	9822138	0.000000
103000607	107203906	5471768	9999.999908	8434	11301	1.000000	7908	11663	1.000000	9817233	0.000000
102993256	107204155	5469886	9999.999944	8498	11433	1.000000	7987	11423	1.000000	9812291	0.000000
102999830	107178272	5468325	9999.999966	8247	11365	1.000000	7997	11818	1.000000	9807333	0.000000
102975721	107232462	5465980	9999.999980	8474	11481	1.000000	7718	11556	1.000000	9802402	-1.#IND00
103006995	107205934	5470442	9999.999988	8312	11483	1.000000	7952	11302	1.000000	9797528	0.008000
102986777	107201925	5470483	9999.999992	8352	11611	1.000000	8019	11465	1.000000	9792729	0.004406
102999289	107204579	5467789	9999.999995	8391	11457	1.000000	8021	11458	1.000000	9787795	-0.030640
103013973	107194959	5470774	9999.999997	8491	11395	1.000000	7764	11888	1.000000	9782862	-0.019649
102987703	107214693	5471568	9999.999998	8427	11336	1.000000	7955	11426	1.000000	9777910	-0.014880
103000548	107202211	5471493	9999.999999	8462	11411	1.000000	7840	11642	1.000000	9772992	-0.013720
103009595	107200676	5465504	9999.999999	8357	11309	1.000000	7911	11532	1.000000	9768149	-0.012819
103010692	107194196	5463401	10000.000000	8425	11173	1.000000	7834	11539	1.000000	9763359	-0.008387
102992522	107205272	5470829	10000.000000	8566	11256	1.000000	7861	11562	1.000000	9758496	-0.008218
103003034	107212281	5468426	10000.000000	8436	11324	1.000000	7984	11403	1.000000	9753685	-0.007676
103003267	107195384	5467180	10000.000000	8424	11311	1.000000	7940	11483	1.000000	9748652	-0.006609
103014702	107193573	5468129	10000.000000	8350	11407	1.000000	8058	11294	1.000000	9743907	-0.008457
102985649	107213344	5467094	10000.000000	8501	11325	1.000000	7964	11499	1.000000	9739022	-0.008021
103010830	107189940	5468786	10000.000000	8398	11314	1.000000	7902	11654	1.000000	9734101	-0.007403
102988328	107231040	5471380	10000.000000	8268	11546	1.000000	7961	11356	1.000000	9729184	-0.006638
102990118	107190513	5469343	10000.000000	8398	11414	1.000000	8011	11437	1.000000	9724183	-0.006286
102979634	107219929	5470958	10000.000000	8298	11414	1.000000	7938	11492	1.000000	9719411	-0.006115
103010872	107194685	5469521	10000.000000	8458	11213	1.000000	7889	11578	1.000000	9714473	-0.003967
102998425	107195753	5468852	10000.000000	8470	11256	1.000000	8037	11354	1.000000	9709522	-0.003804
102992534	107199680	5472892	10000.000000	8563	11182	1.000000	8024	11539	1.000000	9704669	-0.003113
102994063	107215117	5469313	10000.000000	8344	11579	1.000000	7996	11435	1.000000	9699785	-0.001832
103019003	107186464	5470839	10000.000000	8374	11273	1.000000	7763	11714	1.000000	9694902	-0.002622
102995192	107203031	5468442	10000.000000	8398	11495	1.000000	7938	11467	1.000000	9690189	-0.002433
103011519	107193638	5469065	10000.000000	8471	11511	1.000000	8005	11416	1.000000	9685378	-0.001594
102987769	107227749	5469047	10000.000000	8393	11440	1.000000	7986	11389	1.000000	9680611	-0.001788
103008717	107187798	5469263	10000.000000	8285	11475	1.000000	8060	11336	1.000000	9675787	-0.000784
102991246	107195428	5468969	10000.000000	8529	11235	1.000000	7851	11718	1.000000	9670978	-0.002132
103014048	107196155	5469567	10000.000000	8489	11187	1.000000	7906	11413	1.000000	9666324	-0.002514
103003800	107188416	5467558	10000.000000	8531	11223	1.000000	7790	11614	1.000000	9661381	-0.001859
103009108	107195734	5467798	10000.000000	8484	11429	1.000000	7934	11533	1.000000	9656545	-0.001864
102989538	107203666	5468397	10000.000000	8308	11479	1.000000	7848	11506	1.000000	9651696	-0.001950
103007550	107197551	5469468	10000.000000	8653	11101	1.000000	7929	11406	1.000000	9646909	-0.001717
102992106	107202798	5471414	10000.000000	8435	11263	1.000000	7916	11594	1.000000	9642110	-0.001679
102988881	107208041	5467117	10000.000000	8332	11515	1.000000	7816	11666	1.000000	9637298	-0.001752
102992655	107201630	5468715	10000.000000	8376	11380	1.000000	7772	11621	1.000000	9632547	-0.001705
102990644	107218691	5466923	10000.000000	8452	11311	1.000000	7858	11604	1.000000	9627705	-0.000266
102995240	107203133	5468366	10000.000000	8451	11252	1.000000	7935	11372	1.000000	9622945	-0.000268
102995401	107190112	5467226	10000.000000	8252	11451	1.000000	7971	11696	1.000000	9618098	-0.000641
102997619	107194223	5470134	10000.000000	8525	11196	1.000000	7959	11521	1.000000	9613381	-0.001314
103023913	107181018	5468477	10000.000000	8520	11159	1.000000	8092	11461	1.000000	9608566	-0.001282
102996322	107204036	5469676	10000.000000	8511	11153	1.000000	8044	11399	1.000000	9603760	-0.001060
102985111	107196551	5467794	10000.000000	8362	11540	1.000000	8038	11296	1.000000	9599076	-0.001139
102994729	107204032	5469528	10000.000000	8298	11453	1.000000	7891	11309	1.000000	9594311	-0.001163
102976265	107204044	5469379	10000.000000	8620	11106	1.000000	8054	11345	1.000000	9589527	-0.000802
103011397	107187184	5469390	10000.000000	8346	11506	1.000000	7862	11465	1.000000	9584766	-0.000883
102983410	107195582	5469771	10000.000000	8454	11347	1.000000	7933	11404	1.000000	9579905	0.000235
103002776	107190939	5464642	10000.000000	8433	11514	1.000000	7930	11653	1.000000	9575044	-0.000826
102993193	107205176	5469493	10000.000000	8567	11134	1.000000	7879	11633	1.000000	9570213	-0.000649
102996450	107200889	5466618	10000.000000	8697	10955	1.000000	7983	11348	1.000000	9565483	-0.000484
102997565	107221611	5465283	10000.000000	8453	11345	1.000000	8027	11445	1.000000	9560662	-0.000175
102988388	107206807	5466441	10000.000000	8461	11406	1.000000	7978	11438	1.000000	9555882	-0.000265
102988668	107205855	5471204	10000.000000	8356	11255	1.000000	7912	11491	1.000000	9551074	-0.001026
102999509	107182914	5470164	10000.000000	8586	11121	1.000000	8010	11373	1.000000	9546244	-0.001658
103008104	107199410	5468648	10000.000000	8381	11270	1.000000	7948	11450	1.000000	9541506	-0.002048
102992834	107199737	5470282	10000.000000	8406	11408	1.000000	7940	11567	1.000000	9536850	-0.001845
102978658	107219314	5473548	10000.000000	8542	11376	1.000000	8012	11559	1.000000	9532058	-0.001909
102990618	107205443	5469005	10000.000000	8447	11299	1.000000	7887	11487	1.000000	9527398	-0.001831
103020359	107182524	5470975	10000.000000	8384	11381	1.000000	7862	11693	1.000000	9522586	-0.001970
102992454	107204045	5468922	10000.000000	8424	11425	1.000000	7888	11289	1.000000	9517813	-0.002408
npatches	nstrain	runtime	dt	init_x	init_y	init_y_blood	init_z	init_S	beta0	beta1	beta2	beta3	mean_beta	B	d	delta	delta_blood	b[0]	mut	m	CTL	c	g	epsilon	k	het	lambda	rho	omega	x_max	patch.dyna	DELTA	A	VA
10000	1	100.000000	0.001000	21900	9499	5000000	0.001000	10000000	9.708467	11.559229	17.903031	12.524003	17	800000000	0.010000	1.000000	1.000000	80000	0.000050	0.004800	0	0.500000	0.000000	2.500000	5.000000	0.500000	0.000000	0.000000	0.000000	31872	0	10.000000	7.000000	1.000000
sus	inf	inf_blood	z	x[0]	y[0][0]	z[0]	x[1]	y[1][0]	z[1]	S[0]	synchrony
219000000	94990000	5000000	10.000000	21900	9499	0.001000	21900	9499	0.001000	10000000	0.000000
49130944	271280745	14002105	3941.516320	7437	25700	0.394152	6320	26472	0.394152	9994944	0.000000
76222245	154875248	7971658	6325.803353	11352	14040	0.632580	9881	14512	0.632580	9989777	0.000000
95592810	115439604	5914438	7771.765723	14151	9934	0.777177	12359	10554	0.777177	9984918	0.000000
106242532	99803947	5100816	8648.676577	15687	8215	0.864868	13776	8778	0.864868	9979903	0.000000
112469408	91971070	4699186	9180.483393	16456	7551	0.918048	14407	8270	0.918048	9974961	0.000000
116176397	87711183	4478778	9503.000201	17017	7153	0.950300	14832	7933	0.950300	9969993	0.000000
118427582	85254030	4350979	9698.592075	17178	6845	0.969859	15464	7462	0.969859	9964911	0.000000
119778314	83807569	4278627	9817.209710	17604	6748	0.981721	15470	7435	0.981721	9959911	0.000000
120574741	82969633	4235131	9889.145947	17862	6510	0.988915	15606	7117	0.988915	9954849	0.000000
121110221	82428154	4207565	9932.772025	17647	6700	0.993277	15491	7372	0.993277	9949796	0.000000
121388550	82133084	4190148	9959.229270	17850	6591	0.995923	15546	7265	0.995923	9944974	0.000000
121551325	81958215	4178808	9975.274394	17704	6385	0.997527	15536	7327	0.997527	9939969	0.000000
121683548	81829055	4178206	9985.005037	17673	6536	0.998501	15693	6940	0.998501	9934897	0.000000
121741784	81771786	4171507	9990.906233	17989	6449	0.999091	15651	7012	0.999091	9929853	0.000000
121791733	81726915	4168677	9994.485041	17904	6529	0.999449	15843	6982	0.999449	9924978	0.000000
121833188	81683745	4164480	9996.655426	17640	6622	0.999666	15491	7180	0.999666	9919929	0.000000
121834977	81695602	4168137	9997.971667	17770	6566	0.999797	15549	7302	0.999797	9914979	0.000000
121845464	81685374	4167149	9998.769908	17960	6380	0.999877	15660	7166	0.999877	9909965	0.000000
121861581	81659699	4169951	9999.254005	17769	6524	0.999925	15798	7163	0.999925	9904861	0.000000
121863795	81661873	4164962	9999.547588	18101	6308	0.999955	15743	7046	0.999955	9899948	0.000000
121856110	81660986	4165076	9999.725632	17641	6534	0.999973	15568	7135	0.999973	9895030	0.000000
121849583	81674012	4164631	9999.833608	17744	6470	0.999983	15803	7189	0.999983	9889972	0.000000
121848511	81661960	4165991	9999.899091	17732	6629	0.999990	15659	7262	0.999990	9885031	0.000000
121838296	81667645	4166637	9999.938803	17908	6473	0.999994	15772	7094	0.999994	9880108	0.000000
121849139	81656724	4168554	9999.962887	17558	6482	0.999996	15877	6954	0.999996	9875124	0.000000
121868748	81658324	4167947	9999.977493	17815	6484	0.999998	15621	7160	0.999998	9870185	0.000000
121879520	81650263	4167005	9999.986350	17714	6638	0.999999	15668	7019	0.999999	9865163	0.000000
121848530	81684644	4165460	9999.991722	17959	6372	0.999999	15666	7191	0.999999	9860340	0.000000
121876592	81655963	4164046	9999.994980	17644	6495	0.999999	15816	7157	0.999999	9855389	0.000000
121837939	81663408	4168014	9999.996955	18030	6288	1.000000	15717	7119	1.000000	9850607	0.000000
121857721	81649976	4167153	9999.998154	17967	6561	1.000000	15631	7127	1.000000	9845684	0.000000
121846489	81675423	4166330	9999.998880	17694	6611	1.000000	15764	7053	1.000000	9840710	0.000000
121856167	81652583	4167928	9999.999321	17960	6648	1.000000	15537	7317	1.000000	9835901	0.000000
121847845	81667569	4165759	9999.999588	17932	6410	1.000000	15878	6955	1.000000	9830941	0.000000
121854271	81668538	4167224	9999.999750	17530	6661	1.000000	15748	7134	1.000000	9826055	0.000000
121856707	81657195	4166662	9999.999849	17892	6316	1.000000	15710	7199	1.000000	9821148	0.000000
121833156	81688785	4168881	9999.999908	18034	6535	1.000000	15836	6990	1.000000	9816249	0.000000
121860907	81649586	4168014	9999.999944	17553	6634	1.000000	15755	7290	1.000000	9811319	0.000000
121821911	81696158	4169213	9999.999966	17694	6586	1.000000	15531	7083	1.000000	9806417	0.000000
121860872	81662113	4167490	9999.999980	18098	6433	1.000000	15713	7243	1.000000	9801404	-1.#IND00
121843429	81675480	4167064	9999.999988	17562	6481	1.000000	15746	7219	1.000000	9796447	0.003200
121852474	81671391	4169495	9999.999992	17874	6452	1.000000	15899	6945	1.000000	9791556	-0.013413
121863324	81640450	4166470	9999.999995	17781	6502	1.000000	15457	7119	1.000000	9786651	-0.010844
121869805	81646254	4168110	9999.999997	17818	6401	1.000000	15537	7043	1.000000	9781720	-0.010936
121851371	81655817	4165819	9999.999998	17858	6582	1.000000	15723	7152	1.000000	9776852	-0.010916
121844721	81663984	4168514	9999.999999	18001	6332	1.000000	15591	7128	1.000000	9771991	-0.005841
121862669	81647068	4169208	9999.999999	17704	6569	1.000000	15666	7154	1.000000	9767170	-0.013252
121846228	81670537	4166357	10000.000000	17646	6369	1.000000	15755	7159	1.000000	9762350	-0.011461
121865169	81644439	4166276	10000.000000	17634	6690	1.000000	15772	7034	1.000000	9757489	-0.008629
121871895	81662684	4163314	10000.000000	17869	6505	1.000000	15805	7167	1.000000	9752796	-0.010209
121843957	81675313	4165731	10000.000000	17678	6497	1.000000	15473	7402	1.000000	9748070	-0.009829
121846027	81666530	4165975	10000.000000	17895	6516	1.000000	15708	6987	1.000000	9743199	-0.009642
121858643	81666619	4167958	10000.000000	17828	6505	1.000000	15482	7209	1.000000	9738337	-0.009327
121853628	81652532	4167743	10000.000000	17857	6585	1.000000	15471	7206	1.000000	9733539	-0.008636
121871806	81646602	4164061	10000.000000	17754	6395	1.000000	15668	7171	1.000000	9728727	-0.006661
121856578	81669338	4169721	10000.000000	17780	6395	1.000000	15559	7400	1.000000	9723861	-0.006139
121854685	81655964	4164610	10000.000000	17829	6491	1.000000	15590	7169	1.000000	9719105	-0.005681
121842854	81670927	4169232	10000.000000	18068	6479	1.000000	15694	7101	1.000000	9714181	-0.005913
121881637	81644759	4166581	10000.000000	17767	6384	1.000000	15670	7281	1.000000	9709337	-0.006752
121832143	81679737	4169836	10000.000000	17590	6678	1.000000	15760	7088	1.000000	9704452	-0.008948
121860328	81651446	4163321	10000.000000	17651	6636	1.000000	15823	7040	1.000000	9699676	-0.008477
121842240	81672333	4170514	10000.000000	18137	6428	1.000000	15744	7145	1.000000	9694918	-0.007870
121859158	81657270	4166156	10000.000000	17858	6578	1.000000	15761	7218	1.000000	9690043	-0.006665
121852535	81672120	4166198	10000.000000	17866	6363	1.000000	15824	7095	1.000000	9685256	-0.006387
121871528	81659120	4166514	10000.000000	17677	6696	1.000000	15458	7353	1.000000	9680311	-0.005949
121839800	81674069	4166246	10000.000000	17940	6554	1.000000	15579	7297	1.000000	9675438	-0.005493
121850707	81672151	4164190	10000.000000	17787	6449	1.000000	15954	6950	1.000000	9670726	-0.007074
121882397	81643986	4167617	10000.000000	17851	6714	1.000000	15713	7094	1.000000	9665807	-0.007485
121851161	81662959	4167564	10000.000000	17992	6366	1.000000	15768	7164	1.000000	9660963	-0.006606
121860431	81649295	4167135	10000.000000	17637	6641	1.000000	15738	7192	1.000000	9656168	-0.006183
121848503	81662687	4170607	10000.000000	17834	6431	1.000000	15631	7241	1.000000	9651315	-0.006075
121849999	81672505	4166443	10000.000000	17817	6580	1.000000	15581	7136	1.000000	9646393	-0.005979
121846911	81672266	4163168	10000.000000	17816	6513	1.000000	15790	7092	1.000000	9641639	-0.005519
121846615	81681253	4169960	10000.000000	17743	6734	1.000000	15867	7074	1.000000	9636889	-0.005575
121854093	81658088	4167813	10000.000000	17856	6569	1.000000	15707	7102	1.000000	9632137	-0.005142
121860081	81662831	4166730	10000.000000	17712	6366	1.000000	15544	7312	1.000000	9627234	-0.005071
121877761	81660855	4163788	10000.000000	18239	6495	1.000000	15784	7090	1.000000	9622420	-0.005155
121829021	81676621	4167935	10000.000000	17659	6462	1.000000	15835	7229	1.000000	9617588	-0.005401
121837579	81673175	4165642	10000.000000	17761	6510	1.000000	15678	7199	1.000000	9612712	-0.004646
121877664	81640253	4164755	10000.000000	17694	6398	1.000000	15581	7152	1.000000	9607832	-0.004519
121837156	81665764	4166096	10000.000000	17822	6560	1.000000	15713	7052	1.000000	9603068	-0.004530
121858237	81660614	4167939	10000.000000	17647	6650	1.000000	15533	7225	1.000000	9598338	-0.004447
121847009	81664705	4166944	10000.000000	17789	6673	1.000000	15736	7171	1.000000	9593507	-0.004738
121870340	81646657	4166275	10000.000000	17905	6446	1.000000	15821	6939	1.000000	9588786	-0.004755
121881738	81651478	4165378	10000.000000	17935	6429	1.000000	15791	7185	1.000000	9584094	-0.004717
121808705	81688262	4171230	10000.000000	17572	6573	1.000000	15795	7160	1.000000	9579284	-0.004128
121856182	81653579	4168954	10000.000000	17802	6503	1.000000	15944	7014	1.000000	9574433	-0.003538
121855915	81671579	4165888	10000.000000	17631	6596	1.000000	15720	7000	1.000000	9569557	-0.003422
121857335	81656502	4167625	10000.000000	17821	6534	1.000000	15544	7186	1.000000	9564930	-0.003436
121862625	81662013	4169195	10000.000000	17982	6451	1.000000	15610	6990	1.000000	9560134	-0.003695
121849071	81659960	4168612	10000.000000	17905	6278	1.000000	15952	7050	1.000000	9555387	-0.004188
121866440	81659412	4167106	10000.000000	17872	6488	1.000000	15716	6987	1.000000	9550573	-0.004114
121863293	81647850	4164054	10000.000000	17838	6568	1.000000	15811	7112	1.000000	9545833	-0.003604
121866162	81646548	4168425	10000.000000	17958	6554	1.000000	15573	7179	1.000000	9541206	-0.003937
121857756	81653450	4166458	10000.000000	17584	6566	1.000000	15599	7408	1.000000	9536433	-0.003721
121854040	81668523	4168047	10000.000000	17827	6377	1.000000	15453	7387	1.000000	9531678	-0.004513
121850907	81649662	4166642	10000.000000	18053	6450	1.000000	15775	6958	1.000000	9526856	-0.005619
121856455	81660135	4167395	10000.000000	17912	6543	1.000000	15698	7306	1.000000	9522220	-0.005629
121837940	81681392	4168285	10000.000000	17662	6690	1.000000	15868	7095	1.000000	9517501	-0.005470
npatches	nstrain	runtime	dt	init_x	init_y	init_y_blood	init_z	init_S	beta0	beta1	beta2	beta3	mean_beta	B	d	delta	delta_blood	b[0]	mut	m	CTL	c	g	epsilon	k	het	lambda	rho	omega	x_max	patch.dyna	DELTA	A	VA
10000	1	100.000000	0.001000	21900	9499	5000000	0.001000	10000000	19.891008	14.560758	13.586175	10.458885	17	800000000	0.010000	1.000000	1.000000	80000	0.000050	0.004800	0	0.500000	0.000000	2.500000	6.000000	0.500000	0.000000	0.000000	0.000000	31872	0	10.000000	7.000000	1.000000
sus	inf	inf_blood	z	x[0]	y[0][0]	z[0]	x[1]	y[1][0]	z[1]	S[0]	synchrony
219000000	94990000	5000000	10.000000	21900	9499	0.001000	21900	9499	0.001000	10000000	0.000000
53981569	239712682	12412688	3941.516320	4291	24419	0.394152	5739	23938	0.394152	9994944	0.000000
88448242	125372377	6460734	6325.803353	7197	13140	0.632580	9458	12112	0.632580	9989981	0.000000
111038359	91934616	4708829	7771.765723	9036	9817	0.777177	11913	8882	0.777177	9984895	0.000000
123400016	78600353	4019355	8648.676577	9939	8507	0.864868	13296	7497	0.864868	9979773	0.000000
130692281	71876977	3672147	9180.483393	10814	7831	0.918048	13867	6889	0.918048	9974836	0.000000
135054703	68198736	3480428	9503.000201	11057	7619	0.950300	14409	6624	0.950300	9969932	0.000000
137683463	66098920	3373972	9698.592075	11245	7303	0.969859	14925	6265	0.969859	9964924	0.000000
139255489	64869199	3310101	9817.209710	11643	7020	0.981721	14801	6439	0.981721	9959977	0.000000
140238040	64133027	3271489	9889.145947	11513	7092	0.988915	14867	6091	0.988915	9955081	0.000000
140833671	63673270	3247129	9932.772025	11705	7065	0.993277	15238	6122	0.993277	9950125	0.000000
141165395	63403723	3238755	9959.229270	11696	6923	0.995923	15232	6065	0.995923	9945068	0.000000
141359101	63270529	3225719	9975.274394	11576	7063	0.997527	14987	6302	0.997527	9940040	0.000000
141524373	63155972	3224039	9985.005037	11669	6874	0.998501	15261	6108	0.998501	9935098	0.000000
141577696	63110717	3219743	9990.906233	11602	6877	0.999091	15171	6031	0.999091	9930039	0.000000
141644280	63066450	3215211	9994.485041	11652	7033	0.999449	15268	6150	0.999449	9925015	0.000000
141699904	63012441	3215701	9996.655426	11663	6894	0.999666	15330	5731	0.999666	9920074	0.000000
141682043	63031046	3214811	9997.971667	11582	7050	0.999797	15115	6255	0.999797	9915207	0.000000
141682953	63039102	3217011	9998.769908	11426	7037	0.999877	15258	5890	0.999877	9910175	0.000000
141688613	63034410	3215478	9999.254005	11586	6950	0.999925	15280	5917	0.999925	9905240	0.000000
141679047	63022530	3214804	9999.547588	11685	7019	0.999955	15188	6018	0.999955	9900194	0.000000
141689153	63020774	3213410	9999.725632	11635	7055	0.999973	15334	6028	0.999973	9895129	0.000000
141685516	63038138	3216113	9999.833608	11647	6941	0.999983	15227	5945	0.999983	9890260	0.000000
141723613	63023339	3215360	9999.899091	11543	7029	0.999990	15382	5897	0.999990	9885325	0.000000
141685466	63031569	3219366	9999.938803	11757	6929	0.999994	15432	5896	0.999994	9880398	0.000000
141737403	62993939	3217509	9999.962887	11586	6933	0.999996	15156	6105	0.999996	9875551	0.000000
141696773	63007476	3215325	9999.977493	11635	6848	0.999998	15021	6199	0.999998	9870574	0.000000
141702600	63015969	3213533	9999.986350	11602	7076	0.999999	15229	6064	0.999999	9865548	0.000000
141707829	63020245	3210544	9999.991722	11784	6746	0.999999	15074	6057	0.999999	9860527	0.000000
141711356	63021957	3217578	9999.994980	11575	7021	0.999999	15187	6062	0.999999	9855597	0.000000
141682072	63028629	3217305	9999.996955	11654	7159	1.000000	15033	5996	1.000000	9850678	0.000000
141701776	63014370	3212934	9999.998154	11577	7031	1.000000	15551	5863	1.000000	9845696	0.000000
141699142	63007023	3216393	9999.998880	11663	6802	1.000000	15701	5783	1.000000	9840816	0.000000
141709551	63025140	3216735	9999.999321	11649	6921	1.000000	15353	6155	1.000000	9835734	0.000000
141686930	63053287	3214126	9999.999588	11637	6911	1.000000	15388	5913	1.000000	9830792	0.000000
141712744	63008397	3217689	9999.999750	11422	7080	1.000000	15154	6159	1.000000	9825883	0.000000
141686493	63040825	3214059	9999.999849	11629	6901	1.000000	15146	5931	1.000000	9821125	0.000000
141704530	63002799	3215344	9999.999908	11692	6886	1.000000	15111	6028	1.000000	9816131	0.000000
141702764	63010838	3218158	9999.999944	11467	7095	1.000000	15205	5877	1.000000	9811279	0.000000
141708098	63008247	3214412	9999.999966	11470	6912	1.000000	14935	6086	1.000000	9806240	0.000000
141699739	63029812	3215693	9999.999980	11771	7095	1.000000	15115	6098	1.000000	9801319	-1.#IND00
141714409	62997508	3215985	9999.999988	11690	6905	1.000000	15153	5959	1.000000	9796480	-0.000000
141700231	63017233	3216633	9999.999992	11875	6818	1.000000	15269	6040	1.000000	9791521	0.021863
141692928	63022610	3213920	9999.999995	11518	7070	1.000000	15275	5861	1.000000	9786580	0.013164
141714516	63015210	3218980	9999.999997	11475	7136	1.000000	15157	5992	1.000000	9781869	-0.000067
141692923	63013238	3216814	9999.999998	11815	6875	1.000000	15378	5809	1.000000	9776929	-0.004471
141712206	63007440	3216338	9999.999999	11527	6925	1.000000	15521	5779	1.000000	9772094	-0.002669
141707024	62996434	3214408	9999.999999	11687	7011	1.000000	15163	6269	1.000000	9767274	-0.005484
141717081	63025338	3212787	10000.000000	11723	7069	1.000000	15146	6066	1.000000	9762337	-0.004003
141720977	63003954	3212744	10000.000000	11746	6944	1.000000	15425	6084	1.000000	9757522	-0.004205
141725627	63001776	3212712	10000.000000	11516	7018	1.000000	15156	6005	1.000000	9752670	-0.002191
141713787	63020186	3212644	10000.000000	11827	6852	1.000000	15419	5945	1.000000	9747758	0.006020
141705690	63015398	3213741	10000.000000	11777	6799	1.000000	15444	6014	1.000000	9742942	0.008413
141696283	63020265	3215438	10000.000000	11656	7031	1.000000	15210	5870	1.000000	9738019	0.008274
141691126	63033002	3214400	10000.000000	11626	7046	1.000000	15290	6047	1.000000	9733167	0.005968
141711850	63010476	3217016	10000.000000	11455	6924	1.000000	15072	6099	1.000000	9728258	0.005941
141710286	63016040	3214843	10000.000000	11763	6933	1.000000	15063	6114	1.000000	9723334	0.005714
141709061	63015458	3211829	10000.000000	11945	6756	1.000000	15243	6001	1.000000	9718545	0.004475
141710011	63016655	3216496	10000.000000	11745	6983	1.000000	15400	5899	1.000000	9713689	0.004082
141678421	63038269	3218479	10000.000000	11796	6805	1.000000	15148	6082	1.000000	9708886	0.003621
141714646	62996377	3216255	10000.000000	11749	6822	1.000000	15195	6145	1.000000	9704192	0.003673
141699368	63032641	3216271	10000.000000	11503	7071	1.000000	15193	5879	1.000000	9699335	0.004556
141688121	63023739	3213652	10000.000000	11659	6906	1.000000	15194	6118	1.000000	9694478	0.004533
141715141	63000057	3213844	10000.000000	11521	7041	1.000000	15127	6121	1.000000	9689632	0.004093
141702131	63017614	3216638	10000.000000	11667	6838	1.000000	15213	5947	1.000000	9684743	0.003868
141732696	63007816	3213194	10000.000000	11702	6734	1.000000	15485	5924	1.000000	9680048	0.003508
141702610	63009970	3218013	10000.000000	11724	6875	1.000000	15162	5893	1.000000	9675135	0.004422
141691034	63019836	3216938	10000.000000	11480	7120	1.000000	14842	6192	1.000000	9670160	0.004612
141710013	63013792	3213434	10000.000000	11767	6835	1.000000	15353	6029	1.000000	9665502	0.004480
141732577	63013781	3214224	10000.000000	11587	6968	1.000000	15221	6038	1.000000	9660563	0.005766
141711923	63005412	3215375	10000.000000	12024	6737	1.000000	15318	6030	1.000000	9655733	0.005623
141751078	62988758	3212677	10000.000000	11692	6967	1.000000	15183	6080	1.000000	9650893	0.007510
141715439	63005450	3211748	10000.000000	11691	6883	1.000000	15199	6001	1.000000	9646173	0.005592
141701963	63009487	3213951	10000.000000	11705	6968	1.000000	15041	6262	1.000000	9641409	0.005847
141723846	62997122	3213095	10000.000000	11933	6938	1.000000	15316	5876	1.000000	9636626	0.005026
141707554	63017501	3211538	10000.000000	11469	7050	1.000000	14846	6171	1.000000	9631757	0.005094
141703812	63019572	3214465	10000.000000	11707	6847	1.000000	15197	6186	1.000000	9626941	0.005131
141715727	63016328	3217013	10000.000000	11564	7040	1.000000	15204	6133	1.000000	9622177	0.004351
141704683	63012094	3216147	10000.000000	11627	6800	1.000000	15064	5990	1.000000	9617457	0.004305
141725900	62985362	3216488	10000.000000	11444	7115	1.000000	15229	5984	1.000000	9612692	0.003388
141704971	63028211	3217736	10000.000000	11718	6740	1.000000	15241	6139	1.000000	9607814	0.003207
141734168	62997284	3215068	10000.000000	11755	6891	1.000000	15084	6074	1.000000	9602966	0.002371
141695230	63014296	3215092	10000.000000	11750	6974	1.000000	15107	5941	1.000000	9598198	0.002110
141696818	63026959	3218443	10000.000000	11653	6734	1.000000	15263	5835	1.000000	9593545	0.002054
141716637	63010567	3212005	10000.000000	11516	7043	1.000000	15123	6011	1.000000	9588767	0.001617
141696646	62997566	3217177	10000.000000	11784	6898	1.000000	15136	6108	1.000000	9583888	0.001728
141724360	63016175	3212253	10000.000000	11622	7077	1.000000	15312	6139	1.000000	9579153	0.001833
141735068	63001005	3216185	10000.000000	11696	6941	1.000000	15291	6206	1.000000	9574364	0.002777
141716929	62989349	3212819	10000.000000	11500	6914	1.000000	15248	6011	1.000000	9569624	0.002965
141685053	63041189	3219881	10000.000000	11519	7043	1.000000	15326	6090	1.000000	9564800	0.002968
141703128	62996423	3211626	10000.000000	11657	6987	1.000000	15273	6042	1.000000	9559981	0.002389
141705918	63008662	3214996	10000.000000	11716	6830	1.000000	14970	6232	1.000000	9555275	0.002430
141684804	63018506	3217576	10000.000000	11916	6746	1.000000	14936	6144	1.000000	9550443	0.002603
141695932	63012835	3214489	10000.000000	11717	6771	1.000000	15358	5974	1.000000	9545686	0.002627
141693843	63026865	3214735	10000.000000	11493	7130	1.000000	15202	5978	1.000000	9541001	0.002181
141686165	63024626	3217962	10000.000000	12117	6816	1.000000	15204	5995	1.000000	9536184	0.002392
141691750	63013042	3214249	10000.000000	11581	7035	1.000000	15102	6117	1.000000	9531389	0.002408
141703737	63004609	3216301	10000.000000	11760	6701	1.000000	15243	6009	1.000000	9526653	0.002126
141707597	63023398	3213338	10000.000000	11596	7045	1.000000	15347	5998	1.000000	9521887	0.002078
141689879	63016467	3214207	10000.000000	11625	7027	1.000000	15254	6069	1.000000	9517121	0.002444
npatches	nstrain	runtime	dt	init_x	init_y	init_y_blood	init_z	init_S	beta0	beta1	beta2	beta3	mean_beta	B	d	delta	delta_blood	b[0]	mut	m	CTL	c	g	epsilon	k	het	lambda	rho	omega	x_max	patch.dyna	DELTA	A	VA
10000	1	100.000000	0.001000	21900	9499	5000000	0.001000	10000000	11.714972	11.514795	23.243254	19.345934	17	800000000	0.010000	1.000000	1.000000	80000	0.000050	0.004800	0	0.500000	0.000000	2.500000	7.000000	0.500000	0.000000	0.000000	0.000000	31872	0	10.000000	7.000000	1.000000
sus	inf	inf_blood	z	x[0]	y[0][0]	z[0]	x[1]	y[1][0]	z[1]	S[0]	synchrony
219000000	94990000	5000000	10.000000	21900	9499	0.001000	21900	9499	0.001000	10000000	0.000000
58242788	212963217	11062125	3941.516320	7455	20572	0.394152	7542	20454	0.394152	9995000	0.000000
99502206	103597895	5339706	6325.803353	12799	9327	0.632580	12713	9423	0.632580	9990031	0.000000
124718251	74931198	3840310	7771.765723	15941	6412	0.777177	15690	6531	0.777177	9985068	0.000000
138604453	63324410	3240092	8648.676577	17401	5417	0.864868	17889	5273	0.864868	9979987	0.000000
146807265	57462817	2936960	9180.483393	18557	4702	0.918048	18718	4777	0.918048	9974918	0.000000
151711853	54264032	2769600	9503.000201	19328	4459	0.950300	19494	4376	0.950300	9969989	0.000000
154633638	52439027	2676212	9698.592075	19697	4240	0.969859	19859	4284	0.969859	9965006	0.000000
156471367	51344855	2619619	9817.209710	19889	4077	0.981721	20107	3947	0.981721	9959983	0.000000
157526793	50699277	2586475	9889.145947	19996	4007	0.988915	19952	4210	0.988915	9955024	0.000000
158191821	50303677	2571024	9932.772025	20007	3911	0.993277	20295	3976	0.993277	9949984	0.000000
158588565	50086915	2557415	9959.229270	19920	4127	0.995923	20310	3991	0.995923	9945021	0.000000
158799927	49954238	2549099	9975.274394	20255	3872	0.997527	20153	4047	0.997527	9939982	0.000000
158961613	49865378	2545428	9985.005037	20208	3969	0.998501	20435	3933	0.998501	9935019	0.000000
159055330	49815322	2538376	9990.906233	20214	4035	0.999091	20305	4054	0.999091	9930053	0.000000
159081991	49798066	2541765	9994.485041	20076	3854	0.999449	20053	4061	0.999449	9925114	0.000000
159112237	49770108	2537549	9996.655426	20316	4014	0.999666	20203	3951	0.999666	9920070	0.000000
159151313	49753657	2538776	9997.971667	20191	3760	0.999797	20502	3979	0.999797	9915038	0.000000
159175191	49746983	2540271	9998.769908	20133	3863	0.999877	20346	3948	0.999877	9910049	0.000000
159190559	49736946	2536826	9999.254005	20247	3866	0.999925	20415	3911	0.999925	9905077	0.000000
159171034	49733936	2534971	9999.547588	20215	3962	0.999955	20258	3918	0.999955	9900149	0.000000
159187304	49729249	2540340	9999.725632	20330	3882	0.999973	20450	3885	0.999973	9895168	0.000000
159188139	49718558	2538219	9999.833608	20199	3968	0.999983	20260	3872	0.999983	9890209	0.000000
159205341	49718488	2534849	9999.899091	20027	3933	0.999990	20305	3849	0.999990	9885183	0.000000
159194241	49724652	2537219	9999.938803	20515	3906	0.999994	20705	3831	0.999994	9880314	0.000000
159166077	49760174	2540613	9999.962887	20073	4015	0.999996	20297	3850	0.999996	9875419	0.000000
159177537	49741170	2536357	9999.977493	19982	3994	0.999998	20336	3913	0.999998	9870433	0.000000
159184259	49724166	2537732	9999.986350	19907	4094	0.999999	20706	3985	0.999999	9865510	0.000000
159183298	49747345	2536572	9999.991722	20435	3907	0.999999	20683	3903	0.999999	9860608	0.000000
159184555	49740244	2537152	9999.994980	20240	3949	0.999999	20274	3874	0.999999	9855720	0.000000
159159647	49745399	2537829	9999.996955	20108	4000	1.000000	20439	3782	1.000000	9850820	0.000000
159182829	49745232	2538751	9999.998154	20167	3975	1.000000	20310	3955	1.000000	9845844	0.000000
159169400	49745079	2537373	9999.998880	20160	3978	1.000000	20412	3781	1.000000	9840925	0.000000
159178915	49741119	2539740	9999.999321	20662	3875	1.000000	20423	3814	1.000000	9835839	0.000000
159192905	49743635	2538091	9999.999588	19896	4107	1.000000	20435	3915	1.000000	9830894	0.000000
159185190	49749309	2537498	9999.999750	19953	4068	1.000000	20473	3844	1.000000	9826021	0.000000
159181830	49747039	2537955	9999.999849	20192	4083	1.000000	20329	3918	1.000000	9821291	0.000000
159178890	49727797	2538538	9999.999908	20059	3923	1.000000	20362	3859	1.000000	9816386	0.000000
159180963	49755228	2537876	9999.999944	20419	3848	1.000000	20585	3846	1.000000	9811391	0.000000
159169109	49763438	2537996	9999.999966	20153	3941	1.000000	20275	3976	1.000000	9806452	0.000000
159160137	49746200	2541440	9999.999980	19933	4008	1.000000	20377	3895	1.000000	9801584	-1.#IND00
159188426	49737719	2537612	9999.999988	20399	3941	1.000000	20324	3810	1.000000	9796602	0.064000
159201693	49736334	2538820	9999.999992	19885	4142	1.000000	20342	3893	1.000000	9791658	0.032749
159139792	49764922	2535906	9999.999995	20483	3887	1.000000	20161	3894	1.000000	9786742	0.032290
159173640	49731585	2536753	9999.999997	20199	3984	1.000000	20271	3942	1.000000	9781707	0.023036
159165032	49746648	2539158	9999.999998	20182	4051	1.000000	20580	3687	1.000000	9776840	0.018263
159180310	49738085	2537978	9999.999999	20475	3889	1.000000	20275	3860	1.000000	9772005	0.006534
159182521	49726830	2538619	9999.999999	20223	3864	1.000000	20211	4086	1.000000	9767171	0.007779
159172384	49734777	2540300	10000.000000	19997	4137	1.000000	20226	3983	1.000000	9762276	0.008423
159194632	49738186	2537797	10000.000000	20150	3861	1.000000	20389	3907	1.000000	9757543	0.007179
159194544	49731077	2535599	10000.000000	20376	3963	1.000000	20584	3880	1.000000	9752655	0.009427
159202655	49724973	2538496	10000.000000	20170	4080	1.000000	20315	3939	1.000000	9747708	0.008741
159212119	49721028	2539214	10000.000000	20219	3903	1.000000	20400	3844	1.000000	9742861	0.006258
159185768	49732038	2536616	10000.000000	20238	4018	1.000000	20485	3808	1.000000	9738029	0.005823
159190596	49737096	2537582	10000.000000	20253	3953	1.000000	20696	3850	1.000000	9733181	0.005516
159170138	49745263	2537417	10000.000000	20102	4070	1.000000	20586	3872	1.000000	9728274	0.004372
159200225	49739293	2538097	10000.000000	20516	3932	1.000000	20351	3801	1.000000	9723448	0.004391
159168106	49747820	2540808	10000.000000	20104	3960	1.000000	20312	3882	1.000000	9718491	0.004417
159184097	49746194	2536343	10000.000000	19891	4098	1.000000	20775	3708	1.000000	9713547	0.003759
159191661	49733741	2538702	10000.000000	20190	3871	1.000000	20476	3931	1.000000	9708653	0.006899
159182588	49760906	2539345	10000.000000	19968	3995	1.000000	20604	3780	1.000000	9703792	0.006708
159185826	49733444	2541775	10000.000000	20244	3992	1.000000	20503	3796	1.000000	9698856	0.006750
159184745	49748793	2537652	10000.000000	20235	3743	1.000000	20518	3973	1.000000	9694147	0.006720
159171349	49743665	2537222	10000.000000	20149	3978	1.000000	20357	3947	1.000000	9689359	0.006834
159180320	49748290	2539302	10000.000000	20059	3991	1.000000	20128	4069	1.000000	9684470	0.007727
159145623	49745791	2536584	10000.000000	20362	3983	1.000000	20412	4033	1.000000	9679721	0.007634
159224008	49712602	2532089	10000.000000	19997	3920	1.000000	20445	3851	1.000000	9674895	0.006832
159171583	49751279	2538648	10000.000000	20132	4000	1.000000	20586	3767	1.000000	9670047	0.006712
159163324	49738393	2538432	10000.000000	20265	3857	1.000000	20608	3936	1.000000	9665177	0.004838
159156463	49745789	2539016	10000.000000	20108	4014	1.000000	20559	3814	1.000000	9660175	0.004030
159187751	49735141	2534319	10000.000000	20128	3974	1.000000	20533	3917	1.000000	9655382	0.004033
159161111	49753485	2538425	10000.000000	20630	3809	1.000000	20371	3822	1.000000	9650570	0.003599
159195834	49731051	2536489	10000.000000	20180	3732	1.000000	20480	3749	1.000000	9645678	0.003463
159163553	49751319	2539458	10000.000000	20327	3961	1.000000	20490	3831	1.000000	9640966	0.003590
159175362	49741622	2535207	10000.000000	20161	3917	1.000000	20273	3852	1.000000	9636137	0.003594
159184222	49742301	2535011	10000.000000	19842	4025	1.000000	20531	3870	1.000000	9631266	0.002840
159187251	49740048	2537341	10000.000000	20132	3943	1.000000	20581	3654	1.000000	9626599	0.002455
159187236	49726566	2540705	10000.000000	19940	3969	1.000000	20534	3833	1.000000	9621701	0.002707
159168710	49757568	2539074	10000.000000	20197	3939	1.000000	20384	3852	1.000000	9616851	0.002242
159195640	49739258	2538800	10000.000000	20142	3986	1.000000	20447	3837	1.000000	9612097	0.002120
159203689	49727165	2539341	10000.000000	20307	3964	1.000000	20626	3876	1.000000	9607273	0.002134
159166174	49759571	2535527	10000.000000	20095	4027	1.000000	20580	3876	1.000000	9602454	0.002175
159189334	49736846	2535693	10000.000000	20285	3840	1.000000	20694	3869	1.000000	9597622	0.001494
159189171	49731864	2535882	10000.000000	20049	3981	1.000000	20540	3887	1.000000	9592723	0.002296
159169452	49735856	2539498	10000.000000	20177	3858	1.000000	20455	3859	1.000000	9587927	0.002143
159182148	49731357	2537401	10000.000000	20418	4039	1.000000	20129	3978	1.000000	9583131	0.000730
159191680	49736721	2534509	10000.000000	20012	4066	1.000000	20364	3915	1.000000	9578289	0.000413
159205435	49717202	2535390	10000.000000	20240	3826	1.000000	20570	3729	1.000000	9573544	0.000422
159182268	49737781	2536728	10000.000000	20355	3887	1.000000	20497	3973	1.000000	9568739	0.000443
159194307	49730107	2539189	10000.000000	20126	3851	1.000000	20081	4022	1.000000	9564044	0.000250
159145211	49739860	2536980	10000.000000	20289	3863	1.000000	20335	3979	1.000000	9559414	0.000328
159162778	49745835	2538734	10000.000000	20068	3937	1.000000	20376	3941	1.000000	9554653	0.000347
159183945	49747587	2536249	10000.000000	20154	3874	1.000000	20553	3888	1.000000	9549898	0.000440
159152686	49744737	2539048	10000.000000	20280	3925	1.000000	20536	3997	1.000000	9545202	0.000514
159187650	49748597	2536714	10000.000000	20298	4035	1.000000	20440	4010	1.000000	9540419	0.001190
159152935	49752740	2539643	10000.000000	20225	3926	1.000000	20335	3925	1.000000	9535700	0.001139
159163480	49759768	2538739	10000.000000	20270	3779	1.000000	20129	3841	1.000000	9530856	0.000250
159185230	49740907	2540236	10000.000000	20267	4145	1.000000	20712	3708	1.000000	9526005	0.000488
159182652	49740801	2535148	10000.000000	20183	3920	1.000000	20479	3899	1.000000	9521242	0.000377
159194581	49735317	2537371	10000.000000	20176	4042	1.000000	20369	3961	1.000000	9516525	0.000344
npatches	nstrain	runtime	dt	init_x	init_y	init_y_blood	init_z	init_S	beta0	beta1	beta2	beta3	mean_beta	B	d	delta	delta_blood	b[0]	mut	m	CTL	c	g	epsilon	k	het	lambda	rho	omega	x_max	patch.dyna	DELTA	A	VA
10000	1	100.000000	0.001000	21900	9499	5000000	0.001000	10000000	18.079217	22.370318	15.988978	12.283409	17	800000000	0.010000	1.000000	1.000000	80000	0.000050	0.004800	0	0.500000	0.000000	2.500000	8.000000	0.500000	0.000000	0.000000	0.000000	31872	0	10.000000	7.000000	1.000000
sus	inf	inf_blood	z	x[0]	y[0][0]	z[0]	x[1]	y[1][0]	z[1]	S[0]	synchrony
219000000	94990000	5000000	10.000000	21900	9499	0.001000	21900	9499	0.001000	10000000	0.000000
63744019	188786337	9833542	3941.516320	5589	19224	0.394152	4650	19766	0.394152	9994986	0.000000
112325803	85746647	4419410	6325.803353	10142	9065	0.632580	8309	9691	0.632580	9989940	0.000000
140439116	60902035	3121198	7771.765723	12381	6569	0.777177	10411	7061	0.777177	9984983	0.000000
156007633	50684890	2591384	8648.676577	13853	5398	0.864868	11805	5981	0.864868	9979970	0.000000
165176778	45534922	2328289	9180.483393	14801	5090	0.918048	12280	5564	0.918048	9975017	0.000000
170684559	42708473	2180573	9503.000201	15645	4501	0.950300	12834	5208	0.950300	9970015	0.000000
173943353	41129684	2098365	9698.592075	15962	4424	0.969859	13367	5194	0.969859	9965039	0.000000
175959259	40154554	2049165	9817.209710	15941	4385	0.981721	13446	4975	0.981721	9960166	0.000000
177183632	39590059	2019761	9889.145947	16386	4049	0.988915	13518	4856	0.988915	9955279	0.000000
177911628	39249034	2004653	9932.772025	16206	4156	0.993277	13382	4762	0.993277	9950337	0.000000
178340166	39059751	1991470	9959.229270	16688	4044	0.995923	13432	4796	0.995923	9945432	0.000000
178598543	38923212	1986303	9975.274394	16163	4266	0.997527	13531	4890	0.997527	9940453	0.000000
178756261	38858720	1982688	9985.005037	16051	4261	0.998501	13283	4737	0.998501	9935425	0.000000
178874613	38812861	1983407	9990.906233	16322	4252	0.999091	13313	4773	0.999091	9930555	0.000000
178948025	38769039	1977706	9994.485041	16307	4390	0.999449	13680	4786	0.999449	9925585	0.000000
178939346	38774288	1980393	9996.655426	16470	4187	0.999666	13479	4979	0.999666	9920788	0.000000
178981437	38755725	1977025	9997.971667	16207	4189	0.999797	13682	4791	0.999797	9915867	0.000000
178966714	38769836	1977091	9998.769908	16181	4349	0.999877	13771	4746	0.999877	9910822	0.000000
178978129	38767671	1977091	9999.254005	16356	4238	0.999925	13423	4843	0.999925	9905966	0.000000
178997030	38743914	1975725	9999.547588	15820	4375	0.999955	13674	4772	0.999955	9901014	0.000000
179025619	38738908	1978181	9999.725632	16248	4210	0.999973	13417	5057	0.999973	9896095	0.000000
179002970	38735596	1980927	9999.833608	16225	4297	0.999983	13521	4723	0.999983	9891226	0.000000
178989906	38755902	1978157	9999.899091	16503	4172	0.999990	13560	4744	0.999990	9886365	0.000000
179031410	38746933	1977714	9999.938803	16853	3917	0.999994	13426	4898	0.999994	9881499	0.000000
179020060	38747543	1973890	9999.962887	16271	4178	0.999996	13753	4730	0.999996	9876631	0.000000
178976988	38755666	1977092	9999.977493	16531	4159	0.999998	13635	4737	0.999998	9871605	0.000000
179028645	38730522	1977672	9999.986350	16568	4064	0.999999	13323	4761	0.999999	9866708	0.000000
179011815	38753293	1978256	9999.991722	16443	4060	0.999999	13595	4746	0.999999	9861713	0.000000
179015610	38728715	1976724	9999.994980	16339	4174	0.999999	13506	4886	0.999999	9856803	0.000000
179000276	38744156	1976267	9999.996955	16454	4097	1.000000	13601	4842	1.000000	9851939	0.000000
179018915	38764467	1974778	9999.998154	16289	4188	1.000000	13521	4911	1.000000	9847015	0.000000
179018475	38746069	1976051	9999.998880	16181	4289	1.000000	13606	4834	1.000000	9842178	0.000000
179012707	38747881	1977335	9999.999321	16107	4237	1.000000	13498	4744	1.000000	9837279	0.000000
178995458	38741962	1978972	9999.999588	16536	4155	1.000000	13722	4638	1.000000	9832450	0.000000
179039961	38736134	1976730	9999.999750	16269	4120	1.000000	13682	4806	1.000000	9827462	0.000000
179040097	38753788	1973097	9999.999849	16450	4119	1.000000	13447	4817	1.000000	9822575	0.000000
179020187	38750408	1974968	9999.999908	16203	4229	1.000000	13461	4773	1.000000	9817598	0.000000
179010639	38750349	1975694	9999.999944	16143	4196	1.000000	13622	5016	1.000000	9812663	0.000000
179027722	38750546	1975685	9999.999966	16315	4341	1.000000	13434	4938	1.000000	9807675	0.000000
179019933	38739245	1977147	9999.999980	16317	4117	1.000000	13697	4651	1.000000	9802772	-1.#IND00
179025095	38739806	1977549	9999.999988	16598	4028	1.000000	13559	4737	1.000000	9797949	-1.#IND00
179009528	38746113	1976366	9999.999992	16289	4310	1.000000	13510	5039	1.000000	9793123	-0.047659
179053851	38721427	1974870	9999.999995	16229	4152	1.000000	13494	4695	1.000000	9788238	-0.038145
178946104	38777755	1978335	9999.999997	16478	4196	1.000000	13434	4794	1.000000	9783463	-0.035719
179036451	38727762	1975523	9999.999998	16440	4370	1.000000	13868	4734	1.000000	9778529	-0.031737
178995466	38746474	1974008	9999.999999	16421	4198	1.000000	13603	4734	1.000000	9773687	-0.022879
179033934	38752230	1978049	9999.999999	16180	4248	1.000000	13578	4832	1.000000	9768658	-0.020735
179008308	38749503	1978028	10000.000000	16324	4142	1.000000	13548	4907	1.000000	9763720	-0.018922
179004328	38743945	1976331	10000.000000	16400	4236	1.000000	13663	4824	1.000000	9758742	-0.016700
178987222	38752052	1977600	10000.000000	16279	4061	1.000000	13556	4653	1.000000	9753894	-0.013901
179019042	38729219	1975217	10000.000000	16637	4141	1.000000	13771	4635	1.000000	9749003	-0.012851
178992181	38755207	1979840	10000.000000	16449	4257	1.000000	13671	4749	1.000000	9744097	-0.011824
179007735	38752653	1977829	10000.000000	16447	4214	1.000000	13710	4772	1.000000	9739236	-0.011043
179011424	38744306	1975962	10000.000000	16508	4274	1.000000	13572	4789	1.000000	9734341	-0.009747
178992587	38753178	1978672	10000.000000	16240	4276	1.000000	13512	4872	1.000000	9729486	-0.009286
179008476	38733644	1977231	10000.000000	16423	4110	1.000000	13623	4753	1.000000	9724676	-0.004142
179014566	38752468	1975053	10000.000000	16285	4247	1.000000	13661	4802	1.000000	9719864	-0.008421
179011222	38756552	1979014	10000.000000	16451	4221	1.000000	13750	4718	1.000000	9715088	-0.007563
179018014	38730184	1977204	10000.000000	16216	4189	1.000000	13710	4927	1.000000	9710184	-0.006309
179036541	38728838	1976967	10000.000000	16442	4085	1.000000	13511	4950	1.000000	9705377	-0.006683
178999755	38750506	1977584	10000.000000	16098	4234	1.000000	13808	4763	1.000000	9700573	-0.006838
179022143	38738108	1975716	10000.000000	16169	4249	1.000000	13811	4789	1.000000	9695671	-0.006418
179003050	38743015	1976303	10000.000000	16518	4303	1.000000	13703	4865	1.000000	9690821	-0.006631
179054321	38734140	1976948	10000.000000	16339	4088	1.000000	13214	5012	1.000000	9686020	-0.005386
179012673	38734290	1976590	10000.000000	16115	4293	1.000000	13533	4810	1.000000	9681212	-0.005743
179028026	38738879	1977272	10000.000000	16253	4412	1.000000	13462	4726	1.000000	9676306	-0.004873
178984550	38748848	1978383	10000.000000	16442	4233	1.000000	13514	4933	1.000000	9671465	-0.004922
178992316	38746365	1976213	10000.000000	16255	4313	1.000000	13777	4732	1.000000	9666738	-0.004670
178998886	38753793	1978263	10000.000000	16232	4232	1.000000	13723	4707	1.000000	9661913	-0.004321
179050494	38725296	1975339	10000.000000	16483	4316	1.000000	13735	4791	1.000000	9657014	-0.004049
179002833	38728817	1977500	10000.000000	16530	4134	1.000000	13474	4867	1.000000	9652259	-0.003840
179035485	38736765	1980522	10000.000000	16241	4279	1.000000	13779	4784	1.000000	9647380	-0.003551
179037446	38744558	1972615	10000.000000	16410	4309	1.000000	13508	4826	1.000000	9642610	-0.003049
179030169	38725935	1976337	10000.000000	16355	4259	1.000000	13574	4705	1.000000	9637853	-0.002951
178976846	38757280	1978754	10000.000000	16261	4253	1.000000	13583	4796	1.000000	9633106	-0.002842
179040695	38730440	1975757	10000.000000	16276	4323	1.000000	13413	4792	1.000000	9628322	-0.002285
179065552	38733535	1976245	10000.000000	16244	4199	1.000000	13358	5039	1.000000	9623668	-0.004034
179011831	38734129	1976682	10000.000000	16685	4039	1.000000	13650	4762	1.000000	9618839	-0.004153
178995871	38744509	1977578	10000.000000	16574	4092	1.000000	13341	4823	1.000000	9614068	-0.003989
178988578	38744657	1977590	10000.000000	16201	4430	1.000000	13749	4748	1.000000	9609206	-0.003405
179000069	38740976	1974088	10000.000000	16354	4343	1.000000	13644	4854	1.000000	9604498	-0.003645
179020670	38751833	1977838	10000.000000	16397	4207	1.000000	13723	4683	1.000000	9599790	-0.003686
178997464	38750429	1977100	10000.000000	16205	4295	1.000000	13511	4835	1.000000	9594945	-0.003632
179013472	38740126	1978122	10000.000000	16337	4067	1.000000	13764	4693	1.000000	9590207	-0.004098
179009975	38748869	1977135	10000.000000	16261	4330	1.000000	13773	4925	1.000000	9585411	-0.004224
179032020	38723708	1976431	10000.000000	16260	4246	1.000000	13661	4704	1.000000	9580763	-0.003352
179009095	38753871	1976107	10000.000000	15991	4434	1.000000	13651	4835	1.000000	9575957	-0.003751
179011846	38751730	1976730	10000.000000	16316	4252	1.000000	13609	4793	1.000000	9571119	-0.003635
178996495	38754463	1979930	10000.000000	16480	4083	1.000000	13519	4808	1.000000	9566390	-0.003599
179027034	38733672	1978719	10000.000000	16437	4172	1.000000	13371	4937	1.000000	9561686	-0.003191
179013280	38756530	1977774	10000.000000	16156	4259	1.000000	13403	4840	1.000000	9556980	-0.003277
179055487	38733065	1977275	10000.000000	16387	4216	1.000000	13580	4908	1.000000	9552259	-0.003069
179009571	38744774	1976450	10000.000000	16407	4185	1.000000	13667	4773	1.000000	9547574	-0.002314
179028265	38740087	1976039	10000.000000	16289	4216	1.000000	13734	4738	1.000000	9542810	-0.002684
179020336	38751586	1977740	10000.000000	16267	4218	1.000000	13454	4951	1.000000	9538036	-0.002627
179010243	38746297	1976687	10000.000000	16288	4180	1.000000	13651	5100	1.000000	9533159	-0.002495
178987290	38759365	1978413	10000.000000	15914	4106	1.000000	13490	4777	1.000000	9528383	-0.002489
179014144	38752179	1979169	10000.000000	16342	4386	1.000000	13601	4834	1.000000	9523733	-0.002478
179008256	38728167	1977305	10000.000000	16127	4262	1.000000	13760	4925	1.000000	9518975	-0.002431
npatches	nstrain	runtime	dt	init_x	init_y	init_y_blood	init_z	init_S	beta0	beta1	beta2	beta3	mean_beta	B	d	delta	delta_blood	b[0]	mut	m	CTL	c	g	epsilon	k	het	lambda	rho	omega	x_max	patch.dyna	DELTA	A	VA
10000	1	100.000000	0.001000	21900	9499	5000000	0.001000	10000000	9.794390	13.002420	10.558184	13.854371	17	800000000	0.010000	1.000000	1.000000	80000	0.000050	0.004800	0	0.500000	0.000000	2.500000	9.000000	0.500000	0.000000	0.000000	0.000000	31872	0	10.000000	7.000000	1.000000
sus	inf	inf_blood	z	x[0]	y[0][0]	z[0]	x[1]	y[1][0]	z[1]	S[0]	synchrony
219000000	94990000	5000000	10.000000	21900	9499	0.001000	21900	9499	0.001000	10000000	0.000000
68451821	168324005	8791285	3941.516320	10035	15417	0.394152	7947	16305	0.394152	9995104	0.000000
123410925	72224101	3726460	6325.803353	17688	5590	0.632580	14388	6630	0.632580	9990099	0.000000
153814894	50417680	2584115	7771.765723	21556	3605	0.777177	18269	4294	0.777177	9985112	0.000000
170683905	41355085	2118488	8648.676577	23737	2640	0.864868	19983	3409	0.864868	9980105	0.000000
180668512	36771091	1878579	9180.483393	24950	2198	0.918048	21387	2841	0.918048	9975062	0.000000
186591761	34266961	1750855	9503.000201	25410	2034	0.950300	21909	2711	0.950300	9970237	0.000000
190167295	32830839	1675977	9698.592075	25671	1907	0.969859	22254	2510	0.969859	9965404	0.000000
192275176	31987884	1633306	9817.209710	25945	1771	0.981721	22438	2493	0.981721	9960415	0.000000
193554979	31513896	1608695	9889.145947	26235	1844	0.988915	22930	2446	0.988915	9955444	0.000000
194338878	31219817	1593116	9932.772025	26154	1721	0.993277	22845	2477	0.993277	9950450	0.000000
194802326	31031223	1583151	9959.229270	26118	1832	0.995923	22860	2394	0.995923	9945552	0.000000
195108214	30923593	1576838	9975.274394	26111	1778	0.997527	22931	2318	0.997527	9940525	0.000000
195317140	30856085	1574617	9985.005037	26042	1859	0.998501	22908	2401	0.998501	9935531	0.000000
195353201	30834079	1573689	9990.906233	26051	1807	0.999091	22636	2525	0.999091	9930542	0.000000
195446564	30793848	1573057	9994.485041	26329	1712	0.999449	22862	2363	0.999449	9925510	0.000000
195513466	30778863	1570656	9996.655426	26388	1722	0.999666	23374	2263	0.999666	9920613	0.000000
195508877	30778746	1570526	9997.971667	26430	1718	0.999797	23054	2326	0.999797	9915618	0.000000
195531061	30779850	1568565	9998.769908	26079	1695	0.999877	22651	2412	0.999877	9910652	0.000000
195528772	30770393	1566531	9999.254005	26164	1792	0.999925	23214	2263	0.999925	9905650	0.000000
195559505	30748062	1569096	9999.547588	26663	1588	0.999955	23158	2387	0.999955	9900672	0.000000
195559837	30764204	1567788	9999.725632	26775	1722	0.999973	22821	2434	0.999973	9895739	0.000000
195520162	30768905	1569491	9999.833608	26385	1661	0.999983	22975	2336	0.999983	9890883	0.000000
195553272	30756077	1568490	9999.899091	26219	1750	0.999990	22856	2345	0.999990	9886021	0.000000
195537006	30763638	1570438	9999.938803	26397	1657	0.999994	23260	2284	0.999994	9881043	0.000000
195508677	30762159	1569148	9999.962887	26393	1772	0.999996	22909	2390	0.999996	9876036	0.000000
195546914	30759220	1567559	9999.977493	26719	1607	0.999998	23117	2474	0.999998	9871047	0.000000
195547141	30770035	1570611	9999.986350	26322	1702	0.999999	22877	2361	0.999999	9866182	0.000000
195543495	30766661	1569378	9999.991722	26293	1631	0.999999	22853	2486	0.999999	9861213	0.000000
195522056	30772440	1572549	9999.994980	26103	1823	0.999999	22721	2408	0.999999	9856266	0.000000
195536518	30778681	1569309	9999.996955	26025	1829	1.000000	22989	2376	1.000000	9851126	0.000000
195572393	30763049	1570653	9999.998154	26537	1654	1.000000	23093	2349	1.000000	9846289	0.000000
195549997	30748324	1566499	9999.998880	26483	1716	1.000000	23187	2330	1.000000	9841256	0.000000
195528760	30765963	1570514	9999.999321	26153	1722	1.000000	22980	2383	1.000000	9836333	0.000000
195564869	30761620	1570250	9999.999588	26207	1701	1.000000	23296	2430	1.000000	9831469	0.000000
195519689	30777557	1568080	9999.999750	26250	1692	1.000000	22992	2527	1.000000	9826504	0.000000
195545540	30761998	1568054	9999.999849	26684	1615	1.000000	22998	2440	1.000000	9821661	0.000000
195551460	30770437	1571062	9999.999908	26140	1687	1.000000	22871	2484	1.000000	9816827	0.000000
195553570	30769402	1569914	9999.999944	26425	1657	1.000000	23094	2397	1.000000	9812010	0.000000
195540160	30772794	1570273	9999.999966	26029	1726	1.000000	22980	2322	1.000000	9806944	0.000000
195516648	30773239	1570334	9999.999980	26389	1661	1.000000	22868	2305	1.000000	9801964	-1.#IND00
195567009	30770625	1568477	9999.999988	26199	1769	1.000000	23061	2299	1.000000	9797163	-0.000000
195545462	30766784	1569754	9999.999992	26423	1690	1.000000	22933	2363	1.000000	9792224	-0.002795
195543133	30773737	1569073	9999.999995	26297	1766	1.000000	22977	2389	1.000000	9787316	-0.000128
195544405	30757152	1570867	9999.999997	25971	1846	1.000000	22806	2385	1.000000	9782377	-0.004618
195531262	30768165	1569000	9999.999998	26323	1693	1.000000	23191	2192	1.000000	9777479	-0.001919
195525207	30762180	1568494	9999.999999	26367	1768	1.000000	23040	2450	1.000000	9772574	-0.003351
195549628	30750505	1571504	9999.999999	26554	1659	1.000000	22797	2301	1.000000	9767758	-0.004237
195549284	30754822	1568924	10000.000000	26334	1690	1.000000	22963	2617	1.000000	9762797	-0.006174
195512864	30764856	1571802	10000.000000	26152	1707	1.000000	23159	2300	1.000000	9757868	-0.006482
195556912	30755488	1571121	10000.000000	26075	1720	1.000000	22703	2472	1.000000	9753062	-0.003940
195562608	30761323	1569538	10000.000000	26504	1648	1.000000	22879	2436	1.000000	9748163	0.002461
195559887	30756719	1569632	10000.000000	26289	1723	1.000000	22872	2414	1.000000	9743444	0.003582
195517701	30771767	1567849	10000.000000	26140	1766	1.000000	22939	2578	1.000000	9738569	0.002230
195561473	30750923	1568716	10000.000000	26599	1746	1.000000	22811	2419	1.000000	9733578	0.001543
195562764	30753545	1569374	10000.000000	26456	1726	1.000000	22899	2434	1.000000	9728758	0.000548
195510659	30773702	1568728	10000.000000	26449	1704	1.000000	22636	2430	1.000000	9724036	-0.000285
195561458	30763798	1570435	10000.000000	26633	1789	1.000000	23024	2374	1.000000	9719090	0.000011
195513300	30771872	1570182	10000.000000	26284	1738	1.000000	23238	2238	1.000000	9714186	-0.000257
195551164	30748246	1570220	10000.000000	26384	1727	1.000000	22947	2401	1.000000	9709546	-0.001020
195580344	30735295	1570336	10000.000000	26377	1682	1.000000	23096	2381	1.000000	9704734	-0.000615
195535517	30767484	1568721	10000.000000	26490	1703	1.000000	22988	2294	1.000000	9700038	-0.000669
195551114	30744670	1569480	10000.000000	26355	1705	1.000000	22972	2472	1.000000	9695197	-0.000857
195549994	30769901	1569503	10000.000000	26262	1654	1.000000	23062	2459	1.000000	9690297	-0.000991
195565719	30754881	1568813	10000.000000	26373	1711	1.000000	22722	2511	1.000000	9685552	-0.001454
195546978	30763240	1569556	10000.000000	26438	1646	1.000000	23106	2287	1.000000	9680643	-0.001153
195597764	30746577	1571157	10000.000000	26481	1625	1.000000	22701	2615	1.000000	9675679	-0.001090
195523801	30779964	1571641	10000.000000	26349	1715	1.000000	22794	2478	1.000000	9670726	-0.002182
195516358	30779583	1571345	10000.000000	26375	1719	1.000000	22667	2501	1.000000	9665965	-0.002253
195587231	30739997	1567772	10000.000000	26427	1726	1.000000	22813	2384	1.000000	9661178	-0.003076
195568882	30755240	1569435	10000.000000	26471	1667	1.000000	23022	2310	1.000000	9656343	-0.002852
195525997	30773194	1571022	10000.000000	26269	1760	1.000000	22747	2437	1.000000	9651573	-0.003077
195565210	30763469	1567751	10000.000000	26118	1719	1.000000	22820	2388	1.000000	9646542	-0.003090
195538978	30767348	1567952	10000.000000	26242	1841	1.000000	22942	2478	1.000000	9641718	-0.002442
195533383	30770399	1570757	10000.000000	26193	1752	1.000000	23096	2244	1.000000	9636833	-0.002616
195568679	30748867	1568190	10000.000000	26241	1815	1.000000	23173	2308	1.000000	9632012	-0.002553
195536243	30765349	1571404	10000.000000	26327	1797	1.000000	22877	2450	1.000000	9627143	-0.002850
195535886	30765138	1570520	10000.000000	26176	1700	1.000000	23032	2363	1.000000	9622263	-0.002698
195536681	30763164	1570154	10000.000000	26363	1653	1.000000	22656	2575	1.000000	9617403	-0.003064
195590500	30753651	1567029	10000.000000	26477	1636	1.000000	22692	2388	1.000000	9612720	-0.002918
195506652	30786740	1573008	10000.000000	26469	1782	1.000000	22606	2467	1.000000	9607921	-0.002067
195513294	30766068	1570073	10000.000000	26292	1698	1.000000	23189	2410	1.000000	9603099	-0.002037
195508952	30764564	1569385	10000.000000	26373	1673	1.000000	22850	2393	1.000000	9598288	-0.002073
195570904	30754849	1569223	10000.000000	26055	1753	1.000000	22910	2430	1.000000	9593471	-0.002749
195534218	30764855	1570031	10000.000000	26200	1732	1.000000	22928	2427	1.000000	9588696	-0.002687
195529765	30762277	1568007	10000.000000	26520	1737	1.000000	22748	2550	1.000000	9583981	-0.002595
195540124	30771745	1571846	10000.000000	26425	1751	1.000000	23087	2290	1.000000	9579102	-0.002585
195560788	30761300	1569866	10000.000000	26633	1651	1.000000	23150	2426	1.000000	9574497	-0.002576
195561811	30752958	1568884	10000.000000	26042	1776	1.000000	22693	2524	1.000000	9569794	-0.002912
195527347	30759308	1568338	10000.000000	26327	1592	1.000000	22903	2484	1.000000	9564938	-0.002587
195532329	30770247	1571463	10000.000000	26252	1784	1.000000	22866	2430	1.000000	9560124	-0.002726
195549554	30754274	1568362	10000.000000	26356	1724	1.000000	22870	2343	1.000000	9555341	-0.002672
195530681	30775489	1567241	10000.000000	26402	1701	1.000000	23271	2317	1.000000	9550579	-0.003053
195532699	30770475	1567204	10000.000000	26455	1679	1.000000	22891	2431	1.000000	9545850	-0.003182
195571285	30768269	1569234	10000.000000	26595	1751	1.000000	22810	2392	1.000000	9541170	-0.002917
195559428	30750894	1567904	10000.000000	26559	1603	1.000000	22756	2499	1.000000	9536423	-0.002908
195534595	30772049	1568603	10000.000000	26167	1819	1.000000	22545	2384	1.000000	9531734	-0.001760
195578269	30757485	1571150	10000.000000	26386	1694	1.000000	22936	2473	1.000000	9526996	-0.001707
195526767	30786982	1571385	10000.000000	26245	1772	1.000000	23106	2410	1.000000	9522214	-0.001399
195514253	30781211	1570830	10000.000000	26396	1696	1.000000	22831	2442	1.000000	9517458	-0.000945
npatches	nstrain	runtime	dt	init_x	init_y	init_y_blood	init_z	init_S	beta0	beta1	beta2	beta3	mean_beta	B	d	delta	delta_blood	b[0]	mut	m	CTL	c	g	epsilon	k	het	lambda	rho	omega	x_max	patch.dyna	DELTA	A	VA
10000	1	100.000000	0.001000	21900	9499	5000000	0.001000	10000000	20.159120	17.948699	12.133687	14.063686	17	800000000	0.010000	1.000000	1.000000	80000	0.000050	0.004800	0	0.500000	0.000000	2.500000	10.000000	0.500000	0.000000	0.000000	0.000000	31872	0	10.000000	7.000000	1.000000
sus	inf	inf_blood	z	x[0]	y[0][0]	z[0]	x[1]	y[1][0]	z[1]	S[0]	synchrony
219000000	94990000	5000000	10.000000	21900	9499	0.001000	21900	9499	0.001000	10000000	0.000000
73718177	150059510	7862563	3941.516320	5944	15460	0.394152	6609	15461	0.394152	9995033	0.000000
135078305	60941360	3142145	6325.803353	11258	6796	0.632580	12505	6400	0.632580	9989983	0.000000
167723838	41670526	2137471	7771.765723	13940	4914	0.777177	15352	4466	0.777177	9985061	0.000000
185895792	33563022	1720853	8648.676577	15714	3924	0.864868	17099	3565	0.864868	9980000	0.000000
196552870	29479645	1508385	9180.483393	16601	3494	0.918048	18287	3199	0.918048	9975114	0.000000
202864655	27267219	1392048	9503.000201	17670	3276	0.950300	18975	2861	0.950300	9970153	0.000000
206604993	25997320	1328848	9698.592075	17723	3264	0.969859	19620	2835	0.969859	9965278	0.000000
208911503	25240090	1288387	9817.209710	17774	3023	0.981721	19946	2792	0.981721	9960340	0.000000
210283891	24821125	1270158	9889.145947	17948	3011	0.988915	20161	2624	0.988915	9955286	0.000000
211075503	24576344	1253635	9932.772025	17982	3036	0.993277	20205	2460	0.993277	9950306	0.000000
211591240	24397913	1244977	9959.229270	17759	3182	0.995923	19931	2612	0.995923	9945399	0.000000
211910895	24298546	1239060	9975.274394	18169	2936	0.997527	20099	2630	0.997527	9940384	0.000000
212078152	24245910	1237997	9985.005037	17730	3201	0.998501	19765	2700	0.998501	9935396	0.000000
212186975	24211836	1235480	9990.906233	18259	3006	0.999091	20342	2381	0.999091	9930518	0.000000
212253723	24182052	1233132	9994.485041	18089	2981	0.999449	19656	2847	0.999449	9925412	0.000000
212234252	24187529	1233623	9996.655426	18274	3017	0.999666	20107	2595	0.999666	9920295	0.000000
212341594	24153174	1232554	9997.971667	18234	3006	0.999797	19873	2707	0.999797	9915343	0.000000
212308668	24163530	1234162	9998.769908	18049	2957	0.999877	19964	2729	0.999877	9910492	0.000000
212357776	24162881	1232595	9999.254005	18249	2955	0.999925	19775	2664	0.999925	9905537	0.000000
212373927	24157769	1233200	9999.547588	18634	2928	0.999955	19778	2716	0.999955	9900658	0.000000
212337292	24170660	1232949	9999.725632	18537	2888	0.999973	20014	2553	0.999973	9895654	0.000000
212343060	24168543	1232977	9999.833608	18348	2892	0.999983	19594	2768	0.999983	9890757	0.000000
212345451	24173022	1233252	9999.899091	17737	3161	0.999990	20025	2647	0.999990	9885722	0.000000
212346731	24155284	1232818	9999.938803	18321	2894	0.999994	20174	2600	0.999994	9880792	0.000000
212318668	24176161	1233513	9999.962887	18379	2944	0.999996	19906	2764	0.999996	9875842	0.000000
212387300	24169147	1232168	9999.977493	18373	2918	0.999998	20127	2647	0.999998	9870914	0.000000
212343877	24167437	1231687	9999.986350	18307	2748	0.999999	20237	2448	0.999999	9866093	0.000000
212361274	24140680	1231795	9999.991722	18851	2844	0.999999	19829	2741	0.999999	9861145	0.000000
212363898	24158070	1234933	9999.994980	18465	2939	0.999999	20017	2516	0.999999	9856218	0.000000
212373261	24157984	1233781	9999.996955	18089	2957	1.000000	19588	2746	1.000000	9851195	0.000000
212384456	24155416	1231494	9999.998154	18425	2864	1.000000	19850	2697	1.000000	9846356	0.000000
212374600	24157274	1233078	9999.998880	18049	3049	1.000000	19861	2674	1.000000	9841332	0.000000
212340631	24165020	1231564	9999.999321	17971	3189	1.000000	19634	2711	1.000000	9836349	0.000000
212400602	24128730	1231153	9999.999588	18209	2909	1.000000	19881	2649	1.000000	9831438	0.000000
212356912	24156440	1234450	9999.999750	18210	2986	1.000000	19777	2637	1.000000	9826604	0.000000
212364365	24150404	1233911	9999.999849	18233	3161	1.000000	20081	2593	1.000000	9821646	0.000000
212354179	24163275	1231781	9999.999908	18090	3059	1.000000	20143	2625	1.000000	9816795	0.000000
212333213	24173847	1233568	9999.999944	18435	2912	1.000000	19952	2705	1.000000	9811872	0.000000
212377778	24142417	1232702	9999.999966	18041	3068	1.000000	20258	2514	1.000000	9806905	0.000000
212314905	24174107	1233764	9999.999980	18303	3032	1.000000	20346	2491	1.000000	9802094	-1.#IND00
212354793	24160427	1232492	9999.999988	18295	3126	1.000000	19772	2733	1.000000	9797200	0.000000
212319745	24163823	1232097	9999.999992	17913	3221	1.000000	20289	2612	1.000000	9792249	0.001343
212344291	24179433	1232561	9999.999995	18219	3075	1.000000	19641	2729	1.000000	9787383	0.002640
212376727	24137939	1231984	9999.999997	18134	2940	1.000000	20211	2590	1.000000	9782431	0.005548
212383220	24140572	1233445	9999.999998	18066	3039	1.000000	19854	2795	1.000000	9777577	0.007422
212364763	24147565	1233373	9999.999999	18187	3055	1.000000	20177	2589	1.000000	9772728	0.006975
212391126	24147787	1231667	9999.999999	18497	2989	1.000000	20138	2632	1.000000	9767802	0.006190
212380021	24145178	1231558	10000.000000	18376	2787	1.000000	19928	2607	1.000000	9763088	0.004315
212355685	24148195	1232889	10000.000000	18152	3100	1.000000	19886	2732	1.000000	9758234	0.006251
212356077	24169111	1232900	10000.000000	17973	3138	1.000000	20398	2638	1.000000	9753252	0.004708
212329228	24157985	1233270	10000.000000	18138	3091	1.000000	19852	2614	1.000000	9748346	0.003938
212375625	24156787	1231738	10000.000000	18274	2940	1.000000	20113	2574	1.000000	9743348	0.003426
212358941	24171136	1233102	10000.000000	18308	3006	1.000000	19984	2671	1.000000	9738557	0.003831
212317941	24177863	1232726	10000.000000	18414	2977	1.000000	20018	2674	1.000000	9733711	0.002781
212354162	24159657	1232548	10000.000000	18314	2949	1.000000	20210	2572	1.000000	9728714	0.003227
212381383	24151336	1232025	10000.000000	17867	3200	1.000000	20240	2549	1.000000	9723998	0.003182
212351440	24164580	1234402	10000.000000	18307	2840	1.000000	20277	2488	1.000000	9719039	-0.001507
212340143	24161149	1231011	10000.000000	18241	2970	1.000000	19996	2481	1.000000	9714241	-0.000413
212353424	24163694	1234808	10000.000000	18107	2972	1.000000	19865	2689	1.000000	9709498	-0.000213
212326176	24170166	1231566	10000.000000	18294	2840	1.000000	20192	2687	1.000000	9704665	-0.000306
212332240	24166029	1233046	10000.000000	18203	2870	1.000000	19855	2688	1.000000	9699768	-0.000358
212338530	24169584	1233733	10000.000000	18043	3022	1.000000	20039	2715	1.000000	9694867	0.001430
212324114	24178276	1234484	10000.000000	18073	2956	1.000000	20091	2766	1.000000	9690011	0.001297
212381947	24155293	1230255	10000.000000	18103	2927	1.000000	20243	2645	1.000000	9685146	0.001050
212372493	24145250	1231905	10000.000000	18117	2970	1.000000	19769	2663	1.000000	9680203	0.000598
212375595	24148940	1232882	10000.000000	18131	3035	1.000000	19984	2659	1.000000	9675273	-0.000227
212350636	24158215	1230536	10000.000000	17916	3085	1.000000	19732	2573	1.000000	9670432	-0.000151
212393774	24155616	1233455	10000.000000	18461	2976	1.000000	20152	2669	1.000000	9665650	0.000167
212342540	24165891	1233475	10000.000000	18128	3139	1.000000	20174	2585	1.000000	9660813	-0.000031
212358057	24155462	1230321	10000.000000	18327	2952	1.000000	19728	2699	1.000000	9656108	-0.000421
212347566	24159809	1230766	10000.000000	18181	3134	1.000000	19742	2696	1.000000	9651190	-0.000214
212355969	24161372	1233168	10000.000000	18574	2886	1.000000	20231	2573	1.000000	9646252	-0.000085
212351328	24148909	1232165	10000.000000	18173	3038	1.000000	19787	2733	1.000000	9641438	-0.000055
212348839	24156817	1233365	10000.000000	17915	3217	1.000000	19988	2827	1.000000	9636607	-0.000550
212307179	24176997	1232395	10000.000000	18390	2886	1.000000	19982	2555	1.000000	9631720	-0.000168
212328948	24160795	1233129	10000.000000	18351	2888	1.000000	19799	2657	1.000000	9627041	0.000131
212387029	24150978	1230730	10000.000000	18047	3085	1.000000	19940	2629	1.000000	9622283	-0.000410
212355756	24159541	1231363	10000.000000	18396	3067	1.000000	19988	2585	1.000000	9617485	-0.001009
212363665	24160819	1232028	10000.000000	18182	2949	1.000000	20140	2605	1.000000	9612665	-0.000903
212362618	24161457	1231703	10000.000000	18223	3148	1.000000	19612	2770	1.000000	9607965	-0.000923
212348458	24166445	1232741	10000.000000	18135	2993	1.000000	19864	2617	1.000000	9603070	-0.001164
212312438	24177846	1232277	10000.000000	18204	3145	1.000000	19852	2723	1.000000	9598199	-0.000721
212349860	24174096	1231741	10000.000000	18304	3065	1.000000	20275	2613	1.000000	9593330	-0.000609
212330939	24155102	1233533	10000.000000	18050	3138	1.000000	19823	2699	1.000000	9588596	-0.000573
212347317	24158049	1232327	10000.000000	18231	2958	1.000000	19955	2696	1.000000	9583851	-0.000941
212393169	24148539	1233062	10000.000000	17887	3214	1.000000	19975	2624	1.000000	9579066	-0.001117
212343590	24167937	1232325	10000.000000	18313	2961	1.000000	20090	2654	1.000000	9574376	-0.001102
212373894	24155796	1232899	10000.000000	18320	2860	1.000000	19754	2740	1.000000	9569576	-0.001143
212369110	24147749	1231407	10000.000000	17712	3148	1.000000	20137	2635	1.000000	9564796	-0.000735
212359820	24169427	1231230	10000.000000	18415	2879	1.000000	20065	2488	1.000000	9559960	-0.000857
212359862	24151735	1232074	10000.000000	18418	3005	1.000000	20008	2584	1.000000	9555216	-0.000303
212330657	24163173	1232986	10000.000000	18312	3004	1.000000	19850	2541	1.000000	9550386	-0.000407
212329785	24164312	1234122	10000.000000	18423	2989	1.000000	19878	2772	1.000000	9545549	-0.000542
212382190	24157900	1231870	10000.000000	18374	2957	1.000000	20005	2573	1.000000	9540819	-0.000539
212356172	24155098	1231171	10000.000000	18432	2848	1.000000	19695	2730	1.000000	9535988	-0.000487
212352005	24175825	1234010	10000.000000	18174	3101	1.000000	19701	2707	1.000000	9531227	-0.000511
212385886	24166552	1232079	10000.000000	18248	3035	1.000000	19810	2676	1.000000	9526456	-0.000020
212390173	24142289	1230879	10000.000000	18285	2873	1.000000	20196	2564	1.000000	9521668	-0.000018
212341229	24157221	1234597	10000.000000	18473	2891	1.000000	20074	2710	1.000000	9516930	-0.000091
npatches	nstrain	runtime	dt	init_x	init_y	init_y_blood	init_z	init_S	beta0	beta1	beta2	beta3	mean_beta	B	d	delta	delta_blood	b[0]	mut	m	CTL	c	g	epsilon	k	het	lambda	rho	omega	x_max	patch.dyna	DELTA	A	VA
10000	1	100.000000	0.001000	21900	9499	5000000	0.001000	10000000	13.728250	23.415379	18.634115	10.513805	17	800000000	0.010000	1.000000	1.000000	80000	0.000050	0.004800	0	0.500000	0.000000	2.500000	11.000000	0.500000	0.000000	0.000000	0.000000	31872	0	10.000000	7.000000	1.000000
sus	inf	inf_blood	z	x[0]	y[0][0]	z[0]	x[1]	y[1][0]	z[1]	S[0]	synchrony
219000000	94990000	5000000	10.000000	21900	9499	0.001000	21900	9499	0.001000	10000000	0.000000
78926511	134130436	7043051	3941.516320	8844	13046	0.394152	5770	14395	0.394152	9995068	0.000000
146312123	51743338	2669452	6325.803353	16267	4773	0.632580	10681	6317	0.632580	9990082	0.000000
181007769	34536540	1773487	7771.765723	20411	3004	0.777177	13324	4547	0.777177	9985145	0.000000
200254968	27266706	1397565	8648.676577	22405	2233	0.864868	15353	3563	0.864868	9980092	0.000000
211501205	23630961	1208642	9180.483393	23953	1890	0.918048	15589	3448	0.918048	9975036	0.000000
218042355	21659869	1106716	9503.000201	24827	1506	0.950300	16868	3007	0.950300	9970186	0.000000
222007868	20536731	1049443	9698.592075	25020	1512	0.969859	16776	2932	0.969859	9965242	0.000000
224387484	19873569	1013486	9817.209710	25145	1558	0.981721	17102	3060	0.981721	9960145	0.000000
225803714	19489417	993437	9889.145947	25383	1471	0.988915	17640	2940	0.988915	9955232	0.000000
226631478	19260441	984625	9932.772025	25316	1410	0.993277	17315	2771	0.993277	9950093	0.000000
227169241	19122325	974830	9959.229270	25620	1446	0.995923	17441	2773	0.995923	9944966	0.000000
227468565	19029701	972950	9975.274394	26059	1383	0.997527	17095	2889	0.997527	9940029	0.000000
227650522	18995274	968571	9985.005037	25708	1351	0.998501	17269	2900	0.998501	9934897	0.000000
227818484	18935914	965219	9990.906233	25532	1335	0.999091	16956	2945	0.999091	9929973	0.000000
227844713	18929519	966173	9994.485041	25933	1400	0.999449	17800	2712	0.999449	9924980	0.000000
227909212	18921656	966225	9996.655426	25567	1361	0.999666	17283	2792	0.999666	9920037	0.000000
227914446	18924989	965103	9997.971667	26014	1316	0.999797	17443	2763	0.999797	9915091	0.000000
227943654	18920345	964281	9998.769908	25800	1403	0.999877	17237	2977	0.999877	9910218	0.000000
227944887	18901015	965055	9999.254005	25781	1395	0.999925	17545	2796	0.999925	9905248	0.000000
227952022	18901834	963827	9999.547588	25974	1319	0.999955	17951	2549	0.999955	9900263	0.000000
227972367	18895978	964056	9999.725632	26090	1317	0.999973	17422	2778	0.999973	9895320	0.000000
227997364	18894404	963800	9999.833608	25903	1436	0.999983	17419	2666	0.999983	9890368	0.000000
227938750	18916436	965777	9999.899091	25539	1479	0.999990	17517	2903	0.999990	9885375	0.000000
227975726	18891879	965120	9999.938803	26209	1284	0.999994	17740	2645	0.999994	9880389	0.000000
227908158	18918392	966204	9999.962887	25367	1610	0.999996	17518	2748	0.999996	9875519	0.000000
227985618	18896900	962391	9999.977493	25816	1403	0.999998	17665	2763	0.999998	9870517	0.000000
227989760	18907431	963150	9999.986350	25935	1407	0.999999	17568	2819	0.999999	9865576	0.000000
228002713	18883618	962083	9999.991722	25845	1357	0.999999	17292	2812	0.999999	9860500	0.000000
227949546	18903561	966319	9999.994980	25472	1430	0.999999	17320	2883	0.999999	9855461	0.000000
227901344	18917330	966036	9999.996955	25642	1435	1.000000	17594	2718	1.000000	9850587	0.000000
228007629	18896868	965615	9999.998154	25805	1295	1.000000	17303	2860	1.000000	9845710	0.000000
227964804	18909015	964282	9999.998880	25572	1341	1.000000	17685	2826	1.000000	9840709	0.000000
227982926	18898428	964094	9999.999321	26146	1292	1.000000	17879	2556	1.000000	9835922	0.000000
227951799	18907172	963664	9999.999588	25783	1427	1.000000	17502	2712	1.000000	9831071	0.000000
227969208	18915104	966330	9999.999750	26027	1223	1.000000	17849	2653	1.000000	9826145	0.000000
227918774	18917079	964282	9999.999849	25908	1383	1.000000	17565	2738	1.000000	9821230	0.000000
227948737	18920188	964032	9999.999908	26115	1344	1.000000	17711	2760	1.000000	9816272	0.000000
227961987	18909201	966354	9999.999944	25751	1388	1.000000	17308	2730	1.000000	9811332	0.000000
227941632	18908282	964181	9999.999966	26013	1389	1.000000	17610	2945	1.000000	9806380	0.000000
227961043	18892029	962878	9999.999980	26047	1397	1.000000	17506	2761	1.000000	9801544	-1.#IND00
227984617	18910427	966082	9999.999988	25979	1439	1.000000	17251	2852	1.000000	9796748	-1.#IND00
227978502	18902283	964997	9999.999992	25807	1412	1.000000	17299	2906	1.000000	9791941	-0.002466
227943683	18900574	965085	9999.999995	25708	1420	1.000000	17072	3061	1.000000	9787118	-0.002580
227956150	18910110	962672	9999.999997	25710	1327	1.000000	17674	2678	1.000000	9782300	-0.001706
227974147	18897852	962245	9999.999998	26013	1428	1.000000	17620	2911	1.000000	9777447	-0.002182
227954615	18910598	965712	9999.999999	26091	1341	1.000000	17018	2942	1.000000	9772506	-0.000678
227949210	18896970	965337	9999.999999	25553	1379	1.000000	17586	2822	1.000000	9767689	-0.000878
227957111	18917653	964192	10000.000000	26057	1258	1.000000	17343	2858	1.000000	9762783	-0.000919
227937820	18923129	963246	10000.000000	25765	1330	1.000000	17540	2867	1.000000	9757962	-0.001353
227942843	18907456	966560	10000.000000	25766	1400	1.000000	17339	2869	1.000000	9753056	-0.003339
227951008	18904991	965057	10000.000000	25741	1297	1.000000	17414	2843	1.000000	9748255	-0.002442
227919802	18923810	964022	10000.000000	26024	1392	1.000000	17079	3088	1.000000	9743401	-0.001300
227905748	18905679	963621	10000.000000	26328	1107	1.000000	17324	2808	1.000000	9738590	-0.003223
227941245	18897577	965308	10000.000000	25772	1330	1.000000	17463	3018	1.000000	9733682	-0.005056
227928784	18917959	966761	10000.000000	25968	1440	1.000000	17553	2786	1.000000	9728863	-0.005130
227966273	18894856	965957	10000.000000	25947	1339	1.000000	17116	2825	1.000000	9724057	-0.004619
227953882	18896134	964237	10000.000000	25835	1333	1.000000	17538	2835	1.000000	9719185	-0.004482
227955243	18899380	965540	10000.000000	25832	1314	1.000000	17492	2802	1.000000	9714298	-0.002978
227950077	18902518	963371	10000.000000	25739	1467	1.000000	17776	2826	1.000000	9709509	-0.002668
227950383	18902194	965813	10000.000000	25520	1377	1.000000	17613	2728	1.000000	9704699	-0.002653
227962687	18911643	963363	10000.000000	25726	1336	1.000000	17579	2884	1.000000	9699912	0.002231
227971133	18892182	962471	10000.000000	25763	1264	1.000000	17475	2724	1.000000	9695157	0.002794
227937582	18914888	965746	10000.000000	25890	1429	1.000000	17037	2869	1.000000	9690423	0.002113
227915596	18919748	965385	10000.000000	25894	1446	1.000000	17711	2804	1.000000	9685551	0.001278
227990482	18906026	964713	10000.000000	25725	1341	1.000000	17599	2724	1.000000	9680728	0.001559
227932848	18912755	964960	10000.000000	25647	1427	1.000000	17576	2813	1.000000	9675902	0.001126
227964053	18910339	963502	10000.000000	25419	1470	1.000000	17408	2890	1.000000	9671109	0.001224
227994430	18901802	962927	10000.000000	25801	1296	1.000000	17606	2833	1.000000	9666257	0.001246
227977318	18905709	964349	10000.000000	26003	1343	1.000000	17208	2879	1.000000	9661366	0.001261
227935296	18909470	963783	10000.000000	25958	1413	1.000000	17420	2852	1.000000	9656544	0.001985
227974695	18907557	964246	10000.000000	25364	1338	1.000000	17504	2864	1.000000	9651737	0.001882
227941704	18898380	964588	10000.000000	25846	1418	1.000000	17493	2805	1.000000	9646994	0.000996
227939727	18910534	963017	10000.000000	25755	1408	1.000000	17506	2791	1.000000	9642250	0.000007
227945065	18921446	966032	10000.000000	25653	1494	1.000000	17967	2897	1.000000	9637511	-0.000621
228002783	18891665	963786	10000.000000	25885	1315	1.000000	17375	2870	1.000000	9632712	-0.000723
227947724	18908519	964759	10000.000000	26094	1275	1.000000	17828	2724	1.000000	9627931	-0.000799
227907716	18915131	965033	10000.000000	25623	1530	1.000000	17538	2653	1.000000	9622998	-0.000794
227941970	18907232	964748	10000.000000	26075	1326	1.000000	17371	3008	1.000000	9618072	-0.001244
227964217	18904951	966021	10000.000000	25830	1369	1.000000	17903	2823	1.000000	9613363	-0.001348
227897708	18910086	964256	10000.000000	25888	1390	1.000000	17534	2755	1.000000	9608656	-0.001327
227980086	18900951	963160	10000.000000	25747	1364	1.000000	16927	2996	1.000000	9603933	-0.001428
227977164	18895202	964071	10000.000000	26133	1261	1.000000	17465	2884	1.000000	9599224	-0.001406
227982936	18903288	963492	10000.000000	25907	1381	1.000000	17391	2788	1.000000	9594415	-0.000830
227966223	18900051	963350	10000.000000	25899	1381	1.000000	17587	2882	1.000000	9589721	0.000067
227972733	18894820	962361	10000.000000	26059	1330	1.000000	17976	2594	1.000000	9584956	0.000086
227996256	18894558	963278	10000.000000	25878	1415	1.000000	17714	2716	1.000000	9580283	-0.000502
227938573	18898238	963415	10000.000000	25799	1293	1.000000	17128	2844	1.000000	9575543	-0.000277
227977687	18907060	964972	10000.000000	25744	1411	1.000000	17546	2761	1.000000	9570672	-0.000384
227970218	18908430	962875	10000.000000	25875	1312	1.000000	17679	2829	1.000000	9565885	-0.000484
227937449	18919360	965178	10000.000000	25851	1375	1.000000	17746	2743	1.000000	9561003	-0.001945
227930918	18897120	964709	10000.000000	25913	1364	1.000000	17682	2773	1.000000	9556228	-0.002502
227982565	18892015	963767	10000.000000	25589	1354	1.000000	17818	2704	1.000000	9551452	-0.002468
227953550	18919501	965249	10000.000000	25914	1393	1.000000	17819	2659	1.000000	9546723	-0.002531
227951380	18912144	964011	10000.000000	25803	1404	1.000000	17616	2808	1.000000	9541915	-0.002196
227975517	18897244	964278	10000.000000	25863	1354	1.000000	17282	2899	1.000000	9537204	-0.002030
227892439	18923839	965125	10000.000000	25874	1433	1.000000	17102	2887	1.000000	9532488	-0.003442
227957915	18915692	964351	10000.000000	26128	1457	1.000000	17108	2925	1.000000	9527723	-0.003664
227977313	18893858	963851	10000.000000	25732	1338	1.000000	17483	2866	1.000000	9522905	-0.003386
227945081	18912714	964024	10000.000000	25626	1320	1.000000	17375	2730	1.000000	9518098	-0.002406
npatches	nstrain	runtime	dt	init_x	init_y	init_y_blood	init_z	init_S	beta0	beta1	beta2	beta3	mean_beta	B	d	delta	delta_blood	b[0]	mut	m	CTL	c	g	epsilon	k	het	lambda	rho	omega	x_max	patch.dyna	DELTA	A	VA
10000	1	100.000000	0.001000	21900	9499	5000000	0.001000	10000000	19.448895	10.427488	17.139909	18.124089	17	800000000	0.010000	1.000000	1.000000	80000	0.000050	0.004800	0	0.500000	0.000000	2.500000	12.000000	0.500000	0.000000	0.000000	0.000000	31872	0	10.000000	7.000000	1.000000
sus	inf	inf_blood	z	x[0]	y[0][0]	z[0]	x[1]	y[1][0]	z[1]	S[0]	synchrony
219000000	94990000	5000000	10.000000	21900	9499	0.001000	21900	9499	0.001000	10000000	0.000000
84713744	119760706	6304087	3941.516320	7279	12383	0.394152	11500	10769	0.394152	9994887	0.000000
158159031	43783467	2262904	6325.803353	13739	4995	0.632580	20772	3116	0.632580	9989859	0.000000
194831913	28370230	1456875	7771.765723	17303	3307	0.777177	25180	1578	0.777177	9984932	0.000000
214984069	21866117	1121534	8648.676577	19146	2577	0.864868	27113	1089	0.864868	9979962	0.000000
226646841	18616303	953368	9180.483393	20193	2371	0.918048	28299	872	0.918048	9974979	0.000000
233436839	16887514	861751	9503.000201	21070	2047	0.950300	28819	729	0.950300	9970013	0.000000
237487048	15892052	811466	9698.592075	21402	1970	0.969859	29215	671	0.969859	9965140	0.000000
239821535	15323986	782549	9817.209710	22041	1780	0.981721	29351	645	0.981721	9960217	0.000000
241238284	14982463	765699	9889.145947	21948	1805	0.988915	29413	624	0.988915	9955311	0.000000
242153338	14781767	756028	9932.772025	21981	1900	0.993277	29257	644	0.993277	9950314	0.000000
242666977	14658253	747812	9959.229270	22003	1838	0.995923	29343	660	0.995923	9945369	0.000000
243053951	14574921	743672	9975.274394	22154	1799	0.997527	29895	563	0.997527	9940379	0.000000
243214742	14533767	741824	9985.005037	22245	1675	0.998501	29749	584	0.998501	9935425	0.000000
243273105	14523692	740504	9990.906233	22333	1719	0.999091	29776	557	0.999091	9930549	0.000000
243375981	14496613	739598	9994.485041	22276	1731	0.999449	29768	552	0.999449	9925607	0.000000
243422862	14491430	738740	9996.655426	22106	1704	0.999666	29752	639	0.999666	9920539	0.000000
243429848	14477931	739392	9997.971667	22018	1789	0.999797	29776	583	0.999797	9915573	0.000000
243437895	14481637	737980	9998.769908	22289	1760	0.999877	29349	639	0.999877	9910651	0.000000
243483027	14468378	737717	9999.254005	22002	1834	0.999925	29641	545	0.999925	9905745	0.000000
243468815	14470967	738469	9999.547588	22303	1699	0.999955	29494	551	0.999955	9900980	0.000000
243532500	14462307	737232	9999.725632	22277	1705	0.999973	29463	576	0.999973	9895938	0.000000
243454146	14486224	738360	9999.833608	22194	1747	0.999983	29493	603	0.999983	9891035	0.000000
243537120	14466018	738461	9999.899091	22356	1722	0.999990	29516	604	0.999990	9886065	0.000000
243499976	14462591	738036	9999.938803	22368	1739	0.999994	29523	635	0.999994	9880992	0.000000
243473651	14474734	737927	9999.962887	22216	1923	0.999996	29320	631	0.999996	9876128	0.000000
243509496	14470726	738250	9999.977493	22380	1738	0.999998	29213	662	0.999998	9871129	0.000000
243471028	14467469	737630	9999.986350	22349	1739	0.999999	29657	572	0.999999	9866219	0.000000
243512603	14454427	736772	9999.991722	22214	1907	0.999999	29626	595	0.999999	9861236	0.000000
243483035	14468806	738118	9999.994980	22216	1864	0.999999	29412	599	0.999999	9856270	0.000000
243502302	14467364	738988	9999.996955	22161	1825	1.000000	29497	633	1.000000	9851281	0.000000
243465626	14463043	738733	9999.998154	22229	1931	1.000000	29292	631	1.000000	9846334	0.000000
243459273	14475585	739873	9999.998880	22115	1764	1.000000	29483	582	1.000000	9841388	0.000000
243493579	14461316	738322	9999.999321	21734	1920	1.000000	29366	540	1.000000	9836366	0.000000
243497922	14464510	738636	9999.999588	22400	1765	1.000000	29529	596	1.000000	9831615	0.000000
243516064	14456766	737238	9999.999750	21905	1818	1.000000	29352	635	1.000000	9826707	0.000000
243493674	14475468	738564	9999.999849	21512	2004	1.000000	29240	672	1.000000	9821711	0.000000
243431845	14486570	740110	9999.999908	22092	1761	1.000000	29379	689	1.000000	9816845	0.000000
243510150	14466867	738409	9999.999944	22566	1709	1.000000	29381	591	1.000000	9811895	0.000000
243474212	14475253	740686	9999.999966	22541	1552	1.000000	29760	589	1.000000	9807099	0.000000
243505958	14473144	738679	9999.999980	22099	1785	1.000000	29495	618	1.000000	9802216	-1.#IND00
243488278	14463273	738162	9999.999988	22051	1905	1.000000	29342	553	1.000000	9797170	0.012800
243468262	14478858	738411	9999.999992	22102	1764	1.000000	29397	589	1.000000	9792270	0.004522
243497858	14453917	736793	9999.999995	21861	1772	1.000000	29512	589	1.000000	9787206	0.000590
243499473	14466318	736993	9999.999997	22212	1766	1.000000	29610	565	1.000000	9782289	-0.001196
243475216	14476746	737755	9999.999998	21947	1926	1.000000	29701	622	1.000000	9777508	0.000339
243496415	14469348	737611	9999.999999	22334	1763	1.000000	29420	639	1.000000	9772603	0.008246
243462824	14474320	739558	9999.999999	22182	1818	1.000000	29504	618	1.000000	9767754	0.011012
243501960	14467568	738664	10000.000000	21944	1827	1.000000	29543	669	1.000000	9762785	0.009367
243490606	14469064	737423	10000.000000	22202	1649	1.000000	29492	623	1.000000	9757812	0.007837
243508315	14461533	738513	10000.000000	22499	1691	1.000000	29542	559	1.000000	9752893	0.006692
243487682	14474258	736762	10000.000000	21989	1969	1.000000	29587	489	1.000000	9748093	0.005507
243489245	14478628	739049	10000.000000	21962	1803	1.000000	29744	592	1.000000	9743199	0.004109
243514900	14464388	736837	10000.000000	21588	2062	1.000000	29500	593	1.000000	9738251	0.004149
243514216	14465472	737881	10000.000000	21946	1859	1.000000	29744	532	1.000000	9733378	0.003683
243482636	14471546	738110	10000.000000	22326	1713	1.000000	29621	593	1.000000	9728579	0.003962
243529642	14447203	737774	10000.000000	22180	1758	1.000000	29371	651	1.000000	9723580	0.003309
243500112	14469055	738029	10000.000000	21865	1930	1.000000	29885	557	1.000000	9718712	0.002633
243502036	14471996	738232	10000.000000	22612	1687	1.000000	29245	628	1.000000	9713894	0.005147
243512020	14454468	738951	10000.000000	21945	1953	1.000000	29557	583	1.000000	9708999	0.002794
243502773	14465705	737271	10000.000000	22159	1907	1.000000	29559	600	1.000000	9704153	0.003331
243486681	14469699	739304	10000.000000	22471	1774	1.000000	29493	607	1.000000	9699317	0.002608
243504926	14473459	739477	10000.000000	22088	1785	1.000000	29615	657	1.000000	9694440	0.002052
243466704	14482276	739885	10000.000000	21870	1844	1.000000	29956	617	1.000000	9689606	0.003719
243507577	14468165	739418	10000.000000	22951	1642	1.000000	29659	614	1.000000	9684894	0.003707
243483179	14465713	737990	10000.000000	22000	1960	1.000000	29510	543	1.000000	9679964	0.003408
243474694	14473836	737528	10000.000000	22020	1997	1.000000	29512	601	1.000000	9675096	0.003346
243544268	14451561	738670	10000.000000	21995	1963	1.000000	29442	619	1.000000	9670280	0.002988
243530506	14463287	737272	10000.000000	22332	1654	1.000000	29697	661	1.000000	9665333	0.001997
243505085	14471872	739121	10000.000000	22095	1838	1.000000	29673	580	1.000000	9660519	0.001656
243475011	14476820	737430	10000.000000	21923	1900	1.000000	29494	605	1.000000	9655697	0.001280
243521966	14468438	737411	10000.000000	21824	1728	1.000000	29468	625	1.000000	9650825	0.001203
243507186	14464658	739876	10000.000000	22401	1772	1.000000	29371	613	1.000000	9646011	0.001136
243485297	14472846	738907	10000.000000	22291	1745	1.000000	29516	580	1.000000	9641119	0.004250
243502856	14461351	738110	10000.000000	21992	1750	1.000000	29488	597	1.000000	9636262	0.003941
243452196	14475715	736676	10000.000000	22648	1681	1.000000	29375	622	1.000000	9631495	0.003687
243480938	14476375	738246	10000.000000	21840	1929	1.000000	29644	571	1.000000	9626664	0.003526
243457917	14476318	738778	10000.000000	22665	1683	1.000000	29652	611	1.000000	9621941	0.004001
243519981	14467148	738541	10000.000000	22020	1892	1.000000	29232	638	1.000000	9617132	0.004331
243531267	14459510	736550	10000.000000	21650	1896	1.000000	29537	588	1.000000	9612269	0.004205
243525228	14459311	737569	10000.000000	22447	1677	1.000000	29835	591	1.000000	9607662	0.004659
243490036	14477641	737853	10000.000000	22233	1640	1.000000	29458	673	1.000000	9602890	0.004822
243504631	14468390	737463	10000.000000	22214	1814	1.000000	29520	593	1.000000	9598211	0.004707
243525220	14467387	737990	10000.000000	22297	1692	1.000000	29269	665	1.000000	9593426	0.004903
243491238	14467305	737204	10000.000000	22085	1844	1.000000	29640	565	1.000000	9588581	0.004301
243510422	14465491	737344	10000.000000	21994	1888	1.000000	29665	562	1.000000	9583845	0.004349
243480692	14464529	738620	10000.000000	22124	1651	1.000000	29491	632	1.000000	9578871	0.004611
243464918	14480298	739360	10000.000000	22144	1858	1.000000	29623	672	1.000000	9574126	0.004621
243536013	14444624	737494	10000.000000	22388	1688	1.000000	29630	602	1.000000	9569340	0.004664
243476543	14469545	738461	10000.000000	22164	2011	1.000000	29271	678	1.000000	9564609	0.002056
243480022	14462344	737429	10000.000000	22307	1651	1.000000	29766	536	1.000000	9559822	0.001736
243522676	14471980	738825	10000.000000	22121	1807	1.000000	29863	603	1.000000	9555057	0.001023
243506466	14456852	737870	10000.000000	22025	1826	1.000000	29514	529	1.000000	9550298	0.001200
243521371	14468668	736862	10000.000000	21821	1884	1.000000	29585	674	1.000000	9545567	0.001033
243480589	14476209	738714	10000.000000	21905	1879	1.000000	29257	687	1.000000	9540806	0.001062
243457449	14467119	739535	10000.000000	21988	1795	1.000000	29486	587	1.000000	9536021	0.001377
243523475	14457667	736702	10000.000000	22255	1764	1.000000	29367	566	1.000000	9531309	0.001402
243447877	14476635	739030	10000.000000	22052	1902	1.000000	29631	640	1.000000	9526590	0.001584
243516805	14461164	736529	10000.000000	22404	1742	1.000000	29342	664	1.000000	9521810	0.001726
243475707	14472588	737807	10000.000000	22017	1910	1.000000	29412	655	1.000000	9516999	0.001884
npatches	nstrain	runtime	dt	init_x	init_y	init_y_blood	init_z	init_S	beta0	beta1	beta2	beta3	mean_beta	B	d	delta	delta_blood	b[0]	mut	m	CTL	c	g	epsilon	k	het	lambda	rho	omega	x_max	patch.dyna	DELTA	A	VA
10000	1	100.000000	0.001000	21900	9499	5000000	0.001000	10000000	8.603040	17.614593	14.378139	10.912503	17	800000000	0.010000	1.000000	1.000000	80000	0.000050	0.004800	0	0.500000	0.000000	2.500000	13.000000	0.500000	0.000000	0.000000	0.000000	31872	0	10.000000	7.000000	1.000000
sus	inf	inf_blood	z	x[0]	y[0][0]	z[0]	x[1]	y[1][0]	z[1]	S[0]	synchrony
219000000	94990000	5000000	10.000000	21900	9499	0.001000	21900	9499	0.001000	10000000	0.000000
90076892	107305321	5657224	3941.516320	13674	9245	0.394152	8266	10925	0.394152	9995081	0.000000
168924978	37323728	1929327	6325.803353	23564	2211	0.632580	15617	4026	0.632580	9990027	0.000000
207233965	23440750	1205699	7771.765723	28031	1003	0.777177	19744	2467	0.777177	9984949	0.000000
228172430	17543189	902102	8648.676577	29414	681	0.864868	22078	1886	0.864868	9979999	0.000000
240051221	14687096	753035	9180.483393	30036	504	0.918048	23544	1432	0.918048	9975096	0.000000
246919400	13139902	671373	9503.000201	30342	379	0.950300	24453	1489	0.950300	9970062	0.000000
251060204	12256459	625708	9698.592075	30446	415	0.969859	24545	1277	0.969859	9965058	0.000000
253419808	11755195	600016	9817.209710	30962	366	0.981721	24645	1253	0.981721	9960206	0.000000
254850921	11458429	585710	9889.145947	30724	381	0.988915	25326	1099	0.988915	9955282	0.000000
255748699	11273744	574973	9932.772025	30679	332	0.993277	25236	1132	0.993277	9950310	0.000000
256281946	11163167	570101	9959.229270	30856	329	0.995923	25364	1142	0.995923	9945291	0.000000
256569797	11109155	567009	9975.274394	30852	319	0.997527	25720	1093	0.997527	9940307	0.000000
256790312	11072056	564359	9985.005037	30673	331	0.998501	25367	1023	0.998501	9935377	0.000000
256901041	11045710	563083	9990.906233	30746	335	0.999091	25663	1058	0.999091	9930263	0.000000
257013194	11026875	563346	9994.485041	30649	349	0.999449	25846	1057	0.999449	9925196	0.000000
257051727	11008650	561886	9996.655426	30419	364	0.999666	25089	1176	0.999666	9920164	0.000000
257088930	11006528	561344	9997.971667	30648	320	0.999797	25290	1185	0.999797	9915289	0.000000
257069677	11014551	562087	9998.769908	30649	322	0.999877	25736	1036	0.999877	9910452	0.000000
257068804	11015938	563054	9999.254005	30673	346	0.999925	25324	1145	0.999925	9905575	0.000000
257090860	11012121	561500	9999.547588	30596	328	0.999955	25366	1215	0.999955	9900664	0.000000
257085460	11023778	562043	9999.725632	30688	277	0.999973	25674	1139	0.999973	9895887	0.000000
257093086	11011913	561312	9999.833608	30575	299	0.999983	25303	1172	0.999983	9890919	0.000000
257084352	11005584	561842	9999.899091	30925	298	0.999990	25368	1094	0.999990	9885930	0.000000
257076880	11014637	561741	9999.938803	30892	316	0.999994	25182	1140	0.999994	9880983	0.000000
257041590	11025301	562222	9999.962887	30985	321	0.999996	25465	1098	0.999996	9876140	0.000000
257108181	11008254	562608	9999.977493	30953	336	0.999998	25282	1148	0.999998	9871247	0.000000
257139412	11003417	560985	9999.986350	30734	290	0.999999	25856	995	0.999999	9866353	0.000000
257070824	11022710	562049	9999.991722	30631	309	0.999999	25141	1234	0.999999	9861490	0.000000
257093870	11007180	560714	9999.994980	31009	296	0.999999	25469	1219	0.999999	9856515	0.000000
257100338	11000873	559854	9999.996955	30756	340	1.000000	25835	1014	1.000000	9851580	0.000000
257112085	11018033	560886	9999.998154	30753	339	1.000000	25661	1087	1.000000	9846648	0.000000
257107169	11017700	561752	9999.998880	30653	331	1.000000	25089	1161	1.000000	9841714	0.000000
257125403	11007513	560475	9999.999321	30943	316	1.000000	25716	1020	1.000000	9836889	0.000000
257072116	11025764	563580	9999.999588	30665	302	1.000000	25286	1270	1.000000	9831933	0.000000
257102806	11012044	561328	9999.999750	30734	331	1.000000	25290	1134	1.000000	9827054	0.000000
257055692	11009015	560374	9999.999849	30954	292	1.000000	25525	1032	1.000000	9822152	0.000000
257080073	11025130	561838	9999.999908	30987	362	1.000000	25654	1174	1.000000	9817300	0.000000
257055188	11008339	561344	9999.999944	30719	315	1.000000	25870	993	1.000000	9812408	0.000000
257072101	11017759	562235	9999.999966	30817	349	1.000000	25648	1133	1.000000	9807433	0.000000
257059065	11022840	563207	9999.999980	30939	327	1.000000	25132	1226	1.000000	9802399	-1.#IND00
257066769	11016600	561054	9999.999988	30708	336	1.000000	25790	1060	1.000000	9797552	0.004800
257079030	11023459	561116	9999.999992	30741	340	1.000000	25983	1079	1.000000	9792565	0.004010
257086780	10990914	563125	9999.999995	30683	309	1.000000	25335	1189	1.000000	9787732	-0.001788
257083270	11003119	562607	9999.999997	30925	388	1.000000	25454	1171	1.000000	9782769	-0.003782
257072322	11007616	562045	9999.999998	30855	331	1.000000	25933	1061	1.000000	9777897	0.000618
257087699	11011923	561753	9999.999999	30426	365	1.000000	25345	1186	1.000000	9772988	0.000535
257047141	11019472	561213	9999.999999	30822	325	1.000000	25689	1142	1.000000	9767987	0.003145
257127228	11006380	560921	10000.000000	30878	313	1.000000	25730	1108	1.000000	9763119	0.001266
257077729	11015876	561562	10000.000000	30950	324	1.000000	25417	1113	1.000000	9758257	0.001603
257130950	11005530	561225	10000.000000	30862	311	1.000000	25419	1171	1.000000	9753393	0.002274
257079401	11021710	561520	10000.000000	31011	322	1.000000	26054	981	1.000000	9748461	0.004261
257083788	11013980	563389	10000.000000	30639	366	1.000000	25988	1109	1.000000	9743590	0.006390
257081409	11007744	562233	10000.000000	30785	337	1.000000	25230	1191	1.000000	9738733	0.006382
257087922	11001117	561186	10000.000000	30839	314	1.000000	25725	1096	1.000000	9733802	0.005785
257071437	11014999	561472	10000.000000	30697	333	1.000000	25464	1068	1.000000	9729070	0.005113
257049318	11021686	562369	10000.000000	30969	295	1.000000	24915	1346	1.000000	9724169	0.004740
257128990	10998241	561884	10000.000000	30984	306	1.000000	25590	1096	1.000000	9719305	0.004243
257106244	11008421	560633	10000.000000	30817	328	1.000000	25657	1045	1.000000	9714419	0.004616
257129952	11012127	561994	10000.000000	30772	337	1.000000	25488	1162	1.000000	9709636	0.003883
257040591	11026664	561593	10000.000000	30744	382	1.000000	25083	1296	1.000000	9704730	0.003209
257068143	11005354	560468	10000.000000	30641	329	1.000000	25683	1087	1.000000	9699855	0.003370
257094481	11004837	561935	10000.000000	30614	401	1.000000	25569	1197	1.000000	9694916	0.004926
257082901	11009327	562449	10000.000000	30616	374	1.000000	25631	1119	1.000000	9690081	0.004767
257086451	11013718	561334	10000.000000	31039	316	1.000000	26143	1098	1.000000	9685240	0.005794
257109436	11003819	561166	10000.000000	31103	312	1.000000	26092	877	1.000000	9680412	0.005528
257036093	11016074	563311	10000.000000	30732	343	1.000000	25633	1046	1.000000	9675540	0.004786
257082349	11013232	561639	10000.000000	30828	311	1.000000	25736	1115	1.000000	9670748	0.004954
257094754	11017985	561778	10000.000000	30656	300	1.000000	25580	1010	1.000000	9665982	0.005031
257067272	11006532	562613	10000.000000	30988	281	1.000000	25258	1163	1.000000	9661143	0.005705
257127163	11010851	561900	10000.000000	30800	272	1.000000	25588	1123	1.000000	9656236	0.005545
257082319	11018061	562822	10000.000000	30527	349	1.000000	25173	1193	1.000000	9651368	0.005300
257101851	11001963	560962	10000.000000	30920	352	1.000000	25564	1130	1.000000	9646442	0.005077
257058153	11013818	562638	10000.000000	30833	302	1.000000	25507	1049	1.000000	9641640	0.004423
257098114	11016416	562748	10000.000000	30920	337	1.000000	25266	1149	1.000000	9636842	0.004396
257106289	10998111	560496	10000.000000	30880	324	1.000000	25303	1154	1.000000	9632021	0.004259
257061206	11017534	562373	10000.000000	30789	309	1.000000	25754	987	1.000000	9627193	0.004158
257106112	11005252	562525	10000.000000	30899	365	1.000000	25872	1080	1.000000	9622294	0.003967
257033549	11019763	563111	10000.000000	30726	308	1.000000	25691	1065	1.000000	9617319	0.003447
257098210	11012254	561396	10000.000000	30799	316	1.000000	25461	1124	1.000000	9612400	0.004377
257078535	11003354	561239	10000.000000	30602	310	1.000000	25544	1175	1.000000	9607677	0.005731
257097937	11008257	561845	10000.000000	30730	331	1.000000	25498	1223	1.000000	9602925	0.005605
257049074	11005252	562417	10000.000000	30973	286	1.000000	25442	1066	1.000000	9598013	0.005266
257097234	11000831	561911	10000.000000	30802	324	1.000000	25528	1159	1.000000	9593243	0.005088
257152388	11003840	561640	10000.000000	30980	314	1.000000	25591	1109	1.000000	9588607	0.004706
257071901	11012400	561686	10000.000000	30467	370	1.000000	25520	1071	1.000000	9583811	0.004827
257080902	11016730	561784	10000.000000	30804	328	1.000000	25782	1084	1.000000	9579055	0.004532
257109789	10998099	562463	10000.000000	30823	313	1.000000	25272	1155	1.000000	9574214	0.004638
257078295	11018178	563274	10000.000000	30726	324	1.000000	25479	1160	1.000000	9569324	0.005400
257045965	11019961	562781	10000.000000	30749	296	1.000000	25642	1124	1.000000	9564482	0.005707
257080534	11010010	561598	10000.000000	30653	326	1.000000	25561	1235	1.000000	9559735	0.005123
257124010	10993943	559924	10000.000000	30683	338	1.000000	25700	1073	1.000000	9555104	0.004898
257108014	11006129	562126	10000.000000	31029	289	1.000000	25556	1090	1.000000	9550303	0.004892
257078558	11021932	561875	10000.000000	30910	318	1.000000	25608	1050	1.000000	9545511	0.004872
257085183	11020820	561723	10000.000000	30529	367	1.000000	25875	998	1.000000	9540726	0.004861
257062804	11012981	561698	10000.000000	31020	320	1.000000	25119	1092	1.000000	9535964	0.004494
257089141	11006276	561521	10000.000000	30678	360	1.000000	25518	1117	1.000000	9531252	0.004450
257052303	11021830	563313	10000.000000	30516	306	1.000000	25384	1177	1.000000	9526521	0.005062
257042102	11011945	563319	10000.000000	30622	364	1.000000	25331	1191	1.000000	9521762	0.005100
257083864	11014661	562561	10000.000000	30641	318	1.000000	25826	1073	1.000000	9516873	0.004958
npatches	nstrain	runtime	dt	init_x	init_y	init_y_blood	init_z	init_S	beta0	beta1	beta2	beta3	mean_beta	B	d	delta	delta_blood	b[0]	mut	m	CTL	c	g	epsilon	k	het	lambda	rho	omega	x_max	patch.dyna	DELTA	A	VA
10000	1	100.000000	0.001000	21900	9499	5000000	0.001000	10000000	20.566702	10.328914	17.604254	17.481430	17	800000000	0.010000	1.000000	1.000000	80000	0.000050	0.004800	0	0.500000	0.000000	2.500000	14.000000	0.500000	0.000000	0.000000	0.000000	31872	0	10.000000	7.000000	1.000000
sus	inf	inf_blood	z	x[0]	y[0][0]	z[0]	x[1]	y[1][0]	z[1]	S[0]	synchrony
219000000	94990000	5000000	10.000000	21900	9499	0.001000	21900	9499	0.001000	10000000	0.000000
94690415	96666095	5111854	3941.516320	7910	10295	0.394152	12971	8270	0.394152	9994985	0.000000
177840510	32279840	1668242	6325.803353	15106	3851	0.632580	23177	1922	0.632580	9989968	0.000000
217196685	19676953	1011425	7771.765723	18686	2623	0.777177	27415	952	0.777177	9984857	0.000000
238552851	14366401	734614	8648.676577	21287	1785	0.864868	29125	624	0.864868	9979655	0.000000
250513245	11826019	604808	9180.483393	22516	1700	0.918048	29849	445	0.918048	9974542	0.000000
257353427	10435901	533852	9503.000201	23383	1390	0.950300	30566	306	0.950300	9969512	0.000000
261408720	9676100	495081	9698.592075	23497	1411	0.969859	30416	371	0.969859	9964479	0.000000
263777353	9227405	471788	9817.209710	23842	1269	0.981721	30451	328	0.981721	9959501	0.000000
265293781	8944713	456261	9889.145947	24854	1151	0.988915	30665	274	0.988915	9954483	0.000000
266072627	8799916	449006	9932.772025	24250	1168	0.993277	30849	308	0.993277	9949487	0.000000
266607666	8701671	445835	9959.229270	24299	1179	0.995923	30784	287	0.995923	9944676	0.000000
266939625	8645059	440810	9975.274394	24417	1236	0.997527	30596	259	0.997527	9939659	0.000000
267114876	8608857	439520	9985.005037	24389	1130	0.998501	30670	270	0.998501	9934664	0.000000
267225019	8593960	438223	9990.906233	24376	1258	0.999091	30911	285	0.999091	9929672	0.000000
267347257	8564071	437383	9994.485041	24140	1049	0.999449	30726	278	0.999449	9924732	0.000000
267338695	8579371	436785	9996.655426	24388	1296	0.999666	30731	258	0.999666	9919801	0.000000
267402539	8559625	436641	9997.971667	24604	1137	0.999797	30978	256	0.999797	9914781	0.000000
267398535	8557132	436151	9998.769908	24295	1268	0.999877	30750	268	0.999877	9909774	0.000000
267390603	8560657	436395	9999.254005	24344	1221	0.999925	30891	314	0.999925	9904729	0.000000
267391394	8563266	437069	9999.547588	24818	1198	0.999955	30695	293	0.999955	9899783	0.000000
267400692	8555106	436311	9999.725632	24052	1287	0.999973	30868	275	0.999973	9894867	0.000000
267456260	8543057	436927	9999.833608	24140	1237	0.999983	30667	284	0.999983	9889908	0.000000
267362476	8571002	437321	9999.899091	24319	1247	0.999990	30702	244	0.999990	9884921	0.000000
267436774	8544299	436564	9999.938803	24657	1198	0.999994	30653	309	0.999994	9879875	0.000000
267422547	8561718	436435	9999.962887	24038	1258	0.999996	30823	247	0.999996	9874889	0.000000
267411080	8548176	436833	9999.977493	24054	1244	0.999998	30999	239	0.999998	9869983	0.000000
267401376	8564128	436006	9999.986350	24227	1186	0.999999	30627	306	0.999999	9865018	0.000000
267448245	8543244	435985	9999.991722	23952	1216	0.999999	30603	257	0.999999	9860080	0.000000
267393858	8566001	435729	9999.994980	24580	1172	0.999999	30550	277	0.999999	9855161	0.000000
267444934	8551745	435292	9999.996955	24565	1159	1.000000	30686	259	1.000000	9850403	0.000000
267422858	8560159	436046	9999.998154	24497	1239	1.000000	30821	229	1.000000	9845462	0.000000
267462267	8547929	435957	9999.998880	23791	1226	1.000000	30755	297	1.000000	9840629	0.000000
267368919	8562869	436461	9999.999321	24344	1150	1.000000	30969	250	1.000000	9835735	0.000000
267428656	8547763	436064	9999.999588	24518	1266	1.000000	30715	261	1.000000	9830862	0.000000
267444466	8547770	436132	9999.999750	24542	1175	1.000000	30795	305	1.000000	9826148	0.000000
267441394	8558053	437651	9999.999849	24552	1172	1.000000	30823	302	1.000000	9821102	0.000000
267412539	8552210	436752	9999.999908	24591	1059	1.000000	30906	281	1.000000	9816286	0.000000
267437735	8549235	436321	9999.999944	24137	1271	1.000000	30846	324	1.000000	9811463	0.000000
267458163	8557719	436336	9999.999966	24576	1200	1.000000	30656	265	1.000000	9806472	0.000000
267342308	8565142	436395	9999.999980	24086	1243	1.000000	30785	289	1.000000	9801540	-1.#IND00
267415717	8550597	437423	9999.999988	24501	1224	1.000000	30955	245	1.000000	9796671	-1.#IND00
267440252	8557704	436003	9999.999992	24363	1240	1.000000	30882	273	1.000000	9791740	-0.000995
267434112	8564274	436893	9999.999995	24669	1163	1.000000	30990	273	1.000000	9786895	0.002809
267388979	8562532	436343	9999.999997	23770	1146	1.000000	30847	283	1.000000	9781981	0.001051
267435658	8556217	436623	9999.999998	24018	1180	1.000000	31142	244	1.000000	9777079	0.002345
267384921	8551619	436289	9999.999999	24617	1254	1.000000	30936	301	1.000000	9772090	0.000378
267398071	8563016	434521	9999.999999	24581	1065	1.000000	30708	226	1.000000	9767286	0.001101
267380107	8567973	437625	10000.000000	24428	1163	1.000000	30990	273	1.000000	9762531	0.002882
267394815	8571028	438390	10000.000000	24192	1235	1.000000	30877	290	1.000000	9757671	0.001171
267388235	8555802	437260	10000.000000	24407	1104	1.000000	30803	302	1.000000	9752869	0.000667
267401434	8569811	437885	10000.000000	24356	1138	1.000000	30751	281	1.000000	9747855	-0.004007
267411667	8567177	438410	10000.000000	24420	1217	1.000000	30757	297	1.000000	9742807	-0.007422
267332212	8556386	436235	10000.000000	24274	1169	1.000000	30698	251	1.000000	9737909	-0.006437
267411003	8558613	437299	10000.000000	24220	1177	1.000000	30660	277	1.000000	9733101	-0.007886
267366620	8573009	437956	10000.000000	24201	1187	1.000000	30878	264	1.000000	9728156	-0.007113
267411811	8555086	435729	10000.000000	24355	1146	1.000000	30803	318	1.000000	9723374	-0.007126
267437468	8554415	435888	10000.000000	23868	1294	1.000000	30824	271	1.000000	9718628	-0.006446
267417048	8564358	437280	10000.000000	24507	1199	1.000000	30769	274	1.000000	9713824	-0.004374
267411041	8562639	436909	10000.000000	24240	1226	1.000000	30579	273	1.000000	9708861	-0.004009
267428300	8547762	436325	10000.000000	24601	1040	1.000000	30653	309	1.000000	9704142	-0.003218
267405126	8559682	435716	10000.000000	24211	1233	1.000000	30848	310	1.000000	9699293	-0.003596
267406394	8570499	436374	10000.000000	24690	1107	1.000000	30723	273	1.000000	9694552	-0.003552
267363125	8554415	435145	10000.000000	24481	1177	1.000000	30708	258	1.000000	9689758	-0.003172
267373374	8558098	437719	10000.000000	24390	1191	1.000000	30845	264	1.000000	9684889	-0.003174
267404183	8561599	435864	10000.000000	24856	1100	1.000000	30708	304	1.000000	9680038	-0.002195
267393400	8558356	436921	10000.000000	23981	1175	1.000000	30690	295	1.000000	9675152	-0.002044
267415685	8553288	436147	10000.000000	23947	1340	1.000000	30881	266	1.000000	9670329	-0.001803
267393140	8565661	437022	10000.000000	24611	1169	1.000000	30942	252	1.000000	9665542	-0.001206
267382927	8566331	438296	10000.000000	23961	1311	1.000000	30578	325	1.000000	9660795	-0.001144
267395143	8556301	437362	10000.000000	24468	1173	1.000000	30845	282	1.000000	9655933	-0.001656
267467179	8555475	436726	10000.000000	23969	1268	1.000000	30870	287	1.000000	9651069	-0.002311
267387846	8557960	436510	10000.000000	23792	1284	1.000000	30749	303	1.000000	9646309	-0.002121
267414843	8558143	436478	10000.000000	24300	1142	1.000000	30742	296	1.000000	9641563	-0.001657
267430355	8551675	436828	10000.000000	24512	1146	1.000000	30718	283	1.000000	9636660	-0.001520
267413276	8563784	436639	10000.000000	24468	1125	1.000000	30842	317	1.000000	9631831	-0.001997
267389409	8562247	437201	10000.000000	24564	1184	1.000000	30599	298	1.000000	9627040	-0.000961
267378080	8563226	437721	10000.000000	24166	1192	1.000000	30938	249	1.000000	9622238	-0.000936
267400404	8562427	437167	10000.000000	24632	1247	1.000000	30908	245	1.000000	9617510	-0.001263
267377088	8567989	437559	10000.000000	24241	1141	1.000000	31057	227	1.000000	9612740	-0.001219
267382311	8545866	435941	10000.000000	24366	1249	1.000000	30677	335	1.000000	9607905	-0.001555
267379941	8568476	437194	10000.000000	24310	1170	1.000000	30728	289	1.000000	9603212	-0.001691
267418734	8555455	436638	10000.000000	24302	1173	1.000000	30722	254	1.000000	9598424	-0.000550
267396108	8566440	437294	10000.000000	23907	1285	1.000000	30625	259	1.000000	9593464	-0.000579
267441670	8555177	437061	10000.000000	23900	1310	1.000000	30811	261	1.000000	9588699	-0.000600
267401587	8561988	436794	10000.000000	24989	1009	1.000000	30737	240	1.000000	9583972	-0.000550
267365785	8559368	436214	10000.000000	24400	1103	1.000000	30793	289	1.000000	9579196	-0.001017
267426968	8558096	437170	10000.000000	23935	1261	1.000000	30719	281	1.000000	9574380	-0.000938
267407974	8570534	437296	10000.000000	24400	1293	1.000000	30738	234	1.000000	9569583	-0.001231
267365681	8564238	437248	10000.000000	24204	1180	1.000000	31024	205	1.000000	9564776	-0.001274
267359048	8571116	437870	10000.000000	24505	1194	1.000000	30722	298	1.000000	9559901	-0.001255
267445066	8541406	434746	10000.000000	24728	1157	1.000000	30861	262	1.000000	9555116	-0.001071
267452344	8546084	435930	10000.000000	24609	1127	1.000000	30931	268	1.000000	9550378	-0.001023
267450159	8549487	435959	10000.000000	24432	1182	1.000000	30781	293	1.000000	9545656	-0.000930
267388538	8562615	437322	10000.000000	24955	1039	1.000000	30941	252	1.000000	9540919	0.000013
267429250	8551232	437107	10000.000000	24332	1254	1.000000	30728	251	1.000000	9536156	-0.000297
267383379	8555948	436512	10000.000000	24781	1190	1.000000	30998	246	1.000000	9531419	-0.000291
267408281	8561240	437158	10000.000000	24268	1228	1.000000	30801	287	1.000000	9526660	-0.000210
267443930	8542133	435500	10000.000000	24110	1281	1.000000	30908	257	1.000000	9521861	-0.000170
267413000	8556394	436277	10000.000000	24882	1157	1.000000	30880	327	1.000000	9517039	-0.000179
npatches	nstrain	runtime	dt	init_x	init_y	init_y_blood	init_z	init_S	beta0	beta1	beta2	beta3	mean_beta	B	d	delta	delta_blood	b[0]	mut	m	CTL	c	g	epsilon	k	het	lambda	rho	omega	x_max	patch.dyna	DELTA	A	VA
10000	1	100.000000	0.001000	21900	9499	5000000	0.001000	10000000	18.445449	16.071862	14.003932	12.932756	17	800000000	0.010000	1.000000	1.000000	80000	0.000050	0.004800	0	0.500000	0.000000	2.500000	15.000000	0.500000	0.000000	0.000000	0.000000	31872	0	10.000000	7.000000	1.000000
sus	inf	inf_blood	z	x[0]	y[0][0]	z[0]	x[1]	y[1][0]	z[1]	S[0]	synchrony
219000000	94990000	5000000	10.000000	21900	9499	0.001000	21900	9499	0.001000	10000000	0.000000
100983222	86433343	4578379	3941.516320	9112	8938	0.394152	10042	8801	0.394152	9995042	0.000000
189459778	27148542	1403897	6325.803353	17695	2848	0.632580	19386	2611	0.632580	9990205	0.000000
230016877	15822772	814638	7771.765723	21699	1771	0.777177	23843	1388	0.777177	9985394	0.000000
251587797	11135588	570416	8648.676577	24049	1309	0.864868	26498	870	0.864868	9980548	0.000000
263412985	8890407	456252	9180.483393	25927	902	0.918048	27343	782	0.918048	9975533	0.000000
270151244	7692511	393293	9503.000201	26458	859	0.950300	28812	527	0.950300	9970508	0.000000
274075962	7027655	360146	9698.592075	27577	611	0.969859	28914	524	0.969859	9965425	0.000000
276360662	6650807	339121	9817.209710	27477	712	0.981721	29480	386	0.981721	9960437	0.000000
277775647	6408414	328128	9889.145947	27519	642	0.988915	29319	420	0.988915	9955372	0.000000
278538139	6289202	320718	9932.772025	27802	616	0.993277	29266	416	0.993277	9950412	0.000000
279083253	6202591	316887	9959.229270	27984	618	0.995923	29297	396	0.995923	9945277	0.000000
279398887	6162489	315003	9975.274394	27936	669	0.997527	29326	372	0.997527	9940316	0.000000
279484525	6134660	313506	9985.005037	27581	640	0.998501	29076	521	0.998501	9935253	0.000000
279713919	6096599	310069	9990.906233	27560	643	0.999091	29268	429	0.999091	9930326	0.000000
279735997	6087173	309862	9994.485041	27685	632	0.999449	29195	442	0.999449	9925323	0.000000
279776842	6091485	310618	9996.655426	27744	673	0.999666	29755	350	0.999666	9920268	0.000000
279792613	6087882	309891	9997.971667	27696	639	0.999797	29558	348	0.999797	9915356	0.000000
279742976	6100986	311369	9998.769908	28078	618	0.999877	29231	472	0.999877	9910322	0.000000
279830904	6073627	310946	9999.254005	27874	637	0.999925	29335	364	0.999925	9905396	0.000000
279760070	6084988	311402	9999.547588	28098	546	0.999955	29342	458	0.999955	9900434	0.000000
279825470	6076738	309833	9999.725632	27839	610	0.999973	29201	449	0.999973	9895515	0.000000
279840995	6078886	309395	9999.833608	27962	617	0.999983	29871	378	0.999983	9890525	0.000000
279816717	6077690	310112	9999.899091	27871	627	0.999990	29212	452	0.999990	9885591	0.000000
279776297	6087009	310658	9999.938803	28010	639	0.999994	29336	420	0.999994	9880666	0.000000
279808007	6082573	311128	9999.962887	27614	646	0.999996	29519	346	0.999996	9875732	0.000000
279799220	6084722	310744	9999.977493	27805	628	0.999998	29809	358	0.999998	9870691	0.000000
279825248	6080828	311291	9999.986350	27892	588	0.999999	29815	397	0.999999	9865660	0.000000
279870045	6079791	309873	9999.991722	27961	563	0.999999	29439	360	0.999999	9860694	0.000000
279876862	6076554	310768	9999.994980	27914	624	0.999999	29641	377	0.999999	9855824	0.000000
279819555	6084113	311619	9999.996955	27963	599	1.000000	29537	379	1.000000	9850899	0.000000
279827622	6089916	310880	9999.998154	27651	671	1.000000	29438	462	1.000000	9845915	0.000000
279875504	6077870	310193	9999.998880	27806	665	1.000000	29543	345	1.000000	9840954	0.000000
279865426	6084199	310383	9999.999321	27874	627	1.000000	29301	449	1.000000	9836038	0.000000
279808564	6081843	310978	9999.999588	27609	617	1.000000	29488	406	1.000000	9831135	0.000000
279787477	6090515	310052	9999.999750	28072	594	1.000000	29687	429	1.000000	9826167	0.000000
279834113	6077529	311072	9999.999849	27793	602	1.000000	29256	471	1.000000	9821299	0.000000
279911000	6062162	309513	9999.999908	27647	617	1.000000	29734	446	1.000000	9816372	0.000000
279833506	6087325	310700	9999.999944	27867	677	1.000000	29555	369	1.000000	9811390	0.000000
279807017	6086267	310275	9999.999966	27863	627	1.000000	29382	354	1.000000	9806463	0.000000
279878774	6076527	309566	9999.999980	27563	739	1.000000	29503	328	1.000000	9801696	-1.#IND00
279847875	6075044	311385	9999.999988	27832	578	1.000000	29257	468	1.000000	9796649	-1.#IND00
279857689	6082034	309930	9999.999992	27920	505	1.000000	29477	373	1.000000	9791748	-0.005088
279831705	6075871	309994	9999.999995	27673	553	1.000000	29498	353	1.000000	9786878	-0.005636
279787581	6092062	310392	9999.999997	28157	506	1.000000	29535	412	1.000000	9782019	0.004450
279833228	6075705	309063	9999.999998	27605	687	1.000000	29301	424	1.000000	9777200	-0.002629
279863724	6074421	309542	9999.999999	27522	586	1.000000	29684	337	1.000000	9772173	-0.004534
279817956	6079064	310819	9999.999999	28045	593	1.000000	29558	331	1.000000	9767345	-0.004192
279814480	6088857	309718	10000.000000	27702	547	1.000000	29314	417	1.000000	9762450	-0.003076
279809399	6078845	310607	10000.000000	27657	674	1.000000	29527	361	1.000000	9757651	-0.003481
279867583	6075773	309903	10000.000000	27652	695	1.000000	29426	346	1.000000	9752789	-0.001205
279856724	6075765	309258	10000.000000	27588	665	1.000000	29756	401	1.000000	9747950	-0.000750
279811496	6082489	309647	10000.000000	27658	650	1.000000	29148	430	1.000000	9742935	-0.001579
279844689	6081684	309753	10000.000000	27402	687	1.000000	29561	378	1.000000	9738176	-0.001243
279808929	6080348	309587	10000.000000	27722	578	1.000000	29653	393	1.000000	9733060	-0.001263
279783909	6095518	311259	10000.000000	27850	607	1.000000	29311	472	1.000000	9728304	-0.001242
279867501	6064069	309631	10000.000000	28429	545	1.000000	29522	466	1.000000	9723327	-0.004622
279828385	6088547	310607	10000.000000	27855	576	1.000000	29349	456	1.000000	9718400	-0.005846
279915164	6068970	309758	10000.000000	27658	656	1.000000	29658	370	1.000000	9713572	-0.003855
279869687	6086907	310688	10000.000000	28179	522	1.000000	29635	368	1.000000	9708744	-0.004517
279818155	6088224	309717	10000.000000	27861	709	1.000000	29369	382	1.000000	9703806	-0.005994
279859569	6085044	309251	10000.000000	27807	510	1.000000	29410	477	1.000000	9698920	-0.006247
279807411	6079406	310952	10000.000000	27941	569	1.000000	29433	330	1.000000	9693969	-0.008311
279862083	6080708	310737	10000.000000	27846	570	1.000000	29416	393	1.000000	9689201	-0.008795
279774758	6100601	311274	10000.000000	27595	661	1.000000	29516	388	1.000000	9684320	-0.007724
279899015	6072948	309037	10000.000000	28069	581	1.000000	29405	387	1.000000	9679460	-0.007511
279828063	6090168	310858	10000.000000	27858	553	1.000000	29404	428	1.000000	9674605	-0.006705
279795151	6082924	309417	10000.000000	27774	592	1.000000	29315	458	1.000000	9669795	-0.010229
279857307	6065702	309913	10000.000000	27792	686	1.000000	29566	463	1.000000	9664911	-0.009983
279836842	6077244	310409	10000.000000	27867	684	1.000000	29483	442	1.000000	9660065	-0.010418
279820730	6084867	311591	10000.000000	27757	574	1.000000	28982	510	1.000000	9655275	-0.010394
279832649	6085337	310125	10000.000000	27873	663	1.000000	29413	394	1.000000	9650519	-0.009946
279775720	6088762	310791	10000.000000	28007	669	1.000000	29685	312	1.000000	9645790	-0.009652
279833749	6079828	309381	10000.000000	27686	614	1.000000	29500	412	1.000000	9640953	-0.008915
279827235	6075679	309654	10000.000000	28106	603	1.000000	29510	387	1.000000	9636161	-0.008536
279823798	6094621	311018	10000.000000	27718	699	1.000000	29370	420	1.000000	9631412	-0.008662
279803571	6085728	310012	10000.000000	27756	618	1.000000	29551	368	1.000000	9626580	-0.008383
279821011	6081461	310719	10000.000000	28406	556	1.000000	29334	324	1.000000	9621769	-0.008535
279758030	6095448	310607	10000.000000	28367	554	1.000000	29581	423	1.000000	9617026	-0.008158
279834405	6076438	310344	10000.000000	27785	613	1.000000	29428	364	1.000000	9612261	-0.008431
279892922	6078730	311001	10000.000000	27511	687	1.000000	29816	379	1.000000	9607441	-0.009441
279889892	6069039	309635	10000.000000	28013	588	1.000000	29320	448	1.000000	9602653	-0.010105
279862647	6079431	310075	10000.000000	27816	657	1.000000	29582	394	1.000000	9597832	-0.009245
279822860	6082800	310915	10000.000000	27829	640	1.000000	29999	394	1.000000	9593135	-0.010210
279833694	6082446	309454	10000.000000	27947	581	1.000000	29498	369	1.000000	9588420	-0.009982
279858631	6094849	311155	10000.000000	27776	596	1.000000	29414	440	1.000000	9583702	-0.009952
279831024	6081387	310326	10000.000000	27621	722	1.000000	29071	439	1.000000	9578958	-0.009670
279838106	6089163	309221	10000.000000	27888	521	1.000000	29421	456	1.000000	9574183	-0.009226
279844207	6075507	310898	10000.000000	27883	644	1.000000	29198	398	1.000000	9569333	-0.009200
279824618	6087307	310021	10000.000000	27621	661	1.000000	29556	453	1.000000	9564580	-0.009602
279845633	6083957	310004	10000.000000	27984	680	1.000000	29409	432	1.000000	9559864	-0.009441
279829735	6097453	311422	10000.000000	27754	681	1.000000	29371	437	1.000000	9555169	-0.009255
279827447	6080749	310186	10000.000000	27821	537	1.000000	29363	442	1.000000	9550319	-0.009044
279865645	6082929	309745	10000.000000	27791	649	1.000000	29330	394	1.000000	9545538	-0.008834
279841135	6071325	309030	10000.000000	27797	683	1.000000	29747	398	1.000000	9540912	-0.008459
279852009	6077724	309458	10000.000000	27744	654	1.000000	29449	387	1.000000	9536005	-0.008369
279856895	6081438	309972	10000.000000	27724	632	1.000000	29544	394	1.000000	9531295	-0.007771
279810137	6073572	311582	10000.000000	27658	665	1.000000	29335	425	1.000000	9526473	-0.007680
279792459	6094772	312077	10000.000000	27800	695	1.000000	29333	351	1.000000	9521761	-0.008062
279833163	6092321	310907	10000.000000	28529	543	1.000000	29036	408	1.000000	9516960	-0.007908
npatches	nstrain	runtime	dt	init_x	init_y	init_y_blood	init_z	init_S	beta0	beta1	beta2	beta3	mean_beta	B	d	delta	delta_blood	b[0]	mut	m	CTL	c	g	epsilon	k	het	lambda	rho	omega	x_max	patch.dyna	DELTA	A	VA
10000	1	100.000000	0.001000	21900	9499	5000000	0.001000	10000000	22.071720	8.612542	10.582274	14.322602	17	800000000	0.010000	1.000000	1.000000	80000	0.000050	0.004800	0	0.500000	0.000000	2.500000	16.000000	0.500000	0.000000	0.000000	0.000000	31872	0	10.000000	7.000000	1.000000
sus	inf	inf_blood	z	x[0]	y[0][0]	z[0]	x[1]	y[1][0]	z[1]	S[0]	synchrony
219000000	94990000	5000000	10.000000	21900	9499	0.001000	21900	9499	0.001000	10000000	0.000000
106147432	77801369	4130780	3941.516320	8391	8473	0.394152	15530	6136	0.394152	9995026	0.000000
198732647	23244652	1202452	6325.803353	15865	3177	0.632580	26362	1079	0.632580	9990066	0.000000
240119707	12960943	667178	7771.765723	20134	1934	0.777177	29573	438	0.777177	9985158	0.000000
261782298	8747924	449017	8648.676577	22942	1184	0.864868	30738	229	0.864868	9980142	0.000000
273416938	6785999	347830	9180.483393	23906	1099	0.918048	31038	149	0.918048	9975145	0.000000
280011235	5718933	292859	9503.000201	24644	1076	0.950300	31403	152	0.950300	9970101	0.000000
283798601	5140038	262951	9698.592075	25590	971	0.969859	31351	129	0.969859	9965094	0.000000
286016955	4822863	245997	9817.209710	25436	878	0.981721	31535	114	0.981721	9960279	0.000000
287331629	4611143	236270	9889.145947	25812	851	0.988915	31485	100	0.988915	9955186	0.000000
288169245	4499980	229444	9932.772025	26027	818	0.993277	31486	108	0.993277	9950321	0.000000
288608416	4425543	225489	9959.229270	26079	729	0.995923	31437	95	0.995923	9945326	0.000000
288872204	4399948	224558	9975.274394	25380	878	0.997527	31367	98	0.997527	9940211	0.000000
289043370	4372888	222656	9985.005037	26690	650	0.998501	31618	79	0.998501	9935215	0.000000
289112316	4355122	221251	9990.906233	25985	786	0.999091	31537	117	0.999091	9930213	0.000000
289223747	4343536	221015	9994.485041	26204	734	0.999449	31407	92	0.999449	9925289	0.000000
289312396	4325253	220175	9996.655426	26279	735	0.999666	31528	97	0.999666	9920416	0.000000
289278936	4339307	221834	9997.971667	26499	605	0.999797	31478	82	0.999797	9915415	0.000000
289299665	4327225	220458	9998.769908	26277	692	0.999877	31691	94	0.999877	9910457	0.000000
289315314	4327241	220681	9999.254005	26567	618	0.999925	31549	82	0.999925	9905471	0.000000
289357872	4323728	220594	9999.547588	26478	729	0.999955	31677	90	0.999955	9900529	0.000000
289326170	4328871	221302	9999.725632	26112	799	0.999973	31462	74	0.999973	9895479	0.000000
289354458	4325510	219508	9999.833608	25668	849	0.999983	31601	87	0.999983	9890508	0.000000
289360612	4323764	220688	9999.899091	26637	668	0.999990	31426	96	0.999990	9885576	0.000000
289348880	4331351	220121	9999.938803	26433	727	0.999994	31771	115	0.999994	9880608	0.000000
289381715	4318685	220472	9999.962887	26591	802	0.999996	31599	131	0.999996	9875787	0.000000
289398216	4322167	220881	9999.977493	26228	754	0.999998	31629	114	0.999998	9870814	0.000000
289290523	4335042	222012	9999.986350	26055	753	0.999999	31562	96	0.999999	9865862	0.000000
289339894	4322254	219984	9999.991722	26189	750	0.999999	31210	101	0.999999	9861048	0.000000
289306926	4329137	220804	9999.994980	26216	920	0.999999	31350	127	0.999999	9856159	0.000000
289371605	4319104	220243	9999.996955	26141	713	1.000000	31713	80	1.000000	9851174	0.000000
289301835	4338781	220801	9999.998154	26653	619	1.000000	31635	116	1.000000	9846323	0.000000
289320489	4315770	220807	9999.998880	26022	794	1.000000	31622	113	1.000000	9841418	0.000000
289340282	4323187	220523	9999.999321	26949	625	1.000000	31588	105	1.000000	9836435	0.000000
289395684	4322411	220563	9999.999588	26213	680	1.000000	31434	80	1.000000	9831517	0.000000
289375438	4320962	221291	9999.999750	26550	703	1.000000	31354	90	1.000000	9826597	0.000000
289385694	4315891	221111	9999.999849	26437	678	1.000000	31438	104	1.000000	9821683	0.000000
289330413	4327349	221136	9999.999908	25919	837	1.000000	31535	98	1.000000	9816778	0.000000
289390083	4321242	220570	9999.999944	26294	801	1.000000	31501	111	1.000000	9811777	0.000000
289281796	4343387	221594	9999.999966	26440	831	1.000000	31494	101	1.000000	9806896	0.000000
289301427	4322698	220638	9999.999980	26647	714	1.000000	31706	100	1.000000	9802041	-1.#IND00
289380776	4329470	220685	9999.999988	25919	842	1.000000	31352	88	1.000000	9797158	-1.#IND00
289355405	4317746	220752	9999.999992	25828	809	1.000000	31469	85	1.000000	9792341	0.011322
289343990	4328706	221588	9999.999995	26363	750	1.000000	31844	120	1.000000	9787553	0.020960
289326202	4330720	221064	9999.999997	26127	781	1.000000	31526	112	1.000000	9782549	0.016962
289383129	4329565	220812	9999.999998	26342	849	1.000000	31572	86	1.000000	9777553	0.008900
289312444	4334604	221720	9999.999999	26303	688	1.000000	31443	85	1.000000	9772762	0.007911
289366376	4325901	220045	9999.999999	26599	845	1.000000	31425	79	1.000000	9767908	0.008830
289300107	4324338	221045	10000.000000	25644	885	1.000000	31353	87	1.000000	9763111	0.004670
289317088	4343963	221302	10000.000000	25164	945	1.000000	31652	81	1.000000	9758289	0.004349
289320128	4329131	221237	10000.000000	26273	694	1.000000	31537	103	1.000000	9753539	0.003523
289314302	4324549	220023	10000.000000	26653	739	1.000000	31551	98	1.000000	9748739	0.003821
289391814	4320640	220564	10000.000000	26274	783	1.000000	31609	83	1.000000	9743795	0.003776
289379969	4317952	219991	10000.000000	26417	633	1.000000	31748	95	1.000000	9739111	0.003560
289332532	4321677	221220	10000.000000	26362	784	1.000000	31621	113	1.000000	9734170	0.004033
289399913	4319001	219884	10000.000000	26295	805	1.000000	31522	71	1.000000	9729362	0.004092
289367217	4318871	220344	10000.000000	26056	777	1.000000	31447	97	1.000000	9724413	0.001785
289387836	4309871	220186	10000.000000	26529	739	1.000000	31716	122	1.000000	9719465	0.000685
289348404	4328630	220857	10000.000000	26954	715	1.000000	31668	87	1.000000	9714578	0.000248
289334274	4333085	220612	10000.000000	26064	718	1.000000	31463	85	1.000000	9709806	0.000595
289418445	4306780	219843	10000.000000	26656	692	1.000000	31438	110	1.000000	9704830	0.000455
289314161	4342044	220914	10000.000000	25878	806	1.000000	31417	109	1.000000	9699888	0.000458
289305060	4330923	219880	10000.000000	26051	803	1.000000	31493	118	1.000000	9695073	0.000305
289359299	4324169	220727	10000.000000	25843	909	1.000000	31731	99	1.000000	9690297	0.000493
289344590	4330812	221275	10000.000000	26252	645	1.000000	31634	82	1.000000	9685392	0.001419
289311710	4322616	220183	10000.000000	26346	832	1.000000	31502	115	1.000000	9680599	0.001878
289430447	4310629	220323	10000.000000	26354	786	1.000000	31630	78	1.000000	9675817	0.002637
289362805	4320156	220742	10000.000000	26192	696	1.000000	31623	83	1.000000	9671002	0.002472
289283883	4329908	222075	10000.000000	26778	688	1.000000	31413	83	1.000000	9666219	0.002257
289329429	4321071	220970	10000.000000	26084	876	1.000000	31590	96	1.000000	9661432	0.002729
289352261	4329180	220385	10000.000000	26134	899	1.000000	31729	100	1.000000	9656494	0.003090
289366419	4329134	220771	10000.000000	25599	960	1.000000	31565	116	1.000000	9651669	0.003163
289275838	4340676	221087	10000.000000	26470	787	1.000000	31553	93	1.000000	9646866	0.002930
289351392	4316678	220115	10000.000000	25769	811	1.000000	31645	114	1.000000	9641968	0.002222
289332132	4332497	220749	10000.000000	26393	673	1.000000	31424	113	1.000000	9637195	0.002363
289303632	4320526	221597	10000.000000	26529	901	1.000000	31592	85	1.000000	9632289	0.001786
289375166	4319856	221171	10000.000000	25952	755	1.000000	31416	94	1.000000	9627367	0.001890
289316586	4324236	220649	10000.000000	26269	768	1.000000	31333	125	1.000000	9622506	0.001819
289349209	4324453	220806	10000.000000	26249	824	1.000000	31481	114	1.000000	9617643	0.001511
289325085	4335273	220561	10000.000000	25817	769	1.000000	31194	103	1.000000	9612790	0.001566
289363461	4313214	219651	10000.000000	26420	745	1.000000	31693	94	1.000000	9607950	0.001584
289408347	4316174	220042	10000.000000	26350	787	1.000000	31331	85	1.000000	9603047	0.001805
289334947	4331305	220782	10000.000000	26931	646	1.000000	31414	99	1.000000	9598314	0.001997
289314260	4339282	221505	10000.000000	25830	851	1.000000	31327	95	1.000000	9593456	0.002015
289327348	4322007	220920	10000.000000	25805	819	1.000000	31445	96	1.000000	9588598	0.001682
289357313	4327865	220819	10000.000000	26361	680	1.000000	31311	102	1.000000	9583826	0.001789
289305851	4334172	220773	10000.000000	26339	774	1.000000	31416	110	1.000000	9579038	0.002229
289341099	4321020	220228	10000.000000	26791	794	1.000000	31710	96	1.000000	9574401	0.001764
289325701	4334346	220280	10000.000000	25600	827	1.000000	31719	101	1.000000	9569641	0.001119
289311201	4325240	220579	10000.000000	26167	702	1.000000	31316	106	1.000000	9564824	0.000777
289316317	4340531	220626	10000.000000	26204	759	1.000000	31627	98	1.000000	9560009	0.001270
289340447	4331094	221756	10000.000000	26897	614	1.000000	31638	96	1.000000	9555192	0.000928
289355945	4319881	220530	10000.000000	25883	926	1.000000	31388	72	1.000000	9550466	0.000668
289305160	4338079	220850	10000.000000	26011	814	1.000000	31461	107	1.000000	9545645	0.001763
289312266	4333898	221367	10000.000000	26462	755	1.000000	31640	102	1.000000	9540921	0.001653
289341770	4315714	220014	10000.000000	26096	760	1.000000	31414	98	1.000000	9536076	0.001526
289316720	4330471	220749	10000.000000	26193	903	1.000000	31528	87	1.000000	9531329	0.001395
289303240	4331855	220853	10000.000000	26174	880	1.000000	31476	112	1.000000	9526615	0.001297
289363819	4313780	220293	10000.000000	25722	819	1.000000	31419	90	1.000000	9521858	0.001491
289365014	4336985	221106	10000.000000	26151	847	1.000000	31530	104	1.000000	9517061	0.001350
npatches	nstrain	runtime	dt	init_x	init_y	init_y_blood	init_z	init_S	beta0	beta1	beta2	beta3	mean_beta	B	d	delta	delta_blood	b[0]	mut	m	CTL	c	g	epsilon	k	het	lambda	rho	omega	x_max	patch.dyna	DELTA	A	VA
10000	1	100.000000	0.001000	21900	9499	5000000	0.001000	10000000	10.816967	21.811721	18.294704	15.364771	17	800000000	0.010000	1.000000	1.000000	80000	0.000050	0.004800	0	0.500000	0.000000	2.500000	17.000000	0.500000	0.000000	0.000000	0.000000	31872	0	10.000000	7.000000	1.000000
sus	inf	inf_blood	z	x[0]	y[0][0]	z[0]	x[1]	y[1][0]	z[1]	S[0]	synchrony
219000000	94990000	5000000	10.000000	21900	9499	0.001000	21900	9499	0.001000	10000000	0.000000
111461330	70020492	3730038	3941.516320	14280	6097	0.394152	8868	7853	0.394152	9994999	0.000000
207826012	19820610	1026916	6325.803353	25463	1088	0.632580	16984	2792	0.632580	9990047	0.000000
249571231	10538945	542108	7771.765723	29390	451	0.777177	21159	1621	0.777177	9984974	0.000000
270941491	6798416	349007	8648.676577	30531	204	0.864868	23905	1152	0.864868	9980050	0.000000
282282223	5070376	260805	9180.483393	31064	160	0.918048	25149	911	0.918048	9975135	0.000000
288445633	4184442	214383	9503.000201	31420	143	0.950300	26558	756	0.950300	9970142	0.000000
292146910	3672920	187396	9698.592075	31465	115	0.969859	26957	683	0.969859	9965212	0.000000
294172030	3401558	173654	9817.209710	31560	104	0.981721	27346	547	0.981721	9960122	0.000000
295460195	3220072	164409	9889.145947	31694	84	0.988915	27565	473	0.988915	9955252	0.000000
296132215	3137967	159838	9932.772025	31669	63	0.993277	27962	484	0.993277	9950295	0.000000
296662102	3048956	155170	9959.229270	31458	70	0.995923	27890	552	0.995923	9945297	0.000000
296969559	3022873	154649	9975.274394	31454	72	0.997527	27715	591	0.997527	9940278	0.000000
297095645	3002499	153487	9985.005037	31656	67	0.998501	27999	509	0.998501	9935390	0.000000
297239191	2990563	153042	9990.906233	31334	59	0.999091	28004	559	0.999091	9930310	0.000000
297220526	2994195	152453	9994.485041	31640	67	0.999449	27892	510	0.999449	9925287	0.000000
297262570	2980340	151836	9996.655426	31573	76	0.999666	28964	352	0.999666	9920454	0.000000
297281632	2978368	151896	9997.971667	31627	67	0.999797	27759	579	0.999797	9915542	0.000000
297283897	2984909	152054	9998.769908	31639	84	0.999877	27702	572	0.999877	9910557	0.000000
297275424	2986064	152345	9999.254005	31578	68	0.999925	28102	467	0.999925	9905628	0.000000
297291292	2981392	151881	9999.547588	31459	82	0.999955	28412	445	0.999955	9900630	0.000000
297294511	2972162	151560	9999.725632	31588	74	0.999973	28019	508	0.999973	9895562	0.000000
297340516	2978383	151567	9999.833608	31590	51	0.999983	28309	601	0.999983	9890749	0.000000
297323425	2979051	152396	9999.899091	31407	67	0.999990	27299	637	0.999990	9885948	0.000000
297284024	2979176	151712	9999.938803	31654	72	0.999994	27835	504	0.999994	9881141	0.000000
297360447	2968910	151844	9999.962887	31558	69	0.999996	27812	581	0.999996	9876262	0.000000
297290093	2976204	151998	9999.977493	31556	86	0.999998	27749	530	0.999998	9871347	0.000000
297420878	2958906	151221	9999.986350	31677	71	0.999999	27450	550	0.999999	9866390	0.000000
297346386	2965704	151875	9999.991722	31784	57	0.999999	27534	693	0.999999	9861448	0.000000
297377449	2978093	151925	9999.994980	31497	50	0.999999	27853	552	0.999999	9856456	0.000000
297368629	2970063	151806	9999.996955	31568	48	1.000000	28216	537	1.000000	9851607	0.000000
297324700	2984529	152159	9999.998154	31539	78	1.000000	27625	586	1.000000	9846587	0.000000
297310026	2976824	151953	9999.998880	31467	71	1.000000	27957	502	1.000000	9841714	0.000000
297316201	2980834	152307	9999.999321	31324	65	1.000000	27542	517	1.000000	9836730	0.000000
297327189	2978792	151846	9999.999588	31557	73	1.000000	27317	544	1.000000	9831707	0.000000
297345974	2971289	150727	9999.999750	31384	65	1.000000	28134	581	1.000000	9826838	0.000000
297366211	2968345	151079	9999.999849	31522	81	1.000000	27509	586	1.000000	9821867	0.000000
297311001	2979764	152181	9999.999908	31548	59	1.000000	28046	491	1.000000	9817091	0.000000
297328896	2973583	151243	9999.999944	31604	82	1.000000	27536	543	1.000000	9812182	0.000000
297325598	2975388	151649	9999.999966	31487	72	1.000000	27975	478	1.000000	9807279	0.000000
297372951	2965234	151638	9999.999980	31640	61	1.000000	27527	561	1.000000	9802293	-1.#IND00
297334255	2973751	151806	9999.999988	31603	99	1.000000	28008	554	1.000000	9797462	-1.#IND00
297275822	2987248	152554	9999.999992	31564	71	1.000000	27701	542	1.000000	9792535	0.027971
297323030	2979737	152588	9999.999995	31850	65	1.000000	28230	455	1.000000	9787628	0.017584
297358524	2973101	151555	9999.999997	31395	93	1.000000	27903	603	1.000000	9782673	0.015019
297325008	2978973	152073	9999.999998	31627	59	1.000000	28325	426	1.000000	9777784	0.007243
297308361	2969316	151319	9999.999999	31615	72	1.000000	28235	524	1.000000	9772903	0.008856
297325534	2969499	151115	9999.999999	31581	79	1.000000	28063	536	1.000000	9768066	0.005318
297311400	2973655	151981	10000.000000	31589	89	1.000000	28123	380	1.000000	9763223	0.003694
297317146	2979848	152102	10000.000000	31767	67	1.000000	28450	540	1.000000	9758339	0.002822
297301369	2980315	151632	10000.000000	31399	65	1.000000	27502	507	1.000000	9753377	0.000277
297373903	2967689	151103	10000.000000	31693	68	1.000000	27985	590	1.000000	9748573	-0.001801
297378183	2969586	151501	10000.000000	31569	90	1.000000	28115	529	1.000000	9743731	-0.001885
297256593	2986312	152069	10000.000000	31418	67	1.000000	28032	448	1.000000	9738852	-0.002368
297283189	2970581	152293	10000.000000	31599	75	1.000000	28536	497	1.000000	9733904	-0.002505
297317666	2977572	152124	10000.000000	31501	73	1.000000	27503	550	1.000000	9728941	-0.001793
297358039	2969138	152047	10000.000000	31466	77	1.000000	27571	546	1.000000	9724243	-0.001658
297341107	2976962	151787	10000.000000	31592	92	1.000000	28032	566	1.000000	9719427	-0.003425
297337525	2978303	152485	10000.000000	31725	75	1.000000	28213	417	1.000000	9714605	-0.002073
297314902	2971743	152411	10000.000000	31819	81	1.000000	28235	529	1.000000	9709665	-0.001121
297333430	2972467	152373	10000.000000	31803	58	1.000000	27567	515	1.000000	9704737	-0.000701
297298450	2981603	151846	10000.000000	31725	80	1.000000	28752	355	1.000000	9699790	-0.000452
297303277	2972656	151844	10000.000000	31660	63	1.000000	27981	550	1.000000	9695009	-0.000389
297301393	2979150	151917	10000.000000	31543	78	1.000000	28203	428	1.000000	9690246	0.000397
297345556	2972633	152636	10000.000000	31568	104	1.000000	27933	525	1.000000	9685428	0.000599
297265445	2987733	153145	10000.000000	31703	62	1.000000	27531	647	1.000000	9680562	0.000695
297337749	2975865	151482	10000.000000	31602	75	1.000000	27723	598	1.000000	9675675	0.000516
297299829	2976444	152194	10000.000000	31738	112	1.000000	27710	574	1.000000	9670794	0.000204
297316223	2975715	151652	10000.000000	31659	69	1.000000	28020	523	1.000000	9666014	-0.000438
297316236	2975618	151499	10000.000000	31530	82	1.000000	28310	436	1.000000	9661032	0.000150
297378874	2965485	151320	10000.000000	31386	59	1.000000	27727	549	1.000000	9656174	0.000521
297345919	2970980	151216	10000.000000	31364	64	1.000000	27751	635	1.000000	9651456	-0.000228
297354060	2960925	151496	10000.000000	31725	63	1.000000	28017	549	1.000000	9646611	-0.000126
297317474	2982008	151926	10000.000000	31347	84	1.000000	28332	519	1.000000	9641828	-0.000758
297282226	2982795	152313	10000.000000	31491	75	1.000000	28646	390	1.000000	9637087	-0.000585
297355552	2960315	150759	10000.000000	31523	86	1.000000	28250	430	1.000000	9632355	-0.000142
297374949	2972461	151662	10000.000000	31560	71	1.000000	28047	507	1.000000	9627475	0.000189
297330901	2972756	151693	10000.000000	31789	64	1.000000	27842	579	1.000000	9622782	0.000312
297377526	2959128	151197	10000.000000	31584	64	1.000000	28077	497	1.000000	9617888	0.000230
297277327	2985113	151844	10000.000000	31594	97	1.000000	27594	493	1.000000	9612913	0.000160
297360138	2968989	151787	10000.000000	31514	70	1.000000	28060	502	1.000000	9608080	-0.000560
297374335	2966320	151217	10000.000000	31536	74	1.000000	27571	627	1.000000	9603197	-0.000514
297340868	2971877	151679	10000.000000	31290	71	1.000000	28337	494	1.000000	9598429	-0.000946
297361597	2972337	151328	10000.000000	31476	70	1.000000	27589	615	1.000000	9593650	-0.000427
297273501	2981039	152018	10000.000000	31535	69	1.000000	28035	493	1.000000	9589031	-0.000764
297385122	2961618	150867	10000.000000	31668	80	1.000000	27862	500	1.000000	9584044	-0.000642
297323938	2977567	151976	10000.000000	31774	37	1.000000	28476	440	1.000000	9579242	-0.000541
297351308	2972550	151217	10000.000000	31364	77	1.000000	27801	581	1.000000	9574303	-0.001383
297316428	2979311	151996	10000.000000	31488	72	1.000000	27893	438	1.000000	9569608	-0.001234
297296321	2984921	152126	10000.000000	31553	82	1.000000	28229	386	1.000000	9564815	-0.002985
297304408	2978696	151875	10000.000000	31236	59	1.000000	28080	535	1.000000	9560116	-0.003141
297317962	2976852	151528	10000.000000	31592	81	1.000000	27438	503	1.000000	9555310	-0.003140
297280053	2978439	152138	10000.000000	31784	90	1.000000	28122	471	1.000000	9550635	-0.003291
297282791	2980922	152566	10000.000000	31864	50	1.000000	27518	592	1.000000	9545891	-0.003196
297289920	2981468	152591	10000.000000	31673	79	1.000000	27914	509	1.000000	9541121	-0.004082
297284178	2976098	152484	10000.000000	31640	75	1.000000	27447	586	1.000000	9536461	-0.002924
297319750	2976235	152076	10000.000000	31633	64	1.000000	27807	514	1.000000	9531774	-0.003999
297311250	2983307	152013	10000.000000	31530	79	1.000000	27778	447	1.000000	9526865	-0.003774
297317420	2961916	151206	10000.000000	31483	73	1.000000	28668	437	1.000000	9522088	-0.003804
297333123	2974205	151536	10000.000000	31607	94	1.000000	27832	478	1.000000	9517339	-0.003881
npatches	nstrain	runtime	dt	init_x	init_y	init_y_blood	init_z	init_S	beta0	beta1	beta2	beta3	mean_beta	B	d	delta	delta_blood	b[0]	mut	m	CTL	c	g	epsilon	k	het	lambda	rho	omega	x_max	patch.dyna	DELTA	A	VA
10000	1	100.000000	0.001000	21900	9499	5000000	0.001000	10000000	16.264528	12.977104	10.604768	11.614640	17	800000000	0.010000	1.000000	1.000000	80000	0.000050	0.004800	0	0.500000	0.000000	2.500000	18.000000	0.500000	0.000000	0.000000	0.000000	31872	0	10.000000	7.000000	1.000000
sus	inf	inf_blood	z	x[0]	y[0][0]	z[0]	x[1]	y[1][0]	z[1]	S[0]	synchrony
219000000	94990000	5000000	10.000000	21900	9499	0.001000	21900	9499	0.001000	10000000	0.000000
116490343	63193574	3370865	3941.516320	11640	6264	0.394152	13382	5858	0.394152	9994951	0.000000
216043105	16974693	880457	6325.803353	22118	1612	0.632580	24639	1065	0.632580	9990007	0.000000
258069575	8552332	441780	7771.765723	27207	665	0.777177	29281	379	0.777177	9985082	0.000000
279011793	5248701	269929	8648.676577	29101	401	0.864868	30419	208	0.864868	9980076	0.000000
289989686	3717360	191238	9180.483393	30089	196	0.918048	30916	145	0.918048	9975095	0.000000
295871331	2958659	151276	9503.000201	30484	176	0.950300	31045	144	0.950300	9970125	0.000000
299243510	2521082	128852	9698.592075	30842	181	0.969859	31508	60	0.969859	9965120	0.000000
301177845	2284420	117488	9817.209710	31162	116	0.981721	31665	102	0.981721	9960177	0.000000
302361843	2140254	108875	9889.145947	31254	110	0.988915	31433	86	0.988915	9955301	0.000000
303060625	2050255	104520	9932.772025	31208	133	0.993277	31621	53	0.993277	9950319	0.000000
303536211	1993735	101807	9959.229270	31194	104	0.995923	31467	61	0.995923	9945402	0.000000
303724748	1978133	101018	9975.274394	31219	52	0.997527	31579	47	0.997527	9940545	0.000000
303847137	1949838	99531	9985.005037	31268	103	0.998501	31548	39	0.998501	9935569	0.000000
304005863	1941770	99097	9990.906233	31200	77	0.999091	31707	43	0.999091	9930520	0.000000
304008161	1939664	98930	9994.485041	31235	72	0.999449	31482	56	0.999449	9925591	0.000000
304027035	1939456	98778	9996.655426	31544	71	0.999666	31472	63	0.999666	9920533	0.000000
304036502	1933109	98430	9997.971667	31188	86	0.999797	31725	75	0.999797	9915590	0.000000
304102610	1928853	98673	9998.769908	31234	57	0.999877	31725	41	0.999877	9910665	0.000000
304105504	1928774	97866	9999.254005	31301	103	0.999925	31559	49	0.999925	9905812	0.000000
304082950	1932228	97924	9999.547588	31201	99	0.999955	31485	40	0.999955	9900911	0.000000
304084816	1926097	98143	9999.725632	31312	82	0.999973	31231	61	0.999973	9895891	0.000000
304115613	1927131	98515	9999.833608	31104	77	0.999983	31761	43	0.999983	9890994	0.000000
304126597	1921621	97765	9999.899091	31508	74	0.999990	31720	32	0.999990	9886084	0.000000
304092275	1927612	97944	9999.938803	31077	110	0.999994	31624	53	0.999994	9881186	0.000000
304111757	1917192	98046	9999.962887	31441	94	0.999996	31507	68	0.999996	9876262	0.000000
304105551	1923382	98020	9999.977493	31540	87	0.999998	31772	49	0.999998	9871316	0.000000
304098580	1920029	97690	9999.986350	31418	103	0.999999	31709	49	0.999999	9866345	0.000000
304141226	1916175	98018	9999.991722	31484	73	0.999999	31551	47	0.999999	9861367	0.000000
304123061	1927064	98628	9999.994980	31510	60	0.999999	31788	68	0.999999	9856367	0.000000
304134333	1921411	97541	9999.996955	31247	109	1.000000	31605	44	1.000000	9851380	0.000000
304067792	1930905	98917	9999.998154	31339	118	1.000000	31528	45	1.000000	9846461	0.000000
304102291	1929056	98148	9999.998880	31270	82	1.000000	31763	44	1.000000	9841542	0.000000
304055939	1936156	98497	9999.999321	31334	86	1.000000	31485	62	1.000000	9836544	0.000000
304085019	1929756	98614	9999.999588	30975	90	1.000000	31629	50	1.000000	9831753	0.000000
304102730	1925587	98767	9999.999750	31404	58	1.000000	31538	65	1.000000	9826802	0.000000
304121129	1928509	98887	9999.999849	31119	71	1.000000	31684	55	1.000000	9821898	0.000000
304060677	1929208	98047	9999.999908	31464	94	1.000000	31783	67	1.000000	9816876	0.000000
304178182	1912135	97789	9999.999944	31459	79	1.000000	31580	35	1.000000	9812001	0.000000
304113213	1927920	98069	9999.999966	31193	58	1.000000	31536	55	1.000000	9807042	0.000000
304070399	1927109	98247	9999.999980	31322	98	1.000000	31621	45	1.000000	9802146	-1.#IND00
304120808	1915498	97853	9999.999988	31198	91	1.000000	31716	50	1.000000	9797300	-1.#IND00
304098660	1927498	98085	9999.999992	31329	70	1.000000	31627	40	1.000000	9792381	-0.006946
304079656	1928077	98469	9999.999995	31172	83	1.000000	31560	74	1.000000	9787448	-0.006531
304071835	1928731	98042	9999.999997	31065	112	1.000000	31596	33	1.000000	9782590	0.000831
304115542	1924114	98557	9999.999998	31277	67	1.000000	31558	52	1.000000	9777638	0.001629
304138136	1920947	98263	9999.999999	31245	79	1.000000	31596	56	1.000000	9772792	-0.000250
304106467	1925986	98621	9999.999999	31370	83	1.000000	31863	29	1.000000	9767987	-0.000264
304138532	1925062	98266	10000.000000	31452	102	1.000000	31585	42	1.000000	9763137	0.000887
304118988	1933766	98270	10000.000000	31169	70	1.000000	31661	48	1.000000	9758152	0.000302
304072920	1932787	98438	10000.000000	31477	77	1.000000	31507	36	1.000000	9753320	0.000678
304111309	1931656	98247	10000.000000	31204	121	1.000000	31504	56	1.000000	9748411	0.000658
304075564	1930348	98458	10000.000000	31394	82	1.000000	31669	64	1.000000	9743518	0.000903
304081710	1925740	98012	10000.000000	30985	114	1.000000	31696	64	1.000000	9738632	0.000866
304072326	1933768	98739	10000.000000	31444	89	1.000000	31431	75	1.000000	9733711	0.000532
304113111	1929213	98082	10000.000000	31073	80	1.000000	31814	76	1.000000	9728874	0.000325
304087734	1925956	97826	10000.000000	31116	71	1.000000	31463	56	1.000000	9724037	-0.001119
304095179	1926086	98121	10000.000000	31363	77	1.000000	31764	58	1.000000	9719134	-0.000398
304108179	1917081	97976	10000.000000	31308	79	1.000000	31770	53	1.000000	9714346	-0.000591
304113250	1923581	97945	10000.000000	31442	85	1.000000	31684	54	1.000000	9709574	-0.000602
304058974	1932400	98824	10000.000000	31650	73	1.000000	31527	52	1.000000	9704673	0.001303
304120474	1924601	98285	10000.000000	31492	77	1.000000	31590	58	1.000000	9699902	0.001418
304052689	1922571	97582	10000.000000	31281	92	1.000000	31687	39	1.000000	9695166	0.001349
304190172	1911603	97013	10000.000000	31342	81	1.000000	31501	89	1.000000	9690212	0.001449
304101959	1929468	98618	10000.000000	31220	72	1.000000	31247	64	1.000000	9685324	0.001743
304144780	1918813	97733	10000.000000	31381	109	1.000000	31526	68	1.000000	9680455	0.001514
304089508	1928697	98421	10000.000000	31492	85	1.000000	31556	60	1.000000	9675609	0.001468
304163018	1920986	97816	10000.000000	31488	58	1.000000	31779	48	1.000000	9670778	0.001150
304033869	1934327	99223	10000.000000	31262	87	1.000000	31734	36	1.000000	9665967	0.001553
304093352	1927334	98144	10000.000000	31313	82	1.000000	31548	71	1.000000	9661044	0.001014
304082860	1924781	98070	10000.000000	31227	103	1.000000	31599	84	1.000000	9656168	0.000812
304098370	1927724	98374	10000.000000	31476	91	1.000000	31492	62	1.000000	9651325	0.000822
304099502	1920722	97402	10000.000000	31186	73	1.000000	31461	47	1.000000	9646591	0.000929
304084277	1930734	98080	10000.000000	31280	96	1.000000	31455	77	1.000000	9641692	0.002078
304097948	1928210	98855	10000.000000	31570	73	1.000000	31360	77	1.000000	9636891	0.002035
304105925	1925193	98107	10000.000000	31257	97	1.000000	31706	65	1.000000	9631930	0.001967
304127122	1928912	99085	10000.000000	31319	77	1.000000	31827	49	1.000000	9627178	0.001723
304102662	1919347	98609	10000.000000	31137	101	1.000000	31638	55	1.000000	9622417	0.001921
304143601	1920739	97938	10000.000000	31189	93	1.000000	31751	64	1.000000	9617561	0.002338
304085706	1925653	97908	10000.000000	31409	82	1.000000	31657	46	1.000000	9612837	0.001398
304124246	1924540	98168	10000.000000	31250	108	1.000000	31780	56	1.000000	9608121	0.001519
304164094	1925089	98113	10000.000000	31337	48	1.000000	31395	55	1.000000	9603259	0.001452
304071807	1927252	98476	10000.000000	31623	41	1.000000	31416	65	1.000000	9598426	0.001488
304160521	1920787	97699	10000.000000	31515	79	1.000000	31484	41	1.000000	9593669	0.000495
304074659	1927035	98667	10000.000000	31350	54	1.000000	31615	41	1.000000	9588807	0.000188
304101760	1923925	98242	10000.000000	31190	74	1.000000	31455	47	1.000000	9584044	-0.000232
304096573	1928637	98627	10000.000000	31306	79	1.000000	31577	58	1.000000	9579187	-0.000039
304051226	1931285	98738	10000.000000	31250	102	1.000000	31655	55	1.000000	9574296	-0.000745
304118016	1916774	98182	10000.000000	31305	71	1.000000	31586	48	1.000000	9569530	-0.000879
304068017	1926375	98462	10000.000000	31019	133	1.000000	31365	47	1.000000	9564781	-0.001771
304075090	1926897	98446	10000.000000	31335	88	1.000000	31665	68	1.000000	9560108	-0.001985
304064455	1927196	98344	10000.000000	31333	98	1.000000	31736	52	1.000000	9555431	-0.001945
304092662	1931079	98916	10000.000000	31375	74	1.000000	31418	64	1.000000	9550600	-0.001896
304088889	1930949	98607	10000.000000	31425	128	1.000000	31703	77	1.000000	9545928	-0.001850
304110215	1919721	98310	10000.000000	31250	89	1.000000	31664	57	1.000000	9541112	-0.001639
304088140	1930248	98750	10000.000000	31388	79	1.000000	31454	60	1.000000	9536287	-0.001647
304114311	1929901	98388	10000.000000	31502	65	1.000000	31454	61	1.000000	9531477	-0.001517
304113118	1929771	98214	10000.000000	31397	86	1.000000	31506	54	1.000000	9526723	-0.001333
304124410	1921000	97528	10000.000000	31369	77	1.000000	31571	66	1.000000	9521900	-0.001690
304125876	1926321	97891	10000.000000	31550	110	1.000000	31424	61	1.000000	9517108	-0.001389
npatches	nstrain	runtime	dt	init_x	init_y	init_y_blood	init_z	init_S	beta0	beta1	beta2	beta3	mean_beta	B	d	delta	delta_blood	b[0]	mut	m	CTL	c	g	epsilon	k	het	lambda	rho	omega	x_max	patch.dyna	DELTA	A	VA
10000	1	100.000000	0.001000	21900	9499	5000000	0.001000	10000000	19.979078	24.341711	18.366137	11.990735	17	800000000	0.010000	1.000000	1.000000	80000	0.000050	0.004800	0	0.500000	0.000000	2.500000	19.000000	0.500000	0.000000	0.000000	0.000000	31872	0	10.000000	7.000000	1.000000
sus	inf	inf_blood	z	x[0]	y[0][0]	z[0]	x[1]	y[1][0]	z[1]	S[0]	synchrony
219000000	94990000	5000000	10.000000	21900	9499	0.001000	21900	9499	0.001000	10000000	0.000000
122400723	56717040	3033148	3941.516320	10482	6085	0.394152	9044	6611	0.394152	9995009	0.000000
225530727	14161266	736683	6325.803353	20098	1909	0.632580	17437	2170	0.632580	9989909	0.000000
267343288	6672996	344244	7771.765723	25027	894	0.777177	21852	1240	0.777177	9985086	0.000000
287486736	3801830	195481	8648.676577	27788	532	0.864868	24713	893	0.864868	9979965	0.000000
297645856	2516814	129849	9180.483393	29041	342	0.918048	26189	715	0.918048	9974997	0.000000
303068586	1876356	95842	9503.000201	30185	224	0.950300	26833	552	0.950300	9969926	0.000000
305998619	1539294	79181	9698.592075	30889	95	0.969859	27107	478	0.969859	9964974	0.000000
307645106	1354299	69694	9817.209710	30570	128	0.981721	28086	492	0.981721	9959979	0.000000
308722412	1228215	62598	9889.145947	31256	95	0.988915	27695	460	0.988915	9954874	0.000000
309336127	1162170	59382	9932.761382	30579	173	0.993277	28635	357	0.993277	9949806	0.000000
309716645	1119008	57634	9959.222816	30953	87	0.995923	28538	344	0.995923	9944870	0.000000
309930425	1095232	55946	9975.270480	31083	87	0.997527	27815	484	0.997527	9939885	0.000000
310096049	1077368	54595	9985.002663	31273	74	0.998501	28627	344	0.998501	9934974	0.000000
310111210	1072487	54490	9990.890015	31200	88	0.999091	28736	389	0.999091	9930179	0.000000
310246401	1053664	54402	9994.464344	31141	86	0.999449	28379	359	0.999449	9925328	0.000000
310283953	1060245	54202	9996.642875	31074	110	0.999666	28115	423	0.999666	9920253	0.000000
310201662	1065013	54198	9997.903773	31012	102	0.999797	28708	322	0.999797	9915367	0.000000
310228703	1061694	54247	9998.727126	31246	86	0.999877	28716	332	0.999877	9910420	0.000000
310236093	1060431	54328	9999.207582	31397	73	0.999925	29244	313	0.999925	9905427	0.000000
310301753	1055419	53504	9999.477476	31112	70	0.999955	28342	432	0.999955	9900456	0.000000
310278022	1058903	53907	9999.663919	31203	135	0.999973	28941	303	0.999973	9895498	0.000000
310280961	1057627	53933	9999.787898	30980	76	0.999983	28957	327	0.999983	9890568	0.000000
310261629	1066271	54810	9999.871369	31449	40	0.999990	28778	345	0.999990	9885675	0.000000
310253580	1057692	53830	9999.882741	31216	78	0.999994	28548	333	0.999994	9880972	0.000000
310349282	1048050	53426	9999.882025	31102	113	0.999996	28650	352	0.999996	9876002	0.000000
310269166	1063455	54130	9999.928453	31443	115	0.999998	28250	360	0.999998	9871068	0.000000
310226543	1059204	54368	9999.954374	31467	104	0.999999	28201	456	0.999999	9866205	0.000000
310272100	1051639	53578	9999.961285	31097	71	0.999999	28378	410	0.999999	9861305	0.000000
310333094	1050144	53706	9999.976521	30987	67	0.999999	28408	388	0.999999	9856390	0.000000
310325427	1056232	54367	9999.962273	31002	76	1.000000	28209	495	1.000000	9851493	0.000000
310284938	1056300	53965	9999.944096	31493	59	1.000000	29206	383	1.000000	9846579	0.000000
310215314	1070665	54647	9999.964309	31412	72	1.000000	28801	404	1.000000	9841611	0.000000
310272941	1059091	54264	9999.969265	31225	95	1.000000	28155	405	1.000000	9836770	0.000000
310327990	1050629	53877	9999.967359	31131	82	1.000000	29020	312	1.000000	9831868	0.000000
310292326	1055633	54024	9999.963975	31349	74	1.000000	28915	407	1.000000	9827058	0.000000
310360420	1047996	53457	9999.935502	31223	49	1.000000	28012	459	1.000000	9822269	0.000000
310325343	1054349	53872	9999.960885	30976	91	1.000000	29210	232	1.000000	9817346	0.000000
310315912	1056868	54173	9999.949224	31193	72	1.000000	28255	480	1.000000	9812327	0.000000
310273573	1056444	54064	9999.958290	31363	106	1.000000	28438	283	1.000000	9807448	0.000000
[truncated: 163 more rows]
