# Supplementary material for: Large Variations in HIV-1 Viral Load Explained by Shifting-Mosaic Metapopulation Dynamics
Source: PLoS Biol. 2016 Oct 5;14(10):e1002567. doi: 10.1371/journal.pbio.1002567 (PMC5051940; doi:10.1371/journal.pbio.1002567)
Supplement: S1 Data — Each file gives the output from the simulations indicated by the filename: low migration (ms1, db432); high migration (ms1, db1); very high migration (ms10, db1); number of patches (np); reservoir (storage); no reservoir (nostorage); CTL immigration model (CTLimmig); CTL proliferation model (CTLprolif); β¯ (beta1, beta2, …). Within each file, there are 21 simulations for (k = 0,1,..,20), and data is output each day. For measures of synchrony, the final entry should be used. See Methods and S1 Simulation Code for further details. (ZIP) [file pbio.1002567.s002.zip › S1_Data/ms1_np10000_nostorage_noPD_CTLimmig_db1_beta18.tsv]

npatches	nstrain	runtime	dt	init_x	init_y	init_y_blood	init_z	init_S	beta0	beta1	beta2	beta3	mean_beta	B	d	delta	delta_blood	b[0]	mut	m	CTL	c	g	epsilon	k	het	lambda	rho	omega	x_max	patch.dyna	DELTA	A	VA
10000	1	100.000000	0.001000	21900	9499	5000000	0.001000	10000000	24.423471	23.797758	23.300502	24.664287	18	800000000	0.010000	1.000000	1.000000	80000	0.000050	0.004800	0	0.500000	0.000000	2.500000	0.000000	0.500000	0.000000	0.000000	0.000000	31872	0	10.000000	7.000000	1.000000
sus	inf	inf_blood	z	x[0]	y[0][0]	z[0]	x[1]	y[1][0]	z[1]	S[0]	synchrony
219000000	94990000	5000000	10.000000	21900	9499	0.001000	21900	9499	0.001000	10000000	0.000000
27404017	525023486	26602044	3941.516320	1947	52660	0.394152	1890	53060	0.394152	9995003	0.000000
22625042	640490067	32614782	6325.803353	1543	64065	0.632580	1591	64458	0.632580	9990043	0.000000
21210441	684862055	34916626	7771.765723	1404	69137	0.777177	1397	69823	0.777177	9985168	0.000000
20719352	701864942	35804536	8648.676577	1384	70344	0.864868	1434	70844	0.864868	9980178	0.000000
20536882	708377370	36143053	9180.483393	1432	70543	0.918048	1428	71628	0.918048	9975113	0.000000
20474030	710851150	36259896	9503.000201	1409	71453	0.950300	1437	71881	0.950300	9970098	0.000000
20443904	711799834	36317736	9698.592075	1386	71769	0.969859	1405	72008	0.969859	9965191	0.000000
20423906	712183262	36332001	9817.209710	1334	71750	0.981721	1408	71697	0.981721	9960134	0.000000
20420804	712304740	36344066	9889.145947	1389	71562	0.988915	1410	71852	0.988915	9955188	0.000000
20426351	712336824	36355211	9932.772025	1400	71560	0.993277	1415	72078	0.993277	9950198	0.000000
20426863	712391969	36346827	9959.229270	1400	71662	0.995923	1434	71891	0.995923	9945276	0.000000
20425167	712386710	36343398	9975.274394	1397	71568	0.997527	1486	71659	0.997527	9940274	0.000000
20423470	712416165	36351817	9985.005037	1379	71918	0.998501	1446	71447	0.998501	9935399	0.000000
20423581	712417643	36348032	9990.906233	1382	71875	0.999091	1438	71991	0.999091	9930309	0.000000
20423186	712408836	36353741	9994.485041	1390	71711	0.999449	1437	71559	0.999449	9925505	0.000000
20420939	712415231	36334795	9996.655426	1385	71832	0.999666	1478	71377	0.999666	9920645	0.000000
20422275	712384417	36349335	9997.971667	1366	71776	0.999797	1390	71914	0.999797	9915640	0.000000
20424116	712400453	36347549	9998.769908	1423	71663	0.999877	1440	70994	0.999877	9910694	0.000000
20426490	712381419	36350465	9999.254005	1419	71706	0.999925	1413	71915	0.999925	9905814	0.000000
20429440	712348709	36349178	9999.547588	1353	71467	0.999955	1452	72014	0.999955	9900885	0.000000
20428992	712363796	36347288	9999.725632	1398	71705	0.999973	1442	71687	0.999973	9895929	0.000000
20429384	712409834	36334644	9999.833608	1370	71645	0.999983	1450	71759	0.999983	9890810	0.000000
20424335	712400067	36346453	9999.899091	1409	71644	0.999990	1422	71870	0.999990	9885800	0.000000
20421006	712397617	36345610	9999.938803	1442	71584	0.999994	1438	71848	0.999994	9880758	0.000000
20417727	712378182	36341383	9999.962887	1364	71632	0.999996	1381	71905	0.999996	9875823	0.000000
20423726	712349998	36342738	9999.977493	1373	71408	0.999998	1431	71989	0.999998	9870738	0.000000
20421985	712390904	36350649	9999.986350	1431	71699	0.999999	1388	71679	0.999999	9865879	0.000000
20423738	712371499	36349386	9999.991722	1366	71669	0.999999	1418	71252	0.999999	9861058	0.000000
20423815	712391738	36356014	9999.994980	1359	71520	0.999999	1459	71235	0.999999	9856234	0.000000
20423310	712392853	36341396	9999.996955	1411	71853	1.000000	1424	71573	1.000000	9851327	0.000000
20420163	712438705	36341644	9999.998154	1350	71601	1.000000	1448	71719	1.000000	9846410	0.000000
20428904	712405752	36348930	9999.998880	1429	71409	1.000000	1432	71700	1.000000	9841600	0.000000
20425016	712413813	36346898	9999.999321	1430	71519	1.000000	1461	71739	1.000000	9836661	0.000000
20422125	712413278	36341346	9999.999588	1427	71745	1.000000	1479	71720	1.000000	9831723	0.000000
20428334	712398795	36344790	9999.999750	1386	72242	1.000000	1444	71510	1.000000	9826782	0.000000
20421150	712379618	36350806	9999.999849	1374	71511	1.000000	1425	71597	1.000000	9821824	0.000000
20421600	712398421	36348195	9999.999908	1375	71437	1.000000	1423	71568	1.000000	9816872	0.000000
20420556	712401216	36347493	9999.999944	1454	71740	1.000000	1363	71764	1.000000	9811936	0.000000
20425912	712393042	36340110	9999.999966	1361	71822	1.000000	1449	71703	1.000000	9807058	0.000000
20421119	712437773	36334229	9999.999980	1417	71923	1.000000	1390	71845	1.000000	9802121	-1.#IND00
20428125	712398785	36336675	9999.999988	1383	71440	1.000000	1416	71968	1.000000	9797328	0.004800
20430446	712367580	36342951	9999.999992	1401	71511	1.000000	1422	72318	1.000000	9792379	0.002213
20421894	712387247	36351808	9999.999995	1350	71870	1.000000	1433	71888	1.000000	9787498	-0.004562
20427268	712373148	36348653	9999.999997	1460	71383	1.000000	1394	72059	1.000000	9782621	-0.007432
20419979	712418804	36345715	9999.999998	1384	71515	1.000000	1431	71935	1.000000	9777866	-0.004247
20424186	712416761	36344060	9999.999999	1398	72143	1.000000	1387	71981	1.000000	9773019	-0.003672
20428588	712413633	36353903	9999.999999	1361	71753	1.000000	1444	71460	1.000000	9768104	-0.003200
20420185	712413343	36349824	10000.000000	1382	71425	1.000000	1390	71905	1.000000	9763214	-0.005245
20421878	712395916	36346894	10000.000000	1449	71791	1.000000	1418	71750	1.000000	9758309	-0.003040
20427085	712348669	36351006	10000.000000	1394	71647	1.000000	1425	71504	1.000000	9753453	-0.002174
20430484	712362345	36336642	10000.000000	1412	72014	1.000000	1396	71931	1.000000	9748444	-0.001672
20420222	712406291	36348614	10000.000000	1395	71674	1.000000	1408	71995	1.000000	9743515	-0.002305
20423779	712388154	36348142	10000.000000	1377	71818	1.000000	1433	71548	1.000000	9738700	-0.002367
20425989	712368522	36348744	10000.000000	1419	71771	1.000000	1487	71589	1.000000	9733890	-0.001937
20420578	712380495	36350020	10000.000000	1354	71531	1.000000	1438	71285	1.000000	9729093	-0.002011
20423670	712368160	36357653	10000.000000	1379	72049	1.000000	1378	71684	1.000000	9724157	-0.002437
20424420	712397203	36344537	10000.000000	1395	71849	1.000000	1409	71810	1.000000	9719237	-0.001942
20421430	712380878	36347854	10000.000000	1399	71402	1.000000	1461	71692	1.000000	9714341	-0.002218
20426280	712387114	36349562	10000.000000	1391	71885	1.000000	1410	71829	1.000000	9709480	-0.001970
20420054	712400029	36345725	10000.000000	1361	71599	1.000000	1424	72082	1.000000	9704665	-0.003503
20422021	712356347	36354666	10000.000000	1392	71645	1.000000	1450	71358	1.000000	9699711	-0.001521
20421929	712393403	36336871	10000.000000	1401	71300	1.000000	1448	71184	1.000000	9694775	-0.002023
20429482	712359811	36348534	10000.000000	1415	71720	1.000000	1418	71558	1.000000	9690014	-0.001499
20421347	712428913	36354493	10000.000000	1438	71755	1.000000	1428	71647	1.000000	9685123	-0.001192
20420798	712389133	36344113	10000.000000	1382	71803	1.000000	1471	71170	1.000000	9680299	-0.001047
20428815	712380628	36344957	10000.000000	1421	71370	1.000000	1423	71613	1.000000	9675453	-0.001607
20427194	712388669	36344422	10000.000000	1400	71897	1.000000	1461	71809	1.000000	9670538	-0.001669
20417615	712360140	36356302	10000.000000	1371	71844	1.000000	1425	71717	1.000000	9665694	-0.001706
20423906	712355312	36352209	10000.000000	1397	71424	1.000000	1399	71185	1.000000	9660822	-0.001118
20422339	712362926	36348952	10000.000000	1426	71369	1.000000	1488	71243	1.000000	9656016	-0.001463
20428095	712362929	36351209	10000.000000	1411	71663	1.000000	1393	71840	1.000000	9651220	-0.001711
20428955	712375053	36341559	10000.000000	1404	71388	1.000000	1425	71596	1.000000	9646460	-0.001488
20424110	712401686	36351113	10000.000000	1379	71591	1.000000	1438	72035	1.000000	9641578	-0.000558
20428089	712388050	36359426	10000.000000	1330	71634	1.000000	1463	71777	1.000000	9636679	-0.000737
20423895	712404184	36332350	10000.000000	1410	71441	1.000000	1414	71659	1.000000	9631820	-0.000834
20427202	712401086	36338053	10000.000000	1394	71630	1.000000	1397	71893	1.000000	9626949	-0.000518
20420672	712375159	36345425	10000.000000	1399	71477	1.000000	1400	71992	1.000000	9622081	-0.000388
20421543	712357081	36347439	10000.000000	1434	71919	1.000000	1402	71664	1.000000	9617298	-0.000152
20425366	712338422	36356611	10000.000000	1371	72001	1.000000	1446	71432	1.000000	9612634	0.000014
20427149	712378719	36349870	10000.000000	1345	71739	1.000000	1422	71801	1.000000	9607743	0.000067
20423459	712413785	36344892	10000.000000	1397	71913	1.000000	1423	71337	1.000000	9602949	0.000125
20418668	712356614	36343813	10000.000000	1347	72020	1.000000	1440	71726	1.000000	9598224	0.001975
20426567	712398086	36344249	10000.000000	1411	71090	1.000000	1448	71656	1.000000	9593549	0.002037
20425423	712376761	36342243	10000.000000	1403	71929	1.000000	1486	72077	1.000000	9588760	0.002592
20420417	712365285	36348284	10000.000000	1396	71806	1.000000	1437	71496	1.000000	9583866	0.002937
20423001	712347558	36345847	10000.000000	1378	72141	1.000000	1449	71515	1.000000	9578978	0.002233
20419924	712371423	36340290	10000.000000	1397	72042	1.000000	1468	71680	1.000000	9574209	0.001636
20424308	712347343	36349506	10000.000000	1435	71716	1.000000	1459	71655	1.000000	9569466	0.002087
20425255	712364948	36346761	10000.000000	1399	71377	1.000000	1423	71787	1.000000	9564708	0.002038
20420842	712381417	36345542	10000.000000	1402	71246	1.000000	1432	71612	1.000000	9560017	0.002097
20423134	712384141	36349757	10000.000000	1413	71918	1.000000	1442	71346	1.000000	9555340	0.002444
20424559	712356203	36348911	10000.000000	1459	71844	1.000000	1415	71496	1.000000	9550628	0.002413
20427578	712359254	36350971	10000.000000	1391	71449	1.000000	1365	71421	1.000000	9545910	0.002829
20423094	712348701	36352571	10000.000000	1409	71275	1.000000	1431	71742	1.000000	9541246	0.002331
20423937	712363160	36347576	10000.000000	1433	71746	1.000000	1437	71742	1.000000	9536466	0.002798
20429312	712364773	36341647	10000.000000	1384	71737	1.000000	1384	71851	1.000000	9531516	0.002843
20430619	712397480	36344700	10000.000000	1415	71467	1.000000	1415	72297	1.000000	9526822	0.002859
20421654	712364049	36348511	10000.000000	1394	71510	1.000000	1416	71588	1.000000	9522104	0.002727
20426011	712354524	36343252	10000.000000	1407	71880	1.000000	1436	71204	1.000000	9517407	0.002313
npatches	nstrain	runtime	dt	init_x	init_y	init_y_blood	init_z	init_S	beta0	beta1	beta2	beta3	mean_beta	B	d	delta	delta_blood	b[0]	mut	m	CTL	c	g	epsilon	k	het	lambda	rho	omega	x_max	patch.dyna	DELTA	A	VA
10000	1	100.000000	0.001000	21900	9499	5000000	0.001000	10000000	14.729831	17.764523	13.799158	13.298528	18	800000000	0.010000	1.000000	1.000000	80000	0.000050	0.004800	0	0.500000	0.000000	2.500000	1.000000	0.500000	0.000000	0.000000	0.000000	31872	0	10.000000	7.000000	1.000000
sus	inf	inf_blood	z	x[0]	y[0][0]	z[0]	x[1]	y[1][0]	z[1]	S[0]	synchrony
219000000	94990000	5000000	10.000000	21900	9499	0.001000	21900	9499	0.001000	10000000	0.000000
30670809	458576313	23328355	3941.516320	3406	45680	0.394152	2871	46175	0.394152	9995048	0.000000
30734933	452916886	23151772	6325.803353	3463	45290	0.632580	2823	45347	0.632580	9990119	0.000000
33480159	411424303	21024383	7771.765723	3752	40646	0.777177	3122	40918	0.777177	9985178	0.000000
35792799	381928007	19515046	8648.676577	3959	37841	0.864868	3382	38363	0.864868	9980184	0.000000
37303693	364860033	18628620	9180.483393	4109	36266	0.918048	3515	36624	0.918048	9975218	0.000000
38222717	355219608	18130788	9503.000201	4275	35359	0.950300	3589	35751	0.950300	9970154	0.000000
38756386	349711315	17846842	9698.592075	4304	34760	0.969859	3694	34977	0.969859	9965069	0.000000
39075821	346456653	17681897	9817.209710	4310	34384	0.981721	3636	34659	0.981721	9960076	0.000000
39279348	344519170	17581647	9889.145947	4309	34395	0.988915	3700	34543	0.988915	9955165	0.000000
39393687	343376852	17517403	9932.772025	4303	34518	0.993277	3690	34394	0.993277	9950224	0.000000
39473112	342643262	17493303	9959.229270	4392	34061	0.995923	3714	34474	0.995923	9945181	0.000000
39519738	342260894	17460844	9975.274394	4448	33608	0.997527	3714	34565	0.997527	9940262	0.000000
39542034	341996799	17446751	9985.005037	4326	34187	0.998501	3787	34157	0.998501	9935274	0.000000
39555311	341839108	17441949	9990.906233	4339	33746	0.999091	3714	34275	0.999091	9930194	0.000000
39568306	341730682	17435179	9994.485041	4314	34058	0.999449	3668	34460	0.999449	9925132	0.000000
39562900	341707447	17426686	9996.655426	4455	33797	0.999666	3693	34116	0.999666	9920242	0.000000
39581299	341654724	17420922	9997.971667	4365	33957	0.999797	3734	34161	0.999797	9915244	0.000000
39579711	341602890	17431335	9998.769908	4485	33962	0.999877	3702	34169	0.999877	9910231	0.000000
39582821	341607463	17426369	9999.254005	4397	33879	0.999925	3658	34168	0.999925	9905327	0.000000
39584564	341624949	17433250	9999.547588	4338	34159	0.999955	3710	34201	0.999955	9900416	0.000000
39588391	341590821	17428002	9999.725632	4404	33742	0.999973	3697	34214	0.999973	9895528	0.000000
39583148	341592852	17431281	9999.833608	4398	33624	0.999983	3680	34366	0.999983	9890646	0.000000
39583505	341612954	17424989	9999.899091	4407	33582	0.999990	3727	34193	0.999990	9885639	0.000000
39574544	341644995	17430400	9999.938803	4380	34018	0.999994	3721	34175	0.999994	9880650	0.000000
39576140	341617680	17426992	9999.962887	4371	33988	0.999996	3662	34186	0.999996	9875708	0.000000
39587665	341602426	17432392	9999.977493	4394	34065	0.999998	3661	34192	0.999998	9870701	0.000000
39582700	341606708	17434790	9999.986350	4405	33797	0.999999	3735	33977	0.999999	9865733	0.000000
39581516	341603666	17429249	9999.991722	4501	33835	0.999999	3757	34285	0.999999	9860736	0.000000
39582213	341621793	17431001	9999.994980	4368	33806	0.999999	3748	34084	0.999999	9855826	0.000000
39585796	341617246	17432295	9999.996955	4420	34195	1.000000	3727	34484	1.000000	9850926	0.000000
39578543	341593451	17428879	9999.998154	4358	34178	1.000000	3685	34100	1.000000	9845762	0.000000
39580211	341619267	17430586	9999.998880	4357	33879	1.000000	3672	34370	1.000000	9840838	0.000000
39575569	341623252	17435359	9999.999321	4384	34082	1.000000	3726	34306	1.000000	9835906	0.000000
39578732	341622333	17431264	9999.999588	4410	33894	1.000000	3653	34603	1.000000	9830974	0.000000
39580630	341612127	17433858	9999.999750	4373	33734	1.000000	3743	34082	1.000000	9826141	0.000000
39582374	341592471	17428404	9999.999849	4354	33773	1.000000	3690	34178	1.000000	9821097	0.000000
39571198	341617265	17424309	9999.999908	4535	33600	1.000000	3711	34437	1.000000	9816067	0.000000
39577006	341616687	17423878	9999.999944	4315	34200	1.000000	3673	34364	1.000000	9811089	0.000000
39575437	341622939	17432522	9999.999966	4446	33919	1.000000	3703	34099	1.000000	9806267	0.000000
39578893	341609492	17435968	9999.999980	4359	34123	1.000000	3709	34191	1.000000	9801461	-1.#IND00
39579785	341602027	17429654	9999.999988	4428	33901	1.000000	3714	34290	1.000000	9796566	-0.006400
39580719	341620402	17424480	9999.999992	4427	33747	1.000000	3687	34397	1.000000	9791671	0.004346
39575790	341614493	17423539	9999.999995	4463	33722	1.000000	3758	34402	1.000000	9786793	0.003872
39582445	341600153	17422847	9999.999997	4500	33540	1.000000	3737	34082	1.000000	9781820	-0.003972
39587067	341598160	17431563	9999.999998	4482	33890	1.000000	3640	34212	1.000000	9776934	-0.004733
39576739	341626350	17430392	9999.999999	4484	33725	1.000000	3598	34701	1.000000	9772074	-0.001393
39574677	341620548	17430035	9999.999999	4458	33748	1.000000	3700	34293	1.000000	9767279	-0.002050
39584584	341607421	17433347	10000.000000	4436	33919	1.000000	3615	34679	1.000000	9762305	-0.002032
39583126	341600973	17424109	10000.000000	4445	34030	1.000000	3700	34150	1.000000	9757385	-0.001779
39576526	341600222	17428321	10000.000000	4460	33579	1.000000	3670	34307	1.000000	9752472	0.000195
39582300	341608640	17436893	10000.000000	4441	33723	1.000000	3649	34303	1.000000	9747583	-0.004502
39578112	341613445	17436403	10000.000000	4413	34052	1.000000	3681	34428	1.000000	9742677	-0.003666
39581138	341603457	17433312	10000.000000	4362	33945	1.000000	3698	34101	1.000000	9737683	-0.004265
39575389	341619363	17431588	10000.000000	4509	33568	1.000000	3661	34511	1.000000	9732804	-0.003228
39580929	341634035	17433718	10000.000000	4404	33625	1.000000	3757	34342	1.000000	9727980	-0.002339
39571750	341617184	17430060	10000.000000	4420	33848	1.000000	3666	34187	1.000000	9723083	-0.001269
39578231	341624178	17431126	10000.000000	4418	33710	1.000000	3713	34215	1.000000	9718201	0.000164
39592690	341567196	17432193	10000.000000	4385	34214	1.000000	3741	34368	1.000000	9713293	-0.000197
39583248	341580001	17425109	10000.000000	4399	33732	1.000000	3737	34453	1.000000	9708360	-0.000974
39582522	341611005	17425875	10000.000000	4391	34001	1.000000	3717	34118	1.000000	9703519	0.000018
39573586	341623351	17423522	10000.000000	4340	34409	1.000000	3698	34286	1.000000	9698716	0.000695
39588336	341585729	17428359	10000.000000	4337	33627	1.000000	3782	34324	1.000000	9693868	0.001027
39576567	341611366	17417767	10000.000000	4477	33536	1.000000	3715	34344	1.000000	9689081	0.001024
39575365	341623596	17424346	10000.000000	4362	34075	1.000000	3744	34155	1.000000	9684261	0.001177
39584122	341584853	17428128	10000.000000	4378	33983	1.000000	3696	34008	1.000000	9679412	0.000993
39578993	341608761	17438869	10000.000000	4410	33992	1.000000	3684	34320	1.000000	9674636	0.001399
39584308	341579071	17422492	10000.000000	4454	33752	1.000000	3689	34571	1.000000	9669762	0.001397
39583604	341627668	17432722	10000.000000	4440	34170	1.000000	3715	34350	1.000000	9664879	0.001457
39582566	341603290	17438375	10000.000000	4473	33978	1.000000	3678	34234	1.000000	9660074	0.002102
39584834	341617284	17426829	10000.000000	4368	34188	1.000000	3751	34147	1.000000	9655112	0.002021
39584860	341608242	17428345	10000.000000	4357	33882	1.000000	3569	34591	1.000000	9650282	0.001607
39586544	341600638	17429406	10000.000000	4329	33806	1.000000	3661	34461	1.000000	9645414	0.001461
39572860	341640588	17427107	10000.000000	4344	33709	1.000000	3735	34405	1.000000	9640670	0.001555
39577572	341581619	17427670	10000.000000	4403	34084	1.000000	3694	34173	1.000000	9635797	0.001278
39580452	341612720	17431548	10000.000000	4411	33798	1.000000	3704	34345	1.000000	9631060	0.000835
39582763	341610338	17432673	10000.000000	4403	33998	1.000000	3717	34281	1.000000	9626291	0.000770
39572869	341643251	17425609	10000.000000	4403	33785	1.000000	3728	34193	1.000000	9621505	0.000490
39581287	341627305	17432734	10000.000000	4350	34091	1.000000	3704	34016	1.000000	9616660	0.000775
39578458	341591401	17429763	10000.000000	4483	33743	1.000000	3641	34330	1.000000	9611914	0.000048
39575189	341612268	17429885	10000.000000	4415	33573	1.000000	3749	34174	1.000000	9607180	-0.000648
39582261	341614246	17430574	10000.000000	4411	33902	1.000000	3670	34294	1.000000	9602369	-0.000930
39572121	341624071	17431198	10000.000000	4431	34013	1.000000	3726	34404	1.000000	9597552	-0.000935
39586125	341612257	17423292	10000.000000	4353	34087	1.000000	3739	34253	1.000000	9592710	-0.000925
39572599	341622407	17434973	10000.000000	4464	33611	1.000000	3780	34340	1.000000	9587908	-0.000794
39578331	341627311	17429485	10000.000000	4386	34121	1.000000	3764	34496	1.000000	9583040	-0.000720
39582351	341589022	17426433	10000.000000	4427	33931	1.000000	3685	34519	1.000000	9578233	-0.000795
39580690	341585700	17427860	10000.000000	4440	33754	1.000000	3648	34536	1.000000	9573507	-0.000781
39581658	341633457	17418846	10000.000000	4406	33649	1.000000	3710	34227	1.000000	9568756	-0.000555
39580364	341611905	17429787	10000.000000	4428	33785	1.000000	3698	34600	1.000000	9563944	-0.000783
39579352	341642664	17426226	10000.000000	4348	33688	1.000000	3754	34255	1.000000	9559057	-0.000797
39569607	341633072	17424757	10000.000000	4395	34043	1.000000	3748	34305	1.000000	9554236	-0.001142
39574866	341607859	17427316	10000.000000	4400	33856	1.000000	3756	33918	1.000000	9549457	-0.001930
39587549	341612159	17431892	10000.000000	4487	33627	1.000000	3707	34349	1.000000	9544754	-0.001958
39577698	341632327	17426814	10000.000000	4380	33749	1.000000	3697	34171	1.000000	9539950	-0.002244
39577925	341603476	17431894	10000.000000	4352	34170	1.000000	3712	34304	1.000000	9535203	-0.002782
39578691	341644837	17431322	10000.000000	4453	33797	1.000000	3767	34199	1.000000	9530295	-0.002464
39569492	341646909	17425296	10000.000000	4373	33700	1.000000	3770	34148	1.000000	9525552	-0.002592
39573904	341639373	17429030	10000.000000	4402	34062	1.000000	3678	34183	1.000000	9520795	-0.002578
39579493	341638968	17435304	10000.000000	4381	33903	1.000000	3805	34329	1.000000	9516010	-0.002337
npatches	nstrain	runtime	dt	init_x	init_y	init_y_blood	init_z	init_S	beta0	beta1	beta2	beta3	mean_beta	B	d	delta	delta_blood	b[0]	mut	m	CTL	c	g	epsilon	k	het	lambda	rho	omega	x_max	patch.dyna	DELTA	A	VA
10000	1	100.000000	0.001000	21900	9499	5000000	0.001000	10000000	18.630999	9.053955	11.639393	15.286974	18	800000000	0.010000	1.000000	1.000000	80000	0.000050	0.004800	0	0.500000	0.000000	2.500000	2.000000	0.500000	0.000000	0.000000	0.000000	31872	0	10.000000	7.000000	1.000000
sus	inf	inf_blood	z	x[0]	y[0][0]	z[0]	x[1]	y[1][0]	z[1]	S[0]	synchrony
219000000	94990000	5000000	10.000000	21900	9499	0.001000	21900	9499	0.001000	10000000	0.000000
34283387	401506253	20502528	3941.516320	3096	40315	0.394152	5856	38615	0.394152	9995171	0.000000
40065178	332610585	17051846	6325.803353	3610	33405	0.632580	6863	31475	0.632580	9990170	0.000000
47219857	275408211	14093807	7771.765723	4207	27882	0.777177	8053	25821	0.777177	9985228	0.000000
51928216	246948448	12617680	8648.676577	4541	24971	0.864868	8740	23121	0.864868	9980246	0.000000
54659164	232608963	11884017	9180.483393	4984	23311	0.918048	9179	21677	0.918048	9975179	0.000000
56277482	224812883	11477634	9503.000201	5093	22590	0.950300	9465	20780	0.950300	9970272	0.000000
57241345	220381473	11250040	9698.592075	5233	22036	0.969859	9783	20074	0.969859	9965337	0.000000
57811525	217800135	11118827	9817.209710	5130	22192	0.981721	9887	19634	0.981721	9960366	0.000000
58167813	216230790	11034250	9889.145947	5099	22060	0.988915	9682	19977	0.988915	9955396	0.000000
58368675	215337064	10985635	9932.772025	5361	21712	0.993277	9874	19777	0.993277	9950453	0.000000
58507430	214750762	10959728	9959.229270	5132	21791	0.995923	9849	19466	0.995923	9945584	0.000000
58582330	214434236	10941149	9975.274394	5241	21813	0.997527	10047	19465	0.997527	9940643	0.000000
58627838	214256274	10930002	9985.005037	5167	21957	0.998501	10004	19468	0.998501	9935662	0.000000
58649171	214129444	10922891	9990.906233	5280	21694	0.999091	9820	19517	0.999091	9930647	0.000000
58674592	214031600	10925144	9994.485041	5307	21564	0.999449	9932	19478	0.999449	9925604	0.000000
58688542	213967327	10922553	9996.655426	5234	21786	0.999666	9870	19616	0.999666	9920546	0.000000
58684764	213956819	10918623	9997.971667	5161	21845	0.999797	9789	19876	0.999797	9915467	0.000000
58691383	213957789	10917255	9998.769908	5283	21713	0.999877	9916	19603	0.999877	9910569	0.000000
58695140	213927856	10920470	9999.254005	5255	21722	0.999925	9930	19651	0.999925	9905656	0.000000
58703022	213918267	10910330	9999.547588	5276	21799	0.999955	9878	19625	0.999955	9900751	0.000000
58696768	213936033	10913622	9999.725632	5275	21643	0.999973	9993	19609	0.999973	9895859	0.000000
58692846	213915880	10920159	9999.833608	5250	21744	0.999983	9837	19826	0.999983	9890879	0.000000
58702200	213902087	10912535	9999.899091	5304	21557	0.999990	10025	19558	0.999990	9885915	0.000000
58698772	213912334	10910686	9999.938803	5362	21441	0.999994	9835	19598	0.999994	9881113	0.000000
58701171	213911225	10912789	9999.962887	5278	21649	0.999996	9986	19545	0.999996	9876191	0.000000
58689859	213916907	10920162	9999.977493	5276	21671	0.999998	9808	19664	0.999998	9871259	0.000000
58694122	213931181	10916016	9999.986350	5227	21602	0.999999	9841	19534	0.999999	9866117	0.000000
58702784	213895239	10915750	9999.991722	5292	21916	0.999999	10005	19432	0.999999	9861144	0.000000
58689505	213921106	10914143	9999.994980	5196	21836	0.999999	9777	19706	0.999999	9856273	0.000000
58702825	213897143	10913407	9999.996955	5235	21807	1.000000	9939	19618	1.000000	9851456	0.000000
58692465	213936306	10915250	9999.998154	5259	21748	1.000000	9793	19656	1.000000	9846476	0.000000
58703388	213918303	10916703	9999.998880	5332	21468	1.000000	9814	19454	1.000000	9841560	0.000000
58700003	213901627	10914331	9999.999321	5156	21901	1.000000	10051	19412	1.000000	9836728	0.000000
58693572	213921509	10920036	9999.999588	5166	21741	1.000000	9946	19272	1.000000	9831922	0.000000
58694726	213930134	10912025	9999.999750	5178	21610	1.000000	10015	19531	1.000000	9827032	0.000000
58696447	213920739	10918072	9999.999849	5199	21905	1.000000	10058	19583	1.000000	9822087	0.000000
58703611	213912696	10915276	9999.999908	5220	21640	1.000000	9881	19660	1.000000	9817252	0.000000
58696534	213911682	10917741	9999.999944	5234	21516	1.000000	9868	19534	1.000000	9812298	0.000000
58685463	213912952	10917767	9999.999966	5369	21632	1.000000	10048	19195	1.000000	9807351	0.000000
58700249	213930242	10910868	9999.999980	5198	21686	1.000000	10020	19420	1.000000	9802402	-1.#IND00
58701599	213912363	10917986	9999.999988	5262	21852	1.000000	10020	19375	1.000000	9797340	0.014400
58699793	213908376	10921930	9999.999992	5262	21816	1.000000	9851	19736	1.000000	9792518	-0.006495
58689358	213918967	10918518	9999.999995	5199	21816	1.000000	10029	19508	1.000000	9787527	-0.039777
58690068	213921714	10915102	9999.999997	5274	21556	1.000000	10031	19429	1.000000	9782577	-0.024966
58695633	213902180	10912034	9999.999998	5230	21713	1.000000	9984	19396	1.000000	9777705	-0.010182
58697883	213917900	10912833	9999.999999	5344	21543	1.000000	9851	19694	1.000000	9772739	-0.000875
58707259	213894212	10915845	9999.999999	5179	21815	1.000000	9926	19390	1.000000	9767748	-0.007826
58692590	213942000	10917822	10000.000000	5360	21593	1.000000	9749	19457	1.000000	9762764	-0.009201
58703735	213917248	10908859	10000.000000	5238	21828	1.000000	9871	19607	1.000000	9757829	-0.013139
58693435	213917554	10917286	10000.000000	5280	21669	1.000000	9938	19519	1.000000	9752949	-0.011819
58695912	213912406	10912300	10000.000000	5309	21824	1.000000	9899	19465	1.000000	9748104	-0.010401
58699266	213927388	10914999	10000.000000	5355	21776	1.000000	9965	19494	1.000000	9743157	-0.010093
58688414	213927427	10913125	10000.000000	5378	21439	1.000000	9924	19602	1.000000	9738225	-0.009099
58699901	213905013	10915423	10000.000000	5362	21705	1.000000	9876	19774	1.000000	9733370	-0.009345
58688763	213951525	10912862	10000.000000	5250	21651	1.000000	9959	19433	1.000000	9728592	-0.008648
58692086	213926066	10918154	10000.000000	5314	21419	1.000000	9968	19451	1.000000	9723715	-0.007900
58697874	213926744	10917411	10000.000000	5298	21767	1.000000	9875	19756	1.000000	9718940	-0.009183
58706241	213901229	10913166	10000.000000	5454	21270	1.000000	10016	19440	1.000000	9714046	-0.009107
58706510	213905228	10911799	10000.000000	5280	21375	1.000000	9801	19352	1.000000	9709173	-0.007251
58695138	213925255	10911675	10000.000000	5360	21570	1.000000	9894	19284	1.000000	9704408	-0.005961
58690753	213921638	10913024	10000.000000	5284	21869	1.000000	9903	19636	1.000000	9699564	-0.005863
58691973	213931647	10909636	10000.000000	5249	21619	1.000000	9937	19468	1.000000	9694625	-0.006091
58703666	213913676	10912644	10000.000000	5206	21638	1.000000	10148	19391	1.000000	9689796	-0.005211
58699344	213896359	10910535	10000.000000	5257	21901	1.000000	9804	19571	1.000000	9684980	-0.006614
58698833	213894766	10914470	10000.000000	5425	21343	1.000000	9958	19458	1.000000	9680118	-0.005979
58704421	213901050	10916874	10000.000000	5267	21856	1.000000	9913	19584	1.000000	9675359	-0.005982
58706493	213909145	10914229	10000.000000	5190	21744	1.000000	9933	19413	1.000000	9670476	-0.005562
58702473	213906436	10915569	10000.000000	5183	21736	1.000000	10049	19127	1.000000	9665629	-0.005167
58700327	213928290	10915977	10000.000000	5298	21712	1.000000	10059	19564	1.000000	9660837	-0.003964
58691580	213928043	10911460	10000.000000	5357	21734	1.000000	9914	19458	1.000000	9655900	-0.004517
58700708	213889493	10914173	10000.000000	5266	21638	1.000000	9978	19594	1.000000	9651213	-0.004455
58688373	213934183	10907949	10000.000000	5200	21780	1.000000	9898	19675	1.000000	9646388	-0.004306
58694514	213932225	10916448	10000.000000	5233	21601	1.000000	9866	19720	1.000000	9641592	-0.004644
58700074	213905920	10913219	10000.000000	5272	21674	1.000000	9867	19344	1.000000	9636919	-0.004235
58703939	213905169	10917517	10000.000000	5312	21654	1.000000	9741	19932	1.000000	9632162	-0.005283
58693070	213937650	10919385	10000.000000	5319	21529	1.000000	9903	19328	1.000000	9627404	-0.005807
58693067	213918807	10915490	10000.000000	5298	21458	1.000000	9886	19822	1.000000	9622594	-0.005673
58700887	213928908	10915191	10000.000000	5215	21763	1.000000	9853	19638	1.000000	9617828	-0.004624
58696148	213914768	10916753	10000.000000	5339	21719	1.000000	9885	19724	1.000000	9613092	-0.004505
58698146	213922859	10909786	10000.000000	5226	22017	1.000000	9949	19610	1.000000	9608233	-0.004689
58701540	213914466	10911544	10000.000000	5219	21836	1.000000	10022	19219	1.000000	9603537	-0.004534
58703013	213907558	10915441	10000.000000	5249	21635	1.000000	9747	19439	1.000000	9598793	-0.002244
58701518	213922327	10915847	10000.000000	5222	21692	1.000000	9807	19554	1.000000	9594093	-0.002105
58702342	213909222	10906723	10000.000000	5305	21592	1.000000	9907	19641	1.000000	9589369	-0.002305
58687361	213942535	10913879	10000.000000	5257	21464	1.000000	9871	19672	1.000000	9584451	-0.002844
58696607	213929511	10913943	10000.000000	5312	21529	1.000000	9817	19755	1.000000	9579654	-0.001808
58701552	213931189	10913603	10000.000000	5282	21583	1.000000	9853	19640	1.000000	9574906	-0.000964
58699922	213917121	10910591	10000.000000	5303	21573	1.000000	9868	19601	1.000000	9570097	-0.000942
58687403	213933972	10912202	10000.000000	5313	21639	1.000000	10008	19403	1.000000	9565308	-0.000900
58711806	213896205	10906910	10000.000000	5269	21682	1.000000	9835	19559	1.000000	9560634	-0.000773
58705754	213900620	10913812	10000.000000	5302	21609	1.000000	9849	19488	1.000000	9555796	0.000022
58694331	213947323	10908966	10000.000000	5258	21623	1.000000	9817	19361	1.000000	9551114	0.000056
58692615	213916789	10913277	10000.000000	5279	21521	1.000000	9927	19321	1.000000	9546293	-0.000141
58691836	213922566	10915212	10000.000000	5335	21489	1.000000	9924	19459	1.000000	9541557	-0.000067
58694661	213911834	10911868	10000.000000	5250	21907	1.000000	10004	19622	1.000000	9536847	0.000006
58697909	213926114	10918105	10000.000000	5335	21621	1.000000	9938	19715	1.000000	9532107	-0.000282
58689676	213944948	10907527	10000.000000	5296	21492	1.000000	9862	19564	1.000000	9527314	0.000180
58699170	213909452	10911192	10000.000000	5304	21491	1.000000	10044	19319	1.000000	9522507	0.000488
58694945	213926198	10912939	10000.000000	5299	21514	1.000000	9902	19634	1.000000	9517801	0.000413
npatches	nstrain	runtime	dt	init_x	init_y	init_y_blood	init_z	init_S	beta0	beta1	beta2	beta3	mean_beta	B	d	delta	delta_blood	b[0]	mut	m	CTL	c	g	epsilon	k	het	lambda	rho	omega	x_max	patch.dyna	DELTA	A	VA
10000	1	100.000000	0.001000	21900	9499	5000000	0.001000	10000000	23.781268	14.603776	14.906567	11.085424	18	800000000	0.010000	1.000000	1.000000	80000	0.000050	0.004800	0	0.500000	0.000000	2.500000	3.000000	0.500000	0.000000	0.000000	0.000000	31872	0	10.000000	7.000000	1.000000
sus	inf	inf_blood	z	x[0]	y[0][0]	z[0]	x[1]	y[1][0]	z[1]	S[0]	synchrony
219000000	94990000	5000000	10.000000	21900	9499	0.001000	21900	9499	0.001000	10000000	0.000000
38083034	352637717	18078941	3941.516320	2659	36069	0.394152	4246	35144	0.394152	9995057	0.000000
50228791	252548257	12968224	6325.803353	3536	26151	0.632580	5719	24511	0.632580	9990110	0.000000
61507377	198733829	10178190	7771.765723	4417	20685	0.777177	6898	19503	0.777177	9984996	0.000000
68154149	175631131	8976159	8648.676577	4952	18214	0.864868	7648	17179	0.864868	9979851	0.000000
71967835	164258039	8388370	9180.483393	5224	17240	0.918048	8050	16014	0.918048	9974835	0.000000
74211844	158084444	8069652	9503.000201	5421	16399	0.950300	8304	15447	0.950300	9969929	0.000000
75573859	154551371	7888216	9698.592075	5408	16254	0.969859	8353	15173	0.969859	9965127	0.000000
76406366	152455163	7777576	9817.209710	5564	15960	0.981721	8505	15044	0.981721	9960105	0.000000
76885497	151234558	7716544	9889.145947	5600	15871	0.988915	8518	14962	0.988915	9955005	0.000000
77187377	150506898	7679019	9932.772025	5593	15819	0.993277	8667	14707	0.993277	9950075	0.000000
77375210	150044509	7655508	9959.229270	5490	15961	0.995923	8756	14597	0.995923	9945192	0.000000
77470443	149791593	7644230	9975.274394	5629	15712	0.997527	8720	14757	0.997527	9940238	0.000000
77548692	149604245	7628978	9985.005037	5587	15745	0.998501	8623	14592	0.998501	9935185	0.000000
77592869	149530524	7622214	9990.906233	5620	15889	0.999091	8694	14397	0.999091	9930144	0.000000
77597366	149465041	7630006	9994.485041	5589	15553	0.999449	8698	14630	0.999449	9924988	0.000000
77618215	149427434	7617192	9996.655426	5688	15500	0.999666	8734	14505	0.999666	9919933	0.000000
77640091	149391150	7623421	9997.971667	5459	16091	0.999797	8647	14675	0.999797	9915069	0.000000
77636697	149424379	7621124	9998.769908	5571	15808	0.999877	8707	14426	0.999877	9910093	0.000000
77624073	149399183	7624213	9999.254005	5685	15818	0.999925	8919	14464	0.999925	9905055	0.000000
77622517	149401435	7621110	9999.547588	5518	15812	0.999955	8802	14376	0.999955	9900098	0.000000
77644646	149389677	7617043	9999.725632	5449	16043	0.999973	8570	14853	0.999973	9895153	0.000000
77633761	149385696	7618611	9999.833608	5682	15523	0.999983	8629	14762	0.999983	9890256	0.000000
77650238	149354998	7623804	9999.899091	5617	15680	0.999990	8731	14629	0.999990	9885203	0.000000
77641408	149372326	7621962	9999.938803	5567	15816	0.999994	8678	14606	0.999994	9880280	0.000000
77629598	149381961	7617149	9999.962887	5588	15617	0.999996	8895	14406	0.999996	9875303	0.000000
77643437	149381100	7621316	9999.977493	5650	15713	0.999998	8672	14661	0.999998	9870258	0.000000
77635874	149372490	7616839	9999.986350	5651	15685	0.999999	8687	14535	0.999999	9865427	0.000000
77635891	149380747	7620086	9999.991722	5736	15691	0.999999	8626	14652	0.999999	9860511	0.000000
77636488	149399382	7621153	9999.994980	5703	15608	0.999999	8616	14863	0.999999	9855694	0.000000
77643276	149380873	7618865	9999.996955	5610	15901	1.000000	8738	14694	1.000000	9850769	0.000000
77655538	149366633	7619966	9999.998154	5575	15831	1.000000	8509	14728	1.000000	9845832	0.000000
77638668	149388919	7620944	9999.998880	5639	15779	1.000000	8736	14644	1.000000	9840904	0.000000
77645796	149389770	7619426	9999.999321	5538	15831	1.000000	8723	14448	1.000000	9835978	0.000000
77659045	149351452	7614468	9999.999588	5517	15930	1.000000	8690	14586	1.000000	9831311	0.000000
77642123	149367987	7622464	9999.999750	5571	15917	1.000000	8687	14551	1.000000	9826433	0.000000
77648652	149378147	7624453	9999.999849	5578	15812	1.000000	8602	14638	1.000000	9821465	0.000000
77639113	149378088	7616857	9999.999908	5684	15617	1.000000	8757	14376	1.000000	9816518	0.000000
77627896	149405805	7623137	9999.999944	5462	15860	1.000000	8761	14508	1.000000	9811573	0.000000
77639416	149379916	7619519	9999.999966	5615	15718	1.000000	8813	14483	1.000000	9806764	0.000000
77656991	149377036	7619771	9999.999980	5688	15871	1.000000	8596	14612	1.000000	9801803	-1.#IND00
77639868	149397093	7616383	9999.999988	5711	15535	1.000000	8662	14653	1.000000	9796909	0.014400
77651475	149372812	7625269	9999.999992	5643	15674	1.000000	8716	14518	1.000000	9792042	0.006456
77638015	149370246	7620681	9999.999995	5560	15930	1.000000	8778	14399	1.000000	9787024	-0.006015
77647303	149348885	7625540	9999.999997	5563	15733	1.000000	8811	14485	1.000000	9782034	-0.002617
77643057	149350340	7619883	9999.999998	5647	15542	1.000000	8670	14625	1.000000	9777088	-0.006857
77646430	149392203	7616561	9999.999999	5653	15765	1.000000	8673	14537	1.000000	9772042	-0.008826
77649963	149376713	7622743	9999.999999	5528	15772	1.000000	8721	14476	1.000000	9767244	-0.007887
77637113	149372244	7623308	10000.000000	5649	15645	1.000000	8739	14603	1.000000	9762435	-0.006343
77657826	149358661	7621031	10000.000000	5587	15938	1.000000	8625	14645	1.000000	9757426	-0.007182
77643653	149391018	7618678	10000.000000	5662	15604	1.000000	8781	14480	1.000000	9752645	-0.006363
77635993	149386370	7619388	10000.000000	5581	15849	1.000000	8654	14461	1.000000	9747749	-0.006101
77642303	149384114	7624267	10000.000000	5566	15753	1.000000	8537	14779	1.000000	9742939	-0.006016
77647412	149383875	7617398	10000.000000	5576	15950	1.000000	8868	14406	1.000000	9738201	-0.005259
77634614	149372014	7621065	10000.000000	5588	15746	1.000000	8740	14417	1.000000	9733338	-0.006835
77652275	149364672	7617528	10000.000000	5584	15866	1.000000	8842	14323	1.000000	9728490	-0.006574
77641592	149372089	7619718	10000.000000	5590	15772	1.000000	8766	14549	1.000000	9723677	-0.006762
77638671	149387754	7618958	10000.000000	5640	15719	1.000000	8723	14570	1.000000	9718855	-0.009360
77656121	149368203	7618570	10000.000000	5630	15745	1.000000	8694	14642	1.000000	9713916	-0.009121
77639411	149375743	7617463	10000.000000	5580	15707	1.000000	8628	14631	1.000000	9709176	-0.008903
77658683	149358574	7620476	10000.000000	5621	15815	1.000000	8635	14628	1.000000	9704358	-0.008458
77639124	149374073	7620904	10000.000000	5636	15709	1.000000	8885	14452	1.000000	9699535	-0.007855
77647540	149360809	7622325	10000.000000	5596	15901	1.000000	8660	14606	1.000000	9694752	-0.009359
77653961	149382158	7625827	10000.000000	5507	15724	1.000000	8645	14382	1.000000	9689898	-0.009181
77642897	149376245	7622607	10000.000000	5680	15662	1.000000	8818	14560	1.000000	9685031	-0.008596
77634684	149387249	7623623	10000.000000	5598	15585	1.000000	8641	14641	1.000000	9680284	-0.008224
77654405	149364225	7619299	10000.000000	5586	15726	1.000000	8630	14883	1.000000	9675369	-0.008139
77632260	149396913	7616653	10000.000000	5509	15939	1.000000	8749	14495	1.000000	9670430	-0.007771
77643693	149383807	7622935	10000.000000	5566	15765	1.000000	8694	14545	1.000000	9665490	-0.007639
77650043	149356375	7623451	10000.000000	5580	15787	1.000000	8720	14696	1.000000	9660669	-0.007191
77656460	149359268	7617521	10000.000000	5590	15758	1.000000	8694	14578	1.000000	9655834	-0.005677
77641284	149388304	7625532	10000.000000	5505	16029	1.000000	8769	14444	1.000000	9651050	-0.005123
77640341	149379018	7622805	10000.000000	5483	16076	1.000000	8624	14425	1.000000	9646211	-0.004868
77654893	149365756	7620946	10000.000000	5620	15827	1.000000	8691	14582	1.000000	9641370	-0.004022
77649628	149370254	7618797	10000.000000	5609	15611	1.000000	8719	14644	1.000000	9636638	-0.004132
77644434	149363937	7621131	10000.000000	5673	15598	1.000000	8806	14401	1.000000	9631825	-0.003901
77647309	149376299	7617250	10000.000000	5657	15713	1.000000	8613	14856	1.000000	9626931	-0.004096
77640049	149386969	7620049	10000.000000	5614	15898	1.000000	8797	14218	1.000000	9622132	-0.003960
77651848	149363959	7621707	10000.000000	5626	15973	1.000000	8665	14601	1.000000	9617231	-0.003593
77655088	149358494	7618311	10000.000000	5614	15812	1.000000	8621	14759	1.000000	9612489	-0.003016
77639046	149386677	7624019	10000.000000	5670	15844	1.000000	8744	14577	1.000000	9607603	-0.002364
77648759	149375862	7616039	10000.000000	5693	15486	1.000000	8716	14500	1.000000	9602793	-0.002634
77650424	149370030	7622332	10000.000000	5717	15682	1.000000	8821	14512	1.000000	9597864	-0.002382
77645186	149385425	7626200	10000.000000	5536	15914	1.000000	8620	14634	1.000000	9593119	-0.002248
77650859	149361757	7613868	10000.000000	5618	15729	1.000000	8774	14561	1.000000	9588340	-0.002150
77637839	149381855	7620715	10000.000000	5481	16090	1.000000	8727	14438	1.000000	9583645	-0.002437
77643363	149377101	7619448	10000.000000	5582	15765	1.000000	8621	14554	1.000000	9578894	-0.002652
77634613	149367150	7622320	10000.000000	5603	15919	1.000000	8667	14547	1.000000	9574105	-0.002064
77630143	149395051	7624072	10000.000000	5604	15665	1.000000	8764	14612	1.000000	9569320	-0.002058
77638923	149357357	7620064	10000.000000	5652	15697	1.000000	8686	14683	1.000000	9564561	-0.001831
77644986	149374312	7625242	10000.000000	5526	15837	1.000000	8737	14594	1.000000	9559738	-0.001628
77647861	149378059	7620527	10000.000000	5615	15831	1.000000	8544	14755	1.000000	9554805	-0.001527
77631393	149384042	7624273	10000.000000	5637	15710	1.000000	8647	14665	1.000000	9550145	-0.001446
77647370	149364549	7620674	10000.000000	5626	15765	1.000000	8723	14605	1.000000	9545301	-0.001595
77645537	149395502	7623801	10000.000000	5596	15597	1.000000	8773	14530	1.000000	9540522	-0.001643
77635031	149375683	7622501	10000.000000	5549	15659	1.000000	8748	14594	1.000000	9535708	-0.001424
77637733	149381206	7624456	10000.000000	5645	15661	1.000000	8637	14501	1.000000	9530848	-0.001438
77633599	149371467	7625356	10000.000000	5712	15752	1.000000	8610	14751	1.000000	9526097	-0.001303
77624603	149387491	7624333	10000.000000	5766	15336	1.000000	8775	14461	1.000000	9521324	-0.001133
77651122	149374594	7617743	10000.000000	5634	15751	1.000000	8613	14515	1.000000	9516596	-0.001070
npatches	nstrain	runtime	dt	init_x	init_y	init_y_blood	init_z	init_S	beta0	beta1	beta2	beta3	mean_beta	B	d	delta	delta_blood	b[0]	mut	m	CTL	c	g	epsilon	k	het	lambda	rho	omega	x_max	patch.dyna	DELTA	A	VA
10000	1	100.000000	0.001000	21900	9499	5000000	0.001000	10000000	23.389343	9.315824	26.006766	15.802689	18	800000000	0.010000	1.000000	1.000000	80000	0.000050	0.004800	0	0.500000	0.000000	2.500000	4.000000	0.500000	0.000000	0.000000	0.000000	31872	0	10.000000	7.000000	1.000000
sus	inf	inf_blood	z	x[0]	y[0][0]	z[0]	x[1]	y[1][0]	z[1]	S[0]	synchrony
219000000	94990000	5000000	10.000000	21900	9499	0.001000	21900	9499	0.001000	10000000	0.000000
42020971	310673535	15983950	3941.516320	3053	31592	0.394152	7000	29449	0.394152	9994963	0.000000
60832027	197354827	10153413	6325.803353	4504	20552	0.632580	9915	17882	0.632580	9990005	0.000000
75755913	150875338	7724813	7771.765723	5632	15886	0.777177	12344	13064	0.777177	9985062	0.000000
84106753	132135752	6755829	8648.676577	6304	14012	0.864868	13547	11313	0.864868	9980019	0.000000
88947056	122829531	6275828	9180.483393	6545	13071	0.918048	14414	10339	0.918048	9975101	0.000000
91814773	117745930	6006100	9503.000201	6723	12709	0.950300	14589	9916	0.950300	9970101	0.000000
93553107	114838037	5861249	9698.592075	6968	12226	0.969859	15169	9698	0.969859	9965109	0.000000
94598188	113143939	5769690	9817.209710	6791	12445	0.981721	15411	9312	0.981721	9960129	0.000000
95215150	112129893	5717440	9889.145947	6992	12117	0.988915	15140	9216	0.988915	9955139	0.000000
95607088	111526627	5686107	9932.772025	7118	12013	0.993277	15455	9051	0.993277	9950235	0.000000
95838374	111135695	5669873	9959.229270	7112	11939	0.995923	15361	9030	0.995923	9945165	0.000000
95990677	110914394	5662250	9975.274394	7120	12024	0.997527	15579	8831	0.997527	9940196	0.000000
96048182	110789046	5654406	9985.005037	7105	11932	0.998501	15339	9242	0.998501	9935211	0.000000
96146543	110682739	5650196	9990.906233	7180	12103	0.999091	15521	9102	0.999091	9930289	0.000000
96149256	110664606	5643017	9994.485041	7138	11785	0.999449	15410	9263	0.999449	9925410	0.000000
96198495	110588550	5644285	9996.655426	7023	12093	0.999666	15411	9279	0.999666	9920554	0.000000
96201454	110592127	5643627	9997.971667	7026	12092	0.999797	15484	9141	0.999797	9915567	0.000000
96215545	110577152	5640736	9998.769908	7196	11934	0.999877	15225	9253	0.999877	9910614	0.000000
96198897	110590601	5644430	9999.254005	7174	11784	0.999925	15362	9298	0.999925	9905761	0.000000
96203056	110595095	5639476	9999.547588	7146	11915	0.999955	15541	9002	0.999955	9900828	0.000000
96216542	110555754	5636207	9999.725632	6993	11816	0.999973	15499	9287	0.999973	9895843	0.000000
96193100	110583688	5642515	9999.833608	7143	11888	0.999983	15302	9228	0.999983	9890798	0.000000
96197686	110595218	5641081	9999.899091	7095	12034	0.999990	15330	9301	0.999990	9885845	0.000000
96196768	110585378	5641851	9999.938803	7235	11594	0.999994	15624	8927	0.999994	9880941	0.000000
96206399	110579346	5640422	9999.962887	7037	11848	0.999996	15482	9018	0.999996	9875953	0.000000
96210373	110573449	5642777	9999.977493	7236	11751	0.999998	15373	9138	0.999998	9871013	0.000000
96214621	110561859	5641047	9999.986350	7158	11895	0.999999	15492	9067	0.999999	9866082	0.000000
96214019	110569399	5641229	9999.991722	7137	11898	0.999999	15644	9035	0.999999	9861083	0.000000
96209183	110563278	5642736	9999.994980	7072	11838	0.999999	15479	9061	0.999999	9856162	0.000000
96233822	110555215	5640177	9999.996955	7182	11767	1.000000	15582	9067	1.000000	9851296	0.000000
96203325	110579043	5640580	9999.998154	7148	11811	1.000000	15406	9133	1.000000	9846392	0.000000
96222163	110567200	5640623	9999.998880	7033	11932	1.000000	15442	9147	1.000000	9841576	0.000000
96215979	110572984	5641631	9999.999321	7129	11879	1.000000	15454	8967	1.000000	9836599	0.000000
96198707	110598330	5637811	9999.999588	7084	11931	1.000000	15596	9007	1.000000	9831689	0.000000
96216317	110580268	5640267	9999.999750	7111	12023	1.000000	15419	8830	1.000000	9826841	0.000000
96206791	110578023	5639241	9999.999849	7202	11705	1.000000	15318	9257	1.000000	9822052	0.000000
96224380	110554693	5637001	9999.999908	7251	11813	1.000000	15475	9055	1.000000	9817041	0.000000
96224063	110544850	5641542	9999.999944	7206	11704	1.000000	15429	9241	1.000000	9812224	0.000000
96225950	110557129	5643891	9999.999966	7373	11593	1.000000	15298	9182	1.000000	9807227	0.000000
96196485	110588542	5645258	9999.999980	7103	11855	1.000000	15608	8988	1.000000	9802216	-1.#IND00
96211556	110583352	5644452	9999.999988	6941	12046	1.000000	15562	9219	1.000000	9797281	-0.056000
96205633	110576935	5643351	9999.999992	7076	11969	1.000000	15481	9160	1.000000	9792361	-0.013918
96205673	110578615	5638721	9999.999995	7168	11840	1.000000	15494	9159	1.000000	9787548	-0.006102
96212117	110586000	5643211	9999.999997	7060	11705	1.000000	15535	9115	1.000000	9782683	-0.003850
96198468	110576141	5643578	9999.999998	7203	11783	1.000000	15598	8942	1.000000	9777823	-0.001235
96221684	110546537	5640800	9999.999999	7144	11858	1.000000	15215	9233	1.000000	9772973	-0.001701
96209084	110586894	5641084	9999.999999	7030	12042	1.000000	15517	9040	1.000000	9768027	0.000211
96227825	110558426	5643733	10000.000000	7150	11984	1.000000	15470	9161	1.000000	9763103	-0.001065
96218123	110555237	5641325	10000.000000	7003	12024	1.000000	15570	8923	1.000000	9758131	0.000097
96222611	110574249	5640930	10000.000000	7031	12044	1.000000	15515	9160	1.000000	9753268	-0.001341
96218828	110570557	5641121	10000.000000	7198	11690	1.000000	15429	8997	1.000000	9748244	-0.002363
96202683	110563038	5640659	10000.000000	7059	12097	1.000000	15374	9195	1.000000	9743291	-0.002513
96217635	110569098	5638439	10000.000000	7108	11893	1.000000	15281	8771	1.000000	9738344	-0.002519
96203212	110597784	5642563	10000.000000	6939	12025	1.000000	15537	8872	1.000000	9733440	-0.000418
96228263	110566859	5638226	10000.000000	7203	11706	1.000000	15706	9068	1.000000	9728620	-0.000266
96188451	110597542	5645349	10000.000000	7051	11799	1.000000	15240	9310	1.000000	9723680	0.000172
96194916	110590943	5637520	10000.000000	6864	12157	1.000000	15331	9162	1.000000	9718821	-0.000222
96219388	110582072	5640288	10000.000000	7228	11831	1.000000	15676	8903	1.000000	9714048	0.000120
96208242	110580845	5639552	10000.000000	7259	11676	1.000000	15416	9082	1.000000	9709012	-0.000533
96210355	110567989	5646654	10000.000000	7048	12199	1.000000	15552	9130	1.000000	9704196	0.000845
96199975	110586653	5641638	10000.000000	7226	11926	1.000000	15391	9184	1.000000	9699324	-0.000184
96215583	110556400	5639812	10000.000000	7109	11922	1.000000	15430	9073	1.000000	9694504	-0.000189
96221274	110576199	5640359	10000.000000	7244	11784	1.000000	15422	9166	1.000000	9689734	0.000764
96202869	110589967	5640583	10000.000000	7192	11944	1.000000	15339	9134	1.000000	9685006	0.000914
96198145	110589471	5643283	10000.000000	7226	11758	1.000000	15398	9238	1.000000	9680235	0.000952
96203785	110589084	5639457	10000.000000	7072	12021	1.000000	15545	9231	1.000000	9675344	0.000914
96198079	110598452	5637219	10000.000000	7202	11909	1.000000	15281	9421	1.000000	9670695	-0.001127
96214911	110577333	5644552	10000.000000	7072	11832	1.000000	15396	9221	1.000000	9665792	-0.001004
96213287	110567653	5639805	10000.000000	7211	11947	1.000000	15264	9105	1.000000	9660852	-0.001044
96195677	110575407	5641322	10000.000000	7197	11831	1.000000	15244	9140	1.000000	9656039	-0.000529
96217289	110565576	5640090	10000.000000	7125	11953	1.000000	15428	8907	1.000000	9651279	-0.000781
96227867	110558309	5647846	10000.000000	7161	11949	1.000000	15686	9092	1.000000	9646474	0.000211
96202184	110592462	5642542	10000.000000	7144	11793	1.000000	15274	9140	1.000000	9641619	-0.000137
96211576	110557397	5638548	10000.000000	7065	11874	1.000000	15341	9170	1.000000	9636832	-0.000008
96188298	110586512	5647711	10000.000000	7110	11898	1.000000	15214	9236	1.000000	9632076	-0.000333
96213139	110569699	5642581	10000.000000	7151	12036	1.000000	15379	9127	1.000000	9627161	-0.000133
96203167	110594686	5639004	10000.000000	7043	11945	1.000000	15663	8973	1.000000	9622346	-0.000785
96213429	110569972	5645130	10000.000000	7084	12043	1.000000	15507	9053	1.000000	9617440	-0.000456
96197007	110592835	5642407	10000.000000	7255	11894	1.000000	15485	9101	1.000000	9612607	-0.000440
96206265	110588982	5640350	10000.000000	7146	11800	1.000000	15415	9143	1.000000	9607756	-0.000465
96209795	110571246	5647326	10000.000000	7073	11889	1.000000	15395	9093	1.000000	9602912	-0.000423
96209237	110573680	5636310	10000.000000	7106	11978	1.000000	15480	9097	1.000000	9598101	-0.000461
96223037	110564358	5638010	10000.000000	7272	11786	1.000000	15398	9333	1.000000	9593239	-0.000669
96210201	110570592	5642476	10000.000000	7091	12061	1.000000	15480	9068	1.000000	9588428	-0.001056
96203603	110580975	5643320	10000.000000	7062	12016	1.000000	15435	9184	1.000000	9583543	-0.000819
96203292	110567669	5646044	10000.000000	7173	11564	1.000000	15314	9220	1.000000	9578722	-0.000727
96213467	110577688	5643724	10000.000000	7228	11748	1.000000	15586	8988	1.000000	9573933	-0.000181
96200761	110566573	5645383	10000.000000	7212	11920	1.000000	15486	9058	1.000000	9569107	-0.000477
96193210	110580763	5639947	10000.000000	7016	11982	1.000000	15280	9255	1.000000	9564393	-0.000410
96217734	110568237	5638020	10000.000000	7076	12150	1.000000	15824	8878	1.000000	9559500	-0.000578
96216462	110566827	5642612	10000.000000	6983	12105	1.000000	15316	9215	1.000000	9554692	-0.000692
96217923	110575661	5643371	10000.000000	6994	11989	1.000000	15296	9128	1.000000	9549946	-0.000618
96201079	110577679	5647277	10000.000000	7317	11583	1.000000	15545	9069	1.000000	9545259	-0.000423
96205845	110580477	5642889	10000.000000	7032	12032	1.000000	15448	9175	1.000000	9540486	-0.000329
96199866	110578254	5640946	10000.000000	7065	12046	1.000000	15538	9157	1.000000	9535681	-0.000254
96195314	110589308	5640843	10000.000000	7093	11803	1.000000	15298	9309	1.000000	9530980	-0.000136
96211112	110555972	5641644	10000.000000	6961	11939	1.000000	15418	9065	1.000000	9526173	-0.000159
96207852	110573105	5640563	10000.000000	7192	11774	1.000000	15353	9141	1.000000	9521471	-0.000035
96214216	110580031	5639787	10000.000000	7257	11831	1.000000	15693	8992	1.000000	9516708	0.000354
npatches	nstrain	runtime	dt	init_x	init_y	init_y_blood	init_z	init_S	beta0	beta1	beta2	beta3	mean_beta	B	d	delta	delta_blood	b[0]	mut	m	CTL	c	g	epsilon	k	het	lambda	rho	omega	x_max	patch.dyna	DELTA	A	VA
10000	1	100.000000	0.001000	21900	9499	5000000	0.001000	10000000	11.022797	15.194106	23.186016	17.783314	18	800000000	0.010000	1.000000	1.000000	80000	0.000050	0.004800	0	0.500000	0.000000	2.500000	5.000000	0.500000	0.000000	0.000000	0.000000	31872	0	10.000000	7.000000	1.000000
sus	inf	inf_blood	z	x[0]	y[0][0]	z[0]	x[1]	y[1][0]	z[1]	S[0]	synchrony
219000000	94990000	5000000	10.000000	21900	9499	0.001000	21900	9499	0.001000	10000000	0.000000
46461487	274095774	14144007	3941.516320	6605	26484	0.394152	4977	27264	0.394152	9994953	0.000000
72230593	157535898	8108348	6325.803353	10172	14440	0.632580	7708	15854	0.632580	9989952	0.000000
90493260	118187839	6052685	7771.765723	12646	10309	0.777177	9934	11561	0.777177	9984914	0.000000
100507798	102580741	5246802	8648.676577	14030	8917	0.864868	10808	10079	0.864868	9979857	0.000000
106406336	94735005	4839700	9180.483393	15057	8237	0.918048	11501	9238	0.918048	9974877	0.000000
109903933	90446468	4620362	9503.000201	15406	7623	0.950300	11730	8799	0.950300	9969781	0.000000
112023926	87985713	4491403	9698.592075	15764	7565	0.969859	12160	8502	0.969859	9964826	0.000000
113296317	86554266	4419162	9817.209710	16224	7153	0.981721	12436	8380	0.981721	9959829	0.000000
114067584	85699005	4374668	9889.145947	15737	7322	0.988915	12401	8345	0.988915	9954882	0.000000
114563369	85151631	4344566	9932.772025	15972	7167	0.993277	12324	8396	0.993277	9949889	0.000000
114804756	84874294	4331993	9959.229270	16034	7022	0.995923	12614	8044	0.995923	9944856	0.000000
114999938	84670684	4321210	9975.274394	16191	7040	0.997527	12452	8068	0.997527	9939872	0.000000
115112185	84566597	4318381	9985.005037	15972	7250	0.998501	12621	8052	0.998501	9934918	0.000000
115159250	84506396	4313650	9990.906233	16119	7056	0.999091	12649	8011	0.999091	9929882	0.000000
115221232	84429828	4307186	9994.485041	16226	7063	0.999449	12215	8432	0.999449	9924855	0.000000
115208122	84448090	4306542	9996.655426	15928	7130	0.999666	12403	8216	0.999666	9919754	0.000000
115233734	84414317	4309118	9997.971667	16099	7175	0.999797	12608	8329	0.999797	9914807	0.000000
115251997	84419458	4305960	9998.769908	16147	7153	0.999877	12418	8159	0.999877	9909792	0.000000
115263422	84398095	4303483	9999.254005	16017	7173	0.999925	12549	8220	0.999925	9904902	0.000000
115257671	84401967	4303296	9999.547588	16361	7038	0.999955	12637	8270	0.999955	9899951	0.000000
115252152	84409655	4305632	9999.725632	16162	7041	0.999973	12509	8123	0.999973	9894971	0.000000
115274456	84379506	4307832	9999.833608	16112	7101	0.999983	12493	8312	0.999983	9890006	0.000000
115243897	84402875	4308632	9999.899091	16286	7199	0.999990	12555	8105	0.999990	9885066	0.000000
115252724	84395682	4309029	9999.938803	16110	7157	0.999994	12536	8113	0.999994	9880128	0.000000
115279938	84380717	4305294	9999.962887	16230	6952	0.999996	12558	8067	0.999996	9875242	0.000000
115289946	84373168	4304516	9999.977493	16115	7069	0.999998	12617	8122	0.999998	9870429	0.000000
115257450	84392072	4303688	9999.986350	16064	7292	0.999999	12576	8013	0.999999	9865589	0.000000
115275032	84398623	4306424	9999.991722	16199	7208	0.999999	12634	8142	0.999999	9860649	0.000000
115259086	84394777	4309354	9999.994980	16115	7016	0.999999	12561	8171	0.999999	9855686	0.000000
115266279	84406494	4305562	9999.996955	16114	6995	1.000000	12631	8114	1.000000	9850793	0.000000
115285044	84380681	4309221	9999.998154	16453	6815	1.000000	12540	8138	1.000000	9845829	0.000000
115294037	84375821	4301769	9999.998880	16213	7104	1.000000	12723	8037	1.000000	9840926	0.000000
115283333	84387394	4303940	9999.999321	16221	7023	1.000000	12541	8314	1.000000	9836007	0.000000
115283382	84404018	4310219	9999.999588	16123	6947	1.000000	12501	8151	1.000000	9831099	0.000000
115280652	84381108	4298755	9999.999750	16230	6868	1.000000	12625	8246	1.000000	9826252	0.000000
115259335	84409341	4306702	9999.999849	15897	7252	1.000000	12396	8085	1.000000	9821274	0.000000
115268313	84384209	4306851	9999.999908	16258	7000	1.000000	12652	8143	1.000000	9816334	0.000000
115267162	84398327	4302636	9999.999944	16098	7257	1.000000	12596	8095	1.000000	9811440	0.000000
115267944	84390540	4306286	9999.999966	16157	7140	1.000000	12507	8211	1.000000	9806586	0.000000
115275555	84375228	4306635	9999.999980	16364	6835	1.000000	12473	8300	1.000000	9801605	-1.#IND00
115272679	84390756	4305641	9999.999988	16259	6941	1.000000	12508	8067	1.000000	9796688	0.008000
115272384	84400210	4305645	9999.999992	16149	7134	1.000000	12423	8090	1.000000	9791759	0.020021
115253234	84402072	4308316	9999.999995	16162	7003	1.000000	12592	8099	1.000000	9786788	0.013127
115250768	84421674	4305513	9999.999997	15857	7204	1.000000	12565	8218	1.000000	9781832	0.010749
115271258	84392344	4302685	9999.999998	16174	7040	1.000000	12531	8088	1.000000	9776875	0.004529
115276980	84384387	4303405	9999.999999	16305	6938	1.000000	12330	8181	1.000000	9772039	0.005333
115249284	84406511	4304496	9999.999999	15899	7339	1.000000	12479	8342	1.000000	9767128	0.006216
115263006	84416353	4305245	10000.000000	15815	7210	1.000000	12326	8248	1.000000	9762197	0.005853
115269979	84392222	4303854	10000.000000	16120	7077	1.000000	12500	8145	1.000000	9757240	0.006434
115273895	84400221	4304162	10000.000000	16129	6971	1.000000	12518	8260	1.000000	9752432	0.004678
115278583	84385897	4307708	10000.000000	16142	7118	1.000000	12451	8096	1.000000	9747580	0.004727
115278049	84377926	4302850	10000.000000	16498	6988	1.000000	12289	8331	1.000000	9742734	0.004896
115248988	84419827	4306176	10000.000000	16183	7048	1.000000	12331	8188	1.000000	9737844	0.003694
115259717	84409797	4305826	10000.000000	16033	7291	1.000000	12497	8128	1.000000	9732928	0.004567
115284646	84381190	4305113	10000.000000	16178	7158	1.000000	12657	8173	1.000000	9728076	0.004817
115270081	84393378	4306606	10000.000000	16056	6914	1.000000	12611	8064	1.000000	9723385	0.004337
115268697	84389417	4309259	10000.000000	16017	7160	1.000000	12501	8067	1.000000	9718482	0.006635
115242798	84431050	4307276	10000.000000	16211	7037	1.000000	12697	8086	1.000000	9713732	0.005906
115282773	84409051	4303000	10000.000000	16144	7040	1.000000	12360	8099	1.000000	9708835	0.005080
115266984	84380872	4308072	10000.000000	16329	6975	1.000000	12446	8202	1.000000	9704038	0.005078
115268526	84404665	4307161	10000.000000	16304	6965	1.000000	12697	8087	1.000000	9699260	0.005139
115247834	84414762	4306755	10000.000000	16112	7079	1.000000	12723	8063	1.000000	9694325	0.004768
115275478	84400984	4306884	10000.000000	15974	7192	1.000000	12498	8234	1.000000	9689528	0.004869
115280059	84396139	4299543	10000.000000	16023	7132	1.000000	12554	8114	1.000000	9684640	0.004476
115277836	84388067	4306681	10000.000000	16054	6997	1.000000	12374	8206	1.000000	9679823	0.004597
115277346	84395067	4301974	10000.000000	16380	7084	1.000000	12398	8241	1.000000	9675020	0.003871
115252112	84407433	4305610	10000.000000	16042	7070	1.000000	12666	8213	1.000000	9670143	0.003790
115274049	84390010	4309186	10000.000000	16220	7003	1.000000	12761	8014	1.000000	9665271	0.003671
115266940	84392002	4303797	10000.000000	16047	7118	1.000000	12194	8208	1.000000	9660400	0.003890
115275429	84393060	4308035	10000.000000	16025	7157	1.000000	12490	8166	1.000000	9655683	0.004434
115274894	84395416	4303638	10000.000000	16017	7072	1.000000	12611	8059	1.000000	9650872	0.004315
115280794	84398581	4305579	10000.000000	15964	7101	1.000000	12825	7971	1.000000	9645981	0.003137
115254638	84396605	4305455	10000.000000	16027	7193	1.000000	12652	8031	1.000000	9641146	0.004186
115257600	84387621	4307759	10000.000000	16141	7101	1.000000	12533	8306	1.000000	9636291	0.004315
115273739	84401490	4308890	10000.000000	16283	6963	1.000000	12516	8203	1.000000	9631506	0.004766
115256721	84392605	4305969	10000.000000	16174	7182	1.000000	12317	8007	1.000000	9626734	0.004159
115276235	84386097	4309125	10000.000000	16251	7018	1.000000	12515	8071	1.000000	9621909	0.004426
115260821	84392174	4304859	10000.000000	16152	7023	1.000000	12699	8004	1.000000	9617130	0.003603
115258085	84380831	4308336	10000.000000	16164	7060	1.000000	12732	8022	1.000000	9612235	0.003531
115291960	84387259	4303965	10000.000000	16320	6990	1.000000	12540	8125	1.000000	9607460	0.003542
115259014	84397296	4300997	10000.000000	15820	7330	1.000000	12712	8168	1.000000	9602709	0.003502
115270694	84386206	4304200	10000.000000	16302	7213	1.000000	12399	8272	1.000000	9597967	0.003467
115280435	84373655	4304026	10000.000000	16166	7081	1.000000	12641	7957	1.000000	9593184	0.003017
115264113	84399119	4300358	10000.000000	16164	6919	1.000000	12422	8157	1.000000	9588344	0.003005
115263153	84399759	4307323	10000.000000	15887	7120	1.000000	12722	7900	1.000000	9583652	0.003258
115282507	84373206	4306878	10000.000000	16030	7142	1.000000	12533	8222	1.000000	9578941	0.003245
115261014	84394066	4305824	10000.000000	15961	7126	1.000000	12486	8082	1.000000	9574088	0.003549
115271966	84368960	4302424	10000.000000	16213	7084	1.000000	12578	8163	1.000000	9569391	0.003344
115263934	84395090	4304234	10000.000000	16164	7075	1.000000	12629	8075	1.000000	9564695	0.003464
115256531	84400109	4306470	10000.000000	16108	7077	1.000000	12619	8162	1.000000	9559916	0.003051
115265064	84396238	4309074	10000.000000	16173	7071	1.000000	12663	8267	1.000000	9555235	0.002984
115252346	84405831	4307247	10000.000000	16115	7255	1.000000	12643	8137	1.000000	9550477	0.004708
115271784	84406171	4309817	10000.000000	16195	6999	1.000000	12677	7988	1.000000	9545655	0.004771
115288920	84378896	4306431	10000.000000	16140	7095	1.000000	12366	8423	1.000000	9541033	0.004822
115262330	84409552	4306828	10000.000000	16075	7037	1.000000	12582	8118	1.000000	9536181	0.005337
115256658	84394287	4307545	10000.000000	15987	7073	1.000000	12485	8238	1.000000	9531315	0.005269
115257973	84408641	4308110	10000.000000	16022	7067	1.000000	12593	8109	1.000000	9526411	0.005148
115246722	84409896	4311026	10000.000000	16076	7179	1.000000	12431	8017	1.000000	9521678	0.004816
115246462	84416358	4307400	10000.000000	16184	7002	1.000000	12723	8016	1.000000	9516872	0.004479
npatches	nstrain	runtime	dt	init_x	init_y	init_y_blood	init_z	init_S	beta0	beta1	beta2	beta3	mean_beta	B	d	delta	delta_blood	b[0]	mut	m	CTL	c	g	epsilon	k	het	lambda	rho	omega	x_max	patch.dyna	DELTA	A	VA
10000	1	100.000000	0.001000	21900	9499	5000000	0.001000	10000000	9.984784	17.133341	26.780266	22.938285	18	800000000	0.010000	1.000000	1.000000	80000	0.000050	0.004800	0	0.500000	0.000000	2.500000	6.000000	0.500000	0.000000	0.000000	0.000000	31872	0	10.000000	7.000000	1.000000
sus	inf	inf_blood	z	x[0]	y[0][0]	z[0]	x[1]	y[1][0]	z[1]	S[0]	synchrony
219000000	94990000	5000000	10.000000	21900	9499	0.001000	21900	9499	0.001000	10000000	0.000000
51118330	242437075	12557003	3941.516320	7827	22894	0.394152	4885	24443	0.394152	9994993	0.000000
83883040	128056055	6592375	6325.803353	12768	10895	0.632580	8270	12642	0.632580	9990008	0.000000
105191735	94654031	4850868	7771.765723	15780	7713	0.777177	10202	9787	0.777177	9985061	0.000000
116876484	81318642	4161037	8648.676577	17477	6425	0.864868	11433	8353	0.864868	9980099	0.000000
123794840	74557746	3809438	9180.483393	18164	5989	0.918048	12155	7603	0.918048	9975187	0.000000
127949704	70854168	3617597	9503.000201	18934	5447	0.950300	12481	7130	0.950300	9970136	0.000000
130414514	68768950	3510854	9698.592075	19205	5230	0.969859	12585	6943	0.969859	9965007	0.000000
131932214	67523398	3445632	9817.209710	19452	5132	0.981721	13064	6691	0.981721	9959967	0.000000
132842001	66772176	3406440	9889.145947	19478	4931	0.988915	13018	6726	0.988915	9955048	0.000000
133402464	66338289	3385517	9932.772025	19819	4908	0.993277	13170	6740	0.993277	9950020	0.000000
133737992	66074468	3371751	9959.229270	19658	5037	0.995923	13386	6358	0.995923	9945132	0.000000
133919484	65914169	3364439	9975.274394	19746	4588	0.997527	13084	6728	0.997527	9940181	0.000000
134062593	65803036	3358095	9985.005037	19628	4973	0.998501	13202	6837	0.998501	9935183	0.000000
134100423	65775032	3358250	9990.906233	19912	4884	0.999091	12959	6750	0.999091	9930197	0.000000
134144139	65734083	3354116	9994.485041	19570	4878	0.999449	13355	6561	0.999449	9925174	0.000000
134191011	65702743	3354359	9996.655426	19656	4995	0.999666	13248	6582	0.999666	9920175	0.000000
134206715	65693445	3352323	9997.971667	19625	5011	0.999797	13331	6517	0.999797	9915235	0.000000
134190173	65692966	3350563	9998.769908	19877	4932	0.999877	13139	6763	0.999877	9910303	0.000000
134203876	65700290	3353187	9999.254005	19830	4975	0.999925	13174	6593	0.999925	9905347	0.000000
134245103	65677485	3348638	9999.547588	19881	4705	0.999955	13335	6512	0.999955	9900567	0.000000
134234311	65681585	3351008	9999.725632	19665	5035	0.999973	13348	6529	0.999973	9895728	0.000000
134238179	65677608	3351520	9999.833608	20104	4860	0.999983	13065	6719	0.999983	9890689	0.000000
134221408	65681728	3349062	9999.899091	19733	4834	0.999990	13003	6841	0.999990	9885808	0.000000
134219402	65682451	3350098	9999.938803	19828	4895	0.999994	12988	6649	0.999994	9880834	0.000000
134282554	65638423	3345842	9999.962887	19747	4770	0.999996	13187	6738	0.999996	9875937	0.000000
134248473	65667266	3347566	9999.977493	19686	4943	0.999998	13221	6600	0.999998	9871104	0.000000
134247161	65653862	3354632	9999.986350	19765	4832	0.999999	13432	6532	0.999999	9866217	0.000000
134239581	65672366	3352561	9999.991722	19948	4822	0.999999	13119	6731	0.999999	9861191	0.000000
134254154	65664981	3349378	9999.994980	19751	4970	0.999999	13258	6597	0.999999	9856257	0.000000
134234846	65669603	3350091	9999.996955	19768	4580	1.000000	13136	6657	1.000000	9851449	0.000000
134225657	65681497	3348791	9999.998154	20081	4877	1.000000	12919	6689	1.000000	9846539	0.000000
134245436	65663020	3349761	9999.998880	19851	4905	1.000000	13022	6550	1.000000	9841579	0.000000
134218315	65686266	3353896	9999.999321	19796	4892	1.000000	13264	6589	1.000000	9836756	0.000000
134238424	65671304	3349490	9999.999588	19910	4765	1.000000	13078	6779	1.000000	9831904	0.000000
134241776	65682985	3355231	9999.999750	19951	4802	1.000000	13201	6657	1.000000	9827044	0.000000
134213397	65680321	3351877	9999.999849	20069	4720	1.000000	13174	6501	1.000000	9822042	0.000000
134216812	65689338	3353101	9999.999908	19674	4847	1.000000	13069	6719	1.000000	9817165	0.000000
134237411	65683176	3346814	9999.999944	19877	4817	1.000000	13200	6636	1.000000	9812330	0.000000
134257952	65658849	3349512	9999.999966	19615	4990	1.000000	13156	6698	1.000000	9807381	0.000000
134243483	65678561	3350564	9999.999980	19827	4839	1.000000	13221	6556	1.000000	9802490	-1.#IND00
134243701	65672946	3352009	9999.999988	19459	4963	1.000000	13362	6764	1.000000	9797536	0.024000
134225940	65666657	3354562	9999.999992	19591	4943	1.000000	13075	6674	1.000000	9792577	0.013549
134233111	65678009	3349786	9999.999995	19698	4948	1.000000	13139	6619	1.000000	9787699	0.004440
134242793	65669099	3349976	9999.999997	19649	4800	1.000000	12932	6940	1.000000	9782803	-0.000031
134237136	65693634	3351654	9999.999998	19697	5001	1.000000	13201	6704	1.000000	9777853	-0.005142
134222885	65681249	3348098	9999.999999	20052	4621	1.000000	13214	6524	1.000000	9772919	-0.005921
134249786	65669976	3351776	9999.999999	20122	4827	1.000000	13154	6710	1.000000	9767950	-0.003439
134235011	65670809	3351282	10000.000000	19852	4983	1.000000	13118	6592	1.000000	9763114	-0.003939
134271811	65672063	3349891	10000.000000	20054	4786	1.000000	13288	6468	1.000000	9758216	-0.001196
134249894	65648202	3350987	10000.000000	20034	4735	1.000000	13125	6591	1.000000	9753397	-0.001338
134205588	65682654	3352156	10000.000000	19814	4855	1.000000	13115	6748	1.000000	9748560	-0.000869
134228270	65681085	3350287	10000.000000	19870	4857	1.000000	13272	6509	1.000000	9743564	-0.002878
134242515	65657287	3349477	10000.000000	19735	4924	1.000000	13074	6844	1.000000	9738699	-0.003022
134231081	65665339	3351457	10000.000000	19795	4812	1.000000	13189	6770	1.000000	9733859	-0.003079
134235221	65670004	3348089	10000.000000	20168	4620	1.000000	13107	6583	1.000000	9729057	0.000077
134215978	65681787	3351077	10000.000000	19822	4748	1.000000	13144	6670	1.000000	9724199	-0.001444
134252766	65660640	3351250	10000.000000	19652	4808	1.000000	13042	6623	1.000000	9719268	-0.002316
134249925	65663848	3349945	10000.000000	19898	4877	1.000000	13194	6758	1.000000	9714382	-0.001886
134240087	65671747	3352702	10000.000000	19736	4863	1.000000	13162	6648	1.000000	9709488	-0.001297
134243465	65667564	3349530	10000.000000	19512	5041	1.000000	13028	6740	1.000000	9704636	-0.001339
134232024	65674567	3350386	10000.000000	19858	4848	1.000000	13134	6572	1.000000	9699880	-0.001046
134241985	65683195	3353690	10000.000000	19743	4889	1.000000	13274	6543	1.000000	9695001	-0.001040
134233673	65657146	3349713	10000.000000	19921	4879	1.000000	13042	6680	1.000000	9690171	-0.001013
134227608	65666600	3350062	10000.000000	19866	5019	1.000000	13127	6545	1.000000	9685280	-0.001067
134227982	65672557	3350532	10000.000000	19793	4914	1.000000	13063	6592	1.000000	9680346	-0.000944
134208907	65695564	3351487	10000.000000	19710	4850	1.000000	13059	6607	1.000000	9675567	-0.000416
134244656	65650051	3348959	10000.000000	19673	5065	1.000000	13143	6721	1.000000	9670743	-0.000294
134223950	65667667	3350358	10000.000000	19656	4977	1.000000	13105	6714	1.000000	9665864	-0.000209
134238554	65680815	3349333	10000.000000	19668	4845	1.000000	13078	6698	1.000000	9661051	0.000052
134239773	65661060	3352560	10000.000000	19663	5111	1.000000	13077	6642	1.000000	9656269	0.000904
134225269	65675033	3352202	10000.000000	20020	4873	1.000000	13201	6429	1.000000	9651351	0.001066
134226014	65676305	3347851	10000.000000	19522	5050	1.000000	13334	6531	1.000000	9646528	0.000787
134228276	65668836	3350005	10000.000000	19974	4942	1.000000	13217	6730	1.000000	9641627	0.000346
134222933	65677806	3351521	10000.000000	20077	4942	1.000000	13321	6503	1.000000	9636787	-0.000367
134221207	65694055	3351052	10000.000000	19760	4845	1.000000	13009	6722	1.000000	9631952	0.000135
134230357	65666879	3352309	10000.000000	19493	5014	1.000000	13312	6462	1.000000	9627053	0.000266
134258092	65659873	3353448	10000.000000	19686	5041	1.000000	13074	6700	1.000000	9622217	0.000703
134240600	65656094	3351471	10000.000000	19599	4979	1.000000	13186	6523	1.000000	9617394	0.001090
134242342	65673399	3353350	10000.000000	19661	4862	1.000000	13247	6530	1.000000	9612512	0.001246
134235125	65683615	3350508	10000.000000	19851	4853	1.000000	13058	6522	1.000000	9607706	0.000141
134268753	65663997	3348140	10000.000000	20016	4645	1.000000	12988	6766	1.000000	9603036	0.000121
134215732	65700615	3350412	10000.000000	19990	4878	1.000000	12943	6777	1.000000	9598137	0.000268
134214258	65683474	3354800	10000.000000	19562	5022	1.000000	13181	6542	1.000000	9593300	0.000296
134215162	65690031	3350944	10000.000000	19573	5053	1.000000	12950	6710	1.000000	9588456	0.000385
134255649	65674937	3350634	10000.000000	19776	4974	1.000000	13192	6533	1.000000	9583660	-0.000123
134231666	65665052	3349332	10000.000000	19837	4775	1.000000	13203	6772	1.000000	9578887	-0.000117
134230275	65680987	3353473	10000.000000	20064	4810	1.000000	13048	6642	1.000000	9574059	0.000458
134233863	65666257	3348275	10000.000000	19944	4856	1.000000	13162	6501	1.000000	9569173	0.000497
134237938	65676626	3350708	10000.000000	19773	4865	1.000000	13235	6537	1.000000	9564516	0.000411
134231768	65682798	3351509	10000.000000	19826	4960	1.000000	13322	6512	1.000000	9559719	0.000551
134239912	65675497	3349555	10000.000000	19866	4968	1.000000	13183	6665	1.000000	9554886	0.000503
134245584	65666437	3350723	10000.000000	19947	4729	1.000000	12980	6776	1.000000	9549960	0.000587
134275380	65651031	3353602	10000.000000	19772	4856	1.000000	13056	6682	1.000000	9545267	0.000865
134237145	65660163	3350846	10000.000000	19710	4853	1.000000	13021	6826	1.000000	9540347	0.000711
134245987	65673785	3350093	10000.000000	19600	4915	1.000000	12837	6791	1.000000	9535590	0.000920
134245752	65661489	3350046	10000.000000	19711	4852	1.000000	13180	6586	1.000000	9530678	0.000885
134227316	65667455	3352950	10000.000000	19981	4826	1.000000	13267	6528	1.000000	9526023	0.000939
134236554	65680225	3350775	10000.000000	19592	4897	1.000000	13232	6528	1.000000	9521255	0.000876
134242092	65677533	3350652	10000.000000	19977	4703	1.000000	13212	6474	1.000000	9516560	0.000887
npatches	nstrain	runtime	dt	init_x	init_y	init_y_blood	init_z	init_S	beta0	beta1	beta2	beta3	mean_beta	B	d	delta	delta_blood	b[0]	mut	m	CTL	c	g	epsilon	k	het	lambda	rho	omega	x_max	patch.dyna	DELTA	A	VA
10000	1	100.000000	0.001000	21900	9499	5000000	0.001000	10000000	14.696759	19.710805	11.276564	13.455507	18	800000000	0.010000	1.000000	1.000000	80000	0.000050	0.004800	0	0.500000	0.000000	2.500000	7.000000	0.500000	0.000000	0.000000	0.000000	31872	0	10.000000	7.000000	1.000000
sus	inf	inf_blood	z	x[0]	y[0][0]	z[0]	x[1]	y[1][0]	z[1]	S[0]	synchrony
219000000	94990000	5000000	10.000000	21900	9499	0.001000	21900	9499	0.001000	10000000	0.000000
55503205	215300083	11185028	3941.516320	6211	21137	0.394152	4786	21903	0.394152	9995053	0.000000
94908047	105988781	5458729	6325.803353	10568	10111	0.632580	8279	10898	0.632580	9990141	0.000000
118843327	77337125	3968671	7771.765723	13371	7016	0.777177	10509	8144	0.777177	9985125	0.000000
132065665	65692935	3360564	8648.676577	14674	6283	0.864868	11531	7064	0.864868	9980212	0.000000
139863270	59835729	3060339	9180.483393	15551	5493	0.918048	12116	6453	0.918048	9975198	0.000000
144569591	56606833	2892099	9503.000201	16094	5175	0.950300	12761	6027	0.950300	9970157	0.000000
147383785	54757271	2793871	9698.592075	16371	5086	0.969859	13024	5903	0.969859	9965171	0.000000
149097133	53681352	2737495	9817.209710	16526	4852	0.981721	13192	5755	0.981721	9960130	0.000000
150107618	53032372	2704548	9889.145947	16693	4814	0.988915	13282	5646	0.988915	9955176	0.000000
150749585	52653209	2686633	9932.772025	16964	4836	0.993277	13304	5586	0.993277	9950138	0.000000
151098152	52430279	2675965	9959.229270	16899	4847	0.995923	13183	5743	0.995923	9945182	0.000000
151327041	52315000	2669751	9975.274394	16658	4832	0.997527	13219	5748	0.997527	9940265	0.000000
151449744	52220646	2664464	9985.005037	17209	4739	0.998501	13430	5545	0.998501	9935275	0.000000
151561687	52162371	2660198	9990.906233	17047	4579	0.999091	13125	5713	0.999091	9930355	0.000000
151629964	52132178	2659699	9994.485041	16801	4850	0.999449	13275	5608	0.999449	9925308	0.000000
151626849	52111334	2660036	9996.655426	16749	4886	0.999666	13328	5669	0.999666	9920433	0.000000
151659740	52078381	2655285	9997.971667	16753	4957	0.999797	13432	5458	0.999797	9915505	0.000000
151675546	52076886	2660407	9998.769908	16948	4811	0.999877	13296	5634	0.999877	9910535	0.000000
151686095	52076833	2654892	9999.254005	17121	4887	0.999925	13345	5678	0.999925	9905548	0.000000
151682920	52081762	2657129	9999.547588	17189	4590	0.999955	13302	5755	0.999955	9900648	0.000000
151679576	52078405	2658518	9999.725632	17122	4679	0.999973	13443	5598	0.999973	9895633	0.000000
151723886	52083008	2656471	9999.833608	17106	4681	0.999983	13388	5585	0.999983	9890610	0.000000
151691394	52083025	2654209	9999.899091	16791	4791	0.999990	13327	5486	0.999990	9885727	0.000000
151700889	52068719	2657984	9999.938803	16904	4746	0.999994	13157	5789	0.999994	9880809	0.000000
151690822	52062031	2657080	9999.962887	16922	4743	0.999996	12901	6096	0.999996	9875900	0.000000
151687033	52073328	2655489	9999.977493	16992	4799	0.999998	13385	5756	0.999998	9871001	0.000000
151699211	52069544	2658704	9999.986350	17143	4804	0.999999	13439	5677	0.999999	9865876	0.000000
151688558	52080274	2658337	9999.991722	17044	4758	0.999999	13133	5779	0.999999	9861012	0.000000
151700149	52064725	2658575	9999.994980	17257	4621	0.999999	13419	5417	0.999999	9856130	0.000000
151693275	52071251	2656994	9999.996955	16961	4694	1.000000	13551	5386	1.000000	9851119	0.000000
151699861	52064958	2654420	9999.998154	16903	4761	1.000000	13575	5496	1.000000	9846198	0.000000
151685977	52075253	2658353	9999.998880	16826	4850	1.000000	13570	5495	1.000000	9841288	0.000000
151707727	52070358	2659370	9999.999321	16958	4767	1.000000	13316	5615	1.000000	9836334	0.000000
151681142	52088703	2658440	9999.999588	16867	4695	1.000000	13271	5637	1.000000	9831342	0.000000
151707260	52057157	2654936	9999.999750	17217	4689	1.000000	13346	5621	1.000000	9826479	0.000000
151712518	52049928	2654576	9999.999849	17037	4581	1.000000	13041	5702	1.000000	9821531	0.000000
151698172	52074738	2657000	9999.999908	16994	4693	1.000000	13122	5693	1.000000	9816614	0.000000
151693526	52069437	2654307	9999.999944	16822	4745	1.000000	13142	5764	1.000000	9811604	0.000000
151698170	52079062	2657788	9999.999966	17004	4670	1.000000	13226	5713	1.000000	9806627	0.000000
151688582	52084812	2656244	9999.999980	16806	4923	1.000000	13094	5801	1.000000	9801672	-1.#IND00
151694227	52064373	2658892	9999.999988	16924	4705	1.000000	13283	5572	1.000000	9796797	0.001600
151666661	52075515	2657911	9999.999992	17034	4781	1.000000	13453	5538	1.000000	9791935	0.005949
151698186	52094373	2656054	9999.999995	16761	4755	1.000000	13238	5732	1.000000	9787221	0.000292
151705334	52063636	2654018	9999.999997	17133	4731	1.000000	13227	5789	1.000000	9782308	0.013074
151673482	52074359	2657783	9999.999998	16974	4859	1.000000	13285	5614	1.000000	9777469	0.008787
151690277	52079689	2652917	9999.999999	17057	4670	1.000000	13374	5699	1.000000	9772554	0.005240
151658548	52082220	2659282	9999.999999	16688	4786	1.000000	13264	5716	1.000000	9767662	0.008952
151690500	52080047	2655987	10000.000000	17039	4812	1.000000	13427	5633	1.000000	9762634	0.003737
151692091	52072243	2655589	10000.000000	17057	4882	1.000000	13771	5419	1.000000	9757759	0.005481
151687158	52084076	2659299	10000.000000	16933	4925	1.000000	13473	5682	1.000000	9752895	0.004972
151708359	52067556	2656229	10000.000000	16902	4858	1.000000	13409	5539	1.000000	9747920	0.005405
151670231	52087699	2659704	10000.000000	16748	4752	1.000000	13510	5547	1.000000	9742981	0.005078
151685900	52061674	2655096	10000.000000	16744	4860	1.000000	13240	5764	1.000000	9738121	0.004403
151698193	52077143	2655247	10000.000000	17084	4792	1.000000	13142	5628	1.000000	9733315	0.004491
151707468	52082472	2656241	10000.000000	17054	4649	1.000000	13415	5625	1.000000	9728375	0.002898
151681842	52066004	2657980	10000.000000	16960	4681	1.000000	13544	5626	1.000000	9723503	0.001699
151682227	52090200	2658098	10000.000000	16913	4614	1.000000	13486	5566	1.000000	9718573	0.001744
151690336	52081271	2657398	10000.000000	17022	4750	1.000000	13128	5780	1.000000	9713686	0.002900
151673554	52094445	2659102	10000.000000	17076	4818	1.000000	13247	5654	1.000000	9708747	0.002496
151692733	52080567	2655877	10000.000000	17163	4685	1.000000	13487	5493	1.000000	9703993	0.003609
151660050	52091005	2660356	10000.000000	16730	5066	1.000000	13092	5730	1.000000	9699139	0.003658
151695938	52062436	2654913	10000.000000	16979	4794	1.000000	13326	5640	1.000000	9694194	0.003345
151693632	52066360	2656486	10000.000000	17092	4648	1.000000	13294	5690	1.000000	9689308	0.003586
151683586	52074132	2655161	10000.000000	17287	4472	1.000000	13138	5724	1.000000	9684488	0.004484
151702605	52073237	2658875	10000.000000	16786	5008	1.000000	13354	5677	1.000000	9679709	0.003294
151689446	52075202	2655821	10000.000000	16968	4686	1.000000	13345	5513	1.000000	9674842	0.003161
151712455	52060595	2656173	10000.000000	17102	4703	1.000000	13474	5543	1.000000	9669828	0.003819
151693709	52064917	2657683	10000.000000	17107	4707	1.000000	13663	5381	1.000000	9664996	0.004097
151688161	52078701	2656251	10000.000000	16965	4919	1.000000	13415	5642	1.000000	9660177	0.004067
151675725	52090610	2658975	10000.000000	17174	4662	1.000000	13390	5660	1.000000	9655356	0.004201
151703436	52075833	2655578	10000.000000	17193	4697	1.000000	13126	5807	1.000000	9650547	0.005015
151705097	52079335	2656039	10000.000000	16983	4792	1.000000	13536	5534	1.000000	9645834	0.004341
151685593	52082436	2655356	10000.000000	17115	4636	1.000000	13437	5602	1.000000	9641006	0.006685
151671546	52087657	2656161	10000.000000	16885	4940	1.000000	13185	5812	1.000000	9636207	0.006010
151676809	52073676	2658347	10000.000000	16898	4857	1.000000	13318	5633	1.000000	9631404	0.005694
151676354	52076628	2657114	10000.000000	17019	4697	1.000000	13317	5603	1.000000	9626521	0.006247
151688321	52075073	2659651	10000.000000	16810	4787	1.000000	13496	5651	1.000000	9621773	0.006728
151692883	52077642	2659055	10000.000000	16997	4931	1.000000	13437	5435	1.000000	9616944	0.006137
151708862	52063092	2657295	10000.000000	17078	4577	1.000000	13143	5777	1.000000	9612098	0.006062
151683978	52077033	2656838	10000.000000	16937	4907	1.000000	13273	5678	1.000000	9607350	0.005370
151689845	52078807	2656320	10000.000000	16911	4537	1.000000	13281	5659	1.000000	9602674	0.005218
151693408	52074871	2658510	10000.000000	17100	4775	1.000000	13122	5883	1.000000	9597845	0.005150
151696649	52092854	2656614	10000.000000	17116	4752	1.000000	13202	5658	1.000000	9593014	0.004636
151687904	52080361	2660552	10000.000000	16757	4930	1.000000	13412	5772	1.000000	9588197	0.004525
151685276	52067242	2656528	10000.000000	16883	4786	1.000000	13112	5776	1.000000	9583453	0.004677
151700010	52065370	2658931	10000.000000	17209	4671	1.000000	13582	5546	1.000000	9578647	0.004714
151664762	52096113	2657746	10000.000000	16903	4897	1.000000	13335	5575	1.000000	9573901	0.005142
151693472	52074269	2657697	10000.000000	17062	4666	1.000000	13487	5707	1.000000	9569028	0.005099
151707472	52070901	2656871	10000.000000	17226	4605	1.000000	13305	5700	1.000000	9564300	0.004999
151707175	52078310	2657432	10000.000000	17184	4524	1.000000	13326	5735	1.000000	9559693	0.004733
151721718	52050006	2655307	10000.000000	16741	4813	1.000000	13419	5516	1.000000	9554859	0.004903
151699317	52070600	2655477	10000.000000	16799	4759	1.000000	13011	5884	1.000000	9550035	0.004939
151673069	52079714	2654082	10000.000000	16841	4859	1.000000	13342	5580	1.000000	9545238	0.004822
151678730	52083376	2659106	10000.000000	17086	4563	1.000000	13297	5569	1.000000	9540550	0.004096
151705288	52053601	2656042	10000.000000	16869	4886	1.000000	13513	5695	1.000000	9535720	0.004305
151703137	52064893	2656089	10000.000000	16930	4698	1.000000	13386	5629	1.000000	9531158	0.004089
151687756	52084142	2658100	10000.000000	17020	4859	1.000000	13229	5643	1.000000	9526297	0.004559
151685264	52085303	2656287	10000.000000	16904	4711	1.000000	13359	5559	1.000000	9521573	0.003640
151655531	52088482	2658726	10000.000000	17010	4790	1.000000	13465	5530	1.000000	9516776	0.003011
npatches	nstrain	runtime	dt	init_x	init_y	init_y_blood	init_z	init_S	beta0	beta1	beta2	beta3	mean_beta	B	d	delta	delta_blood	b[0]	mut	m	CTL	c	g	epsilon	k	het	lambda	rho	omega	x_max	patch.dyna	DELTA	A	VA
10000	1	100.000000	0.001000	21900	9499	5000000	0.001000	10000000	21.088171	12.212927	21.907028	22.376503	18	800000000	0.010000	1.000000	1.000000	80000	0.000050	0.004800	0	0.500000	0.000000	2.500000	8.000000	0.500000	0.000000	0.000000	0.000000	31872	0	10.000000	7.000000	1.000000
sus	inf	inf_blood	z	x[0]	y[0][0]	z[0]	x[1]	y[1][0]	z[1]	S[0]	synchrony
219000000	94990000	5000000	10.000000	21900	9499	0.001000	21900	9499	0.001000	10000000	0.000000
60500351	191301917	9958891	3941.516320	4877	19773	0.394152	7802	18372	0.394152	9994861	0.000000
106667208	88399577	4561579	6325.803353	8648	9549	0.632580	13702	7748	0.632580	9989891	0.000000
133240739	63529624	3257535	7771.765723	11207	6785	0.777177	16823	5650	0.777177	9984776	0.000000
148014655	53291068	2724156	8648.676577	12083	5912	0.864868	18765	4289	0.864868	9979750	0.000000
156755048	48113250	2457158	9180.483393	12884	5436	0.918048	20072	3763	0.918048	9974831	0.000000
162028042	45247748	2309330	9503.000201	13588	5001	0.950300	20472	3554	0.950300	9969983	0.000000
165162206	43615815	2226929	9698.592075	14023	4934	0.969859	20910	3469	0.969859	9964954	0.000000
167061363	42662886	2176128	9817.209710	13985	4844	0.981721	21268	3192	0.981721	9959926	0.000000
168198043	42107932	2153131	9889.145947	13927	5013	0.988915	21495	3149	0.988915	9954920	0.000000
168895755	41776769	2128123	9932.772025	14220	4736	0.993277	21129	3351	0.993277	9949918	0.000000
169316895	41559706	2122075	9959.229270	14285	4712	0.995923	21427	3122	0.995923	9944989	0.000000
169563905	41442927	2112391	9975.274394	14233	4619	0.997527	21444	3170	0.997527	9939987	0.000000
169742861	41375663	2110861	9985.005037	13947	4795	0.998501	21785	3163	0.998501	9934852	0.000000
169820443	41335369	2107509	9990.906233	14380	4705	0.999091	21516	3120	0.999091	9929894	0.000000
169910146	41293248	2108001	9994.485041	14033	4815	0.999449	21545	3252	0.999449	9924842	0.000000
169922946	41281091	2108208	9996.655426	14165	4733	0.999666	21443	2961	0.999666	9919885	0.000000
169930305	41267827	2104579	9997.971667	14024	4712	0.999797	21803	3118	0.999797	9914848	0.000000
169944788	41257143	2105456	9998.769908	14351	4690	0.999877	21361	3114	0.999877	9909906	0.000000
169931623	41286927	2106322	9999.254005	14435	4630	0.999925	21603	3213	0.999925	9905041	0.000000
169958546	41262745	2106141	9999.547588	14298	4552	0.999955	21537	3143	0.999955	9900050	0.000000
169939340	41252910	2104635	9999.725632	13865	4812	0.999973	21604	3074	0.999973	9895108	0.000000
169952030	41254688	2105278	9999.833608	13962	4822	0.999983	21644	3160	0.999983	9890235	0.000000
169966144	41259265	2103789	9999.899091	14164	4832	0.999990	21376	3194	0.999990	9885303	0.000000
169949636	41283980	2102989	9999.938803	14159	4743	0.999994	21500	3152	0.999994	9880342	0.000000
169975838	41247765	2102522	9999.962887	13802	4800	0.999996	21502	2987	0.999996	9875418	0.000000
169971517	41242987	2103956	9999.977493	14048	4784	0.999998	21692	2951	0.999998	9870358	0.000000
169958750	41251505	2104332	9999.986350	13975	4957	0.999999	21460	3055	0.999999	9865517	0.000000
169947563	41258216	2106481	9999.991722	13971	4897	0.999999	21546	3129	0.999999	9860583	0.000000
169982173	41257001	2104668	9999.994980	14128	4825	0.999999	21673	3033	0.999999	9855573	0.000000
169987017	41229820	2103577	9999.996955	14051	4895	1.000000	21573	3190	1.000000	9850584	0.000000
169957962	41264818	2106429	9999.998154	14082	4741	1.000000	21537	3123	1.000000	9845612	0.000000
169953463	41258696	2104044	9999.998880	14213	4708	1.000000	21390	3143	1.000000	9840698	0.000000
169989149	41238256	2102861	9999.999321	14206	4712	1.000000	21792	2986	1.000000	9835889	0.000000
169960225	41258899	2102467	9999.999588	14107	4711	1.000000	21432	3220	1.000000	9831128	0.000000
169979381	41262521	2104687	9999.999750	14266	4822	1.000000	21719	3061	1.000000	9826302	0.000000
169977644	41244244	2104847	9999.999849	13880	4942	1.000000	21671	3073	1.000000	9821391	0.000000
169967819	41271260	2104173	9999.999908	14168	4762	1.000000	21431	3174	1.000000	9816601	0.000000
169978458	41246101	2105177	9999.999944	14397	4641	1.000000	21735	3090	1.000000	9811636	0.000000
169941197	41268649	2104692	9999.999966	13999	4710	1.000000	21687	3136	1.000000	9806631	0.000000
169983284	41231266	2105059	9999.999980	14374	4707	1.000000	21503	3117	1.000000	9801739	-1.#IND00
169941519	41281325	2106630	9999.999988	14173	4626	1.000000	21765	3087	1.000000	9796909	0.000000
169980752	41246263	2104041	9999.999992	14000	4633	1.000000	21638	3177	1.000000	9792040	-0.001970
169938866	41250402	2105449	9999.999995	14201	4722	1.000000	21419	3232	1.000000	9787125	-0.000995
169937788	41258746	2105628	9999.999997	14279	4711	1.000000	21640	3035	1.000000	9782341	-0.001906
169948395	41259357	2104441	9999.999998	14260	4676	1.000000	21750	3022	1.000000	9777355	0.004575
169973893	41238487	2103695	9999.999999	14244	4716	1.000000	21660	3018	1.000000	9772385	0.001506
169969923	41243825	2103197	9999.999999	14253	4796	1.000000	21639	3161	1.000000	9767579	0.003008
169957289	41253333	2105192	10000.000000	14292	4608	1.000000	21832	2970	1.000000	9762600	0.004283
169972308	41242624	2102871	10000.000000	14155	4793	1.000000	21564	3123	1.000000	9757734	0.002627
169940533	41252662	2104502	10000.000000	14094	4684	1.000000	21582	3237	1.000000	9752860	0.002303
169981232	41247508	2104430	10000.000000	14492	4583	1.000000	21507	3136	1.000000	9748050	-0.000791
169970415	41262475	2106955	10000.000000	14423	4586	1.000000	21623	3111	1.000000	9743172	-0.001077
169968661	41237660	2104717	10000.000000	14103	4977	1.000000	21544	3084	1.000000	9738257	-0.001333
169978141	41249608	2103714	10000.000000	14259	4725	1.000000	21639	2973	1.000000	9733345	-0.001251
169932434	41263019	2104781	10000.000000	14069	4878	1.000000	21670	3145	1.000000	9728470	-0.001181
169960975	41233700	2101391	10000.000000	14007	4741	1.000000	21623	3100	1.000000	9723466	-0.000806
169911643	41276360	2106038	10000.000000	14249	4684	1.000000	21500	3301	1.000000	9718539	-0.000719
169983068	41245124	2101283	10000.000000	13734	4959	1.000000	21553	2996	1.000000	9713659	-0.000861
169968488	41252040	2103120	10000.000000	14194	4782	1.000000	21629	3110	1.000000	9708969	-0.000249
169930658	41260661	2104934	10000.000000	13983	4869	1.000000	21566	3141	1.000000	9704003	0.000801
169999744	41234367	2103262	10000.000000	14036	4857	1.000000	21559	3110	1.000000	9699252	0.000467
169960257	41246795	2104672	10000.000000	14386	4600	1.000000	21417	3279	1.000000	9694329	0.000914
169960683	41253181	2107042	10000.000000	14220	4716	1.000000	22152	2904	1.000000	9689509	0.000548
169924599	41273757	2104688	10000.000000	14061	4761	1.000000	21522	3150	1.000000	9684692	0.000987
169958289	41256956	2105546	10000.000000	14281	4711	1.000000	21994	3064	1.000000	9679923	0.001219
169966566	41258533	2103610	10000.000000	14199	4688	1.000000	21553	3111	1.000000	9675174	0.000657
169997764	41222786	2103772	10000.000000	14344	4661	1.000000	21672	3044	1.000000	9670230	0.000606
169964823	41262117	2103237	10000.000000	14186	4605	1.000000	21449	3162	1.000000	9665339	0.000411
169963748	41251169	2104198	10000.000000	13934	4915	1.000000	21627	3008	1.000000	9660490	-0.000244
169969189	41252051	2103682	10000.000000	14263	4671	1.000000	21917	3104	1.000000	9655706	0.000084
169945919	41263490	2104156	10000.000000	13999	4732	1.000000	21499	3227	1.000000	9650840	0.000181
169983497	41251840	2103767	10000.000000	14025	4836	1.000000	21550	3322	1.000000	9646007	0.000325
169957261	41246153	2103240	10000.000000	14350	4739	1.000000	21543	3084	1.000000	9641087	0.000479
169958727	41255662	2102125	10000.000000	14230	4669	1.000000	21745	3115	1.000000	9636266	0.000493
169998334	41231205	2105226	10000.000000	14390	4699	1.000000	21466	3089	1.000000	9631453	0.000379
169932063	41255134	2104533	10000.000000	14137	4719	1.000000	21495	3198	1.000000	9626581	-0.000041
169960977	41255773	2106712	10000.000000	14191	4715	1.000000	21940	3045	1.000000	9621706	-0.000020
169959115	41250186	2106735	10000.000000	14176	4748	1.000000	21573	3254	1.000000	9616948	0.000302
169952108	41265766	2106384	10000.000000	14209	4794	1.000000	21684	3082	1.000000	9612167	0.001340
169966795	41261066	2105937	10000.000000	14042	4790	1.000000	21476	2996	1.000000	9607281	0.001029
169932977	41272337	2103609	10000.000000	13974	4726	1.000000	21391	3057	1.000000	9602357	0.000857
169979805	41242002	2103218	10000.000000	14241	4667	1.000000	21615	3146	1.000000	9597581	0.001058
169948707	41258814	2102887	10000.000000	14158	4859	1.000000	21275	3129	1.000000	9592721	0.001168
169940607	41255891	2104888	10000.000000	14092	4662	1.000000	21426	3163	1.000000	9587931	0.001327
169970690	41247772	2103265	10000.000000	14239	4709	1.000000	21674	3101	1.000000	9583161	0.000688
169989651	41248214	2107771	10000.000000	14146	4816	1.000000	21589	3223	1.000000	9578329	0.000652
169950561	41262352	2105515	10000.000000	14128	4653	1.000000	21790	3048	1.000000	9573552	0.000934
169986265	41257375	2107573	10000.000000	14299	4813	1.000000	21835	2979	1.000000	9568786	0.000379
169942551	41253948	2107113	10000.000000	14187	4812	1.000000	21484	3234	1.000000	9563961	0.000075
169999505	41238322	2102306	10000.000000	14325	4628	1.000000	21607	3174	1.000000	9559064	0.000183
169958872	41259682	2102850	10000.000000	14436	4703	1.000000	21250	3253	1.000000	9554306	0.000272
169990520	41250900	2102875	10000.000000	14154	4780	1.000000	21676	3178	1.000000	9549531	0.000521
169951514	41261413	2107553	10000.000000	13931	4825	1.000000	21716	3119	1.000000	9544707	0.000558
169956613	41259965	2103099	10000.000000	14293	4818	1.000000	21566	3123	1.000000	9539988	0.000496
169998011	41251578	2105428	10000.000000	14415	4693	1.000000	21851	3081	1.000000	9535196	0.000506
169970893	41248409	2105166	10000.000000	13942	4823	1.000000	21399	3066	1.000000	9530479	0.000682
169957401	41247717	2101622	10000.000000	14336	4902	1.000000	21114	3339	1.000000	9525841	0.000624
169947179	41245855	2106863	10000.000000	14218	4684	1.000000	21616	3048	1.000000	9521025	0.000668
169992903	41254597	2105420	10000.000000	14184	4709	1.000000	21715	3130	1.000000	9516324	0.000575
npatches	nstrain	runtime	dt	init_x	init_y	init_y_blood	init_z	init_S	beta0	beta1	beta2	beta3	mean_beta	B	d	delta	delta_blood	b[0]	mut	m	CTL	c	g	epsilon	k	het	lambda	rho	omega	x_max	patch.dyna	DELTA	A	VA
10000	1	100.000000	0.001000	21900	9499	5000000	0.001000	10000000	12.230126	18.241643	13.625248	19.319788	18	800000000	0.010000	1.000000	1.000000	80000	0.000050	0.004800	0	0.500000	0.000000	2.500000	9.000000	0.500000	0.000000	0.000000	0.000000	31872	0	10.000000	7.000000	1.000000
sus	inf	inf_blood	z	x[0]	y[0][0]	z[0]	x[1]	y[1][0]	z[1]	S[0]	synchrony
219000000	94990000	5000000	10.000000	21900	9499	0.001000	21900	9499	0.001000	10000000	0.000000
65108772	170706767	8913440	3941.516320	8464	16107	0.394152	6045	17129	0.394152	9995029	0.000000
117435139	74767434	3854838	6325.803353	15013	6355	0.632580	11032	7737	0.632580	9989928	0.000000
146217079	52932560	2712067	7771.765723	18531	4194	0.777177	14028	5381	0.777177	9984995	0.000000
162314945	43786793	2241508	8648.676577	20479	3529	0.864868	15317	4498	0.864868	9979951	0.000000
171840731	39185569	2002544	9180.483393	21799	2958	0.918048	16098	4214	0.918048	9974851	0.000000
177535909	36652821	1870682	9503.000201	22695	2532	0.950300	17014	3892	0.950300	9969955	0.000000
180927542	35208899	1799068	9698.592075	22835	2626	0.969859	17421	3723	0.969859	9964918	0.000000
182990278	34354885	1752797	9817.209710	23324	2313	0.981721	17181	3785	0.981721	9959977	0.000000
184216163	33879651	1728186	9889.145947	23336	2348	0.988915	17540	3662	0.988915	9954963	0.000000
184974625	33569069	1713607	9932.772025	23769	2294	0.993277	17546	3589	0.993277	9950036	0.000000
185411243	33415721	1702868	9959.229270	23380	2342	0.995923	18013	3319	0.995923	9945110	0.000000
185727382	33271285	1696260	9975.274394	23411	2308	0.997527	17793	3361	0.997527	9940083	0.000000
185872844	33226945	1696422	9985.005037	23345	2395	0.998501	17806	3474	0.998501	9935111	0.000000
185989193	33171076	1694129	9990.906233	23830	2258	0.999091	17929	3417	0.999091	9930070	0.000000
186060234	33135306	1691993	9994.485041	23770	2234	0.999449	17444	3472	0.999449	9925020	0.000000
186062730	33131561	1688791	9996.655426	23515	2327	0.999666	17723	3727	0.999666	9920148	0.000000
186090534	33135773	1691661	9997.971667	23714	2281	0.999797	17609	3505	0.999797	9915158	0.000000
186096736	33114546	1693353	9998.769908	23741	2245	0.999877	17598	3622	0.999877	9910135	0.000000
186152099	33117667	1688528	9999.254005	23770	2224	0.999925	17730	3464	0.999925	9905185	0.000000
186127357	33113105	1689377	9999.547588	23456	2388	0.999955	17889	3385	0.999955	9900184	0.000000
186133225	33110032	1690454	9999.725632	23755	2309	0.999973	17500	3610	0.999973	9895251	0.000000
186116838	33119253	1689942	9999.833608	23559	2426	0.999983	17642	3596	0.999983	9890196	0.000000
186148623	33110962	1689697	9999.899091	23405	2382	0.999990	17671	3518	0.999990	9885280	0.000000
186161237	33102620	1688880	9999.938803	23432	2268	0.999994	18103	3276	0.999994	9880370	0.000000
186153279	33112656	1688634	9999.962887	23705	2292	0.999996	17661	3547	0.999996	9875433	0.000000
186138102	33107758	1688271	9999.977493	23629	2291	0.999998	17559	3702	0.999998	9870356	0.000000
186104571	33120803	1686417	9999.986350	23695	2235	0.999999	17989	3424	0.999999	9865378	0.000000
186139619	33117485	1688603	9999.991722	23237	2422	0.999999	17603	3597	0.999999	9860448	0.000000
186142729	33111733	1687320	9999.994980	23600	2331	0.999999	17816	3567	0.999999	9855453	0.000000
186158928	33100338	1688047	9999.996955	23569	2324	1.000000	17792	3542	1.000000	9850430	0.000000
186148348	33103335	1691212	9999.998154	23498	2248	1.000000	17796	3560	1.000000	9845547	0.000000
186142887	33115723	1687909	9999.998880	23560	2416	1.000000	17765	3366	1.000000	9840660	0.000000
186162262	33115813	1688294	9999.999321	23586	2361	1.000000	17575	3401	1.000000	9835807	0.000000
186119447	33114673	1688358	9999.999588	23386	2345	1.000000	17902	3403	1.000000	9830858	0.000000
186135235	33099509	1686001	9999.999750	23683	2301	1.000000	17716	3496	1.000000	9825964	0.000000
186130708	33112247	1689625	9999.999849	23498	2327	1.000000	17703	3353	1.000000	9821078	0.000000
186116064	33093025	1689650	9999.999908	23652	2189	1.000000	17614	3413	1.000000	9816167	0.000000
186137199	33112050	1687991	9999.999944	23464	2247	1.000000	17692	3560	1.000000	9811218	0.000000
186110898	33108951	1689743	9999.999966	23317	2419	1.000000	17926	3318	1.000000	9806419	0.000000
186162593	33099776	1688797	9999.999980	23832	2224	1.000000	17657	3515	1.000000	9801549	-1.#IND00
186168856	33096273	1688739	9999.999988	23457	2422	1.000000	17661	3526	1.000000	9796575	0.000000
186150488	33109793	1688817	9999.999992	23365	2190	1.000000	17645	3537	1.000000	9791564	0.009836
186146664	33111405	1687961	9999.999995	23625	2318	1.000000	17705	3373	1.000000	9786637	0.005726
186150079	33104049	1690064	9999.999997	23422	2422	1.000000	17903	3484	1.000000	9781838	-0.000891
186196267	33087307	1688473	9999.999998	23601	2266	1.000000	17573	3508	1.000000	9776950	-0.004581
186143042	33118449	1688710	9999.999999	23425	2377	1.000000	17625	3388	1.000000	9772108	-0.004823
186133758	33122094	1690849	9999.999999	23629	2345	1.000000	17700	3753	1.000000	9767185	-0.003899
186148538	33113203	1691791	10000.000000	23656	2250	1.000000	17998	3435	1.000000	9762192	-0.003247
186148250	33117315	1688584	10000.000000	23311	2251	1.000000	17817	3455	1.000000	9757348	-0.002805
186117775	33108224	1687927	10000.000000	23459	2259	1.000000	17856	3469	1.000000	9752466	-0.004600
186151247	33112819	1691020	10000.000000	23383	2425	1.000000	17942	3363	1.000000	9747520	-0.003257
186142644	33115996	1687738	10000.000000	23333	2487	1.000000	17681	3537	1.000000	9742648	-0.003735
186143355	33098294	1686802	10000.000000	23607	2231	1.000000	17474	3570	1.000000	9737867	-0.005721
186139409	33118707	1687577	10000.000000	23438	2356	1.000000	18082	3507	1.000000	9733013	-0.005945
186180505	33086991	1691462	10000.000000	23537	2244	1.000000	17766	3408	1.000000	9728125	-0.008691
186126607	33115984	1687364	10000.000000	23568	2251	1.000000	17830	3516	1.000000	9723244	-0.009353
186130337	33122062	1692073	10000.000000	23546	2241	1.000000	17362	3581	1.000000	9718396	-0.004969
186145703	33104380	1689866	10000.000000	23102	2461	1.000000	17713	3510	1.000000	9713569	-0.005413
186130247	33107806	1688736	10000.000000	23517	2249	1.000000	17261	3635	1.000000	9708769	-0.005272
186163605	33092734	1687046	10000.000000	23456	2315	1.000000	17680	3471	1.000000	9703961	-0.005246
186138912	33115150	1690839	10000.000000	23229	2417	1.000000	17930	3441	1.000000	9699051	-0.006127
186168153	33095578	1690009	10000.000000	23523	2306	1.000000	17646	3381	1.000000	9694139	-0.005531
186183939	33106678	1690529	10000.000000	23156	2359	1.000000	17959	3351	1.000000	9689210	-0.005804
186138954	33115561	1689300	10000.000000	23520	2418	1.000000	18019	3446	1.000000	9684257	-0.005528
186124956	33103912	1689236	10000.000000	23583	2281	1.000000	17667	3558	1.000000	9679403	-0.005243
186156889	33101009	1691891	10000.000000	23779	2273	1.000000	18065	3334	1.000000	9674420	-0.004978
186143288	33095868	1689775	10000.000000	23416	2298	1.000000	17728	3445	1.000000	9669574	-0.004749
186103761	33114401	1690123	10000.000000	23674	2361	1.000000	17797	3524	1.000000	9664660	-0.004940
186164202	33105158	1688421	10000.000000	23351	2344	1.000000	17758	3491	1.000000	9659783	-0.004119
186125183	33114568	1689049	10000.000000	23547	2196	1.000000	17748	3420	1.000000	9654969	-0.004055
186127748	33104161	1691584	10000.000000	23550	2361	1.000000	17510	3494	1.000000	9650245	-0.004159
186141926	33100120	1688548	10000.000000	23725	2245	1.000000	17864	3498	1.000000	9645522	-0.004408
186103271	33118768	1689294	10000.000000	23524	2337	1.000000	17521	3459	1.000000	9640667	-0.005869
186148994	33105013	1688144	10000.000000	23437	2470	1.000000	17641	3695	1.000000	9635919	-0.004204
186120360	33122441	1689724	10000.000000	23518	2256	1.000000	17685	3455	1.000000	9631186	-0.004034
186121279	33112631	1690628	10000.000000	23643	2199	1.000000	17775	3565	1.000000	9626350	-0.003742
186118621	33109294	1688560	10000.000000	23322	2392	1.000000	17597	3562	1.000000	9621566	-0.003672
186161198	33097921	1689139	10000.000000	23403	2309	1.000000	17812	3478	1.000000	9616806	-0.003699
186193016	33094451	1689826	10000.000000	23132	2508	1.000000	17804	3610	1.000000	9611901	-0.003074
186133068	33110817	1689485	10000.000000	23499	2246	1.000000	17776	3460	1.000000	9607115	-0.003215
186123512	33113336	1687874	10000.000000	23742	2249	1.000000	17722	3388	1.000000	9602336	-0.003793
186151420	33098867	1687127	10000.000000	23625	2360	1.000000	17903	3519	1.000000	9597559	-0.004535
186132740	33111512	1687511	10000.000000	23637	2286	1.000000	17704	3682	1.000000	9592707	-0.004397
186151275	33107072	1688667	10000.000000	23596	2329	1.000000	17604	3618	1.000000	9587936	-0.004211
186114906	33115324	1689961	10000.000000	23478	2403	1.000000	17975	3459	1.000000	9583198	-0.004387
186141262	33113595	1686814	10000.000000	23630	2265	1.000000	17705	3637	1.000000	9578301	-0.004090
186140423	33117249	1688514	10000.000000	23374	2465	1.000000	17444	3662	1.000000	9573498	-0.003956
186141166	33117902	1689985	10000.000000	23350	2387	1.000000	17869	3314	1.000000	9568710	-0.004003
186166774	33106907	1687379	10000.000000	23517	2370	1.000000	17750	3494	1.000000	9563880	-0.003996
186172857	33114704	1691712	10000.000000	23397	2301	1.000000	17740	3544	1.000000	9559198	-0.003972
186124935	33094581	1689907	10000.000000	23438	2343	1.000000	17363	3602	1.000000	9554419	-0.004283
186154255	33093448	1688582	10000.000000	23533	2360	1.000000	17732	3404	1.000000	9549760	-0.003259
186149597	33116730	1690903	10000.000000	23460	2357	1.000000	17981	3291	1.000000	9544943	-0.003029
186145568	33108616	1687965	10000.000000	23347	2517	1.000000	17853	3344	1.000000	9540153	-0.003073
186151110	33109071	1688592	10000.000000	23601	2199	1.000000	17843	3312	1.000000	9535417	-0.003181
186149690	33124250	1689130	10000.000000	23435	2519	1.000000	18090	3391	1.000000	9530748	-0.002665
186126442	33114935	1688214	10000.000000	23668	2262	1.000000	17907	3390	1.000000	9525990	-0.002874
186150627	33095944	1686915	10000.000000	23731	2453	1.000000	18071	3369	1.000000	9521196	-0.002744
186140474	33105278	1689781	10000.000000	23649	2361	1.000000	17724	3584	1.000000	9516496	-0.004095
npatches	nstrain	runtime	dt	init_x	init_y	init_y_blood	init_z	init_S	beta0	beta1	beta2	beta3	mean_beta	B	d	delta	delta_blood	b[0]	mut	m	CTL	c	g	epsilon	k	het	lambda	rho	omega	x_max	patch.dyna	DELTA	A	VA
10000	1	100.000000	0.001000	21900	9499	5000000	0.001000	10000000	21.809413	14.936608	13.040261	15.709964	18	800000000	0.010000	1.000000	1.000000	80000	0.000050	0.004800	0	0.500000	0.000000	2.500000	10.000000	0.500000	0.000000	0.000000	0.000000	31872	0	10.000000	7.000000	1.000000
sus	inf	inf_blood	z	x[0]	y[0][0]	z[0]	x[1]	y[1][0]	z[1]	S[0]	synchrony
219000000	94990000	5000000	10.000000	21900	9499	0.001000	21900	9499	0.001000	10000000	0.000000
70447868	152256799	7968113	3941.516320	5632	15801	0.394152	7664	15069	0.394152	9995026	0.000000
129131817	63269333	3265941	6325.803353	10706	6784	0.632580	14313	5861	0.632580	9989948	0.000000
160291347	43900501	2250008	7771.765723	13280	4888	0.777177	17736	4045	0.777177	9984784	0.000000
177777049	35710450	1828628	8648.676577	14529	4342	0.864868	19545	3229	0.864868	9979801	0.000000
188037980	31593211	1616045	9180.483393	15501	3735	0.918048	20706	2805	0.918048	9974835	0.000000
194137244	29356901	1499585	9503.000201	15653	3844	0.950300	21373	2610	0.950300	9969824	0.000000
197840091	28072751	1432847	9698.592075	16468	3521	0.969859	22183	2264	0.969859	9965005	0.000000
199977762	27308257	1394786	9817.209710	16619	3448	0.981721	22365	2197	0.981721	9959971	0.000000
201352072	26866168	1368777	9889.145947	16555	3464	0.988915	22247	2230	0.988915	9955187	0.000000
202130721	26591963	1356126	9932.772025	16883	3206	0.993277	22550	2243	0.993277	9950290	0.000000
202604259	26447097	1351150	9959.229270	16812	3262	0.995923	22739	2099	0.995923	9945175	0.000000
202931819	26339172	1344692	9975.274394	16682	3312	0.997527	22711	2034	0.997527	9940286	0.000000
203075710	26285512	1340271	9985.005037	16370	3310	0.998501	22711	2163	0.998501	9935351	0.000000
203223428	26238415	1338791	9990.906233	16979	3243	0.999091	22823	2148	0.999091	9930432	0.000000
203225796	26246633	1338460	9994.485041	16475	3398	0.999449	22706	2216	0.999449	9925397	0.000000
203296875	26238686	1337382	9996.655426	16463	3337	0.999666	22764	2180	0.999666	9920411	0.000000
203320178	26220679	1339349	9997.971667	17007	3187	0.999797	22469	2135	0.999797	9915353	0.000000
203346820	26193747	1336672	9998.769908	16801	3294	0.999877	22306	2364	0.999877	9910563	0.000000
203330477	26210392	1336407	9999.254005	17035	3187	0.999925	22559	2345	0.999925	9905608	0.000000
203331888	26224388	1339469	9999.547588	16816	3290	0.999955	22826	2316	0.999955	9900641	0.000000
203361959	26206463	1337682	9999.725632	16626	3339	0.999973	22766	2106	0.999973	9895685	0.000000
203352685	26190083	1336463	9999.833608	16988	3272	0.999983	22531	2231	0.999983	9890643	0.000000
203360805	26206843	1336270	9999.899091	17036	3318	0.999990	22530	2148	0.999990	9885819	0.000000
203347775	26200929	1337234	9999.938803	16860	3256	0.999994	22652	2222	0.999994	9880842	0.000000
203380017	26175384	1335980	9999.962887	16459	3474	0.999996	22390	2311	0.999996	9875797	0.000000
203344218	26188406	1335425	9999.977493	17071	3178	0.999998	22607	2224	0.999998	9870894	0.000000
203383046	26184252	1336519	9999.986350	16988	3200	0.999999	22240	2432	0.999999	9865838	0.000000
203355430	26197506	1336382	9999.991722	17012	3257	0.999999	22578	2157	0.999999	9860880	0.000000
203314679	26219350	1337043	9999.994980	17058	3189	0.999999	22541	2287	0.999999	9855930	0.000000
203356424	26202260	1337931	9999.996955	16693	3246	1.000000	22451	2254	1.000000	9850936	0.000000
203380307	26189072	1335063	9999.998154	16960	3511	1.000000	22079	2256	1.000000	9845976	0.000000
203323150	26216513	1336976	9999.998880	16908	3336	1.000000	23043	2101	1.000000	9841050	0.000000
203322210	26220726	1338143	9999.999321	16675	3385	1.000000	22430	2277	1.000000	9836307	0.000000
203337816	26205079	1338498	9999.999588	16693	3341	1.000000	22513	2199	1.000000	9831351	0.000000
203343802	26198454	1335156	9999.999750	16768	3267	1.000000	22695	2306	1.000000	9826420	0.000000
203345418	26203103	1335463	9999.999849	16596	3330	1.000000	22585	2196	1.000000	9821498	0.000000
203348918	26219520	1337579	9999.999908	16804	3235	1.000000	22288	2304	1.000000	9816712	0.000000
203312460	26217165	1337595	9999.999944	16650	3313	1.000000	22689	2092	1.000000	9811735	0.000000
203340839	26220941	1337154	9999.999966	16843	3098	1.000000	22247	2365	1.000000	9806786	0.000000
203353222	26220851	1337712	9999.999980	16665	3322	1.000000	22522	2102	1.000000	9801897	-1.#IND00
203383454	26197812	1336253	9999.999988	17249	3177	1.000000	22999	2109	1.000000	9796998	0.003200
203383782	26193631	1335802	9999.999992	16350	3365	1.000000	22413	2233	1.000000	9792059	0.010289
203360754	26191484	1337690	9999.999995	16710	3238	1.000000	22823	2165	1.000000	9787248	0.004692
203370367	26199759	1337150	9999.999997	16791	3301	1.000000	22624	2151	1.000000	9782372	0.003238
203352723	26208374	1336150	9999.999998	16757	3241	1.000000	22489	2226	1.000000	9777529	0.001059
203373115	26215015	1335965	9999.999999	16997	3146	1.000000	22509	2279	1.000000	9772706	0.007456
203370938	26198166	1336072	9999.999999	17149	3129	1.000000	22572	2178	1.000000	9767776	0.005251
203340322	26219007	1336657	10000.000000	16668	3439	1.000000	22974	2146	1.000000	9762938	0.002815
203363290	26214673	1337376	10000.000000	16669	3423	1.000000	22675	2206	1.000000	9758087	0.003027
203376887	26183841	1334372	10000.000000	16976	3182	1.000000	22234	2281	1.000000	9753270	0.003859
203332261	26206270	1334145	10000.000000	16888	3380	1.000000	22664	2267	1.000000	9748469	0.004349
203343056	26213530	1337149	10000.000000	16885	3230	1.000000	22691	2210	1.000000	9743573	0.001812
203387686	26183108	1337372	10000.000000	16848	3284	1.000000	22131	2414	1.000000	9738620	0.001905
203376851	26188209	1337247	10000.000000	16985	3270	1.000000	22891	2038	1.000000	9733663	-0.003125
203349129	26218852	1339359	10000.000000	16756	3348	1.000000	22305	2331	1.000000	9728856	-0.003159
203349737	26210043	1337446	10000.000000	16611	3333	1.000000	22443	2350	1.000000	9723960	-0.000892
203325483	26213676	1336240	10000.000000	16475	3401	1.000000	22455	2317	1.000000	9719093	-0.001768
203326922	26207315	1338284	10000.000000	16847	3238	1.000000	22339	2179	1.000000	9714198	-0.001877
203360245	26201780	1336827	10000.000000	16487	3437	1.000000	22600	2271	1.000000	9709387	-0.001669
203328835	26210316	1337301	10000.000000	17059	3195	1.000000	22557	2267	1.000000	9704457	-0.001258
203347799	26215365	1335005	10000.000000	16746	3302	1.000000	22779	2075	1.000000	9699573	-0.003669
203327562	26214360	1336494	10000.000000	16873	3217	1.000000	22406	2349	1.000000	9694751	-0.003170
203374757	26182813	1334291	10000.000000	17118	2940	1.000000	22615	2199	1.000000	9689833	-0.001864
203315000	26215751	1339545	10000.000000	16736	3325	1.000000	22764	2221	1.000000	9685135	-0.001896
203376294	26193088	1334702	10000.000000	16669	3343	1.000000	22583	2216	1.000000	9680280	-0.001731
203352561	26190461	1336789	10000.000000	16769	3295	1.000000	22586	2184	1.000000	9675521	-0.001064
203349901	26219954	1337781	10000.000000	17078	3162	1.000000	22683	2259	1.000000	9670554	0.002206
203330063	26210066	1338459	10000.000000	16659	3271	1.000000	22691	2184	1.000000	9665758	0.001919
203326872	26209760	1338867	10000.000000	16822	3320	1.000000	22731	2136	1.000000	9660978	0.002528
203350925	26205493	1336202	10000.000000	16775	3344	1.000000	22782	2039	1.000000	9656102	0.002295
203354137	26207152	1337765	10000.000000	16825	3235	1.000000	22472	2108	1.000000	9651262	0.002083
203368116	26209101	1338091	10000.000000	17015	3183	1.000000	22708	2200	1.000000	9646362	0.002008
203383647	26195819	1338446	10000.000000	16492	3395	1.000000	22833	2188	1.000000	9641482	0.001682
203366995	26201111	1337007	10000.000000	17106	3139	1.000000	22692	2239	1.000000	9636599	0.001775
203307693	26230499	1337255	10000.000000	17008	3175	1.000000	22543	2157	1.000000	9631725	0.001200
203360309	26193135	1336180	10000.000000	17052	3280	1.000000	22833	2114	1.000000	9626905	0.001459
203305745	26208902	1335504	10000.000000	17069	3198	1.000000	22577	2136	1.000000	9622190	0.001182
203354852	26218505	1336184	10000.000000	16571	3393	1.000000	22761	2123	1.000000	9617276	0.001122
203352833	26197698	1338745	10000.000000	16901	3397	1.000000	22196	2407	1.000000	9612522	0.001310
203392508	26178911	1335484	10000.000000	16912	3174	1.000000	22369	2189	1.000000	9607816	0.001962
203370884	26206446	1335578	10000.000000	17064	3130	1.000000	22743	2232	1.000000	9603129	0.001870
203362839	26202240	1336537	10000.000000	16721	3254	1.000000	22631	2180	1.000000	9598391	0.001587
203337589	26213063	1336625	10000.000000	17153	3135	1.000000	22641	2227	1.000000	9593620	0.001538
203353779	26202142	1336975	10000.000000	16774	3388	1.000000	22473	2141	1.000000	9588898	0.001328
203343582	26216024	1339985	10000.000000	16632	3384	1.000000	22598	2304	1.000000	9584174	0.001868
203322937	26214019	1336427	10000.000000	16638	3492	1.000000	22395	2194	1.000000	9579406	0.001601
203341542	26206150	1336009	10000.000000	16939	3117	1.000000	22828	2095	1.000000	9574566	0.001371
203365888	26208950	1340267	10000.000000	16301	3437	1.000000	22721	2191	1.000000	9569851	0.001784
203389172	26194122	1335111	10000.000000	16903	3276	1.000000	22603	2266	1.000000	9565046	0.001870
203359025	26205731	1337360	10000.000000	17237	3113	1.000000	22767	2155	1.000000	9560284	0.001687
203372083	26196923	1337782	10000.000000	17180	3169	1.000000	22557	2232	1.000000	9555534	0.002107
203361432	26202465	1339227	10000.000000	16843	3388	1.000000	22790	2295	1.000000	9550730	0.002098
203318124	26220269	1337256	10000.000000	16928	3197	1.000000	22713	2141	1.000000	9545986	0.002503
203338376	26210184	1338903	10000.000000	17037	3204	1.000000	22429	2129	1.000000	9541094	0.002309
203341327	26211072	1336303	10000.000000	16932	3215	1.000000	22197	2258	1.000000	9536325	0.002589
203336833	26212805	1339650	10000.000000	16699	3194	1.000000	22584	2187	1.000000	9531616	0.002450
203323190	26202635	1336442	10000.000000	16515	3372	1.000000	22554	2188	1.000000	9526805	0.002163
203330825	26215162	1338057	10000.000000	17064	3199	1.000000	22391	2164	1.000000	9522208	0.002255
203394043	26195393	1336037	10000.000000	16988	3152	1.000000	22547	2167	1.000000	9517452	0.002304
npatches	nstrain	runtime	dt	init_x	init_y	init_y_blood	init_z	init_S	beta0	beta1	beta2	beta3	mean_beta	B	d	delta	delta_blood	b[0]	mut	m	CTL	c	g	epsilon	k	het	lambda	rho	omega	x_max	patch.dyna	DELTA	A	VA
10000	1	100.000000	0.001000	21900	9499	5000000	0.001000	10000000	17.017217	24.797803	11.957186	19.424229	18	800000000	0.010000	1.000000	1.000000	80000	0.000050	0.004800	0	0.500000	0.000000	2.500000	11.000000	0.500000	0.000000	0.000000	0.000000	31872	0	10.000000	7.000000	1.000000
sus	inf	inf_blood	z	x[0]	y[0][0]	z[0]	x[1]	y[1][0]	z[1]	S[0]	synchrony
219000000	94990000	5000000	10.000000	21900	9499	0.001000	21900	9499	0.001000	10000000	0.000000
75711195	136079065	7144595	3941.516320	7340	13671	0.394152	5346	14480	0.394152	9994961	0.000000
140358674	53887147	2782970	6325.803353	13969	5348	0.632580	10235	6380	0.632580	9989932	0.000000
173670159	36554558	1875998	7771.765723	17318	3713	0.777177	12588	4848	0.777177	9984838	0.000000
192275898	29213912	1495756	8648.676577	19484	2998	0.864868	14313	3963	0.864868	9979830	0.000000
203175954	25513923	1302918	9180.483393	20592	2483	0.918048	15232	3563	0.918048	9974917	0.000000
209613526	23515085	1202011	9503.000201	21300	2271	0.950300	15805	3260	0.950300	9970059	0.000000
213497933	22361593	1142618	9698.592075	21639	2230	0.969859	16325	3023	0.969859	9965099	0.000000
215725949	21701368	1109238	9817.209710	22343	2071	0.981721	16320	3177	0.981721	9959986	0.000000
217167111	21320908	1088230	9889.145947	22189	2080	0.988915	15816	3290	0.988915	9955088	0.000000
218002927	21071661	1072713	9932.772025	22144	1949	0.993277	16046	3154	0.993277	9950134	0.000000
218518146	20914100	1066218	9959.229270	22353	1993	0.995923	16451	2967	0.995923	9945099	0.000000
218832990	20839351	1063356	9975.274394	21969	2071	0.997527	16171	3092	0.997527	9940117	0.000000
219024971	20800522	1059848	9985.005037	22384	2037	0.998501	16554	3017	0.998501	9935173	0.000000
219127726	20757498	1059186	9990.906233	22209	2086	0.999091	16465	3066	0.999091	9930139	0.000000
219211517	20729731	1058057	9994.485041	22062	2071	0.999449	16541	3040	0.999449	9925266	0.000000
219246446	20716574	1055642	9996.655426	22426	1933	0.999666	16357	2935	0.999666	9920332	0.000000
219238780	20715768	1056034	9997.971667	22584	1899	0.999797	16454	2961	0.999797	9915512	0.000000
219261063	20715868	1057595	9998.769908	22374	1947	0.999877	16284	3074	0.999877	9910428	0.000000
219252888	20723753	1058854	9999.254005	22541	1849	0.999925	16494	3028	0.999925	9905514	0.000000
219293464	20698712	1056068	9999.547588	22378	1851	0.999955	16440	3017	0.999955	9900690	0.000000
219291892	20706220	1057872	9999.725632	22469	2001	0.999973	16036	3093	0.999973	9895625	0.000000
219297559	20708363	1055793	9999.833608	22454	1953	0.999983	16323	3190	0.999983	9890662	0.000000
219298441	20698717	1056922	9999.899091	22276	2153	0.999990	16630	3024	0.999990	9885717	0.000000
219285392	20694770	1056504	9999.938803	22687	1927	0.999994	16165	3115	0.999994	9880893	0.000000
219260561	20710790	1058661	9999.962887	22440	1936	0.999996	16530	3056	0.999996	9875795	0.000000
219239999	20715773	1058463	9999.977493	22557	1842	0.999998	16696	2922	0.999998	9870905	0.000000
219276224	20724073	1056236	9999.986350	22330	2084	0.999999	16651	2989	0.999999	9865966	0.000000
219269359	20719218	1056239	9999.991722	22453	1907	0.999999	16760	2824	0.999999	9861086	0.000000
219296607	20690832	1057770	9999.994980	22397	1911	0.999999	16421	3058	0.999999	9856199	0.000000
219287024	20714441	1056894	9999.996955	22755	1903	1.000000	16223	3052	1.000000	9851248	0.000000
219289436	20710028	1057697	9999.998154	22438	2003	1.000000	16787	2968	1.000000	9846404	0.000000
219341644	20687933	1052942	9999.998880	22186	2083	1.000000	16314	3053	1.000000	9841423	0.000000
219279627	20723660	1058115	9999.999321	22440	2094	1.000000	16399	2949	1.000000	9836455	0.000000
219281051	20706026	1056003	9999.999588	22734	1890	1.000000	16498	2883	1.000000	9831559	0.000000
219304678	20694159	1056392	9999.999750	22521	1936	1.000000	16727	3117	1.000000	9826621	0.000000
219302943	20716697	1056391	9999.999849	22217	1888	1.000000	16579	3007	1.000000	9821669	0.000000
219297727	20701230	1054875	9999.999908	22337	2030	1.000000	16343	3073	1.000000	9816703	0.000000
219273886	20717740	1055926	9999.999944	22758	1874	1.000000	16353	3075	1.000000	9811863	0.000000
219325530	20715200	1058179	9999.999966	22440	2025	1.000000	16472	2957	1.000000	9806917	0.000000
219277406	20709656	1055969	9999.999980	22899	1934	1.000000	16038	3167	1.000000	9802242	-1.#IND00
219275243	20712721	1056523	9999.999988	22316	2001	1.000000	16502	3013	1.000000	9797314	-1.#IND00
219245239	20732621	1058252	9999.999992	22330	1929	1.000000	16385	3067	1.000000	9792405	0.012621
219294338	20708139	1055104	9999.999995	22371	2049	1.000000	16071	3218	1.000000	9787646	0.013113
219264741	20715922	1058285	9999.999997	22393	2029	1.000000	16646	2876	1.000000	9782716	0.011975
219293747	20691772	1054632	9999.999998	22438	2112	1.000000	16869	2908	1.000000	9777932	0.007038
219300496	20700132	1056165	9999.999999	22141	2027	1.000000	16913	3029	1.000000	9773057	-0.000203
219313774	20699685	1055782	9999.999999	22511	1826	1.000000	16558	2980	1.000000	9768149	-0.003790
219264260	20708635	1056491	10000.000000	22834	1904	1.000000	16756	2981	1.000000	9763302	-0.003628
219276319	20720683	1057571	10000.000000	22371	1925	1.000000	16815	2750	1.000000	9758378	-0.002191
219230157	20721115	1054972	10000.000000	22180	1998	1.000000	16410	2926	1.000000	9753547	-0.001621
219332507	20712057	1056484	10000.000000	22624	1913	1.000000	16293	3043	1.000000	9748627	-0.001275
219273458	20699985	1053875	10000.000000	22782	1809	1.000000	16355	2944	1.000000	9743753	-0.001541
219301839	20707713	1055429	10000.000000	22527	1904	1.000000	16625	3068	1.000000	9738788	-0.001078
219311446	20712433	1056846	10000.000000	22067	1940	1.000000	16374	3097	1.000000	9734011	-0.000857
219250255	20725517	1057892	10000.000000	22133	2064	1.000000	16221	3224	1.000000	9729161	-0.004723
219332519	20701450	1056140	10000.000000	22663	2007	1.000000	16634	3050	1.000000	9724298	-0.006449
219241177	20717273	1055736	10000.000000	21941	2136	1.000000	16531	3018	1.000000	9719489	-0.006519
219284869	20715227	1055972	10000.000000	22547	2080	1.000000	16131	3198	1.000000	9714621	-0.006986
219316222	20706649	1057452	10000.000000	22035	2052	1.000000	16415	3095	1.000000	9709783	-0.006228
219267347	20713808	1056739	10000.000000	22381	2034	1.000000	16214	3177	1.000000	9704886	-0.006188
219293057	20705111	1056021	10000.000000	22702	1828	1.000000	16363	3023	1.000000	9700078	-0.007351
219263478	20727069	1057694	10000.000000	22166	2163	1.000000	16319	2919	1.000000	9695193	-0.007325
219263157	20717710	1057789	10000.000000	22506	2023	1.000000	16358	3090	1.000000	9690311	-0.006885
219258408	20712065	1057623	10000.000000	22577	1893	1.000000	16103	3104	1.000000	9685356	-0.006512
219317070	20696154	1056061	10000.000000	22334	2024	1.000000	16810	2892	1.000000	9680510	-0.006176
219277877	20712097	1056534	10000.000000	22184	2028	1.000000	16401	3161	1.000000	9675752	-0.005714
219331271	20700217	1057773	10000.000000	22419	2042	1.000000	16282	2926	1.000000	9670803	-0.005225
219275593	20708061	1054979	10000.000000	22317	1980	1.000000	16511	3157	1.000000	9666052	-0.005149
219304340	20711033	1057810	10000.000000	22471	1988	1.000000	16766	2937	1.000000	9661217	-0.005707
219332572	20702165	1055586	10000.000000	22576	1990	1.000000	16539	2926	1.000000	9656333	-0.005058
219283440	20696173	1058422	10000.000000	22315	1997	1.000000	16766	2925	1.000000	9651508	-0.005171
219304081	20713474	1056272	10000.000000	22400	1998	1.000000	16822	2908	1.000000	9646678	-0.004453
219298069	20713301	1056528	10000.000000	22341	1931	1.000000	16476	3028	1.000000	9641837	-0.005649
219300206	20703704	1057712	10000.000000	22909	1858	1.000000	16458	2986	1.000000	9637051	-0.005492
219320947	20702229	1055851	10000.000000	22240	2004	1.000000	16693	2907	1.000000	9632326	-0.004349
219269855	20717030	1056911	10000.000000	22357	1903	1.000000	16449	3140	1.000000	9627524	-0.004206
219316619	20706505	1056999	10000.000000	22352	2051	1.000000	16653	2943	1.000000	9622739	-0.003852
219283079	20720556	1058119	10000.000000	22407	2105	1.000000	16534	3040	1.000000	9617874	-0.003850
219285236	20725191	1057543	10000.000000	22630	1925	1.000000	16416	3074	1.000000	9613166	-0.003572
219317489	20704982	1056644	10000.000000	22597	2046	1.000000	16343	3083	1.000000	9608391	-0.003503
219297083	20704302	1057035	10000.000000	22692	1880	1.000000	16163	3280	1.000000	9603635	-0.003891
219270812	20716029	1057753	10000.000000	22131	2118	1.000000	16513	2902	1.000000	9598828	-0.004146
219276323	20708266	1055423	10000.000000	22467	1969	1.000000	16596	3081	1.000000	9594038	-0.004019
219267447	20720532	1057137	10000.000000	22086	2030	1.000000	16577	3073	1.000000	9589312	-0.003151
219283532	20716860	1057220	10000.000000	22692	1878	1.000000	16624	2915	1.000000	9584637	-0.002588
219283706	20711782	1054782	10000.000000	23014	1832	1.000000	16351	3014	1.000000	9579821	-0.002566
219281426	20713495	1057523	10000.000000	22475	1991	1.000000	16262	3040	1.000000	9574997	-0.002380
219289539	20711602	1055361	10000.000000	22425	1956	1.000000	16524	3160	1.000000	9570178	-0.002290
219323790	20696371	1056672	10000.000000	22263	2062	1.000000	16570	3108	1.000000	9565414	-0.002036
219307468	20705150	1056828	10000.000000	22558	2026	1.000000	16460	3051	1.000000	9560557	-0.002466
219289894	20705150	1057502	10000.000000	22096	2047	1.000000	16360	2984	1.000000	9555830	-0.002658
219281060	20717227	1057210	10000.000000	22508	1910	1.000000	16710	2812	1.000000	9550952	-0.002449
219315316	20701321	1054895	10000.000000	22436	2034	1.000000	16187	3089	1.000000	9546196	-0.002500
219264566	20722782	1056906	10000.000000	22341	2024	1.000000	16706	2933	1.000000	9541572	-0.002477
219329275	20694261	1056153	10000.000000	22503	2034	1.000000	16505	2887	1.000000	9536813	-0.002873
219253286	20716816	1055653	10000.000000	22326	2045	1.000000	16680	2899	1.000000	9531921	-0.002797
219318284	20703546	1057487	10000.000000	22275	2143	1.000000	16511	2996	1.000000	9527191	-0.002601
219304187	20708437	1056311	10000.000000	22331	1953	1.000000	16525	2922	1.000000	9522368	-0.003004
219292218	20703487	1054593	10000.000000	22259	1891	1.000000	16799	2980	1.000000	9517680	-0.002660
npatches	nstrain	runtime	dt	init_x	init_y	init_y_blood	init_z	init_S	beta0	beta1	beta2	beta3	mean_beta	B	d	delta	delta_blood	b[0]	mut	m	CTL	c	g	epsilon	k	het	lambda	rho	omega	x_max	patch.dyna	DELTA	A	VA
10000	1	100.000000	0.001000	21900	9499	5000000	0.001000	10000000	14.904875	23.412275	21.843038	13.782411	18	800000000	0.010000	1.000000	1.000000	80000	0.000050	0.004800	0	0.500000	0.000000	2.500000	12.000000	0.500000	0.000000	0.000000	0.000000	31872	0	10.000000	7.000000	1.000000
sus	inf	inf_blood	z	x[0]	y[0][0]	z[0]	x[1]	y[1][0]	z[1]	S[0]	synchrony
219000000	94990000	5000000	10.000000	21900	9499	0.001000	21900	9499	0.001000	10000000	0.000000
80568956	122140321	6425545	3941.516320	8898	11786	0.394152	6181	12870	0.394152	9995021	0.000000
150488062	46343513	2389332	6325.803353	16800	4299	0.632580	11625	5497	0.632580	9990029	0.000000
185503310	30733866	1579106	7771.765723	20695	2596	0.777177	14435	3996	0.777177	9985087	0.000000
205063239	24095941	1233158	8648.676577	22846	1904	0.864868	16087	3192	0.864868	9980023	0.000000
216398929	20771388	1062841	9180.483393	24292	1628	0.918048	17117	3023	0.918048	9975094	0.000000
223013182	19003414	971831	9503.000201	24683	1604	0.950300	17835	2805	0.950300	9970201	0.000000
227016921	17960066	918043	9698.592075	25317	1357	0.969859	18239	2622	0.969859	9965295	0.000000
229351094	17373889	887233	9817.209710	25681	1260	0.981721	18649	2288	0.981721	9960319	0.000000
230812258	17009033	868805	9889.145947	25819	1196	0.988915	18433	2493	0.988915	9955380	0.000000
231641783	16820466	858469	9932.772025	25838	1324	0.993277	18646	2472	0.993277	9950353	0.000000
232144365	16699713	851604	9959.229270	25804	1238	0.995923	18425	2401	0.995923	9945271	0.000000
232450153	16627555	848251	9975.274394	25343	1303	0.997527	19044	2303	0.997527	9940315	0.000000
232683398	16568657	846231	9985.005037	25965	1318	0.998501	18937	2408	0.998501	9935369	0.000000
232815605	16535085	843415	9990.906233	26060	1245	0.999091	18877	2341	0.999091	9930385	0.000000
232801262	16530031	845319	9994.485041	26155	1166	0.999449	18593	2370	0.999449	9925426	0.000000
232872468	16514481	842333	9996.655426	25898	1254	0.999666	18645	2364	0.999666	9920489	0.000000
232927111	16507801	841065	9997.971667	25924	1223	0.999797	19025	2333	0.999797	9915513	0.000000
232935311	16498615	841352	9998.769908	26007	1174	0.999877	18881	2394	0.999877	9910524	0.000000
232956840	16500927	841466	9999.254005	25995	1235	0.999925	18364	2492	0.999925	9905521	0.000000
232962275	16486210	841426	9999.547588	25729	1266	0.999955	18366	2447	0.999955	9900451	0.000000
232981461	16493747	843148	9999.725632	25901	1158	0.999973	19063	2369	0.999973	9895511	0.000000
232944807	16495431	842056	9999.833608	25756	1339	0.999983	18407	2431	0.999983	9890525	0.000000
232945040	16495041	842794	9999.899091	26056	1162	0.999990	18525	2350	0.999990	9885457	0.000000
233000390	16473477	840466	9999.938803	25596	1299	0.999994	18427	2599	0.999994	9880530	0.000000
232892562	16506497	842426	9999.962887	26208	1219	0.999996	18610	2368	0.999996	9875631	0.000000
232970382	16498000	840841	9999.977493	26268	1227	0.999998	18529	2537	0.999998	9870495	0.000000
232985616	16485796	841348	9999.986350	25718	1335	0.999999	18746	2403	0.999999	9865596	0.000000
232946009	16516383	843810	9999.991722	26380	1104	0.999999	18645	2387	0.999999	9860644	0.000000
233007818	16478909	841349	9999.994980	25961	1141	0.999999	19233	2316	0.999999	9855704	0.000000
232908219	16505176	842788	9999.996955	26070	1171	1.000000	18688	2370	1.000000	9850794	0.000000
232950134	16486101	841900	9999.998154	25458	1310	1.000000	18573	2406	1.000000	9845888	0.000000
232942484	16494029	841967	9999.998880	26091	1223	1.000000	18479	2570	1.000000	9840992	0.000000
232930364	16507112	842389	9999.999321	26012	1234	1.000000	18861	2414	1.000000	9836043	0.000000
232940663	16496999	842269	9999.999588	26365	1211	1.000000	19128	2178	1.000000	9831160	0.000000
232972844	16490935	842808	9999.999750	26183	1102	1.000000	19147	2177	1.000000	9826302	0.000000
232969308	16496754	841094	9999.999849	25678	1214	1.000000	18843	2336	1.000000	9821383	0.000000
232937975	16494171	840951	9999.999908	26207	1173	1.000000	18557	2423	1.000000	9816394	0.000000
232941812	16495687	839668	9999.999944	25954	1139	1.000000	19145	2222	1.000000	9811425	0.000000
232929485	16500100	841849	9999.999966	26145	1236	1.000000	18603	2583	1.000000	9806450	0.000000
232927977	16497987	841079	9999.999980	25585	1168	1.000000	18971	2262	1.000000	9801607	-1.#IND00
232999867	16490339	840036	9999.999988	26296	1085	1.000000	18897	2393	1.000000	9796601	0.052000
232966350	16493494	840594	9999.999992	26403	1042	1.000000	18406	2479	1.000000	9791704	0.044007
232957786	16495364	841042	9999.999995	26163	1254	1.000000	19181	2241	1.000000	9786855	0.024895
232938500	16482028	842858	9999.999997	25684	1244	1.000000	18394	2493	1.000000	9781885	0.016241
232989838	16495522	842787	9999.999998	25694	1206	1.000000	19163	2393	1.000000	9776936	0.014083
232942569	16495896	842420	9999.999999	26034	1249	1.000000	18626	2342	1.000000	9772103	0.011876
232991321	16495533	842522	9999.999999	26144	1219	1.000000	19280	2192	1.000000	9767172	0.010241
232924770	16511191	841742	10000.000000	26097	1295	1.000000	18688	2309	1.000000	9762267	0.015713
232988206	16490323	842970	10000.000000	25915	1281	1.000000	18879	2264	1.000000	9757423	0.014121
232968402	16494765	841569	10000.000000	25543	1380	1.000000	18740	2474	1.000000	9752623	0.012116
232976513	16486886	841156	10000.000000	26142	1150	1.000000	19071	2462	1.000000	9747714	0.009604
232964272	16482112	841896	10000.000000	26115	1289	1.000000	18777	2402	1.000000	9742731	0.009474
232889808	16507168	842934	10000.000000	26220	1101	1.000000	18844	2541	1.000000	9737717	0.008846
232974970	16495244	840866	10000.000000	25978	1141	1.000000	18783	2362	1.000000	9732880	0.008647
232970058	16497794	841496	10000.000000	26104	1284	1.000000	18710	2349	1.000000	9728034	0.008141
232942863	16494581	841828	10000.000000	25750	1327	1.000000	18902	2279	1.000000	9723285	0.006415
232968996	16489964	843159	10000.000000	26392	1147	1.000000	18777	2408	1.000000	9718391	0.009225
232949546	16502408	842490	10000.000000	25839	1211	1.000000	18828	2352	1.000000	9713569	0.009261
232908723	16506701	842149	10000.000000	26048	1111	1.000000	18955	2327	1.000000	9708689	0.011222
232935973	16500767	841741	10000.000000	26187	1142	1.000000	18659	2546	1.000000	9703850	0.010607
232905644	16515428	841898	10000.000000	26145	1101	1.000000	18843	2385	1.000000	9698889	0.010063
232959203	16502184	844051	10000.000000	25707	1292	1.000000	18827	2246	1.000000	9693955	0.009588
232952828	16484407	842714	10000.000000	26102	1152	1.000000	18585	2495	1.000000	9689135	0.009013
232963946	16483579	841945	10000.000000	26002	1250	1.000000	18765	2447	1.000000	9684331	0.009807
232935092	16501973	841217	10000.000000	25661	1281	1.000000	18875	2365	1.000000	9679476	0.009052
232941164	16512946	841672	10000.000000	26108	1182	1.000000	19224	2241	1.000000	9674673	0.009309
232969718	16478396	842223	10000.000000	26306	1146	1.000000	19164	2271	1.000000	9669924	0.009160
232923526	16490766	841107	10000.000000	25593	1226	1.000000	18837	2401	1.000000	9665182	0.008526
232979542	16491622	841886	10000.000000	26340	1057	1.000000	18631	2343	1.000000	9660370	0.008074
232929312	16491475	840861	10000.000000	25884	1181	1.000000	19013	2290	1.000000	9655580	0.008578
232959784	16497499	842398	10000.000000	25907	1327	1.000000	18869	2339	1.000000	9650659	0.008678
232959483	16497223	841373	10000.000000	25835	1229	1.000000	19132	2302	1.000000	9645827	0.008547
232941946	16494018	842163	10000.000000	26247	1201	1.000000	18825	2293	1.000000	9641019	0.010369
232967850	16486995	842272	10000.000000	25768	1243	1.000000	18761	2455	1.000000	9636220	0.010039
232942681	16506925	842321	10000.000000	26105	1103	1.000000	18670	2375	1.000000	9631322	0.009413
232928086	16484643	841222	10000.000000	26103	1262	1.000000	18982	2254	1.000000	9626578	0.008898
233031175	16473924	841203	10000.000000	25872	1226	1.000000	18981	2322	1.000000	9621866	0.009473
232978477	16494268	841960	10000.000000	25902	1232	1.000000	19033	2331	1.000000	9617147	0.009169
232955129	16500513	840343	10000.000000	25832	1286	1.000000	18512	2386	1.000000	9612278	0.007893
232964330	16481769	840634	10000.000000	25954	1253	1.000000	18628	2435	1.000000	9607374	0.007796
232935475	16505060	843177	10000.000000	26003	1282	1.000000	18846	2336	1.000000	9602688	0.007527
232987412	16482299	839998	10000.000000	26044	1240	1.000000	18760	2361	1.000000	9597927	0.007456
232929798	16498179	841212	10000.000000	26054	1207	1.000000	19165	2415	1.000000	9593282	0.007021
232918102	16498639	841535	10000.000000	25927	1258	1.000000	18903	2411	1.000000	9588468	0.006956
232971346	16485787	842327	10000.000000	25884	1264	1.000000	19010	2299	1.000000	9583735	0.006808
232989294	16477439	838726	10000.000000	26091	1154	1.000000	18864	2440	1.000000	9578954	0.006788
232936612	16500950	842015	10000.000000	26014	1230	1.000000	18948	2221	1.000000	9574171	0.006786
232921041	16507022	841833	10000.000000	26162	1124	1.000000	18986	2402	1.000000	9569425	0.006829
232933761	16507055	842140	10000.000000	25800	1213	1.000000	18692	2422	1.000000	9564783	0.006681
232955574	16498965	841684	10000.000000	25850	1263	1.000000	18845	2260	1.000000	9560043	0.006576
232948049	16496369	841415	10000.000000	26137	1164	1.000000	19349	2327	1.000000	9555342	0.006167
232971174	16499881	841909	10000.000000	25550	1312	1.000000	18900	2427	1.000000	9550491	0.005995
232972051	16485238	842190	10000.000000	25965	1272	1.000000	19108	2177	1.000000	9545687	0.005688
232924170	16498499	839608	10000.000000	26269	1169	1.000000	18840	2329	1.000000	9540818	0.005739
232914539	16506205	841446	10000.000000	25984	1122	1.000000	18932	2466	1.000000	9535993	0.005065
232937550	16492423	841600	10000.000000	26122	1117	1.000000	18490	2412	1.000000	9531255	0.005255
232963528	16489953	840592	10000.000000	25967	1256	1.000000	18854	2324	1.000000	9526403	0.004532
232951945	16499945	840984	10000.000000	26037	1190	1.000000	18608	2493	1.000000	9521652	0.004106
232929903	16500479	842618	10000.000000	26061	1153	1.000000	18828	2362	1.000000	9516893	0.003988
npatches	nstrain	runtime	dt	init_x	init_y	init_y_blood	init_z	init_S	beta0	beta1	beta2	beta3	mean_beta	B	d	delta	delta_blood	b[0]	mut	m	CTL	c	g	epsilon	k	het	lambda	rho	omega	x_max	patch.dyna	DELTA	A	VA
10000	1	100.000000	0.001000	21900	9499	5000000	0.001000	10000000	21.475978	22.231223	22.935515	22.257342	18	800000000	0.010000	1.000000	1.000000	80000	0.000050	0.004800	0	0.500000	0.000000	2.500000	13.000000	0.500000	0.000000	0.000000	0.000000	31872	0	10.000000	7.000000	1.000000
sus	inf	inf_blood	z	x[0]	y[0][0]	z[0]	x[1]	y[1][0]	z[1]	S[0]	synchrony
219000000	94990000	5000000	10.000000	21900	9499	0.001000	21900	9499	0.001000	10000000	0.000000
85258782	109887421	5792908	3941.516320	7042	11564	0.394152	6740	11681	0.394152	9994934	0.000000
159898996	40123962	2071203	6325.803353	13465	4474	0.632580	12974	4833	0.632580	9989930	0.000000
196319362	25985906	1334781	7771.765723	16572	3300	0.777177	16087	3196	0.777177	9984988	0.000000
216631151	19971752	1023531	8648.676577	18975	2494	0.864868	18589	2379	0.864868	9980083	0.000000
228285940	16978392	869320	9180.483393	19792	2196	0.918048	19300	2242	0.918048	9975018	0.000000
235052840	15378063	785649	9503.000201	20713	1920	0.950300	19949	2171	0.950300	9969949	0.000000
239073528	14470707	737787	9698.592075	21211	1923	0.969859	20369	2131	0.969859	9965046	0.000000
241456987	13928389	710490	9817.209710	21483	1656	0.981721	20903	1843	0.981721	9960071	0.000000
242920813	13616918	694247	9889.145947	21120	1799	0.988915	20666	1939	0.988915	9955196	0.000000
243734020	13444370	686670	9932.772025	21746	1754	0.993277	20785	1967	0.993277	9950169	0.000000
244318103	13315686	679572	9959.229270	21399	1913	0.995923	20967	1800	0.995923	9945200	0.000000
244609802	13250832	676494	9975.274394	21642	1677	0.997527	21215	1832	0.997527	9940191	0.000000
244777772	13221955	675506	9985.005037	21766	1718	0.998501	21225	1829	0.998501	9935183	0.000000
244938053	13177820	672287	9990.906233	22142	1641	0.999091	21237	1750	0.999091	9930268	0.000000
244964744	13168986	672687	9994.485041	21501	1776	0.999449	20842	1845	0.999449	9925351	0.000000
245048663	13166463	671797	9996.655426	21681	1824	0.999666	20834	1901	0.999666	9920374	0.000000
245083906	13157452	671394	9997.971667	21356	1890	0.999797	20983	1901	0.999797	9915430	0.000000
245084801	13146946	672193	9998.769908	21492	1672	0.999877	21509	1807	0.999877	9910529	0.000000
245068072	13161423	670024	9999.254005	21263	1887	0.999925	21270	1748	0.999925	9905528	0.000000
245112742	13142989	669283	9999.547588	21414	1882	0.999955	21121	1933	0.999955	9900725	0.000000
245093736	13143321	670282	9999.725632	21718	1831	0.999973	20758	1953	0.999973	9895830	0.000000
245072375	13171716	671079	9999.833608	21891	1673	0.999983	21184	1824	0.999983	9890946	0.000000
245109430	13142948	670790	9999.899091	21584	1682	0.999990	21519	1926	0.999990	9885998	0.000000
245050665	13165863	672421	9999.938803	22386	1689	0.999994	20803	1775	0.999994	9881059	0.000000
245107001	13156170	670585	9999.962887	21736	1660	0.999996	20874	1934	0.999996	9876129	0.000000
245125399	13152649	671139	9999.977493	21901	1589	0.999998	21080	1844	0.999998	9871153	0.000000
245118980	13155779	671252	9999.986350	21744	1721	0.999999	21356	1838	0.999999	9866242	0.000000
245095351	13152757	671412	9999.991722	21779	1793	0.999999	20849	1904	0.999999	9861395	0.000000
245119247	13149256	672180	9999.994980	21817	1744	0.999999	21248	1892	0.999999	9856462	0.000000
245096686	13159648	671866	9999.996955	21826	1818	1.000000	21604	1742	1.000000	9851572	0.000000
245097353	13146517	670314	9999.998154	22078	1677	1.000000	21444	1720	1.000000	9846597	0.000000
245092674	13159016	672236	9999.998880	22218	1694	1.000000	21197	1850	1.000000	9841579	0.000000
245124427	13149120	670421	9999.999321	21835	1611	1.000000	21174	1777	1.000000	9836597	0.000000
245090648	13153356	670367	9999.999588	21109	1922	1.000000	20892	1896	1.000000	9831709	0.000000
245129384	13149356	668868	9999.999750	21958	1706	1.000000	21551	1647	1.000000	9826931	0.000000
245082038	13149252	670281	9999.999849	21653	1776	1.000000	20812	2064	1.000000	9822031	0.000000
245090907	13165294	671345	9999.999908	21726	1672	1.000000	21086	1828	1.000000	9817107	0.000000
245122176	13137080	669989	9999.999944	21835	1741	1.000000	20638	1892	1.000000	9812122	0.000000
245093590	13166644	674336	9999.999966	21489	1794	1.000000	21360	1712	1.000000	9807304	0.000000
245096630	13146318	669430	9999.999980	21912	1756	1.000000	20828	1858	1.000000	9802391	-1.#IND00
245111046	13164052	671297	9999.999988	21654	1810	1.000000	20760	1935	1.000000	9797452	-0.014400
245111241	13144024	669827	9999.999992	21998	1672	1.000000	21114	1854	1.000000	9792586	-0.000880
245101253	13155631	670729	9999.999995	21736	1867	1.000000	20951	1840	1.000000	9787604	-0.000102
245087998	13153628	670643	9999.999997	21547	1659	1.000000	21802	1693	1.000000	9782791	-0.001162
245124489	13147554	670679	9999.999998	21740	1746	1.000000	21072	1791	1.000000	9778004	0.001396
245076347	13150982	671480	9999.999999	21613	1754	1.000000	20870	1900	1.000000	9773065	0.000585
245114349	13150447	670340	9999.999999	21983	1510	1.000000	20947	1854	1.000000	9768112	0.001046
245103966	13162374	671292	10000.000000	21867	1644	1.000000	21025	1978	1.000000	9763210	0.002587
245094608	13159096	670101	10000.000000	22012	1658	1.000000	20779	1918	1.000000	9758256	0.002267
245075407	13166445	673446	10000.000000	22087	1515	1.000000	20994	1794	1.000000	9753330	0.002377
245109306	13143907	669930	10000.000000	21814	1595	1.000000	21130	1737	1.000000	9748601	0.002565
245092634	13150421	670370	10000.000000	21875	1685	1.000000	21245	1639	1.000000	9743864	0.001921
245119587	13150688	671308	10000.000000	22001	1776	1.000000	21247	1839	1.000000	9738990	0.002838
245090326	13160393	672198	10000.000000	22054	1659	1.000000	21012	1760	1.000000	9734246	0.002804
245085379	13154890	670853	10000.000000	22001	1824	1.000000	21019	1872	1.000000	9729367	0.002942
245133153	13160354	672220	10000.000000	21456	1753	1.000000	21262	1781	1.000000	9724433	0.001984
245118047	13133310	670812	10000.000000	21459	1795	1.000000	20948	1869	1.000000	9719552	0.001792
245118815	13150259	670321	10000.000000	21451	1946	1.000000	20993	1734	1.000000	9714777	0.001600
245151072	13134149	671626	10000.000000	22279	1773	1.000000	20882	1784	1.000000	9709765	0.001715
245165618	13148115	671183	10000.000000	21855	1743	1.000000	20804	1814	1.000000	9704865	0.001461
245153335	13140723	672097	10000.000000	21544	1855	1.000000	21221	1854	1.000000	9700060	0.001244
245159423	13129938	669452	10000.000000	21967	1683	1.000000	21320	1799	1.000000	9695184	-0.000219
245111080	13142014	668830	10000.000000	22154	1551	1.000000	21217	1820	1.000000	9690326	-0.000050
245083791	13159760	671994	10000.000000	21875	1750	1.000000	21470	1725	1.000000	9685444	-0.001053
245113679	13158107	671281	10000.000000	21686	1733	1.000000	20724	1832	1.000000	9680619	-0.001390
245091625	13152345	671529	10000.000000	21967	1747	1.000000	21408	1849	1.000000	9675787	-0.001532
245120008	13151457	670605	10000.000000	21846	1624	1.000000	21547	1773	1.000000	9670971	-0.001457
245054537	13157506	671224	10000.000000	21485	1708	1.000000	20986	1912	1.000000	9666178	-0.001024
245095709	13144442	671208	10000.000000	21912	1691	1.000000	21361	1779	1.000000	9661242	-0.003218
245120362	13160696	672361	10000.000000	22188	1650	1.000000	21323	1884	1.000000	9656409	-0.003210
245136500	13140284	669234	10000.000000	21629	1783	1.000000	21063	1785	1.000000	9651671	-0.003044
245096207	13156180	672544	10000.000000	22050	1631	1.000000	21524	1721	1.000000	9646802	-0.003000
245108523	13159105	669483	10000.000000	21635	1756	1.000000	20745	1897	1.000000	9641954	-0.002517
245070044	13145121	670292	10000.000000	22229	1737	1.000000	21546	1795	1.000000	9637005	-0.001873
245145942	13135291	670682	10000.000000	21743	1811	1.000000	21222	1718	1.000000	9632217	-0.002035
245115006	13141266	670138	10000.000000	21533	1683	1.000000	20914	1802	1.000000	9627479	-0.001126
245161991	13145126	670651	10000.000000	21638	1692	1.000000	21103	1763	1.000000	9622697	-0.001171
245053398	13147572	670996	10000.000000	21788	1806	1.000000	21239	1882	1.000000	9617858	0.000435
245108352	13152307	670621	10000.000000	21801	1791	1.000000	21222	1812	1.000000	9613106	0.001553
245096154	13139054	670704	10000.000000	21381	1867	1.000000	21171	1779	1.000000	9608198	0.001563
245055724	13161183	672111	10000.000000	21684	1722	1.000000	21307	1749	1.000000	9603405	0.001668
245140305	13142685	668972	10000.000000	21747	1582	1.000000	21419	1833	1.000000	9598532	0.002047
245068334	13158238	670286	10000.000000	21354	1823	1.000000	20772	1997	1.000000	9593756	0.003393
245131925	13142564	669525	10000.000000	22113	1681	1.000000	21353	1778	1.000000	9588885	0.003325
245125936	13135964	671447	10000.000000	22005	1634	1.000000	21239	1764	1.000000	9584135	0.003200
245136220	13136565	668792	10000.000000	21976	1722	1.000000	21196	1794	1.000000	9579410	0.001890
245117719	13141930	670536	10000.000000	22098	1708	1.000000	21151	1841	1.000000	9574577	0.001942
245113655	13147252	670332	10000.000000	21719	1758	1.000000	21585	1646	1.000000	9569759	0.002463
245108615	13148107	671199	10000.000000	21961	1662	1.000000	20906	1904	1.000000	9565012	0.002346
245112825	13146881	669972	10000.000000	22397	1624	1.000000	21218	1870	1.000000	9560262	0.002101
245123039	13148462	670960	10000.000000	21667	1788	1.000000	21113	1864	1.000000	9555363	0.002593
245070380	13156616	671887	10000.000000	21959	1595	1.000000	21238	1913	1.000000	9550634	0.002610
245107148	13149037	671742	10000.000000	22049	1600	1.000000	21236	1907	1.000000	9545762	0.002636
245101839	13143841	669162	10000.000000	21453	1823	1.000000	21079	1667	1.000000	9541024	0.002604
245024761	13172172	672064	10000.000000	21785	1679	1.000000	21027	1889	1.000000	9536317	0.002281
245088855	13170333	672679	10000.000000	21727	1828	1.000000	21092	1863	1.000000	9531531	0.003033
245132372	13145703	670702	10000.000000	21799	1848	1.000000	21241	1654	1.000000	9526728	0.003701
245143474	13139574	668715	10000.000000	21923	1556	1.000000	20708	1927	1.000000	9521957	0.003633
245115260	13153257	669228	10000.000000	21445	1804	1.000000	21139	1771	1.000000	9517398	0.003725
npatches	nstrain	runtime	dt	init_x	init_y	init_y_blood	init_z	init_S	beta0	beta1	beta2	beta3	mean_beta	B	d	delta	delta_blood	b[0]	mut	m	CTL	c	g	epsilon	k	het	lambda	rho	omega	x_max	patch.dyna	DELTA	A	VA
10000	1	100.000000	0.001000	21900	9499	5000000	0.001000	10000000	20.644690	21.702923	19.972499	20.325349	18	800000000	0.010000	1.000000	1.000000	80000	0.000050	0.004800	0	0.500000	0.000000	2.500000	14.000000	0.500000	0.000000	0.000000	0.000000	31872	0	10.000000	7.000000	1.000000
sus	inf	inf_blood	z	x[0]	y[0][0]	z[0]	x[1]	y[1][0]	z[1]	S[0]	synchrony
219000000	94990000	5000000	10.000000	21900	9499	0.001000	21900	9499	0.001000	10000000	0.000000
91222364	98431824	5197024	3941.516320	7728	10454	0.394152	7567	10614	0.394152	9994949	0.000000
171347732	34164696	1763447	6325.803353	14936	3790	0.632580	14229	4268	0.632580	9989930	0.000000
209478609	21360129	1098386	7771.765723	18391	2545	0.777177	17745	2785	0.777177	9984918	0.000000
230443950	15948813	816076	8648.676577	20737	1959	0.864868	19915	2114	0.864868	9979992	0.000000
242256120	13314042	683879	9180.483393	22139	1685	0.918048	21359	1798	0.918048	9975150	0.000000
249035619	11896572	607024	9503.000201	22622	1535	0.950300	21500	1766	0.950300	9970238	0.000000
253118654	11090854	567402	9698.592075	22902	1446	0.969859	22731	1392	0.969859	9965339	0.000000
255473074	10641111	544592	9817.209710	23085	1410	0.981721	22620	1534	0.981721	9960339	0.000000
256884668	10362750	529533	9889.145947	23974	1226	0.988915	22917	1435	0.988915	9955465	0.000000
257793706	10192226	519767	9932.772025	23574	1337	0.993277	22995	1403	0.993277	9950477	0.000000
258287917	10108624	515536	9959.229270	23809	1383	0.995923	23808	1200	0.995923	9945515	0.000000
258598790	10031809	512031	9975.274394	23860	1250	0.997527	23247	1426	0.997527	9940579	0.000000
258784795	9999992	509920	9985.005037	23936	1296	0.998501	22270	1549	0.998501	9935507	0.000000
258911068	9967388	508393	9990.906233	23623	1199	0.999091	23549	1284	0.999091	9930616	0.000000
258995522	9960915	509416	9994.485041	23905	1268	0.999449	22904	1371	0.999449	9925592	0.000000
259047323	9968503	508860	9996.655426	24102	1321	0.999666	22975	1442	0.999666	9920434	0.000000
259037305	9948249	506526	9997.971667	23714	1262	0.999797	22906	1382	0.999797	9915543	0.000000
259110477	9951962	508548	9998.769908	24024	1288	0.999877	23226	1396	0.999877	9910560	0.000000
259110050	9932576	507808	9999.254005	24063	1239	0.999925	23613	1314	0.999925	9905602	0.000000
259064232	9952708	508647	9999.547588	23875	1365	0.999955	23009	1429	0.999955	9900696	0.000000
259127360	9933069	507129	9999.725632	23557	1300	0.999973	23357	1333	0.999973	9895654	0.000000
259056096	9956460	508068	9999.833608	24307	1134	0.999983	22943	1528	0.999983	9890729	0.000000
259074619	9944903	508548	9999.899091	24197	1283	0.999990	23119	1345	0.999990	9885842	0.000000
259088637	9931272	507761	9999.938803	24027	1307	0.999994	23419	1286	0.999994	9880952	0.000000
259077110	9928716	506081	9999.962887	23767	1271	0.999996	23401	1456	0.999996	9875992	0.000000
259073072	9955212	508197	9999.977493	23953	1223	0.999998	23250	1358	0.999998	9871063	0.000000
259059272	9955556	507189	9999.986350	24246	1233	0.999999	23388	1324	0.999999	9866111	0.000000
259072784	9948856	508512	9999.991722	23625	1374	0.999999	22881	1443	0.999999	9861159	0.000000
259093017	9942108	508239	9999.994980	24804	1209	0.999999	23183	1415	0.999999	9856234	0.000000
259091707	9943031	507203	9999.996955	23963	1301	1.000000	22842	1433	1.000000	9851146	0.000000
259120724	9958773	507714	9999.998154	24370	1207	1.000000	23631	1331	1.000000	9846268	0.000000
259075019	9932579	506404	9999.998880	23984	1286	1.000000	22872	1507	1.000000	9841391	0.000000
259112949	9945083	508417	9999.999321	24279	1089	1.000000	22910	1456	1.000000	9836539	0.000000
259113637	9930419	505866	9999.999588	24396	1132	1.000000	23302	1309	1.000000	9831585	0.000000
259116352	9928286	507516	9999.999750	24217	1170	1.000000	22592	1396	1.000000	9826698	0.000000
259029769	9953649	508489	9999.999849	24156	1264	1.000000	23846	1246	1.000000	9821771	0.000000
259097842	9940537	507579	9999.999908	24073	1228	1.000000	22931	1405	1.000000	9816842	0.000000
259092255	9944079	508283	9999.999944	24160	1385	1.000000	22726	1396	1.000000	9812003	0.000000
259101652	9941535	506924	9999.999966	24129	1239	1.000000	23424	1361	1.000000	9807051	0.000000
259128584	9927147	505577	9999.999980	24214	1111	1.000000	23335	1443	1.000000	9802026	-1.#IND00
259099694	9951741	507747	9999.999988	24025	1288	1.000000	23386	1460	1.000000	9797075	-1.#IND00
259069884	9932855	506544	9999.999992	23821	1244	1.000000	22822	1307	1.000000	9792123	0.004116
259032047	9956989	509644	9999.999995	24625	1254	1.000000	22933	1557	1.000000	9787195	-0.000434
259053749	9945712	508296	9999.999997	24363	1268	1.000000	23082	1442	1.000000	9782320	-0.000153
259084768	9946614	508692	9999.999998	23985	1342	1.000000	23247	1401	1.000000	9777351	-0.011313
259090807	9955561	508426	9999.999999	23951	1210	1.000000	22891	1468	1.000000	9772509	-0.010077
259057993	9954920	507882	9999.999999	23907	1165	1.000000	23201	1360	1.000000	9767629	-0.008479
259129357	9942372	508588	10000.000000	24128	1393	1.000000	23080	1471	1.000000	9762771	-0.004463
259031291	9951119	509094	10000.000000	23637	1329	1.000000	23079	1358	1.000000	9757784	-0.001617
259094885	9942587	506656	10000.000000	24178	1218	1.000000	23398	1303	1.000000	9752864	-0.001574
259090256	9935589	506794	10000.000000	23667	1287	1.000000	22563	1459	1.000000	9747947	-0.009966
259065178	9944644	507380	10000.000000	23973	1376	1.000000	23003	1572	1.000000	9743038	-0.009956
259053550	9953685	507055	10000.000000	23567	1397	1.000000	22915	1377	1.000000	9738257	-0.009111
259105308	9941441	508397	10000.000000	24083	1167	1.000000	23211	1361	1.000000	9733375	-0.006719
259045912	9950146	509048	10000.000000	23927	1254	1.000000	22819	1498	1.000000	9728324	-0.005175
259069997	9953650	508230	10000.000000	24253	1172	1.000000	23376	1305	1.000000	9723513	-0.003015
259097622	9937981	508466	10000.000000	23844	1374	1.000000	23184	1437	1.000000	9718634	-0.001881
259108335	9943986	506217	10000.000000	23646	1346	1.000000	23062	1339	1.000000	9713948	-0.002505
259120518	9931108	506222	10000.000000	24582	1256	1.000000	22747	1430	1.000000	9709087	-0.003427
259095529	9943136	508072	10000.000000	23373	1265	1.000000	22833	1456	1.000000	9704198	-0.004737
259000041	9957456	509110	10000.000000	24259	1244	1.000000	22867	1503	1.000000	9699369	-0.004922
259090592	9944380	507770	10000.000000	23481	1314	1.000000	22869	1441	1.000000	9694533	-0.004122
259059646	9958168	508037	10000.000000	24241	1223	1.000000	23304	1353	1.000000	9689640	-0.003840
259104827	9939257	506425	10000.000000	23834	1323	1.000000	23218	1398	1.000000	9684778	-0.004421
259115804	9941633	507378	10000.000000	23779	1284	1.000000	23093	1456	1.000000	9680019	-0.004000
259113812	9936959	507293	10000.000000	24150	1253	1.000000	23526	1428	1.000000	9675254	-0.005514
259089285	9939901	506538	10000.000000	23819	1319	1.000000	23545	1413	1.000000	9670359	-0.004955
259110687	9934757	507827	10000.000000	24453	1149	1.000000	22688	1548	1.000000	9665545	-0.005761
259027133	9950451	507446	10000.000000	24249	1249	1.000000	22864	1484	1.000000	9660636	-0.006008
259116986	9930103	506962	10000.000000	23478	1455	1.000000	23109	1438	1.000000	9655822	-0.005723
259097821	9947681	507102	10000.000000	24445	1165	1.000000	22860	1378	1.000000	9651020	-0.003185
259091663	9945309	506687	10000.000000	23785	1340	1.000000	23248	1428	1.000000	9646356	-0.004004
259073972	9947853	507247	10000.000000	23897	1311	1.000000	23055	1536	1.000000	9641589	-0.004176
259076187	9939177	508027	10000.000000	24632	1075	1.000000	23399	1183	1.000000	9636816	-0.004943
259091827	9940266	506840	10000.000000	23914	1300	1.000000	22806	1296	1.000000	9632078	-0.004409
259092132	9947285	506069	10000.000000	23723	1336	1.000000	23264	1436	1.000000	9627310	-0.005617
259054677	9939251	507634	10000.000000	23983	1365	1.000000	23293	1331	1.000000	9622566	-0.005839
259097356	9926409	506365	10000.000000	23727	1246	1.000000	22922	1388	1.000000	9617687	-0.005680
259124365	9931386	505308	10000.000000	24230	1259	1.000000	23062	1394	1.000000	9612859	-0.006794
259037611	9949490	508782	10000.000000	23904	1321	1.000000	23206	1394	1.000000	9608194	-0.006701
259113668	9936746	508123	10000.000000	23784	1383	1.000000	23028	1420	1.000000	9603505	-0.006408
259062811	9944932	507335	10000.000000	23915	1315	1.000000	23148	1456	1.000000	9598717	-0.006587
259069376	9950019	507169	10000.000000	24005	1278	1.000000	23147	1530	1.000000	9594007	-0.006442
259089891	9957690	508010	10000.000000	24393	1117	1.000000	23239	1375	1.000000	9589250	-0.006198
259073904	9939175	506335	10000.000000	24031	1237	1.000000	22862	1350	1.000000	9584452	-0.005511
259078518	9938260	505871	10000.000000	24351	1185	1.000000	22912	1400	1.000000	9579520	-0.005352
259084468	9953257	508303	10000.000000	24218	1308	1.000000	23168	1420	1.000000	9574795	-0.005636
259118303	9939354	507392	10000.000000	24356	1193	1.000000	22552	1377	1.000000	9570042	-0.005455
259098268	9951111	507062	10000.000000	24127	1178	1.000000	23214	1379	1.000000	9565180	-0.006160
259083679	9949742	506996	10000.000000	24194	1293	1.000000	23229	1354	1.000000	9560483	-0.005994
259046646	9949176	506037	10000.000000	24196	1389	1.000000	23280	1301	1.000000	9555822	-0.005819
259067353	9943187	507832	10000.000000	24341	1213	1.000000	23098	1485	1.000000	9551012	-0.005529
259053530	9949728	507747	10000.000000	23771	1269	1.000000	23473	1300	1.000000	9546348	-0.005236
259063639	9940221	507075	10000.000000	23731	1330	1.000000	23308	1372	1.000000	9541601	-0.005143
259115776	9932199	506295	10000.000000	24064	1219	1.000000	22860	1489	1.000000	9536881	-0.005881
259103545	9941740	506813	10000.000000	24054	1279	1.000000	23291	1381	1.000000	9532140	-0.005900
259023407	9952153	509187	10000.000000	24060	1240	1.000000	22856	1324	1.000000	9527239	-0.005749
259122240	9945356	507517	10000.000000	24293	1290	1.000000	23225	1398	1.000000	9522492	-0.005611
259039971	9954413	507538	10000.000000	24138	1323	1.000000	23150	1339	1.000000	9517619	-0.006218
npatches	nstrain	runtime	dt	init_x	init_y	init_y_blood	init_z	init_S	beta0	beta1	beta2	beta3	mean_beta	B	d	delta	delta_blood	b[0]	mut	m	CTL	c	g	epsilon	k	het	lambda	rho	omega	x_max	patch.dyna	DELTA	A	VA
10000	1	100.000000	0.001000	21900	9499	5000000	0.001000	10000000	25.122280	17.729209	22.481758	25.400419	18	800000000	0.010000	1.000000	1.000000	80000	0.000050	0.004800	0	0.500000	0.000000	2.500000	15.000000	0.500000	0.000000	0.000000	0.000000	31872	0	10.000000	7.000000	1.000000
sus	inf	inf_blood	z	x[0]	y[0][0]	z[0]	x[1]	y[1][0]	z[1]	S[0]	synchrony
219000000	94990000	5000000	10.000000	21900	9499	0.001000	21900	9499	0.001000	10000000	0.000000
96758810	88456996	4679664	3941.516320	6993	9822	0.394152	9393	8918	0.394152	9995052	0.000000
181660499	29272141	1515865	6325.803353	13462	3890	0.632580	17911	3035	0.632580	9990076	0.000000
221148043	17622939	905761	7771.765723	16842	2718	0.777177	21897	1799	0.777177	9985076	0.000000
242420156	12794028	656385	8648.676577	18816	1968	0.864868	24555	1197	0.864868	9980252	0.000000
254301160	10429440	534059	9180.483393	19504	1920	0.918048	26151	958	0.918048	9975278	0.000000
261101763	9177343	469772	9503.000201	20991	1653	0.950300	26638	789	0.950300	9970191	0.000000
265081688	8474785	433168	9698.592075	21270	1507	0.969859	27044	767	0.969859	9965246	0.000000
267381654	8079973	411856	9817.209710	21396	1595	0.981721	27827	596	0.981721	9960154	0.000000
268762724	7842430	400623	9889.145947	21462	1540	0.988915	27876	577	0.988915	9955138	0.000000
269658967	7690743	392730	9932.772025	21310	1648	0.993277	28004	597	0.993277	9950153	0.000000
270131431	7608387	388172	9959.229270	21686	1490	0.995923	27959	654	0.995923	9945142	0.000000
270454114	7558692	385791	9975.274394	21652	1448	0.997527	27752	633	0.997527	9940099	0.000000
270654452	7521568	383817	9985.005037	21576	1540	0.998501	28309	537	0.998501	9935214	0.000000
270758952	7504147	382617	9990.906233	21776	1362	0.999091	27837	650	0.999091	9930329	0.000000
270815096	7486621	381838	9994.485041	21612	1403	0.999449	28119	562	0.999449	9925269	0.000000
270848024	7489009	382885	9996.655426	22033	1272	0.999666	28319	535	0.999666	9920353	0.000000
270904681	7479359	381760	9997.971667	22071	1569	0.999797	27989	705	0.999797	9915410	0.000000
270953368	7468783	380270	9998.769908	22142	1472	0.999877	28149	653	0.999877	9910393	0.000000
270922836	7472050	382135	9999.254005	21849	1383	0.999925	27665	623	0.999925	9905573	0.000000
270856719	7481172	381846	9999.547588	21696	1448	0.999955	27987	639	0.999955	9900605	0.000000
270905264	7483727	381389	9999.725632	22028	1364	0.999973	28369	597	0.999973	9895568	0.000000
270948736	7467963	381829	9999.833608	21606	1579	0.999983	28233	616	0.999983	9890681	0.000000
270936618	7470083	381080	9999.899091	22257	1462	0.999990	28210	641	0.999990	9885798	0.000000
270916565	7483041	381875	9999.938803	21974	1434	0.999994	28134	598	0.999994	9880798	0.000000
270933964	7469323	380459	9999.962887	21607	1572	0.999996	28055	672	0.999996	9875963	0.000000
270970075	7470129	381231	9999.977493	21938	1464	0.999998	28187	568	0.999998	9871035	0.000000
270901626	7474684	382088	9999.986350	22206	1295	0.999999	28148	531	0.999999	9866116	0.000000
270953120	7455337	380985	9999.991722	21001	1573	0.999999	27700	694	0.999999	9861117	0.000000
271004679	7460968	381117	9999.994980	22584	1362	0.999999	28070	586	0.999999	9856232	0.000000
270971126	7470915	381946	9999.996955	21645	1507	1.000000	28320	523	1.000000	9851206	0.000000
270927337	7477897	381414	9999.998154	21978	1380	1.000000	27619	702	1.000000	9846402	0.000000
270936981	7473702	380923	9999.998880	21460	1437	1.000000	27808	629	1.000000	9841350	0.000000
270879819	7476481	381304	9999.999321	21910	1427	1.000000	28045	597	1.000000	9836393	0.000000
270967975	7467345	381601	9999.999588	21927	1507	1.000000	27630	633	1.000000	9831492	0.000000
270940890	7470239	381473	9999.999750	21735	1590	1.000000	27943	641	1.000000	9826558	0.000000
270973704	7483764	380980	9999.999849	21697	1479	1.000000	27955	640	1.000000	9821669	0.000000
270952124	7467165	380940	9999.999908	21622	1627	1.000000	27976	588	1.000000	9816563	0.000000
270918509	7485833	380608	9999.999944	22248	1417	1.000000	28314	555	1.000000	9811665	0.000000
270928022	7468342	380864	9999.999966	21849	1493	1.000000	28383	588	1.000000	9806685	0.000000
270976145	7470306	380630	9999.999980	21749	1554	1.000000	27798	725	1.000000	9801687	-1.#IND00
270938465	7473193	380884	9999.999988	21915	1491	1.000000	28187	563	1.000000	9796708	-0.000000
270880087	7482676	382363	9999.999992	21904	1512	1.000000	27933	648	1.000000	9791887	-0.002974
270946432	7471692	380662	9999.999995	21839	1444	1.000000	28225	643	1.000000	9786996	0.000163
270919038	7470430	380930	9999.999997	21785	1493	1.000000	28083	631	1.000000	9781990	0.000521
270948227	7475370	380820	9999.999998	21602	1571	1.000000	28387	541	1.000000	9777080	0.000882
270979335	7462012	380278	9999.999999	22192	1377	1.000000	27888	549	1.000000	9772244	0.000125
270948869	7473171	381812	9999.999999	21422	1562	1.000000	27740	685	1.000000	9767367	0.000856
270884763	7478819	382412	10000.000000	21447	1553	1.000000	28069	663	1.000000	9762395	0.005559
270916249	7476947	380663	10000.000000	21901	1474	1.000000	27799	608	1.000000	9757436	0.010231
270923488	7464032	381962	10000.000000	21932	1455	1.000000	28013	516	1.000000	9752551	0.013335
270912548	7479222	381111	10000.000000	22049	1362	1.000000	27845	601	1.000000	9747595	0.013661
270924690	7475490	380939	10000.000000	21478	1523	1.000000	27947	671	1.000000	9742657	0.009324
270927120	7467672	381104	10000.000000	22682	1272	1.000000	28114	654	1.000000	9737849	0.008539
270925618	7476906	380790	10000.000000	22196	1296	1.000000	27554	783	1.000000	9733078	0.008066
270986625	7464478	380934	10000.000000	22453	1352	1.000000	28024	586	1.000000	9728143	0.007615
270916122	7481871	381385	10000.000000	21968	1518	1.000000	27906	607	1.000000	9723270	0.007173
270946911	7470332	381269	10000.000000	22054	1380	1.000000	28055	607	1.000000	9718367	0.009212
270936217	7472520	381167	10000.000000	21519	1426	1.000000	28294	545	1.000000	9713390	0.008606
270921121	7468165	380103	10000.000000	22100	1461	1.000000	28163	573	1.000000	9708550	0.007071
270908007	7472594	382289	10000.000000	21697	1450	1.000000	28062	634	1.000000	9703696	0.006722
270900772	7483960	380383	10000.000000	22176	1436	1.000000	28052	586	1.000000	9698758	0.006402
270985475	7453808	380054	10000.000000	21729	1346	1.000000	27790	665	1.000000	9693993	0.006161
270939377	7479272	382682	10000.000000	21771	1486	1.000000	27610	663	1.000000	9689163	0.005842
270971174	7467128	380467	10000.000000	22206	1443	1.000000	27960	656	1.000000	9684205	0.005259
270931259	7473924	381307	10000.000000	21846	1403	1.000000	27815	586	1.000000	9679436	0.004540
270906357	7481983	382335	10000.000000	22362	1513	1.000000	27912	606	1.000000	9674570	0.004844
270934487	7474076	381380	10000.000000	22221	1391	1.000000	28111	670	1.000000	9669755	0.004503
270953010	7465821	381451	10000.000000	21759	1364	1.000000	27919	626	1.000000	9664993	0.005245
270918629	7471785	380756	10000.000000	21725	1529	1.000000	28184	659	1.000000	9660235	0.005215
270957759	7461535	380707	10000.000000	21883	1356	1.000000	27701	660	1.000000	9655486	0.005019
270995058	7465462	381139	10000.000000	21795	1508	1.000000	28167	598	1.000000	9650708	0.006859
270925843	7476818	382090	10000.000000	21978	1404	1.000000	28066	568	1.000000	9645929	0.006870
270939290	7482194	380745	10000.000000	22267	1438	1.000000	27843	618	1.000000	9641208	0.006432
270893445	7486278	380770	10000.000000	21647	1500	1.000000	28199	551	1.000000	9636352	0.006159
270930611	7472272	380869	10000.000000	22008	1388	1.000000	27997	670	1.000000	9631482	0.004684
270902883	7477558	381738	10000.000000	21570	1443	1.000000	27744	672	1.000000	9626613	0.004617
270947139	7469277	380546	10000.000000	22173	1446	1.000000	28388	504	1.000000	9621772	0.005189
270937237	7471307	380995	10000.000000	22093	1388	1.000000	28029	667	1.000000	9617031	0.004955
270968438	7469482	381682	10000.000000	22042	1356	1.000000	27847	598	1.000000	9612257	0.004926
270886591	7473296	381882	10000.000000	21633	1396	1.000000	28001	620	1.000000	9607419	0.005066
270905320	7473835	382780	10000.000000	21576	1613	1.000000	27739	643	1.000000	9602670	0.004144
270918793	7465590	380101	10000.000000	22072	1431	1.000000	28164	549	1.000000	9597862	0.004013
270933582	7468562	380949	10000.000000	21910	1507	1.000000	28498	543	1.000000	9592907	0.003295
270974750	7471750	380990	10000.000000	21780	1529	1.000000	28119	663	1.000000	9587986	0.003556
270952325	7467704	380025	10000.000000	22184	1310	1.000000	27947	641	1.000000	9583218	0.003650
270918352	7475167	381468	10000.000000	21922	1414	1.000000	28130	613	1.000000	9578381	0.003700
270960054	7475338	380300	10000.000000	21769	1528	1.000000	27982	606	1.000000	9573571	0.003232
270976849	7465621	381627	10000.000000	21965	1522	1.000000	28007	578	1.000000	9568787	0.003357
270874121	7491465	382474	10000.000000	22439	1528	1.000000	27760	608	1.000000	9563959	0.002479
270948224	7470849	382383	10000.000000	22255	1291	1.000000	28341	604	1.000000	9559253	0.002517
270989688	7462644	380864	10000.000000	21917	1522	1.000000	27779	683	1.000000	9554537	0.000484
270917715	7481595	382097	10000.000000	22329	1320	1.000000	27792	628	1.000000	9549718	0.000458
270927836	7470543	381283	10000.000000	21480	1451	1.000000	28409	551	1.000000	9544969	0.000570
270916243	7471308	380905	10000.000000	21651	1539	1.000000	28081	532	1.000000	9540218	-0.000610
270993560	7461024	380580	10000.000000	21557	1557	1.000000	28103	599	1.000000	9535488	0.000075
270972444	7472216	381062	10000.000000	21844	1453	1.000000	28261	571	1.000000	9530817	-0.000490
270928619	7475580	380727	10000.000000	22006	1443	1.000000	27870	654	1.000000	9526126	-0.000203
270953810	7485726	381340	10000.000000	21883	1575	1.000000	27729	684	1.000000	9521338	-0.000191
270924964	7472411	381483	10000.000000	22093	1363	1.000000	28425	599	1.000000	9516714	0.000228
npatches	nstrain	runtime	dt	init_x	init_y	init_y_blood	init_z	init_S	beta0	beta1	beta2	beta3	mean_beta	B	d	delta	delta_blood	b[0]	mut	m	CTL	c	g	epsilon	k	het	lambda	rho	omega	x_max	patch.dyna	DELTA	A	VA
10000	1	100.000000	0.001000	21900	9499	5000000	0.001000	10000000	26.478917	20.028014	22.226212	14.738763	18	800000000	0.010000	1.000000	1.000000	80000	0.000050	0.004800	0	0.500000	0.000000	2.500000	16.000000	0.500000	0.000000	0.000000	0.000000	31872	0	10.000000	7.000000	1.000000
sus	inf	inf_blood	z	x[0]	y[0][0]	z[0]	x[1]	y[1][0]	z[1]	S[0]	synchrony
219000000	94990000	5000000	10.000000	21900	9499	0.001000	21900	9499	0.001000	10000000	0.000000
101905402	79747740	4229692	3941.516320	7230	8972	0.394152	8873	8571	0.394152	9995025	0.000000
190832228	25260757	1305425	6325.803353	13875	3558	0.632580	16946	2985	0.632580	9990007	0.000000
231125077	14667248	756045	7771.765723	16958	2493	0.777177	21459	1723	0.777177	9984984	0.000000
252550302	10317091	530439	8648.676577	19206	1876	0.864868	23789	1168	0.864868	9980022	0.000000
264288504	8211212	421391	9180.483393	20069	1786	0.918048	25142	984	0.918048	9974955	0.000000
270966516	7126768	364628	9503.000201	21046	1516	0.950300	26403	776	0.950300	9970009	0.000000
274841590	6493239	331355	9698.592075	21719	1236	0.969859	26647	808	0.969859	9965087	0.000000
277142927	6143077	313837	9817.209710	21982	1404	0.981721	27228	713	0.981721	9960163	0.000000
278526676	5918249	301210	9889.145947	21903	1309	0.988915	27208	649	0.988915	9955223	0.000000
279272394	5829294	296326	9932.772025	22376	1387	0.993277	26949	757	0.993277	9950283	0.000000
279777916	5737722	293104	9959.229270	21779	1447	0.995923	27706	565	0.995923	9945267	0.000000
280052124	5688357	290458	9975.274394	22508	1240	0.997527	27192	614	0.997527	9940225	0.000000
280287575	5656605	288919	9985.005037	21927	1320	0.998501	27290	684	0.998501	9935209	0.000000
280387655	5653720	288666	9990.906233	22012	1207	0.999091	27723	651	0.999091	9930293	0.000000
280435502	5643563	287809	9994.485041	21984	1485	0.999449	27410	587	0.999449	9925328	0.000000
280462241	5632553	287397	9996.655426	21440	1559	0.999666	27624	608	0.999666	9920490	0.000000
280547714	5623031	286535	9997.971667	22003	1401	0.999797	27483	584	0.999797	9915513	0.000000
280502580	5638587	286342	9998.769908	22260	1436	0.999877	27690	621	0.999877	9910460	0.000000
280512191	5618918	286554	9999.254005	22658	1214	0.999925	27695	545	0.999925	9905559	0.000000
280523042	5621469	286833	9999.547588	22247	1312	0.999955	27504	636	0.999955	9900584	0.000000
280511316	5620580	286626	9999.725632	21856	1398	0.999973	27485	711	0.999973	9895595	0.000000
280471182	5640250	287924	9999.833608	22508	1317	0.999983	27089	622	0.999983	9890624	0.000000
280554762	5617537	286428	9999.899091	21880	1270	0.999990	27315	749	0.999990	9885750	0.000000
280563420	5627367	287228	9999.938803	21668	1412	0.999994	27768	591	0.999994	9880732	0.000000
280535113	5619785	286777	9999.962887	22405	1359	0.999996	27771	562	0.999996	9875855	0.000000
280541568	5628650	287299	9999.977493	22037	1316	0.999998	27597	646	0.999998	9870922	0.000000
280513759	5630083	287337	9999.986350	22111	1339	0.999999	27781	622	0.999999	9865869	0.000000
280523801	5617729	286557	9999.991722	21904	1457	0.999999	27560	651	0.999999	9861004	0.000000
280521018	5629084	287649	9999.994980	22412	1298	0.999999	27348	545	0.999999	9856094	0.000000
280471224	5618997	287658	9999.996955	22151	1276	1.000000	27385	646	1.000000	9851188	0.000000
280575420	5626103	286386	9999.998154	22193	1187	1.000000	27848	491	1.000000	9846226	0.000000
280450744	5629735	286410	9999.998880	21582	1382	1.000000	27553	586	1.000000	9841269	0.000000
280567425	5612627	287001	9999.999321	22140	1368	1.000000	27797	633	1.000000	9836359	0.000000
280511940	5620721	286259	9999.999588	21878	1301	1.000000	27712	620	1.000000	9831449	0.000000
280558370	5631674	286825	9999.999750	22454	1379	1.000000	27716	513	1.000000	9826649	0.000000
280479519	5632168	287022	9999.999849	21935	1321	1.000000	27816	588	1.000000	9821720	0.000000
280543346	5622681	287940	9999.999908	22176	1235	1.000000	28239	611	1.000000	9816750	0.000000
280540477	5620636	285802	9999.999944	22327	1217	1.000000	27334	603	1.000000	9811820	0.000000
280533188	5626018	287563	9999.999966	22073	1361	1.000000	27818	642	1.000000	9806855	0.000000
280542502	5616823	286540	9999.999980	22611	1254	1.000000	27541	656	1.000000	9802130	-1.#IND00
280526500	5628251	287050	9999.999988	22302	1279	1.000000	27581	603	1.000000	9797147	-1.#IND00
280567269	5621866	287243	9999.999992	22358	1149	1.000000	27409	677	1.000000	9792186	-0.004062
280494076	5626238	287450	9999.999995	22489	1345	1.000000	27360	620	1.000000	9787254	-0.003070
280512998	5619481	286930	9999.999997	22271	1158	1.000000	27196	568	1.000000	9782335	-0.004337
280551149	5625631	285742	9999.999998	22066	1349	1.000000	27826	605	1.000000	9777405	-0.005720
280549140	5616860	286092	9999.999999	22470	1264	1.000000	27339	646	1.000000	9772442	-0.006136
280471427	5637044	287095	9999.999999	22519	1358	1.000000	27832	541	1.000000	9767591	0.001554
280503309	5624559	286477	10000.000000	22036	1298	1.000000	27189	678	1.000000	9762616	0.000022
280496460	5629314	287649	10000.000000	22200	1382	1.000000	27316	729	1.000000	9757765	-0.000209
280583731	5620295	286495	10000.000000	22903	1182	1.000000	27393	586	1.000000	9753044	-0.000402
280548010	5612801	285054	10000.000000	21619	1388	1.000000	27715	610	1.000000	9748125	0.001552
280582983	5621606	286037	10000.000000	22513	1278	1.000000	27312	620	1.000000	9743142	0.002665
280497510	5626015	286419	10000.000000	21914	1351	1.000000	27685	555	1.000000	9738309	-0.002211
280546145	5617059	287355	10000.000000	21905	1519	1.000000	27924	633	1.000000	9733405	-0.002158
280550322	5621706	287647	10000.000000	22779	1166	1.000000	27455	594	1.000000	9728421	-0.002578
280512062	5632367	288056	10000.000000	21988	1296	1.000000	27571	673	1.000000	9723547	-0.002025
280541854	5611993	286754	10000.000000	22865	1244	1.000000	27602	573	1.000000	9718686	-0.001379
280602472	5610217	286100	10000.000000	22101	1378	1.000000	27737	598	1.000000	9713899	-0.001316
280504532	5637669	288255	10000.000000	21884	1465	1.000000	27732	624	1.000000	9709101	-0.000186
280553764	5619927	286693	10000.000000	22307	1292	1.000000	27699	602	1.000000	9704188	-0.000770
280580508	5611212	286837	10000.000000	22496	1305	1.000000	27741	591	1.000000	9699227	-0.003590
280522462	5621898	287378	10000.000000	21896	1303	1.000000	27744	654	1.000000	9694366	-0.003161
280532716	5615082	286897	10000.000000	22866	1116	1.000000	27343	646	1.000000	9689534	-0.003310
280547664	5619284	286729	10000.000000	22314	1221	1.000000	27412	675	1.000000	9684652	-0.004370
280514369	5627373	287010	10000.000000	22451	1314	1.000000	27730	596	1.000000	9679865	-0.002834
280539683	5623812	286503	10000.000000	22130	1252	1.000000	27358	751	1.000000	9674998	-0.003453
280509172	5625669	287208	10000.000000	22064	1410	1.000000	27589	616	1.000000	9670057	-0.003434
280520648	5631986	286962	10000.000000	22042	1322	1.000000	27106	687	1.000000	9665182	-0.003320
280557734	5618136	286509	10000.000000	22314	1144	1.000000	27466	638	1.000000	9660283	-0.003175
280539659	5612268	286293	10000.000000	22426	1311	1.000000	27634	584	1.000000	9655515	-0.003021
280562376	5611783	286289	10000.000000	22148	1324	1.000000	27962	538	1.000000	9650804	-0.003219
280548597	5617705	286747	10000.000000	22571	1276	1.000000	27202	689	1.000000	9645997	-0.002575
280516997	5618881	287061	10000.000000	22746	1213	1.000000	27494	643	1.000000	9641298	-0.002462
280561528	5623654	285651	10000.000000	22144	1237	1.000000	27355	686	1.000000	9636450	-0.002032
280572391	5615124	286124	10000.000000	21696	1488	1.000000	27841	576	1.000000	9631697	-0.001036
280491994	5640183	288414	10000.000000	22410	1406	1.000000	27878	649	1.000000	9626817	-0.000776
280544729	5612915	286731	10000.000000	22432	1209	1.000000	27743	567	1.000000	9622041	-0.001049
280533798	5619753	285901	10000.000000	21846	1332	1.000000	27349	657	1.000000	9617429	-0.000814
280518200	5622808	286687	10000.000000	21634	1351	1.000000	27694	533	1.000000	9612570	-0.001161
280530843	5627396	288493	10000.000000	22693	1339	1.000000	27235	720	1.000000	9607829	-0.001131
280503644	5621180	287793	10000.000000	23101	1200	1.000000	27422	671	1.000000	9603019	-0.001115
280604002	5605113	285579	10000.000000	22268	1297	1.000000	27689	550	1.000000	9598187	-0.001151
280542455	5625535	286290	10000.000000	21933	1507	1.000000	27333	660	1.000000	9593471	-0.001097
280552412	5619839	287642	10000.000000	22112	1373	1.000000	27561	689	1.000000	9588662	-0.001197
280539822	5629436	286670	10000.000000	22248	1193	1.000000	27526	638	1.000000	9583859	-0.001415
280551656	5634938	286722	10000.000000	22246	1349	1.000000	27779	632	1.000000	9579064	-0.000898
280539001	5609157	286898	10000.000000	22280	1269	1.000000	27060	741	1.000000	9574285	-0.001004
280554430	5622958	286526	10000.000000	21575	1493	1.000000	27702	576	1.000000	9569472	-0.001072
280496471	5631313	286429	10000.000000	22503	1349	1.000000	27691	600	1.000000	9564766	-0.001467
280495150	5620965	286761	10000.000000	22113	1352	1.000000	27097	586	1.000000	9560052	-0.001502
280542431	5619073	286367	10000.000000	22309	1414	1.000000	27674	628	1.000000	9555302	-0.001605
280543712	5627866	287251	10000.000000	21913	1303	1.000000	27427	618	1.000000	9550440	-0.001726
280531627	5620073	286114	10000.000000	22215	1348	1.000000	27808	576	1.000000	9545740	-0.001854
280560707	5617146	287020	10000.000000	22277	1299	1.000000	27446	681	1.000000	9541039	-0.001793
280555437	5621516	285889	10000.000000	22152	1442	1.000000	27302	649	1.000000	9536347	-0.001728
280538012	5622234	286693	10000.000000	21952	1400	1.000000	27678	659	1.000000	9531473	-0.001713
280560754	5601726	285798	10000.000000	22035	1272	1.000000	27480	666	1.000000	9526848	-0.001695
280547058	5622295	286672	10000.000000	21726	1452	1.000000	27982	491	1.000000	9522066	-0.001299
280583379	5609856	285391	10000.000000	22194	1288	1.000000	27625	697	1.000000	9517220	-0.001297
npatches	nstrain	runtime	dt	init_x	init_y	init_y_blood	init_z	init_S	beta0	beta1	beta2	beta3	mean_beta	B	d	delta	delta_blood	b[0]	mut	m	CTL	c	g	epsilon	k	het	lambda	rho	omega	x_max	patch.dyna	DELTA	A	VA
10000	1	100.000000	0.001000	21900	9499	5000000	0.001000	10000000	22.777841	13.467140	12.975924	9.851248	18	800000000	0.010000	1.000000	1.000000	80000	0.000050	0.004800	0	0.500000	0.000000	2.500000	17.000000	0.500000	0.000000	0.000000	0.000000	31872	0	10.000000	7.000000	1.000000
sus	inf	inf_blood	z	x[0]	y[0][0]	z[0]	x[1]	y[1][0]	z[1]	S[0]	synchrony
219000000	94990000	5000000	10.000000	21900	9499	0.001000	21900	9499	0.001000	10000000	0.000000
106799265	72049699	3831134	3941.516320	8512	7887	0.394152	12519	6700	0.394152	9995056	0.000000
199360178	21855117	1131004	6325.803353	16203	2993	0.632580	23498	1489	0.632580	9990056	0.000000
240423358	12173003	628114	7771.765723	20412	1687	0.777177	27358	772	0.777177	9985122	0.000000
261886325	8264874	424798	8648.676577	23083	1227	0.864868	29383	370	0.864868	9979980	0.000000
273420700	6399564	328085	9180.483393	24457	1076	0.918048	30263	286	0.918048	9975047	0.000000
279926326	5425172	277180	9503.000201	25522	770	0.950300	30753	201	0.950300	9970124	0.000000
283683248	4868753	249055	9698.592075	25553	951	0.969859	30927	180	0.969859	9965004	0.000000
285837872	4570127	233295	9817.209710	25688	913	0.981721	30855	211	0.981721	9959990	0.000000
287206308	4374983	223497	9889.145947	26729	697	0.988915	30978	138	0.988915	9954923	0.000000
288000331	4271994	218153	9932.772025	26700	662	0.993277	31061	141	0.993277	9949985	0.000000
288407180	4210933	214917	9959.229270	26152	767	0.995923	31161	153	0.995923	9945068	0.000000
288785696	4164762	212774	9975.274394	25725	857	0.997527	31216	133	0.997527	9940096	0.000000
288919830	4144125	211943	9985.005037	26610	765	0.998501	31001	136	0.998501	9935130	0.000000
289035247	4139967	211881	9990.906233	26143	681	0.999091	31052	168	0.999091	9930046	0.000000
289009141	4126184	210635	9994.485041	26805	678	0.999449	31090	128	0.999449	9925048	0.000000
289102417	4126724	210629	9996.655426	26720	818	0.999666	31566	122	0.999666	9920138	0.000000
289050535	4132613	211394	9997.971667	26858	672	0.999797	31189	153	0.999797	9915106	0.000000
289163489	4108477	209027	9998.769908	27039	664	0.999877	31128	146	0.999877	9910199	0.000000
289130058	4120179	209619	9999.254005	26434	806	0.999925	31127	147	0.999925	9905266	0.000000
289119898	4113610	208947	9999.547588	26415	743	0.999955	31118	142	0.999955	9900307	0.000000
289164854	4108667	209292	9999.725632	26853	623	0.999973	31069	144	0.999973	9895332	0.000000
289109204	4118662	210300	9999.833608	26461	728	0.999983	31001	165	0.999983	9890369	0.000000
289191536	4103421	209568	9999.899091	26921	717	0.999990	30979	141	0.999990	9885485	0.000000
289199157	4102675	209033	9999.938803	26421	722	0.999994	31018	138	0.999994	9880557	0.000000
289153268	4112742	209244	9999.962887	27011	611	0.999996	31090	142	0.999996	9875565	0.000000
289155662	4110461	209913	9999.977493	26433	763	0.999998	31171	181	0.999998	9870609	0.000000
289233686	4103685	208892	9999.986350	26789	698	0.999999	31194	156	0.999999	9865752	0.000000
289163247	4110902	209784	9999.991722	26619	751	0.999999	30979	140	0.999999	9860935	0.000000
289114571	4112953	210541	9999.994980	26328	782	0.999999	30914	145	0.999999	9856016	0.000000
289125450	4114170	209269	9999.996955	26769	680	1.000000	31005	146	1.000000	9851072	0.000000
289170742	4106773	209613	9999.998154	26804	596	1.000000	31311	137	1.000000	9846138	0.000000
289147934	4106358	210454	9999.998880	26400	808	1.000000	31077	179	1.000000	9841178	0.000000
289153459	4108536	209465	9999.999321	26233	770	1.000000	30949	130	1.000000	9836233	0.000000
289163652	4114478	209649	9999.999588	26539	616	1.000000	30892	147	1.000000	9831380	0.000000
289169549	4110417	209654	9999.999750	26154	767	1.000000	31127	148	1.000000	9826444	0.000000
289136679	4112252	210037	9999.999849	26319	683	1.000000	31066	144	1.000000	9821507	0.000000
289102839	4121134	210167	9999.999908	26173	772	1.000000	31194	124	1.000000	9816647	0.000000
289165248	4107206	209799	9999.999944	26303	739	1.000000	30952	167	1.000000	9811736	0.000000
289114677	4125036	210384	9999.999966	26746	752	1.000000	31020	137	1.000000	9806743	0.000000
289178979	4107952	209684	9999.999980	26161	736	1.000000	31114	150	1.000000	9801920	-1.#IND00
289144623	4116703	210554	9999.999988	26202	892	1.000000	31243	162	1.000000	9796905	-1.#IND00
289087208	4126624	211042	9999.999992	26456	607	1.000000	31355	115	1.000000	9792042	-0.006100
289201090	4106910	209110	9999.999995	26860	645	1.000000	31274	142	1.000000	9787122	-0.004532
289151571	4107919	210311	9999.999997	26461	624	1.000000	31046	169	1.000000	9782072	-0.002055
289202214	4108006	208687	9999.999998	26440	734	1.000000	31099	157	1.000000	9777076	-0.003826
289161190	4111803	209564	9999.999999	26352	778	1.000000	30922	128	1.000000	9772234	-0.008142
289136365	4110552	209858	9999.999999	26723	648	1.000000	31313	147	1.000000	9767306	-0.005371
289083316	4126281	211049	10000.000000	26796	636	1.000000	31160	141	1.000000	9762506	-0.006097
289127731	4109537	209524	10000.000000	26610	660	1.000000	30939	156	1.000000	9757518	0.001692
289135424	4123856	210162	10000.000000	26425	613	1.000000	31101	136	1.000000	9752623	-0.000237
289114375	4112462	210653	10000.000000	26086	711	1.000000	30962	131	1.000000	9747829	-0.000073
289174223	4103490	209502	10000.000000	26343	752	1.000000	31129	102	1.000000	9743058	0.000319
289088560	4123296	210143	10000.000000	26979	568	1.000000	31189	132	1.000000	9738214	-0.001813
289210404	4099265	209137	10000.000000	27043	703	1.000000	30871	125	1.000000	9733457	-0.002044
289218034	4105085	209469	10000.000000	26669	677	1.000000	31327	138	1.000000	9728550	-0.001357
289117204	4117631	210070	10000.000000	26736	653	1.000000	31170	151	1.000000	9723743	-0.002049
289225217	4092556	209349	10000.000000	26744	624	1.000000	31024	119	1.000000	9718873	-0.003025
289147516	4119222	211027	10000.000000	26731	729	1.000000	31413	127	1.000000	9714018	-0.002215
289146564	4111114	210046	10000.000000	27125	592	1.000000	31320	119	1.000000	9709217	-0.002110
289110974	4126457	209367	10000.000000	25928	882	1.000000	31269	132	1.000000	9704348	-0.000926
289186942	4109530	209024	10000.000000	26250	669	1.000000	31355	149	1.000000	9699425	-0.001641
289147779	4115819	210095	10000.000000	26631	757	1.000000	31111	107	1.000000	9694646	-0.001426
289183134	4116508	209863	10000.000000	26414	781	1.000000	31231	150	1.000000	9689957	-0.001762
289138791	4107804	209801	10000.000000	26464	678	1.000000	30967	134	1.000000	9685056	-0.002340
289197934	4114856	209836	10000.000000	27097	725	1.000000	31248	133	1.000000	9680271	-0.002402
289180651	4104919	209624	10000.000000	26935	532	1.000000	31427	104	1.000000	9675514	-0.002458
289092542	4120705	210523	10000.000000	26130	746	1.000000	31044	117	1.000000	9670566	-0.004286
289171957	4112769	209753	10000.000000	27057	622	1.000000	31265	137	1.000000	9665760	-0.004793
289198502	4101150	210012	10000.000000	27440	632	1.000000	31060	142	1.000000	9660884	-0.004273
289124033	4107862	209979	10000.000000	26243	831	1.000000	31158	164	1.000000	9655860	-0.002076
289173986	4105043	209816	10000.000000	26473	877	1.000000	31101	122	1.000000	9651097	-0.002428
289147267	4113916	209608	10000.000000	26671	632	1.000000	31329	125	1.000000	9646325	-0.002253
289185414	4104330	209225	10000.000000	26867	707	1.000000	30996	134	1.000000	9641464	-0.002363
289167420	4114312	210522	10000.000000	26657	710	1.000000	30944	126	1.000000	9636534	-0.002207
289133610	4107229	209138	10000.000000	26584	636	1.000000	31256	141	1.000000	9631770	-0.002061
289158334	4110953	210782	10000.000000	26244	699	1.000000	31351	133	1.000000	9626973	-0.002179
289144124	4118807	209062	10000.000000	26589	712	1.000000	31292	111	1.000000	9622170	-0.002041
289162662	4104820	209376	10000.000000	26284	732	1.000000	31326	133	1.000000	9617324	-0.001813
289145769	4111092	209535	10000.000000	26991	619	1.000000	31352	125	1.000000	9612363	-0.002406
289201884	4099881	209119	10000.000000	26877	705	1.000000	31188	163	1.000000	9607548	-0.002615
289151278	4113235	210279	10000.000000	26955	641	1.000000	31556	100	1.000000	9602722	-0.002772
289166473	4104079	209413	10000.000000	26702	729	1.000000	31370	113	1.000000	9598055	-0.002833
289182484	4102957	209266	10000.000000	26730	621	1.000000	31127	129	1.000000	9593371	-0.002785
289123747	4119883	210444	10000.000000	26841	762	1.000000	31253	134	1.000000	9588649	-0.002606
289164927	4108545	210006	10000.000000	26636	737	1.000000	31324	128	1.000000	9584030	-0.002202
289174058	4102542	209648	10000.000000	26512	641	1.000000	31012	171	1.000000	9579068	-0.002047
289178949	4111440	209686	10000.000000	26854	688	1.000000	31318	128	1.000000	9574321	-0.002153
289165843	4109522	210169	10000.000000	26139	639	1.000000	31079	145	1.000000	9569683	-0.001971
289170726	4109703	209876	10000.000000	26521	729	1.000000	31288	164	1.000000	9565008	-0.001883
289134946	4111001	209560	10000.000000	26415	705	1.000000	31220	116	1.000000	9560293	-0.001875
289168579	4103352	209021	10000.000000	26493	716	1.000000	31330	149	1.000000	9555538	-0.001839
289168162	4109354	209569	10000.000000	26357	696	1.000000	31042	131	1.000000	9550744	-0.001774
289151232	4111299	210519	10000.000000	26329	717	1.000000	31119	148	1.000000	9545939	-0.001791
289121099	4114875	209378	10000.000000	26800	657	1.000000	30928	140	1.000000	9541214	-0.001814
289148630	4112631	210747	10000.000000	26391	730	1.000000	31063	139	1.000000	9536440	-0.001503
289137365	4102928	209101	10000.000000	26956	767	1.000000	31306	163	1.000000	9531820	-0.001446
289128755	4113604	209946	10000.000000	26570	618	1.000000	30822	142	1.000000	9526936	-0.001499
289137390	4104815	208818	10000.000000	26814	741	1.000000	30845	136	1.000000	9522184	-0.001626
289181328	4115306	210428	10000.000000	25846	821	1.000000	31137	111	1.000000	9517375	-0.000964
npatches	nstrain	runtime	dt	init_x	init_y	init_y_blood	init_z	init_S	beta0	beta1	beta2	beta3	mean_beta	B	d	delta	delta_blood	b[0]	mut	m	CTL	c	g	epsilon	k	het	lambda	rho	omega	x_max	patch.dyna	DELTA	A	VA
10000	1	100.000000	0.001000	21900	9499	5000000	0.001000	10000000	10.904244	11.505869	24.349334	14.380942	18	800000000	0.010000	1.000000	1.000000	80000	0.000050	0.004800	0	0.500000	0.000000	2.500000	18.000000	0.500000	0.000000	0.000000	0.000000	31872	0	10.000000	7.000000	1.000000
sus	inf	inf_blood	z	x[0]	y[0][0]	z[0]	x[1]	y[1][0]	z[1]	S[0]	synchrony
219000000	94990000	5000000	10.000000	21900	9499	0.001000	21900	9499	0.001000	10000000	0.000000
111870884	65100892	3463904	3941.516320	14795	5485	0.394152	14199	5616	0.394152	9995013	0.000000
207756793	18835989	975205	6325.803353	25952	993	0.632580	25519	1078	0.632580	9990102	0.000000
249140846	10057346	518031	7771.765723	29576	357	0.777177	29570	427	0.777177	9985060	0.000000
270345101	6542849	337189	8648.676577	30547	181	0.864868	30676	226	0.864868	9980029	0.000000
281563840	4905097	252779	9180.483393	31131	125	0.918048	31316	126	0.918048	9974831	0.000000
287745494	4066559	208552	9503.000201	31460	103	0.950300	31224	123	0.950300	9970009	0.000000
291354603	3584207	183495	9698.592075	31668	70	0.969859	31280	83	0.969859	9965044	0.000000
293396016	3322033	169764	9817.209710	31325	78	0.981721	31310	68	0.981721	9960036	0.000000
294630233	3165274	161930	9889.145947	31662	64	0.988915	31456	73	0.988915	9955064	0.000000
295364997	3066063	155939	9932.772025	31566	68	0.993277	31420	74	0.993277	9949969	0.000000
295862617	3009694	153412	9959.229270	31435	66	0.995923	31558	68	0.995923	9945043	0.000000
296099527	2984558	152547	9975.274394	31437	64	0.997527	31600	71	0.997527	9940197	0.000000
296248084	2969461	150978	9985.005037	31546	68	0.998501	31428	46	0.998501	9935072	0.000000
296338864	2954218	151000	9990.906233	31513	51	0.999091	31482	59	0.999091	9930216	0.000000
296399533	2937777	150151	9994.485041	31545	68	0.999449	31523	74	0.999449	9925277	0.000000
296494244	2930828	149828	9996.655426	31734	58	0.999666	31476	55	0.999666	9920291	0.000000
296475657	2928692	149826	9997.971667	31485	77	0.999797	31486	80	0.999797	9915276	0.000000
296488328	2934064	150182	9998.769908	31564	59	0.999877	31298	80	0.999877	9910384	0.000000
296536829	2924995	149597	9999.254005	31346	67	0.999925	31437	86	0.999925	9905449	0.000000
296521571	2931958	149528	9999.547588	31507	73	0.999955	31685	81	0.999955	9900382	0.000000
296444823	2929472	149158	9999.725632	31606	71	0.999973	31484	55	0.999973	9895521	0.000000
296509684	2925633	149369	9999.833608	31657	71	0.999983	31560	62	0.999983	9890478	0.000000
296475006	2928175	148785	9999.899091	31463	61	0.999990	31473	80	0.999990	9885403	0.000000
296512806	2928255	149339	9999.938803	31589	40	0.999994	31481	53	0.999994	9880495	0.000000
296497377	2928940	149475	9999.962887	31870	70	0.999996	31374	87	0.999996	9875623	0.000000
296437681	2934515	149720	9999.977493	31527	88	0.999998	31537	78	0.999998	9870610	0.000000
296499850	2927126	148829	9999.986350	31564	76	0.999999	31545	71	0.999999	9865743	0.000000
296473026	2937478	149857	9999.991722	31741	78	0.999999	31636	70	0.999999	9860861	0.000000
296493269	2928962	148599	9999.994980	31608	50	0.999999	31537	72	0.999999	9855991	0.000000
296508897	2923224	149133	9999.996955	31527	65	1.000000	31531	75	1.000000	9851153	0.000000
296550689	2926036	148654	9999.998154	31464	74	1.000000	31528	69	1.000000	9846207	0.000000
296444098	2933238	149209	9999.998880	31469	63	1.000000	31575	60	1.000000	9841283	0.000000
296510691	2930741	149937	9999.999321	31691	68	1.000000	31637	77	1.000000	9836458	0.000000
296505137	2926307	148859	9999.999588	31700	65	1.000000	31570	90	1.000000	9831581	0.000000
296548112	2922372	148570	9999.999750	31718	67	1.000000	31506	78	1.000000	9826663	0.000000
296487815	2928488	149068	9999.999849	31533	80	1.000000	31608	57	1.000000	9821815	0.000000
296520946	2927782	148769	9999.999908	31629	73	1.000000	31459	52	1.000000	9816934	0.000000
296559225	2912562	148202	9999.999944	31536	57	1.000000	31545	53	1.000000	9812029	0.000000
296533173	2927837	149633	9999.999966	31422	78	1.000000	31630	72	1.000000	9807116	0.000000
296502839	2922070	148896	9999.999980	31518	73	1.000000	31763	92	1.000000	9802184	-1.#IND00
296495850	2934286	149932	9999.999988	31513	70	1.000000	31640	60	1.000000	9797321	-0.000000
296552101	2918128	149351	9999.999992	31665	61	1.000000	31443	74	1.000000	9792392	0.005612
296547560	2930260	149302	9999.999995	31561	83	1.000000	31773	72	1.000000	9787473	0.001862
296493810	2920841	148638	9999.999997	31703	78	1.000000	31478	74	1.000000	9782539	0.001510
296481157	2931244	150128	9999.999998	31548	85	1.000000	31529	68	1.000000	9777612	-0.001061
296524395	2923235	149448	9999.999999	31511	64	1.000000	31362	86	1.000000	9772675	-0.000696
296514190	2927574	149122	9999.999999	31632	53	1.000000	31684	42	1.000000	9767692	-0.000044
296487653	2922563	148963	10000.000000	31352	62	1.000000	31734	66	1.000000	9762756	0.009868
296529151	2918662	149557	10000.000000	31683	67	1.000000	31540	76	1.000000	9757853	0.006958
296554986	2916656	149519	10000.000000	31506	82	1.000000	31383	97	1.000000	9752885	0.004217
296527336	2919885	148457	10000.000000	31578	64	1.000000	31622	93	1.000000	9748086	0.005138
296535845	2923252	148783	10000.000000	31533	63	1.000000	31685	64	1.000000	9743152	0.008128
296567735	2918611	148516	10000.000000	31490	70	1.000000	31502	53	1.000000	9738345	0.007287
296451640	2932256	149261	10000.000000	31427	66	1.000000	31751	62	1.000000	9733526	0.007032
296515999	2915957	148843	10000.000000	31476	47	1.000000	31523	57	1.000000	9728596	0.008218
296508339	2925758	149579	10000.000000	31606	77	1.000000	31506	54	1.000000	9723641	0.007661
296506409	2923435	148779	10000.000000	31647	56	1.000000	31836	45	1.000000	9718731	0.008169
296532826	2921799	149354	10000.000000	31707	84	1.000000	31493	74	1.000000	9713834	0.007242
296535797	2921192	149117	10000.000000	31594	64	1.000000	31575	75	1.000000	9708843	0.007192
296465439	2933360	149152	10000.000000	31544	89	1.000000	31452	98	1.000000	9703899	0.006604
296500815	2925760	149750	10000.000000	31613	53	1.000000	31669	85	1.000000	9699050	0.009792
296519042	2924605	149173	10000.000000	31433	74	1.000000	31684	56	1.000000	9694234	0.008816
296525847	2920183	149472	10000.000000	31616	62	1.000000	31554	64	1.000000	9689460	0.009286
296507421	2927671	149497	10000.000000	31380	54	1.000000	31421	69	1.000000	9684620	0.009565
296494267	2929862	149198	10000.000000	31490	57	1.000000	31777	88	1.000000	9679756	0.008724
296473328	2930105	149764	10000.000000	31530	83	1.000000	31702	75	1.000000	9674931	0.009072
296485893	2933033	149948	10000.000000	31608	63	1.000000	31488	67	1.000000	9670159	0.009132
296553736	2924386	148506	10000.000000	31413	64	1.000000	31553	74	1.000000	9665337	0.007318
296451815	2934579	149085	10000.000000	31545	71	1.000000	31508	94	1.000000	9660601	0.007084
296556124	2914530	148789	10000.000000	31709	67	1.000000	31552	59	1.000000	9655725	0.006203
296528505	2921904	148917	10000.000000	31742	71	1.000000	31641	67	1.000000	9650866	0.006529
296549388	2924871	149446	10000.000000	31305	53	1.000000	31502	71	1.000000	9646048	0.006728
296520029	2924410	149611	10000.000000	31689	76	1.000000	31574	71	1.000000	9641251	0.005526
296504385	2927756	149934	10000.000000	31372	66	1.000000	31607	66	1.000000	9636352	0.005535
296528070	2921702	149425	10000.000000	31683	53	1.000000	31320	82	1.000000	9631613	0.004456
296469404	2935696	150080	10000.000000	31825	55	1.000000	31451	64	1.000000	9626732	0.003792
296494113	2927138	149640	10000.000000	31371	67	1.000000	31510	96	1.000000	9621952	0.003733
296515899	2930864	148872	10000.000000	31535	71	1.000000	31805	62	1.000000	9617095	0.003497
296452184	2936204	149504	10000.000000	31601	57	1.000000	31705	89	1.000000	9612276	0.003483
296522204	2922882	149537	10000.000000	31616	59	1.000000	31714	58	1.000000	9607472	0.002782
296525127	2927143	149196	10000.000000	31652	65	1.000000	31495	62	1.000000	9602686	0.002729
296553737	2923143	149345	10000.000000	31640	102	1.000000	31373	90	1.000000	9597871	0.002629
296490634	2936402	150078	10000.000000	31670	52	1.000000	31554	54	1.000000	9593004	0.003204
296503887	2924529	149312	10000.000000	31690	68	1.000000	31761	63	1.000000	9588274	0.002089
296524854	2926167	148813	10000.000000	31510	78	1.000000	31448	62	1.000000	9583492	0.001274
296507081	2929615	149998	10000.000000	31714	55	1.000000	31463	73	1.000000	9578615	0.001571
296507487	2923440	148201	10000.000000	32009	70	1.000000	31510	77	1.000000	9573750	0.001346
296539226	2919559	148510	10000.000000	31584	83	1.000000	31525	47	1.000000	9569052	0.001262
296514838	2934458	150150	10000.000000	31621	47	1.000000	31561	78	1.000000	9564241	0.001252
296485722	2927080	149102	10000.000000	31637	71	1.000000	31671	72	1.000000	9559472	0.001555
296495676	2931913	149674	10000.000000	31688	63	1.000000	31573	89	1.000000	9554726	0.001069
296514250	2922739	148802	10000.000000	31586	62	1.000000	31521	58	1.000000	9549864	0.001006
296449445	2929609	149213	10000.000000	31445	68	1.000000	31551	49	1.000000	9545096	0.000611
296494894	2926595	149935	10000.000000	31559	64	1.000000	31396	95	1.000000	9540261	0.000404
296503783	2933322	150002	10000.000000	31671	55	1.000000	31553	106	1.000000	9535553	-0.000013
296505233	2918753	148976	10000.000000	31653	77	1.000000	31410	81	1.000000	9530734	-0.000004
296531019	2924647	149472	10000.000000	31788	71	1.000000	31618	62	1.000000	9526067	0.000130
296507082	2921721	149094	10000.000000	31639	45	1.000000	31508	76	1.000000	9521285	0.000300
296505975	2925329	149324	10000.000000	31684	49	1.000000	31290	74	1.000000	9516487	0.000007
npatches	nstrain	runtime	dt	init_x	init_y	init_y_blood	init_z	init_S	beta0	beta1	beta2	beta3	mean_beta	B	d	delta	delta_blood	b[0]	mut	m	CTL	c	g	epsilon	k	het	lambda	rho	omega	x_max	patch.dyna	DELTA	A	VA
10000	1	100.000000	0.001000	21900	9499	5000000	0.001000	10000000	20.165280	20.986980	24.128075	9.055800	18	800000000	0.010000	1.000000	1.000000	80000	0.000050	0.004800	0	0.500000	0.000000	2.500000	19.000000	0.500000	0.000000	0.000000	0.000000	31872	0	10.000000	7.000000	1.000000
sus	inf	inf_blood	z	x[0]	y[0][0]	z[0]	x[1]	y[1][0]	z[1]	S[0]	synchrony
219000000	94990000	5000000	10.000000	21900	9499	0.001000	21900	9499	0.001000	10000000	0.000000
117489926	58624060	3130397	3941.516320	10349	6243	0.394152	10087	6420	0.394152	9995037	0.000000
216861196	16008107	831014	6325.803353	20062	1892	0.632580	19384	2133	0.632580	9990104	0.000000
258379523	8081847	416904	7771.765723	24572	984	0.777177	24275	911	0.777177	9985075	0.000000
279081765	4977411	256100	8648.676577	27090	522	0.864868	26896	637	0.864868	9980111	0.000000
289742788	3570802	183271	9180.483393	28887	336	0.918048	27826	433	0.918048	9975136	0.000000
295612750	2847661	146207	9503.000201	29824	246	0.950300	29187	357	0.950300	9970127	0.000000
298858769	2441647	124213	9698.592075	30004	234	0.969859	29557	270	0.969859	9965198	0.000000
300767433	2225785	114315	9817.209710	30752	126	0.981721	29957	274	0.981721	9960364	0.000000
301895954	2084014	106524	9889.145947	30797	118	0.988915	29963	229	0.988915	9955387	0.000000
302595896	2010013	102463	9932.772025	30611	135	0.993277	30673	117	0.993277	9950513	0.000000
302938209	1965642	100325	9959.229270	31018	175	0.995923	30512	139	0.995923	9945430	0.000000
303227428	1936794	99010	9975.274394	30700	166	0.997527	30590	181	0.997527	9940519	0.000000
303425190	1912131	97714	9985.005037	30620	162	0.998501	30224	313	0.998501	9935574	0.000000
303473538	1915055	97275	9990.906233	30516	147	0.999091	30016	226	0.999091	9930522	0.000000
303547853	1890872	96270	9994.485041	30654	172	0.999449	30617	222	0.999449	9925592	0.000000
303605695	1889915	96514	9996.655426	30419	203	0.999666	30442	151	0.999666	9920565	0.000000
303628573	1887717	95896	9997.971667	30867	127	0.999797	30258	178	0.999797	9915585	0.000000
303644688	1879598	96325	9998.769908	30881	124	0.999877	30227	228	0.999877	9910746	0.000000
303587572	1896189	96771	9999.254005	30726	165	0.999925	30196	258	0.999925	9905843	0.000000
303571841	1900463	97075	9999.547588	30967	123	0.999955	30196	161	0.999955	9900831	0.000000
303622928	1886729	96550	9999.725632	30738	199	0.999973	30616	159	0.999973	9895950	0.000000
303586779	1892694	96562	9999.833608	30436	143	0.999983	30509	232	0.999983	9890987	0.000000
303578856	1895379	96689	9999.899091	30550	140	0.999990	30419	134	0.999990	9886114	0.000000
303658884	1880004	95899	9999.938803	30509	205	0.999994	30447	152	0.999994	9881029	0.000000
303604505	1894116	96549	9999.962887	31069	129	0.999996	30279	196	0.999996	9876161	0.000000
303639540	1889410	95803	9999.977493	30682	170	0.999998	30398	205	0.999998	9871312	0.000000
303634334	1893918	96781	9999.986350	30601	129	0.999999	30337	199	0.999999	9866424	0.000000
303637245	1884667	96545	9999.991722	30767	156	0.999999	30308	228	0.999999	9861440	0.000000
303615456	1891589	96771	9999.994980	30674	195	0.999999	30331	192	0.999999	9856519	0.000000
303600058	1888208	96356	9999.996955	30564	192	1.000000	30327	153	1.000000	9851603	0.000000
303620856	1887561	95947	9999.998154	30541	164	1.000000	30479	152	1.000000	9846825	0.000000
303684094	1884783	96223	9999.998880	30628	154	1.000000	30647	127	1.000000	9841876	0.000000
303624062	1896279	96273	9999.999321	30483	155	1.000000	30545	162	1.000000	9837015	0.000000
303586371	1896924	96665	9999.999588	30704	170	1.000000	30580	180	1.000000	9832003	0.000000
303640555	1886625	96451	9999.999750	31030	107	1.000000	30518	205	1.000000	9827080	0.000000
303588786	1890250	96557	9999.999849	30939	95	1.000000	30148	249	1.000000	9822121	0.000000
303623302	1884988	95164	9999.999908	30856	123	1.000000	30316	131	1.000000	9817132	0.000000
303605942	1892332	96805	9999.999944	30843	105	1.000000	30328	178	1.000000	9812306	0.000000
303691562	1881413	95714	9999.999966	30701	123	1.000000	30426	197	1.000000	9807439	0.000000
[truncated: 163 more rows]
