# Supplementary material for: Large Variations in HIV-1 Viral Load Explained by Shifting-Mosaic Metapopulation Dynamics
Source: PLoS Biol. 2016 Oct 5;14(10):e1002567. doi: 10.1371/journal.pbio.1002567 (PMC5051940; doi:10.1371/journal.pbio.1002567)
Supplement: S1 Data — Each file gives the output from the simulations indicated by the filename: low migration (ms1, db432); high migration (ms1, db1); very high migration (ms10, db1); number of patches (np); reservoir (storage); no reservoir (nostorage); CTL immigration model (CTLimmig); CTL proliferation model (CTLprolif); β¯ (beta1, beta2, …). Within each file, there are 21 simulations for (k = 0,1,..,20), and data is output each day. For measures of synchrony, the final entry should be used. See Methods and S1 Simulation Code for further details. (ZIP) [file pbio.1002567.s002.zip › S1_Data/ms1_np10000_nostorage_noPD_CTLimmig_db1_beta19.tsv]

npatches	nstrain	runtime	dt	init_x	init_y	init_y_blood	init_z	init_S	beta0	beta1	beta2	beta3	mean_beta	B	d	delta	delta_blood	b[0]	mut	m	CTL	c	g	epsilon	k	het	lambda	rho	omega	x_max	patch.dyna	DELTA	A	VA
10000	1	100.000000	0.001000	21900	9499	5000000	0.001000	10000000	25.447426	19.266566	9.698311	12.570777	19	800000000	0.010000	1.000000	1.000000	80000	0.000050	0.004800	0	0.500000	0.000000	2.500000	0.000000	0.500000	0.000000	0.000000	0.000000	31872	0	10.000000	7.000000	1.000000
sus	inf	inf_blood	z	x[0]	y[0][0]	z[0]	x[1]	y[1][0]	z[1]	S[0]	synchrony
219000000	94990000	5000000	10.000000	21900	9499	0.001000	21900	9499	0.001000	10000000	0.000000
25688652	529190701	26798768	3941.516320	1759	53321	0.394152	2356	52898	0.394152	9994848	0.000000
21242805	644079110	32790649	6325.803353	1477	64813	0.632580	1931	64487	0.632580	9989749	0.000000
19930620	688041446	35084725	7771.765723	1401	69411	0.777177	1884	69025	0.777177	9984824	0.000000
19469234	704904789	35944954	8648.676577	1357	71071	0.864868	1824	70739	0.864868	9979863	0.000000
19306766	711311649	36281593	9180.483393	1339	71528	0.918048	1740	71801	0.918048	9974739	0.000000
19236225	713786110	36421345	9503.000201	1356	71890	0.950300	1784	71192	0.950300	9969732	0.000000
19218868	714700676	36473477	9698.592075	1365	71868	0.969859	1759	71477	0.969859	9964716	0.000000
19210232	715067402	36473436	9817.209710	1360	71441	0.981721	1754	71483	0.981721	9959811	0.000000
19203300	715192207	36487431	9889.145947	1328	71897	0.988915	1772	71403	0.988915	9954839	0.000000
19207372	715267963	36501821	9932.772025	1329	71768	0.993277	1760	71595	0.993277	9949762	0.000000
19204514	715324257	36488183	9959.229270	1341	71763	0.995923	1762	71493	0.995923	9944844	0.000000
19202032	715286632	36502474	9975.274394	1339	72123	0.997527	1778	71638	0.997527	9939949	0.000000
19202850	715346258	36485580	9985.005037	1326	71797	0.998501	1751	71746	0.998501	9935067	0.000000
19208139	715313017	36503972	9990.906233	1360	72571	0.999091	1731	71740	0.999091	9930006	0.000000
19204026	715306211	36496468	9994.485041	1351	71303	0.999449	1718	71062	0.999449	9925137	0.000000
19203356	715306100	36502083	9996.655426	1332	71932	0.999666	1718	71697	0.999666	9920284	0.000000
19203360	715297143	36493510	9997.971667	1395	71714	0.999797	1803	71698	0.999797	9915282	0.000000
19207640	715308874	36500107	9998.769908	1315	71828	0.999877	1753	71590	0.999877	9910203	0.000000
19203425	715286825	36495837	9999.254005	1385	72637	0.999925	1763	71592	0.999925	9905333	0.000000
19202289	715314540	36500638	9999.547588	1293	72195	0.999955	1750	72013	0.999955	9900351	0.000000
19206638	715313481	36494907	9999.725632	1333	71504	0.999973	1786	71832	0.999973	9895430	0.000000
19202305	715329558	36495793	9999.833608	1322	71530	0.999983	1748	71662	0.999983	9890471	0.000000
19201603	715329485	36487164	9999.899091	1331	71914	0.999990	1716	71646	0.999990	9885599	0.000000
19203474	715358796	36501827	9999.938803	1347	71948	0.999994	1723	72090	0.999994	9880704	0.000000
19206790	715321352	36500487	9999.962887	1328	71871	0.999996	1754	71787	0.999996	9875726	0.000000
19203451	715308491	36501399	9999.977493	1307	72291	0.999998	1767	71657	0.999998	9870859	0.000000
19205968	715302143	36493819	9999.986350	1387	72020	0.999999	1753	71526	0.999999	9865894	0.000000
19205406	715282792	36492940	9999.991722	1312	72481	0.999999	1752	71159	0.999999	9861111	0.000000
19203502	715305023	36497873	9999.994980	1351	71825	0.999999	1710	71555	0.999999	9856249	0.000000
19200916	715282959	36489616	9999.996955	1333	71932	1.000000	1773	71225	1.000000	9851304	0.000000
19207311	715286710	36493551	9999.998154	1348	71832	1.000000	1716	72000	1.000000	9846286	0.000000
19199200	715303090	36497698	9999.998880	1358	71555	1.000000	1710	71879	1.000000	9841492	0.000000
19203142	715302967	36491938	9999.999321	1333	71864	1.000000	1753	71803	1.000000	9836687	0.000000
19204461	715272695	36496502	9999.999588	1299	71943	1.000000	1753	71833	1.000000	9831815	0.000000
19200734	715287174	36492915	9999.999750	1367	72053	1.000000	1710	71584	1.000000	9826983	0.000000
19201841	715278417	36488699	9999.999849	1297	71631	1.000000	1786	71805	1.000000	9822102	0.000000
19207372	715254158	36492821	9999.999908	1328	71536	1.000000	1761	71582	1.000000	9817130	0.000000
19201044	715271318	36490285	9999.999944	1321	72008	1.000000	1769	71550	1.000000	9812199	0.000000
19205975	715299940	36494309	9999.999966	1334	71909	1.000000	1816	71308	1.000000	9807245	0.000000
19201301	715324880	36482589	9999.999980	1315	72042	1.000000	1774	71551	1.000000	9802393	-1.#IND00
19201451	715290164	36492738	9999.999988	1346	71608	1.000000	1709	71750	1.000000	9797372	-0.012800
19206640	715326517	36492606	9999.999992	1336	72118	1.000000	1731	71640	1.000000	9792443	0.007499
19206482	715307397	36500968	9999.999995	1357	71639	1.000000	1747	71335	1.000000	9787672	0.005371
19203645	715310046	36491391	9999.999997	1368	72275	1.000000	1795	71492	1.000000	9782764	0.001891
19207011	715289693	36493821	9999.999998	1331	72117	1.000000	1817	71642	1.000000	9777893	-0.000122
19203861	715291448	36500219	9999.999999	1324	72280	1.000000	1768	71445	1.000000	9773079	0.004788
19202231	715305266	36501405	9999.999999	1353	71634	1.000000	1789	71353	1.000000	9768156	0.000453
19203999	715336340	36493976	10000.000000	1342	71835	1.000000	1742	71552	1.000000	9763301	-0.000446
19203951	715300194	36500495	10000.000000	1330	72051	1.000000	1749	71593	1.000000	9758313	0.000590
19199423	715317257	36487489	10000.000000	1286	72447	1.000000	1791	71245	1.000000	9753440	0.000497
19205937	715297320	36493334	10000.000000	1352	71625	1.000000	1765	71934	1.000000	9748636	0.000374
19199707	715289860	36499297	10000.000000	1338	72154	1.000000	1740	71819	1.000000	9743668	0.003345
19203625	715278205	36494381	10000.000000	1337	71962	1.000000	1783	71280	1.000000	9738807	0.004714
19196988	715273109	36506528	10000.000000	1345	71788	1.000000	1750	71454	1.000000	9733949	0.004115
19206714	715270201	36505223	10000.000000	1343	71661	1.000000	1727	71724	1.000000	9729044	0.003777
19196948	715312856	36492781	10000.000000	1330	71335	1.000000	1764	71443	1.000000	9724245	0.002964
19200426	715296790	36485684	10000.000000	1325	72397	1.000000	1731	71708	1.000000	9719477	0.002050
19204041	715294577	36494560	10000.000000	1322	72204	1.000000	1762	71590	1.000000	9714666	0.001511
19206889	715269734	36503028	10000.000000	1297	72390	1.000000	1746	71654	1.000000	9709864	0.001561
19195864	715291599	36504472	10000.000000	1301	72059	1.000000	1710	71908	1.000000	9705034	0.000021
19207567	715283313	36498844	10000.000000	1272	72147	1.000000	1708	71708	1.000000	9700152	-0.000249
19207487	715288468	36502446	10000.000000	1329	71689	1.000000	1738	72073	1.000000	9695292	-0.000031
19207460	715269365	36514797	10000.000000	1362	71835	1.000000	1739	71354	1.000000	9690495	-0.000257
19204895	715290699	36498893	10000.000000	1304	72348	1.000000	1775	71908	1.000000	9685635	-0.000340
19201300	715320997	36495414	10000.000000	1364	72032	1.000000	1738	71769	1.000000	9680772	-0.000457
19204173	715304847	36498907	10000.000000	1338	71751	1.000000	1777	71833	1.000000	9675964	-0.000230
19206717	715314385	36503425	10000.000000	1371	71960	1.000000	1735	71487	1.000000	9671081	0.000292
19204796	715326442	36486710	10000.000000	1321	72030	1.000000	1744	71493	1.000000	9666237	0.000690
19201038	715331938	36490084	10000.000000	1319	72223	1.000000	1723	71852	1.000000	9661399	0.000261
19204588	715324682	36495714	10000.000000	1317	71932	1.000000	1747	71338	1.000000	9656509	0.000274
19200028	715316765	36489233	10000.000000	1328	72170	1.000000	1767	71609	1.000000	9651756	-0.001831
19205006	715257927	36502339	10000.000000	1346	71649	1.000000	1703	71843	1.000000	9646873	-0.001657
19207901	715277637	36487366	10000.000000	1321	71951	1.000000	1750	71042	1.000000	9642020	-0.001597
19205543	715287519	36501468	10000.000000	1337	72002	1.000000	1750	71958	1.000000	9637261	-0.001409
19203075	715373556	36484654	10000.000000	1315	71945	1.000000	1741	71853	1.000000	9632543	-0.001038
19201795	715342678	36490826	10000.000000	1339	72280	1.000000	1720	71696	1.000000	9627708	-0.000889
19212930	715313775	36502165	10000.000000	1323	72042	1.000000	1717	71602	1.000000	9622907	-0.000148
19205450	715303002	36499105	10000.000000	1360	71640	1.000000	1765	71694	1.000000	9618062	-0.000376
19208082	715310845	36483669	10000.000000	1355	71813	1.000000	1771	71157	1.000000	9613233	-0.000225
19205920	715306657	36495935	10000.000000	1347	72150	1.000000	1716	71315	1.000000	9608405	0.000070
19200997	715328809	36496645	10000.000000	1330	72275	1.000000	1761	71689	1.000000	9603637	-0.000229
19199256	715323220	36487545	10000.000000	1343	72243	1.000000	1741	71689	1.000000	9598903	-0.000348
19205361	715289725	36501116	10000.000000	1307	72427	1.000000	1730	72099	1.000000	9594039	-0.000742
19202954	715311879	36494695	10000.000000	1352	71846	1.000000	1773	71990	1.000000	9589283	0.000022
19205578	715300936	36497664	10000.000000	1311	72111	1.000000	1769	71443	1.000000	9584542	-0.000662
19211289	715309209	36488580	10000.000000	1308	72058	1.000000	1736	71357	1.000000	9579689	-0.000694
19200235	715316833	36489657	10000.000000	1330	72300	1.000000	1782	71381	1.000000	9574737	-0.000860
19202785	715301145	36495927	10000.000000	1348	72191	1.000000	1761	71558	1.000000	9569962	0.001644
19201562	715306035	36492994	10000.000000	1347	72131	1.000000	1701	71844	1.000000	9565136	0.001587
19204255	715304754	36490788	10000.000000	1375	72038	1.000000	1736	71544	1.000000	9560410	0.001557
19207166	715297721	36496645	10000.000000	1344	72066	1.000000	1717	71508	1.000000	9555702	0.001787
19198711	715321692	36490732	10000.000000	1319	71629	1.000000	1778	71573	1.000000	9550899	0.001647
19202234	715329081	36499506	10000.000000	1282	72306	1.000000	1757	71256	1.000000	9546187	0.000782
19208476	715313629	36502046	10000.000000	1310	72268	1.000000	1759	71429	1.000000	9541355	0.000820
19206614	715350904	36494868	10000.000000	1311	72127	1.000000	1744	71696	1.000000	9536503	0.000695
19202629	715296923	36490826	10000.000000	1326	72066	1.000000	1744	71554	1.000000	9531680	0.000600
19208220	715294184	36501497	10000.000000	1314	72452	1.000000	1784	71301	1.000000	9526917	0.000654
19201903	715291867	36493611	10000.000000	1325	72249	1.000000	1739	71817	1.000000	9522263	0.000516
19205447	715320543	36488587	10000.000000	1354	71531	1.000000	1768	71679	1.000000	9517524	0.000569
npatches	nstrain	runtime	dt	init_x	init_y	init_y_blood	init_z	init_S	beta0	beta1	beta2	beta3	mean_beta	B	d	delta	delta_blood	b[0]	mut	m	CTL	c	g	epsilon	k	het	lambda	rho	omega	x_max	patch.dyna	DELTA	A	VA
10000	1	100.000000	0.001000	21900	9499	5000000	0.001000	10000000	23.197516	27.361732	25.545168	27.309917	19	800000000	0.010000	1.000000	1.000000	80000	0.000050	0.004800	0	0.500000	0.000000	2.500000	1.000000	0.500000	0.000000	0.000000	0.000000	31872	0	10.000000	7.000000	1.000000
sus	inf	inf_blood	z	x[0]	y[0][0]	z[0]	x[1]	y[1][0]	z[1]	S[0]	synchrony
219000000	94990000	5000000	10.000000	21900	9499	0.001000	21900	9499	0.001000	10000000	0.000000
28933367	462009366	23511172	3941.516320	2210	46365	0.394152	1916	46843	0.394152	9995010	0.000000
29038350	455723342	23297574	6325.803353	2215	45834	0.632580	1883	46279	0.632580	9990198	0.000000
31646623	414076882	21162837	7771.765723	2422	41701	0.777177	2086	41837	0.777177	9985221	0.000000
33833818	384554755	19649164	8648.676577	2631	38424	0.864868	2234	39089	0.864868	9980270	0.000000
35268238	367482409	18767124	9180.483393	2653	37035	0.918048	2273	37427	0.918048	9975285	0.000000
36112045	357883813	18272522	9503.000201	2800	36260	0.950300	2360	36707	0.950300	9970195	0.000000
36635409	352319154	17978171	9698.592075	2804	35509	0.969859	2437	36171	0.969859	9965203	0.000000
36936264	349091648	17819447	9817.209710	2832	35494	0.981721	2413	35652	0.981721	9960283	0.000000
37124704	347152741	17717985	9889.145947	2829	35460	0.988915	2458	35351	0.988915	9955300	0.000000
37248320	345990172	17653617	9932.772025	2896	35060	0.993277	2481	35245	0.993277	9950413	0.000000
37310304	345315894	17615804	9959.229270	2786	35182	0.995923	2392	35350	0.995923	9945339	0.000000
37345696	344902018	17597811	9975.274394	2921	35114	0.997527	2547	35098	0.997527	9940342	0.000000
37359929	344683295	17584248	9985.005037	2775	35300	0.998501	2464	35369	0.998501	9935375	0.000000
37383533	344523785	17577822	9990.906233	2815	35160	0.999091	2426	35125	0.999091	9930426	0.000000
37394236	344425272	17573203	9994.485041	2880	35010	0.999449	2387	35164	0.999449	9925458	0.000000
37393109	344351455	17563137	9996.655426	2866	34942	0.999666	2500	35313	0.999666	9920510	0.000000
37404805	344310844	17568872	9997.971667	2879	34800	0.999797	2399	35163	0.999797	9915504	0.000000
37401390	344301465	17569899	9998.769908	2942	34889	0.999877	2509	35104	0.999877	9910651	0.000000
37406405	344297925	17559177	9999.254005	2885	34939	0.999925	2433	35044	0.999925	9905685	0.000000
37407623	344281720	17565628	9999.547588	2809	34939	0.999955	2417	35135	0.999955	9900836	0.000000
37414049	344273908	17570049	9999.725632	2888	34720	0.999973	2557	34945	0.999973	9895797	0.000000
37408238	344277089	17560547	9999.833608	2841	34662	0.999983	2465	35230	0.999983	9890737	0.000000
37413547	344276509	17565896	9999.899091	2931	34976	0.999990	2477	34960	0.999990	9885743	0.000000
37408050	344265841	17563303	9999.938803	2879	34725	0.999994	2414	35201	0.999994	9880784	0.000000
37408409	344267195	17568731	9999.962887	2900	34758	0.999996	2456	35286	0.999996	9875915	0.000000
37408518	344260054	17566137	9999.977493	2801	35052	0.999998	2491	35136	0.999998	9870983	0.000000
37400783	344279666	17563335	9999.986350	2843	34827	0.999999	2460	35177	0.999999	9866109	0.000000
37409690	344257618	17562805	9999.991722	2887	34673	0.999999	2500	34803	0.999999	9861157	0.000000
37413418	344261735	17566244	9999.994980	2881	34896	0.999999	2414	35246	0.999999	9856121	0.000000
37418451	344236517	17561880	9999.996955	2816	34907	1.000000	2426	35678	1.000000	9851114	0.000000
37409656	344259687	17562853	9999.998154	2864	34738	1.000000	2512	34890	1.000000	9846052	0.000000
37400980	344272116	17565685	9999.998880	2939	34579	1.000000	2434	35134	1.000000	9841064	0.000000
37415070	344252041	17569919	9999.999321	2909	34985	1.000000	2444	35274	1.000000	9836132	0.000000
37406993	344264644	17567688	9999.999588	2818	35136	1.000000	2533	35071	1.000000	9831187	0.000000
37402457	344278871	17569758	9999.999750	2867	34819	1.000000	2486	35307	1.000000	9826279	0.000000
37411366	344267544	17561348	9999.999849	2840	34963	1.000000	2488	34986	1.000000	9821257	0.000000
37407469	344257714	17564718	9999.999908	2849	34805	1.000000	2486	35087	1.000000	9816476	0.000000
37410912	344271527	17570081	9999.999944	2866	35197	1.000000	2521	34646	1.000000	9811581	0.000000
37404739	344266749	17557628	9999.999966	2859	34957	1.000000	2517	35024	1.000000	9806613	0.000000
37408878	344277714	17560495	9999.999980	2860	35203	1.000000	2403	35105	1.000000	9801653	-1.#IND00
37411617	344249357	17561666	9999.999988	2888	34875	1.000000	2471	35229	1.000000	9796695	-0.003200
37410503	344274629	17570580	9999.999992	2890	35094	1.000000	2550	34785	1.000000	9791821	-0.011156
37412457	344274220	17560437	9999.999995	2797	35008	1.000000	2444	35094	1.000000	9786970	-0.010401
37396710	344272029	17569171	9999.999997	2906	34757	1.000000	2452	35256	1.000000	9782000	-0.002218
37414917	344274102	17566999	9999.999998	2903	34828	1.000000	2452	35137	1.000000	9777259	-0.006862
37415629	344262261	17567553	9999.999999	2864	34978	1.000000	2459	35086	1.000000	9772386	-0.003681
37406961	344261749	17566272	9999.999999	2855	35093	1.000000	2410	35077	1.000000	9767633	-0.001624
37405439	344297217	17562538	10000.000000	2844	34992	1.000000	2436	34994	1.000000	9762842	-0.000355
37410522	344268281	17560597	10000.000000	2849	35025	1.000000	2424	35119	1.000000	9757927	-0.001596
37412428	344270739	17565913	10000.000000	2874	34754	1.000000	2469	35141	1.000000	9752959	-0.000201
37414847	344271796	17564397	10000.000000	2905	34961	1.000000	2440	34993	1.000000	9748065	-0.004511
37403862	344263117	17565438	10000.000000	2862	34903	1.000000	2458	35363	1.000000	9743231	-0.002721
37409215	344291753	17569278	10000.000000	2857	34987	1.000000	2453	35342	1.000000	9738291	0.000790
37410524	344266663	17566667	10000.000000	2891	34859	1.000000	2436	35155	1.000000	9733490	0.001159
37405050	344271147	17564810	10000.000000	2862	34840	1.000000	2500	35131	1.000000	9728569	-0.000460
37406132	344276454	17565674	10000.000000	2868	34927	1.000000	2466	34978	1.000000	9723663	-0.000935
37416850	344284982	17561259	10000.000000	2831	35159	1.000000	2449	35448	1.000000	9718804	-0.000141
37402466	344261429	17568422	10000.000000	2817	35043	1.000000	2400	35234	1.000000	9713842	-0.000010
37407856	344253191	17565278	10000.000000	2836	34917	1.000000	2456	35242	1.000000	9708898	0.000433
37403825	344234727	17571990	10000.000000	2906	35169	1.000000	2518	34992	1.000000	9704191	0.000225
37408525	344281423	17569401	10000.000000	2895	34919	1.000000	2425	34897	1.000000	9699392	0.000095
37404716	344266264	17575233	10000.000000	2852	35206	1.000000	2490	35205	1.000000	9694473	0.000431
37416051	344277196	17559426	10000.000000	2881	35046	1.000000	2500	35197	1.000000	9689585	0.000641
37409465	344228974	17563895	10000.000000	2839	34968	1.000000	2482	35039	1.000000	9684721	0.001860
37414038	344265172	17561154	10000.000000	2825	34836	1.000000	2407	35350	1.000000	9679908	0.001791
37407987	344243917	17562037	10000.000000	2865	34889	1.000000	2460	35043	1.000000	9675040	0.002042
37415316	344265416	17565482	10000.000000	2914	34840	1.000000	2440	35015	1.000000	9670261	0.002034
37403096	344295460	17566393	10000.000000	2796	35032	1.000000	2405	35249	1.000000	9665430	0.001511
37399937	344299499	17557924	10000.000000	2835	34851	1.000000	2420	35205	1.000000	9660671	0.000856
37406603	344302052	17567117	10000.000000	2817	34947	1.000000	2485	34955	1.000000	9655743	0.001559
37412664	344254461	17563821	10000.000000	2866	35191	1.000000	2403	35005	1.000000	9650918	0.001188
37413803	344237340	17556850	10000.000000	2883	34583	1.000000	2501	34648	1.000000	9646032	0.000226
37403959	344287390	17565649	10000.000000	2957	34984	1.000000	2326	35406	1.000000	9641229	0.000140
37406613	344288679	17565350	10000.000000	2825	35066	1.000000	2446	34931	1.000000	9636366	0.000147
37412316	344255766	17566726	10000.000000	2874	34669	1.000000	2406	35067	1.000000	9631579	0.000388
37418748	344271064	17563068	10000.000000	2864	34977	1.000000	2483	35186	1.000000	9626706	0.001191
37406418	344242839	17563524	10000.000000	2934	34565	1.000000	2360	35165	1.000000	9621881	0.001287
37408731	344254756	17561302	10000.000000	2803	35184	1.000000	2466	35497	1.000000	9617190	0.001083
37401843	344294109	17562105	10000.000000	2823	35096	1.000000	2377	35220	1.000000	9612397	0.000792
37414152	344246464	17564185	10000.000000	2866	34781	1.000000	2444	35270	1.000000	9607365	0.000688
37400779	344279599	17570597	10000.000000	2818	35034	1.000000	2418	35164	1.000000	9602482	0.000196
37408165	344284811	17555621	10000.000000	2831	35018	1.000000	2417	35266	1.000000	9597779	-0.000532
37408639	344271589	17565419	10000.000000	2829	35083	1.000000	2457	35232	1.000000	9593056	-0.001121
37404944	344267387	17566690	10000.000000	2848	34623	1.000000	2503	34993	1.000000	9588192	-0.000783
37409598	344276437	17565448	10000.000000	2780	35275	1.000000	2335	34858	1.000000	9583334	-0.000677
37406613	344283420	17563029	10000.000000	2936	34699	1.000000	2448	34947	1.000000	9578521	0.000075
37411273	344251467	17569462	10000.000000	2938	34644	1.000000	2423	35108	1.000000	9573822	0.000228
37404462	344260041	17563276	10000.000000	2889	34854	1.000000	2428	35034	1.000000	9569038	-0.000112
37410790	344270369	17560940	10000.000000	2876	35229	1.000000	2444	34879	1.000000	9564304	-0.000613
37413158	344243137	17572776	10000.000000	2844	34505	1.000000	2474	35267	1.000000	9559474	-0.000612
37414630	344242850	17561373	10000.000000	2802	34740	1.000000	2419	35031	1.000000	9554682	-0.000968
37412708	344254907	17567184	10000.000000	2801	34747	1.000000	2406	35154	1.000000	9549906	-0.000976
37408791	344256555	17564136	10000.000000	2885	35069	1.000000	2520	35030	1.000000	9545146	-0.000778
37415716	344276002	17569174	10000.000000	2860	34820	1.000000	2452	35178	1.000000	9540321	-0.000720
37411508	344257885	17569714	10000.000000	2984	34635	1.000000	2481	35107	1.000000	9535630	-0.000809
37405915	344258706	17564435	10000.000000	2817	35098	1.000000	2419	34868	1.000000	9530847	-0.000834
37408965	344267588	17557904	10000.000000	2878	34982	1.000000	2421	35153	1.000000	9526119	-0.000719
37409017	344277073	17566879	10000.000000	2866	34657	1.000000	2439	35295	1.000000	9521393	-0.000482
37401107	344288225	17570773	10000.000000	2874	34922	1.000000	2471	34745	1.000000	9516541	-0.000505
npatches	nstrain	runtime	dt	init_x	init_y	init_y_blood	init_z	init_S	beta0	beta1	beta2	beta3	mean_beta	B	d	delta	delta_blood	b[0]	mut	m	CTL	c	g	epsilon	k	het	lambda	rho	omega	x_max	patch.dyna	DELTA	A	VA
10000	1	100.000000	0.001000	21900	9499	5000000	0.001000	10000000	26.394730	20.947034	14.909986	25.274910	19	800000000	0.010000	1.000000	1.000000	80000	0.000050	0.004800	0	0.500000	0.000000	2.500000	2.000000	0.500000	0.000000	0.000000	0.000000	31872	0	10.000000	7.000000	1.000000
sus	inf	inf_blood	z	x[0]	y[0][0]	z[0]	x[1]	y[1][0]	z[1]	S[0]	synchrony
219000000	94990000	5000000	10.000000	21900	9499	0.001000	21900	9499	0.001000	10000000	0.000000
32565086	404363650	20654784	3941.516320	2198	40892	0.394152	2736	40833	0.394152	9995067	0.000000
38127928	334949427	17167355	6325.803353	2606	33801	0.632580	3204	33756	0.632580	9990097	0.000000
44936437	277720501	14209670	7771.765723	3032	28526	0.777177	3740	28118	0.777177	9985170	0.000000
49411649	249244586	12738848	8648.676577	3313	25813	0.864868	4087	25420	0.864868	9980066	0.000000
52006701	234965222	11986636	9180.483393	3523	24426	0.918048	4486	23731	0.918048	9975044	0.000000
53539268	227143715	11596288	9503.000201	3630	23782	0.950300	4517	23071	0.950300	9970001	0.000000
54446316	222734295	11367100	9698.592075	3695	23076	0.969859	4649	22486	0.969859	9965102	0.000000
55002575	220108797	11235965	9817.209710	3730	22630	0.981721	4563	22323	0.981721	9960184	0.000000
55327229	218605044	11156064	9889.145947	3843	22535	0.988915	4608	22418	0.988915	9955189	0.000000
55529297	217683260	11104573	9932.772025	3728	22780	0.993277	4673	22222	0.993277	9950215	0.000000
55643583	217128185	11079223	9959.229270	3740	22713	0.995923	4689	22109	0.995923	9945213	0.000000
55722022	216769955	11055957	9975.274394	3797	22637	0.997527	4759	22064	0.997527	9940235	0.000000
55761355	216587403	11054867	9985.005037	3799	22730	0.998501	4721	22192	0.998501	9935286	0.000000
55803605	216435527	11044429	9990.906233	3778	22487	0.999091	4708	22019	0.999091	9930439	0.000000
55815078	216393333	11038440	9994.485041	3747	22579	0.999449	4636	22209	0.999449	9925619	0.000000
55805672	216357889	11037092	9996.655426	3713	22572	0.999666	4736	22117	0.999666	9920577	0.000000
55837353	216280192	11037426	9997.971667	3843	22334	0.999797	4590	22024	0.999797	9915620	0.000000
55830469	216291025	11038371	9998.769908	3807	22571	0.999877	4797	21971	0.999877	9910746	0.000000
55842821	216285532	11034805	9999.254005	3825	22395	0.999925	4784	22037	0.999925	9905747	0.000000
55831542	216277385	11039812	9999.547588	3821	22517	0.999955	4702	21993	0.999955	9900807	0.000000
55837402	216254214	11036384	9999.725632	3755	22641	0.999973	4654	22328	0.999973	9895762	0.000000
55841509	216256577	11032424	9999.833608	3797	22262	0.999983	4604	22060	0.999983	9890809	0.000000
55833349	216280488	11036217	9999.899091	3741	22378	0.999990	4710	22124	0.999990	9885800	0.000000
55834105	216275121	11033152	9999.938803	3861	22183	0.999994	4711	22260	0.999994	9880933	0.000000
55841158	216279413	11037519	9999.962887	3806	22353	0.999996	4718	22036	0.999996	9875900	0.000000
55834437	216252715	11035669	9999.977493	3781	22378	0.999998	4753	21906	0.999998	9870934	0.000000
55839077	216275001	11034269	9999.986350	3821	22355	0.999999	4678	22021	0.999999	9866010	0.000000
55837379	216268080	11031497	9999.991722	3833	22458	0.999999	4616	22103	0.999999	9861114	0.000000
55842873	216265790	11037944	9999.994980	3870	21939	0.999999	4733	22259	0.999999	9856086	0.000000
55842170	216254204	11037136	9999.996955	3835	22252	1.000000	4793	21900	1.000000	9851097	0.000000
55836317	216251903	11033787	9999.998154	3792	22347	1.000000	4721	21932	1.000000	9846218	0.000000
55839480	216268381	11033921	9999.998880	3779	22497	1.000000	4743	21882	1.000000	9841271	0.000000
55836465	216271362	11034730	9999.999321	3806	22238	1.000000	4691	21850	1.000000	9836373	0.000000
55836247	216253192	11029580	9999.999588	3746	22434	1.000000	4738	22206	1.000000	9831457	0.000000
55833617	216269005	11036620	9999.999750	3763	22591	1.000000	4710	22138	1.000000	9826530	0.000000
55827182	216281480	11031381	9999.999849	3811	22357	1.000000	4669	22045	1.000000	9821745	0.000000
55843139	216261984	11035791	9999.999908	3832	22309	1.000000	4695	21999	1.000000	9816717	0.000000
55828235	216272724	11034315	9999.999944	3793	22521	1.000000	4673	22111	1.000000	9811792	0.000000
55843809	216267194	11032737	9999.999966	3815	22325	1.000000	4658	22124	1.000000	9806919	0.000000
55834948	216285544	11032529	9999.999980	3787	22354	1.000000	4723	22208	1.000000	9802069	-1.#IND00
55837601	216258703	11033531	9999.999988	3772	22682	1.000000	4655	22078	1.000000	9797145	-1.#IND00
55842735	216244822	11035245	9999.999992	3770	22427	1.000000	4773	21896	1.000000	9792273	0.004824
55837682	216263296	11029486	9999.999995	3730	22363	1.000000	4786	22002	1.000000	9787395	0.005860
55831604	216281925	11033393	9999.999997	3885	22428	1.000000	4739	21970	1.000000	9782600	0.004179
55845521	216264025	11032426	9999.999998	3780	22552	1.000000	4778	21747	1.000000	9777856	0.003804
55838840	216252239	11034868	9999.999999	3929	22118	1.000000	4689	22059	1.000000	9772937	0.003249
55824781	216294496	11036657	9999.999999	3807	22298	1.000000	4665	22235	1.000000	9768053	0.001715
55835894	216272074	11038998	10000.000000	3776	22486	1.000000	4746	21977	1.000000	9763226	0.002370
55840241	216261927	11036091	10000.000000	3736	22762	1.000000	4726	22051	1.000000	9758332	0.003422
55845755	216253577	11031008	10000.000000	3874	22298	1.000000	4811	21955	1.000000	9753313	0.007323
55838985	216260074	11031284	10000.000000	3853	22435	1.000000	4744	22015	1.000000	9748376	0.006405
55832812	216279151	11041105	10000.000000	3793	22404	1.000000	4761	21912	1.000000	9743639	0.006596
55840263	216275498	11031842	10000.000000	3884	22199	1.000000	4738	22081	1.000000	9738768	0.005093
55839031	216257654	11030230	10000.000000	3844	22281	1.000000	4704	22181	1.000000	9733849	0.004646
55837233	216263775	11033927	10000.000000	3817	22462	1.000000	4689	22158	1.000000	9728981	0.004300
55840759	216257255	11033346	10000.000000	3840	22324	1.000000	4751	21960	1.000000	9724162	0.006834
55834576	216307014	11034223	10000.000000	3769	22683	1.000000	4553	22460	1.000000	9719376	0.006669
55829039	216258134	11030961	10000.000000	3761	22744	1.000000	4739	21847	1.000000	9714573	0.006574
55838780	216249395	11036765	10000.000000	3754	22379	1.000000	4710	21906	1.000000	9709655	0.006319
55828272	216288308	11035561	10000.000000	3800	22463	1.000000	4719	21979	1.000000	9704803	0.005845
55843058	216255677	11029014	10000.000000	3875	22473	1.000000	4705	21914	1.000000	9699998	0.005519
55829123	216299063	11037266	10000.000000	3807	22094	1.000000	4759	21952	1.000000	9695215	0.005244
55839854	216263216	11027836	10000.000000	3818	22234	1.000000	4668	22091	1.000000	9690390	0.005283
55826916	216291534	11033124	10000.000000	3820	22284	1.000000	4643	21992	1.000000	9685581	0.005102
55840827	216275712	11036417	10000.000000	3747	22435	1.000000	4757	21999	1.000000	9680698	0.005095
55847438	216245641	11031735	10000.000000	3780	22801	1.000000	4666	21997	1.000000	9675790	0.005690
55835251	216271494	11031475	10000.000000	3772	22354	1.000000	4695	22012	1.000000	9670907	0.007078
55825919	216273615	11031965	10000.000000	3780	22554	1.000000	4732	22089	1.000000	9666070	0.007454
55841175	216244333	11037355	10000.000000	3796	22422	1.000000	4725	22011	1.000000	9661186	0.006274
55821738	216302560	11032215	10000.000000	3829	22406	1.000000	4736	21892	1.000000	9656272	0.005586
55838764	216289027	11031117	10000.000000	3741	22506	1.000000	4729	22050	1.000000	9651441	0.005682
55837416	216272156	11031373	10000.000000	3854	22213	1.000000	4667	21954	1.000000	9646631	0.004620
55840535	216267733	11033802	10000.000000	3765	22388	1.000000	4689	22152	1.000000	9641900	0.004439
55842507	216263473	11026975	10000.000000	3830	22526	1.000000	4762	22132	1.000000	9636972	0.004417
55834761	216262546	11035344	10000.000000	3822	22321	1.000000	4691	22090	1.000000	9632124	0.003858
55830122	216283722	11037636	10000.000000	3745	22597	1.000000	4799	21974	1.000000	9627202	0.002551
55831067	216260801	11033274	10000.000000	3728	22373	1.000000	4749	21998	1.000000	9622393	0.002154
55845641	216252503	11033116	10000.000000	3841	22348	1.000000	4749	21818	1.000000	9617603	0.001979
55838048	216278006	11034013	10000.000000	3828	22552	1.000000	4730	21967	1.000000	9612858	0.002890
55841305	216272861	11032325	10000.000000	3844	22409	1.000000	4631	22192	1.000000	9608171	0.002673
55841608	216289797	11034157	10000.000000	3723	22547	1.000000	4735	22005	1.000000	9603443	0.002518
55849908	216254581	11032496	10000.000000	3781	22366	1.000000	4824	21810	1.000000	9598565	0.002237
55843677	216289478	11038739	10000.000000	3708	22510	1.000000	4804	21922	1.000000	9593807	0.002070
55833494	216279823	11030725	10000.000000	3778	22372	1.000000	4722	22269	1.000000	9588990	0.001656
55830372	216273430	11032123	10000.000000	3729	22557	1.000000	4663	22205	1.000000	9584145	0.001517
55835832	216281433	11038687	10000.000000	3847	22315	1.000000	4754	22200	1.000000	9579482	0.001306
55832686	216278434	11037445	10000.000000	3840	22239	1.000000	4639	22197	1.000000	9574747	0.001247
55834066	216254920	11033227	10000.000000	3785	22605	1.000000	4715	22067	1.000000	9569814	0.000842
55835575	216242265	11027529	10000.000000	3777	22478	1.000000	4575	22346	1.000000	9564977	0.000772
55845277	216257040	11038478	10000.000000	3780	22475	1.000000	4797	22077	1.000000	9560187	0.000737
55839196	216258737	11034574	10000.000000	3824	22472	1.000000	4776	22005	1.000000	9555364	0.000758
55839469	216264154	11030411	10000.000000	3729	22494	1.000000	4758	21900	1.000000	9550641	0.001267
55827997	216281067	11026285	10000.000000	3752	22515	1.000000	4757	21958	1.000000	9545760	0.000804
55837418	216288241	11031158	10000.000000	3889	22306	1.000000	4686	22041	1.000000	9541046	0.000859
55835485	216280749	11036461	10000.000000	3754	22640	1.000000	4729	21919	1.000000	9536267	0.000898
55827963	216295656	11032932	10000.000000	3788	22438	1.000000	4663	21992	1.000000	9531570	0.001255
55833503	216249588	11033465	10000.000000	3854	22334	1.000000	4738	21988	1.000000	9526794	0.001224
55843502	216270673	11030249	10000.000000	3708	22875	1.000000	4780	21889	1.000000	9522092	0.001288
55842682	216250228	11031043	10000.000000	3768	22482	1.000000	4672	22098	1.000000	9517260	0.001275
npatches	nstrain	runtime	dt	init_x	init_y	init_y_blood	init_z	init_S	beta0	beta1	beta2	beta3	mean_beta	B	d	delta	delta_blood	b[0]	mut	m	CTL	c	g	epsilon	k	het	lambda	rho	omega	x_max	patch.dyna	DELTA	A	VA
10000	1	100.000000	0.001000	21900	9499	5000000	0.001000	10000000	11.811836	13.970619	20.497210	15.096341	19	800000000	0.010000	1.000000	1.000000	80000	0.000050	0.004800	0	0.500000	0.000000	2.500000	3.000000	0.500000	0.000000	0.000000	0.000000	31872	0	10.000000	7.000000	1.000000
sus	inf	inf_blood	z	x[0]	y[0][0]	z[0]	x[1]	y[1][0]	z[1]	S[0]	synchrony
219000000	94990000	5000000	10.000000	21900	9499	0.001000	21900	9499	0.001000	10000000	0.000000
36276189	355161516	18209140	3941.516320	5183	34892	0.394152	4442	35074	0.394152	9994992	0.000000
47931852	254749676	13086769	6325.803353	6809	24627	0.632580	5820	25031	0.632580	9990073	0.000000
58654370	200945716	10287985	7771.765723	8346	18772	0.777177	7117	19730	0.777177	9985092	0.000000
64980355	177877405	9094168	8648.676577	9040	16800	0.864868	7990	17009	0.864868	9980140	0.000000
68604533	166511586	8506891	9180.483393	9598	15566	0.918048	8272	16185	0.918048	9975160	0.000000
70759674	160326233	8181700	9503.000201	9908	14885	0.950300	8532	15461	0.950300	9970222	0.000000
72046719	156779095	8004489	9698.592075	10275	14405	0.969859	8646	14949	0.969859	9965286	0.000000
72823378	154690586	7895552	9817.209710	10196	14266	0.981721	8842	14847	0.981721	9960220	0.000000
73295380	153477905	7833478	9889.145947	10246	14099	0.988915	8940	14608	0.988915	9955387	0.000000
73577583	152759820	7794518	9932.772025	10264	14214	0.993277	8897	14931	0.993277	9950328	0.000000
73757098	152301183	7773175	9959.229270	10257	13926	0.995923	9013	14722	0.995923	9945388	0.000000
73845923	152041011	7761160	9975.274394	10357	14089	0.997527	9019	14504	0.997527	9940499	0.000000
73911226	151881266	7750264	9985.005037	10435	14171	0.998501	8951	14538	0.998501	9935498	0.000000
73962543	151777863	7741857	9990.906233	10329	14025	0.999091	8996	14450	0.999091	9930620	0.000000
73984995	151721034	7741932	9994.485041	10373	13997	0.999449	9031	14305	0.999449	9925650	0.000000
73995902	151675252	7734953	9996.655426	10467	13987	0.999666	8928	14495	0.999666	9920572	0.000000
74000480	151664861	7736221	9997.971667	10526	13808	0.999797	9098	14412	0.999797	9915700	0.000000
73998974	151649033	7735920	9998.769908	10388	14036	0.999877	8881	14593	0.999877	9910741	0.000000
74009899	151651088	7736471	9999.254005	10115	14104	0.999925	8986	14488	0.999925	9905724	0.000000
74007886	151633555	7738489	9999.547588	10359	13980	0.999955	9063	14754	0.999955	9900805	0.000000
74002754	151616896	7738461	9999.725632	10369	13892	0.999973	8830	14825	0.999973	9895871	0.000000
74020061	151627968	7734517	9999.833608	10348	14109	0.999983	8872	14708	0.999983	9890943	0.000000
74029744	151598059	7732057	9999.899091	10497	13832	0.999990	9035	14656	0.999990	9886097	0.000000
74009903	151626782	7737920	9999.938803	10400	13936	0.999994	9030	14335	0.999994	9881320	0.000000
74016035	151625203	7736156	9999.962887	10313	14094	0.999996	9004	14440	0.999996	9876353	0.000000
74018652	151621611	7732266	9999.977493	10475	13810	0.999998	8918	14730	0.999998	9871429	0.000000
74018407	151619309	7735298	9999.986350	10330	14099	0.999999	9072	14531	0.999999	9866549	0.000000
74023447	151602592	7734008	9999.991722	10332	13915	0.999999	9100	14447	0.999999	9861522	0.000000
74005566	151640589	7735807	9999.994980	10444	13850	0.999999	8928	14588	0.999999	9856534	0.000000
74011557	151631094	7739054	9999.996955	10537	13859	1.000000	8919	14684	1.000000	9851667	0.000000
74017036	151629531	7737809	9999.998154	10361	14221	1.000000	9201	14579	1.000000	9846781	0.000000
74034243	151607717	7739935	9999.998880	10500	14029	1.000000	9152	14404	1.000000	9841920	0.000000
74019199	151620412	7731873	9999.999321	10319	14068	1.000000	9048	14585	1.000000	9836846	0.000000
74025764	151612935	7738381	9999.999588	10420	13925	1.000000	8939	14520	1.000000	9832008	0.000000
73995210	151655335	7737571	9999.999750	10240	13976	1.000000	8895	14775	1.000000	9827160	0.000000
74021199	151630313	7732137	9999.999849	10462	13859	1.000000	8963	14593	1.000000	9822185	0.000000
74012098	151612122	7739768	9999.999908	10450	13762	1.000000	9094	14521	1.000000	9817196	0.000000
74021476	151621542	7732460	9999.999944	10422	14030	1.000000	8969	14591	1.000000	9812349	0.000000
74025123	151602609	7736142	9999.999966	10361	13866	1.000000	8942	14484	1.000000	9807543	0.000000
74004632	151638867	7735050	9999.999980	10338	14023	1.000000	8890	14619	1.000000	9802602	-1.#IND00
74006241	151643418	7735642	9999.999988	10500	14036	1.000000	8973	14566	1.000000	9797693	0.000000
74026109	151624915	7736667	9999.999992	10494	13709	1.000000	8907	14682	1.000000	9792730	-0.013078
74022368	151627040	7735380	9999.999995	10351	13859	1.000000	9026	14519	1.000000	9787820	0.009400
74016414	151637148	7730387	9999.999997	10426	13935	1.000000	9008	14512	1.000000	9782899	0.001478
74026244	151588869	7735708	9999.999998	10371	13857	1.000000	8990	14509	1.000000	9777961	-0.001707
74004483	151617100	7738265	9999.999999	10353	13989	1.000000	9041	14619	1.000000	9773110	-0.002995
74029744	151603263	7735549	9999.999999	10432	13903	1.000000	8980	14637	1.000000	9768304	-0.002047
74013270	151606924	7737061	10000.000000	10488	13804	1.000000	8990	14562	1.000000	9763407	-0.001757
74015331	151629103	7739385	10000.000000	10358	14040	1.000000	8923	14660	1.000000	9758475	-0.001281
74013059	151645726	7735007	10000.000000	10339	14088	1.000000	8909	14759	1.000000	9753507	-0.001527
74011033	151622792	7736351	10000.000000	10334	13929	1.000000	8906	14702	1.000000	9748642	-0.000173
74022864	151612447	7741615	10000.000000	10406	14254	1.000000	8913	14572	1.000000	9743779	0.000285
74038604	151576682	7733409	10000.000000	10480	13807	1.000000	9091	14465	1.000000	9738947	0.002932
74013093	151619884	7736138	10000.000000	10305	13961	1.000000	8894	14776	1.000000	9734014	0.005857
74010777	151645685	7732843	10000.000000	10287	14080	1.000000	8926	14644	1.000000	9729154	0.005962
74026145	151592491	7732406	10000.000000	10384	14063	1.000000	8954	14716	1.000000	9724351	0.006447
74010464	151626967	7734685	10000.000000	10296	14135	1.000000	8921	14631	1.000000	9719458	0.004830
74024587	151629594	7737287	10000.000000	10377	13965	1.000000	9074	14515	1.000000	9714631	0.004516
74020733	151617298	7738288	10000.000000	10407	14014	1.000000	8917	14593	1.000000	9709833	0.004204
74031571	151619619	7732534	10000.000000	10416	13937	1.000000	8958	14502	1.000000	9705124	0.003411
74034352	151604078	7738255	10000.000000	10329	14296	1.000000	9047	14669	1.000000	9700295	0.003599
74027258	151610600	7730704	10000.000000	10315	14170	1.000000	9024	14511	1.000000	9695457	0.003093
73999252	151650552	7739166	10000.000000	10295	13945	1.000000	9084	14444	1.000000	9690547	0.003412
74019540	151626285	7738179	10000.000000	10394	13945	1.000000	8950	14669	1.000000	9685652	0.003565
74031580	151625606	7735369	10000.000000	10413	13934	1.000000	8912	14593	1.000000	9680821	0.003538
74011078	151629749	7736222	10000.000000	10307	14238	1.000000	8979	14525	1.000000	9676020	0.004411
74040540	151587687	7734880	10000.000000	10395	14074	1.000000	9005	14589	1.000000	9671230	0.004952
74016511	151619726	7735012	10000.000000	10420	13943	1.000000	8916	14349	1.000000	9666400	0.004783
74010379	151626432	7737227	10000.000000	10536	13880	1.000000	8859	14746	1.000000	9661516	0.004869
74010082	151633572	7738742	10000.000000	10336	14053	1.000000	8917	14717	1.000000	9656643	0.006037
74023930	151604253	7734162	10000.000000	10487	13920	1.000000	9152	14316	1.000000	9651767	0.006835
74024420	151619671	7744195	10000.000000	10365	13992	1.000000	8985	14422	1.000000	9646921	0.011227
74024139	151606805	7732396	10000.000000	10380	14009	1.000000	8958	14407	1.000000	9642069	0.010790
74022857	151618925	7739128	10000.000000	10354	14016	1.000000	8982	14549	1.000000	9637185	0.010383
74021284	151629968	7738315	10000.000000	10345	13927	1.000000	8899	14632	1.000000	9632335	0.010075
74015545	151628262	7735375	10000.000000	10300	13921	1.000000	8933	14381	1.000000	9627542	0.010215
74020527	151611940	7737990	10000.000000	10382	14119	1.000000	9041	14666	1.000000	9622696	0.009851
74028051	151616385	7737100	10000.000000	10280	14032	1.000000	9106	14420	1.000000	9617898	0.010064
74021446	151614658	7733824	10000.000000	10554	13745	1.000000	8973	14671	1.000000	9613105	0.009438
74023122	151604113	7734097	10000.000000	10354	14143	1.000000	8980	14665	1.000000	9608255	0.010135
74036181	151605279	7735034	10000.000000	10297	14045	1.000000	8927	14704	1.000000	9603527	0.011117
74022022	151613864	7732302	10000.000000	10331	13992	1.000000	8937	14591	1.000000	9598664	0.010783
74018182	151628346	7739597	10000.000000	10295	14014	1.000000	8986	14554	1.000000	9593871	0.010175
74014860	151611992	7733704	10000.000000	10266	14040	1.000000	8974	14719	1.000000	9589012	0.010056
74020275	151620396	7739960	10000.000000	10290	13978	1.000000	9047	14645	1.000000	9584183	0.010027
74022683	151595518	7743818	10000.000000	10214	14158	1.000000	8976	14510	1.000000	9579415	0.008960
74019993	151605267	7739882	10000.000000	10319	13898	1.000000	9146	14577	1.000000	9574669	0.008716
74008275	151630973	7735796	10000.000000	10371	14017	1.000000	8956	14478	1.000000	9569814	0.009204
74017660	151610671	7736689	10000.000000	10399	14274	1.000000	9106	14436	1.000000	9565089	0.009073
74020044	151605472	7736119	10000.000000	10375	13971	1.000000	8758	14766	1.000000	9560334	0.008704
74029753	151618900	7729293	10000.000000	10427	13873	1.000000	9119	14597	1.000000	9555503	0.008540
74015559	151628472	7733861	10000.000000	10411	14041	1.000000	8983	14570	1.000000	9550758	0.008644
74023878	151603364	7736181	10000.000000	10537	14071	1.000000	8933	14528	1.000000	9545955	0.008262
74015001	151632585	7736368	10000.000000	10401	13936	1.000000	8998	14516	1.000000	9541067	0.008340
74012747	151626931	7732924	10000.000000	10425	14015	1.000000	8855	14672	1.000000	9536344	0.009007
74021985	151601807	7731185	10000.000000	10440	14173	1.000000	9025	14493	1.000000	9531545	0.008750
74031315	151608341	7737313	10000.000000	10244	14118	1.000000	8954	14627	1.000000	9526813	0.008667
74023306	151612413	7738884	10000.000000	10367	13876	1.000000	8955	14512	1.000000	9521969	0.008549
74013027	151641056	7737751	10000.000000	10358	14028	1.000000	9049	14372	1.000000	9517221	0.008518
npatches	nstrain	runtime	dt	init_x	init_y	init_y_blood	init_z	init_S	beta0	beta1	beta2	beta3	mean_beta	B	d	delta	delta_blood	b[0]	mut	m	CTL	c	g	epsilon	k	het	lambda	rho	omega	x_max	patch.dyna	DELTA	A	VA
10000	1	100.000000	0.001000	21900	9499	5000000	0.001000	10000000	25.956607	23.915998	17.376666	18.069275	19	800000000	0.010000	1.000000	1.000000	80000	0.000050	0.004800	0	0.500000	0.000000	2.500000	4.000000	0.500000	0.000000	0.000000	0.000000	31872	0	10.000000	7.000000	1.000000
sus	inf	inf_blood	z	x[0]	y[0][0]	z[0]	x[1]	y[1][0]	z[1]	S[0]	synchrony
219000000	94990000	5000000	10.000000	21900	9499	0.001000	21900	9499	0.001000	10000000	0.000000
40055943	313055064	16099232	3941.516320	2753	32028	0.394152	3041	31700	0.394152	9995073	0.000000
58067622	199499708	10254797	6325.803353	4046	20731	0.632580	4432	20514	0.632580	9990061	0.000000
72245780	153113348	7843340	7771.765723	5125	16049	0.777177	5420	16199	0.777177	9985038	0.000000
80208184	134380327	6867774	8648.676577	5644	14293	0.864868	6136	13842	0.864868	9980042	0.000000
84816760	125045379	6387669	9180.483393	5783	13566	0.918048	6361	13259	0.918048	9975096	0.000000
87561045	119974396	6126183	9503.000201	6187	12825	0.950300	6597	12864	0.950300	9970064	0.000000
89206832	117047767	5974502	9698.592075	6246	12526	0.969859	6741	12602	0.969859	9965118	0.000000
90198430	115347480	5890135	9817.209710	6280	12481	0.981721	6907	12165	0.981721	9960146	0.000000
90800212	114333919	5833021	9889.145947	6304	12530	0.988915	6804	12255	0.988915	9955069	0.000000
91163914	113745337	5802469	9932.772025	6411	12188	0.993277	6931	12053	0.993277	9950127	0.000000
91384843	113353726	5784921	9959.229270	6452	12058	0.995923	7034	11966	0.995923	9945126	0.000000
91543863	113130102	5773284	9975.274394	6535	12076	0.997527	7016	12002	0.997527	9939998	0.000000
91596811	113009825	5764628	9985.005037	6418	12377	0.998501	6946	12017	0.998501	9935179	0.000000
91660031	112928079	5761854	9990.906233	6403	12200	0.999091	6968	11956	0.999091	9930193	0.000000
91662738	112894362	5759739	9994.485041	6345	12345	0.999449	7048	12036	0.999449	9925304	0.000000
91702034	112865748	5757515	9996.655426	6216	12484	0.999666	6910	12071	0.999666	9920461	0.000000
91738023	112808418	5756889	9997.971667	6398	12142	0.999797	6977	12015	0.999797	9915491	0.000000
91728884	112822104	5755253	9998.769908	6374	12436	0.999877	6931	12161	0.999877	9910534	0.000000
91727971	112804282	5752899	9999.254005	6405	12401	0.999925	6970	12077	0.999925	9905499	0.000000
91716141	112814495	5758676	9999.547588	6331	12289	0.999955	6907	11954	0.999955	9900477	0.000000
91736235	112821242	5755752	9999.725632	6490	12011	0.999973	6866	11990	0.999973	9895439	0.000000
91725022	112800790	5753610	9999.833608	6346	12345	0.999983	7060	11868	0.999983	9890310	0.000000
91739137	112793065	5758278	9999.899091	6490	12164	0.999990	6938	12127	0.999990	9885393	0.000000
91734657	112787692	5753656	9999.938803	6532	11989	0.999994	6886	11992	0.999994	9880418	0.000000
91744208	112795475	5759222	9999.962887	6517	12108	0.999996	6910	11997	0.999996	9875417	0.000000
91729886	112809002	5754183	9999.977493	6312	12314	0.999998	6842	12243	0.999998	9870474	0.000000
91730135	112782729	5754626	9999.986350	6478	12191	0.999999	6874	12051	0.999999	9865558	0.000000
91749624	112775859	5753551	9999.991722	6485	12122	0.999999	6974	11846	0.999999	9860649	0.000000
91723537	112820019	5758409	9999.994980	6409	12333	0.999999	7045	11947	0.999999	9855684	0.000000
91730091	112802968	5756583	9999.996955	6463	12254	1.000000	6981	11930	1.000000	9850807	0.000000
91745666	112794436	5753893	9999.998154	6403	12150	1.000000	7014	11923	1.000000	9845917	0.000000
91738789	112791154	5754544	9999.998880	6470	12248	1.000000	7002	11891	1.000000	9840935	0.000000
91749817	112784626	5756669	9999.999321	6559	12106	1.000000	7018	11896	1.000000	9836048	0.000000
91742164	112802802	5752036	9999.999588	6412	12319	1.000000	6816	12082	1.000000	9831114	0.000000
91731161	112804557	5755944	9999.999750	6553	12017	1.000000	6963	12013	1.000000	9826191	0.000000
91720186	112812501	5756838	9999.999849	6417	12119	1.000000	6882	12092	1.000000	9821210	0.000000
91739301	112784762	5756398	9999.999908	6426	12219	1.000000	6808	12200	1.000000	9816398	0.000000
91735720	112793228	5756759	9999.999944	6405	12205	1.000000	6918	12009	1.000000	9811418	0.000000
91730032	112805027	5754633	9999.999966	6328	12357	1.000000	7139	11901	1.000000	9806568	0.000000
91726031	112798389	5754774	9999.999980	6442	12090	1.000000	7012	11974	1.000000	9801664	-1.#IND00
91745804	112789689	5755761	9999.999988	6405	12250	1.000000	6962	12065	1.000000	9796666	0.006400
91733106	112794105	5753384	9999.999992	6291	12512	1.000000	7027	11869	1.000000	9791706	-0.003284
91741790	112795988	5755540	9999.999995	6557	11967	1.000000	6835	12250	1.000000	9786790	-0.001128
91731433	112790896	5756819	9999.999997	6385	12215	1.000000	6979	11954	1.000000	9781889	0.000428
91744266	112804445	5750882	9999.999998	6391	12266	1.000000	6860	12203	1.000000	9776968	0.000415
91741324	112808064	5751395	9999.999999	6408	12255	1.000000	6904	12063	1.000000	9772113	-0.000323
91718240	112810987	5755509	9999.999999	6366	12182	1.000000	6812	12098	1.000000	9767199	-0.000523
91714215	112815892	5754385	10000.000000	6469	12248	1.000000	6984	12094	1.000000	9762196	-0.000623
91736870	112795190	5754272	10000.000000	6439	11959	1.000000	6972	11934	1.000000	9757372	-0.000312
91723353	112801423	5758425	10000.000000	6499	12159	1.000000	7089	11990	1.000000	9752566	-0.006805
91745383	112793741	5757304	10000.000000	6376	12178	1.000000	6944	12016	1.000000	9747793	-0.007145
91737341	112804818	5754324	10000.000000	6324	12137	1.000000	7041	11864	1.000000	9742847	-0.007881
91728944	112801285	5757081	10000.000000	6372	12489	1.000000	7036	11944	1.000000	9737947	-0.007079
91739813	112785122	5754663	10000.000000	6551	11992	1.000000	6895	12060	1.000000	9733053	-0.005119
91741643	112795362	5755946	10000.000000	6562	12161	1.000000	6879	12161	1.000000	9728221	-0.009118
91767280	112775976	5756030	10000.000000	6379	12092	1.000000	6952	12107	1.000000	9723255	-0.009228
91732881	112799370	5755226	10000.000000	6641	11944	1.000000	6820	12212	1.000000	9718342	-0.009208
91735069	112796837	5754219	10000.000000	6398	12234	1.000000	6933	12028	1.000000	9713534	-0.008175
91743342	112793497	5753230	10000.000000	6411	12079	1.000000	7022	12070	1.000000	9708625	-0.006643
91725736	112800995	5753143	10000.000000	6610	12249	1.000000	7067	11934	1.000000	9703693	-0.007609
91725442	112818381	5754889	10000.000000	6490	12011	1.000000	6906	11915	1.000000	9698943	-0.007179
91728584	112801364	5753902	10000.000000	6395	12168	1.000000	6776	12140	1.000000	9694131	-0.005828
91728353	112797513	5760450	10000.000000	6445	12294	1.000000	6834	12260	1.000000	9689241	-0.005354
91725333	112814799	5750785	10000.000000	6393	12298	1.000000	6796	12086	1.000000	9684482	-0.004905
91749367	112788091	5754325	10000.000000	6405	12541	1.000000	6845	11896	1.000000	9679539	-0.004284
91735550	112796439	5752443	10000.000000	6590	11979	1.000000	6926	12023	1.000000	9674633	-0.004137
91746136	112801534	5752282	10000.000000	6244	12520	1.000000	6851	12168	1.000000	9669827	-0.004405
91738842	112806976	5750826	10000.000000	6436	12255	1.000000	6976	12077	1.000000	9664880	-0.004620
91726953	112804906	5749397	10000.000000	6434	12232	1.000000	7008	11947	1.000000	9660063	-0.005032
91732446	112796877	5754400	10000.000000	6332	12367	1.000000	7029	11944	1.000000	9655216	-0.004830
91746387	112808363	5751135	10000.000000	6228	12303	1.000000	7019	12046	1.000000	9650294	-0.004794
91741344	112784676	5757285	10000.000000	6449	12161	1.000000	6942	12004	1.000000	9645478	-0.004821
91738140	112802967	5751371	10000.000000	6440	12194	1.000000	6922	12052	1.000000	9640539	-0.004602
91734065	112796550	5756616	10000.000000	6547	11954	1.000000	6841	12202	1.000000	9635772	-0.004407
91741291	112787519	5760277	10000.000000	6409	12017	1.000000	6881	12101	1.000000	9630944	-0.003823
91749088	112777716	5756001	10000.000000	6405	12375	1.000000	7007	12078	1.000000	9626104	-0.004053
91715979	112814456	5753731	10000.000000	6464	12192	1.000000	6859	12205	1.000000	9621342	-0.003543
91729527	112808247	5755776	10000.000000	6372	12376	1.000000	6727	12253	1.000000	9616567	-0.003784
91712519	112812402	5756700	10000.000000	6364	12218	1.000000	6953	11908	1.000000	9611836	-0.004113
91748073	112784214	5752884	10000.000000	6462	12182	1.000000	7086	11926	1.000000	9607151	-0.003575
91738436	112808887	5753353	10000.000000	6390	12162	1.000000	6968	12060	1.000000	9602348	-0.002765
91738745	112807131	5756420	10000.000000	6271	12326	1.000000	6984	12084	1.000000	9597520	-0.002668
91734973	112790374	5756732	10000.000000	6416	12182	1.000000	7063	11869	1.000000	9592773	-0.002393
91724834	112799287	5754907	10000.000000	6399	12252	1.000000	6926	12031	1.000000	9587959	-0.002279
91721913	112786962	5756067	10000.000000	6408	12195	1.000000	6921	12069	1.000000	9583095	-0.001723
91727445	112813463	5754184	10000.000000	6519	11896	1.000000	6882	12122	1.000000	9578208	-0.001650
91748943	112778329	5755928	10000.000000	6376	12322	1.000000	6776	12094	1.000000	9573468	-0.001393
91728428	112808466	5753817	10000.000000	6369	12368	1.000000	6990	12115	1.000000	9568686	-0.002985
91749437	112784911	5751686	10000.000000	6377	12226	1.000000	6986	11980	1.000000	9563866	-0.003519
91747280	112781783	5756863	10000.000000	6472	12045	1.000000	6839	12097	1.000000	9559025	-0.003097
91746399	112793438	5753923	10000.000000	6373	12191	1.000000	6986	12013	1.000000	9554236	-0.003189
91741356	112797580	5755599	10000.000000	6316	12465	1.000000	6998	12035	1.000000	9549477	-0.002731
91729414	112806368	5752315	10000.000000	6512	12187	1.000000	6962	11996	1.000000	9544741	-0.002608
91746893	112791595	5756019	10000.000000	6390	12359	1.000000	6943	11962	1.000000	9539887	-0.002650
91747388	112768071	5751079	10000.000000	6348	12151	1.000000	6916	11861	1.000000	9535153	-0.003397
91736783	112787385	5754189	10000.000000	6525	12122	1.000000	6981	11965	1.000000	9530371	-0.003247
91727294	112811142	5750936	10000.000000	6338	12255	1.000000	7050	11932	1.000000	9525768	-0.003493
91733954	112796988	5754783	10000.000000	6369	12389	1.000000	6981	11908	1.000000	9520989	-0.003205
91750315	112786677	5749519	10000.000000	6389	12292	1.000000	6940	11833	1.000000	9516140	-0.003158
npatches	nstrain	runtime	dt	init_x	init_y	init_y_blood	init_z	init_S	beta0	beta1	beta2	beta3	mean_beta	B	d	delta	delta_blood	b[0]	mut	m	CTL	c	g	epsilon	k	het	lambda	rho	omega	x_max	patch.dyna	DELTA	A	VA
10000	1	100.000000	0.001000	21900	9499	5000000	0.001000	10000000	22.158746	20.207349	11.504894	24.166896	19	800000000	0.010000	1.000000	1.000000	80000	0.000050	0.004800	0	0.500000	0.000000	2.500000	5.000000	0.500000	0.000000	0.000000	0.000000	31872	0	10.000000	7.000000	1.000000
sus	inf	inf_blood	z	x[0]	y[0][0]	z[0]	x[1]	y[1][0]	z[1]	S[0]	synchrony
219000000	94990000	5000000	10.000000	21900	9499	0.001000	21900	9499	0.001000	10000000	0.000000
44090265	276640827	14281876	3941.516320	3484	28032	0.394152	3891	28112	0.394152	9995000	0.000000
68645009	159942878	8228638	6325.803353	5605	16652	0.632580	6026	16291	0.632580	9990102	0.000000
85904137	120671227	6180409	7771.765723	7082	12355	0.777177	7594	12529	0.777177	9985145	0.000000
95406498	105034613	5371597	8648.676577	7796	11147	0.864868	8376	10774	0.864868	9980060	0.000000
100987270	97192594	4963795	9180.483393	8267	10221	0.918048	9033	10071	0.918048	9975101	0.000000
104322867	92867078	4744669	9503.000201	8474	9717	0.950300	9062	9656	0.950300	9970179	0.000000
106307064	90442966	4615060	9698.592075	8578	9698	0.969859	9373	9430	0.969859	9965101	0.000000
107553577	88966502	4540334	9817.209710	8806	9497	0.981721	9678	9241	0.981721	9960153	0.000000
108256883	88151968	4497478	9889.145947	8870	9388	0.988915	9630	9139	0.988915	9955252	0.000000
108714997	87605877	4473318	9932.772025	8831	9415	0.993277	9458	9184	0.993277	9950319	0.000000
109009398	87292639	4454434	9959.229270	8935	9193	0.995923	9832	8899	0.995923	9945369	0.000000
109155314	87114195	4444439	9975.274394	8961	9245	0.997527	9452	9322	0.997527	9940362	0.000000
109252126	87005764	4437998	9985.005037	8886	9415	0.998501	9821	8986	0.998501	9935385	0.000000
109306543	86930684	4437582	9990.906233	8923	9442	0.999091	9719	9040	0.999091	9930357	0.000000
109335277	86909272	4430505	9994.485041	8999	9248	0.999449	9789	9094	0.999449	9925347	0.000000
109364705	86873013	4430139	9996.655426	8986	9128	0.999666	9748	9062	0.999666	9920396	0.000000
109397215	86840940	4429672	9997.971667	8991	9320	0.999797	9776	8935	0.999797	9915487	0.000000
109354440	86878465	4430795	9998.769908	8915	9208	0.999877	9792	8987	0.999877	9910508	0.000000
109420769	86806493	4429433	9999.254005	8787	9383	0.999925	9493	9200	0.999925	9905636	0.000000
109395764	86825436	4433446	9999.547588	8976	9265	0.999955	9677	9043	0.999955	9900762	0.000000
109391189	86856725	4428142	9999.725632	9057	8994	0.999973	9611	9108	0.999973	9895691	0.000000
109391958	86831186	4429664	9999.833608	8766	9477	0.999983	9530	9074	0.999983	9890823	0.000000
109434557	86790082	4427039	9999.899091	8858	9420	0.999990	9600	9083	0.999990	9885897	0.000000
109408422	86819367	4428262	9999.938803	8944	9189	0.999994	9743	9072	0.999994	9880929	0.000000
109396765	86833555	4431995	9999.962887	9037	9110	0.999996	9804	8995	0.999996	9876078	0.000000
109400275	86816633	4426515	9999.977493	8859	9245	0.999998	9853	9082	0.999998	9871205	0.000000
109385230	86835784	4430078	9999.986350	8897	9199	0.999999	9794	8985	0.999999	9866204	0.000000
109397772	86824882	4432859	9999.991722	8951	9223	0.999999	9797	8952	0.999999	9861285	0.000000
109389422	86833869	4427520	9999.994980	8805	9497	0.999999	9755	8973	0.999999	9856273	0.000000
109369740	86868308	4431636	9999.996955	8901	9219	1.000000	9544	9180	1.000000	9851304	0.000000
109397133	86843518	4431759	9999.998154	8980	9309	1.000000	9476	9282	1.000000	9846485	0.000000
109389122	86841140	4428002	9999.998880	8925	9210	1.000000	9739	8943	1.000000	9841496	0.000000
109399759	86836033	4428025	9999.999321	8989	9234	1.000000	9764	8934	1.000000	9836649	0.000000
109385847	86836681	4428931	9999.999588	8963	9248	1.000000	9584	9052	1.000000	9831623	0.000000
109391312	86853902	4437839	9999.999750	8920	9091	1.000000	9678	9220	1.000000	9826646	0.000000
109418571	86816457	4430004	9999.999849	8957	9271	1.000000	9584	9154	1.000000	9821697	0.000000
109386374	86833656	4429927	9999.999908	8938	9219	1.000000	9767	8969	1.000000	9816777	0.000000
109402673	86826440	4431263	9999.999944	9003	9258	1.000000	9780	8859	1.000000	9811891	0.000000
109383584	86848339	4429228	9999.999966	8919	9578	1.000000	9770	8933	1.000000	9806990	0.000000
109422780	86804350	4429723	9999.999980	8861	9229	1.000000	9696	8871	1.000000	9802016	-1.#IND00
109413379	86823821	4432262	9999.999988	8940	9255	1.000000	9628	9286	1.000000	9797127	0.004800
109385876	86830457	4426325	9999.999992	9015	9220	1.000000	9889	8948	1.000000	9792286	0.008151
109387625	86861120	4428281	9999.999995	8838	9505	1.000000	9868	8829	1.000000	9787330	0.001582
109413559	86821694	4430113	9999.999997	8919	9345	1.000000	9504	9189	1.000000	9782535	0.002902
109403226	86830356	4430758	9999.999998	8772	9487	1.000000	9712	9087	1.000000	9777748	0.005033
109411008	86829112	4430208	9999.999999	8872	9307	1.000000	9759	8927	1.000000	9772870	0.004001
109403214	86823145	4434329	9999.999999	8859	9417	1.000000	9659	9096	1.000000	9767919	0.006471
109395082	86828209	4429642	10000.000000	9042	9206	1.000000	9725	9014	1.000000	9763009	0.002678
109401268	86832741	4429319	10000.000000	8845	9379	1.000000	9875	9008	1.000000	9758159	0.003340
109411638	86822287	4429270	10000.000000	8786	9428	1.000000	9783	9065	1.000000	9753240	-0.000177
109400443	86822210	4429456	10000.000000	8932	9456	1.000000	9647	9072	1.000000	9748348	0.005142
109404743	86811487	4431078	10000.000000	8957	9340	1.000000	9606	9100	1.000000	9743498	0.004370
109413777	86827735	4428474	10000.000000	9115	9064	1.000000	9637	9024	1.000000	9738629	0.004114
109405219	86821284	4429526	10000.000000	8926	9288	1.000000	9479	9338	1.000000	9733874	-0.001841
109414315	86823112	4434549	10000.000000	8953	9226	1.000000	9709	9048	1.000000	9728937	-0.002203
109410000	86829574	4432185	10000.000000	8947	9204	1.000000	9781	8913	1.000000	9724039	-0.004159
109404902	86824545	4431374	10000.000000	9055	9280	1.000000	9758	8921	1.000000	9719311	-0.003105
109406179	86815395	4435888	10000.000000	8724	9418	1.000000	9754	9043	1.000000	9714403	-0.002647
109409737	86820848	4433298	10000.000000	8889	9197	1.000000	9873	8977	1.000000	9709503	-0.004800
109389360	86824068	4429921	10000.000000	8871	9348	1.000000	9660	9193	1.000000	9704656	-0.004715
109413230	86824958	4432512	10000.000000	8991	9323	1.000000	9627	9029	1.000000	9699796	-0.005059
109412865	86798762	4432923	10000.000000	9078	9090	1.000000	9637	9262	1.000000	9694932	-0.005131
109414274	86827343	4428761	10000.000000	9042	9102	1.000000	9760	8961	1.000000	9690104	-0.004017
109419515	86822813	4425586	10000.000000	8843	9400	1.000000	9826	8902	1.000000	9685237	-0.003720
109390055	86833463	4429288	10000.000000	8834	9344	1.000000	9819	9018	1.000000	9680462	-0.003056
109389269	86851556	4429721	10000.000000	8901	9260	1.000000	9835	8752	1.000000	9675611	-0.002498
109411385	86824084	4431692	10000.000000	8911	9340	1.000000	9607	9024	1.000000	9670754	-0.004477
109400126	86830018	4430948	10000.000000	9142	9216	1.000000	9725	9031	1.000000	9665883	-0.004282
109411113	86803363	4428100	10000.000000	8819	9335	1.000000	9817	8869	1.000000	9661145	-0.004226
109400231	86805519	4425780	10000.000000	8977	9277	1.000000	9716	9044	1.000000	9656401	-0.003596
109395733	86829661	4427824	10000.000000	8860	9289	1.000000	9691	9066	1.000000	9651747	-0.002717
109403127	86830398	4430778	10000.000000	9171	8989	1.000000	9812	8880	1.000000	9646979	-0.002221
109379141	86844135	4432960	10000.000000	8958	9240	1.000000	9658	9110	1.000000	9642190	-0.002156
109390700	86836410	4429884	10000.000000	8918	9308	1.000000	9612	9134	1.000000	9637309	-0.002302
109412257	86821068	4431044	10000.000000	8713	9232	1.000000	9673	8952	1.000000	9632501	-0.001282
109404686	86834573	4428568	10000.000000	8952	9225	1.000000	9675	9112	1.000000	9627724	-0.000450
109398821	86827277	4431200	10000.000000	8833	9341	1.000000	9628	9211	1.000000	9622941	-0.000844
109396677	86825495	4431650	10000.000000	8871	9393	1.000000	9723	9092	1.000000	9618236	-0.000848
109414459	86802821	4429746	10000.000000	8911	9476	1.000000	9798	9052	1.000000	9613487	-0.001466
109405385	86821138	4427038	10000.000000	8939	9246	1.000000	9710	9021	1.000000	9608675	-0.001675
109405539	86834310	4433029	10000.000000	8867	9366	1.000000	9686	8993	1.000000	9603732	-0.001535
109410809	86819196	4431701	10000.000000	8922	9314	1.000000	9546	9140	1.000000	9598927	-0.001395
109400308	86836130	4430683	10000.000000	9008	9185	1.000000	9630	9114	1.000000	9594030	-0.001435
109395924	86833354	4429317	10000.000000	8931	9270	1.000000	9672	9116	1.000000	9589117	0.000070
109408727	86815716	4429188	10000.000000	8879	9326	1.000000	9635	8975	1.000000	9584376	0.000211
109409155	86834134	4430509	10000.000000	8962	9393	1.000000	9826	9022	1.000000	9579562	0.001031
109392891	86826964	4433681	10000.000000	8874	9364	1.000000	9715	8992	1.000000	9574803	0.001280
109390227	86834000	4429470	10000.000000	8941	9318	1.000000	9743	8952	1.000000	9569981	0.001602
109406240	86834714	4431459	10000.000000	8970	9403	1.000000	9621	9074	1.000000	9565207	0.001457
109427894	86822932	4430571	10000.000000	8859	9192	1.000000	9665	9197	1.000000	9560443	0.000903
109392118	86829828	4432513	10000.000000	8980	9156	1.000000	9584	9047	1.000000	9555642	0.000665
109396132	86838770	4427904	10000.000000	8957	9216	1.000000	9728	8991	1.000000	9550676	0.000896
109402368	86820513	4431956	10000.000000	9046	9123	1.000000	9652	9177	1.000000	9545865	0.000887
109395529	86837878	4432359	10000.000000	9014	9130	1.000000	9605	9302	1.000000	9541235	0.000587
109390539	86829124	4433235	10000.000000	8981	9279	1.000000	9664	8998	1.000000	9536515	0.000247
109389174	86848524	4431973	10000.000000	8775	9285	1.000000	9694	8919	1.000000	9531677	0.000474
109389889	86843872	4431814	10000.000000	8911	9333	1.000000	9773	8961	1.000000	9526829	-0.000241
109420534	86823545	4423630	10000.000000	9195	9002	1.000000	9707	9165	1.000000	9522007	0.000001
109423952	86801763	4428591	10000.000000	8897	9307	1.000000	9793	9070	1.000000	9517283	0.000076
npatches	nstrain	runtime	dt	init_x	init_y	init_y_blood	init_z	init_S	beta0	beta1	beta2	beta3	mean_beta	B	d	delta	delta_blood	b[0]	mut	m	CTL	c	g	epsilon	k	het	lambda	rho	omega	x_max	patch.dyna	DELTA	A	VA
10000	1	100.000000	0.001000	21900	9499	5000000	0.001000	10000000	14.132848	19.661228	11.639288	25.768685	19	800000000	0.010000	1.000000	1.000000	80000	0.000050	0.004800	0	0.500000	0.000000	2.500000	6.000000	0.500000	0.000000	0.000000	0.000000	31872	0	10.000000	7.000000	1.000000
sus	inf	inf_blood	z	x[0]	y[0][0]	z[0]	x[1]	y[1][0]	z[1]	S[0]	synchrony
219000000	94990000	5000000	10.000000	21900	9499	0.001000	21900	9499	0.001000	10000000	0.000000
48260696	245126019	12696054	3941.516320	5830	24025	0.394152	4243	24836	0.394152	9994926	0.000000
79290180	130754918	6731122	6325.803353	9669	12315	0.632580	7208	13310	0.632580	9989840	0.000000
99320270	97414356	4987382	7771.765723	11908	9111	0.777177	9107	9819	0.777177	9984832	0.000000
110367444	84007064	4298078	8648.676577	13259	7748	0.864868	10044	8650	0.864868	9979940	0.000000
116887349	77267657	3948654	9180.483393	13907	7056	0.918048	10647	8040	0.918048	9974980	0.000000
120768470	73553355	3755017	9503.000201	14782	6545	0.950300	11274	7499	0.950300	9969993	0.000000
123129201	71448757	3646939	9698.592075	14995	6474	0.969859	11428	7360	0.969859	9965058	0.000000
124528277	70212857	3581909	9817.209710	15043	6369	0.981721	11403	7548	0.981721	9960094	0.000000
125424392	69453481	3541291	9889.145947	15023	6425	0.988915	11798	6861	0.988915	9955012	0.000000
125933570	69018193	3519684	9932.772025	15221	6150	0.993277	11408	7323	0.993277	9950115	0.000000
126230159	68756271	3508848	9959.229270	15169	6078	0.995923	11685	7222	0.995923	9945144	0.000000
126437968	68578032	3502818	9975.274394	15259	6121	0.997527	11566	7105	0.997527	9940327	0.000000
126570970	68483286	3494510	9985.005037	15238	6160	0.998501	11789	6972	0.998501	9935308	0.000000
126630351	68422590	3495564	9990.906233	15219	6218	0.999091	11655	7151	0.999091	9930357	0.000000
126634721	68429546	3491387	9994.485041	15430	6223	0.999449	11532	7111	0.999449	9925357	0.000000
126693239	68369314	3487885	9996.655426	15312	6079	0.999666	11458	7300	0.999666	9920359	0.000000
126698617	68382216	3488925	9997.971667	15191	6162	0.999797	11536	7089	0.999797	9915458	0.000000
126723965	68347517	3488343	9998.769908	15483	6007	0.999877	11494	7342	0.999877	9910558	0.000000
126735033	68351551	3490560	9999.254005	15188	6328	0.999925	11674	6980	0.999925	9905668	0.000000
126703324	68358239	3489224	9999.547588	15316	6090	0.999955	11390	7213	0.999955	9900660	0.000000
126715035	68353823	3489231	9999.725632	15163	6037	0.999973	11651	7015	0.999973	9895629	0.000000
126743257	68333695	3485884	9999.833608	15074	6241	0.999983	11594	7270	0.999983	9890779	0.000000
126715517	68347317	3486328	9999.899091	15307	6056	0.999990	11594	7127	0.999990	9885954	0.000000
126741499	68345289	3487120	9999.938803	15138	6083	0.999994	11607	7028	0.999994	9881109	0.000000
126702327	68374559	3488159	9999.962887	15176	6256	0.999996	11745	7006	0.999996	9876251	0.000000
126726981	68343234	3484004	9999.977493	15232	6329	0.999998	11669	6905	0.999998	9871236	0.000000
126705246	68346237	3489490	9999.986350	15092	6177	0.999999	11365	7254	0.999999	9866336	0.000000
126719548	68347452	3489007	9999.991722	15318	6096	0.999999	11542	7163	0.999999	9861499	0.000000
126721792	68341949	3487149	9999.994980	15084	6392	0.999999	11555	7068	0.999999	9856600	0.000000
126717694	68358467	3487177	9999.996955	15556	6045	1.000000	11457	7073	1.000000	9851663	0.000000
126720799	68346427	3488070	9999.998154	15334	6096	1.000000	11520	7207	1.000000	9846626	0.000000
126741742	68344655	3486812	9999.998880	15238	6127	1.000000	11493	7272	1.000000	9841720	0.000000
126733179	68357528	3486543	9999.999321	15213	6303	1.000000	11777	6797	1.000000	9836842	0.000000
126717641	68351178	3488272	9999.999588	15332	6357	1.000000	11614	6999	1.000000	9831928	0.000000
126701897	68356954	3490909	9999.999750	15445	6123	1.000000	11662	7014	1.000000	9826990	0.000000
126724573	68334542	3490545	9999.999849	15622	5874	1.000000	11631	7145	1.000000	9822079	0.000000
126734124	68333906	3484883	9999.999908	15255	6225	1.000000	11711	7018	1.000000	9817127	0.000000
126729482	68334153	3489573	9999.999944	15515	6081	1.000000	11702	6937	1.000000	9812243	0.000000
126713074	68358095	3489231	9999.999966	15224	6276	1.000000	11598	7027	1.000000	9807345	0.000000
126730087	68354963	3488670	9999.999980	15402	6153	1.000000	11538	7161	1.000000	9802447	-1.#IND00
126748375	68330569	3486510	9999.999988	15158	6144	1.000000	11750	7151	1.000000	9797584	0.016000
126728818	68330946	3483501	9999.999992	15359	6085	1.000000	11560	7125	1.000000	9792724	-0.001590
126732668	68347258	3487823	9999.999995	15163	6242	1.000000	11605	6994	1.000000	9787713	0.002464
126726766	68349019	3483309	9999.999997	15177	6233	1.000000	11776	7205	1.000000	9782881	0.003457
126725164	68339342	3486828	9999.999998	15270	6208	1.000000	11523	7221	1.000000	9778164	0.000858
126728684	68344647	3488781	9999.999999	15372	6082	1.000000	11587	7027	1.000000	9773245	0.001157
126734227	68333611	3487177	9999.999999	15467	6108	1.000000	11665	7071	1.000000	9768260	0.003346
126718537	68354835	3487754	10000.000000	15070	6012	1.000000	11592	7241	1.000000	9763428	0.002126
126707162	68359473	3490435	10000.000000	15374	6024	1.000000	11760	7079	1.000000	9758619	0.000319
126727859	68358156	3487613	10000.000000	15284	6087	1.000000	11726	7041	1.000000	9753718	0.009658
126730624	68350189	3487332	10000.000000	15325	6205	1.000000	11687	6930	1.000000	9748920	0.006661
126715463	68344403	3488870	10000.000000	15504	5998	1.000000	11583	7167	1.000000	9744013	0.007193
126710497	68354413	3484165	10000.000000	15404	5998	1.000000	11451	7154	1.000000	9739111	0.006911
126738260	68335137	3486133	10000.000000	15343	6063	1.000000	11491	7297	1.000000	9734209	0.005952
126738448	68361689	3485419	10000.000000	15301	6083	1.000000	11659	7092	1.000000	9729237	0.004613
126734694	68347398	3486708	10000.000000	15303	6199	1.000000	11467	6985	1.000000	9724415	0.006449
126712921	68365057	3485839	10000.000000	15246	6240	1.000000	11695	7135	1.000000	9719483	0.005966
126730062	68333626	3486330	10000.000000	15134	6213	1.000000	11578	7027	1.000000	9714643	0.005469
126731212	68345607	3487681	10000.000000	15270	6186	1.000000	11467	7276	1.000000	9709854	0.006970
126735747	68341570	3486487	10000.000000	15218	6194	1.000000	11775	7082	1.000000	9704955	0.007581
126713156	68349276	3488343	10000.000000	15217	6231	1.000000	11706	7009	1.000000	9700039	0.005711
126747887	68341513	3486920	10000.000000	15292	5931	1.000000	11639	7206	1.000000	9695254	0.005093
126722867	68354420	3489010	10000.000000	15229	6168	1.000000	11595	7030	1.000000	9690334	0.005489
126742224	68338289	3486194	10000.000000	15337	6219	1.000000	11555	7079	1.000000	9685563	0.005417
126720380	68359139	3487196	10000.000000	15323	6190	1.000000	11654	7182	1.000000	9680762	0.005442
126738637	68340914	3487446	10000.000000	15196	6170	1.000000	11509	7110	1.000000	9676006	0.005264
126723045	68346797	3486930	10000.000000	15321	6057	1.000000	11434	7246	1.000000	9671103	0.005739
126734495	68349401	3487982	10000.000000	15282	6186	1.000000	11626	7035	1.000000	9666317	0.005681
126719531	68360522	3487337	10000.000000	15053	6265	1.000000	11518	7212	1.000000	9661493	0.005027
126741780	68337373	3488431	10000.000000	15208	6105	1.000000	11494	7331	1.000000	9656607	0.004884
126749730	68331627	3483853	10000.000000	15692	6114	1.000000	11570	7224	1.000000	9651901	0.005702
126741868	68332385	3489791	10000.000000	15228	6148	1.000000	11744	6922	1.000000	9647101	0.005320
126720303	68334051	3484693	10000.000000	15261	6141	1.000000	11603	7095	1.000000	9642340	0.005246
126723646	68349283	3485112	10000.000000	15310	6125	1.000000	11662	7053	1.000000	9637500	0.005025
126729740	68341482	3488191	10000.000000	15298	6362	1.000000	11489	7115	1.000000	9632687	0.004700
126724181	68340855	3487918	10000.000000	15608	6110	1.000000	11795	7057	1.000000	9627853	0.004456
126739704	68344558	3487178	10000.000000	15456	6060	1.000000	11510	7209	1.000000	9623036	0.004797
126730210	68344004	3489067	10000.000000	15090	6322	1.000000	11502	7275	1.000000	9618287	0.003891
126721517	68344066	3486563	10000.000000	15239	6183	1.000000	11515	7194	1.000000	9613429	0.004034
126729449	68363225	3484422	10000.000000	15307	6084	1.000000	11663	7180	1.000000	9608658	0.004093
126738361	68325632	3486046	10000.000000	15205	6094	1.000000	11779	6986	1.000000	9603787	0.003854
126732923	68356803	3488258	10000.000000	15407	6143	1.000000	11559	7299	1.000000	9598935	0.003802
126727487	68359551	3485861	10000.000000	15168	6328	1.000000	11367	7226	1.000000	9594073	0.004335
126733520	68347239	3487307	10000.000000	15689	5778	1.000000	11886	6955	1.000000	9589396	0.004303
126724353	68349922	3488485	10000.000000	15471	6177	1.000000	11833	6906	1.000000	9584592	0.004279
126721166	68358607	3486381	10000.000000	15480	6203	1.000000	11660	6977	1.000000	9579752	0.004320
126717213	68343003	3487131	10000.000000	15293	6180	1.000000	11449	7158	1.000000	9574989	0.004113
126733173	68333721	3488355	10000.000000	15326	6215	1.000000	11743	7053	1.000000	9570167	0.004208
126727847	68344546	3486296	10000.000000	15364	6266	1.000000	11633	7099	1.000000	9565374	0.004192
126750633	68341869	3483325	10000.000000	15564	5992	1.000000	11552	7222	1.000000	9560493	0.003966
126723190	68342030	3489208	10000.000000	15012	6452	1.000000	11611	7023	1.000000	9555767	0.003747
126717684	68352330	3486354	10000.000000	15124	6216	1.000000	11603	7080	1.000000	9551047	0.003567
126728011	68348756	3483160	10000.000000	15418	6204	1.000000	11507	7349	1.000000	9546199	0.003948
126704145	68355234	3488817	10000.000000	15337	6069	1.000000	11743	6995	1.000000	9541366	0.003775
126727948	68340158	3485065	10000.000000	15048	6172	1.000000	11677	6940	1.000000	9536595	0.003899
126719644	68343880	3489781	10000.000000	15377	6087	1.000000	11582	7289	1.000000	9531782	0.003917
126717426	68356344	3485664	10000.000000	15071	6125	1.000000	11774	7108	1.000000	9527067	0.003965
126701791	68365132	3487230	10000.000000	15103	6191	1.000000	11548	7219	1.000000	9522371	0.003987
126736283	68346642	3484705	10000.000000	15054	6282	1.000000	11685	7080	1.000000	9517571	0.003903
npatches	nstrain	runtime	dt	init_x	init_y	init_y_blood	init_z	init_S	beta0	beta1	beta2	beta3	mean_beta	B	d	delta	delta_blood	b[0]	mut	m	CTL	c	g	epsilon	k	het	lambda	rho	omega	x_max	patch.dyna	DELTA	A	VA
10000	1	100.000000	0.001000	21900	9499	5000000	0.001000	10000000	12.399050	10.319863	22.784487	23.827379	19	800000000	0.010000	1.000000	1.000000	80000	0.000050	0.004800	0	0.500000	0.000000	2.500000	7.000000	0.500000	0.000000	0.000000	0.000000	31872	0	10.000000	7.000000	1.000000
sus	inf	inf_blood	z	x[0]	y[0][0]	z[0]	x[1]	y[1][0]	z[1]	S[0]	synchrony
219000000	94990000	5000000	10.000000	21900	9499	0.001000	21900	9499	0.001000	10000000	0.000000
52840632	217586852	11297524	3941.516320	7103	21086	0.394152	8263	20460	0.394152	9994850	0.000000
90424918	108319442	5580592	6325.803353	11971	9882	0.632580	13874	9174	0.632580	9989854	0.000000
113117172	79706637	4083657	7771.765723	14763	7075	0.777177	17057	6166	0.777177	9984864	0.000000
125692647	68017505	3480863	8648.676577	16746	5660	0.864868	18792	5109	0.864868	9979945	0.000000
133158401	62147919	3174872	9180.483393	17647	5180	0.918048	19738	4589	0.918048	9974966	0.000000
137628995	58891021	3006878	9503.000201	18321	4656	0.950300	20731	4364	0.950300	9969972	0.000000
140304023	57038130	2913158	9698.592075	18639	4465	0.969859	21220	3949	0.969859	9964894	0.000000
141926657	55953820	2859429	9817.209710	18761	4387	0.981721	21147	3973	0.981721	9960046	0.000000
142893777	55314432	2824702	9889.145947	19076	4381	0.988915	21040	3818	0.988915	9955130	0.000000
143506325	54922714	2800802	9932.772025	18910	4453	0.993277	21373	3710	0.993277	9950123	0.000000
143854753	54696542	2791539	9959.229270	19090	4352	0.995923	21482	3764	0.995923	9945012	0.000000
144067117	54564407	2787976	9975.274394	19003	4281	0.997527	21468	3701	0.997527	9940029	0.000000
144231213	54460284	2781431	9985.005037	19182	4317	0.998501	21462	3806	0.998501	9935023	0.000000
144309385	54406590	2777220	9990.906233	19342	4370	0.999091	21279	3820	0.999091	9930109	0.000000
144354130	54388272	2773328	9994.485041	19090	4332	0.999449	21584	3663	0.999449	9925232	0.000000
144382713	54376755	2773397	9996.655426	19333	4331	0.999666	21375	3807	0.999666	9920316	0.000000
144385410	54351993	2773930	9997.971667	19152	4246	0.999797	21359	3749	0.999797	9915469	0.000000
144409329	54345714	2777473	9998.769908	18820	4510	0.999877	21434	3761	0.999877	9910566	0.000000
144413205	54345662	2772860	9999.254005	19439	4018	0.999925	21560	3722	0.999925	9905559	0.000000
144396316	54363849	2773078	9999.547588	19249	4260	0.999955	21304	3832	0.999955	9900530	0.000000
144397556	54354508	2772382	9999.725632	19056	4539	0.999973	21412	3716	0.999973	9895751	0.000000
144421420	54347329	2771741	9999.833608	18989	4423	0.999983	21412	3686	0.999983	9890771	0.000000
144427226	54338961	2770894	9999.899091	18815	4354	0.999990	21550	3615	0.999990	9885899	0.000000
144445409	54319276	2772286	9999.938803	19072	4309	0.999994	21281	3896	0.999994	9880989	0.000000
144424224	54326690	2775522	9999.962887	19043	4322	0.999996	21428	3788	0.999996	9876093	0.000000
144417937	54339034	2773486	9999.977493	19048	4298	0.999998	21649	3735	0.999998	9871143	0.000000
144411219	54332907	2767544	9999.986350	18906	4299	0.999999	21396	3692	0.999999	9866067	0.000000
144412944	54359113	2773185	9999.991722	19211	4419	0.999999	21425	3745	0.999999	9861069	0.000000
144421755	54338598	2770547	9999.994980	19151	4300	0.999999	21129	3731	0.999999	9856153	0.000000
144439563	54326671	2775316	9999.996955	19035	4359	1.000000	21578	3676	1.000000	9851358	0.000000
144426422	54348450	2773931	9999.998154	19192	4187	1.000000	21428	3912	1.000000	9846491	0.000000
144411441	54353539	2775145	9999.998880	19237	4288	1.000000	21668	3747	1.000000	9841645	0.000000
144405953	54370333	2776028	9999.999321	19038	4302	1.000000	21323	3938	1.000000	9836631	0.000000
144425740	54341788	2772277	9999.999588	18782	4391	1.000000	21525	3672	1.000000	9831680	0.000000
144434167	54328043	2773616	9999.999750	19008	4252	1.000000	21456	3505	1.000000	9826830	0.000000
144437153	54326058	2774197	9999.999849	19441	4218	1.000000	21648	3672	1.000000	9822098	0.000000
144423558	54330571	2773107	9999.999908	18950	4386	1.000000	21531	3772	1.000000	9817199	0.000000
144431284	54335475	2772628	9999.999944	18709	4629	1.000000	21457	3799	1.000000	9812275	0.000000
144421705	54338311	2774507	9999.999966	19526	4203	1.000000	21489	3643	1.000000	9807439	0.000000
144434067	54340735	2770407	9999.999980	19036	4403	1.000000	21452	3753	1.000000	9802632	-1.#IND00
144434741	54339662	2770435	9999.999988	19210	4252	1.000000	21674	3601	1.000000	9797826	0.048000
144431134	54333710	2772970	9999.999992	19157	4298	1.000000	21381	3896	1.000000	9792967	0.014928
144415431	54347925	2773231	9999.999995	18925	4488	1.000000	21334	3738	1.000000	9788154	0.018153
144423628	54345908	2771630	9999.999997	19138	4305	1.000000	21937	3626	1.000000	9783121	0.001886
144435517	54335273	2769592	9999.999998	19196	4245	1.000000	21378	3826	1.000000	9778385	0.002970
144434295	54333123	2771137	9999.999999	18874	4299	1.000000	21668	3592	1.000000	9773548	-0.004023
144414686	54343925	2771695	9999.999999	19122	4386	1.000000	21473	3781	1.000000	9768643	-0.005337
144432842	54326665	2773570	10000.000000	19282	4287	1.000000	21479	3760	1.000000	9763899	-0.008178
144421451	54336240	2772282	10000.000000	19006	4294	1.000000	21495	3584	1.000000	9758996	-0.008409
144421284	54343365	2772610	10000.000000	19044	4306	1.000000	21614	3709	1.000000	9754125	-0.006105
144412722	54340952	2770733	10000.000000	19125	4306	1.000000	21775	3744	1.000000	9749222	-0.004631
144437144	54331440	2771443	10000.000000	19180	4269	1.000000	21537	3700	1.000000	9744341	-0.003740
144436813	54334134	2772300	10000.000000	19074	4429	1.000000	21615	3628	1.000000	9739467	-0.001955
144431443	54333385	2772438	10000.000000	19208	4220	1.000000	21409	3798	1.000000	9734576	-0.002752
144434434	54342137	2773017	10000.000000	19158	4400	1.000000	21577	3729	1.000000	9729672	-0.002525
144393334	54348171	2772386	10000.000000	19156	4232	1.000000	21438	3752	1.000000	9724854	-0.003565
144428232	54329398	2773012	10000.000000	19122	4466	1.000000	21240	3675	1.000000	9719912	-0.002856
144436961	54350249	2772104	10000.000000	19125	4494	1.000000	21191	3867	1.000000	9715041	-0.001483
144449771	54327881	2770480	10000.000000	19337	4195	1.000000	21653	3748	1.000000	9710184	-0.002225
144434088	54338892	2773054	10000.000000	18888	4351	1.000000	21519	3823	1.000000	9705336	-0.002171
144425278	54338404	2774421	10000.000000	18958	4425	1.000000	21499	3772	1.000000	9700445	-0.000987
144409220	54346510	2774256	10000.000000	19247	4348	1.000000	21746	3593	1.000000	9695496	-0.000170
144451875	54321591	2772923	10000.000000	18574	4598	1.000000	21507	3713	1.000000	9690749	-0.000664
144416864	54332842	2771343	10000.000000	19342	4187	1.000000	21469	3833	1.000000	9685865	-0.000031
144416505	54337993	2775365	10000.000000	19149	4253	1.000000	21461	3671	1.000000	9681076	-0.001498
144420419	54350404	2773472	10000.000000	19205	4358	1.000000	21510	3719	1.000000	9676255	-0.001367
144387068	54369047	2775671	10000.000000	19361	4245	1.000000	21428	3692	1.000000	9671374	0.000621
144422743	54325013	2770778	10000.000000	18865	4241	1.000000	21502	3734	1.000000	9666506	0.000748
144444075	54340106	2770308	10000.000000	19077	4505	1.000000	21560	3559	1.000000	9661762	0.000472
144432014	54334970	2771230	10000.000000	18804	4407	1.000000	21740	3788	1.000000	9656895	0.000272
144443499	54330188	2768737	10000.000000	18953	4306	1.000000	21434	3879	1.000000	9652135	-0.000693
144441827	54338536	2774773	10000.000000	18982	4440	1.000000	21372	3818	1.000000	9647226	-0.000298
144403988	54341455	2775005	10000.000000	19172	4187	1.000000	21462	3853	1.000000	9642291	-0.000369
144414366	54344001	2772433	10000.000000	19190	4357	1.000000	21551	3632	1.000000	9637546	0.000458
144449089	54323464	2771401	10000.000000	19168	4355	1.000000	21584	3716	1.000000	9632663	-0.001358
144385636	54358644	2775516	10000.000000	19170	4296	1.000000	21130	3924	1.000000	9627754	-0.001388
144421976	54333647	2772982	10000.000000	19045	4297	1.000000	21333	3911	1.000000	9622833	-0.001489
144423642	54345390	2775589	10000.000000	18975	4360	1.000000	21645	3730	1.000000	9618070	-0.001396
144443810	54317799	2770471	10000.000000	18828	4244	1.000000	21542	3646	1.000000	9613395	-0.002147
144399365	54337340	2774496	10000.000000	19118	4314	1.000000	21657	3782	1.000000	9608565	-0.003022
144419259	54339962	2775127	10000.000000	18994	4330	1.000000	21212	3802	1.000000	9603621	-0.002562
144455776	54319007	2773031	10000.000000	19014	4458	1.000000	21402	3730	1.000000	9598745	-0.002414
144437798	54326410	2770544	10000.000000	19358	4112	1.000000	21556	3752	1.000000	9593989	-0.002277
144442024	54312746	2775082	10000.000000	19177	4386	1.000000	21559	3614	1.000000	9589041	-0.001731
144418879	54324193	2771708	10000.000000	19101	4358	1.000000	21535	3825	1.000000	9584267	-0.000526
144446757	54344182	2770554	10000.000000	19245	4168	1.000000	21394	3637	1.000000	9579609	-0.000245
144424847	54339331	2771102	10000.000000	19061	4455	1.000000	21443	3713	1.000000	9574871	-0.000252
144434611	54333045	2771873	10000.000000	18776	4262	1.000000	21405	3750	1.000000	9570144	-0.000355
144405539	54357040	2771401	10000.000000	19144	4319	1.000000	21320	3833	1.000000	9565280	-0.000131
144402076	54362020	2773842	10000.000000	19154	4234	1.000000	21528	3617	1.000000	9560472	-0.000189
144447999	54328317	2772612	10000.000000	19056	4317	1.000000	21676	3799	1.000000	9555790	-0.000951
144430339	54320489	2772079	10000.000000	19184	4235	1.000000	21463	3785	1.000000	9550975	-0.000835
144421091	54341474	2773954	10000.000000	19177	4339	1.000000	21468	3708	1.000000	9546193	-0.000968
144427140	54340838	2771747	10000.000000	19247	4247	1.000000	21335	3792	1.000000	9541424	-0.000707
144431793	54343438	2774192	10000.000000	19034	4303	1.000000	21801	3573	1.000000	9536625	-0.000963
144436152	54343041	2769203	10000.000000	19001	4261	1.000000	21479	3679	1.000000	9531941	-0.000848
144445091	54317120	2770685	10000.000000	19134	4361	1.000000	21533	3574	1.000000	9527154	-0.000824
144420465	54334853	2772988	10000.000000	19028	4462	1.000000	21329	3704	1.000000	9522514	-0.000631
144449833	54335481	2770901	10000.000000	19284	4211	1.000000	21445	3887	1.000000	9517745	-0.000495
npatches	nstrain	runtime	dt	init_x	init_y	init_y_blood	init_z	init_S	beta0	beta1	beta2	beta3	mean_beta	B	d	delta	delta_blood	b[0]	mut	m	CTL	c	g	epsilon	k	het	lambda	rho	omega	x_max	patch.dyna	DELTA	A	VA
10000	1	100.000000	0.001000	21900	9499	5000000	0.001000	10000000	27.353439	20.670375	27.025978	10.664674	19	800000000	0.010000	1.000000	1.000000	80000	0.000050	0.004800	0	0.500000	0.000000	2.500000	8.000000	0.500000	0.000000	0.000000	0.000000	31872	0	10.000000	7.000000	1.000000
sus	inf	inf_blood	z	x[0]	y[0][0]	z[0]	x[1]	y[1][0]	z[1]	S[0]	synchrony
219000000	94990000	5000000	10.000000	21900	9499	0.001000	21900	9499	0.001000	10000000	0.000000
57512192	193636315	10082643	3941.516320	3866	20138	0.394152	5028	19726	0.394152	9994951	0.000000
101427633	90880463	4682325	6325.803353	6965	10083	0.632580	8799	9487	0.632580	9990038	0.000000
126593008	65975226	3381583	7771.765723	8698	7612	0.777177	11179	6910	0.777177	9985106	0.000000
140639832	55694186	2847414	8648.676577	9590	6810	0.864868	12319	5964	0.864868	9980151	0.000000
148982629	50457024	2577972	9180.483393	10254	6194	0.918048	13025	5335	0.918048	9975082	0.000000
153958236	47604944	2431293	9503.000201	10418	5980	0.950300	13598	5134	0.950300	9970177	0.000000
156963989	45987222	2345779	9698.592075	10736	5677	0.969859	13672	5212	0.969859	9965177	0.000000
158785832	45020588	2297220	9817.209710	10632	5808	0.981721	14098	4893	0.981721	9960091	0.000000
159865861	44433495	2266195	9889.145947	10831	5738	0.988915	14125	4901	0.988915	9955168	0.000000
160542684	44100390	2252261	9932.772025	11034	5550	0.993277	14132	4868	0.993277	9950127	0.000000
160953031	43897225	2241912	9959.229270	11284	5491	0.995923	14225	4885	0.995923	9945094	0.000000
161213562	43778094	2234224	9975.274394	11266	5461	0.997527	14402	4818	0.997527	9940000	0.000000
161326564	43707112	2229669	9985.005037	11253	5456	0.998501	14375	4810	0.998501	9935013	0.000000
161403404	43665011	2228171	9990.906233	11180	5485	0.999091	14329	4647	0.999091	9929926	0.000000
161459769	43636206	2225098	9994.485041	11049	5526	0.999449	14240	4705	0.999449	9925004	0.000000
161505703	43612699	2223030	9996.655426	11100	5475	0.999666	14226	4804	0.999666	9919976	0.000000
161549908	43599989	2221989	9997.971667	11298	5364	0.999797	14260	4778	0.999797	9914920	0.000000
161577313	43577490	2222925	9998.769908	11188	5411	0.999877	14197	4848	0.999877	9909955	0.000000
161520561	43603536	2228409	9999.254005	10842	5680	0.999925	14509	4702	0.999925	9905083	0.000000
161576503	43582627	2222103	9999.547588	11069	5454	0.999955	14005	4810	0.999955	9900011	0.000000
161538065	43579537	2226598	9999.725632	11152	5271	0.999973	14394	4640	0.999973	9895028	0.000000
161559566	43576200	2221986	9999.833608	11122	5267	0.999983	14393	4657	0.999983	9890024	0.000000
161525492	43594325	2225173	9999.899091	11187	5403	0.999990	14291	4731	0.999990	9885039	0.000000
161568377	43581726	2222524	9999.938803	11083	5357	0.999994	14433	4821	0.999994	9879969	0.000000
161592623	43567646	2220872	9999.962887	10976	5417	0.999996	14373	4697	0.999996	9875001	0.000000
161560510	43584203	2224758	9999.977493	11200	5356	0.999998	14416	4473	0.999998	9870045	0.000000
161581744	43576351	2224562	9999.986350	11249	5437	0.999999	14314	4607	0.999999	9865172	0.000000
161599004	43566247	2221263	9999.991722	11195	5395	0.999999	14371	4812	0.999999	9860184	0.000000
161584184	43570804	2223072	9999.994980	11230	5394	0.999999	14247	4725	0.999999	9855332	0.000000
161571917	43582308	2224121	9999.996955	11377	5283	1.000000	14268	4781	1.000000	9850392	0.000000
161539965	43608352	2224771	9999.998154	11008	5400	1.000000	14241	4705	1.000000	9845456	0.000000
161564041	43580437	2223296	9999.998880	11225	5445	1.000000	14608	4673	1.000000	9840711	0.000000
161558373	43585526	2223119	9999.999321	11160	5322	1.000000	14218	4706	1.000000	9835744	0.000000
161597035	43571219	2223376	9999.999588	11095	5467	1.000000	14304	4765	1.000000	9830920	0.000000
161556438	43594025	2222289	9999.999750	11032	5450	1.000000	14352	4830	1.000000	9825899	0.000000
161571115	43580848	2221736	9999.999849	11161	5604	1.000000	14225	4886	1.000000	9820964	0.000000
161575596	43581776	2224403	9999.999908	11014	5635	1.000000	14258	4803	1.000000	9816107	0.000000
161538672	43600130	2221329	9999.999944	11191	5412	1.000000	14221	4770	1.000000	9811274	0.000000
161592539	43577190	2224233	9999.999966	11189	5314	1.000000	14060	4950	1.000000	9806422	0.000000
161552160	43590310	2223940	9999.999980	11098	5280	1.000000	14319	4775	1.000000	9801480	-1.#IND00
161565475	43589451	2223027	9999.999988	11066	5471	1.000000	14440	4733	1.000000	9796600	-1.#IND00
161559984	43580776	2224261	9999.999992	10918	5639	1.000000	14289	4707	1.000000	9791554	0.003658
161556156	43582712	2225417	9999.999995	11004	5414	1.000000	14334	4707	1.000000	9786651	0.014397
161561165	43589992	2224633	9999.999997	11067	5421	1.000000	14297	4698	1.000000	9781843	0.017613
161570166	43594773	2224943	9999.999998	11225	5371	1.000000	13916	4876	1.000000	9777008	0.015821
161577400	43589800	2224610	9999.999999	10935	5375	1.000000	14082	4873	1.000000	9772078	0.015673
161569562	43571473	2222788	9999.999999	11242	5335	1.000000	14483	4820	1.000000	9767231	0.016330
161564902	43575200	2223587	10000.000000	11311	5357	1.000000	14256	4808	1.000000	9762379	0.012716
161581456	43574172	2221247	10000.000000	11275	5447	1.000000	14528	4745	1.000000	9757561	0.010793
161580000	43582835	2224803	10000.000000	11093	5536	1.000000	14490	4571	1.000000	9752640	0.010461
161570218	43578871	2224728	10000.000000	11355	5250	1.000000	14297	4900	1.000000	9747890	0.009664
161533130	43600764	2225356	10000.000000	11073	5505	1.000000	13879	5008	1.000000	9743051	0.008734
161559948	43588958	2223543	10000.000000	10980	5546	1.000000	14144	4878	1.000000	9738152	0.007828
161583138	43579275	2219716	10000.000000	11186	5496	1.000000	14187	4868	1.000000	9733254	0.007119
161590938	43566780	2223631	10000.000000	11252	5413	1.000000	14097	4924	1.000000	9728457	0.007238
161592033	43583110	2221599	10000.000000	11144	5431	1.000000	14307	4656	1.000000	9723610	0.006508
161560787	43594238	2224984	10000.000000	10937	5640	1.000000	14302	4650	1.000000	9718665	0.005808
161567996	43583087	2223776	10000.000000	11602	5158	1.000000	14025	4805	1.000000	9713792	0.005201
161544749	43589667	2221919	10000.000000	11112	5393	1.000000	14531	4736	1.000000	9708863	0.004993
161546832	43593828	2222656	10000.000000	11174	5356	1.000000	14300	4963	1.000000	9704055	0.005208
161560350	43588052	2225494	10000.000000	10987	5509	1.000000	14220	4721	1.000000	9699101	0.005032
161559167	43595730	2219467	10000.000000	11050	5496	1.000000	14408	4772	1.000000	9694268	0.004534
161575514	43572611	2224568	10000.000000	11118	5457	1.000000	14479	4759	1.000000	9689325	0.002165
161576180	43588054	2224228	10000.000000	11256	5586	1.000000	14045	4786	1.000000	9684541	0.003402
161564776	43588609	2222844	10000.000000	11016	5629	1.000000	14359	4631	1.000000	9679631	0.001994
161554055	43579272	2221977	10000.000000	11406	5293	1.000000	14325	4609	1.000000	9674923	0.002046
161553715	43591134	2224378	10000.000000	11062	5564	1.000000	14399	4538	1.000000	9670024	0.002410
161584867	43585098	2224119	10000.000000	11220	5512	1.000000	14343	4565	1.000000	9665142	0.003484
161599366	43571991	2224023	10000.000000	11234	5452	1.000000	14362	4767	1.000000	9660362	0.003741
161547076	43587013	2225980	10000.000000	11090	5476	1.000000	13853	4980	1.000000	9655622	0.005132
161604545	43558706	2225782	10000.000000	11183	5349	1.000000	14406	4678	1.000000	9650718	0.003805
161581175	43577757	2224320	10000.000000	11344	5343	1.000000	14254	4690	1.000000	9645846	0.002607
161572191	43578388	2224227	10000.000000	10968	5637	1.000000	14468	4569	1.000000	9640978	0.002411
161585061	43573660	2224459	10000.000000	11084	5500	1.000000	14250	4883	1.000000	9636101	0.002233
161546302	43592565	2226386	10000.000000	11049	5417	1.000000	14203	4797	1.000000	9631207	0.002449
161545330	43594926	2224629	10000.000000	11218	5378	1.000000	14198	4753	1.000000	9626319	0.003348
161550075	43584320	2224436	10000.000000	11204	5418	1.000000	14434	4716	1.000000	9621442	0.002501
161565894	43568329	2222495	10000.000000	11265	5326	1.000000	14166	4780	1.000000	9616608	0.002421
161558361	43589609	2225403	10000.000000	11108	5504	1.000000	14263	4594	1.000000	9611792	0.002521
161557525	43590926	2222830	10000.000000	11167	5448	1.000000	14179	4874	1.000000	9606994	0.002337
161594965	43574743	2223651	10000.000000	11297	5292	1.000000	14177	4857	1.000000	9602274	0.002180
161556428	43586430	2221921	10000.000000	11086	5492	1.000000	14412	4693	1.000000	9597528	0.002050
161589916	43579692	2225650	10000.000000	11249	5320	1.000000	14033	4891	1.000000	9592753	0.000542
161535845	43585050	2222543	10000.000000	11181	5393	1.000000	14269	4790	1.000000	9587902	-0.000062
161585122	43576225	2225142	10000.000000	10949	5580	1.000000	14425	4756	1.000000	9583062	0.000030
161581007	43566459	2219938	10000.000000	11339	5372	1.000000	14036	4893	1.000000	9578328	0.000363
161565627	43574309	2225739	10000.000000	11270	5507	1.000000	14296	4753	1.000000	9573615	0.000612
161574123	43586565	2221881	10000.000000	11273	5245	1.000000	14583	4520	1.000000	9569042	0.000514
161557799	43592525	2224202	10000.000000	11099	5539	1.000000	14513	4609	1.000000	9564370	0.000596
161572063	43582696	2222086	10000.000000	11298	5453	1.000000	14164	4751	1.000000	9559481	0.000771
161577678	43571693	2224174	10000.000000	11125	5499	1.000000	14301	4806	1.000000	9554750	0.000589
161582465	43584312	2222493	10000.000000	11194	5372	1.000000	14029	4784	1.000000	9549959	0.000614
161562495	43582801	2222551	10000.000000	11031	5531	1.000000	14391	4718	1.000000	9545289	0.000422
161575863	43573801	2223426	10000.000000	11280	5472	1.000000	14478	4648	1.000000	9540668	0.001200
161575560	43591143	2226772	10000.000000	11251	5378	1.000000	14298	4731	1.000000	9535795	0.001271
161568984	43591382	2221330	10000.000000	11172	5387	1.000000	14298	4690	1.000000	9531064	0.001199
161583304	43566077	2222122	10000.000000	11051	5443	1.000000	14242	4776	1.000000	9526353	0.001221
161545804	43594676	2224886	10000.000000	11184	5396	1.000000	14290	4836	1.000000	9521689	0.000560
161552957	43590013	2225925	10000.000000	11415	5321	1.000000	14301	4776	1.000000	9516914	0.000745
npatches	nstrain	runtime	dt	init_x	init_y	init_y_blood	init_z	init_S	beta0	beta1	beta2	beta3	mean_beta	B	d	delta	delta_blood	b[0]	mut	m	CTL	c	g	epsilon	k	het	lambda	rho	omega	x_max	patch.dyna	DELTA	A	VA
10000	1	100.000000	0.001000	21900	9499	5000000	0.001000	10000000	10.880069	11.731729	13.263589	11.965980	19	800000000	0.010000	1.000000	1.000000	80000	0.000050	0.004800	0	0.500000	0.000000	2.500000	9.000000	0.500000	0.000000	0.000000	0.000000	31872	0	10.000000	7.000000	1.000000
sus	inf	inf_blood	z	x[0]	y[0][0]	z[0]	x[1]	y[1][0]	z[1]	S[0]	synchrony
219000000	94990000	5000000	10.000000	21900	9499	0.001000	21900	9499	0.001000	10000000	0.000000
61934389	172961935	9028532	3941.516320	9140	15917	0.394152	8706	16057	0.394152	9995040	0.000000
111717373	77209254	3979605	6325.803353	16130	6238	0.632580	15434	6420	0.632580	9990089	0.000000
139047466	55302589	2834525	7771.765723	19924	4077	0.777177	18913	4316	0.777177	9985070	0.000000
154380269	46116973	2359442	8648.676577	21995	3085	0.864868	21045	3424	0.864868	9980083	0.000000
163502250	41455097	2120840	9180.483393	23217	2649	0.918048	21936	3026	0.918048	9975277	0.000000
168883097	38943446	1990399	9503.000201	23850	2417	0.950300	22807	2743	0.950300	9970260	0.000000
172194668	37458254	1910468	9698.592075	23972	2403	0.969859	23159	2567	0.969859	9965353	0.000000
174151859	36619722	1867650	9817.209710	24394	2198	0.981721	23458	2485	0.981721	9960377	0.000000
175343564	36114409	1842440	9889.145947	24550	2175	0.988915	23570	2440	0.988915	9955525	0.000000
176098858	35801750	1827268	9932.772025	24499	2192	0.993277	23662	2269	0.993277	9950515	0.000000
176477463	35650242	1816429	9959.229270	24645	2188	0.995923	23767	2400	0.995923	9945428	0.000000
176763434	35522634	1810818	9975.274394	24310	2281	0.997527	23771	2387	0.997527	9940367	0.000000
176930374	35456855	1811939	9985.005037	24407	2234	0.998501	23498	2301	0.998501	9935356	0.000000
177018182	35408702	1807714	9990.906233	24834	2140	0.999091	23586	2341	0.999091	9930421	0.000000
177101799	35386686	1805102	9994.485041	24771	2023	0.999449	23583	2353	0.999449	9925461	0.000000
177134605	35368285	1807691	9996.655426	24669	2162	0.999666	23467	2399	0.999666	9920528	0.000000
177160268	35359499	1804285	9997.971667	24577	2087	0.999797	23774	2314	0.999797	9915575	0.000000
177164781	35345572	1803813	9998.769908	24532	2194	0.999877	23860	2333	0.999877	9910607	0.000000
177161077	35356428	1803752	9999.254005	24759	2099	0.999925	23787	2229	0.999925	9905663	0.000000
177211323	35340873	1802660	9999.547588	24728	2213	0.999955	23762	2241	0.999955	9900631	0.000000
177185614	35352077	1802349	9999.725632	25006	2072	0.999973	24003	2268	0.999973	9895665	0.000000
177198717	35338600	1802404	9999.833608	24557	2174	0.999983	23734	2355	0.999983	9890730	0.000000
177198459	35347075	1805708	9999.899091	24817	2038	0.999990	23881	2285	0.999990	9885783	0.000000
177173268	35355636	1803169	9999.938803	24563	2215	0.999994	23778	2282	0.999994	9880711	0.000000
177189706	35331346	1805967	9999.962887	24669	2148	0.999996	23973	2289	0.999996	9875799	0.000000
177200343	35353058	1805515	9999.977493	24869	2126	0.999998	23949	2136	0.999998	9870906	0.000000
177193919	35350255	1801130	9999.986350	24549	2165	0.999999	24045	2188	0.999999	9865974	0.000000
177154111	35352104	1805748	9999.991722	24679	2204	0.999999	23729	2285	0.999999	9861013	0.000000
177189270	35334896	1804202	9999.994980	24788	2019	0.999999	23908	2201	0.999999	9856031	0.000000
177192229	35345099	1803420	9999.996955	24761	2067	1.000000	24145	2168	1.000000	9851033	0.000000
177171424	35359327	1802974	9999.998154	24908	2073	1.000000	23729	2385	1.000000	9846162	0.000000
177161152	35348471	1805043	9999.998880	24891	2154	1.000000	24022	2323	1.000000	9841239	0.000000
177184440	35349596	1801315	9999.999321	24854	2119	1.000000	23798	2365	1.000000	9836324	0.000000
177194433	35334680	1803073	9999.999588	24480	2252	1.000000	23656	2450	1.000000	9831495	0.000000
177180792	35353380	1803336	9999.999750	24915	2087	1.000000	24164	2275	1.000000	9826561	0.000000
177192021	35347149	1805965	9999.999849	24906	2038	1.000000	23629	2329	1.000000	9821597	0.000000
177196011	35348732	1804888	9999.999908	24589	2113	1.000000	23949	2378	1.000000	9816720	0.000000
177213852	35329875	1805323	9999.999944	24502	2195	1.000000	23787	2331	1.000000	9811801	0.000000
177179687	35340391	1802184	9999.999966	24487	2135	1.000000	24127	2220	1.000000	9806837	0.000000
177185052	35330733	1801699	9999.999980	24683	2009	1.000000	23997	2280	1.000000	9802040	-1.#IND00
177176328	35350856	1804242	9999.999988	24898	2116	1.000000	23676	2347	1.000000	9797059	0.000000
177169931	35360995	1805168	9999.999992	24903	2190	1.000000	23775	2301	1.000000	9792175	-0.003779
177174304	35346502	1803509	9999.999995	24916	2024	1.000000	23926	2205	1.000000	9787221	-0.003255
177206282	35327261	1804702	9999.999997	24583	2145	1.000000	23857	2284	1.000000	9782500	-0.002604
177190129	35331756	1804070	9999.999998	24764	2153	1.000000	23842	2334	1.000000	9777622	-0.001439
177179775	35353578	1803506	9999.999999	24695	2035	1.000000	23825	2259	1.000000	9772813	0.000771
177190761	35342601	1802019	9999.999999	25021	2107	1.000000	23691	2322	1.000000	9767907	0.002409
177189478	35338621	1803431	10000.000000	24672	2114	1.000000	23590	2402	1.000000	9763035	0.000539
177201548	35333304	1803613	10000.000000	24689	2078	1.000000	23778	2314	1.000000	9758207	-0.000112
177168696	35346326	1805236	10000.000000	24857	2051	1.000000	23860	2335	1.000000	9753269	-0.000261
177177382	35352085	1803934	10000.000000	24674	2208	1.000000	23391	2414	1.000000	9748431	-0.000312
177156612	35347625	1801119	10000.000000	25122	2015	1.000000	24090	2168	1.000000	9743532	-0.001366
177175439	35365150	1801429	10000.000000	24835	2022	1.000000	23515	2448	1.000000	9738624	-0.001946
177188466	35343611	1805848	10000.000000	24509	2117	1.000000	23604	2267	1.000000	9733837	-0.000396
177182051	35354309	1805012	10000.000000	24748	2142	1.000000	23893	2350	1.000000	9728976	0.001436
177189578	35357244	1801115	10000.000000	24788	1989	1.000000	23994	2235	1.000000	9724120	0.002112
177223042	35330194	1802260	10000.000000	24866	2146	1.000000	24018	2226	1.000000	9719174	0.003257
177205427	35336798	1802264	10000.000000	24860	2048	1.000000	23845	2375	1.000000	9714346	0.002927
177214808	35354331	1803741	10000.000000	24533	2171	1.000000	23926	2421	1.000000	9709373	0.001827
177169537	35360629	1803385	10000.000000	24890	2102	1.000000	23734	2257	1.000000	9704586	0.002185
177190511	35347063	1806503	10000.000000	24655	2051	1.000000	23953	2402	1.000000	9699847	0.001737
177160419	35369350	1802321	10000.000000	24867	2044	1.000000	23715	2316	1.000000	9695015	0.001154
177187997	35335300	1802946	10000.000000	24537	2211	1.000000	23963	2202	1.000000	9690126	0.000386
177179644	35348429	1803797	10000.000000	24505	2184	1.000000	23541	2330	1.000000	9685350	-0.001400
177200319	35338880	1804260	10000.000000	24705	2144	1.000000	23766	2340	1.000000	9680516	-0.000530
177176622	35338947	1804433	10000.000000	25001	2030	1.000000	23953	2254	1.000000	9675741	-0.001038
177170118	35357989	1805975	10000.000000	24799	1992	1.000000	23857	2406	1.000000	9671006	-0.000884
177193631	35330798	1802110	10000.000000	24719	2137	1.000000	23852	2340	1.000000	9666191	-0.000856
177180673	35344453	1801676	10000.000000	24845	2048	1.000000	24046	2263	1.000000	9661366	-0.000603
177183647	35342231	1803371	10000.000000	24666	2214	1.000000	23667	2290	1.000000	9656514	-0.000271
177150147	35366574	1805293	10000.000000	24988	2120	1.000000	24017	2317	1.000000	9651694	-0.000181
177190171	35341980	1805889	10000.000000	24677	2010	1.000000	23725	2420	1.000000	9646921	-0.000286
177201522	35323677	1801576	10000.000000	24680	2125	1.000000	23666	2314	1.000000	9642103	-0.000083
177220217	35335766	1806792	10000.000000	24979	2072	1.000000	23905	2290	1.000000	9637310	0.000095
177168168	35355422	1804243	10000.000000	24780	2081	1.000000	23993	2262	1.000000	9632430	0.000873
177179039	35333031	1803343	10000.000000	24899	2308	1.000000	23721	2244	1.000000	9627600	-0.000849
177199421	35329038	1801747	10000.000000	24917	2033	1.000000	23684	2299	1.000000	9622762	-0.000879
177170693	35355787	1802445	10000.000000	24896	2273	1.000000	23768	2327	1.000000	9617901	-0.000733
177220582	35327558	1803653	10000.000000	24664	2227	1.000000	23989	2272	1.000000	9613250	-0.000667
177188239	35362739	1802719	10000.000000	24755	2083	1.000000	23789	2351	1.000000	9608432	-0.000828
177178652	35352882	1803820	10000.000000	24557	2240	1.000000	23747	2300	1.000000	9603693	-0.000606
177159915	35356321	1803761	10000.000000	24711	2121	1.000000	23754	2288	1.000000	9598946	-0.001178
177187554	35352754	1805408	10000.000000	24944	2156	1.000000	24063	2219	1.000000	9594221	-0.001185
177194714	35339271	1803379	10000.000000	24630	2116	1.000000	23889	2312	1.000000	9589371	-0.001316
177181925	35336937	1801096	10000.000000	24765	2123	1.000000	23578	2394	1.000000	9584596	-0.001316
177168092	35345901	1804970	10000.000000	24883	2009	1.000000	23789	2385	1.000000	9579811	-0.001285
177152206	35355540	1804564	10000.000000	24865	2155	1.000000	23730	2331	1.000000	9574884	-0.000735
177184435	35346955	1804625	10000.000000	24804	2059	1.000000	24001	2293	1.000000	9570136	-0.000859
177175573	35353453	1803415	10000.000000	24758	2040	1.000000	23595	2357	1.000000	9565362	-0.001129
177192467	35353762	1807338	10000.000000	24783	2194	1.000000	23783	2417	1.000000	9560669	-0.000825
177199872	35348367	1804657	10000.000000	24545	2312	1.000000	23992	2168	1.000000	9556067	-0.000231
177206634	35354622	1806226	10000.000000	24625	2205	1.000000	23700	2260	1.000000	9551278	-0.000219
177187072	35344865	1801579	10000.000000	24907	2026	1.000000	23584	2334	1.000000	9546473	0.000426
177173038	35332277	1802330	10000.000000	24795	2129	1.000000	23688	2276	1.000000	9541670	0.000428
177174952	35356684	1804657	10000.000000	24627	2224	1.000000	23993	2125	1.000000	9537007	0.000140
177198436	35333807	1801339	10000.000000	25021	2063	1.000000	23445	2432	1.000000	9532266	-0.000009
177186873	35331832	1805145	10000.000000	25094	2054	1.000000	23834	2293	1.000000	9527421	-0.000006
177208055	35349743	1804583	10000.000000	24368	2206	1.000000	23932	2142	1.000000	9522561	0.000133
177198349	35365417	1805964	10000.000000	24463	2181	1.000000	23599	2393	1.000000	9517822	0.000195
npatches	nstrain	runtime	dt	init_x	init_y	init_y_blood	init_z	init_S	beta0	beta1	beta2	beta3	mean_beta	B	d	delta	delta_blood	b[0]	mut	m	CTL	c	g	epsilon	k	het	lambda	rho	omega	x_max	patch.dyna	DELTA	A	VA
10000	1	100.000000	0.001000	21900	9499	5000000	0.001000	10000000	15.741103	14.304810	28.446271	14.635876	19	800000000	0.010000	1.000000	1.000000	80000	0.000050	0.004800	0	0.500000	0.000000	2.500000	10.000000	0.500000	0.000000	0.000000	0.000000	31872	0	10.000000	7.000000	1.000000
sus	inf	inf_blood	z	x[0]	y[0][0]	z[0]	x[1]	y[1][0]	z[1]	S[0]	synchrony
219000000	94990000	5000000	10.000000	21900	9499	0.001000	21900	9499	0.001000	10000000	0.000000
66945201	154549033	8084265	3941.516320	7253	15312	0.394152	7992	14879	0.394152	9994938	0.000000
122737481	65762652	3391268	6325.803353	13547	6168	0.632580	14744	5679	0.632580	9990056	0.000000
152277623	46320851	2377272	7771.765723	16918	4104	0.777177	17944	4137	0.777177	9984906	0.000000
168978092	38067285	1947617	8648.676577	18757	3481	0.864868	20016	3281	0.864868	9979967	0.000000
178827458	33891665	1733474	9180.483393	19833	3080	0.918048	21131	2763	0.918048	9974958	0.000000
184729666	31627065	1616391	9503.000201	20949	2623	0.950300	21938	2457	0.950300	9969969	0.000000
188211112	30332690	1547895	9698.592075	21052	2579	0.969859	22307	2371	0.969859	9964978	0.000000
190392786	29537288	1508844	9817.209710	21328	2529	0.981721	22487	2322	0.981721	9960130	0.000000
191637670	29106417	1486201	9889.145947	21241	2560	0.988915	22694	2188	0.988915	9955218	0.000000
192360859	28850803	1471235	9932.772025	21496	2569	0.993277	22845	2179	0.993277	9950106	0.000000
192935876	28639181	1459546	9959.229270	21421	2368	0.995923	22764	2260	0.995923	9945044	0.000000
193149706	28569117	1458873	9975.274394	21556	2446	0.997527	22980	2177	0.997527	9939985	0.000000
193353137	28504955	1453070	9985.005037	21722	2391	0.998501	22827	2030	0.998501	9934975	0.000000
193474772	28468683	1450137	9990.906233	21889	2351	0.999091	23133	2113	0.999091	9929874	0.000000
193497812	28456496	1451736	9994.485041	21389	2439	0.999449	23025	2092	0.999449	9924850	0.000000
193580413	28431423	1447411	9996.655426	21453	2425	0.999666	22831	2190	0.999666	9919945	0.000000
193586634	28426504	1449794	9997.971667	21585	2444	0.999797	23105	2080	0.999797	9915045	0.000000
193586761	28425671	1449778	9998.769908	21457	2590	0.999877	23114	2229	0.999877	9909992	0.000000
193614101	28411394	1452111	9999.254005	21468	2454	0.999925	23028	2174	0.999925	9905029	0.000000
193610095	28413773	1451536	9999.547588	21745	2365	0.999955	23016	2023	0.999955	9900035	0.000000
193612386	28426966	1450116	9999.725632	21564	2282	0.999973	22938	2120	0.999973	9895176	0.000000
193637785	28401958	1450680	9999.833608	21658	2379	0.999983	23106	2114	0.999983	9890329	0.000000
193622119	28433427	1450926	9999.899091	21690	2440	0.999990	22970	2181	0.999990	9885388	0.000000
193618625	28411333	1450903	9999.938803	21763	2375	0.999994	22874	2231	0.999994	9880504	0.000000
193559309	28434405	1450129	9999.962887	21744	2429	0.999996	22669	2199	0.999996	9875544	0.000000
193621911	28416100	1448809	9999.977493	21326	2424	0.999998	22738	2321	0.999998	9870577	0.000000
193621165	28413606	1449974	9999.986350	21303	2472	0.999999	23135	2243	0.999999	9865508	0.000000
193637290	28408864	1450705	9999.991722	21301	2546	0.999999	23025	2115	0.999999	9860602	0.000000
193631863	28405933	1447847	9999.994980	21579	2409	0.999999	22699	2214	0.999999	9855651	0.000000
193585864	28428494	1449646	9999.996955	21341	2437	1.000000	22958	2162	1.000000	9850653	0.000000
193573418	28433412	1449478	9999.998154	21444	2505	1.000000	22639	2104	1.000000	9845883	0.000000
193595131	28417519	1448608	9999.998880	21342	2436	1.000000	23020	2119	1.000000	9841022	0.000000
193647078	28390449	1448235	9999.999321	21400	2341	1.000000	22836	2130	1.000000	9836055	0.000000
193650538	28403131	1450277	9999.999588	21277	2517	1.000000	23205	2179	1.000000	9831256	0.000000
193586759	28415188	1450821	9999.999750	21721	2379	1.000000	23029	2243	1.000000	9826202	0.000000
193588954	28417111	1451285	9999.999849	21480	2385	1.000000	22773	2211	1.000000	9821182	0.000000
193597143	28408500	1451048	9999.999908	21374	2465	1.000000	22880	2061	1.000000	9816217	0.000000
193632026	28422193	1449075	9999.999944	21665	2390	1.000000	22923	2232	1.000000	9811361	0.000000
193621783	28404880	1448692	9999.999966	21357	2493	1.000000	23109	2042	1.000000	9806463	0.000000
193610350	28424896	1453278	9999.999980	21637	2332	1.000000	23253	2193	1.000000	9801553	-1.#IND00
193614207	28421195	1450900	9999.999988	21263	2353	1.000000	22521	2254	1.000000	9796696	-0.003200
193594213	28414931	1448647	9999.999992	21499	2479	1.000000	23272	2108	1.000000	9791851	-0.005585
193609570	28410836	1451804	9999.999995	21631	2454	1.000000	22986	2194	1.000000	9786842	-0.007345
193578056	28403074	1450535	9999.999997	21451	2408	1.000000	23130	2290	1.000000	9781912	-0.000879
193605581	28435207	1448482	9999.999998	21649	2459	1.000000	22874	2190	1.000000	9776939	-0.000961
193614936	28423946	1445706	9999.999999	21451	2373	1.000000	23415	2093	1.000000	9772139	-0.001570
193621509	28422094	1448910	9999.999999	21603	2411	1.000000	22855	2216	1.000000	9767192	-0.000569
193657928	28399314	1450556	10000.000000	21412	2468	1.000000	22989	2139	1.000000	9762366	-0.006647
193609012	28422835	1450436	10000.000000	21425	2490	1.000000	23234	2139	1.000000	9757514	-0.005608
193608295	28405044	1449258	10000.000000	21704	2396	1.000000	22975	2285	1.000000	9752685	-0.003652
193676652	28404837	1449391	10000.000000	21696	2432	1.000000	23175	2141	1.000000	9747788	-0.003370
193624846	28416962	1451113	10000.000000	21630	2327	1.000000	23039	2081	1.000000	9742924	-0.003506
193600535	28421335	1449827	10000.000000	21499	2388	1.000000	22872	2274	1.000000	9738144	-0.004309
193621301	28417145	1447752	10000.000000	21919	2322	1.000000	22783	2307	1.000000	9733325	-0.002563
193626839	28422602	1450441	10000.000000	21764	2337	1.000000	22821	2285	1.000000	9728468	-0.002433
193616289	28407464	1448988	10000.000000	21135	2617	1.000000	23010	2231	1.000000	9723674	-0.003429
193626093	28419061	1450588	10000.000000	21650	2462	1.000000	23223	2171	1.000000	9718983	-0.002952
193615922	28422009	1450882	10000.000000	21469	2441	1.000000	22767	2308	1.000000	9714142	-0.002501
193639844	28415591	1449760	10000.000000	21759	2374	1.000000	23230	2185	1.000000	9709321	-0.002212
193620271	28417367	1451516	10000.000000	21358	2494	1.000000	23136	2152	1.000000	9704297	-0.000969
193609951	28416863	1452116	10000.000000	21441	2380	1.000000	22830	2232	1.000000	9699393	-0.000449
193603861	28418995	1447948	10000.000000	21374	2561	1.000000	22916	2161	1.000000	9694551	0.002373
193644984	28407247	1449418	10000.000000	21668	2476	1.000000	22576	2316	1.000000	9689767	0.002859
193608566	28416661	1450513	10000.000000	21516	2420	1.000000	23024	2191	1.000000	9684869	0.003850
193615385	28423032	1447435	10000.000000	21374	2274	1.000000	23134	2124	1.000000	9680065	0.003320
193610931	28415122	1450017	10000.000000	21275	2468	1.000000	22960	2189	1.000000	9675261	0.003260
193623648	28408478	1448697	10000.000000	21416	2506	1.000000	22948	2194	1.000000	9670344	0.003653
193657328	28398100	1448142	10000.000000	21926	2474	1.000000	22733	2172	1.000000	9665480	0.003431
193615006	28427823	1449607	10000.000000	21865	2251	1.000000	22827	2151	1.000000	9660677	0.003998
193651654	28397290	1450110	10000.000000	21470	2449	1.000000	22971	2283	1.000000	9655873	0.003529
193631862	28399250	1450023	10000.000000	21493	2546	1.000000	22701	2248	1.000000	9651061	0.003611
193591899	28413935	1451208	10000.000000	21753	2466	1.000000	23131	2219	1.000000	9646212	0.003806
193647142	28408456	1449102	10000.000000	21793	2237	1.000000	22638	2149	1.000000	9641412	0.004268
193601530	28418945	1449270	10000.000000	21430	2629	1.000000	22875	2180	1.000000	9636760	0.003931
193634837	28402835	1449324	10000.000000	21563	2302	1.000000	22777	2261	1.000000	9632011	0.004062
193646947	28411419	1447055	10000.000000	21543	2421	1.000000	22865	2114	1.000000	9627220	0.003783
193602613	28406010	1450153	10000.000000	21673	2501	1.000000	23046	2182	1.000000	9622357	0.003670
193613024	28409680	1450944	10000.000000	21431	2443	1.000000	22881	2309	1.000000	9617495	0.004177
193619113	28411952	1449829	10000.000000	21647	2400	1.000000	23000	2031	1.000000	9612656	0.004215
193643444	28399717	1448501	10000.000000	21563	2392	1.000000	23087	2178	1.000000	9607843	0.004334
193619276	28411782	1448885	10000.000000	21608	2489	1.000000	22929	2191	1.000000	9603091	0.004155
193590871	28426340	1447806	10000.000000	21408	2563	1.000000	22811	2152	1.000000	9598182	0.004349
193630868	28405067	1448333	10000.000000	21747	2398	1.000000	23028	2135	1.000000	9593440	0.004271
193621165	28425218	1448236	10000.000000	21746	2282	1.000000	23088	2083	1.000000	9588674	0.004186
193588109	28423541	1448505	10000.000000	21590	2455	1.000000	23112	2048	1.000000	9583874	0.004259
193621740	28413451	1450462	10000.000000	21418	2615	1.000000	22513	2273	1.000000	9579102	0.003232
193594444	28426494	1449796	10000.000000	21744	2371	1.000000	22942	2224	1.000000	9574246	0.003389
193612384	28409211	1447853	10000.000000	21787	2376	1.000000	23133	2090	1.000000	9569537	0.003286
193602642	28430379	1448522	10000.000000	22053	2174	1.000000	22865	2155	1.000000	9564722	0.001908
193632076	28419115	1448890	10000.000000	21339	2540	1.000000	23032	2242	1.000000	9559994	0.001580
193648965	28408627	1450485	10000.000000	21758	2258	1.000000	23135	2174	1.000000	9555203	0.001224
193661316	28401654	1448256	10000.000000	21473	2357	1.000000	22987	2181	1.000000	9550310	0.001236
193615162	28421985	1449954	10000.000000	21512	2522	1.000000	22804	2233	1.000000	9545539	0.001197
193630290	28418394	1447397	10000.000000	21481	2586	1.000000	23000	2167	1.000000	9540804	0.001369
193615362	28423131	1451567	10000.000000	21734	2483	1.000000	23138	2191	1.000000	9536033	0.001040
193583151	28417332	1450044	10000.000000	21631	2278	1.000000	23016	2100	1.000000	9531362	0.000826
193568993	28431196	1450353	10000.000000	21339	2581	1.000000	22645	2277	1.000000	9526639	0.000932
193633309	28407136	1450227	10000.000000	21662	2480	1.000000	23399	2036	1.000000	9521738	0.000389
193604441	28406230	1449563	10000.000000	21784	2339	1.000000	22999	2220	1.000000	9517016	0.000603
npatches	nstrain	runtime	dt	init_x	init_y	init_y_blood	init_z	init_S	beta0	beta1	beta2	beta3	mean_beta	B	d	delta	delta_blood	b[0]	mut	m	CTL	c	g	epsilon	k	het	lambda	rho	omega	x_max	patch.dyna	DELTA	A	VA
10000	1	100.000000	0.001000	21900	9499	5000000	0.001000	10000000	10.471579	13.838696	22.368066	17.278654	19	800000000	0.010000	1.000000	1.000000	80000	0.000050	0.004800	0	0.500000	0.000000	2.500000	11.000000	0.500000	0.000000	0.000000	0.000000	31872	0	10.000000	7.000000	1.000000
sus	inf	inf_blood	z	x[0]	y[0][0]	z[0]	x[1]	y[1][0]	z[1]	S[0]	synchrony
219000000	94990000	5000000	10.000000	21900	9499	0.001000	21900	9499	0.001000	10000000	0.000000
71658485	138573568	7269481	3941.516320	10842	12576	0.394152	8707	13269	0.394152	9994979	0.000000
132818712	56613908	2919817	6325.803353	19290	3990	0.632580	16311	4789	0.632580	9990069	0.000000
164283742	39157655	2009127	7771.765723	23262	2364	0.777177	20170	3085	0.777177	9985010	0.000000
182137237	31678764	1622410	8648.676577	25384	1707	0.864868	22077	2380	0.864868	9980145	0.000000
192650716	27921920	1428320	9180.483393	26505	1425	0.918048	23170	2087	0.918048	9975063	0.000000
198844172	25876787	1320374	9503.000201	27256	1309	0.950300	24214	1918	0.950300	9970064	0.000000
202581646	24701832	1261250	9698.592075	27485	1198	0.969859	24401	1824	0.969859	9965018	0.000000
204792323	24026214	1226669	9817.209710	27826	1016	0.981721	24877	1568	0.981721	9960087	0.000000
206129085	23631478	1205854	9889.145947	27834	1182	0.988915	25241	1687	0.988915	9955063	0.000000
206963527	23379069	1191998	9932.772025	27922	1136	0.993277	24724	1620	0.993277	9950158	0.000000
207428435	23245129	1186885	9959.229270	27973	1052	0.995923	24844	1588	0.995923	9945166	0.000000
207729133	23162253	1179347	9975.274394	27829	1070	0.997527	24914	1570	0.997527	9940200	0.000000
207897504	23108894	1180481	9985.005037	28033	1008	0.998501	25181	1543	0.998501	9935280	0.000000
208037522	23075455	1177120	9990.906233	27925	1127	0.999091	24714	1635	0.999091	9930348	0.000000
208091382	23062647	1176365	9994.485041	27830	1091	0.999449	24998	1619	0.999449	9925519	0.000000
208144981	23028168	1174125	9996.655426	28088	1137	0.999666	25015	1546	0.999666	9920583	0.000000
208182124	23028478	1178160	9997.971667	27809	1099	0.999797	25227	1541	0.999797	9915640	0.000000
208199624	23027920	1174079	9998.769908	28008	1052	0.999877	25019	1560	0.999877	9910618	0.000000
208136755	23039369	1176376	9999.254005	27787	1087	0.999925	25151	1497	0.999925	9905725	0.000000
208208243	23016399	1173425	9999.547588	28162	1021	0.999955	25272	1493	0.999955	9900757	0.000000
208193590	23002006	1174950	9999.725632	28060	1053	0.999973	25087	1618	0.999973	9895723	0.000000
208185984	23032469	1177572	9999.833608	28014	1103	0.999983	25000	1592	0.999983	9890671	0.000000
208208353	23016468	1174730	9999.899091	27726	1033	0.999990	25258	1631	0.999990	9885615	0.000000
208195158	23028905	1174029	9999.938803	28071	1035	0.999994	25097	1576	0.999994	9880667	0.000000
208220016	23027532	1175510	9999.962887	28073	1055	0.999996	24875	1602	0.999996	9875734	0.000000
208214548	23017693	1175141	9999.977493	28074	962	0.999998	25143	1602	0.999998	9870689	0.000000
208191441	23023391	1175293	9999.986350	27840	1180	0.999999	25131	1445	0.999999	9865821	0.000000
208232344	23013564	1175159	9999.991722	27896	1126	0.999999	25155	1465	0.999999	9860823	0.000000
208191288	23011378	1173754	9999.994980	27552	1189	0.999999	25462	1474	0.999999	9855983	0.000000
208210808	23013877	1173965	9999.996955	27806	1082	1.000000	25075	1481	1.000000	9850953	0.000000
208177822	23038344	1175596	9999.998154	28064	973	1.000000	25131	1519	1.000000	9845968	0.000000
208206758	23011527	1174533	9999.998880	28342	1067	1.000000	25253	1519	1.000000	9841077	0.000000
208176125	23025926	1175645	9999.999321	28011	1147	1.000000	25107	1558	1.000000	9836187	0.000000
208177711	23033176	1174602	9999.999588	27956	1108	1.000000	25162	1492	1.000000	9831391	0.000000
208247450	23031677	1174943	9999.999750	28102	1106	1.000000	24936	1537	1.000000	9826456	0.000000
208195118	23014028	1173798	9999.999849	27865	1132	1.000000	24906	1563	1.000000	9821560	0.000000
208202330	23024886	1175896	9999.999908	28228	1128	1.000000	25269	1491	1.000000	9816661	0.000000
208213081	23018217	1174715	9999.999944	27921	1013	1.000000	24757	1574	1.000000	9811726	0.000000
208218501	23024466	1175939	9999.999966	28023	1091	1.000000	25105	1522	1.000000	9806817	0.000000
208244070	23035150	1174341	9999.999980	28102	978	1.000000	24957	1541	1.000000	9801790	-1.#IND00
208173369	23028736	1176274	9999.999988	27991	1051	1.000000	25095	1624	1.000000	9796989	-0.000000
208208921	23019693	1176153	9999.999992	28206	1010	1.000000	24902	1638	1.000000	9791975	-0.000829
208240619	23010442	1175257	9999.999995	28035	1012	1.000000	25248	1577	1.000000	9787178	-0.001692
208219126	23007054	1173924	9999.999997	28031	1077	1.000000	24996	1612	1.000000	9782280	0.001087
208156473	23030865	1175151	9999.999998	27724	1124	1.000000	24779	1649	1.000000	9777331	0.003406
208285202	22999556	1172286	9999.999999	27774	1074	1.000000	25272	1567	1.000000	9772498	0.000657
208210880	23024139	1174688	9999.999999	27768	1081	1.000000	24864	1624	1.000000	9767509	0.001649
208211292	23018664	1173609	10000.000000	27718	1008	1.000000	24829	1603	1.000000	9762598	0.003296
208229291	23012403	1173981	10000.000000	28093	1014	1.000000	24880	1616	1.000000	9757741	0.004747
208213103	23019894	1174824	10000.000000	27890	1142	1.000000	25458	1554	1.000000	9752736	0.002684
208184068	23017092	1175280	10000.000000	27834	1095	1.000000	25187	1555	1.000000	9747868	0.001186
208201803	23023232	1171795	10000.000000	27905	988	1.000000	24735	1547	1.000000	9742946	0.002659
208220355	23030491	1173655	10000.000000	28035	1108	1.000000	25197	1609	1.000000	9738013	0.002892
208195218	23019152	1175012	10000.000000	28047	1043	1.000000	24753	1580	1.000000	9733205	0.002705
208183450	23034299	1174839	10000.000000	27986	1079	1.000000	25090	1559	1.000000	9728351	0.003510
208182371	23027713	1173823	10000.000000	28079	995	1.000000	24865	1527	1.000000	9723447	0.003436
208228865	23021391	1174493	10000.000000	27977	952	1.000000	25041	1491	1.000000	9718582	0.004262
208213310	22998118	1172436	10000.000000	28163	1089	1.000000	25276	1500	1.000000	9713734	0.003134
208200196	23034247	1175000	10000.000000	28128	1078	1.000000	25333	1586	1.000000	9708803	0.002816
208166217	23021736	1176557	10000.000000	27988	1088	1.000000	25294	1539	1.000000	9704046	0.002061
208201406	23024855	1174501	10000.000000	27855	1095	1.000000	25189	1659	1.000000	9699209	0.002794
208190741	23030333	1173896	10000.000000	28021	972	1.000000	25148	1588	1.000000	9694285	0.001859
208218292	23008779	1173525	10000.000000	28172	1155	1.000000	24978	1612	1.000000	9689305	0.000973
208213265	23020556	1174056	10000.000000	27828	1071	1.000000	24984	1639	1.000000	9684455	0.000524
208236894	23003504	1174354	10000.000000	27807	1133	1.000000	24865	1699	1.000000	9679618	0.001741
208221035	23007465	1172359	10000.000000	28272	985	1.000000	24995	1548	1.000000	9674822	0.001834
208163343	23030156	1174774	10000.000000	28083	1122	1.000000	25076	1535	1.000000	9669976	0.001100
208176794	23033791	1174945	10000.000000	27919	1091	1.000000	25155	1620	1.000000	9665201	0.000875
208231539	23011081	1174429	10000.000000	28159	1075	1.000000	24989	1607	1.000000	9660395	0.000952
208238118	23000690	1173657	10000.000000	27903	1122	1.000000	24796	1580	1.000000	9655585	0.001884
208193808	23021280	1173317	10000.000000	27913	1188	1.000000	25401	1568	1.000000	9650755	0.001113
208201844	23030980	1174895	10000.000000	27729	1121	1.000000	24739	1637	1.000000	9645950	0.001256
208162810	23017196	1174094	10000.000000	28055	1113	1.000000	24963	1577	1.000000	9641199	0.000427
208225553	23009226	1174108	10000.000000	27823	1020	1.000000	25203	1414	1.000000	9636454	0.000577
208163990	23025169	1175662	10000.000000	28061	1021	1.000000	25171	1550	1.000000	9631598	0.001569
208198229	23019661	1175128	10000.000000	27942	1045	1.000000	25122	1551	1.000000	9626785	0.001959
208172936	23031799	1177022	10000.000000	27817	1066	1.000000	25165	1515	1.000000	9621956	0.001106
208237734	22997123	1173802	10000.000000	28006	977	1.000000	25163	1559	1.000000	9617126	0.000775
208177958	23031702	1174381	10000.000000	27828	1068	1.000000	25005	1591	1.000000	9612344	0.000867
208199501	23013663	1173908	10000.000000	27871	1130	1.000000	25072	1530	1.000000	9607446	0.001607
208219999	23003540	1173497	10000.000000	27773	1156	1.000000	24976	1592	1.000000	9602665	0.001196
208225743	23013004	1174868	10000.000000	28054	1046	1.000000	24968	1639	1.000000	9597923	0.001244
208213734	23016336	1174671	10000.000000	27922	1080	1.000000	24959	1629	1.000000	9593257	0.001344
208171972	23016617	1174903	10000.000000	27876	1085	1.000000	25297	1605	1.000000	9588472	0.001288
208220701	23026030	1172795	10000.000000	28042	1126	1.000000	24945	1576	1.000000	9583639	0.000983
208233552	23005918	1173439	10000.000000	27747	1143	1.000000	24985	1527	1.000000	9578787	0.000938
208167533	23015096	1172843	10000.000000	27730	1128	1.000000	24828	1587	1.000000	9574079	0.000147
208254780	23007656	1172203	10000.000000	28037	1031	1.000000	25175	1475	1.000000	9569262	-0.000588
208188991	23017098	1173555	10000.000000	27972	1012	1.000000	24931	1622	1.000000	9564486	-0.001419
208194821	23010625	1172974	10000.000000	28106	1034	1.000000	24837	1578	1.000000	9559633	-0.001446
208190882	23024433	1173742	10000.000000	27912	1044	1.000000	25103	1638	1.000000	9554853	-0.001273
208199126	23030493	1175153	10000.000000	28194	1061	1.000000	25176	1570	1.000000	9550032	-0.001561
208228296	23022747	1174865	10000.000000	27958	1085	1.000000	25393	1546	1.000000	9545164	-0.001501
208191265	23033683	1174765	10000.000000	28121	974	1.000000	25017	1575	1.000000	9540428	-0.001653
208221776	23012386	1174175	10000.000000	28091	1042	1.000000	25078	1569	1.000000	9535483	-0.001797
208224515	23021859	1174390	10000.000000	28027	1155	1.000000	25244	1397	1.000000	9530720	-0.001518
208172504	23021540	1174070	10000.000000	27754	1186	1.000000	25099	1671	1.000000	9525843	-0.001129
208238892	23011002	1172902	10000.000000	28014	1076	1.000000	25312	1488	1.000000	9521028	-0.001075
208167210	23027515	1175579	10000.000000	28102	1017	1.000000	25095	1562	1.000000	9516209	-0.001069
npatches	nstrain	runtime	dt	init_x	init_y	init_y_blood	init_z	init_S	beta0	beta1	beta2	beta3	mean_beta	B	d	delta	delta_blood	b[0]	mut	m	CTL	c	g	epsilon	k	het	lambda	rho	omega	x_max	patch.dyna	DELTA	A	VA
10000	1	100.000000	0.001000	21900	9499	5000000	0.001000	10000000	18.842523	21.063345	20.635701	27.649172	19	800000000	0.010000	1.000000	1.000000	80000	0.000050	0.004800	0	0.500000	0.000000	2.500000	12.000000	0.500000	0.000000	0.000000	0.000000	31872	0	10.000000	7.000000	1.000000
sus	inf	inf_blood	z	x[0]	y[0][0]	z[0]	x[1]	y[1][0]	z[1]	S[0]	synchrony
219000000	94990000	5000000	10.000000	21900	9499	0.001000	21900	9499	0.001000	10000000	0.000000
76851507	124272424	6533162	3941.516320	7293	12411	0.394152	6823	12521	0.394152	9994964	0.000000
143472452	48691320	2512247	6325.803353	13785	4916	0.632580	12560	5422	0.632580	9989979	0.000000
176920674	32916537	1687556	7771.765723	17466	3125	0.777177	15847	3634	0.777177	9985120	0.000000
195810529	26171605	1340153	8648.676577	19214	2711	0.864868	17735	2901	0.864868	9980096	0.000000
206864748	22785578	1165419	9180.483393	20097	2350	0.918048	18313	2762	0.918048	9975123	0.000000
213331599	20950753	1070323	9503.000201	20733	2242	0.950300	19561	2241	0.950300	9970203	0.000000
217231659	19905963	1017054	9698.592075	21157	2058	0.969859	19627	2417	0.969859	9965187	0.000000
219546939	19289641	985109	9817.209710	21818	2022	0.981721	20248	2194	0.981721	9960199	0.000000
220929770	18928463	965971	9889.145947	22020	1819	0.988915	19879	2202	0.988915	9955336	0.000000
221758907	18721001	955190	9932.772025	22058	1909	0.993277	19904	2176	0.993277	9950366	0.000000
222261378	18611939	948223	9959.229270	22166	1814	0.995923	20378	2253	0.995923	9945420	0.000000
222580107	18528653	945055	9975.274394	21892	1972	0.997527	20704	2025	0.997527	9940496	0.000000
222801682	18466878	941628	9985.005037	21898	1915	0.998501	20278	2229	0.998501	9935529	0.000000
222831781	18461331	942883	9990.906233	22144	1847	0.999091	20075	2392	0.999091	9930566	0.000000
222978757	18420487	938812	9994.485041	22411	1779	0.999449	20632	2084	0.999449	9925594	0.000000
222964075	18415318	941009	9996.655426	22120	1739	0.999666	20379	2212	0.999666	9920617	0.000000
223036821	18409000	939247	9997.971667	22268	1888	0.999797	20349	2126	0.999797	9915598	0.000000
223014734	18421085	939332	9998.769908	21772	1838	0.999877	20370	2182	0.999877	9910569	0.000000
223068365	18394960	938525	9999.254005	22536	1895	0.999925	19861	2328	0.999925	9905737	0.000000
223079617	18392402	938444	9999.547588	21920	2019	0.999955	20379	2194	0.999955	9900742	0.000000
223029616	18409902	938330	9999.725632	22226	1869	0.999973	20384	2221	0.999973	9895761	0.000000
223082081	18379864	938636	9999.833608	21914	1896	0.999983	20483	2137	0.999983	9890905	0.000000
223053510	18389955	937849	9999.899091	22328	1852	0.999990	20242	2233	0.999990	9885897	0.000000
223055929	18406723	938252	9999.938803	22038	1806	0.999994	20022	2216	0.999994	9881123	0.000000
223003141	18419329	940256	9999.962887	22079	1857	0.999996	20019	2223	0.999996	9876217	0.000000
223057421	18395621	938397	9999.977493	22222	1938	0.999998	19987	2095	0.999998	9871244	0.000000
223054190	18414319	938108	9999.986350	22635	1722	0.999999	20398	2208	0.999999	9866251	0.000000
223053059	18394518	938369	9999.991722	21761	2012	0.999999	20281	2072	0.999999	9861367	0.000000
223013520	18401193	940106	9999.994980	22079	1938	0.999999	20248	2139	0.999999	9856399	0.000000
223026026	18407166	938723	9999.996955	22380	1875	1.000000	20658	2138	1.000000	9851500	0.000000
223103674	18374646	937899	9999.998154	21739	1933	1.000000	20163	2216	1.000000	9846473	0.000000
223064973	18394688	938372	9999.998880	21986	2017	1.000000	20539	2224	1.000000	9841603	0.000000
223030637	18409704	940113	9999.999321	22162	1811	1.000000	20316	2037	1.000000	9836745	0.000000
223050345	18402523	938907	9999.999588	22569	1719	1.000000	20014	2157	1.000000	9831885	0.000000
223073086	18402984	939090	9999.999750	21660	1962	1.000000	20174	2304	1.000000	9826946	0.000000
223043009	18398318	938919	9999.999849	21637	1896	1.000000	20005	2192	1.000000	9822036	0.000000
223079969	18392862	937360	9999.999908	22154	1811	1.000000	20250	2025	1.000000	9817119	0.000000
223041963	18402223	938493	9999.999944	21848	1844	1.000000	20659	2107	1.000000	9812058	0.000000
223039545	18398880	937303	9999.999966	22743	1801	1.000000	20135	2149	1.000000	9807097	0.000000
223085066	18380761	937787	9999.999980	22100	1814	1.000000	20207	2159	1.000000	9802171	-1.#IND00
223027625	18411739	938364	9999.999988	21984	1868	1.000000	20119	2146	1.000000	9797249	0.004800
223082994	18395177	939529	9999.999992	22258	1854	1.000000	20019	2272	1.000000	9792480	0.003302
223107765	18398438	938833	9999.999995	21827	1807	1.000000	20076	2241	1.000000	9787450	0.007861
223075310	18394147	938884	9999.999997	21817	1917	1.000000	20387	2189	1.000000	9782537	0.007992
223023153	18403329	938862	9999.999998	22067	1970	1.000000	20041	2351	1.000000	9777568	0.004629
223059055	18396873	937045	9999.999999	22591	1699	1.000000	20320	2128	1.000000	9772729	0.002163
223028451	18412269	939235	9999.999999	22156	1966	1.000000	20084	2265	1.000000	9767823	0.001329
223037086	18401766	937561	10000.000000	21943	1925	1.000000	20303	2064	1.000000	9763003	0.001506
223052414	18414516	939461	10000.000000	22674	1717	1.000000	20148	2219	1.000000	9758029	0.004433
223021024	18401685	938323	10000.000000	21608	1888	1.000000	20275	2138	1.000000	9753063	0.005337
223082757	18398029	937498	10000.000000	21710	1955	1.000000	19974	2300	1.000000	9748161	0.004735
223046914	18414863	938780	10000.000000	22066	1987	1.000000	20326	2176	1.000000	9743346	0.004619
223058857	18387027	938131	10000.000000	22282	1846	1.000000	20224	2098	1.000000	9738418	-0.000139
223077902	18393728	938401	10000.000000	21711	1994	1.000000	20496	2000	1.000000	9733505	0.001367
223055710	18396907	937261	10000.000000	21887	1979	1.000000	20215	2298	1.000000	9728569	0.003375
223043359	18391875	938567	10000.000000	22239	1783	1.000000	20442	2248	1.000000	9723713	0.000664
223015279	18418344	940226	10000.000000	21945	1983	1.000000	20346	2157	1.000000	9718831	0.000198
223064813	18385213	938638	10000.000000	22016	1958	1.000000	20306	2192	1.000000	9714021	-0.000405
223044531	18413154	938632	10000.000000	22081	1817	1.000000	20157	2226	1.000000	9709324	0.003515
223080812	18399693	939283	10000.000000	22339	1710	1.000000	20579	2144	1.000000	9704452	0.004202
223035521	18398031	940023	10000.000000	22490	1814	1.000000	20175	2173	1.000000	9699554	0.004168
223048289	18404858	938482	10000.000000	22192	1862	1.000000	20307	2059	1.000000	9694627	0.003696
223046129	18407363	937641	10000.000000	22390	1766	1.000000	19939	2155	1.000000	9689710	0.004962
223056205	18396310	938461	10000.000000	22071	1986	1.000000	20476	1957	1.000000	9684856	0.004746
223099058	18396727	939076	10000.000000	22311	1866	1.000000	19775	2251	1.000000	9680011	0.005064
223050384	18415234	938166	10000.000000	22094	1880	1.000000	20203	2128	1.000000	9675264	0.004901
223082081	18408477	937720	10000.000000	22879	1742	1.000000	20550	2279	1.000000	9670346	0.004572
223060309	18405248	940436	10000.000000	21922	1862	1.000000	20526	2113	1.000000	9665487	0.004344
222976522	18428153	940222	10000.000000	22263	1886	1.000000	20311	2143	1.000000	9660648	0.003770
223050010	18399858	938721	10000.000000	21762	1935	1.000000	20004	2246	1.000000	9655821	0.003740
223074170	18385169	937341	10000.000000	22218	1804	1.000000	20223	2242	1.000000	9650985	0.003441
223045832	18392993	938731	10000.000000	22120	1866	1.000000	20062	2328	1.000000	9646239	0.003619
223051947	18403729	938459	10000.000000	22431	1719	1.000000	20309	2239	1.000000	9641479	0.003623
223028735	18399612	938617	10000.000000	22123	1942	1.000000	20161	2251	1.000000	9636670	0.005217
223048611	18384532	938755	10000.000000	22315	1925	1.000000	20645	2072	1.000000	9631830	0.005111
223030998	18407008	939046	10000.000000	22379	1811	1.000000	20499	1967	1.000000	9627065	0.004848
223064025	18379857	940046	10000.000000	22093	1830	1.000000	19914	2268	1.000000	9622202	0.004519
223033291	18415885	940132	10000.000000	22154	1859	1.000000	20193	2262	1.000000	9617329	0.003713
223010381	18425408	940383	10000.000000	21732	2013	1.000000	20332	2261	1.000000	9612578	0.003882
223061292	18391127	939370	10000.000000	22217	1778	1.000000	20091	2235	1.000000	9607685	0.003993
223042315	18399214	936485	10000.000000	21582	1958	1.000000	20088	2155	1.000000	9602943	0.004248
223053763	18405450	938071	10000.000000	21981	1870	1.000000	19765	2320	1.000000	9598215	0.004238
223040347	18418701	938181	10000.000000	21711	1961	1.000000	20527	2186	1.000000	9593453	0.003393
223063145	18385773	937807	10000.000000	22199	1902	1.000000	20111	2201	1.000000	9588627	0.003683
223035666	18393364	938024	10000.000000	21949	1911	1.000000	19881	2314	1.000000	9583804	0.003553
223062799	18397090	939242	10000.000000	22320	1894	1.000000	20147	2241	1.000000	9579040	0.003328
223068385	18393642	937750	10000.000000	22267	1997	1.000000	19989	2166	1.000000	9574278	0.002808
223096263	18400062	938524	10000.000000	22299	1707	1.000000	20311	2151	1.000000	9569591	0.003027
223061540	18399711	939420	10000.000000	22294	1839	1.000000	20126	2190	1.000000	9564769	0.002763
223051746	18402956	939296	10000.000000	21980	1862	1.000000	20495	2156	1.000000	9560059	0.002573
223047164	18403267	940399	10000.000000	22360	1802	1.000000	20417	2124	1.000000	9555342	0.002066
223037398	18390349	937332	10000.000000	21978	1816	1.000000	20447	2228	1.000000	9550535	0.002153
223058595	18403220	939328	10000.000000	22318	1766	1.000000	19848	2229	1.000000	9545760	0.001287
223048449	18391115	938135	10000.000000	21835	1855	1.000000	20424	2310	1.000000	9541063	0.000958
223048702	18395568	939767	10000.000000	22087	1988	1.000000	20093	2303	1.000000	9536402	0.000958
223031794	18400445	939596	10000.000000	22237	1675	1.000000	20435	2261	1.000000	9531581	0.000793
223037122	18404165	938359	10000.000000	21786	1945	1.000000	20353	2255	1.000000	9526866	0.000749
223063826	18394029	937921	10000.000000	21820	1903	1.000000	20396	2014	1.000000	9522067	0.000420
223043603	18398931	939784	10000.000000	22206	1880	1.000000	20148	2223	1.000000	9517314	0.000980
npatches	nstrain	runtime	dt	init_x	init_y	init_y_blood	init_z	init_S	beta0	beta1	beta2	beta3	mean_beta	B	d	delta	delta_blood	b[0]	mut	m	CTL	c	g	epsilon	k	het	lambda	rho	omega	x_max	patch.dyna	DELTA	A	VA
10000	1	100.000000	0.001000	21900	9499	5000000	0.001000	10000000	22.805017	12.970672	25.533923	26.784712	19	800000000	0.010000	1.000000	1.000000	80000	0.000050	0.004800	0	0.500000	0.000000	2.500000	13.000000	0.500000	0.000000	0.000000	0.000000	31872	0	10.000000	7.000000	1.000000
sus	inf	inf_blood	z	x[0]	y[0][0]	z[0]	x[1]	y[1][0]	z[1]	S[0]	synchrony
219000000	94990000	5000000	10.000000	21900	9499	0.001000	21900	9499	0.001000	10000000	0.000000
81906185	111722535	5885111	3941.516320	6811	11657	0.394152	10383	10190	0.394152	9994912	0.000000
153512972	42116372	2173283	6325.803353	12820	4728	0.632580	19342	3188	0.632580	9989908	0.000000
188631892	27805969	1429340	7771.765723	15646	3487	0.777177	23330	1949	0.777177	9984780	0.000000
208382392	21692662	1112065	8648.676577	17612	2774	0.864868	25653	1359	0.864868	9979793	0.000000
219779530	18645874	953947	9180.483393	18577	2391	0.918048	26586	1043	0.918048	9974881	0.000000
226388444	17005677	867589	9503.000201	19500	2268	0.950300	27462	1056	0.950300	9969838	0.000000
230416364	16066139	819983	9698.592075	19742	2063	0.969859	27772	857	0.969859	9964850	0.000000
232657902	15552010	793076	9817.209710	20130	2044	0.981721	27922	905	0.981721	9959916	0.000000
234071309	15224588	776950	9889.145947	20245	1979	0.988915	28085	843	0.988915	9954870	0.000000
234971951	15014607	766012	9932.772025	20520	1884	0.993277	28367	680	0.993277	9949884	0.000000
235527098	14903089	760399	9959.229270	20521	1722	0.995923	28501	720	0.995923	9945036	0.000000
235801701	14821005	758250	9975.274394	20381	2038	0.997527	28487	732	0.997527	9940156	0.000000
235990999	14779873	754403	9985.005037	20491	1965	0.998501	28701	683	0.998501	9935234	0.000000
236130805	14756104	752807	9990.906233	20200	2041	0.999091	28429	764	0.999091	9930165	0.000000
236195546	14745819	751819	9994.485041	20779	1934	0.999449	28590	689	0.999449	9925243	0.000000
236233154	14736882	751646	9996.655426	20232	2049	0.999666	28601	736	0.999666	9920162	0.000000
236298773	14722714	752150	9997.971667	20796	1828	0.999797	28424	675	0.999797	9915179	0.000000
236246454	14744320	752047	9998.769908	21056	1876	0.999877	28268	719	0.999877	9910217	0.000000
236283798	14724503	752445	9999.254005	20708	1877	0.999925	28493	756	0.999925	9905202	0.000000
236330681	14724306	748959	9999.547588	20686	1925	0.999955	28665	697	0.999955	9900328	0.000000
236277197	14733967	751940	9999.725632	20710	1933	0.999973	28561	740	0.999973	9895483	0.000000
236303981	14728171	751343	9999.833608	20046	2011	0.999983	28440	724	0.999983	9890627	0.000000
236276115	14735366	753152	9999.899091	20366	2009	0.999990	28332	702	0.999990	9885671	0.000000
236349956	14711137	750220	9999.938803	20749	1849	0.999994	28830	762	0.999994	9880703	0.000000
236275591	14725685	752567	9999.962887	21101	1820	0.999996	28519	719	0.999996	9875638	0.000000
236259632	14728628	751977	9999.977493	20388	1963	0.999998	28509	795	0.999998	9870725	0.000000
236336804	14718013	750016	9999.986350	20391	1844	0.999999	28536	829	0.999999	9865744	0.000000
236278702	14718925	750757	9999.991722	20755	1914	0.999999	28430	774	0.999999	9860849	0.000000
236316784	14714737	750955	9999.994980	20513	2086	0.999999	28592	692	0.999999	9855962	0.000000
236280392	14734679	751263	9999.996955	20433	1994	1.000000	28630	745	1.000000	9850967	0.000000
236282261	14726936	750758	9999.998154	20529	1987	1.000000	28576	663	1.000000	9846041	0.000000
236286989	14733376	751639	9999.998880	20749	1762	1.000000	28682	703	1.000000	9841042	0.000000
236314799	14719021	752441	9999.999321	20257	2032	1.000000	28604	643	1.000000	9836181	0.000000
236324617	14724404	751502	9999.999588	20366	1957	1.000000	28673	649	1.000000	9831243	0.000000
236278635	14731103	751907	9999.999750	20403	2005	1.000000	28631	735	1.000000	9826382	0.000000
236335558	14724894	751377	9999.999849	20366	2014	1.000000	28751	666	1.000000	9821426	0.000000
236305253	14721449	751459	9999.999908	20575	1929	1.000000	28498	689	1.000000	9816528	0.000000
236294335	14728646	749634	9999.999944	20680	2011	1.000000	28169	736	1.000000	9811530	0.000000
236281329	14721967	752061	9999.999966	20699	1945	1.000000	28820	671	1.000000	9806669	0.000000
236351371	14708180	749847	9999.999980	20477	1990	1.000000	28244	833	1.000000	9801875	-1.#IND00
236300043	14719887	752263	9999.999988	20687	1746	1.000000	28602	753	1.000000	9797092	-0.017600
236330986	14721136	751292	9999.999992	20092	1923	1.000000	28492	639	1.000000	9792104	-0.007689
236286929	14721096	749371	9999.999995	20416	2050	1.000000	28549	710	1.000000	9787347	-0.000368
236353800	14704567	750367	9999.999997	20770	1951	1.000000	28679	712	1.000000	9782609	-0.000583
236301934	14723493	752011	9999.999998	20682	1910	1.000000	28587	706	1.000000	9777729	-0.002291
236305311	14706084	749673	9999.999999	20242	1944	1.000000	28387	693	1.000000	9772863	-0.002803
236307327	14731728	753208	9999.999999	20602	1866	1.000000	28679	746	1.000000	9767980	-0.001550
236329633	14719746	751020	10000.000000	20306	1953	1.000000	28657	751	1.000000	9763101	0.001497
236283983	14728052	751200	10000.000000	20406	1911	1.000000	28607	726	1.000000	9758231	0.002219
236321174	14712385	750281	10000.000000	20802	1815	1.000000	28691	727	1.000000	9753533	-0.001904
236291207	14740854	752489	10000.000000	20356	1996	1.000000	28670	700	1.000000	9748662	-0.002238
236370489	14696905	750508	10000.000000	20156	2002	1.000000	28868	708	1.000000	9743828	-0.001560
236318814	14709000	750739	10000.000000	20487	1836	1.000000	28517	725	1.000000	9738954	-0.002037
236304484	14726834	750953	10000.000000	20203	1863	1.000000	28431	748	1.000000	9734020	-0.002452
236283701	14726155	752858	10000.000000	20679	1935	1.000000	28590	735	1.000000	9729192	-0.002861
236331128	14709133	750964	10000.000000	20485	1982	1.000000	28789	680	1.000000	9724312	-0.002226
236299039	14720473	750958	10000.000000	20600	2010	1.000000	28501	737	1.000000	9719299	-0.002380
236341482	14712789	751450	10000.000000	20443	2003	1.000000	28476	666	1.000000	9714426	-0.001909
236312089	14721428	751463	10000.000000	20729	1867	1.000000	28422	718	1.000000	9709638	-0.001959
236289724	14721787	750449	10000.000000	21091	1760	1.000000	28299	782	1.000000	9704924	-0.001611
236307422	14742002	751975	10000.000000	20337	1913	1.000000	28501	720	1.000000	9700112	-0.001612
236279904	14737363	751788	10000.000000	20221	1965	1.000000	28352	761	1.000000	9695162	-0.001844
236281928	14726145	750083	10000.000000	20514	1973	1.000000	28318	759	1.000000	9690458	-0.002923
236328113	14705326	750576	10000.000000	20241	1883	1.000000	28574	723	1.000000	9685765	-0.001908
236241030	14726358	752704	10000.000000	20600	1904	1.000000	28243	706	1.000000	9680805	-0.001123
236394907	14694793	749981	10000.000000	20746	1753	1.000000	28712	691	1.000000	9676017	0.000715
236263174	14739421	751727	10000.000000	20489	1924	1.000000	28794	760	1.000000	9671200	0.000631
236262477	14732426	751833	10000.000000	19874	2056	1.000000	28192	747	1.000000	9666538	-0.001313
236327931	14724514	751456	10000.000000	20580	1897	1.000000	28339	730	1.000000	9661637	-0.001246
236307657	14709211	751098	10000.000000	20730	1914	1.000000	28679	700	1.000000	9656914	-0.002319
236352939	14713483	750628	10000.000000	20444	1780	1.000000	28438	708	1.000000	9652156	-0.001199
236308824	14721532	751834	10000.000000	20574	1802	1.000000	28725	710	1.000000	9647380	-0.000895
236285951	14734274	750031	10000.000000	20737	1841	1.000000	28196	732	1.000000	9642607	-0.000318
236275986	14727687	751129	10000.000000	20468	2020	1.000000	28426	742	1.000000	9637660	-0.000536
236285793	14732296	751295	10000.000000	20715	1915	1.000000	28174	738	1.000000	9632889	-0.000942
236292633	14717980	751317	10000.000000	20691	1923	1.000000	28536	773	1.000000	9628075	-0.001024
236331006	14719429	752797	10000.000000	20289	2040	1.000000	28610	734	1.000000	9623230	-0.000832
236240495	14741235	752262	10000.000000	20843	1743	1.000000	28284	776	1.000000	9618509	-0.000839
236262493	14720730	752178	10000.000000	20332	1969	1.000000	28244	782	1.000000	9613684	-0.000894
236271826	14737239	751188	10000.000000	20534	2130	1.000000	28277	773	1.000000	9608906	-0.000581
236313671	14717451	750967	10000.000000	20333	2026	1.000000	28573	662	1.000000	9604005	-0.000668
236269314	14730374	750754	10000.000000	20624	1954	1.000000	28463	753	1.000000	9599014	0.000083
236289941	14713037	750590	10000.000000	20567	1976	1.000000	28704	626	1.000000	9594133	0.000079
236295066	14729374	751573	10000.000000	20278	2058	1.000000	28497	857	1.000000	9589340	0.001299
236270869	14725466	751717	10000.000000	19973	2057	1.000000	28568	806	1.000000	9584589	0.001078
236310521	14725978	751314	10000.000000	20623	1948	1.000000	28735	716	1.000000	9579702	0.001120
236284114	14736126	750688	10000.000000	20287	2009	1.000000	28716	683	1.000000	9574941	0.000339
236300212	14726516	750681	10000.000000	20034	2040	1.000000	28919	720	1.000000	9570065	-0.000378
236314676	14720719	750988	10000.000000	20520	1980	1.000000	28304	808	1.000000	9565327	-0.000526
236280468	14741378	749921	10000.000000	20190	1995	1.000000	28565	753	1.000000	9560533	-0.000630
236354724	14716601	752991	10000.000000	20537	1873	1.000000	28330	772	1.000000	9555760	-0.000314
236276872	14721421	750966	10000.000000	20545	2026	1.000000	28390	741	1.000000	9550893	-0.000251
236266510	14726033	751341	10000.000000	20560	1835	1.000000	28451	702	1.000000	9546211	-0.000261
236311539	14727405	751428	10000.000000	20526	1979	1.000000	28593	669	1.000000	9541480	-0.000292
236315277	14724640	750937	10000.000000	20309	2008	1.000000	28628	770	1.000000	9536807	0.000047
236344025	14718836	750685	10000.000000	20996	1837	1.000000	28501	730	1.000000	9532136	0.000110
236280591	14731963	751421	10000.000000	20144	1979	1.000000	28417	699	1.000000	9527362	0.000022
236307589	14738804	751859	10000.000000	20142	2093	1.000000	28619	686	1.000000	9522623	0.001089
236311458	14719150	750146	10000.000000	20836	1936	1.000000	28528	746	1.000000	9517785	0.001073
npatches	nstrain	runtime	dt	init_x	init_y	init_y_blood	init_z	init_S	beta0	beta1	beta2	beta3	mean_beta	B	d	delta	delta_blood	b[0]	mut	m	CTL	c	g	epsilon	k	het	lambda	rho	omega	x_max	patch.dyna	DELTA	A	VA
10000	1	100.000000	0.001000	21900	9499	5000000	0.001000	10000000	22.850691	22.401126	14.759906	18.796411	19	800000000	0.010000	1.000000	1.000000	80000	0.000050	0.004800	0	0.500000	0.000000	2.500000	14.000000	0.500000	0.000000	0.000000	0.000000	31872	0	10.000000	7.000000	1.000000
sus	inf	inf_blood	z	x[0]	y[0][0]	z[0]	x[1]	y[1][0]	z[1]	S[0]	synchrony
219000000	94990000	5000000	10.000000	21900	9499	0.001000	21900	9499	0.001000	10000000	0.000000
87112003	100525201	5311119	3941.516320	7051	10627	0.394152	7323	10491	0.394152	9995051	0.000000
163545333	36418879	1881082	6325.803353	13713	4299	0.632580	13999	4153	0.632580	9990011	0.000000
200191509	23406809	1203437	7771.765723	16794	2914	0.777177	16972	2786	0.777177	9985099	0.000000
220665697	17854679	914716	8648.676577	18694	2383	0.864868	19406	2202	0.864868	9980036	0.000000
232245156	15145052	774661	9180.483393	19994	1963	0.918048	20572	1958	0.918048	9974935	0.000000
239023449	13657237	698894	9503.000201	20624	1874	0.950300	21083	1777	0.950300	9969920	0.000000
243031310	12822722	656111	9698.592075	20938	1799	0.969859	21274	1695	0.969859	9965013	0.000000
245424206	12324486	628749	9817.209710	21567	1742	0.981721	21491	1755	0.981721	9959999	0.000000
246807500	12062133	615882	9889.145947	21572	1717	0.988915	21970	1562	0.988915	9954918	0.000000
247749542	11876405	605576	9932.772025	22081	1452	0.993277	22120	1548	0.993277	9950051	0.000000
248243735	11786793	601101	9959.229270	21793	1608	0.995923	22493	1419	0.995923	9945136	0.000000
248548998	11721707	598723	9975.274394	21806	1609	0.997527	21799	1597	0.997527	9940178	0.000000
248741430	11690487	596136	9985.005037	22136	1564	0.998501	21752	1587	0.998501	9935190	0.000000
248840331	11645048	592860	9990.906233	21679	1605	0.999091	22358	1440	0.999091	9930279	0.000000
248920078	11646736	593981	9994.485041	22006	1629	0.999449	21926	1653	0.999449	9925279	0.000000
248921131	11649274	593426	9996.655426	21840	1608	0.999666	22073	1570	0.999666	9920260	0.000000
248972802	11642923	592796	9997.971667	22332	1459	0.999797	23151	1393	0.999797	9915371	0.000000
248974800	11633173	594426	9998.769908	22189	1513	0.999877	22304	1468	0.999877	9910463	0.000000
249015284	11628464	592624	9999.254005	21990	1570	0.999925	22269	1385	0.999925	9905519	0.000000
248976648	11635279	593812	9999.547588	21592	1566	0.999955	22373	1553	0.999955	9900488	0.000000
248962232	11634018	593132	9999.725632	21647	1468	0.999973	22141	1514	0.999973	9895415	0.000000
249001554	11632743	593595	9999.833608	21912	1733	0.999983	22051	1502	0.999983	9890470	0.000000
249035687	11632171	594979	9999.899091	21710	1590	0.999990	22823	1480	0.999990	9885595	0.000000
249074684	11619570	591439	9999.938803	22158	1473	0.999994	22421	1596	0.999994	9880557	0.000000
249071674	11612860	592600	9999.962887	21643	1583	0.999996	22293	1628	0.999996	9875599	0.000000
248964214	11636839	594424	9999.977493	21724	1649	0.999998	22041	1593	0.999998	9870738	0.000000
249068802	11622953	593068	9999.986350	21873	1635	0.999999	22479	1488	0.999999	9865845	0.000000
249044356	11619077	592176	9999.991722	22055	1572	0.999999	22516	1478	0.999999	9860873	0.000000
249034265	11616165	591983	9999.994980	21577	1641	0.999999	22449	1442	0.999999	9856150	0.000000
249038903	11615434	592825	9999.996955	22184	1580	1.000000	21962	1628	1.000000	9851165	0.000000
249050039	11618802	592820	9999.998154	21702	1684	1.000000	22185	1631	1.000000	9846267	0.000000
249027824	11626888	593181	9999.998880	21107	1807	1.000000	22116	1595	1.000000	9841453	0.000000
249006806	11632457	592762	9999.999321	21835	1713	1.000000	22330	1592	1.000000	9836534	0.000000
249047355	11619769	594131	9999.999588	22155	1630	1.000000	22208	1491	1.000000	9831684	0.000000
249002805	11628427	591370	9999.999750	21946	1592	1.000000	22090	1488	1.000000	9826796	0.000000
248958943	11639054	593966	9999.999849	21889	1641	1.000000	22409	1542	1.000000	9821913	0.000000
248997877	11623869	593061	9999.999908	21680	1727	1.000000	22025	1515	1.000000	9817028	0.000000
249018810	11620354	594312	9999.999944	22157	1493	1.000000	21913	1581	1.000000	9812230	0.000000
249083651	11602159	591504	9999.999966	21908	1577	1.000000	22214	1510	1.000000	9807391	0.000000
249028898	11629678	592669	9999.999980	21808	1597	1.000000	22655	1400	1.000000	9802460	-1.#IND00
249058010	11620481	593276	9999.999988	22124	1637	1.000000	22003	1608	1.000000	9797569	-0.005600
249022919	11611636	593215	9999.999992	21809	1694	1.000000	22134	1567	1.000000	9792654	0.020203
249042353	11621118	592374	9999.999995	22175	1513	1.000000	22410	1470	1.000000	9787815	0.008979
249025595	11614622	593894	9999.999997	21740	1775	1.000000	21587	1672	1.000000	9782973	0.013890
249024420	11621607	592667	9999.999998	21795	1575	1.000000	22486	1531	1.000000	9778113	0.016660
248998449	11622732	594399	9999.999999	21658	1635	1.000000	22408	1553	1.000000	9773197	0.012485
249057255	11622936	593468	9999.999999	21983	1514	1.000000	22281	1513	1.000000	9768314	0.009264
249010694	11631845	594095	10000.000000	21697	1752	1.000000	22212	1529	1.000000	9763442	0.007464
249027766	11625306	593430	10000.000000	21849	1690	1.000000	22376	1517	1.000000	9758557	0.006703
249037937	11621532	592266	10000.000000	22049	1567	1.000000	22077	1609	1.000000	9753740	0.006117
249024730	11627978	592518	10000.000000	22041	1512	1.000000	22522	1510	1.000000	9748885	0.007458
249101113	11608057	593618	10000.000000	21745	1439	1.000000	22570	1565	1.000000	9743895	0.007973
249016243	11632718	594156	10000.000000	21449	1686	1.000000	22164	1583	1.000000	9738830	0.006285
249078032	11606345	592030	10000.000000	21579	1693	1.000000	22801	1428	1.000000	9733990	0.006559
248989540	11638928	593818	10000.000000	21593	1624	1.000000	22076	1621	1.000000	9729102	0.002706
249039036	11624619	593322	10000.000000	21841	1609	1.000000	22849	1486	1.000000	9724128	0.001556
249062949	11627397	593201	10000.000000	22005	1560	1.000000	22245	1492	1.000000	9719366	0.001440
249021323	11615821	592836	10000.000000	21889	1550	1.000000	22452	1586	1.000000	9714480	0.001563
249039502	11613190	594303	10000.000000	22118	1480	1.000000	21988	1640	1.000000	9709585	0.001251
248966327	11637657	593113	10000.000000	22129	1456	1.000000	22010	1695	1.000000	9704668	0.000662
249060840	11640107	593407	10000.000000	22332	1514	1.000000	22281	1561	1.000000	9699763	0.000480
248998671	11632524	592885	10000.000000	21706	1586	1.000000	22211	1596	1.000000	9694843	0.000349
249028330	11621675	592867	10000.000000	22007	1542	1.000000	22207	1676	1.000000	9690085	0.000530
249021899	11615907	592965	10000.000000	22514	1474	1.000000	22384	1492	1.000000	9685290	0.000699
249001814	11629915	593644	10000.000000	21988	1559	1.000000	22454	1510	1.000000	9680412	0.000533
249037174	11623618	592662	10000.000000	21776	1601	1.000000	22232	1583	1.000000	9675611	0.001849
249048642	11628191	594166	10000.000000	21579	1658	1.000000	22426	1528	1.000000	9670768	0.001959
249028363	11626596	593473	10000.000000	21515	1668	1.000000	22917	1454	1.000000	9665973	0.003134
248995719	11618742	593089	10000.000000	21849	1601	1.000000	21547	1617	1.000000	9661156	0.003049
249071657	11619042	592607	10000.000000	21966	1669	1.000000	22510	1515	1.000000	9656324	0.003237
249015376	11636037	591788	10000.000000	21535	1539	1.000000	22423	1494	1.000000	9651586	0.003273
249027374	11620456	594205	10000.000000	22134	1570	1.000000	22550	1425	1.000000	9646673	0.003326
249018646	11627999	593782	10000.000000	22036	1604	1.000000	22291	1505	1.000000	9641811	0.003457
249026967	11628346	593451	10000.000000	22124	1713	1.000000	22339	1373	1.000000	9636973	0.003420
248955449	11643160	592959	10000.000000	21859	1445	1.000000	22639	1543	1.000000	9632204	0.002475
249061582	11613044	592815	10000.000000	21655	1712	1.000000	22262	1494	1.000000	9627504	0.002993
249063384	11612370	593192	10000.000000	21967	1539	1.000000	22122	1540	1.000000	9622708	0.002746
248987395	11629293	593930	10000.000000	21945	1644	1.000000	22725	1444	1.000000	9617951	0.002610
249041149	11613867	591410	10000.000000	21590	1637	1.000000	22116	1543	1.000000	9613055	0.002517
249038811	11625786	592823	10000.000000	21866	1590	1.000000	22062	1646	1.000000	9608319	0.002599
249031425	11625485	593248	10000.000000	21770	1618	1.000000	22416	1497	1.000000	9603481	0.002131
249046360	11623099	592290	10000.000000	21741	1607	1.000000	22309	1386	1.000000	9598643	0.002056
249044616	11620861	591915	10000.000000	22434	1585	1.000000	22296	1584	1.000000	9593802	0.002177
248977127	11631201	592285	10000.000000	21989	1435	1.000000	21777	1590	1.000000	9588895	0.001987
249042828	11629842	593302	10000.000000	22063	1548	1.000000	22114	1573	1.000000	9584210	0.001744
248979289	11632631	592552	10000.000000	21695	1553	1.000000	22603	1506	1.000000	9579415	0.001557
249049189	11611256	592523	10000.000000	21550	1732	1.000000	22522	1484	1.000000	9574707	0.001390
249039913	11628023	593611	10000.000000	21810	1508	1.000000	22288	1612	1.000000	9569978	0.001267
249006792	11624451	592734	10000.000000	21762	1613	1.000000	22278	1593	1.000000	9565232	0.001253
249069928	11623017	593020	10000.000000	21978	1632	1.000000	22300	1467	1.000000	9560454	0.001051
249060337	11616507	592613	10000.000000	22478	1324	1.000000	22214	1598	1.000000	9555644	0.001246
248984556	11620933	593652	10000.000000	21363	1705	1.000000	22813	1509	1.000000	9550843	0.001249
249029143	11634126	594814	10000.000000	22418	1524	1.000000	22568	1418	1.000000	9546040	0.001161
249049299	11617636	591422	10000.000000	22039	1493	1.000000	22602	1552	1.000000	9541256	0.000020
249028096	11628824	593418	10000.000000	21783	1666	1.000000	22232	1571	1.000000	9536446	-0.000100
248999988	11630607	593949	10000.000000	21969	1465	1.000000	22074	1538	1.000000	9531748	0.000012
249028314	11622580	591595	10000.000000	21519	1586	1.000000	22139	1554	1.000000	9526938	0.000099
249030217	11613515	593133	10000.000000	22064	1608	1.000000	22588	1469	1.000000	9522127	-0.000868
249042482	11621117	593453	10000.000000	22194	1564	1.000000	22314	1560	1.000000	9517340	-0.000959
npatches	nstrain	runtime	dt	init_x	init_y	init_y_blood	init_z	init_S	beta0	beta1	beta2	beta3	mean_beta	B	d	delta	delta_blood	b[0]	mut	m	CTL	c	g	epsilon	k	het	lambda	rho	omega	x_max	patch.dyna	DELTA	A	VA
10000	1	100.000000	0.001000	21900	9499	5000000	0.001000	10000000	13.598015	23.112444	16.257168	23.316646	19	800000000	0.010000	1.000000	1.000000	80000	0.000050	0.004800	0	0.500000	0.000000	2.500000	15.000000	0.500000	0.000000	0.000000	0.000000	31872	0	10.000000	7.000000	1.000000
sus	inf	inf_blood	z	x[0]	y[0][0]	z[0]	x[1]	y[1][0]	z[1]	S[0]	synchrony
219000000	94990000	5000000	10.000000	21900	9499	0.001000	21900	9499	0.001000	10000000	0.000000
92093141	90712864	4800184	3941.516320	11243	8329	0.394152	7400	9642	0.394152	9995078	0.000000
172885909	31636258	1635891	6325.803353	21171	2261	0.632580	14472	3749	0.632580	9990076	0.000000
210932562	19715730	1013725	7771.765723	25467	1264	0.777177	17845	2501	0.777177	9985078	0.000000
231811498	14707216	753919	8648.676577	27105	862	0.864868	19709	2006	0.864868	9980071	0.000000
243658727	12248826	626620	9180.483393	28533	579	0.918048	21420	1637	0.918048	9975088	0.000000
250430110	10922941	558362	9503.000201	29243	522	0.950300	21680	1644	0.950300	9970200	0.000000
254465982	10182596	519715	9698.592075	29612	473	0.969859	22640	1430	0.969859	9965306	0.000000
256768005	9759921	498175	9817.209710	29916	364	0.981721	22520	1507	0.981721	9960346	0.000000
258269308	9503781	484650	9889.145947	29715	404	0.988915	22914	1406	0.988915	9955416	0.000000
259059558	9369899	476773	9932.772025	29795	380	0.993277	22905	1222	0.993277	9950398	0.000000
259626281	9246498	472960	9959.229270	29826	387	0.995923	23143	1367	0.995923	9945450	0.000000
259947487	9201204	469126	9975.274394	30080	309	0.997527	23369	1318	0.997527	9940582	0.000000
260118732	9170704	469060	9985.005037	29787	430	0.998501	23350	1230	0.998501	9935551	0.000000
260186460	9166637	468189	9990.906233	29633	388	0.999091	22995	1357	0.999091	9930627	0.000000
260314934	9128075	466181	9994.485041	29859	397	0.999449	23193	1313	0.999449	9925670	0.000000
260329931	9131461	465807	9996.655426	29901	359	0.999666	23211	1275	0.999666	9920718	0.000000
260411323	9119717	465359	9997.971667	29918	397	0.999797	23489	1287	0.999797	9915824	0.000000
260364838	9123058	466384	9998.769908	29807	391	0.999877	23219	1302	0.999877	9910925	0.000000
260402160	9109065	465133	9999.254005	29985	421	0.999925	23422	1305	0.999925	9906006	0.000000
260370367	9129222	465419	9999.547588	30018	395	0.999955	23415	1377	0.999955	9901025	0.000000
260406799	9120081	465026	9999.725632	29912	355	0.999973	23314	1266	0.999973	9896048	0.000000
260398655	9121962	465373	9999.833608	29955	400	0.999983	22934	1440	0.999983	9891218	0.000000
260397587	9133522	464643	9999.899091	29871	388	0.999990	23385	1333	0.999990	9886272	0.000000
260396360	9113105	465053	9999.938803	29717	421	0.999994	23070	1230	0.999994	9881285	0.000000
260370494	9131267	465858	9999.962887	29943	401	0.999996	23533	1185	0.999996	9876361	0.000000
260381833	9118715	465941	9999.977493	29581	465	0.999998	22885	1343	0.999998	9871388	0.000000
260422880	9114311	464191	9999.986350	29765	428	0.999999	23091	1333	0.999999	9866476	0.000000
260381853	9133453	466639	9999.991722	29753	428	0.999999	23315	1270	0.999999	9861479	0.000000
260345480	9121139	465294	9999.994980	29617	412	0.999999	22835	1364	0.999999	9856511	0.000000
260387038	9127417	466332	9999.996955	30000	367	1.000000	23210	1197	1.000000	9851622	0.000000
260386588	9108714	465856	9999.998154	29874	326	1.000000	22853	1372	1.000000	9846809	0.000000
260418219	9115125	464684	9999.998880	29690	383	1.000000	23042	1251	1.000000	9841905	0.000000
260415648	9123219	466759	9999.999321	29962	434	1.000000	23337	1108	1.000000	9837028	0.000000
260413707	9113308	465053	9999.999588	30005	389	1.000000	23007	1336	1.000000	9832099	0.000000
260410369	9119433	465419	9999.999750	29888	409	1.000000	23008	1299	1.000000	9827157	0.000000
260395787	9113082	464915	9999.999849	29816	462	1.000000	22775	1395	1.000000	9822197	0.000000
260438759	9113433	464060	9999.999908	29852	430	1.000000	23328	1294	1.000000	9817215	0.000000
260391394	9107704	464559	9999.999944	30078	360	1.000000	22912	1163	1.000000	9812252	0.000000
260396064	9124530	467121	9999.999966	30085	325	1.000000	22895	1412	1.000000	9807334	0.000000
260381078	9130675	464775	9999.999980	30030	378	1.000000	22743	1334	1.000000	9802409	-1.#IND00
260347501	9128073	466274	9999.999988	30041	439	1.000000	23391	1254	1.000000	9797499	-1.#IND00
260419915	9115174	464671	9999.999992	30058	373	1.000000	23260	1358	1.000000	9792553	0.001715
260423145	9116314	464827	9999.999995	29883	357	1.000000	23529	1212	1.000000	9787768	0.007732
260368314	9141447	465135	9999.999997	30147	330	1.000000	23127	1254	1.000000	9782870	-0.002401
260351778	9132265	467245	9999.999998	29678	382	1.000000	23026	1359	1.000000	9777956	-0.005816
260379352	9117616	464342	9999.999999	30157	329	1.000000	22846	1391	1.000000	9773200	-0.005495
260352246	9135483	465891	9999.999999	29596	446	1.000000	22913	1219	1.000000	9768351	-0.006048
260430646	9106512	462852	10000.000000	29707	379	1.000000	22808	1362	1.000000	9763409	-0.003289
260427085	9114482	465642	10000.000000	29896	393	1.000000	23360	1287	1.000000	9758524	-0.005194
260362715	9135135	465682	10000.000000	29981	392	1.000000	23364	1183	1.000000	9753638	-0.005610
260377603	9117930	463441	10000.000000	29951	349	1.000000	23045	1386	1.000000	9748799	-0.005753
260416935	9117799	465865	10000.000000	29910	399	1.000000	23230	1222	1.000000	9743871	-0.005564
260382490	9112099	464575	10000.000000	29893	391	1.000000	23261	1321	1.000000	9739036	-0.004273
260371006	9125258	464232	10000.000000	29771	378	1.000000	23566	1287	1.000000	9734147	-0.003802
260387465	9132374	465788	10000.000000	30053	373	1.000000	22797	1441	1.000000	9729244	-0.003536
260428291	9106386	464811	10000.000000	30184	404	1.000000	23175	1291	1.000000	9724404	-0.004310
260392211	9127547	465698	10000.000000	30008	354	1.000000	23206	1280	1.000000	9719532	-0.005202
260391063	9111786	465295	10000.000000	29872	416	1.000000	23504	1200	1.000000	9714825	-0.004631
260395609	9116138	465563	10000.000000	29768	394	1.000000	23340	1304	1.000000	9709825	-0.004750
260388764	9124023	466187	10000.000000	30063	366	1.000000	23415	1191	1.000000	9704927	-0.006607
260426736	9127639	466320	10000.000000	29731	463	1.000000	23353	1262	1.000000	9700077	-0.005968
260431986	9111981	465456	10000.000000	30082	462	1.000000	23179	1226	1.000000	9695316	-0.005681
260412005	9132439	467193	10000.000000	29941	367	1.000000	22597	1355	1.000000	9690460	-0.005158
260450907	9112776	465622	10000.000000	29763	384	1.000000	23032	1375	1.000000	9685501	-0.005308
260350949	9128859	465585	10000.000000	30086	414	1.000000	23430	1280	1.000000	9680645	-0.005438
260396326	9110190	465018	10000.000000	29529	442	1.000000	22807	1280	1.000000	9675758	-0.004845
260352942	9129558	466291	10000.000000	29532	398	1.000000	23268	1285	1.000000	9670929	-0.004708
260406426	9122657	467283	10000.000000	30223	432	1.000000	23249	1195	1.000000	9666081	-0.003609
260405503	9122914	465676	10000.000000	29986	394	1.000000	23336	1324	1.000000	9661399	-0.004077
260391385	9128063	465607	10000.000000	30158	366	1.000000	22730	1307	1.000000	9656644	-0.005186
260366179	9126358	465962	10000.000000	29920	350	1.000000	23038	1291	1.000000	9651816	-0.005053
260401586	9119549	465221	10000.000000	29932	386	1.000000	23292	1350	1.000000	9646924	-0.004643
260359679	9127066	465526	10000.000000	29912	337	1.000000	23680	1237	1.000000	9642100	-0.003440
260435849	9117948	465816	10000.000000	29978	372	1.000000	22802	1328	1.000000	9637248	-0.003363
260399558	9114233	464524	10000.000000	29796	392	1.000000	23258	1292	1.000000	9632576	-0.003040
260346207	9119172	465379	10000.000000	29889	412	1.000000	23044	1374	1.000000	9627702	-0.003381
260387157	9123767	466538	10000.000000	30235	297	1.000000	23315	1276	1.000000	9622907	-0.003414
260391734	9126361	466135	10000.000000	29640	407	1.000000	23451	1147	1.000000	9618072	-0.003939
260362475	9138808	465055	10000.000000	29589	360	1.000000	23403	1325	1.000000	9613307	-0.004338
260420448	9108093	465177	10000.000000	29679	383	1.000000	22995	1386	1.000000	9608480	-0.004218
260395756	9134629	466174	10000.000000	30090	353	1.000000	23389	1160	1.000000	9603592	-0.004086
260397025	9118927	464972	10000.000000	29967	404	1.000000	23150	1356	1.000000	9598816	-0.003870
260398684	9121523	466274	10000.000000	29663	374	1.000000	23336	1317	1.000000	9594017	-0.003919
260398223	9109041	464740	10000.000000	30173	301	1.000000	23326	1270	1.000000	9589110	-0.003770
260421645	9124800	466540	10000.000000	29827	389	1.000000	23289	1300	1.000000	9584358	-0.003648
260349949	9137049	465758	10000.000000	29824	359	1.000000	23844	1119	1.000000	9579548	-0.003705
260400255	9117781	465772	10000.000000	29513	422	1.000000	23610	1248	1.000000	9574667	-0.003513
260385547	9115276	465195	10000.000000	30071	387	1.000000	23550	1312	1.000000	9569759	-0.003554
260343078	9124896	465714	10000.000000	29992	407	1.000000	23023	1491	1.000000	9564996	-0.003521
260405444	9116477	465255	10000.000000	29891	397	1.000000	22803	1490	1.000000	9560137	-0.003630
260422328	9124318	466248	10000.000000	29842	391	1.000000	23173	1317	1.000000	9555317	-0.003608
260403869	9119646	464894	10000.000000	29729	424	1.000000	23285	1244	1.000000	9550700	-0.003773
260401307	9136005	466181	10000.000000	29909	392	1.000000	23037	1320	1.000000	9545982	-0.003058
260437354	9116017	466358	10000.000000	29910	402	1.000000	23425	1191	1.000000	9541339	-0.003128
260399931	9123217	465811	10000.000000	29889	416	1.000000	23329	1224	1.000000	9536590	-0.002724
260375547	9129390	465774	10000.000000	29835	396	1.000000	23372	1210	1.000000	9531863	-0.002641
260407051	9126709	466378	10000.000000	30040	392	1.000000	23807	1215	1.000000	9527173	-0.003409
260418528	9110615	464806	10000.000000	29888	426	1.000000	22796	1380	1.000000	9522343	-0.002693
260406434	9098659	465524	10000.000000	30099	334	1.000000	22852	1354	1.000000	9517625	-0.002413
npatches	nstrain	runtime	dt	init_x	init_y	init_y_blood	init_z	init_S	beta0	beta1	beta2	beta3	mean_beta	B	d	delta	delta_blood	b[0]	mut	m	CTL	c	g	epsilon	k	het	lambda	rho	omega	x_max	patch.dyna	DELTA	A	VA
10000	1	100.000000	0.001000	21900	9499	5000000	0.001000	10000000	28.125835	20.391658	14.997841	12.075005	19	800000000	0.010000	1.000000	1.000000	80000	0.000050	0.004800	0	0.500000	0.000000	2.500000	16.000000	0.500000	0.000000	0.000000	0.000000	31872	0	10.000000	7.000000	1.000000
sus	inf	inf_blood	z	x[0]	y[0][0]	z[0]	x[1]	y[1][0]	z[1]	S[0]	synchrony
219000000	94990000	5000000	10.000000	21900	9499	0.001000	21900	9499	0.001000	10000000	0.000000
97072003	81927317	4342096	3941.516320	6867	9204	0.394152	8734	8535	0.394152	9995000	0.000000
181871608	27530825	1424525	6325.803353	12872	3896	0.632580	16729	3058	0.632580	9990052	0.000000
220956088	16629767	854838	7771.765723	16497	2397	0.777177	20860	1759	0.777177	9985016	0.000000
242208594	12072841	618670	8648.676577	17800	2308	0.864868	23038	1411	0.864868	9979861	0.000000
254112741	9855411	505333	9180.483393	19063	1861	0.918048	24724	1119	0.918048	9974873	0.000000
260794664	8683160	444347	9503.000201	19823	1832	0.950300	25418	984	0.950300	9969901	0.000000
264772070	8029666	408948	9698.592075	19697	1745	0.969859	26215	775	0.969859	9964954	0.000000
267165803	7632685	390042	9817.209710	20178	1552	0.981721	26758	779	0.981721	9959929	0.000000
268558072	7424087	378438	9889.145947	20391	1562	0.988915	26274	850	0.988915	9955003	0.000000
269403567	7276084	371320	9932.772025	20292	1487	0.993277	26431	770	0.993277	9950017	0.000000
269880167	7212101	368841	9959.229270	20234	1732	0.995923	26268	808	0.995923	9945022	0.000000
270250254	7141207	363576	9975.274394	20621	1504	0.997527	26992	707	0.997527	9940083	0.000000
270362969	7117525	363026	9985.005037	20617	1547	0.998501	26333	809	0.998501	9935062	0.000000
270471231	7097607	362650	9990.906233	20975	1595	0.999091	27075	682	0.999091	9930131	0.000000
270583940	7083843	361373	9994.485041	20614	1510	0.999449	26670	851	0.999449	9925293	0.000000
270603383	7085321	359908	9996.655426	21043	1564	0.999666	27061	711	0.999666	9920271	0.000000
270573809	7090179	361925	9997.971667	20721	1558	0.999797	26433	818	0.999797	9915452	0.000000
270634057	7076160	359406	9998.769908	21452	1368	0.999877	26529	738	0.999877	9910601	0.000000
270629916	7081474	361447	9999.254005	20603	1522	0.999925	26258	806	0.999925	9905589	0.000000
270662492	7065373	361207	9999.547588	20887	1485	0.999955	27107	689	0.999955	9900632	0.000000
270645416	7073783	361658	9999.725632	21204	1342	0.999973	26601	778	0.999973	9895802	0.000000
270677581	7080067	359928	9999.833608	20848	1538	0.999983	26957	732	0.999983	9890766	0.000000
270645172	7075335	361839	9999.899091	20785	1437	0.999990	26905	744	0.999990	9885957	0.000000
270680078	7065244	360474	9999.938803	20852	1426	0.999994	27363	706	0.999994	9880894	0.000000
270608490	7089035	362528	9999.962887	20761	1463	0.999996	27258	704	0.999996	9875929	0.000000
270662627	7076393	360611	9999.977493	20347	1507	0.999998	27161	703	0.999998	9871043	0.000000
270650500	7067650	360784	9999.986350	21033	1490	0.999999	26871	730	0.999999	9866110	0.000000
270634593	7095682	361625	9999.991722	20552	1602	0.999999	27059	699	0.999999	9861242	0.000000
270650026	7065298	360167	9999.994980	20439	1613	0.999999	26940	703	0.999999	9856350	0.000000
270709253	7069864	360639	9999.996955	20365	1525	1.000000	27148	759	1.000000	9851403	0.000000
270666378	7076566	360908	9999.998154	20625	1783	1.000000	27041	669	1.000000	9846513	0.000000
270654768	7085176	361835	9999.998880	20798	1581	1.000000	26702	827	1.000000	9841629	0.000000
270657769	7064430	360784	9999.999321	21144	1534	1.000000	27054	654	1.000000	9836813	0.000000
270704252	7062999	360971	9999.999588	20616	1514	1.000000	27522	704	1.000000	9831859	0.000000
270661934	7084899	361804	9999.999750	20506	1468	1.000000	26565	819	1.000000	9826931	0.000000
270678549	7074571	361559	9999.999849	20953	1483	1.000000	26482	759	1.000000	9822034	0.000000
270656633	7069771	361016	9999.999908	21114	1411	1.000000	26332	871	1.000000	9817100	0.000000
270695455	7066061	361340	9999.999944	20563	1383	1.000000	26662	827	1.000000	9812210	0.000000
270711277	7072640	361894	9999.999966	20762	1575	1.000000	26704	713	1.000000	9807278	0.000000
270690940	7087491	361325	9999.999980	20793	1678	1.000000	27381	699	1.000000	9802214	-1.#IND00
270648006	7076257	360908	9999.999988	20769	1450	1.000000	26822	761	1.000000	9797339	0.033600
270686909	7078256	360841	9999.999992	20891	1419	1.000000	27103	815	1.000000	9792453	0.007817
270638745	7068433	360837	9999.999995	20901	1546	1.000000	26444	772	1.000000	9787494	0.003575
270637211	7080146	361727	9999.999997	20800	1599	1.000000	26777	658	1.000000	9782632	0.002433
270657356	7071182	361331	9999.999998	20889	1465	1.000000	26564	776	1.000000	9777721	0.002874
270650940	7074941	360322	9999.999999	20567	1584	1.000000	27092	710	1.000000	9772889	0.000558
270719167	7063030	359571	9999.999999	20703	1491	1.000000	26645	709	1.000000	9768006	-0.000542
270652478	7075450	361419	10000.000000	21213	1512	1.000000	26432	822	1.000000	9763073	0.000780
270685666	7075613	360633	10000.000000	20447	1646	1.000000	27226	652	1.000000	9758196	-0.001292
270699550	7059533	360242	10000.000000	21089	1581	1.000000	26969	763	1.000000	9753370	-0.001259
270650347	7074097	361258	10000.000000	20727	1498	1.000000	26897	738	1.000000	9748411	-0.004518
270642737	7079126	361231	10000.000000	21233	1498	1.000000	26758	696	1.000000	9743539	-0.004467
270603761	7088963	362139	10000.000000	20706	1493	1.000000	26437	947	1.000000	9738659	-0.004408
270659845	7067070	359538	10000.000000	20803	1541	1.000000	26839	697	1.000000	9733780	-0.003979
270627436	7092469	362630	10000.000000	20732	1527	1.000000	27053	734	1.000000	9728860	-0.004067
270660750	7072622	360536	10000.000000	21058	1480	1.000000	26915	732	1.000000	9723982	-0.001820
270658233	7072513	361267	10000.000000	20459	1577	1.000000	26644	749	1.000000	9718994	-0.001954
270662710	7077315	360852	10000.000000	20624	1587	1.000000	26745	757	1.000000	9714071	-0.001285
270721658	7058432	360278	10000.000000	20957	1491	1.000000	26780	717	1.000000	9709220	-0.001174
270634138	7076390	361409	10000.000000	20643	1559	1.000000	26488	761	1.000000	9704268	-0.000820
270629023	7080914	361388	10000.000000	20640	1632	1.000000	26437	718	1.000000	9699321	-0.001102
270613536	7071745	360780	10000.000000	20640	1547	1.000000	26953	780	1.000000	9694528	-0.001268
270672945	7072196	360276	10000.000000	20722	1475	1.000000	27157	710	1.000000	9689702	-0.002529
270640074	7083694	360517	10000.000000	20779	1407	1.000000	26772	756	1.000000	9684844	-0.002526
270687865	7077278	361000	10000.000000	20956	1481	1.000000	27251	656	1.000000	9679884	-0.004187
270676675	7065617	360647	10000.000000	20628	1384	1.000000	26596	835	1.000000	9674889	-0.004411
270647078	7076600	361227	10000.000000	20273	1514	1.000000	27034	667	1.000000	9670081	-0.003802
270685786	7075193	361852	10000.000000	20730	1529	1.000000	27102	704	1.000000	9665383	-0.003638
270623507	7079472	361730	10000.000000	20608	1694	1.000000	26551	774	1.000000	9660545	-0.003178
270687223	7071385	360242	10000.000000	20842	1429	1.000000	26875	709	1.000000	9655600	-0.003165
270657460	7085342	361558	10000.000000	20632	1575	1.000000	26775	765	1.000000	9650763	-0.002776
270639307	7081401	361604	10000.000000	20573	1562	1.000000	26784	796	1.000000	9646032	-0.002543
270684902	7077140	361147	10000.000000	21289	1378	1.000000	26699	773	1.000000	9641261	-0.000251
270697698	7075233	360129	10000.000000	21114	1510	1.000000	26390	763	1.000000	9636593	-0.000217
270654107	7070318	360826	10000.000000	20964	1646	1.000000	26450	806	1.000000	9631878	-0.000133
270691530	7064191	360139	10000.000000	20833	1480	1.000000	26900	852	1.000000	9627103	0.000234
270674880	7065635	361069	10000.000000	20801	1582	1.000000	26666	845	1.000000	9622391	0.000069
270661383	7076657	360865	10000.000000	20464	1540	1.000000	27207	754	1.000000	9617434	0.000170
270681165	7068022	359927	10000.000000	20312	1582	1.000000	26928	689	1.000000	9612646	-0.000401
270609528	7087676	361890	10000.000000	20661	1607	1.000000	27181	726	1.000000	9607811	-0.000728
270686631	7061365	360935	10000.000000	20957	1393	1.000000	26688	654	1.000000	9602886	-0.001225
270648682	7077146	360621	10000.000000	20848	1387	1.000000	26723	790	1.000000	9598131	-0.001384
270648064	7074284	361243	10000.000000	20672	1503	1.000000	26951	633	1.000000	9593400	-0.000837
270629576	7079356	360782	10000.000000	21406	1307	1.000000	26735	752	1.000000	9588528	-0.000959
270644230	7074242	360518	10000.000000	20129	1698	1.000000	26975	687	1.000000	9583799	-0.000694
270677191	7079146	361736	10000.000000	21095	1445	1.000000	27065	731	1.000000	9579116	-0.001792
270611558	7085167	360683	10000.000000	21041	1450	1.000000	26597	776	1.000000	9574341	-0.001113
270677793	7072192	360959	10000.000000	20629	1426	1.000000	26634	770	1.000000	9569484	-0.000994
270688789	7072512	360814	10000.000000	21418	1416	1.000000	26284	802	1.000000	9564629	-0.001048
270651571	7078611	361000	10000.000000	20426	1563	1.000000	26553	730	1.000000	9559678	-0.000968
270668959	7078223	361805	10000.000000	21054	1444	1.000000	26459	796	1.000000	9554899	-0.001224
270620623	7077307	361110	10000.000000	20603	1554	1.000000	26712	723	1.000000	9550246	-0.001209
270693828	7071443	360559	10000.000000	21206	1510	1.000000	26913	658	1.000000	9545460	-0.001220
270618481	7079941	361533	10000.000000	20924	1509	1.000000	27110	629	1.000000	9540683	-0.002644
270673038	7068960	360212	10000.000000	20996	1418	1.000000	26480	837	1.000000	9535928	-0.003478
270670060	7072598	360706	10000.000000	20823	1454	1.000000	26719	786	1.000000	9531062	-0.003635
270690722	7069102	359942	10000.000000	20647	1491	1.000000	26796	783	1.000000	9526283	-0.003627
270669115	7079893	360598	10000.000000	20326	1583	1.000000	26626	784	1.000000	9521594	-0.004362
270645113	7080530	361542	10000.000000	21257	1393	1.000000	26436	738	1.000000	9516800	-0.004050
npatches	nstrain	runtime	dt	init_x	init_y	init_y_blood	init_z	init_S	beta0	beta1	beta2	beta3	mean_beta	B	d	delta	delta_blood	b[0]	mut	m	CTL	c	g	epsilon	k	het	lambda	rho	omega	x_max	patch.dyna	DELTA	A	VA
10000	1	100.000000	0.001000	21900	9499	5000000	0.001000	10000000	13.363813	19.579215	26.238923	19.990119	19	800000000	0.010000	1.000000	1.000000	80000	0.000050	0.004800	0	0.500000	0.000000	2.500000	17.000000	0.500000	0.000000	0.000000	0.000000	31872	0	10.000000	7.000000	1.000000
sus	inf	inf_blood	z	x[0]	y[0][0]	z[0]	x[1]	y[1][0]	z[1]	S[0]	synchrony
219000000	94990000	5000000	10.000000	21900	9499	0.001000	21900	9499	0.001000	10000000	0.000000
102352787	73995409	3929730	3941.516320	12487	6836	0.394152	9648	7498	0.394152	9994946	0.000000
191062603	23835563	1233619	6325.803353	23074	1588	0.632580	18260	2548	0.632580	9989946	0.000000
231006801	13891254	712725	7771.765723	27422	752	0.777177	22522	1520	0.777177	9984950	0.000000
252294790	9786130	502459	8648.676577	29359	333	0.864868	25322	934	0.864868	9979960	0.000000
264052851	7804610	399581	9180.483393	30300	298	0.918048	26441	786	0.918048	9975080	0.000000
270652984	6764276	345574	9503.000201	30362	247	0.950300	27066	690	0.950300	9970226	0.000000
274501073	6195852	316852	9698.592075	30641	256	0.969859	27558	559	0.969859	9965279	0.000000
276754859	5856982	299046	9817.209710	30817	224	0.981721	28635	509	0.981721	9960207	0.000000
278096600	5656465	288186	9889.145947	30944	186	0.988915	28394	523	0.988915	9955197	0.000000
278909774	5542105	282388	9932.772025	30825	211	0.993277	28641	404	0.993277	9950280	0.000000
279510964	5445674	278047	9959.229270	30916	172	0.995923	28476	536	0.995923	9945320	0.000000
279739294	5423077	277177	9975.274394	31030	146	0.997527	28551	511	0.997527	9940392	0.000000
279841094	5408682	275788	9985.005037	31209	201	0.998501	28964	433	0.998501	9935369	0.000000
279915761	5384060	274768	9990.906233	30707	203	0.999091	28561	406	0.999091	9930391	0.000000
280047510	5384806	274123	9994.485041	30855	162	0.999449	28626	497	0.999449	9925433	0.000000
280031297	5383838	274497	9996.655426	30881	186	0.999666	28582	484	0.999666	9920451	0.000000
280124520	5371823	274025	9997.971667	30751	205	0.999797	28618	479	0.999797	9915543	0.000000
280097116	5373410	273674	9998.769908	31040	174	0.999877	28598	501	0.999877	9910643	0.000000
280113109	5374317	274610	9999.254005	30955	188	0.999925	28514	477	0.999925	9905612	0.000000
280183890	5364282	273457	9999.547588	31069	221	0.999955	28439	473	0.999955	9900598	0.000000
280215197	5343618	272955	9999.725632	30832	156	0.999973	28925	405	0.999973	9895606	0.000000
280119644	5366871	273243	9999.833608	31088	181	0.999983	28728	423	0.999983	9890717	0.000000
280126029	5372825	273672	9999.899091	31024	184	0.999990	28659	527	0.999990	9885795	0.000000
280135753	5367467	272872	9999.938803	31033	221	0.999994	28432	430	0.999994	9880882	0.000000
280163644	5356423	273451	9999.962887	30869	198	0.999996	28582	448	0.999996	9875938	0.000000
280166009	5363452	272223	9999.977493	30901	171	0.999998	28442	470	0.999998	9870972	0.000000
280147424	5358909	272713	9999.986350	31001	186	0.999999	28306	525	0.999999	9866038	0.000000
280155863	5363879	273360	9999.991722	30899	193	0.999999	28640	441	0.999999	9861086	0.000000
280137563	5373289	273991	9999.994980	30962	159	0.999999	28715	434	0.999999	9856137	0.000000
280164263	5361949	273279	9999.996955	30924	224	1.000000	28624	507	1.000000	9851278	0.000000
280150918	5363600	274160	9999.998154	31407	169	1.000000	28518	483	1.000000	9846491	0.000000
280146665	5362903	273772	9999.998880	30932	189	1.000000	28498	563	1.000000	9841519	0.000000
280153297	5366345	273717	9999.999321	31101	145	1.000000	28333	530	1.000000	9836614	0.000000
280142265	5359709	274216	9999.999588	30846	151	1.000000	28892	362	1.000000	9831742	0.000000
280153536	5354741	273019	9999.999750	31115	178	1.000000	28792	494	1.000000	9826829	0.000000
280100131	5376990	274024	9999.999849	31111	175	1.000000	28965	534	1.000000	9821909	0.000000
280145354	5361151	273592	9999.999908	31036	187	1.000000	28666	459	1.000000	9816923	0.000000
280119877	5377428	274650	9999.999944	30785	188	1.000000	28479	431	1.000000	9811936	0.000000
280181455	5364324	273563	9999.999966	31074	136	1.000000	28696	466	1.000000	9807092	0.000000
280174743	5356721	273304	9999.999980	30855	163	1.000000	28684	434	1.000000	9802101	-1.#IND00
280159110	5354536	274790	9999.999988	31009	157	1.000000	28406	585	1.000000	9797238	-1.#IND00
280131702	5363733	273015	9999.999992	31152	126	1.000000	28554	511	1.000000	9792380	-0.012043
280120751	5365323	273570	9999.999995	30748	172	1.000000	28994	319	1.000000	9787416	-0.003455
280115384	5378096	274777	9999.999997	30681	262	1.000000	28966	408	1.000000	9782479	-0.011278
280117538	5368182	273480	9999.999998	30981	180	1.000000	28793	399	1.000000	9777633	-0.010553
280175586	5356007	273725	9999.999999	31043	206	1.000000	28394	491	1.000000	9772725	-0.007898
280129241	5375999	274441	9999.999999	30973	165	1.000000	28284	449	1.000000	9767833	-0.005828
280145857	5373781	272998	10000.000000	30792	181	1.000000	28592	515	1.000000	9762896	-0.006679
280156049	5362640	272622	10000.000000	31143	175	1.000000	28566	472	1.000000	9757991	-0.006367
280189021	5357184	273802	10000.000000	31096	179	1.000000	28903	405	1.000000	9753068	-0.005878
280186267	5353270	273245	10000.000000	30860	176	1.000000	28770	368	1.000000	9748103	-0.007750
280149933	5365781	273827	10000.000000	30724	202	1.000000	28956	458	1.000000	9743361	-0.008458
280145882	5362638	273650	10000.000000	31012	124	1.000000	28903	464	1.000000	9738479	-0.008258
280146594	5370731	273309	10000.000000	30957	200	1.000000	28751	417	1.000000	9733590	-0.008114
280177323	5365987	274361	10000.000000	31064	196	1.000000	28519	476	1.000000	9728688	-0.007865
280130005	5366062	273242	10000.000000	31048	175	1.000000	29021	431	1.000000	9723787	-0.007106
280083971	5384309	274902	10000.000000	31030	180	1.000000	28445	536	1.000000	9718947	-0.005903
280166856	5351247	273613	10000.000000	30892	144	1.000000	28554	440	1.000000	9713954	-0.004673
280148147	5368462	274497	10000.000000	31013	190	1.000000	28739	369	1.000000	9709067	-0.004078
280177659	5360985	273681	10000.000000	30934	203	1.000000	28690	485	1.000000	9704285	-0.003733
280134414	5369714	273812	10000.000000	31130	197	1.000000	28554	546	1.000000	9699460	-0.002153
280173529	5362443	273905	10000.000000	30899	196	1.000000	28278	494	1.000000	9694743	-0.002189
280166827	5364334	273595	10000.000000	31012	174	1.000000	28367	486	1.000000	9689972	-0.002711
280142127	5364245	273309	10000.000000	31137	153	1.000000	28623	465	1.000000	9685093	-0.002264
280154773	5365221	274293	10000.000000	30930	179	1.000000	28445	462	1.000000	9680250	-0.002809
280106785	5364525	273118	10000.000000	30976	171	1.000000	28592	394	1.000000	9675513	-0.002735
280170770	5355819	273050	10000.000000	30754	188	1.000000	28753	475	1.000000	9670552	-0.001829
280116684	5359440	274847	10000.000000	31012	158	1.000000	28364	427	1.000000	9665677	-0.000771
280152263	5371021	274983	10000.000000	31145	161	1.000000	28333	473	1.000000	9660837	0.001262
280183380	5358209	273614	10000.000000	30856	171	1.000000	28968	403	1.000000	9655904	0.001080
280109349	5373171	274355	10000.000000	31126	134	1.000000	29170	378	1.000000	9651049	0.000977
280167972	5361937	272893	10000.000000	31111	193	1.000000	28877	517	1.000000	9646258	0.001208
280147074	5363859	274181	10000.000000	30731	185	1.000000	28717	435	1.000000	9641427	0.001341
280187016	5366706	272800	10000.000000	31132	173	1.000000	28523	397	1.000000	9636531	0.000445
280144034	5357981	272699	10000.000000	31110	153	1.000000	28520	466	1.000000	9631771	0.000211
280184617	5355848	273488	10000.000000	30924	157	1.000000	28938	461	1.000000	9626757	0.000483
280202439	5355634	273162	10000.000000	30941	189	1.000000	28863	375	1.000000	9621974	-0.000242
280169662	5366544	273152	10000.000000	30877	145	1.000000	28563	471	1.000000	9617109	-0.001096
280160546	5367063	273386	10000.000000	31006	161	1.000000	28290	539	1.000000	9612233	-0.001623
280187632	5363117	273794	10000.000000	30856	137	1.000000	28660	473	1.000000	9607500	-0.001745
280138071	5368302	274678	10000.000000	31046	207	1.000000	28920	344	1.000000	9602595	-0.001359
280112692	5365494	274654	10000.000000	30911	171	1.000000	28759	457	1.000000	9597744	-0.001331
280137734	5366470	273785	10000.000000	30938	148	1.000000	28436	428	1.000000	9592919	-0.001457
280189141	5360362	272657	10000.000000	30787	135	1.000000	28758	388	1.000000	9587982	-0.001432
280153105	5372195	273393	10000.000000	31002	192	1.000000	28680	535	1.000000	9583230	-0.001452
280155109	5367395	273624	10000.000000	30788	166	1.000000	28440	450	1.000000	9578413	-0.000800
280126090	5375746	273426	10000.000000	30884	170	1.000000	28405	472	1.000000	9573642	-0.000843
280147523	5361958	273477	10000.000000	30931	139	1.000000	28635	453	1.000000	9568918	-0.000812
280147701	5359704	273652	10000.000000	30678	183	1.000000	28583	439	1.000000	9564305	-0.000870
280126734	5378431	274732	10000.000000	30996	155	1.000000	28930	419	1.000000	9559453	-0.001306
280177439	5355699	272935	10000.000000	30984	169	1.000000	28914	381	1.000000	9554672	-0.001916
280178788	5358795	274214	10000.000000	31028	175	1.000000	28888	414	1.000000	9549887	-0.001842
280157444	5363367	274220	10000.000000	30935	157	1.000000	28896	389	1.000000	9545050	-0.001701
280151707	5369465	273093	10000.000000	31057	172	1.000000	28846	508	1.000000	9540335	-0.001914
280125587	5364602	273693	10000.000000	30836	164	1.000000	28508	464	1.000000	9535523	-0.002220
280147163	5368492	274189	10000.000000	30800	183	1.000000	28417	408	1.000000	9530819	-0.001053
280123262	5360958	274239	10000.000000	30666	165	1.000000	28890	481	1.000000	9526087	-0.000878
280168404	5362988	273722	10000.000000	30923	161	1.000000	28715	490	1.000000	9521324	-0.000188
280137292	5370727	273843	10000.000000	30873	216	1.000000	28931	423	1.000000	9516596	-0.000132
npatches	nstrain	runtime	dt	init_x	init_y	init_y_blood	init_z	init_S	beta0	beta1	beta2	beta3	mean_beta	B	d	delta	delta_blood	b[0]	mut	m	CTL	c	g	epsilon	k	het	lambda	rho	omega	x_max	patch.dyna	DELTA	A	VA
10000	1	100.000000	0.001000	21900	9499	5000000	0.001000	10000000	17.115349	24.638330	12.733261	10.098147	19	800000000	0.010000	1.000000	1.000000	80000	0.000050	0.004800	0	0.500000	0.000000	2.500000	18.000000	0.500000	0.000000	0.000000	0.000000	31872	0	10.000000	7.000000	1.000000
sus	inf	inf_blood	z	x[0]	y[0][0]	z[0]	x[1]	y[1][0]	z[1]	S[0]	synchrony
219000000	94990000	5000000	10.000000	21900	9499	0.001000	21900	9499	0.001000	10000000	0.000000
107966421	66711793	3551315	3941.516320	11130	6563	0.394152	8444	7497	0.394152	9994929	0.000000
200650631	20459388	1058554	6325.803353	21150	1845	0.632580	16072	2783	0.632580	9989901	0.000000
241416169	11364523	585188	7771.765723	25769	938	0.777177	19869	1739	0.777177	9984916	0.000000
262644038	7702242	395796	8648.676577	27754	524	0.864868	22514	1272	0.864868	9980002	0.000000
274223344	5947109	304323	9180.483393	29505	375	0.918048	23573	986	0.918048	9975017	0.000000
280583801	5054931	258632	9503.000201	29667	311	0.950300	24707	960	0.950300	9970055	0.000000
284295371	4539665	231183	9698.592075	30099	243	0.969859	24830	849	0.969859	9965031	0.000000
286417202	4259309	217421	9817.209710	30505	226	0.981721	25451	812	0.981721	9959921	0.000000
287694795	4081249	209435	9889.145947	30597	193	0.988915	25815	794	0.988915	9954921	0.000000
288456222	3984982	203397	9932.772025	30694	203	0.993277	25332	853	0.993277	9950018	0.000000
288891571	3932011	201002	9959.229270	30711	181	0.995923	25490	814	0.995923	9944969	0.000000
289168326	3891821	198257	9975.274394	30677	196	0.997527	25352	790	0.997527	9940061	0.000000
289420934	3852226	196885	9985.005037	30774	182	0.998501	26774	606	0.998501	9935144	0.000000
289485758	3851679	197072	9990.906233	30567	198	0.999091	25639	802	0.999091	9930039	0.000000
289573217	3839079	196174	9994.485041	30700	213	0.999449	26788	627	0.999449	9925039	0.000000
289498755	3854226	195874	9996.655426	30681	194	0.999666	26375	744	0.999666	9920041	0.000000
289623781	3833773	195425	9997.971667	30511	213	0.999797	26113	829	0.999797	9915016	0.000000
289579442	3841999	195729	9998.769908	30600	172	0.999877	26050	688	0.999877	9910031	0.000000
289675291	3823982	194844	9999.254005	30553	220	0.999925	26362	662	0.999925	9905068	0.000000
289614399	3834125	196196	9999.547588	30740	144	0.999955	25941	704	0.999955	9900113	0.000000
289610967	3834511	195730	9999.725632	30278	282	0.999973	25845	738	0.999973	9895156	0.000000
289640650	3830628	195230	9999.833608	30604	192	0.999983	26440	726	0.999983	9890194	0.000000
289643565	3826482	195210	9999.899091	30671	165	0.999990	25741	750	0.999990	9885258	0.000000
289644019	3830317	195328	9999.938803	30562	210	0.999994	25933	699	0.999994	9880338	0.000000
289624022	3838808	195467	9999.962887	30408	227	0.999996	26114	664	0.999996	9875479	0.000000
289646312	3832986	196522	9999.977493	30735	154	0.999998	26452	718	0.999998	9870476	0.000000
289586790	3840987	195097	9999.986350	30803	217	0.999999	26490	618	0.999999	9865612	0.000000
289676378	3815300	194396	9999.991722	30463	203	0.999999	26133	745	0.999999	9860705	0.000000
289555189	3843879	195076	9999.994980	30569	206	0.999999	26176	660	0.999999	9855796	0.000000
289615494	3832277	195789	9999.996955	30634	182	1.000000	27012	545	1.000000	9851102	0.000000
289666988	3822899	194325	9999.998154	30939	176	1.000000	25840	767	1.000000	9846294	0.000000
289584517	3839594	196177	9999.998880	30677	215	1.000000	25582	752	1.000000	9841348	0.000000
289650483	3832615	196196	9999.999321	30464	194	1.000000	25858	705	1.000000	9836315	0.000000
289671995	3826813	195142	9999.999588	30682	178	1.000000	26606	637	1.000000	9831370	0.000000
289583102	3847740	196383	9999.999750	30772	211	1.000000	25848	838	1.000000	9826544	0.000000
289641150	3834683	195435	9999.999849	30755	231	1.000000	26735	691	1.000000	9821558	0.000000
289637574	3835228	195158	9999.999908	30362	220	1.000000	26018	827	1.000000	9816695	0.000000
289640324	3835434	195183	9999.999944	30463	188	1.000000	26467	694	1.000000	9811717	0.000000
289650962	3828644	195643	9999.999966	30616	169	1.000000	25990	803	1.000000	9806758	0.000000
289625203	3828431	195637	9999.999980	30922	140	1.000000	26018	662	1.000000	9801928	-1.#IND00
289660140	3831612	196316	9999.999988	30910	148	1.000000	25876	841	1.000000	9797033	0.014000
289638070	3835640	195873	9999.999992	30431	173	1.000000	26171	693	1.000000	9792178	0.022270
289678355	3831720	194899	9999.999995	30755	170	1.000000	25910	710	1.000000	9787316	0.005075
289644714	3824664	195366	9999.999997	31093	167	1.000000	26100	648	1.000000	9782415	0.012243
289609081	3841766	196024	9999.999998	30685	166	1.000000	26505	629	1.000000	9777590	0.009427
289610436	3833117	196074	9999.999999	30575	168	1.000000	26374	755	1.000000	9772774	0.007772
289633788	3822493	194418	9999.999999	30547	219	1.000000	26592	703	1.000000	9767924	0.007858
289670797	3829828	196216	10000.000000	30756	159	1.000000	26706	729	1.000000	9762990	0.007638
289598124	3832675	195544	10000.000000	30992	178	1.000000	25380	745	1.000000	9758098	0.006613
289674705	3829446	194890	10000.000000	30606	246	1.000000	26252	700	1.000000	9753321	0.002119
289675526	3820907	194761	10000.000000	30911	166	1.000000	26259	746	1.000000	9748270	0.001823
289648398	3832621	195168	10000.000000	30659	169	1.000000	26013	696	1.000000	9743242	0.002148
289599584	3835316	195194	10000.000000	30508	217	1.000000	25687	782	1.000000	9738309	0.002541
289655062	3825171	195338	10000.000000	30711	186	1.000000	25609	884	1.000000	9733426	0.001681
289607859	3843016	195695	10000.000000	30591	215	1.000000	25824	728	1.000000	9728606	0.001572
289641628	3836282	195797	10000.000000	30590	213	1.000000	26307	587	1.000000	9723792	0.002833
289642681	3831278	196396	10000.000000	30901	172	1.000000	26028	797	1.000000	9719007	0.003535
289646132	3827250	195706	10000.000000	30816	217	1.000000	26318	635	1.000000	9714080	0.004394
289658239	3831717	195876	10000.000000	30616	221	1.000000	26019	721	1.000000	9709461	0.006005
289636800	3839355	195674	10000.000000	30491	141	1.000000	26592	670	1.000000	9704721	0.005811
289655097	3828728	195339	10000.000000	30650	162	1.000000	26331	655	1.000000	9699952	0.005169
289644558	3831396	195193	10000.000000	30722	162	1.000000	26440	651	1.000000	9695147	0.005223
289620317	3827890	196089	10000.000000	31137	183	1.000000	26466	531	1.000000	9690293	0.005486
289666134	3828323	195078	10000.000000	30770	181	1.000000	25549	808	1.000000	9685452	0.005013
289581255	3839168	195814	10000.000000	30626	204	1.000000	26837	630	1.000000	9680622	0.005023
289637449	3824758	195784	10000.000000	30861	168	1.000000	26493	686	1.000000	9675760	0.002330
289574387	3838222	196010	10000.000000	30537	212	1.000000	26121	715	1.000000	9670878	0.002615
289657080	3817086	195089	10000.000000	30551	187	1.000000	25819	719	1.000000	9665934	0.002504
289651416	3830733	195753	10000.000000	30663	189	1.000000	26503	605	1.000000	9661054	0.005120
289649670	3828329	195092	10000.000000	30538	206	1.000000	25573	820	1.000000	9656226	0.005810
289622711	3828920	196131	10000.000000	30488	257	1.000000	26322	640	1.000000	9651366	0.008765
289665679	3833259	195435	10000.000000	30783	180	1.000000	25809	713	1.000000	9646529	0.008675
289644546	3832533	194903	10000.000000	30488	189	1.000000	25898	781	1.000000	9641574	0.008210
289678948	3828687	194069	10000.000000	30709	168	1.000000	26392	640	1.000000	9636782	0.009044
289670007	3823811	195496	10000.000000	30898	190	1.000000	26480	718	1.000000	9631989	0.009224
289654021	3829534	195733	10000.000000	30892	167	1.000000	26090	683	1.000000	9627119	0.008985
289629383	3837911	195746	10000.000000	30909	156	1.000000	26358	593	1.000000	9622229	0.008707
289638161	3831300	195432	10000.000000	30753	199	1.000000	26348	671	1.000000	9617491	0.008387
289681624	3832420	196616	10000.000000	30644	149	1.000000	25970	657	1.000000	9612586	0.007961
289635730	3830684	195569	10000.000000	30674	196	1.000000	26017	758	1.000000	9607738	0.007710
289665454	3825019	195200	10000.000000	30701	157	1.000000	25550	773	1.000000	9602888	0.007376
289638847	3837514	196256	10000.000000	30545	196	1.000000	26593	637	1.000000	9598213	0.007290
289554509	3832645	195256	10000.000000	30557	204	1.000000	25938	789	1.000000	9593451	0.007283
289682788	3822025	195269	10000.000000	30612	198	1.000000	25885	670	1.000000	9588648	0.007076
289578078	3849113	196638	10000.000000	30377	243	1.000000	25984	780	1.000000	9583815	0.006990
289576655	3837681	195805	10000.000000	30676	198	1.000000	26271	731	1.000000	9579087	0.007334
289679838	3823462	194788	10000.000000	30593	155	1.000000	25995	729	1.000000	9574340	0.007050
289678067	3836248	195781	10000.000000	30823	154	1.000000	26159	742	1.000000	9569521	0.007742
289621581	3835852	195056	10000.000000	31072	166	1.000000	26515	755	1.000000	9564811	0.007506
289613947	3837825	194830	10000.000000	30791	180	1.000000	26742	560	1.000000	9560053	0.008204
289645704	3829290	196101	10000.000000	30764	165	1.000000	26289	715	1.000000	9555293	0.008170
289627107	3836554	195641	10000.000000	30460	243	1.000000	26117	796	1.000000	9550706	0.008103
289642051	3830493	195289	10000.000000	30730	135	1.000000	26296	587	1.000000	9545918	0.009338
289669381	3836693	195837	10000.000000	30589	165	1.000000	25884	754	1.000000	9541105	0.009417
289616587	3835007	196549	10000.000000	30798	175	1.000000	25938	676	1.000000	9536328	0.009387
289603001	3834823	195593	10000.000000	30323	180	1.000000	26184	791	1.000000	9531520	0.009476
289611124	3834401	195357	10000.000000	31061	155	1.000000	26321	628	1.000000	9526780	0.009085
289589782	3832969	195574	10000.000000	30839	247	1.000000	26042	689	1.000000	9521940	0.008953
289626401	3838966	195047	10000.000000	30588	184	1.000000	26025	656	1.000000	9517149	0.008875
npatches	nstrain	runtime	dt	init_x	init_y	init_y_blood	init_z	init_S	beta0	beta1	beta2	beta3	mean_beta	B	d	delta	delta_blood	b[0]	mut	m	CTL	c	g	epsilon	k	het	lambda	rho	omega	x_max	patch.dyna	DELTA	A	VA
10000	1	100.000000	0.001000	21900	9499	5000000	0.001000	10000000	23.396535	20.727786	27.022900	23.559131	19	800000000	0.010000	1.000000	1.000000	80000	0.000050	0.004800	0	0.500000	0.000000	2.500000	19.000000	0.500000	0.000000	0.000000	0.000000	31872	0	10.000000	7.000000	1.000000
sus	inf	inf_blood	z	x[0]	y[0][0]	z[0]	x[1]	y[1][0]	z[1]	S[0]	synchrony
219000000	94990000	5000000	10.000000	21900	9499	0.001000	21900	9499	0.001000	10000000	0.000000
112980472	60424498	3220503	3941.516320	9201	6733	0.394152	10219	6350	0.394152	9995047	0.000000
208727643	17757613	920452	6325.803353	17503	2446	0.632580	19652	1823	0.632580	9990072	0.000000
249794148	9440048	486232	7771.765723	21810	1480	0.777177	23679	1100	0.777177	9985013	0.000000
270849617	6158648	316036	8648.676577	24615	914	0.864868	26614	596	0.864868	9979973	0.000000
281948828	4615479	236505	9180.483393	25950	728	0.918048	28082	527	0.918048	9975027	0.000000
288121514	3802670	195503	9503.000201	26788	632	0.950300	29035	367	0.950300	9970104	0.000000
291600413	3377904	172433	9698.592075	27882	546	0.969859	29116	361	0.969859	9965221	0.000000
293633644	3132740	160287	9817.209710	28183	443	0.981721	29633	254	0.981721	9960299	0.000000
294797041	2986517	152131	9889.145947	28274	523	0.988915	29932	259	0.988915	9955302	0.000000
295566805	2889484	147174	9932.772025	28174	524	0.993277	30002	227	0.993277	9950413	0.000000
296020709	2838077	144743	9959.229270	28316	392	0.995923	29775	222	0.995923	9945522	0.000000
296302290	2803002	143541	9975.274394	27915	577	0.997527	30154	237	0.997527	9940528	0.000000
296390006	2800000	142337	9985.005037	28571	361	0.998501	30139	240	0.998501	9935549	0.000000
296503237	2779391	141547	9990.906233	28125	440	0.999091	29984	271	0.999091	9930556	0.000000
296567536	2777994	141346	9994.485041	28615	345	0.999449	29779	257	0.999449	9925646	0.000000
296575571	2769069	141244	9996.655426	28255	460	0.999666	29998	202	0.999666	9920596	0.000000
296622472	2758876	140965	9997.971667	28283	401	0.999797	30016	217	0.999797	9915705	0.000000
296656058	2763280	140769	9998.769908	28976	363	0.999877	30380	232	0.999877	9910662	0.000000
296709130	2760590	140796	9999.254005	28289	475	0.999925	30147	169	0.999925	9905581	0.000000
296640451	2761178	140593	9999.547588	28728	384	0.999955	30321	207	0.999955	9900666	0.000000
296657554	2769953	141757	9999.725632	28165	471	0.999973	29933	237	0.999973	9895575	0.000000
296667583	2752132	140208	9999.833608	29049	366	0.999983	30186	174	0.999983	9890752	0.000000
296646647	2762313	140614	9999.899091	28877	344	0.999990	29915	276	0.999990	9885954	0.000000
296719068	2745776	140025	9999.938803	28248	481	0.999994	29955	253	0.999994	9880965	0.000000
296631624	2769328	141385	9999.962887	28394	439	0.999996	30241	206	0.999996	9876058	0.000000
296729848	2758701	140793	9999.977493	28298	458	0.999998	30119	232	0.999998	9871117	0.000000
296714340	2758618	141240	9999.986350	28565	430	0.999999	30152	199	0.999999	9866211	0.000000
296637885	2766167	141377	9999.991722	28380	487	0.999999	30060	283	0.999999	9861192	0.000000
296701803	2752925	140551	9999.994980	28471	438	0.999999	30369	189	0.999999	9856298	0.000000
296703009	2763876	140884	9999.996955	28735	414	1.000000	30290	208	1.000000	9851445	0.000000
296679272	2759190	140641	9999.998154	29019	367	1.000000	29955	249	1.000000	9846551	0.000000
296670426	2757505	140487	9999.998880	28888	363	1.000000	30257	256	1.000000	9841657	0.000000
296739876	2752277	140578	9999.999321	27728	526	1.000000	30032	196	1.000000	9836683	0.000000
296686211	2759326	140667	9999.999588	28233	497	1.000000	30468	233	1.000000	9831753	0.000000
296739108	2754558	140371	9999.999750	28289	449	1.000000	29994	163	1.000000	9826903	0.000000
296611844	2761570	141382	9999.999849	28696	324	1.000000	30073	236	1.000000	9822004	0.000000
296707453	2757192	140373	9999.999908	28431	420	1.000000	30305	211	1.000000	9817146	0.000000
296656798	2759207	140729	9999.999944	28717	306	1.000000	30213	177	1.000000	9812170	0.000000
296626968	2768786	140451	9999.999966	27994	444	1.000000	30276	202	1.000000	9807191	0.000000
[truncated: 163 more rows]
