# Supplementary material for: Large Variations in HIV-1 Viral Load Explained by Shifting-Mosaic Metapopulation Dynamics
Source: PLoS Biol. 2016 Oct 5;14(10):e1002567. doi: 10.1371/journal.pbio.1002567 (PMC5051940; doi:10.1371/journal.pbio.1002567)
Supplement: S1 Data — Each file gives the output from the simulations indicated by the filename: low migration (ms1, db432); high migration (ms1, db1); very high migration (ms10, db1); number of patches (np); reservoir (storage); no reservoir (nostorage); CTL immigration model (CTLimmig); CTL proliferation model (CTLprolif); β¯ (beta1, beta2, …). Within each file, there are 21 simulations for (k = 0,1,..,20), and data is output each day. For measures of synchrony, the final entry should be used. See Methods and S1 Simulation Code for further details. (ZIP) [file pbio.1002567.s002.zip › S1_Data/ms1_np10000_nostorage_noPD_CTLimmig_db1_beta2.tsv]

npatches	nstrain	runtime	dt	init_x	init_y	init_y_blood	init_z	init_S	beta0	beta1	beta2	beta3	mean_beta	B	d	delta	delta_blood	b[0]	mut	m	CTL	c	g	epsilon	k	het	lambda	rho	omega	x_max	patch.dyna	DELTA	A	VA
10000	1	100.000000	0.001000	21900	9499	5000000	0.001000	10000000	1.528104	1.427066	2.742952	2.331133	2	800000000	0.010000	1.000000	1.000000	80000	0.000050	0.004800	0	0.500000	0.000000	2.500000	0.000000	0.500000	0.000000	0.000000	0.000000	31872	0	10.000000	7.000000	1.000000
sus	inf	inf_blood	z	x[0]	y[0][0]	z[0]	x[1]	y[1][0]	z[1]	S[0]	synchrony
219000000	94990000	5000000	10.000000	21900	9499	0.001000	21900	9499	0.001000	10000000	0.000000
238407087	148103624	7489647	3941.516320	25633	13408	0.394152	26251	12856	0.394152	9994947	0.000000
215796208	209298309	10623393	6325.803353	23853	19509	0.632580	24317	19113	0.632580	9990002	0.000000
198727935	258239166	13132504	7771.765723	22295	24209	0.777177	22855	23627	0.777177	9984977	0.000000
188174647	292201653	14876062	8648.676577	21053	27757	0.864868	21561	26841	0.864868	9980023	0.000000
181933218	314083463	16002011	9180.483393	20409	29643	0.918048	21066	29293	0.918048	9975057	0.000000
178278204	327623806	16708788	9503.000201	19834	31323	0.950300	20689	30893	0.950300	9969976	0.000000
176125693	335826275	17124424	9698.592075	19691	32021	0.969859	20440	31747	0.969859	9964941	0.000000
174864740	340728197	17387983	9817.209710	19611	32492	0.981721	20266	31746	0.981721	9959823	0.000000
174126521	343665965	17535478	9889.145947	19790	32517	0.988915	20242	32018	0.988915	9954909	0.000000
173681190	345412976	17618663	9932.772025	19565	32734	0.993277	20203	32757	0.993277	9949966	0.000000
173440041	346415419	17669837	9959.229270	19530	32853	0.995923	20012	32964	0.995923	9944929	0.000000
173263793	347028684	17707944	9975.274394	19581	33126	0.997527	20166	32462	0.997527	9939934	0.000000
173193790	347364490	17717748	9985.005037	19509	33276	0.998501	20068	32871	0.998501	9934877	0.000000
173151322	347538401	17727247	9990.906233	19532	32984	0.999091	20143	32788	0.999091	9929903	0.000000
173116795	347660036	17743468	9994.485041	19642	33201	0.999449	20011	32903	0.999449	9924895	0.000000
173096295	347771333	17739886	9996.655426	19507	33270	0.999666	20176	32737	0.999666	9919975	0.000000
173062804	347815074	17746082	9997.971667	19548	33168	0.999797	19946	32794	0.999797	9914968	0.000000
173056807	347884194	17751899	9998.769908	19378	33554	0.999877	19845	32974	0.999877	9909983	0.000000
173036917	347879480	17751064	9999.254005	19566	33130	0.999925	20124	32733	0.999925	9905030	0.000000
173072795	347844656	17748741	9999.547588	19629	32978	0.999955	20100	32473	0.999955	9900171	0.000000
173063518	347844729	17744499	9999.725632	19646	33007	0.999973	20384	32673	0.999973	9895200	0.000000
173071651	347844412	17754829	9999.833608	19526	33070	0.999983	20296	32957	0.999983	9890280	0.000000
173045227	347869327	17753537	9999.899091	19478	33143	0.999990	20202	32738	0.999990	9885420	0.000000
173058828	347847462	17755673	9999.938803	19626	32909	0.999994	20077	32480	0.999994	9880473	0.000000
173056567	347879399	17749150	9999.962887	19544	33428	0.999996	20210	32883	0.999996	9875572	0.000000
173060404	347856429	17747328	9999.977493	19590	33117	0.999998	20128	32592	0.999998	9870683	0.000000
173068826	347838376	17750014	9999.986350	19393	33208	0.999999	20109	32645	0.999999	9865781	0.000000
173059954	347858342	17756610	9999.991722	19494	33467	0.999999	20216	32932	0.999999	9860745	0.000000
173062769	347901125	17748993	9999.994980	19705	32983	0.999999	20144	32642	0.999999	9855850	0.000000
173065384	347896484	17744062	9999.996955	19501	33397	1.000000	20204	32615	1.000000	9851004	0.000000
173067720	347897092	17747781	9999.998154	19362	33302	1.000000	20275	32734	1.000000	9846049	0.000000
173075055	347881135	17745982	9999.998880	19788	33147	1.000000	20190	32875	1.000000	9841050	0.000000
173062101	347910597	17749614	9999.999321	19697	32815	1.000000	20121	32430	1.000000	9836077	0.000000
173041829	347891376	17747402	9999.999588	19584	33104	1.000000	19973	32870	1.000000	9831015	0.000000
173055776	347880084	17748907	9999.999750	19575	33147	1.000000	20026	32729	1.000000	9826055	0.000000
173083567	347852905	17745847	9999.999849	19423	33223	1.000000	20260	32723	1.000000	9821024	0.000000
173074877	347856931	17741993	9999.999908	19688	32950	1.000000	20030	32879	1.000000	9816025	0.000000
173069379	347859069	17745808	9999.999944	19347	33239	1.000000	20084	33112	1.000000	9811151	0.000000
173057515	347860217	17744311	9999.999966	19483	33205	1.000000	19955	32698	1.000000	9806208	0.000000
173062838	347864841	17748849	9999.999980	19339	33444	1.000000	20150	32727	1.000000	9801246	-1.#IND00
173048825	347852452	17749611	9999.999988	19609	33485	1.000000	20141	33047	1.000000	9796246	-0.006400
173067672	347849399	17743176	9999.999992	19445	33164	1.000000	20068	32860	1.000000	9791217	0.004252
173048695	347837612	17744234	9999.999995	19480	33095	1.000000	20127	33095	1.000000	9786289	-0.000603
173070576	347827523	17748577	9999.999997	19567	33079	1.000000	20157	32723	1.000000	9781335	0.002708
173062176	347865206	17747434	9999.999998	19527	33526	1.000000	20202	32855	1.000000	9776470	0.001359
173046592	347875788	17738307	9999.999999	19564	33147	1.000000	19930	32637	1.000000	9771480	0.005207
173045403	347882542	17743786	9999.999999	19475	33063	1.000000	20242	32473	1.000000	9766598	0.005049
173079583	347878055	17749487	10000.000000	19340	33404	1.000000	20183	32794	1.000000	9761672	0.005707
173069542	347886091	17742891	10000.000000	19459	33304	1.000000	20054	32740	1.000000	9756802	0.004979
173041976	347918607	17745484	10000.000000	19475	33336	1.000000	20173	32680	1.000000	9751933	0.004488
173057671	347871650	17746094	10000.000000	19571	33232	1.000000	20029	32793	1.000000	9746997	0.005375
173067261	347860302	17755165	10000.000000	19370	33230	1.000000	19900	32686	1.000000	9742094	0.004040
173059234	347863092	17750434	10000.000000	19457	33159	1.000000	19968	33105	1.000000	9737183	-0.001530
173052367	347851916	17753564	10000.000000	19794	33205	1.000000	20193	32931	1.000000	9732366	-0.000101
173046426	347871435	17745216	10000.000000	19357	33384	1.000000	20092	32867	1.000000	9727447	0.000612
173046785	347873550	17740181	10000.000000	19357	33200	1.000000	20309	32305	1.000000	9722620	0.001170
173052442	347845125	17748003	10000.000000	19463	33560	1.000000	20244	32777	1.000000	9717880	-0.000934
173082419	347826087	17738953	10000.000000	19097	33559	1.000000	20111	32851	1.000000	9713072	-0.000840
173074708	347862845	17748984	10000.000000	19462	32977	1.000000	20018	32792	1.000000	9708228	-0.000844
173077463	347872625	17753439	10000.000000	19488	33385	1.000000	20094	32504	1.000000	9703430	-0.000712
173058245	347879967	17737380	10000.000000	19386	33259	1.000000	20157	32465	1.000000	9698511	-0.000268
173080215	347841879	17753597	10000.000000	19577	33364	1.000000	20129	32717	1.000000	9693520	0.000084
173065216	347848792	17745997	10000.000000	19502	33091	1.000000	20005	32427	1.000000	9688759	-0.000171
173051883	347864049	17749918	10000.000000	19434	33520	1.000000	20123	32746	1.000000	9683927	-0.000166
173061064	347871230	17738784	10000.000000	19160	33506	1.000000	20084	32666	1.000000	9679119	-0.000976
173058632	347865794	17739564	10000.000000	19456	33353	1.000000	20081	32847	1.000000	9674285	-0.002150
173066964	347849562	17754145	10000.000000	19377	33058	1.000000	20364	32569	1.000000	9669485	-0.002385
173068022	347878341	17747754	10000.000000	19460	33451	1.000000	20046	32393	1.000000	9664755	-0.001763
173061346	347884161	17752289	10000.000000	19372	33466	1.000000	19939	32794	1.000000	9659945	-0.001898
173057701	347889636	17754251	10000.000000	19495	33076	1.000000	20070	32822	1.000000	9655261	-0.003214
173064008	347866043	17748234	10000.000000	19386	33566	1.000000	19977	32873	1.000000	9650295	-0.003060
173050431	347862477	17753039	10000.000000	19625	33038	1.000000	19994	32982	1.000000	9645410	-0.002990
173058071	347856540	17753652	10000.000000	19393	33097	1.000000	20080	32753	1.000000	9640582	-0.002907
173039093	347890501	17756273	10000.000000	19464	33405	1.000000	19987	32888	1.000000	9635910	-0.002281
173063778	347863326	17754031	10000.000000	19383	33528	1.000000	19933	32821	1.000000	9631234	-0.001889
173061847	347880987	17745098	10000.000000	19338	33372	1.000000	20021	32545	1.000000	9626584	-0.001800
173074867	347893409	17747102	10000.000000	19450	33030	1.000000	19928	32947	1.000000	9621921	-0.001635
173071576	347889649	17750871	10000.000000	19552	32696	1.000000	20045	32533	1.000000	9617036	-0.002484
173052900	347862290	17750556	10000.000000	19491	32960	1.000000	20192	32903	1.000000	9612198	-0.002388
173049753	347876889	17753408	10000.000000	19562	33160	1.000000	20071	32521	1.000000	9607406	-0.002193
173060566	347914977	17746098	10000.000000	19465	33138	1.000000	20286	32569	1.000000	9602435	-0.002055
173073907	347870835	17747799	10000.000000	19423	33411	1.000000	19828	32552	1.000000	9597767	-0.001908
173038747	347885848	17750363	10000.000000	19521	32730	1.000000	20077	32892	1.000000	9592882	-0.001710
173064943	347876477	17746656	10000.000000	19532	33174	1.000000	20236	33082	1.000000	9588121	-0.001899
173073090	347827705	17746095	10000.000000	19485	33211	1.000000	20177	32788	1.000000	9583297	-0.001969
173074685	347830976	17744709	10000.000000	19613	32900	1.000000	20111	32670	1.000000	9578415	-0.001940
173063506	347814838	17747627	10000.000000	19734	33345	1.000000	20029	32763	1.000000	9573602	-0.002311
173069051	347812735	17745302	10000.000000	19578	33041	1.000000	19919	32740	1.000000	9568875	-0.002454
173064643	347872835	17758325	10000.000000	19476	33285	1.000000	20186	32743	1.000000	9564129	-0.002266
173042140	347914817	17757268	10000.000000	19469	33431	1.000000	20093	33071	1.000000	9559499	-0.002180
173051313	347903936	17748522	10000.000000	19607	33265	1.000000	20113	32665	1.000000	9554655	-0.002242
173068560	347878481	17745525	10000.000000	19491	33111	1.000000	20132	32375	1.000000	9549804	-0.001999
173050803	347886826	17743038	10000.000000	19566	33218	1.000000	20069	33175	1.000000	9544991	-0.001755
173051838	347869794	17743882	10000.000000	19425	33231	1.000000	19922	33105	1.000000	9540279	-0.001660
173088824	347845774	17752420	10000.000000	19587	33620	1.000000	20180	33168	1.000000	9535588	-0.001498
173070841	347847640	17744675	10000.000000	19475	33683	1.000000	20076	33178	1.000000	9530778	-0.000795
173065374	347817625	17749472	10000.000000	19476	33260	1.000000	20151	32509	1.000000	9526015	-0.000697
173073584	347828819	17747402	10000.000000	19582	33678	1.000000	19990	33023	1.000000	9521290	-0.001058
173062711	347884364	17750138	10000.000000	19369	33398	1.000000	20215	32632	1.000000	9516537	-0.000997
npatches	nstrain	runtime	dt	init_x	init_y	init_y_blood	init_z	init_S	beta0	beta1	beta2	beta3	mean_beta	B	d	delta	delta_blood	b[0]	mut	m	CTL	c	g	epsilon	k	het	lambda	rho	omega	x_max	patch.dyna	DELTA	A	VA
10000	1	100.000000	0.001000	21900	9499	5000000	0.001000	10000000	1.486930	2.207612	1.098950	2.066979	2	800000000	0.010000	1.000000	1.000000	80000	0.000050	0.004800	0	0.500000	0.000000	2.500000	1.000000	0.500000	0.000000	0.000000	0.000000	31872	0	10.000000	7.000000	1.000000
sus	inf	inf_blood	z	x[0]	y[0][0]	z[0]	x[1]	y[1][0]	z[1]	S[0]	synchrony
219000000	94990000	5000000	10.000000	21900	9499	0.001000	21900	9499	0.001000	10000000	0.000000
245574244	121632189	6191942	3941.516320	26642	10710	0.394152	23688	12810	0.394152	9995045	0.000000
245298779	116864969	5982499	6325.803353	26594	10450	0.632580	23834	12172	0.632580	9990043	0.000000
253343753	96603747	4951700	7771.765723	27204	8433	0.777177	24769	9811	0.777177	9985121	0.000000
263653024	76657686	3929266	8648.676577	28010	6788	0.864868	25975	8134	0.864868	9980243	0.000000
272913950	61192358	3138047	9180.483393	29025	5115	0.918048	26753	6495	0.918048	9975201	0.000000
280345203	49897052	2555306	9503.000201	29273	4284	0.950300	27663	5263	0.950300	9970190	0.000000
286021579	41751656	2137881	9698.592075	29625	3546	0.969859	28392	4378	0.969859	9965104	0.000000
290397853	35766794	1828854	9817.209710	30054	3096	0.981721	28718	3825	0.981721	9960201	0.000000
293746913	31285445	1599040	9889.145947	30378	2646	0.988915	29278	3297	0.988915	9955321	0.000000
296337699	27900399	1427769	9932.772025	30606	2224	0.993277	29385	2988	0.993277	9950360	0.000000
298392983	25253219	1291267	9959.229270	30530	2015	0.995923	29744	2653	0.995923	9945349	0.000000
300029920	23158397	1182920	9975.274394	30744	1980	0.997527	30004	2361	0.997527	9940401	0.000000
301357632	21474158	1096418	9985.005037	30655	1857	0.998501	30076	2157	0.998501	9935383	0.000000
302439388	20111079	1028303	9990.906233	30968	1691	0.999091	30244	2058	0.999091	9930398	0.000000
303309136	18980546	967137	9994.485041	31102	1589	0.999449	30077	1942	0.999449	9925451	0.000000
304078928	18016966	918698	9996.655426	30908	1542	0.999666	30275	1842	0.999666	9920566	0.000000
304749799	17200009	878170	9997.971667	30882	1374	0.999797	30322	1902	0.999797	9915523	0.000000
305294757	16505950	842079	9998.769908	30941	1345	0.999877	30206	1690	0.999877	9910701	0.000000
305780791	15918660	812111	9999.254005	31163	1290	0.999925	30483	1565	0.999925	9905623	0.000000
306174314	15403202	785190	9999.547588	31114	1300	0.999955	30702	1502	0.999955	9900664	0.000000
306559629	14945963	764395	9999.725632	31136	1189	0.999973	30562	1493	0.999973	9895674	0.000000
306876517	14565150	743425	9999.833608	31316	1135	0.999983	30610	1449	0.999983	9890722	0.000000
307131837	14215477	727451	9999.899091	31026	1199	0.999990	30450	1442	0.999990	9885669	0.000000
307394790	13913128	709372	9999.938803	31254	1133	0.999994	30480	1435	0.999994	9880696	0.000000
307627317	13636659	695060	9999.962887	31293	1125	0.999996	30857	1443	0.999996	9875720	0.000000
307817785	13407884	683895	9999.977493	31187	1127	0.999998	30737	1375	0.999998	9870853	0.000000
307967228	13175880	671551	9999.986350	31151	1010	0.999999	30632	1315	0.999999	9865931	0.000000
308133866	12971911	661633	9999.991722	31225	1038	0.999999	30574	1373	0.999999	9861022	0.000000
308319244	12779299	653043	9999.994980	31207	1053	0.999999	30913	1265	0.999999	9856074	0.000000
308421331	12624955	643275	9999.996955	31496	992	1.000000	30815	1363	1.000000	9851144	0.000000
308556157	12479959	637214	9999.998154	31420	981	1.000000	30712	1256	1.000000	9846221	0.000000
308650555	12349051	631393	9999.998880	31438	967	1.000000	30811	1294	1.000000	9841277	0.000000
308760995	12231086	623492	9999.999321	31304	1059	1.000000	30850	1169	1.000000	9836292	0.000000
308835822	12122010	618810	9999.999588	31253	1077	1.000000	30570	1240	1.000000	9831254	0.000000
308900549	12023104	611921	9999.999750	31301	995	1.000000	30739	1295	1.000000	9826439	0.000000
308973317	11924230	608992	9999.999849	31492	957	1.000000	30775	1229	1.000000	9821642	0.000000
309030707	11858856	604446	9999.999908	31389	1020	1.000000	31063	1201	1.000000	9816724	0.000000
309096483	11780342	599693	9999.999944	31186	939	1.000000	30786	1328	1.000000	9811757	0.000000
309158292	11718789	597365	9999.999966	31144	1000	1.000000	30932	1310	1.000000	9806788	0.000000
309195156	11662884	594325	9999.999980	31118	939	1.000000	30928	1228	1.000000	9801891	-1.#IND00
309240523	11604079	592662	9999.999988	31314	916	1.000000	30747	1214	1.000000	9797053	-0.004800
309289613	11559620	589229	9999.999992	31168	1014	1.000000	30899	1152	1.000000	9792136	-0.006323
309335960	11510141	587884	9999.999995	31036	940	1.000000	30892	1183	1.000000	9787241	0.006013
309342011	11463767	585344	9999.999997	31114	915	1.000000	30841	1223	1.000000	9782462	0.001357
309377192	11423733	581973	9999.999998	31364	904	1.000000	30953	1302	1.000000	9777598	0.004022
309443269	11385828	581223	9999.999999	31470	924	1.000000	30866	1192	1.000000	9772669	0.007158
309451964	11348689	578827	9999.999999	31453	937	1.000000	30965	1188	1.000000	9767681	0.009027
309464020	11316092	576471	10000.000000	31381	927	1.000000	31091	1130	1.000000	9762889	0.028297
309508506	11287894	576366	10000.000000	31130	974	1.000000	31041	1179	1.000000	9758015	0.036183
309515147	11272933	574567	10000.000000	31379	928	1.000000	30980	1123	1.000000	9753249	0.056191
309554831	11248128	573861	10000.000000	31373	932	1.000000	31159	1179	1.000000	9748325	0.057926
309579078	11216254	572683	10000.000000	31371	905	1.000000	30745	1164	1.000000	9743554	0.066726
309570242	11198755	569926	10000.000000	31361	851	1.000000	31034	1173	1.000000	9738654	0.074836
309568631	11175220	570925	10000.000000	31433	916	1.000000	30991	1169	1.000000	9733813	0.077861
309597894	11159128	569636	10000.000000	31566	864	1.000000	30990	1189	1.000000	9728949	0.083771
309622962	11140652	568481	10000.000000	31280	859	1.000000	30787	1088	1.000000	9724031	0.095726
309635732	11126022	568315	10000.000000	31298	926	1.000000	31061	1225	1.000000	9719148	0.101403
309628563	11117725	566749	10000.000000	31321	922	1.000000	30981	1259	1.000000	9714379	0.102809
309658469	11102298	567051	10000.000000	31292	860	1.000000	30898	1142	1.000000	9709430	0.107342
309673031	11082782	564664	10000.000000	31362	910	1.000000	31004	1198	1.000000	9704533	0.109555
309683340	11084277	564853	10000.000000	31334	911	1.000000	30873	1137	1.000000	9699551	0.110968
309671146	11078250	565932	10000.000000	31126	856	1.000000	30964	1114	1.000000	9694685	0.113542
309694853	11063190	564268	10000.000000	31266	852	1.000000	30991	1066	1.000000	9689846	0.114330
309692202	11052519	564802	10000.000000	31342	898	1.000000	30798	1091	1.000000	9684945	0.114047
309716410	11038623	561154	10000.000000	31228	943	1.000000	30899	1161	1.000000	9680167	0.119808
309713751	11030961	561188	10000.000000	31487	927	1.000000	31064	1141	1.000000	9675304	0.120987
309716098	11017292	563226	10000.000000	31404	880	1.000000	30930	1070	1.000000	9670506	0.124221
309738626	11016143	562794	10000.000000	31311	847	1.000000	31199	1150	1.000000	9665615	0.123257
309728268	11022507	561883	10000.000000	31523	878	1.000000	30821	1163	1.000000	9660919	0.120596
309703478	11036332	563249	10000.000000	31208	861	1.000000	31037	1186	1.000000	9655900	0.121476
309704510	11031110	561658	10000.000000	31360	859	1.000000	31008	1166	1.000000	9651078	0.125937
309729984	11027745	562316	10000.000000	31460	875	1.000000	31015	1130	1.000000	9646199	0.123530
309701598	11031519	561138	10000.000000	31466	844	1.000000	30852	1162	1.000000	9641324	0.123345
309708173	11032805	562050	10000.000000	31388	883	1.000000	31037	1130	1.000000	9636606	0.122450
309734764	11022003	562581	10000.000000	31268	894	1.000000	30663	1119	1.000000	9631778	0.121289
309736011	11023911	561928	10000.000000	31179	997	1.000000	31022	1123	1.000000	9626969	0.122961
309713428	11015079	562295	10000.000000	31361	891	1.000000	30992	1094	1.000000	9622176	0.122702
309752565	10999087	561266	10000.000000	31475	871	1.000000	30995	1161	1.000000	9617345	0.124850
309749912	11007754	561011	10000.000000	31169	843	1.000000	30986	1120	1.000000	9612494	0.124793
309767714	11006301	561058	10000.000000	31287	926	1.000000	30867	1122	1.000000	9607777	0.125761
309727347	11004880	560781	10000.000000	31322	839	1.000000	30888	1186	1.000000	9603001	0.125644
309706339	11009443	561220	10000.000000	31244	899	1.000000	30823	1131	1.000000	9598224	0.125460
309733901	10996930	563027	10000.000000	31141	845	1.000000	31021	1088	1.000000	9593364	0.125997
309756016	10979334	560017	10000.000000	31559	901	1.000000	30582	1073	1.000000	9588574	0.127467
309758556	10988587	560753	10000.000000	31288	930	1.000000	30837	1137	1.000000	9583684	0.131185
309751079	10980991	559018	10000.000000	31279	970	1.000000	31103	1075	1.000000	9578877	0.130269
309751625	10978497	559379	10000.000000	31193	860	1.000000	31039	1063	1.000000	9574079	0.130287
309752884	10978501	558018	10000.000000	31383	894	1.000000	30810	1171	1.000000	9569304	0.131348
309735234	10980135	558422	10000.000000	31340	931	1.000000	30825	1201	1.000000	9564420	0.131055
309741108	10983422	560625	10000.000000	31286	899	1.000000	30804	1194	1.000000	9559697	0.129650
309737942	10987840	559989	10000.000000	31295	896	1.000000	30818	1235	1.000000	9554861	0.127172
309757038	10978007	559303	10000.000000	31454	881	1.000000	30699	1154	1.000000	9550132	0.127761
309755665	10967724	560178	10000.000000	31477	912	1.000000	30669	1082	1.000000	9545499	0.126364
309749276	10967031	559367	10000.000000	31275	827	1.000000	30991	1148	1.000000	9540731	0.126331
309763410	10969697	559989	10000.000000	31176	880	1.000000	30846	1098	1.000000	9535860	0.126396
309783615	10956806	558805	10000.000000	31335	906	1.000000	30866	1137	1.000000	9531150	0.126131
309759430	10961039	559394	10000.000000	31201	905	1.000000	30739	1161	1.000000	9526362	0.125487
309756517	10968670	558306	10000.000000	31298	929	1.000000	30953	1108	1.000000	9521589	0.128129
309764624	10970668	559733	10000.000000	31368	868	1.000000	30893	1079	1.000000	9516650	0.128789
npatches	nstrain	runtime	dt	init_x	init_y	init_y_blood	init_z	init_S	beta0	beta1	beta2	beta3	mean_beta	B	d	delta	delta_blood	b[0]	mut	m	CTL	c	g	epsilon	k	het	lambda	rho	omega	x_max	patch.dyna	DELTA	A	VA
10000	1	100.000000	0.001000	21900	9499	5000000	0.001000	10000000	2.048340	2.894649	1.072681	2.872910	2	800000000	0.010000	1.000000	1.000000	80000	0.000050	0.004800	0	0.500000	0.000000	2.500000	2.000000	0.500000	0.000000	0.000000	0.000000	31872	0	10.000000	7.000000	1.000000
sus	inf	inf_blood	z	x[0]	y[0][0]	z[0]	x[1]	y[1][0]	z[1]	S[0]	synchrony
219000000	94990000	5000000	10.000000	21900	9499	0.001000	21900	9499	0.001000	10000000	0.000000
251527298	100426009	5147804	3941.516320	25089	10162	0.394152	22152	11976	0.394152	9994968	0.000000
267039301	64514295	3333215	6325.803353	26700	6499	0.632580	23973	7802	0.632580	9989962	0.000000
287011514	33234282	1721489	7771.765723	28680	3369	0.777177	26710	4085	0.777177	9985014	0.000000
301714448	15794776	817154	8648.676577	30077	1557	0.864868	28906	2151	0.864868	9980041	0.000000
310349111	7239818	376265	9180.483393	31249	724	0.918048	30398	983	0.918048	9975009	0.000000
314800649	3239549	168602	9503.000201	31425	343	0.950300	31116	501	0.950300	9970051	0.000000
316954954	1418545	73333	9698.592075	31693	153	0.969859	31722	199	0.969859	9965090	0.000000
317948048	611087	31823	9817.209710	31883	52	0.981721	31757	98	0.981721	9960157	0.000000
318406349	260199	13591	9889.145947	31994	19	0.988915	31751	52	0.988915	9955092	0.000000
318596238	109785	5663	9924.139144	32162	18	0.993277	31834	20	0.993277	9950157	0.000000
318668373	47744	2515	9267.471238	31713	6	0.995923	31824	4	0.995923	9945219	0.000000
318705200	25331	1266	6526.915795	32059	6	0.843317	32030	2	0.892758	9940210	0.000000
318695146	20794	1084	4377.017873	31874	6	0.714515	32128	0	0.699593	9935318	0.000000
318674117	22685	1204	3817.098248	31827	3	0.374728	31909	1	0.274770	9930327	0.000000
318676209	25504	1282	3919.981531	31882	0	0.285720	31853	4	0.276926	9925429	0.000000
318711032	27945	1453	4181.915353	31751	2	0.345546	31668	0	0.335782	9920431	0.000000
318718479	30630	1504	4468.558791	31704	4	0.405757	31815	7	0.334429	9915518	0.000000
318698760	31803	1635	4705.799443	31866	9	0.542947	31759	14	0.596361	9910607	0.000000
318699986	31918	1662	4856.850952	31980	0	0.437447	31887	5	0.645705	9905667	0.000000
318702734	30759	1549	4843.441253	31733	3	0.284974	31903	11	0.477121	9900723	0.000000
318708123	30183	1550	4773.774524	31697	3	0.334235	31781	5	0.682897	9895895	0.000000
318698651	29702	1470	4718.825359	31826	2	0.568419	31679	3	0.357532	9891006	0.000000
318691233	29521	1557	4648.900344	31765	3	0.738266	31739	6	0.610372	9886169	0.000000
318690727	29730	1505	4640.565407	31946	2	0.841270	31869	11	0.763708	9881170	0.000000
318680366	30371	1546	4662.738893	32073	5	0.616242	31935	1	0.662096	9876201	0.000000
318689210	30807	1475	4730.850279	31766	4	0.767268	31869	3	0.747841	9871187	0.000000
318696060	30278	1599	4743.436333	31598	2	0.827170	31643	8	0.847077	9866192	0.000000
318700127	30043	1525	4702.358962	31901	3	0.477221	31756	5	0.693402	9861268	0.000000
318688624	30019	1515	4639.532042	31901	3	0.467294	31716	4	0.814062	9856407	0.000000
318696059	30551	1550	4692.806408	31884	6	0.631253	31996	3	0.302311	9851300	0.000000
318703066	30482	1533	4728.327300	31930	2	0.450594	31917	7	0.576883	9846495	0.000000
318692010	30273	1558	4725.562150	31885	7	0.666810	31714	2	0.251421	9841662	0.000000
318716137	29382	1529	4670.133386	31932	1	0.502214	31833	4	0.431539	9836732	0.000000
318695983	29229	1501	4635.051924	31973	5	0.434391	31726	7	0.655254	9831883	0.000000
318674396	29783	1479	4627.047061	31735	1	0.457082	31807	0	0.423921	9827000	0.000000
318691006	30141	1603	4653.024126	31658	2	0.540806	31981	3	0.407025	9822024	0.000000
318718147	30273	1601	4708.315653	31775	3	0.292087	31800	10	0.459453	9817178	0.000000
318683978	30451	1584	4740.835506	31752	3	0.492056	31773	4	0.672183	9812249	0.000000
318681871	30437	1540	4744.519472	31973	2	0.287376	31913	0	0.252880	9807399	0.000000
318697972	30172	1554	4742.166592	31967	4	0.503987	31919	3	0.439307	9802552	-1.#IND00
318685373	30184	1509	4747.793572	31967	3	0.412860	31956	0	0.313881	9797693	-1.#IND00
318705047	29337	1453	4695.349879	31880	4	0.281436	31685	7	0.441346	9792669	-1.#IND00
318693479	29086	1500	4632.983023	31829	3	0.564223	31832	5	0.661202	9787840	-1.#IND00
318704035	29085	1522	4593.719453	31725	2	0.384306	31837	1	0.367084	9782885	0.007953
318705804	29259	1462	4603.357619	31719	1	0.239220	31832	1	0.245619	9777995	0.005999
318692445	29475	1510	4618.680023	31922	2	0.515667	31759	4	0.235681	9773045	0.004840
318702808	30124	1460	4659.443042	31952	9	0.579070	31906	6	0.377386	9768238	0.003983
318710360	29829	1483	4661.250268	31847	4	0.744725	31533	5	0.622413	9763313	0.002360
318712824	30036	1464	4676.371914	31878	1	0.362274	31849	3	0.635515	9758605	0.000186
318676527	29814	1543	4665.110483	31822	1	0.459844	32017	3	0.424219	9753698	0.004679
318692509	29538	1515	4653.087631	32045	3	0.419786	31847	6	0.650815	9748909	0.005554
318709266	29439	1531	4636.460729	32069	6	0.648127	31789	2	0.296068	9744022	0.004572
318694120	29454	1461	4622.472591	31866	0	0.461577	31913	7	0.506014	9739212	0.004704
318719137	29561	1523	4614.020670	31938	4	0.499821	31951	1	0.246776	9734335	0.004939
318703848	29511	1518	4624.511279	31974	6	0.696664	31973	6	0.324468	9729488	0.002814
318709922	29262	1500	4601.419390	31916	5	0.816041	31772	4	0.590320	9724689	0.002918
318715443	29429	1520	4606.067979	31855	4	0.868199	31981	4	0.751548	9719974	0.002605
318697255	30772	1530	4668.195475	31881	0	0.279886	31838	2	0.844621	9715056	0.003660
318704934	30878	1599	4740.635769	31832	4	0.386306	31891	3	0.380000	9710202	-0.000865
318701699	29921	1502	4712.996072	32028	6	0.627822	31854	3	0.245219	9705340	-0.000681
318689090	29371	1512	4680.131072	31763	8	0.774291	31935	5	0.354470	9700430	-0.000726
318703737	29520	1551	4642.230344	31823	1	0.353008	31796	5	0.608515	9695497	-0.000145
318690289	30136	1458	4654.989376	31907	5	0.510389	31658	1	0.347967	9690556	0.001183
318716575	29970	1515	4691.174021	31665	1	0.399503	31949	1	0.386882	9685656	-0.000589
318718032	29809	1483	4663.273320	31590	1	0.206358	31971	3	0.595791	9680964	-0.000926
318717595	30117	1536	4680.859443	31786	1	0.168634	31943	4	0.613942	9676129	-0.001262
318705095	29823	1529	4669.651678	31569	5	0.433194	31954	1	0.232403	9671270	-0.001098
318696881	29834	1471	4650.220414	31800	0	0.526961	31802	1	0.217428	9666470	-0.001594
318694686	30197	1483	4682.354957	31785	5	0.426092	31965	6	0.299481	9661567	-0.001629
318681137	29870	1559	4691.767137	32046	2	0.651950	31930	5	0.575167	9656767	-0.001627
318707315	29644	1550	4671.153186	31991	3	0.614553	31934	7	0.742358	9651978	-0.001470
318715646	29892	1501	4643.926070	31800	0	0.596392	32076	4	0.843752	9647163	-0.001350
318702643	30082	1573	4680.465330	31926	1	0.318422	31877	6	0.495107	9642374	-0.001463
318705822	29719	1548	4689.276404	31754	2	0.302011	31711	2	0.448926	9637516	-0.001225
318697571	29638	1538	4654.985208	32035	0	0.261457	32045	3	0.292433	9632710	-0.001190
318685923	30370	1560	4656.525253	31874	1	0.171365	32030	4	0.570892	9627885	-0.001837
318680814	30240	1551	4681.548025	32130	1	0.231344	31907	4	0.739766	9622981	-0.001697
318709177	30149	1541	4693.341886	31885	1	0.247530	32063	3	0.459504	9618140	-0.001666
318706604	29713	1576	4684.423575	32005	3	0.376610	31703	0	0.522621	9613266	-0.001569
318715294	30788	1558	4721.998455	32038	3	0.621942	32074	10	0.442096	9608498	-0.001098
318706298	31304	1558	4804.049404	31956	5	0.705711	31992	1	0.239406	9603852	-0.000838
318702974	31371	1635	4845.711666	31692	0	0.440906	31806	0	0.256190	9599085	-0.000988
318706695	30170	1540	4817.323640	31750	2	0.237167	32056	1	0.184889	9594219	-0.000605
318692848	29117	1565	4704.606589	31860	0	0.184630	31642	3	0.487579	9589297	-0.000713
318709214	29235	1446	4622.945820	31717	1	0.176485	31874	1	0.513005	9584585	-0.000812
318717016	29524	1498	4592.837694	31905	1	0.286360	31912	5	0.551762	9579754	-0.000857
318694349	29597	1492	4629.811071	32005	2	0.207000	31889	2	0.728164	9575030	-0.002067
318702916	30090	1553	4644.272715	31794	7	0.519081	31781	13	0.835144	9570236	-0.002300
318727783	30149	1476	4666.070327	31702	4	0.617709	31736	4	0.900022	9565404	-0.002729
318706922	29995	1541	4691.180733	31812	4	0.745567	31555	3	0.939368	9560593	-0.002427
318689112	30065	1509	4689.221722	31799	2	0.305440	31806	1	0.549017	9555717	-0.002067
318700332	30208	1489	4684.230532	31763	4	0.269722	32156	12	0.647429	9550915	-0.001627
318693200	29933	1531	4673.551105	31714	1	0.428971	31796	6	0.723618	9546132	-0.001529
318717385	30175	1532	4684.455989	31949	2	0.340798	31948	5	0.616279	9541397	-0.000890
318700469	29828	1594	4692.026109	31868	5	0.556305	32043	11	0.718665	9536553	-0.000954
318694099	30528	1601	4689.312146	31948	5	0.599039	31847	8	0.829383	9531796	-0.000655
318695835	30608	1539	4722.691136	31780	1	0.648620	31859	4	0.896529	9527028	-0.000605
318727767	30377	1513	4718.662733	31920	4	0.241317	31853	6	0.937249	9522260	-0.000777
318714192	29773	1543	4699.680470	31718	7	0.539893	31878	4	0.539425	9517524	-0.000762
npatches	nstrain	runtime	dt	init_x	init_y	init_y_blood	init_z	init_S	beta0	beta1	beta2	beta3	mean_beta	B	d	delta	delta_blood	b[0]	mut	m	CTL	c	g	epsilon	k	het	lambda	rho	omega	x_max	patch.dyna	DELTA	A	VA
10000	1	100.000000	0.001000	21900	9499	5000000	0.001000	10000000	2.058206	2.022055	1.004896	1.441598	2	800000000	0.010000	1.000000	1.000000	80000	0.000050	0.004800	0	0.500000	0.000000	2.500000	3.000000	0.500000	0.000000	0.000000	0.000000	31872	0	10.000000	7.000000	1.000000
sus	inf	inf_blood	z	x[0]	y[0][0]	z[0]	x[1]	y[1][0]	z[1]	S[0]	synchrony
219000000	94990000	5000000	10.000000	21900	9499	0.001000	21900	9499	0.001000	10000000	0.000000
256957921	82738712	4272379	3941.516320	25514	8515	0.394152	25759	7974	0.394152	9995029	0.000000
282735383	34929040	1821222	6325.803353	28307	3502	0.632580	28061	3459	0.632580	9990063	0.000000
304332448	10410840	547212	7771.765723	30195	1096	0.777177	30457	1035	0.777177	9985093	0.000000
314342731	2554751	134506	8648.676577	31390	232	0.864868	31644	229	0.864868	9980193	0.000000
317631543	542393	28669	9180.483393	31769	62	0.918048	31845	55	0.918048	9975140	0.000000
318499007	103782	5462	9496.761001	31751	5	0.950300	31866	9	0.950300	9970307	0.000000
318680118	20573	1090	7142.476757	31744	2	0.893445	31901	1	0.929620	9965218	0.000000
318734421	10355	501	3225.755603	32003	1	0.229062	31578	0	0.228093	9960364	0.000000
318710574	10090	498	2430.422995	31878	0	0.180203	31783	0	0.182082	9955339	0.000000
318715026	11395	563	2417.439101	31760	0	0.167338	31878	1	0.291078	9950257	0.000000
318738112	12483	614	2499.430336	31919	0	0.180885	31595	0	0.200185	9945332	0.000000
318719287	13121	711	2586.422214	31988	0	0.168119	31690	0	0.174573	9940323	0.000000
318724287	13894	687	2661.896605	31891	2	0.207981	31912	0	0.179072	9935194	0.000000
318719922	14640	775	2751.763714	31902	2	0.361998	31933	2	0.330404	9930333	0.000000
318715374	14799	735	2797.303266	31804	0	0.187504	31774	0	0.246551	9925331	0.000000
318691102	14362	729	2777.415113	31903	0	0.188206	31868	2	0.227283	9920492	0.000000
318714001	14836	709	2793.648505	31813	0	0.167734	32067	0	0.301465	9915569	0.000000
318713866	15122	768	2812.698290	32007	1	0.203385	32012	1	0.181979	9910613	0.000000
318725123	15069	761	2828.897642	31918	0	0.293352	31858	1	0.167649	9905622	0.000000
318713785	15303	765	2829.713123	32064	2	0.334322	32006	0	0.166715	9900654	0.000000
318710542	15330	762	2849.764197	31909	2	0.481475	32058	1	0.187899	9895766	0.000000
318695891	15277	820	2844.773860	31835	0	0.232885	31664	3	0.427724	9890658	0.000000
318699742	15380	731	2854.568936	31959	1	0.169949	31675	5	0.652941	9885752	0.000000
318708440	15049	718	2839.065350	31713	1	0.178861	31771	2	0.355536	9880906	0.000000
318711214	15169	778	2841.407534	32269	0	0.167271	31914	1	0.540216	9876080	0.000000
318692333	15141	790	2844.703577	31814	1	0.166697	31925	0	0.191057	9871163	0.000000
318702029	15081	784	2843.974836	32013	2	0.355962	32008	0	0.172653	9866173	0.000000
318728289	15287	782	2841.691422	32015	0	0.270976	32013	0	0.166963	9861067	0.000000
318729364	15210	806	2850.708753	32027	0	0.171837	31809	1	0.169692	9856250	0.000000
318692556	14825	745	2830.472908	32112	3	0.271610	31943	2	0.191157	9851297	0.000000
318734819	14535	729	2787.155727	32040	1	0.180654	31807	0	0.192851	9846416	0.000000
318723484	14720	778	2775.416553	31743	5	0.298600	31911	0	0.167964	9841538	0.000000
318710746	14982	722	2818.803588	32037	3	0.480826	32001	2	0.318173	9836549	0.000000
318718317	15120	832	2834.568627	31872	7	0.659356	31750	0	0.181096	9831591	0.000000
318732398	15361	795	2847.522316	31820	2	0.793415	31792	1	0.174515	9826841	0.000000
318695946	15125	770	2840.759598	31774	1	0.226966	31839	4	0.348581	9822135	0.000000
318719641	15166	809	2838.778260	31801	1	0.184725	31555	0	0.372514	9817239	0.000000
318706209	15360	780	2862.744588	31836	0	0.236227	32072	2	0.298632	9812398	0.000000
318713602	14863	761	2835.576567	31803	0	0.170768	32033	1	0.209430	9807613	0.000000
318710772	14558	806	2793.478521	31877	0	0.375379	31732	5	0.518967	9802747	-1.#IND00
318725713	14767	752	2781.191701	31902	1	0.424536	31771	1	0.433987	9797849	-1.#IND00
318718685	14993	788	2813.161772	31929	0	0.214969	31816	0	0.229913	9792970	-1.#IND00
318708732	14931	745	2828.328435	31732	1	0.186899	31938	1	0.190777	9788086	-1.#IND00
318707674	14799	761	2820.941955	31970	5	0.382647	31813	3	0.284208	9783078	0.003626
318723351	14579	742	2796.273151	31939	3	0.625603	31654	0	0.207553	9778345	0.004512
318725936	14782	760	2791.827802	31822	1	0.407510	32073	1	0.168693	9773478	0.002268
318694353	14812	745	2805.019599	31777	1	0.369075	31719	2	0.193105	9768485	0.005709
318722708	14856	764	2812.033861	31758	1	0.202039	31966	3	0.510655	9763607	0.006489
318704902	14914	769	2810.487020	32055	1	0.199453	31787	0	0.291620	9758631	0.007316
318730342	15065	697	2811.833561	31837	1	0.168292	31932	0	0.172860	9753644	0.006860
318711951	15323	740	2833.542098	31837	0	0.256497	31762	0	0.187469	9748804	0.006258
318704827	15583	766	2872.465682	32030	2	0.249984	31914	2	0.437993	9744039	0.003279
318723054	15373	807	2881.588907	31850	2	0.247140	31674	3	0.218774	9739087	0.002082
318722470	14814	779	2847.516821	31817	2	0.365354	31895	4	0.333091	9734142	0.001560
318692085	14765	787	2818.652689	31924	1	0.428736	31726	1	0.554347	9729256	-0.000685
318704935	14712	738	2806.487399	31793	1	0.236200	31753	1	0.185881	9724493	-0.002058
318701552	14822	742	2783.516079	31895	2	0.303899	31876	0	0.167619	9719756	-0.002785
318697408	14870	774	2815.504246	31771	0	0.552490	31901	1	0.174940	9714894	0.000586
318709335	14968	826	2825.518528	32000	3	0.364932	31885	0	0.167077	9710040	-0.003215
318716652	14941	771	2812.152682	31770	2	0.391976	31910	1	0.221947	9705261	-0.003407
318700858	14957	748	2798.954359	31792	1	0.270614	31839	2	0.213686	9700361	-0.003484
318691810	15275	803	2834.200687	31803	3	0.414647	32044	1	0.183326	9695469	-0.001441
318724426	15115	793	2826.222042	31710	3	0.262589	31803	0	0.312745	9690634	-0.001655
318702087	14916	741	2806.832311	31928	0	0.266054	32060	1	0.265774	9685772	-0.000999
318734353	15026	786	2814.773202	31988	5	0.395745	31839	0	0.203961	9680952	-0.001414
318725748	15265	748	2851.265326	31791	3	0.290136	31978	0	0.211747	9676129	-0.001111
318702401	14931	735	2839.574104	31845	0	0.182229	31998	0	0.176663	9671196	-0.001676
318691745	14795	747	2805.859495	31633	1	0.167577	31815	0	0.190609	9666446	-0.001725
318705840	14753	712	2801.690327	31732	2	0.237346	31740	0	0.183479	9661573	-0.001569
318724131	14629	736	2800.219854	31870	0	0.385659	32011	2	0.181624	9656736	-0.000932
318716649	14951	730	2801.156269	31892	1	0.391473	32005	1	0.278348	9651845	-0.000953
318682478	15085	767	2829.584996	31719	1	0.414287	31878	0	0.231163	9647049	-0.001008
318714054	14982	816	2823.719216	31911	2	0.279562	32071	5	0.363279	9642246	-0.000464
318724868	15026	733	2819.385538	31975	1	0.419608	31833	1	0.497690	9637356	-0.000250
318723032	15032	768	2821.175650	31667	0	0.263412	31851	0	0.188237	9632489	-0.000764
318706276	14858	743	2804.592635	31888	4	0.280193	32023	0	0.167736	9627567	-0.000826
318701076	14882	766	2797.229581	32035	1	0.262176	31786	1	0.213974	9622785	-0.000396
318709481	15103	778	2837.710099	31869	2	0.243350	31641	0	0.263111	9618036	-0.000329
318704216	15310	736	2840.042688	31868	2	0.241900	31946	4	0.227517	9613218	0.002358
318694134	15019	816	2838.551823	31959	0	0.199519	31848	2	0.498635	9608499	0.002413
318726450	14693	772	2801.594811	31822	0	0.168295	31711	0	0.324066	9603691	0.001975
318710517	15020	801	2812.623824	31970	1	0.167790	31879	0	0.174468	9598977	0.001820
318723740	15301	780	2849.765834	32081	1	0.235179	31759	0	0.167053	9594267	0.001765
318725131	14992	790	2841.413855	31897	0	0.253058	31911	2	0.168351	9589523	0.001160
318709490	15167	732	2825.554706	32089	0	0.192094	31902	1	0.178362	9584796	0.000994
318721500	14909	777	2827.233433	31975	0	0.184397	32002	2	0.226818	9580019	0.001389
318713305	14799	764	2831.931928	31832	4	0.295459	32037	1	0.184214	9575344	0.001739
318714716	15020	796	2821.013036	31922	4	0.470621	31801	2	0.272795	9570558	0.001786
318704730	14706	780	2806.745668	31739	3	0.678955	31980	4	0.558983	9565815	0.001765
318710880	14685	816	2792.695713	31678	2	0.608507	31753	2	0.295584	9561017	0.001505
318713820	14894	721	2803.495674	31900	0	0.204152	32099	1	0.276129	9556366	0.001473
318728424	15009	748	2804.140010	31686	0	0.168525	32059	1	0.376657	9551667	0.000967
318696563	15103	751	2843.057975	31886	2	0.196159	31945	0	0.223905	9546894	0.000783
318722427	15134	776	2831.636874	31734	1	0.378883	32037	1	0.319632	9542128	0.001259
318715614	15325	805	2851.062396	31768	0	0.177185	31774	0	0.176662	9537415	0.001051
318712408	15157	844	2853.522211	31992	1	0.167188	31951	0	0.359793	9532642	0.000507
318700256	15077	739	2835.397721	32012	1	0.208034	31938	0	0.180252	9527891	0.000720
318722081	14886	733	2816.934314	31800	2	0.250596	31847	0	0.167340	9523003	0.000774
318711821	14841	720	2810.870108	31912	3	0.345423	31897	0	0.166700	9518236	0.000275
npatches	nstrain	runtime	dt	init_x	init_y	init_y_blood	init_z	init_S	beta0	beta1	beta2	beta3	mean_beta	B	d	delta	delta_blood	b[0]	mut	m	CTL	c	g	epsilon	k	het	lambda	rho	omega	x_max	patch.dyna	DELTA	A	VA
10000	1	100.000000	0.001000	21900	9499	5000000	0.001000	10000000	1.240966	1.062830	2.617453	2.585654	2	800000000	0.010000	1.000000	1.000000	80000	0.000050	0.004800	0	0.500000	0.000000	2.500000	4.000000	0.500000	0.000000	0.000000	0.000000	31872	0	10.000000	7.000000	1.000000
sus	inf	inf_blood	z	x[0]	y[0][0]	z[0]	x[1]	y[1][0]	z[1]	S[0]	synchrony
219000000	94990000	5000000	10.000000	21900	9499	0.001000	21900	9499	0.001000	10000000	0.000000
262078362	67871164	3529965	3941.516320	28353	5614	0.394152	28795	5465	0.394152	9995111	0.000000
293775161	18460750	972029	6325.803353	30599	1489	0.632580	30655	1390	0.632580	9990092	0.000000
312234319	3010516	159802	7771.765723	31412	225	0.777177	31407	207	0.777177	9985102	0.000000
317590639	349103	18628	8648.676577	31841	21	0.864868	31699	26	0.864868	9980086	0.000000
318598015	32372	1838	8493.684220	31613	2	0.918048	31855	3	0.870704	9975018	0.000000
318709088	7063	363	3269.449427	31753	0	0.528856	31793	1	0.335245	9970028	0.000000
318723657	5449	293	2085.552061	31903	0	0.184618	31926	0	0.175022	9965070	0.000000
318731874	5519	289	1976.670998	31828	0	0.168704	31788	2	0.200257	9960050	0.000000
318719462	5541	272	1966.491611	31763	0	0.173060	31760	1	0.281487	9955124	0.000000
318715311	5404	278	1966.849085	31954	0	0.166984	32038	0	0.172358	9950235	0.000000
318708988	5571	270	1967.585891	31631	2	0.172497	31932	4	0.329877	9945346	0.000000
318718831	5441	273	1966.115673	31888	0	0.177274	31663	0	0.202817	9940429	0.000000
318718333	5888	296	1976.133164	31655	0	0.172534	31810	0	0.192756	9935511	0.000000
318723378	5885	319	1991.834289	31895	1	0.180214	31800	0	0.167960	9930358	0.000000
318715049	5908	286	1989.344819	31761	0	0.167338	31543	0	0.166731	9925466	0.000000
318726115	5940	297	1992.709161	32037	0	0.166700	31669	0	0.166670	9920500	0.000000
318707603	5933	318	1994.132828	31861	0	0.166668	32009	1	0.223902	9915555	0.000000
318740855	5743	315	1989.825593	31818	0	0.166667	31780	0	0.182507	9910639	0.000000
318713411	6098	304	1988.642108	31808	1	0.166667	31873	1	0.167452	9905749	0.000000
318741916	5998	309	2001.478893	31773	1	0.302829	31961	0	0.168262	9900823	0.000000
318725975	5840	269	1990.381237	31721	0	0.197350	31848	0	0.166746	9895942	0.000000
318713318	5763	282	1982.211081	31858	0	0.220580	31851	0	0.166671	9890947	0.000000
318730440	6051	310	1994.294257	31925	1	0.169339	31996	0	0.166667	9886147	0.000000
318713253	6088	327	2005.055317	31994	0	0.166799	31844	0	0.166667	9881135	0.000000
318693148	5732	331	1991.962009	31715	0	0.168938	32051	0	0.166667	9876093	0.000000
318732411	5530	318	1979.444557	31692	0	0.166779	31964	0	0.166667	9871233	0.000000
318747713	5667	295	1976.258589	31851	0	0.166672	31727	0	0.166667	9866215	0.000000
318724693	5740	251	1983.330373	31803	0	0.166667	32032	0	0.169739	9861389	0.000000
318712936	5759	278	1986.418805	31914	0	0.166667	31821	0	0.166819	9856386	0.000000
318713707	5940	328	1993.436025	31977	1	0.285719	31695	0	0.166674	9851363	0.000000
318725203	5986	261	1997.641255	31813	0	0.172567	31730	0	0.198822	9846428	0.000000
318744454	5843	294	2000.068606	31904	0	0.166959	31768	0	0.168260	9841539	0.000000
318729646	5961	295	1995.307891	32003	0	0.166681	31807	0	0.166746	9836520	0.000000
318730520	5926	293	1996.586083	31890	0	0.166667	31804	1	0.166671	9831723	0.000000
318707607	5727	297	1987.926999	32049	1	0.183736	31887	0	0.184526	9826745	0.000000
318703849	5580	306	1972.363093	31989	0	0.167513	31779	0	0.167552	9821943	0.000000
318742664	5346	257	1956.557810	31931	0	0.166709	31906	3	0.367081	9816961	0.000000
318693382	5323	267	1949.614284	31942	0	0.166669	31913	0	0.194393	9812048	0.000000
318714766	5642	280	1959.543824	31653	0	0.166667	31679	0	0.219856	9807196	0.000000
318726825	5569	290	1971.591501	31838	0	0.195461	31939	0	0.169303	9802269	-1.#IND00
318709581	5658	243	1973.210868	32071	1	0.168094	31900	0	0.166797	9797319	-1.#IND00
318727108	5526	292	1966.945763	31423	0	0.166737	31750	0	0.166673	9792421	-1.#IND00
318707542	5678	300	1970.500058	31880	1	0.166670	32067	0	0.166667	9787498	-1.#IND00
318714939	5496	263	1968.917071	32022	0	0.166667	32114	2	0.181536	9782631	-1.#IND00
318716432	5415	240	1960.311801	31917	1	0.166667	31944	0	0.167828	9777807	-1.#IND00
318711295	5356	302	1961.903832	31916	0	0.166667	31862	1	0.166724	9772898	-1.#IND00
318720131	5568	291	1957.936260	32125	3	0.211273	31756	0	0.166670	9767992	-1.#IND00
318725174	5494	262	1957.573197	31918	0	0.174363	31854	0	0.166667	9763098	-1.#IND00
318716602	5470	282	1967.986722	31772	0	0.167048	31732	0	0.166667	9758217	-1.#IND00
318698498	5685	273	1966.512722	31776	2	0.321894	31864	1	0.210048	9753435	-1.#IND00
318716055	5979	284	1992.253722	31984	0	0.178802	31711	0	0.168962	9748672	-1.#IND00
318721747	5680	268	1988.327926	32086	0	0.167268	31910	0	0.166780	9743818	-1.#IND00
318724535	5667	300	1979.393270	31767	0	0.192070	32020	2	0.201357	9738927	0.004827
318715264	5618	287	1968.381050	31974	0	0.167926	31864	0	0.168512	9734101	0.005377
318722077	5638	302	1976.435462	31950	1	0.166729	31735	1	0.301947	9729154	0.003872
318705207	5639	302	1969.318085	31758	0	0.177789	31757	1	0.173372	9724242	0.003214
318729636	5710	288	1977.371532	32177	0	0.174924	31522	0	0.172355	9719468	0.003791
318730068	5894	267	1991.426213	31686	1	0.167076	31779	1	0.187920	9714687	0.002322
318730630	5976	319	1996.932315	31929	2	0.374397	31810	0	0.181516	9709908	0.002021
318722022	6131	323	2003.731053	31930	0	0.182453	31850	0	0.167403	9704947	0.001891
318696697	6098	311	2013.214337	31853	0	0.167449	31765	0	0.166703	9700168	0.002796
318702587	6188	347	2011.048469	31923	0	0.166705	32095	0	0.166668	9695381	0.002912
318705826	6228	301	2015.860724	31733	0	0.183895	31837	0	0.166667	9690558	0.002298
318704401	6489	340	2031.122582	31740	1	0.237978	31747	0	0.166667	9685778	0.001595
318721861	6242	313	2027.559102	31909	2	0.274673	31618	0	0.168417	9681008	0.000800
318727684	6023	319	2006.186083	31787	0	0.172881	31729	0	0.166753	9676180	0.000653
318710763	5787	310	1994.632699	31781	0	0.166975	31904	2	0.195341	9671275	-0.001716
318734970	5959	265	1996.071588	31836	1	0.172642	31772	0	0.239847	9666393	-0.002192
318723232	5986	338	2000.259833	32081	4	0.235874	31723	1	0.170294	9661576	-0.001802
318716452	6333	307	2015.941027	31899	0	0.195979	31753	0	0.166846	9656750	-0.001367
318705740	6175	312	2019.380129	31624	0	0.168119	31848	1	0.239517	9651995	-0.000498
318722283	6211	329	2019.913186	31870	1	0.189619	32147	0	0.170277	9647149	0.000495
318723310	5823	321	2004.312110	31974	0	0.167804	32017	0	0.166846	9642313	0.000369
318736724	5823	256	1983.250214	32189	0	0.166723	31953	0	0.166676	9637422	0.000095
318724225	5780	296	1984.186916	31902	0	0.195864	31974	0	0.166667	9632577	0.000255
318718426	5893	313	1991.504019	31618	0	0.168114	32036	0	0.166667	9627836	0.000527
318740044	5727	285	1985.950596	31878	0	0.235401	31708	0	0.166667	9623012	0.000869
318711495	5619	283	1978.443725	31581	0	0.170073	31847	0	0.166667	9618254	0.000900
318721611	5803	315	1983.992812	31716	1	0.170070	31796	3	0.361982	9613416	0.000985
318707679	5962	310	1994.436013	31783	2	0.196745	31600	0	0.184589	9608601	0.001018
318701035	5723	306	1985.919503	32058	0	0.200132	31760	1	0.199149	9603785	0.001581
318719727	5818	292	1990.531497	31665	1	0.174968	32024	1	0.168277	9598966	0.001442
318717807	5780	278	1982.368744	31881	0	0.167078	31683	1	0.166746	9594172	0.001323
318725229	5835	303	1990.584147	31529	1	0.166687	31664	2	0.196861	9589334	0.001365
318711178	5660	287	1978.939549	31743	0	0.166668	32003	1	0.223606	9584627	0.001319
318721862	5780	310	1985.756524	31743	0	0.181610	32093	0	0.169489	9579718	0.000909
318717586	5735	274	1986.607985	32028	0	0.167407	32241	0	0.166807	9574923	0.000946
318725746	5928	312	1990.305521	31905	0	0.186823	32015	0	0.166674	9570211	0.001062
318711919	5773	281	1984.927072	31809	2	0.222867	32035	0	0.166667	9565448	0.001077
318717060	5768	299	1978.991484	31843	2	0.220877	31751	0	0.166667	9560598	0.001121
318706319	5565	266	1980.530316	31984	1	0.274790	31802	1	0.166667	9555785	0.001323
318715410	5628	297	1972.552305	31633	0	0.172026	31845	0	0.166667	9551182	0.001501
318717253	5583	277	1968.875217	31831	2	0.192420	31889	1	0.269211	9546434	0.001429
318719537	5555	311	1968.279657	31768	0	0.169808	32077	1	0.190573	9541658	0.001495
318731434	5503	297	1971.372561	31771	1	0.251004	31898	2	0.180354	9536911	0.001749
318711149	5392	300	1959.636379	31907	0	0.171054	32032	0	0.175884	9532203	0.001633
318710758	5510	271	1964.135239	31961	0	0.166884	31777	1	0.167124	9527428	0.001759
318738986	5372	262	1956.814836	31967	2	0.204320	31707	1	0.166689	9522740	0.001404
318723823	5594	269	1960.491109	32021	1	0.169839	31849	0	0.215109	9518101	0.001454
npatches	nstrain	runtime	dt	init_x	init_y	init_y_blood	init_z	init_S	beta0	beta1	beta2	beta3	mean_beta	B	d	delta	delta_blood	b[0]	mut	m	CTL	c	g	epsilon	k	het	lambda	rho	omega	x_max	patch.dyna	DELTA	A	VA
10000	1	100.000000	0.001000	21900	9499	5000000	0.001000	10000000	1.557690	2.177347	1.674341	1.400008	2	800000000	0.010000	1.000000	1.000000	80000	0.000050	0.004800	0	0.500000	0.000000	2.500000	5.000000	0.500000	0.000000	0.000000	0.000000	31872	0	10.000000	7.000000	1.000000
sus	inf	inf_blood	z	x[0]	y[0][0]	z[0]	x[1]	y[1][0]	z[1]	S[0]	synchrony
219000000	94990000	5000000	10.000000	21900	9499	0.001000	21900	9499	0.001000	10000000	0.000000
266258047	56002897	2933928	3941.516320	27899	5077	0.394152	26255	5812	0.394152	9995028	0.000000
300932848	9744548	519978	6325.803353	30498	828	0.632580	29921	956	0.632580	9990029	0.000000
315533650	847704	45893	7771.765723	31748	65	0.777177	31421	93	0.777177	9984985	0.000000
318340160	46036	2567	8459.646038	31990	4	0.864868	32157	6	0.864868	9979958	0.000000
318669908	5081	272	3172.330627	32016	0	0.221785	31806	1	0.621162	9974989	0.000000
318722815	3267	163	1929.025472	31947	0	0.169399	32092	0	0.189193	9969961	0.000000
318733001	2819	135	1808.102166	31771	0	0.166802	32110	0	0.167783	9964928	0.000000
318723217	2247	115	1776.505535	31925	0	0.166673	31759	0	0.166722	9959845	0.000000
318723066	2062	120	1762.087384	31797	0	0.166667	32017	0	0.166669	9954831	0.000000
318737544	1810	96	1750.649895	31773	0	0.166667	32110	0	0.166667	9949860	0.000000
318696011	1508	95	1736.669509	31785	0	0.166667	31906	0	0.166667	9944903	0.000000
318698825	1459	68	1729.530408	31820	0	0.166667	31930	0	0.166667	9940043	0.000000
318715197	1287	64	1719.120640	31925	0	0.166667	31863	0	0.166667	9934898	0.000000
318739307	1142	54	1715.101697	31788	0	0.166667	31834	1	0.166667	9929948	0.000000
318717671	1034	42	1708.587738	31649	0	0.166667	31943	0	0.166667	9925017	0.000000
318718049	965	49	1704.240789	31958	2	0.219514	31863	0	0.177976	9920086	0.000000
318702513	957	50	1705.144308	32122	1	0.338074	31910	0	0.167227	9915080	0.000000
318726811	936	41	1702.076459	31768	0	0.175162	31909	0	0.166694	9910212	0.000000
318708454	805	52	1699.640328	32005	0	0.167088	31906	0	0.166668	9905275	0.000000
318722975	743	40	1694.459428	31858	0	0.166688	32102	0	0.166667	9900196	0.000000
318725483	668	39	1692.780275	31805	0	0.166668	31775	0	0.166667	9895332	0.000000
318698970	611	36	1691.766226	31659	0	0.166667	31843	0	0.166667	9890372	0.000000
318723012	607	32	1689.218367	31987	0	0.166667	31821	0	0.166667	9885460	0.000000
318723586	569	36	1689.702306	31755	0	0.166667	31796	0	0.166667	9880430	0.000000
318721768	528	34	1687.476015	31990	0	0.166667	31881	0	0.166667	9875470	0.000000
318723290	416	20	1683.687549	31887	0	0.166667	31955	0	0.166667	9870578	0.000000
318727296	434	24	1683.301580	31893	0	0.166667	31999	0	0.166667	9865614	0.000000
318716831	486	28	1685.601082	31754	0	0.166667	31782	0	0.166667	9860735	0.000000
318733553	444	23	1685.861783	31876	0	0.166667	32027	0	0.166667	9855744	0.000000
318721333	442	26	1683.012936	31901	0	0.166667	32095	0	0.166667	9850840	0.000000
318756476	458	18	1684.162252	31903	0	0.166667	31912	0	0.166667	9845911	0.000000
318716019	496	24	1684.307522	31884	0	0.166667	31838	2	0.223928	9841055	0.000000
318745869	512	26	1686.928183	31961	0	0.166667	31902	0	0.178319	9836098	0.000000
318723801	510	21	1685.469595	32013	0	0.166667	31867	0	0.167244	9831124	0.000000
318714783	512	16	1685.547690	31880	0	0.166667	31873	0	0.166695	9826225	0.000000
318716695	499	20	1686.811905	31969	0	0.166667	31760	0	0.166668	9821254	0.000000
318704507	497	30	1684.428699	32014	0	0.166667	32022	0	0.166667	9816250	0.000000
318733526	498	29	1687.458787	31838	0	0.166667	31985	0	0.166667	9811415	0.000000
318717116	424	19	1682.273746	31933	0	0.166667	31659	0	0.166667	9806465	0.000000
318707643	412	23	1681.739236	32122	0	0.166667	31809	0	0.166667	9801620	-1.#IND00
318721420	333	19	1680.663744	31667	0	0.166667	31715	0	0.166667	9796747	-1.#IND00
318723899	362	22	1680.007999	31938	0	0.166667	31893	0	0.166667	9791837	-1.#IND00
318706047	506	25	1685.775634	31915	0	0.166667	31692	1	0.166667	9787038	-1.#IND00
318717934	420	17	1685.443985	31896	0	0.166667	31567	0	0.227978	9782092	-1.#IND00
318724645	360	18	1681.124639	32014	0	0.166667	31570	0	0.169705	9777199	-1.#IND00
318699241	337	23	1679.448611	31845	0	0.166667	31706	0	0.166817	9772256	-1.#IND00
318721633	292	13	1676.964929	31851	0	0.166667	32059	0	0.166674	9767465	-1.#IND00
318707319	245	13	1676.684062	31868	0	0.166667	31920	0	0.166667	9762720	-1.#IND00
318712923	243	5	1675.395635	31961	0	0.166667	31870	0	0.166667	9757819	-1.#IND00
318700992	250	5	1675.340780	31883	0	0.166667	32126	0	0.166667	9752875	-1.#IND00
318714511	202	11	1674.563279	31824	0	0.166667	32148	0	0.166667	9748094	-1.#IND00
318738138	209	6	1674.374676	32094	0	0.166667	32069	0	0.166667	9743256	-1.#IND00
318712640	215	7	1674.026381	31793	0	0.166667	31860	0	0.166667	9738403	-1.#IND00
318708555	183	12	1675.090439	31884	0	0.166667	31971	0	0.166667	9733482	-1.#IND00
318720452	197	10	1674.239409	31852	0	0.166667	31663	0	0.166667	9728678	-1.#IND00
318740137	190	10	1673.112679	31760	0	0.166667	31818	0	0.166667	9723824	-1.#IND00
318717533	182	9	1674.342309	31771	0	0.166667	32114	0	0.166667	9719032	-1.#IND00
318729538	234	13	1675.014555	31940	0	0.166667	32019	0	0.166667	9714377	-1.#IND00
318721428	166	15	1673.863864	31876	0	0.166667	31895	0	0.166667	9709463	-1.#IND00
318733568	124	11	1671.925904	32084	1	0.166667	32065	0	0.166667	9704563	-1.#IND00
318736499	102	8	1671.072169	31749	0	0.166667	32004	0	0.166667	9699591	-1.#IND00
318732014	64	3	1669.672456	31977	0	0.166667	31794	0	0.166667	9694660	-1.#IND00
318717530	60	4	1669.209972	32026	0	0.166667	31889	0	0.166667	9689847	-1.#IND00
318700809	56	3	1668.887057	31983	0	0.166667	31717	0	0.166667	9685091	-1.#IND00
318730235	61	9	1668.911244	32050	0	0.166667	31998	0	0.189658	9680281	-1.#IND00
318715579	81	6	1669.799224	32153	0	0.166667	31809	0	0.167806	9675439	-1.#IND00
318712701	77	8	1670.060477	31871	0	0.166667	31877	0	0.166723	9670553	-1.#IND00
318733600	64	3	1669.176817	31907	0	0.166667	31933	0	0.166669	9665735	-1.#IND00
318733780	76	5	1669.268703	31906	0	0.166667	31663	2	0.285634	9660860	-1.#IND00
318708717	75	4	1669.710228	31724	0	0.166667	31769	0	0.356812	9656008	-1.#IND00
318718033	82	3	1669.918591	31944	0	0.166667	31557	0	0.176091	9651124	-1.#IND00
318755318	96	3	1670.908106	31968	0	0.166667	31823	0	0.167134	9646313	-1.#IND00
318730808	80	4	1669.666333	31869	0	0.166667	31755	0	0.166690	9641411	-1.#IND00
318715562	84	7	1669.673750	31902	0	0.166667	31754	0	0.166668	9636581	-1.#IND00
318719296	94	3	1670.187497	32141	0	0.166667	31814	0	0.166667	9631729	-1.#IND00
318709356	96	4	1670.126080	32083	0	0.166667	31746	0	0.166667	9626973	-1.#IND00
318715631	114	3	1670.406124	31826	0	0.166667	31895	0	0.166667	9622097	-1.#IND00
318711831	127	10	1671.548119	31947	0	0.166667	31881	0	0.166667	9617389	-1.#IND00
318714119	161	7	1673.341884	31712	0	0.166667	31661	0	0.166667	9612642	-1.#IND00
318743985	137	7	1671.792977	31814	0	0.166667	31767	0	0.166667	9607846	-1.#IND00
318720079	159	6	1671.734639	31918	0	0.166667	31935	0	0.166667	9603012	-1.#IND00
318719593	176	11	1673.340357	32012	0	0.166667	31733	0	0.166667	9598112	-1.#IND00
318724446	202	6	1673.721175	31852	0	0.166667	31763	0	0.166667	9593411	-1.#IND00
318726600	184	6	1673.740513	31916	0	0.166667	31961	0	0.166667	9588573	-1.#IND00
318743171	182	6	1673.137766	31814	0	0.166667	31930	0	0.166667	9583799	-1.#IND00
318728456	223	16	1674.798139	31942	0	0.166667	31916	0	0.166667	9578996	-1.#IND00
318713826	224	7	1673.854623	31957	0	0.166667	31792	0	0.166667	9574111	-1.#IND00
318692874	201	11	1674.110838	31826	0	0.166667	31836	0	0.166667	9569253	-1.#IND00
318697162	173	11	1672.984245	31668	0	0.166667	31797	0	0.166667	9564502	-1.#IND00
318718605	162	13	1673.343204	31896	0	0.166667	31816	0	0.166667	9559704	-1.#IND00
318739657	220	10	1674.091800	31895	0	0.166667	31871	0	0.166667	9554898	-1.#IND00
318725770	219	9	1675.191896	31915	0	0.166667	32010	0	0.166667	9550165	-1.#IND00
318716112	262	13	1676.159904	31835	0	0.166667	31602	0	0.166667	9545326	-1.#IND00
318720528	237	12	1676.603805	31943	0	0.166667	31756	0	0.166667	9540494	-1.#IND00
318743282	232	13	1676.706385	31687	0	0.166667	31766	0	0.166667	9535700	-1.#IND00
318743368	225	13	1675.232446	31820	0	0.166667	32028	0	0.166667	9530852	-1.#IND00
318725715	233	9	1674.902940	31605	0	0.166667	31837	0	0.166667	9526232	-1.#IND00
318722953	272	14	1675.926124	31918	0	0.166667	31894	0	0.166667	9521489	-1.#IND00
318729375	260	17	1676.090780	31814	0	0.166667	31762	0	0.166667	9516669	-1.#IND00
npatches	nstrain	runtime	dt	init_x	init_y	init_y_blood	init_z	init_S	beta0	beta1	beta2	beta3	mean_beta	B	d	delta	delta_blood	b[0]	mut	m	CTL	c	g	epsilon	k	het	lambda	rho	omega	x_max	patch.dyna	DELTA	A	VA
10000	1	100.000000	0.001000	21900	9499	5000000	0.001000	10000000	1.641948	2.855781	2.337726	2.964687	2	800000000	0.010000	1.000000	1.000000	80000	0.000050	0.004800	0	0.500000	0.000000	2.500000	6.000000	0.500000	0.000000	0.000000	0.000000	31872	0	10.000000	7.000000	1.000000
sus	inf	inf_blood	z	x[0]	y[0][0]	z[0]	x[1]	y[1][0]	z[1]	S[0]	synchrony
219000000	94990000	5000000	10.000000	21900	9499	0.001000	21900	9499	0.001000	10000000	0.000000
270011073	46228581	2435172	3941.516320	27780	4102	0.394152	24738	5621	0.394152	9994970	0.000000
305738434	5105202	275770	6325.803353	30798	446	0.632580	29636	690	0.632580	9989967	0.000000
316997365	231873	12717	7771.765723	31659	17	0.777177	31621	35	0.777177	9984939	0.000000
318567735	7562	418	4962.376972	32016	0	0.388041	31927	2	0.480658	9979913	0.000000
318745689	2343	132	2006.768057	31943	0	0.177639	31954	0	0.187466	9974851	0.000000
318730868	1669	68	1758.671734	31695	0	0.167210	31794	0	0.167698	9969875	0.000000
318736372	1225	55	1722.170045	31987	0	0.166694	31871	0	0.166718	9964873	0.000000
318729833	1019	58	1711.275481	31845	0	0.166668	31768	0	0.166669	9959918	0.000000
318711928	817	52	1701.137395	31883	0	0.166667	31879	0	0.166667	9954832	0.000000
318722368	581	23	1692.712616	31499	2	0.180717	31783	0	0.166667	9949747	0.000000
318721253	449	28	1685.447702	31901	0	0.167936	31924	0	0.166667	9944778	0.000000
318720554	399	15	1680.836217	31926	0	0.166730	31716	0	0.166667	9939799	0.000000
318726532	350	15	1680.130633	31828	0	0.166670	32054	0	0.166667	9934746	0.000000
318737992	240	13	1675.402917	31941	0	0.166667	31936	0	0.166667	9929700	0.000000
318720387	195	6	1673.838255	32034	0	0.166667	32146	0	0.166667	9924890	0.000000
318717374	210	12	1673.719981	31653	0	0.166667	31612	0	0.166667	9919873	0.000000
318708017	180	10	1674.588394	32066	0	0.166667	31760	0	0.166667	9914836	0.000000
318736956	153	4	1673.006819	32163	0	0.166667	31524	0	0.166667	9909985	0.000000
318711662	110	4	1670.717581	32134	0	0.166667	32070	0	0.166667	9904944	0.000000
318710946	113	9	1671.588669	31936	0	0.166667	31914	0	0.166667	9899917	0.000000
318731744	85	3	1670.335834	31743	0	0.166667	31851	0	0.166667	9894951	0.000000
318720436	57	2	1669.510757	31884	0	0.166667	31852	0	0.166667	9889906	0.000000
318728899	56	2	1669.161882	31936	0	0.166667	31940	0	0.166667	9885004	0.000000
318714810	70	5	1669.188871	31728	0	0.166667	32034	0	0.166667	9880132	0.000000
318727463	77	4	1669.532212	31807	0	0.166667	31863	0	0.166667	9875106	0.000000
318736518	60	2	1669.122938	31820	0	0.166667	31862	0	0.166667	9870096	0.000000
318724821	36	1	1668.219854	31937	0	0.166667	32078	0	0.166667	9865256	0.000000
318745112	33	1	1668.157715	31744	0	0.166667	31724	0	0.166667	9860397	0.000000
318731300	13	0	1667.100190	31806	0	0.166667	32019	0	0.166667	9855518	0.000000
318738118	13	0	1667.200568	31877	0	0.166667	31645	0	0.166667	9850665	0.000000
318727741	13	0	1667.107423	31804	0	0.166667	31977	0	0.166667	9845738	0.000000
318746647	1	1	1666.865387	31706	0	0.166667	31869	0	0.166667	9840720	0.000000
318716389	1	0	1666.679247	32003	0	0.166667	31894	0	0.166667	9835961	0.000000
318723842	6	1	1666.900156	31765	0	0.166667	31840	0	0.166667	9831052	0.000000
318710940	13	0	1667.073504	31826	0	0.166667	32082	0	0.166667	9826075	0.000000
318746190	26	3	1667.750004	31746	0	0.166667	31971	0	0.166667	9821182	0.000000
318723864	7	0	1667.055467	31775	0	0.166667	31849	0	0.166667	9816404	0.000000
318743568	10	0	1666.785798	31966	0	0.166667	32244	0	0.166667	9811495	0.000000
318720156	13	0	1667.149295	31838	0	0.166667	31895	0	0.166667	9806379	0.000000
318714755	7	0	1666.866405	31942	0	0.166667	32006	0	0.166667	9801588	-1.#IND00
318720481	5	0	1666.835188	32043	0	0.166667	31782	0	0.166667	9796727	-1.#IND00
318741167	1	0	1666.741003	31813	0	0.166667	31843	0	0.166667	9791844	-1.#IND00
318706092	0	0	1666.702562	31880	0	0.166667	31900	0	0.166667	9786962	-1.#IND00
npatches	nstrain	runtime	dt	init_x	init_y	init_y_blood	init_z	init_S	beta0	beta1	beta2	beta3	mean_beta	B	d	delta	delta_blood	b[0]	mut	m	CTL	c	g	epsilon	k	het	lambda	rho	omega	x_max	patch.dyna	DELTA	A	VA
10000	1	100.000000	0.001000	21900	9499	5000000	0.001000	10000000	2.186986	1.459894	1.928946	2.269900	2	800000000	0.010000	1.000000	1.000000	80000	0.000050	0.004800	0	0.500000	0.000000	2.500000	7.000000	0.500000	0.000000	0.000000	0.000000	31872	0	10.000000	7.000000	1.000000
sus	inf	inf_blood	z	x[0]	y[0][0]	z[0]	x[1]	y[1][0]	z[1]	S[0]	synchrony
219000000	94990000	5000000	10.000000	21900	9499	0.001000	21900	9499	0.001000	10000000	0.000000
273713671	37817107	2008573	3941.516320	26997	3867	0.394152	28631	3387	0.394152	9995113	0.000000
309062280	2602180	142248	6325.803353	30853	267	0.632580	31226	201	0.632580	9990047	0.000000
317668727	60425	3327	7731.857593	31629	9	0.777177	31840	5	0.777177	9985025	0.000000
318649887	2679	153	2775.474046	31848	0	0.268989	32036	0	0.244478	9979945	0.000000
318737387	1259	71	1783.755068	32168	0	0.171738	31778	0	0.170523	9974951	0.000000
318724889	753	38	1705.487689	31974	0	0.166918	32079	0	0.166858	9969890	0.000000
318731437	438	24	1685.787148	31905	0	0.202435	32100	0	0.166676	9964918	0.000000
318723949	314	6	1679.396992	32002	0	0.168439	31913	0	0.166667	9959980	0.000000
318734040	185	10	1673.706088	31877	0	0.166755	31981	0	0.166667	9955013	0.000000
318729498	114	7	1671.781565	31934	0	0.166671	31830	0	0.166667	9950111	0.000000
318747798	51	5	1669.131868	31946	0	0.166667	31799	0	0.166667	9945225	0.000000
318736989	43	3	1668.598308	31778	0	0.166667	31911	0	0.166667	9940300	0.000000
318724051	46	2	1668.358210	31875	0	0.166667	31841	0	0.166667	9935333	0.000000
318736407	27	0	1667.415154	32082	0	0.166667	31743	0	0.166667	9930356	0.000000
318726353	8	0	1667.002725	31890	0	0.166667	31962	0	0.166667	9925398	0.000000
318740018	3	0	1666.827980	31767	0	0.166667	31764	0	0.166667	9920505	0.000000
318711941	2	0	1666.682632	31924	0	0.166667	31914	0	0.166667	9915594	0.000000
318732153	2	0	1666.748763	31703	0	0.166667	31720	0	0.166667	9910618	0.000000
318730597	0	0	1666.678235	31975	0	0.166667	31680	0	0.166667	9905614	0.000000
npatches	nstrain	runtime	dt	init_x	init_y	init_y_blood	init_z	init_S	beta0	beta1	beta2	beta3	mean_beta	B	d	delta	delta_blood	b[0]	mut	m	CTL	c	g	epsilon	k	het	lambda	rho	omega	x_max	patch.dyna	DELTA	A	VA
10000	1	100.000000	0.001000	21900	9499	5000000	0.001000	10000000	1.128414	1.657505	1.429708	1.926137	2	800000000	0.010000	1.000000	1.000000	80000	0.000050	0.004800	0	0.500000	0.000000	2.500000	8.000000	0.500000	0.000000	0.000000	0.000000	31872	0	10.000000	7.000000	1.000000
sus	inf	inf_blood	z	x[0]	y[0][0]	z[0]	x[1]	y[1][0]	z[1]	S[0]	synchrony
219000000	94990000	5000000	10.000000	21900	9499	0.001000	21900	9499	0.001000	10000000	0.000000
276461413	31346151	1677274	3941.516320	29362	2460	0.394152	28330	2769	0.394152	9994927	0.000000
311161494	1356858	74418	6325.803353	31530	92	0.632580	31202	145	0.632580	9989837	0.000000
317993209	17035	954	6686.464796	31764	3	0.503108	31701	0	0.561971	9984789	0.000000
318666250	1480	80	2125.855794	31969	0	0.296896	31822	2	0.247172	9979824	0.000000
318715797	744	41	1723.639408	31732	0	0.173121	31874	0	0.171400	9974945	0.000000
318734536	346	19	1683.807929	31732	0	0.166987	31946	0	0.166901	9969747	0.000000
318737049	195	11	1675.409011	31705	0	0.166683	31848	0	0.166678	9964673	0.000000
318729550	119	7	1671.738638	32006	0	0.166667	31601	0	0.166667	9959673	0.000000
318731071	48	3	1668.734434	31943	0	0.166667	31720	0	0.166667	9954599	0.000000
318727811	45	4	1668.389074	31968	0	0.166667	31853	0	0.166667	9949597	0.000000
318724940	33	1	1668.064371	31992	0	0.166667	31817	0	0.166667	9944631	0.000000
318705559	7	1	1666.916515	31915	0	0.166667	31691	0	0.166667	9939775	0.000000
318730765	2	0	1666.712921	31910	0	0.166667	31910	0	0.166667	9934895	0.000000
318699331	14	0	1667.002799	31796	0	0.166667	31881	0	0.166667	9929967	0.000000
318721969	2	0	1666.886587	32011	0	0.166667	31745	0	0.166667	9924974	0.000000
318726440	1	0	1666.757628	31695	0	0.166667	31713	0	0.166667	9920029	0.000000
318709321	0	0	1666.671444	31852	0	0.166667	31804	0	0.166667	9915107	0.000000
npatches	nstrain	runtime	dt	init_x	init_y	init_y_blood	init_z	init_S	beta0	beta1	beta2	beta3	mean_beta	B	d	delta	delta_blood	b[0]	mut	m	CTL	c	g	epsilon	k	het	lambda	rho	omega	x_max	patch.dyna	DELTA	A	VA
10000	1	100.000000	0.001000	21900	9499	5000000	0.001000	10000000	1.215742	2.619101	1.274604	2.173627	2	800000000	0.010000	1.000000	1.000000	80000	0.000050	0.004800	0	0.500000	0.000000	2.500000	9.000000	0.500000	0.000000	0.000000	0.000000	31872	0	10.000000	7.000000	1.000000
sus	inf	inf_blood	z	x[0]	y[0][0]	z[0]	x[1]	y[1][0]	z[1]	S[0]	synchrony
219000000	94990000	5000000	10.000000	21900	9499	0.001000	21900	9499	0.001000	10000000	0.000000
279206910	25765497	1389153	3941.516320	29190	2044	0.394152	26600	3021	0.394152	9995003	0.000000
312689926	692480	38979	6325.803353	31674	54	0.632580	30926	110	0.632580	9989984	0.000000
318195294	5757	309	4737.221314	31851	1	0.543411	31720	1	0.524503	9984884	0.000000
318658845	853	55	1884.966582	31927	0	0.185339	31920	0	0.184402	9979922	0.000000
318711733	390	16	1693.779919	31622	0	0.167592	31606	0	0.167546	9975040	0.000000
318724494	161	10	1673.829922	31886	0	0.166713	31828	0	0.166710	9970240	0.000000
318735830	67	2	1670.027652	31657	0	0.166669	31741	0	0.166669	9965333	0.000000
318708213	43	1	1668.678084	31920	0	0.166667	31767	0	0.166667	9960305	0.000000
318725915	20	2	1667.577455	31983	0	0.166667	32007	0	0.166667	9955249	0.000000
318713696	18	1	1667.411249	31877	0	0.166667	31749	0	0.166667	9950303	0.000000
318707033	0	0	1666.730728	31736	0	0.166667	31904	0	0.166667	9945414	0.000000
npatches	nstrain	runtime	dt	init_x	init_y	init_y_blood	init_z	init_S	beta0	beta1	beta2	beta3	mean_beta	B	d	delta	delta_blood	b[0]	mut	m	CTL	c	g	epsilon	k	het	lambda	rho	omega	x_max	patch.dyna	DELTA	A	VA
10000	1	100.000000	0.001000	21900	9499	5000000	0.001000	10000000	1.764102	1.014790	1.483176	2.053764	2	800000000	0.010000	1.000000	1.000000	80000	0.000050	0.004800	0	0.500000	0.000000	2.500000	10.000000	0.500000	0.000000	0.000000	0.000000	31872	0	10.000000	7.000000	1.000000
sus	inf	inf_blood	z	x[0]	y[0][0]	z[0]	x[1]	y[1][0]	z[1]	S[0]	synchrony
219000000	94990000	5000000	10.000000	21900	9499	0.001000	21900	9499	0.001000	10000000	0.000000
281637019	21198678	1152011	3941.516320	28674	2084	0.394152	29595	1632	0.394152	9994975	0.000000
313756800	353620	20224	6325.803353	31383	34	0.632580	31705	24	0.632580	9990067	0.000000
318292164	2543	161	3412.495561	31907	0	0.415005	31922	0	0.277471	9985212	0.000000
318698405	470	34	1783.234866	32017	0	0.178975	31804	0	0.172158	9980386	0.000000
318714768	139	9	1678.059129	31798	0	0.167277	31738	0	0.166939	9975306	0.000000
318720875	85	5	1670.064624	31911	0	0.166697	31702	0	0.166680	9970228	0.000000
318727596	21	3	1668.036888	31885	0	0.166668	32028	0	0.166667	9965311	0.000000
318735482	4	1	1666.937358	31703	0	0.166667	31847	0	0.166667	9960178	0.000000
318737583	4	0	1666.781085	32118	0	0.166667	31838	0	0.166667	9955113	0.000000
318718111	6	2	1666.879765	31809	0	0.166667	31724	0	0.166667	9950216	0.000000
318735706	0	0	1666.700527	31779	0	0.166667	31690	0	0.166667	9945229	0.000000
npatches	nstrain	runtime	dt	init_x	init_y	init_y_blood	init_z	init_S	beta0	beta1	beta2	beta3	mean_beta	B	d	delta	delta_blood	b[0]	mut	m	CTL	c	g	epsilon	k	het	lambda	rho	omega	x_max	patch.dyna	DELTA	A	VA
10000	1	100.000000	0.001000	21900	9499	5000000	0.001000	10000000	2.552486	2.313073	2.744296	1.264805	2	800000000	0.010000	1.000000	1.000000	80000	0.000050	0.004800	0	0.500000	0.000000	2.500000	11.000000	0.500000	0.000000	0.000000	0.000000	31872	0	10.000000	7.000000	1.000000
sus	inf	inf_blood	z	x[0]	y[0][0]	z[0]	x[1]	y[1][0]	z[1]	S[0]	synchrony
219000000	94990000	5000000	10.000000	21900	9499	0.001000	21900	9499	0.001000	10000000	0.000000
283762306	17445516	956206	3941.516320	27516	2031	0.394152	27842	1871	0.394152	9995080	0.000000
314484184	179888	10292	6325.803353	31436	27	0.632580	31208	16	0.632580	9989987	0.000000
318381967	1477	66	2729.043796	31827	0	0.314810	31788	1	0.315678	9984946	0.000000
318706399	279	12	1735.547285	32010	0	0.174009	31909	0	0.175634	9979942	0.000000
318719262	103	6	1674.569979	32073	0	0.167031	31982	0	0.167111	9974990	0.000000
318711145	43	0	1668.638248	31838	0	0.166685	32065	0	0.166689	9969907	0.000000
318722195	22	0	1667.804430	31801	0	0.166668	31985	0	0.166668	9964888	0.000000
318719386	4	1	1666.915340	31649	0	0.166667	31694	0	0.166667	9959953	0.000000
318723725	0	0	1666.678992	31817	0	0.166667	32009	0	0.166667	9954979	0.000000
npatches	nstrain	runtime	dt	init_x	init_y	init_y_blood	init_z	init_S	beta0	beta1	beta2	beta3	mean_beta	B	d	delta	delta_blood	b[0]	mut	m	CTL	c	g	epsilon	k	het	lambda	rho	omega	x_max	patch.dyna	DELTA	A	VA
10000	1	100.000000	0.001000	21900	9499	5000000	0.001000	10000000	1.207908	1.234644	1.108675	1.764597	2	800000000	0.010000	1.000000	1.000000	80000	0.000050	0.004800	0	0.500000	0.000000	2.500000	12.000000	0.500000	0.000000	0.000000	0.000000	31872	0	10.000000	7.000000	1.000000
sus	inf	inf_blood	z	x[0]	y[0][0]	z[0]	x[1]	y[1][0]	z[1]	S[0]	synchrony
219000000	94990000	5000000	10.000000	21900	9499	0.001000	21900	9499	0.001000	10000000	0.000000
286055017	14189069	782229	3941.516320	29828	1162	0.394152	29409	1190	0.394152	9995017	0.000000
315085049	88859	5068	6324.063141	31689	14	0.632580	31676	4	0.632580	9990004	0.000000
318456682	840	35	2337.651762	31734	0	0.221402	31769	0	0.205142	9984916	0.000000
318720839	172	7	1709.013173	31940	0	0.169380	32019	0	0.168574	9979769	0.000000
318725142	42	1	1670.803926	32110	0	0.166801	32016	0	0.166761	9974721	0.000000
318712590	15	5	1667.719529	32056	0	0.166673	31831	0	0.166671	9969624	0.000000
318716801	2	0	1666.958273	31754	0	0.166667	31860	0	0.166667	9964731	0.000000
318731684	0	0	1666.688753	31843	0	0.166667	32076	0	0.166667	9959739	0.000000
npatches	nstrain	runtime	dt	init_x	init_y	init_y_blood	init_z	init_S	beta0	beta1	beta2	beta3	mean_beta	B	d	delta	delta_blood	b[0]	mut	m	CTL	c	g	epsilon	k	het	lambda	rho	omega	x_max	patch.dyna	DELTA	A	VA
10000	1	100.000000	0.001000	21900	9499	5000000	0.001000	10000000	2.142325	2.716831	2.181417	2.924894	2	800000000	0.010000	1.000000	1.000000	80000	0.000050	0.004800	0	0.500000	0.000000	2.500000	13.000000	0.500000	0.000000	0.000000	0.000000	31872	0	10.000000	7.000000	1.000000
sus	inf	inf_blood	z	x[0]	y[0][0]	z[0]	x[1]	y[1][0]	z[1]	S[0]	synchrony
219000000	94990000	5000000	10.000000	21900	9499	0.001000	21900	9499	0.001000	10000000	0.000000
287673483	11702703	649210	3941.516320	28459	1154	0.394152	27629	1371	0.394152	9995037	0.000000
315488416	45292	2787	6270.262687	31456	1	0.606400	31598	10	0.632580	9990092	0.000000
318496364	521	29	2119.847733	32082	0	0.188461	31823	0	0.216041	9985131	0.000000
318706780	42	2	1691.907105	32109	0	0.167747	32023	0	0.169114	9980044	0.000000
318734758	12	0	1668.329546	32122	0	0.166720	31862	0	0.166788	9975038	0.000000
318747750	1	0	1666.785368	31956	0	0.166669	31903	0	0.166673	9970136	0.000000
318740889	3	0	1666.771669	31865	0	0.166667	31748	0	0.166667	9965187	0.000000
318724750	2	0	1666.867552	31961	0	0.166667	31853	0	0.166667	9960257	0.000000
318722264	0	0	1666.676623	31741	0	0.166667	31906	0	0.166667	9955392	0.000000
npatches	nstrain	runtime	dt	init_x	init_y	init_y_blood	init_z	init_S	beta0	beta1	beta2	beta3	mean_beta	B	d	delta	delta_blood	b[0]	mut	m	CTL	c	g	epsilon	k	het	lambda	rho	omega	x_max	patch.dyna	DELTA	A	VA
10000	1	100.000000	0.001000	21900	9499	5000000	0.001000	10000000	1.024851	2.305273	1.593932	1.621593	2	800000000	0.010000	1.000000	1.000000	80000	0.000050	0.004800	0	0.500000	0.000000	2.500000	14.000000	0.500000	0.000000	0.000000	0.000000	31872	0	10.000000	7.000000	1.000000
sus	inf	inf_blood	z	x[0]	y[0][0]	z[0]	x[1]	y[1][0]	z[1]	S[0]	synchrony
219000000	94990000	5000000	10.000000	21900	9499	0.001000	21900	9499	0.001000	10000000	0.000000
289346501	9563028	536548	3941.516320	30285	700	0.394152	28599	1032	0.394152	9994959	0.000000
315819263	22654	1376	5972.108602	31843	1	0.508109	31706	2	0.632580	9989947	0.000000
318464299	352	23	1983.755067	31859	0	0.183590	31909	0	0.192407	9985050	0.000000
318715187	63	0	1685.421299	31965	0	0.167505	31719	0	0.167942	9980120	0.000000
318742963	17	0	1668.521908	31920	0	0.166708	31907	0	0.166730	9975144	0.000000
318747794	0	0	1666.798312	31917	0	0.166669	31811	0	0.166670	9970238	0.000000
npatches	nstrain	runtime	dt	init_x	init_y	init_y_blood	init_z	init_S	beta0	beta1	beta2	beta3	mean_beta	B	d	delta	delta_blood	b[0]	mut	m	CTL	c	g	epsilon	k	het	lambda	rho	omega	x_max	patch.dyna	DELTA	A	VA
10000	1	100.000000	0.001000	21900	9499	5000000	0.001000	10000000	2.862529	1.867657	1.390716	2.473881	2	800000000	0.010000	1.000000	1.000000	80000	0.000050	0.004800	0	0.500000	0.000000	2.500000	15.000000	0.500000	0.000000	0.000000	0.000000	31872	0	10.000000	7.000000	1.000000
sus	inf	inf_blood	z	x[0]	y[0][0]	z[0]	x[1]	y[1][0]	z[1]	S[0]	synchrony
219000000	94990000	5000000	10.000000	21900	9499	0.001000	21900	9499	0.001000	10000000	0.000000
290650627	7889406	445604	3941.516320	27900	1004	0.394152	29231	752	0.394152	9995004	0.000000
316049188	11899	759	5422.323963	31410	3	0.632580	31655	1	0.388259	9989994	0.000000
318503945	210	16	1901.761797	31763	0	0.190557	31912	0	0.178400	9984986	0.000000
318703139	43	2	1679.968200	32175	0	0.167851	31970	0	0.167248	9980072	0.000000
318714552	3	0	1667.444436	31931	0	0.166725	31944	0	0.166695	9975119	0.000000
318727445	1	0	1666.831129	31749	0	0.166670	31774	0	0.166668	9970145	0.000000
318706057	2	0	1666.735541	31879	0	0.166667	31859	0	0.166667	9965177	0.000000
318740389	0	0	1666.676639	31843	0	0.166667	31958	0	0.166667	9960123	0.000000
npatches	nstrain	runtime	dt	init_x	init_y	init_y_blood	init_z	init_S	beta0	beta1	beta2	beta3	mean_beta	B	d	delta	delta_blood	b[0]	mut	m	CTL	c	g	epsilon	k	het	lambda	rho	omega	x_max	patch.dyna	DELTA	A	VA
10000	1	100.000000	0.001000	21900	9499	5000000	0.001000	10000000	1.852841	1.180232	1.809102	1.935803	2	800000000	0.010000	1.000000	1.000000	80000	0.000050	0.004800	0	0.500000	0.000000	2.500000	16.000000	0.500000	0.000000	0.000000	0.000000	31872	0	10.000000	7.000000	1.000000
sus	inf	inf_blood	z	x[0]	y[0][0]	z[0]	x[1]	y[1][0]	z[1]	S[0]	synchrony
219000000	94990000	5000000	10.000000	21900	9499	0.001000	21900	9499	0.001000	10000000	0.000000
292063530	6430287	365225	3941.516320	29277	625	0.394152	29992	552	0.394152	9995071	0.000000
316271284	6377	362	4753.409461	31524	0	0.504504	31628	2	0.493455	9989987	0.000000
318506051	137	12	1841.655631	31785	0	0.183411	31731	0	0.183614	9985044	0.000000
318726560	9	1	1676.314774	32141	0	0.167497	31952	0	0.167507	9979972	0.000000
318742644	1	0	1667.319491	31834	0	0.166708	31627	0	0.166708	9974875	0.000000
318733190	0	0	1666.699023	31894	0	0.166669	31689	0	0.166669	9969934	0.000000
npatches	nstrain	runtime	dt	init_x	init_y	init_y_blood	init_z	init_S	beta0	beta1	beta2	beta3	mean_beta	B	d	delta	delta_blood	b[0]	mut	m	CTL	c	g	epsilon	k	het	lambda	rho	omega	x_max	patch.dyna	DELTA	A	VA
10000	1	100.000000	0.001000	21900	9499	5000000	0.001000	10000000	2.608789	2.400688	1.337318	1.441054	2	800000000	0.010000	1.000000	1.000000	80000	0.000050	0.004800	0	0.500000	0.000000	2.500000	17.000000	0.500000	0.000000	0.000000	0.000000	31872	0	10.000000	7.000000	1.000000
sus	inf	inf_blood	z	x[0]	y[0][0]	z[0]	x[1]	y[1][0]	z[1]	S[0]	synchrony
219000000	94990000	5000000	10.000000	21900	9499	0.001000	21900	9499	0.001000	10000000	0.000000
293177378	5272807	302582	3941.516320	28725	596	0.394152	28740	574	0.394152	9994986	0.000000
316438887	3805	211	4183.577093	31666	0	0.344364	31553	3	0.521482	9989937	0.000000
318536166	84	4	1803.540450	32127	0	0.175474	32011	0	0.186660	9984861	0.000000
318707303	7	0	1673.881790	31813	0	0.167103	31955	0	0.167658	9979839	0.000000
318723652	0	0	1667.058083	31661	0	0.166688	31824	0	0.166716	9974927	0.000000
npatches	nstrain	runtime	dt	init_x	init_y	init_y_blood	init_z	init_S	beta0	beta1	beta2	beta3	mean_beta	B	d	delta	delta_blood	b[0]	mut	m	CTL	c	g	epsilon	k	het	lambda	rho	omega	x_max	patch.dyna	DELTA	A	VA
10000	1	100.000000	0.001000	21900	9499	5000000	0.001000	10000000	2.489203	2.629098	1.101519	2.628591	2	800000000	0.010000	1.000000	1.000000	80000	0.000050	0.004800	0	0.500000	0.000000	2.500000	18.000000	0.500000	0.000000	0.000000	0.000000	31872	0	10.000000	7.000000	1.000000
sus	inf	inf_blood	z	x[0]	y[0][0]	z[0]	x[1]	y[1][0]	z[1]	S[0]	synchrony
219000000	94990000	5000000	10.000000	21900	9499	0.001000	21900	9499	0.001000	10000000	0.000000
294064600	4364862	252615	3941.516320	28810	488	0.394152	28804	464	0.394152	9994992	0.000000
316571454	2423	159	3731.739082	31587	2	0.479337	31726	0	0.374949	9989967	0.000000
318553026	50	3	1775.574127	31651	0	0.182585	31864	0	0.176990	9984835	0.000000
318711606	6	1	1672.454156	31745	0	0.167456	31924	0	0.167178	9979818	0.000000
318753181	0	0	1666.956672	32043	0	0.166706	31956	0	0.166692	9974788	0.000000
npatches	nstrain	runtime	dt	init_x	init_y	init_y_blood	init_z	init_S	beta0	beta1	beta2	beta3	mean_beta	B	d	delta	delta_blood	b[0]	mut	m	CTL	c	g	epsilon	k	het	lambda	rho	omega	x_max	patch.dyna	DELTA	A	VA
10000	1	100.000000	0.001000	21900	9499	5000000	0.001000	10000000	1.750397	2.099789	1.132540	2.950575	2	800000000	0.010000	1.000000	1.000000	80000	0.000050	0.004800	0	0.500000	0.000000	2.500000	19.000000	0.500000	0.000000	0.000000	0.000000	31872	0	10.000000	7.000000	1.000000
sus	inf	inf_blood	z	x[0]	y[0][0]	z[0]	x[1]	y[1][0]	z[1]	S[0]	synchrony
219000000	94990000	5000000	10.000000	21900	9499	0.001000	21900	9499	0.001000	10000000	0.000000
295095259	3556657	207777	3941.516320	29813	283	0.394152	29469	383	0.394152	9995087	0.000000
316691771	1449	89	3346.927987	31682	0	0.385171	31668	0	0.547581	9990168	0.000000
318581703	41	0	1754.294337	31706	0	0.177496	31844	0	0.185546	9985064	0.000000
318727367	2	0	1671.242367	31829	0	0.167203	31985	0	0.167602	9980001	0.000000
318733331	0	0	1666.897986	31846	0	0.166693	31881	0	0.166713	9974961	0.000000
npatches	nstrain	runtime	dt	init_x	init_y	init_y_blood	init_z	init_S	beta0	beta1	beta2	beta3	mean_beta	B	d	delta	delta_blood	b[0]	mut	m	CTL	c	g	epsilon	k	het	lambda	rho	omega	x_max	patch.dyna	DELTA	A	VA
10000	1	100.000000	0.001000	21900	9499	5000000	0.001000	10000000	1.141321	1.394378	2.961630	2.145466	2	800000000	0.010000	1.000000	1.000000	80000	0.000050	0.004800	0	0.500000	0.000000	2.500000	20.000000	0.500000	0.000000	0.000000	0.000000	31872	0	10.000000	7.000000	1.000000
sus	inf	inf_blood	z	x[0]	y[0][0]	z[0]	x[1]	y[1][0]	z[1]	S[0]	synchrony
219000000	94990000	5000000	10.000000	21900	9499	0.001000	21900	9499	0.001000	10000000	0.000000
295893832	2922420	172122	3941.516320	30414	249	0.394152	30253	216	0.394152	9995071	0.000000
316794576	969	54	3065.498914	31683	0	0.289981	31690	0	0.275429	9989987	0.000000
318577633	30	0	1738.726646	31684	0	0.172779	31861	0	0.172057	9984921	0.000000
318705223	3	0	1670.418854	31949	0	0.166970	31865	0	0.166934	9980064	0.000000
318731903	0	0	1666.852637	31956	0	0.166682	32028	0	0.166680	9975233	0.000000
