# Supplementary material for: Large Variations in HIV-1 Viral Load Explained by Shifting-Mosaic Metapopulation Dynamics
Source: PLoS Biol. 2016 Oct 5;14(10):e1002567. doi: 10.1371/journal.pbio.1002567 (PMC5051940; doi:10.1371/journal.pbio.1002567)
Supplement: S1 Data — Each file gives the output from the simulations indicated by the filename: low migration (ms1, db432); high migration (ms1, db1); very high migration (ms10, db1); number of patches (np); reservoir (storage); no reservoir (nostorage); CTL immigration model (CTLimmig); CTL proliferation model (CTLprolif); β¯ (beta1, beta2, …). Within each file, there are 21 simulations for (k = 0,1,..,20), and data is output each day. For measures of synchrony, the final entry should be used. See Methods and S1 Simulation Code for further details. (ZIP) [file pbio.1002567.s002.zip › S1_Data/ms1_np10000_nostorage_noPD_CTLimmig_db1_beta20.tsv]

npatches	nstrain	runtime	dt	init_x	init_y	init_y_blood	init_z	init_S	beta0	beta1	beta2	beta3	mean_beta	B	d	delta	delta_blood	b[0]	mut	m	CTL	c	g	epsilon	k	het	lambda	rho	omega	x_max	patch.dyna	DELTA	A	VA
10000	1	100.000000	0.001000	21900	9499	5000000	0.001000	10000000	26.786764	20.280596	10.208748	13.232396	20	800000000	0.010000	1.000000	1.000000	80000	0.000050	0.004800	0	0.500000	0.000000	2.500000	0.000000	0.500000	0.000000	0.000000	0.000000	31872	0	10.000000	7.000000	1.000000
sus	inf	inf_blood	z	x[0]	y[0][0]	z[0]	x[1]	y[1][0]	z[1]	S[0]	synchrony
219000000	94990000	5000000	10.000000	21900	9499	0.001000	21900	9499	0.001000	10000000	0.000000
24355155	532397765	26974957	3941.516320	1657	53770	0.394152	2263	53262	0.394152	9995032	0.000000
20177802	646863142	32928396	6325.803353	1356	64989	0.632580	1775	64801	0.632580	9989966	0.000000
18933096	690571483	35208339	7771.765723	1293	69296	0.777177	1767	69208	0.777177	9984929	0.000000
18504790	707257440	36076410	8648.676577	1290	71068	0.864868	1704	71066	0.864868	9979899	0.000000
18344575	713599088	36408545	9180.483393	1298	71819	0.918048	1677	71385	0.918048	9974839	0.000000
18284965	716034594	36537743	9503.000201	1264	71354	0.950300	1657	72098	0.950300	9969892	0.000000
18255889	717015674	36577280	9698.592075	1253	72151	0.969859	1662	71675	0.969859	9965014	0.000000
18255261	717361576	36597137	9817.209710	1291	72103	0.981721	1648	72286	0.981721	9960115	0.000000
18247533	717505729	36604440	9889.145947	1292	71988	0.988915	1689	71751	0.988915	9955005	0.000000
18250007	717554377	36615049	9932.772025	1233	72051	0.993277	1666	72284	0.993277	9950059	0.000000
18245450	717579930	36608484	9959.229270	1286	72572	0.995923	1693	71804	0.995923	9944917	0.000000
18242334	717580179	36599729	9975.274394	1259	72127	0.997527	1685	71784	0.997527	9939965	0.000000
18244786	717591195	36617328	9985.005037	1239	72601	0.998501	1667	71602	0.998501	9935031	0.000000
18248290	717571644	36612715	9990.906233	1250	72308	0.999091	1713	71778	0.999091	9930012	0.000000
18250300	717580412	36608231	9994.485041	1307	72321	0.999449	1687	71765	0.999449	9924956	0.000000
18242322	717596819	36605347	9996.655426	1286	72181	0.999666	1618	72302	0.999666	9920000	0.000000
18249062	717578141	36616436	9997.971667	1252	71921	0.999797	1676	71322	0.999797	9915011	0.000000
18254283	717583101	36611713	9998.769908	1290	72347	0.999877	1628	71971	0.999877	9910251	0.000000
18246140	717568793	36613036	9999.254005	1307	72218	0.999925	1633	72093	0.999925	9905313	0.000000
18248581	717605729	36600176	9999.547588	1291	72189	0.999955	1637	72379	0.999955	9900393	0.000000
18251090	717562623	36609579	9999.725632	1270	72375	0.999973	1700	71958	0.999973	9895438	0.000000
18247890	717586890	36618926	9999.833608	1257	72406	0.999983	1688	71593	0.999983	9890495	0.000000
18253701	717582822	36609561	9999.899091	1291	72092	0.999990	1658	72100	0.999990	9885664	0.000000
18244135	717601325	36616222	9999.938803	1298	71807	0.999994	1616	71728	0.999994	9880655	0.000000
18246556	717577072	36619309	9999.962887	1246	72521	0.999996	1651	72131	0.999996	9875689	0.000000
18241946	717566504	36615808	9999.977493	1271	72504	0.999998	1630	71671	0.999998	9870677	0.000000
18250312	717560608	36612125	9999.986350	1268	72016	0.999999	1634	72166	0.999999	9865774	0.000000
18246070	717553302	36604428	9999.991722	1245	72384	0.999999	1677	72090	0.999999	9860885	0.000000
18246892	717599392	36609401	9999.994980	1266	71985	0.999999	1661	72061	0.999999	9856030	0.000000
18245635	717566045	36611813	9999.996955	1291	72184	1.000000	1670	72151	1.000000	9851114	0.000000
18248521	717551661	36616959	9999.998154	1322	72229	1.000000	1656	71872	1.000000	9846290	0.000000
18252130	717520198	36601669	9999.998880	1280	71998	1.000000	1629	72469	1.000000	9841313	0.000000
18250612	717517211	36609354	9999.999321	1285	72151	1.000000	1633	72136	1.000000	9836357	0.000000
18245191	717535790	36613326	9999.999588	1286	72234	1.000000	1652	71822	1.000000	9831490	0.000000
18247537	717555063	36617181	9999.999750	1263	71484	1.000000	1636	72274	1.000000	9826539	0.000000
18246348	717539086	36615797	9999.999849	1258	71972	1.000000	1654	72384	1.000000	9821623	0.000000
18249424	717531642	36605251	9999.999908	1286	71939	1.000000	1648	71654	1.000000	9816829	0.000000
18251471	717536871	36617266	9999.999944	1263	71911	1.000000	1646	71984	1.000000	9811866	0.000000
18250771	717585178	36606937	9999.999966	1314	72499	1.000000	1617	71702	1.000000	9806942	0.000000
18242940	717596801	36605930	9999.999980	1267	72339	1.000000	1621	72164	1.000000	9802004	-1.#IND00
18244391	717574707	36618394	9999.999988	1271	72460	1.000000	1613	72306	1.000000	9797013	-0.012800
18248845	717600207	36610888	9999.999992	1284	72271	1.000000	1654	72213	1.000000	9792192	-0.009723
18239865	717595880	36611624	9999.999995	1276	72207	1.000000	1666	71392	1.000000	9787308	-0.010355
18249846	717567995	36606372	9999.999997	1276	72127	1.000000	1656	72085	1.000000	9782203	-0.004768
18252242	717552049	36601165	9999.999998	1280	71909	1.000000	1691	71818	1.000000	9777200	-0.000172
18248371	717563000	36610633	9999.999999	1245	72329	1.000000	1648	72018	1.000000	9772266	-0.003101
18246632	717584938	36612395	9999.999999	1275	72243	1.000000	1709	71896	1.000000	9767335	-0.001662
18250478	717570093	36606872	10000.000000	1264	71831	1.000000	1676	71997	1.000000	9762547	-0.002312
18250423	717588312	36607330	10000.000000	1255	72293	1.000000	1652	71860	1.000000	9757662	-0.001892
18250810	717570012	36610978	10000.000000	1243	71954	1.000000	1676	72153	1.000000	9752710	-0.000410
18246862	717569764	36610977	10000.000000	1272	72267	1.000000	1670	71953	1.000000	9747774	-0.000113
18244872	717589751	36603871	10000.000000	1298	71886	1.000000	1647	71870	1.000000	9742935	-0.000060
18250901	717565577	36611071	10000.000000	1226	72227	1.000000	1638	72177	1.000000	9738039	-0.001340
18244613	717559422	36608683	10000.000000	1302	72296	1.000000	1677	71835	1.000000	9733178	-0.000826
18247131	717569386	36622073	10000.000000	1261	72790	1.000000	1705	71797	1.000000	9728301	0.000357
18243373	717593538	36612121	10000.000000	1291	71891	1.000000	1726	71634	1.000000	9723372	0.000822
18252611	717557105	36615845	10000.000000	1251	72071	1.000000	1643	72153	1.000000	9718579	0.000714
18252564	717573352	36616210	10000.000000	1244	72101	1.000000	1693	71536	1.000000	9713756	0.001425
18258985	717603456	36600913	10000.000000	1268	71942	1.000000	1702	71332	1.000000	9708881	0.001377
18246796	717597352	36617295	10000.000000	1218	72135	1.000000	1697	71735	1.000000	9703974	0.000696
18248856	717581017	36621984	10000.000000	1228	72130	1.000000	1630	72137	1.000000	9699258	0.004774
18249680	717576603	36610102	10000.000000	1323	72207	1.000000	1643	71715	1.000000	9694337	0.004622
18248932	717568330	36603323	10000.000000	1220	72251	1.000000	1665	71747	1.000000	9689532	0.003130
18252344	717548984	36610548	10000.000000	1281	72226	1.000000	1676	72451	1.000000	9684651	0.003118
18247185	717552955	36613476	10000.000000	1305	72228	1.000000	1685	71918	1.000000	9679789	0.001707
18246575	717602859	36617941	10000.000000	1283	71940	1.000000	1633	72000	1.000000	9674979	0.001455
18249978	717597203	36618792	10000.000000	1271	71875	1.000000	1675	71652	1.000000	9670185	0.001355
18246113	717578942	36606395	10000.000000	1244	72546	1.000000	1620	71858	1.000000	9665369	0.001192
18251941	717573145	36604558	10000.000000	1261	71997	1.000000	1605	72209	1.000000	9660587	0.001761
18246397	717576844	36612752	10000.000000	1277	72259	1.000000	1662	71884	1.000000	9655679	0.002171
18248634	717582978	36613369	10000.000000	1257	72312	1.000000	1662	71866	1.000000	9650770	0.002211
18246250	717587057	36620996	10000.000000	1295	71750	1.000000	1666	71590	1.000000	9646044	0.001977
18253059	717562613	36609127	10000.000000	1260	72233	1.000000	1623	71947	1.000000	9641233	0.002006
18244952	717603183	36599755	10000.000000	1240	72377	1.000000	1665	72498	1.000000	9636323	0.001976
18245256	717597930	36618427	10000.000000	1220	72237	1.000000	1656	71568	1.000000	9631515	0.001934
18258290	717614486	36615464	10000.000000	1255	71814	1.000000	1620	72065	1.000000	9626621	0.002327
18252762	717602209	36601142	10000.000000	1300	71762	1.000000	1619	71707	1.000000	9621691	0.002156
18252573	717572554	36613970	10000.000000	1237	72330	1.000000	1643	71999	1.000000	9616863	0.002138
18247804	717560941	36614451	10000.000000	1251	71922	1.000000	1636	72046	1.000000	9611992	0.002208
18246802	717566517	36608817	10000.000000	1265	71941	1.000000	1679	72066	1.000000	9607154	0.002358
18246919	717571978	36618822	10000.000000	1292	72046	1.000000	1652	71612	1.000000	9602306	0.002391
18245900	717574599	36607044	10000.000000	1328	72285	1.000000	1667	72046	1.000000	9597492	0.002154
18255012	717550337	36614232	10000.000000	1282	72210	1.000000	1689	71993	1.000000	9592627	0.002057
18250290	717552320	36616314	10000.000000	1257	72070	1.000000	1690	71597	1.000000	9587748	0.001479
18249662	717546677	36621667	10000.000000	1241	72077	1.000000	1665	72127	1.000000	9582952	0.001819
18247512	717554097	36624073	10000.000000	1298	72036	1.000000	1690	71467	1.000000	9578069	0.001894
18247857	717581421	36604172	10000.000000	1272	71774	1.000000	1666	71652	1.000000	9573386	0.001545
18249759	717560134	36612364	10000.000000	1317	72091	1.000000	1717	71400	1.000000	9568546	0.001651
18246798	717605487	36621614	10000.000000	1308	71531	1.000000	1644	71980	1.000000	9563709	0.001704
18252277	717569018	36615663	10000.000000	1298	72236	1.000000	1663	71919	1.000000	9558876	0.001401
18245822	717566857	36608718	10000.000000	1251	71977	1.000000	1745	71592	1.000000	9554133	0.001436
18254511	717578667	36610751	10000.000000	1179	72084	1.000000	1653	71894	1.000000	9549304	0.001320
18251350	717583225	36612552	10000.000000	1266	71810	1.000000	1586	72092	1.000000	9544540	0.000083
18250973	717576655	36620310	10000.000000	1262	72323	1.000000	1683	71785	1.000000	9539821	0.000121
18244330	717619279	36611358	10000.000000	1264	72039	1.000000	1595	71971	1.000000	9535066	0.000079
18249712	717593597	36618441	10000.000000	1278	71948	1.000000	1631	71982	1.000000	9530406	0.000077
18248919	717606632	36614175	10000.000000	1256	72276	1.000000	1704	71802	1.000000	9525631	0.000311
18245756	717590608	36605112	10000.000000	1249	72798	1.000000	1670	71729	1.000000	9520891	0.000417
18250027	717593221	36608658	10000.000000	1279	72741	1.000000	1642	72272	1.000000	9515977	0.000226
npatches	nstrain	runtime	dt	init_x	init_y	init_y_blood	init_z	init_S	beta0	beta1	beta2	beta3	mean_beta	B	d	delta	delta_blood	b[0]	mut	m	CTL	c	g	epsilon	k	het	lambda	rho	omega	x_max	patch.dyna	DELTA	A	VA
10000	1	100.000000	0.001000	21900	9499	5000000	0.001000	10000000	11.633495	15.080990	27.567241	25.696124	20	800000000	0.010000	1.000000	1.000000	80000	0.000050	0.004800	0	0.500000	0.000000	2.500000	1.000000	0.500000	0.000000	0.000000	0.000000	31872	0	10.000000	7.000000	1.000000
sus	inf	inf_blood	z	x[0]	y[0][0]	z[0]	x[1]	y[1][0]	z[1]	S[0]	synchrony
219000000	94990000	5000000	10.000000	21900	9499	0.001000	21900	9499	0.001000	10000000	0.000000
27570774	464733635	23640287	3941.516320	4267	45241	0.394152	3319	46236	0.394152	9994941	0.000000
27719978	457922113	23408495	6325.803353	4167	45400	0.632580	3366	45225	0.632580	9989910	0.000000
30224077	416120249	21273099	7771.765723	4466	41061	0.777177	3509	41733	0.777177	9984925	0.000000
32313155	386610400	19740695	8648.676577	4880	37675	0.864868	3858	38494	0.864868	9979879	0.000000
33673380	369577369	18865483	9180.483393	5212	35473	0.918048	4026	36610	0.918048	9974820	0.000000
34483628	359942881	18375318	9503.000201	5226	34861	0.950300	4156	35442	0.950300	9969794	0.000000
34974390	354407171	18081875	9698.592075	5180	34874	0.969859	4293	34705	0.969859	9964737	0.000000
35274788	351171760	17913888	9817.209710	5344	34036	0.981721	4184	34929	0.981721	9959791	0.000000
35444125	349253635	17811251	9889.145947	5372	34193	0.988915	4193	34568	0.988915	9954773	0.000000
35558168	348090350	17763302	9932.772025	5430	33734	0.993277	4329	34406	0.993277	9949854	0.000000
35622122	347386072	17731447	9959.229270	5427	33858	0.995923	4249	34364	0.995923	9944936	0.000000
35657470	347008940	17695114	9975.274394	5401	33844	0.997527	4285	34054	0.997527	9939899	0.000000
35678803	346727367	17689039	9985.005037	5465	33373	0.998501	4227	34205	0.998501	9934959	0.000000
35691627	346602678	17675324	9990.906233	5442	33232	0.999091	4254	34186	0.999091	9929981	0.000000
35705563	346464788	17681790	9994.485041	5457	33608	0.999449	4314	34043	0.999449	9925163	0.000000
35710733	346435949	17668016	9996.655426	5343	33845	0.999666	4202	34372	0.999666	9920240	0.000000
35723369	346403851	17667958	9997.971667	5469	33382	0.999797	4304	34049	0.999797	9915341	0.000000
35713712	346382548	17674299	9998.769908	5478	33608	0.999877	4245	34272	0.999877	9910321	0.000000
35716950	346362942	17666044	9999.254005	5465	33510	0.999925	4244	34367	0.999925	9905482	0.000000
35719168	346366455	17673528	9999.547588	5435	33810	0.999955	4263	34124	0.999955	9900387	0.000000
35716031	346365770	17671034	9999.725632	5465	33381	0.999973	4233	34359	0.999973	9895477	0.000000
35731282	346296392	17660939	9999.833608	5485	33503	0.999983	4257	34089	0.999983	9890489	0.000000
35726984	346338522	17670596	9999.899091	5407	33579	0.999990	4225	34374	0.999990	9885601	0.000000
35720100	346308728	17666537	9999.938803	5418	33820	0.999994	4280	33982	0.999994	9880589	0.000000
35721618	346297230	17668896	9999.962887	5429	33499	0.999996	4324	33841	0.999996	9875648	0.000000
35711603	346327129	17671545	9999.977493	5371	33746	0.999998	4254	34481	0.999998	9870652	0.000000
35715997	346344288	17670043	9999.986350	5414	33616	0.999999	4269	34350	0.999999	9865629	0.000000
35716504	346346686	17665587	9999.991722	5444	33591	0.999999	4220	34257	0.999999	9860660	0.000000
35718178	346348385	17662155	9999.994980	5477	33484	0.999999	4290	34352	0.999999	9855756	0.000000
35723986	346329289	17666348	9999.996955	5503	33572	1.000000	4312	34374	1.000000	9850686	0.000000
35719274	346336132	17673996	9999.998154	5544	33540	1.000000	4228	34339	1.000000	9845687	0.000000
35711620	346330791	17667333	9999.998880	5374	33966	1.000000	4279	33985	1.000000	9840615	0.000000
35726605	346311041	17675334	9999.999321	5475	33521	1.000000	4298	33774	1.000000	9835782	0.000000
35720795	346329526	17672477	9999.999588	5430	33557	1.000000	4221	34425	1.000000	9830912	0.000000
35720442	346327305	17670722	9999.999750	5307	33556	1.000000	4327	34328	1.000000	9825841	0.000000
35712589	346351372	17664423	9999.999849	5449	33531	1.000000	4216	34410	1.000000	9821031	0.000000
35716527	346344933	17671999	9999.999908	5403	33491	1.000000	4258	34340	1.000000	9816165	0.000000
35723479	346347701	17668480	9999.999944	5387	33629	1.000000	4256	34423	1.000000	9811161	0.000000
35711494	346348612	17679158	9999.999966	5410	33586	1.000000	4229	34182	1.000000	9806308	0.000000
35726993	346319465	17667503	9999.999980	5393	33745	1.000000	4341	34030	1.000000	9801493	-1.#IND00
35710982	346361058	17671598	9999.999988	5422	33630	1.000000	4311	34150	1.000000	9796576	-0.006400
35718810	346342150	17668221	9999.999992	5402	33302	1.000000	4226	34195	1.000000	9791557	-0.002157
35723222	346325704	17665771	9999.999995	5413	33595	1.000000	4319	34070	1.000000	9786690	0.000094
35706095	346353326	17672409	9999.999997	5409	33528	1.000000	4316	34358	1.000000	9781719	-0.002334
35718471	346346540	17661624	9999.999998	5444	33524	1.000000	4251	33912	1.000000	9776802	-0.007485
35718445	346342399	17673184	9999.999999	5381	33481	1.000000	4308	34421	1.000000	9771884	-0.002307
35716253	346325266	17663193	9999.999999	5431	33808	1.000000	4326	34012	1.000000	9767109	-0.000459
35709684	346364217	17670658	10000.000000	5395	33612	1.000000	4193	34721	1.000000	9762249	0.000251
35716848	346349587	17672139	10000.000000	5379	33691	1.000000	4288	34219	1.000000	9757475	-0.001469
35716068	346327458	17674961	10000.000000	5411	33659	1.000000	4200	34413	1.000000	9752698	-0.000812
35717411	346341810	17670869	10000.000000	5407	33621	1.000000	4164	34181	1.000000	9747763	-0.001494
35715529	346326231	17667413	10000.000000	5400	33798	1.000000	4267	34275	1.000000	9742857	-0.001666
35719363	346364593	17663530	10000.000000	5445	33629	1.000000	4327	34149	1.000000	9737878	-0.001557
35722801	346344496	17675511	10000.000000	5380	33838	1.000000	4319	34316	1.000000	9733012	0.003561
35727190	346339124	17675685	10000.000000	5336	33706	1.000000	4212	34306	1.000000	9728183	0.002615
35721953	346330964	17661374	10000.000000	5391	33664	1.000000	4253	34117	1.000000	9723322	-0.001230
35718218	346345091	17668042	10000.000000	5433	33692	1.000000	4291	34327	1.000000	9718432	-0.001371
35720509	346347519	17668639	10000.000000	5372	33692	1.000000	4263	33970	1.000000	9713505	0.000008
35717696	346333580	17660881	10000.000000	5391	33586	1.000000	4284	33989	1.000000	9708599	0.000464
35720834	346302623	17670834	10000.000000	5368	34053	1.000000	4255	34153	1.000000	9703917	0.000111
35725379	346321203	17675749	10000.000000	5399	33671	1.000000	4331	34247	1.000000	9699032	0.000342
35727107	346314809	17676457	10000.000000	5488	33497	1.000000	4321	34010	1.000000	9694177	0.000273
35715311	346351885	17669847	10000.000000	5336	33661	1.000000	4328	33962	1.000000	9689299	-0.000746
35718506	346306911	17667024	10000.000000	5353	33650	1.000000	4218	34692	1.000000	9684485	-0.000772
35722414	346323200	17668889	10000.000000	5390	33659	1.000000	4261	34372	1.000000	9679568	-0.001066
35717931	346320901	17670548	10000.000000	5417	33957	1.000000	4283	34133	1.000000	9674666	-0.000713
35722253	346334650	17675365	10000.000000	5433	33579	1.000000	4292	34369	1.000000	9669813	-0.000046
35714905	346344126	17675253	10000.000000	5308	33737	1.000000	4321	34413	1.000000	9664984	0.000158
35713979	346344296	17671763	10000.000000	5446	33689	1.000000	4303	34391	1.000000	9660140	0.000346
35716202	346323965	17671934	10000.000000	5432	33606	1.000000	4320	34237	1.000000	9655219	0.000095
35715814	346361532	17668295	10000.000000	5462	33671	1.000000	4286	34310	1.000000	9650400	0.000184
35719534	346355973	17665540	10000.000000	5382	33664	1.000000	4218	34053	1.000000	9645449	0.000394
35725226	346341506	17667717	10000.000000	5512	33243	1.000000	4302	34166	1.000000	9640600	0.000585
35721037	346331426	17671293	10000.000000	5370	33848	1.000000	4263	34257	1.000000	9635783	0.000600
35719184	346338104	17666832	10000.000000	5480	33418	1.000000	4362	34272	1.000000	9631039	0.000455
35720587	346355664	17675542	10000.000000	5280	34054	1.000000	4275	34218	1.000000	9626213	0.000465
35715426	346353922	17670458	10000.000000	5353	33516	1.000000	4142	34388	1.000000	9621485	0.000597
35721952	346343782	17669670	10000.000000	5376	33865	1.000000	4323	34398	1.000000	9616588	0.000488
35720589	346329195	17670917	10000.000000	5384	33514	1.000000	4288	34571	1.000000	9611665	0.001108
35720051	346336697	17676546	10000.000000	5386	33698	1.000000	4226	34214	1.000000	9606876	0.000650
35717177	346333466	17667791	10000.000000	5475	33647	1.000000	4212	34562	1.000000	9601933	0.000614
35712899	346345083	17670626	10000.000000	5298	33844	1.000000	4337	33936	1.000000	9597195	0.000777
35721927	346316476	17672753	10000.000000	5452	33522	1.000000	4275	33935	1.000000	9592439	0.000397
35722320	346331904	17674406	10000.000000	5336	33847	1.000000	4273	34236	1.000000	9587629	0.000037
35718466	346329395	17669112	10000.000000	5409	33528	1.000000	4162	34409	1.000000	9582919	-0.000137
35714147	346355746	17665196	10000.000000	5391	33706	1.000000	4303	34024	1.000000	9578081	-0.000225
35716877	346317836	17673919	10000.000000	5342	33914	1.000000	4360	34352	1.000000	9573306	-0.001064
35720685	346326514	17664026	10000.000000	5503	33285	1.000000	4253	34410	1.000000	9568489	-0.001029
35710536	346355426	17679344	10000.000000	5440	33494	1.000000	4267	34077	1.000000	9563666	-0.000885
35712807	346355868	17671464	10000.000000	5439	33229	1.000000	4264	34019	1.000000	9558865	-0.000893
35716999	346328660	17672479	10000.000000	5412	33360	1.000000	4241	34449	1.000000	9554091	-0.000927
35715573	346349017	17671140	10000.000000	5411	33911	1.000000	4284	34554	1.000000	9549252	-0.001021
35716855	346341966	17669772	10000.000000	5400	33745	1.000000	4286	34126	1.000000	9544405	-0.000833
35717574	346338562	17676491	10000.000000	5438	33562	1.000000	4307	33912	1.000000	9539727	-0.001323
35721117	346350858	17672156	10000.000000	5402	33404	1.000000	4188	34432	1.000000	9534899	-0.001348
35716956	346337820	17673197	10000.000000	5433	33493	1.000000	4276	34155	1.000000	9530144	-0.001305
35720061	346369698	17673426	10000.000000	5468	33799	1.000000	4276	34387	1.000000	9525458	-0.000279
35721953	346365759	17667898	10000.000000	5410	33106	1.000000	4290	34336	1.000000	9520748	-0.000407
35719468	346328388	17670871	10000.000000	5408	33567	1.000000	4250	34217	1.000000	9516023	-0.001191
npatches	nstrain	runtime	dt	init_x	init_y	init_y_blood	init_z	init_S	beta0	beta1	beta2	beta3	mean_beta	B	d	delta	delta_blood	b[0]	mut	m	CTL	c	g	epsilon	k	het	lambda	rho	omega	x_max	patch.dyna	DELTA	A	VA
10000	1	100.000000	0.001000	21900	9499	5000000	0.001000	10000000	15.297170	14.046748	18.828489	26.542849	20	800000000	0.010000	1.000000	1.000000	80000	0.000050	0.004800	0	0.500000	0.000000	2.500000	2.000000	0.500000	0.000000	0.000000	0.000000	31872	0	10.000000	7.000000	1.000000
sus	inf	inf_blood	z	x[0]	y[0][0]	z[0]	x[1]	y[1][0]	z[1]	S[0]	synchrony
219000000	94990000	5000000	10.000000	21900	9499	0.001000	21900	9499	0.001000	10000000	0.000000
30835429	407239017	20803533	3941.516320	3672	40067	0.394152	3991	40282	0.394152	9995011	0.000000
36164775	337318268	17289246	6325.803353	4315	33495	0.632580	4620	33041	0.632580	9990033	0.000000
42635267	280022567	14329705	7771.765723	5014	27717	0.777177	5420	27434	0.777177	9985033	0.000000
46857072	251646130	12855743	8648.676577	5708	24218	0.864868	5810	24731	0.864868	9979941	0.000000
49327121	237308791	12122046	9180.483393	5832	23378	0.918048	6272	23136	0.918048	9975060	0.000000
50754598	229554353	11714092	9503.000201	5971	22577	0.950300	6481	22279	0.950300	9970049	0.000000
51637659	225086763	11488337	9698.592075	6008	22292	0.969859	6558	21797	0.969859	9965079	0.000000
52154920	222519931	11358540	9817.209710	6291	21519	0.981721	6527	21675	0.981721	9960038	0.000000
52467552	220973761	11277613	9889.145947	6124	21792	0.988915	6661	21428	0.988915	9954906	0.000000
52647867	220056837	11231369	9932.772025	6133	21761	0.993277	6733	21178	0.993277	9950103	0.000000
52760355	219526030	11197790	9959.229270	6247	21497	0.995923	6679	21115	0.995923	9945152	0.000000
52833199	219167806	11179443	9975.274394	6185	21517	0.997527	6606	21310	0.997527	9940232	0.000000
52876520	218978682	11165405	9985.005037	6196	21486	0.998501	6709	21253	0.998501	9935150	0.000000
52908224	218843652	11164059	9990.906233	6342	21300	0.999091	6710	21271	0.999091	9930328	0.000000
52931306	218755221	11158239	9994.485041	6240	21575	0.999449	6759	21066	0.999449	9925364	0.000000
52923718	218724482	11163209	9996.655426	6286	21423	0.999666	6772	21297	0.999666	9920378	0.000000
52930349	218707817	11156018	9997.971667	6337	20964	0.999797	6791	21332	0.999797	9915463	0.000000
52937730	218680417	11156855	9998.769908	6235	21378	0.999877	6786	21214	0.999877	9910534	0.000000
52934104	218681460	11153800	9999.254005	6341	21470	0.999925	6797	20997	0.999925	9905593	0.000000
52939262	218651414	11156462	9999.547588	6224	21527	0.999955	6832	20905	0.999955	9900731	0.000000
52939797	218650130	11152493	9999.725632	6271	21497	0.999973	6741	21333	0.999973	9895833	0.000000
52942230	218656778	11155701	9999.833608	6307	21125	0.999983	6716	21091	0.999983	9890962	0.000000
52929167	218683655	11156304	9999.899091	6323	21442	0.999990	6751	21319	0.999990	9886019	0.000000
52943398	218663312	11160406	9999.938803	6393	21205	0.999994	6767	21180	0.999994	9881141	0.000000
52937139	218654459	11153857	9999.962887	6175	21343	0.999996	6670	21615	0.999996	9876160	0.000000
52945962	218644466	11154736	9999.977493	6232	21608	0.999998	6797	20998	0.999998	9871297	0.000000
52936703	218649039	11155328	9999.986350	6245	21393	0.999999	6697	21416	0.999999	9866299	0.000000
52941616	218667915	11157970	9999.991722	6232	21216	0.999999	6701	21163	0.999999	9861359	0.000000
52938410	218680308	11153255	9999.994980	6392	21377	0.999999	6705	21075	0.999999	9856464	0.000000
52942816	218652308	11158148	9999.996955	6134	21508	1.000000	6755	21160	1.000000	9851425	0.000000
52940867	218645605	11153375	9999.998154	6210	21520	1.000000	6782	21178	1.000000	9846561	0.000000
52936421	218666945	11151641	9999.998880	6350	21215	1.000000	6604	21375	1.000000	9841695	0.000000
52943601	218661371	11149382	9999.999321	6339	21531	1.000000	6738	21258	1.000000	9836792	0.000000
52937137	218656542	11155618	9999.999588	6331	21537	1.000000	6755	20968	1.000000	9831793	0.000000
52944085	218657471	11153791	9999.999750	6266	21348	1.000000	6720	20985	1.000000	9826882	0.000000
52942186	218647804	11152325	9999.999849	6207	21581	1.000000	6836	21053	1.000000	9821938	0.000000
52930211	218655983	11154511	9999.999908	6249	21499	1.000000	6708	21320	1.000000	9816954	0.000000
52937412	218663526	11152265	9999.999944	6300	21177	1.000000	6889	21239	1.000000	9811943	0.000000
52947313	218650837	11153017	9999.999966	6234	21483	1.000000	6661	21486	1.000000	9806991	0.000000
52937762	218655126	11156788	9999.999980	6245	21290	1.000000	6726	21144	1.000000	9802062	-1.#IND00
52949645	218631055	11159037	9999.999988	6332	21449	1.000000	6819	21189	1.000000	9797169	0.006400
52947603	218620907	11155529	9999.999992	6272	21276	1.000000	6739	21295	1.000000	9792272	0.002925
52942621	218659335	11151654	9999.999995	6209	21426	1.000000	6713	21156	1.000000	9787281	0.001411
52935483	218662490	11161704	9999.999997	6310	21380	1.000000	6742	21160	1.000000	9782411	-0.001488
52950148	218631518	11155200	9999.999998	6193	21361	1.000000	6777	21277	1.000000	9777511	-0.001754
52940982	218673906	11152625	9999.999999	6252	21231	1.000000	6745	21318	1.000000	9772638	-0.004656
52947545	218644063	11155619	9999.999999	6292	21379	1.000000	6737	21198	1.000000	9767807	-0.005163
52948789	218641760	11162022	10000.000000	6249	21483	1.000000	6831	21263	1.000000	9762831	-0.003875
52935537	218668424	11155349	10000.000000	6239	21678	1.000000	6644	21193	1.000000	9757850	-0.003131
52935432	218638625	11160177	10000.000000	6241	21550	1.000000	6730	21178	1.000000	9753023	-0.006430
52925975	218677153	11157380	10000.000000	6229	21385	1.000000	6691	21248	1.000000	9748194	-0.004090
52943652	218659449	11152655	10000.000000	6244	21336	1.000000	6830	21109	1.000000	9743314	-0.007633
52942367	218657304	11148011	10000.000000	6290	21281	1.000000	6700	21381	1.000000	9738473	-0.006946
52939993	218650966	11152641	10000.000000	6297	21280	1.000000	6670	21083	1.000000	9733656	-0.006700
52943780	218625019	11158192	10000.000000	6256	21415	1.000000	6679	21349	1.000000	9728764	-0.005836
52939455	218663925	11159793	10000.000000	6198	21560	1.000000	6817	21076	1.000000	9723808	-0.003841
52938133	218657783	11152676	10000.000000	6355	21322	1.000000	6779	21068	1.000000	9718999	-0.005483
52941247	218653050	11158343	10000.000000	6114	21555	1.000000	6713	21323	1.000000	9714124	-0.005001
52943656	218639439	11153798	10000.000000	6265	21509	1.000000	6791	21105	1.000000	9709194	-0.007037
52938945	218647007	11157970	10000.000000	6343	21199	1.000000	6694	21203	1.000000	9704365	-0.007656
52941013	218647347	11152721	10000.000000	6234	21390	1.000000	6673	21377	1.000000	9699555	-0.007332
52936088	218656461	11155085	10000.000000	6174	21554	1.000000	6651	21343	1.000000	9694755	-0.006471
52942955	218649015	11146201	10000.000000	6193	21291	1.000000	6815	21105	1.000000	9689920	-0.011412
52950112	218647459	11153810	10000.000000	6329	21407	1.000000	6755	21162	1.000000	9684991	-0.010979
52924252	218678833	11154698	10000.000000	6193	21801	1.000000	6779	21243	1.000000	9679994	-0.011032
52945873	218647906	11157205	10000.000000	6317	21470	1.000000	6651	21284	1.000000	9675098	-0.010313
52940243	218664422	11156856	10000.000000	6227	21502	1.000000	6761	21218	1.000000	9670269	-0.008052
52939670	218643320	11151740	10000.000000	6175	21389	1.000000	6838	20933	1.000000	9665329	-0.008040
52947330	218672274	11148872	10000.000000	6212	21232	1.000000	6863	21035	1.000000	9660536	-0.007388
52951351	218626895	11155174	10000.000000	6195	21493	1.000000	6953	20961	1.000000	9655671	-0.007816
52935558	218662062	11160017	10000.000000	6222	21392	1.000000	6732	21153	1.000000	9650866	-0.007593
52950286	218662998	11152034	10000.000000	6083	21578	1.000000	6805	21374	1.000000	9646031	-0.007705
52938351	218639025	11160426	10000.000000	6223	21180	1.000000	6684	21356	1.000000	9641069	-0.007467
52946594	218621257	11153147	10000.000000	6086	21471	1.000000	6839	21295	1.000000	9636362	-0.006753
52939474	218654443	11155712	10000.000000	6164	21519	1.000000	6842	20859	1.000000	9631635	-0.006623
52948526	218643334	11154093	10000.000000	6381	21249	1.000000	6712	21193	1.000000	9626733	-0.006361
52933903	218657209	11156051	10000.000000	6215	21461	1.000000	6677	21427	1.000000	9621881	-0.006381
52942600	218660318	11160813	10000.000000	6147	21690	1.000000	6835	21343	1.000000	9617084	-0.006057
52949916	218633408	11149943	10000.000000	6325	21522	1.000000	6719	21295	1.000000	9612242	-0.005733
52948145	218630727	11153226	10000.000000	6227	21588	1.000000	6784	21070	1.000000	9607443	-0.006216
52946150	218656462	11156428	10000.000000	6276	21513	1.000000	6559	21364	1.000000	9602527	-0.005928
52938279	218637559	11152306	10000.000000	6255	21538	1.000000	6887	20954	1.000000	9597790	-0.005815
52935695	218652967	11157756	10000.000000	6250	21661	1.000000	6768	21040	1.000000	9592951	-0.006938
52946099	218674333	11150221	10000.000000	6238	21324	1.000000	6689	21382	1.000000	9588178	-0.006576
52947928	218639232	11158482	10000.000000	6339	21273	1.000000	6744	21122	1.000000	9583312	-0.006166
52945553	218666491	11159973	10000.000000	6278	21613	1.000000	6738	21057	1.000000	9578548	-0.006071
52953636	218637249	11158334	10000.000000	6192	21475	1.000000	6741	21027	1.000000	9573807	-0.006122
52946754	218645837	11154667	10000.000000	6256	21448	1.000000	6827	21088	1.000000	9569055	-0.006026
52946721	218648606	11155245	10000.000000	6257	21465	1.000000	6691	21193	1.000000	9564259	-0.005767
52936699	218665994	11152904	10000.000000	6224	21239	1.000000	6768	21398	1.000000	9559412	-0.005224
52942436	218645753	11153533	10000.000000	6422	21207	1.000000	6742	20961	1.000000	9554585	-0.005521
52949288	218642939	11156002	10000.000000	6346	21337	1.000000	6860	21176	1.000000	9549833	-0.005483
52953984	218628335	11154803	10000.000000	6379	21356	1.000000	6811	21142	1.000000	9545172	-0.004753
52936661	218667774	11157901	10000.000000	6138	21497	1.000000	6668	21360	1.000000	9540401	-0.004550
52942082	218660765	11151310	10000.000000	6236	21269	1.000000	6683	21350	1.000000	9535582	-0.004670
52943953	218645841	11163451	10000.000000	6374	21265	1.000000	6860	20954	1.000000	9530806	-0.004591
52932779	218667806	11157503	10000.000000	6253	21248	1.000000	6671	21455	1.000000	9526024	-0.004535
52944696	218639770	11154557	10000.000000	6272	21432	1.000000	6735	21252	1.000000	9521334	-0.004405
52955974	218620659	11154281	10000.000000	6156	21528	1.000000	6755	21192	1.000000	9516672	-0.005534
npatches	nstrain	runtime	dt	init_x	init_y	init_y_blood	init_z	init_S	beta0	beta1	beta2	beta3	mean_beta	B	d	delta	delta_blood	b[0]	mut	m	CTL	c	g	epsilon	k	het	lambda	rho	omega	x_max	patch.dyna	DELTA	A	VA
10000	1	100.000000	0.001000	21900	9499	5000000	0.001000	10000000	26.852815	13.233590	26.849257	15.999288	20	800000000	0.010000	1.000000	1.000000	80000	0.000050	0.004800	0	0.500000	0.000000	2.500000	3.000000	0.500000	0.000000	0.000000	0.000000	31872	0	10.000000	7.000000	1.000000
sus	inf	inf_blood	z	x[0]	y[0][0]	z[0]	x[1]	y[1][0]	z[1]	S[0]	synchrony
219000000	94990000	5000000	10.000000	21900	9499	0.001000	21900	9499	0.001000	10000000	0.000000
34397527	357844084	18348532	3941.516320	2447	36349	0.394152	4538	35205	0.394152	9995072	0.000000
45513408	257019002	13193592	6325.803353	3144	26500	0.632580	6129	24918	0.632580	9990093	0.000000
55695894	203259165	10403138	7771.765723	3868	21080	0.777177	7600	19494	0.777177	9985068	0.000000
61676458	180197324	9208141	8648.676577	4329	18720	0.864868	8397	17112	0.864868	9980051	0.000000
65106801	168874861	8627710	9180.483393	4446	17914	0.918048	8770	15994	0.918048	9975145	0.000000
67146954	162664135	8297416	9503.000201	4788	17057	0.950300	8968	15258	0.950300	9970049	0.000000
68378796	159112749	8119186	9698.592075	4798	16680	0.969859	9266	14906	0.969859	9965095	0.000000
69085949	157085009	8014748	9817.209710	4893	16361	0.981721	9188	14925	0.981721	9960164	0.000000
69557656	155800329	7954969	9889.145947	4964	16263	0.988915	9338	14648	0.988915	9955280	0.000000
69818701	155082307	7918466	9932.772025	5004	16141	0.993277	9326	14516	0.993277	9950264	0.000000
69970185	154649739	7893496	9959.229270	5043	16038	0.995923	9338	14465	0.995923	9945364	0.000000
70093337	154364215	7872731	9975.274394	4888	16377	0.997527	9311	14479	0.997527	9940329	0.000000
70125778	154250616	7870929	9985.005037	4867	16300	0.998501	9432	14471	0.998501	9935465	0.000000
70172833	154110337	7859580	9990.906233	4868	16230	0.999091	9318	14417	0.999091	9930616	0.000000
70212867	154053741	7857310	9994.485041	5049	16128	0.999449	9439	14335	0.999449	9925607	0.000000
70222928	154025544	7860539	9996.655426	4988	15948	0.999666	9299	14608	0.999666	9920629	0.000000
70216886	153996662	7858282	9997.971667	4983	16289	0.999797	9380	14708	0.999797	9915646	0.000000
70232494	153965821	7856545	9998.769908	5096	15759	0.999877	9465	14430	0.999877	9910751	0.000000
70230085	153965963	7852580	9999.254005	5091	15966	0.999925	9184	14770	0.999925	9905720	0.000000
70229490	153974048	7856824	9999.547588	4835	16410	0.999955	9250	14929	0.999955	9900717	0.000000
70217576	153966746	7853529	9999.725632	4896	16206	0.999973	9482	14446	0.999973	9895793	0.000000
70222723	153986646	7858215	9999.833608	4923	16456	0.999983	9484	14395	0.999983	9890919	0.000000
70230696	153959573	7855122	9999.899091	4950	16234	0.999990	9408	14414	0.999990	9886087	0.000000
70233056	153967199	7856094	9999.938803	4949	16226	0.999994	9375	14610	0.999994	9881189	0.000000
70234771	153958456	7857298	9999.962887	5062	16021	0.999996	9342	14515	0.999996	9876278	0.000000
70210208	153983964	7863567	9999.977493	4992	16240	0.999998	9185	14750	0.999998	9871366	0.000000
70233680	153941450	7856449	9999.986350	4943	16236	0.999999	9479	14616	0.999999	9866442	0.000000
70226254	153985184	7856777	9999.991722	4998	16440	0.999999	9381	14602	0.999999	9861532	0.000000
70230878	153960800	7857653	9999.994980	4877	16219	0.999999	9346	14518	0.999999	9856602	0.000000
70240584	153955847	7851190	9999.996955	4882	16269	1.000000	9672	14112	1.000000	9851739	0.000000
70233011	153958380	7854633	9999.998154	4999	16073	1.000000	9346	14398	1.000000	9846801	0.000000
70236972	153941496	7861890	9999.998880	4929	16265	1.000000	9392	14467	1.000000	9841909	0.000000
70221492	153952742	7859704	9999.999321	4980	16258	1.000000	9597	14229	1.000000	9836930	0.000000
70240735	153956713	7854372	9999.999588	5034	16080	1.000000	9439	14428	1.000000	9832038	0.000000
70218843	153982737	7852650	9999.999750	4966	16304	1.000000	9253	14631	1.000000	9827117	0.000000
70215442	153983754	7855769	9999.999849	5007	16041	1.000000	9335	14379	1.000000	9822256	0.000000
70232781	153951155	7855832	9999.999908	4970	16283	1.000000	9531	14459	1.000000	9817366	0.000000
70221650	153977503	7853901	9999.999944	4882	16268	1.000000	9324	14578	1.000000	9812511	0.000000
70227789	153972682	7860116	9999.999966	4943	16075	1.000000	9254	14545	1.000000	9807378	0.000000
70236859	153950525	7854312	9999.999980	5064	16069	1.000000	9447	14473	1.000000	9802378	-1.#IND00
70222410	153971350	7852210	9999.999988	5031	15955	1.000000	9352	14660	1.000000	9797390	-0.000000
70223891	153968364	7854149	9999.999992	4940	16198	1.000000	9313	14472	1.000000	9792486	0.000342
70226862	153968650	7855194	9999.999995	4918	16123	1.000000	9400	14488	1.000000	9787502	0.001749
70224695	153969178	7856412	9999.999997	5003	16012	1.000000	9340	14429	1.000000	9782682	-0.002712
70223783	153959669	7856016	9999.999998	5034	16126	1.000000	9333	14701	1.000000	9777801	-0.000623
70218392	153987886	7862539	9999.999999	5023	15920	1.000000	9365	14550	1.000000	9773006	0.001135
70230549	153955285	7856699	9999.999999	4997	16078	1.000000	9351	14590	1.000000	9768103	0.006716
70228523	153979259	7860832	10000.000000	5058	15960	1.000000	9242	14627	1.000000	9763221	0.006684
70236187	153955376	7855147	10000.000000	4982	16187	1.000000	9363	14589	1.000000	9758411	0.007315
70235181	153967124	7856503	10000.000000	5016	16115	1.000000	9493	14449	1.000000	9753536	0.008758
70225308	153949933	7849446	10000.000000	5000	16347	1.000000	9262	14580	1.000000	9748511	0.006393
70219535	153970126	7857615	10000.000000	4936	16087	1.000000	9283	14614	1.000000	9743707	0.005442
70230933	153979949	7856904	10000.000000	4937	16304	1.000000	9467	14457	1.000000	9738936	0.006949
70240730	153941693	7849413	10000.000000	4900	16232	1.000000	9566	14250	1.000000	9734002	0.006644
70231276	153954877	7851631	10000.000000	4979	16201	1.000000	9338	14256	1.000000	9729061	0.006265
70236547	153950588	7855530	10000.000000	4903	16390	1.000000	9362	14407	1.000000	9724167	0.005809
70215247	153997611	7861403	10000.000000	4961	16316	1.000000	9575	14361	1.000000	9719277	0.002679
70225569	153956522	7855853	10000.000000	4966	16030	1.000000	9404	14351	1.000000	9714502	0.002440
70241795	153945658	7853114	10000.000000	4991	16090	1.000000	9330	14471	1.000000	9709703	0.002408
70231536	153949743	7852950	10000.000000	4890	16418	1.000000	9421	14303	1.000000	9704937	0.002726
70239901	153961991	7854741	10000.000000	4934	16348	1.000000	9359	14641	1.000000	9700122	0.001677
70223248	153987422	7860257	10000.000000	4863	16192	1.000000	9492	14209	1.000000	9695284	0.002283
70229674	153974821	7856536	10000.000000	4996	16176	1.000000	9449	14282	1.000000	9690404	0.001963
70225270	153964767	7855430	10000.000000	4985	16165	1.000000	9277	14568	1.000000	9685554	0.002473
70233241	153955477	7857984	10000.000000	4926	16207	1.000000	9229	14646	1.000000	9680732	0.002280
70218181	153973122	7856387	10000.000000	4926	16269	1.000000	9175	14747	1.000000	9675910	0.001082
70235392	153957173	7859304	10000.000000	4960	16083	1.000000	9324	14533	1.000000	9671070	0.001160
70227238	153958057	7849480	10000.000000	4927	16181	1.000000	9398	14475	1.000000	9666143	0.001766
70226944	153966291	7856302	10000.000000	4926	16409	1.000000	9332	14700	1.000000	9661156	0.002449
70231822	153956671	7849503	10000.000000	4907	16292	1.000000	9251	14575	1.000000	9656142	0.003588
70228841	153957320	7855276	10000.000000	5048	16160	1.000000	9376	14568	1.000000	9651225	0.003498
70236104	153958920	7855217	10000.000000	5002	15948	1.000000	9342	14473	1.000000	9646462	0.001824
70217496	153978130	7852760	10000.000000	4925	16317	1.000000	9435	14374	1.000000	9641685	0.002315
70228384	153978103	7855843	10000.000000	4941	16162	1.000000	9422	14489	1.000000	9636900	0.000647
70230029	153961655	7851538	10000.000000	5076	15998	1.000000	9462	14411	1.000000	9632236	0.000557
70209447	154003369	7851762	10000.000000	4885	16464	1.000000	9352	14596	1.000000	9627363	0.000189
70224865	153991641	7857599	10000.000000	4972	16182	1.000000	9267	14518	1.000000	9622636	0.000273
70220368	153994275	7854061	10000.000000	4955	15994	1.000000	9434	14392	1.000000	9617764	0.000154
70229925	153959668	7864611	10000.000000	4996	16071	1.000000	9226	14513	1.000000	9612975	0.000224
70230548	153970385	7851854	10000.000000	4928	16365	1.000000	9354	14548	1.000000	9608132	0.000217
70228718	153964929	7859409	10000.000000	5035	16065	1.000000	9277	14444	1.000000	9603259	0.000439
70240154	153954155	7857838	10000.000000	4879	16478	1.000000	9530	14196	1.000000	9598390	0.000479
70238013	153975309	7855259	10000.000000	5000	16092	1.000000	9390	14436	1.000000	9593611	0.000712
70214359	153989725	7856703	10000.000000	5032	16195	1.000000	9278	14769	1.000000	9588720	-0.000162
70218375	153985524	7854671	10000.000000	5020	15957	1.000000	9295	14634	1.000000	9584081	-0.000111
70218754	153976271	7859062	10000.000000	4968	16056	1.000000	9394	14686	1.000000	9579332	-0.000518
70224222	153963410	7859751	10000.000000	4992	16131	1.000000	9282	14338	1.000000	9574468	-0.000139
70237596	153962971	7853769	10000.000000	4936	16412	1.000000	9453	14521	1.000000	9569697	-0.000707
70229482	153970314	7853714	10000.000000	4933	16062	1.000000	9394	14337	1.000000	9564866	-0.000382
70228338	153974038	7857585	10000.000000	4943	16372	1.000000	9464	14346	1.000000	9560107	-0.001774
70225117	153965763	7856385	10000.000000	4902	16200	1.000000	9372	14519	1.000000	9555409	-0.001612
70241815	153943544	7859045	10000.000000	4889	16217	1.000000	9376	14462	1.000000	9550542	-0.001449
70231424	153968458	7857076	10000.000000	5004	16204	1.000000	9466	14310	1.000000	9545669	-0.001463
70231494	153970029	7853789	10000.000000	4942	16311	1.000000	9278	14508	1.000000	9541026	-0.001430
70224724	153964850	7855299	10000.000000	4990	16123	1.000000	9382	14676	1.000000	9536328	-0.001673
70217024	153974140	7863683	10000.000000	4841	16329	1.000000	9337	14487	1.000000	9531485	-0.001884
70227686	153962265	7858473	10000.000000	4907	16228	1.000000	9400	14557	1.000000	9526698	-0.000538
70235137	153968146	7854327	10000.000000	4991	16057	1.000000	9386	14222	1.000000	9521933	-0.000451
70243872	153963447	7854809	10000.000000	4988	16206	1.000000	9392	14394	1.000000	9517212	-0.000551
npatches	nstrain	runtime	dt	init_x	init_y	init_y_blood	init_z	init_S	beta0	beta1	beta2	beta3	mean_beta	B	d	delta	delta_blood	b[0]	mut	m	CTL	c	g	epsilon	k	het	lambda	rho	omega	x_max	patch.dyna	DELTA	A	VA
10000	1	100.000000	0.001000	21900	9499	5000000	0.001000	10000000	10.881819	22.920443	23.467911	21.919735	20	800000000	0.010000	1.000000	1.000000	80000	0.000050	0.004800	0	0.500000	0.000000	2.500000	4.000000	0.500000	0.000000	0.000000	0.000000	31872	0	10.000000	7.000000	1.000000
sus	inf	inf_blood	z	x[0]	y[0][0]	z[0]	x[1]	y[1][0]	z[1]	S[0]	synchrony
219000000	94990000	5000000	10.000000	21900	9499	0.001000	21900	9499	0.001000	10000000	0.000000
38152766	315356930	16221802	3941.516320	6040	30607	0.394152	3075	32018	0.394152	9994926	0.000000
55396285	201608409	10363986	6325.803353	8680	18789	0.632580	4512	20661	0.632580	9989974	0.000000
68904029	155244042	7957468	7771.765723	11031	13919	0.777177	5660	15980	0.777177	9984978	0.000000
76454673	136515479	6978865	8648.676577	11932	12156	0.864868	6215	14153	0.864868	9979984	0.000000
80820274	127248604	6495713	9180.483393	12666	11257	0.918048	6822	13016	0.918048	9974984	0.000000
83456348	122090182	6233943	9503.000201	12920	10675	0.950300	6927	12610	0.950300	9970091	0.000000
85013299	119200825	6081790	9698.592075	13137	10448	0.969859	6937	12486	0.969859	9964960	0.000000
85968789	117502324	5996137	9817.209710	13216	9985	0.981721	7070	12292	0.981721	9959953	0.000000
86554888	116469257	5946288	9889.145947	13506	10026	0.988915	7101	12090	0.988915	9954926	0.000000
86896649	115870993	5913148	9932.772025	13788	9766	0.993277	7174	12011	0.993277	9949854	0.000000
87101518	115500351	5892617	9959.229270	13682	9915	0.995923	6948	12235	0.995923	9944847	0.000000
87238957	115259838	5881258	9975.274394	13678	9873	0.997527	7133	12152	0.997527	9939819	0.000000
87316825	115141027	5871569	9985.005037	13419	10051	0.998501	7320	11828	0.998501	9934837	0.000000
87355980	115063670	5874593	9990.906233	13665	9728	0.999091	7258	11985	0.999091	9929851	0.000000
87392254	115008930	5866057	9994.485041	13378	10035	0.999449	7378	11797	0.999449	9924933	0.000000
87392857	114985008	5866305	9996.655426	13421	10073	0.999666	7149	12045	0.999666	9920049	0.000000
87395602	114968899	5872226	9997.971667	13550	9946	0.999797	7091	12040	0.999797	9915206	0.000000
87415324	114972618	5863888	9998.769908	13655	10046	0.999877	7047	12117	0.999877	9910183	0.000000
87415329	114942392	5866351	9999.254005	13758	9708	0.999925	7196	12044	0.999925	9905222	0.000000
87424513	114944922	5863015	9999.547588	13357	9974	0.999955	7139	12104	0.999955	9900298	0.000000
87428862	114929326	5863974	9999.725632	13465	9990	0.999973	7228	11965	0.999973	9895293	0.000000
87408621	114951854	5864338	9999.833608	13568	9942	0.999983	7226	12026	0.999983	9890359	0.000000
87430919	114924872	5864251	9999.899091	13596	9883	0.999990	7155	12193	0.999990	9885420	0.000000
87431354	114922620	5866118	9999.938803	13577	9947	0.999994	7300	12098	0.999994	9880545	0.000000
87423353	114937029	5863306	9999.962887	13516	9879	0.999996	7103	12203	0.999996	9875617	0.000000
87420582	114941897	5866897	9999.977493	13570	9759	0.999998	7241	11958	0.999998	9870661	0.000000
87432407	114941545	5862881	9999.986350	13393	9764	0.999999	7122	11910	0.999999	9865663	0.000000
87421975	114934109	5866010	9999.991722	13537	10062	0.999999	7174	12094	0.999999	9860759	0.000000
87431786	114943466	5863403	9999.994980	13572	10086	0.999999	7153	12022	0.999999	9855802	0.000000
87413999	114947974	5867154	9999.996955	13759	9641	1.000000	7113	12173	1.000000	9850774	0.000000
87412299	114950531	5863094	9999.998154	13792	9752	1.000000	7081	12047	1.000000	9845819	0.000000
87433399	114934362	5862787	9999.998880	13502	9928	1.000000	7188	11985	1.000000	9840966	0.000000
87427262	114942337	5861283	9999.999321	13592	9820	1.000000	7213	11834	1.000000	9835944	0.000000
87424491	114946802	5861812	9999.999588	13627	9817	1.000000	7054	11974	1.000000	9831110	0.000000
87419207	114939116	5869172	9999.999750	13576	9732	1.000000	7021	12021	1.000000	9826269	0.000000
87427165	114941930	5866185	9999.999849	13675	9869	1.000000	7081	12076	1.000000	9821354	0.000000
87432061	114942226	5861686	9999.999908	13528	10095	1.000000	7315	11912	1.000000	9816315	0.000000
87430711	114929117	5866787	9999.999944	13480	10055	1.000000	7175	12084	1.000000	9811475	0.000000
87437627	114913761	5861189	9999.999966	13636	9983	1.000000	7109	12096	1.000000	9806553	0.000000
87430490	114926065	5862812	9999.999980	13585	9880	1.000000	7225	11884	1.000000	9801766	-1.#IND00
87434783	114938621	5863744	9999.999988	13760	9734	1.000000	7140	11919	1.000000	9796941	-0.025600
87437905	114926331	5862706	9999.999992	13677	9731	1.000000	7124	11964	1.000000	9792013	-0.013266
87435087	114929734	5865362	9999.999995	13586	9954	1.000000	7032	12235	1.000000	9787177	-0.010834
87436538	114936248	5865772	9999.999997	13796	9834	1.000000	7040	12314	1.000000	9782261	-0.016302
87433343	114932839	5863201	9999.999998	13511	9978	1.000000	7167	12201	1.000000	9777363	-0.013355
87431715	114947953	5865360	9999.999999	13585	9892	1.000000	7249	12135	1.000000	9772531	-0.011912
87430063	114927374	5864167	9999.999999	13501	10006	1.000000	7088	12226	1.000000	9767662	-0.007524
87434441	114933397	5863048	10000.000000	13719	9714	1.000000	7078	12058	1.000000	9762916	-0.006079
87432922	114930877	5865227	10000.000000	13652	9934	1.000000	7116	11973	1.000000	9758109	-0.004400
87443005	114955113	5862004	10000.000000	13720	9615	1.000000	7238	12039	1.000000	9753186	-0.003795
87427198	114941694	5864376	10000.000000	13548	10036	1.000000	7100	12089	1.000000	9748283	-0.001989
87432456	114924525	5868887	10000.000000	13746	9806	1.000000	7182	12089	1.000000	9743466	-0.002288
87420024	114958045	5861720	10000.000000	13529	9830	1.000000	7156	12199	1.000000	9738583	-0.001986
87425020	114940345	5867671	10000.000000	13615	10154	1.000000	7130	11979	1.000000	9733691	-0.001698
87432439	114915419	5863315	10000.000000	13617	9929	1.000000	7130	12063	1.000000	9728781	-0.001557
87431087	114938170	5862246	10000.000000	13799	9806	1.000000	7097	12053	1.000000	9723993	-0.000237
87420337	114961291	5860788	10000.000000	13578	9805	1.000000	7216	11950	1.000000	9719100	0.004474
87439078	114915395	5865256	10000.000000	13287	10021	1.000000	7029	12365	1.000000	9714277	0.002963
87438444	114926447	5866505	10000.000000	13493	9967	1.000000	7198	12006	1.000000	9709447	0.001882
87417390	114951674	5865840	10000.000000	13620	9657	1.000000	7196	11979	1.000000	9704526	0.001991
87415424	114936917	5865136	10000.000000	13573	9725	1.000000	7142	11991	1.000000	9699554	0.001908
87426970	114927667	5868342	10000.000000	13602	9688	1.000000	7125	12086	1.000000	9694748	0.002029
87423769	114941844	5862756	10000.000000	13859	9562	1.000000	7211	11900	1.000000	9689832	0.001520
87425294	114937761	5860639	10000.000000	13599	9732	1.000000	7101	12041	1.000000	9685028	0.001457
87420580	114944227	5862856	10000.000000	13462	10051	1.000000	7295	11995	1.000000	9680131	0.001500
87427232	114945269	5860950	10000.000000	13718	9743	1.000000	7271	11927	1.000000	9675317	0.002712
87430477	114942063	5862994	10000.000000	13531	9833	1.000000	7219	12084	1.000000	9670505	0.002897
87433501	114940021	5867105	10000.000000	13667	9994	1.000000	7022	12239	1.000000	9665656	0.004331
87432564	114923617	5864171	10000.000000	13755	9848	1.000000	7300	11867	1.000000	9660988	0.004403
87422460	114949661	5862698	10000.000000	13558	9639	1.000000	7170	12001	1.000000	9656225	0.005493
87439771	114932158	5864290	10000.000000	13507	9863	1.000000	7176	12012	1.000000	9651312	0.004798
87407698	114964425	5864217	10000.000000	13599	9906	1.000000	7270	11878	1.000000	9646478	0.004483
87437616	114923253	5867369	10000.000000	13688	9760	1.000000	7166	11936	1.000000	9641717	0.003932
87435703	114927754	5866947	10000.000000	13517	9868	1.000000	7218	11941	1.000000	9636934	0.003971
87432884	114939565	5862609	10000.000000	13586	9738	1.000000	7168	12172	1.000000	9631986	0.004165
87435800	114923613	5867331	10000.000000	13807	9684	1.000000	7102	12084	1.000000	9627172	0.003937
87437299	114920617	5863257	10000.000000	13542	10035	1.000000	7078	12115	1.000000	9622267	0.005048
87413914	114963106	5863305	10000.000000	13631	9990	1.000000	7104	12149	1.000000	9617389	0.004848
87422522	114928056	5864388	10000.000000	13505	9966	1.000000	7120	11953	1.000000	9612545	0.003779
87431657	114925012	5860812	10000.000000	13470	9925	1.000000	7299	11926	1.000000	9607713	0.003617
87429942	114927481	5869091	10000.000000	13567	9833	1.000000	7143	12118	1.000000	9602988	0.003291
87440587	114929578	5865732	10000.000000	13709	9781	1.000000	7235	12092	1.000000	9598381	0.003240
87415197	114950604	5865783	10000.000000	13730	9740	1.000000	7241	11835	1.000000	9593585	0.004489
87432021	114930749	5861058	10000.000000	13593	9839	1.000000	7143	12047	1.000000	9588687	0.004420
87433975	114936301	5860753	10000.000000	13644	10109	1.000000	7318	11854	1.000000	9583778	0.004022
87422674	114938296	5867504	10000.000000	13712	9818	1.000000	7068	12099	1.000000	9579062	0.003904
87441855	114941476	5862986	10000.000000	13644	9969	1.000000	7180	11915	1.000000	9574262	0.003848
87431446	114928981	5860624	10000.000000	13545	9965	1.000000	7130	11914	1.000000	9569407	0.003354
87425197	114958533	5863105	10000.000000	13522	9993	1.000000	7164	12030	1.000000	9564602	0.002562
87428531	114940023	5863787	10000.000000	13729	9706	1.000000	7262	11989	1.000000	9559800	0.002275
87415298	114963013	5861704	10000.000000	13613	9749	1.000000	7177	12043	1.000000	9554987	0.002433
87441804	114904678	5863328	10000.000000	13754	9705	1.000000	7252	11818	1.000000	9550052	0.002408
87428264	114916518	5860446	10000.000000	13836	9821	1.000000	7156	12039	1.000000	9545327	0.002552
87420066	114972564	5864731	10000.000000	13658	9655	1.000000	7090	11983	1.000000	9540505	0.002467
87435320	114945483	5858958	10000.000000	13414	10021	1.000000	7236	12008	1.000000	9535620	0.002464
87430970	114920053	5865106	10000.000000	13661	9836	1.000000	7205	12084	1.000000	9530815	0.002256
87431075	114920330	5864536	10000.000000	13582	9929	1.000000	6994	11960	1.000000	9526004	0.002060
87423118	114940946	5864903	10000.000000	13696	9998	1.000000	7243	11827	1.000000	9521311	0.002022
87426531	114928991	5863753	10000.000000	13328	10209	1.000000	7073	12298	1.000000	9516568	0.002824
npatches	nstrain	runtime	dt	init_x	init_y	init_y_blood	init_z	init_S	beta0	beta1	beta2	beta3	mean_beta	B	d	delta	delta_blood	b[0]	mut	m	CTL	c	g	epsilon	k	het	lambda	rho	omega	x_max	patch.dyna	DELTA	A	VA
10000	1	100.000000	0.001000	21900	9499	5000000	0.001000	10000000	11.812888	12.179456	10.264433	25.985342	20	800000000	0.010000	1.000000	1.000000	80000	0.000050	0.004800	0	0.500000	0.000000	2.500000	5.000000	0.500000	0.000000	0.000000	0.000000	31872	0	10.000000	7.000000	1.000000
sus	inf	inf_blood	z	x[0]	y[0][0]	z[0]	x[1]	y[1][0]	z[1]	S[0]	synchrony
219000000	94990000	5000000	10.000000	21900	9499	0.001000	21900	9499	0.001000	10000000	0.000000
41918594	278970959	14401269	3941.516320	6159	26982	0.394152	5993	26917	0.394152	9994958	0.000000
65344368	162146792	8345749	6325.803353	9591	14971	0.632580	9252	15091	0.632580	9989956	0.000000
81721777	122940749	6293490	7771.765723	11928	10956	0.777177	11667	10815	0.777177	9985035	0.000000
90761415	107280629	5485713	8648.676577	13069	9488	0.864868	12813	9533	0.864868	9980063	0.000000
96053331	99421831	5080023	9180.483393	13966	8594	0.918048	13609	8495	0.918048	9975020	0.000000
99202795	95120349	4853976	9503.000201	14491	8074	0.950300	14233	8101	0.950300	9970114	0.000000
101106772	92661293	4729522	9698.592075	14660	7905	0.969859	14272	7874	0.969859	9965185	0.000000
102272670	91217985	4655329	9817.209710	14725	7837	0.981721	14712	7680	0.981721	9960221	0.000000
102982426	90334295	4609243	9889.145947	14719	7886	0.988915	14563	7855	0.988915	9955210	0.000000
103384912	89843430	4579112	9932.772025	15072	7519	0.993277	14460	7754	0.993277	9950150	0.000000
103639188	89524653	4565384	9959.229270	15045	7761	0.995923	14718	7838	0.995923	9945186	0.000000
103817656	89307953	4559648	9975.274394	14985	7825	0.997527	14714	7611	0.997527	9940126	0.000000
103906606	89221172	4552438	9985.005037	15133	7518	0.998501	14737	7754	0.998501	9935244	0.000000
103956997	89161785	4549556	9990.906233	15325	7525	0.999091	14895	7624	0.999091	9930374	0.000000
103990027	89116075	4547999	9994.485041	15127	7455	0.999449	14799	7707	0.999449	9925387	0.000000
104006390	89084939	4543652	9996.655426	15148	7542	0.999666	14918	7554	0.999666	9920336	0.000000
104029410	89059037	4544368	9997.971667	15233	7310	0.999797	14745	7442	0.999797	9915336	0.000000
104035666	89067176	4545681	9998.769908	15163	7495	0.999877	14792	7487	0.999877	9910456	0.000000
104020374	89071018	4543282	9999.254005	15219	7280	0.999925	14741	7599	0.999925	9905398	0.000000
104042201	89039028	4547706	9999.547588	15120	7550	0.999955	14874	7336	0.999955	9900434	0.000000
104054725	89036494	4541146	9999.725632	15140	7437	0.999973	14817	7638	0.999973	9895453	0.000000
104031886	89077259	4547477	9999.833608	15153	7494	0.999983	14788	7613	0.999983	9890599	0.000000
104059929	89019423	4542503	9999.899091	15130	7510	0.999990	14674	7808	0.999990	9885705	0.000000
104038306	89060383	4548436	9999.938803	15178	7525	0.999994	14618	7818	0.999994	9880841	0.000000
104024441	89075451	4541547	9999.962887	14916	7701	0.999996	14734	7781	0.999996	9876046	0.000000
104051566	89040288	4543808	9999.977493	15225	7430	0.999998	14477	7675	0.999998	9871076	0.000000
104035636	89052069	4539956	9999.986350	14828	7649	0.999999	14908	7443	0.999999	9866067	0.000000
104042107	89067260	4545793	9999.991722	14944	7494	0.999999	14980	7469	0.999999	9861184	0.000000
104039544	89055809	4544870	9999.994980	15226	7424	0.999999	14769	7527	0.999999	9856277	0.000000
104013241	89072386	4543772	9999.996955	15117	7410	1.000000	14824	7708	1.000000	9851267	0.000000
104022409	89065574	4542900	9999.998154	15219	7294	1.000000	14835	7579	1.000000	9846305	0.000000
104029295	89066676	4542528	9999.998880	14918	7538	1.000000	14648	7757	1.000000	9841419	0.000000
104052286	89033405	4542622	9999.999321	14984	7744	1.000000	14811	7450	1.000000	9836531	0.000000
104031167	89039805	4546030	9999.999588	15070	7526	1.000000	14978	7466	1.000000	9831607	0.000000
104051599	89049875	4545612	9999.999750	15030	7431	1.000000	14666	7652	1.000000	9826718	0.000000
104041237	89051248	4544561	9999.999849	15043	7544	1.000000	14593	7564	1.000000	9821757	0.000000
104050627	89030852	4544582	9999.999908	15397	7345	1.000000	14667	7788	1.000000	9816821	0.000000
104062588	89045830	4542584	9999.999944	15254	7488	1.000000	14619	7624	1.000000	9811961	0.000000
104022108	89059688	4541779	9999.999966	15034	7646	1.000000	14579	7950	1.000000	9807099	0.000000
104057032	89036393	4542539	9999.999980	15309	7524	1.000000	14744	7681	1.000000	9802267	-1.#IND00
104031119	89053468	4542703	9999.999988	15082	7499	1.000000	14776	7665	1.000000	9797386	-0.012800
104038833	89050410	4543842	9999.999992	15012	7533	1.000000	14678	7815	1.000000	9792453	0.004330
104037757	89059598	4544295	9999.999995	15340	7428	1.000000	14714	7445	1.000000	9787659	0.001210
104037537	89046131	4540865	9999.999997	15215	7367	1.000000	14926	7441	1.000000	9782738	-0.005276
104061526	89035202	4544108	9999.999998	15150	7569	1.000000	14606	7717	1.000000	9777844	-0.007161
104018899	89061875	4544128	9999.999999	15103	7528	1.000000	14783	7825	1.000000	9772957	-0.006432
104048513	89051228	4542578	9999.999999	15099	7583	1.000000	14738	7636	1.000000	9768034	-0.004204
104044130	89055228	4544210	10000.000000	15234	7375	1.000000	14787	7397	1.000000	9763126	-0.000161
104038227	89056574	4539407	10000.000000	15178	7399	1.000000	14667	7373	1.000000	9758391	0.000743
104028266	89059197	4545557	10000.000000	15190	7401	1.000000	14874	7623	1.000000	9753534	0.002864
104048257	89058210	4541718	10000.000000	14956	7526	1.000000	15026	7587	1.000000	9748558	0.002391
104039224	89054009	4544426	10000.000000	15141	7329	1.000000	14887	7657	1.000000	9743607	0.004871
104028007	89056631	4545800	10000.000000	15103	7540	1.000000	14785	7310	1.000000	9738765	0.002690
104040298	89062816	4545653	10000.000000	15126	7486	1.000000	14661	7734	1.000000	9734004	0.004305
104039490	89054983	4544422	10000.000000	15441	7172	1.000000	14814	7619	1.000000	9729038	0.002487
104013214	89065984	4541425	10000.000000	15181	7456	1.000000	14445	7829	1.000000	9724137	0.002658
104029527	89058160	4546717	10000.000000	15010	7542	1.000000	14898	7709	1.000000	9719346	0.002860
104035437	89053645	4546843	10000.000000	15032	7646	1.000000	14885	7678	1.000000	9714539	0.002656
104029011	89061666	4542828	10000.000000	15086	7487	1.000000	14765	7519	1.000000	9709700	0.003015
104032604	89053607	4548932	10000.000000	15221	7326	1.000000	14865	7584	1.000000	9704865	0.003386
104048283	89043526	4544408	10000.000000	14996	7578	1.000000	14988	7425	1.000000	9699987	0.003079
104031470	89043363	4541724	10000.000000	15051	7548	1.000000	14773	7670	1.000000	9695096	0.002558
104055399	89050040	4542272	10000.000000	15197	7381	1.000000	14686	7616	1.000000	9690330	0.003014
104062646	89041472	4540518	10000.000000	14903	7555	1.000000	14768	7451	1.000000	9685586	0.003034
104054138	89035120	4545381	10000.000000	15396	7558	1.000000	14543	7709	1.000000	9680689	0.004149
104039236	89060220	4546482	10000.000000	15183	7549	1.000000	14686	7594	1.000000	9675921	0.003988
104022478	89074245	4541806	10000.000000	15030	7538	1.000000	14935	7492	1.000000	9670970	0.005030
104032121	89057377	4545361	10000.000000	15205	7450	1.000000	14774	7511	1.000000	9666152	0.004723
104024556	89069077	4544554	10000.000000	14956	7644	1.000000	14781	7624	1.000000	9661276	0.004894
104033074	89058621	4543662	10000.000000	15103	7525	1.000000	14800	7677	1.000000	9656501	0.004520
104010515	89071812	4546202	10000.000000	14894	7885	1.000000	14549	7721	1.000000	9651627	0.003949
104042145	89046098	4544461	10000.000000	15079	7515	1.000000	14521	7681	1.000000	9646857	0.003685
104038619	89046405	4542349	10000.000000	15067	7743	1.000000	14599	7654	1.000000	9642011	0.004628
104030369	89049323	4546818	10000.000000	15223	7444	1.000000	14690	7503	1.000000	9637106	0.004080
104042591	89047394	4544048	10000.000000	15178	7393	1.000000	14674	7478	1.000000	9632321	0.003844
104043989	89051931	4542456	10000.000000	14971	7709	1.000000	14663	7557	1.000000	9627554	0.004330
104042574	89054658	4541534	10000.000000	15041	7574	1.000000	14757	7638	1.000000	9622782	0.004184
104046528	89042525	4545388	10000.000000	15101	7533	1.000000	14872	7696	1.000000	9618119	0.004189
104055289	89060503	4543380	10000.000000	15188	7443	1.000000	14429	7909	1.000000	9613168	0.004460
104068509	89042004	4543849	10000.000000	15204	7332	1.000000	14460	7753	1.000000	9608312	0.004830
104026396	89057415	4542000	10000.000000	15037	7637	1.000000	14695	7822	1.000000	9603481	0.004796
104027962	89068405	4542353	10000.000000	15070	7485	1.000000	14637	7766	1.000000	9598738	0.004057
104044908	89044946	4543030	10000.000000	15193	7450	1.000000	14885	7466	1.000000	9593850	0.003660
104031457	89067375	4547636	10000.000000	15019	7638	1.000000	14862	7576	1.000000	9589047	0.001875
104019908	89058838	4543032	10000.000000	15045	7665	1.000000	14764	7710	1.000000	9584181	0.001642
104034782	89050817	4542449	10000.000000	15119	7492	1.000000	14943	7365	1.000000	9579429	0.002120
104053877	89046859	4540889	10000.000000	14892	7768	1.000000	15025	7395	1.000000	9574659	0.001969
104042876	89042398	4537999	10000.000000	15224	7497	1.000000	14911	7644	1.000000	9569815	0.001774
104045283	89054812	4547097	10000.000000	15190	7475	1.000000	14815	7673	1.000000	9565021	0.001446
104033951	89052318	4543059	10000.000000	15073	7337	1.000000	14803	7640	1.000000	9560329	0.001660
104051294	89054458	4539949	10000.000000	15055	7504	1.000000	14687	7684	1.000000	9555684	0.001583
104025959	89060712	4543099	10000.000000	15236	7598	1.000000	14643	7808	1.000000	9550800	0.001853
104034083	89080142	4543608	10000.000000	15145	7518	1.000000	14539	7674	1.000000	9546089	0.001812
104036499	89059404	4543712	10000.000000	15048	7586	1.000000	14761	7598	1.000000	9541489	0.001643
104042082	89053678	4547557	10000.000000	15303	7603	1.000000	14826	7617	1.000000	9536718	0.001900
104047876	89048356	4539832	10000.000000	15089	7648	1.000000	14706	7685	1.000000	9531969	0.001819
104029053	89059633	4543317	10000.000000	15141	7686	1.000000	14723	7436	1.000000	9527118	0.002044
104038938	89053699	4545765	10000.000000	15075	7598	1.000000	14651	7622	1.000000	9522416	0.002015
104057250	89030663	4543654	10000.000000	15169	7431	1.000000	14864	7527	1.000000	9517656	0.001950
npatches	nstrain	runtime	dt	init_x	init_y	init_y_blood	init_z	init_S	beta0	beta1	beta2	beta3	mean_beta	B	d	delta	delta_blood	b[0]	mut	m	CTL	c	g	epsilon	k	het	lambda	rho	omega	x_max	patch.dyna	DELTA	A	VA
10000	1	100.000000	0.001000	21900	9499	5000000	0.001000	10000000	29.254005	15.007895	11.226151	26.132613	20	800000000	0.010000	1.000000	1.000000	80000	0.000050	0.004800	0	0.500000	0.000000	2.500000	6.000000	0.500000	0.000000	0.000000	0.000000	31872	0	10.000000	7.000000	1.000000
sus	inf	inf_blood	z	x[0]	y[0][0]	z[0]	x[1]	y[1][0]	z[1]	S[0]	synchrony
219000000	94990000	5000000	10.000000	21900	9499	0.001000	21900	9499	0.001000	10000000	0.000000
46036797	247284098	12800230	3941.516320	3000	25472	0.394152	5598	23884	0.394152	9995063	0.000000
75710986	132843318	6842253	6325.803353	4964	14468	0.632580	9088	12592	0.632580	9990070	0.000000
94759538	99543231	5100201	7771.765723	6198	11181	0.777177	11220	9543	0.777177	9985087	0.000000
105262954	86133228	4404307	8648.676577	6879	9813	0.864868	12716	7852	0.864868	9980034	0.000000
111456669	79363607	4058274	9180.483393	7436	9017	0.918048	13415	7252	0.918048	9975027	0.000000
115170370	75667248	3863596	9503.000201	7568	8656	0.950300	13885	6903	0.950300	9970236	0.000000
117432095	73519925	3754595	9698.592075	7786	8491	0.969859	14124	6724	0.969859	9965225	0.000000
118772707	72297190	3688205	9817.209710	7829	8382	0.981721	14168	6701	0.981721	9960233	0.000000
119594032	71549413	3649109	9889.145947	7933	8140	0.988915	14299	6541	0.988915	9955236	0.000000
120118529	71109372	3630087	9932.772025	7985	8235	0.993277	14395	6384	0.993277	9950268	0.000000
120389662	70838738	3618969	9959.229270	8037	8208	0.995923	14339	6473	0.995923	9945190	0.000000
120574187	70688927	3603307	9975.274394	7943	8257	0.997527	14613	6521	0.997527	9940224	0.000000
120674560	70595493	3602830	9985.005037	7901	8193	0.998501	14647	6362	0.998501	9935344	0.000000
120777485	70516780	3599255	9990.906233	7992	8192	0.999091	14608	6441	0.999091	9930357	0.000000
120787523	70496320	3594344	9994.485041	8050	8081	0.999449	14453	6379	0.999449	9925499	0.000000
120841831	70464981	3594385	9996.655426	8096	8061	0.999666	14524	6416	0.999666	9920591	0.000000
120847756	70437231	3592284	9997.971667	8032	7998	0.999797	14466	6564	0.999797	9915546	0.000000
120850723	70445980	3594677	9998.769908	8030	8059	0.999877	14635	6365	0.999877	9910554	0.000000
120847186	70431958	3591874	9999.254005	8037	7988	0.999925	14510	6297	0.999925	9905629	0.000000
120866371	70435342	3592782	9999.547588	7933	8135	0.999955	14561	6366	0.999955	9900705	0.000000
120861690	70437450	3595774	9999.725632	8053	8070	0.999973	14354	6408	0.999973	9895629	0.000000
120863123	70445209	3594667	9999.833608	8039	8179	0.999983	14503	6395	0.999983	9890574	0.000000
120858322	70433842	3589603	9999.899091	8230	7969	0.999990	14590	6317	0.999990	9885750	0.000000
120852994	70448363	3594807	9999.938803	8039	8040	0.999994	14467	6374	0.999994	9880780	0.000000
120846153	70445990	3596095	9999.962887	7982	8210	0.999996	14647	6299	0.999996	9875900	0.000000
120867737	70432077	3592824	9999.977493	8073	7964	0.999998	14657	6318	0.999998	9870878	0.000000
120873502	70421586	3593344	9999.986350	8005	8217	0.999999	14151	6392	0.999999	9865884	0.000000
120858457	70426839	3591222	9999.991722	8109	8104	0.999999	14525	6306	0.999999	9861019	0.000000
120864080	70427487	3592313	9999.994980	8065	8083	0.999999	14569	6398	0.999999	9856066	0.000000
120854141	70430270	3594932	9999.996955	8031	8166	1.000000	14515	6414	1.000000	9851082	0.000000
120873196	70436466	3595324	9999.998154	8161	7909	1.000000	14269	6425	1.000000	9846070	0.000000
120856442	70435542	3597003	9999.998880	8088	8072	1.000000	14512	6522	1.000000	9841069	0.000000
120856075	70442853	3593500	9999.999321	7955	8034	1.000000	14262	6492	1.000000	9836108	0.000000
120852422	70429867	3595556	9999.999588	8253	7921	1.000000	14440	6408	1.000000	9831190	0.000000
120886071	70423242	3595004	9999.999750	8011	8088	1.000000	14808	6172	1.000000	9826350	0.000000
120855727	70454576	3593919	9999.999849	8014	8035	1.000000	14521	6345	1.000000	9821420	0.000000
120892219	70435621	3595073	9999.999908	8132	7933	1.000000	14594	6297	1.000000	9816397	0.000000
120864230	70442336	3590673	9999.999944	7909	8283	1.000000	14481	6270	1.000000	9811525	0.000000
120844083	70445205	3594415	9999.999966	8008	8178	1.000000	14527	6390	1.000000	9806662	0.000000
120832327	70448022	3594688	9999.999980	8022	8155	1.000000	14732	6268	1.000000	9801619	-1.#IND00
120841017	70432301	3592701	9999.999988	8141	7953	1.000000	14730	6275	1.000000	9796633	-0.032000
120866169	70426121	3593230	9999.999992	8138	8033	1.000000	14723	6255	1.000000	9791748	-0.004443
120849446	70442126	3595776	9999.999995	8138	8026	1.000000	14511	6287	1.000000	9787014	-0.010624
120860173	70440607	3591934	9999.999997	7958	8140	1.000000	14189	6528	1.000000	9782164	-0.017627
120852382	70423265	3590923	9999.999998	7993	8092	1.000000	14416	6493	1.000000	9777269	-0.009661
120877347	70423658	3597078	9999.999999	7872	8208	1.000000	14554	6385	1.000000	9772337	-0.001882
120885047	70418662	3595149	9999.999999	8038	8062	1.000000	14398	6385	1.000000	9767465	0.001577
120885061	70421145	3594566	10000.000000	8030	8177	1.000000	14583	6289	1.000000	9762623	0.002033
120828132	70457534	3593711	10000.000000	7937	8226	1.000000	14241	6478	1.000000	9757908	-0.000314
120880329	70422391	3591821	10000.000000	8065	8104	1.000000	14400	6482	1.000000	9753087	0.000064
120846141	70444791	3593530	10000.000000	8012	8140	1.000000	14363	6483	1.000000	9748122	-0.000437
120843000	70441249	3594332	10000.000000	7987	7953	1.000000	14444	6609	1.000000	9743182	0.000617
120863809	70428633	3595196	10000.000000	7823	8319	1.000000	14373	6411	1.000000	9738241	0.000577
120861686	70433139	3596563	10000.000000	8138	7969	1.000000	14295	6463	1.000000	9733323	-0.000298
120852929	70444632	3593136	10000.000000	8126	8088	1.000000	14624	6356	1.000000	9728396	-0.000162
120859446	70433159	3589070	10000.000000	8238	7989	1.000000	14513	6325	1.000000	9723498	-0.000600
120861631	70431093	3590067	10000.000000	8173	7899	1.000000	14624	6254	1.000000	9718660	0.000114
120856127	70445923	3595295	10000.000000	7940	8170	1.000000	14674	6209	1.000000	9713762	-0.001344
120853784	70447969	3591657	10000.000000	7893	8237	1.000000	14437	6602	1.000000	9708828	0.000241
120870455	70430854	3595304	10000.000000	7960	8312	1.000000	14407	6462	1.000000	9703975	-0.000332
120869250	70417527	3593235	10000.000000	8165	8021	1.000000	14580	6400	1.000000	9699101	-0.000054
120850153	70435379	3593437	10000.000000	7990	8251	1.000000	14465	6271	1.000000	9694226	0.000720
120855365	70433461	3592834	10000.000000	8103	7998	1.000000	14232	6734	1.000000	9689443	0.000200
120845536	70458123	3593363	10000.000000	8030	8117	1.000000	14505	6322	1.000000	9684557	-0.000249
120865807	70440233	3596585	10000.000000	8160	7941	1.000000	14505	6516	1.000000	9679739	-0.003342
120886750	70415356	3594546	10000.000000	7986	8161	1.000000	14296	6523	1.000000	9674866	-0.003554
120848672	70457060	3595344	10000.000000	8154	7924	1.000000	14682	6471	1.000000	9670068	-0.004056
120863471	70446526	3594989	10000.000000	8045	8135	1.000000	14696	6279	1.000000	9665166	-0.004129
120872847	70431484	3594028	10000.000000	7939	8044	1.000000	14333	6450	1.000000	9660367	-0.004172
120870692	70426289	3594297	10000.000000	7913	8261	1.000000	14450	6354	1.000000	9655442	-0.002790
120850186	70436290	3595167	10000.000000	8143	7975	1.000000	14545	6445	1.000000	9650618	-0.003265
120858878	70447070	3591069	10000.000000	8025	8229	1.000000	14585	6357	1.000000	9645850	-0.002494
120869146	70432665	3592434	10000.000000	7921	8268	1.000000	14450	6402	1.000000	9641039	-0.002317
120863702	70425830	3590906	10000.000000	7970	8184	1.000000	14626	6287	1.000000	9636147	-0.002367
120861526	70442273	3589378	10000.000000	8085	8105	1.000000	14789	6198	1.000000	9631364	-0.000655
120866943	70424878	3597103	10000.000000	8021	8053	1.000000	14558	6283	1.000000	9626447	-0.000491
120844855	70454306	3596751	10000.000000	7980	8113	1.000000	14357	6611	1.000000	9621704	-0.001108
120857884	70440532	3596029	10000.000000	8246	7837	1.000000	14508	6537	1.000000	9616986	-0.001142
120853786	70430755	3591399	10000.000000	8030	8111	1.000000	14480	6375	1.000000	9612170	-0.001126
120869543	70424210	3593028	10000.000000	8137	7937	1.000000	14296	6501	1.000000	9607349	-0.001496
120865532	70425275	3595208	10000.000000	8031	8074	1.000000	14475	6500	1.000000	9602555	-0.001745
120887252	70411966	3596499	10000.000000	7976	8109	1.000000	14310	6489	1.000000	9597794	-0.001871
120835873	70442387	3595734	10000.000000	8267	8088	1.000000	14202	6502	1.000000	9593041	-0.001730
120845953	70453674	3591705	10000.000000	7936	8166	1.000000	14327	6726	1.000000	9588354	-0.000956
120846478	70440176	3593518	10000.000000	8028	8090	1.000000	14263	6489	1.000000	9583578	-0.000633
120857784	70436848	3594373	10000.000000	8094	8185	1.000000	14586	6537	1.000000	9578770	0.000078
120867621	70445198	3592623	10000.000000	8042	8132	1.000000	14254	6496	1.000000	9573956	0.000285
120857192	70443938	3592850	10000.000000	7939	8015	1.000000	14400	6346	1.000000	9569149	0.000551
120852731	70438337	3593730	10000.000000	7943	8217	1.000000	14667	6336	1.000000	9564419	0.000278
120887720	70411801	3593251	10000.000000	8071	8060	1.000000	14656	6215	1.000000	9559711	0.000337
120861996	70440979	3593192	10000.000000	7968	8074	1.000000	14755	6324	1.000000	9554934	-0.000130
120880927	70423512	3593591	10000.000000	7994	8217	1.000000	14419	6274	1.000000	9550208	0.000156
120844560	70430434	3596821	10000.000000	8121	8179	1.000000	14519	6221	1.000000	9545363	0.000065
120881644	70430444	3591403	10000.000000	8110	8107	1.000000	14508	6381	1.000000	9540522	-0.000033
120857223	70423529	3594932	10000.000000	8078	7991	1.000000	14659	6352	1.000000	9535637	-0.000653
120858244	70440015	3595261	10000.000000	8145	8067	1.000000	14650	6265	1.000000	9530766	-0.000631
120881401	70425541	3595237	10000.000000	8005	8158	1.000000	14483	6399	1.000000	9525953	-0.000556
120883927	70415430	3593668	10000.000000	8160	7892	1.000000	14382	6524	1.000000	9521214	-0.001005
120851123	70439068	3595144	10000.000000	7998	8154	1.000000	14429	6430	1.000000	9516457	-0.000941
npatches	nstrain	runtime	dt	init_x	init_y	init_y_blood	init_z	init_S	beta0	beta1	beta2	beta3	mean_beta	B	d	delta	delta_blood	b[0]	mut	m	CTL	c	g	epsilon	k	het	lambda	rho	omega	x_max	patch.dyna	DELTA	A	VA
10000	1	100.000000	0.001000	21900	9499	5000000	0.001000	10000000	15.668425	29.288229	28.738953	19.448292	20	800000000	0.010000	1.000000	1.000000	80000	0.000050	0.004800	0	0.500000	0.000000	2.500000	7.000000	0.500000	0.000000	0.000000	0.000000	31872	0	10.000000	7.000000	1.000000
sus	inf	inf_blood	z	x[0]	y[0][0]	z[0]	x[1]	y[1][0]	z[1]	S[0]	synchrony
219000000	94990000	5000000	10.000000	21900	9499	0.001000	21900	9499	0.001000	10000000	0.000000
50313315	219722387	11410875	3941.516320	5763	21609	0.394152	3372	22625	0.394152	9994910	0.000000
86134885	110550721	5691356	6325.803353	10013	10514	0.632580	5702	11978	0.632580	9990073	0.000000
107634099	81955564	4196701	7771.765723	12460	7590	0.777177	7095	9348	0.777177	9985062	0.000000
119609911	70239154	3594393	8648.676577	13759	6520	0.864868	7951	8177	0.864868	9979990	0.000000
126673887	64362074	3289007	9180.483393	14987	5686	0.918048	8622	7350	0.918048	9974930	0.000000
130955827	61085634	3122149	9503.000201	15048	5550	0.950300	8699	7275	0.950300	9969928	0.000000
133507949	59222416	3022300	9698.592075	15452	5487	0.969859	8897	7082	0.969859	9964944	0.000000
135063627	58140586	2967253	9817.209710	15732	5347	0.981721	9055	6854	0.981721	9960025	0.000000
135981514	57498919	2936573	9889.145947	15804	5082	0.988915	8939	6989	0.988915	9955054	0.000000
136578711	57100664	2913206	9932.772025	15912	5018	0.993277	9166	6758	0.993277	9950062	0.000000
136911561	56871441	2904218	9959.229270	15890	5039	0.995923	9083	6634	0.995923	9945104	0.000000
137111380	56724144	2895554	9975.274394	15801	5155	0.997527	9201	6779	0.997527	9940148	0.000000
137249044	56636192	2891093	9985.005037	16000	5194	0.998501	9475	6496	0.998501	9935065	0.000000
137315158	56601185	2890507	9990.906233	16043	4973	0.999091	9307	6742	0.999091	9930235	0.000000
137344766	56597488	2887859	9994.485041	15903	5119	0.999449	9125	6887	0.999449	9925249	0.000000
137403890	56540515	2885563	9996.655426	15795	5354	0.999666	9135	6807	0.999666	9920293	0.000000
137401066	56533972	2885169	9997.971667	15844	5176	0.999797	9160	6799	0.999797	9915346	0.000000
137428895	56527001	2884291	9998.769908	15825	5242	0.999877	9361	6620	0.999877	9910364	0.000000
137444155	56520777	2883195	9999.254005	15812	5217	0.999925	9183	6843	0.999925	9905575	0.000000
137429062	56517053	2883000	9999.547588	16202	4990	0.999955	9406	6507	0.999955	9900651	0.000000
137425067	56525264	2882752	9999.725632	15925	5040	0.999973	9145	6694	0.999973	9895660	0.000000
137458307	56526504	2881282	9999.833608	15902	4982	0.999983	9204	6705	0.999983	9890840	0.000000
137445328	56513994	2884972	9999.899091	15647	5265	0.999990	9174	6846	0.999990	9885783	0.000000
137437484	56524954	2882759	9999.938803	15576	5222	0.999994	9195	6629	0.999994	9880877	0.000000
137466474	56492300	2882249	9999.962887	15982	5133	0.999996	9363	6781	0.999996	9876022	0.000000
137445535	56519846	2883489	9999.977493	15892	5133	0.999998	9049	6809	0.999998	9871029	0.000000
137412705	56530618	2881056	9999.986350	15751	5148	0.999999	9109	6888	0.999999	9866135	0.000000
137400885	56544416	2883534	9999.991722	15928	5314	0.999999	9123	6871	0.999999	9861268	0.000000
137438584	56519340	2879837	9999.994980	15630	5321	0.999999	9235	6579	0.999999	9856450	0.000000
137433415	56529673	2885840	9999.996955	15779	5120	1.000000	9184	6725	1.000000	9851533	0.000000
137439441	56512641	2882893	9999.998154	15901	5369	1.000000	9353	6589	1.000000	9846708	0.000000
137440048	56508792	2883032	9999.998880	15951	5213	1.000000	9228	6830	1.000000	9841713	0.000000
137425774	56530735	2887954	9999.999321	16005	5047	1.000000	9152	6652	1.000000	9836793	0.000000
137419830	56522290	2883875	9999.999588	15816	5210	1.000000	9207	6849	1.000000	9832034	0.000000
137433323	56498958	2882598	9999.999750	15852	5127	1.000000	9296	6641	1.000000	9827099	0.000000
137443369	56507601	2883307	9999.999849	15915	5171	1.000000	9186	6777	1.000000	9822215	0.000000
137426804	56515258	2881961	9999.999908	15719	5211	1.000000	9209	6740	1.000000	9817276	0.000000
137401458	56538173	2882028	9999.999944	15980	5152	1.000000	8942	6872	1.000000	9812278	0.000000
137443227	56524291	2881718	9999.999966	15786	5281	1.000000	9002	6892	1.000000	9807354	0.000000
137409676	56533206	2883605	9999.999980	15833	4999	1.000000	9185	6762	1.000000	9802342	-1.#IND00
137419258	56528042	2884670	9999.999988	15648	5427	1.000000	9226	6736	1.000000	9797429	-1.#IND00
137443824	56513632	2882177	9999.999992	15986	5097	1.000000	9289	6797	1.000000	9792639	0.021022
137406803	56535345	2884445	9999.999995	16040	5066	1.000000	9162	6839	1.000000	9787793	0.010634
137432487	56514725	2881225	9999.999997	15803	5104	1.000000	9195	6796	1.000000	9782801	0.035167
137435166	56505933	2884287	9999.999998	16038	5164	1.000000	9017	6863	1.000000	9777917	0.023881
137429147	56523296	2884829	9999.999999	15746	5304	1.000000	9304	6751	1.000000	9772888	0.014822
137441711	56510752	2884644	9999.999999	15465	5328	1.000000	9172	6781	1.000000	9767988	0.011185
137414837	56528645	2884681	10000.000000	15729	5040	1.000000	8947	6884	1.000000	9762986	0.012107
137415610	56520917	2885732	10000.000000	15624	5237	1.000000	9126	6760	1.000000	9758037	0.013936
137444499	56519817	2883014	10000.000000	15871	5344	1.000000	9169	6831	1.000000	9753195	0.007102
137437676	56511060	2884256	10000.000000	15741	5072	1.000000	9346	6578	1.000000	9748404	0.007889
137427512	56525835	2881680	10000.000000	15808	5241	1.000000	8946	6808	1.000000	9743499	0.006959
137453530	56517751	2881281	10000.000000	15576	5285	1.000000	9142	6929	1.000000	9738535	0.007061
137428577	56523420	2882628	10000.000000	16072	4959	1.000000	9058	6943	1.000000	9733624	0.007276
137440795	56517512	2881583	10000.000000	15582	5368	1.000000	9078	6866	1.000000	9728695	0.007349
137464404	56500536	2882343	10000.000000	15979	5071	1.000000	9202	6706	1.000000	9723752	0.005249
137418070	56517901	2882854	10000.000000	15868	5142	1.000000	9228	6667	1.000000	9718905	0.005457
137439480	56488749	2882449	10000.000000	15966	5086	1.000000	9291	6649	1.000000	9713960	0.006559
137424997	56527516	2883612	10000.000000	15907	5169	1.000000	9051	6884	1.000000	9709175	0.007202
137435513	56512257	2882572	10000.000000	15907	5030	1.000000	9318	6738	1.000000	9704264	0.008258
137437729	56511407	2883694	10000.000000	15669	5124	1.000000	9272	6764	1.000000	9699449	0.007129
137440560	56508897	2886300	10000.000000	15946	5129	1.000000	9190	6840	1.000000	9694548	0.006914
137436693	56523119	2881783	10000.000000	15911	4947	1.000000	9125	6816	1.000000	9689638	0.006852
137471711	56500751	2883497	10000.000000	15863	5144	1.000000	9187	6686	1.000000	9684715	0.006812
137430037	56521287	2883143	10000.000000	15632	5279	1.000000	8980	6880	1.000000	9679761	0.006874
137429851	56527160	2885650	10000.000000	16002	5058	1.000000	9439	6661	1.000000	9675002	0.006747
137448295	56497346	2885272	10000.000000	15710	5343	1.000000	9250	6661	1.000000	9670161	0.006481
137423072	56528327	2884444	10000.000000	16012	5042	1.000000	9100	6781	1.000000	9665367	0.006253
137412525	56537505	2884721	10000.000000	16031	5097	1.000000	9297	6674	1.000000	9660581	0.006279
137436160	56507700	2884460	10000.000000	15833	5203	1.000000	9257	6623	1.000000	9655851	0.005785
137410422	56528651	2884145	10000.000000	15962	5043	1.000000	9280	6568	1.000000	9651027	0.006414
137417366	56526390	2879698	10000.000000	15906	5048	1.000000	9268	6737	1.000000	9646053	0.005873
137436436	56522406	2883597	10000.000000	15827	5076	1.000000	9223	6678	1.000000	9641268	0.006293
137420292	56524645	2883278	10000.000000	15853	5094	1.000000	9460	6661	1.000000	9636516	0.005602
137442081	56524712	2882735	10000.000000	15854	5064	1.000000	9163	6671	1.000000	9631776	0.005547
137372211	56557146	2885781	10000.000000	15993	5181	1.000000	9163	6925	1.000000	9626951	0.005213
137439967	56523085	2886017	10000.000000	15736	5153	1.000000	9259	6596	1.000000	9622189	0.004992
137424809	56525028	2885795	10000.000000	16009	5033	1.000000	9176	6729	1.000000	9617358	0.005388
137450354	56509545	2881889	10000.000000	15580	5369	1.000000	9165	6657	1.000000	9612571	0.004731
137431181	56524041	2884012	10000.000000	15916	5066	1.000000	9126	6861	1.000000	9607823	0.005780
137400935	56543373	2884848	10000.000000	15877	5204	1.000000	9353	6575	1.000000	9603139	0.006022
137437194	56525817	2881643	10000.000000	15783	5086	1.000000	9028	6809	1.000000	9598267	0.005903
137436674	56518126	2881182	10000.000000	15893	5098	1.000000	9222	6761	1.000000	9593539	0.005778
137409754	56538751	2885591	10000.000000	15744	5380	1.000000	9004	6929	1.000000	9588576	0.005460
137447861	56513821	2881949	10000.000000	15812	5115	1.000000	9249	6569	1.000000	9583795	0.006227
137412973	56519698	2881649	10000.000000	15926	5161	1.000000	9066	6907	1.000000	9578967	0.005985
137443854	56513875	2882871	10000.000000	16062	4952	1.000000	9090	6769	1.000000	9574141	0.006154
137440665	56509614	2885369	10000.000000	16059	5037	1.000000	9229	6767	1.000000	9569386	0.006036
137427094	56529743	2883752	10000.000000	15543	5307	1.000000	9154	6776	1.000000	9564543	0.005907
137431250	56517772	2884905	10000.000000	15935	5146	1.000000	9098	6743	1.000000	9559853	0.006588
137438472	56521851	2884164	10000.000000	15830	5115	1.000000	9175	6697	1.000000	9555131	0.006365
137426183	56523654	2885225	10000.000000	15661	5196	1.000000	9150	6771	1.000000	9550340	0.007328
137449824	56511346	2882334	10000.000000	15667	5218	1.000000	9280	6578	1.000000	9545571	0.007313
137423390	56528456	2885034	10000.000000	15877	5051	1.000000	9257	6683	1.000000	9540867	0.007524
137445206	56512529	2883747	10000.000000	16027	5004	1.000000	9188	6744	1.000000	9536135	0.006986
137466115	56496315	2878455	10000.000000	15855	5155	1.000000	9039	6877	1.000000	9531363	0.006622
137433334	56512530	2881664	10000.000000	15889	5011	1.000000	9253	6593	1.000000	9526629	0.006574
137447727	56511290	2881342	10000.000000	15979	5097	1.000000	9232	6904	1.000000	9521927	0.006419
137426649	56511103	2885384	10000.000000	15877	5059	1.000000	9246	6625	1.000000	9517305	0.006364
npatches	nstrain	runtime	dt	init_x	init_y	init_y_blood	init_z	init_S	beta0	beta1	beta2	beta3	mean_beta	B	d	delta	delta_blood	b[0]	mut	m	CTL	c	g	epsilon	k	het	lambda	rho	omega	x_max	patch.dyna	DELTA	A	VA
10000	1	100.000000	0.001000	21900	9499	5000000	0.001000	10000000	13.640895	29.045489	11.215721	20.922494	20	800000000	0.010000	1.000000	1.000000	80000	0.000050	0.004800	0	0.500000	0.000000	2.500000	8.000000	0.500000	0.000000	0.000000	0.000000	31872	0	10.000000	7.000000	1.000000
sus	inf	inf_blood	z	x[0]	y[0][0]	z[0]	x[1]	y[1][0]	z[1]	S[0]	synchrony
219000000	94990000	5000000	10.000000	21900	9499	0.001000	21900	9499	0.001000	10000000	0.000000
54679625	195818751	10197907	3941.516320	7065	18836	0.394152	3655	20333	0.394152	9994889	0.000000
96453053	93212176	4798416	6325.803353	12396	8299	0.632580	6508	10387	0.632580	9989896	0.000000
120291806	68272349	3496666	7771.765723	15281	6012	0.777177	8276	7851	0.777177	9984940	0.000000
133611180	57958274	2966610	8648.676577	17173	4938	0.864868	9215	6891	0.864868	9979942	0.000000
141533387	52730955	2693828	9180.483393	18377	4279	0.918048	9564	6401	0.918048	9974983	0.000000
146333853	49837352	2540369	9503.000201	18618	4099	0.950300	9929	6138	0.950300	9969972	0.000000
149194330	48198617	2460472	9698.592075	19016	3992	0.969859	10218	5915	0.969859	9964968	0.000000
150862054	47268093	2410414	9817.209710	19212	3909	0.981721	10324	5803	0.981721	9959979	0.000000
151937602	46664603	2382755	9889.145947	19596	3663	0.988915	10318	5665	0.988915	9955078	0.000000
152583422	46334678	2362698	9932.772025	19499	3681	0.993277	10257	5799	0.993277	9950053	0.000000
153001706	46107709	2352082	9959.229270	19909	3518	0.995923	10489	5681	0.995923	9945009	0.000000
153190834	46011463	2345111	9975.274394	19370	3664	0.997527	10400	5962	0.997527	9940037	0.000000
153358037	45906333	2344183	9985.005037	19535	3776	0.998501	10381	5650	0.998501	9935078	0.000000
153448144	45862888	2340532	9990.906233	19659	3735	0.999091	10481	5587	0.999091	9930142	0.000000
153482698	45841977	2338510	9994.485041	19656	3597	0.999449	10431	5765	0.999449	9925153	0.000000
153521630	45815793	2338892	9996.655426	19582	3560	0.999666	10298	5854	0.999666	9920144	0.000000
153542044	45820278	2339817	9997.971667	19942	3468	0.999797	10462	5593	0.999797	9915210	0.000000
153555447	45812979	2335194	9998.769908	19553	3698	0.999877	10470	5653	0.999877	9910219	0.000000
153552974	45810376	2336896	9999.254005	19680	3712	0.999925	10376	5757	0.999925	9905321	0.000000
153572831	45796794	2335872	9999.547588	19728	3626	0.999955	10350	5823	0.999955	9900431	0.000000
153527433	45820880	2338477	9999.725632	19677	3513	0.999973	10319	5651	0.999973	9895404	0.000000
153580847	45781547	2333084	9999.833608	19648	3633	0.999983	10462	5647	0.999983	9890490	0.000000
153550798	45809254	2339165	9999.899091	19676	3691	0.999990	10416	5650	0.999990	9885504	0.000000
153551630	45809215	2336178	9999.938803	20026	3515	0.999994	10633	5601	0.999994	9880632	0.000000
153552583	45809186	2336228	9999.962887	19667	3699	0.999996	10367	5640	0.999996	9875767	0.000000
153556691	45803131	2337841	9999.977493	19703	3539	0.999998	10420	5725	0.999998	9870895	0.000000
153557652	45797703	2333541	9999.986350	19409	3712	0.999999	10461	5637	0.999999	9866018	0.000000
153567084	45804755	2337786	9999.991722	19652	3781	0.999999	10409	5684	0.999999	9861020	0.000000
153539218	45819040	2334675	9999.994980	19488	3687	0.999999	10211	5819	0.999999	9855939	0.000000
153555141	45803281	2335166	9999.996955	19616	3745	1.000000	10477	5640	1.000000	9851018	0.000000
153539086	45814024	2337825	9999.998154	19735	3655	1.000000	10474	5557	1.000000	9846185	0.000000
153574081	45807329	2337551	9999.998880	19672	3558	1.000000	10290	5829	1.000000	9841218	0.000000
153575626	45784803	2336756	9999.999321	19388	3717	1.000000	10253	5683	1.000000	9836214	0.000000
153554972	45809219	2336890	9999.999588	19717	3564	1.000000	10441	5731	1.000000	9831342	0.000000
153565615	45781607	2339022	9999.999750	19606	3646	1.000000	10501	5724	1.000000	9826375	0.000000
153530558	45808028	2339319	9999.999849	19714	3579	1.000000	10486	5580	1.000000	9821468	0.000000
153589867	45779432	2336529	9999.999908	19765	3569	1.000000	10479	5634	1.000000	9816652	0.000000
153557034	45795597	2336528	9999.999944	19936	3501	1.000000	10332	5544	1.000000	9811727	0.000000
153581984	45793546	2335278	9999.999966	19883	3539	1.000000	10512	5616	1.000000	9806757	0.000000
153554974	45800743	2339710	9999.999980	19944	3422	1.000000	10350	5616	1.000000	9801826	-1.#IND00
153542261	45815928	2334467	9999.999988	19444	3671	1.000000	10347	5769	1.000000	9796899	-0.001600
153556202	45810576	2337331	9999.999992	19618	3580	1.000000	10604	5653	1.000000	9791876	-0.001125
153538922	45815022	2336991	9999.999995	19478	3730	1.000000	10605	5534	1.000000	9787058	-0.001060
153560648	45811398	2338126	9999.999997	19785	3598	1.000000	10477	5619	1.000000	9782049	-0.001740
153582080	45788956	2333042	9999.999998	19649	3500	1.000000	10375	5680	1.000000	9777175	0.003482
153548807	45798995	2335784	9999.999999	19680	3589	1.000000	10555	5707	1.000000	9772342	-0.003851
153578345	45784098	2337513	9999.999999	19595	3469	1.000000	10486	5707	1.000000	9767559	0.001444
153515871	45824080	2336592	10000.000000	19745	3607	1.000000	10455	5682	1.000000	9762712	-0.001101
153574286	45789409	2335922	10000.000000	19627	3801	1.000000	10502	5631	1.000000	9757812	-0.002599
153537872	45807575	2337218	10000.000000	19494	3691	1.000000	10542	5600	1.000000	9753042	-0.002208
153559848	45802166	2338224	10000.000000	19842	3639	1.000000	10572	5593	1.000000	9748155	-0.001965
153583611	45796717	2334922	10000.000000	19721	3549	1.000000	10540	5634	1.000000	9743349	0.000507
153555811	45797937	2334994	10000.000000	19831	3601	1.000000	10650	5448	1.000000	9738481	0.001104
153542191	45812128	2337352	10000.000000	19567	3654	1.000000	10303	5732	1.000000	9733727	0.000578
153585755	45784827	2336200	10000.000000	19519	3647	1.000000	10382	5697	1.000000	9728816	-0.000040
153590847	45797047	2335810	10000.000000	19697	3597	1.000000	10541	5615	1.000000	9723866	-0.000292
153528588	45823945	2337088	10000.000000	19750	3615	1.000000	10591	5542	1.000000	9718984	0.000444
153536271	45814040	2337909	10000.000000	19598	3749	1.000000	10419	5610	1.000000	9713992	0.000612
153558330	45801274	2338887	10000.000000	19605	3564	1.000000	10331	5562	1.000000	9709176	-0.000253
153600537	45785822	2339219	10000.000000	19782	3674	1.000000	10645	5518	1.000000	9704345	-0.000748
153574192	45801579	2336241	10000.000000	19842	3676	1.000000	10371	5612	1.000000	9699511	0.000252
153567895	45793001	2335516	10000.000000	19547	3703	1.000000	10406	5591	1.000000	9694643	-0.001814
153566094	45798849	2334099	10000.000000	19403	3667	1.000000	10268	5711	1.000000	9689824	-0.002230
153559465	45789359	2337832	10000.000000	19721	3698	1.000000	10494	5532	1.000000	9684963	-0.002289
153558234	45811991	2338337	10000.000000	19576	3643	1.000000	10424	5670	1.000000	9680167	-0.002147
153573723	45789795	2337265	10000.000000	19708	3709	1.000000	10411	5591	1.000000	9675229	-0.001822
153580180	45801551	2336138	10000.000000	19888	3555	1.000000	10514	5638	1.000000	9670297	-0.002399
153540754	45816661	2336735	10000.000000	19355	3791	1.000000	10424	5744	1.000000	9665472	-0.001782
153578736	45811072	2337862	10000.000000	19460	3636	1.000000	10376	5663	1.000000	9660616	-0.001133
153562865	45812998	2338224	10000.000000	19701	3575	1.000000	10289	5629	1.000000	9655831	-0.001598
153537544	45803067	2338465	10000.000000	19791	3596	1.000000	10444	5719	1.000000	9651023	-0.001607
153571582	45801613	2337577	10000.000000	19757	3700	1.000000	10444	5743	1.000000	9646319	-0.001163
153531369	45822562	2334793	10000.000000	19667	3715	1.000000	10376	5800	1.000000	9641427	-0.001526
153567641	45795387	2337381	10000.000000	19673	3677	1.000000	10367	5610	1.000000	9636632	-0.000593
153576850	45798062	2333674	10000.000000	19821	3524	1.000000	10506	5582	1.000000	9631869	-0.000433
153571875	45795136	2337361	10000.000000	19690	3595	1.000000	10498	5671	1.000000	9626965	0.000894
153594451	45798868	2337207	10000.000000	19495	3618	1.000000	10564	5696	1.000000	9622124	0.000597
153527371	45807638	2338064	10000.000000	19468	3549	1.000000	10243	5713	1.000000	9617471	0.000874
153598228	45784659	2337907	10000.000000	19821	3640	1.000000	10359	5800	1.000000	9612671	0.000478
153545950	45821151	2336657	10000.000000	19691	3498	1.000000	10445	5644	1.000000	9607942	0.000200
153559670	45788395	2334843	10000.000000	19434	3695	1.000000	10479	5586	1.000000	9603290	0.000128
153565501	45804240	2335205	10000.000000	19818	3534	1.000000	10594	5609	1.000000	9598528	0.001236
153552784	45796752	2337232	10000.000000	19639	3732	1.000000	10355	5708	1.000000	9593826	0.001439
153559010	45808471	2339583	10000.000000	19776	3523	1.000000	10569	5349	1.000000	9589154	0.000938
153557706	45807074	2337384	10000.000000	19481	3755	1.000000	10351	5648	1.000000	9584301	0.000979
153510668	45811244	2335794	10000.000000	19326	3694	1.000000	10386	5594	1.000000	9579515	0.000882
153549377	45807090	2338852	10000.000000	19509	3667	1.000000	10491	5543	1.000000	9574722	0.000206
153556531	45802899	2336698	10000.000000	19593	3697	1.000000	10486	5694	1.000000	9569963	0.001014
153537720	45819662	2338954	10000.000000	19766	3729	1.000000	10758	5473	1.000000	9565134	0.001036
153574583	45796357	2337621	10000.000000	19494	3658	1.000000	10666	5579	1.000000	9560443	0.001073
153569056	45808102	2336973	10000.000000	19371	3730	1.000000	10400	5721	1.000000	9555592	0.001003
153567683	45782396	2333217	10000.000000	19481	3871	1.000000	10344	5567	1.000000	9550767	0.001072
153568191	45792332	2337368	10000.000000	19491	3635	1.000000	10281	5843	1.000000	9546150	0.000739
153522250	45821040	2337386	10000.000000	19711	3482	1.000000	10423	5423	1.000000	9541445	0.000753
153551211	45818180	2336096	10000.000000	19469	3742	1.000000	10149	5758	1.000000	9536686	0.000684
153584294	45795494	2337031	10000.000000	19579	3630	1.000000	10419	5608	1.000000	9532014	0.000654
153586996	45775821	2335166	10000.000000	19921	3702	1.000000	10303	5725	1.000000	9527161	0.000454
153538593	45806700	2338877	10000.000000	19679	3621	1.000000	10467	5711	1.000000	9522425	0.000339
153568445	45810335	2338070	10000.000000	19906	3600	1.000000	10381	5657	1.000000	9517651	0.000876
npatches	nstrain	runtime	dt	init_x	init_y	init_y_blood	init_z	init_S	beta0	beta1	beta2	beta3	mean_beta	B	d	delta	delta_blood	b[0]	mut	m	CTL	c	g	epsilon	k	het	lambda	rho	omega	x_max	patch.dyna	DELTA	A	VA
10000	1	100.000000	0.001000	21900	9499	5000000	0.001000	10000000	22.149412	11.188479	15.358633	12.467314	20	800000000	0.010000	1.000000	1.000000	80000	0.000050	0.004800	0	0.500000	0.000000	2.500000	9.000000	0.500000	0.000000	0.000000	0.000000	31872	0	10.000000	7.000000	1.000000
sus	inf	inf_blood	z	x[0]	y[0][0]	z[0]	x[1]	y[1][0]	z[1]	S[0]	synchrony
219000000	94990000	5000000	10.000000	21900	9499	0.001000	21900	9499	0.001000	10000000	0.000000
59342128	174817805	9123885	3941.516320	5146	17659	0.394152	8968	16194	0.394152	9994955	0.000000
107038565	79195561	4082459	6325.803353	9201	8394	0.632580	15658	6300	0.632580	9989922	0.000000
133135023	57253396	2937045	7771.765723	11219	6250	0.777177	19430	4095	0.777177	9984939	0.000000
147889080	48009965	2458647	8648.676577	12798	5271	0.864868	21477	3283	0.864868	9979961	0.000000
156591124	43350620	2216107	9180.483393	13404	4928	0.918048	22295	2848	0.918048	9974923	0.000000
161849562	40787901	2081586	9503.000201	14107	4510	0.950300	23310	2654	0.950300	9969935	0.000000
165036251	39313177	2006221	9698.592075	14285	4485	0.969859	23759	2514	0.969859	9964982	0.000000
166905536	38461046	1963955	9817.209710	14632	4266	0.981721	23627	2366	0.981721	9960049	0.000000
168041587	37954487	1935769	9889.145947	14707	4194	0.988915	23676	2379	0.988915	9955002	0.000000
168737954	37649047	1921318	9932.772025	14791	4131	0.993277	24018	2294	0.993277	9950095	0.000000
169173121	37466249	1911114	9959.229270	14619	4182	0.995923	24134	2362	0.995923	9945122	0.000000
169448592	37344801	1907422	9975.274394	14782	4204	0.997527	24192	2218	0.997527	9940197	0.000000
169582409	37287508	1902245	9985.005037	14813	4126	0.998501	24010	2293	0.998501	9935306	0.000000
169670842	37252280	1900316	9990.906233	14683	4041	0.999091	24112	2245	0.999091	9930320	0.000000
169748915	37225297	1898568	9994.485041	14316	4388	0.999449	24209	2213	0.999449	9925365	0.000000
169782155	37199911	1901318	9996.655426	14833	4208	0.999666	24206	2306	0.999666	9920473	0.000000
169783870	37201715	1899991	9997.971667	14777	4004	0.999797	24301	2266	0.999797	9915499	0.000000
169785447	37195049	1898089	9998.769908	14746	4117	0.999877	24128	2321	0.999877	9910477	0.000000
169811500	37200555	1897523	9999.254005	15003	4093	0.999925	24178	2274	0.999925	9905571	0.000000
169818833	37184010	1896970	9999.547588	15064	3981	0.999955	24021	2359	0.999955	9900638	0.000000
169832900	37176735	1897691	9999.725632	14974	4065	0.999973	24117	2213	0.999973	9895530	0.000000
169816185	37197022	1897595	9999.833608	14631	4263	0.999983	24307	2172	0.999983	9890594	0.000000
169825557	37194188	1897002	9999.899091	14833	4118	0.999990	24313	2190	0.999990	9885665	0.000000
169831321	37182453	1895747	9999.938803	14956	4052	0.999994	24101	2334	0.999994	9880823	0.000000
169799194	37186590	1899379	9999.962887	14819	4190	0.999996	24261	2364	0.999996	9875861	0.000000
169829922	37179685	1896218	9999.977493	14744	4115	0.999998	24246	2301	0.999998	9871094	0.000000
169826192	37177633	1894769	9999.986350	14813	4187	0.999999	24483	2205	0.999999	9866081	0.000000
169801903	37172544	1898000	9999.991722	15203	3897	0.999999	24003	2483	0.999999	9861111	0.000000
169799410	37180362	1899459	9999.994980	15063	3984	0.999999	24058	2324	0.999999	9856121	0.000000
169833754	37165018	1896569	9999.996955	14741	4161	1.000000	24373	2192	1.000000	9851286	0.000000
169842043	37186088	1896341	9999.998154	15062	4127	1.000000	24304	2272	1.000000	9846397	0.000000
169822693	37177292	1896631	9999.998880	14921	4066	1.000000	24525	2264	1.000000	9841513	0.000000
169836986	37175877	1895869	9999.999321	14862	4313	1.000000	24273	2309	1.000000	9836548	0.000000
169857688	37169549	1895733	9999.999588	14718	4330	1.000000	24292	2317	1.000000	9831636	0.000000
169851752	37174538	1896579	9999.999750	14976	4097	1.000000	24143	2352	1.000000	9826774	0.000000
169835567	37188609	1897950	9999.999849	14927	4067	1.000000	24031	2241	1.000000	9821919	0.000000
169876647	37161202	1895374	9999.999908	14939	3948	1.000000	24422	2309	1.000000	9816966	0.000000
169808888	37199152	1898037	9999.999944	14790	4007	1.000000	23950	2271	1.000000	9811955	0.000000
169788913	37202197	1898170	9999.999966	14842	4252	1.000000	24084	2337	1.000000	9807121	0.000000
169795095	37209948	1897573	9999.999980	14981	4256	1.000000	24215	2248	1.000000	9802227	-1.#IND00
169866692	37169243	1895676	9999.999988	14686	4255	1.000000	24164	2359	1.000000	9797352	0.028800
169820671	37194969	1897985	9999.999992	14627	4363	1.000000	23968	2313	1.000000	9792297	0.008030
169822182	37185921	1898466	9999.999995	14899	3860	1.000000	24022	2294	1.000000	9787353	0.001352
169829398	37177170	1896769	9999.999997	14862	4183	1.000000	24133	2323	1.000000	9782458	0.005175
169809337	37196277	1898661	9999.999998	14716	4124	1.000000	24205	2157	1.000000	9777666	0.004153
169819810	37189680	1897169	9999.999999	14828	4143	1.000000	24308	2253	1.000000	9772946	0.005282
169809428	37191799	1896839	9999.999999	14853	4055	1.000000	24220	2243	1.000000	9768102	0.004681
169820033	37182057	1896323	10000.000000	14999	4084	1.000000	24004	2424	1.000000	9763254	0.005326
169822346	37180179	1898801	10000.000000	14914	4235	1.000000	24244	2169	1.000000	9758380	0.003748
169831665	37185107	1898300	10000.000000	14815	4056	1.000000	24002	2352	1.000000	9753386	0.002745
169819124	37190176	1896378	10000.000000	15165	4065	1.000000	24152	2166	1.000000	9748415	0.002218
169824530	37189776	1895689	10000.000000	14949	4172	1.000000	24310	2225	1.000000	9743701	0.002584
169851681	37179464	1896753	10000.000000	14892	4053	1.000000	23902	2401	1.000000	9738816	0.002465
169828683	37176330	1897180	10000.000000	15031	4097	1.000000	23926	2407	1.000000	9733960	-0.000150
169841009	37171517	1896684	10000.000000	14870	4136	1.000000	24043	2296	1.000000	9729258	0.000193
169855799	37176743	1898111	10000.000000	14586	4440	1.000000	24149	2264	1.000000	9724534	0.001323
169846116	37172723	1897465	10000.000000	14660	4215	1.000000	24226	2345	1.000000	9719694	0.001566
169861701	37168731	1895612	10000.000000	14753	4202	1.000000	24053	2176	1.000000	9714987	0.001221
169824814	37190615	1898647	10000.000000	15062	4011	1.000000	24242	2311	1.000000	9710113	0.000951
169823342	37200822	1896482	10000.000000	14600	4115	1.000000	24369	2211	1.000000	9705262	0.001023
169829518	37173863	1895834	10000.000000	14764	4194	1.000000	23937	2400	1.000000	9700343	-0.002503
169815072	37180516	1898046	10000.000000	14876	4040	1.000000	24692	2139	1.000000	9695497	-0.002192
169803911	37205661	1899495	10000.000000	15110	4115	1.000000	24122	2307	1.000000	9690541	-0.001677
169827484	37172457	1898238	10000.000000	14890	4157	1.000000	24380	2264	1.000000	9685664	-0.001778
169817644	37190209	1896766	10000.000000	14873	4095	1.000000	24437	2189	1.000000	9680772	-0.001734
169847447	37173034	1892974	10000.000000	14939	4028	1.000000	24380	2316	1.000000	9675902	-0.001725
169828054	37187503	1898326	10000.000000	14999	4043	1.000000	24397	2204	1.000000	9671113	-0.001619
169850529	37178146	1898216	10000.000000	14986	4039	1.000000	24241	2292	1.000000	9666254	-0.002619
169835773	37162930	1896509	10000.000000	14799	4120	1.000000	24144	2328	1.000000	9661450	-0.002632
169831179	37184209	1896670	10000.000000	15026	4074	1.000000	24268	2206	1.000000	9656680	-0.002687
169819124	37182231	1895499	10000.000000	14751	4147	1.000000	24180	2301	1.000000	9651936	-0.002148
169827706	37186428	1897626	10000.000000	14543	4318	1.000000	24091	2313	1.000000	9647121	-0.002275
169864529	37169627	1897898	10000.000000	14826	4189	1.000000	24429	2277	1.000000	9642287	-0.001936
169833147	37167928	1897904	10000.000000	14870	4216	1.000000	24170	2364	1.000000	9637517	-0.000950
169804194	37186468	1898002	10000.000000	14899	4177	1.000000	23984	2377	1.000000	9632626	-0.001041
169809437	37194068	1897669	10000.000000	15115	4107	1.000000	24058	2303	1.000000	9627782	-0.000928
169806767	37197753	1898714	10000.000000	14642	4298	1.000000	24338	2149	1.000000	9622803	-0.001035
169814916	37185356	1898318	10000.000000	15022	3934	1.000000	24427	2217	1.000000	9617901	-0.000966
169802518	37192573	1898376	10000.000000	15104	3998	1.000000	24086	2332	1.000000	9613060	-0.000274
169828128	37191523	1897715	10000.000000	14835	4147	1.000000	24177	2276	1.000000	9608287	0.000367
169834271	37190725	1895257	10000.000000	15073	3948	1.000000	24049	2232	1.000000	9603484	0.000873
169837941	37178863	1895466	10000.000000	14805	4306	1.000000	24157	2270	1.000000	9598710	0.000591
169831646	37193871	1895508	10000.000000	14653	4266	1.000000	24072	2341	1.000000	9593811	0.000389
169836892	37183365	1899097	10000.000000	14706	4206	1.000000	23869	2422	1.000000	9589037	0.000209
169843616	37185567	1896402	10000.000000	14720	4008	1.000000	24581	2198	1.000000	9584221	0.000223
169826414	37173268	1899424	10000.000000	15122	4018	1.000000	24281	2291	1.000000	9579384	0.000250
169831492	37165120	1895542	10000.000000	14720	4231	1.000000	24272	2297	1.000000	9574650	0.001160
169762824	37214463	1896718	10000.000000	14815	4074	1.000000	23961	2274	1.000000	9569841	0.003191
169827685	37171109	1896401	10000.000000	14744	4321	1.000000	24164	2271	1.000000	9565023	0.002924
169852938	37182714	1897314	10000.000000	14836	4165	1.000000	24297	2122	1.000000	9560332	0.002152
169785925	37195571	1895172	10000.000000	15027	4206	1.000000	24150	2321	1.000000	9555552	0.001853
169830047	37183002	1895976	10000.000000	14919	4105	1.000000	24156	2449	1.000000	9550864	0.002392
169823500	37171918	1897678	10000.000000	15032	4139	1.000000	24159	2190	1.000000	9546033	0.002503
169851227	37175561	1896809	10000.000000	15124	3966	1.000000	24370	2278	1.000000	9541188	0.001835
169849857	37168148	1898559	10000.000000	14837	4071	1.000000	23875	2294	1.000000	9536407	0.001600
169832465	37172618	1894472	10000.000000	14852	4037	1.000000	24198	2266	1.000000	9531727	0.000827
169821423	37186818	1895919	10000.000000	14822	4146	1.000000	24136	2323	1.000000	9526892	0.000755
169830267	37168553	1895203	10000.000000	14848	4218	1.000000	24240	2117	1.000000	9522138	0.001027
169810039	37198144	1896339	10000.000000	14563	4239	1.000000	24355	2166	1.000000	9517301	0.000661
npatches	nstrain	runtime	dt	init_x	init_y	init_y_blood	init_z	init_S	beta0	beta1	beta2	beta3	mean_beta	B	d	delta	delta_blood	b[0]	mut	m	CTL	c	g	epsilon	k	het	lambda	rho	omega	x_max	patch.dyna	DELTA	A	VA
10000	1	100.000000	0.001000	21900	9499	5000000	0.001000	10000000	24.249856	19.696556	28.956304	28.717975	20	800000000	0.010000	1.000000	1.000000	80000	0.000050	0.004800	0	0.500000	0.000000	2.500000	10.000000	0.500000	0.000000	0.000000	0.000000	31872	0	10.000000	7.000000	1.000000
sus	inf	inf_blood	z	x[0]	y[0][0]	z[0]	x[1]	y[1][0]	z[1]	S[0]	synchrony
219000000	94990000	5000000	10.000000	21900	9499	0.001000	21900	9499	0.001000	10000000	0.000000
63938068	156538222	8189660	3941.516320	5090	16210	0.394152	6166	15461	0.394152	9994945	0.000000
117155409	67957384	3502254	6325.803353	9355	7470	0.632580	11270	6959	0.632580	9989929	0.000000
145297767	48415550	2483825	7771.765723	11933	5316	0.777177	14058	4762	0.777177	9984814	0.000000
161340868	40092062	2052362	8648.676577	12898	4758	0.864868	15437	4105	0.864868	9979762	0.000000
170777732	35910176	1834030	9180.483393	13793	4254	0.918048	16360	3657	0.918048	9974813	0.000000
176475446	33579182	1715576	9503.000201	14379	3912	0.950300	17101	3324	0.950300	9969729	0.000000
179850859	32287782	1648877	9698.592075	14348	3899	0.969859	17478	3396	0.969859	9964841	0.000000
181885274	31511856	1606660	9817.209710	14737	3957	0.981721	17611	3301	0.981721	9959935	0.000000
183151922	31059414	1582605	9889.145947	14640	3810	0.988915	17793	3383	0.988915	9954904	0.000000
183880847	30766829	1571662	9932.772025	14910	3719	0.993277	17636	3168	0.993277	9950017	0.000000
184350228	30617865	1561221	9959.229270	14789	3852	0.995923	18149	3203	0.995923	9945079	0.000000
184607837	30535835	1557781	9975.274394	15132	3781	0.997527	17940	3146	0.997527	9940070	0.000000
184807311	30445823	1552478	9985.005037	15055	3714	0.998501	18252	2927	0.998501	9935166	0.000000
184896781	30414760	1551836	9990.906233	15295	3722	0.999091	17957	3216	0.999091	9930280	0.000000
184991536	30367168	1548851	9994.485041	15062	3576	0.999449	18152	3049	0.999449	9925333	0.000000
184963099	30399781	1552053	9996.655426	15058	3774	0.999666	18233	3151	0.999666	9920358	0.000000
185052032	30349512	1549386	9997.971667	15116	3596	0.999797	17832	3157	0.999797	9915336	0.000000
185003722	30373910	1551889	9998.769908	15218	3535	0.999877	18017	3297	0.999877	9910388	0.000000
185030919	30374324	1549434	9999.254005	15409	3561	0.999925	17897	3141	0.999925	9905458	0.000000
185091347	30341420	1548933	9999.547588	15097	3723	0.999955	17953	3162	0.999955	9900460	0.000000
185025126	30363486	1549288	9999.725632	15340	3665	0.999973	18119	3087	0.999973	9895557	0.000000
185062522	30376614	1549038	9999.833608	14802	3757	0.999983	17884	3173	0.999983	9890632	0.000000
185003606	30355500	1549597	9999.899091	14979	3936	0.999990	18283	3022	0.999990	9885632	0.000000
185043897	30366855	1550088	9999.938803	15096	3741	0.999994	17995	3050	0.999994	9880777	0.000000
185074673	30356958	1547423	9999.962887	15324	3534	0.999996	17879	3213	0.999996	9875925	0.000000
185056103	30366025	1547497	9999.977493	15153	3559	0.999998	17950	3150	0.999998	9871078	0.000000
185059252	30356559	1549398	9999.986350	15005	3741	0.999999	18091	3159	0.999999	9866048	0.000000
185024561	30371950	1551552	9999.991722	15377	3676	0.999999	17953	3229	0.999999	9861173	0.000000
185023229	30366282	1548769	9999.994980	15174	3544	0.999999	17920	3212	0.999999	9856272	0.000000
185014307	30385723	1551740	9999.996955	14992	3661	1.000000	18134	3224	1.000000	9851325	0.000000
185058128	30353893	1549430	9999.998154	14986	3769	1.000000	18591	2891	1.000000	9846442	0.000000
185041986	30362145	1547578	9999.998880	15146	3675	1.000000	18195	3067	1.000000	9841562	0.000000
185084198	30354425	1551636	9999.999321	15394	3670	1.000000	18020	3059	1.000000	9836575	0.000000
185085066	30359260	1548518	9999.999588	15004	3564	1.000000	17490	3181	1.000000	9831808	0.000000
185042746	30361200	1549120	9999.999750	14967	3835	1.000000	17952	3058	1.000000	9826951	0.000000
185077727	30347599	1546776	9999.999849	14988	3720	1.000000	17800	3201	1.000000	9822005	0.000000
185041853	30375751	1552808	9999.999908	15244	3580	1.000000	18049	3160	1.000000	9817099	0.000000
185030487	30377146	1547150	9999.999944	14720	3809	1.000000	18018	3093	1.000000	9812218	0.000000
185070858	30352822	1545995	9999.999966	15098	3648	1.000000	18202	3096	1.000000	9807335	0.000000
185033433	30385246	1549525	9999.999980	14819	3840	1.000000	18113	3096	1.000000	9802586	-1.#IND00
185073694	30357520	1550038	9999.999988	14955	3675	1.000000	17945	3038	1.000000	9797784	-0.001600
185012901	30367696	1548742	9999.999992	14971	3506	1.000000	17731	3274	1.000000	9792902	0.005566
185059090	30352296	1548335	9999.999995	15399	3563	1.000000	18297	3042	1.000000	9788066	0.011823
185007931	30369072	1549048	9999.999997	14903	3623	1.000000	17773	3297	1.000000	9783155	0.004097
185057243	30363425	1548965	9999.999998	15220	3496	1.000000	18179	3084	1.000000	9778268	0.001705
185035762	30369640	1549811	9999.999999	14969	3601	1.000000	17801	3268	1.000000	9773412	-0.000572
185086244	30361259	1546491	9999.999999	15258	3695	1.000000	18182	3038	1.000000	9768545	0.000313
185058166	30370613	1548411	10000.000000	15068	3605	1.000000	18348	2937	1.000000	9763697	0.001334
185034432	30358775	1550464	10000.000000	15157	3512	1.000000	17934	3193	1.000000	9758923	-0.001155
185079818	30351558	1547049	10000.000000	15073	3548	1.000000	17862	3045	1.000000	9754160	-0.001607
185066357	30349838	1551098	10000.000000	15113	3685	1.000000	18164	3132	1.000000	9749342	-0.003333
185056277	30356915	1550731	10000.000000	14744	3748	1.000000	17776	3023	1.000000	9744420	-0.005911
185016635	30379844	1547036	10000.000000	15210	3442	1.000000	18013	3154	1.000000	9739588	-0.006140
185026445	30375062	1551433	10000.000000	15100	3661	1.000000	18418	2952	1.000000	9734738	-0.005269
185028351	30375731	1548573	10000.000000	15034	3724	1.000000	17972	3208	1.000000	9729793	-0.005151
185063796	30354869	1550129	10000.000000	15017	3717	1.000000	17685	3288	1.000000	9725066	-0.005163
185055915	30357083	1548982	10000.000000	15295	3663	1.000000	18203	2920	1.000000	9720269	-0.004960
185002731	30383101	1551759	10000.000000	15110	3522	1.000000	18049	3185	1.000000	9715446	-0.002832
185075506	30350299	1547112	10000.000000	15123	3636	1.000000	18346	3092	1.000000	9710572	-0.003619
185076159	30357425	1549712	10000.000000	14854	3650	1.000000	17903	3121	1.000000	9705764	-0.003763
185051846	30358683	1550268	10000.000000	15024	3936	1.000000	18257	2970	1.000000	9700899	-0.005622
185056241	30365620	1549464	10000.000000	15085	3597	1.000000	18234	3054	1.000000	9696157	-0.005449
185069484	30357191	1548613	10000.000000	15219	3554	1.000000	17995	3213	1.000000	9691242	-0.006031
185032762	30364224	1550180	10000.000000	15092	3551	1.000000	18100	3090	1.000000	9686287	-0.005294
185073008	30352070	1548255	10000.000000	14927	3710	1.000000	18131	3111	1.000000	9681396	-0.004949
185036672	30372264	1547525	10000.000000	15221	3545	1.000000	17766	3229	1.000000	9676476	-0.004482
185058910	30354766	1547662	10000.000000	15156	3815	1.000000	18117	3213	1.000000	9671590	-0.004587
185058027	30352303	1546079	10000.000000	15236	3599	1.000000	18062	3242	1.000000	9666735	-0.004518
185073948	30365100	1549689	10000.000000	15346	3597	1.000000	17900	3257	1.000000	9661985	-0.003736
185089702	30352018	1547803	10000.000000	14861	3817	1.000000	18247	3024	1.000000	9657179	-0.003474
185055508	30358638	1549960	10000.000000	15069	3658	1.000000	18067	3204	1.000000	9652223	-0.003105
185038732	30360840	1546362	10000.000000	15164	3647	1.000000	18117	3008	1.000000	9647545	-0.002410
185058595	30362146	1549086	10000.000000	14941	3669	1.000000	17775	3092	1.000000	9642712	-0.002679
185022428	30367399	1549300	10000.000000	14858	3832	1.000000	17860	3174	1.000000	9637894	-0.002895
185046975	30361250	1547648	10000.000000	15107	3580	1.000000	18118	3047	1.000000	9633089	-0.003054
185059323	30377137	1550227	10000.000000	15260	3557	1.000000	18043	3137	1.000000	9628178	-0.002876
185051784	30351740	1549447	10000.000000	15138	3819	1.000000	17826	3132	1.000000	9623383	-0.002297
185041799	30375771	1550356	10000.000000	15326	3521	1.000000	17894	3249	1.000000	9618664	-0.001796
185041639	30369902	1550830	10000.000000	15175	3673	1.000000	17885	3154	1.000000	9613847	-0.001720
185108627	30336981	1547861	10000.000000	15105	3656	1.000000	18183	3058	1.000000	9608954	-0.002071
185064492	30355109	1550320	10000.000000	15015	3635	1.000000	17835	3207	1.000000	9604080	-0.001994
185084827	30342838	1548309	10000.000000	14978	3705	1.000000	17998	3207	1.000000	9599202	-0.002559
185051276	30359559	1547083	10000.000000	14772	3693	1.000000	17842	3032	1.000000	9594403	-0.002885
185054368	30362122	1549438	10000.000000	14904	3834	1.000000	18286	3097	1.000000	9589673	-0.002785
185069408	30362075	1545306	10000.000000	14964	3729	1.000000	18218	3044	1.000000	9584938	-0.002920
185045728	30369846	1549352	10000.000000	14970	3627	1.000000	18241	3023	1.000000	9580230	-0.002868
185044832	30355950	1550166	10000.000000	14952	3730	1.000000	17837	3127	1.000000	9575442	-0.002870
185044627	30363247	1547994	10000.000000	15112	3608	1.000000	17932	3161	1.000000	9570777	-0.002381
185068358	30347970	1550088	10000.000000	14819	3761	1.000000	17835	3310	1.000000	9565919	-0.001916
185031391	30381918	1547965	10000.000000	15017	3712	1.000000	18225	3085	1.000000	9561152	-0.001789
185068890	30337669	1547786	10000.000000	14990	3645	1.000000	18142	3122	1.000000	9556480	-0.001693
185049099	30366572	1549215	10000.000000	15265	3508	1.000000	17979	3057	1.000000	9551739	-0.001412
185045863	30339786	1546546	10000.000000	14872	3767	1.000000	18141	3114	1.000000	9546863	-0.000524
185029248	30360506	1547707	10000.000000	15242	3814	1.000000	18100	3149	1.000000	9542050	-0.000279
185039940	30364278	1549180	10000.000000	15104	3659	1.000000	17901	3191	1.000000	9537226	-0.000615
185076646	30347919	1547983	10000.000000	14847	3769	1.000000	17927	3137	1.000000	9532546	-0.000210
185051100	30360104	1549051	10000.000000	15394	3599	1.000000	17900	3141	1.000000	9527754	-0.000375
185042199	30372521	1550591	10000.000000	15602	3551	1.000000	17787	3234	1.000000	9523124	-0.000045
185054306	30361044	1550114	10000.000000	15157	3655	1.000000	18350	2977	1.000000	9518385	-0.000576
npatches	nstrain	runtime	dt	init_x	init_y	init_y_blood	init_z	init_S	beta0	beta1	beta2	beta3	mean_beta	B	d	delta	delta_blood	b[0]	mut	m	CTL	c	g	epsilon	k	het	lambda	rho	omega	x_max	patch.dyna	DELTA	A	VA
10000	1	100.000000	0.001000	21900	9499	5000000	0.001000	10000000	25.639797	29.266942	25.444854	25.269550	20	800000000	0.010000	1.000000	1.000000	80000	0.000050	0.004800	0	0.500000	0.000000	2.500000	11.000000	0.500000	0.000000	0.000000	0.000000	31872	0	10.000000	7.000000	1.000000
sus	inf	inf_blood	z	x[0]	y[0][0]	z[0]	x[1]	y[1][0]	z[1]	S[0]	synchrony
219000000	94990000	5000000	10.000000	21900	9499	0.001000	21900	9499	0.001000	10000000	0.000000
68527036	140520187	7364574	3941.516320	5171	14776	0.394152	4617	14930	0.394152	9994959	0.000000
126916766	58736095	3025286	6325.803353	9682	6650	0.632580	8534	7168	0.632580	9989961	0.000000
157013512	41142164	2111542	7771.765723	11953	4979	0.777177	10678	5148	0.777177	9984881	0.000000
174135988	33650719	1724077	8648.676577	13654	4052	0.864868	11988	4437	0.864868	9979837	0.000000
184299829	29817426	1524138	9180.483393	14478	3605	0.918048	12899	4107	0.918048	9974912	0.000000
190276783	27769343	1417964	9503.000201	15114	3529	0.950300	13029	3962	0.950300	9969929	0.000000
193865602	26586610	1356342	9698.592075	15282	3407	0.969859	13313	3663	0.969859	9964915	0.000000
196038426	25889689	1322306	9817.209710	15308	3248	0.981721	13581	3729	0.981721	9960011	0.000000
197365717	25477680	1299797	9889.145947	15427	3231	0.988915	13816	3524	0.988915	9955124	0.000000
198148796	25236596	1287778	9932.772025	15655	3186	0.993277	13905	3527	0.993277	9950253	0.000000
198640945	25097512	1279503	9959.229270	15760	3118	0.995923	13930	3370	0.995923	9945313	0.000000
198935607	24984368	1273626	9975.274394	15851	3155	0.997527	13789	3552	0.997527	9940421	0.000000
199098340	24942695	1269419	9985.005037	15471	3369	0.998501	13627	3579	0.998501	9935464	0.000000
199156753	24930385	1272572	9990.906233	15732	3220	0.999091	14089	3479	0.999091	9930631	0.000000
199261457	24896203	1268994	9994.485041	15371	3276	0.999449	13910	3525	0.999449	9925810	0.000000
199313696	24864715	1269615	9996.655426	15655	3254	0.999666	13570	3710	0.999666	9920809	0.000000
199312444	24875665	1269227	9997.971667	15674	3192	0.999797	13822	3719	0.999797	9915767	0.000000
199363566	24860203	1267879	9998.769908	15585	3256	0.999877	13849	3549	0.999877	9910683	0.000000
199377647	24833356	1266157	9999.254005	15575	3149	0.999925	13745	3499	0.999925	9905718	0.000000
199361929	24869865	1266743	9999.547588	15285	3384	0.999955	13963	3576	0.999955	9900794	0.000000
199372901	24860659	1265910	9999.725632	15828	3209	0.999973	13767	3565	0.999973	9895820	0.000000
199346460	24853510	1268231	9999.833608	15756	3115	0.999983	13736	3740	0.999983	9890856	0.000000
199388485	24850994	1266803	9999.899091	15713	3200	0.999990	13840	3424	0.999990	9885908	0.000000
199357566	24862692	1266731	9999.938803	15514	3234	0.999994	13759	3343	0.999994	9881064	0.000000
199410426	24843204	1267807	9999.962887	15843	3275	0.999996	13736	3619	0.999996	9876217	0.000000
199352518	24863358	1268338	9999.977493	15943	3057	0.999998	13816	3541	0.999998	9871173	0.000000
199402541	24848438	1268197	9999.986350	16004	3083	0.999999	14130	3515	0.999999	9866272	0.000000
199346238	24871593	1268775	9999.991722	15622	3336	0.999999	13909	3547	0.999999	9861371	0.000000
199364027	24851652	1268688	9999.994980	15463	3335	0.999999	13965	3588	0.999999	9856427	0.000000
199393293	24840513	1266708	9999.996955	15686	3399	1.000000	13731	3622	1.000000	9851530	0.000000
199423602	24853272	1268435	9999.998154	15448	3224	1.000000	14124	3401	1.000000	9846755	0.000000
199405400	24834025	1268656	9999.998880	15875	3221	1.000000	13830	3432	1.000000	9841851	0.000000
199359303	24855113	1268145	9999.999321	15610	3302	1.000000	14135	3331	1.000000	9836829	0.000000
199401030	24852811	1266743	9999.999588	16069	3116	1.000000	14001	3536	1.000000	9831954	0.000000
199375309	24851122	1267303	9999.999750	15903	3108	1.000000	13777	3555	1.000000	9827120	0.000000
199374087	24850527	1268863	9999.999849	15908	3250	1.000000	14132	3453	1.000000	9822086	0.000000
199369509	24861772	1268344	9999.999908	15941	3153	1.000000	13674	3661	1.000000	9817156	0.000000
199392494	24841921	1266436	9999.999944	15683	3393	1.000000	13742	3379	1.000000	9812222	0.000000
199373822	24841883	1268803	9999.999966	15773	3057	1.000000	13909	3555	1.000000	9807404	0.000000
199374577	24859468	1266602	9999.999980	16052	3154	1.000000	13696	3571	1.000000	9802432	-1.#IND00
199399544	24857626	1266884	9999.999988	15699	3289	1.000000	13857	3472	1.000000	9797544	0.016000
199348634	24859356	1269906	9999.999992	16045	3094	1.000000	13889	3512	1.000000	9792640	0.005547
199384611	24860970	1269688	9999.999995	15790	3235	1.000000	13757	3646	1.000000	9787755	0.026830
199385898	24843223	1266667	9999.999997	15803	3198	1.000000	13892	3455	1.000000	9782751	0.023240
199414043	24847003	1269000	9999.999998	15761	3238	1.000000	14138	3386	1.000000	9777703	0.018201
199358634	24856908	1269457	9999.999999	15411	3322	1.000000	13911	3495	1.000000	9772894	0.015475
199383831	24848614	1266831	9999.999999	16151	3111	1.000000	14112	3499	1.000000	9767895	0.010757
199389042	24844913	1267508	10000.000000	15600	3260	1.000000	13699	3538	1.000000	9762962	0.005848
199404428	24869651	1267033	10000.000000	15744	3225	1.000000	14094	3511	1.000000	9758101	0.007745
199354265	24851529	1268980	10000.000000	15779	3074	1.000000	14241	3464	1.000000	9753114	0.006257
199378392	24844593	1266918	10000.000000	15744	3264	1.000000	13820	3534	1.000000	9748184	0.005533
199397668	24841480	1267613	10000.000000	15616	3306	1.000000	13891	3551	1.000000	9743276	0.005062
199383650	24857235	1269048	10000.000000	15398	3471	1.000000	14012	3472	1.000000	9738414	0.001773
199392663	24855079	1269311	10000.000000	15795	3135	1.000000	13950	3543	1.000000	9733501	0.002495
199330865	24872055	1268257	10000.000000	15891	3159	1.000000	14091	3493	1.000000	9728580	0.003241
199377276	24850034	1266136	10000.000000	15593	3391	1.000000	13875	3432	1.000000	9723917	0.003952
199400250	24860720	1269535	10000.000000	15698	3181	1.000000	14254	3427	1.000000	9719016	0.003206
199359322	24853885	1268423	10000.000000	15533	3208	1.000000	13855	3447	1.000000	9714125	0.003348
199349309	24871482	1269494	10000.000000	15555	3240	1.000000	13764	3616	1.000000	9709265	0.003940
199359657	24859082	1268661	10000.000000	15612	3235	1.000000	13897	3494	1.000000	9704420	0.008010
199378166	24865616	1266238	10000.000000	15787	3163	1.000000	14142	3390	1.000000	9699554	0.007231
199375572	24853674	1269385	10000.000000	15659	3119	1.000000	13730	3408	1.000000	9694698	0.005708
199366702	24850924	1268178	10000.000000	15957	3101	1.000000	13876	3714	1.000000	9689957	0.004571
199414825	24839173	1267601	10000.000000	15835	3243	1.000000	13927	3544	1.000000	9685133	0.004151
199327096	24872202	1269819	10000.000000	15781	3195	1.000000	13687	3634	1.000000	9680386	0.005618
199388513	24848653	1268293	10000.000000	15728	3128	1.000000	13485	3648	1.000000	9675693	0.005203
199368160	24851892	1267996	10000.000000	15583	3322	1.000000	13949	3651	1.000000	9670810	0.004758
199331252	24871254	1269530	10000.000000	15756	3313	1.000000	13964	3579	1.000000	9665994	0.004435
199362385	24861490	1268279	10000.000000	15538	3347	1.000000	14158	3576	1.000000	9661206	0.006005
199340620	24860581	1269540	10000.000000	15517	3258	1.000000	13863	3462	1.000000	9656359	0.005245
199416196	24832719	1268653	10000.000000	15224	3344	1.000000	13728	3451	1.000000	9651544	0.004931
199328818	24865558	1267001	10000.000000	15497	3296	1.000000	13895	3429	1.000000	9646773	0.004702
199356260	24863491	1265977	10000.000000	15799	3181	1.000000	13984	3315	1.000000	9641940	0.004996
199373983	24865603	1269684	10000.000000	15613	3182	1.000000	13903	3536	1.000000	9637172	0.004807
199361611	24854707	1266140	10000.000000	15993	3127	1.000000	13869	3592	1.000000	9632435	0.005371
199378909	24860999	1267674	10000.000000	15952	3094	1.000000	13975	3384	1.000000	9627657	0.005656
199400107	24851696	1267609	10000.000000	15855	3142	1.000000	13775	3681	1.000000	9622753	0.005480
199361513	24860812	1266213	10000.000000	15597	3298	1.000000	14113	3525	1.000000	9617965	0.004932
199392028	24853771	1268075	10000.000000	15639	3255	1.000000	13688	3587	1.000000	9613151	0.004343
199422793	24851465	1268743	10000.000000	15312	3236	1.000000	13962	3539	1.000000	9608364	0.004096
199360242	24856134	1266159	10000.000000	15402	3308	1.000000	13881	3662	1.000000	9603525	0.004288
199397376	24846594	1268027	10000.000000	15704	3305	1.000000	14242	3464	1.000000	9598641	0.003997
199350046	24857106	1271002	10000.000000	15379	3418	1.000000	14157	3351	1.000000	9593909	0.003879
199364597	24856809	1267124	10000.000000	15717	3160	1.000000	13926	3538	1.000000	9589044	0.003794
199382808	24850376	1268883	10000.000000	15698	3126	1.000000	13791	3551	1.000000	9584266	0.003695
199377381	24849476	1267620	10000.000000	15640	3329	1.000000	13644	3667	1.000000	9579556	0.003541
199355991	24859405	1266607	10000.000000	15632	3304	1.000000	13968	3560	1.000000	9574793	0.003461
199385963	24848420	1267775	10000.000000	15962	3141	1.000000	13653	3641	1.000000	9569997	0.002842
199353905	24858619	1268963	10000.000000	15312	3299	1.000000	13897	3363	1.000000	9565269	0.002534
199385028	24847517	1270460	10000.000000	15844	3159	1.000000	14087	3377	1.000000	9560544	0.002578
199388475	24852414	1266943	10000.000000	15634	3119	1.000000	13792	3682	1.000000	9555893	0.002086
199403497	24855711	1270690	10000.000000	15701	3287	1.000000	13741	3557	1.000000	9551072	0.002221
199374465	24855278	1268933	10000.000000	15616	3285	1.000000	13784	3605	1.000000	9546306	0.002250
199364059	24860495	1269625	10000.000000	15301	3275	1.000000	13972	3555	1.000000	9541536	0.002435
199375327	24843076	1268002	10000.000000	15624	3212	1.000000	13949	3568	1.000000	9536778	0.002261
199390841	24842470	1268541	10000.000000	15718	3265	1.000000	14058	3697	1.000000	9531979	0.001277
199377934	24853340	1267626	10000.000000	15355	3282	1.000000	14015	3500	1.000000	9527205	0.001210
199362880	24864890	1268829	10000.000000	15752	3139	1.000000	13595	3695	1.000000	9522422	0.001448
199347929	24862648	1266702	10000.000000	15850	3247	1.000000	13836	3482	1.000000	9517658	0.001415
npatches	nstrain	runtime	dt	init_x	init_y	init_y_blood	init_z	init_S	beta0	beta1	beta2	beta3	mean_beta	B	d	delta	delta_blood	b[0]	mut	m	CTL	c	g	epsilon	k	het	lambda	rho	omega	x_max	patch.dyna	DELTA	A	VA
10000	1	100.000000	0.001000	21900	9499	5000000	0.001000	10000000	28.001434	12.987902	29.448347	16.190491	20	800000000	0.010000	1.000000	1.000000	80000	0.000050	0.004800	0	0.500000	0.000000	2.500000	12.000000	0.500000	0.000000	0.000000	0.000000	31872	0	10.000000	7.000000	1.000000
sus	inf	inf_blood	z	x[0]	y[0][0]	z[0]	x[1]	y[1][0]	z[1]	S[0]	synchrony
219000000	94990000	5000000	10.000000	21900	9499	0.001000	21900	9499	0.001000	10000000	0.000000
73396052	126268974	6631994	3941.516320	5206	13479	0.394152	9559	12104	0.394152	9995026	0.000000
136880140	50879210	2627321	6325.803353	9893	5886	0.632580	18010	4141	0.632580	9990014	0.000000
168884802	34949160	1795461	7771.765723	11946	4588	0.777177	22169	2487	0.777177	9984959	0.000000
187114105	28134415	1439416	8648.676577	13564	3876	0.864868	23749	1921	0.864868	9980060	0.000000
197769533	24710121	1261794	9180.483393	14078	3490	0.918048	25283	1543	0.918048	9975123	0.000000
204077727	22850634	1167632	9503.000201	14610	3454	0.950300	25930	1346	0.950300	9970069	0.000000
207845177	21774052	1110444	9698.592075	15359	3103	0.969859	26624	1140	0.969859	9965101	0.000000
210120087	21148089	1078808	9817.209710	15723	2971	0.981721	26797	1177	0.981721	9960070	0.000000
211524029	20759760	1060136	9889.145947	15585	2953	0.988915	26917	1142	0.988915	9955171	0.000000
212321479	20557738	1049589	9932.772025	15788	2999	0.993277	27034	977	0.993277	9950212	0.000000
212838218	20417920	1041915	9959.229270	15692	2935	0.995923	27386	1085	0.995923	9945105	0.000000
213074484	20355744	1039455	9975.274394	15858	2952	0.997527	26955	1160	0.997527	9940113	0.000000
213274319	20292036	1036793	9985.005037	15432	2968	0.998501	26841	1070	0.998501	9935108	0.000000
213398229	20273664	1033507	9990.906233	15763	3000	0.999091	27115	1061	0.999091	9930115	0.000000
213411692	20274598	1034388	9994.485041	15916	2898	0.999449	27269	987	0.999449	9925145	0.000000
213521786	20234288	1031436	9996.655426	15844	2957	0.999666	26939	1083	0.999666	9920113	0.000000
213511967	20224730	1033093	9997.971667	15834	2921	0.999797	26894	1075	0.999797	9915091	0.000000
213570874	20228679	1034017	9998.769908	15983	2929	0.999877	26844	1119	0.999877	9910036	0.000000
213574585	20214325	1031736	9999.254005	15778	3077	0.999925	26614	1124	0.999925	9905192	0.000000
213599700	20211885	1030364	9999.547588	16041	2876	0.999955	27196	1145	0.999955	9900330	0.000000
213569235	20224025	1031086	9999.725632	15729	2923	0.999973	27253	1036	0.999973	9895412	0.000000
213535240	20238622	1035312	9999.833608	15544	2887	0.999983	26713	1193	0.999983	9890502	0.000000
213598212	20209358	1030248	9999.899091	15625	3016	0.999990	27449	1028	0.999990	9885678	0.000000
213608621	20225000	1031734	9999.938803	15711	2918	0.999994	26988	1126	0.999994	9880846	0.000000
213582469	20223779	1031604	9999.962887	15621	2852	0.999996	27051	1089	0.999996	9875966	0.000000
213538570	20232088	1032509	9999.977493	15432	2995	0.999998	26949	1121	0.999998	9871172	0.000000
213570246	20238671	1030900	9999.986350	15764	2993	0.999999	27287	1093	0.999999	9866457	0.000000
213548456	20245027	1032749	9999.991722	15842	2911	0.999999	26982	1172	0.999999	9861458	0.000000
213558954	20228702	1032009	9999.994980	15689	3016	0.999999	26867	1191	0.999999	9856572	0.000000
213590426	20229256	1032615	9999.996955	15932	2828	1.000000	27102	1067	1.000000	9851600	0.000000
213576024	20227871	1034217	9999.998154	15679	2991	1.000000	27285	1199	1.000000	9846755	0.000000
213575137	20225361	1032938	9999.998880	15979	2943	1.000000	26971	1237	1.000000	9841820	0.000000
213539328	20225081	1031889	9999.999321	15663	3024	1.000000	26829	1209	1.000000	9836974	0.000000
213602201	20216733	1030665	9999.999588	15716	2998	1.000000	27136	1066	1.000000	9832016	0.000000
213592511	20201594	1032283	9999.999750	15662	3035	1.000000	26924	1219	1.000000	9827069	0.000000
213584888	20214448	1030929	9999.999849	15931	2760	1.000000	26795	1166	1.000000	9822164	0.000000
213537509	20221956	1032493	9999.999908	15451	3012	1.000000	27000	1008	1.000000	9817265	0.000000
213584855	20227502	1031285	9999.999944	15601	2921	1.000000	26984	1091	1.000000	9812309	0.000000
213559390	20224756	1031702	9999.999966	15711	2969	1.000000	27242	1136	1.000000	9807574	0.000000
213594863	20217432	1030560	9999.999980	15690	2918	1.000000	27278	1086	1.000000	9802716	-1.#IND00
213605484	20203920	1031920	9999.999988	15604	3055	1.000000	27132	1045	1.000000	9797924	-0.019200
213567076	20214404	1030646	9999.999992	15603	3009	1.000000	26979	1144	1.000000	9793035	0.009043
213593551	20209954	1031102	9999.999995	15690	3042	1.000000	27069	1215	1.000000	9788094	0.000336
213595717	20215684	1031099	9999.999997	16166	2845	1.000000	26959	1143	1.000000	9783157	-0.012207
213575422	20227112	1031764	9999.999998	15728	2913	1.000000	27150	1174	1.000000	9778299	-0.014816
213622439	20207903	1029925	9999.999999	15671	3052	1.000000	27232	998	1.000000	9773376	-0.015233
213556970	20232445	1031745	9999.999999	16113	2688	1.000000	27589	1097	1.000000	9768517	-0.009692
213595580	20227011	1031967	10000.000000	15670	2954	1.000000	27226	1040	1.000000	9763662	-0.008520
213565954	20216214	1031898	10000.000000	15899	2974	1.000000	26902	1185	1.000000	9758868	-0.012545
213553741	20229926	1031367	10000.000000	15846	2959	1.000000	26892	1101	1.000000	9754094	-0.011901
213614044	20220315	1030786	10000.000000	15705	2879	1.000000	27062	1090	1.000000	9749227	-0.012550
213541724	20220909	1031948	10000.000000	15723	2953	1.000000	27006	991	1.000000	9744350	-0.008781
213558506	20232680	1033750	10000.000000	15567	3026	1.000000	26984	1082	1.000000	9739487	-0.007755
213578329	20232169	1032121	10000.000000	15288	3194	1.000000	27170	1074	1.000000	9734585	-0.007289
213607980	20202662	1031074	10000.000000	15356	3148	1.000000	27022	1085	1.000000	9729630	-0.006639
213549114	20236608	1032532	10000.000000	15939	3080	1.000000	26865	1011	1.000000	9724776	-0.006306
213607991	20221436	1033084	10000.000000	15814	2860	1.000000	27127	1157	1.000000	9719906	-0.006115
213559040	20223846	1031988	10000.000000	15957	2914	1.000000	26888	1113	1.000000	9714896	-0.006183
213581862	20227160	1032056	10000.000000	15569	3028	1.000000	26843	1087	1.000000	9709974	-0.006639
213599247	20210623	1033116	10000.000000	15570	3001	1.000000	27103	1091	1.000000	9705171	-0.005756
213564364	20227291	1034018	10000.000000	15733	2839	1.000000	27055	1164	1.000000	9700289	-0.006709
213549755	20226263	1031612	10000.000000	15707	3003	1.000000	27204	1106	1.000000	9695444	-0.007599
213515270	20233465	1033291	10000.000000	16046	2841	1.000000	26708	1194	1.000000	9690626	-0.009727
213592202	20215861	1031798	10000.000000	15806	3020	1.000000	27088	1175	1.000000	9685804	-0.009846
213548374	20228223	1032443	10000.000000	15554	3049	1.000000	26929	1030	1.000000	9680927	-0.008937
213580794	20218889	1032232	10000.000000	15940	2818	1.000000	26983	1067	1.000000	9675987	-0.010470
213565066	20204281	1031702	10000.000000	15911	2959	1.000000	27316	1081	1.000000	9671089	-0.010403
213598907	20228147	1032668	10000.000000	15841	2762	1.000000	26767	1127	1.000000	9666064	-0.011103
213569238	20223597	1032336	10000.000000	15769	2847	1.000000	26821	1202	1.000000	9661153	-0.011190
213568263	20220709	1030947	10000.000000	15688	2928	1.000000	27168	1094	1.000000	9656289	-0.010914
213577239	20220742	1027614	10000.000000	15602	2851	1.000000	27045	1082	1.000000	9651469	-0.010846
213559752	20224079	1032630	10000.000000	15713	2998	1.000000	27081	1046	1.000000	9646697	-0.010539
213572013	20218954	1030607	10000.000000	15961	2887	1.000000	26981	1152	1.000000	9641859	-0.009810
213609742	20213114	1030964	10000.000000	15975	2905	1.000000	27343	1120	1.000000	9637116	-0.009862
213550069	20234920	1031704	10000.000000	15554	2937	1.000000	27080	1120	1.000000	9632425	-0.009224
213579800	20210200	1031377	10000.000000	15812	2897	1.000000	26835	1139	1.000000	9627569	-0.008975
213601628	20204850	1033184	10000.000000	15573	2987	1.000000	27176	1108	1.000000	9622811	-0.008997
213579188	20224386	1030947	10000.000000	15843	2905	1.000000	26780	1105	1.000000	9617903	-0.009595
213581183	20218196	1033108	10000.000000	15702	2766	1.000000	27173	1018	1.000000	9613062	-0.009261
213593294	20218582	1029285	10000.000000	15642	3005	1.000000	27065	1032	1.000000	9608360	-0.009003
213550392	20230609	1032442	10000.000000	15693	3018	1.000000	27182	1217	1.000000	9603510	-0.008600
213585985	20224314	1032007	10000.000000	15870	2843	1.000000	26935	1008	1.000000	9598658	-0.006802
213581548	20219871	1031978	10000.000000	15682	2973	1.000000	26958	1065	1.000000	9594003	-0.006907
213592830	20211257	1031817	10000.000000	16060	2877	1.000000	27001	1117	1.000000	9589166	-0.006888
213597613	20204841	1031253	10000.000000	15498	2983	1.000000	26845	1158	1.000000	9584315	-0.005647
213601828	20205432	1030863	10000.000000	15709	2936	1.000000	27210	1120	1.000000	9579481	-0.005529
213599307	20217238	1031684	10000.000000	15272	3120	1.000000	27122	1139	1.000000	9574666	-0.005148
213530545	20229262	1030670	10000.000000	15581	3065	1.000000	26799	1172	1.000000	9569870	-0.005848
213568315	20218849	1031489	10000.000000	15833	2891	1.000000	26981	1059	1.000000	9565078	-0.006257
213606712	20217247	1031225	10000.000000	15848	2868	1.000000	26903	1150	1.000000	9560301	-0.006109
213584031	20216524	1030899	10000.000000	15530	2898	1.000000	27075	1073	1.000000	9555434	-0.006005
213593924	20208341	1032036	10000.000000	16110	2671	1.000000	27163	1072	1.000000	9550766	-0.005283
213573750	20225305	1029532	10000.000000	15982	2803	1.000000	26905	1119	1.000000	9546035	-0.005321
213519625	20232371	1032951	10000.000000	15830	2918	1.000000	27200	1056	1.000000	9541249	-0.005259
213561611	20229267	1032161	10000.000000	15996	2955	1.000000	26946	1088	1.000000	9536543	-0.003775
213557096	20215605	1033862	10000.000000	15666	2888	1.000000	26909	1111	1.000000	9531931	-0.004050
213644540	20208207	1031344	10000.000000	15666	3016	1.000000	27138	1130	1.000000	9527090	-0.003779
213561371	20228666	1031128	10000.000000	15614	3121	1.000000	27025	1117	1.000000	9522229	-0.003932
213576598	20223935	1031499	10000.000000	15666	2932	1.000000	26914	1060	1.000000	9517456	-0.003915
npatches	nstrain	runtime	dt	init_x	init_y	init_y_blood	init_z	init_S	beta0	beta1	beta2	beta3	mean_beta	B	d	delta	delta_blood	b[0]	mut	m	CTL	c	g	epsilon	k	het	lambda	rho	omega	x_max	patch.dyna	DELTA	A	VA
10000	1	100.000000	0.001000	21900	9499	5000000	0.001000	10000000	28.967133	10.467366	24.798711	16.256869	20	800000000	0.010000	1.000000	1.000000	80000	0.000050	0.004800	0	0.500000	0.000000	2.500000	13.000000	0.500000	0.000000	0.000000	0.000000	31872	0	10.000000	7.000000	1.000000
sus	inf	inf_blood	z	x[0]	y[0][0]	z[0]	x[1]	y[1][0]	z[1]	S[0]	synchrony
219000000	94990000	5000000	10.000000	21900	9499	0.001000	21900	9499	0.001000	10000000	0.000000
78234924	113718293	5987432	3941.516320	5440	12127	0.394152	11830	9923	0.394152	9995060	0.000000
146542984	44258377	2284020	6325.803353	10315	5528	0.632580	21466	2884	0.632580	9990018	0.000000
180244067	29761346	1527470	7771.765723	12416	4219	0.777177	25494	1629	0.777177	9984991	0.000000
199336483	23567691	1208007	8648.676577	14280	3309	0.864868	27756	1053	0.864868	9980058	0.000000
210541215	20453374	1045365	9180.483393	14936	3116	0.918048	28515	854	0.918048	9975189	0.000000
217021823	18763833	958741	9503.000201	15442	2882	0.950300	28901	735	0.950300	9970133	0.000000
220984960	17796897	909295	9698.592075	15969	2882	0.969859	29054	689	0.969859	9965161	0.000000
223252836	17247201	880053	9817.209710	16311	2554	0.981721	29576	634	0.981721	9960176	0.000000
224741490	16912237	862660	9889.145947	16188	2655	0.988915	29434	636	0.988915	9955198	0.000000
225537775	16716670	853114	9932.772025	16334	2601	0.993277	29290	639	0.993277	9950093	0.000000
226076195	16581603	845544	9959.229270	16356	2667	0.995923	29381	616	0.995923	9945210	0.000000
226372908	16512892	842578	9975.274394	16513	2588	0.997527	29586	595	0.997527	9940213	0.000000
226555006	16475172	839088	9985.005037	16488	2647	0.998501	29374	616	0.998501	9935288	0.000000
226681747	16439884	838568	9990.906233	16724	2401	0.999091	29630	601	0.999091	9930282	0.000000
226721686	16445397	838312	9994.485041	16547	2465	0.999449	29793	618	0.999449	9925309	0.000000
226801257	16420230	839352	9996.655426	16609	2510	0.999666	29756	559	0.999666	9920364	0.000000
226808214	16416503	838866	9997.971667	16690	2633	0.999797	29500	575	0.999797	9915423	0.000000
226825899	16413700	839165	9998.769908	16656	2540	0.999877	29665	532	0.999877	9910459	0.000000
226833006	16403554	838448	9999.254005	16835	2429	0.999925	29532	563	0.999925	9905483	0.000000
226829495	16415679	837097	9999.547588	16211	2564	0.999955	29505	621	0.999955	9900455	0.000000
226853744	16403404	835621	9999.725632	16556	2643	0.999973	29414	649	0.999973	9895532	0.000000
226839404	16411634	838818	9999.833608	16370	2653	0.999983	29746	584	0.999983	9890632	0.000000
226849964	16409364	836771	9999.899091	16246	2678	0.999990	29603	609	0.999990	9885692	0.000000
226862021	16412289	837218	9999.938803	16329	2628	0.999994	29368	612	0.999994	9880745	0.000000
226871095	16407449	837370	9999.962887	15897	2664	0.999996	29398	555	0.999996	9875797	0.000000
226853579	16405936	837885	9999.977493	16506	2638	0.999998	29470	542	0.999998	9870833	0.000000
226831152	16413587	837339	9999.986350	16296	2700	0.999999	29530	577	0.999999	9865865	0.000000
226876565	16413731	837242	9999.991722	16380	2724	0.999999	29881	604	0.999999	9860852	0.000000
226852801	16415210	837829	9999.994980	16196	2618	0.999999	29440	581	0.999999	9855995	0.000000
226886557	16393991	836713	9999.996955	16390	2643	1.000000	29463	592	1.000000	9851139	0.000000
226887261	16404169	838501	9999.998154	16377	2628	1.000000	29714	564	1.000000	9846198	0.000000
226819736	16417537	838708	9999.998880	16359	2653	1.000000	29553	588	1.000000	9841362	0.000000
226834067	16415254	836987	9999.999321	16555	2591	1.000000	29608	592	1.000000	9836443	0.000000
226861050	16412543	838491	9999.999588	16584	2479	1.000000	29523	613	1.000000	9831364	0.000000
226852427	16418091	838245	9999.999750	16348	2680	1.000000	29645	623	1.000000	9826450	0.000000
226842195	16398012	836810	9999.999849	16358	2635	1.000000	29593	593	1.000000	9821539	0.000000
226816054	16430139	837493	9999.999908	16472	2506	1.000000	29575	581	1.000000	9816467	0.000000
226862436	16411666	836163	9999.999944	16470	2602	1.000000	29561	550	1.000000	9811598	0.000000
226851598	16425035	836409	9999.999966	16311	2551	1.000000	29564	621	1.000000	9806664	0.000000
226866651	16399592	836940	9999.999980	16444	2628	1.000000	29493	557	1.000000	9801752	-1.#IND00
226834552	16423780	837361	9999.999988	16464	2436	1.000000	29624	684	1.000000	9796983	-0.048000
226847528	16401492	837142	9999.999992	16476	2590	1.000000	29280	596	1.000000	9792224	-0.028190
226863282	16408794	838791	9999.999995	16363	2594	1.000000	29560	570	1.000000	9787227	-0.022691
226844100	16418140	836632	9999.999997	16307	2615	1.000000	29341	553	1.000000	9782309	-0.021498
226885116	16420287	837869	9999.999998	16532	2481	1.000000	29622	606	1.000000	9777371	-0.017698
226833212	16420498	838009	9999.999999	16478	2626	1.000000	29917	578	1.000000	9772583	-0.010111
226870036	16413140	836728	9999.999999	16429	2591	1.000000	29874	542	1.000000	9767640	-0.005437
226835518	16418025	836956	10000.000000	16241	2721	1.000000	29715	534	1.000000	9762670	-0.006042
226864038	16392732	837104	10000.000000	16293	2540	1.000000	29647	522	1.000000	9757948	-0.006563
226849492	16412771	838444	10000.000000	16129	2682	1.000000	29574	572	1.000000	9753020	-0.006050
226804613	16420100	838960	10000.000000	16298	2594	1.000000	29413	614	1.000000	9748242	-0.003879
226861328	16404967	837480	10000.000000	16702	2552	1.000000	29491	525	1.000000	9743433	-0.009106
226843346	16415294	837599	10000.000000	16452	2648	1.000000	29546	605	1.000000	9738537	-0.007950
226882928	16402681	837210	10000.000000	16292	2622	1.000000	29393	567	1.000000	9733711	-0.006270
226815309	16413486	837699	10000.000000	16279	2611	1.000000	29463	527	1.000000	9728866	-0.006260
226809428	16425902	836660	10000.000000	16491	2545	1.000000	29712	599	1.000000	9723976	-0.006520
226811238	16434323	838055	10000.000000	15982	2697	1.000000	29456	613	1.000000	9718999	-0.007510
226823123	16427522	834744	10000.000000	16409	2608	1.000000	29560	575	1.000000	9714091	-0.007206
226869565	16417180	836637	10000.000000	16508	2574	1.000000	29605	547	1.000000	9709249	-0.006559
226848226	16407032	837117	10000.000000	16390	2606	1.000000	29537	582	1.000000	9704326	-0.007647
226815105	16434039	838976	10000.000000	16180	2756	1.000000	29430	620	1.000000	9699481	-0.006903
226836734	16417122	837878	10000.000000	16688	2552	1.000000	29618	531	1.000000	9694668	-0.006330
226833093	16411178	837977	10000.000000	16697	2579	1.000000	29673	568	1.000000	9689688	-0.005054
226853836	16404982	836879	10000.000000	16457	2536	1.000000	29491	589	1.000000	9684847	-0.005006
226828773	16418244	839496	10000.000000	16311	2651	1.000000	29666	545	1.000000	9679990	-0.004814
226880227	16410193	836163	10000.000000	16389	2744	1.000000	29666	541	1.000000	9675149	-0.004377
226863941	16397816	837314	10000.000000	16485	2579	1.000000	29425	580	1.000000	9670353	-0.004066
226822134	16406077	838488	10000.000000	16370	2602	1.000000	29842	582	1.000000	9665488	-0.003722
226831407	16411910	837081	10000.000000	16406	2566	1.000000	29745	559	1.000000	9660644	-0.003488
226838948	16406461	836856	10000.000000	16418	2694	1.000000	29535	608	1.000000	9655816	-0.003228
226806169	16413391	837432	10000.000000	16749	2600	1.000000	29520	616	1.000000	9651064	-0.002844
226854854	16424098	838273	10000.000000	16085	2611	1.000000	29546	509	1.000000	9646277	-0.002718
226814087	16430865	838294	10000.000000	16019	2768	1.000000	29712	600	1.000000	9641564	-0.002607
226888178	16407367	836129	10000.000000	16456	2618	1.000000	29511	612	1.000000	9636800	-0.002689
226859712	16404983	838613	10000.000000	16661	2558	1.000000	29602	622	1.000000	9631995	-0.002043
226870601	16406758	836539	10000.000000	16707	2489	1.000000	29415	617	1.000000	9627140	-0.002065
226840932	16407160	836203	10000.000000	16349	2635	1.000000	29682	568	1.000000	9622267	-0.002037
226775100	16430914	839662	10000.000000	15973	2654	1.000000	29436	601	1.000000	9617469	-0.002481
226865033	16415381	837631	10000.000000	16752	2630	1.000000	29560	707	1.000000	9612800	-0.002110
226889919	16410662	837000	10000.000000	16402	2598	1.000000	29646	627	1.000000	9607921	-0.001282
226821838	16410363	837327	10000.000000	16624	2596	1.000000	29641	647	1.000000	9603115	-0.002512
226880451	16413615	837380	10000.000000	16433	2574	1.000000	29515	590	1.000000	9598251	-0.003312
226833468	16419631	836680	10000.000000	16375	2624	1.000000	29495	572	1.000000	9593390	-0.002547
226853306	16419548	836790	10000.000000	16656	2654	1.000000	29549	575	1.000000	9588521	-0.002261
226837633	16412911	838670	10000.000000	16234	2606	1.000000	29446	604	1.000000	9583787	-0.002075
226863896	16414007	837506	10000.000000	16399	2653	1.000000	29485	599	1.000000	9578960	-0.001724
226830986	16425459	837991	10000.000000	16460	2545	1.000000	29586	650	1.000000	9574256	-0.001653
226864671	16410937	836286	10000.000000	16630	2566	1.000000	29524	589	1.000000	9569462	-0.001595
226831804	16400263	835112	10000.000000	16432	2643	1.000000	29834	581	1.000000	9564610	-0.002382
226870651	16416573	838749	10000.000000	16677	2458	1.000000	29254	594	1.000000	9559752	-0.002337
226898422	16398848	835850	10000.000000	16643	2603	1.000000	29453	569	1.000000	9554984	-0.001992
226835968	16410733	837107	10000.000000	16627	2751	1.000000	29410	640	1.000000	9550182	-0.000936
226887181	16393582	839390	10000.000000	16437	2654	1.000000	29641	608	1.000000	9545363	-0.000556
226903693	16396352	836626	10000.000000	16442	2672	1.000000	29790	593	1.000000	9540591	0.000380
226914285	16402702	837150	10000.000000	16420	2550	1.000000	29694	545	1.000000	9535901	0.000561
226849628	16412345	836921	10000.000000	16442	2576	1.000000	29623	562	1.000000	9531154	-0.000250
226835677	16411479	837251	10000.000000	16340	2607	1.000000	29618	547	1.000000	9526451	-0.000092
226823222	16415845	838214	10000.000000	16495	2616	1.000000	29365	591	1.000000	9521686	-0.000256
226842928	16411821	839259	10000.000000	16420	2625	1.000000	29811	629	1.000000	9516973	-0.000133
npatches	nstrain	runtime	dt	init_x	init_y	init_y_blood	init_z	init_S	beta0	beta1	beta2	beta3	mean_beta	B	d	delta	delta_blood	b[0]	mut	m	CTL	c	g	epsilon	k	het	lambda	rho	omega	x_max	patch.dyna	DELTA	A	VA
10000	1	100.000000	0.001000	21900	9499	5000000	0.001000	10000000	25.161922	26.305194	22.761998	10.543527	20	800000000	0.010000	1.000000	1.000000	80000	0.000050	0.004800	0	0.500000	0.000000	2.500000	14.000000	0.500000	0.000000	0.000000	0.000000	31872	0	10.000000	7.000000	1.000000
sus	inf	inf_blood	z	x[0]	y[0][0]	z[0]	x[1]	y[1][0]	z[1]	S[0]	synchrony
219000000	94990000	5000000	10.000000	21900	9499	0.001000	21900	9499	0.001000	10000000	0.000000
83405324	102416088	5405793	3941.516320	6554	10742	0.394152	6461	10800	0.394152	9995034	0.000000
156411969	38484466	1985000	6325.803353	12329	4601	0.632580	12092	4543	0.632580	9990081	0.000000
191717903	25264166	1298092	7771.765723	15536	3196	0.777177	14709	3319	0.777177	9985117	0.000000
211617551	19602939	1003458	8648.676577	17160	2549	0.864868	16613	2694	0.864868	9980194	0.000000
223084738	16803619	860130	9180.483393	18037	2470	0.918048	17839	2514	0.918048	9975292	0.000000
229679663	15295332	780652	9503.000201	19096	2176	0.950300	18201	2235	0.950300	9970283	0.000000
233682860	14428346	738263	9698.592075	19509	2043	0.969859	18598	2222	0.969859	9965303	0.000000
236039158	13922595	711639	9817.209710	20161	1828	0.981721	19111	2041	0.981721	9960342	0.000000
237461517	13656585	696553	9889.145947	19241	2116	0.988915	19368	1893	0.988915	9955401	0.000000
238371366	13454032	686601	9932.772025	20172	1888	0.993277	19112	2021	0.993277	9950445	0.000000
238840746	13362804	680904	9959.229270	19747	1933	0.995923	18793	2128	0.995923	9945413	0.000000
239203061	13272816	676920	9975.274394	20198	1910	0.997527	18835	2029	0.997527	9940486	0.000000
239382112	13248912	676618	9985.005037	20002	1955	0.998501	18939	1967	0.998501	9935492	0.000000
239493768	13208349	674068	9990.906233	19984	1845	0.999091	19187	2025	0.999091	9930402	0.000000
239559338	13194818	673762	9994.485041	20230	1864	0.999449	19480	2005	0.999449	9925449	0.000000
239604794	13203557	673498	9996.655426	19780	1820	0.999666	19176	2198	0.999666	9920335	0.000000
239627766	13191903	671203	9997.971667	19959	1946	0.999797	19422	1995	0.999797	9915351	0.000000
239634758	13192730	672106	9998.769908	19971	1815	0.999877	19110	2084	0.999877	9910359	0.000000
239646907	13184211	671984	9999.254005	20017	1859	0.999925	19428	1918	0.999925	9905371	0.000000
239677244	13175462	671900	9999.547588	20529	1846	0.999955	18962	2052	0.999955	9900421	0.000000
239695886	13176405	673238	9999.725632	20355	1821	0.999973	19286	1847	0.999973	9895482	0.000000
239623642	13193316	672991	9999.833608	19543	1936	0.999983	18987	2010	0.999983	9890459	0.000000
239673429	13189433	672785	9999.899091	19716	1897	0.999990	19448	1873	0.999990	9885593	0.000000
239685331	13173965	672891	9999.938803	20521	1721	0.999994	19366	2080	0.999994	9880605	0.000000
239679558	13188498	673127	9999.962887	20087	1677	0.999996	19475	1811	0.999996	9875748	0.000000
239618404	13185413	673306	9999.977493	20105	1768	0.999998	19140	1969	0.999998	9870780	0.000000
239670815	13194801	672893	9999.986350	19845	1866	0.999999	18847	2090	0.999999	9865904	0.000000
239693561	13185106	672169	9999.991722	20055	1892	0.999999	19453	1934	0.999999	9860938	0.000000
239694171	13182327	673789	9999.994980	20275	1852	0.999999	19563	2013	0.999999	9855974	0.000000
239682704	13177542	672253	9999.996955	19825	1897	1.000000	18711	2156	1.000000	9851010	0.000000
239677174	13177519	672612	9999.998154	20026	1947	1.000000	18967	1995	1.000000	9846092	0.000000
239675253	13189847	672982	9999.998880	19858	1957	1.000000	19513	2031	1.000000	9841286	0.000000
239640462	13184045	672062	9999.999321	19717	2014	1.000000	19133	2014	1.000000	9836334	0.000000
239676462	13190554	671564	9999.999588	20138	1926	1.000000	18985	1981	1.000000	9831208	0.000000
239671935	13181648	672999	9999.999750	19692	1910	1.000000	19244	2009	1.000000	9826147	0.000000
239592226	13202479	673283	9999.999849	20001	1859	1.000000	19122	2090	1.000000	9821365	0.000000
239612082	13203186	673669	9999.999908	19977	1903	1.000000	18922	2149	1.000000	9816367	0.000000
239666665	13184624	673193	9999.999944	20021	1948	1.000000	19193	1914	1.000000	9811446	0.000000
239669266	13190907	672506	9999.999966	20105	1773	1.000000	19582	1767	1.000000	9806627	0.000000
239673600	13172412	673717	9999.999980	20363	1768	1.000000	19115	2022	1.000000	9801749	-1.#IND00
239660273	13182482	673899	9999.999988	20031	1797	1.000000	19238	2010	1.000000	9796920	-1.#IND00
239627753	13203084	674508	9999.999992	19933	1926	1.000000	19562	2030	1.000000	9791988	0.023930
239656607	13183563	673099	9999.999995	19277	2112	1.000000	19220	1921	1.000000	9787073	0.016544
239703463	13175459	671062	9999.999997	19864	2011	1.000000	19186	1985	1.000000	9782186	0.013832
239670017	13175031	672295	9999.999998	19915	1910	1.000000	19049	1978	1.000000	9777204	0.006257
239634388	13191780	673676	9999.999999	19945	1786	1.000000	19194	2129	1.000000	9772325	0.008285
239664397	13176840	672933	9999.999999	19909	1747	1.000000	19192	2081	1.000000	9767408	0.006361
239655775	13191634	674158	10000.000000	20399	1941	1.000000	19395	2012	1.000000	9762490	0.006176
239675722	13181530	673632	10000.000000	20078	1840	1.000000	19931	1829	1.000000	9757571	0.008333
239614143	13197847	672917	10000.000000	20232	1921	1.000000	19198	1911	1.000000	9752591	0.007080
239632376	13191546	672692	10000.000000	19933	1916	1.000000	19126	2017	1.000000	9747759	0.011097
239677062	13178277	672483	10000.000000	19826	1873	1.000000	19276	1937	1.000000	9742830	0.008855
239671234	13181365	673408	10000.000000	20176	1889	1.000000	19199	1893	1.000000	9738160	0.008269
239639276	13189106	672582	10000.000000	19759	1815	1.000000	19332	1884	1.000000	9733470	0.009583
239649732	13198210	673535	10000.000000	20246	1855	1.000000	19296	1939	1.000000	9728719	0.010067
239699143	13183390	673611	10000.000000	19708	1907	1.000000	19098	1975	1.000000	9723798	0.008190
239656248	13185747	673796	10000.000000	19773	2004	1.000000	19423	1901	1.000000	9719016	0.005679
239598109	13192668	673659	10000.000000	19664	2069	1.000000	19434	1920	1.000000	9714167	0.005225
239684584	13175483	671930	10000.000000	20154	1898	1.000000	19083	1974	1.000000	9709329	0.004823
239673600	13185865	674920	10000.000000	19865	1880	1.000000	19370	1881	1.000000	9704501	0.004322
239668084	13188155	672812	10000.000000	20682	1754	1.000000	19385	1878	1.000000	9699567	0.002741
239701629	13183658	672766	10000.000000	20126	2011	1.000000	19315	1926	1.000000	9694607	0.002674
239638085	13179495	673076	10000.000000	19749	1901	1.000000	19402	2043	1.000000	9689717	0.002376
239694152	13186003	672851	10000.000000	19901	1936	1.000000	19472	1957	1.000000	9684676	0.001378
239695304	13177276	673714	10000.000000	19863	1899	1.000000	19501	2044	1.000000	9679834	0.002353
239666668	13184053	672818	10000.000000	19893	1857	1.000000	19021	1934	1.000000	9674938	0.001839
239682910	13172351	673469	10000.000000	20138	1869	1.000000	19333	1987	1.000000	9670101	0.002139
239727620	13162884	672180	10000.000000	19965	1969	1.000000	19649	1994	1.000000	9665309	0.002804
239686903	13186583	673103	10000.000000	19503	2021	1.000000	19300	1987	1.000000	9660542	0.003177
239675295	13190462	672080	10000.000000	20150	1999	1.000000	19207	1871	1.000000	9655682	0.002844
239680723	13184871	671418	10000.000000	19705	1970	1.000000	19123	2050	1.000000	9650910	0.002305
239681788	13187070	671855	10000.000000	20007	1878	1.000000	19310	1994	1.000000	9646075	0.002260
239714730	13175776	671574	10000.000000	20151	1819	1.000000	19235	2020	1.000000	9641240	0.002118
239638417	13198901	671578	10000.000000	19728	2028	1.000000	19200	2121	1.000000	9636399	0.004310
239681465	13181994	673042	10000.000000	19909	1987	1.000000	19070	2117	1.000000	9631616	0.004081
239650703	13190383	673661	10000.000000	19824	1909	1.000000	19330	2107	1.000000	9626751	0.004279
239607490	13198951	672777	10000.000000	19869	1875	1.000000	19323	2067	1.000000	9621984	0.003298
239666867	13175771	671472	10000.000000	19851	1946	1.000000	19305	1921	1.000000	9617133	0.002881
239639214	13196516	672944	10000.000000	20366	1829	1.000000	19198	1876	1.000000	9612338	0.002262
239609483	13190490	673936	10000.000000	20027	1932	1.000000	19190	2077	1.000000	9607462	0.002235
239643218	13195304	675052	10000.000000	20128	1791	1.000000	19357	1944	1.000000	9602723	0.002222
239661893	13185335	671383	10000.000000	20107	1915	1.000000	19592	1974	1.000000	9597987	0.002297
239664023	13183443	672205	10000.000000	20285	1771	1.000000	19572	1889	1.000000	9593230	0.002136
239652831	13180656	671380	10000.000000	20021	1836	1.000000	19224	2055	1.000000	9588418	0.002511
239596500	13189271	672624	10000.000000	20123	1829	1.000000	19184	2103	1.000000	9583643	0.002591
239699902	13177355	672785	10000.000000	19488	2159	1.000000	19622	1813	1.000000	9578903	0.002238
239681472	13178989	672874	10000.000000	19591	2080	1.000000	19265	2006	1.000000	9574041	0.002162
239670061	13197547	672589	10000.000000	19897	1925	1.000000	19048	1993	1.000000	9569305	0.002129
239680772	13168480	673605	10000.000000	20077	1905	1.000000	19613	1964	1.000000	9564552	0.003339
239669714	13180333	672550	10000.000000	19945	1781	1.000000	18915	2078	1.000000	9559772	0.003276
239634091	13187943	673494	10000.000000	20004	1764	1.000000	19737	1859	1.000000	9555005	0.003105
239636224	13186646	672445	10000.000000	19755	1969	1.000000	19144	1972	1.000000	9550132	0.003349
239633613	13195941	672761	10000.000000	20064	1880	1.000000	19086	2079	1.000000	9545375	0.003567
239661372	13186417	672881	10000.000000	19882	1883	1.000000	19475	1868	1.000000	9540505	0.003466
239662519	13178865	673212	10000.000000	20280	1832	1.000000	18864	2110	1.000000	9535691	0.003715
239658999	13198793	672616	10000.000000	20049	1918	1.000000	19132	2107	1.000000	9531042	0.004192
239626381	13185262	673729	10000.000000	20112	1810	1.000000	19504	1953	1.000000	9526180	0.004525
239649751	13185270	672503	10000.000000	20213	1735	1.000000	19197	1944	1.000000	9521379	0.004163
239669749	13178294	673054	10000.000000	19840	1995	1.000000	19182	1916	1.000000	9516657	0.004531
npatches	nstrain	runtime	dt	init_x	init_y	init_y_blood	init_z	init_S	beta0	beta1	beta2	beta3	mean_beta	B	d	delta	delta_blood	b[0]	mut	m	CTL	c	g	epsilon	k	het	lambda	rho	omega	x_max	patch.dyna	DELTA	A	VA
10000	1	100.000000	0.001000	21900	9499	5000000	0.001000	10000000	22.607041	24.288988	21.801616	22.731376	20	800000000	0.010000	1.000000	1.000000	80000	0.000050	0.004800	0	0.500000	0.000000	2.500000	15.000000	0.500000	0.000000	0.000000	0.000000	31872	0	10.000000	7.000000	1.000000
sus	inf	inf_blood	z	x[0]	y[0][0]	z[0]	x[1]	y[1][0]	z[1]	S[0]	synchrony
219000000	94990000	5000000	10.000000	21900	9499	0.001000	21900	9499	0.001000	10000000	0.000000
88423680	92507204	4886568	3941.516320	7555	9723	0.394152	7201	9921	0.394152	9995082	0.000000
165809126	33575027	1733051	6325.803353	14432	3947	0.632580	13683	3817	0.632580	9990029	0.000000
202566383	21419200	1100395	7771.765723	17955	2536	0.777177	17182	2649	0.777177	9985136	0.000000
223096607	16286405	835742	8648.676577	19860	2078	0.864868	18972	2144	0.864868	9980039	0.000000
234716681	13765718	704431	9180.483393	21494	1653	0.918048	20370	1732	0.918048	9975031	0.000000
241460129	12400955	633934	9503.000201	22256	1424	0.950300	20349	1701	0.950300	9970104	0.000000
245434853	11642764	594428	9698.592075	22627	1418	0.969859	21266	1594	0.969859	9964930	0.000000
247845766	11179327	569881	9817.209710	22905	1262	0.981721	21338	1567	0.981721	9959849	0.000000
249275288	10917725	556612	9889.145947	23313	1344	0.988915	21827	1481	0.988915	9954817	0.000000
250119293	10758908	547382	9932.772025	22920	1335	0.993277	21519	1642	0.993277	9949839	0.000000
250654139	10665331	544499	9959.229270	23427	1316	0.995923	22144	1383	0.995923	9944848	0.000000
250984712	10603005	542209	9975.274394	23194	1343	0.997527	22002	1449	0.997527	9939796	0.000000
251106886	10580366	540254	9985.005037	22954	1343	0.998501	22192	1554	0.998501	9934748	0.000000
251241331	10561020	538410	9990.906233	23388	1287	0.999091	21489	1525	0.999091	9929742	0.000000
251340623	10535069	539002	9994.485041	23024	1316	0.999449	22325	1282	0.999449	9924694	0.000000
251313295	10536790	538815	9996.655426	23408	1223	0.999666	21867	1564	0.999666	9919859	0.000000
251313207	10542733	537816	9997.971667	22995	1285	0.999797	22230	1342	0.999797	9914799	0.000000
251431968	10522972	537085	9998.769908	23486	1281	0.999877	21827	1388	0.999877	9909830	0.000000
251403734	10530200	536020	9999.254005	23516	1184	0.999925	22089	1555	0.999925	9904970	0.000000
251441552	10515322	536437	9999.547588	23236	1313	0.999955	22426	1356	0.999955	9900091	0.000000
251428742	10530327	536495	9999.725632	23014	1380	0.999973	21979	1428	0.999973	9895146	0.000000
251458600	10517436	536078	9999.833608	23504	1353	0.999983	22133	1447	0.999983	9890170	0.000000
251406915	10539294	537413	9999.899091	23708	1315	0.999990	22009	1537	0.999990	9885227	0.000000
251422204	10513398	535859	9999.938803	23088	1332	0.999994	22228	1455	0.999994	9880255	0.000000
251423575	10525879	535915	9999.962887	23488	1218	0.999996	22151	1306	0.999996	9875423	0.000000
251390566	10531671	537379	9999.977493	23107	1344	0.999998	22098	1450	0.999998	9870573	0.000000
251424207	10513497	537164	9999.986350	23252	1328	0.999999	22009	1465	0.999999	9865671	0.000000
251418907	10532364	536528	9999.991722	23297	1274	0.999999	21850	1527	0.999999	9860788	0.000000
251425367	10529298	536780	9999.994980	22927	1482	0.999999	21340	1635	0.999999	9855864	0.000000
251413041	10529424	536217	9999.996955	22800	1456	1.000000	21841	1628	1.000000	9850896	0.000000
251425185	10524017	536211	9999.998154	23712	1100	1.000000	21798	1510	1.000000	9846065	0.000000
251374027	10530203	537388	9999.998880	23178	1266	1.000000	21805	1590	1.000000	9841086	0.000000
251386400	10530844	537103	9999.999321	22881	1165	1.000000	21835	1466	1.000000	9836155	0.000000
251414869	10532972	537457	9999.999588	23602	1394	1.000000	21883	1447	1.000000	9831216	0.000000
251396152	10526833	536895	9999.999750	23545	1300	1.000000	22321	1536	1.000000	9826413	0.000000
251394670	10533588	537563	9999.999849	23582	1138	1.000000	22015	1535	1.000000	9821335	0.000000
251439337	10514231	536461	9999.999908	22630	1421	1.000000	22465	1288	1.000000	9816497	0.000000
251387928	10529276	537126	9999.999944	23235	1491	1.000000	21970	1429	1.000000	9811542	0.000000
251479813	10511310	536383	9999.999966	23246	1277	1.000000	22337	1438	1.000000	9806585	0.000000
251365751	10532003	537014	9999.999980	23120	1340	1.000000	22029	1558	1.000000	9801535	-1.#IND00
251388766	10534301	536455	9999.999988	23335	1435	1.000000	22233	1418	1.000000	9796579	-0.009600
251384469	10528986	536226	9999.999992	23187	1363	1.000000	22470	1489	1.000000	9791645	0.000022
251399017	10530186	537377	9999.999995	22666	1521	1.000000	21861	1358	1.000000	9786711	-0.007108
251454291	10512866	536298	9999.999997	23409	1317	1.000000	22063	1353	1.000000	9781752	-0.004854
251381930	10537129	537770	9999.999998	23510	1339	1.000000	22395	1458	1.000000	9776839	-0.005666
251407801	10536125	538431	9999.999999	23107	1368	1.000000	21783	1511	1.000000	9771907	-0.001545
251438833	10513296	536504	9999.999999	23142	1439	1.000000	21863	1538	1.000000	9767021	0.001005
251416687	10524728	537716	10000.000000	23312	1414	1.000000	22266	1425	1.000000	9762099	0.001909
251373793	10532771	537090	10000.000000	23134	1304	1.000000	21744	1494	1.000000	9757223	0.000033
251431183	10517360	536718	10000.000000	23227	1371	1.000000	21820	1475	1.000000	9752460	0.001715
251409487	10525055	535802	10000.000000	23547	1197	1.000000	21997	1538	1.000000	9747668	0.000820
251417213	10520185	536434	10000.000000	22854	1276	1.000000	22401	1371	1.000000	9742801	-0.000807
251416038	10513176	535800	10000.000000	22804	1431	1.000000	22373	1347	1.000000	9738003	-0.002484
251404375	10518933	537126	10000.000000	23349	1299	1.000000	22045	1439	1.000000	9733214	-0.003717
251425265	10522571	537458	10000.000000	23244	1248	1.000000	22072	1461	1.000000	9728206	-0.003588
251376208	10525166	538128	10000.000000	23153	1314	1.000000	22587	1303	1.000000	9723460	-0.002861
251407706	10527869	537705	10000.000000	23117	1466	1.000000	21884	1404	1.000000	9718500	-0.002615
251434409	10524015	537489	10000.000000	23390	1305	1.000000	21650	1538	1.000000	9713568	-0.003201
251434574	10510835	535805	10000.000000	23350	1297	1.000000	21975	1378	1.000000	9708745	-0.002829
251374878	10531851	537651	10000.000000	23107	1202	1.000000	22276	1388	1.000000	9703878	-0.002645
251415946	10532644	537154	10000.000000	22965	1288	1.000000	22106	1438	1.000000	9699075	-0.000997
251410266	10529550	536559	10000.000000	23331	1363	1.000000	21630	1497	1.000000	9694296	-0.000093
251455680	10516267	536579	10000.000000	23700	1247	1.000000	22284	1267	1.000000	9689448	-0.000708
251446230	10528568	536381	10000.000000	23473	1298	1.000000	21750	1499	1.000000	9684703	-0.000196
251399734	10538539	538488	10000.000000	23387	1399	1.000000	21981	1466	1.000000	9679816	-0.000172
251422675	10520795	535566	10000.000000	23213	1283	1.000000	22000	1709	1.000000	9674943	0.000534
251409515	10527898	537731	10000.000000	23337	1356	1.000000	22073	1456	1.000000	9670186	0.001125
251473763	10525017	536868	10000.000000	23391	1257	1.000000	22005	1360	1.000000	9665244	0.001044
251385739	10535155	537665	10000.000000	23110	1307	1.000000	22294	1483	1.000000	9660361	0.001271
251460086	10506706	535334	10000.000000	23235	1392	1.000000	21905	1505	1.000000	9655626	0.001166
251397044	10520145	536180	10000.000000	23568	1167	1.000000	21880	1505	1.000000	9650752	0.001989
251436423	10527810	536501	10000.000000	23272	1389	1.000000	22521	1488	1.000000	9645928	0.002367
251422965	10528005	535860	10000.000000	23462	1163	1.000000	21889	1480	1.000000	9641167	0.002008
251439340	10513131	537256	10000.000000	23573	1373	1.000000	22243	1362	1.000000	9636386	0.001957
251432367	10521002	537471	10000.000000	23109	1330	1.000000	21940	1331	1.000000	9631638	0.002171
251360818	10526997	535222	10000.000000	23488	1250	1.000000	22050	1392	1.000000	9626810	0.002258
251403682	10509427	537104	10000.000000	23648	1078	1.000000	21644	1588	1.000000	9622053	0.002162
251389133	10520150	537798	10000.000000	23249	1150	1.000000	22157	1539	1.000000	9617258	0.001057
251442584	10519119	536388	10000.000000	23372	1305	1.000000	22348	1631	1.000000	9612473	0.001520
251392493	10529028	537407	10000.000000	23573	1350	1.000000	22042	1561	1.000000	9607660	0.002098
251410846	10526194	536804	10000.000000	23918	1173	1.000000	21350	1585	1.000000	9602935	0.001192
251414548	10515327	537095	10000.000000	23404	1238	1.000000	22178	1528	1.000000	9598050	0.000763
251419823	10523971	537180	10000.000000	23162	1360	1.000000	21840	1599	1.000000	9593292	0.000957
251435915	10524894	537343	10000.000000	23639	1131	1.000000	22092	1496	1.000000	9588512	0.000952
251420342	10523493	536745	10000.000000	23252	1258	1.000000	21716	1619	1.000000	9583792	0.000714
251392705	10525661	536268	10000.000000	23168	1316	1.000000	21894	1493	1.000000	9578972	0.001347
251420567	10506614	536762	10000.000000	23594	1160	1.000000	21849	1512	1.000000	9574185	0.001253
251389966	10535683	538888	10000.000000	23272	1281	1.000000	21673	1734	1.000000	9569412	0.001519
251415123	10524555	538576	10000.000000	23637	1218	1.000000	21916	1571	1.000000	9564642	0.001353
251414188	10522139	537917	10000.000000	23029	1314	1.000000	22366	1390	1.000000	9559883	0.001631
251431287	10530395	537286	10000.000000	22968	1398	1.000000	22178	1494	1.000000	9555060	0.001039
251392642	10520427	537768	10000.000000	23198	1529	1.000000	21931	1625	1.000000	9550188	0.001286
251389052	10529757	536503	10000.000000	23276	1348	1.000000	21702	1618	1.000000	9545374	0.001082
251442616	10524745	537930	10000.000000	23137	1349	1.000000	22201	1610	1.000000	9540543	0.001356
251426700	10519562	537293	10000.000000	23614	1304	1.000000	22217	1322	1.000000	9535735	0.001430
251446381	10527382	535800	10000.000000	23331	1352	1.000000	22131	1409	1.000000	9530994	0.001529
251363920	10530535	537643	10000.000000	23862	1195	1.000000	21704	1479	1.000000	9526227	0.001315
251447451	10534917	537163	10000.000000	23317	1290	1.000000	22202	1344	1.000000	9521392	0.001028
251404073	10524542	535946	10000.000000	23227	1314	1.000000	21857	1611	1.000000	9516649	0.001670
npatches	nstrain	runtime	dt	init_x	init_y	init_y_blood	init_z	init_S	beta0	beta1	beta2	beta3	mean_beta	B	d	delta	delta_blood	b[0]	mut	m	CTL	c	g	epsilon	k	het	lambda	rho	omega	x_max	patch.dyna	DELTA	A	VA
10000	1	100.000000	0.001000	21900	9499	5000000	0.001000	10000000	25.698326	11.340535	11.334878	26.082976	20	800000000	0.010000	1.000000	1.000000	80000	0.000050	0.004800	0	0.500000	0.000000	2.500000	16.000000	0.500000	0.000000	0.000000	0.000000	31872	0	10.000000	7.000000	1.000000
sus	inf	inf_blood	z	x[0]	y[0][0]	z[0]	x[1]	y[1][0]	z[1]	S[0]	synchrony
219000000	94990000	5000000	10.000000	21900	9499	0.001000	21900	9499	0.001000	10000000	0.000000
93695743	83502651	4419408	3941.516320	7447	8933	0.394152	13297	6885	0.394152	9994906	0.000000
175360235	29199941	1507763	6325.803353	13586	3813	0.632580	23474	1753	0.632580	9989868	0.000000
213407216	18062155	927972	7771.765723	17220	2425	0.777177	27737	857	0.777177	9984909	0.000000
234392463	13408146	688659	8648.676577	18733	2239	0.864868	29698	476	0.864868	9979820	0.000000
246109043	11137374	569924	9180.483393	20523	1671	0.918048	30043	329	0.918048	9974781	0.000000
252916258	9913761	506710	9503.000201	21023	1720	0.950300	30480	294	0.950300	9969881	0.000000
256857343	9226507	470281	9698.592075	21506	1501	0.969859	30825	264	0.969859	9964930	0.000000
259162849	8839948	451863	9817.209710	21633	1513	0.981721	30819	256	0.981721	9959936	0.000000
260573405	8598717	439385	9889.145947	22055	1368	0.988915	30819	266	0.988915	9954933	0.000000
261438538	8450797	430761	9932.772025	22301	1287	0.993277	30778	289	0.993277	9949980	0.000000
261955980	8369092	427383	9959.229270	22410	1326	0.995923	30905	229	0.995923	9944950	0.000000
262261297	8322816	425554	9975.274394	21897	1422	0.997527	30650	252	0.997527	9939946	0.000000
262460572	8289057	423156	9985.005037	22442	1299	0.998501	30653	239	0.998501	9934937	0.000000
262556561	8271958	421088	9990.906233	22011	1233	0.999091	30685	252	0.999091	9930033	0.000000
262651402	8259917	420738	9994.485041	22317	1397	0.999449	30660	248	0.999449	9925068	0.000000
262663852	8255962	420665	9996.655426	22339	1190	0.999666	30979	247	0.999666	9920071	0.000000
262703710	8242846	419641	9997.971667	22338	1393	0.999797	30752	259	0.999797	9915035	0.000000
262707034	8247385	421364	9998.769908	22402	1427	0.999877	30655	303	0.999877	9910157	0.000000
262719640	8236802	420208	9999.254005	22174	1357	0.999925	30870	229	0.999925	9905223	0.000000
262709539	8238056	421036	9999.547588	22185	1287	0.999955	30946	268	0.999955	9900131	0.000000
262780858	8227779	419429	9999.725632	22583	1316	0.999973	30969	233	0.999973	9895268	0.000000
262716397	8241110	421396	9999.833608	22450	1321	0.999983	30958	236	0.999983	9890138	0.000000
262743920	8240912	419951	9999.899091	22307	1321	0.999990	30906	224	0.999990	9885098	0.000000
262767611	8247611	420447	9999.938803	22520	1288	0.999994	30868	230	0.999994	9880105	0.000000
262694373	8242781	420964	9999.962887	21858	1403	0.999996	30765	212	0.999996	9875331	0.000000
262768632	8238968	421063	9999.977493	22241	1329	0.999998	30913	231	0.999998	9870425	0.000000
262694824	8244447	421219	9999.986350	21851	1590	0.999999	30936	241	0.999999	9865554	0.000000
262746873	8256396	420361	9999.991722	22429	1325	0.999999	31051	235	0.999999	9860527	0.000000
262733175	8245807	420087	9999.994980	22357	1354	0.999999	30937	231	0.999999	9855617	0.000000
262715539	8248414	421399	9999.996955	22206	1282	1.000000	30640	227	1.000000	9850708	0.000000
262742113	8242489	420571	9999.998154	22035	1317	1.000000	30858	262	1.000000	9845808	0.000000
262752403	8236626	420551	9999.998880	22611	1261	1.000000	30778	214	1.000000	9840951	0.000000
262743129	8242148	421266	9999.999321	22139	1285	1.000000	30708	247	1.000000	9835940	0.000000
262713313	8242386	421534	9999.999588	22440	1226	1.000000	30547	295	1.000000	9830973	0.000000
262721973	8244850	419774	9999.999750	21937	1284	1.000000	30729	236	1.000000	9826121	0.000000
262695228	8244301	420376	9999.999849	22452	1347	1.000000	30643	203	1.000000	9821190	0.000000
262734096	8253225	421262	9999.999908	22264	1408	1.000000	30991	219	1.000000	9816307	0.000000
262711721	8235667	420027	9999.999944	22990	1239	1.000000	30615	180	1.000000	9811463	0.000000
262700368	8248501	422490	9999.999966	22377	1228	1.000000	30667	254	1.000000	9806584	0.000000
262692750	8247656	421378	9999.999980	22491	1313	1.000000	30931	257	1.000000	9801740	-1.#IND00
262719246	8240191	420662	9999.999988	21858	1373	1.000000	30706	210	1.000000	9796836	-1.#IND00
262745687	8240231	419790	9999.999992	22704	1222	1.000000	30839	262	1.000000	9791985	0.014800
262789926	8223916	420496	9999.999995	22366	1394	1.000000	30848	232	1.000000	9787091	0.002349
262699814	8246665	420239	9999.999997	22666	1261	1.000000	30646	238	1.000000	9782255	-0.002629
262741978	8234501	420331	9999.999998	22718	1346	1.000000	30785	265	1.000000	9777451	-0.006420
262758262	8233691	419248	9999.999999	22446	1331	1.000000	30885	235	1.000000	9772557	-0.006394
262713424	8249075	421255	9999.999999	22413	1361	1.000000	31151	247	1.000000	9767736	-0.004953
262745853	8239895	420419	10000.000000	22393	1367	1.000000	30810	259	1.000000	9762782	-0.003102
262704276	8257417	421318	10000.000000	22487	1383	1.000000	31044	246	1.000000	9757889	-0.003310
262763475	8235672	419089	10000.000000	21902	1384	1.000000	31044	178	1.000000	9752918	-0.003341
262726239	8247682	420667	10000.000000	22015	1464	1.000000	30696	213	1.000000	9747962	-0.005011
262723285	8241846	419321	10000.000000	22301	1384	1.000000	30992	230	1.000000	9743122	-0.000820
262701864	8250819	420464	10000.000000	22650	1265	1.000000	30803	254	1.000000	9738234	-0.001036
262644684	8256230	420147	10000.000000	22293	1389	1.000000	30979	222	1.000000	9733330	-0.001489
262744144	8244004	420851	10000.000000	21749	1378	1.000000	30609	242	1.000000	9728391	-0.002095
262712857	8246339	420387	10000.000000	22146	1381	1.000000	30906	251	1.000000	9723533	-0.001741
262732311	8238550	420745	10000.000000	22662	1311	1.000000	30677	239	1.000000	9718722	-0.002103
262763978	8228442	421191	10000.000000	22272	1219	1.000000	30987	247	1.000000	9713898	-0.000241
262682584	8253223	421952	10000.000000	22021	1518	1.000000	30848	273	1.000000	9709042	0.000328
262770234	8240459	420492	10000.000000	22458	1357	1.000000	31126	218	1.000000	9704300	0.000106
262710690	8240580	419555	10000.000000	21463	1407	1.000000	30863	199	1.000000	9699472	-0.000086
262726508	8242015	420668	10000.000000	22175	1211	1.000000	30878	217	1.000000	9694664	-0.001168
262737493	8254564	421264	10000.000000	22781	1142	1.000000	30859	237	1.000000	9689801	-0.001155
262707277	8250126	421741	10000.000000	21789	1430	1.000000	30936	210	1.000000	9685071	-0.000961
262753803	8230872	420034	10000.000000	22320	1303	1.000000	30973	206	1.000000	9680179	-0.001025
262701249	8256402	420590	10000.000000	22004	1251	1.000000	30578	205	1.000000	9675422	-0.000608
262798671	8225904	420713	10000.000000	22451	1355	1.000000	30713	245	1.000000	9670573	-0.000431
262701641	8243874	420167	10000.000000	22291	1255	1.000000	30976	238	1.000000	9665689	-0.000208
262728124	8247565	422131	10000.000000	22196	1482	1.000000	30780	226	1.000000	9660848	-0.000078
262763618	8232566	419573	10000.000000	22558	1377	1.000000	30939	234	1.000000	9655979	-0.000214
262705784	8243642	419687	10000.000000	22199	1322	1.000000	30614	222	1.000000	9651052	-0.000217
262731666	8250519	421225	10000.000000	22240	1343	1.000000	30830	225	1.000000	9646294	-0.000518
262714542	8257956	422279	10000.000000	21853	1472	1.000000	30929	204	1.000000	9641461	-0.000370
262690657	8237366	420090	10000.000000	22160	1357	1.000000	30944	235	1.000000	9636688	-0.000296
262776737	8230188	420006	10000.000000	22297	1454	1.000000	30799	242	1.000000	9631835	-0.000759
262767180	8231561	418587	10000.000000	21963	1341	1.000000	30599	250	1.000000	9627071	-0.000763
262687481	8246136	420470	10000.000000	22633	1273	1.000000	30623	268	1.000000	9622256	0.000018
262700049	8249726	421563	10000.000000	21880	1320	1.000000	30683	240	1.000000	9617400	-0.001019
262735503	8248906	420166	10000.000000	22209	1297	1.000000	30778	283	1.000000	9612668	-0.000616
262740249	8237721	419953	10000.000000	22187	1339	1.000000	30703	245	1.000000	9607837	-0.001577
262741349	8239172	421770	10000.000000	22208	1324	1.000000	30652	233	1.000000	9603016	-0.001794
262699601	8240443	419086	10000.000000	22360	1273	1.000000	30684	252	1.000000	9598287	-0.001128
262721933	8253136	420331	10000.000000	22081	1228	1.000000	30849	236	1.000000	9593650	-0.001002
262722092	8257587	421089	10000.000000	22518	1294	1.000000	30593	219	1.000000	9588796	-0.000713
262744058	8236081	420807	10000.000000	22354	1256	1.000000	30880	232	1.000000	9584058	-0.000716
262751276	8230687	420364	10000.000000	22225	1308	1.000000	30988	212	1.000000	9579293	-0.000605
262689475	8260462	420967	10000.000000	22479	1384	1.000000	31007	224	1.000000	9574541	-0.000586
262726351	8237399	421015	10000.000000	22254	1330	1.000000	30657	265	1.000000	9569696	-0.000756
262679276	8255356	421281	10000.000000	22068	1239	1.000000	30617	190	1.000000	9564971	-0.000837
262751937	8237799	420967	10000.000000	22496	1448	1.000000	30820	221	1.000000	9560219	-0.000848
262715363	8254563	420346	10000.000000	22061	1474	1.000000	30800	235	1.000000	9555412	-0.000788
262727676	8242125	419826	10000.000000	22517	1354	1.000000	30962	206	1.000000	9550639	-0.000877
262715898	8241808	420380	10000.000000	22018	1435	1.000000	30820	246	1.000000	9545896	-0.000661
262762362	8237409	419841	10000.000000	21914	1381	1.000000	30840	253	1.000000	9541108	-0.001023
262765519	8227462	419360	10000.000000	22034	1273	1.000000	30932	244	1.000000	9536343	-0.000300
262729319	8241195	420340	10000.000000	21981	1319	1.000000	30990	189	1.000000	9531701	-0.000579
262670084	8241060	419765	10000.000000	21818	1482	1.000000	31043	212	1.000000	9526995	-0.000562
262693622	8251742	421207	10000.000000	22385	1272	1.000000	30886	255	1.000000	9522259	-0.000296
262673708	8261719	420520	10000.000000	22314	1248	1.000000	30805	221	1.000000	9517531	-0.000578
npatches	nstrain	runtime	dt	init_x	init_y	init_y_blood	init_z	init_S	beta0	beta1	beta2	beta3	mean_beta	B	d	delta	delta_blood	b[0]	mut	m	CTL	c	g	epsilon	k	het	lambda	rho	omega	x_max	patch.dyna	DELTA	A	VA
10000	1	100.000000	0.001000	21900	9499	5000000	0.001000	10000000	24.727372	12.723080	13.690377	29.389673	20	800000000	0.010000	1.000000	1.000000	80000	0.000050	0.004800	0	0.500000	0.000000	2.500000	17.000000	0.500000	0.000000	0.000000	0.000000	31872	0	10.000000	7.000000	1.000000
sus	inf	inf_blood	z	x[0]	y[0][0]	z[0]	x[1]	y[1][0]	z[1]	S[0]	synchrony
219000000	94990000	5000000	10.000000	21900	9499	0.001000	21900	9499	0.001000	10000000	0.000000
98098591	75866021	4023554	3941.516320	8063	8192	0.394152	12783	6507	0.394152	9995027	0.000000
183053032	25759090	1330049	6325.803353	15144	3222	0.632580	23328	1567	0.632580	9990062	0.000000
222113472	15470449	796478	7771.765723	18864	2108	0.777177	27471	757	0.777177	9984973	0.000000
243391434	11193507	574649	8648.676577	21005	1588	0.864868	29229	479	0.864868	9980058	0.000000
255167754	9148605	467942	9180.483393	22477	1218	0.918048	30244	304	0.918048	9975041	0.000000
261901803	8050447	411525	9503.000201	22945	1129	0.950300	30294	266	0.950300	9969974	0.000000
265843468	7427899	379181	9698.592075	23714	1055	0.969859	30584	269	0.969859	9965003	0.000000
268214993	7060078	361010	9817.209710	24459	925	0.981721	30709	212	0.981721	9959998	0.000000
269538925	6870212	350525	9889.145947	23863	985	0.988915	30880	184	0.988915	9955093	0.000000
270385136	6731409	343508	9932.772025	24112	994	0.993277	30799	215	0.993277	9950041	0.000000
270907824	6666067	340543	9959.229270	23875	899	0.995923	30848	201	0.995923	9945058	0.000000
271128181	6624675	337241	9975.274394	23932	984	0.997527	30679	223	0.997527	9940138	0.000000
271415383	6577796	336224	9985.005037	24232	1026	0.998501	30708	201	0.998501	9935175	0.000000
271496656	6561422	334366	9990.906233	24523	994	0.999091	31164	193	0.999091	9930272	0.000000
271470422	6582875	335086	9994.485041	23754	1057	0.999449	30957	203	0.999449	9925425	0.000000
271572499	6559434	335834	9996.655426	24073	1146	0.999666	30929	197	0.999666	9920489	0.000000
271588907	6554517	333495	9997.971667	24284	1018	0.999797	30785	206	0.999797	9915527	0.000000
271615784	6553234	333616	9998.769908	24805	977	0.999877	30916	208	0.999877	9910567	0.000000
271607401	6543257	334078	9999.254005	23606	1086	0.999925	30902	203	0.999925	9905522	0.000000
271622692	6545303	334002	9999.547588	24637	941	0.999955	31024	211	0.999955	9900645	0.000000
271678070	6537080	333097	9999.725632	24376	1121	0.999973	30819	193	0.999973	9895708	0.000000
271619477	6544750	333794	9999.833608	24183	1002	0.999983	30921	186	0.999983	9890682	0.000000
271612723	6552233	335364	9999.899091	24530	972	0.999990	30886	187	0.999990	9885754	0.000000
271648664	6555681	334667	9999.938803	24646	959	0.999994	30899	194	0.999994	9880830	0.000000
271658138	6542696	334960	9999.962887	24527	1002	0.999996	30818	198	0.999996	9876017	0.000000
271674145	6530819	335186	9999.977493	25105	937	0.999998	30749	206	0.999998	9871181	0.000000
271673497	6544549	334402	9999.986350	24272	1008	0.999999	30909	176	0.999999	9866274	0.000000
271633846	6550508	334924	9999.991722	24662	930	0.999999	30920	168	0.999999	9861395	0.000000
271642796	6555039	335338	9999.994980	24071	1081	0.999999	30807	215	0.999999	9856486	0.000000
271644992	6547141	334225	9999.996955	23818	1093	1.000000	30866	203	1.000000	9851534	0.000000
271668984	6541994	333848	9999.998154	24340	978	1.000000	31200	192	1.000000	9846601	0.000000
271653006	6533536	333198	9999.998880	24447	1084	1.000000	30849	154	1.000000	9841572	0.000000
271653515	6541538	334814	9999.999321	24507	950	1.000000	30956	199	1.000000	9836457	0.000000
271686745	6546349	333426	9999.999588	24149	1117	1.000000	30691	211	1.000000	9831479	0.000000
271687727	6543950	333199	9999.999750	24765	934	1.000000	30652	219	1.000000	9826449	0.000000
271620824	6549772	332377	9999.999849	24327	987	1.000000	30824	209	1.000000	9821415	0.000000
271612240	6549067	333859	9999.999908	24518	806	1.000000	31094	188	1.000000	9816584	0.000000
271640236	6546757	333579	9999.999944	24103	999	1.000000	31144	190	1.000000	9811526	0.000000
271625412	6541168	333973	9999.999966	24350	1038	1.000000	31001	200	1.000000	9806635	0.000000
271642597	6547977	333756	9999.999980	23994	1027	1.000000	30770	185	1.000000	9801816	-1.#IND00
271666972	6546302	334265	9999.999988	23766	1108	1.000000	30786	227	1.000000	9796916	-0.032000
271656745	6552711	333373	9999.999992	24416	983	1.000000	30892	174	1.000000	9792015	-0.013668
271722158	6531552	333159	9999.999995	24397	1006	1.000000	30982	158	1.000000	9787127	0.000299
271617722	6549180	334034	9999.999997	24898	926	1.000000	30954	212	1.000000	9782298	0.002443
271656145	6526480	332731	9999.999998	24407	1007	1.000000	30988	173	1.000000	9777333	0.003394
271627855	6559246	335315	9999.999999	24821	1031	1.000000	31069	214	1.000000	9772369	0.006445
271665515	6542852	334551	9999.999999	24400	941	1.000000	30686	196	1.000000	9767539	0.005352
271614270	6557247	334485	10000.000000	24018	1160	1.000000	30644	205	1.000000	9762581	0.002966
271645160	6531484	333254	10000.000000	24542	945	1.000000	30842	172	1.000000	9757699	0.001887
271615072	6540952	334070	10000.000000	24668	911	1.000000	31090	213	1.000000	9752871	0.010623
271637922	6558355	334335	10000.000000	24249	1069	1.000000	30801	196	1.000000	9747993	0.010423
271734351	6534093	333519	10000.000000	24477	1028	1.000000	30860	229	1.000000	9743175	0.008981
271622261	6551309	334545	10000.000000	24146	999	1.000000	30826	177	1.000000	9738362	0.008558
271648707	6550460	333971	10000.000000	24077	948	1.000000	30820	223	1.000000	9733573	0.006821
271628029	6547268	333809	10000.000000	23965	1095	1.000000	30630	181	1.000000	9728709	0.007620
271676988	6540080	333530	10000.000000	24616	950	1.000000	30975	161	1.000000	9723867	0.007213
271656202	6547593	334704	10000.000000	24695	974	1.000000	30963	173	1.000000	9718943	0.006412
271613566	6552550	334805	10000.000000	24167	1048	1.000000	30911	197	1.000000	9714103	0.005679
271717691	6537400	333118	10000.000000	24757	880	1.000000	31027	215	1.000000	9709093	0.002221
271688849	6540151	333652	10000.000000	24036	1082	1.000000	30735	180	1.000000	9704356	0.000774
271636419	6551885	334204	10000.000000	24250	873	1.000000	30906	170	1.000000	9699450	0.000243
271658220	6549638	334237	10000.000000	24440	998	1.000000	31189	164	1.000000	9694660	0.000410
271601853	6552405	334737	10000.000000	24638	988	1.000000	31064	182	1.000000	9689862	0.000594
271622321	6546474	333128	10000.000000	24547	1032	1.000000	30810	197	1.000000	9684991	0.000873
271624224	6544465	334816	10000.000000	23963	1086	1.000000	31060	169	1.000000	9680130	-0.000540
271635085	6547572	334364	10000.000000	24329	1023	1.000000	30839	187	1.000000	9675401	-0.000931
271625623	6539030	334020	10000.000000	24368	1106	1.000000	31002	199	1.000000	9670537	-0.001041
271610232	6555928	335319	10000.000000	24090	1008	1.000000	31018	186	1.000000	9665628	-0.002274
271602930	6549016	333813	10000.000000	23962	1081	1.000000	31071	227	1.000000	9660800	-0.001572
271667661	6545245	334691	10000.000000	24835	1046	1.000000	31046	219	1.000000	9655943	-0.002448
271680528	6541378	333001	10000.000000	23990	977	1.000000	31054	196	1.000000	9651093	-0.002473
271623677	6552761	333836	10000.000000	24237	1012	1.000000	31054	198	1.000000	9646267	-0.003149
271650164	6551683	333692	10000.000000	24367	1033	1.000000	30921	183	1.000000	9641341	-0.002993
271699033	6546951	334566	10000.000000	24470	957	1.000000	30889	181	1.000000	9636484	-0.003215
271690336	6527390	332991	10000.000000	24660	828	1.000000	31006	156	1.000000	9631775	-0.002868
271668207	6542640	333371	10000.000000	24521	926	1.000000	31023	180	1.000000	9626904	-0.002836
271640751	6552373	334740	10000.000000	24245	945	1.000000	30976	200	1.000000	9622127	-0.003432
271598845	6549680	334359	10000.000000	24730	965	1.000000	30953	221	1.000000	9617359	-0.003543
271644328	6553433	334656	10000.000000	23916	1021	1.000000	30838	221	1.000000	9612426	-0.003379
271627686	6552979	334207	10000.000000	23860	1048	1.000000	30851	187	1.000000	9607586	-0.003290
271650571	6551666	334160	10000.000000	24315	1024	1.000000	30840	210	1.000000	9602748	-0.003133
271637714	6544580	334355	10000.000000	24681	990	1.000000	30775	209	1.000000	9597843	-0.003066
271620201	6545777	334436	10000.000000	24143	980	1.000000	30709	187	1.000000	9593077	-0.003023
271702132	6529689	334622	10000.000000	24249	1034	1.000000	31008	221	1.000000	9588420	-0.003045
271587287	6557401	334585	10000.000000	24418	933	1.000000	30954	197	1.000000	9583660	-0.002709
271663980	6557252	333036	10000.000000	24242	1017	1.000000	31019	201	1.000000	9578832	-0.003382
271666477	6539826	334422	10000.000000	24474	934	1.000000	31128	167	1.000000	9574079	-0.003380
271681881	6539784	334312	10000.000000	24697	960	1.000000	30836	153	1.000000	9569379	-0.003561
271603154	6548328	334490	10000.000000	24230	946	1.000000	30757	182	1.000000	9564591	-0.003349
271624223	6540343	334266	10000.000000	24407	988	1.000000	30788	202	1.000000	9559774	-0.002753
271628825	6540018	333171	10000.000000	25118	887	1.000000	30891	176	1.000000	9554960	-0.002021
271669034	6539165	333878	10000.000000	24551	1052	1.000000	30832	251	1.000000	9550158	-0.001293
271598802	6551826	335708	10000.000000	24311	1010	1.000000	30909	179	1.000000	9545389	-0.001682
271708071	6528642	333167	10000.000000	24092	1117	1.000000	30525	208	1.000000	9540492	-0.001372
271652510	6540201	333690	10000.000000	23970	1070	1.000000	31011	186	1.000000	9535679	-0.001245
271687287	6543971	335178	10000.000000	23783	1118	1.000000	30897	188	1.000000	9530902	-0.001810
271635746	6549207	334315	10000.000000	24962	961	1.000000	30963	200	1.000000	9526049	-0.001140
271631962	6551002	334300	10000.000000	24229	1043	1.000000	30877	246	1.000000	9521292	-0.000438
271633047	6548623	334198	10000.000000	24660	941	1.000000	30923	226	1.000000	9516568	0.000138
npatches	nstrain	runtime	dt	init_x	init_y	init_y_blood	init_z	init_S	beta0	beta1	beta2	beta3	mean_beta	B	d	delta	delta_blood	b[0]	mut	m	CTL	c	g	epsilon	k	het	lambda	rho	omega	x_max	patch.dyna	DELTA	A	VA
10000	1	100.000000	0.001000	21900	9499	5000000	0.001000	10000000	22.370891	11.679330	28.189470	26.540180	20	800000000	0.010000	1.000000	1.000000	80000	0.000050	0.004800	0	0.500000	0.000000	2.500000	18.000000	0.500000	0.000000	0.000000	0.000000	31872	0	10.000000	7.000000	1.000000
sus	inf	inf_blood	z	x[0]	y[0][0]	z[0]	x[1]	y[1][0]	z[1]	S[0]	synchrony
219000000	94990000	5000000	10.000000	21900	9499	0.001000	21900	9499	0.001000	10000000	0.000000
103760816	68478248	3640833	3941.516320	9242	7036	0.394152	14130	5631	0.394152	9994902	0.000000
192841530	22228614	1152015	6325.803353	17148	2613	0.632580	25254	1151	0.632580	9989954	0.000000
232739861	12839623	661651	7771.765723	21549	1487	0.777177	28831	601	0.777177	9985016	0.000000
254053113	9004952	462655	8648.676577	23492	1223	0.864868	30192	275	0.864868	9980032	0.000000
265583879	7181484	366873	9180.483393	25299	778	0.918048	30696	199	0.918048	9975053	0.000000
272187960	6210470	316980	9503.000201	26375	761	0.950300	30758	174	0.950300	9970052	0.000000
275995123	5664023	290142	9698.592075	27223	585	0.969859	31343	148	0.969859	9965006	0.000000
278207370	5352206	273891	9817.209710	27418	550	0.981721	31347	130	0.981721	9960167	0.000000
279497751	5179526	263984	9889.145947	27061	770	0.988915	31282	116	0.988915	9955221	0.000000
280229631	5076519	258750	9932.772025	27581	571	0.993277	31164	115	0.993277	9950406	0.000000
280794150	4995921	255277	9959.229270	27706	507	0.995923	31510	104	0.995923	9945404	0.000000
281048050	4958095	253423	9975.274394	27844	534	0.997527	31271	96	0.997527	9940400	0.000000
281161943	4953109	252497	9985.005037	27062	551	0.998501	31459	123	0.998501	9935424	0.000000
281385010	4924790	251355	9990.906233	27824	482	0.999091	31251	101	0.999091	9930513	0.000000
281434762	4914945	250479	9994.485041	26697	696	0.999449	31433	104	0.999449	9925584	0.000000
281442045	4905823	250762	9996.655426	27741	503	0.999666	31183	95	0.999666	9920582	0.000000
281465023	4916109	250642	9997.971667	27554	607	0.999797	31346	149	0.999797	9915613	0.000000
281514263	4898191	250130	9998.769908	27530	553	0.999877	31345	100	0.999877	9910626	0.000000
281458840	4911813	250238	9999.254005	27264	505	0.999925	31300	133	0.999925	9905712	0.000000
281531888	4889628	250063	9999.547588	27762	540	0.999955	31581	79	0.999955	9900790	0.000000
281472243	4902602	250119	9999.725632	27766	540	0.999973	31207	133	0.999973	9895803	0.000000
281545345	4896370	249583	9999.833608	27095	625	0.999983	31251	126	0.999983	9890961	0.000000
281483264	4910493	251867	9999.899091	27090	594	0.999990	31318	125	0.999990	9886139	0.000000
281536004	4886819	248771	9999.938803	27704	566	0.999994	31498	115	0.999994	9881284	0.000000
281542447	4900399	249833	9999.962887	27505	690	0.999996	31393	99	0.999996	9876289	0.000000
281497103	4906605	250787	9999.977493	27367	541	0.999998	31505	135	0.999998	9871390	0.000000
281540076	4902967	250100	9999.986350	27722	463	0.999999	31288	114	0.999999	9866435	0.000000
281490252	4906758	250152	9999.991722	27203	672	0.999999	31139	135	0.999999	9861534	0.000000
281543183	4901784	250423	9999.994980	27692	542	0.999999	31313	109	0.999999	9856546	0.000000
281491643	4902341	249165	9999.996955	27731	574	1.000000	31205	116	1.000000	9851764	0.000000
281413002	4921853	251046	9999.998154	27681	468	1.000000	31381	106	1.000000	9846858	0.000000
281453889	4914003	250411	9999.998880	27901	527	1.000000	31322	152	1.000000	9841998	0.000000
281462509	4909430	251253	9999.999321	27074	503	1.000000	31156	124	1.000000	9837081	0.000000
281507061	4906161	249330	9999.999588	27611	564	1.000000	31166	124	1.000000	9832170	0.000000
281505176	4909697	249795	9999.999750	28160	462	1.000000	31306	133	1.000000	9827250	0.000000
281484526	4908862	249622	9999.999849	27282	596	1.000000	31391	105	1.000000	9822380	0.000000
281527767	4902037	249954	9999.999908	27753	499	1.000000	31322	131	1.000000	9817286	0.000000
281543849	4900579	249433	9999.999944	27067	595	1.000000	31060	140	1.000000	9812445	0.000000
281488937	4906936	250214	9999.999966	27242	668	1.000000	31206	121	1.000000	9807645	0.000000
281463892	4916580	251252	9999.999980	27705	557	1.000000	31126	108	1.000000	9802679	-1.#IND00
281491343	4910257	249920	9999.999988	27261	670	1.000000	31298	111	1.000000	9797873	-1.#IND00
281457512	4903334	249174	9999.999992	27259	619	1.000000	31267	129	1.000000	9792932	0.003376
281514482	4893447	249579	9999.999995	27662	634	1.000000	31139	105	1.000000	9788025	-0.002749
281517325	4905206	249544	9999.999997	27513	628	1.000000	31339	133	1.000000	9783145	-0.001451
281523291	4898026	250625	9999.999998	27559	626	1.000000	31268	132	1.000000	9778315	0.002068
281465584	4910914	250857	9999.999999	27844	582	1.000000	31035	123	1.000000	9773375	0.006631
281510343	4897054	250306	9999.999999	27734	457	1.000000	31185	151	1.000000	9768506	0.008147
281457458	4913933	250872	10000.000000	27606	502	1.000000	31262	122	1.000000	9763696	0.006217
281532925	4906262	250499	10000.000000	27927	579	1.000000	31455	102	1.000000	9758854	0.005600
281507011	4900832	249765	10000.000000	27270	513	1.000000	31386	110	1.000000	9753964	0.005290
281551955	4888729	249187	10000.000000	27720	471	1.000000	31312	138	1.000000	9749011	0.004366
281521253	4909164	250024	10000.000000	27420	631	1.000000	31524	117	1.000000	9744164	0.001873
281539176	4890528	248995	10000.000000	28021	506	1.000000	31337	111	1.000000	9739237	-0.001105
281473350	4908274	250940	10000.000000	27573	508	1.000000	31366	132	1.000000	9734418	-0.002575
281493025	4902934	250033	10000.000000	27292	568	1.000000	31348	105	1.000000	9729515	-0.002623
281538045	4901665	249741	10000.000000	27255	537	1.000000	31143	123	1.000000	9724707	-0.001250
281515388	4895940	250157	10000.000000	27835	556	1.000000	31075	103	1.000000	9719665	0.001742
281517238	4896921	250082	10000.000000	27275	560	1.000000	31302	109	1.000000	9714740	0.002232
281464072	4907566	250190	10000.000000	27837	503	1.000000	31540	102	1.000000	9709813	0.001742
281476201	4914510	251142	10000.000000	27345	629	1.000000	31631	112	1.000000	9704891	0.000949
281520674	4890958	249787	10000.000000	27668	546	1.000000	31359	111	1.000000	9700066	-0.000466
281529793	4903245	250025	10000.000000	27599	592	1.000000	31349	142	1.000000	9695352	-0.000653
281528035	4904283	250239	10000.000000	27378	615	1.000000	31618	133	1.000000	9690567	-0.000511
281494137	4901548	249816	10000.000000	27994	456	1.000000	31274	135	1.000000	9685687	-0.000034
281483675	4906008	250456	10000.000000	27872	605	1.000000	31323	134	1.000000	9680912	-0.000032
281462479	4913282	250238	10000.000000	27725	555	1.000000	31259	101	1.000000	9675968	-0.000340
281550706	4898381	250071	10000.000000	27615	537	1.000000	31109	126	1.000000	9671120	-0.000712
281480954	4900193	249759	10000.000000	27278	561	1.000000	31292	145	1.000000	9666265	-0.000644
281551332	4887667	249589	10000.000000	27731	466	1.000000	31274	110	1.000000	9661367	-0.000340
281540432	4904330	250318	10000.000000	27473	603	1.000000	31384	131	1.000000	9656497	-0.000385
281486319	4906592	249965	10000.000000	27566	548	1.000000	31355	106	1.000000	9651564	-0.000396
281503739	4901827	250161	10000.000000	27725	623	1.000000	31235	108	1.000000	9646765	-0.001672
281449501	4914798	250610	10000.000000	27217	605	1.000000	31049	122	1.000000	9641901	-0.001486
281411309	4919100	250308	10000.000000	27073	595	1.000000	31195	156	1.000000	9637060	0.000582
281535466	4901899	249609	10000.000000	27744	453	1.000000	31373	113	1.000000	9632242	0.000393
281503637	4889567	249646	10000.000000	27993	581	1.000000	31322	89	1.000000	9627320	0.000478
281463532	4911993	250501	10000.000000	27180	671	1.000000	31037	144	1.000000	9622645	0.001121
281450243	4902311	250579	10000.000000	27662	496	1.000000	31360	106	1.000000	9617854	0.001944
281450984	4917415	251126	10000.000000	27294	664	1.000000	31304	104	1.000000	9612919	0.002007
281464185	4899347	250142	10000.000000	27596	528	1.000000	31353	126	1.000000	9608131	0.002281
281459123	4915580	250396	10000.000000	28113	573	1.000000	31325	120	1.000000	9603432	0.002576
281551491	4901614	250918	10000.000000	27657	572	1.000000	31204	106	1.000000	9598587	0.002528
281474065	4906748	250348	10000.000000	27502	612	1.000000	31315	124	1.000000	9593835	0.002648
281515729	4898788	250517	10000.000000	27580	584	1.000000	31342	103	1.000000	9589010	0.003744
281512464	4907689	250628	10000.000000	27248	603	1.000000	31332	127	1.000000	9584199	0.003168
281498746	4905815	250040	10000.000000	27915	442	1.000000	31371	105	1.000000	9579323	0.003217
281443201	4913613	251408	10000.000000	27385	589	1.000000	31047	113	1.000000	9574583	0.002704
281542363	4903154	249525	10000.000000	27127	566	1.000000	31323	96	1.000000	9569772	0.002662
281482335	4913668	250996	10000.000000	27706	557	1.000000	31225	100	1.000000	9564950	0.003196
281504291	4901023	250505	10000.000000	27700	501	1.000000	31350	134	1.000000	9560291	0.003147
281509788	4900853	250271	10000.000000	27903	477	1.000000	31296	143	1.000000	9555503	0.002925
281501707	4902443	249292	10000.000000	27842	523	1.000000	31219	118	1.000000	9550695	0.003281
281547093	4897366	249921	10000.000000	27304	582	1.000000	31343	110	1.000000	9545857	0.002865
281484196	4908809	249567	10000.000000	27437	558	1.000000	31136	115	1.000000	9541085	0.002588
281469007	4909378	250884	10000.000000	27737	553	1.000000	31318	92	1.000000	9536202	0.002550
281488944	4900121	249212	10000.000000	27782	520	1.000000	31217	107	1.000000	9531575	0.002026
281483056	4905507	251223	10000.000000	26968	649	1.000000	31451	113	1.000000	9526825	0.002858
281491907	4905522	249423	10000.000000	27832	554	1.000000	31263	121	1.000000	9522036	0.003064
281485051	4898925	249969	10000.000000	27139	581	1.000000	31335	105	1.000000	9517302	0.003106
npatches	nstrain	runtime	dt	init_x	init_y	init_y_blood	init_z	init_S	beta0	beta1	beta2	beta3	mean_beta	B	d	delta	delta_blood	b[0]	mut	m	CTL	c	g	epsilon	k	het	lambda	rho	omega	x_max	patch.dyna	DELTA	A	VA
10000	1	100.000000	0.001000	21900	9499	5000000	0.001000	10000000	12.268764	20.573735	11.130259	15.627619	20	800000000	0.010000	1.000000	1.000000	80000	0.000050	0.004800	0	0.500000	0.000000	2.500000	19.000000	0.500000	0.000000	0.000000	0.000000	31872	0	10.000000	7.000000	1.000000
sus	inf	inf_blood	z	x[0]	y[0][0]	z[0]	x[1]	y[1][0]	z[1]	S[0]	synchrony
219000000	94990000	5000000	10.000000	21900	9499	0.001000	21900	9499	0.001000	10000000	0.000000
108577163	62200819	3308722	3941.516320	14351	5113	0.394152	10010	6610	0.394152	9995041	0.000000
200767261	19454818	1006117	6325.803353	25534	1039	0.632580	19382	1994	0.632580	9989991	0.000000
241187552	10833530	559241	7771.765723	28814	450	0.777177	23732	1168	0.777177	9985111	0.000000
262377888	7357457	377243	8648.676577	30486	210	0.864868	26255	676	0.864868	9980029	0.000000
273743674	5727658	293393	9180.483393	31135	187	0.918048	27887	494	0.918048	9975148	0.000000
280096677	4865806	248773	9503.000201	30952	126	0.950300	28343	440	0.950300	9970248	0.000000
283651232	4398181	225238	9698.592075	31228	109	0.969859	29223	286	0.969859	9965298	0.000000
285952951	4108938	210433	9817.209710	31338	78	0.981721	29531	283	0.981721	9960308	0.000000
287107138	3959606	202022	9889.145947	31532	90	0.988915	29757	221	0.988915	9955206	0.000000
287876098	3863238	197212	9932.772025	31308	98	0.993277	29296	326	0.993277	9950218	0.000000
288358945	3798131	194042	9959.229270	31485	80	0.995923	29943	287	0.995923	9945231	0.000000
288613026	3776780	192564	9975.274394	31240	112	0.997527	29829	258	0.997527	9940314	0.000000
288786917	3746831	190655	9985.005037	31427	89	0.998501	29825	225	0.998501	9935227	0.000000
288895339	3731715	190884	9990.906233	31649	72	0.999091	30041	251	0.999091	9930403	0.000000
288937787	3734873	190771	9994.485041	31463	103	0.999449	29436	290	0.999449	9925586	0.000000
288917157	3730415	190696	9996.655426	31325	102	0.999666	29349	302	0.999666	9920577	0.000000
288992369	3715286	190050	9997.971667	31200	99	0.999797	29847	301	0.999797	9915515	0.000000
288977004	3722618	190062	9998.769908	31463	73	0.999877	30002	232	0.999877	9910558	0.000000
289012740	3717681	188661	9999.254005	31418	99	0.999925	29580	261	0.999925	9905671	0.000000
288994972	3734978	191042	9999.547588	31572	87	0.999955	29494	264	0.999955	9900684	0.000000
288984482	3721213	190126	9999.725632	31479	74	0.999973	29374	367	0.999973	9895725	0.000000
289052799	3712037	188692	9999.833608	31478	57	0.999983	29716	251	0.999983	9890900	0.000000
289028375	3719381	189505	9999.899091	31287	96	0.999990	29358	369	0.999990	9886027	0.000000
289022603	3718986	190189	9999.938803	31398	63	0.999994	29768	252	0.999994	9881180	0.000000
289003705	3713082	189761	9999.962887	31572	157	0.999996	29625	292	0.999996	9876306	0.000000
289003886	3717464	189589	9999.977493	31342	121	0.999998	29407	278	0.999998	9871412	0.000000
288977704	3723963	189783	9999.986350	31307	94	0.999999	29926	268	0.999999	9866415	0.000000
289013899	3709647	190096	9999.991722	31397	88	0.999999	29944	180	0.999999	9861545	0.000000
289047742	3713672	189787	9999.994980	31469	78	0.999999	29607	289	0.999999	9856608	0.000000
289032330	3716159	189709	9999.996955	31428	93	1.000000	30071	227	1.000000	9851672	0.000000
288988902	3724617	190305	9999.998154	31431	91	1.000000	30071	291	1.000000	9846792	0.000000
289056191	3717078	189143	9999.998880	31270	77	1.000000	29703	271	1.000000	9841952	0.000000
289042651	3717119	188829	9999.999321	31225	62	1.000000	29809	297	1.000000	9837002	0.000000
289030227	3722132	190010	9999.999588	31525	121	1.000000	29285	343	1.000000	9832043	0.000000
288985311	3733918	190613	9999.999750	31372	74	1.000000	29761	243	1.000000	9827132	0.000000
289003268	3720352	190084	9999.999849	31480	79	1.000000	29482	279	1.000000	9822159	0.000000
288998279	3723666	189862	9999.999908	31427	90	1.000000	29488	307	1.000000	9817329	0.000000
289001516	3721274	189381	9999.999944	31542	78	1.000000	29671	227	1.000000	9812403	0.000000
289043452	3723167	190166	9999.999966	31386	75	1.000000	29862	277	1.000000	9807425	0.000000
[truncated: 163 more rows]
