# Supplementary material for: Large Variations in HIV-1 Viral Load Explained by Shifting-Mosaic Metapopulation Dynamics
Source: PLoS Biol. 2016 Oct 5;14(10):e1002567. doi: 10.1371/journal.pbio.1002567 (PMC5051940; doi:10.1371/journal.pbio.1002567)
Supplement: S1 Data — Each file gives the output from the simulations indicated by the filename: low migration (ms1, db432); high migration (ms1, db1); very high migration (ms10, db1); number of patches (np); reservoir (storage); no reservoir (nostorage); CTL immigration model (CTLimmig); CTL proliferation model (CTLprolif); β¯ (beta1, beta2, …). Within each file, there are 21 simulations for (k = 0,1,..,20), and data is output each day. For measures of synchrony, the final entry should be used. See Methods and S1 Simulation Code for further details. (ZIP) [file pbio.1002567.s002.zip › S1_Data/ms1_np10000_nostorage_noPD_CTLimmig_db1_beta3.tsv]

npatches	nstrain	runtime	dt	init_x	init_y	init_y_blood	init_z	init_S	beta0	beta1	beta2	beta3	mean_beta	B	d	delta	delta_blood	b[0]	mut	m	CTL	c	g	epsilon	k	het	lambda	rho	omega	x_max	patch.dyna	DELTA	A	VA
10000	1	100.000000	0.001000	21900	9499	5000000	0.001000	10000000	2.292156	2.140600	4.114428	3.496700	3	800000000	0.010000	1.000000	1.000000	80000	0.000050	0.004800	0	0.500000	0.000000	2.500000	0.000000	0.500000	0.000000	0.000000	0.000000	31872	0	10.000000	7.000000	1.000000
sus	inf	inf_blood	z	x[0]	y[0][0]	z[0]	x[1]	y[1][0]	z[1]	S[0]	synchrony
219000000	94990000	5000000	10.000000	21900	9499	0.001000	21900	9499	0.001000	10000000	0.000000
185947023	228277480	11497476	3941.516320	21490	20724	0.394152	21873	20656	0.394152	9995070	0.000000
147296754	343919517	17456535	6325.803353	16958	32775	0.632580	17822	32096	0.632580	9990085	0.000000
131043729	410408670	20891998	7771.765723	15317	39235	0.777177	15850	39103	0.777177	9985099	0.000000
124024943	445088502	22684355	8648.676577	14190	43109	0.864868	14965	42942	0.864868	9980042	0.000000
120799153	462613357	23592902	9180.483393	13902	44876	0.918048	14613	44277	0.918048	9975133	0.000000
119239801	471346640	24041013	9503.000201	14083	45580	0.950300	14583	45279	0.950300	9970203	0.000000
118494619	475705640	24261888	9698.592075	13672	46071	0.969859	14367	46158	0.969859	9965200	0.000000
118104090	477873211	24377029	9817.209710	13661	46563	0.981721	14064	46051	0.981721	9960116	0.000000
117957307	478888894	24426031	9889.145947	13501	46472	0.988915	14347	46111	0.988915	9955170	0.000000
117852914	479442964	24458875	9932.772025	13537	46499	0.993277	14324	46186	0.993277	9950108	0.000000
117805599	479667717	24479893	9959.229270	13622	46954	0.995923	14380	45913	0.995923	9945152	0.000000
117797749	479802962	24474388	9975.274394	13642	46720	0.997527	14329	45789	0.997527	9940219	0.000000
117766280	479876440	24482291	9985.005037	13639	46421	0.998501	14292	46096	0.998501	9935322	0.000000
117760368	479867434	24490739	9990.906233	13745	46356	0.999091	14303	46357	0.999091	9930418	0.000000
117771787	479880680	24488471	9994.485041	13559	47103	0.999449	14399	45480	0.999449	9925379	0.000000
117764066	479929371	24485499	9996.655426	13626	46699	0.999666	14314	46037	0.999666	9920454	0.000000
117773662	479932517	24486722	9997.971667	13637	46632	0.999797	14252	46154	0.999797	9915540	0.000000
117768640	479909202	24484851	9998.769908	13673	46610	0.999877	14372	46020	0.999877	9910605	0.000000
117789622	479890444	24489588	9999.254005	13591	46597	0.999925	14550	45829	0.999925	9905717	0.000000
117760251	479924378	24484013	9999.547588	13582	46800	0.999955	14179	45948	0.999955	9900630	0.000000
117766489	479915086	24489502	9999.725632	13487	46694	0.999973	14281	46280	0.999973	9895758	0.000000
117773698	479907078	24492823	9999.833608	13622	46496	0.999983	14212	46044	0.999983	9890777	0.000000
117759327	479936577	24486320	9999.899091	13733	46957	0.999990	14238	46139	0.999990	9885804	0.000000
117786037	479903271	24486304	9999.938803	13629	46906	0.999994	14327	46115	0.999994	9880830	0.000000
117779852	479882771	24491057	9999.962887	13735	46298	0.999996	14307	46397	0.999996	9876003	0.000000
117767100	479895871	24481379	9999.977493	13610	46604	0.999998	14226	46099	0.999998	9871197	0.000000
117767690	479906084	24479866	9999.986350	13671	46850	0.999999	14361	45984	0.999999	9866256	0.000000
117768864	479879404	24484423	9999.991722	13531	47040	0.999999	14086	46134	0.999999	9861338	0.000000
117761653	479912679	24490293	9999.994980	13762	46471	0.999999	14192	46382	0.999999	9856425	0.000000
117767273	479895129	24474994	9999.996955	13599	46641	1.000000	14327	45915	1.000000	9851346	0.000000
117760263	479899422	24487134	9999.998154	13801	46614	1.000000	14330	45921	1.000000	9846410	0.000000
117757630	479920792	24490854	9999.998880	13530	46479	1.000000	14287	46320	1.000000	9841494	0.000000
117771131	479900167	24485724	9999.999321	13726	46794	1.000000	14272	46262	1.000000	9836578	0.000000
117780430	479889667	24484196	9999.999588	13625	46449	1.000000	14202	46265	1.000000	9831669	0.000000
117779002	479899926	24484164	9999.999750	13551	46896	1.000000	14311	46122	1.000000	9826525	0.000000
117767007	479930271	24485998	9999.999849	13590	46712	1.000000	14248	46610	1.000000	9821648	0.000000
117774536	479911851	24475323	9999.999908	13679	46395	1.000000	14318	46254	1.000000	9816820	0.000000
117763543	479958940	24484402	9999.999944	13589	46200	1.000000	14321	46171	1.000000	9811810	0.000000
117748852	479970463	24489368	9999.999966	13535	46786	1.000000	14120	46452	1.000000	9806851	0.000000
117770441	479930525	24485787	9999.999980	13691	46803	1.000000	14170	46225	1.000000	9801990	-1.#IND00
117760616	479942711	24478532	9999.999988	13683	46887	1.000000	14287	46129	1.000000	9796966	0.038400
117768504	479911591	24489563	9999.999992	13383	47121	1.000000	14297	46112	1.000000	9792028	0.010589
117774798	479882467	24480539	9999.999995	13647	46421	1.000000	14387	46320	1.000000	9787085	0.001632
117769472	479912288	24493035	9999.999997	13688	46406	1.000000	14243	46464	1.000000	9782203	0.005746
117771278	479939664	24480126	9999.999998	13650	46508	1.000000	14303	46228	1.000000	9777334	0.002643
117752523	479931155	24482462	9999.999999	13525	46732	1.000000	14214	46356	1.000000	9772508	-0.001324
117781232	479880813	24489722	9999.999999	13661	46611	1.000000	14279	46041	1.000000	9767698	-0.002984
117764960	479927348	24482923	10000.000000	13624	46196	1.000000	14273	46449	1.000000	9762789	-0.007878
117768175	479923365	24481442	10000.000000	13736	46584	1.000000	14333	46101	1.000000	9757962	-0.003674
117776528	479908458	24482239	10000.000000	13548	46648	1.000000	14488	45658	1.000000	9753172	-0.000238
117760587	479910921	24480957	10000.000000	13654	46972	1.000000	14370	46034	1.000000	9748295	-0.009038
117768237	479916454	24490098	10000.000000	13482	46575	1.000000	14201	46275	1.000000	9743517	-0.007951
117757562	479913360	24483611	10000.000000	13763	46488	1.000000	14201	46236	1.000000	9738692	-0.010890
117768534	479961113	24486340	10000.000000	13680	46395	1.000000	14106	46899	1.000000	9733888	-0.010641
117744429	479928255	24492510	10000.000000	13728	46675	1.000000	14118	46652	1.000000	9729039	-0.008952
117766607	479890093	24482188	10000.000000	13571	46687	1.000000	14348	45761	1.000000	9724217	-0.012532
117775006	479887329	24490079	10000.000000	13502	46808	1.000000	14070	46193	1.000000	9719304	-0.010908
117766128	479887420	24480168	10000.000000	13700	46828	1.000000	14200	46069	1.000000	9714392	-0.011297
117767099	479915576	24480223	10000.000000	13546	46699	1.000000	14258	46239	1.000000	9709651	-0.011687
117773794	479895125	24483547	10000.000000	13740	46982	1.000000	14302	46302	1.000000	9704936	-0.010819
117780043	479944021	24489920	10000.000000	13562	46472	1.000000	14466	45942	1.000000	9700121	-0.010546
117769206	479940333	24483014	10000.000000	13373	46939	1.000000	14236	46283	1.000000	9695229	-0.009650
117770668	479948029	24485856	10000.000000	13527	46998	1.000000	14170	46108	1.000000	9690361	-0.009856
117770287	479942581	24482633	10000.000000	13630	46594	1.000000	14363	46340	1.000000	9685535	-0.009746
117756578	479969973	24487582	10000.000000	13624	46510	1.000000	14254	46091	1.000000	9680728	-0.009765
117761295	479953916	24491272	10000.000000	13585	46570	1.000000	14279	46731	1.000000	9675942	-0.008626
117787181	479895215	24489088	10000.000000	13672	46704	1.000000	14282	45913	1.000000	9671084	-0.009028
117769873	479944967	24491611	10000.000000	13649	46356	1.000000	14254	46210	1.000000	9666145	-0.009071
117772770	479934359	24481055	10000.000000	13702	46578	1.000000	14256	46522	1.000000	9661176	-0.008868
117766982	479915121	24487882	10000.000000	13693	46417	1.000000	14210	46442	1.000000	9656397	-0.008252
117759914	479935628	24481253	10000.000000	13733	46380	1.000000	14254	46661	1.000000	9651574	-0.007653
117755309	479945946	24489460	10000.000000	13627	46973	1.000000	14203	46407	1.000000	9646600	-0.007609
117773190	479942252	24476621	10000.000000	13404	46821	1.000000	14150	46214	1.000000	9641849	-0.007643
117769914	479912047	24494496	10000.000000	13605	46922	1.000000	14156	46149	1.000000	9637004	-0.008889
117776138	479893885	24482219	10000.000000	13626	46847	1.000000	14333	46128	1.000000	9632128	-0.008725
117773790	479929469	24487433	10000.000000	13654	46566	1.000000	14252	46195	1.000000	9627266	-0.009398
117772791	479949316	24485270	10000.000000	13652	46910	1.000000	14191	46801	1.000000	9622347	-0.008982
117762734	479911546	24490112	10000.000000	13494	46998	1.000000	14178	46331	1.000000	9617494	-0.008976
117778248	479912852	24487425	10000.000000	13642	46504	1.000000	14380	46078	1.000000	9612663	-0.008793
117764428	479930584	24484566	10000.000000	13542	46585	1.000000	14308	46011	1.000000	9607818	-0.008317
117782838	479895528	24486901	10000.000000	13617	46470	1.000000	14210	46431	1.000000	9603130	-0.008267
117768059	479946899	24489158	10000.000000	13608	46684	1.000000	14293	45961	1.000000	9598297	-0.008257
117773089	479904620	24492836	10000.000000	13611	46699	1.000000	14176	46024	1.000000	9593564	-0.007479
117770233	479926537	24485181	10000.000000	13743	46748	1.000000	14257	46406	1.000000	9588714	-0.007322
117766159	479942410	24490717	10000.000000	13511	46879	1.000000	14092	46135	1.000000	9583968	-0.006955
117755478	479944326	24493505	10000.000000	13669	46258	1.000000	14244	46225	1.000000	9579100	-0.006645
117748910	479997527	24496071	10000.000000	13753	46709	1.000000	14306	46165	1.000000	9574268	-0.006463
117758563	479938547	24484100	10000.000000	13577	46869	1.000000	14213	46204	1.000000	9569465	-0.006246
117766633	479916200	24493295	10000.000000	13604	46797	1.000000	14285	46110	1.000000	9564733	-0.005936
117769444	479929433	24482757	10000.000000	13794	46363	1.000000	14428	46093	1.000000	9560024	-0.006179
117775615	479889132	24489882	10000.000000	13644	46467	1.000000	14336	46217	1.000000	9555209	-0.006135
117775947	479932387	24486848	10000.000000	13532	46893	1.000000	14318	45986	1.000000	9550569	-0.006032
117766479	479939940	24493372	10000.000000	13839	46486	1.000000	14075	46429	1.000000	9545599	-0.006467
117778817	479934258	24481972	10000.000000	13657	46585	1.000000	14233	46346	1.000000	9540809	-0.005985
117773733	479913281	24489016	10000.000000	13797	46567	1.000000	14342	46302	1.000000	9536117	-0.006031
117757639	479923535	24490287	10000.000000	13545	46859	1.000000	14207	46084	1.000000	9531310	-0.005922
117776890	479931933	24489589	10000.000000	13699	46704	1.000000	14383	46291	1.000000	9526533	-0.005775
117753655	479963753	24489008	10000.000000	13836	46535	1.000000	14209	46237	1.000000	9521754	-0.005583
117756883	479950824	24482529	10000.000000	13634	46477	1.000000	14174	46166	1.000000	9516961	-0.005467
npatches	nstrain	runtime	dt	init_x	init_y	init_y_blood	init_z	init_S	beta0	beta1	beta2	beta3	mean_beta	B	d	delta	delta_blood	b[0]	mut	m	CTL	c	g	epsilon	k	het	lambda	rho	omega	x_max	patch.dyna	DELTA	A	VA
10000	1	100.000000	0.001000	21900	9499	5000000	0.001000	10000000	3.807493	3.179703	3.996746	3.433807	3	800000000	0.010000	1.000000	1.000000	80000	0.000050	0.004800	0	0.500000	0.000000	2.500000	1.000000	0.500000	0.000000	0.000000	0.000000	31872	0	10.000000	7.000000	1.000000
sus	inf	inf_blood	z	x[0]	y[0][0]	z[0]	x[1]	y[1][0]	z[1]	S[0]	synchrony
219000000	94990000	5000000	10.000000	21900	9499	0.001000	21900	9499	0.001000	10000000	0.000000
196393553	189925096	9621100	3941.516320	16432	21349	0.394152	18788	19423	0.394152	9994887	0.000000
181143579	211342977	10793100	6325.803353	15184	22895	0.632580	17129	21528	0.632580	9989900	0.000000
186138898	191513870	9799665	7771.765723	15813	20773	0.777177	17781	19324	0.777177	9984985	0.000000
195463404	168100499	8598417	8648.676577	16785	18224	0.864868	18825	17119	0.864868	9979978	0.000000
203724146	150566255	7693846	9180.483393	17381	17086	0.918048	19549	15680	0.918048	9974990	0.000000
209799170	138934343	7096182	9503.000201	18287	15508	0.950300	20140	14347	0.950300	9969988	0.000000
213994488	131500731	6714355	9698.592075	18423	14817	0.969859	20553	13769	0.969859	9965089	0.000000
216729201	126802048	6471142	9817.209710	18863	14294	0.981721	20964	12892	0.981721	9960128	0.000000
218450076	123865186	6324542	9889.145947	19429	13820	0.988915	21125	12704	0.988915	9955089	0.000000
219601274	122027957	6223396	9932.772025	19101	13736	0.993277	21275	12825	0.993277	9950029	0.000000
220306322	120866535	6171265	9959.229270	19366	13648	0.995923	21144	12648	0.995923	9945115	0.000000
220753156	120165625	6130302	9975.274394	19443	13589	0.997527	21071	12408	0.997527	9940082	0.000000
221002271	119747693	6108305	9985.005037	19461	13459	0.998501	21272	12384	0.998501	9935091	0.000000
221157756	119470430	6097554	9990.906233	19453	13439	0.999091	21373	12215	0.999091	9930106	0.000000
221284552	119301205	6086237	9994.485041	19353	13372	0.999449	21364	12411	0.999449	9925195	0.000000
221345163	119208861	6082047	9996.655426	19568	13513	0.999666	21448	12481	0.999666	9920362	0.000000
221373110	119162827	6082443	9997.971667	19584	13310	0.999797	21269	12383	0.999797	9915407	0.000000
221379474	119135276	6076009	9998.769908	19434	13313	0.999877	21391	12482	0.999877	9910519	0.000000
221402790	119100034	6076034	9999.254005	19545	13447	0.999925	21223	12372	0.999925	9905472	0.000000
221395503	119102667	6075839	9999.547588	19238	13444	0.999955	21504	12423	0.999955	9900482	0.000000
221400638	119126459	6076463	9999.725632	19688	13328	0.999973	21124	12378	0.999973	9895537	0.000000
221409608	119087923	6077901	9999.833608	19414	13271	0.999983	21416	12318	0.999983	9890596	0.000000
221409766	119098430	6076196	9999.899091	19557	13186	0.999990	21249	12337	0.999990	9885596	0.000000
221417608	119058689	6070222	9999.938803	19522	13597	0.999994	21313	12458	0.999994	9880670	0.000000
221453681	119056878	6072876	9999.962887	19478	13366	0.999996	21417	12314	0.999996	9875747	0.000000
221424243	119070205	6073243	9999.977493	19366	13316	0.999998	21374	12192	0.999998	9870764	0.000000
221423157	119076182	6078297	9999.986350	19441	13375	0.999999	21378	12199	0.999999	9865809	0.000000
221406180	119067338	6072669	9999.991722	19508	13285	0.999999	21577	12221	0.999999	9860905	0.000000
221421964	119076457	6074073	9999.994980	19475	13170	0.999999	21445	12281	0.999999	9855894	0.000000
221428532	119067412	6073878	9999.996955	19515	13405	1.000000	21360	12423	1.000000	9851007	0.000000
221426344	119069738	6069614	9999.998154	19613	13541	1.000000	21602	12281	1.000000	9846033	0.000000
221431887	119062953	6075006	9999.998880	19350	13658	1.000000	21306	12486	1.000000	9841112	0.000000
221422871	119079519	6072146	9999.999321	19463	13348	1.000000	21663	12187	1.000000	9836201	0.000000
221429380	119080120	6075584	9999.999588	19560	13454	1.000000	21441	12345	1.000000	9831266	0.000000
221416575	119081216	6080302	9999.999750	19490	13578	1.000000	21474	12203	1.000000	9826228	0.000000
221430935	119084008	6071946	9999.999849	19512	13483	1.000000	21401	12214	1.000000	9821309	0.000000
221428491	119075665	6074361	9999.999908	19637	13316	1.000000	21467	12228	1.000000	9816355	0.000000
221418693	119082197	6074674	9999.999944	19497	13224	1.000000	21436	12306	1.000000	9811507	0.000000
221435103	119062401	6079003	9999.999966	19526	13525	1.000000	21524	12275	1.000000	9806602	0.000000
221430033	119085333	6075615	9999.999980	19526	13390	1.000000	21186	12641	1.000000	9801534	-1.#IND00
221409386	119100581	6073012	9999.999988	19604	13360	1.000000	21229	12464	1.000000	9796582	0.000000
221425820	119096760	6074357	9999.999992	19229	13501	1.000000	21327	12547	1.000000	9791754	0.015997
221425669	119074351	6076355	9999.999995	19637	13443	1.000000	21414	12469	1.000000	9786924	0.008081
221427460	119055980	6073542	9999.999997	19432	13420	1.000000	21373	12313	1.000000	9781901	0.003335
221421430	119078606	6071718	9999.999998	19347	13338	1.000000	21224	12432	1.000000	9777009	0.002906
221431725	119070180	6074459	9999.999999	19349	13591	1.000000	21297	12297	1.000000	9772117	0.001783
221437245	119081601	6073298	9999.999999	19320	13540	1.000000	21437	12261	1.000000	9767271	0.002090
221402451	119116490	6073510	10000.000000	19443	13698	1.000000	21554	12483	1.000000	9762396	0.004694
221434037	119093356	6074407	10000.000000	19558	13254	1.000000	21293	12502	1.000000	9757502	0.003402
221421626	119098128	6075978	10000.000000	19702	13086	1.000000	20954	12531	1.000000	9752532	0.001412
221424724	119061432	6071294	10000.000000	19566	13488	1.000000	21381	12303	1.000000	9747657	0.008087
221425864	119065103	6074850	10000.000000	19476	13610	1.000000	20977	12386	1.000000	9742743	0.008856
221465219	119029902	6072139	10000.000000	19572	13403	1.000000	21459	12493	1.000000	9737886	0.012481
221444687	119034713	6069306	10000.000000	19490	13425	1.000000	21407	12383	1.000000	9732970	0.014749
221431237	119055629	6076288	10000.000000	19567	13131	1.000000	21528	12142	1.000000	9728154	0.012672
221430891	119095200	6075510	10000.000000	19460	13601	1.000000	21516	12138	1.000000	9723381	0.012534
221422943	119095643	6076155	10000.000000	19587	13228	1.000000	21256	12532	1.000000	9718483	0.017392
221397952	119093030	6077156	10000.000000	19640	13216	1.000000	21522	12158	1.000000	9713581	0.016171
221406983	119087249	6076756	10000.000000	19425	13478	1.000000	21108	12357	1.000000	9708642	0.015912
221431647	119075588	6073184	10000.000000	19388	13374	1.000000	21540	12117	1.000000	9703831	0.015036
221430863	119080451	6073956	10000.000000	19577	13135	1.000000	21356	12472	1.000000	9698990	0.014592
221418786	119086087	6076552	10000.000000	19548	13317	1.000000	21223	12549	1.000000	9694152	0.014094
221415404	119075624	6071229	10000.000000	19460	13381	1.000000	21332	12174	1.000000	9689410	0.013015
221435971	119058677	6074453	10000.000000	19546	13326	1.000000	21514	12272	1.000000	9684587	0.013055
221426135	119072399	6069364	10000.000000	19388	13535	1.000000	21383	12156	1.000000	9679747	0.011729
221437669	119055615	6075976	10000.000000	19388	13457	1.000000	21416	12303	1.000000	9674891	0.011059
221431895	119046739	6072922	10000.000000	19433	13573	1.000000	21544	12116	1.000000	9670089	0.011210
221419966	119053064	6071184	10000.000000	19419	13587	1.000000	21301	12487	1.000000	9665368	0.010424
221441921	119045565	6077159	10000.000000	19510	13315	1.000000	21521	12121	1.000000	9660559	0.009907
221422994	119063568	6077376	10000.000000	19636	13609	1.000000	21362	12538	1.000000	9655642	0.009495
221416306	119068932	6077278	10000.000000	19588	13291	1.000000	21252	12723	1.000000	9650878	0.009275
221446356	119043198	6074071	10000.000000	19321	13483	1.000000	21250	12321	1.000000	9646130	0.008908
221446403	119057292	6071728	10000.000000	19482	13401	1.000000	21470	12504	1.000000	9641310	0.008578
221430485	119061099	6073286	10000.000000	19175	13503	1.000000	21347	12226	1.000000	9636692	0.007398
221444651	119045623	6074259	10000.000000	19272	13525	1.000000	21506	12006	1.000000	9631780	0.007081
221413955	119092693	6072247	10000.000000	19486	13408	1.000000	21446	12290	1.000000	9626978	0.006305
221437573	119077863	6074696	10000.000000	19108	13853	1.000000	21625	12048	1.000000	9622207	0.006103
221412906	119120772	6073626	10000.000000	19248	13679	1.000000	21466	12262	1.000000	9617316	0.006070
221427060	119073072	6076177	10000.000000	19342	13518	1.000000	21363	12277	1.000000	9612376	0.006097
221429345	119058153	6071609	10000.000000	19496	13299	1.000000	21317	12271	1.000000	9607626	0.005446
221423830	119071851	6078627	10000.000000	19388	13567	1.000000	21460	12206	1.000000	9602906	0.005140
221415616	119090402	6076957	10000.000000	19570	13322	1.000000	21531	12235	1.000000	9598046	0.005206
221427133	119063445	6078012	10000.000000	19381	13400	1.000000	21372	12488	1.000000	9593284	0.005240
221437981	119056594	6076639	10000.000000	19494	13257	1.000000	21406	12050	1.000000	9588456	0.005109
221429788	119070084	6080120	10000.000000	19412	13368	1.000000	21319	12474	1.000000	9583716	0.005070
221433334	119068692	6075325	10000.000000	19451	13392	1.000000	21225	12429	1.000000	9578953	0.005090
221435421	119055191	6071369	10000.000000	19239	13163	1.000000	21509	12362	1.000000	9574063	0.004957
221442818	119068987	6074015	10000.000000	19496	13240	1.000000	21367	12587	1.000000	9569344	0.004132
221421296	119068521	6069984	10000.000000	19474	13302	1.000000	21351	12275	1.000000	9564621	0.003185
221434794	119070643	6078416	10000.000000	19222	13469	1.000000	21537	12141	1.000000	9559845	0.003179
221440992	119069499	6077320	10000.000000	19544	13439	1.000000	21414	12433	1.000000	9555138	0.003351
221417026	119075137	6072676	10000.000000	19381	13568	1.000000	21222	12341	1.000000	9550344	0.004238
221460538	119045076	6072717	10000.000000	19378	13513	1.000000	21600	12058	1.000000	9545606	0.004609
221439014	119053736	6071148	10000.000000	19257	13527	1.000000	21472	12153	1.000000	9540820	0.003179
221411618	119076593	6074105	10000.000000	19419	13445	1.000000	21530	12197	1.000000	9536007	0.003190
221433451	119079711	6076844	10000.000000	19452	13302	1.000000	21443	12267	1.000000	9531242	0.003153
221405383	119105987	6077756	10000.000000	19314	13434	1.000000	21525	12388	1.000000	9526563	0.003092
221414560	119070188	6078104	10000.000000	19387	13401	1.000000	21682	12298	1.000000	9521711	0.001845
221413641	119084562	6074164	10000.000000	19497	13295	1.000000	21478	12255	1.000000	9516960	0.001824
npatches	nstrain	runtime	dt	init_x	init_y	init_y_blood	init_z	init_S	beta0	beta1	beta2	beta3	mean_beta	B	d	delta	delta_blood	b[0]	mut	m	CTL	c	g	epsilon	k	het	lambda	rho	omega	x_max	patch.dyna	DELTA	A	VA
10000	1	100.000000	0.001000	21900	9499	5000000	0.001000	10000000	1.709540	3.677921	4.288978	3.397551	3	800000000	0.010000	1.000000	1.000000	80000	0.000050	0.004800	0	0.500000	0.000000	2.500000	2.000000	0.500000	0.000000	0.000000	0.000000	31872	0	10.000000	7.000000	1.000000
sus	inf	inf_blood	z	x[0]	y[0][0]	z[0]	x[1]	y[1][0]	z[1]	S[0]	synchrony
219000000	94990000	5000000	10.000000	21900	9499	0.001000	21900	9499	0.001000	10000000	0.000000
204480248	159917905	8148657	3941.516320	25229	12984	0.394152	17874	17378	0.394152	9995023	0.000000
210010840	130437769	6707016	6325.803353	25462	10681	0.632580	18816	14255	0.632580	9990057	0.000000
232727322	88148276	4538782	7771.765723	27096	7009	0.777177	21314	9904	0.777177	9984999	0.000000
253379267	60539471	3108526	8648.676577	28520	4547	0.864868	23500	6914	0.864868	9979911	0.000000
268263445	44174096	2266276	9180.483393	29391	3135	0.918048	25337	5051	0.918048	9974831	0.000000
278346770	34299688	1758550	9503.000201	30205	2243	0.950300	26558	4118	0.950300	9969943	0.000000
285187447	28028077	1434123	9698.592075	30485	1897	0.969859	27110	3427	0.969859	9964936	0.000000
289878268	23892452	1221235	9817.209710	30673	1491	0.981721	28027	2762	0.981721	9959958	0.000000
293191613	21058953	1077735	9889.145947	31044	1386	0.988915	28476	2435	0.988915	9955041	0.000000
295593991	19042112	972335	9932.772025	31077	1277	0.993277	29149	2106	0.993277	9950092	0.000000
297334611	17580933	896913	9959.229270	31114	1169	0.995923	28983	2117	0.995923	9945119	0.000000
298644808	16507344	843461	9975.274394	31139	1150	0.997527	29309	1879	0.997527	9940156	0.000000
299609341	15715073	802666	9985.005037	31098	1054	0.998501	29386	1821	0.998501	9935201	0.000000
300357198	15101600	770023	9990.906233	31434	954	0.999091	29488	1748	0.999091	9930119	0.000000
300904141	14641571	746401	9994.485041	31140	904	0.999449	29743	1707	0.999449	9925350	0.000000
301337993	14272465	728795	9996.655426	31266	899	0.999666	29637	1822	0.999666	9920473	0.000000
301729597	13987278	714720	9997.971667	31157	934	0.999797	29568	1782	0.999797	9915564	0.000000
301981224	13761715	702892	9998.769908	31196	854	0.999877	29772	1604	0.999877	9910676	0.000000
302182022	13593985	692878	9999.254005	31272	880	0.999925	29503	1560	0.999925	9905682	0.000000
302348993	13461451	687354	9999.547588	31231	916	0.999955	29576	1659	0.999955	9900728	0.000000
302502753	13347254	680673	9999.725632	31276	804	0.999973	29535	1609	0.999973	9895901	0.000000
302571414	13274743	678337	9999.833608	31179	810	0.999983	29616	1466	0.999983	9890915	0.000000
302652483	13208578	672004	9999.899091	31204	907	0.999990	29666	1588	0.999990	9886031	0.000000
302734486	13159615	671835	9999.938803	31467	811	0.999994	29770	1506	0.999994	9881256	0.000000
302764505	13126778	669340	9999.962887	31208	893	0.999996	29837	1480	0.999996	9876337	0.000000
302811846	13092672	667103	9999.977493	31273	818	0.999998	29686	1513	0.999998	9871339	0.000000
302841742	13073369	668308	9999.986350	31185	852	0.999999	29747	1578	0.999999	9866470	0.000000
302851398	13059159	666580	9999.991722	31268	859	0.999999	29914	1631	0.999999	9861504	0.000000
302887177	13038461	666185	9999.994980	31401	804	0.999999	29575	1569	0.999999	9856458	0.000000
302898631	13021685	664719	9999.996955	31365	822	1.000000	29692	1535	1.000000	9851627	0.000000
302893622	13018165	664454	9999.998154	31347	892	1.000000	29657	1597	1.000000	9846756	0.000000
302905101	13008995	664418	9999.998880	31320	796	1.000000	29863	1586	1.000000	9841883	0.000000
302926739	13005974	663883	9999.999321	31407	806	1.000000	29989	1609	1.000000	9836878	0.000000
302930895	12994334	665360	9999.999588	31338	797	1.000000	29837	1488	1.000000	9831954	0.000000
302924457	12992098	661713	9999.999750	31105	901	1.000000	30011	1538	1.000000	9827014	0.000000
302940655	12991780	663926	9999.999849	31120	870	1.000000	29697	1560	1.000000	9822130	0.000000
302928908	12987897	663434	9999.999908	31288	759	1.000000	29592	1544	1.000000	9817162	0.000000
302947353	12986105	662601	9999.999944	31418	779	1.000000	29822	1477	1.000000	9812333	0.000000
302950941	12978107	661132	9999.999966	31388	845	1.000000	29401	1572	1.000000	9807280	0.000000
302942798	12988771	662654	9999.999980	31530	813	1.000000	29883	1494	1.000000	9802462	-1.#IND00
302952809	12979204	663526	9999.999988	31286	839	1.000000	29782	1528	1.000000	9797544	-1.#IND00
302950918	12985459	664474	9999.999992	31377	797	1.000000	29538	1641	1.000000	9792641	0.001671
302956308	12983096	663296	9999.999995	31264	865	1.000000	29638	1468	1.000000	9787695	0.006388
302955641	12985389	663112	9999.999997	31256	809	1.000000	29859	1490	1.000000	9782748	0.004460
302957520	12979521	663062	9999.999998	31421	789	1.000000	29551	1658	1.000000	9777974	0.006186
302956369	12978466	662298	9999.999999	31443	835	1.000000	29851	1573	1.000000	9773037	0.006016
302950410	12964148	663197	9999.999999	31231	873	1.000000	29696	1559	1.000000	9768152	0.003761
302966519	12982499	661041	10000.000000	31180	912	1.000000	29640	1566	1.000000	9763290	0.005082
302942739	12968001	661857	10000.000000	31368	801	1.000000	29774	1616	1.000000	9758434	0.003824
302965772	12975600	661193	10000.000000	31094	757	1.000000	29897	1519	1.000000	9753646	0.005262
302963023	12987549	663940	10000.000000	31183	830	1.000000	29531	1512	1.000000	9748884	0.008026
302940771	12973160	662174	10000.000000	31309	870	1.000000	29671	1493	1.000000	9744000	0.007195
302970979	12962151	661145	10000.000000	31136	837	1.000000	29760	1468	1.000000	9739151	0.006562
302988565	12955758	661266	10000.000000	31413	801	1.000000	29862	1544	1.000000	9734358	0.006082
302982625	12954852	661033	10000.000000	31331	790	1.000000	29999	1575	1.000000	9729506	0.003990
302932603	12965106	660869	10000.000000	31275	850	1.000000	29768	1515	1.000000	9724692	0.003692
302953779	12972229	660740	10000.000000	31443	883	1.000000	29715	1528	1.000000	9719923	0.003694
302963812	12978669	662153	10000.000000	31354	752	1.000000	29719	1417	1.000000	9715043	0.003461
302960622	12968728	661471	10000.000000	31337	814	1.000000	29770	1478	1.000000	9710311	0.003532
302976907	12945942	660190	10000.000000	31241	809	1.000000	29830	1502	1.000000	9705325	0.003520
302993645	12946317	661680	10000.000000	31286	850	1.000000	29763	1537	1.000000	9700448	0.003433
302960680	12958387	660476	10000.000000	31196	808	1.000000	29795	1569	1.000000	9695439	0.004167
302956753	12972741	661673	10000.000000	31691	780	1.000000	29859	1582	1.000000	9690514	0.004946
302977135	12969702	661947	10000.000000	31314	862	1.000000	29729	1496	1.000000	9685620	0.004750
302955418	12967559	660775	10000.000000	31268	871	1.000000	29608	1581	1.000000	9680903	0.004892
302966478	12963288	661659	10000.000000	31254	878	1.000000	29810	1652	1.000000	9676019	0.004618
302973224	12963247	661662	10000.000000	31218	853	1.000000	29815	1675	1.000000	9671263	0.004053
302976389	12958302	662157	10000.000000	31346	797	1.000000	29665	1520	1.000000	9666488	0.003757
302998480	12958780	661360	10000.000000	31359	858	1.000000	29723	1563	1.000000	9661683	0.003611
302961249	12974141	662696	10000.000000	31247	838	1.000000	29774	1461	1.000000	9656782	0.003471
302981093	12955571	661012	10000.000000	31290	813	1.000000	29947	1445	1.000000	9651919	0.004719
302960436	12967743	658959	10000.000000	31309	849	1.000000	29741	1513	1.000000	9646942	0.004601
302959754	12977763	661648	10000.000000	31405	855	1.000000	29658	1536	1.000000	9642107	0.004425
302946856	12983496	661982	10000.000000	31523	755	1.000000	29552	1647	1.000000	9637220	0.004322
302961296	12973928	661479	10000.000000	31329	835	1.000000	29716	1495	1.000000	9632367	0.004315
302936766	12977568	663410	10000.000000	31482	827	1.000000	29774	1614	1.000000	9627490	0.003721
302941879	12984027	661872	10000.000000	31375	820	1.000000	29680	1537	1.000000	9622724	0.003134
302938353	12994412	664382	10000.000000	31244	838	1.000000	29751	1582	1.000000	9617917	0.003268
302917341	13002141	663025	10000.000000	31293	816	1.000000	29909	1530	1.000000	9613075	0.002918
302910423	13010184	662500	10000.000000	31283	804	1.000000	29818	1445	1.000000	9608265	0.003994
302928253	12994479	662235	10000.000000	31389	865	1.000000	29880	1518	1.000000	9603526	0.003945
302932878	12989762	663450	10000.000000	31378	890	1.000000	29691	1495	1.000000	9598846	0.003876
302946511	12987657	661593	10000.000000	31291	877	1.000000	29863	1484	1.000000	9593996	0.003739
302963529	12980561	662562	10000.000000	31252	836	1.000000	29841	1483	1.000000	9589108	0.003569
302924089	12991001	661998	10000.000000	31608	875	1.000000	29653	1533	1.000000	9584430	0.003722
302926357	13001997	663198	10000.000000	31082	812	1.000000	29809	1461	1.000000	9579586	0.003218
302915645	13016317	663312	10000.000000	31070	850	1.000000	29723	1676	1.000000	9574745	0.003138
302887628	13019529	663478	10000.000000	31327	766	1.000000	29719	1599	1.000000	9569969	0.002092
302915622	13014777	664922	10000.000000	31322	827	1.000000	29721	1446	1.000000	9565235	0.002055
302916916	13012523	662716	10000.000000	31465	848	1.000000	29991	1595	1.000000	9560583	0.001969
302883914	13012861	662827	10000.000000	31306	851	1.000000	29866	1493	1.000000	9555719	0.001883
302950131	12987910	662497	10000.000000	31411	831	1.000000	29946	1562	1.000000	9550930	0.001431
302939568	12987442	663393	10000.000000	31210	795	1.000000	29867	1629	1.000000	9546185	0.001405
302939668	12974984	660639	10000.000000	31576	828	1.000000	29755	1592	1.000000	9541463	0.000580
302946552	12984639	663776	10000.000000	31358	832	1.000000	29473	1567	1.000000	9536702	0.000604
302949585	12977386	661622	10000.000000	31559	937	1.000000	29630	1587	1.000000	9531864	0.001411
302945532	12983804	662345	10000.000000	31371	781	1.000000	29754	1534	1.000000	9527149	0.001318
302955059	12983391	662560	10000.000000	31317	791	1.000000	29587	1543	1.000000	9522374	0.001342
302949795	12982875	660885	10000.000000	31326	857	1.000000	29807	1482	1.000000	9517606	0.001360
npatches	nstrain	runtime	dt	init_x	init_y	init_y_blood	init_z	init_S	beta0	beta1	beta2	beta3	mean_beta	B	d	delta	delta_blood	b[0]	mut	m	CTL	c	g	epsilon	k	het	lambda	rho	omega	x_max	patch.dyna	DELTA	A	VA
10000	1	100.000000	0.001000	21900	9499	5000000	0.001000	10000000	2.209849	3.590356	3.872597	1.703795	3	800000000	0.010000	1.000000	1.000000	80000	0.000050	0.004800	0	0.500000	0.000000	2.500000	3.000000	0.500000	0.000000	0.000000	0.000000	31872	0	10.000000	7.000000	1.000000
sus	inf	inf_blood	z	x[0]	y[0][0]	z[0]	x[1]	y[1][0]	z[1]	S[0]	synchrony
219000000	94990000	5000000	10.000000	21900	9499	0.001000	21900	9499	0.001000	10000000	0.000000
213531146	132862432	6815138	3941.516320	24048	11781	0.394152	19263	14705	0.394152	9994979	0.000000
236406558	77960528	4035338	6325.803353	25839	6840	0.632580	21854	8567	0.632580	9990018	0.000000
269130973	37104943	1922581	7771.765723	28497	2994	0.777177	25710	4269	0.777177	9984962	0.000000
291771049	17570950	909984	8648.676577	30062	1410	0.864868	28570	2026	0.864868	9979986	0.000000
304649268	8528401	440542	9180.483393	31264	628	0.918048	30086	1027	0.918048	9975050	0.000000
311499145	4209092	217637	9503.000201	31502	260	0.950300	31086	472	0.950300	9970105	0.000000
315047236	2089178	108141	9698.592075	31524	159	0.969859	31524	257	0.969859	9965144	0.000000
316859940	1035495	53518	9817.209710	31877	70	0.981721	31752	138	0.981721	9960269	0.000000
317804647	507559	26355	9889.145947	31713	43	0.988915	31755	63	0.988915	9955339	0.000000
318249845	249642	12847	9932.772025	31871	24	0.993277	31846	24	0.993277	9950349	0.000000
318519363	122488	6308	9939.701832	31833	13	0.995923	31733	9	0.995923	9945398	0.000000
318588266	61660	3098	9396.388860	31962	8	0.997527	31781	10	0.997527	9940477	0.000000
318671238	37945	1964	7479.626791	31963	2	0.617349	31788	0	0.720254	9935531	0.000000
318679416	36654	1835	5912.312553	31954	2	0.405517	31769	2	0.274176	9930501	0.000000
318660536	47867	2515	5782.921078	31981	3	0.639473	31750	3	0.421270	9925426	0.000000
318653898	59885	3064	6415.088467	31799	5	0.380386	31976	16	0.583801	9920580	0.000000
318651587	63413	3133	7026.625181	32007	6	0.523071	32001	1	0.637673	9915702	0.000000
318637399	58846	3024	7305.715818	31906	5	0.710764	31871	18	0.640369	9910711	0.000000
318633645	51801	2594	7164.941716	31892	2	0.536574	32001	9	0.781900	9905675	0.000000
318657580	48571	2462	6821.835227	32058	1	0.563560	32092	0	0.791762	9900697	0.000000
318700052	49222	2516	6628.648731	31736	3	0.729363	31974	6	0.317771	9895721	0.000000
318655024	51332	2562	6615.529239	32084	1	0.526963	31835	7	0.586259	9890823	0.000000
318650966	54395	2771	6725.295592	31907	3	0.645134	31602	2	0.749085	9885939	0.000000
318655918	55323	2771	6899.557768	31830	4	0.784790	31664	3	0.814842	9880983	0.000000
318638142	54397	2826	6973.701944	32062	2	0.769659	31880	8	0.887710	9876011	0.000000
318669914	52598	2669	6939.296738	31857	4	0.638575	31886	12	0.931901	9871065	0.000000
318643072	50180	2628	6812.963704	31860	5	0.780812	32072	3	0.958701	9865953	0.000000
318637338	50098	2463	6693.410543	31926	4	0.867072	31814	4	0.472695	9861011	0.000000
318649067	51954	2733	6687.133409	31793	4	0.896491	31538	8	0.670916	9856058	0.000000
318629023	53060	2663	6765.384074	31959	0	0.349821	31724	1	0.652413	9851169	0.000000
318671433	53751	2711	6857.126723	31890	2	0.558071	31685	13	0.723829	9846335	0.000000
318645595	53066	2675	6868.774253	31960	7	0.600997	32020	9	0.832515	9841435	0.000000
318654123	52436	2623	6867.457904	31924	3	0.758023	32005	3	0.718459	9836453	0.000000
318661711	52364	2650	6835.747347	31836	4	0.568898	31832	6	0.599697	9831391	0.000000
318667533	52701	2554	6829.485127	31995	4	0.738556	31708	3	0.757234	9826501	0.000000
318667569	51583	2660	6798.056395	31598	5	0.841446	31850	15	0.798697	9821672	0.000000
318667641	51946	2685	6757.759628	31887	2	0.839151	31824	7	0.877919	9816683	0.000000
318660450	53197	2736	6787.232793	31857	5	0.402614	32232	3	0.685850	9811872	0.000000
318667255	52989	2669	6867.946192	32063	4	0.637712	31862	12	0.809482	9806894	0.000000
318661514	52409	2695	6860.303864	31865	5	0.459901	31935	4	0.884460	9802046	-1.#IND00
318665869	52535	2685	6838.985705	32056	9	0.672454	31954	21	0.879164	9797073	-1.#IND00
318643067	52611	2672	6820.181480	31887	4	0.801358	31829	5	0.751796	9792234	-1.#IND00
318649840	52153	2674	6805.469132	31793	9	0.879533	31881	4	0.849476	9787400	0.007997
318626620	53076	2819	6803.418565	32043	2	0.883677	31755	2	0.908714	9782550	-0.001077
318645584	53895	2725	6846.601713	31942	0	0.438421	31892	0	0.664387	9777780	0.004250
318642627	53768	2768	6881.949376	31953	4	0.593488	31804	11	0.489306	9772891	0.003594
318666851	52599	2624	6878.658703	31862	1	0.666508	31822	13	0.690287	9768034	0.002011
318642463	51547	2612	6812.771326	31874	11	0.753006	31972	9	0.812173	9763228	0.002694
318663790	52449	2631	6781.218949	31655	7	0.850209	32029	1	0.422810	9758331	0.000757
318655139	53464	2742	6805.951901	31967	2	0.814572	31812	3	0.602875	9753436	0.002667
318630206	54309	2811	6871.449097	31735	5	0.619624	31761	4	0.729943	9748618	0.002260
318655916	53689	2756	6927.846222	31995	4	0.769319	31888	5	0.836223	9743744	0.002233
318644895	51876	2674	6901.309960	31923	7	0.654955	31776	4	0.900676	9738791	0.002580
318662813	51607	2543	6810.384074	31992	0	0.533235	31869	7	0.939765	9733920	0.003533
318649976	51155	2553	6738.912029	31781	9	0.636255	31858	2	0.963470	9729124	0.004192
318654618	53816	2749	6782.746369	31726	2	0.779405	31977	9	0.752350	9724355	0.004117
318646754	53909	2761	6876.094987	31781	7	0.717903	31601	8	0.849811	9719603	0.003454
318656509	53929	2695	6931.558014	31798	2	0.760703	31831	7	0.908917	9714787	0.003180
318659523	52162	2528	6904.658591	31916	0	0.445139	31827	9	0.944762	9710074	0.003733
318650392	51158	2551	6804.080121	31835	5	0.530794	31723	3	0.727908	9705149	0.005969
318643426	51175	2669	6727.256151	31987	7	0.715448	31901	4	0.721258	9700266	0.005307
318648503	52398	2685	6739.885511	31821	2	0.442918	31970	3	0.750583	9695500	0.006337
318647599	52791	2706	6781.791450	31927	5	0.552947	31811	5	0.848740	9690668	0.004408
318649349	51998	2565	6839.862518	31946	4	0.557383	31908	5	0.908268	9685768	0.002857
318644490	51478	2630	6792.050815	32156	6	0.731573	31999	8	0.944368	9680827	0.001412
318645157	51868	2585	6747.530521	32122	1	0.712117	31812	4	0.818421	9676141	0.001741
318649219	52557	2676	6754.169746	31885	5	0.414650	32017	5	0.365098	9671258	0.003230
318664531	53354	2616	6822.403989	31979	6	0.645012	32119	3	0.614961	9666628	-0.000466
318650440	52786	2740	6839.442794	31724	3	0.784716	31659	6	0.766491	9661843	-0.000106
318644779	51887	2617	6828.445092	31932	2	0.791408	31924	4	0.858387	9657041	-0.000402
318642183	51019	2660	6778.339873	32090	3	0.873498	31632	2	0.901336	9652122	-0.000431
318656132	52474	2618	6746.107118	31900	4	0.862187	31767	5	0.624009	9647209	-0.000303
318651656	53481	2808	6788.006829	31967	2	0.767637	31980	9	0.741307	9642515	-0.000057
318660552	53240	2724	6844.938066	31855	8	0.484083	31926	7	0.659537	9637818	0.000866
318657179	52976	2710	6850.233752	31872	4	0.687120	32021	3	0.793525	9633133	0.000736
318654990	52675	2736	6873.373975	31777	7	0.810252	32073	3	0.738117	9628353	0.001368
318651076	52420	2650	6836.138673	31810	4	0.884927	31795	8	0.717254	9623609	0.000828
318653001	51566	2699	6808.936119	31905	0	0.472302	31943	5	0.828528	9618766	0.000061
318648211	51296	2632	6760.742672	32071	8	0.495570	31834	11	0.896010	9614000	0.000124
318656043	52225	2637	6766.590548	31644	4	0.622577	31806	9	0.936935	9609309	0.000770
318650226	52832	2664	6791.010456	31902	2	0.336195	31883	5	0.961754	9604581	-0.000284
318653238	53089	2705	6831.374024	31821	7	0.597432	32039	7	0.830465	9599901	-0.000247
318683973	52391	2662	6867.556148	31838	3	0.755861	31926	5	0.888647	9595024	-0.001203
318638233	52201	2676	6832.692598	31715	2	0.696692	31880	4	0.932469	9590288	-0.001791
318668084	53600	2666	6844.531951	32017	2	0.618582	31510	1	0.944769	9585528	-0.001506
318656537	52905	2801	6870.281577	31991	6	0.356593	31999	5	0.486266	9580648	-0.000873
318665287	52711	2602	6862.248579	31800	4	0.609803	31961	6	0.688444	9575931	-0.000877
318664216	52105	2646	6809.208552	31918	4	0.723771	31920	3	0.767657	9571211	-0.000376
318652540	52615	2707	6804.778870	32083	1	0.467068	31764	10	0.842563	9566449	-0.000643
318675927	52135	2718	6816.333155	31903	2	0.634684	32012	4	0.904521	9561711	-0.000507
318665051	52417	2641	6774.849540	31993	3	0.718091	31828	2	0.888348	9556902	-0.000189
318651685	53064	2692	6821.533308	31955	4	0.748307	31855	8	0.932288	9552245	0.000500
318671198	53091	2690	6838.211823	31847	5	0.510184	32042	7	0.940554	9547402	0.000627
318670733	52936	2641	6867.018961	31657	5	0.702949	31812	7	0.963949	9542614	0.000839
318676849	52168	2754	6843.012688	31999	8	0.819852	31789	3	0.899932	9537797	0.000845
318644468	52995	2646	6850.821418	31731	4	0.890748	32007	1	0.560327	9533042	0.001135
318661499	52305	2762	6840.151929	31720	4	0.562142	31672	7	0.407267	9528287	0.001088
318667753	52027	2658	6844.473521	31944	3	0.734459	31773	11	0.640534	9523483	0.001247
318665495	52184	2620	6813.428517	31831	5	0.838961	31820	7	0.782000	9518737	0.001293
npatches	nstrain	runtime	dt	init_x	init_y	init_y_blood	init_z	init_S	beta0	beta1	beta2	beta3	mean_beta	B	d	delta	delta_blood	b[0]	mut	m	CTL	c	g	epsilon	k	het	lambda	rho	omega	x_max	patch.dyna	DELTA	A	VA
10000	1	100.000000	0.001000	21900	9499	5000000	0.001000	10000000	1.845510	3.074096	2.463114	1.806411	3	800000000	0.010000	1.000000	1.000000	80000	0.000050	0.004800	0	0.500000	0.000000	2.500000	4.000000	0.500000	0.000000	0.000000	0.000000	31872	0	10.000000	7.000000	1.000000
sus	inf	inf_blood	z	x[0]	y[0][0]	z[0]	x[1]	y[1][0]	z[1]	S[0]	synchrony
219000000	94990000	5000000	10.000000	21900	9499	0.001000	21900	9499	0.001000	10000000	0.000000
220720578	111488322	5749312	3941.516320	25889	9230	0.394152	21611	11263	0.394152	9994979	0.000000
256553517	46444163	2423974	6325.803353	28290	3622	0.632580	25372	4609	0.632580	9989958	0.000000
291666276	14574289	761553	7771.765723	30683	1013	0.777177	29049	1426	0.777177	9984917	0.000000
309299576	4118109	215733	8648.676577	31440	298	0.864868	30984	375	0.864868	9980019	0.000000
315935248	1053864	55246	9180.483393	31703	80	0.918048	31599	87	0.918048	9975017	0.000000
318007893	245488	12986	9502.866241	31911	21	0.950300	31963	20	0.950300	9970018	0.000000
318533878	54000	2904	9304.481652	31920	1	0.955421	31882	7	0.969859	9965145	0.000000
318660647	17998	918	5357.103161	31903	1	0.240970	31910	7	0.772619	9960050	0.000000
318708702	19905	989	3442.470099	31904	1	0.170349	31627	0	0.334397	9955109	0.000000
318698421	31519	1565	3757.779581	31822	0	0.167730	31878	7	0.267820	9950096	0.000000
318682333	42592	2136	4681.503773	31766	0	0.300076	31837	1	0.252437	9945149	0.000000
318659235	42813	2169	5335.330323	31961	6	0.422847	32227	1	0.272427	9940055	0.000000
318656131	36448	1863	5347.211937	32076	3	0.403170	31723	2	0.482834	9935073	0.000000
318666053	32334	1615	4971.827934	32085	2	0.638049	31638	7	0.664251	9930041	0.000000
318687425	32318	1626	4666.808382	31723	1	0.274010	31728	1	0.382805	9925042	0.000000
318704331	34502	1695	4697.321204	31783	2	0.453541	31919	6	0.564523	9920235	0.000000
318694363	35894	1879	4840.256844	31781	2	0.426613	31858	4	0.735903	9915219	0.000000
318683947	35271	1788	4883.874278	31992	0	0.250917	31972	1	0.361565	9910211	0.000000
318681561	35487	1775	4896.514954	31997	2	0.310390	31841	3	0.404317	9905245	0.000000
318663380	35212	1860	4893.631291	32071	6	0.576596	31736	5	0.638745	9900246	0.000000
318682572	34618	1854	4853.690586	31859	2	0.223689	32029	6	0.780915	9895413	0.000000
318704105	35460	1858	4882.412819	31914	2	0.529203	31803	2	0.726898	9890440	0.000000
318676356	35774	1877	4917.959666	31994	2	0.279358	31954	5	0.561757	9885487	0.000000
318684926	34934	1843	4916.337123	31758	0	0.194619	31919	0	0.366998	9880606	0.000000
318671218	34009	1676	4836.831538	32069	2	0.269681	31905	2	0.226452	9875689	0.000000
318679917	34244	1750	4778.609077	31822	1	0.425292	31912	4	0.530878	9870765	0.000000
318674042	35749	1794	4843.907262	31634	2	0.351814	31861	1	0.487513	9865861	0.000000
318684979	35665	1815	4908.021023	31893	1	0.561968	31660	0	0.186685	9861132	0.000000
318675944	35049	1762	4905.475522	31775	3	0.407938	31792	6	0.456228	9856110	0.000000
318688682	33791	1717	4813.346642	31915	3	0.296105	31801	2	0.648528	9851309	0.000000
318679865	34416	1770	4787.151941	31913	2	0.573119	32060	3	0.361185	9846321	0.000000
318675764	35740	1814	4861.847695	32049	2	0.518109	31776	4	0.612588	9841486	0.000000
318684011	35899	1738	4956.525090	31732	4	0.707755	31855	2	0.560063	9836616	0.000000
318681267	35248	1818	4924.126103	31648	3	0.607588	31814	5	0.545927	9831705	0.000000
318669044	34869	1718	4884.045665	31973	1	0.521546	31745	1	0.606517	9826797	0.000000
318675247	35065	1778	4863.830102	31935	4	0.440188	31731	1	0.407341	9821832	0.000000
318696619	35465	1838	4870.145831	31709	3	0.620398	32064	7	0.328579	9816986	0.000000
318674570	35544	1804	4925.153533	31970	1	0.638179	32050	13	0.592814	9811984	0.000000
318680020	34999	1781	4921.717478	31551	0	0.376589	31978	0	0.727242	9807119	0.000000
318657739	34285	1765	4873.931843	31922	1	0.179761	32083	6	0.596617	9802374	-1.#IND00
318680924	34220	1676	4832.983155	31908	1	0.232878	31688	2	0.755366	9797515	-1.#IND00
318680796	34595	1762	4796.573640	31984	2	0.438629	31739	2	0.304001	9792718	0.001738
318669552	34787	1808	4832.605453	31938	1	0.367584	31871	7	0.563170	9787906	-0.003878
318687242	34771	1829	4856.273505	31984	0	0.298576	31937	2	0.321853	9782972	-0.004794
318693872	34469	1804	4848.155793	32139	2	0.316313	31669	0	0.321622	9778001	0.000503
318689960	34391	1752	4820.335208	31743	1	0.469772	31966	3	0.288220	9773142	0.000791
318678320	34149	1707	4776.584427	31850	2	0.384466	31660	0	0.230929	9768325	0.003874
318686389	34919	1850	4820.274463	32008	4	0.416189	32044	6	0.274056	9763451	0.006494
318678996	35205	1827	4894.058227	31855	1	0.395231	31829	2	0.559748	9758565	0.005981
318680669	35687	1789	4931.983897	31728	1	0.205685	31880	4	0.456032	9753646	0.003875
318709183	34541	1806	4876.658547	31764	3	0.258409	31862	6	0.670108	9748796	0.002649
318672187	34943	1817	4883.902917	32076	6	0.394728	32043	0	0.457496	9744010	0.003141
318699858	34730	1728	4840.376353	31938	1	0.275713	31697	4	0.450426	9739057	0.001340
318678749	34842	1799	4832.166778	31904	4	0.430747	32078	2	0.666708	9734088	0.000854
318670318	34756	1825	4839.941375	31774	5	0.307424	31979	0	0.409696	9729209	-0.000013
318687333	34759	1774	4855.772153	32067	1	0.242872	31837	3	0.415678	9724214	0.001197
318688966	34639	1769	4821.914393	31813	1	0.338587	31847	4	0.645635	9719387	0.001900
318687891	34950	1741	4839.372472	31726	1	0.359050	31865	0	0.358962	9714476	0.001597
318668652	34599	1755	4849.029017	31960	1	0.194636	31823	1	0.430683	9709573	0.003175
318655448	35163	1710	4897.283595	31988	1	0.325936	32120	0	0.184384	9704645	0.003102
318660805	34799	1822	4890.870707	31832	0	0.307377	31843	3	0.435710	9699854	0.003294
318671302	34516	1765	4852.515026	31925	0	0.182450	31873	5	0.342999	9694991	0.003063
318669710	34736	1824	4837.976816	31791	3	0.452808	31934	3	0.584468	9690067	0.003342
318686119	35446	1785	4861.480567	31770	1	0.283790	31999	3	0.293402	9685132	0.003179
318682005	35218	1782	4897.301830	32046	1	0.292121	31931	4	0.528889	9680346	0.002779
318683714	34274	1742	4849.156782	31497	4	0.444320	31780	0	0.427239	9675580	0.002794
318697466	33916	1730	4800.208109	31834	3	0.405306	31643	10	0.381542	9670727	0.002719
318700108	34956	1803	4827.643617	31816	1	0.286602	32215	2	0.624933	9665882	0.002118
318680097	35453	1860	4870.736005	32026	2	0.259006	32081	3	0.351754	9661130	0.002058
318682568	35460	1795	4907.698758	31928	4	0.458887	32017	1	0.179667	9656232	0.001411
318685466	34674	1771	4897.481032	31774	2	0.477963	31945	8	0.457513	9651369	0.001166
318671363	34045	1731	4844.279363	31782	6	0.552837	31907	1	0.397985	9646576	0.001207
318680611	33621	1752	4777.198600	31605	1	0.456965	31765	7	0.618862	9641716	0.001594
318691583	34948	1798	4789.304539	31879	0	0.185862	32164	4	0.341314	9636943	0.001815
318678012	35522	1819	4835.140076	31687	2	0.347691	31874	6	0.459145	9632295	0.001257
318680153	36218	1806	4930.361094	31997	1	0.301601	31890	4	0.671996	9627551	0.001250
318669309	34363	1743	4919.275694	32005	2	0.448141	32067	3	0.428624	9622685	0.000805
318693174	34409	1732	4835.899309	32020	0	0.294453	31994	3	0.653486	9617836	0.000789
318686780	35566	1756	4875.856583	31815	2	0.327906	31959	2	0.721870	9613089	0.001466
318654979	35270	1801	4921.231696	31829	1	0.379633	31790	2	0.465884	9608082	0.001743
318670391	34681	1760	4877.444945	31977	5	0.424375	31780	4	0.643460	9603200	0.001661
318693326	34114	1666	4809.484436	32058	4	0.604815	31841	6	0.625637	9598453	0.001666
318688115	34205	1755	4764.741508	32175	2	0.301744	31740	5	0.772965	9593737	0.000419
318696856	35100	1786	4792.333948	31947	2	0.309912	31982	5	0.862314	9588970	0.000507
318701456	35630	1739	4846.021108	31848	0	0.290423	31909	3	0.652838	9584286	0.000783
318684722	35810	1847	4920.570593	32008	1	0.420459	31979	1	0.420072	9579415	0.000819
318680900	35342	1751	4897.758086	31934	4	0.552163	31863	1	0.357368	9574652	0.000617
318673494	35135	1790	4896.513629	31927	2	0.635544	31813	3	0.316930	9569947	0.000573
318667608	34840	1772	4878.749723	31787	1	0.458323	31782	3	0.585749	9564998	0.000809
318675877	34383	1825	4837.978609	31769	1	0.478204	31883	3	0.415365	9560156	0.000484
318691661	35041	1814	4880.743736	31987	2	0.619594	31670	1	0.354143	9555475	0.000504
318692177	35167	1829	4883.554097	31795	0	0.205507	31782	2	0.310188	9550675	0.000731
318670987	35251	1772	4886.510069	31855	1	0.330081	31769	1	0.354704	9545900	0.000258
318713955	34397	1724	4842.812037	31841	3	0.397590	32092	7	0.382386	9541169	0.001290
318675291	33907	1725	4785.760811	31862	0	0.199321	32172	1	0.203915	9536391	0.001139
318666510	34507	1674	4765.827337	31752	2	0.470204	31880	1	0.337392	9531548	0.001185
318695441	35313	1729	4846.369703	31979	4	0.604864	31755	5	0.428817	9526828	0.001319
318678008	35623	1774	4896.993578	32010	3	0.246207	31779	2	0.558260	9522053	0.001169
318667713	35168	1802	4899.280702	31848	4	0.319809	31827	7	0.453153	9517423	0.001255
npatches	nstrain	runtime	dt	init_x	init_y	init_y_blood	init_z	init_S	beta0	beta1	beta2	beta3	mean_beta	B	d	delta	delta_blood	b[0]	mut	m	CTL	c	g	epsilon	k	het	lambda	rho	omega	x_max	patch.dyna	DELTA	A	VA
10000	1	100.000000	0.001000	21900	9499	5000000	0.001000	10000000	2.163204	4.366493	4.237390	3.812309	3	800000000	0.010000	1.000000	1.000000	80000	0.000050	0.004800	0	0.500000	0.000000	2.500000	5.000000	0.500000	0.000000	0.000000	0.000000	31872	0	10.000000	7.000000	1.000000
sus	inf	inf_blood	z	x[0]	y[0][0]	z[0]	x[1]	y[1][0]	z[1]	S[0]	synchrony
219000000	94990000	5000000	10.000000	21900	9499	0.001000	21900	9499	0.001000	10000000	0.000000
227360097	93461542	4849731	3941.516320	25265	7946	0.394152	18742	11211	0.394152	9994955	0.000000
272228031	27134170	1427086	6325.803353	28930	2210	0.632580	24527	3543	0.632580	9989916	0.000000
304556210	5226924	276673	7771.765723	30988	370	0.777177	29349	760	0.777177	9984911	0.000000
315681740	772617	41157	8648.676577	31500	54	0.864868	31289	110	0.864868	9979910	0.000000
318217302	90345	4961	9154.681199	31910	4	0.918048	31883	17	0.918048	9974838	0.000000
318645192	13535	757	5353.190941	31982	1	0.488649	31750	5	0.950300	9969891	0.000000
318718205	11286	617	2724.131357	31990	0	0.219814	31824	1	0.495189	9964915	0.000000
318719655	17696	896	2723.062921	31776	0	0.169301	32021	6	0.578729	9959803	0.000000
318704715	25654	1341	3299.689331	31702	1	0.250712	31880	0	0.454348	9954881	0.000000
318684813	28090	1442	3806.057233	31919	2	0.215896	31768	3	0.430361	9949953	0.000000
318680926	26017	1346	3916.904911	31814	2	0.226805	31900	1	0.383435	9944954	0.000000
318698300	24180	1231	3763.123117	31955	1	0.224020	31915	2	0.619721	9939950	0.000000
318686652	23580	1269	3616.645668	31779	0	0.219092	31828	1	0.591258	9935017	0.000000
318699280	23998	1183	3620.329659	31924	2	0.264571	31832	4	0.403463	9930009	0.000000
318672905	24658	1241	3667.564692	31860	1	0.195139	31783	9	0.486256	9925147	0.000000
318708504	24210	1265	3649.845036	31894	1	0.201386	32158	3	0.688437	9920029	0.000000
318679837	23764	1194	3644.212375	31946	4	0.506207	31968	3	0.556909	9915171	0.000000
318690320	24866	1297	3664.972318	31848	5	0.443248	31946	10	0.658641	9910232	0.000000
318712860	25673	1315	3745.595390	31833	2	0.317947	31941	0	0.331809	9905362	0.000000
318687637	24885	1297	3759.839792	31860	0	0.191732	32055	3	0.385471	9900387	0.000000
318689964	24287	1218	3700.861865	31748	5	0.225568	31742	9	0.471673	9895677	0.000000
318682350	23814	1241	3636.396438	31908	0	0.193557	31790	4	0.548622	9890778	0.000000
318683508	23295	1131	3613.845924	31701	0	0.167999	31895	2	0.298892	9885816	0.000000
318692337	24554	1193	3599.723285	31932	0	0.215560	32139	1	0.476216	9880956	0.000000
318664207	25637	1318	3705.801396	31743	2	0.179183	31720	3	0.398424	9876011	0.000000
318683629	25439	1267	3789.400177	31736	3	0.372989	31860	1	0.181664	9871007	0.000000
318688347	24562	1181	3719.778819	31884	1	0.576573	32027	3	0.492387	9866009	0.000000
318695006	24631	1241	3694.910216	32048	2	0.216988	31732	4	0.341233	9861023	0.000000
318702326	24954	1280	3707.438141	31924	4	0.305963	31885	3	0.403803	9856192	0.000000
318687997	24978	1279	3713.261708	31866	0	0.310138	31797	0	0.196772	9851299	0.000000
318708482	25103	1291	3731.880848	32091	3	0.285511	31873	6	0.437696	9846280	0.000000
318729351	25006	1265	3748.283251	31884	2	0.399596	32016	3	0.610170	9841409	0.000000
318741387	25112	1323	3755.284885	31697	2	0.248135	31916	0	0.303849	9836564	0.000000
318689750	24570	1252	3727.776307	31904	5	0.261671	31707	15	0.351641	9831699	0.000000
318715096	24816	1205	3691.114883	31845	0	0.290443	31890	16	0.606800	9826703	0.000000
318689802	24781	1257	3720.679248	31924	0	0.212872	31835	2	0.761542	9821640	0.000000
318697035	24769	1231	3708.432759	31963	4	0.258768	31931	3	0.744883	9816792	0.000000
318682987	25314	1292	3744.517350	31989	1	0.316266	31786	2	0.452152	9811739	0.000000
318692227	24374	1293	3742.007923	32164	2	0.195809	31889	0	0.266561	9806899	0.000000
318687808	23456	1177	3640.172912	31978	4	0.444886	31664	0	0.294279	9801923	-1.#IND00
318715086	24377	1220	3649.115411	31873	2	0.313820	31944	1	0.263628	9796983	-1.#IND00
318695613	24257	1191	3634.767891	31748	3	0.399444	31950	8	0.265627	9792102	-1.#IND00
318679818	25224	1198	3684.785279	31762	2	0.617527	31909	9	0.554636	9787301	0.009447
318706380	24773	1214	3719.622854	32145	1	0.226103	31883	8	0.729907	9782296	0.003586
318705941	24374	1246	3685.882337	31791	1	0.333053	31991	0	0.422853	9777392	0.005757
318688122	25233	1292	3704.360648	31690	3	0.291763	31780	0	0.179364	9772450	0.001072
318691516	25162	1257	3731.699695	31749	3	0.310094	31883	1	0.189134	9767637	0.000487
318677551	25386	1257	3740.622581	31799	4	0.393094	31841	0	0.193467	9762738	0.001921
318703940	24984	1259	3735.255493	31654	1	0.220669	32025	3	0.224051	9757884	0.001981
318715603	24339	1252	3672.680968	31730	2	0.201441	32010	6	0.452268	9752932	0.005997
318695847	24659	1255	3685.694954	31936	1	0.229224	31924	7	0.667825	9747969	0.004778
318689862	24834	1233	3711.435091	31936	1	0.234449	31956	6	0.390318	9743090	0.004749
318665119	24890	1281	3694.499686	31865	3	0.182539	32051	9	0.630256	9738257	0.003856
318692579	24662	1239	3715.464930	31838	3	0.324519	32030	2	0.460219	9733269	0.001650
318688930	24674	1237	3712.756302	31809	2	0.590351	31925	3	0.655385	9728430	0.001129
318707302	24493	1252	3687.802261	31957	0	0.267396	32062	2	0.425968	9723491	0.001757
318718849	24358	1295	3669.814071	31747	2	0.366661	31792	3	0.604292	9718543	0.001316
318691008	25260	1306	3688.800166	31993	1	0.201046	31951	1	0.197990	9713706	0.001065
318687471	24674	1279	3725.061312	31929	3	0.265411	31917	3	0.505204	9708832	0.000673
318700892	24908	1323	3716.601201	31728	6	0.470243	31980	1	0.205611	9703915	-0.000318
318694748	24806	1294	3722.999142	32031	3	0.254228	31953	8	0.427486	9699055	-0.000203
318682198	24311	1239	3695.372308	31858	1	0.327673	31984	4	0.652796	9694204	-0.000282
318678561	24457	1244	3668.347544	31909	0	0.254271	31773	5	0.789436	9689348	0.000538
318691747	25071	1241	3686.508649	31781	0	0.171009	32033	2	0.405773	9684564	-0.000777
318696713	24441	1252	3708.168231	31788	6	0.245570	31908	4	0.222394	9679829	-0.000617
318703767	24408	1214	3665.987177	31998	3	0.344224	31911	3	0.462464	9674939	-0.000596
318676184	24423	1234	3668.843682	32093	2	0.228378	32079	5	0.377518	9670154	0.001019
318690805	24856	1243	3682.406438	31913	1	0.172143	31752	1	0.264485	9665292	0.000952
318700614	24519	1315	3694.776557	31811	0	0.167413	32188	4	0.455253	9660397	0.001105
318706520	24125	1234	3678.371861	31825	2	0.205806	31797	4	0.669635	9655483	0.000062
318698048	24634	1212	3651.329502	31992	2	0.265093	31787	17	0.799649	9650708	-0.000154
318690478	24462	1296	3690.172743	31798	0	0.276068	31867	1	0.565730	9645754	0.000249
318710728	24357	1283	3671.869035	31878	7	0.418526	31681	6	0.449322	9640812	0.001314
318687041	24772	1250	3679.015679	32022	0	0.308297	31844	7	0.386555	9635921	0.001456
318698029	24769	1270	3728.797483	31845	0	0.193258	31665	4	0.431918	9631130	0.001179
318682381	24404	1219	3717.335691	31889	2	0.367333	31873	6	0.655484	9626395	0.001255
318708133	24627	1277	3692.182293	31840	2	0.425725	32001	2	0.583870	9621588	0.001156
318695557	24836	1258	3700.847197	31942	2	0.224367	31686	3	0.499484	9616731	0.001020
318694529	25005	1294	3747.637289	31976	1	0.323722	31717	2	0.696460	9612041	0.000437
318704142	24511	1219	3718.545055	31847	0	0.244602	31938	3	0.309501	9607310	0.000448
318695068	24565	1294	3690.760557	31967	0	0.211294	31770	9	0.581243	9602530	0.000600
318678051	24616	1311	3703.457570	31718	1	0.170697	31901	3	0.449948	9597774	0.000601
318717972	24718	1222	3696.179331	31734	1	0.298374	31929	4	0.574715	9593056	0.001036
318689619	24146	1246	3686.130102	31878	2	0.245845	31699	1	0.275627	9588246	0.000858
318687279	24127	1203	3641.053856	31868	0	0.186998	31790	20	0.433222	9583517	0.000665
318692554	24816	1313	3678.958393	32021	0	0.180767	31738	14	0.656275	9578816	0.000844
318686315	25092	1231	3716.767432	31943	2	0.350740	31928	1	0.772223	9574050	0.000491
318685445	25139	1290	3721.228076	31881	7	0.555930	31847	4	0.582210	9569248	0.001678
318685196	24787	1244	3708.847877	31972	1	0.260831	31878	2	0.472297	9564572	0.001899
318690882	24447	1236	3674.593144	31989	5	0.512016	31711	10	0.542083	9559762	0.002219
318692044	24568	1240	3688.463390	32026	1	0.227385	31621	5	0.566350	9555067	0.001800
318703629	24612	1257	3683.861648	31764	0	0.200884	31889	2	0.368089	9550283	0.001843
318697451	25117	1277	3725.912123	31979	1	0.227924	31885	2	0.355416	9545497	0.001243
318672636	25298	1284	3747.223095	32012	2	0.352852	31747	2	0.252476	9540866	0.000233
318675351	24898	1182	3740.570718	31845	0	0.286782	31737	2	0.546660	9536020	-0.000890
318716818	24800	1251	3706.935577	31804	1	0.189550	31689	6	0.457638	9531239	-0.000923
318713822	24716	1334	3706.883352	31996	1	0.230555	31792	2	0.272632	9526421	-0.000573
318697146	24530	1168	3668.220890	31813	7	0.471700	31680	5	0.455462	9521564	-0.001120
318692715	24629	1275	3686.868175	31906	1	0.601718	31913	3	0.669763	9516900	-0.001353
npatches	nstrain	runtime	dt	init_x	init_y	init_y_blood	init_z	init_S	beta0	beta1	beta2	beta3	mean_beta	B	d	delta	delta_blood	b[0]	mut	m	CTL	c	g	epsilon	k	het	lambda	rho	omega	x_max	patch.dyna	DELTA	A	VA
10000	1	100.000000	0.001000	21900	9499	5000000	0.001000	10000000	2.819052	3.565112	4.215598	2.971308	3	800000000	0.010000	1.000000	1.000000	80000	0.000050	0.004800	0	0.500000	0.000000	2.500000	6.000000	0.500000	0.000000	0.000000	0.000000	31872	0	10.000000	7.000000	1.000000
sus	inf	inf_blood	z	x[0]	y[0][0]	z[0]	x[1]	y[1][0]	z[1]	S[0]	synchrony
219000000	94990000	5000000	10.000000	21900	9499	0.001000	21900	9499	0.001000	10000000	0.000000
233929247	77947572	4072155	3941.516320	23805	7694	0.394152	21745	8555	0.394152	9994957	0.000000
284286861	15428360	818317	6325.803353	28955	1403	0.632580	27722	1777	0.632580	9989921	0.000000
311312144	1710243	91418	7771.765723	31304	137	0.777177	30871	196	0.777177	9984985	0.000000
317653637	123020	6664	8645.123853	31885	8	0.864868	31761	21	0.864868	9979870	0.000000
318596187	9945	548	4898.927838	31879	2	0.614008	32020	12	0.918048	9974907	0.000000
318689418	7244	388	2329.446233	31898	0	0.190990	31848	2	0.410930	9969861	0.000000
318720249	10120	530	2224.895805	31809	2	0.240490	31825	1	0.272087	9964801	0.000000
318723353	14042	738	2484.363906	31761	0	0.173456	32151	0	0.228672	9959905	0.000000
318698654	16526	858	2744.235929	31860	1	0.177603	31874	0	0.242193	9954861	0.000000
318710274	17753	903	2897.848252	31960	2	0.176772	31750	5	0.443405	9949758	0.000000
318683971	18318	971	2982.112395	31966	0	0.279277	31966	0	0.211332	9944764	0.000000
318691842	18152	954	3003.092925	31961	3	0.334637	31980	0	0.209284	9939840	0.000000
318713697	17715	835	2990.328008	31803	0	0.184468	31953	2	0.212133	9934987	0.000000
318701855	17126	887	2952.637635	32078	6	0.276238	31787	6	0.412367	9930124	0.000000
318688640	16714	862	2891.668352	32064	0	0.197939	31851	3	0.428015	9925039	0.000000
318712952	17043	879	2902.330374	31871	2	0.212115	31820	0	0.228315	9920034	0.000000
318731835	17744	890	2937.871547	31642	0	0.170016	31730	0	0.200758	9915151	0.000000
318686494	17535	914	2951.314345	31891	2	0.244320	31741	1	0.180805	9910232	0.000000
318719060	17345	866	2926.010116	32028	0	0.198840	31946	0	0.170167	9905349	0.000000
318704175	18088	912	2960.772863	31900	4	0.298692	31841	4	0.334730	9900426	0.000000
318693581	17739	939	2982.188888	32027	0	0.247537	31706	1	0.218812	9895338	0.000000
318692183	17902	925	2983.145811	31781	1	0.170675	31821	3	0.365072	9890335	0.000000
318703551	17618	926	2977.503013	31946	0	0.166865	31791	3	0.350181	9885364	0.000000
318713601	17008	892	2939.140030	31661	3	0.259460	31810	0	0.203533	9880456	0.000000
318731571	17098	972	2908.767178	31815	3	0.506761	31671	5	0.469362	9875578	0.000000
318705998	16989	852	2911.119187	31647	0	0.216179	31925	4	0.591559	9870699	0.000000
318693994	17393	912	2926.115871	31787	1	0.188863	32015	0	0.263276	9865777	0.000000
318716842	17464	905	2927.727751	31820	0	0.167767	32152	3	0.350391	9860911	0.000000
318723694	17849	857	2963.535061	31829	0	0.168972	31840	7	0.339443	9856111	0.000000
318701663	17779	886	2980.061100	31955	1	0.179467	31732	0	0.234783	9851145	0.000000
318671545	17457	905	2969.653230	31905	0	0.167301	31606	4	0.351319	9846289	0.000000
318676330	17440	854	2969.277566	31920	12	0.427753	31694	0	0.316183	9841552	0.000000
318712415	17473	867	2937.089476	31819	0	0.403967	31883	0	0.174077	9836671	0.000000
318713142	17962	915	2960.236486	31981	0	0.178428	31933	0	0.167034	9831839	0.000000
318686432	17396	902	2970.664551	31914	0	0.253918	31927	7	0.419348	9827131	0.000000
318699108	17174	828	2935.264811	31824	1	0.170991	31846	2	0.647861	9822262	0.000000
318718330	17419	928	2918.962937	31894	0	0.296035	31845	0	0.251558	9817327	0.000000
318676956	17918	919	2968.967246	31687	6	0.500785	31945	0	0.170874	9812415	0.000000
318702942	17949	911	2985.575858	31966	5	0.373502	31931	4	0.237781	9807506	0.000000
318706082	17543	923	2969.143256	31889	1	0.197082	32081	4	0.484229	9802602	-1.#IND00
318692632	17311	879	2954.612825	31996	0	0.185530	31880	6	0.261736	9797729	-1.#IND00
318704883	17456	882	2940.864653	31611	2	0.185528	32015	2	0.209380	9792891	-1.#IND00
318714331	17540	856	2943.528916	32078	1	0.206314	31757	1	0.321129	9787948	-1.#IND00
318710482	17637	922	2958.148881	31908	1	0.218799	31767	1	0.252218	9783038	-1.#IND00
318710581	17198	878	2943.401055	32126	2	0.235795	31924	4	0.499228	9778145	0.007685
318709246	17000	846	2911.068967	31751	0	0.327608	31719	2	0.230335	9773200	0.005041
318733190	17486	905	2922.517557	31830	2	0.210476	31998	2	0.421038	9768453	0.003733
318713022	17680	884	2962.548013	31959	0	0.228166	31775	0	0.418102	9763593	0.002961
318718673	17090	873	2945.717683	31817	0	0.169715	31990	2	0.192511	9758808	-0.002848
318689989	17714	900	2956.212513	32047	0	0.166818	31791	0	0.221847	9754042	-0.004070
318705520	17202	855	2944.507831	32053	1	0.166674	31956	2	0.342062	9749062	-0.003986
318723460	17060	910	2941.538812	31782	0	0.256254	31847	0	0.228727	9744174	-0.003180
318707207	17106	862	2928.577741	32092	2	0.191480	31848	0	0.169743	9739420	-0.000965
318693865	17476	842	2933.031905	31923	3	0.509669	31926	0	0.183249	9734505	-0.001659
318696002	17761	925	2959.344978	31941	0	0.270327	32007	0	0.167489	9729626	-0.001715
318704115	17277	868	2942.806379	31663	3	0.247309	31666	2	0.176653	9724811	0.000538
318697456	17581	886	2940.843732	31954	6	0.481189	31855	7	0.482407	9719917	-0.000145
318695112	17745	916	2978.139009	31971	2	0.428057	31897	1	0.246019	9715028	0.000630
318703524	17481	872	2955.991651	31799	2	0.230957	31812	2	0.302061	9710122	0.001107
318697973	17377	918	2940.206003	31969	3	0.215709	32078	2	0.467032	9705240	0.000226
318707717	17002	875	2944.342282	32109	1	0.194471	31725	3	0.430816	9700412	0.004198
318686058	17686	900	2932.534499	31825	1	0.398615	31758	2	0.496813	9695582	0.003867
318700318	18143	891	2970.120815	31920	4	0.607076	31883	1	0.202854	9690839	0.002018
318691167	17904	957	2999.240653	31888	0	0.374812	31887	0	0.172274	9685863	0.001294
318707820	17596	891	2976.655631	31689	0	0.215214	32110	11	0.301151	9680937	0.001904
318680765	17332	829	2941.807810	31646	1	0.410006	31793	1	0.218570	9676128	0.001706
318712375	17115	868	2920.221086	31840	3	0.255669	31813	1	0.173646	9671366	0.003243
318705323	17381	937	2935.180149	31937	0	0.218305	31666	3	0.211921	9666476	0.002594
318699108	17664	937	2954.354447	31924	1	0.264995	31932	2	0.374470	9661711	0.002472
318693667	17239	830	2957.812535	31890	0	0.171540	32047	4	0.246092	9656879	0.002231
318707641	17369	896	2917.612109	32067	0	0.226523	32004	6	0.384578	9651957	0.000205
318679969	16942	880	2925.184659	32062	2	0.199112	31780	2	0.332832	9647171	0.000451
318705683	17251	875	2925.597903	31834	0	0.178397	31885	3	0.380716	9642394	0.000126
318704294	17830	936	2948.803401	31686	2	0.190752	31978	0	0.303448	9637553	0.000262
318709904	17835	962	2958.821137	31645	2	0.345197	31968	2	0.385574	9632650	0.000134
318707708	17800	878	2984.898594	31708	2	0.299453	31866	4	0.262651	9627736	-0.000111
318701356	17412	855	2963.190388	31628	1	0.280370	31872	5	0.403592	9622731	-0.000122
318703369	17100	860	2929.498226	31672	1	0.257176	32211	2	0.339079	9617795	-0.000638
318678801	17695	906	2948.807454	31870	1	0.187857	32101	0	0.203723	9612953	-0.000521
318720694	17165	890	2951.474113	31788	4	0.215395	31689	1	0.253150	9608161	-0.000135
318711184	17383	874	2927.571824	31881	1	0.442378	31975	2	0.402245	9603322	-0.000048
318700542	17620	827	2956.223375	31679	4	0.512714	32105	1	0.358080	9598649	-0.001279
318699972	17537	930	2957.512021	31660	2	0.292859	31529	1	0.197682	9593820	-0.000650
318709429	17051	766	2937.617558	31907	0	0.179801	31670	3	0.202332	9589181	-0.000701
318707174	16912	892	2885.164458	32046	1	0.211416	31753	3	0.516251	9584378	0.000764
318667233	17387	987	2914.463091	31969	0	0.189381	31865	0	0.255612	9579622	0.000209
318701017	17739	943	2951.058866	31944	2	0.239251	31601	3	0.382627	9574888	-0.000585
318698236	17998	916	2971.863992	31942	2	0.225299	31718	1	0.265627	9570082	-0.000251
318709120	17164	952	2959.665167	31814	0	0.241975	31986	2	0.189734	9565223	-0.000066
318722662	17082	847	2926.262492	32021	0	0.177159	31817	2	0.389890	9560433	-0.000277
318705011	16956	942	2930.626395	31771	2	0.184566	31764	6	0.622662	9555664	-0.000144
318718102	16834	876	2897.229222	31860	6	0.505476	31831	0	0.371870	9550937	-0.000028
318710329	16686	874	2878.951502	31699	0	0.330760	31654	2	0.190041	9546193	0.000494
318709500	18028	930	2932.804350	31888	0	0.333111	31886	4	0.454704	9541238	-0.000260
318692389	17251	896	2949.970680	31914	0	0.174916	31970	0	0.199398	9536429	-0.000316
318715432	17238	889	2942.990979	31936	1	0.181721	31791	0	0.168363	9531683	-0.000262
318709854	17255	894	2931.496867	31944	0	0.187630	32076	4	0.251013	9526901	-0.000134
318691895	17621	973	2958.832995	31902	0	0.186032	31727	1	0.228477	9522078	-0.000603
318699321	17661	823	2976.366817	32022	2	0.251303	31553	2	0.386690	9517293	-0.000468
npatches	nstrain	runtime	dt	init_x	init_y	init_y_blood	init_z	init_S	beta0	beta1	beta2	beta3	mean_beta	B	d	delta	delta_blood	b[0]	mut	m	CTL	c	g	epsilon	k	het	lambda	rho	omega	x_max	patch.dyna	DELTA	A	VA
10000	1	100.000000	0.001000	21900	9499	5000000	0.001000	10000000	1.617267	3.402798	4.449914	1.924423	3	800000000	0.010000	1.000000	1.000000	80000	0.000050	0.004800	0	0.500000	0.000000	2.500000	7.000000	0.500000	0.000000	0.000000	0.000000	31872	0	10.000000	7.000000	1.000000
sus	inf	inf_blood	z	x[0]	y[0][0]	z[0]	x[1]	y[1][0]	z[1]	S[0]	synchrony
219000000	94990000	5000000	10.000000	21900	9499	0.001000	21900	9499	0.001000	10000000	0.000000
240501724	64460454	3388872	3941.516320	27503	4747	0.394152	22871	7006	0.394152	9994992	0.000000
293350553	8488387	455994	6325.803353	30755	559	0.632580	29017	850	0.632580	9989997	0.000000
314710181	514263	27894	7771.765723	31699	37	0.777177	31297	44	0.777177	9985049	0.000000
318278723	18149	1028	6988.854739	31957	3	0.705409	31626	0	0.603489	9980062	0.000000
318660965	4690	239	2435.128909	32172	0	0.256631	31918	1	0.188476	9975034	0.000000
318710651	5304	260	1964.511606	31977	0	0.171126	31874	0	0.169563	9969979	0.000000
318734486	6985	364	2019.271083	31882	2	0.285395	31708	0	0.166810	9964985	0.000000
318712503	8804	455	2132.408033	31881	0	0.221064	31984	1	0.166674	9959938	0.000000
318717677	10900	534	2279.775172	32031	1	0.169363	31940	0	0.267032	9954953	0.000000
318720071	11540	569	2379.189458	31739	1	0.166908	31825	3	0.254503	9950061	0.000000
318721067	11247	584	2387.095184	31783	0	0.167511	31814	13	0.479122	9945100	0.000000
318694108	11428	568	2400.266342	31766	2	0.357004	31634	0	0.288006	9940093	0.000000
318691900	11366	570	2395.383511	31902	1	0.250985	31919	2	0.212976	9935104	0.000000
318701775	11054	585	2368.587452	32253	0	0.183141	31853	2	0.304803	9930227	0.000000
318715635	11327	590	2389.143726	31786	2	0.295018	31814	1	0.185816	9925273	0.000000
318714056	11259	592	2397.453431	31859	2	0.198668	31969	2	0.259869	9920317	0.000000
318718390	11017	557	2372.861938	31848	1	0.193412	31943	0	0.200107	9915300	0.000000
318723833	11246	563	2370.355379	31927	0	0.167992	31898	0	0.168324	9910458	0.000000
318706534	11648	575	2393.633498	31899	0	0.175222	31931	0	0.166749	9905445	0.000000
318697238	12129	616	2433.152669	31605	0	0.167091	31771	1	0.237239	9900569	0.000000
318696073	11450	631	2432.008064	31821	0	0.166688	31857	0	0.185314	9895701	0.000000
318704053	11328	580	2395.322772	31948	2	0.219329	31943	0	0.196225	9890693	0.000000
318726021	11255	537	2390.254467	31867	1	0.300624	31679	2	0.217244	9885691	0.000000
318699208	11393	595	2394.674397	32124	1	0.191623	32030	3	0.185967	9880728	0.000000
318714088	11666	587	2407.824789	31861	0	0.190623	31871	0	0.291300	9875804	0.000000
318709677	11404	558	2402.087460	31926	0	0.173613	31777	0	0.173676	9871102	0.000000
318722736	11125	588	2389.976769	31847	1	0.287616	31948	1	0.186417	9866183	0.000000
318704228	11222	573	2383.341976	32118	1	0.279622	31984	1	0.195441	9861193	0.000000
318694745	11786	599	2410.387785	31794	0	0.324833	31779	2	0.396004	9856160	0.000000
318714802	11582	605	2408.287217	31911	0	0.174506	31861	4	0.633704	9851250	0.000000
318733570	11535	591	2402.046504	31851	0	0.168507	31801	1	0.331863	9846378	0.000000
318696340	11829	582	2425.743753	31862	2	0.269036	31824	2	0.304605	9841389	0.000000
318717097	11591	541	2422.243762	31914	0	0.177394	31919	2	0.291294	9836563	0.000000
318695992	11143	559	2394.564649	31702	1	0.301784	31891	1	0.177452	9831675	0.000000
318717889	11010	579	2370.843769	31905	1	0.173363	31795	8	0.437932	9826689	0.000000
318722277	11218	602	2378.647700	32076	0	0.176207	31953	1	0.528026	9821910	0.000000
318712780	11300	575	2388.850302	32147	0	0.168814	31633	0	0.297219	9816987	0.000000
318725320	11971	655	2418.744973	31900	1	0.185686	31784	3	0.372912	9812091	0.000000
318707094	11810	635	2428.377470	31953	0	0.177210	31773	3	0.243194	9807229	0.000000
318730924	11837	635	2420.829699	31924	3	0.327729	31970	0	0.202810	9802309	-1.#IND00
318699863	12340	638	2452.598636	32065	1	0.223785	32076	0	0.227389	9797382	-1.#IND00
318724248	11590	625	2438.242443	31909	1	0.234889	32045	0	0.169676	9792317	-1.#IND00
318711327	10644	515	2365.366579	31900	2	0.229821	31713	0	0.171793	9787361	-1.#IND00
318700325	10804	521	2340.590287	31921	2	0.321307	31866	2	0.302958	9782454	-1.#IND00
318709619	11110	541	2359.031198	31740	1	0.239158	31947	1	0.275531	9777527	-1.#IND00
318705443	11511	583	2381.363200	31979	0	0.173729	31706	0	0.189691	9772626	-1.#IND00
318713981	11715	574	2415.436538	31740	0	0.167017	31860	2	0.179036	9767764	0.002707
318729628	11718	611	2424.899420	31894	1	0.166684	32058	3	0.343967	9762857	0.002192
318711074	11648	604	2424.784002	31964	1	0.171342	31961	1	0.245803	9758090	0.000999
318729258	11294	568	2397.075809	31845	1	0.179610	31875	0	0.234635	9753190	0.000551
318709316	11317	589	2384.109359	32106	0	0.323493	31851	0	0.170035	9748339	-0.001637
318714353	11558	557	2392.746864	32001	2	0.207218	31908	3	0.279809	9743510	-0.001453
318711565	11644	571	2412.212302	32177	1	0.170396	31863	1	0.238383	9738650	-0.005405
318718803	11647	588	2418.763291	31832	0	0.166852	31950	1	0.250101	9733740	-0.005359
318692228	11490	602	2408.822222	31911	0	0.166676	31670	2	0.176764	9728896	-0.002426
318725542	11250	587	2403.841945	31829	0	0.182379	31968	0	0.245669	9723982	-0.002566
318718021	11247	564	2389.610345	31719	0	0.167445	31942	0	0.209153	9719019	-0.001808
318721030	10803	551	2363.336494	31675	0	0.168180	31816	2	0.306589	9714064	-0.000195
318700894	10777	558	2348.088445	31909	0	0.173975	31838	0	0.189491	9709296	-0.000520
318705679	11510	611	2392.408324	31912	0	0.190324	31874	0	0.253593	9704375	-0.000165
318722433	11820	587	2421.359615	31860	0	0.174449	31923	1	0.311854	9699503	-0.000199
318720432	11533	562	2425.428881	31731	0	0.189729	32116	4	0.248988	9694613	-0.000539
318716166	11473	584	2418.148362	31853	2	0.197915	32014	2	0.393722	9689782	-0.000478
318725661	11496	615	2405.883105	31858	2	0.326109	31678	1	0.182620	9684837	0.000017
318715679	10797	573	2370.164772	31899	1	0.208981	31863	2	0.188337	9679977	0.001147
318718705	11220	580	2364.062199	31858	0	0.222863	31961	3	0.334371	9675088	0.000738
318708462	11094	607	2386.209182	31909	0	0.169452	31979	0	0.179673	9670265	0.000269
318703812	11483	557	2383.032217	31623	0	0.166805	32073	1	0.201888	9665423	-0.001441
318729145	11648	608	2421.254444	31807	0	0.166674	31920	5	0.348980	9660647	-0.001593
318701453	11182	553	2396.706929	31991	1	0.166667	32063	2	0.605186	9655980	-0.000869
318725750	11942	589	2414.143005	31707	1	0.169046	31982	0	0.190936	9651142	-0.001146
318727806	11956	607	2438.332606	31871	2	0.198652	31968	4	0.331749	9646539	-0.000040
318702280	11750	591	2431.156379	31899	0	0.185366	31690	1	0.203177	9641671	-0.002042
318695268	11154	603	2384.591002	31919	2	0.232251	32053	0	0.253344	9636881	-0.001793
318714922	11501	592	2393.940510	31927	0	0.194063	31866	8	0.451152	9632022	-0.001143
318713080	11644	646	2413.576628	31782	0	0.168025	31950	2	0.319000	9627113	-0.001145
318715534	11953	655	2431.344086	31836	1	0.166734	31742	4	0.342497	9622303	-0.001218
318715430	12085	608	2448.976746	32011	3	0.421650	32015	2	0.209711	9617539	-0.001221
318724038	11957	665	2447.367444	31952	2	0.372329	32183	1	0.172382	9612620	-0.001174
318707890	11610	612	2434.212713	31925	1	0.501903	31991	2	0.313276	9607829	-0.001256
318718742	11425	564	2406.333201	31878	0	0.183282	31677	3	0.444553	9603088	-0.001714
318714823	11584	600	2404.451010	31845	0	0.167490	31932	2	0.262991	9598281	-0.001701
318714100	12046	631	2442.973407	31798	4	0.274917	31837	1	0.280594	9593561	-0.001875
318714541	11675	609	2430.317209	31957	0	0.272225	31829	3	0.330062	9588875	-0.001910
318715902	11454	581	2412.260305	31757	0	0.171898	31958	2	0.488558	9584009	-0.001600
318715847	11279	596	2390.605681	31725	0	0.166926	31912	2	0.233564	9579234	-0.001752
318689082	11064	544	2366.021918	31877	0	0.166680	31923	0	0.180905	9574453	-0.001851
318697151	11106	574	2360.469923	31839	1	0.214316	31687	1	0.167372	9569656	-0.001497
318710024	11471	549	2386.959156	31880	1	0.309581	31873	0	0.176813	9564825	-0.001787
318727555	11890	585	2417.711765	31622	2	0.201068	31957	0	0.182968	9560048	-0.000822
318735520	11893	574	2439.403243	32057	0	0.212597	31860	0	0.172249	9555251	-0.000857
318717369	11658	582	2419.075255	31844	2	0.199275	31874	1	0.184476	9550426	-0.000833
318738451	11657	584	2407.419426	32038	0	0.180215	32130	0	0.229344	9545650	-0.001204
318690564	11494	630	2416.201786	31836	0	0.167338	32001	0	0.218428	9541007	-0.001036
318700465	11359	571	2402.094424	31902	0	0.215338	31872	0	0.181854	9536261	-0.001056
318704213	11611	554	2407.084227	31936	0	0.181113	32010	1	0.167419	9531489	-0.001060
318715690	11672	524	2416.521661	31970	0	0.301135	31888	0	0.243685	9526720	-0.000704
318706394	11508	574	2392.456410	31910	0	0.173331	31971	6	0.364751	9521966	-0.000735
318712939	11613	570	2399.742530	31647	0	0.166997	31938	0	0.179312	9517266	-0.000628
npatches	nstrain	runtime	dt	init_x	init_y	init_y_blood	init_z	init_S	beta0	beta1	beta2	beta3	mean_beta	B	d	delta	delta_blood	b[0]	mut	m	CTL	c	g	epsilon	k	het	lambda	rho	omega	x_max	patch.dyna	DELTA	A	VA
10000	1	100.000000	0.001000	21900	9499	5000000	0.001000	10000000	2.067885	4.399576	3.423937	1.540847	3	800000000	0.010000	1.000000	1.000000	80000	0.000050	0.004800	0	0.500000	0.000000	2.500000	8.000000	0.500000	0.000000	0.000000	0.000000	31872	0	10.000000	7.000000	1.000000
sus	inf	inf_blood	z	x[0]	y[0][0]	z[0]	x[1]	y[1][0]	z[1]	S[0]	synchrony
219000000	94990000	5000000	10.000000	21900	9499	0.001000	21900	9499	0.001000	10000000	0.000000
246167601	53506463	2830233	3941.516320	26979	4401	0.394152	21086	6737	0.394152	9995098	0.000000
299621566	4626576	251041	6325.803353	30595	344	0.632580	28308	776	0.632580	9990116	0.000000
316345991	149100	8247	7771.598000	31736	9	0.777177	31774	25	0.777177	9985164	0.000000
318511464	4993	260	3764.586830	31948	0	0.320844	31803	0	0.337405	9980188	0.000000
318711740	3059	153	1944.916013	31784	0	0.174308	31683	0	0.175129	9975284	0.000000
318717876	3531	173	1841.696373	31742	0	0.167045	32003	0	0.167086	9970425	0.000000
318723871	4196	230	1866.398271	31977	1	0.197755	31805	1	0.166687	9965492	0.000000
318703007	5121	279	1918.355948	31903	1	0.207349	32107	0	0.166668	9960379	0.000000
318703664	5671	286	1959.524567	31902	0	0.168683	31920	0	0.166667	9955462	0.000000
318724521	6131	295	1986.545720	31963	0	0.254706	31817	6	0.200950	9950443	0.000000
318734094	6489	315	2014.812844	31843	0	0.171030	31683	0	0.191415	9945453	0.000000
318694715	6532	341	2024.647264	31594	0	0.235334	31746	0	0.167893	9940371	0.000000
318705976	6553	360	2029.049411	31560	1	0.175392	31843	2	0.358181	9935279	0.000000
318698716	7206	359	2054.370842	31708	0	0.170180	31821	0	0.176383	9930215	0.000000
318706003	7541	374	2085.214178	31966	0	0.166841	31639	0	0.167148	9925273	0.000000
318689363	7368	374	2100.500915	32065	1	0.187030	31825	0	0.166691	9920371	0.000000
318702657	7072	370	2066.971174	31694	1	0.203312	32154	0	0.227055	9915420	0.000000
318719348	6900	376	2056.580158	31961	0	0.168483	31981	0	0.169660	9910298	0.000000
318727062	6765	325	2048.422336	31977	1	0.315158	31926	5	0.245855	9905192	0.000000
318700508	6933	362	2042.863201	31922	1	0.192317	31957	0	0.193026	9900316	0.000000
318692606	6928	358	2053.341504	31893	2	0.184521	31764	1	0.187819	9895466	0.000000
318711762	6543	330	2037.056704	31758	1	0.169573	31982	1	0.167715	9890452	0.000000
318710991	6342	370	2026.314798	31882	3	0.209975	31953	1	0.172984	9885403	0.000000
318735090	6581	332	2022.555777	31466	0	0.181129	31975	7	0.322649	9880391	0.000000
318720888	6986	377	2047.914099	31814	0	0.167383	31944	2	0.235241	9875477	0.000000
318719485	6883	344	2049.449758	31840	2	0.308066	32073	1	0.170395	9870466	0.000000
318719779	6834	354	2042.352635	32138	0	0.176032	32033	2	0.341581	9865603	0.000000
318711225	6863	325	2055.170033	31899	0	0.298992	31966	0	0.176126	9860762	0.000000
318720768	6535	337	2032.159333	32046	0	0.194714	31962	0	0.167136	9855772	0.000000
318712177	6826	333	2039.731213	32094	1	0.168057	31680	0	0.210552	9850691	0.000000
318692247	6544	324	2030.416305	31679	1	0.166736	31707	1	0.178974	9845775	0.000000
318718658	6892	346	2041.199363	31829	1	0.191636	31705	2	0.268654	9840859	0.000000
318718744	6790	347	2046.420518	31614	0	0.167904	31890	4	0.216042	9835979	0.000000
318686885	6711	357	2037.116053	31738	0	0.166856	31980	0	0.173753	9831106	0.000000
318723138	6760	349	2043.976957	31874	1	0.194773	31967	2	0.377046	9826255	0.000000
318726566	6560	328	2040.465300	31916	2	0.277999	31924	1	0.228250	9821409	0.000000
318725734	6217	326	2019.943840	31713	2	0.241195	31921	0	0.287658	9816504	0.000000
318681863	6250	306	2008.762581	31922	0	0.219254	32099	0	0.172663	9811630	0.000000
318705561	6174	337	2009.858743	31887	1	0.169273	31862	4	0.355018	9806755	0.000000
318718921	6253	312	2011.681124	32212	0	0.168499	32136	0	0.179895	9801816	-1.#IND00
318700504	6354	336	2013.056705	32046	0	0.166757	31816	0	0.167322	9796966	-1.#IND00
318729525	6562	335	2024.551136	32213	0	0.178251	31804	0	0.167825	9792102	-1.#IND00
318710326	6288	361	2022.594394	31792	0	0.167241	31846	0	0.167103	9787054	-1.#IND00
318723750	6649	299	2023.931435	31746	0	0.166772	32062	0	0.166688	9782068	-1.#IND00
318719528	6389	326	2029.181198	31661	0	0.166672	31999	1	0.262755	9777014	-1.#IND00
318724389	6651	306	2026.657253	31825	0	0.171954	31797	5	0.359968	9772130	-1.#IND00
318714935	6796	373	2044.899271	31521	0	0.166929	32020	0	0.194194	9767243	-1.#IND00
318704499	6521	312	2030.986789	31874	0	0.200510	31972	0	0.173573	9762463	-1.#IND00
318711605	6535	353	2022.910393	32035	0	0.181639	32071	0	0.171882	9757605	-1.#IND00
318727047	6300	352	2008.861211	31994	0	0.167409	32017	0	0.217168	9752654	-1.#IND00
318708844	6238	293	2008.891426	31785	0	0.174908	31899	0	0.170854	9747749	-1.#IND00
318716067	6381	352	2020.154855	32014	0	0.202649	32065	1	0.260202	9742742	-1.#IND00
318712703	6305	311	2021.413580	32098	0	0.171559	31951	0	0.173591	9737782	-1.#IND00
318711418	6146	302	2009.932155	31727	0	0.169793	31714	0	0.184934	9732947	-1.#IND00
318714980	6225	330	2008.620399	31870	0	0.166822	31987	0	0.275731	9728051	-1.#IND00
318707581	6306	311	2003.786130	31789	0	0.166674	31876	0	0.172072	9723192	-1.#IND00
318714855	6308	300	2012.005715	31806	0	0.166667	31796	0	0.169908	9718251	-1.#IND00
318727901	6419	344	2019.035118	31847	0	0.167529	31817	3	0.350081	9713318	-1.#IND00
318714857	6375	306	2016.553102	31912	2	0.186817	31718	0	0.197171	9708461	-0.004843
318709831	6309	340	2009.882409	31854	1	0.267647	31805	0	0.168179	9703677	-0.003853
318710580	6598	326	2017.985765	31841	0	0.173866	31720	4	0.235087	9698757	-0.003448
318725252	6706	332	2031.438478	31838	0	0.167023	31729	0	0.187924	9693942	-0.002748
318714655	6806	371	2038.274453	31863	2	0.172499	31958	0	0.167720	9689125	-0.003102
318721053	6550	269	2031.356636	31935	0	0.221336	31876	0	0.166719	9684319	-0.002483
318713622	6340	361	2014.021411	31945	1	0.169376	31787	1	0.168751	9679522	-0.002227
318699907	6512	319	2023.566259	31703	0	0.166801	31708	0	0.168370	9674679	-0.002264
318724629	6814	316	2032.838949	31963	1	0.166673	31735	0	0.166751	9669823	-0.002539
318736696	6578	343	2031.343555	31785	2	0.286349	32035	9	0.289207	9664897	-0.003134
318717319	6522	333	2029.569222	32088	1	0.192516	31815	0	0.222110	9660023	-0.003597
318707394	6348	339	2029.403670	31790	1	0.167948	31588	3	0.268057	9655176	-0.002246
318724291	6422	331	2018.608348	32106	0	0.180306	31736	0	0.184757	9650391	-0.001211
318717154	6329	315	2021.744122	31949	0	0.167343	31997	3	0.354736	9645646	-0.001429
318698780	6345	308	2008.134796	31943	3	0.277540	31771	0	0.228545	9640902	-0.001370
318710952	6581	350	2018.225730	31882	2	0.212876	31700	0	0.169734	9636068	0.000617
318709491	6517	328	2026.947252	31806	0	0.202178	31805	1	0.169592	9631216	0.000500
318723029	6447	335	2020.071638	31701	3	0.198248	31879	1	0.208249	9626467	0.001514
318695181	6325	315	2011.329608	31964	0	0.177994	31700	7	0.477620	9621639	0.001647
318714096	6429	320	2019.959551	32082	0	0.167228	31789	0	0.269528	9616762	0.001447
318709979	6666	342	2028.902020	31738	0	0.215027	32001	0	0.171765	9611862	0.001192
318719819	6746	340	2036.768451	32024	0	0.169064	31928	1	0.220680	9607042	0.000854
318708203	6866	356	2048.826164	31819	1	0.166785	31746	0	0.188446	9602086	-0.000092
318714017	6392	373	2031.960163	31971	0	0.192990	32027	0	0.204553	9597376	-0.000011
318714708	6653	344	2034.230966	31959	1	0.167971	32194	0	0.168544	9592537	-0.000268
318707135	6467	329	2034.072375	32074	0	0.166731	32120	1	0.166760	9587732	-0.000323
318690457	6249	328	2015.535335	31945	0	0.166670	31896	6	0.360960	9583080	-0.000081
318712204	6668	350	2020.610982	31808	0	0.166667	31848	0	0.254387	9578332	-0.000627
318710747	6777	328	2045.897202	32152	0	0.166667	31798	0	0.229152	9573566	0.000911
318717970	6836	349	2044.599411	31815	1	0.251918	31764	2	0.313537	9568759	0.000980
318705178	6695	343	2043.466574	31598	0	0.180077	31863	0	0.176211	9563997	0.000849
318705405	6914	353	2048.973233	31485	1	0.167331	31725	1	0.202107	9559131	0.001517
318709445	6656	351	2036.866113	31618	0	0.171796	31849	0	0.168423	9554264	0.001325
318718922	6816	327	2035.173739	31862	2	0.184165	31937	1	0.190750	9549478	0.001479
318707916	6719	342	2038.058922	31850	0	0.171979	31929	0	0.174205	9544725	0.001952
318719924	6836	347	2053.944473	31687	0	0.166930	31736	0	0.221267	9539953	0.001735
318738108	6803	329	2056.159730	32097	0	0.166680	31565	0	0.169373	9535209	0.001753
318714375	6703	357	2035.436725	31852	1	0.208774	31813	0	0.166801	9530372	0.001799
318720395	6819	327	2042.478542	31778	0	0.168754	32006	0	0.196192	9525620	0.001479
318747803	6567	334	2039.645722	31986	2	0.385328	31878	0	0.168130	9520860	0.001670
318703699	6651	366	2032.858730	32098	0	0.199253	31787	0	0.166739	9516300	0.001581
npatches	nstrain	runtime	dt	init_x	init_y	init_y_blood	init_z	init_S	beta0	beta1	beta2	beta3	mean_beta	B	d	delta	delta_blood	b[0]	mut	m	CTL	c	g	epsilon	k	het	lambda	rho	omega	x_max	patch.dyna	DELTA	A	VA
10000	1	100.000000	0.001000	21900	9499	5000000	0.001000	10000000	2.444548	2.502082	4.385878	2.116286	3	800000000	0.010000	1.000000	1.000000	80000	0.000050	0.004800	0	0.500000	0.000000	2.500000	9.000000	0.500000	0.000000	0.000000	0.000000	31872	0	10.000000	7.000000	1.000000
sus	inf	inf_blood	z	x[0]	y[0][0]	z[0]	x[1]	y[1][0]	z[1]	S[0]	synchrony
219000000	94990000	5000000	10.000000	21900	9499	0.001000	21900	9499	0.001000	10000000	0.000000
250862638	44653466	2377357	3941.516320	26379	3875	0.394152	26418	4009	0.394152	9994963	0.000000
303931907	2525226	139237	6325.803353	30760	199	0.632580	30642	206	0.632580	9990053	0.000000
317169451	43362	2421	7586.382573	31699	3	0.777177	31865	11	0.777177	9985090	0.000000
318594612	2660	143	2522.362435	31814	0	0.213632	31663	0	0.257124	9979993	0.000000
318706761	2023	94	1806.611755	31845	0	0.168994	31932	0	0.171150	9974916	0.000000
318722588	1877	92	1754.845847	31974	0	0.166782	31663	0	0.166889	9969952	0.000000
318748571	1816	91	1748.894584	31983	0	0.166672	31966	0	0.166678	9965055	0.000000
318733043	1941	104	1755.798022	31721	1	0.166667	32148	0	0.166667	9959983	0.000000
318722475	2056	91	1760.651395	31808	0	0.176530	31736	0	0.166667	9955033	0.000000
318695306	1929	92	1756.256554	31736	0	0.167156	32066	0	0.166667	9949959	0.000000
318727396	2013	85	1755.620345	32025	0	0.166691	31826	1	0.168724	9944938	0.000000
318688084	1909	99	1756.162684	31596	0	0.166668	31861	0	0.169747	9940060	0.000000
318707691	1827	86	1751.022937	32081	0	0.166667	31821	0	0.166819	9935013	0.000000
318716533	1865	103	1752.020762	31811	0	0.183106	32113	0	0.166674	9930028	0.000000
318741884	1748	80	1745.285758	31940	0	0.167481	31823	0	0.166667	9924855	0.000000
318730884	1760	91	1746.600392	31890	0	0.166707	31912	0	0.206453	9919799	0.000000
318725992	2017	98	1754.054135	31907	0	0.166669	31997	0	0.168639	9914779	0.000000
318727518	2180	99	1764.300186	31970	0	0.166667	31751	0	0.166764	9909667	0.000000
318745373	2438	109	1775.869113	31963	0	0.166667	32034	1	0.199647	9904719	0.000000
318716734	2557	123	1787.087636	31866	0	0.166667	31800	0	0.168301	9899902	0.000000
318709538	2613	140	1794.370213	31826	0	0.166667	31871	0	0.166748	9894874	0.000000
318676701	2718	153	1794.543245	31800	0	0.166667	31795	0	0.166671	9889980	0.000000
318727901	2772	128	1794.780550	31776	0	0.166667	31822	0	0.166667	9885019	0.000000
318735727	2684	148	1798.973013	31909	2	0.172895	31929	4	0.256101	9880111	0.000000
318749769	2858	135	1796.590581	31945	0	0.168636	31944	0	0.178358	9875283	0.000000
318699712	2815	149	1796.250279	31598	0	0.166764	31828	0	0.167246	9870187	0.000000
318733159	2669	127	1796.461192	31975	0	0.166672	31814	0	0.166695	9865311	0.000000
318723087	2686	145	1795.183461	32057	0	0.166667	31783	0	0.166668	9860413	0.000000
318691897	2656	140	1792.014576	31862	0	0.166667	32048	2	0.295524	9855510	0.000000
318705686	2759	151	1797.630367	31859	0	0.166667	32025	1	0.205761	9850579	0.000000
318726071	2875	151	1803.227057	31865	0	0.166667	31967	2	0.194314	9845593	0.000000
318722492	2670	127	1794.205768	31889	1	0.170958	31818	0	0.168651	9840741	0.000000
318737073	2622	156	1791.216257	31719	0	0.166879	32008	0	0.166765	9835890	0.000000
318737558	2452	142	1787.289461	31801	1	0.166677	31724	0	0.166672	9831002	0.000000
318690934	2696	158	1794.810101	31738	0	0.166667	32108	0	0.166667	9826009	0.000000
318706368	2648	138	1792.788086	31902	0	0.166667	32038	1	0.166667	9821202	0.000000
318721288	2715	121	1791.417394	31754	0	0.166667	32057	1	0.166667	9816186	0.000000
318727419	2712	146	1793.628075	31885	0	0.166667	31665	0	0.172170	9811217	0.000000
318720109	2832	155	1801.124242	31851	2	0.181127	31820	0	0.166939	9806345	0.000000
318722988	2971	187	1808.559370	32053	0	0.167685	31935	0	0.166680	9801441	-1.#IND00
318742969	2846	147	1803.217646	32114	0	0.166717	31991	1	0.166887	9796466	-1.#IND00
318728068	2713	149	1796.291700	32092	1	0.166669	31800	2	0.183592	9791583	-1.#IND00
318720610	2932	142	1805.065591	31932	0	0.166667	31602	0	0.170064	9786571	-1.#IND00
318719163	2929	158	1808.120828	31867	0	0.166667	31712	0	0.192630	9781738	-1.#IND00
318745379	2759	154	1798.809994	31822	0	0.166667	31732	0	0.167954	9776778	-1.#IND00
318732772	2604	127	1793.077165	31954	0	0.166667	31801	2	0.191383	9771996	-1.#IND00
318710510	2599	138	1790.773881	31699	0	0.166667	31815	0	0.176606	9767140	-1.#IND00
318708898	2697	135	1791.475911	31922	2	0.169579	31788	0	0.167159	9762183	-1.#IND00
318717408	2892	140	1802.449122	31798	0	0.209674	31829	0	0.193850	9757355	-1.#IND00
318695061	2684	133	1797.423084	31810	0	0.170692	31733	0	0.168014	9752473	-1.#IND00
318710432	2583	140	1786.051618	31889	0	0.178915	31909	0	0.166733	9747618	-1.#IND00
318724162	2449	106	1783.238034	31946	1	0.167274	31952	0	0.166670	9742841	-1.#IND00
318746003	2515	138	1780.992182	31785	0	0.183114	31900	0	0.166667	9738061	-1.#IND00
318749834	2618	143	1792.060839	31929	0	0.167482	31874	0	0.166667	9733167	-1.#IND00
318715095	2598	132	1789.408565	31840	0	0.166707	31751	0	0.166667	9728410	-1.#IND00
318733170	2606	142	1793.831144	31817	0	0.166669	31740	0	0.166667	9723499	-1.#IND00
318730547	2593	135	1789.587429	31985	0	0.166667	31937	0	0.166667	9718643	-1.#IND00
318712700	2522	145	1786.157904	31913	0	0.179502	31704	0	0.166667	9713697	-1.#IND00
318711557	2749	141	1789.400727	31855	0	0.167303	32037	0	0.166667	9708913	-1.#IND00
318724226	2803	133	1796.323191	31653	0	0.166698	31955	0	0.166667	9704092	-1.#IND00
318706815	2820	163	1801.980959	32057	0	0.166668	32127	0	0.166667	9699299	-1.#IND00
318735295	2910	143	1802.631204	32177	2	0.179487	31626	0	0.166667	9694530	0.000696
318753843	2606	99	1793.993765	32018	0	0.193035	31530	0	0.166667	9689795	0.000981
318724432	2688	113	1790.168019	31801	0	0.175836	31851	0	0.166667	9684886	0.001074
318724996	2543	150	1786.776395	31920	0	0.167121	31678	0	0.166667	9680132	-0.000249
318731722	2477	109	1781.837735	31849	0	0.168651	32104	0	0.166667	9675328	-0.000868
318732885	2602	118	1785.171527	31923	0	0.166765	31883	0	0.166667	9670548	-0.002167
318722879	2680	124	1788.172883	31688	0	0.166672	31762	0	0.166667	9665862	-0.002934
318727791	2856	119	1795.208225	31701	0	0.166667	31681	0	0.166667	9661033	-0.002652
318758152	2896	160	1803.199422	31915	0	0.166667	31962	0	0.166667	9656225	-0.003506
318745932	2846	120	1804.853302	31815	0	0.166667	32056	0	0.166667	9651391	-0.003649
318706236	2911	133	1810.183416	31741	0	0.166667	31865	0	0.231919	9646594	-0.003353
318715575	2772	145	1802.842558	31945	0	0.166667	32124	0	0.169901	9641684	-0.002594
318712829	2646	142	1794.063202	32097	2	0.181127	31722	0	0.166827	9636882	-0.002809
318731447	2698	139	1790.784650	32121	1	0.173898	31900	0	0.166675	9632132	-0.002503
318717133	2757	156	1799.359356	31932	1	0.167025	31849	0	0.166667	9627289	-0.002337
318724661	2606	158	1792.478817	31778	0	0.166684	32022	0	0.166667	9622518	-0.002284
318735314	2577	134	1787.938573	31635	0	0.166668	31788	0	0.166667	9617738	-0.002725
318715191	2862	160	1796.837821	31937	0	0.166667	31763	1	0.166667	9612911	-0.001695
318737097	2781	140	1796.863756	31718	0	0.166667	31706	1	0.176830	9608052	-0.001642
318703723	2718	171	1800.150632	32101	0	0.166667	31751	0	0.168914	9603269	-0.001328
318711041	2888	156	1800.321015	32053	0	0.166667	31736	0	0.166778	9598554	-0.000890
318722905	2897	152	1803.537991	31916	1	0.166667	31849	0	0.166672	9593792	-0.001003
318737770	2871	133	1802.110121	31825	0	0.166667	31941	1	0.167890	9589025	-0.001187
318716244	2760	125	1795.975521	31552	0	0.166667	31862	0	0.166727	9584229	-0.001495
318723270	2763	142	1799.720580	31904	0	0.166667	32014	0	0.166670	9579553	-0.002009
318712115	2674	144	1792.234831	31914	0	0.166667	31956	0	0.166667	9574693	-0.001910
318740677	2732	123	1788.768196	31857	0	0.166667	32009	0	0.166667	9569859	-0.001571
318719175	2616	124	1788.281717	31892	2	0.167083	31851	0	0.166667	9565097	-0.001335
318736094	2366	136	1782.850611	32037	0	0.191404	31702	0	0.166667	9560416	-0.001312
318713040	2487	131	1785.388820	31835	0	0.168087	31555	2	0.287775	9555667	-0.001269
318727482	2412	127	1783.854283	31926	0	0.166737	31564	0	0.173933	9551133	-0.001094
318717280	2384	130	1779.560216	31973	0	0.218914	31811	0	0.167027	9546445	-0.000788
318738628	2545	116	1784.191167	31817	0	0.169256	32126	0	0.166685	9541587	-0.001113
318712205	2641	142	1786.885051	32055	0	0.166795	31954	0	0.166668	9536890	-0.001292
318706477	2659	149	1794.249265	31707	1	0.203809	31901	0	0.166667	9532107	-0.001514
318721067	2764	120	1792.254334	31702	0	0.168559	31823	0	0.166667	9527321	-0.001329
318722305	2848	150	1800.669675	32177	0	0.166760	32089	0	0.166667	9522552	-0.001669
318725468	2761	131	1800.171029	31860	0	0.166671	31863	0	0.183776	9517861	-0.002343
npatches	nstrain	runtime	dt	init_x	init_y	init_y_blood	init_z	init_S	beta0	beta1	beta2	beta3	mean_beta	B	d	delta	delta_blood	b[0]	mut	m	CTL	c	g	epsilon	k	het	lambda	rho	omega	x_max	patch.dyna	DELTA	A	VA
10000	1	100.000000	0.001000	21900	9499	5000000	0.001000	10000000	4.201255	3.012526	2.873700	3.759311	3	800000000	0.010000	1.000000	1.000000	80000	0.000050	0.004800	0	0.500000	0.000000	2.500000	10.000000	0.500000	0.000000	0.000000	0.000000	31872	0	10.000000	7.000000	1.000000
sus	inf	inf_blood	z	x[0]	y[0][0]	z[0]	x[1]	y[1][0]	z[1]	S[0]	synchrony
219000000	94990000	5000000	10.000000	21900	9499	0.001000	21900	9499	0.001000	10000000	0.000000
255409655	37072431	1987932	3941.516320	23152	4541	0.394152	25624	3562	0.394152	9994913	0.000000
307034511	1351127	74636	6325.803353	29991	192	0.632580	30773	132	0.632580	9989789	0.000000
317602171	12911	701	6138.261147	31637	1	0.693854	31693	0	0.541002	9984827	0.000000
318660605	1752	89	2075.333694	31942	0	0.213838	32025	0	0.185220	9979776	0.000000
318695859	1362	69	1746.295119	31868	0	0.169005	31926	0	0.167586	9974796	0.000000
318708512	1218	67	1723.696621	31955	0	0.166783	31965	0	0.166712	9969985	0.000000
318720719	1091	50	1717.506235	31951	0	0.166672	31805	0	0.166669	9964950	0.000000
318716249	933	31	1709.856399	31968	0	0.166667	32001	0	0.166667	9959879	0.000000
318744447	796	33	1702.793025	31683	1	0.166667	31649	0	0.166667	9955028	0.000000
318722956	671	32	1696.568383	31948	0	0.166667	31921	1	0.254714	9950096	0.000000
318723755	720	37	1698.462134	32046	0	0.166667	31820	0	0.171031	9945159	0.000000
318728855	752	36	1698.214301	31878	0	0.166667	32041	1	0.199375	9940175	0.000000
318748606	675	30	1694.950881	32073	0	0.166667	31999	0	0.168288	9935218	0.000000
318727335	601	23	1693.317034	31764	0	0.166667	32010	0	0.173183	9930262	0.000000
318735402	643	31	1693.273406	31789	1	0.166667	31908	1	0.166990	9925212	0.000000
318721379	539	25	1689.865322	31733	2	0.431707	31867	0	0.166683	9920302	0.000000
318744586	408	14	1684.501854	31910	0	0.203654	31567	0	0.166667	9915274	0.000000
318728492	337	16	1681.364547	32109	0	0.168500	32008	0	0.166667	9910384	0.000000
318700311	272	8	1679.507798	31567	0	0.166758	31885	0	0.166667	9905530	0.000000
318711482	318	9	1679.309877	31865	0	0.166671	31861	0	0.166667	9900543	0.000000
318730585	284	13	1678.738672	31967	0	0.166667	32009	0	0.166667	9895530	0.000000
318702094	291	10	1678.444936	31544	0	0.166667	31808	0	0.166667	9890537	0.000000
318716782	307	13	1679.211253	31809	0	0.166667	31990	0	0.166667	9885586	0.000000
318698477	236	11	1677.478529	31885	0	0.166667	31860	0	0.166667	9880644	0.000000
318710583	179	13	1675.322039	31639	0	0.166667	31854	0	0.166667	9875730	0.000000
318716271	192	1	1673.325828	31995	0	0.166667	31795	0	0.166667	9870769	0.000000
318749803	188	8	1674.028832	31900	0	0.166667	31685	0	0.166667	9865866	0.000000
318719761	145	6	1672.543243	31850	0	0.166667	32017	0	0.166667	9860932	0.000000
318736797	153	4	1672.686723	31802	0	0.166667	31915	0	0.166667	9855993	0.000000
318713236	171	10	1672.779705	32037	0	0.166667	31914	0	0.166667	9851022	0.000000
318720966	140	5	1672.138443	32035	0	0.166667	31476	0	0.166667	9846178	0.000000
318736559	163	7	1673.107078	31874	0	0.166667	31887	0	0.166667	9841195	0.000000
318734014	160	10	1673.307148	31816	0	0.166667	32006	0	0.166667	9836300	0.000000
318728162	137	4	1671.884738	31743	0	0.166667	31880	0	0.166667	9831465	0.000000
318730269	119	12	1671.089148	31826	0	0.166667	31843	0	0.166667	9826594	0.000000
318727295	76	3	1670.383166	31822	0	0.166667	31940	0	0.166667	9821832	0.000000
318719594	129	5	1671.819375	31786	0	0.166667	32076	0	0.166667	9816981	0.000000
318723180	110	10	1671.421326	31762	0	0.166667	31882	0	0.166667	9812026	0.000000
318725198	55	2	1669.276097	31832	0	0.166667	31793	0	0.166667	9807080	0.000000
318736110	40	1	1668.423277	31780	0	0.166667	31680	0	0.166667	9802234	-1.#IND00
318747993	33	1	1668.329381	31603	0	0.166667	31834	0	0.166667	9797362	-1.#IND00
318730381	31	2	1668.208327	31792	0	0.166667	32049	0	0.166667	9792373	-1.#IND00
318724804	17	1	1667.416151	31877	0	0.166667	31654	0	0.166667	9787423	-1.#IND00
318726007	13	1	1667.349673	32026	0	0.166667	31865	0	0.166667	9782590	-1.#IND00
318722465	10	1	1667.166107	31856	0	0.166667	31763	0	0.166667	9777684	-1.#IND00
318744171	26	0	1667.621248	31998	1	0.166667	31838	0	0.166667	9772675	-1.#IND00
318748794	17	1	1667.327420	31749	0	0.166667	31670	0	0.166667	9767736	-1.#IND00
318717559	10	0	1667.080220	31844	0	0.166667	31788	0	0.166667	9762877	-1.#IND00
318724481	6	0	1666.850000	31897	0	0.166667	31838	0	0.166667	9757993	-1.#IND00
318714951	0	0	1666.675942	32163	0	0.166667	31992	0	0.166667	9753101	-1.#IND00
npatches	nstrain	runtime	dt	init_x	init_y	init_y_blood	init_z	init_S	beta0	beta1	beta2	beta3	mean_beta	B	d	delta	delta_blood	b[0]	mut	m	CTL	c	g	epsilon	k	het	lambda	rho	omega	x_max	patch.dyna	DELTA	A	VA
10000	1	100.000000	0.001000	21900	9499	5000000	0.001000	10000000	3.476290	3.407344	2.685941	1.513464	3	800000000	0.010000	1.000000	1.000000	80000	0.000050	0.004800	0	0.500000	0.000000	2.500000	11.000000	0.500000	0.000000	0.000000	0.000000	31872	0	10.000000	7.000000	1.000000
sus	inf	inf_blood	z	x[0]	y[0][0]	z[0]	x[1]	y[1][0]	z[1]	S[0]	synchrony
219000000	94990000	5000000	10.000000	21900	9499	0.001000	21900	9499	0.001000	10000000	0.000000
259293855	30912978	1667280	3941.516320	24841	3454	0.394152	25351	3345	0.394152	9995144	0.000000
309218935	719878	40527	6325.803353	30718	74	0.632580	30824	81	0.632580	9990085	0.000000
317887576	4852	298	4441.576314	31651	1	0.447514	31845	1	0.519270	9985182	0.000000
318658112	1071	44	1880.136318	31919	1	0.199139	31637	0	0.184143	9980171	0.000000
318707439	707	33	1709.736400	31920	0	0.169286	31693	0	0.167533	9975185	0.000000
318724346	535	29	1689.403230	31865	0	0.166797	31895	0	0.166710	9970257	0.000000
318720822	345	19	1682.354119	31847	0	0.166673	31934	0	0.166669	9965294	0.000000
318705340	327	19	1680.372853	31601	0	0.166667	31878	0	0.166667	9960368	0.000000
318722715	172	10	1675.683057	31788	0	0.166667	31856	0	0.166667	9955477	0.000000
318741810	104	5	1670.511347	31803	0	0.166667	31731	0	0.166667	9950537	0.000000
318726449	73	3	1670.280235	31719	0	0.166667	31912	0	0.166667	9945603	0.000000
318718690	68	7	1669.784297	31875	0	0.166667	31964	0	0.166667	9940608	0.000000
318727883	75	4	1670.033983	31660	0	0.166667	31886	0	0.166667	9935537	0.000000
318732235	69	3	1669.870440	31925	0	0.166667	31782	0	0.166667	9930615	0.000000
318742195	58	1	1669.124762	31788	0	0.166667	31945	0	0.166667	9925698	0.000000
318728037	65	4	1669.071759	31860	0	0.166667	31848	0	0.166667	9920780	0.000000
318723312	50	0	1668.542127	31885	0	0.166667	31989	0	0.166667	9915965	0.000000
318714064	60	1	1669.288155	31801	0	0.166667	31835	0	0.166667	9911145	0.000000
318712930	32	3	1668.601188	32006	0	0.166667	31981	0	0.166667	9906142	0.000000
318724383	14	0	1667.379184	31947	0	0.166667	31877	0	0.166667	9901168	0.000000
318723577	14	0	1667.162482	32030	0	0.166667	32047	0	0.166667	9896269	0.000000
318716426	10	0	1667.018704	31727	0	0.166667	31763	0	0.166667	9891251	0.000000
318721963	10	1	1667.128066	32074	0	0.166667	31830	0	0.166667	9886320	0.000000
318727243	25	1	1667.418898	31909	0	0.166667	31801	0	0.166667	9881435	0.000000
318724745	7	0	1667.150650	31997	0	0.166667	31790	0	0.166667	9876561	0.000000
318722826	2	0	1666.740271	31645	0	0.166667	31665	0	0.166667	9871585	0.000000
318721843	0	0	1666.670315	31832	0	0.166667	31883	0	0.166667	9866704	0.000000
npatches	nstrain	runtime	dt	init_x	init_y	init_y_blood	init_z	init_S	beta0	beta1	beta2	beta3	mean_beta	B	d	delta	delta_blood	b[0]	mut	m	CTL	c	g	epsilon	k	het	lambda	rho	omega	x_max	patch.dyna	DELTA	A	VA
10000	1	100.000000	0.001000	21900	9499	5000000	0.001000	10000000	4.325983	2.658506	2.482582	4.154508	3	800000000	0.010000	1.000000	1.000000	80000	0.000050	0.004800	0	0.500000	0.000000	2.500000	12.000000	0.500000	0.000000	0.000000	0.000000	31872	0	10.000000	7.000000	1.000000
sus	inf	inf_blood	z	x[0]	y[0][0]	z[0]	x[1]	y[1][0]	z[1]	S[0]	synchrony
219000000	94990000	5000000	10.000000	21900	9499	0.001000	21900	9499	0.001000	10000000	0.000000
263129323	25589141	1392733	3941.516320	23655	3345	0.394152	26904	2405	0.394152	9995052	0.000000
310886366	376165	21365	6325.803353	30922	56	0.632580	31278	33	0.632580	9990074	0.000000
318066513	2456	128	3319.342913	31946	0	0.323742	31778	1	0.288035	9985062	0.000000
318674189	626	29	1785.913966	31777	0	0.174452	31849	0	0.172682	9980072	0.000000
318718830	420	17	1690.097156	31723	0	0.167053	31976	0	0.166965	9975215	0.000000
318727034	297	19	1680.040355	32010	0	0.166686	31882	0	0.166681	9970380	0.000000
318712597	180	9	1675.117010	31768	0	0.166668	32012	0	0.166667	9965297	0.000000
318733700	148	3	1672.896987	31923	0	0.166667	32099	0	0.166667	9960375	0.000000
318711452	46	3	1669.360031	31896	0	0.166667	31891	0	0.166667	9955395	0.000000
318734521	49	2	1668.615873	31928	0	0.166667	31872	0	0.166667	9950379	0.000000
318713778	37	1	1668.228536	31680	0	0.166667	31891	0	0.166667	9945390	0.000000
318726046	24	2	1667.970558	31784	0	0.166667	31817	0	0.166667	9940475	0.000000
318723455	26	0	1667.766112	31687	0	0.166667	31961	0	0.166667	9935473	0.000000
318745778	22	0	1667.584062	32000	0	0.166667	32002	0	0.166667	9930419	0.000000
318733191	18	0	1667.350563	31922	0	0.166667	32006	0	0.166667	9925475	0.000000
318735372	10	0	1667.165439	31842	0	0.166667	32009	0	0.166667	9920643	0.000000
318716586	0	0	1666.758769	31744	0	0.166667	31665	0	0.166667	9915626	0.000000
npatches	nstrain	runtime	dt	init_x	init_y	init_y_blood	init_z	init_S	beta0	beta1	beta2	beta3	mean_beta	B	d	delta	delta_blood	b[0]	mut	m	CTL	c	g	epsilon	k	het	lambda	rho	omega	x_max	patch.dyna	DELTA	A	VA
10000	1	100.000000	0.001000	21900	9499	5000000	0.001000	10000000	1.957016	3.693528	2.452662	2.037909	3	800000000	0.010000	1.000000	1.000000	80000	0.000050	0.004800	0	0.500000	0.000000	2.500000	13.000000	0.500000	0.000000	0.000000	0.000000	31872	0	10.000000	7.000000	1.000000
sus	inf	inf_blood	z	x[0]	y[0][0]	z[0]	x[1]	y[1][0]	z[1]	S[0]	synchrony
219000000	94990000	5000000	10.000000	21900	9499	0.001000	21900	9499	0.001000	10000000	0.000000
266756643	21099640	1157648	3941.516320	28449	1702	0.394152	25238	2374	0.394152	9995003	0.000000
312147382	192889	11012	6325.797060	31651	12	0.632580	30970	22	0.632580	9989979	0.000000
318177577	1469	68	2710.003347	31696	0	0.225939	31654	0	0.224772	9985045	0.000000
318681085	408	15	1740.637657	31728	0	0.169604	31924	0	0.169547	9980141	0.000000
318745489	202	9	1679.801410	31738	0	0.166812	31648	0	0.166809	9975237	0.000000
318738824	104	8	1671.663201	31655	0	0.166674	32032	0	0.166674	9970206	0.000000
318730291	41	1	1668.434613	31739	0	0.166667	31896	0	0.166667	9965305	0.000000
318716749	23	2	1668.315183	32190	0	0.166667	31997	0	0.166667	9960387	0.000000
318718692	4	0	1667.061946	31960	0	0.166667	31908	0	0.166667	9955393	0.000000
318729158	1	0	1666.783942	31892	0	0.166667	32011	0	0.166667	9950407	0.000000
318718765	0	0	1666.672479	32175	0	0.166667	31824	0	0.166667	9945581	0.000000
npatches	nstrain	runtime	dt	init_x	init_y	init_y_blood	init_z	init_S	beta0	beta1	beta2	beta3	mean_beta	B	d	delta	delta_blood	b[0]	mut	m	CTL	c	g	epsilon	k	het	lambda	rho	omega	x_max	patch.dyna	DELTA	A	VA
10000	1	100.000000	0.001000	21900	9499	5000000	0.001000	10000000	4.121585	3.309808	1.532304	3.909360	3	800000000	0.010000	1.000000	1.000000	80000	0.000050	0.004800	0	0.500000	0.000000	2.500000	14.000000	0.500000	0.000000	0.000000	0.000000	31872	0	10.000000	7.000000	1.000000
sus	inf	inf_blood	z	x[0]	y[0][0]	z[0]	x[1]	y[1][0]	z[1]	S[0]	synchrony
219000000	94990000	5000000	10.000000	21900	9499	0.001000	21900	9499	0.001000	10000000	0.000000
269673304	17521724	968247	3941.516320	24810	2225	0.394152	26378	1893	0.394152	9995014	0.000000
313013090	101548	6030	6324.107162	30973	21	0.632580	31350	9	0.632580	9990059	0.000000
318254092	901	51	2358.408025	31712	0	0.238239	31784	0	0.215873	9985114	0.000000
318676761	249	11	1715.328747	32086	0	0.170214	31887	0	0.169105	9980260	0.000000
318733515	136	3	1675.621679	31669	0	0.166842	31872	0	0.166788	9975242	0.000000
318713665	29	0	1668.959313	32042	0	0.166675	31915	0	0.166673	9970295	0.000000
318725085	15	0	1667.337810	31761	0	0.166667	31998	0	0.166667	9965402	0.000000
318724979	0	0	1666.725051	31904	0	0.166667	32003	0	0.166667	9960440	0.000000
npatches	nstrain	runtime	dt	init_x	init_y	init_y_blood	init_z	init_S	beta0	beta1	beta2	beta3	mean_beta	B	d	delta	delta_blood	b[0]	mut	m	CTL	c	g	epsilon	k	het	lambda	rho	omega	x_max	patch.dyna	DELTA	A	VA
10000	1	100.000000	0.001000	21900	9499	5000000	0.001000	10000000	3.371585	2.224731	3.640017	3.330167	3	800000000	0.010000	1.000000	1.000000	80000	0.000050	0.004800	0	0.500000	0.000000	2.500000	15.000000	0.500000	0.000000	0.000000	0.000000	31872	0	10.000000	7.000000	1.000000
sus	inf	inf_blood	z	x[0]	y[0][0]	z[0]	x[1]	y[1][0]	z[1]	S[0]	synchrony
219000000	94990000	5000000	10.000000	21900	9499	0.001000	21900	9499	0.001000	10000000	0.000000
272337576	14560060	808974	3941.516320	26695	1524	0.394152	28444	1266	0.394152	9995013	0.000000
313673753	51917	3088	6280.572412	31293	5	0.632580	31672	9	0.632580	9990097	0.000000
318310227	629	25	2147.711160	31622	0	0.222875	31979	0	0.209017	9985082	0.000000
318694044	207	9	1700.968070	32041	0	0.169453	31856	0	0.168766	9980037	0.000000
318729720	59	4	1671.851476	31785	0	0.166805	31722	0	0.166771	9975052	0.000000
318699738	3	0	1667.138214	31790	0	0.166674	31982	0	0.166672	9970130	0.000000
318714889	0	0	1666.690038	31924	0	0.166667	31738	0	0.166667	9965174	0.000000
npatches	nstrain	runtime	dt	init_x	init_y	init_y_blood	init_z	init_S	beta0	beta1	beta2	beta3	mean_beta	B	d	delta	delta_blood	b[0]	mut	m	CTL	c	g	epsilon	k	het	lambda	rho	omega	x_max	patch.dyna	DELTA	A	VA
10000	1	100.000000	0.001000	21900	9499	5000000	0.001000	10000000	2.822203	1.511537	2.245717	1.640495	3	800000000	0.010000	1.000000	1.000000	80000	0.000050	0.004800	0	0.500000	0.000000	2.500000	16.000000	0.500000	0.000000	0.000000	0.000000	31872	0	10.000000	7.000000	1.000000
sus	inf	inf_blood	z	x[0]	y[0][0]	z[0]	x[1]	y[1][0]	z[1]	S[0]	synchrony
219000000	94990000	5000000	10.000000	21900	9499	0.001000	21900	9499	0.001000	10000000	0.000000
275032987	11978305	671427	3941.516320	27952	1054	0.394152	29585	830	0.394152	9995104	0.000000
314238087	26484	1643	6046.669008	31448	5	0.632580	31478	2	0.490873	9990022	0.000000
318357162	487	25	2017.483217	31808	0	0.216536	31968	1	0.190553	9985028	0.000000
318706761	137	7	1690.359453	31815	0	0.169138	31975	0	0.167851	9980067	0.000000
318730369	34	1	1669.525078	32067	0	0.166789	32158	0	0.166725	9975113	0.000000
318733573	3	0	1667.220349	32033	0	0.166673	31797	0	0.166670	9970158	0.000000
318718725	0	0	1666.701288	31721	0	0.166667	31862	0	0.166667	9965211	0.000000
npatches	nstrain	runtime	dt	init_x	init_y	init_y_blood	init_z	init_S	beta0	beta1	beta2	beta3	mean_beta	B	d	delta	delta_blood	b[0]	mut	m	CTL	c	g	epsilon	k	het	lambda	rho	omega	x_max	patch.dyna	DELTA	A	VA
10000	1	100.000000	0.001000	21900	9499	5000000	0.001000	10000000	4.379798	4.133203	2.225163	2.566782	3	800000000	0.010000	1.000000	1.000000	80000	0.000050	0.004800	0	0.500000	0.000000	2.500000	17.000000	0.500000	0.000000	0.000000	0.000000	31872	0	10.000000	7.000000	1.000000
sus	inf	inf_blood	z	x[0]	y[0][0]	z[0]	x[1]	y[1][0]	z[1]	S[0]	synchrony
219000000	94990000	5000000	10.000000	21900	9499	0.001000	21900	9499	0.001000	10000000	0.000000
277302440	9903025	559284	3941.516320	26065	1303	0.394152	25965	1266	0.394152	9994936	0.000000
314675626	14210	876	5547.301245	31394	1	0.503451	31399	0	0.444345	9990053	0.000000
318397580	269	9	1920.822407	32134	0	0.183359	31482	0	0.180429	9985077	0.000000
318669610	55	1	1682.476007	31570	0	0.167494	31731	0	0.191646	9980162	0.000000
318704666	14	0	1668.132796	31760	0	0.166708	31809	0	0.167905	9975195	0.000000
318731065	4	0	1666.966839	31760	0	0.166669	31786	0	0.166728	9970310	0.000000
318720427	0	0	1666.685146	31767	0	0.166667	31807	0	0.166670	9965311	0.000000
npatches	nstrain	runtime	dt	init_x	init_y	init_y_blood	init_z	init_S	beta0	beta1	beta2	beta3	mean_beta	B	d	delta	delta_blood	b[0]	mut	m	CTL	c	g	epsilon	k	het	lambda	rho	omega	x_max	patch.dyna	DELTA	A	VA
10000	1	100.000000	0.001000	21900	9499	5000000	0.001000	10000000	2.697785	2.097414	2.060809	1.508061	3	800000000	0.010000	1.000000	1.000000	80000	0.000050	0.004800	0	0.500000	0.000000	2.500000	18.000000	0.500000	0.000000	0.000000	0.000000	31872	0	10.000000	7.000000	1.000000
sus	inf	inf_blood	z	x[0]	y[0][0]	z[0]	x[1]	y[1][0]	z[1]	S[0]	synchrony
219000000	94990000	5000000	10.000000	21900	9499	0.001000	21900	9499	0.001000	10000000	0.000000
279561468	8123790	462484	3941.516320	28326	778	0.394152	29215	649	0.394152	9994924	0.000000
315036018	7523	487	4920.942009	31465	1	0.505007	31469	1	0.526565	9989897	0.000000
318430664	200	6	1860.023918	31641	0	0.188150	31773	0	0.184504	9985030	0.000000
318690043	30	2	1678.568079	31817	0	0.167731	32056	0	0.167551	9979979	0.000000
318734480	2	2	1667.677532	31862	0	0.166719	32016	0	0.166710	9975101	0.000000
318730374	7	0	1666.962905	31821	0	0.166669	31970	0	0.166669	9970155	0.000000
318734248	2	0	1666.846728	31941	0	0.166667	32059	0	0.166667	9965055	0.000000
318737846	0	0	1666.675626	32042	0	0.166667	32172	0	0.166667	9959996	0.000000
npatches	nstrain	runtime	dt	init_x	init_y	init_y_blood	init_z	init_S	beta0	beta1	beta2	beta3	mean_beta	B	d	delta	delta_blood	b[0]	mut	m	CTL	c	g	epsilon	k	het	lambda	rho	omega	x_max	patch.dyna	DELTA	A	VA
10000	1	100.000000	0.001000	21900	9499	5000000	0.001000	10000000	4.460095	2.094868	1.690049	2.367844	3	800000000	0.010000	1.000000	1.000000	80000	0.000050	0.004800	0	0.500000	0.000000	2.500000	19.000000	0.500000	0.000000	0.000000	0.000000	31872	0	10.000000	7.000000	1.000000
sus	inf	inf_blood	z	x[0]	y[0][0]	z[0]	x[1]	y[1][0]	z[1]	S[0]	synchrony
219000000	94990000	5000000	10.000000	21900	9499	0.001000	21900	9499	0.001000	10000000	0.000000
281238581	6751879	386543	3941.516320	26235	924	0.394152	29364	512	0.394152	9995027	0.000000
315289688	4485	270	4365.345145	31227	0	0.493195	31624	2	0.473616	9990002	0.000000
318450261	128	8	1819.642079	31855	0	0.182850	32052	0	0.183740	9984996	0.000000
318700483	19	0	1675.221264	31885	0	0.167469	32100	0	0.167513	9979949	0.000000
318718651	0	0	1667.121514	31817	0	0.166706	31869	0	0.166709	9975019	0.000000
npatches	nstrain	runtime	dt	init_x	init_y	init_y_blood	init_z	init_S	beta0	beta1	beta2	beta3	mean_beta	B	d	delta	delta_blood	b[0]	mut	m	CTL	c	g	epsilon	k	het	lambda	rho	omega	x_max	patch.dyna	DELTA	A	VA
10000	1	100.000000	0.001000	21900	9499	5000000	0.001000	10000000	1.831448	3.864584	2.714241	2.154266	3	800000000	0.010000	1.000000	1.000000	80000	0.000050	0.004800	0	0.500000	0.000000	2.500000	20.000000	0.500000	0.000000	0.000000	0.000000	31872	0	10.000000	7.000000	1.000000
sus	inf	inf_blood	z	x[0]	y[0][0]	z[0]	x[1]	y[1][0]	z[1]	S[0]	synchrony
219000000	94990000	5000000	10.000000	21900	9499	0.001000	21900	9499	0.001000	10000000	0.000000
282907193	5574636	322756	3941.516320	29499	422	0.394152	27266	710	0.394152	9994917	0.000000
315497138	2706	159	3899.183589	31623	0	0.361354	31557	0	0.386701	9989934	0.000000
318477411	94	8	1788.233044	32009	0	0.176316	31786	0	0.177572	9984943	0.000000
318703689	10	1	1673.387319	31751	0	0.167145	31796	0	0.167207	9980011	0.000000
318712778	0	0	1667.022667	31886	0	0.166690	32198	0	0.166693	9975012	0.000000
