# Supplementary material for: Large Variations in HIV-1 Viral Load Explained by Shifting-Mosaic Metapopulation Dynamics
Source: PLoS Biol. 2016 Oct 5;14(10):e1002567. doi: 10.1371/journal.pbio.1002567 (PMC5051940; doi:10.1371/journal.pbio.1002567)
Supplement: S1 Data — Each file gives the output from the simulations indicated by the filename: low migration (ms1, db432); high migration (ms1, db1); very high migration (ms10, db1); number of patches (np); reservoir (storage); no reservoir (nostorage); CTL immigration model (CTLimmig); CTL proliferation model (CTLprolif); β¯ (beta1, beta2, …). Within each file, there are 21 simulations for (k = 0,1,..,20), and data is output each day. For measures of synchrony, the final entry should be used. See Methods and S1 Simulation Code for further details. (ZIP) [file pbio.1002567.s002.zip › S1_Data/ms1_np10000_nostorage_noPD_CTLimmig_db1_beta4.tsv]

npatches	nstrain	runtime	dt	init_x	init_y	init_y_blood	init_z	init_S	beta0	beta1	beta2	beta3	mean_beta	B	d	delta	delta_blood	b[0]	mut	m	CTL	c	g	epsilon	k	het	lambda	rho	omega	x_max	patch.dyna	DELTA	A	VA
10000	1	100.000000	0.001000	21900	9499	5000000	0.001000	10000000	4.080298	4.637113	4.590632	5.776720	4	800000000	0.010000	1.000000	1.000000	80000	0.000050	0.004800	0	0.500000	0.000000	2.500000	0.000000	0.500000	0.000000	0.000000	0.000000	31872	0	10.000000	7.000000	1.000000
sus	inf	inf_blood	z	x[0]	y[0][0]	z[0]	x[1]	y[1][0]	z[1]	S[0]	synchrony
219000000	94990000	5000000	10.000000	21900	9499	0.001000	21900	9499	0.001000	10000000	0.000000
143693353	295922226	14914564	3941.516320	13449	30365	0.394152	12005	31451	0.394152	9995118	0.000000
108556204	428264423	21745293	6325.803353	10058	43735	0.632580	9266	44460	0.632580	9990142	0.000000
97441463	492112782	25056939	7771.765723	9150	49420	0.777177	8195	50543	0.777177	9985267	0.000000
93102981	521787107	26599847	8648.676577	8717	52539	0.864868	7855	53164	0.864868	9980213	0.000000
91261488	535408993	27302364	9180.483393	8532	53645	0.918048	7633	54539	0.918048	9975187	0.000000
90423750	541608243	27634499	9503.000201	8482	54493	0.950300	7537	55171	0.950300	9970203	0.000000
90085331	544399013	27777272	9698.592075	8385	54640	0.969859	7449	55805	0.969859	9965186	0.000000
89911273	545680314	27847203	9817.209710	8471	54797	0.981721	7583	55779	0.981721	9960142	0.000000
89827094	546287364	27874080	9889.145947	8314	55217	0.988915	7606	55556	0.988915	9955029	0.000000
89805166	546555722	27882139	9932.772025	8280	55313	0.993277	7428	55383	0.993277	9950024	0.000000
89799823	546680737	27885112	9959.229270	8274	55409	0.995923	7521	56078	0.995923	9945125	0.000000
89789832	546700661	27885289	9975.274394	8371	55091	0.997527	7623	55370	0.997527	9940234	0.000000
89774972	546760098	27899228	9985.005037	8438	55188	0.998501	7570	55509	0.998501	9935238	0.000000
89774733	546768822	27897027	9990.906233	8326	55152	0.999091	7568	55727	0.999091	9930260	0.000000
89783225	546777725	27886246	9994.485041	8428	55237	0.999449	7532	55869	0.999449	9925376	0.000000
89779602	546746858	27903686	9996.655426	8411	54978	0.999666	7633	55717	0.999666	9920238	0.000000
89772587	546744270	27890918	9997.971667	8456	55136	0.999797	7569	55634	0.999797	9915283	0.000000
89768061	546753076	27884896	9998.769908	8368	54881	0.999877	7551	55532	0.999877	9910372	0.000000
89782823	546756236	27887731	9999.254005	8342	55004	0.999925	7599	55703	0.999925	9905301	0.000000
89772839	546790863	27889723	9999.547588	8317	55279	0.999955	7562	56252	0.999955	9900372	0.000000
89776820	546750334	27897785	9999.725632	8442	54842	0.999973	7483	55755	0.999973	9895507	0.000000
89785512	546752319	27900527	9999.833608	8277	55313	0.999983	7572	55629	0.999983	9890661	0.000000
89787020	546720739	27906214	9999.899091	8398	54886	0.999990	7466	55831	0.999990	9885642	0.000000
89774922	546757949	27895578	9999.938803	8384	54861	0.999994	7549	55865	0.999994	9880560	0.000000
89764278	546791536	27890622	9999.962887	8398	54886	0.999996	7456	56034	0.999996	9875542	0.000000
89779618	546786909	27903758	9999.977493	8332	55104	0.999998	7439	56111	0.999998	9870735	0.000000
89775197	546783209	27900493	9999.986350	8405	54902	0.999999	7558	55738	0.999999	9865872	0.000000
89768094	546813445	27893993	9999.991722	8286	55071	0.999999	7456	55992	0.999999	9860918	0.000000
89776028	546779272	27898207	9999.994980	8290	55207	0.999999	7587	55860	0.999999	9855893	0.000000
89793978	546745605	27901124	9999.996955	8383	55081	1.000000	7550	56033	1.000000	9850911	0.000000
89774263	546781633	27894103	9999.998154	8398	54893	1.000000	7456	55600	1.000000	9846078	0.000000
89783165	546777725	27903052	9999.998880	8342	55182	1.000000	7552	55332	1.000000	9841072	0.000000
89780114	546753626	27892835	9999.999321	8327	55536	1.000000	7497	55252	1.000000	9836225	0.000000
89772588	546759671	27885727	9999.999588	8253	55600	1.000000	7569	55937	1.000000	9831390	0.000000
89775302	546744435	27894498	9999.999750	8250	55435	1.000000	7554	55419	1.000000	9826402	0.000000
89773389	546769420	27891692	9999.999849	8368	54763	1.000000	7502	55829	1.000000	9821523	0.000000
89782619	546762794	27889590	9999.999908	8466	55154	1.000000	7448	55799	1.000000	9816479	0.000000
89770146	546788340	27893304	9999.999944	8336	55239	1.000000	7618	55504	1.000000	9811624	0.000000
89772312	546763918	27897786	9999.999966	8368	55326	1.000000	7529	56047	1.000000	9806736	0.000000
89772934	546749836	27886143	9999.999980	8468	54702	1.000000	7352	55860	1.000000	9801857	-1.#IND00
89771610	546717404	27900781	9999.999988	8332	54842	1.000000	7564	55697	1.000000	9796987	-0.009600
89772586	546737353	27892898	9999.999992	8293	55093	1.000000	7541	55740	1.000000	9792069	-0.003921
89773150	546769682	27901966	9999.999995	8353	55176	1.000000	7473	55764	1.000000	9787120	-0.014780
89779606	546767850	27908443	9999.999997	8260	54927	1.000000	7568	55604	1.000000	9782227	-0.013038
89784674	546781806	27886067	9999.999998	8407	54715	1.000000	7439	56078	1.000000	9777369	-0.012125
89771085	546775882	27895283	9999.999999	8331	55243	1.000000	7592	55585	1.000000	9772481	-0.010858
89770207	546770893	27897825	9999.999999	8355	55077	1.000000	7646	55907	1.000000	9767652	-0.012697
89780501	546771589	27902838	10000.000000	8244	55710	1.000000	7597	55525	1.000000	9762773	-0.011912
89762424	546775461	27900269	10000.000000	8390	54715	1.000000	7551	55615	1.000000	9757861	-0.009895
89762141	546790965	27889185	10000.000000	8320	55025	1.000000	7647	55847	1.000000	9753088	-0.009065
89776708	546768518	27889860	10000.000000	8322	55351	1.000000	7463	55544	1.000000	9748145	-0.001926
89765580	546772132	27891517	10000.000000	8345	55048	1.000000	7469	55758	1.000000	9743334	-0.004275
89766752	546786583	27898474	10000.000000	8365	55046	1.000000	7546	55831	1.000000	9738418	-0.004975
89760905	546794936	27901825	10000.000000	8388	54887	1.000000	7600	55584	1.000000	9733534	-0.004706
89767072	546779222	27893216	10000.000000	8370	55081	1.000000	7573	55783	1.000000	9728509	-0.004545
89768777	546781689	27903274	10000.000000	8343	55276	1.000000	7629	55336	1.000000	9723569	-0.003255
89775584	546807784	27892311	10000.000000	8413	54910	1.000000	7491	55563	1.000000	9718739	-0.003906
89784081	546774077	27893763	10000.000000	8206	55584	1.000000	7608	55581	1.000000	9713906	-0.003752
89778612	546784115	27900556	10000.000000	8286	55308	1.000000	7469	55740	1.000000	9709093	-0.003119
89774038	546797161	27900783	10000.000000	8387	54878	1.000000	7597	55360	1.000000	9704131	-0.001818
89774056	546773887	27893294	10000.000000	8418	54847	1.000000	7502	55686	1.000000	9699348	-0.001825
89776332	546769210	27893195	10000.000000	8309	55787	1.000000	7509	55829	1.000000	9694488	-0.001699
89775693	546757910	27889924	10000.000000	8261	55358	1.000000	7476	55902	1.000000	9689733	-0.001214
89768782	546786385	27900554	10000.000000	8224	55800	1.000000	7504	55530	1.000000	9684882	-0.001640
89765343	546778877	27895527	10000.000000	8446	55428	1.000000	7529	55928	1.000000	9680023	-0.002268
89759189	546774022	27889079	10000.000000	8367	55282	1.000000	7507	55437	1.000000	9675121	-0.001280
89779138	546753783	27903269	10000.000000	8297	55028	1.000000	7516	55707	1.000000	9670321	-0.001150
89770144	546750840	27900095	10000.000000	8446	54977	1.000000	7529	55561	1.000000	9665530	-0.000822
89775467	546753900	27900195	10000.000000	8323	54834	1.000000	7453	55539	1.000000	9660715	-0.000051
89772564	546778637	27892978	10000.000000	8441	54406	1.000000	7650	55510	1.000000	9655867	0.000019
89776293	546782759	27884902	10000.000000	8462	55084	1.000000	7512	55200	1.000000	9651122	-0.000284
89759501	546795450	27892195	10000.000000	8399	54980	1.000000	7377	55521	1.000000	9646426	-0.000201
89778090	546792367	27894300	10000.000000	8240	55587	1.000000	7508	55923	1.000000	9641545	-0.000193
89776043	546763807	27894950	10000.000000	8250	55249	1.000000	7664	55784	1.000000	9636609	0.001573
89777287	546778087	27893291	10000.000000	8350	54907	1.000000	7446	55817	1.000000	9631767	0.001773
89777174	546788705	27896802	10000.000000	8298	55132	1.000000	7530	55671	1.000000	9626995	0.001751
89761238	546794589	27892917	10000.000000	8271	55466	1.000000	7489	55636	1.000000	9622124	0.001816
89776728	546770400	27896951	10000.000000	8457	54424	1.000000	7554	55687	1.000000	9617215	0.001133
89775090	546755936	27886026	10000.000000	8331	55259	1.000000	7595	55246	1.000000	9612410	0.000923
89791121	546735806	27899277	10000.000000	8342	54831	1.000000	7606	55768	1.000000	9607591	0.000540
89793945	546752196	27903654	10000.000000	8340	55201	1.000000	7557	55793	1.000000	9602839	0.000606
89778631	546785518	27901663	10000.000000	8502	54831	1.000000	7684	56026	1.000000	9598103	0.000811
89778074	546753159	27890381	10000.000000	8331	55348	1.000000	7547	55519	1.000000	9593463	0.001066
89779887	546756052	27898950	10000.000000	8222	55158	1.000000	7542	55660	1.000000	9588566	0.000767
89770459	546771429	27891475	10000.000000	8472	55020	1.000000	7498	55747	1.000000	9583762	0.001093
89780846	546717259	27897050	10000.000000	8412	55053	1.000000	7534	56001	1.000000	9578991	0.000684
89783248	546714468	27895659	10000.000000	8295	55381	1.000000	7473	55978	1.000000	9574208	0.000074
89777137	546777277	27897033	10000.000000	8358	55224	1.000000	7652	55195	1.000000	9569443	0.000205
89779722	546803618	27892559	10000.000000	8451	55154	1.000000	7568	55718	1.000000	9564731	0.000384
89785920	546789199	27889598	10000.000000	8273	55624	1.000000	7574	55428	1.000000	9560037	0.000472
89768532	546774949	27894502	10000.000000	8337	55008	1.000000	7579	56025	1.000000	9555168	0.000321
89782803	546744915	27889786	10000.000000	8349	55007	1.000000	7500	55983	1.000000	9550480	0.000997
89778817	546735666	27891352	10000.000000	8374	55176	1.000000	7618	55543	1.000000	9545764	0.000995
89762065	546757915	27905942	10000.000000	8401	55021	1.000000	7498	56095	1.000000	9541022	0.001188
89778714	546732582	27904755	10000.000000	8388	55372	1.000000	7581	55540	1.000000	9536323	0.001428
89775850	546774226	27890649	10000.000000	8317	54983	1.000000	7519	55543	1.000000	9531568	0.001290
89778582	546749252	27895257	10000.000000	8327	55257	1.000000	7328	55866	1.000000	9526829	0.001252
89783581	546775578	27896453	10000.000000	8331	54816	1.000000	7490	55703	1.000000	9522029	0.001250
89772902	546787824	27898587	10000.000000	8350	55226	1.000000	7408	55675	1.000000	9517348	0.001412
npatches	nstrain	runtime	dt	init_x	init_y	init_y_blood	init_z	init_S	beta0	beta1	beta2	beta3	mean_beta	B	d	delta	delta_blood	b[0]	mut	m	CTL	c	g	epsilon	k	het	lambda	rho	omega	x_max	patch.dyna	DELTA	A	VA
10000	1	100.000000	0.001000	21900	9499	5000000	0.001000	10000000	2.159124	2.081336	4.058540	4.874879	4	800000000	0.010000	1.000000	1.000000	80000	0.000050	0.004800	0	0.500000	0.000000	2.500000	1.000000	0.500000	0.000000	0.000000	0.000000	31872	0	10.000000	7.000000	1.000000
sus	inf	inf_blood	z	x[0]	y[0][0]	z[0]	x[1]	y[1][0]	z[1]	S[0]	synchrony
219000000	94990000	5000000	10.000000	21900	9499	0.001000	21900	9499	0.001000	10000000	0.000000
153550814	251349135	12725650	3941.516320	21704	20355	0.394152	21927	20678	0.394152	9995006	0.000000
137442638	278577164	14225412	6325.803353	19358	24292	0.632580	19570	24093	0.632580	9989872	0.000000
143198414	253179859	12950200	7771.765723	19788	22556	0.777177	20190	22035	0.777177	9985004	0.000000
151655863	226909205	11599212	8648.676577	20646	19651	0.864868	20920	19281	0.864868	9980088	0.000000
158420503	208984476	10673379	9180.483393	21368	17404	0.918048	21827	17809	0.918048	9975065	0.000000
162995284	197948515	10110608	9503.000201	21982	16652	0.950300	22142	16492	0.950300	9969952	0.000000
165881925	191338570	9774605	9698.592075	22126	15987	0.969859	22598	15859	0.969859	9965060	0.000000
167690314	187382725	9563593	9817.209710	22541	15470	0.981721	22627	15497	0.981721	9960173	0.000000
168740925	185043205	9440661	9889.145947	22506	15249	0.988915	22808	15200	0.988915	9955260	0.000000
169435161	183619756	9368704	9932.772025	22691	14990	0.993277	22833	14784	0.993277	9950295	0.000000
169818764	182778709	9323379	9959.229270	22603	15354	0.995923	23076	14848	0.995923	9945343	0.000000
170042116	182274040	9303940	9975.274394	22656	15230	0.997527	22888	14704	0.997527	9940352	0.000000
170183260	181990195	9288183	9985.005037	22655	15080	0.998501	23231	14824	0.998501	9935338	0.000000
170292042	181775683	9269282	9990.906233	22822	14885	0.999091	23119	14527	0.999091	9930386	0.000000
170340958	181659749	9267584	9994.485041	22650	15023	0.999449	23020	14989	0.999449	9925489	0.000000
170393049	181588538	9265198	9996.655426	22826	15095	0.999666	23206	14716	0.999666	9920492	0.000000
170369998	181591678	9262591	9997.971667	22542	15174	0.999797	23163	14655	0.999797	9915539	0.000000
170387869	181538328	9261056	9998.769908	22883	15156	0.999877	23040	14769	0.999877	9910585	0.000000
170404631	181547821	9259570	9999.254005	22841	15045	0.999925	23081	14628	0.999925	9905784	0.000000
170428869	181490946	9256054	9999.547588	22523	15219	0.999955	23140	14565	0.999955	9900828	0.000000
170416817	181502180	9261654	9999.725632	22628	14849	0.999973	23117	15027	0.999973	9895881	0.000000
170442759	181451793	9258982	9999.833608	22768	15033	0.999983	23213	14718	0.999983	9890896	0.000000
170417000	181511690	9261628	9999.899091	22547	15070	0.999990	23010	14555	0.999990	9885899	0.000000
170423368	181480648	9260974	9999.938803	22623	15077	0.999994	23008	14842	0.999994	9880900	0.000000
170429737	181495507	9254147	9999.962887	22715	15109	0.999996	23087	14891	0.999996	9875960	0.000000
170417811	181508287	9261590	9999.977493	22769	15106	0.999998	23108	14660	0.999998	9871058	0.000000
170428723	181493037	9260398	9999.986350	22678	14949	0.999999	23174	14727	0.999999	9866226	0.000000
170446111	181482969	9257048	9999.991722	22749	15179	0.999999	23078	14867	0.999999	9861194	0.000000
170416270	181516051	9258704	9999.994980	22740	14870	0.999999	23064	14699	0.999999	9856228	0.000000
170419210	181490183	9259098	9999.996955	22593	14916	1.000000	22803	14855	1.000000	9851222	0.000000
170420196	181513902	9261156	9999.998154	22657	15004	1.000000	22984	14822	1.000000	9846363	0.000000
170426937	181479983	9266471	9999.998880	22730	14823	1.000000	23001	14689	1.000000	9841532	0.000000
170433986	181483305	9258881	9999.999321	22908	14789	1.000000	23003	14607	1.000000	9836697	0.000000
170436621	181485739	9253823	9999.999588	22829	14907	1.000000	22875	15058	1.000000	9831834	0.000000
170395615	181508107	9254599	9999.999750	22719	15076	1.000000	22876	14968	1.000000	9826790	0.000000
170431290	181470288	9257962	9999.999849	22665	15088	1.000000	23040	14924	1.000000	9821939	0.000000
170434068	181474072	9263008	9999.999908	22583	14946	1.000000	23040	14842	1.000000	9817021	0.000000
170424933	181472234	9261082	9999.999944	22726	14997	1.000000	22964	14700	1.000000	9812029	0.000000
170427656	181502373	9258335	9999.999966	22644	15038	1.000000	22965	14739	1.000000	9807112	0.000000
170421167	181480744	9263706	9999.999980	22557	14936	1.000000	23091	14644	1.000000	9802093	-1.#IND00
170437955	181494424	9264032	9999.999988	22682	14947	1.000000	22750	14713	1.000000	9797210	0.004800
170405550	181518570	9262024	9999.999992	22638	15264	1.000000	23093	14723	1.000000	9792388	0.002901
170417574	181490157	9264410	9999.999995	22645	14841	1.000000	22913	14703	1.000000	9787560	0.003424
170409342	181471109	9257682	9999.999997	22742	15043	1.000000	23131	14906	1.000000	9782621	0.006773
170430150	181463148	9252842	9999.999998	22521	15011	1.000000	23096	14984	1.000000	9777822	0.005711
170442877	181478893	9259799	9999.999999	22683	14954	1.000000	22753	14804	1.000000	9772884	0.007161
170429051	181474115	9261157	9999.999999	22769	14795	1.000000	22995	14726	1.000000	9767864	0.005366
170444535	181472189	9256498	10000.000000	22651	15058	1.000000	22899	14854	1.000000	9763006	-0.002163
170428185	181488195	9257819	10000.000000	22551	15277	1.000000	22887	14612	1.000000	9758174	-0.005056
170425868	181476384	9265556	10000.000000	22899	14922	1.000000	22966	14761	1.000000	9753413	-0.003412
170431113	181480714	9258242	10000.000000	22740	15152	1.000000	22965	14952	1.000000	9748477	0.000629
170427363	181472408	9252010	10000.000000	22720	15064	1.000000	22846	14984	1.000000	9743641	0.003004
170422364	181484836	9258251	10000.000000	22805	15108	1.000000	23100	14896	1.000000	9738643	0.002764
170421366	181494798	9260553	10000.000000	22996	14592	1.000000	22982	14843	1.000000	9733658	0.003358
170432883	181516909	9263489	10000.000000	22752	15070	1.000000	22939	14798	1.000000	9728813	0.004496
170421749	181504160	9263246	10000.000000	22693	14957	1.000000	22957	14833	1.000000	9724042	0.004036
170432704	181490473	9254677	10000.000000	22868	14790	1.000000	22904	14776	1.000000	9719260	0.002795
170431478	181505710	9261177	10000.000000	22778	15061	1.000000	22943	14932	1.000000	9714395	0.002386
170419840	181466219	9256610	10000.000000	22649	15061	1.000000	23097	14505	1.000000	9709607	0.002375
170421459	181454041	9257562	10000.000000	22710	14775	1.000000	22892	14883	1.000000	9704880	0.002174
170432246	181484578	9259844	10000.000000	22623	14978	1.000000	22907	14934	1.000000	9699983	0.002558
170431927	181476221	9263751	10000.000000	22480	15221	1.000000	23241	14743	1.000000	9695207	0.002298
170431882	181493947	9259955	10000.000000	22799	14758	1.000000	22700	14872	1.000000	9690471	0.002255
170430109	181479405	9256823	10000.000000	22645	14801	1.000000	23053	14879	1.000000	9685671	0.001274
170448636	181441141	9261293	10000.000000	22674	14906	1.000000	22934	14824	1.000000	9680876	-0.000311
170426701	181495242	9263276	10000.000000	22857	15025	1.000000	22832	14889	1.000000	9676105	-0.000362
170410386	181474130	9261135	10000.000000	22594	15015	1.000000	22937	14938	1.000000	9671247	-0.001098
170437381	181478161	9257035	10000.000000	22733	14977	1.000000	23123	14848	1.000000	9666333	-0.001376
170437689	181490699	9253838	10000.000000	22736	14921	1.000000	22968	15021	1.000000	9661435	-0.002055
170429998	181482332	9260074	10000.000000	22591	15214	1.000000	22947	14879	1.000000	9656700	-0.002238
170436761	181490843	9256533	10000.000000	22762	14773	1.000000	22855	15014	1.000000	9651809	-0.002459
170437875	181464707	9257228	10000.000000	22774	14759	1.000000	22879	14662	1.000000	9646955	-0.002331
170419856	181484836	9256620	10000.000000	22540	14850	1.000000	23249	14931	1.000000	9642050	-0.003057
170432844	181486330	9257468	10000.000000	22669	15040	1.000000	22883	15153	1.000000	9637189	-0.002710
170435055	181473161	9252714	10000.000000	22578	15051	1.000000	22882	15084	1.000000	9632371	-0.002209
170450780	181453430	9258025	10000.000000	22530	15214	1.000000	23026	14766	1.000000	9627578	-0.002005
170427943	181488302	9260728	10000.000000	22567	14967	1.000000	23156	14688	1.000000	9622792	-0.001783
170418898	181488553	9262790	10000.000000	22671	14697	1.000000	22972	14809	1.000000	9618079	-0.001786
170446624	181477640	9260277	10000.000000	22652	14733	1.000000	23105	14773	1.000000	9613309	-0.002774
170417698	181489577	9262060	10000.000000	22702	15003	1.000000	22814	14768	1.000000	9608588	-0.003189
170437550	181475188	9259125	10000.000000	22688	15162	1.000000	23008	14774	1.000000	9603741	-0.003722
170434664	181498996	9262504	10000.000000	22601	14985	1.000000	22973	14714	1.000000	9598980	-0.003602
170416821	181499053	9257649	10000.000000	22659	14889	1.000000	23093	14742	1.000000	9594220	-0.003280
170432013	181467415	9261236	10000.000000	22817	14881	1.000000	22983	15020	1.000000	9589406	-0.003497
170430360	181476829	9257236	10000.000000	22595	15058	1.000000	23046	14731	1.000000	9584623	-0.003454
170403815	181539683	9262786	10000.000000	22656	15430	1.000000	22961	14920	1.000000	9579789	-0.002984
170414455	181486992	9259291	10000.000000	22723	14797	1.000000	22687	15182	1.000000	9575026	-0.002977
170451644	181455542	9255364	10000.000000	22582	15111	1.000000	23294	14565	1.000000	9570211	-0.002358
170437982	181480858	9259295	10000.000000	22844	15013	1.000000	22989	14754	1.000000	9565412	-0.003043
170418473	181528690	9260952	10000.000000	22733	14802	1.000000	22813	14729	1.000000	9560758	-0.003166
170408759	181511975	9265796	10000.000000	22713	14762	1.000000	22935	14706	1.000000	9555987	-0.003152
170408886	181502623	9254371	10000.000000	22660	14912	1.000000	22712	14946	1.000000	9551160	-0.003208
170423356	181510049	9259888	10000.000000	22505	15132	1.000000	22967	14438	1.000000	9546464	-0.003250
170406462	181521718	9265629	10000.000000	22748	14647	1.000000	22906	14889	1.000000	9541743	-0.003404
170417308	181492114	9257418	10000.000000	22679	14818	1.000000	22882	14905	1.000000	9536971	-0.003771
170428837	181477300	9265455	10000.000000	22689	14844	1.000000	23007	14485	1.000000	9532162	-0.003938
170431978	181489543	9261084	10000.000000	22525	15040	1.000000	23094	14774	1.000000	9527541	-0.003880
170429965	181499161	9255061	10000.000000	22477	15179	1.000000	22988	14865	1.000000	9522682	-0.003822
170409740	181491211	9261172	10000.000000	22728	14880	1.000000	22993	14768	1.000000	9517884	-0.004495
npatches	nstrain	runtime	dt	init_x	init_y	init_y_blood	init_z	init_S	beta0	beta1	beta2	beta3	mean_beta	B	d	delta	delta_blood	b[0]	mut	m	CTL	c	g	epsilon	k	het	lambda	rho	omega	x_max	patch.dyna	DELTA	A	VA
10000	1	100.000000	0.001000	21900	9499	5000000	0.001000	10000000	3.081584	4.678118	3.888072	5.101993	4	800000000	0.010000	1.000000	1.000000	80000	0.000050	0.004800	0	0.500000	0.000000	2.500000	2.000000	0.500000	0.000000	0.000000	0.000000	31872	0	10.000000	7.000000	1.000000
sus	inf	inf_blood	z	x[0]	y[0][0]	z[0]	x[1]	y[1][0]	z[1]	S[0]	synchrony
219000000	94990000	5000000	10.000000	21900	9499	0.001000	21900	9499	0.001000	10000000	0.000000
163621371	212720149	10826637	3941.516320	18863	20105	0.394152	13983	22688	0.394152	9994931	0.000000
166707265	181133084	9292728	6325.803353	18592	17073	0.632580	14570	19141	0.632580	9989964	0.000000
188852524	132507126	6800298	7771.765723	21001	12249	0.777177	17008	14130	0.777177	9984962	0.000000
208124538	102403366	5254419	8648.676577	23054	9114	0.864868	18930	11232	0.864868	9979969	0.000000
221220833	85658155	4386865	9180.483393	24338	7456	0.918048	20483	9292	0.918048	9974942	0.000000
229527744	76187367	3895580	9503.000201	25065	6626	0.950300	21219	8277	0.950300	9970017	0.000000
234668796	70678749	3609854	9698.592075	25554	6029	0.969859	21664	7774	0.969859	9964908	0.000000
237886825	67368442	3441172	9817.209710	25918	5739	0.981721	22190	7387	0.981721	9959899	0.000000
239860422	65381605	3340449	9889.145947	25951	5433	0.988915	22036	7325	0.988915	9954952	0.000000
241074294	64176345	3270144	9932.772025	26383	5561	0.993277	22459	7320	0.993277	9949862	0.000000
241822844	63430134	3234912	9959.229270	26380	5301	0.995923	22388	7177	0.995923	9944945	0.000000
242291292	62987792	3210259	9975.274394	26561	5086	0.997527	22439	7120	0.997527	9939913	0.000000
242554952	62731716	3199018	9985.005037	26418	5275	0.998501	22690	7231	0.998501	9934891	0.000000
242729180	62557983	3193940	9990.906233	26729	5095	0.999091	22526	7239	0.999091	9929965	0.000000
242830737	62459558	3183433	9994.485041	26580	5181	0.999449	22624	7139	0.999449	9924999	0.000000
242906230	62377473	3179810	9996.655426	26717	5074	0.999666	22614	6866	0.999666	9919971	0.000000
242923273	62365430	3178171	9997.971667	26496	5116	0.999797	22402	6970	0.999797	9915019	0.000000
242921719	62359012	3184803	9998.769908	26485	5197	0.999877	22891	6785	0.999877	9910166	0.000000
242952209	62346887	3179492	9999.254005	26473	5129	0.999925	22501	7003	0.999925	9905165	0.000000
242951867	62351723	3178916	9999.547588	26556	5081	0.999955	22803	7032	0.999955	9900166	0.000000
242978107	62321566	3181601	9999.725632	26401	5312	0.999973	22735	6943	0.999973	9895291	0.000000
242959828	62334267	3181143	9999.833608	26628	5222	0.999983	22712	6964	0.999983	9890403	0.000000
242973470	62305394	3180684	9999.899091	26446	5207	0.999990	22441	7062	0.999990	9885441	0.000000
242973359	62322790	3181113	9999.938803	26582	5190	0.999994	22523	7286	0.999994	9880432	0.000000
242972604	62302804	3179782	9999.962887	26532	5322	0.999996	22525	6922	0.999996	9875438	0.000000
242998554	62301314	3179491	9999.977493	26647	5284	0.999998	22609	6911	0.999998	9870536	0.000000
242981640	62326027	3179526	9999.986350	26608	5213	0.999999	22760	6743	0.999999	9865610	0.000000
242968508	62319645	3182725	9999.991722	26541	5125	0.999999	22495	6906	0.999999	9860617	0.000000
242975757	62319948	3180238	9999.994980	26599	5093	0.999999	22632	6956	0.999999	9855639	0.000000
242963567	62310175	3181017	9999.996955	26714	5185	1.000000	22510	6990	1.000000	9850684	0.000000
242989636	62296961	3180546	9999.998154	26473	5286	1.000000	22692	6969	1.000000	9845776	0.000000
242999477	62296488	3175473	9999.998880	26563	5363	1.000000	22674	6910	1.000000	9840869	0.000000
243001845	62302209	3176124	9999.999321	26482	5243	1.000000	22569	6961	1.000000	9835945	0.000000
243006050	62292122	3179370	9999.999588	26476	5161	1.000000	22517	6849	1.000000	9831017	0.000000
242987715	62296475	3180609	9999.999750	26717	5132	1.000000	22528	6909	1.000000	9826138	0.000000
242980746	62323400	3179973	9999.999849	26710	5223	1.000000	22588	7179	1.000000	9821245	0.000000
242968985	62312060	3180714	9999.999908	26545	5020	1.000000	22697	6934	1.000000	9816291	0.000000
242979917	62309416	3178877	9999.999944	26896	5127	1.000000	22784	7103	1.000000	9811381	0.000000
242991052	62318178	3180969	9999.999966	26447	5259	1.000000	22508	7145	1.000000	9806617	0.000000
242982849	62314863	3179287	9999.999980	26473	5170	1.000000	22432	7187	1.000000	9801519	-1.#IND00
242973317	62310540	3177428	9999.999988	26627	5255	1.000000	22780	6905	1.000000	9796565	0.021600
242998864	62290045	3179086	9999.999992	26365	5264	1.000000	22480	6960	1.000000	9791692	-0.003680
243011833	62296986	3175566	9999.999995	26759	5006	1.000000	22566	7208	1.000000	9786660	-0.006358
243001992	62295002	3179161	9999.999997	26656	5176	1.000000	22768	6925	1.000000	9781737	-0.004311
242975466	62331504	3181705	9999.999998	26360	5144	1.000000	22415	7211	1.000000	9776966	-0.004524
242987464	62317873	3175643	9999.999999	26544	5155	1.000000	22641	6890	1.000000	9772073	-0.005843
242999904	62315007	3176237	9999.999999	26263	5267	1.000000	22630	7075	1.000000	9767107	-0.005637
242958305	62328235	3178738	10000.000000	26813	5145	1.000000	22677	6946	1.000000	9762357	-0.003372
242994106	62328498	3181642	10000.000000	26404	5418	1.000000	22712	6955	1.000000	9757404	-0.003113
242972625	62314595	3178478	10000.000000	26676	5146	1.000000	22741	6859	1.000000	9752633	-0.002251
242981788	62311185	3179694	10000.000000	26669	5273	1.000000	22649	7122	1.000000	9747654	-0.001272
242994486	62297687	3178557	10000.000000	26553	5202	1.000000	22477	7219	1.000000	9742642	-0.000540
243019442	62281251	3179439	10000.000000	26435	5336	1.000000	22700	6997	1.000000	9737889	0.000304
242992175	62303292	3176183	10000.000000	26483	5240	1.000000	22486	7229	1.000000	9733054	-0.000006
242970670	62322020	3180858	10000.000000	26331	5282	1.000000	22680	6993	1.000000	9728165	0.000046
242993229	62294720	3177641	10000.000000	26398	5243	1.000000	22704	6855	1.000000	9723236	0.000931
242969388	62307212	3179363	10000.000000	26488	5322	1.000000	22531	7008	1.000000	9718401	0.000809
242981870	62316272	3180267	10000.000000	26416	5248	1.000000	22427	7203	1.000000	9713619	0.000735
242978825	62299930	3178395	10000.000000	26494	5222	1.000000	22519	7007	1.000000	9708796	0.001168
243007726	62302671	3179913	10000.000000	26410	5398	1.000000	22624	7060	1.000000	9703879	0.000384
242972776	62305992	3176868	10000.000000	26599	5118	1.000000	22379	6997	1.000000	9698957	0.000628
242971190	62324520	3180107	10000.000000	26665	5047	1.000000	22490	7049	1.000000	9694188	0.000931
242939567	62326279	3180984	10000.000000	26484	5295	1.000000	22332	7160	1.000000	9689303	0.000097
242981675	62310340	3181221	10000.000000	26327	5318	1.000000	22519	7114	1.000000	9684523	-0.000737
242992316	62309818	3178526	10000.000000	26604	5229	1.000000	22551	7028	1.000000	9679639	-0.000617
242977329	62328259	3181054	10000.000000	26574	5254	1.000000	22633	6925	1.000000	9674852	-0.000803
242974807	62304435	3179315	10000.000000	26314	5267	1.000000	22699	6927	1.000000	9670041	-0.000741
242980232	62303207	3179559	10000.000000	26691	5025	1.000000	22624	7085	1.000000	9665138	-0.001295
242949384	62308426	3179914	10000.000000	26733	5076	1.000000	22642	6950	1.000000	9660160	-0.001658
242980448	62294945	3179625	10000.000000	26526	5179	1.000000	22743	6960	1.000000	9655351	-0.001427
242991882	62301115	3178176	10000.000000	26595	5143	1.000000	22529	6960	1.000000	9650578	-0.002288
242969412	62317135	3176778	10000.000000	26414	5301	1.000000	22576	6990	1.000000	9645799	-0.002363
243002260	62275909	3179190	10000.000000	26546	5121	1.000000	22563	7183	1.000000	9640966	-0.003104
243024403	62273761	3180514	10000.000000	26370	5229	1.000000	22529	7151	1.000000	9636112	-0.004661
243013942	62275316	3176681	10000.000000	26554	5258	1.000000	22609	6979	1.000000	9631419	-0.004604
243010433	62292384	3175522	10000.000000	26579	5218	1.000000	22866	6798	1.000000	9626476	-0.004902
242989442	62299742	3177218	10000.000000	26553	5179	1.000000	22567	6946	1.000000	9621708	-0.004999
243004911	62294411	3177760	10000.000000	26633	5140	1.000000	22676	6840	1.000000	9616865	-0.004618
242987892	62311258	3179541	10000.000000	26638	5174	1.000000	22582	6936	1.000000	9612115	-0.004750
243002133	62301021	3179398	10000.000000	26494	5094	1.000000	22815	6925	1.000000	9607328	-0.005164
242979150	62295751	3177459	10000.000000	26603	5307	1.000000	22525	7014	1.000000	9602455	-0.005050
242977085	62316365	3178202	10000.000000	26674	5091	1.000000	22677	6984	1.000000	9597559	-0.004732
242990002	62297465	3180696	10000.000000	26487	5330	1.000000	22592	7064	1.000000	9592716	-0.005401
242991073	62307513	3177881	10000.000000	26652	5160	1.000000	22649	6961	1.000000	9587979	-0.004920
242987595	62291674	3181325	10000.000000	26449	5031	1.000000	22680	6961	1.000000	9583100	-0.005164
242986254	62291876	3174128	10000.000000	26516	5281	1.000000	22819	6997	1.000000	9578195	-0.005123
243030885	62256992	3176295	10000.000000	26489	5076	1.000000	22561	6905	1.000000	9573306	-0.005141
242989917	62292790	3177376	10000.000000	26443	5347	1.000000	22849	7004	1.000000	9568501	-0.005030
242993764	62307722	3180729	10000.000000	26504	5263	1.000000	22472	7055	1.000000	9563750	-0.003787
242987793	62317892	3180676	10000.000000	26816	5064	1.000000	22540	7043	1.000000	9559014	-0.003594
242966689	62334868	3181822	10000.000000	26435	5169	1.000000	22660	7035	1.000000	9554219	-0.003565
242985889	62295286	3178526	10000.000000	26500	5384	1.000000	22564	7153	1.000000	9549528	-0.003654
242986037	62303631	3179206	10000.000000	26554	5124	1.000000	22459	7085	1.000000	9544753	-0.003398
242987726	62298706	3177146	10000.000000	26645	5194	1.000000	22651	7112	1.000000	9539994	-0.003843
242996538	62310125	3180369	10000.000000	26565	5379	1.000000	22467	7053	1.000000	9535314	-0.003936
242995505	62305661	3176816	10000.000000	26480	5211	1.000000	22603	6912	1.000000	9530532	-0.002900
243001566	62297599	3175588	10000.000000	26615	5280	1.000000	22588	6914	1.000000	9525747	-0.003362
243001536	62303372	3179051	10000.000000	26820	5081	1.000000	22817	7022	1.000000	9520987	-0.003274
242978357	62306678	3180257	10000.000000	26484	5320	1.000000	22606	6928	1.000000	9516090	-0.002756
npatches	nstrain	runtime	dt	init_x	init_y	init_y_blood	init_z	init_S	beta0	beta1	beta2	beta3	mean_beta	B	d	delta	delta_blood	b[0]	mut	m	CTL	c	g	epsilon	k	het	lambda	rho	omega	x_max	patch.dyna	DELTA	A	VA
10000	1	100.000000	0.001000	21900	9499	5000000	0.001000	10000000	2.970729	4.935794	4.827548	5.827195	4	800000000	0.010000	1.000000	1.000000	80000	0.000050	0.004800	0	0.500000	0.000000	2.500000	3.000000	0.500000	0.000000	0.000000	0.000000	31872	0	10.000000	7.000000	1.000000
sus	inf	inf_blood	z	x[0]	y[0][0]	z[0]	x[1]	y[1][0]	z[1]	S[0]	synchrony
219000000	94990000	5000000	10.000000	21900	9499	0.001000	21900	9499	0.001000	10000000	0.000000
171948149	181461388	9283994	3941.516320	19989	16559	0.394152	14374	19676	0.394152	9995036	0.000000
192953526	118401353	6103692	6325.803353	22058	10520	0.632580	16768	12962	0.632580	9989931	0.000000
227918283	68875907	3551606	7771.765723	25238	5763	0.777177	20573	7736	0.777177	9984802	0.000000
253506006	44239444	2275976	8648.676577	27621	3527	0.864868	23440	5109	0.864868	9979776	0.000000
269631668	31626319	1623206	9180.483393	28934	2405	0.918048	25426	3929	0.918048	9974859	0.000000
279570363	24605828	1260992	9503.000201	29565	1833	0.950300	26728	2839	0.950300	9969841	0.000000
285921288	20384198	1044927	9698.592075	30136	1402	0.969859	27396	2439	0.969859	9964851	0.000000
290058136	17714351	906816	9817.209710	30373	1279	0.981721	28034	2164	0.981721	9959825	0.000000
292882427	15945062	815068	9889.145947	30595	1102	0.988915	28459	1894	0.988915	9954944	0.000000
294768910	14769435	754119	9932.772025	30606	978	0.993277	28678	1738	0.993277	9949982	0.000000
296103415	13958222	712876	9959.229270	30694	995	0.995923	28859	1696	0.995923	9944949	0.000000
297017470	13406436	684728	9975.274394	30754	913	0.997527	28835	1613	0.997527	9939886	0.000000
297637482	13035073	664509	9985.005037	30828	909	0.998501	29205	1591	0.998501	9934901	0.000000
298075392	12774399	652061	9990.906233	30661	917	0.999091	29133	1568	0.999091	9929938	0.000000
298363330	12589361	642951	9994.485041	30684	937	0.999449	29212	1542	0.999449	9924873	0.000000
298621783	12457818	636142	9996.655426	31007	794	0.999666	29037	1534	0.999666	9919889	0.000000
298763852	12377565	631390	9997.971667	30992	811	0.999797	29152	1493	0.999797	9914924	0.000000
298857929	12320781	628082	9998.769908	31192	787	0.999877	29184	1404	0.999877	9909952	0.000000
298913038	12274119	626014	9999.254005	31084	920	0.999925	29237	1578	0.999925	9904897	0.000000
298977535	12242852	624796	9999.547588	30640	860	0.999955	29280	1529	0.999955	9900003	0.000000
298940799	12237576	625104	9999.725632	30650	886	0.999973	29098	1566	0.999973	9895209	0.000000
298992262	12221369	622901	9999.833608	30766	824	0.999983	29139	1517	0.999983	9890207	0.000000
299037837	12208834	622805	9999.899091	30687	862	0.999990	28891	1540	0.999990	9885081	0.000000
299013654	12211380	623868	9999.938803	30995	876	0.999994	29050	1551	0.999994	9880128	0.000000
298991375	12229821	623695	9999.962887	30736	790	0.999996	29123	1425	0.999996	9875250	0.000000
299009485	12205337	622219	9999.977493	31108	848	0.999998	29136	1547	0.999998	9870310	0.000000
299038269	12197511	622758	9999.986350	30873	790	0.999999	28951	1552	0.999999	9865275	0.000000
299054325	12197397	620861	9999.991722	31230	805	0.999999	29008	1489	0.999999	9860475	0.000000
299038711	12202573	624430	9999.994980	31060	848	0.999999	29271	1509	0.999999	9855578	0.000000
299015229	12219588	623393	9999.996955	30958	814	1.000000	29314	1415	1.000000	9850553	0.000000
299005078	12225068	623906	9999.998154	30880	836	1.000000	29311	1471	1.000000	9845572	0.000000
299005260	12210137	623243	9999.998880	30831	870	1.000000	29147	1483	1.000000	9840789	0.000000
299023439	12211633	622200	9999.999321	30960	800	1.000000	29372	1420	1.000000	9835847	0.000000
299009370	12210950	622788	9999.999588	31117	835	1.000000	29075	1630	1.000000	9830851	0.000000
299031541	12205974	623257	9999.999750	31109	793	1.000000	29217	1560	1.000000	9825880	0.000000
299025870	12213847	622856	9999.999849	30780	860	1.000000	29260	1531	1.000000	9820886	0.000000
299031219	12193748	620610	9999.999908	31001	813	1.000000	29065	1550	1.000000	9815931	0.000000
299038367	12204485	622817	9999.999944	31037	789	1.000000	29097	1500	1.000000	9811138	0.000000
299019509	12197246	621737	9999.999966	30837	801	1.000000	29085	1551	1.000000	9806305	0.000000
299021735	12196684	622169	9999.999980	30915	822	1.000000	29280	1551	1.000000	9801319	-1.#IND00
298997937	12211231	623432	9999.999988	30870	870	1.000000	29378	1469	1.000000	9796387	0.007200
299017475	12216941	624022	9999.999992	31119	919	1.000000	29220	1498	1.000000	9791432	-0.002681
299020072	12200605	621715	9999.999995	30874	797	1.000000	28866	1537	1.000000	9786470	0.000955
299043782	12205448	623230	9999.999997	30967	825	1.000000	29114	1509	1.000000	9781575	0.004255
299037244	12191042	622489	9999.999998	31067	804	1.000000	29024	1491	1.000000	9776685	0.008145
299047688	12187120	622409	9999.999999	30850	817	1.000000	29473	1456	1.000000	9771722	0.006442
299052167	12187719	621572	9999.999999	30973	788	1.000000	28996	1547	1.000000	9766752	0.006959
299047082	12197316	622402	10000.000000	30758	915	1.000000	29125	1517	1.000000	9761775	0.005869
299022256	12196944	623400	10000.000000	30699	923	1.000000	28959	1553	1.000000	9756889	0.004148
299031518	12203194	622706	10000.000000	30910	848	1.000000	28964	1492	1.000000	9752036	0.005357
299020429	12215860	622893	10000.000000	30933	804	1.000000	29086	1526	1.000000	9747151	0.005203
299018300	12211566	621208	10000.000000	30822	853	1.000000	29033	1560	1.000000	9742283	0.003258
299020554	12192580	621512	10000.000000	30958	840	1.000000	29224	1502	1.000000	9737322	0.002127
299048519	12197516	621110	10000.000000	30742	765	1.000000	29421	1491	1.000000	9732488	0.002301
299015678	12209760	621515	10000.000000	31000	814	1.000000	29183	1665	1.000000	9727525	0.001734
299024026	12205814	621570	10000.000000	30982	827	1.000000	28998	1505	1.000000	9722579	0.003112
299053753	12185330	621841	10000.000000	30821	890	1.000000	29062	1502	1.000000	9717621	0.003752
299046518	12192297	621049	10000.000000	30796	788	1.000000	29206	1527	1.000000	9712814	0.004418
299046508	12198498	622307	10000.000000	30867	883	1.000000	29040	1523	1.000000	9707939	0.003474
299042830	12198200	620994	10000.000000	30979	777	1.000000	28963	1495	1.000000	9703082	0.003196
299046366	12178633	622489	10000.000000	30906	811	1.000000	28953	1536	1.000000	9698145	0.003102
299088331	12175761	620040	10000.000000	30791	820	1.000000	28808	1514	1.000000	9693344	0.002668
299065076	12181461	621821	10000.000000	31193	773	1.000000	29325	1517	1.000000	9688558	0.002485
299060733	12180234	621327	10000.000000	31135	769	1.000000	28872	1543	1.000000	9683764	0.002502
299043888	12191792	620799	10000.000000	30904	849	1.000000	29083	1534	1.000000	9679020	0.004145
299033932	12207428	622338	10000.000000	30672	823	1.000000	28975	1644	1.000000	9674071	0.004816
299026394	12220526	623143	10000.000000	30887	841	1.000000	29196	1644	1.000000	9669260	0.004864
299003204	12210132	623170	10000.000000	30847	858	1.000000	29091	1468	1.000000	9664508	0.004847
299006207	12223521	623364	10000.000000	30777	819	1.000000	29037	1547	1.000000	9659720	0.003964
299010774	12211466	622066	10000.000000	30751	821	1.000000	29111	1434	1.000000	9654984	0.003972
299017693	12213670	621175	10000.000000	30762	850	1.000000	29521	1370	1.000000	9650143	0.003364
299016553	12209047	622239	10000.000000	30741	808	1.000000	29410	1547	1.000000	9645271	0.003809
299019939	12204117	623440	10000.000000	31043	828	1.000000	29219	1485	1.000000	9640510	0.004675
299056584	12190593	622989	10000.000000	30802	870	1.000000	29414	1461	1.000000	9635762	0.004745
299049718	12203067	621151	10000.000000	30742	839	1.000000	29136	1560	1.000000	9631054	0.004804
299043681	12197646	621984	10000.000000	31012	900	1.000000	28906	1486	1.000000	9626318	0.005246
299037663	12212296	621976	10000.000000	30697	861	1.000000	28976	1513	1.000000	9621437	0.005003
299025179	12197111	621799	10000.000000	31156	793	1.000000	29030	1461	1.000000	9616521	0.004440
299015878	12207026	621641	10000.000000	30980	841	1.000000	29157	1574	1.000000	9611766	0.004448
299022168	12202772	621967	10000.000000	31057	843	1.000000	29333	1464	1.000000	9607034	0.003997
299011750	12218916	623091	10000.000000	30892	837	1.000000	29250	1562	1.000000	9602180	0.003931
299008886	12214919	622239	10000.000000	31238	847	1.000000	28878	1657	1.000000	9597348	0.003940
299004342	12215036	623811	10000.000000	31080	825	1.000000	29031	1498	1.000000	9592587	0.002571
299028552	12216156	623391	10000.000000	30999	892	1.000000	29194	1472	1.000000	9587848	0.002650
299008475	12208200	625656	10000.000000	30811	818	1.000000	29159	1465	1.000000	9583123	0.002845
299019796	12203370	622753	10000.000000	30848	801	1.000000	29428	1495	1.000000	9578316	0.003063
299038647	12201477	621848	10000.000000	30658	844	1.000000	29207	1538	1.000000	9573449	0.003019
299026037	12201784	621757	10000.000000	31060	834	1.000000	29448	1440	1.000000	9568578	0.002633
299041237	12195661	622868	10000.000000	30747	892	1.000000	29052	1541	1.000000	9563815	0.003208
298997577	12216864	622513	10000.000000	31033	782	1.000000	29037	1475	1.000000	9558965	0.003135
299016261	12214046	622868	10000.000000	30888	806	1.000000	29190	1526	1.000000	9554181	0.003073
299035281	12205494	622251	10000.000000	30766	827	1.000000	29162	1514	1.000000	9549367	0.001978
299028414	12201394	622926	10000.000000	30828	840	1.000000	29329	1438	1.000000	9544615	0.001964
299027866	12201088	622866	10000.000000	30966	814	1.000000	29224	1391	1.000000	9539749	0.001577
299027727	12201842	622603	10000.000000	30829	821	1.000000	29165	1560	1.000000	9535030	0.001384
299067863	12193427	622393	10000.000000	30605	878	1.000000	29252	1494	1.000000	9530232	0.001874
299017762	12201045	621856	10000.000000	30846	827	1.000000	29236	1554	1.000000	9525539	0.001926
299062510	12184838	622149	10000.000000	30779	767	1.000000	29173	1458	1.000000	9520602	0.002000
299052277	12207745	622995	10000.000000	30832	857	1.000000	28983	1507	1.000000	9515898	0.001854
npatches	nstrain	runtime	dt	init_x	init_y	init_y_blood	init_z	init_S	beta0	beta1	beta2	beta3	mean_beta	B	d	delta	delta_blood	b[0]	mut	m	CTL	c	g	epsilon	k	het	lambda	rho	omega	x_max	patch.dyna	DELTA	A	VA
10000	1	100.000000	0.001000	21900	9499	5000000	0.001000	10000000	3.139639	2.842220	2.088233	5.420300	4	800000000	0.010000	1.000000	1.000000	80000	0.000050	0.004800	0	0.500000	0.000000	2.500000	4.000000	0.500000	0.000000	0.000000	0.000000	31872	0	10.000000	7.000000	1.000000
sus	inf	inf_blood	z	x[0]	y[0][0]	z[0]	x[1]	y[1][0]	z[1]	S[0]	synchrony
219000000	94990000	5000000	10.000000	21900	9499	0.001000	21900	9499	0.001000	10000000	0.000000
181696338	152843144	7865928	3941.516320	20215	14366	0.394152	21735	13485	0.394152	9995048	0.000000
218232882	75582414	3925323	6325.803353	23745	6686	0.632580	24481	6519	0.632580	9990189	0.000000
260634079	33343884	1730859	7771.765723	28117	2700	0.777177	28016	2559	0.777177	9985178	0.000000
286833548	16085770	832417	8648.676577	30212	1131	0.864868	30056	1162	0.864868	9980142	0.000000
301003965	8409719	434570	9180.483393	30633	625	0.918048	30851	570	0.918048	9975084	0.000000
308651340	4632543	238698	9503.000201	31233	345	0.950300	31150	279	0.950300	9970050	0.000000
312905902	2626838	135127	9698.592075	31621	194	0.969859	31739	182	0.969859	9965077	0.000000
315336431	1526490	79003	9817.209710	31438	101	0.981721	31636	81	0.981721	9960072	0.000000
316707845	892411	46357	9889.145947	31728	47	0.988915	31730	55	0.988915	9955222	0.000000
317554017	527295	27262	9932.772025	31902	23	0.993277	31945	23	0.993277	9950218	0.000000
318017466	316635	16369	9959.229270	31735	24	0.995923	32156	15	0.995923	9945327	0.000000
318301280	191038	9920	9972.611630	31824	18	0.997527	31777	9	0.997527	9940311	0.000000
318463453	114582	6056	9891.259736	31982	9	0.998501	31947	14	0.998501	9935395	0.000000
318558125	72453	3588	9273.669703	31955	10	0.999091	32031	2	0.907923	9930391	0.000000
318622531	54507	2857	8050.355894	31939	2	0.783657	31811	5	0.650809	9925410	0.000000
318605652	57890	2908	7249.263983	32040	3	0.852252	31922	11	0.539607	9920393	0.000000
318621746	75774	3826	7362.815389	31796	5	0.910397	31769	8	0.720793	9915379	0.000000
318558600	91714	4715	7907.146490	31894	4	0.777849	31986	2	0.753853	9910263	0.000000
318556183	93406	4789	8358.342248	31618	5	0.865275	31895	4	0.756017	9905329	0.000000
318561557	83928	4268	8520.306430	31998	7	0.893453	31999	0	0.602793	9900394	0.000000
318585646	71868	3656	8343.210317	31852	9	0.935384	31742	11	0.581716	9895464	0.000000
318598845	66229	3442	8005.510083	31809	2	0.837214	31750	2	0.746330	9890617	0.000000
318602287	67961	3429	7738.841386	32074	2	0.644864	32035	4	0.313177	9885584	0.000000
318605368	74791	3891	7760.086112	31990	3	0.784626	31858	3	0.583473	9880633	0.000000
318596686	80953	4026	7971.421166	31961	8	0.869385	31866	3	0.696155	9875717	0.000000
318587851	82509	4214	8179.750072	31708	5	0.920788	31827	6	0.780629	9870763	0.000000
318587539	79862	4063	8262.606397	31788	4	0.594979	31703	1	0.621579	9865835	0.000000
318602309	74216	3742	8222.143078	31626	2	0.729579	31845	2	0.488482	9861043	0.000000
318615190	70683	3590	8061.558810	31779	5	0.836002	31800	6	0.686628	9856138	0.000000
318588237	69694	3460	7930.319898	32131	4	0.538585	31833	1	0.298949	9851063	0.000000
318602789	72843	3731	7860.343221	31942	14	0.547156	31719	4	0.565845	9846125	0.000000
318609763	77074	3914	7959.623736	31792	8	0.552401	32202	17	0.736704	9841170	0.000000
318595646	78811	3976	8093.343654	31849	1	0.694926	32020	4	0.840323	9836085	0.000000
318575196	75673	3974	8137.508829	32172	3	0.384221	31853	2	0.507564	9831212	0.000000
318595963	74351	3813	8096.442482	31972	0	0.509861	31617	4	0.701360	9826361	0.000000
318605942	71413	3603	8006.521380	31996	3	0.657979	31883	4	0.818888	9821439	0.000000
318596596	71626	3570	7906.614162	31767	3	0.749866	31918	3	0.807812	9816522	0.000000
318593573	74501	3747	7929.509764	31932	6	0.743388	31946	3	0.875010	9811613	0.000000
318586954	75987	3917	7973.173940	32037	2	0.844377	31952	10	0.752736	9806587	0.000000
318603098	76512	3893	8041.438477	31807	1	0.832584	31718	4	0.850046	9801705	-1.#IND00
318582231	74776	3837	8071.922951	31834	6	0.795530	31784	9	0.909060	9796827	-1.#IND00
318575956	75426	3822	8072.393737	31743	5	0.500722	31802	4	0.944849	9791950	0.000181
318579740	74681	3833	8075.064517	31915	2	0.697210	31937	5	0.868890	9787040	0.001288
318584242	74163	3735	8042.336219	31872	7	0.791965	31781	3	0.325329	9782064	0.000392
318601753	73916	3748	8015.943054	31831	4	0.427734	31712	2	0.590843	9777162	-0.000364
318622469	73600	3861	7979.419809	31757	3	0.387708	31866	4	0.751865	9772286	0.003553
318606713	74491	3832	7971.060406	32052	8	0.583476	31980	0	0.494331	9767375	0.002141
318595592	76048	3841	8015.786758	31719	11	0.596533	32008	3	0.504811	9762616	0.004580
318598865	76947	3877	8066.940700	31895	5	0.755315	31931	2	0.327862	9757619	0.005725
318588946	75586	3790	8095.040097	31782	4	0.635440	31983	7	0.592379	9752792	0.004469
318597577	73095	3673	8042.918025	31847	8	0.495436	31821	9	0.699734	9747984	0.005621
318608924	72365	3681	7971.496141	31811	11	0.694004	31900	7	0.817902	9743082	0.005304
318621096	74622	3813	7964.799277	31787	7	0.814428	32052	5	0.889566	9738288	0.004848
318602366	75733	3900	8004.429006	31799	4	0.458360	31875	5	0.772939	9733447	0.003825
318609521	76126	3910	8072.538840	32091	1	0.398476	31825	2	0.799738	9728568	0.003774
318601734	73688	3683	8083.208674	32159	5	0.442815	31794	3	0.585020	9723628	0.005848
318590461	71833	3715	8034.787845	32039	6	0.662093	31642	10	0.748333	9718727	0.004180
318602587	70949	3729	7927.853023	31742	2	0.784171	31856	4	0.847376	9714005	0.004872
318609419	74050	3715	7901.612522	31866	4	0.813467	32104	1	0.723305	9709156	0.006307
318594307	77551	3960	7999.686738	31792	7	0.886876	31801	9	0.826731	9704374	0.004310
318595756	79070	4130	8125.164932	31922	14	0.892300	31718	4	0.795625	9699477	0.007008
318580403	77785	3851	8179.965457	32010	2	0.914447	31928	6	0.604172	9694710	0.006632
318552741	75013	3880	8148.864778	31948	1	0.693321	31987	2	0.418110	9689778	0.005681
318582405	72065	3744	8067.199603	31878	4	0.659140	32008	4	0.596814	9685008	0.004983
318596513	70285	3584	7941.550976	31911	6	0.743065	31927	2	0.755486	9680197	0.007784
318618251	73104	3700	7878.654314	31612	8	0.844181	31815	4	0.823179	9675311	0.007217
318594207	77710	3975	7970.681505	31810	2	0.905503	31807	3	0.428920	9670471	0.006941
318596482	78227	3936	8085.534417	31928	4	0.795113	31930	9	0.653666	9665596	0.006534
318586768	76972	3970	8130.275606	32011	5	0.875746	31800	3	0.779394	9660681	0.006128
318572889	74186	3866	8106.687147	31954	7	0.420635	31907	6	0.866213	9655821	0.006531
318593364	73167	3784	8039.061020	31706	10	0.648641	31858	4	0.446784	9650996	0.006528
318583088	73184	3646	8000.009067	31840	17	0.786917	31639	5	0.490293	9646074	0.006259
318602386	71937	3703	7928.333612	31767	14	0.870775	31801	3	0.690886	9641187	0.005956
318614983	74853	3813	7918.286305	31853	6	0.921631	32096	9	0.812536	9636310	0.006055
318591317	78347	3981	8037.694517	31950	5	0.952473	31879	6	0.886312	9631572	0.005912
318556884	77465	3995	8132.711992	32033	3	0.971177	32025	6	0.931053	9626598	0.005543
318584340	74812	3785	8116.622092	31748	4	0.982520	31674	6	0.832112	9621843	0.005801
318584258	72883	3685	8046.067931	31933	1	0.833316	31740	10	0.772007	9616991	0.006407
318599565	73090	3731	7987.196472	31983	5	0.778601	31597	2	0.764242	9612154	0.006173
318583425	73931	3811	7992.994915	31841	4	0.604640	31837	5	0.800807	9607511	0.005459
318566254	74189	3793	8011.303176	31892	10	0.710137	31797	2	0.872935	9602733	0.005421
318601891	74524	3813	8036.504629	31812	8	0.824211	32078	4	0.922941	9597936	0.004550
318615314	74124	3898	8019.195083	31988	3	0.809251	31776	4	0.953267	9593068	0.004156
318593965	75133	3822	8027.802136	31918	3	0.794958	31954	3	0.864444	9588289	0.004045
318609108	74592	3844	8023.810896	31879	5	0.871696	31793	4	0.861869	9583607	0.004217
318581918	76492	3933	8038.122108	31834	7	0.922189	32035	11	0.557669	9578785	0.004517
318598529	76389	3792	8081.366505	31845	3	0.635512	31989	2	0.569994	9574082	0.004303
318579615	74653	3663	8083.823257	31908	11	0.778955	31750	1	0.693040	9569273	0.004252
318574748	74008	3722	8068.205182	31913	5	0.865946	31945	6	0.737666	9564659	0.004332
318590269	71971	3705	8010.857043	31756	6	0.822660	31652	0	0.481796	9559841	0.004568
318588474	73478	3714	7960.400337	31710	7	0.642358	31855	7	0.329608	9555089	0.004326
318588759	75643	3906	7979.249213	31802	7	0.657610	32008	7	0.593438	9550326	0.004461
318592246	76014	3972	8035.561110	31784	5	0.792356	31662	6	0.753438	9545591	0.005238
318594074	76280	3888	8077.931289	31885	5	0.830906	31865	1	0.801219	9540952	0.005093
318595852	73997	3710	8068.637996	31723	3	0.881088	32233	5	0.567145	9536312	0.005072
318570787	74192	3835	8047.128919	32050	0	0.737898	31941	12	0.737493	9531434	0.004940
318595098	72853	3753	8021.858293	31930	7	0.601305	31849	6	0.840801	9526774	0.004679
318595611	73310	3728	7973.833137	31886	10	0.758210	32040	6	0.903453	9522074	0.005113
318599903	73937	3771	7970.725168	32002	4	0.853365	31841	6	0.648586	9517414	0.004848
npatches	nstrain	runtime	dt	init_x	init_y	init_y_blood	init_z	init_S	beta0	beta1	beta2	beta3	mean_beta	B	d	delta	delta_blood	b[0]	mut	m	CTL	c	g	epsilon	k	het	lambda	rho	omega	x_max	patch.dyna	DELTA	A	VA
10000	1	100.000000	0.001000	21900	9499	5000000	0.001000	10000000	4.755532	4.669964	3.525357	4.402424	4	800000000	0.010000	1.000000	1.000000	80000	0.000050	0.004800	0	0.500000	0.000000	2.500000	5.000000	0.500000	0.000000	0.000000	0.000000	31872	0	10.000000	7.000000	1.000000
sus	inf	inf_blood	z	x[0]	y[0][0]	z[0]	x[1]	y[1][0]	z[1]	S[0]	synchrony
219000000	94990000	5000000	10.000000	21900	9499	0.001000	21900	9499	0.001000	10000000	0.000000
190075574	129434092	6692445	3941.516320	16827	14262	0.394152	16842	14212	0.394152	9994939	0.000000
239211913	47872244	2500629	6325.803353	22283	5415	0.632580	22328	5482	0.632580	9989804	0.000000
283529600	15142780	790356	7771.765723	27625	1689	0.777177	27657	1718	0.777177	9984677	0.000000
305326882	4802486	251077	8648.676577	30255	557	0.864868	30151	569	0.864868	9979672	0.000000
314119600	1476433	77811	9180.483393	31136	175	0.918048	30974	151	0.918048	9974781	0.000000
317288056	423865	22180	9503.000201	31637	41	0.950300	31509	53	0.950300	9969672	0.000000
318300428	114661	5844	9665.238884	31794	22	0.969859	31920	7	0.969859	9964683	0.000000
318611779	33132	1735	7713.851751	31996	1	0.760484	32009	3	0.559952	9959694	0.000000
318683795	27499	1396	4733.699642	31704	2	0.486756	31944	2	0.213060	9954839	0.000000
318666092	51256	2528	4827.345251	31953	8	0.440632	31633	13	0.476248	9949946	0.000000
318602097	78676	4064	6115.089400	31667	7	0.660769	31974	18	0.682368	9945106	0.000000
318595219	75061	3865	7085.513667	31665	7	0.794271	31711	6	0.807371	9940115	0.000000
318610345	50072	2567	7014.643579	31944	5	0.875235	31856	4	0.789513	9935197	0.000000
318652673	38967	1951	5939.667079	31904	3	0.924336	31975	7	0.551793	9930232	0.000000
318647936	47150	2376	5543.314381	31881	4	0.805974	31887	10	0.728183	9925271	0.000000
318651559	57552	2923	5973.104733	31758	3	0.675815	31708	1	0.734435	9920351	0.000000
318623138	60666	3064	6465.755019	32007	4	0.800172	31861	9	0.770153	9915436	0.000000
318611344	53291	2729	6576.529061	31748	9	0.878813	31676	8	0.697650	9910457	0.000000
318637509	46478	2447	6206.400966	31761	2	0.926506	31649	6	0.816639	9905713	0.000000
318620425	47159	2400	5910.386281	31855	7	0.597496	31774	1	0.307756	9900769	0.000000
318646144	53926	2801	6003.794288	31962	5	0.711193	31652	13	0.500334	9895791	0.000000
318630462	57648	2897	6318.823399	31862	8	0.824851	31978	8	0.696975	9890878	0.000000
318618394	53173	2688	6422.796439	31754	4	0.331141	31881	3	0.816229	9886029	0.000000
318627115	49077	2511	6236.340289	31800	7	0.594367	31905	6	0.534783	9881151	0.000000
318664493	47729	2444	6007.731049	31731	7	0.602363	31964	1	0.348709	9876343	0.000000
318635900	50644	2638	5967.299365	31824	3	0.758851	31808	2	0.542319	9871400	0.000000
318643870	56049	2892	6192.541052	32191	1	0.496489	32008	11	0.690767	9866385	0.000000
318626297	54801	2822	6387.468532	31806	7	0.460436	31736	2	0.812464	9861482	0.000000
318637340	50031	2548	6288.149001	32056	7	0.672779	31845	6	0.637194	9856652	0.000000
318645199	49096	2404	6100.130149	31948	5	0.740242	31771	5	0.748778	9851851	0.000000
318645573	50725	2656	6036.241292	31900	6	0.687841	31772	4	0.564125	9846965	0.000000
318615617	53728	2698	6188.066645	31886	2	0.701864	31956	5	0.538307	9842033	0.000000
318614858	53109	2671	6288.855067	31861	8	0.819194	31831	2	0.687213	9837308	0.000000
318641178	49867	2670	6183.996228	31799	4	0.733374	31727	2	0.810309	9832511	0.000000
318640411	49753	2506	6091.049857	31867	13	0.838304	31915	4	0.802501	9827642	0.000000
318642489	51923	2572	6065.270754	31941	4	0.901938	31721	3	0.744505	9822648	0.000000
318614322	53864	2819	6194.207863	31803	0	0.680016	31833	2	0.659908	9817832	0.000000
318615469	53270	2711	6295.136927	31859	12	0.521032	31771	7	0.788750	9812923	0.000000
318613824	50194	2544	6228.228968	31886	13	0.709527	31951	8	0.659908	9808064	0.000000
318631586	49745	2608	6112.623482	31976	2	0.823841	31914	2	0.765394	9803080	-1.#IND00
318638656	51649	2551	6107.576912	31765	7	0.804991	31912	5	0.585767	9798215	-1.#IND00
318638504	53255	2680	6210.463534	31613	6	0.743888	31903	14	0.587486	9793383	-1.#IND00
318619873	51311	2723	6228.238736	32146	8	0.844680	32022	4	0.749829	9788433	0.012576
318646373	49771	2546	6155.781027	31878	6	0.905805	31967	3	0.577913	9783459	0.012689
318655970	50232	2625	6070.673999	31890	3	0.861294	32163	7	0.744023	9778524	0.008673
318638262	52180	2709	6143.634188	31807	2	0.429386	31800	1	0.740127	9773457	0.004128
318608851	53508	2812	6234.186370	31747	11	0.651514	31616	4	0.785595	9768613	0.007414
318640110	51672	2584	6255.469004	31876	7	0.788659	31594	2	0.363867	9763778	0.007585
318648684	50719	2555	6173.163225	31814	3	0.410702	31626	16	0.436711	9758909	0.006662
318668560	50503	2593	6108.919873	31847	2	0.642617	31835	9	0.658391	9753872	0.005996
318621344	51940	2542	6126.772098	31839	4	0.502807	31795	3	0.792829	9748997	0.005597
318647716	52737	2674	6207.207695	31961	10	0.698475	32052	7	0.874360	9744047	0.004451
318635055	51691	2708	6209.519688	31561	7	0.817138	32095	4	0.547216	9739246	0.003523
318650172	51795	2675	6183.207358	31737	2	0.372025	31871	11	0.725407	9734356	0.003692
318648318	51649	2685	6183.630267	31765	5	0.575866	31783	9	0.833472	9729496	0.003563
318620781	51768	2608	6184.774197	31739	2	0.451404	31872	9	0.821121	9724680	0.004303
318637789	52147	2634	6143.202722	31824	1	0.411771	31875	0	0.774214	9719796	0.006450
318627554	51383	2606	6135.705239	31751	1	0.218693	31929	13	0.583049	9714935	0.005842
318618462	51682	2608	6172.969480	31985	19	0.471288	31811	11	0.747138	9710079	0.004435
318608422	51291	2594	6165.188462	31873	6	0.679360	31774	3	0.650512	9705231	0.004087
318661587	51505	2615	6159.511460	31874	3	0.805546	31893	4	0.329859	9700359	0.004067
318656442	51626	2691	6155.273189	31725	8	0.869201	31906	18	0.593590	9695471	0.005065
318638408	51485	2595	6144.051269	31860	3	0.873651	32038	5	0.745682	9690663	0.007535
318634794	53070	2678	6179.120965	31940	2	0.883664	32039	1	0.764235	9685898	0.007123
318644941	52566	2646	6246.879914	31759	1	0.377393	31810	5	0.617121	9681091	0.007144
318633090	50414	2608	6189.516383	31997	28	0.618992	31823	8	0.767801	9676189	0.006536
318624468	49631	2581	6072.960266	31878	7	0.768936	32037	2	0.352205	9671314	0.006102
318627964	51691	2615	6084.259797	31914	7	0.775927	32006	2	0.607142	9666430	0.003150
318621911	52685	2669	6169.876765	31767	7	0.864110	31711	7	0.742382	9661611	0.002156
318641857	53522	2722	6271.241933	31677	2	0.658533	31576	1	0.505936	9656781	0.001753
318644229	49909	2469	6234.298183	31781	2	0.730220	31867	6	0.443976	9651864	0.001585
318638533	48774	2477	6065.495946	32200	2	0.744727	31732	12	0.662796	9647133	0.002311
318645855	50638	2625	5999.470891	31979	3	0.449544	31835	1	0.299463	9642321	0.002934
318623938	53881	2791	6127.405456	31955	0	0.241575	31952	5	0.567036	9637560	0.002602
318621694	54323	2814	6285.774486	31671	6	0.436242	32102	4	0.464380	9632867	0.002242
318649641	50836	2612	6282.092398	31800	10	0.526966	31838	4	0.517587	9628072	0.002154
318644084	49842	2456	6107.536348	31770	6	0.713126	31836	7	0.703932	9623461	0.002193
318637640	52506	2759	6103.879091	31917	3	0.308881	31693	4	0.762785	9618788	0.002344
318633844	53555	2749	6215.784108	31557	10	0.507335	31993	4	0.554195	9614042	0.002139
318643241	52531	2724	6272.757343	31927	8	0.701221	32051	11	0.497731	9609272	0.002749
318634406	50999	2646	6247.729227	32101	15	0.818804	31846	3	0.695397	9604572	0.002956
318635204	49020	2584	6124.809659	31976	13	0.890113	31867	3	0.795145	9599725	0.002736
318624450	51228	2679	6053.277734	31727	1	0.589210	31913	3	0.875765	9594937	0.003161
318619036	53578	2708	6174.788003	31599	3	0.732410	31885	7	0.770145	9590111	0.002707
318649529	52361	2676	6262.621774	31724	5	0.472899	31896	4	0.608597	9585335	0.002883
318639777	50901	2537	6220.854004	31771	9	0.548527	32023	8	0.762632	9580654	0.002737
318627437	51615	2599	6188.087845	31945	5	0.726202	32002	2	0.545502	9575813	0.002724
318643935	52719	2776	6212.903739	31980	5	0.737055	31920	15	0.591722	9571136	0.002364
318647304	51830	2681	6244.290647	32017	7	0.840536	31907	6	0.629846	9566422	0.002591
318660029	50993	2588	6193.261838	31809	8	0.792602	31895	2	0.292078	9561597	0.002772
318628036	52017	2690	6146.155533	31809	2	0.874223	31984	17	0.527253	9556807	0.003131
318664974	53191	2788	6217.341655	31956	2	0.607969	32095	2	0.713301	9552035	0.003422
318665445	51163	2679	6214.611596	31919	3	0.683689	31923	0	0.496388	9547332	0.003007
318640122	50778	2568	6152.028032	31716	2	0.808172	31928	10	0.432655	9542499	0.002455
318643313	50605	2597	6114.519308	31863	14	0.457327	31924	7	0.655931	9537739	0.002338
318630380	52500	2637	6113.816318	31956	8	0.670893	31626	6	0.598671	9532868	0.001747
318658846	51915	2736	6195.782035	31832	4	0.800412	31903	11	0.756612	9528137	0.001975
318661678	51699	2676	6183.910198	31814	5	0.827562	31675	10	0.852396	9523342	0.001946
318627509	51838	2563	6167.826606	32137	3	0.569169	31760	4	0.751886	9518485	0.001677
npatches	nstrain	runtime	dt	init_x	init_y	init_y_blood	init_z	init_S	beta0	beta1	beta2	beta3	mean_beta	B	d	delta	delta_blood	b[0]	mut	m	CTL	c	g	epsilon	k	het	lambda	rho	omega	x_max	patch.dyna	DELTA	A	VA
10000	1	100.000000	0.001000	21900	9499	5000000	0.001000	10000000	2.044530	3.015160	4.230285	2.060138	4	800000000	0.010000	1.000000	1.000000	80000	0.000050	0.004800	0	0.500000	0.000000	2.500000	6.000000	0.500000	0.000000	0.000000	0.000000	31872	0	10.000000	7.000000	1.000000
sus	inf	inf_blood	z	x[0]	y[0][0]	z[0]	x[1]	y[1][0]	z[1]	S[0]	synchrony
219000000	94990000	5000000	10.000000	21900	9499	0.001000	21900	9499	0.001000	10000000	0.000000
197660486	109854158	5713916	3941.516320	25335	8414	0.394152	22419	9631	0.394152	9995004	0.000000
256244883	29958838	1576440	6325.803353	29076	1998	0.632580	27530	2458	0.632580	9989961	0.000000
298163645	6373978	335861	7771.765723	31085	357	0.777177	30674	436	0.777177	9985061	0.000000
313623904	1165550	61962	8648.676577	31631	62	0.864868	31678	48	0.864868	9979979	0.000000
317726764	177548	9399	9179.424831	31922	6	0.918048	31878	18	0.918048	9974936	0.000000
318551898	25302	1304	7338.885059	31750	4	0.565677	31866	1	0.450040	9969886	0.000000
318688738	16962	834	3570.081143	31877	1	0.228584	32045	8	0.642477	9964929	0.000000
318676090	36330	1834	3620.427603	31813	1	0.174318	32087	1	0.456614	9959805	0.000000
318641026	60927	2992	5004.203464	31991	1	0.327777	31804	3	0.508021	9954854	0.000000
318610965	52019	2619	5886.816163	32010	4	0.543832	31905	1	0.508597	9949897	0.000000
318663900	34442	1713	5407.794489	31755	5	0.557402	32051	5	0.598914	9944885	0.000000
318681831	31530	1530	4516.892855	31911	6	0.377723	31598	3	0.591206	9939864	0.000000
318664324	40463	2003	4608.459892	31950	1	0.401865	31870	0	0.203833	9934788	0.000000
318638399	46905	2341	5126.753085	32204	1	0.229024	32085	5	0.515615	9929744	0.000000
318647869	42675	2195	5362.571879	31958	5	0.488587	31759	2	0.263460	9924767	0.000000
318657320	37045	1801	5072.088812	31934	1	0.656704	31821	2	0.446118	9919739	0.000000
318666267	37294	1917	4807.810897	31907	3	0.390074	31776	3	0.430384	9914793	0.000000
318656005	40530	2150	4895.069037	31900	3	0.381756	31894	0	0.428201	9909881	0.000000
318660690	41393	2074	5069.813484	31939	1	0.252641	31848	2	0.501907	9904931	0.000000
318678183	39068	1977	5039.457034	32033	0	0.252634	32100	12	0.579739	9900019	0.000000
318682919	39463	2031	4979.765100	31853	3	0.450167	32047	2	0.745131	9895092	0.000000
318676241	39610	2000	4972.973604	31815	2	0.401934	31945	4	0.385887	9890148	0.000000
318648268	39203	1997	4981.578440	31735	1	0.353191	31952	2	0.295365	9885223	0.000000
318657552	39175	2039	4968.420962	31906	2	0.408495	31899	4	0.465006	9880443	0.000000
318675622	39088	1978	4942.201247	31846	4	0.545268	31853	3	0.571396	9875537	0.000000
318640640	40320	2073	4970.886358	32024	2	0.654145	31917	3	0.715481	9870634	0.000000
318665542	40701	2031	5013.159033	31859	1	0.273034	32056	0	0.402669	9865751	0.000000
318670168	39830	2088	5031.034825	32168	0	0.196295	31803	1	0.281375	9860785	0.000000
318665807	39094	1999	4988.552596	31857	5	0.264693	31822	2	0.278938	9855921	0.000000
318669784	38741	2068	4943.446056	31984	4	0.479690	31906	7	0.562709	9850889	0.000000
318625262	39150	1941	4932.149319	31875	0	0.306993	31938	3	0.504376	9846068	0.000000
318641440	40666	2103	4983.704302	31897	2	0.393402	31998	4	0.314753	9841113	0.000000
318668034	39683	1958	5011.329206	31777	2	0.326070	31898	3	0.446675	9836313	0.000000
318673469	40091	2177	4985.754601	31595	4	0.385135	31902	4	0.375266	9831463	0.000000
318660825	40003	1980	5006.580014	31815	1	0.617785	31948	1	0.455953	9826597	0.000000
318629623	39717	1998	4989.264614	31890	2	0.615513	31964	4	0.428228	9821628	0.000000
318675542	39961	2010	5008.329232	31886	0	0.496973	31930	0	0.416645	9816668	0.000000
318633840	39972	2074	4996.737595	31709	0	0.286517	31986	1	0.308590	9811745	0.000000
318670684	40054	2007	5015.857539	31925	6	0.468385	31743	1	0.543204	9806814	0.000000
318669863	38795	2058	4982.120794	32141	2	0.305846	31766	3	0.538544	9802023	-1.#IND00
318678423	38402	1990	4904.794416	31693	1	0.242875	32014	4	0.449545	9797021	-1.#IND00
318669180	40303	2063	4934.251361	31977	0	0.378611	32104	4	0.603185	9792072	-1.#IND00
318654688	41142	2083	5007.665085	31870	5	0.607881	32026	4	0.722138	9787152	-0.005851
318666882	40764	2134	5102.377309	31837	3	0.447549	31866	2	0.355287	9782331	-0.002951
318657647	38848	2006	5022.819426	31608	0	0.307567	31818	3	0.609011	9777350	-0.007054
318679529	38936	2042	4942.673872	31704	4	0.232447	31949	2	0.232081	9772492	-0.004767
318638164	40413	1998	4964.023244	31944	5	0.341473	31837	8	0.534292	9767607	-0.004872
318653285	39935	2010	4996.290172	32049	3	0.600633	31925	0	0.602063	9762755	-0.005145
318649563	40007	2036	4967.327055	32051	1	0.365920	31644	2	0.268757	9757732	-0.000813
318654572	40157	2047	5018.698218	31870	7	0.298397	31799	6	0.556534	9752965	-0.000718
318669375	40358	2113	5022.416057	31836	6	0.348497	31906	4	0.377063	9748220	-0.000930
318650391	40196	2066	5000.752406	31960	2	0.451939	31862	3	0.501908	9743274	-0.001265
318659248	40530	2009	5041.326990	32166	2	0.388272	32018	1	0.355026	9738429	-0.001758
318639178	40392	1971	5051.569362	31732	2	0.381563	31925	2	0.448115	9733610	-0.003378
318649941	39971	2097	5032.918338	31915	2	0.546343	32035	0	0.286477	9728678	-0.003349
318637656	40001	2077	4998.152614	31795	2	0.409472	31758	0	0.227655	9723874	-0.002890
318632423	40196	1979	5011.545706	31882	1	0.270396	31993	3	0.276790	9719013	-0.002569
318658527	39464	2017	5006.765323	31848	4	0.194920	31969	9	0.380587	9714215	-0.002669
318642136	39747	2030	4972.322375	31650	0	0.386239	31751	4	0.354555	9709356	-0.000863
318639841	39621	2018	4971.571394	31858	5	0.491360	31740	1	0.306808	9704484	-0.000679
318632283	39800	2134	4957.396113	32055	3	0.332281	31817	4	0.552802	9699615	-0.000611
318638824	39927	1965	4972.392426	31862	5	0.363394	32133	2	0.396280	9694717	-0.000925
318663393	39995	2025	5019.085022	31926	2	0.360950	31925	0	0.412321	9689838	-0.000843
318641612	40721	2074	5010.018854	31757	4	0.367013	31882	4	0.378390	9684999	-0.000613
318658063	39905	2008	5035.554029	32005	2	0.600578	31798	1	0.365665	9680188	-0.000752
318673076	39318	2015	5011.567017	32002	4	0.318382	31837	7	0.480718	9675355	-0.000890
318634588	38602	1974	4913.630438	31905	4	0.307893	31762	2	0.633973	9670511	-0.000430
318669178	40091	1972	4911.195077	31904	2	0.412498	31968	3	0.567469	9665787	-0.000512
318661860	40337	2077	5012.712657	31901	0	0.327998	31940	2	0.734731	9660937	0.000808
318682553	39256	1954	5025.617664	31735	4	0.389638	31845	10	0.601961	9656111	-0.000142
318650699	38703	1946	4942.886742	31857	4	0.496603	31922	1	0.360489	9651278	-0.000221
318658839	40630	2080	4940.721067	31799	0	0.391736	32100	2	0.277766	9646536	0.000526
318660016	41183	2118	5066.026767	31930	3	0.458423	31885	0	0.444584	9641739	0.001397
318653966	39670	2081	5048.345531	31842	3	0.550927	31834	4	0.560528	9636955	0.001330
318646152	39639	1968	5014.426143	31837	1	0.526665	31868	2	0.308802	9632133	0.001455
318656253	39466	1987	4966.767311	31951	1	0.235190	31965	5	0.580820	9627257	0.002246
318678298	40428	2055	5002.575212	31691	4	0.244303	31821	2	0.367215	9622386	0.001908
318671624	39418	1965	5000.381506	31781	2	0.323718	31733	3	0.424005	9617579	0.001717
318659015	39665	2033	4975.572519	31774	3	0.511095	31764	1	0.612109	9612752	0.001562
318665522	39933	2054	4982.005994	31728	2	0.633691	32078	2	0.684269	9608011	0.000549
318643878	39089	1914	4997.105093	31808	7	0.501893	31937	1	0.406031	9603247	0.000654
318654553	38940	1909	4957.588736	31892	0	0.366027	31867	6	0.295451	9598419	0.000936
318641647	40237	2055	4961.439586	31989	1	0.413411	31755	3	0.303444	9593662	0.000945
318649209	40624	2100	5029.631505	31940	3	0.313238	31974	1	0.264168	9588735	0.000880
318642563	40042	2033	5049.175625	31840	2	0.325831	31993	0	0.390950	9583869	0.001088
318653566	39233	2048	5009.576053	31885	6	0.527747	31868	3	0.284330	9579147	0.001284
318661420	38680	2061	4947.364091	32123	2	0.266445	31881	3	0.565978	9574377	0.001059
318643325	38940	1991	4931.807229	32100	0	0.289308	31745	3	0.557401	9569635	0.001285
318673459	39165	2029	4944.054352	31757	3	0.366432	31957	1	0.504107	9564928	0.001397
318658720	40824	2075	4976.210186	31891	3	0.340996	32012	4	0.437798	9560115	0.001338
318654960	40783	2135	5055.141967	31826	2	0.252749	31909	3	0.501070	9555251	0.001780
318632440	39676	2104	5060.841343	31905	4	0.483321	31981	5	0.697421	9550420	0.001145
318645048	38033	1873	4968.862209	31736	3	0.686658	31852	1	0.354713	9545659	0.000775
318643419	38559	1988	4895.452048	31883	1	0.388085	31842	4	0.371501	9540831	0.000862
318659038	40331	2018	4913.487021	31769	6	0.503494	31585	2	0.416501	9536075	0.000705
318649666	40880	2074	5018.855500	31730	0	0.233918	31816	5	0.441061	9531365	0.000707
318656575	40321	2038	5025.818794	32030	0	0.233612	31875	3	0.443112	9526507	0.000469
318657675	39848	1960	5019.720500	32018	5	0.419806	32003	4	0.324001	9521572	0.000344
318670798	38911	1977	4967.307058	31539	1	0.380501	31746	1	0.231310	9516926	0.000328
npatches	nstrain	runtime	dt	init_x	init_y	init_y_blood	init_z	init_S	beta0	beta1	beta2	beta3	mean_beta	B	d	delta	delta_blood	b[0]	mut	m	CTL	c	g	epsilon	k	het	lambda	rho	omega	x_max	patch.dyna	DELTA	A	VA
10000	1	100.000000	0.001000	21900	9499	5000000	0.001000	10000000	2.792068	3.027036	3.724790	3.519259	4	800000000	0.010000	1.000000	1.000000	80000	0.000050	0.004800	0	0.500000	0.000000	2.500000	7.000000	0.500000	0.000000	0.000000	0.000000	31872	0	10.000000	7.000000	1.000000
sus	inf	inf_blood	z	x[0]	y[0][0]	z[0]	x[1]	y[1][0]	z[1]	S[0]	synchrony
219000000	94990000	5000000	10.000000	21900	9499	0.001000	21900	9499	0.001000	10000000	0.000000
205326205	92731685	4846810	3941.516320	23789	8174	0.394152	23230	8121	0.394152	9995002	0.000000
270322763	18262384	968275	6325.803353	28699	1372	0.632580	28395	1473	0.632580	9989941	0.000000
307079437	2430839	129961	7771.765723	31172	165	0.777177	31118	164	0.777177	9985011	0.000000
316803458	230782	12335	8648.674438	31841	15	0.864868	31721	23	0.864868	9979986	0.000000
318482392	18602	934	6632.625099	32131	1	0.720279	31926	0	0.429296	9974882	0.000000
318671298	11436	595	2889.533029	31806	1	0.194105	32013	0	0.189319	9969984	0.000000
318672886	25336	1299	2926.218055	31802	1	0.181727	31953	6	0.245547	9964961	0.000000
318668685	42531	2218	4051.627760	31841	4	0.472409	31930	2	0.390142	9960100	0.000000
318670501	39405	1969	4782.686810	31625	5	0.547760	31819	3	0.451888	9955059	0.000000
318675247	28256	1509	4410.068179	32005	3	0.725737	31848	2	0.447805	9950114	0.000000
318706296	26927	1346	3863.613211	32060	5	0.477823	31945	3	0.515261	9945189	0.000000
318669029	31150	1563	3919.858418	32105	2	0.323581	31708	5	0.345203	9940091	0.000000
318666136	34275	1766	4197.393736	31877	6	0.589782	31984	5	0.602895	9934997	0.000000
318674491	32446	1669	4267.731150	31969	4	0.466081	31938	3	0.288230	9930034	0.000000
318693697	30453	1516	4138.067219	31799	0	0.207170	31938	4	0.413460	9925130	0.000000
318668402	30533	1579	4051.163397	31981	0	0.174208	31679	0	0.490829	9920170	0.000000
318661500	32746	1602	4123.511446	31659	6	0.259916	31670	4	0.343105	9915196	0.000000
318686953	32297	1637	4221.187559	31838	6	0.318890	31828	5	0.387886	9910288	0.000000
318687725	31498	1665	4222.683482	31812	1	0.309701	31878	4	0.542211	9905372	0.000000
318689195	29626	1554	4076.791119	31901	3	0.401814	31912	8	0.370283	9900431	0.000000
318664895	32109	1554	4067.998138	32123	6	0.487986	32021	3	0.618105	9895377	0.000000
318668095	32512	1700	4210.491894	32008	1	0.199399	32006	3	0.343151	9890437	0.000000
318666707	31637	1634	4185.859812	31753	13	0.411622	31866	0	0.219548	9885523	0.000000
318670545	30099	1504	4108.456576	31819	3	0.423548	31538	2	0.240356	9880765	0.000000
318659688	30049	1583	4021.830229	31660	3	0.518630	31882	3	0.275507	9875857	0.000000
318656075	31741	1654	4108.173243	31908	5	0.350244	31605	0	0.300008	9870875	0.000000
318688320	30983	1624	4131.910670	31742	1	0.232145	31918	5	0.447092	9865843	0.000000
318659230	30760	1561	4091.000167	32037	5	0.294170	31897	2	0.578327	9860887	0.000000
318655327	31346	1556	4104.442928	31914	1	0.549428	31870	1	0.382443	9856045	0.000000
318684112	31434	1548	4124.069903	31776	3	0.285038	32043	2	0.337091	9851065	0.000000
318672017	31806	1649	4127.918327	31817	1	0.221659	31806	1	0.517956	9846141	0.000000
318680499	31719	1539	4167.675995	31827	3	0.265797	31733	0	0.240694	9841217	0.000000
318697267	31127	1591	4161.333668	31804	7	0.323570	32056	1	0.272590	9836192	0.000000
318665207	30971	1598	4095.268432	31859	1	0.385756	31893	2	0.364785	9831308	0.000000
318687253	32198	1620	4119.337030	31778	1	0.289236	31711	2	0.258374	9826318	0.000000
318657839	32443	1709	4190.628563	32109	0	0.221516	31818	7	0.550238	9821390	0.000000
318657930	31247	1578	4171.880046	31799	3	0.483322	31879	1	0.319638	9816404	0.000000
318665698	30491	1481	4110.015874	31995	2	0.686658	31766	9	0.358790	9811468	0.000000
318678662	30347	1561	4059.252623	31861	0	0.202792	31829	1	0.243927	9806536	0.000000
318692640	32298	1606	4084.067469	31778	2	0.407341	31895	4	0.332241	9801698	-1.#IND00
318679084	32370	1602	4195.171435	31893	4	0.612960	31809	4	0.332094	9796893	-1.#IND00
318674143	31329	1509	4152.782615	31942	2	0.341041	31857	3	0.394286	9792044	-0.030283
318690999	31365	1644	4140.438508	31597	3	0.382824	31885	1	0.344751	9787159	-0.017203
318674767	31213	1499	4113.397432	31910	2	0.315726	31730	4	0.429953	9782190	-0.007645
318669055	31786	1611	4108.742110	31738	1	0.354670	31987	2	0.554476	9777337	0.001216
318676327	32202	1623	4156.721598	31929	1	0.287946	31766	1	0.389280	9772501	0.000405
318671557	31405	1650	4174.694109	32033	4	0.405037	31994	3	0.483790	9767625	0.001270
318701330	30499	1497	4108.134446	31896	1	0.477216	31867	7	0.629717	9762706	0.008058
318679379	31416	1585	4090.441495	31872	0	0.425695	31807	2	0.774143	9757754	-0.003087
318685231	32319	1689	4137.098561	31819	2	0.448109	31986	3	0.496987	9752811	-0.001539
318661422	32873	1694	4253.834206	32042	4	0.352388	31891	3	0.589041	9747909	-0.001280
318680210	32250	1588	4217.890432	31841	1	0.373904	32063	1	0.328177	9743010	-0.000325
318695601	31320	1584	4171.786910	31737	2	0.285535	31889	3	0.337469	9737987	0.002467
318678146	30197	1498	4088.841813	31960	0	0.255311	31761	3	0.385457	9733231	-0.002006
318667560	31307	1491	4059.585699	31813	1	0.192559	31878	2	0.219623	9728512	-0.000699
318689935	32419	1611	4148.274143	32068	2	0.467915	32030	5	0.312335	9723661	0.001112
318678742	32132	1534	4199.705328	31988	2	0.321780	31827	0	0.326922	9718801	0.000063
318692189	30615	1568	4134.952425	32002	4	0.516904	31792	2	0.294539	9713953	0.000307
318660501	31140	1570	4120.248102	31979	4	0.417537	31994	3	0.348103	9709024	0.001095
318664702	31488	1685	4139.326851	31880	1	0.268759	31904	0	0.194353	9704154	0.000015
318669885	31442	1588	4123.353248	31685	2	0.318979	31637	7	0.370572	9699378	-0.000008
318662707	31446	1586	4143.307271	31734	1	0.177143	31934	1	0.342864	9694599	0.000340
318668238	31597	1586	4139.887696	31746	2	0.194936	32021	2	0.277864	9689687	-0.000495
318676856	31276	1570	4151.167368	31999	1	0.240816	31892	1	0.212356	9684815	-0.000981
318672162	31320	1568	4132.562281	31850	2	0.351736	31807	1	0.508194	9680085	-0.002840
318679245	32076	1621	4155.061002	31874	4	0.400293	31725	0	0.317488	9675230	-0.002181
318669012	31716	1578	4160.535032	31752	1	0.306686	31931	4	0.266869	9670453	-0.002988
318666767	31102	1621	4158.752171	31912	1	0.272382	32163	1	0.392480	9665631	-0.002929
318684142	31713	1634	4110.647141	31833	3	0.534481	31981	4	0.292064	9660874	-0.003055
318689259	31201	1682	4148.338917	31852	2	0.279270	31973	5	0.570669	9656143	-0.002534
318662500	31703	1589	4139.856866	31747	1	0.316716	32014	4	0.402269	9651323	-0.003028
318682052	31605	1595	4141.193945	31739	1	0.268802	31801	1	0.401469	9646427	-0.002866
318672861	30783	1551	4114.670072	31735	6	0.386756	31859	0	0.351775	9641643	-0.002419
318659922	31873	1684	4103.219617	31924	0	0.494224	31782	5	0.365754	9636850	-0.001699
318677658	31775	1687	4175.461234	31782	1	0.332875	31896	0	0.450804	9632026	-0.002014
318678777	30947	1597	4141.792563	31785	4	0.329877	31881	2	0.283399	9627246	-0.001806
318683050	31366	1674	4117.052229	31970	1	0.193290	31849	1	0.313547	9622516	-0.001954
318682499	31555	1579	4134.241297	31810	1	0.171500	32190	1	0.292147	9617551	-0.001533
318676617	31058	1595	4140.107393	31891	2	0.330563	31796	5	0.375405	9612743	-0.000945
318688503	31034	1531	4107.914240	31832	2	0.314281	31849	2	0.435225	9607943	-0.000867
318677521	31568	1577	4123.548963	32018	3	0.372759	31744	1	0.301591	9603132	-0.000637
318677547	32177	1637	4170.753847	31689	2	0.576767	31901	1	0.189657	9598380	-0.000832
318679358	30503	1559	4129.213210	31561	3	0.478814	32030	4	0.233290	9593584	-0.001166
318689202	30623	1543	4094.612350	31714	1	0.314550	31678	4	0.535025	9588750	-0.001009
318691517	31256	1617	4123.452651	31941	4	0.424115	31718	0	0.256788	9583995	-0.000602
318660888	31379	1584	4138.064944	32112	1	0.225040	31761	1	0.171133	9579198	-0.000402
318650373	31631	1561	4122.326389	31801	2	0.223484	31848	2	0.362513	9574399	-0.000954
318662671	31446	1545	4138.545979	31928	4	0.335988	31852	2	0.591482	9569587	-0.000883
318663340	30693	1613	4106.008305	31928	0	0.291222	31960	2	0.335787	9564769	-0.000175
318663999	31902	1593	4117.819196	31773	3	0.463058	31969	4	0.295074	9559961	-0.000202
318693609	31228	1653	4139.697397	31988	5	0.590782	31810	9	0.326824	9555086	-0.000259
318676206	31176	1499	4120.594136	31841	1	0.264134	31916	0	0.267286	9550318	0.000039
318661058	31279	1619	4139.108461	31723	3	0.490116	31828	5	0.521994	9545545	0.000181
318646145	31468	1597	4142.572286	31777	0	0.218050	31567	6	0.559396	9540756	0.000077
318677898	31371	1572	4136.724195	31904	5	0.357927	31906	5	0.389932	9536007	0.000495
318678531	31338	1595	4123.713976	31934	3	0.610612	31889	5	0.622385	9531207	0.000557
318672873	31961	1580	4171.022320	31707	0	0.340018	32005	1	0.217135	9526484	0.000717
318642097	31015	1633	4134.542303	31764	2	0.307042	31790	1	0.333727	9521762	-0.000021
318643680	31478	1602	4124.122411	31883	0	0.210349	31860	3	0.488712	9516919	0.000332
npatches	nstrain	runtime	dt	init_x	init_y	init_y_blood	init_z	init_S	beta0	beta1	beta2	beta3	mean_beta	B	d	delta	delta_blood	b[0]	mut	m	CTL	c	g	epsilon	k	het	lambda	rho	omega	x_max	patch.dyna	DELTA	A	VA
10000	1	100.000000	0.001000	21900	9499	5000000	0.001000	10000000	5.973585	3.233147	5.077185	4.241704	4	800000000	0.010000	1.000000	1.000000	80000	0.000050	0.004800	0	0.500000	0.000000	2.500000	8.000000	0.500000	0.000000	0.000000	0.000000	31872	0	10.000000	7.000000	1.000000
sus	inf	inf_blood	z	x[0]	y[0][0]	z[0]	x[1]	y[1][0]	z[1]	S[0]	synchrony
219000000	94990000	5000000	10.000000	21900	9499	0.001000	21900	9499	0.001000	10000000	0.000000
212570592	78155505	4111765	3941.516320	16862	9643	0.394152	23115	7001	0.394152	9995089	0.000000
281318827	10892481	582026	6325.803353	25881	1590	0.632580	28905	853	0.632580	9990053	0.000000
311990869	854959	46369	7771.765723	30281	160	0.777177	31302	66	0.777177	9984860	0.000000
317925503	39340	2126	8116.075747	31700	11	0.864868	31940	3	0.519133	9979847	0.000000
318637766	7303	362	3051.942906	31768	1	0.248449	31815	3	0.330714	9974855	0.000000
318726658	12732	648	2335.797675	31651	1	0.210659	31875	2	0.234078	9970021	0.000000
318680602	24242	1277	2891.431589	31930	4	0.436071	31880	2	0.535503	9964959	0.000000
318680842	30330	1560	3621.480677	32069	3	0.328788	31806	0	0.337538	9960031	0.000000
318692107	26090	1305	3756.769630	31909	0	0.234568	31828	2	0.238011	9955084	0.000000
318679539	23973	1219	3524.389511	31768	8	0.411012	32043	1	0.224312	9950027	0.000000
318692074	23192	1162	3407.365044	31855	2	0.566296	31879	2	0.492340	9945057	0.000000
318682090	25404	1311	3431.754464	31693	2	0.267630	31781	1	0.241315	9940114	0.000000
318669382	25796	1263	3558.251751	31807	0	0.365504	31923	3	0.402324	9935166	0.000000
318682316	24611	1220	3534.952889	31973	2	0.295912	31697	2	0.345785	9930101	0.000000
318653282	25089	1239	3503.010894	31960	5	0.521026	31880	2	0.228202	9925110	0.000000
318689397	25240	1270	3531.113805	31945	3	0.709524	31854	0	0.246589	9920114	0.000000
318679201	24317	1284	3495.764676	31977	0	0.541316	32095	7	0.377715	9915092	0.000000
318687791	24523	1280	3458.914304	31730	0	0.337647	32011	2	0.294251	9909999	0.000000
318700742	25274	1313	3500.167505	31851	9	0.406345	32017	0	0.215189	9904972	0.000000
318694082	25711	1287	3540.674429	31839	10	0.639975	31902	6	0.372167	9900121	0.000000
318693043	25800	1302	3581.502234	31984	5	0.759448	31880	0	0.231238	9895188	0.000000
318686461	24364	1250	3512.925154	32003	3	0.707828	31803	0	0.219849	9890160	0.000000
318688692	23825	1241	3427.929839	31896	11	0.555157	31893	1	0.308593	9885177	0.000000
318677278	24280	1193	3445.748159	31901	1	0.263351	31962	2	0.251444	9880260	0.000000
318696496	25492	1303	3487.801111	31718	1	0.185758	32045	2	0.223842	9875363	0.000000
318657817	25482	1240	3514.732234	31921	8	0.503096	32032	4	0.366239	9870362	0.000000
318671707	24692	1312	3505.211663	31781	8	0.698650	32015	0	0.338823	9865399	0.000000
318672132	24966	1288	3516.750122	31883	2	0.664569	31713	0	0.206794	9860583	0.000000
318667017	25007	1270	3497.650969	32013	2	0.299574	31825	1	0.266604	9855468	0.000000
318675013	24924	1353	3530.820983	31853	2	0.575223	31955	9	0.467917	9850441	0.000000
318687346	24697	1307	3519.550099	31918	0	0.313101	31798	1	0.272376	9845469	0.000000
318671858	24817	1293	3493.746934	31651	10	0.388410	31691	2	0.316022	9840449	0.000000
318665403	25563	1314	3522.802932	31949	11	0.629098	31638	2	0.522458	9835420	0.000000
318677947	25062	1214	3530.820313	31638	8	0.412085	31821	4	0.247983	9830505	0.000000
318679496	24387	1245	3481.949316	31823	6	0.510636	31960	2	0.325091	9825517	0.000000
318701698	25339	1303	3502.614475	31948	1	0.486440	31826	0	0.184548	9820571	0.000000
318696817	24755	1246	3521.276234	31761	6	0.303200	31962	4	0.409917	9815527	0.000000
318696090	24722	1258	3503.657924	32112	1	0.564608	31730	0	0.320268	9810636	0.000000
318700037	24254	1272	3490.777899	31753	3	0.687219	31860	0	0.290661	9805684	0.000000
318684456	24132	1208	3442.241453	31782	2	0.357943	31941	1	0.267389	9800845	-1.#IND00
318680606	24990	1212	3463.669723	31939	4	0.255178	32019	9	0.392712	9796051	-1.#IND00
318671332	25052	1254	3497.114755	31923	7	0.378005	31789	0	0.367570	9791129	-1.#IND00
318688464	24810	1290	3515.424837	31624	5	0.622788	31817	3	0.339543	9786178	0.002684
318678467	24535	1256	3465.183837	32102	0	0.280290	31898	1	0.350997	9781332	0.001659
318663628	25244	1247	3498.814625	31830	7	0.449448	31860	3	0.328701	9776411	0.001582
318676624	24535	1338	3488.724661	31954	2	0.595295	31897	2	0.470670	9771536	0.000568
318696613	24319	1153	3472.870110	31895	0	0.268378	31905	1	0.184043	9766717	0.002617
318695437	24472	1290	3452.672700	32004	11	0.436050	31753	3	0.243409	9761835	0.000912
318674722	25478	1312	3524.358171	31745	11	0.657990	31800	1	0.341108	9756925	-0.001194
318698243	25251	1266	3563.244519	31953	0	0.473448	31854	1	0.266263	9752096	-0.001694
318680430	24629	1215	3497.312185	31801	10	0.315081	31923	0	0.293330	9747194	-0.002723
318685150	25078	1281	3486.321894	31928	6	0.584628	31876	0	0.262419	9742232	-0.003201
318672745	25109	1331	3513.606736	31817	3	0.571804	31795	2	0.276413	9737258	-0.002614
318678155	26102	1289	3554.202580	31820	0	0.612176	31754	2	0.485859	9732543	-0.012107
318671681	24576	1287	3541.768072	31963	7	0.492638	31870	5	0.468636	9727739	-0.011533
318664671	24020	1269	3464.258546	31867	5	0.450747	32007	3	0.239102	9722704	-0.011759
318678334	24528	1304	3446.851791	31873	2	0.402673	31787	4	0.276039	9717813	-0.008363
318683668	25535	1358	3485.521953	31719	0	0.203764	31825	3	0.424604	9712958	-0.005670
318679598	25038	1334	3538.338988	31740	0	0.190147	32135	4	0.423312	9707919	-0.005454
318672644	24722	1224	3484.723460	31851	5	0.409480	31902	0	0.300515	9703215	-0.006228
318695960	25406	1225	3510.311476	31877	0	0.406575	32107	3	0.211656	9698286	-0.005822
318706050	25631	1303	3547.189590	32021	9	0.574366	31797	0	0.284707	9693291	-0.005879
318680588	24401	1291	3511.169300	31960	7	0.440509	31626	1	0.242057	9688493	-0.005393
318676585	24380	1239	3486.314730	32020	6	0.473510	31714	0	0.178550	9683689	-0.006650
318678592	25253	1261	3474.731691	32188	8	0.554966	31840	3	0.470105	9678962	-0.007104
318670809	25920	1280	3551.091239	31985	0	0.191273	31898	1	0.270290	9674214	-0.008747
318706396	25064	1351	3558.956411	31806	14	0.350599	32128	0	0.198862	9669391	-0.008771
318679261	24869	1246	3523.618054	31743	14	0.606168	31930	0	0.295436	9664596	-0.008507
318687736	23998	1196	3473.145193	31751	5	0.644034	31902	1	0.281971	9659575	-0.007502
318681727	24093	1223	3433.877951	32107	1	0.264034	32244	3	0.349681	9654768	-0.007116
318677641	25093	1284	3471.584193	31737	18	0.476804	31819	0	0.501497	9650014	-0.007363
318699935	24809	1282	3506.504105	31954	6	0.682705	31880	0	0.183262	9645129	-0.006296
318693820	24426	1221	3487.784862	31738	0	0.474561	31790	2	0.196562	9640313	-0.004843
318677254	24934	1263	3469.240265	31879	3	0.548172	31976	5	0.445133	9635555	-0.004729
318705411	25222	1224	3499.630233	31809	0	0.253361	31706	2	0.364128	9630862	-0.004823
318680733	25015	1267	3524.321416	31759	2	0.371694	31936	3	0.329180	9626101	-0.004771
318702453	25315	1321	3515.060846	31792	4	0.238159	31713	1	0.197944	9621310	-0.004918
318692690	24828	1286	3499.538681	31775	5	0.302950	31815	0	0.322075	9616535	-0.004538
318707174	25762	1337	3527.570427	31948	21	0.577271	31720	1	0.180263	9611619	-0.004379
318694562	25242	1337	3546.734820	31927	0	0.335406	31827	1	0.197891	9606676	-0.004427
318669759	24285	1205	3518.028935	31830	0	0.220705	31979	2	0.450825	9601923	-0.004287
318687644	24727	1202	3466.017596	31806	9	0.523381	31906	1	0.450081	9597021	-0.005046
318688160	24996	1238	3500.151136	31819	2	0.577637	31880	2	0.267222	9592136	-0.005322
318695423	24569	1223	3515.596360	31861	4	0.419673	31956	0	0.182431	9587316	-0.005253
318673699	24721	1308	3507.479599	31815	6	0.646687	31886	2	0.292163	9582395	-0.005381
318673257	24768	1210	3494.185686	32022	13	0.785732	32072	3	0.245790	9577786	-0.005472
318690000	25030	1277	3488.250732	31985	3	0.641995	31838	4	0.318845	9572995	-0.005349
318692023	25912	1311	3552.164780	31658	3	0.782886	31731	2	0.569197	9568219	-0.004835
318674743	24618	1250	3536.502885	31871	0	0.583654	31491	0	0.236614	9563561	-0.004877
318689403	24495	1191	3470.595425	31826	0	0.206638	31771	1	0.227120	9558839	-0.004245
318673173	25302	1250	3476.913528	31811	0	0.222448	31924	5	0.257434	9554102	-0.004396
318673693	25111	1325	3526.342374	31980	5	0.489707	31896	5	0.549667	9549386	-0.004639
318673981	24872	1296	3523.710950	31832	3	0.626091	31678	0	0.551780	9544767	-0.004564
318687611	24525	1308	3494.160395	32126	0	0.290544	31807	2	0.307045	9539909	-0.004642
318691555	24587	1271	3460.407795	31649	10	0.289905	31679	0	0.223245	9535052	-0.004739
318691642	24410	1295	3475.957572	31759	14	0.569359	31871	7	0.443511	9530310	-0.003197
318674123	25164	1267	3501.929096	31782	0	0.290433	32155	2	0.290251	9525682	-0.002666
318677723	25755	1328	3536.318657	31979	2	0.326250	32030	0	0.178098	9520986	-0.002665
318667684	25085	1276	3534.067906	31706	7	0.550739	31889	0	0.269473	9516284	-0.002442
npatches	nstrain	runtime	dt	init_x	init_y	init_y_blood	init_z	init_S	beta0	beta1	beta2	beta3	mean_beta	B	d	delta	delta_blood	b[0]	mut	m	CTL	c	g	epsilon	k	het	lambda	rho	omega	x_max	patch.dyna	DELTA	A	VA
10000	1	100.000000	0.001000	21900	9499	5000000	0.001000	10000000	2.892316	2.405640	3.720178	5.496127	4	800000000	0.010000	1.000000	1.000000	80000	0.000050	0.004800	0	0.500000	0.000000	2.500000	9.000000	0.500000	0.000000	0.000000	0.000000	31872	0	10.000000	7.000000	1.000000
sus	inf	inf_blood	z	x[0]	y[0][0]	z[0]	x[1]	y[1][0]	z[1]	S[0]	synchrony
219000000	94990000	5000000	10.000000	21900	9499	0.001000	21900	9499	0.001000	10000000	0.000000
219499190	65724236	3475571	3941.516320	24408	5695	0.394152	25754	5154	0.394152	9995051	0.000000
289772167	6335813	341982	6325.803353	30142	450	0.632580	30426	417	0.632580	9990060	0.000000
314680430	278188	15431	7771.765723	31813	10	0.777177	31678	19	0.777177	9985038	0.000000
318349349	8841	462	5010.806563	31782	0	0.317790	31619	0	0.324450	9980088	0.000000
318691049	6190	329	2218.842353	31748	0	0.174157	31806	2	0.289317	9975104	0.000000
318689199	11519	564	2195.658934	32016	0	0.167471	31920	3	0.269488	9969920	0.000000
318710828	18997	974	2652.496397	32092	0	0.205903	32124	0	0.183513	9965018	0.000000
318694067	22356	1067	3068.853836	31903	0	0.168611	32259	4	0.335486	9960116	0.000000
318715677	20325	1087	3150.868248	32102	1	0.167780	31905	0	0.230303	9955068	0.000000
318711190	18323	949	2998.924097	32033	1	0.172005	31865	4	0.353262	9950154	0.000000
318677272	18924	914	2933.772098	32078	0	0.231771	31836	1	0.210276	9945220	0.000000
318692041	19481	973	2970.953460	31658	0	0.207718	32026	0	0.180994	9940459	0.000000
318697219	18956	959	2981.370162	32009	0	0.171115	31710	1	0.178348	9935301	0.000000
318697915	19029	935	2977.905460	31995	0	0.166887	31750	2	0.462190	9930312	0.000000
318690184	18978	1011	2967.549335	31963	0	0.199460	31851	3	0.394990	9925440	0.000000
318697368	19105	982	2954.666558	31876	1	0.170263	31610	3	0.230684	9920507	0.000000
318719451	19644	969	3001.681319	31891	0	0.172970	31596	0	0.249391	9915495	0.000000
318706361	18950	962	3014.504335	31884	0	0.189436	31936	0	0.251012	9910584	0.000000
318705752	18741	971	2942.700013	31905	1	0.265015	31802	1	0.170847	9905692	0.000000
318702433	20076	1005	3007.299380	32103	1	0.266993	31774	3	0.268308	9900771	0.000000
318667895	19400	987	3024.299815	32011	0	0.194252	31960	0	0.201095	9895764	0.000000
318689448	19280	984	2992.063322	31699	3	0.398513	31888	0	0.197046	9890695	0.000000
318690064	18926	1010	2981.491763	31874	4	0.388019	31777	0	0.405274	9885733	0.000000
318686007	19301	994	2978.630158	31885	0	0.356636	31878	0	0.367242	9880760	0.000000
318694579	20082	1032	3024.144022	32049	2	0.260752	31940	0	0.176608	9875839	0.000000
318701237	19365	1004	3020.490483	31941	1	0.277963	31812	4	0.277793	9870855	0.000000
318677804	18683	961	2967.848016	31773	2	0.269955	31650	2	0.278769	9865828	0.000000
318689137	18839	961	2968.115136	32051	1	0.176575	31951	2	0.219554	9860852	0.000000
318707797	19593	981	2982.977057	31956	1	0.180092	31792	1	0.172169	9855862	0.000000
318701756	19811	949	3015.394159	31961	3	0.397243	31801	1	0.171893	9850857	0.000000
318715038	19561	957	3020.919468	31713	5	0.455690	31798	0	0.207271	9846013	0.000000
318709981	19717	1025	3029.561709	31831	0	0.601149	31976	2	0.220933	9841157	0.000000
318681364	19171	965	2996.317082	31777	0	0.188513	31674	3	0.259669	9836171	0.000000
318657733	19363	1004	2985.773636	31874	0	0.187109	31883	3	0.188847	9831312	0.000000
318690527	19970	1056	2999.672623	31789	0	0.167680	31906	2	0.306937	9826424	0.000000
318678046	19709	1026	3029.374829	31775	1	0.167613	31749	2	0.321868	9821510	0.000000
318692811	19605	944	3015.019112	31904	2	0.304716	32037	0	0.208135	9816651	0.000000
318676702	18967	968	2989.700328	31881	3	0.254116	31929	0	0.168722	9811712	0.000000
318706561	19225	974	2967.004777	31521	0	0.326193	32087	1	0.223074	9806919	0.000000
318725824	18809	991	2937.958282	32023	1	0.237654	31786	5	0.409283	9802103	-1.#IND00
318725651	18521	916	2950.155341	31855	0	0.218638	31835	1	0.278259	9797246	-1.#IND00
318706104	19253	1068	2967.089690	32049	6	0.291586	31774	0	0.408791	9792464	-1.#IND00
318698709	19549	983	2987.031148	31890	0	0.304456	32057	2	0.217357	9787590	-0.001581
318703999	20053	1019	3037.386853	31979	1	0.212281	31705	0	0.219547	9782694	-0.005896
318712668	19300	1004	3034.736309	31879	0	0.199167	31764	0	0.186000	9777819	-0.006263
318696134	18703	996	2980.044265	31881	2	0.345543	31856	1	0.173291	9772998	-0.004150
318686308	19071	957	2969.009024	31887	1	0.257999	31846	2	0.400101	9768083	-0.018624
318669371	19142	973	2952.088769	31805	6	0.296238	31847	1	0.477856	9763175	-0.017002
318666604	19439	946	2988.459092	32057	2	0.219437	31783	1	0.204774	9758370	-0.015656
318690821	19452	1042	2996.723387	31791	0	0.243319	31974	2	0.217987	9753627	-0.013553
318693501	19505	954	3002.191610	32012	1	0.213234	31721	2	0.398797	9748813	-0.011934
318692645	19097	946	2986.953319	31956	4	0.333227	31725	1	0.250663	9743886	-0.011959
318680723	19524	976	2990.206691	31793	1	0.180490	31925	1	0.233530	9738932	-0.009680
318678179	18599	948	2981.108652	31604	1	0.219252	31989	0	0.200068	9734111	-0.009095
318685034	19007	1016	2977.519706	31857	0	0.269329	31942	2	0.213901	9729249	-0.008672
318694470	19126	938	2977.654654	31708	1	0.310602	31925	2	0.327177	9724440	-0.007617
318693619	19085	943	2966.700964	31672	0	0.283876	31786	1	0.189188	9719484	-0.007663
318695293	19675	1100	3000.340448	31981	0	0.179860	31854	2	0.222355	9714742	-0.004781
318681809	19807	972	3038.948202	31871	0	0.220995	31925	0	0.214584	9709835	-0.004452
318690938	19443	979	3022.958397	31663	2	0.179357	31820	0	0.169042	9705073	-0.002606
318693168	19512	993	3004.104313	31714	0	0.213958	32028	3	0.271110	9700114	-0.003483
318699543	18803	984	2979.085288	31975	1	0.193814	31758	0	0.254321	9695215	-0.003550
318698486	19168	998	2960.217710	32044	3	0.397906	31922	1	0.247437	9690338	-0.002834
318695525	19272	997	2984.120968	31917	1	0.222095	31738	2	0.311038	9685526	-0.002544
318695897	19262	983	2975.618247	31931	1	0.352455	31739	0	0.193843	9680675	-0.002162
318691391	20034	1006	3007.207382	31849	0	0.198306	31806	2	0.383705	9675849	-0.001261
318691630	19215	983	3023.058532	31686	1	0.170544	31975	0	0.381426	9671065	-0.000930
318684502	19397	970	3005.640136	31949	5	0.304814	31921	4	0.392666	9666188	-0.000871
318683867	19417	967	2988.602445	32030	0	0.197148	31807	2	0.223094	9661346	-0.001118
318681774	19775	984	3015.770129	31924	1	0.188774	31985	0	0.201329	9656399	-0.001047
318675371	19211	887	3000.395446	31732	0	0.191365	31917	0	0.182929	9651645	-0.000269
318692550	19509	998	2980.019890	31794	0	0.339188	31873	0	0.167473	9646851	-0.000214
318704106	19436	995	3029.020077	31863	0	0.175217	31715	0	0.168974	9642118	-0.000047
318692798	18380	961	2947.174488	31575	1	0.244182	31913	1	0.167048	9637289	0.001777
318681365	18569	938	2927.574456	31804	1	0.170509	31866	1	0.166686	9632580	0.001245
318686811	19165	959	2949.367316	31739	2	0.287580	31778	0	0.202643	9627847	0.002078
318681393	19855	996	3002.777003	31868	0	0.188806	31816	0	0.173038	9623123	0.001543
318692902	19352	970	3005.692338	31782	1	0.173279	31916	2	0.202527	9618217	0.000381
318687386	19245	924	2974.610716	31669	1	0.186177	32083	3	0.259195	9613334	0.000408
318675657	19345	964	2996.940933	31827	0	0.184129	31799	0	0.251162	9608472	0.000932
318673135	19602	1008	3002.211245	31878	4	0.287745	31719	0	0.177092	9603544	0.000125
318692836	19575	955	3020.225551	31818	3	0.224845	31955	2	0.186330	9598762	-0.000454
318687740	19475	985	3011.237802	31959	0	0.181827	31659	2	0.183475	9593861	-0.000389
318695666	18829	973	3008.134729	31824	2	0.285676	31624	1	0.216508	9589100	-0.000554
318699450	18597	935	2916.328099	31852	2	0.210626	31662	0	0.245520	9584314	-0.000229
318720535	20111	1015	3002.451425	31614	5	0.418483	31842	1	0.183816	9579476	0.000859
318700864	19864	959	3034.909784	31582	0	0.282907	31714	1	0.198382	9574747	0.000738
318691446	18811	982	2991.097362	31727	1	0.353149	31967	2	0.250428	9570009	0.000523
318714539	18608	948	2942.897213	31850	0	0.302824	32001	0	0.209949	9565102	0.000440
318689020	19557	958	2976.927836	32023	3	0.285045	32022	1	0.168812	9560234	0.000325
318697287	19553	970	3000.004282	31857	1	0.211877	32105	1	0.216816	9555428	0.000583
318692035	20012	1052	3040.334957	32050	0	0.168907	31795	0	0.169152	9550565	-0.000148
318671406	19153	958	3002.900504	32162	0	0.175791	32046	1	0.170500	9545724	0.000395
318685210	18792	991	2971.271526	31932	4	0.226743	31774	2	0.216191	9540913	0.000321
318689932	19372	977	2979.297423	31777	0	0.174814	31962	0	0.186591	9536187	0.000011
318699786	19402	984	2980.810513	31765	0	0.167070	31855	0	0.167654	9531483	-0.000299
318671819	20056	1006	3010.435088	31861	2	0.276021	31803	3	0.329179	9526743	-0.000967
318680720	19320	997	3019.389176	32004	1	0.382507	31816	0	0.180416	9522020	-0.000886
318690432	19139	980	2993.286152	31789	1	0.383732	31834	1	0.167348	9517202	-0.000974
npatches	nstrain	runtime	dt	init_x	init_y	init_y_blood	init_z	init_S	beta0	beta1	beta2	beta3	mean_beta	B	d	delta	delta_blood	b[0]	mut	m	CTL	c	g	epsilon	k	het	lambda	rho	omega	x_max	patch.dyna	DELTA	A	VA
10000	1	100.000000	0.001000	21900	9499	5000000	0.001000	10000000	3.889903	2.425591	3.710676	2.922704	4	800000000	0.010000	1.000000	1.000000	80000	0.000050	0.004800	0	0.500000	0.000000	2.500000	10.000000	0.500000	0.000000	0.000000	0.000000	31872	0	10.000000	7.000000	1.000000
sus	inf	inf_blood	z	x[0]	y[0][0]	z[0]	x[1]	y[1][0]	z[1]	S[0]	synchrony
219000000	94990000	5000000	10.000000	21900	9499	0.001000	21900	9499	0.001000	10000000	0.000000
225836655	55218204	2941886	3941.516320	22867	5531	0.394152	26231	4193	0.394152	9994932	0.000000
296048075	3622510	198025	6325.803353	29780	342	0.632580	30786	203	0.632580	9989988	0.000000
316107599	87016	4979	7749.215655	31755	9	0.777177	31548	9	0.777177	9985047	0.000000
318504946	4377	210	3082.966793	31687	0	0.219997	31657	2	0.430256	9980145	0.000000
318688014	4864	254	1972.432994	32007	0	0.169310	31659	0	0.185269	9975123	0.000000
318693983	8644	462	2051.051679	31872	0	0.166798	31836	5	0.242925	9970243	0.000000
318672164	13429	704	2334.072122	32053	2	0.206606	31837	1	0.200631	9965306	0.000000
318701852	15196	782	2585.272839	31989	0	0.247287	31909	0	0.328554	9960301	0.000000
318701289	15346	784	2643.843253	31892	1	0.170662	31971	1	0.232054	9955381	0.000000
318694664	15092	765	2638.332853	31795	0	0.219864	31805	0	0.274533	9950303	0.000000
318702011	15048	743	2637.201754	31633	0	0.193794	31794	1	0.291091	9945347	0.000000
318701494	15240	822	2642.223085	31845	1	0.178536	31797	1	0.241374	9940257	0.000000
318697458	15342	804	2642.233115	31967	1	0.189010	31779	0	0.170815	9935351	0.000000
318691652	15173	766	2653.171641	31622	10	0.288147	32073	4	0.251892	9930442	0.000000
318688973	14396	718	2605.290437	31774	0	0.250164	31815	1	0.221705	9925391	0.000000
318694011	14954	782	2610.620181	31845	0	0.170805	31969	0	0.188526	9920403	0.000000
318707294	15260	803	2628.598973	31844	4	0.320109	31804	3	0.301302	9915412	0.000000
318716635	14929	787	2630.886934	31809	1	0.189923	31722	3	0.354791	9910386	0.000000
318703300	14795	738	2616.773917	31770	3	0.181230	31710	1	0.178581	9905450	0.000000
318698699	15011	777	2608.590358	31801	2	0.368636	31887	1	0.180235	9900542	0.000000
318697405	14833	747	2601.496191	31792	0	0.177643	31954	1	0.171873	9895595	0.000000
318690906	14913	746	2603.180892	31927	1	0.251613	31703	0	0.192065	9890672	0.000000
318709086	14585	733	2595.289408	32012	0	0.230957	31875	1	0.167926	9885710	0.000000
318692738	14492	804	2587.676102	32073	1	0.287362	32024	0	0.166729	9880810	0.000000
318672433	14772	782	2613.147085	32115	1	0.198767	31827	2	0.216389	9875852	0.000000
318682658	14599	774	2600.906960	31797	4	0.240448	32090	0	0.174993	9871002	0.000000
318688037	14594	782	2599.069523	31958	1	0.198999	31769	0	0.317221	9866104	0.000000
318696790	15603	794	2638.294209	31756	2	0.196401	31976	1	0.182512	9861349	0.000000
318701729	15420	771	2663.445447	31855	1	0.174318	31950	4	0.227259	9856462	0.000000
318695700	14695	754	2645.275876	31772	0	0.190231	31860	0	0.468055	9851694	0.000000
318717221	14724	735	2596.600538	31756	0	0.167835	31691	0	0.199866	9846900	0.000000
318701359	14642	755	2598.618430	31896	0	0.188050	32003	2	0.187054	9841997	0.000000
318695662	14919	745	2617.532452	32047	3	0.371923	31818	0	0.272651	9837083	0.000000
318692477	15087	754	2612.158500	31851	0	0.325040	31920	1	0.171920	9832248	0.000000
318698558	15250	763	2626.750074	32016	0	0.207658	31912	0	0.166927	9827361	0.000000
318697280	14546	773	2625.178190	32101	0	0.234322	31908	1	0.177593	9822485	0.000000
318711377	14690	767	2590.382959	31873	4	0.303241	32168	0	0.169819	9817626	0.000000
318696460	14622	778	2603.874571	31830	2	0.223273	31712	5	0.274436	9812635	0.000000
318708796	15125	805	2614.085522	31784	3	0.423258	31819	0	0.186986	9807679	0.000000
318682461	14687	756	2619.490464	31910	1	0.182456	31868	0	0.188441	9802638	-1.#IND00
318703506	14621	768	2589.565324	31963	1	0.231782	31841	0	0.168423	9797823	-1.#IND00
318727420	14709	749	2601.117682	31757	0	0.266552	31775	0	0.166754	9792864	-1.#IND00
318711268	14600	788	2604.835551	31795	0	0.179826	31949	1	0.195154	9787977	-1.#IND00
318715095	14622	696	2600.884153	31938	1	0.180859	31728	1	0.175132	9783111	-1.#IND00
318721466	14436	700	2568.651673	31770	0	0.187656	31865	0	0.167086	9778219	0.001929
318714147	14881	730	2581.825475	31802	3	0.366028	31593	0	0.176141	9773378	0.004106
318686139	15359	787	2648.121581	31976	0	0.488589	31899	0	0.173820	9768454	0.002571
318693439	15335	780	2653.659181	32085	0	0.185479	31857	0	0.196191	9763592	0.002583
318690498	14734	771	2635.527445	31691	2	0.442402	31985	1	0.168853	9758616	0.002992
318688716	14806	731	2622.189575	31974	0	0.207572	31935	0	0.166775	9753779	0.002751
318695976	14822	745	2603.636659	31983	0	0.168694	32019	1	0.236729	9748911	0.005715
318693809	15036	733	2622.591825	31939	0	0.186439	32005	2	0.204762	9743992	0.002731
318709413	14830	745	2634.876359	31740	0	0.173880	31897	1	0.292576	9739019	0.002875
318680846	14356	762	2602.189857	31899	3	0.205788	31879	0	0.198969	9734143	0.002492
318694614	14577	758	2584.155091	31739	0	0.169687	31670	1	0.169099	9729274	0.002336
318724444	14989	751	2612.536082	31956	0	0.172273	31944	4	0.350484	9724341	0.003924
318690390	14841	742	2634.248669	31889	0	0.180420	31910	1	0.359245	9719461	0.003363
318695303	14420	804	2602.788297	32062	2	0.440322	31977	0	0.176211	9714587	0.001358
318687332	14376	643	2597.821432	31737	0	0.277155	31959	1	0.362945	9709928	0.001384
318677761	14784	723	2593.519819	31834	0	0.172143	31883	4	0.227668	9705125	0.000263
318690784	14653	758	2592.402174	31850	1	0.172401	31839	1	0.216446	9700203	0.000526
318692093	14178	767	2587.463825	31743	2	0.300012	31993	1	0.197657	9695270	0.000056
318698075	14531	766	2589.215599	31969	1	0.199051	31696	1	0.168203	9690531	-0.000004
318698740	14702	724	2591.490920	31712	0	0.249096	31677	1	0.166743	9685679	0.001247
318702835	14873	750	2630.192446	31965	0	0.170752	31749	4	0.420606	9680816	0.003362
318712572	14521	756	2613.151740	31765	0	0.194407	31778	0	0.373371	9675968	0.003340
318725613	14714	711	2602.846335	31650	2	0.173348	31952	0	0.176912	9671146	0.003262
318698191	14854	717	2600.639244	31829	3	0.329001	31977	3	0.317064	9666429	0.001590
318710900	14637	776	2605.652584	31834	0	0.218519	31902	4	0.210527	9661553	0.001802
318691679	14922	811	2606.705377	32044	2	0.182682	31869	1	0.239215	9656802	0.001732
318721035	14852	723	2618.951822	31904	0	0.201224	31909	1	0.170262	9651877	0.001754
318708027	14808	706	2610.487737	31726	1	0.320859	31741	1	0.167241	9647025	0.001858
318695540	14921	763	2622.261989	31844	0	0.174309	31985	0	0.180676	9642203	0.001861
318708329	14325	695	2590.429349	31942	3	0.266862	31867	2	0.242949	9637458	0.001440
318708988	14084	763	2579.203272	31853	0	0.188274	31942	0	0.317550	9632550	0.001698
318697637	13949	730	2561.715894	32212	1	0.167738	31882	0	0.174145	9627755	0.002128
318699992	13988	708	2568.514515	32056	1	0.237754	31911	1	0.231327	9622890	0.001923
318695918	14393	775	2575.366172	31705	2	0.276973	31849	1	0.169871	9618120	0.001838
318706671	15245	792	2620.508013	31804	3	0.250774	31765	0	0.166826	9613176	0.001579
318709671	15166	830	2639.887452	31708	1	0.233953	31720	0	0.277558	9608387	0.001504
318691175	14692	655	2617.267638	31742	0	0.242875	31789	1	0.242893	9603481	0.001428
318705865	14973	751	2604.711167	31857	5	0.432430	31773	1	0.198420	9598699	0.002442
318683340	14772	817	2618.335721	31878	0	0.301236	31874	0	0.172555	9593900	0.002672
318694089	14963	741	2613.576659	31923	4	0.327787	31867	0	0.166958	9588996	0.002650
318708371	14953	785	2619.647409	31831	0	0.211123	31881	0	0.201888	9584147	0.002782
318698673	14994	732	2617.043642	31723	1	0.258989	32027	2	0.185014	9579404	0.002695
318702005	15329	799	2644.004240	31614	1	0.190052	31941	1	0.172022	9574599	0.002600
318708403	15410	765	2651.964540	31739	1	0.173451	31848	0	0.183316	9569813	0.002074
318699176	14839	766	2638.658653	31665	3	0.303275	31998	1	0.179724	9565139	0.002182
318711386	14862	778	2626.356340	31917	1	0.258519	31788	1	0.420682	9560326	0.002176
318695467	14651	726	2592.686531	31757	0	0.175033	31802	0	0.225182	9555556	0.001573
318687984	15017	837	2621.183433	31735	2	0.235732	31786	2	0.326378	9550806	0.001958
318712139	14554	725	2603.522989	31882	0	0.197060	32112	0	0.232446	9546071	0.002024
318709349	15299	754	2614.723381	31908	1	0.224862	31902	0	0.178561	9541245	0.001793
318702410	15069	762	2634.166769	31731	0	0.169551	31922	2	0.195634	9536505	0.001801
318709047	15113	771	2619.982483	31658	0	0.174392	31885	0	0.200014	9531562	0.001468
318689294	14956	755	2617.544744	31712	4	0.308415	31894	2	0.322865	9526773	0.000827
318686136	15110	712	2611.884976	31774	1	0.177364	31790	3	0.218978	9521983	0.000752
318709700	14821	766	2608.164143	31998	1	0.167197	31862	0	0.186045	9517246	0.000921
npatches	nstrain	runtime	dt	init_x	init_y	init_y_blood	init_z	init_S	beta0	beta1	beta2	beta3	mean_beta	B	d	delta	delta_blood	b[0]	mut	m	CTL	c	g	epsilon	k	het	lambda	rho	omega	x_max	patch.dyna	DELTA	A	VA
10000	1	100.000000	0.001000	21900	9499	5000000	0.001000	10000000	2.889595	4.876696	2.829971	3.828918	4	800000000	0.010000	1.000000	1.000000	80000	0.000050	0.004800	0	0.500000	0.000000	2.500000	11.000000	0.500000	0.000000	0.000000	0.000000	31872	0	10.000000	7.000000	1.000000
sus	inf	inf_blood	z	x[0]	y[0][0]	z[0]	x[1]	y[1][0]	z[1]	S[0]	synchrony
219000000	94990000	5000000	10.000000	21900	9499	0.001000	21900	9499	0.001000	10000000	0.000000
231665694	46384668	2486524	3941.516320	25565	3852	0.394152	21340	5251	0.394152	9994984	0.000000
300671485	2048138	113386	6325.803353	30719	125	0.632580	29545	181	0.632580	9990034	0.000000
316907585	26491	1537	7074.820919	31503	0	0.486504	31731	2	0.581680	9984995	0.000000
318581305	2999	161	2334.173904	31606	0	0.182519	31657	0	0.277364	9980005	0.000000
318713307	3714	227	1861.191139	31919	0	0.167452	31863	1	0.179653	9975023	0.000000
318708498	5988	314	1931.080141	31530	0	0.166706	31911	0	0.350403	9969908	0.000000
318720465	8260	426	2064.371305	31847	0	0.166669	31868	0	0.175773	9964996	0.000000
318713372	9913	490	2185.810751	32067	1	0.166667	31675	2	0.195066	9960123	0.000000
318700014	10856	548	2280.173067	31933	0	0.166667	31700	0	0.178268	9954999	0.000000
318716696	10974	543	2332.068761	31910	0	0.194409	32030	2	0.425134	9949939	0.000000
318711752	10713	528	2309.900455	32054	0	0.186869	31959	3	0.320874	9944854	0.000000
318708069	10642	575	2297.325302	32028	1	0.251380	32033	2	0.220649	9939990	0.000000
318729670	10781	547	2300.928437	31768	1	0.172553	31871	2	0.242757	9935013	0.000000
318727593	10618	529	2299.056608	31885	0	0.187593	31874	3	0.211304	9930065	0.000000
318697862	10755	519	2292.606486	31936	4	0.350619	31915	0	0.203253	9925067	0.000000
318685219	11136	575	2326.082366	32232	0	0.212262	31773	0	0.228754	9920047	0.000000
318718198	11002	535	2310.802299	31935	0	0.176375	31949	0	0.172646	9915182	0.000000
318706196	11105	564	2319.411986	31835	0	0.223934	31896	1	0.180784	9910156	0.000000
318697603	11064	587	2329.176843	31905	1	0.309314	31876	3	0.313390	9905060	0.000000
318698707	11232	563	2323.678509	31966	0	0.196659	31939	1	0.198035	9900060	0.000000
318711958	10913	565	2319.533948	31728	0	0.168153	31944	0	0.292184	9895131	0.000000
318718912	11233	587	2337.372102	31964	0	0.167911	31738	0	0.192152	9890202	0.000000
318693996	10903	576	2319.554523	31790	1	0.195689	31870	0	0.200777	9885291	0.000000
318730365	10697	504	2313.290868	31813	0	0.170925	32027	1	0.202694	9880347	0.000000
318713870	10332	561	2275.781321	31913	1	0.208174	31854	1	0.233886	9875424	0.000000
318731457	10239	530	2271.998048	31724	0	0.171407	31962	0	0.173684	9870466	0.000000
318702529	11010	570	2312.417573	31688	1	0.210330	32036	0	0.174789	9865570	0.000000
318712485	11238	573	2321.479792	31754	1	0.190769	31894	0	0.167069	9860531	0.000000
318714524	11371	566	2344.195533	31915	0	0.180413	31817	6	0.304886	9855563	0.000000
318690694	11122	550	2340.817800	31918	0	0.167348	31897	0	0.446592	9850672	0.000000
318704431	10490	501	2299.843057	31749	1	0.197985	31975	3	0.251796	9845631	0.000000
318715681	10554	552	2279.489260	32040	0	0.277643	32165	3	0.494751	9840679	0.000000
318690059	10646	597	2295.468236	31829	1	0.173138	32055	1	0.426278	9835528	0.000000
318685349	10568	511	2289.024051	31958	0	0.166987	31945	1	0.235949	9830677	0.000000
318701504	10472	511	2278.203640	31974	0	0.185895	31966	1	0.170101	9825879	0.000000
318706180	11140	513	2305.924675	31761	1	0.171875	31859	0	0.166837	9820990	0.000000
318711862	11409	602	2341.517851	31863	2	0.289993	31537	3	0.475390	9816088	0.000000
318693475	11171	528	2333.453669	31752	1	0.188791	31976	0	0.189985	9811098	0.000000
318696496	10857	506	2315.700511	32010	0	0.185068	31712	9	0.461694	9806223	0.000000
318692209	11006	595	2313.674291	31858	0	0.249659	31886	0	0.211184	9801420	-1.#IND00
318698091	11322	573	2342.766088	31885	0	0.174389	32084	3	0.278465	9796614	-1.#IND00
318704066	10551	501	2313.413274	31912	2	0.178884	31925	0	0.196790	9791830	-1.#IND00
318705824	10749	578	2296.624541	31749	0	0.210776	31859	3	0.314413	9787049	-1.#IND00
318691954	10663	536	2298.862365	32093	1	0.190578	31876	2	0.256903	9782121	-1.#IND00
318700127	10743	520	2285.915426	31808	0	0.169611	32003	0	0.172271	9777182	-1.#IND00
318708432	10996	561	2320.110124	32073	1	0.252774	32003	0	0.175103	9772141	-1.#IND00
318726578	10859	518	2305.468074	31972	1	0.359632	31907	4	0.212615	9767234	-1.#IND00
318704761	11372	581	2318.490837	32080	0	0.220050	31733	0	0.188366	9762373	-1.#IND00
318697172	11111	590	2331.075367	31885	0	0.174715	31666	0	0.168018	9757600	-1.#IND00
318702073	10725	529	2308.384488	31946	6	0.238759	31754	0	0.234019	9752672	0.005412
318733101	10795	549	2317.101884	32116	0	0.189708	31937	1	0.183862	9747814	0.005136
318709752	10700	530	2305.513055	32035	0	0.190555	31603	0	0.177036	9742966	0.004464
318701686	10940	549	2301.862161	32012	0	0.167851	31905	1	0.174405	9738184	0.004816
318691658	10680	517	2298.490607	31713	0	0.166725	31827	1	0.185163	9733329	0.002318
318698978	10885	539	2293.753775	31948	8	0.306967	31797	0	0.167583	9728408	0.002728
318683868	11226	608	2316.600040	31902	6	0.286534	31876	0	0.166712	9723503	0.004394
318703057	11312	621	2333.073886	32040	0	0.174807	31920	0	0.212893	9718558	0.004624
318712311	10759	531	2320.204668	31723	2	0.179923	32045	7	0.513952	9713702	0.002821
318712691	10267	528	2279.801143	31828	2	0.265391	31557	1	0.209885	9708817	0.002946
318715167	10650	528	2280.932222	31852	0	0.178916	31830	2	0.216851	9703921	0.002532
318706114	10698	550	2302.023253	32047	2	0.281379	31788	0	0.173245	9699058	0.001618
318693465	10589	564	2296.170553	32039	0	0.215777	31889	5	0.389751	9694172	0.001751
318704582	10979	555	2311.574432	32053	0	0.218979	31919	2	0.259486	9689289	0.001689
318692238	11349	560	2331.673195	31924	1	0.196363	31856	0	0.209536	9684433	0.001558
318702843	11299	570	2344.650472	31873	0	0.180125	31843	0	0.215215	9679496	0.001016
318698679	10964	541	2318.557060	31813	0	0.167334	31843	0	0.169073	9674619	0.000341
318716753	10705	551	2299.888624	31829	0	0.229203	31584	0	0.203693	9669781	0.000212
318700213	11257	573	2320.683582	31917	1	0.183754	32050	2	0.189122	9665068	0.000308
318717835	10698	518	2307.546303	31961	0	0.167514	31967	0	0.193529	9660271	0.000134
318678998	10792	578	2293.708932	31977	0	0.166709	31768	0	0.185636	9655434	0.000086
318708824	10587	541	2301.357085	31879	0	0.166669	31886	0	0.167607	9650617	-0.000071
318723610	10607	564	2280.576593	31969	2	0.167083	31791	5	0.343821	9645832	-0.000061
318712907	10642	552	2298.984955	31870	0	0.169075	31879	0	0.279914	9640955	0.000465
318705176	10481	548	2277.715151	32093	1	0.166786	32145	1	0.195996	9636176	0.000634
318707243	10931	575	2311.524544	31941	0	0.166673	32083	0	0.173496	9631438	0.000054
318688105	10876	603	2310.077414	32002	0	0.166667	31646	1	0.173572	9626684	-0.000004
318716875	10574	510	2304.408994	31785	0	0.168954	31867	0	0.167009	9621922	0.000109
318728546	10747	555	2292.735556	31794	0	0.166780	31885	4	0.399091	9617048	0.000136
318697342	10641	519	2288.855650	31890	0	0.166672	31864	0	0.224075	9612290	0.000901
318702926	10577	523	2286.492176	31630	0	0.178494	32070	4	0.297399	9607534	0.001193
318720862	11047	532	2316.456928	31849	1	0.185094	32052	0	0.252973	9602666	0.001566
318701940	10791	521	2301.002512	31903	2	0.188691	31776	1	0.189614	9597826	0.000503
318705418	10701	531	2291.831952	31775	0	0.210399	31588	3	0.446614	9593013	0.000605
318713745	11438	552	2313.282053	31711	0	0.168834	31829	3	0.309648	9588148	-0.000540
318706009	10843	551	2311.130692	31882	0	0.166774	31813	0	0.241836	9583272	-0.000475
318693146	10799	548	2291.141263	31921	3	0.259042	31900	0	0.240406	9578517	-0.000490
318704708	10695	577	2294.321984	31726	0	0.279221	32031	0	0.170321	9573801	-0.000242
318688091	10728	570	2293.493017	31690	0	0.181793	31784	1	0.317610	9568912	0.000151
318696719	11398	629	2324.099570	31861	0	0.169634	31917	6	0.316846	9564036	-0.000674
318696819	11310	569	2338.574195	31863	0	0.169701	31857	2	0.454998	9559246	-0.000569
318691083	11177	602	2326.026875	32038	0	0.166817	31672	1	0.445780	9554471	-0.000471
318719905	11239	558	2336.444121	32056	1	0.228438	31856	0	0.182621	9549608	-0.000291
318689657	10864	639	2332.155933	32054	0	0.169728	31775	1	0.188047	9544808	-0.000156
318700059	10958	546	2321.038404	32046	0	0.170271	32031	0	0.167726	9540048	-0.000102
318705553	10758	573	2301.741959	31683	0	0.166845	31611	1	0.178125	9535270	0.000095
318703423	10867	552	2302.685438	32123	0	0.166676	32039	1	0.167235	9530514	0.000237
318719680	10893	531	2305.713604	31803	2	0.431460	31720	0	0.196404	9525742	0.000270
318701764	10868	534	2309.545180	31798	0	0.200890	31763	0	0.170108	9521006	0.000173
318692728	10791	531	2310.354557	31902	0	0.168363	31753	1	0.342498	9516339	0.000246
npatches	nstrain	runtime	dt	init_x	init_y	init_y_blood	init_z	init_S	beta0	beta1	beta2	beta3	mean_beta	B	d	delta	delta_blood	b[0]	mut	m	CTL	c	g	epsilon	k	het	lambda	rho	omega	x_max	patch.dyna	DELTA	A	VA
10000	1	100.000000	0.001000	21900	9499	5000000	0.001000	10000000	5.268599	2.328956	2.221738	2.986821	4	800000000	0.010000	1.000000	1.000000	80000	0.000050	0.004800	0	0.500000	0.000000	2.500000	12.000000	0.500000	0.000000	0.000000	0.000000	31872	0	10.000000	7.000000	1.000000
sus	inf	inf_blood	z	x[0]	y[0][0]	z[0]	x[1]	y[1][0]	z[1]	S[0]	synchrony
219000000	94990000	5000000	10.000000	21900	9499	0.001000	21900	9499	0.001000	10000000	0.000000
236547200	39167859	2113174	3941.516320	21235	4532	0.394152	26903	3111	0.394152	9995048	0.000000
303972206	1157818	64471	6325.803353	29700	159	0.632580	31223	51	0.632580	9989967	0.000000
317354386	9119	514	5467.580277	31750	5	0.777177	31617	3	0.601125	9984945	0.000000
318616482	2112	107	2019.991656	31792	0	0.213886	31889	0	0.192612	9980056	0.000000
318714717	2514	109	1786.028156	31687	0	0.169007	31917	0	0.167953	9975024	0.000000
318727313	3361	169	1814.861430	31842	0	0.166783	31912	0	0.166730	9970177	0.000000
318729153	4146	191	1854.311899	31876	0	0.166672	31946	0	0.166670	9965217	0.000000
318715931	4972	250	1901.880647	31928	0	0.166667	31921	0	0.166667	9960258	0.000000
318707120	6033	292	1960.344135	31727	0	0.166667	32048	0	0.166667	9955222	0.000000
318704212	6834	346	2015.068664	31905	1	0.166667	31944	0	0.166667	9950272	0.000000
318705243	7179	354	2057.313563	31725	0	0.189219	31688	2	0.248239	9945317	0.000000
318730239	7748	390	2066.303543	31825	7	0.428511	31922	0	0.179303	9940308	0.000000
318720980	7589	413	2083.744422	31681	0	0.286065	31831	0	0.175767	9935406	0.000000
318715718	7662	370	2087.635807	31836	0	0.172584	31824	1	0.167118	9930430	0.000000
318709867	7498	369	2080.749702	31952	3	0.215608	31927	0	0.174778	9925438	0.000000
318702085	7441	405	2082.288982	31966	1	0.175487	32004	0	0.167069	9920471	0.000000
318723250	7381	380	2066.345279	31625	0	0.167104	31794	0	0.166687	9915438	0.000000
318697797	7015	369	2055.495894	31929	1	0.174555	31796	0	0.166668	9910521	0.000000
318703683	7277	391	2050.565155	31908	4	0.241007	31682	0	0.166667	9905591	0.000000
318729793	7441	362	2058.186394	31751	0	0.195779	32251	3	0.317417	9900644	0.000000
318733119	7182	393	2063.792432	31978	1	0.172777	31914	0	0.228568	9895670	0.000000
318713874	7289	375	2064.085647	31756	4	0.323032	31922	0	0.169735	9890776	0.000000
318716136	7227	358	2058.049133	31885	4	0.589449	31924	1	0.181478	9885886	0.000000
318723306	7370	374	2065.864944	31706	1	0.207520	31705	0	0.237535	9880910	0.000000
318733428	7994	381	2085.917976	31960	0	0.168692	32089	0	0.170179	9875987	0.000000
318707823	8087	431	2107.793057	31849	0	0.166767	31804	1	0.208108	9871132	0.000000
318700782	7996	424	2104.990421	31752	0	0.207496	31986	1	0.168721	9866297	0.000000
318717674	8151	402	2111.523905	32009	0	0.168690	31939	1	0.167327	9861310	0.000000
318744584	8014	423	2114.919978	31819	0	0.166767	31978	0	0.166699	9856342	0.000000
318724052	7939	394	2105.250532	31617	0	0.167130	31704	1	0.166668	9851401	0.000000
318722882	7681	424	2097.184138	31975	2	0.353361	31645	0	0.167809	9846542	0.000000
318696828	7711	402	2090.279344	31934	0	0.181274	31919	1	0.168460	9841634	0.000000
318701356	7709	416	2094.671495	31644	0	0.213468	31611	0	0.202044	9836718	0.000000
318727772	7830	441	2097.950798	31854	0	0.194494	31906	1	0.168420	9831767	0.000000
318696157	7730	403	2084.328982	31945	0	0.168046	31876	0	0.166754	9826844	0.000000
318723378	7778	415	2089.398525	31879	0	0.166735	31950	1	0.168328	9821862	0.000000
318724534	7750	376	2092.784840	31838	0	0.166670	31809	2	0.182445	9816968	0.000000
318706077	7881	414	2085.158167	31816	12	0.307099	31960	0	0.171092	9812164	0.000000
318699103	7804	418	2105.984677	31947	0	0.243987	31770	1	0.166886	9807188	0.000000
318715480	7421	358	2078.008972	31921	0	0.177109	31843	1	0.243982	9802288	-1.#IND00
318698616	7583	407	2090.336945	31742	2	0.172186	31709	1	0.222472	9797512	-1.#IND00
318703051	7261	352	2063.762318	31825	5	0.304421	32131	1	0.169433	9792627	-1.#IND00
318697720	7408	395	2066.175443	31715	0	0.256622	31880	0	0.174813	9787729	-1.#IND00
318702500	6812	345	2045.748645	31867	4	0.291639	31916	1	0.168217	9782804	-1.#IND00
318701800	6668	337	2030.024559	32075	0	0.214130	31936	0	0.166744	9778042	-1.#IND00
318700708	6833	379	2031.549926	31783	0	0.169019	31939	0	0.166670	9773239	-1.#IND00
318706611	7279	346	2060.773239	31772	0	0.166783	32017	3	0.212243	9768298	-1.#IND00
318718168	7233	341	2057.412775	31780	0	0.166672	31971	0	0.174905	9763317	-1.#IND00
318717228	7732	415	2072.689403	31892	0	0.166667	31689	1	0.167075	9758375	-1.#IND00
318703454	7995	398	2098.156828	32024	4	0.411636	31960	0	0.200308	9753332	-1.#IND00
318692745	7930	426	2110.401446	31887	1	0.346957	31495	0	0.168334	9748534	-1.#IND00
318702682	7958	400	2097.029234	32124	0	0.175602	31925	0	0.173836	9743767	0.000140
318721490	7588	398	2092.172701	32009	0	0.167110	31720	1	0.173398	9738985	0.001247
318715841	7723	378	2080.763062	31958	7	0.411466	31811	0	0.167000	9734221	0.002444
318702892	7519	380	2086.755812	31862	0	0.286409	31683	1	0.166683	9729366	-0.001675
318711394	7197	363	2061.407106	31992	1	0.197998	31874	0	0.282363	9724438	-0.001691
318739351	7351	420	2062.409300	31975	0	0.171146	31813	1	0.178024	9719526	-0.002674
318719926	7453	397	2073.730852	31704	0	0.166889	31857	2	0.269595	9714582	-0.002103
318689956	7431	361	2068.346179	31711	0	0.167107	32144	1	0.173620	9709860	-0.002292
318694128	7392	380	2068.995522	31897	7	0.471567	31632	1	0.284892	9704966	-0.001263
318715060	7460	382	2062.660009	31823	0	0.190706	31929	4	0.325694	9700010	-0.001037
318718968	7481	384	2078.374695	31773	0	0.167858	31726	0	0.190143	9695315	-0.000822
318709712	7304	359	2060.466060	31760	0	0.166726	31923	0	0.167830	9690371	-0.002629
318717351	7358	408	2057.414974	31940	0	0.166670	31609	0	0.166724	9685448	-0.002596
318703103	7806	386	2071.763656	31919	3	0.196518	32193	1	0.166670	9680594	-0.003568
318720556	7671	367	2090.039228	31975	1	0.168823	31839	4	0.253580	9675613	-0.002192
318726867	7490	409	2083.800745	31746	1	0.243669	31719	1	0.181092	9670662	-0.001978
318719629	7714	407	2079.728506	31861	0	0.170483	32049	0	0.195698	9665733	-0.001926
318700692	7834	402	2095.437891	31922	3	0.220167	31774	0	0.168106	9660951	-0.002203
318700796	7673	381	2089.584315	31836	0	0.211759	31904	1	0.166738	9656134	-0.002813
318711029	7224	361	2069.882287	32014	1	0.230202	31666	1	0.325200	9651339	-0.002794
318714974	7245	412	2059.630526	31584	0	0.333731	31896	0	0.191718	9646539	-0.003781
318713281	7491	390	2066.113275	31723	1	0.174947	31704	1	0.167908	9641753	-0.003418
318712531	7201	364	2061.655422	31807	0	0.184871	32029	0	0.177413	9636939	-0.002873
318701935	7397	342	2065.300590	31866	2	0.186994	31865	3	0.289303	9632034	-0.003254
318724209	7837	437	2085.571291	31930	8	0.436063	32158	1	0.173572	9627270	-0.002567
318749350	7838	413	2099.881994	31819	2	0.235395	32011	1	0.182120	9622487	-0.002120
318703485	8049	453	2103.197528	31893	2	0.519580	31861	0	0.167433	9617676	-0.002509
318736081	8107	422	2114.000219	31809	0	0.184948	31945	0	0.166705	9612991	-0.002570
318708953	7840	408	2092.417019	31766	0	0.168244	31901	0	0.217735	9608275	-0.002919
318707168	7770	397	2094.260082	31807	0	0.166745	32005	0	0.175217	9603479	-0.002485
318693307	7652	376	2084.545090	31927	0	0.166863	32090	0	0.167090	9598523	-0.002878
318723777	7834	367	2096.543135	31762	0	0.180599	31793	0	0.166688	9593630	-0.002900
318728310	8078	388	2100.210334	31658	1	0.236593	32058	0	0.166668	9588876	-0.002987
318718976	8236	426	2109.792606	31734	4	0.179018	31976	0	0.166667	9584103	-0.002938
318722435	8293	418	2118.517724	31887	3	0.502112	31483	1	0.327709	9579214	-0.002542
318722735	7786	400	2114.730262	31785	2	0.441999	31768	1	0.218225	9574332	-0.002621
318719768	7498	405	2094.030475	31763	0	0.348851	31717	1	0.185125	9569537	-0.002513
318700759	7657	363	2081.350101	31794	0	0.175696	31766	0	0.167582	9564742	-0.001472
318704546	7507	356	2077.072816	31784	0	0.167114	31863	1	0.179109	9559877	-0.000661
318693361	8021	414	2095.458307	31831	0	0.171405	31670	1	0.176051	9555167	-0.000551
318704948	8053	391	2104.423471	31911	4	0.434160	31736	0	0.167441	9550352	-0.000650
318720722	7363	362	2092.917324	31793	0	0.223302	32395	0	0.291688	9545481	-0.000239
318721523	7654	388	2079.330885	32000	0	0.169474	31966	0	0.185541	9540629	-0.000229
318717185	7321	357	2064.828687	31808	0	0.166806	31687	0	0.225606	9535865	0.000131
318704933	7725	420	2077.155855	31859	0	0.166674	31738	0	0.203214	9531104	-0.000162
318714192	7347	383	2074.472057	31849	1	0.193096	31976	0	0.229293	9526298	-0.000211
318714120	7473	363	2071.037396	32064	2	0.190655	31732	1	0.170936	9521556	-0.000062
318728825	7301	415	2066.163090	31808	0	0.330592	31920	0	0.166878	9516801	-0.000062
npatches	nstrain	runtime	dt	init_x	init_y	init_y_blood	init_z	init_S	beta0	beta1	beta2	beta3	mean_beta	B	d	delta	delta_blood	b[0]	mut	m	CTL	c	g	epsilon	k	het	lambda	rho	omega	x_max	patch.dyna	DELTA	A	VA
10000	1	100.000000	0.001000	21900	9499	5000000	0.001000	10000000	5.162802	3.404487	5.029346	2.384810	4	800000000	0.010000	1.000000	1.000000	80000	0.000050	0.004800	0	0.500000	0.000000	2.500000	13.000000	0.500000	0.000000	0.000000	0.000000	31872	0	10.000000	7.000000	1.000000
sus	inf	inf_blood	z	x[0]	y[0][0]	z[0]	x[1]	y[1][0]	z[1]	S[0]	synchrony
219000000	94990000	5000000	10.000000	21900	9499	0.001000	21900	9499	0.001000	10000000	0.000000
241727639	32754676	1776281	3941.516320	21786	3871	0.394152	25284	3050	0.394152	9994963	0.000000
306601129	630193	35473	6325.803353	30322	93	0.632580	30913	38	0.632580	9989930	0.000000
317679559	4050	201	4016.174513	31750	0	0.364147	31946	0	0.415435	9984914	0.000000
318654936	1491	65	1868.411010	31755	0	0.176454	31821	0	0.178996	9979899	0.000000
318693859	1703	86	1747.494503	31945	1	0.167152	31854	0	0.167278	9974916	0.000000
318721387	2135	112	1761.429870	31886	0	0.176132	32113	0	0.166697	9969810	0.000000
318717974	2522	115	1776.054142	31918	0	0.167136	31836	0	0.166668	9964790	0.000000
318731339	3053	152	1806.808425	31907	1	0.166690	31774	1	0.166667	9959817	0.000000
318726011	3294	192	1819.602371	31968	3	0.214031	31735	2	0.179487	9954726	0.000000
318737647	3755	176	1845.829991	31892	0	0.171714	31870	1	0.171331	9949805	0.000000
318720791	3983	216	1860.750988	32085	0	0.166917	31869	0	0.166898	9944733	0.000000
318703757	4020	186	1861.763557	31982	2	0.182777	31816	0	0.168248	9939814	0.000000
318717654	3982	175	1858.561154	31851	0	0.175187	31858	0	0.166745	9934881	0.000000
318710854	4009	202	1862.788656	31949	0	0.167089	32017	2	0.172303	9930080	0.000000
318693425	4263	209	1868.057504	31933	0	0.167783	31806	0	0.168883	9925008	0.000000
318705805	4134	221	1872.767268	31874	0	0.166722	31873	1	0.166777	9920073	0.000000
318719546	4556	253	1882.037108	32061	0	0.168281	31862	1	0.168296	9915133	0.000000
318730268	4392	207	1888.844041	31887	0	0.301705	32012	0	0.167470	9910127	0.000000
318729941	4518	214	1890.808816	32049	0	0.173360	31558	2	0.271408	9905275	0.000000
318706516	4234	207	1885.538224	31755	0	0.166998	31692	0	0.194195	9900355	0.000000
318713924	4328	227	1876.627750	31676	1	0.166683	31943	0	0.255421	9895413	0.000000
318707748	4225	215	1871.833830	31805	0	0.182890	31876	0	0.171066	9890519	0.000000
318719807	4376	222	1882.454240	31886	0	0.176661	31660	0	0.167384	9885639	0.000000
318720094	4154	211	1877.192169	31977	0	0.167162	31870	0	0.169430	9880728	0.000000
318721267	4345	219	1872.197697	32170	0	0.166691	32089	0	0.176241	9875804	0.000000
318736316	3948	219	1865.484652	31693	0	0.166668	31747	3	0.217607	9870808	0.000000
318728374	4140	186	1867.579682	31846	1	0.166667	31741	0	0.227084	9865788	0.000000
318727079	3986	187	1859.740134	32031	0	0.238511	31926	0	0.169661	9860874	0.000000
318734058	3970	199	1859.609346	31854	0	0.170228	31923	0	0.166815	9855964	0.000000
318718104	3935	214	1856.550769	31811	0	0.166843	31851	0	0.166674	9850959	0.000000
318714729	3840	165	1857.912907	31953	4	0.273166	31751	0	0.166667	9846034	0.000000
318716407	3817	197	1852.433391	31774	0	0.175469	31939	0	0.166667	9841045	0.000000
318721853	4230	214	1868.914062	31790	0	0.167103	31954	0	0.166667	9836151	0.000000
318729758	3745	169	1853.940401	31769	0	0.166688	31775	0	0.166667	9831231	0.000000
318696349	4026	193	1858.690282	31770	0	0.166668	31847	0	0.166667	9826305	0.000000
318715006	4254	198	1868.719005	31783	2	0.177251	31790	0	0.187870	9821535	0.000000
318757785	3981	193	1866.384465	31946	2	0.211232	32121	0	0.167718	9816563	0.000000
318711562	3899	197	1859.826236	31802	3	0.373319	31999	0	0.166719	9811744	0.000000
318687970	4253	224	1872.758026	31874	0	0.190349	31844	0	0.207680	9806952	0.000000
318697675	4149	225	1879.038369	31853	0	0.167840	31784	0	0.168699	9802221	-1.#IND00
318710011	4433	260	1885.232794	32136	0	0.166725	31799	0	0.166767	9797209	-1.#IND00
318728268	4266	238	1887.650704	31798	0	0.166670	31875	0	0.166672	9792416	-1.#IND00
318722762	4637	261	1896.215315	32044	0	0.166667	31925	0	0.171605	9787464	-1.#IND00
318704058	4516	245	1894.286099	31887	0	0.168041	31710	1	0.169885	9782714	-1.#IND00
318715042	4215	187	1875.238793	31986	0	0.167522	32014	0	0.166826	9777883	-1.#IND00
318712607	4301	203	1876.793326	31884	0	0.166709	31818	0	0.166675	9772988	-1.#IND00
318729420	4385	196	1877.281730	31738	0	0.166669	31738	0	0.166667	9768127	-1.#IND00
318717683	4419	230	1885.229295	31713	5	0.217951	31649	1	0.166667	9763257	-1.#IND00
318739242	4235	208	1879.485697	31838	0	0.186154	31953	0	0.188482	9758294	-1.#IND00
318735073	4323	224	1881.489891	31893	0	0.180131	31759	0	0.167748	9753353	-1.#IND00
318761710	4280	216	1879.597334	32246	0	0.167334	31713	0	0.166720	9748492	-1.#IND00
318721233	4063	177	1874.599153	32083	0	0.166700	32057	1	0.176145	9743650	-1.#IND00
318702268	4223	211	1878.767186	32091	0	0.184480	31697	0	0.183316	9738814	-1.#IND00
318713652	4189	205	1874.721990	31814	0	0.167550	31926	0	0.167492	9733904	-1.#IND00
318738360	4350	189	1881.938973	31710	2	0.188109	32183	1	0.195182	9729015	-0.007270
318724841	4299	202	1877.435791	31945	0	0.168388	32039	0	0.177214	9724226	-0.008845
318687847	4400	233	1888.440479	31787	0	0.202336	32055	1	0.167189	9719410	-0.010533
318728923	4795	223	1900.803663	31675	8	0.466835	31729	0	0.166693	9714443	-0.009801
318720827	4516	217	1898.223432	31935	0	0.192718	32133	0	0.175059	9709674	-0.010818
318706557	4217	206	1883.464262	31665	3	0.172566	31777	0	0.167083	9704816	-0.009307
318708916	4562	227	1885.155156	31805	0	0.191323	31908	0	0.166687	9699901	-0.009459
318726099	4642	234	1899.762035	31816	0	0.167889	31912	0	0.174187	9695010	-0.007325
318733122	4395	221	1890.539443	31912	1	0.166727	31881	0	0.193649	9690095	-0.005330
318731104	4432	207	1882.679896	32100	0	0.187621	32010	1	0.168004	9685177	-0.004905
318718431	4711	267	1897.228031	31956	0	0.167887	31761	0	0.224995	9680405	-0.003502
318715773	4816	228	1904.424993	31943	0	0.166727	31897	0	0.183567	9675598	-0.004409
318731574	4608	209	1898.898943	31840	0	0.166670	31942	0	0.167504	9670686	-0.004379
318760494	4460	239	1894.187952	31918	0	0.166667	31858	0	0.166708	9665853	-0.004470
318714618	4417	208	1882.025593	31608	0	0.166667	31862	0	0.166669	9661021	-0.004729
318710039	4215	209	1877.838663	31877	0	0.166667	31804	0	0.167521	9656219	-0.006111
318716237	4324	232	1883.376699	31920	3	0.315023	32002	1	0.228651	9651444	-0.005590
318699793	4431	230	1878.995913	31742	1	0.265606	31741	0	0.170764	9646559	-0.005560
318721176	4422	229	1888.599522	31925	0	0.190048	31778	0	0.166870	9641688	-0.005710
318707360	4280	200	1882.433570	31936	0	0.196845	31999	0	0.166677	9636682	-0.005614
318722971	4158	208	1870.994794	31891	0	0.168162	31678	0	0.166667	9631858	-0.005934
318717035	4123	210	1870.137037	32032	0	0.166741	31649	0	0.166667	9627085	-0.005658
318709171	4401	212	1877.783940	31894	0	0.172979	31817	0	0.166667	9622290	-0.005471
318691154	4485	219	1885.031182	31814	0	0.183421	31798	0	0.182337	9617496	-0.005131
318736493	5074	242	1909.236355	31889	0	0.167497	31957	6	0.336665	9612699	-0.006117
318720580	4691	226	1907.622298	31781	9	0.402897	31904	0	0.185418	9607854	-0.006036
318714353	5057	249	1921.129270	32006	1	0.232964	31896	0	0.167596	9603046	-0.006164
318705824	4710	239	1914.402170	31673	0	0.169953	31888	0	0.166713	9598200	-0.006108
318730098	4703	237	1908.588994	31978	0	0.166830	31799	1	0.211563	9593467	-0.005755
318738216	4760	232	1904.451486	31886	1	0.166675	31872	0	0.168892	9588692	-0.005577
318715065	4492	238	1892.477992	31990	0	0.166846	31827	0	0.166777	9583887	-0.005610
318707194	4423	225	1890.509767	32044	0	0.166676	31744	0	0.166672	9579118	-0.005436
318703156	4340	238	1883.845866	31882	0	0.166667	31840	0	0.166667	9574241	-0.005296
318723468	4532	219	1885.019867	31811	1	0.170625	31605	0	0.166667	9569347	-0.005158
318734393	4390	232	1885.567659	32006	0	0.168568	32008	0	0.166667	9564600	-0.004307
318719140	4200	211	1881.227536	31676	0	0.166761	31792	1	0.214438	9559876	-0.004228
318701289	4298	237	1880.170398	31910	1	0.243501	31761	0	0.169611	9555151	-0.004006
318752933	4317	214	1881.143376	31958	4	0.371134	31950	2	0.166813	9550406	-0.003779
318709135	4443	226	1879.796958	31854	0	0.276376	31888	0	0.166865	9545685	-0.003567
318722171	4607	232	1890.760221	31934	1	0.275022	32110	0	0.245527	9540827	-0.003245
318724710	4267	210	1884.193644	31811	4	0.286388	31823	0	0.170575	9536174	-0.003811
318751005	4499	247	1886.336644	31726	0	0.262630	32006	0	0.166860	9531459	-0.003854
318734869	4439	220	1887.421852	32000	0	0.171423	31718	0	0.166676	9526668	-0.003729
318709017	4139	204	1874.975406	31859	0	0.166902	31901	0	0.166667	9521896	-0.003340
318704334	4085	206	1876.097981	31970	0	0.171919	31804	2	0.286348	9517140	-0.003211
npatches	nstrain	runtime	dt	init_x	init_y	init_y_blood	init_z	init_S	beta0	beta1	beta2	beta3	mean_beta	B	d	delta	delta_blood	b[0]	mut	m	CTL	c	g	epsilon	k	het	lambda	rho	omega	x_max	patch.dyna	DELTA	A	VA
10000	1	100.000000	0.001000	21900	9499	5000000	0.001000	10000000	5.093778	3.160966	4.436714	5.676866	4	800000000	0.010000	1.000000	1.000000	80000	0.000050	0.004800	0	0.500000	0.000000	2.500000	14.000000	0.500000	0.000000	0.000000	0.000000	31872	0	10.000000	7.000000	1.000000
sus	inf	inf_blood	z	x[0]	y[0][0]	z[0]	x[1]	y[1][0]	z[1]	S[0]	synchrony
219000000	94990000	5000000	10.000000	21900	9499	0.001000	21900	9499	0.001000	10000000	0.000000
245881226	27610824	1506279	3941.516320	22624	3311	0.394152	25813	2383	0.394152	9994994	0.000000
308463837	347833	19813	6325.803353	30401	54	0.632580	31089	16	0.632580	9989943	0.000000
317845152	2372	106	3169.905727	31710	0	0.259229	32002	0	0.246204	9984865	0.000000
318639308	1064	54	1801.765084	31737	0	0.171254	31841	0	0.170609	9979845	0.000000
318723833	1093	51	1718.804160	31912	0	0.166894	31675	0	0.166862	9974813	0.000000
318720152	1126	59	1713.893915	31725	0	0.166678	31778	0	0.166676	9969904	0.000000
318725202	1182	60	1718.943926	31935	0	0.166667	31838	0	0.166667	9964903	0.000000
318711296	1148	63	1719.186377	31871	0	0.166667	31831	0	0.166667	9960089	0.000000
318713179	1230	62	1719.989292	32064	0	0.166667	32014	0	0.166667	9955091	0.000000
318735991	1180	55	1717.686305	31911	0	0.166667	31971	0	0.166667	9950091	0.000000
318747839	1080	58	1715.854790	31897	0	0.166667	32005	0	0.166667	9945167	0.000000
318725627	1126	51	1713.833532	31970	0	0.166667	31688	0	0.166667	9940085	0.000000
318716614	1281	60	1722.555135	31884	1	0.168733	31841	0	0.166667	9935105	0.000000
318721891	1184	53	1722.304628	31822	0	0.175615	32065	0	0.166667	9930032	0.000000
318719880	1214	57	1720.925950	32129	0	0.167110	31950	0	0.166667	9925103	0.000000
318722755	1227	63	1719.782482	31934	0	0.166869	31889	1	0.166667	9920326	0.000000
318720412	1247	65	1721.154662	31868	0	0.166677	31900	0	0.166667	9915373	0.000000
318712696	1266	63	1722.861769	31899	0	0.166667	31718	1	0.183661	9910406	0.000000
318709448	1210	62	1720.533750	31845	1	0.166667	31734	0	0.168602	9905452	0.000000
318738517	1466	75	1723.395168	31793	0	0.166667	31634	0	0.166763	9900532	0.000000
318726888	1533	87	1736.576736	31941	0	0.166667	32136	0	0.166671	9895662	0.000000
318733650	1617	79	1739.227117	31910	0	0.166667	31919	0	0.166667	9890726	0.000000
318734111	1462	73	1736.364066	32130	0	0.166667	31753	0	0.166667	9885753	0.000000
318714222	1338	66	1729.348235	31994	0	0.166667	31950	0	0.166667	9880892	0.000000
318733883	1441	78	1727.614323	31863	0	0.166667	31982	1	0.166667	9875983	0.000000
318707248	1497	75	1728.714589	31876	5	0.216900	31958	0	0.166667	9871051	0.000000
318716276	1569	76	1736.617796	31989	0	0.173203	31786	0	0.166667	9866129	0.000000
318724065	1511	97	1735.163285	31969	1	0.166991	31911	2	0.376804	9861231	0.000000
318710374	1648	68	1737.963959	31894	0	0.174330	31733	0	0.202256	9856372	0.000000
318723188	1592	94	1740.111617	31750	0	0.167047	31988	0	0.168431	9851488	0.000000
318735833	1363	72	1733.176322	31997	0	0.166685	32250	0	0.166754	9846572	0.000000
318716822	1268	69	1722.832973	31881	0	0.166668	31781	0	0.166671	9841688	0.000000
318713040	1150	53	1721.082962	31928	0	0.166667	31901	0	0.166667	9836727	0.000000
318719140	1258	56	1720.120754	31780	0	0.166667	32041	0	0.166667	9831738	0.000000
318718932	1533	76	1732.126599	31869	1	0.252253	31824	0	0.166667	9826915	0.000000
318718354	1510	72	1733.446046	31827	0	0.170909	31918	3	0.294863	9822021	0.000000
318719278	1506	82	1733.508336	31903	1	0.257276	32015	0	0.173548	9817044	0.000000
318703999	1445	71	1730.617660	31949	0	0.185286	32007	0	0.167008	9812081	0.000000
318708768	1393	60	1727.109029	31950	0	0.167589	31859	0	0.166684	9807306	0.000000
318743984	1375	67	1728.405924	32162	0	0.166712	31915	0	0.166668	9802432	-1.#IND00
318724916	1288	75	1724.436004	31870	0	0.196510	31608	0	0.166667	9797511	-1.#IND00
318713463	1438	75	1728.701368	31943	0	0.168146	32009	0	0.166667	9792615	-1.#IND00
318732728	1346	76	1729.261216	31890	0	0.166740	31982	0	0.166667	9787793	-1.#IND00
318706649	1451	72	1731.799864	31622	0	0.166670	31754	0	0.166667	9782891	-1.#IND00
318700196	1569	72	1735.079339	31948	0	0.166667	32259	0	0.166667	9777958	-1.#IND00
318726431	1666	87	1740.269988	31963	0	0.167065	31893	0	0.195114	9772869	-1.#IND00
318696164	1749	96	1744.156813	31736	0	0.166686	32029	0	0.168077	9767915	-1.#IND00
318732943	1971	80	1752.587351	31899	0	0.166668	32049	0	0.166737	9763073	-1.#IND00
318702807	1962	111	1755.683970	31768	3	0.371169	31920	0	0.166670	9758039	-1.#IND00
318707278	1858	101	1753.625288	31898	0	0.183024	32052	0	0.166667	9753058	-1.#IND00
318718389	1932	77	1755.199459	32012	0	0.167477	31930	0	0.166667	9748241	-1.#IND00
318737865	1928	95	1751.078921	31880	0	0.166707	32061	0	0.166667	9743379	-1.#IND00
318765330	1849	86	1753.282649	31853	1	0.166669	31888	0	0.166667	9738480	-1.#IND00
318718611	1830	67	1750.272439	31865	0	0.167844	31935	0	0.166667	9733577	-1.#IND00
318715861	1780	90	1747.266049	31602	0	0.166725	31883	0	0.166667	9728804	-1.#IND00
318721963	1706	85	1746.257992	31918	0	0.166670	31821	0	0.166667	9724021	-1.#IND00
318722908	1724	79	1744.126520	31829	0	0.166667	31894	0	0.166667	9719241	-1.#IND00
318743910	1674	96	1742.107329	31495	0	0.166667	31710	0	0.166667	9714432	-1.#IND00
318707471	1569	71	1739.107921	31661	0	0.166667	31873	0	0.166667	9709570	-1.#IND00
318743803	1549	72	1735.451707	31942	0	0.166667	31933	0	0.166667	9704733	-1.#IND00
318711065	1550	94	1736.187499	32081	0	0.166667	32192	0	0.166667	9699833	-1.#IND00
318707158	1450	78	1732.569769	32003	0	0.169316	31808	0	0.176134	9694831	-1.#IND00
318727721	1570	74	1733.371263	31966	0	0.166798	31981	0	0.167136	9689873	-1.#IND00
318719588	1668	81	1742.425913	31672	0	0.166673	31764	0	0.166690	9684956	-1.#IND00
318744425	1626	79	1740.747776	31819	0	0.166667	31880	0	0.166668	9680079	-1.#IND00
318708888	1495	79	1736.797584	31810	1	0.174532	31958	0	0.166667	9675247	-1.#IND00
318720350	1387	76	1733.396685	31952	0	0.167056	31796	0	0.166667	9670345	-1.#IND00
318728357	1465	86	1731.470130	31683	0	0.166686	31615	0	0.166667	9665454	-1.#IND00
318724901	1507	92	1739.627061	31786	0	0.166668	31816	0	0.166667	9660602	-1.#IND00
318739591	1509	72	1734.371236	31768	0	0.166667	31776	0	0.166667	9655785	-1.#IND00
318710730	1433	77	1733.365408	31747	0	0.166667	31886	0	0.166667	9650932	-1.#IND00
318727385	1233	86	1724.436284	31899	0	0.166667	31892	0	0.166667	9646124	-1.#IND00
318732990	1417	59	1727.946118	31891	0	0.166667	31886	0	0.166853	9641256	-1.#IND00
318726212	1371	68	1729.706371	31938	0	0.166667	32003	0	0.166676	9636443	-1.#IND00
318740057	1377	52	1727.593562	31854	0	0.166667	31881	0	0.166667	9631625	-1.#IND00
318708443	1251	53	1723.642050	31823	0	0.166667	31739	0	0.166667	9626861	-1.#IND00
318726615	1221	58	1719.239302	31842	0	0.166667	31763	0	0.166667	9622196	-1.#IND00
318713721	1351	75	1724.437654	31749	0	0.166667	31789	2	0.174548	9617484	-1.#IND00
318695632	1388	73	1728.924912	31810	0	0.166667	31678	2	0.200258	9612686	-1.#IND00
318725672	1230	63	1722.401535	31702	0	0.166667	32024	0	0.169803	9607829	-1.#IND00
318706848	1229	57	1721.691568	31983	0	0.166667	31933	0	0.166822	9603091	-1.#IND00
318736385	1091	50	1714.910676	31890	0	0.168018	31855	0	0.166674	9598316	-1.#IND00
318736171	1100	51	1715.749061	31763	0	0.166734	32031	0	0.166667	9593530	-1.#IND00
318744834	1151	61	1714.681954	32002	0	0.166670	31758	0	0.166667	9588604	-1.#IND00
318731573	1383	68	1722.434638	31874	0	0.166667	31830	0	0.166667	9583886	-1.#IND00
318713378	1379	61	1728.240943	31848	0	0.166667	31885	0	0.166667	9579143	-1.#IND00
318736134	1471	85	1731.925620	32002	0	0.166667	31853	0	0.166667	9574314	-1.#IND00
318724984	1359	58	1730.076698	31587	0	0.166667	31818	0	0.166667	9569464	-1.#IND00
318703863	1406	74	1730.089191	31950	0	0.166667	31988	0	0.166667	9564776	-1.#IND00
318690915	1571	79	1736.087509	31849	0	0.166667	31998	0	0.166667	9559982	-1.#IND00
318738885	1472	78	1734.723150	31797	0	0.166667	31824	0	0.166667	9555263	-1.#IND00
318723922	1555	86	1737.313038	31685	2	0.185213	31917	0	0.166667	9550430	-1.#IND00
318707911	1590	93	1736.706724	31665	0	0.167919	31996	0	0.166667	9545643	-1.#IND00
318704839	1462	75	1734.381379	31779	0	0.166729	31949	0	0.166667	9540904	-1.#IND00
318704076	1400	92	1731.936125	31743	0	0.166670	31790	0	0.203070	9535953	-1.#IND00
318744095	1461	80	1732.301536	31825	0	0.166667	32035	0	0.168471	9531310	-1.#IND00
318740358	1525	81	1731.052799	31873	0	0.166667	32096	1	0.197876	9526558	-1.#IND00
318708701	1538	87	1737.220954	32059	0	0.166667	31590	0	0.168213	9521844	-1.#IND00
318700597	1657	78	1737.407435	31886	0	0.166667	32021	0	0.166743	9517068	-1.#IND00
npatches	nstrain	runtime	dt	init_x	init_y	init_y_blood	init_z	init_S	beta0	beta1	beta2	beta3	mean_beta	B	d	delta	delta_blood	b[0]	mut	m	CTL	c	g	epsilon	k	het	lambda	rho	omega	x_max	patch.dyna	DELTA	A	VA
10000	1	100.000000	0.001000	21900	9499	5000000	0.001000	10000000	4.687301	4.629665	5.672478	5.449242	4	800000000	0.010000	1.000000	1.000000	80000	0.000050	0.004800	0	0.500000	0.000000	2.500000	15.000000	0.500000	0.000000	0.000000	0.000000	31872	0	10.000000	7.000000	1.000000
sus	inf	inf_blood	z	x[0]	y[0][0]	z[0]	x[1]	y[1][0]	z[1]	S[0]	synchrony
219000000	94990000	5000000	10.000000	21900	9499	0.001000	21900	9499	0.001000	10000000	0.000000
250458735	22964435	1260904	3941.516320	24011	2537	0.394152	23894	2539	0.394152	9994946	0.000000
309998628	184574	10788	6325.795499	30867	30	0.632580	30642	14	0.632580	9989910	0.000000
318005183	1475	73	2650.153618	31959	0	0.225548	31429	0	0.257869	9985025	0.000000
318650288	657	31	1749.152871	31833	0	0.169585	31842	0	0.171187	9980149	0.000000
318720346	535	29	1693.710341	31910	0	0.166811	31978	0	0.166891	9975290	0.000000
318708302	530	27	1689.467362	31923	0	0.166674	32024	0	0.166678	9970233	0.000000
318724054	500	27	1687.286531	31814	0	0.166667	31961	0	0.166667	9965212	0.000000
318711228	395	17	1685.090031	31729	0	0.166667	31702	0	0.166667	9960236	0.000000
318718738	294	19	1680.287750	31789	0	0.166667	31727	2	0.173722	9955202	0.000000
318709940	296	12	1678.431440	32021	0	0.166667	31962	0	0.169625	9950255	0.000000
318742701	275	13	1678.163822	31648	0	0.166667	31715	0	0.166813	9945282	0.000000
318722651	383	17	1682.430247	32097	0	0.166667	32013	0	0.166674	9940198	0.000000
318701230	363	15	1682.776175	32014	0	0.166667	31844	0	0.166667	9935235	0.000000
318714148	314	8	1681.240271	31914	0	0.166667	31614	0	0.166667	9930325	0.000000
318726660	254	16	1679.295202	31980	0	0.166667	31787	0	0.166667	9925315	0.000000
318744161	199	6	1676.296819	31844	0	0.166667	31688	0	0.166667	9920384	0.000000
318719801	223	12	1676.390328	31873	0	0.166667	31776	0	0.166667	9915435	0.000000
318736974	190	9	1675.109717	31916	0	0.166667	31618	0	0.166667	9910455	0.000000
318737207	218	16	1675.598045	32002	0	0.166667	31895	0	0.166667	9905473	0.000000
318715374	194	7	1674.801277	31838	0	0.166667	31652	0	0.166667	9900629	0.000000
318733568	190	13	1675.688998	31717	0	0.166667	31863	0	0.166667	9895661	0.000000
318749863	192	12	1675.077128	31785	0	0.166667	32010	0	0.166667	9890738	0.000000
318730327	155	8	1673.679557	31877	0	0.166667	31997	0	0.166667	9885850	0.000000
318737122	110	4	1671.747173	31897	0	0.166667	32048	0	0.166667	9880876	0.000000
318735459	118	5	1672.459428	31993	0	0.166667	31757	0	0.166667	9875986	0.000000
318727176	122	5	1671.691433	32046	0	0.166667	31972	0	0.166667	9871060	0.000000
318718391	74	6	1670.400597	31793	0	0.166667	31898	0	0.166667	9866116	0.000000
318730019	51	7	1669.438673	31938	0	0.166667	31750	0	0.166667	9861200	0.000000
318731572	43	1	1668.713556	31964	0	0.166667	31597	0	0.166667	9856245	0.000000
318733907	19	0	1667.657337	31957	0	0.166667	31894	0	0.166667	9851230	0.000000
318712292	17	0	1667.625053	31872	0	0.166667	31990	0	0.166667	9846277	0.000000
318716773	13	0	1666.983043	31932	0	0.166667	31913	0	0.166667	9841351	0.000000
318721515	6	0	1666.981586	31787	0	0.166667	32185	0	0.166667	9836360	0.000000
318743957	6	0	1667.102988	31837	0	0.166667	32090	0	0.166667	9831352	0.000000
318736913	6	0	1666.952829	32165	0	0.166667	31957	0	0.166667	9826453	0.000000
318698845	4	0	1666.725589	31877	0	0.166667	31855	0	0.166667	9821576	0.000000
318717353	0	0	1666.703347	31858	0	0.166667	32127	0	0.166667	9816616	0.000000
npatches	nstrain	runtime	dt	init_x	init_y	init_y_blood	init_z	init_S	beta0	beta1	beta2	beta3	mean_beta	B	d	delta	delta_blood	b[0]	mut	m	CTL	c	g	epsilon	k	het	lambda	rho	omega	x_max	patch.dyna	DELTA	A	VA
10000	1	100.000000	0.001000	21900	9499	5000000	0.001000	10000000	2.925569	5.187680	2.581020	4.307274	4	800000000	0.010000	1.000000	1.000000	80000	0.000050	0.004800	0	0.500000	0.000000	2.500000	16.000000	0.500000	0.000000	0.000000	0.000000	31872	0	10.000000	7.000000	1.000000
sus	inf	inf_blood	z	x[0]	y[0][0]	z[0]	x[1]	y[1][0]	z[1]	S[0]	synchrony
219000000	94990000	5000000	10.000000	21900	9499	0.001000	21900	9499	0.001000	10000000	0.000000
254068543	19277612	1067213	3941.516320	27121	1548	0.394152	23635	2361	0.394152	9995059	0.000000
311119572	98927	5742	6321.838021	31488	2	0.632580	30894	9	0.632580	9989992	0.000000
318085896	941	49	2340.804836	31875	0	0.213322	31727	0	0.214554	9985064	0.000000
318666057	453	17	1722.005812	31778	0	0.168979	31965	0	0.169040	9980157	0.000000
318727722	288	5	1682.760702	31918	1	0.166781	31850	0	0.166784	9975233	0.000000
318740921	212	8	1677.401939	31893	0	0.166672	31785	0	0.166672	9970363	0.000000
318717521	75	3	1672.193900	31629	0	0.166667	31847	0	0.166667	9965369	0.000000
318722260	42	1	1668.598934	31785	0	0.166667	31904	0	0.166667	9960396	0.000000
318721279	49	4	1668.713623	31729	0	0.166667	31987	0	0.166667	9955492	0.000000
318716652	16	0	1667.967563	31823	0	0.166667	32085	0	0.166667	9950480	0.000000
318708296	17	1	1667.325569	31788	0	0.166667	31869	0	0.166667	9945544	0.000000
318741481	4	0	1667.053090	32043	0	0.166667	32147	0	0.166667	9940695	0.000000
318748149	3	0	1666.891230	32001	0	0.166667	32088	0	0.166667	9935697	0.000000
318735314	10	0	1667.179169	31837	0	0.166667	31877	0	0.166667	9930813	0.000000
318734958	1	0	1666.752425	32023	0	0.166667	31783	0	0.166667	9925843	0.000000
318712520	0	0	1666.670917	31611	0	0.166667	31893	0	0.166667	9920833	0.000000
npatches	nstrain	runtime	dt	init_x	init_y	init_y_blood	init_z	init_S	beta0	beta1	beta2	beta3	mean_beta	B	d	delta	delta_blood	b[0]	mut	m	CTL	c	g	epsilon	k	het	lambda	rho	omega	x_max	patch.dyna	DELTA	A	VA
10000	1	100.000000	0.001000	21900	9499	5000000	0.001000	10000000	2.901826	5.226638	3.443599	5.626064	4	800000000	0.010000	1.000000	1.000000	80000	0.000050	0.004800	0	0.500000	0.000000	2.500000	17.000000	0.500000	0.000000	0.000000	0.000000	31872	0	10.000000	7.000000	1.000000
sus	inf	inf_blood	z	x[0]	y[0][0]	z[0]	x[1]	y[1][0]	z[1]	S[0]	synchrony
219000000	94990000	5000000	10.000000	21900	9499	0.001000	21900	9499	0.001000	10000000	0.000000
257384230	16175979	899886	3941.516320	27218	1368	0.394152	23804	2114	0.394152	9995073	0.000000
311935991	53240	3142	6265.258924	31419	2	0.632580	30763	7	0.632580	9990022	0.000000
318165644	792	43	2155.423354	31878	0	0.192061	31730	0	0.209017	9985115	0.000000
318686553	307	19	1706.735094	32053	0	0.167925	31928	0	0.176048	9980049	0.000000
318721033	126	5	1674.899224	32059	0	0.166729	31957	0	0.167132	9974991	0.000000
318722478	109	5	1670.902347	31912	0	0.166670	31881	0	0.166690	9970021	0.000000
318714596	101	3	1671.070266	31540	0	0.166667	31812	0	0.166668	9964987	0.000000
318721224	47	3	1669.312365	31727	0	0.166667	31881	0	0.166667	9960002	0.000000
318734305	23	0	1667.966516	32207	0	0.166667	31933	0	0.166667	9954924	0.000000
318738953	18	4	1667.567559	31976	0	0.166667	32065	0	0.166667	9950020	0.000000
318718676	26	5	1668.045960	31945	0	0.166667	32064	0	0.166667	9945108	0.000000
318716507	39	0	1668.645023	31809	0	0.166667	31784	0	0.166667	9940146	0.000000
318709950	31	2	1668.226433	31818	0	0.166667	31817	0	0.166667	9935141	0.000000
318731675	14	1	1667.656124	31739	0	0.166667	31868	0	0.166667	9930127	0.000000
318727694	4	0	1666.989377	31840	0	0.166667	31987	0	0.166667	9925231	0.000000
318706750	0	1	1666.704107	31794	0	0.166667	31876	0	0.166667	9920174	0.000000
npatches	nstrain	runtime	dt	init_x	init_y	init_y_blood	init_z	init_S	beta0	beta1	beta2	beta3	mean_beta	B	d	delta	delta_blood	b[0]	mut	m	CTL	c	g	epsilon	k	het	lambda	rho	omega	x_max	patch.dyna	DELTA	A	VA
10000	1	100.000000	0.001000	21900	9499	5000000	0.001000	10000000	2.449085	4.595317	5.889286	5.738380	4	800000000	0.010000	1.000000	1.000000	80000	0.000050	0.004800	0	0.500000	0.000000	2.500000	18.000000	0.500000	0.000000	0.000000	0.000000	31872	0	10.000000	7.000000	1.000000
sus	inf	inf_blood	z	x[0]	y[0][0]	z[0]	x[1]	y[1][0]	z[1]	S[0]	synchrony
219000000	94990000	5000000	10.000000	21900	9499	0.001000	21900	9499	0.001000	10000000	0.000000
261240380	13336596	747288	3941.516320	28143	1009	0.394152	25448	1454	0.394152	9994969	0.000000
312713684	27259	1670	6013.691287	31473	2	0.614182	31302	7	0.632580	9989969	0.000000
318248229	543	22	2015.270246	31762	0	0.191167	31669	0	0.201421	9984978	0.000000
318697110	161	11	1693.522461	31798	0	0.167881	31791	0	0.168389	9979943	0.000000
318722371	74	5	1671.521213	31858	0	0.166727	31897	0	0.166752	9974848	0.000000
318734002	44	1	1669.481944	31925	0	0.166670	31814	0	0.166671	9969802	0.000000
318733567	4	1	1667.292177	31878	0	0.166667	31943	0	0.166667	9964708	0.000000
318731428	0	0	1666.723014	31943	0	0.166667	31785	0	0.166667	9959724	0.000000
npatches	nstrain	runtime	dt	init_x	init_y	init_y_blood	init_z	init_S	beta0	beta1	beta2	beta3	mean_beta	B	d	delta	delta_blood	b[0]	mut	m	CTL	c	g	epsilon	k	het	lambda	rho	omega	x_max	patch.dyna	DELTA	A	VA
10000	1	100.000000	0.001000	21900	9499	5000000	0.001000	10000000	5.541837	2.852801	3.083991	5.652631	4	800000000	0.010000	1.000000	1.000000	80000	0.000050	0.004800	0	0.500000	0.000000	2.500000	19.000000	0.500000	0.000000	0.000000	0.000000	31872	0	10.000000	7.000000	1.000000
sus	inf	inf_blood	z	x[0]	y[0][0]	z[0]	x[1]	y[1][0]	z[1]	S[0]	synchrony
219000000	94990000	5000000	10.000000	21900	9499	0.001000	21900	9499	0.001000	10000000	0.000000
264118920	11129483	628333	3941.516320	24009	1475	0.394152	28093	832	0.394152	9995036	0.000000
313273250	14701	883	5544.593057	30998	1	0.561451	31600	0	0.594578	9990110	0.000000
318303465	395	11	1931.737169	31996	0	0.186233	31699	0	0.187875	9985086	0.000000
318694922	103	3	1686.179854	32005	0	0.167636	31561	0	0.167718	9980159	0.000000
318714337	41	2	1669.503172	31899	0	0.166715	31797	0	0.166719	9975204	0.000000
318719267	5	0	1667.135967	31853	0	0.166669	31935	0	0.166669	9970214	0.000000
318718398	0	0	1666.696215	31728	0	0.166667	31888	0	0.166667	9965347	0.000000
npatches	nstrain	runtime	dt	init_x	init_y	init_y_blood	init_z	init_S	beta0	beta1	beta2	beta3	mean_beta	B	d	delta	delta_blood	b[0]	mut	m	CTL	c	g	epsilon	k	het	lambda	rho	omega	x_max	patch.dyna	DELTA	A	VA
10000	1	100.000000	0.001000	21900	9499	5000000	0.001000	10000000	4.351407	5.079578	5.263143	3.248038	4	800000000	0.010000	1.000000	1.000000	80000	0.000050	0.004800	0	0.500000	0.000000	2.500000	20.000000	0.500000	0.000000	0.000000	0.000000	31872	0	10.000000	7.000000	1.000000
sus	inf	inf_blood	z	x[0]	y[0][0]	z[0]	x[1]	y[1][0]	z[1]	S[0]	synchrony
219000000	94990000	5000000	10.000000	21900	9499	0.001000	21900	9499	0.001000	10000000	0.000000
266711383	9305778	530792	3941.516320	26181	984	0.394152	25201	1230	0.394152	9994958	0.000000
313745831	8205	519	4979.088527	31234	1	0.493375	31254	1	0.506622	9989911	0.000000
318325505	264	11	1872.566364	31939	0	0.187968	31942	0	0.183516	9984916	0.000000
318688057	104	8	1681.771721	31895	0	0.167722	31789	0	0.167502	9979901	0.000000
318721757	51	4	1670.244242	31957	0	0.166719	32090	0	0.166708	9974886	0.000000
318734660	4	0	1667.209039	31934	0	0.166669	31919	0	0.166669	9969824	0.000000
318719204	0	0	1666.696056	31881	0	0.166667	31850	0	0.166667	9964877	0.000000
