# Supplementary material for: Large Variations in HIV-1 Viral Load Explained by Shifting-Mosaic Metapopulation Dynamics
Source: PLoS Biol. 2016 Oct 5;14(10):e1002567. doi: 10.1371/journal.pbio.1002567 (PMC5051940; doi:10.1371/journal.pbio.1002567)
Supplement: S1 Data — Each file gives the output from the simulations indicated by the filename: low migration (ms1, db432); high migration (ms1, db1); very high migration (ms10, db1); number of patches (np); reservoir (storage); no reservoir (nostorage); CTL immigration model (CTLimmig); CTL proliferation model (CTLprolif); β¯ (beta1, beta2, …). Within each file, there are 21 simulations for (k = 0,1,..,20), and data is output each day. For measures of synchrony, the final entry should be used. See Methods and S1 Simulation Code for further details. (ZIP) [file pbio.1002567.s002.zip › S1_Data/ms1_np10000_nostorage_noPD_CTLimmig_db1_beta5.tsv]

npatches	nstrain	runtime	dt	init_x	init_y	init_y_blood	init_z	init_S	beta0	beta1	beta2	beta3	mean_beta	B	d	delta	delta_blood	b[0]	mut	m	CTL	c	g	epsilon	k	het	lambda	rho	omega	x_max	patch.dyna	DELTA	A	VA
10000	1	100.000000	0.001000	21900	9499	5000000	0.001000	10000000	5.100372	5.796392	5.738290	7.220900	5	800000000	0.010000	1.000000	1.000000	80000	0.000050	0.004800	0	0.500000	0.000000	2.500000	0.000000	0.500000	0.000000	0.000000	0.000000	31872	0	10.000000	7.000000	1.000000
sus	inf	inf_blood	z	x[0]	y[0][0]	z[0]	x[1]	y[1][0]	z[1]	S[0]	synchrony
219000000	94990000	5000000	10.000000	21900	9499	0.001000	21900	9499	0.001000	10000000	0.000000
112721251	348854946	17593456	3941.516320	10395	35409	0.394152	9323	36184	0.394152	9995117	0.000000
85123282	483040006	24547764	6325.803353	7944	48442	0.632580	7052	49383	0.632580	9990118	0.000000
77272573	542562901	27649657	7771.765723	7059	54853	0.777177	6472	55191	0.777177	9985159	0.000000
74310923	568669882	28995203	8648.676577	6761	57352	0.864868	6224	58098	0.864868	9980127	0.000000
73108247	580023702	29593211	9180.483393	6719	58511	0.918048	6058	58999	0.918048	9975095	0.000000
72585923	584950598	29846945	9503.000201	6789	58525	0.950300	5977	59524	0.950300	9970124	0.000000
72368358	587102206	29957168	9698.592075	6749	58886	0.969859	5948	59636	0.969859	9965083	0.000000
72277872	588042741	29997865	9817.209710	6740	59476	0.981721	6061	59131	0.981721	9960130	0.000000
72226078	588401070	30032776	9889.145947	6620	59180	0.988915	6002	59520	0.988915	9955062	0.000000
72216574	588586965	30031697	9932.772025	6628	59362	0.993277	5990	59724	0.993277	9950144	0.000000
72221550	588647580	30036624	9959.229270	6691	59258	0.995923	6056	59487	0.995923	9945151	0.000000
72202038	588676655	30041402	9975.274394	6838	58821	0.997527	5936	59677	0.997527	9940029	0.000000
72198435	588710197	30034779	9985.005037	6850	58785	0.998501	5989	59807	0.998501	9935016	0.000000
72215564	588732630	30043545	9990.906233	6709	59229	0.999091	5970	59572	0.999091	9930139	0.000000
72205770	588726906	30036696	9994.485041	6808	58938	0.999449	5908	59997	0.999449	9925247	0.000000
72198681	588722407	30038920	9996.655426	6601	59312	0.999666	5996	59773	0.999666	9920250	0.000000
72203152	588695256	30042781	9997.971667	6722	59413	0.999797	5942	59955	0.999797	9915179	0.000000
72218928	588679049	30040175	9998.769908	6741	59190	0.999877	6048	59677	0.999877	9910245	0.000000
72204195	588682729	30037642	9999.254005	6685	59233	0.999925	5946	59642	0.999925	9905255	0.000000
72198373	588716328	30037899	9999.547588	6725	58844	0.999955	6008	59447	0.999955	9900283	0.000000
72196344	588710965	30041547	9999.725632	6816	59025	0.999973	6013	59691	0.999973	9895338	0.000000
72203384	588685149	30039833	9999.833608	6682	58989	0.999983	5983	59682	0.999983	9890508	0.000000
72201829	588733485	30035273	9999.899091	6696	59442	0.999990	5911	60353	0.999990	9885533	0.000000
72206922	588723995	30037251	9999.938803	6716	59019	0.999994	5931	59928	0.999994	9880577	0.000000
72198090	588737394	30023640	9999.962887	6573	59471	0.999996	5998	59494	0.999996	9875724	0.000000
72197288	588731738	30042183	9999.977493	6540	59236	0.999998	5932	60049	0.999998	9870799	0.000000
72199256	588766335	30037049	9999.986350	6652	59444	0.999999	5999	59673	0.999999	9865874	0.000000
72196253	588759715	30032405	9999.991722	6585	59486	0.999999	6005	59600	0.999999	9860789	0.000000
72197876	588762938	30034733	9999.994980	6579	59487	0.999999	5965	59778	0.999999	9855875	0.000000
72197158	588714779	30039200	9999.996955	6707	59182	1.000000	6002	59495	1.000000	9850876	0.000000
72195967	588729578	30037439	9999.998154	6796	59154	1.000000	6010	59799	1.000000	9845855	0.000000
72217393	588696028	30031705	9999.998880	6596	59426	1.000000	5939	59816	1.000000	9841012	0.000000
72213374	588734583	30043801	9999.999321	6698	58965	1.000000	5984	60219	1.000000	9836024	0.000000
72193616	588758886	30046660	9999.999588	6669	59532	1.000000	5962	59768	1.000000	9831151	0.000000
72197408	588754205	30041267	9999.999750	6600	59302	1.000000	5987	59717	1.000000	9826263	0.000000
72207236	588714881	30038716	9999.999849	6593	59390	1.000000	5945	59782	1.000000	9821509	0.000000
72210240	588713790	30040165	9999.999908	6605	59904	1.000000	6095	59987	1.000000	9816544	0.000000
72191549	588766348	30031244	9999.999944	6703	59544	1.000000	5927	59648	1.000000	9811618	0.000000
72204394	588762062	30032466	9999.999966	6764	59054	1.000000	5834	60301	1.000000	9806782	0.000000
72208004	588743146	30030830	9999.999980	6691	58778	1.000000	6008	60098	1.000000	9801847	-1.#IND00
72208965	588701992	30038147	9999.999988	6743	59745	1.000000	6020	59811	1.000000	9796953	0.004800
72200929	588721055	30036061	9999.999992	6713	58899	1.000000	5982	59926	1.000000	9792022	0.001656
72207900	588708925	30035670	9999.999995	6743	58949	1.000000	6014	59424	1.000000	9787106	0.002778
72207660	588677142	30033608	9999.999997	6755	59289	1.000000	5984	59437	1.000000	9782265	0.006071
72218009	588703366	30030424	9999.999998	6522	59530	1.000000	5986	59502	1.000000	9777296	0.002688
72211791	588729181	30035755	9999.999999	6752	58796	1.000000	5909	60015	1.000000	9772442	-0.000602
72213896	588721818	30027899	9999.999999	6660	59250	1.000000	5961	59602	1.000000	9767545	0.000512
72212081	588691522	30032110	10000.000000	6538	59046	1.000000	5955	59713	1.000000	9762662	0.001092
72217663	588718849	30042405	10000.000000	6726	59280	1.000000	5915	59931	1.000000	9757739	0.000679
72214458	588705449	30042960	10000.000000	6698	59259	1.000000	5974	59769	1.000000	9752815	-0.007890
72193006	588733046	30038898	10000.000000	6731	59251	1.000000	5991	60229	1.000000	9747918	-0.006067
72209768	588715436	30032644	10000.000000	6581	59372	1.000000	5919	59863	1.000000	9742965	-0.006956
72216361	588730146	30035049	10000.000000	6623	59537	1.000000	5962	59516	1.000000	9738077	-0.005884
72196870	588726915	30034226	10000.000000	6669	59370	1.000000	5959	59778	1.000000	9733063	-0.005653
72190321	588713059	30037651	10000.000000	6666	59456	1.000000	6006	59622	1.000000	9728134	-0.002195
72198902	588742415	30032634	10000.000000	6677	59538	1.000000	5997	59991	1.000000	9723267	-0.002043
72209876	588715306	30039863	10000.000000	6629	59398	1.000000	5970	59938	1.000000	9718521	-0.003622
72211671	588728880	30031156	10000.000000	6713	59478	1.000000	5961	59846	1.000000	9713561	-0.003266
72194280	588757537	30034928	10000.000000	6713	58558	1.000000	5971	59616	1.000000	9708797	-0.002795
72199394	588714854	30040374	10000.000000	6580	59609	1.000000	5927	59966	1.000000	9703968	-0.003106
72207176	588730036	30038400	10000.000000	6766	59585	1.000000	5966	60033	1.000000	9699066	-0.002771
72203438	588775317	30036614	10000.000000	6635	59519	1.000000	5888	59840	1.000000	9694179	-0.002363
72208476	588723681	30040354	10000.000000	6649	59406	1.000000	6012	59795	1.000000	9689339	-0.002531
72207003	588738331	30046176	10000.000000	6699	58871	1.000000	5881	59788	1.000000	9684542	-0.003348
72205732	588771389	30023892	10000.000000	6620	59177	1.000000	6019	59891	1.000000	9679715	-0.002993
72201367	588748498	30033879	10000.000000	6599	59217	1.000000	6006	59605	1.000000	9674940	-0.004151
72198094	588739568	30038802	10000.000000	6551	59335	1.000000	6019	59569	1.000000	9670125	-0.003548
72195663	588717530	30048349	10000.000000	6707	59410	1.000000	6033	59726	1.000000	9665329	-0.003463
72207333	588750280	30028504	10000.000000	6740	58824	1.000000	5924	59145	1.000000	9660580	-0.002624
72206993	588731531	30041696	10000.000000	6685	59560	1.000000	5974	59700	1.000000	9655709	-0.002916
72215174	588717185	30036392	10000.000000	6753	59277	1.000000	5985	59528	1.000000	9650781	-0.003148
72192786	588729969	30032333	10000.000000	6753	58672	1.000000	5898	60121	1.000000	9645825	-0.003034
72199521	588720187	30028607	10000.000000	6610	58739	1.000000	5972	59934	1.000000	9640923	-0.003215
72215999	588711305	30025632	10000.000000	6687	59564	1.000000	6029	59577	1.000000	9636021	-0.003031
72205809	588712189	30036790	10000.000000	6641	59474	1.000000	5975	59340	1.000000	9631113	-0.002868
72200915	588747864	30036076	10000.000000	6700	59127	1.000000	6098	59091	1.000000	9626319	-0.002809
72205960	588730871	30040036	10000.000000	6706	59365	1.000000	6036	59876	1.000000	9621431	-0.002829
72205299	588756025	30027712	10000.000000	6634	59391	1.000000	6055	60250	1.000000	9616537	-0.002765
72207032	588742960	30037171	10000.000000	6645	59483	1.000000	6041	59822	1.000000	9611676	-0.002631
72205265	588730992	30036579	10000.000000	6662	59254	1.000000	5957	59494	1.000000	9606804	-0.002429
72197439	588726473	30046154	10000.000000	6669	59216	1.000000	5985	60057	1.000000	9602000	-0.002287
72212006	588749369	30035671	10000.000000	6618	59165	1.000000	5970	59791	1.000000	9597128	-0.001224
72201725	588702351	30039740	10000.000000	6688	58848	1.000000	6002	59610	1.000000	9592375	-0.001316
72201824	588702586	30044371	10000.000000	6632	59425	1.000000	6014	59910	1.000000	9587558	-0.001540
72197161	588748410	30045804	10000.000000	6619	59742	1.000000	6058	59541	1.000000	9582725	-0.001158
72208697	588747123	30046242	10000.000000	6587	59037	1.000000	5904	59665	1.000000	9578002	-0.001196
72197626	588756763	30047494	10000.000000	6640	59237	1.000000	6053	59543	1.000000	9573124	-0.001176
72191678	588766488	30044674	10000.000000	6631	59342	1.000000	6055	59851	1.000000	9568428	-0.000462
72198171	588775881	30035302	10000.000000	6596	59442	1.000000	6023	59878	1.000000	9563662	-0.000406
72206882	588760052	30044381	10000.000000	6727	59064	1.000000	5904	60075	1.000000	9558834	-0.000230
72194053	588737414	30046218	10000.000000	6696	59433	1.000000	5923	59608	1.000000	9553947	-0.000225
72207901	588740962	30030102	10000.000000	6739	59017	1.000000	5958	59759	1.000000	9549130	-0.000396
72210461	588708061	30034416	10000.000000	6580	59867	1.000000	6082	59771	1.000000	9544349	-0.000363
72212305	588694923	30036350	10000.000000	6597	59608	1.000000	6032	59713	1.000000	9539624	-0.000359
72214741	588707652	30031012	10000.000000	6721	58991	1.000000	5995	60057	1.000000	9534751	-0.001099
72200279	588743697	30042670	10000.000000	6637	59119	1.000000	6004	59756	1.000000	9529933	-0.000929
72200871	588734952	30030366	10000.000000	6583	59346	1.000000	6010	59013	1.000000	9525140	-0.000116
72198216	588755086	30037669	10000.000000	6623	58971	1.000000	5839	60041	1.000000	9520362	-0.000145
72205333	588740307	30040778	10000.000000	6641	59519	1.000000	5881	60174	1.000000	9515547	0.000665
npatches	nstrain	runtime	dt	init_x	init_y	init_y_blood	init_z	init_S	beta0	beta1	beta2	beta3	mean_beta	B	d	delta	delta_blood	b[0]	mut	m	CTL	c	g	epsilon	k	het	lambda	rho	omega	x_max	patch.dyna	DELTA	A	VA
10000	1	100.000000	0.001000	21900	9499	5000000	0.001000	10000000	5.015923	3.987038	7.124799	3.363061	5	800000000	0.010000	1.000000	1.000000	80000	0.000050	0.004800	0	0.500000	0.000000	2.500000	1.000000	0.500000	0.000000	0.000000	0.000000	31872	0	10.000000	7.000000	1.000000
sus	inf	inf_blood	z	x[0]	y[0][0]	z[0]	x[1]	y[1][0]	z[1]	S[0]	synchrony
219000000	94990000	5000000	10.000000	21900	9499	0.001000	21900	9499	0.001000	10000000	0.000000
122570081	298024067	15093405	3941.516320	11353	30202	0.394152	13752	28514	0.394152	9994992	0.000000
110480625	321537348	16429178	6325.803353	10513	32634	0.632580	12563	31304	0.632580	9990109	0.000000
116599665	291622767	14901529	7771.765723	11057	29553	0.777177	12971	28473	0.777177	9985177	0.000000
124019868	264004022	13485067	8648.676577	11706	26713	0.864868	13792	25392	0.864868	9980322	0.000000
129576656	246142529	12570677	9180.483393	12437	24992	0.918048	14447	23907	0.918048	9975293	0.000000
133170797	235531415	12027534	9503.000201	12686	24024	0.950300	14969	22539	0.950300	9970214	0.000000
135371801	229315083	11704389	9698.592075	12931	23217	0.969859	15018	22175	0.969859	9965185	0.000000
136696818	225684484	11521381	9817.209710	13015	22779	0.981721	15357	21774	0.981721	9960289	0.000000
137507583	223530096	11408977	9889.145947	13377	22455	0.988915	15487	21085	0.988915	9955273	0.000000
137988935	222225828	11340245	9932.772025	13116	22710	0.993277	15349	21294	0.993277	9950169	0.000000
138273540	221483455	11296542	9959.229270	13311	22451	0.995923	15380	21466	0.995923	9945180	0.000000
138459881	220990809	11276526	9975.274394	13454	22405	0.997527	15614	20631	0.997527	9940220	0.000000
138559725	220697197	11256982	9985.005037	13156	22684	0.998501	15438	21032	0.998501	9935312	0.000000
138628770	220518621	11256033	9990.906233	13281	22457	0.999091	15311	21227	0.999091	9930226	0.000000
138680889	220424595	11242787	9994.485041	13292	22303	0.999449	15483	21130	0.999449	9925265	0.000000
138695706	220369044	11239371	9996.655426	13235	22745	0.999666	15764	20929	0.999666	9920315	0.000000
138698790	220359553	11241803	9997.971667	13168	22737	0.999797	15559	21157	0.999797	9915299	0.000000
138711627	220308486	11242678	9998.769908	13303	22185	0.999877	15568	21266	0.999877	9910247	0.000000
138727273	220283468	11241264	9999.254005	13335	22165	0.999925	15382	21093	0.999925	9905344	0.000000
138726846	220262103	11233067	9999.547588	13087	22397	0.999955	15460	20971	0.999955	9900344	0.000000
138744452	220253836	11236158	9999.725632	13530	22084	0.999973	15588	20962	0.999973	9895402	0.000000
138743122	220264270	11236558	9999.833608	13435	22028	0.999983	15535	21186	0.999983	9890453	0.000000
138717685	220260895	11234718	9999.899091	13207	22421	0.999990	15383	21089	0.999990	9885479	0.000000
138756870	220230576	11234903	9999.938803	13348	22250	0.999994	15497	21054	0.999994	9880593	0.000000
138750642	220250776	11237893	9999.962887	13288	22519	0.999996	15425	21228	0.999996	9875591	0.000000
138716060	220297588	11238774	9999.977493	13316	22321	0.999998	15640	20823	0.999998	9870717	0.000000
138733868	220263257	11239318	9999.986350	13201	22712	0.999999	15533	21309	0.999999	9865878	0.000000
138745156	220240802	11238775	9999.991722	13204	22302	0.999999	15481	21049	0.999999	9860914	0.000000
138736519	220268472	11241933	9999.994980	13348	22271	0.999999	15377	21029	0.999999	9856141	0.000000
138751341	220244363	11238481	9999.996955	13346	22216	1.000000	15487	21235	1.000000	9851079	0.000000
138728351	220288420	11238608	9999.998154	13199	22286	1.000000	15474	21060	1.000000	9846057	0.000000
138735658	220294393	11238710	9999.998880	13311	22340	1.000000	15358	20980	1.000000	9841107	0.000000
138739997	220262179	11246708	9999.999321	13323	22304	1.000000	15699	20730	1.000000	9836292	0.000000
138734072	220266059	11237640	9999.999588	13142	22276	1.000000	15475	21293	1.000000	9831296	0.000000
138725374	220274847	11237700	9999.999750	13381	22326	1.000000	15513	21194	1.000000	9826385	0.000000
138734337	220257036	11240285	9999.999849	13200	22276	1.000000	15521	21233	1.000000	9821415	0.000000
138739172	220244779	11240959	9999.999908	13287	22213	1.000000	15580	20891	1.000000	9816394	0.000000
138733988	220259341	11236062	9999.999944	13223	22559	1.000000	15458	21132	1.000000	9811483	0.000000
138721246	220281828	11241592	9999.999966	13134	22423	1.000000	15447	21395	1.000000	9806490	0.000000
138714481	220277726	11243943	9999.999980	13392	22182	1.000000	15744	20834	1.000000	9801674	-1.#IND00
138738373	220260593	11234888	9999.999988	13299	22210	1.000000	15464	20984	1.000000	9796815	0.008000
138737220	220245299	11240653	9999.999992	13438	22108	1.000000	15685	21195	1.000000	9791843	-0.006837
138745373	220267711	11247676	9999.999995	13270	22523	1.000000	15493	21111	1.000000	9786863	-0.001350
138724448	220275838	11229445	9999.999997	13238	22509	1.000000	15594	21009	1.000000	9781863	-0.002493
138738597	220277609	11236459	9999.999998	13241	22535	1.000000	15681	20864	1.000000	9776862	-0.002042
138715538	220285428	11243311	9999.999999	13234	22614	1.000000	15762	20927	1.000000	9771935	0.000917
138733905	220262260	11242579	9999.999999	13253	22508	1.000000	15555	20826	1.000000	9767111	0.002517
138746074	220257116	11243432	10000.000000	13300	22510	1.000000	15641	21165	1.000000	9762143	0.002183
138745574	220272863	11238606	10000.000000	13160	22433	1.000000	15573	20917	1.000000	9757201	0.001929
138735597	220254454	11232305	10000.000000	13176	22276	1.000000	15447	21121	1.000000	9752325	0.001793
138754504	220249196	11237110	10000.000000	13268	22464	1.000000	15635	21036	1.000000	9747393	0.002851
138748136	220281678	11234951	10000.000000	13347	22268	1.000000	15570	21237	1.000000	9742567	-0.000290
138726156	220266838	11243172	10000.000000	13150	22410	1.000000	15430	21390	1.000000	9737701	-0.002249
138742729	220251138	11233786	10000.000000	13331	22193	1.000000	15684	20776	1.000000	9732767	-0.002379
138742460	220245591	11240306	10000.000000	13240	22463	1.000000	15611	21003	1.000000	9728008	-0.001374
138734174	220261301	11236053	10000.000000	13426	22401	1.000000	15399	21393	1.000000	9723210	-0.000715
138735582	220278276	11233325	10000.000000	13248	22327	1.000000	15478	21438	1.000000	9718415	-0.001757
138720433	220287271	11242924	10000.000000	13284	22243	1.000000	15496	20990	1.000000	9713610	-0.001958
138731771	220296466	11239717	10000.000000	13400	22296	1.000000	15511	21207	1.000000	9708781	-0.002041
138741682	220282692	11240079	10000.000000	13252	22537	1.000000	15446	21157	1.000000	9703905	-0.002886
138725928	220263828	11239627	10000.000000	13270	22293	1.000000	15513	21021	1.000000	9699035	-0.002791
138750680	220255545	11242075	10000.000000	13292	22402	1.000000	15437	21018	1.000000	9694182	-0.002827
138706195	220288855	11235280	10000.000000	13148	22405	1.000000	15638	20848	1.000000	9689293	-0.002412
138715088	220281942	11239239	10000.000000	13168	22530	1.000000	15425	21146	1.000000	9684421	-0.002790
138737285	220282054	11244358	10000.000000	13392	22237	1.000000	15362	21282	1.000000	9679676	-0.002680
138730674	220279005	11235395	10000.000000	13231	22181	1.000000	15544	21069	1.000000	9674803	-0.002012
138723213	220284489	11244450	10000.000000	13306	22194	1.000000	15726	20909	1.000000	9669995	-0.001861
138728003	220293906	11235082	10000.000000	13246	22184	1.000000	15461	21187	1.000000	9665122	-0.001930
138740016	220275368	11245524	10000.000000	13247	22372	1.000000	15484	21273	1.000000	9660313	-0.001685
138735921	220272065	11233516	10000.000000	13265	22331	1.000000	15584	21248	1.000000	9655434	-0.000844
138727839	220280783	11241022	10000.000000	13289	22065	1.000000	15294	21393	1.000000	9650471	-0.000692
138726693	220272418	11237726	10000.000000	13282	22420	1.000000	15519	21031	1.000000	9645640	-0.001610
138738656	220287861	11238730	10000.000000	13210	22400	1.000000	15498	21010	1.000000	9640737	-0.001664
138722097	220296855	11243819	10000.000000	13299	22602	1.000000	15645	20754	1.000000	9635752	-0.001482
138741744	220248015	11239039	10000.000000	13281	22456	1.000000	15706	20673	1.000000	9630938	-0.001533
138732294	220268191	11238515	10000.000000	13331	22430	1.000000	15556	21063	1.000000	9626103	-0.001466
138735288	220265280	11242456	10000.000000	13396	22458	1.000000	15579	21099	1.000000	9621347	-0.001053
138745056	220240976	11241421	10000.000000	13259	22291	1.000000	15607	21143	1.000000	9616444	-0.000778
138741203	220245381	11236896	10000.000000	13172	22443	1.000000	15590	21121	1.000000	9611697	-0.000839
138729266	220275510	11243192	10000.000000	13279	22434	1.000000	15360	21262	1.000000	9606867	-0.000778
138745308	220259619	11236446	10000.000000	13370	22460	1.000000	15578	21026	1.000000	9602066	-0.000274
138737835	220262357	11242059	10000.000000	13277	22430	1.000000	15721	21090	1.000000	9597182	-0.000569
138718028	220289802	11238208	10000.000000	13328	22340	1.000000	15635	21317	1.000000	9592445	-0.000301
138723011	220281417	11231203	10000.000000	13225	22367	1.000000	15426	21302	1.000000	9587657	-0.000447
138733936	220277276	11243922	10000.000000	13292	22349	1.000000	15517	20983	1.000000	9582948	-0.000276
138722124	220274264	11236220	10000.000000	13275	22416	1.000000	15734	21013	1.000000	9578121	0.000444
138736085	220279920	11237398	10000.000000	13355	22184	1.000000	15683	20971	1.000000	9573406	0.000511
138727027	220297607	11235442	10000.000000	13320	22253	1.000000	15522	21156	1.000000	9568669	0.000412
138726774	220286538	11239772	10000.000000	13311	22265	1.000000	15494	20976	1.000000	9563856	0.000555
138732368	220263449	11234985	10000.000000	13331	22494	1.000000	15695	20838	1.000000	9558971	0.000660
138728886	220253357	11237571	10000.000000	13298	22175	1.000000	15387	21091	1.000000	9554125	0.000673
138741920	220268072	11237751	10000.000000	13199	22446	1.000000	15590	21161	1.000000	9549393	0.000187
138728864	220293377	11236824	10000.000000	13269	22318	1.000000	15570	21311	1.000000	9544592	-0.000528
138735153	220277899	11240545	10000.000000	13209	22491	1.000000	15678	20862	1.000000	9539822	-0.000795
138739003	220259126	11235775	10000.000000	13179	22361	1.000000	15609	21284	1.000000	9535008	-0.000815
138727936	220269891	11237126	10000.000000	13307	22335	1.000000	15477	21342	1.000000	9530187	-0.000763
138735787	220224380	11241570	10000.000000	13283	22211	1.000000	15420	21115	1.000000	9525418	-0.000646
138734619	220277844	11232495	10000.000000	13277	22487	1.000000	15513	20780	1.000000	9520665	-0.000206
138737340	220283334	11232024	10000.000000	13206	22447	1.000000	15554	20898	1.000000	9515927	-0.000237
npatches	nstrain	runtime	dt	init_x	init_y	init_y_blood	init_z	init_S	beta0	beta1	beta2	beta3	mean_beta	B	d	delta	delta_blood	b[0]	mut	m	CTL	c	g	epsilon	k	het	lambda	rho	omega	x_max	patch.dyna	DELTA	A	VA
10000	1	100.000000	0.001000	21900	9499	5000000	0.001000	10000000	3.190896	7.155903	2.504505	5.580862	5	800000000	0.010000	1.000000	1.000000	80000	0.000050	0.004800	0	0.500000	0.000000	2.500000	2.000000	0.500000	0.000000	0.000000	0.000000	31872	0	10.000000	7.000000	1.000000
sus	inf	inf_blood	z	x[0]	y[0][0]	z[0]	x[1]	y[1][0]	z[1]	S[0]	synchrony
219000000	94990000	5000000	10.000000	21900	9499	0.001000	21900	9499	0.001000	10000000	0.000000
131820547	255167283	12995138	3941.516320	17454	23172	0.394152	9171	27948	0.394152	9994985	0.000000
136476939	216979349	11132940	6325.803353	17436	19799	0.632580	10000	23641	0.632580	9990059	0.000000
157024803	164663810	8442656	7771.765723	19633	14375	0.777177	11895	18269	0.777177	9985018	0.000000
173664639	134310732	6874307	8648.676577	21522	11283	0.864868	13311	15325	0.864868	9979940	0.000000
184331701	118210080	6041985	9180.483393	22648	9625	0.918048	14089	13884	0.918048	9974945	0.000000
190762961	109476677	5589823	9503.000201	23587	8827	0.950300	14456	13026	0.950300	9969886	0.000000
194613161	104480154	5337958	9698.592075	23631	8662	0.969859	15077	12650	0.969859	9964957	0.000000
196945846	101573096	5180685	9817.209710	23810	8138	0.981721	15067	12449	0.981721	9959912	0.000000
198361668	99830845	5093363	9889.145947	24246	7854	0.988915	15193	12196	0.988915	9955068	0.000000
199191510	98819772	5044529	9932.772025	24202	8030	0.993277	15377	11730	0.993277	9950172	0.000000
199708135	98201596	5008885	9959.229270	24318	7950	0.995923	15670	11603	0.995923	9945103	0.000000
200043466	97823769	4985860	9975.274394	24322	7819	0.997527	15529	11888	0.997527	9940134	0.000000
200203762	97620680	4978169	9985.005037	24266	7611	0.998501	15490	11757	0.998501	9935280	0.000000
200323053	97463113	4968250	9990.906233	24227	7869	0.999091	15621	11695	0.999091	9930327	0.000000
200387245	97403146	4964678	9994.485041	24362	7837	0.999449	15401	11846	0.999449	9925276	0.000000
200437642	97339812	4963995	9996.655426	24305	7782	0.999666	15607	11783	0.999666	9920349	0.000000
200449538	97304755	4965834	9997.971667	24333	7769	0.999797	15481	11875	0.999797	9915364	0.000000
200477890	97286940	4962446	9998.769908	24432	7690	0.999877	15364	11722	0.999877	9910354	0.000000
200502714	97274711	4962339	9999.254005	24343	7920	0.999925	15435	11937	0.999925	9905373	0.000000
200494798	97267043	4965564	9999.547588	24354	7655	0.999955	15327	11931	0.999955	9900360	0.000000
200482800	97276646	4961411	9999.725632	24370	7839	0.999973	15553	11724	0.999973	9895405	0.000000
200484836	97265352	4961496	9999.833608	24349	7800	0.999983	15583	11901	0.999983	9890560	0.000000
200474084	97290515	4964877	9999.899091	24382	7712	0.999990	15437	11602	0.999990	9885620	0.000000
200489854	97252985	4964603	9999.938803	24594	7854	0.999994	15535	11652	0.999994	9880652	0.000000
200510167	97270090	4961972	9999.962887	24386	7756	0.999996	15624	11753	0.999996	9875767	0.000000
200508160	97262996	4961687	9999.977493	24183	8000	0.999998	15379	11688	0.999998	9870704	0.000000
200493759	97257711	4963818	9999.986350	24512	7630	0.999999	15332	12096	0.999999	9865845	0.000000
200487585	97261489	4968557	9999.991722	24452	7816	0.999999	15434	11973	0.999999	9860905	0.000000
200497949	97259247	4963939	9999.994980	24206	7969	0.999999	15405	11791	0.999999	9855974	0.000000
200524140	97251626	4962666	9999.996955	24354	7750	1.000000	15624	11612	1.000000	9851081	0.000000
200502348	97274244	4965933	9999.998154	24234	7806	1.000000	15525	11828	1.000000	9846184	0.000000
200478666	97291371	4964283	9999.998880	24106	7982	1.000000	15570	11740	1.000000	9841170	0.000000
200465674	97272626	4960570	9999.999321	24334	7790	1.000000	15527	11724	1.000000	9836297	0.000000
200471649	97286642	4963934	9999.999588	24330	7651	1.000000	15521	11840	1.000000	9831335	0.000000
200494057	97240763	4960456	9999.999750	24472	7784	1.000000	15381	11872	1.000000	9826494	0.000000
200506547	97259228	4962917	9999.999849	24288	7675	1.000000	15653	11862	1.000000	9821612	0.000000
200464425	97290518	4962348	9999.999908	24238	7881	1.000000	15453	11673	1.000000	9816742	0.000000
200474073	97289416	4960169	9999.999944	24352	7715	1.000000	15372	11844	1.000000	9811874	0.000000
200477139	97290916	4965887	9999.999966	24209	7806	1.000000	15299	11786	1.000000	9807005	0.000000
200471351	97289838	4961080	9999.999980	24498	7603	1.000000	15582	11909	1.000000	9802108	-1.#IND00
200477753	97301973	4963617	9999.999988	24380	7799	1.000000	15381	11917	1.000000	9797032	0.001600
200491145	97288649	4963615	9999.999992	24285	7798	1.000000	15386	11916	1.000000	9792085	0.001085
200484181	97274288	4967149	9999.999995	24288	7816	1.000000	15398	11987	1.000000	9787154	0.016548
200494020	97270950	4965384	9999.999997	24312	7887	1.000000	15528	11810	1.000000	9782297	0.008315
200484028	97269045	4962186	9999.999998	24322	7746	1.000000	15508	11894	1.000000	9777516	0.002427
200486227	97266686	4962033	9999.999999	24330	7903	1.000000	15474	11636	1.000000	9772679	0.000369
200493909	97271463	4962081	9999.999999	24379	7830	1.000000	15335	11924	1.000000	9767764	0.000307
200488299	97263304	4958278	10000.000000	24445	7833	1.000000	15355	11959	1.000000	9762823	0.001180
200498826	97266902	4963745	10000.000000	24323	7827	1.000000	15373	11738	1.000000	9757925	0.001374
200483930	97273212	4961762	10000.000000	24320	7714	1.000000	15555	11743	1.000000	9753047	-0.000392
200499460	97245595	4965355	10000.000000	24291	7887	1.000000	15735	11586	1.000000	9748076	0.000322
200517166	97254050	4961186	10000.000000	24436	7783	1.000000	15443	11910	1.000000	9743206	0.003675
200478293	97264613	4964469	10000.000000	24333	7795	1.000000	15385	11711	1.000000	9738356	0.012587
200480219	97287011	4960810	10000.000000	24381	7665	1.000000	15575	11714	1.000000	9733556	0.010124
200509095	97258081	4956623	10000.000000	24089	7801	1.000000	15476	11963	1.000000	9728683	0.008112
200503753	97230083	4962553	10000.000000	24480	7731	1.000000	15700	11624	1.000000	9723783	0.007038
200517381	97242284	4962151	10000.000000	24293	7762	1.000000	15313	11855	1.000000	9718843	0.006515
200489139	97259336	4963278	10000.000000	24254	7800	1.000000	15638	11622	1.000000	9713995	0.005817
200500724	97246362	4962980	10000.000000	24440	7761	1.000000	15569	11821	1.000000	9709180	0.005447
200490863	97273265	4962982	10000.000000	24110	7852	1.000000	15550	11923	1.000000	9704409	0.005518
200509561	97253814	4962821	10000.000000	24256	7480	1.000000	15318	12085	1.000000	9699545	0.004191
200499318	97285672	4961591	10000.000000	24412	7703	1.000000	15411	11933	1.000000	9694585	0.003137
200475469	97280933	4963798	10000.000000	24243	7923	1.000000	15485	11936	1.000000	9689889	0.005072
200505035	97260963	4963475	10000.000000	24229	7860	1.000000	15364	11851	1.000000	9685003	0.005027
200491274	97279808	4962523	10000.000000	23944	7890	1.000000	15603	11699	1.000000	9680153	0.005253
200488338	97280722	4961500	10000.000000	24322	7823	1.000000	15500	11873	1.000000	9675367	0.004355
200479189	97287913	4962389	10000.000000	24226	7817	1.000000	15420	11648	1.000000	9670497	0.004141
200492462	97259748	4963824	10000.000000	24525	7664	1.000000	15400	12050	1.000000	9665806	0.003812
200502160	97271213	4961421	10000.000000	24188	7942	1.000000	15575	11657	1.000000	9660971	0.004588
200476285	97274755	4959044	10000.000000	24424	7679	1.000000	15674	11596	1.000000	9656209	0.004556
200500348	97263684	4961006	10000.000000	24399	7796	1.000000	15494	11850	1.000000	9651222	0.004388
200472994	97266910	4961993	10000.000000	24272	7827	1.000000	15625	11699	1.000000	9646432	0.003892
200494506	97268949	4964301	10000.000000	24392	7781	1.000000	15457	11810	1.000000	9641495	0.004540
200487146	97270785	4962903	10000.000000	24127	7769	1.000000	15411	11805	1.000000	9636671	0.005069
200520010	97256120	4963337	10000.000000	24147	7869	1.000000	15592	11703	1.000000	9631822	0.004604
200496344	97257546	4964407	10000.000000	24378	7559	1.000000	15442	11738	1.000000	9627039	0.004564
200492718	97266251	4965242	10000.000000	24259	7769	1.000000	15401	11794	1.000000	9622299	0.004571
200466778	97284624	4960603	10000.000000	24111	7756	1.000000	15657	11784	1.000000	9617520	0.003052
200481018	97260322	4962927	10000.000000	24361	7832	1.000000	15495	11549	1.000000	9612809	0.003093
200510764	97252018	4961031	10000.000000	24447	7812	1.000000	15524	11769	1.000000	9607969	0.003175
200515481	97267325	4962605	10000.000000	24389	7603	1.000000	15517	11718	1.000000	9603218	0.002543
200451101	97293663	4965751	10000.000000	24299	7822	1.000000	15532	11930	1.000000	9598376	0.002424
200482759	97252198	4961375	10000.000000	24609	7710	1.000000	15465	11604	1.000000	9593632	0.002554
200494929	97256749	4959618	10000.000000	24149	7866	1.000000	15458	11986	1.000000	9588914	0.002505
200476552	97292897	4963224	10000.000000	24280	7893	1.000000	15649	11837	1.000000	9584124	0.002214
200496813	97276801	4964943	10000.000000	24449	7771	1.000000	15486	11598	1.000000	9579462	0.002269
200491227	97263461	4964661	10000.000000	24260	7847	1.000000	15455	11797	1.000000	9574675	0.002192
200531650	97247729	4963001	10000.000000	24224	7847	1.000000	15554	11828	1.000000	9569924	0.002398
200499460	97278616	4961255	10000.000000	24364	7561	1.000000	15679	11627	1.000000	9565076	0.002547
200487650	97282850	4964165	10000.000000	24367	7967	1.000000	15449	12023	1.000000	9560429	0.002652
200475241	97265168	4963226	10000.000000	24378	7938	1.000000	15663	11551	1.000000	9555552	0.001590
200475091	97286701	4962860	10000.000000	24263	7756	1.000000	15633	11652	1.000000	9550711	0.001862
200483117	97275251	4962997	10000.000000	24392	7795	1.000000	15449	11741	1.000000	9545924	0.001738
200507923	97268793	4961889	10000.000000	24101	7963	1.000000	15585	11829	1.000000	9541282	0.002033
200497403	97247491	4964023	10000.000000	24222	7886	1.000000	15396	12038	1.000000	9536523	0.002066
200494851	97250978	4963382	10000.000000	24250	7755	1.000000	15447	11715	1.000000	9531900	0.002190
200536602	97253490	4965503	10000.000000	24518	7578	1.000000	15422	11818	1.000000	9527186	0.002044
200495370	97247883	4959083	10000.000000	24360	7871	1.000000	15628	11831	1.000000	9522446	0.002052
200492391	97254784	4963706	10000.000000	24115	8032	1.000000	15571	11791	1.000000	9517667	0.002001
npatches	nstrain	runtime	dt	init_x	init_y	init_y_blood	init_z	init_S	beta0	beta1	beta2	beta3	mean_beta	B	d	delta	delta_blood	b[0]	mut	m	CTL	c	g	epsilon	k	het	lambda	rho	omega	x_max	patch.dyna	DELTA	A	VA
10000	1	100.000000	0.001000	21900	9499	5000000	0.001000	10000000	3.759386	6.155695	5.901683	6.998821	5	800000000	0.010000	1.000000	1.000000	80000	0.000050	0.004800	0	0.500000	0.000000	2.500000	3.000000	0.500000	0.000000	0.000000	0.000000	31872	0	10.000000	7.000000	1.000000
sus	inf	inf_blood	z	x[0]	y[0][0]	z[0]	x[1]	y[1][0]	z[1]	S[0]	synchrony
219000000	94990000	5000000	10.000000	21900	9499	0.001000	21900	9499	0.001000	10000000	0.000000
139922636	219744567	11243329	3941.516320	16560	20739	0.394152	11258	23498	0.394152	9995004	0.000000
161235386	148066811	7629900	6325.803353	18604	13642	0.632580	13774	16158	0.632580	9990088	0.000000
194303148	95001961	4887990	7771.765723	22121	8334	0.777177	17024	10389	0.777177	9985048	0.000000
217577922	69644156	3573076	8648.676577	24408	5835	0.864868	19276	8030	0.864868	9980023	0.000000
231695516	57066088	2920561	9180.483393	25859	4508	0.918048	20869	6548	0.918048	9974984	0.000000
240114617	50267824	2569986	9503.000201	26776	3784	0.950300	21784	5829	0.950300	9970004	0.000000
245208014	46365989	2369507	9698.592075	27024	3535	0.969859	22201	5579	0.969859	9965055	0.000000
248334464	44065428	2251581	9817.209710	27423	3383	0.981721	22705	5352	0.981721	9960171	0.000000
250251770	42698107	2179829	9889.145947	27617	3254	0.988915	22653	5275	0.988915	9955232	0.000000
251411239	41858664	2137629	9932.772025	27429	3153	0.993277	22699	4963	0.993277	9950215	0.000000
252101387	41368263	2113621	9959.229270	27715	3149	0.995923	23000	4979	0.995923	9945323	0.000000
252583735	41028699	2091978	9975.274394	27828	3091	0.997527	23348	4890	0.997527	9940171	0.000000
252864454	40865963	2083998	9985.005037	27797	3035	0.998501	23188	4863	0.998501	9935251	0.000000
252960715	40782039	2082944	9990.906233	27787	3137	0.999091	23115	4906	0.999091	9930363	0.000000
253033002	40710585	2077229	9994.485041	27804	3077	0.999449	23123	4838	0.999449	9925474	0.000000
253133161	40647379	2076758	9996.655426	27675	3178	0.999666	22926	4911	0.999666	9920423	0.000000
253179293	40621019	2071626	9997.971667	27867	3181	0.999797	23477	4705	0.999797	9915454	0.000000
253210347	40593598	2070724	9998.769908	27990	3122	0.999877	23166	4980	0.999877	9910578	0.000000
253258065	40562449	2070856	9999.254005	27901	3125	0.999925	23178	4756	0.999925	9905642	0.000000
253194546	40593172	2073023	9999.547588	27990	2998	0.999955	23206	4992	0.999955	9900784	0.000000
253227845	40585282	2070777	9999.725632	27703	3200	0.999973	23095	4796	0.999973	9895831	0.000000
253222750	40614810	2071047	9999.833608	27931	3030	0.999983	22870	5102	0.999983	9890838	0.000000
253222352	40583644	2067663	9999.899091	27957	3013	0.999990	23172	4807	0.999990	9885903	0.000000
253228952	40588908	2071737	9999.938803	27809	3006	0.999994	23133	4973	0.999994	9881062	0.000000
253203205	40588041	2071812	9999.962887	27810	3190	0.999996	23062	4927	0.999996	9876205	0.000000
253237107	40590260	2071842	9999.977493	27916	3109	0.999998	23174	4915	0.999998	9871274	0.000000
253209875	40592821	2070065	9999.986350	27674	3124	0.999999	23186	4905	0.999999	9866502	0.000000
253197677	40597954	2071779	9999.991722	27756	3033	0.999999	23118	5013	0.999999	9861612	0.000000
253197972	40586957	2072761	9999.994980	27808	3083	0.999999	23151	5012	0.999999	9856589	0.000000
253241550	40575152	2067159	9999.996955	27980	2881	1.000000	23147	5005	1.000000	9851635	0.000000
253215161	40589636	2072172	9999.998154	27925	2992	1.000000	23118	4963	1.000000	9846651	0.000000
253210606	40593309	2071987	9999.998880	28036	2949	1.000000	23287	4865	1.000000	9841600	0.000000
253234455	40573515	2070598	9999.999321	28264	3017	1.000000	23139	4943	1.000000	9836572	0.000000
253216588	40594105	2072283	9999.999588	27812	3221	1.000000	23203	4925	1.000000	9831582	0.000000
253230956	40588756	2075332	9999.999750	27728	3162	1.000000	23109	4909	1.000000	9826631	0.000000
253194775	40610335	2070475	9999.999849	27972	2986	1.000000	23311	4937	1.000000	9821776	0.000000
253239428	40561197	2070231	9999.999908	27714	3063	1.000000	23141	4840	1.000000	9816879	0.000000
253225362	40569078	2068618	9999.999944	27975	3165	1.000000	23098	4958	1.000000	9811989	0.000000
253248729	40581366	2070707	9999.999966	27884	3108	1.000000	22910	5002	1.000000	9807081	0.000000
253196035	40596940	2070956	9999.999980	27788	2943	1.000000	23125	4832	1.000000	9802216	-1.#IND00
253242211	40576553	2070169	9999.999988	27779	3114	1.000000	23292	4673	1.000000	9797460	0.028800
253227424	40576611	2069435	9999.999992	27849	3155	1.000000	23056	5080	1.000000	9792639	0.011586
253205694	40588867	2071491	9999.999995	27894	3057	1.000000	22924	4898	1.000000	9787584	0.016838
253220507	40595227	2071347	9999.999997	27831	3058	1.000000	23155	4755	1.000000	9782681	0.017065
253223365	40572143	2071036	9999.999998	28008	3068	1.000000	23168	4827	1.000000	9777778	0.019423
253250106	40570093	2069922	9999.999999	28049	3079	1.000000	23321	4948	1.000000	9772890	0.013827
253241602	40579187	2070429	9999.999999	27888	3169	1.000000	22962	5025	1.000000	9767861	0.020653
253193114	40601351	2071594	10000.000000	27894	3121	1.000000	23122	4945	1.000000	9762892	0.013725
253225584	40568586	2069738	10000.000000	27927	3079	1.000000	23343	4838	1.000000	9757991	0.008670
253233748	40574974	2072127	10000.000000	27733	3053	1.000000	23345	4779	1.000000	9753030	0.009455
253233650	40595038	2072511	10000.000000	27474	3132	1.000000	23195	4836	1.000000	9748246	0.008730
253194012	40593140	2074486	10000.000000	27673	3077	1.000000	23065	4885	1.000000	9743324	0.006992
253247479	40583063	2073993	10000.000000	28038	3043	1.000000	23106	5162	1.000000	9738316	0.005967
253207562	40594781	2068900	10000.000000	27846	3089	1.000000	23375	4664	1.000000	9733381	0.005575
253217857	40574264	2070562	10000.000000	27666	3059	1.000000	23218	4777	1.000000	9728634	0.003776
253229236	40592609	2071905	10000.000000	27809	3165	1.000000	23155	4845	1.000000	9723811	0.003789
253214390	40610391	2072657	10000.000000	27672	3070	1.000000	23316	4930	1.000000	9719000	0.003251
253239437	40571521	2070469	10000.000000	27738	3007	1.000000	23149	4783	1.000000	9714172	0.004218
253229115	40599755	2070280	10000.000000	27738	3085	1.000000	23156	4948	1.000000	9709249	0.001169
253213050	40596695	2071744	10000.000000	27808	3205	1.000000	23290	4974	1.000000	9704330	0.000679
253201329	40596224	2070865	10000.000000	27664	3120	1.000000	23092	5151	1.000000	9699448	0.000356
253228984	40583254	2071300	10000.000000	27962	3082	1.000000	23257	4770	1.000000	9694665	0.000455
253245337	40574491	2070386	10000.000000	27890	3039	1.000000	23387	4620	1.000000	9689803	0.000305
253227862	40582398	2070552	10000.000000	27782	3234	1.000000	23166	4805	1.000000	9684998	0.000449
253225404	40605019	2069629	10000.000000	27768	3168	1.000000	23195	4869	1.000000	9680146	0.000522
253217043	40594874	2072412	10000.000000	27757	3056	1.000000	23580	4764	1.000000	9675254	0.001063
253234625	40577763	2073445	10000.000000	27520	3209	1.000000	23214	4928	1.000000	9670525	0.003608
253188292	40593417	2073041	10000.000000	27808	3164	1.000000	23142	4792	1.000000	9665578	0.003667
253215608	40574629	2070332	10000.000000	27952	3134	1.000000	23140	4994	1.000000	9660705	0.003776
253262481	40563646	2071061	10000.000000	27880	3186	1.000000	22841	5014	1.000000	9656022	0.003626
253227843	40584674	2071602	10000.000000	27722	3071	1.000000	23021	4883	1.000000	9651130	0.003329
253247724	40568509	2069213	10000.000000	27885	3030	1.000000	23434	4839	1.000000	9646267	0.004295
253228422	40580605	2067697	10000.000000	27856	2994	1.000000	23090	5053	1.000000	9641558	0.003878
253209040	40595845	2072764	10000.000000	27966	2968	1.000000	23244	4879	1.000000	9636716	0.004313
253228475	40577485	2067809	10000.000000	27792	3024	1.000000	23168	4922	1.000000	9631851	0.003619
253207682	40581901	2070887	10000.000000	27743	3150	1.000000	22995	4902	1.000000	9626964	0.003600
253224800	40585822	2069840	10000.000000	27934	3055	1.000000	23327	4755	1.000000	9622109	0.003406
253237440	40587266	2069836	10000.000000	27752	3108	1.000000	23086	5017	1.000000	9617458	0.003662
253243325	40581852	2069294	10000.000000	27681	3218	1.000000	23045	4909	1.000000	9612812	0.003567
253253883	40561072	2069767	10000.000000	27837	3118	1.000000	23207	4723	1.000000	9608025	0.003477
253238646	40590654	2070763	10000.000000	27728	3150	1.000000	23189	4954	1.000000	9603220	0.002103
253234142	40579914	2070342	10000.000000	27905	2997	1.000000	23256	4996	1.000000	9598331	0.002052
253241332	40580504	2071624	10000.000000	27888	3128	1.000000	23455	4775	1.000000	9593549	0.001125
253209055	40595032	2074564	10000.000000	27693	3144	1.000000	22860	5091	1.000000	9588608	0.001099
253246550	40577203	2069415	10000.000000	27702	3144	1.000000	23018	4839	1.000000	9583792	0.001108
253234487	40580624	2069961	10000.000000	27619	3085	1.000000	23119	5101	1.000000	9579115	0.001105
253249446	40583442	2070740	10000.000000	28086	3057	1.000000	23141	4972	1.000000	9574314	0.000958
253262454	40563949	2068052	10000.000000	27988	3085	1.000000	23219	4918	1.000000	9569434	0.000752
253255827	40575460	2068326	10000.000000	27980	2982	1.000000	22975	5051	1.000000	9564705	0.000863
253215144	40591921	2070939	10000.000000	27767	3120	1.000000	23149	4954	1.000000	9559887	0.000406
253222261	40594512	2070222	10000.000000	28138	3151	1.000000	22991	4783	1.000000	9555143	0.000347
253230021	40575404	2071181	10000.000000	27963	3304	1.000000	23162	4956	1.000000	9550320	0.000258
253253560	40570428	2068818	10000.000000	27966	3014	1.000000	23036	4918	1.000000	9545473	0.000202
253246893	40570320	2068219	10000.000000	27946	3113	1.000000	22916	5109	1.000000	9540822	0.000163
253227291	40571294	2070449	10000.000000	27688	3150	1.000000	23254	4899	1.000000	9536027	0.000168
253237477	40568954	2071874	10000.000000	27692	3198	1.000000	23332	4677	1.000000	9531330	-0.000629
253251388	40565355	2068331	10000.000000	27778	3014	1.000000	23199	4862	1.000000	9526478	-0.000760
253261204	40561092	2070149	10000.000000	28098	3062	1.000000	23196	4811	1.000000	9521715	-0.000820
253260470	40558247	2071167	10000.000000	27859	3129	1.000000	23028	4918	1.000000	9516943	-0.000800
npatches	nstrain	runtime	dt	init_x	init_y	init_y_blood	init_z	init_S	beta0	beta1	beta2	beta3	mean_beta	B	d	delta	delta_blood	b[0]	mut	m	CTL	c	g	epsilon	k	het	lambda	rho	omega	x_max	patch.dyna	DELTA	A	VA
10000	1	100.000000	0.001000	21900	9499	5000000	0.001000	10000000	6.177023	4.320008	4.234441	6.266245	5	800000000	0.010000	1.000000	1.000000	80000	0.000050	0.004800	0	0.500000	0.000000	2.500000	4.000000	0.500000	0.000000	0.000000	0.000000	31872	0	10.000000	7.000000	1.000000
sus	inf	inf_blood	z	x[0]	y[0][0]	z[0]	x[1]	y[1][0]	z[1]	S[0]	synchrony
219000000	94990000	5000000	10.000000	21900	9499	0.001000	21900	9499	0.001000	10000000	0.000000
150213776	186692420	9596750	3941.516320	12291	19814	0.394152	15978	18139	0.394152	9995038	0.000000
187067265	99407349	5142781	6325.803353	16323	11035	0.632580	19607	9451	0.632580	9989951	0.000000
229624814	52707037	2721520	7771.765723	20571	6277	0.777177	24269	4796	0.777177	9984924	0.000000
256642432	33076563	1699946	8648.676577	23835	3965	0.864868	26857	2875	0.864868	9979926	0.000000
272256825	23693342	1214634	9180.483393	25600	2886	0.918048	28410	1964	0.918048	9975012	0.000000
281535862	18595253	951692	9503.000201	26414	2399	0.950300	29063	1502	0.950300	9970048	0.000000
287268563	15589763	797454	9698.592075	27243	2000	0.969859	29894	1190	0.969859	9965127	0.000000
290926628	13745739	701872	9817.209710	28025	1802	0.981721	30231	1010	0.981721	9960200	0.000000
293270037	12579514	642371	9889.145947	27855	1805	0.988915	30252	998	0.988915	9955213	0.000000
294817789	11815495	601942	9932.772025	28501	1521	0.993277	30655	830	0.993277	9950284	0.000000
295859811	11324796	577012	9959.229270	28352	1505	0.995923	30547	832	0.995923	9945353	0.000000
296497829	11015854	561169	9975.274394	28543	1492	0.997527	30535	767	0.997527	9940473	0.000000
296940886	10813939	551250	9985.005037	28890	1395	0.998501	30423	744	0.998501	9935511	0.000000
297198093	10673112	544083	9990.906233	28764	1332	0.999091	30787	788	0.999091	9930655	0.000000
297406152	10576150	540798	9994.485041	28894	1319	0.999449	30610	787	0.999449	9925526	0.000000
297532865	10526505	536861	9996.655426	29118	1244	0.999666	30641	789	0.999666	9920639	0.000000
297606546	10496541	536532	9997.971667	28856	1385	0.999797	30676	770	0.999797	9915584	0.000000
297652329	10473526	534395	9998.769908	28626	1428	0.999877	30714	734	0.999877	9910644	0.000000
297666678	10463889	534341	9999.254005	28936	1307	0.999925	30596	803	0.999925	9905693	0.000000
297680481	10454988	532425	9999.547588	28912	1316	0.999955	30502	746	0.999955	9900666	0.000000
297715849	10447684	532711	9999.725632	29116	1244	0.999973	30377	773	0.999973	9895643	0.000000
297713059	10426878	531263	9999.833608	28704	1527	0.999983	30720	746	0.999983	9890675	0.000000
297731550	10428096	531704	9999.899091	29096	1168	0.999990	30771	800	0.999990	9885740	0.000000
297728246	10437112	533031	9999.938803	28959	1361	0.999994	30620	789	0.999994	9880798	0.000000
297710359	10435257	532560	9999.962887	28805	1312	0.999996	30759	757	0.999996	9875980	0.000000
297734602	10424408	531125	9999.977493	28730	1357	0.999998	30907	729	0.999998	9871022	0.000000
297749167	10419653	531989	9999.986350	28740	1414	0.999999	30553	787	0.999999	9866081	0.000000
297707069	10438811	532877	9999.991722	28978	1392	0.999999	30597	748	0.999999	9861251	0.000000
297710115	10447620	532647	9999.994980	28820	1419	0.999999	30497	802	0.999999	9856275	0.000000
297737220	10442214	531084	9999.996955	28879	1412	1.000000	30714	683	1.000000	9851261	0.000000
297722144	10437992	533334	9999.998154	28890	1310	1.000000	30763	741	1.000000	9846255	0.000000
297731356	10432190	531909	9999.998880	28933	1284	1.000000	30896	757	1.000000	9841311	0.000000
297728964	10428489	531126	9999.999321	28916	1363	1.000000	30522	791	1.000000	9836386	0.000000
297709655	10432888	531710	9999.999588	28973	1313	1.000000	30464	738	1.000000	9831436	0.000000
297727267	10438277	533963	9999.999750	28934	1244	1.000000	30598	780	1.000000	9826461	0.000000
297726170	10435684	532711	9999.999849	28770	1329	1.000000	30561	722	1.000000	9821474	0.000000
297702074	10438875	533177	9999.999908	28933	1337	1.000000	30702	739	1.000000	9816594	0.000000
297708055	10436113	532641	9999.999944	28726	1458	1.000000	30783	697	1.000000	9811568	0.000000
297702364	10449237	533325	9999.999966	29036	1330	1.000000	30612	716	1.000000	9806733	0.000000
297690891	10452552	533169	9999.999980	28916	1373	1.000000	30370	792	1.000000	9801785	-1.#IND00
297718416	10446412	531972	9999.999988	28774	1232	1.000000	30676	778	1.000000	9796840	-0.008000
297691345	10453427	532839	9999.999992	28988	1312	1.000000	30446	806	1.000000	9791915	0.000036
297716425	10434488	532808	9999.999995	28965	1301	1.000000	30724	716	1.000000	9786989	0.005882
297721321	10423031	532999	9999.999997	29117	1307	1.000000	30580	856	1.000000	9782004	0.007260
297735150	10423506	532387	9999.999998	28744	1335	1.000000	30623	767	1.000000	9777204	0.001784
297706515	10440605	533254	9999.999999	28812	1337	1.000000	30560	823	1.000000	9772385	-0.000688
297722570	10437228	532577	9999.999999	28723	1384	1.000000	30479	741	1.000000	9767508	-0.000464
297722641	10433504	531561	10000.000000	29100	1258	1.000000	30608	728	1.000000	9762723	-0.000114
297739323	10438242	533648	10000.000000	28968	1267	1.000000	30662	804	1.000000	9757850	0.000361
297737580	10432848	532375	10000.000000	28821	1360	1.000000	30611	758	1.000000	9753004	0.000451
297702947	10442659	532264	10000.000000	28557	1378	1.000000	30679	789	1.000000	9748216	-0.002473
297710231	10444236	532405	10000.000000	28963	1280	1.000000	30575	782	1.000000	9743396	-0.000749
297724936	10430437	532170	10000.000000	28737	1357	1.000000	30671	731	1.000000	9738644	-0.000738
297738818	10423871	532445	10000.000000	28700	1310	1.000000	30654	740	1.000000	9733672	-0.000843
297750380	10431176	532767	10000.000000	29062	1395	1.000000	30521	783	1.000000	9728757	-0.001408
297742811	10425290	532041	10000.000000	28904	1245	1.000000	30327	757	1.000000	9723880	-0.001948
297701041	10438389	533008	10000.000000	29062	1304	1.000000	30630	695	1.000000	9719040	-0.001876
297695911	10457860	532603	10000.000000	28759	1453	1.000000	30611	803	1.000000	9714243	-0.001661
297703898	10455629	534106	10000.000000	29245	1259	1.000000	30734	771	1.000000	9709345	-0.002576
297690911	10446958	531932	10000.000000	28941	1282	1.000000	30779	675	1.000000	9704605	-0.002631
297720316	10433362	532554	10000.000000	29015	1321	1.000000	30672	781	1.000000	9699786	-0.003441
297749467	10435855	532754	10000.000000	29087	1295	1.000000	30696	772	1.000000	9695078	-0.002740
297714558	10441470	532466	10000.000000	28950	1259	1.000000	30820	800	1.000000	9690190	-0.001906
297705112	10447045	532792	10000.000000	29018	1285	1.000000	30758	730	1.000000	9685218	-0.001855
297727919	10430463	530990	10000.000000	28838	1293	1.000000	30744	764	1.000000	9680430	-0.001579
297749190	10421650	531524	10000.000000	28824	1388	1.000000	30399	769	1.000000	9675655	-0.001378
297738057	10440230	532703	10000.000000	28949	1306	1.000000	30519	795	1.000000	9670718	-0.001361
297747967	10427606	532446	10000.000000	28905	1278	1.000000	30702	703	1.000000	9665778	-0.001340
297720673	10444022	531916	10000.000000	28910	1388	1.000000	30511	748	1.000000	9660845	-0.001042
297713896	10444384	534385	10000.000000	28535	1420	1.000000	30632	786	1.000000	9656006	-0.000779
297713414	10446143	533497	10000.000000	28764	1372	1.000000	30633	792	1.000000	9651211	-0.000738
297709281	10443913	533372	10000.000000	28840	1349	1.000000	30843	715	1.000000	9646400	-0.000873
297729083	10429412	532528	10000.000000	29014	1432	1.000000	30772	737	1.000000	9641632	-0.001675
297717972	10434876	532331	10000.000000	28776	1292	1.000000	30696	763	1.000000	9636848	-0.001707
297735917	10438656	532441	10000.000000	29090	1298	1.000000	30724	812	1.000000	9632043	-0.000316
297706337	10446998	532999	10000.000000	29069	1334	1.000000	30635	819	1.000000	9627265	-0.000463
297702198	10449213	532828	10000.000000	28765	1370	1.000000	30739	746	1.000000	9622297	-0.000491
297693803	10452048	533508	10000.000000	28846	1348	1.000000	30689	785	1.000000	9617456	-0.000041
297696739	10446340	532704	10000.000000	28836	1309	1.000000	30664	677	1.000000	9612641	-0.000535
297727889	10423325	531838	10000.000000	28673	1438	1.000000	30435	728	1.000000	9607943	-0.000475
297731909	10429677	531433	10000.000000	28856	1377	1.000000	30688	682	1.000000	9603133	-0.000985
297749416	10430596	532097	10000.000000	28772	1341	1.000000	30628	744	1.000000	9598253	-0.000789
297776448	10428639	531962	10000.000000	28671	1289	1.000000	30856	812	1.000000	9593372	-0.001201
297737599	10433414	532311	10000.000000	28537	1329	1.000000	30790	799	1.000000	9588648	-0.001171
297731420	10439240	532945	10000.000000	28782	1360	1.000000	30574	781	1.000000	9583766	-0.001170
297735021	10431191	531683	10000.000000	29212	1217	1.000000	30636	799	1.000000	9578886	-0.001200
297688381	10452764	533851	10000.000000	29069	1245	1.000000	30586	775	1.000000	9574107	-0.001300
297689242	10441106	533256	10000.000000	28702	1526	1.000000	30367	729	1.000000	9569350	-0.001851
297741793	10436175	532550	10000.000000	28750	1327	1.000000	30558	769	1.000000	9564644	-0.001926
297703643	10439053	531922	10000.000000	28969	1305	1.000000	30633	814	1.000000	9560010	-0.001734
297717692	10442958	532881	10000.000000	28938	1405	1.000000	30665	805	1.000000	9555143	-0.002026
297735486	10436713	532642	10000.000000	28982	1350	1.000000	30719	756	1.000000	9550336	-0.001968
297743196	10427089	531437	10000.000000	28771	1297	1.000000	30602	721	1.000000	9545512	-0.001565
297741001	10416872	531526	10000.000000	28714	1411	1.000000	30904	759	1.000000	9540721	-0.001601
297750279	10418149	531146	10000.000000	28764	1387	1.000000	30758	746	1.000000	9535881	-0.001609
297721627	10422568	532519	10000.000000	29165	1356	1.000000	30619	805	1.000000	9531156	-0.002254
297703648	10438379	532825	10000.000000	29002	1461	1.000000	30739	738	1.000000	9526396	-0.002639
297713850	10440655	532631	10000.000000	28637	1331	1.000000	30519	725	1.000000	9521651	-0.002702
297724626	10436826	530916	10000.000000	29015	1344	1.000000	30496	808	1.000000	9516928	-0.003618
npatches	nstrain	runtime	dt	init_x	init_y	init_y_blood	init_z	init_S	beta0	beta1	beta2	beta3	mean_beta	B	d	delta	delta_blood	b[0]	mut	m	CTL	c	g	epsilon	k	het	lambda	rho	omega	x_max	patch.dyna	DELTA	A	VA
10000	1	100.000000	0.001000	21900	9499	5000000	0.001000	10000000	3.683302	3.591913	5.003422	2.787609	5	800000000	0.010000	1.000000	1.000000	80000	0.000050	0.004800	0	0.500000	0.000000	2.500000	5.000000	0.500000	0.000000	0.000000	0.000000	31872	0	10.000000	7.000000	1.000000
sus	inf	inf_blood	z	x[0]	y[0][0]	z[0]	x[1]	y[1][0]	z[1]	S[0]	synchrony
219000000	94990000	5000000	10.000000	21900	9499	0.001000	21900	9499	0.001000	10000000	0.000000
158881821	159782530	8254454	3941.516320	18657	14864	0.394152	18994	14472	0.394152	9994945	0.000000
209523397	66843899	3479402	6325.803353	23511	5707	0.632580	23508	5527	0.632580	9989909	0.000000
257573967	28339774	1469794	7771.765723	27781	2122	0.777177	27925	2152	0.777177	9984899	0.000000
284605580	14107228	729039	8648.676577	29966	970	0.864868	30096	978	0.864868	9979918	0.000000
298762737	7862727	405213	9180.483393	30804	503	0.918048	31166	471	0.918048	9974912	0.000000
306491308	4717211	243051	9503.000201	31426	282	0.950300	31473	270	0.950300	9970074	0.000000
310897690	2990105	153934	9698.592075	31567	201	0.969859	31560	178	0.969859	9965216	0.000000
313539550	1969086	101135	9817.209710	31852	107	0.981721	31560	112	0.981721	9960255	0.000000
315199855	1340984	68690	9889.145947	31633	99	0.988915	31689	69	0.988915	9955264	0.000000
316273884	939546	48369	9932.772025	31901	57	0.993277	31717	49	0.993277	9950350	0.000000
316948508	671219	34826	9959.229270	31682	47	0.995923	31920	25	0.995923	9945356	0.000000
317467995	488347	24869	9975.274394	31719	28	0.997527	31937	29	0.997527	9940316	0.000000
317786219	353975	18285	9984.949479	31852	19	0.998501	31761	17	0.998501	9935418	0.000000
318042542	263465	13535	9990.034825	31819	22	0.999091	31862	7	0.999091	9930357	0.000000
318219006	197103	10096	9982.139893	31816	12	0.999449	31649	7	0.999449	9925292	0.000000
318326280	149973	7713	9918.681389	31764	9	0.999666	31838	7	0.999666	9920232	0.000000
318425112	117045	6081	9713.607937	31770	6	0.999797	31970	3	0.916888	9915226	0.000000
318485989	94510	4846	9302.555335	31589	2	0.607135	31804	8	0.949596	9910233	0.000000
318535291	86566	4430	8807.480243	31666	6	0.757958	31742	3	0.895759	9905121	0.000000
318530402	88379	4351	8514.533388	31886	8	0.822856	32009	6	0.474741	9900127	0.000000
318492655	98582	4906	8517.129462	31813	2	0.859992	31799	8	0.681454	9895191	0.000000
318499209	107881	5359	8693.102843	31905	11	0.761272	31800	10	0.566302	9890315	0.000000
318478504	109412	5610	8857.610993	31837	7	0.855222	32098	2	0.609826	9885284	0.000000
318471102	107742	5527	8963.391312	32026	12	0.912199	31841	1	0.696049	9880255	0.000000
318470830	102922	5366	8966.543468	31813	1	0.904488	31897	9	0.792866	9875360	0.000000
318478004	98335	5035	8877.576863	31561	9	0.852119	31673	2	0.529018	9870423	0.000000
318492554	97350	4928	8784.368662	32046	3	0.906163	31870	7	0.714371	9865477	0.000000
318516587	96334	4895	8741.744658	31978	13	0.570444	31873	10	0.825426	9860518	0.000000
318514593	96753	4877	8705.812448	31585	16	0.739493	31863	4	0.894129	9855486	0.000000
318495492	98950	5241	8725.165245	32050	2	0.842015	31615	6	0.745704	9850547	0.000000
318499391	98992	4931	8745.862916	31897	11	0.722382	31763	6	0.845781	9845675	0.000000
318496348	100533	5067	8773.414563	31673	10	0.831637	31864	8	0.906473	9840789	0.000000
318507794	100806	5208	8797.661052	31842	5	0.880801	31924	6	0.943280	9835800	0.000000
318514367	100947	5209	8813.048828	31847	4	0.927711	31799	0	0.579045	9830897	0.000000
318492534	101880	5163	8824.600694	31836	5	0.759229	31793	6	0.617794	9825967	0.000000
318514168	101968	5164	8850.589950	31923	4	0.853983	31873	6	0.768209	9821045	0.000000
318520473	101478	5194	8843.857666	31839	8	0.781721	31861	5	0.859429	9816215	0.000000
318476527	98424	5018	8823.064917	32041	10	0.867624	31838	2	0.914750	9811329	0.000000
318484049	98062	5002	8785.100006	31759	6	0.919720	31862	10	0.850037	9806328	0.000000
318506630	98302	5074	8752.367207	31725	8	0.817860	31834	3	0.559876	9801490	-1.#IND00
318496619	101099	5122	8788.761671	31923	5	0.879983	31813	6	0.565349	9796662	-1.#IND00
318515394	100588	5227	8798.837764	31915	6	0.671857	32019	11	0.736404	9791689	0.002816
318495202	102160	5123	8821.529855	31551	16	0.800996	31842	4	0.840141	9786779	-0.011919
318496990	100488	5131	8828.965735	31593	9	0.879313	31882	6	0.632221	9781903	-0.013848
318496287	98376	5040	8806.350372	31917	4	0.926809	31981	3	0.776959	9776965	-0.014733
318495136	99890	5069	8783.827277	31974	6	0.884110	32055	3	0.828925	9772063	-0.010530
318474737	100542	5139	8797.245543	31995	6	0.929718	32111	1	0.867653	9767142	-0.008193
318477871	100775	5011	8817.079895	31758	1	0.858630	31838	12	0.548133	9762286	-0.004580
318516764	99289	5192	8825.844083	31758	6	0.906488	31740	10	0.725963	9757402	-0.004576
318496203	99291	4995	8806.312988	31766	10	0.797044	31780	8	0.658874	9752557	-0.003054
318526378	99820	5142	8809.713430	31845	3	0.775753	31954	3	0.793123	9747585	-0.003799
318492063	100205	5156	8795.000409	31633	2	0.583469	31778	4	0.874538	9742659	-0.002401
318506978	101973	5057	8815.815554	31717	17	0.747393	31667	5	0.695516	9737741	-0.001497
318473529	101349	5159	8835.514905	31915	12	0.846805	31970	7	0.765616	9732765	-0.000521
318480916	100003	5103	8825.143689	31589	6	0.907094	32070	4	0.821813	9727910	-0.000688
318511313	98521	5033	8804.095704	31773	9	0.857631	31815	7	0.891937	9722986	-0.000894
318516050	100505	5089	8777.220205	31789	2	0.913660	31941	3	0.934465	9718097	-0.001316
318491151	100615	5219	8788.804402	31903	8	0.765538	31800	5	0.960256	9713407	-0.001045
318509594	101040	4940	8802.261312	31974	6	0.705314	31978	7	0.975897	9708577	-0.001149
318492636	100071	5184	8821.301310	31806	9	0.708699	31883	4	0.985383	9703721	-0.000394
318507333	99069	5144	8811.446247	31957	6	0.823339	31859	6	0.964130	9698808	0.000833
318538972	98116	4932	8789.041343	31848	3	0.510540	31675	4	0.792444	9693910	0.000942
318499447	99200	5020	8753.416359	32063	5	0.703165	31796	4	0.849182	9689064	0.000801
318514109	99815	5112	8770.326480	32038	5	0.804025	31898	5	0.827445	9684314	0.000712
318497308	101185	5152	8786.133197	31612	8	0.788679	31751	3	0.801652	9679454	0.000627
318520187	102336	5153	8820.228566	31832	5	0.871844	31823	8	0.636601	9674664	0.002156
318482664	102448	5207	8844.667490	31685	4	0.593872	31893	8	0.779615	9669784	0.002082
318503019	101376	5084	8847.538185	31918	3	0.753702	32016	6	0.866346	9664826	0.003476
318500717	101106	5187	8826.224278	31816	5	0.771766	32011	2	0.742736	9660013	0.003429
318496997	100477	5204	8826.620311	31739	0	0.790388	31782	7	0.843981	9655094	0.003328
318529795	100656	5066	8824.222361	31924	6	0.715052	31711	1	0.715144	9650233	0.003334
318510953	100236	5081	8807.496940	31631	4	0.649965	31728	12	0.629607	9645324	0.005511
318500919	100142	5091	8800.494413	31853	6	0.787719	31688	10	0.775374	9640498	0.004678
318505020	100246	5294	8809.106541	31912	4	0.865044	31807	8	0.722554	9635635	0.004546
318480873	99807	5041	8815.372651	31866	3	0.918155	32048	6	0.797788	9630729	0.004558
318496258	101034	5075	8807.790795	31858	2	0.926661	31594	16	0.784867	9625940	0.004265
318502755	98516	5044	8796.091726	31903	5	0.846527	31939	2	0.671282	9621069	0.004537
318515431	97812	4932	8755.322224	32035	9	0.906925	31825	7	0.590462	9616293	0.004626
318501293	98583	4960	8754.379903	31823	2	0.846970	32004	4	0.751634	9611455	0.004147
318519794	98674	5042	8741.674098	31976	9	0.796182	31849	10	0.454586	9606657	0.003411
318500565	100024	4985	8751.698079	31985	8	0.876393	31852	8	0.669231	9601874	0.003611
318523077	100783	5132	8786.889531	31817	2	0.925038	31942	7	0.789524	9597026	0.003579
318503056	99590	5119	8813.705462	31906	11	0.872663	31751	6	0.831398	9592216	0.003510
318511339	99768	5111	8788.907622	31885	5	0.922776	31896	11	0.897750	9587429	0.003327
318469014	100198	5288	8775.535163	32107	3	0.768264	31773	4	0.937990	9582712	0.003033
318504510	100112	5008	8786.410374	31916	4	0.624449	31803	8	0.818932	9577922	0.003115
318515188	100847	5274	8811.253463	31690	7	0.772245	31890	4	0.876017	9573160	0.003869
318508516	99624	4956	8819.509223	31803	7	0.861877	31847	4	0.855516	9568424	0.004155
318519018	99967	5059	8819.661398	31821	7	0.916235	31854	6	0.912377	9563598	0.003624
318511312	100307	5030	8818.579646	31863	8	0.945704	31799	3	0.692794	9558800	0.003622
318516164	100474	5034	8806.802407	31894	3	0.901916	31866	16	0.813693	9554090	0.003554
318507127	98195	4926	8781.200732	31693	7	0.940516	31895	12	0.887013	9549320	0.003437
318485983	99925	5006	8785.826417	31829	10	0.963926	31777	3	0.874053	9544489	0.002549
318503530	100221	5119	8797.683949	32089	3	0.622436	31782	3	0.904778	9539784	0.002750
318508379	98456	5103	8789.573018	31864	3	0.633668	31907	6	0.942252	9534969	0.002103
318504527	98417	5186	8769.436122	31765	11	0.623211	31977	11	0.964978	9530373	0.001934
318498118	97303	4872	8746.263744	31835	7	0.747638	31945	1	0.680998	9525564	0.001851
318526128	100196	5060	8728.977173	31712	6	0.846954	31812	1	0.618012	9520804	0.002380
318491576	101753	5084	8770.716392	31662	7	0.907184	31941	2	0.654086	9516042	0.002348
npatches	nstrain	runtime	dt	init_x	init_y	init_y_blood	init_z	init_S	beta0	beta1	beta2	beta3	mean_beta	B	d	delta	delta_blood	b[0]	mut	m	CTL	c	g	epsilon	k	het	lambda	rho	omega	x_max	patch.dyna	DELTA	A	VA
10000	1	100.000000	0.001000	21900	9499	5000000	0.001000	10000000	3.160134	3.900754	6.923949	2.682978	5	800000000	0.010000	1.000000	1.000000	80000	0.000050	0.004800	0	0.500000	0.000000	2.500000	6.000000	0.500000	0.000000	0.000000	0.000000	31872	0	10.000000	7.000000	1.000000
sus	inf	inf_blood	z	x[0]	y[0][0]	z[0]	x[1]	y[1][0]	z[1]	S[0]	synchrony
219000000	94990000	5000000	10.000000	21900	9499	0.001000	21900	9499	0.001000	10000000	0.000000
167284440	136685248	7095897	3941.516320	21142	11649	0.394152	19023	12471	0.394152	9994996	0.000000
229309482	44522989	2326317	6325.803353	26248	3322	0.632580	24876	3757	0.632580	9990033	0.000000
278608691	14442488	753694	7771.765723	29994	940	0.777177	29125	1017	0.777177	9984975	0.000000
302102645	5154237	267355	8648.676577	31201	310	0.864868	31074	380	0.864868	9980031	0.000000
312113047	1884328	98440	9180.483393	31611	109	0.918048	31479	134	0.918048	9975075	0.000000
316197075	678388	35186	9503.000201	31676	28	0.950300	31469	45	0.950300	9970173	0.000000
317806983	232843	12002	9698.046588	31615	11	0.969859	31881	16	0.969859	9965150	0.000000
318391599	77096	3933	9411.713375	31530	5	0.970621	31958	7	0.873207	9960169	0.000000
318607085	36503	1838	6875.239660	31961	7	0.708003	31914	2	0.484922	9955065	0.000000
318632271	51675	2580	5577.936153	31854	4	0.409152	31980	4	0.605602	9949992	0.000000
318569886	102081	5221	6484.821945	32044	8	0.462803	32036	2	0.558854	9945061	0.000000
318465842	128702	6540	7656.943243	31836	7	0.673024	32051	12	0.732465	9940102	0.000000
318478217	96968	5011	8282.437499	31634	4	0.759298	31757	3	0.837752	9935267	0.000000
318553492	58364	2991	7781.105534	31502	9	0.854025	32021	4	0.901604	9930280	0.000000
318607151	47591	2377	6505.654086	31893	3	0.546267	32002	2	0.614699	9925407	0.000000
318604949	66506	3351	6296.090170	31668	0	0.261341	31702	2	0.506037	9920330	0.000000
318523743	93867	4645	7038.294462	31764	8	0.534415	31812	2	0.247707	9915364	0.000000
318520999	90878	4748	7706.021796	31816	4	0.617820	31731	5	0.543768	9910457	0.000000
318550770	66665	3449	7706.703528	31757	7	0.623958	31782	6	0.723316	9905442	0.000000
318614892	52347	2638	6866.883265	31902	8	0.766577	31920	8	0.770987	9900397	0.000000
318593476	62166	3215	6451.114490	31955	1	0.378831	31935	4	0.721687	9895401	0.000000
318581195	83297	4186	6918.062687	31715	10	0.515530	31942	7	0.831216	9890445	0.000000
318541550	86701	4446	7511.065695	31820	3	0.706191	31971	8	0.412308	9885630	0.000000
318563509	71106	3588	7616.941608	31980	3	0.733913	32077	6	0.643592	9880645	0.000000
318603920	57770	3045	7121.256755	31938	1	0.359537	31724	6	0.783854	9875704	0.000000
318603274	59163	2992	6623.038763	31780	11	0.524901	31855	1	0.600548	9870872	0.000000
318570075	72377	3619	6782.721014	31970	5	0.685753	31698	6	0.521549	9865967	0.000000
318549730	80761	4032	7233.715222	31953	3	0.758083	31807	4	0.709841	9860962	0.000000
318544736	72617	3642	7431.798148	31842	0	0.348486	31963	5	0.766506	9855999	0.000000
318586987	61292	3086	7165.086650	31975	4	0.374021	31903	1	0.491833	9850961	0.000000
318601659	62625	3229	6824.761274	31991	2	0.385498	31904	9	0.521025	9845955	0.000000
318577192	70486	3649	6895.983356	31786	2	0.379630	31961	7	0.709523	9841077	0.000000
318561093	76496	3901	7168.871207	31856	7	0.546535	31918	3	0.712256	9836231	0.000000
318580025	72833	3679	7337.539848	31980	4	0.724994	31932	6	0.612601	9831309	0.000000
318562010	64372	3293	7191.568789	31636	3	0.631067	31583	6	0.765060	9826319	0.000000
318559876	62237	3192	6943.106264	31482	0	0.582085	31802	3	0.844737	9821437	0.000000
318590282	68147	3455	6877.942121	31922	3	0.425473	31967	10	0.788724	9816524	0.000000
318555405	73874	3709	7072.969868	31989	3	0.593718	32089	2	0.871871	9811533	0.000000
318565491	71885	3754	7269.760467	32018	3	0.375367	31938	4	0.714012	9806693	0.000000
318565714	65540	3398	7197.483943	31994	1	0.449217	31984	10	0.782773	9801781	-1.#IND00
318598735	64788	3324	6997.151304	31859	7	0.581519	31955	3	0.763426	9796885	-1.#IND00
318573564	68852	3406	6980.250754	31988	1	0.628960	31807	3	0.733706	9791883	-1.#IND00
318560956	71264	3609	7118.428458	31805	6	0.533724	31847	0	0.351374	9787043	-0.008167
318572424	70114	3567	7211.942322	31966	0	0.394917	31758	1	0.467521	9782112	-0.007968
318562042	65933	3344	7141.545085	31971	5	0.485321	31834	3	0.630868	9777210	-0.005858
318580359	65729	3349	7032.233784	31804	8	0.473661	31686	7	0.712930	9772330	-0.015999
318568964	68889	3571	7025.430707	31865	1	0.552895	31872	11	0.825905	9767494	-0.011064
318600474	69469	3540	7064.708117	31898	2	0.595922	31764	4	0.894419	9762603	-0.010435
318587034	69419	3516	7140.703347	31786	4	0.687342	32021	2	0.887945	9757904	-0.007112
318574352	67667	3448	7126.964009	32028	5	0.719702	32062	4	0.411696	9752973	-0.006946
318598555	66610	3348	7049.231625	31999	4	0.512172	31957	5	0.643220	9748135	-0.009315
318573365	69514	3563	7063.881356	31809	6	0.568718	31809	2	0.517229	9743231	-0.005995
318558810	69877	3541	7116.370147	31736	2	0.691037	31992	5	0.644018	9738355	-0.005927
318575378	69660	3582	7168.204454	31818	8	0.650855	31890	8	0.784113	9733341	-0.001540
318558565	68108	3386	7126.568256	31804	4	0.637974	32005	2	0.614625	9728452	-0.000760
318591995	67871	3441	7085.469094	31942	3	0.564985	31731	17	0.699970	9723663	-0.000446
318564657	69357	3541	7069.730124	31944	5	0.736183	31793	3	0.818045	9718622	0.000095
318578352	69793	3527	7126.324255	32007	6	0.649610	32004	6	0.764064	9713706	0.002279
318554404	67256	3430	7117.215436	31937	3	0.787505	31901	9	0.856915	9708769	0.001626
318585620	65539	3373	7034.376206	31810	2	0.803251	31808	1	0.556736	9703753	0.000161
318587767	66253	3375	6994.727518	31894	4	0.732631	32058	2	0.597002	9698868	0.000266
318583035	69705	3601	7004.994776	31817	2	0.788539	31824	5	0.755600	9694106	0.000454
318572903	73303	3590	7143.307382	31941	5	0.399801	32010	4	0.689044	9689299	0.000521
318562873	71430	3692	7246.663893	31996	5	0.636006	32021	3	0.734477	9684387	-0.000163
318581634	66370	3338	7206.453360	31813	1	0.387494	31752	12	0.398590	9679593	0.000850
318560986	65014	3417	7018.763664	31664	4	0.447512	32162	2	0.635272	9674700	0.001808
318580268	69180	3503	7003.695933	31995	4	0.604633	31757	1	0.407501	9669878	0.001697
318581056	71424	3501	7139.939172	31577	5	0.596188	31642	3	0.465212	9664891	0.003028
318571663	68852	3492	7191.094099	31790	5	0.685887	31873	2	0.597759	9660031	0.003181
318588233	67534	3428	7109.873246	31849	4	0.689387	31815	5	0.490913	9655101	0.002947
318589164	67623	3404	7061.051594	31865	1	0.556076	31845	11	0.691262	9650257	0.002057
318583036	66765	3399	7044.268016	31904	8	0.612846	31819	8	0.761439	9645478	0.002516
318585149	69118	3493	7054.999254	31986	4	0.418892	31972	9	0.568592	9640557	0.002552
318592372	69518	3499	7121.729994	31811	6	0.647584	32005	3	0.723032	9635785	0.002789
318563490	69508	3458	7132.274554	31923	6	0.506894	31862	3	0.594406	9630921	0.002659
318584491	68388	3595	7111.335975	31986	5	0.700953	32005	2	0.643093	9626067	0.002505
318558388	68672	3446	7102.205924	31852	2	0.647589	31802	14	0.766444	9621277	0.003411
318593798	68264	3499	7082.796343	31875	8	0.741152	31923	9	0.858359	9616558	0.003251
318604305	68361	3465	7083.806063	31824	1	0.736113	31853	3	0.824779	9611784	0.002973
318568771	69159	3561	7085.644796	31841	7	0.473752	31809	2	0.553055	9606887	0.002880
318560385	69278	3485	7110.145597	31874	3	0.409024	31916	13	0.680166	9602178	0.002830
318564850	69884	3496	7133.286303	31912	4	0.508891	31726	1	0.804020	9597392	0.003400
318554062	69181	3619	7157.224234	31876	1	0.494397	32154	2	0.582693	9592596	0.003389
318557971	68032	3590	7134.697276	31885	1	0.416490	31857	8	0.622688	9587903	0.003741
318594507	67460	3431	7058.895965	31919	4	0.597487	31729	2	0.360217	9583122	0.003368
318594099	68571	3486	7075.214328	31566	3	0.639265	31709	6	0.496447	9578209	0.003677
318581317	69633	3575	7100.559083	31849	1	0.769605	31663	5	0.608718	9573356	0.003921
318552746	69600	3516	7161.437858	31950	3	0.603088	31975	1	0.346288	9568524	0.003366
318559277	68220	3479	7144.488369	31907	6	0.675547	32024	5	0.602503	9563815	0.004544
318565259	67660	3368	7080.055543	31919	2	0.749428	31751	3	0.610904	9559040	0.004454
318560261	67326	3447	7052.588086	31942	1	0.534065	32006	8	0.540741	9554328	0.003905
318568804	69263	3543	7067.595947	31797	6	0.594967	31927	2	0.719959	9549507	0.003764
318583492	67457	3407	7085.060472	31514	5	0.517009	32010	8	0.779289	9544804	0.004066
318565719	66650	3409	7052.849069	31922	3	0.634013	31894	6	0.657743	9540100	0.003722
318574014	68816	3515	7055.862330	32153	6	0.736269	31774	2	0.692692	9535297	0.004193
318576633	70161	3587	7118.514217	31812	5	0.627540	31832	0	0.674505	9530557	0.004593
318582646	69381	3497	7172.136433	31691	5	0.348354	31936	1	0.547651	9525792	0.004526
318585975	68100	3358	7129.997079	31895	1	0.497608	31890	9	0.719883	9520849	0.004804
318557792	68585	3435	7091.358008	32058	3	0.528093	31916	4	0.591373	9516027	0.004789
npatches	nstrain	runtime	dt	init_x	init_y	init_y_blood	init_z	init_S	beta0	beta1	beta2	beta3	mean_beta	B	d	delta	delta_blood	b[0]	mut	m	CTL	c	g	epsilon	k	het	lambda	rho	omega	x_max	patch.dyna	DELTA	A	VA
10000	1	100.000000	0.001000	21900	9499	5000000	0.001000	10000000	2.950579	4.849386	6.831026	2.936773	5	800000000	0.010000	1.000000	1.000000	80000	0.000050	0.004800	0	0.500000	0.000000	2.500000	7.000000	0.500000	0.000000	0.000000	0.000000	31872	0	10.000000	7.000000	1.000000
sus	inf	inf_blood	z	x[0]	y[0][0]	z[0]	x[1]	y[1][0]	z[1]	S[0]	synchrony
219000000	94990000	5000000	10.000000	21900	9499	0.001000	21900	9499	0.001000	10000000	0.000000
174533340	117495954	6128650	3941.516320	22497	9831	0.394152	17258	12081	0.394152	9994918	0.000000
245678910	29527392	1551372	6325.803353	27922	1977	0.632580	24773	2877	0.632580	9990066	0.000000
293184834	6946192	365499	7771.765723	30902	377	0.777177	29767	609	0.777177	9985174	0.000000
311363363	1579120	83184	8648.676577	31532	79	0.864868	31168	123	0.864868	9980176	0.000000
316942849	312326	16444	9180.483393	31798	13	0.918048	31703	15	0.918048	9975087	0.000000
318352049	54037	2842	8838.414465	31708	4	0.617498	31851	7	0.950300	9970031	0.000000
318646285	22353	1110	4916.075399	31858	0	0.342773	32024	0	0.400143	9965126	0.000000
318624875	52207	2632	4355.967125	31843	6	0.288684	31742	2	0.254735	9960176	0.000000
318514149	109922	5565	5991.334130	32085	4	0.568619	31929	2	0.381142	9955331	0.000000
318491528	92704	4833	7248.072586	31785	5	0.571726	31703	17	0.581510	9950388	0.000000
318588494	46164	2437	6859.911219	31703	3	0.740271	31807	4	0.746205	9945410	0.000000
318647333	36138	1854	5239.843566	31687	0	0.347626	31814	1	0.395686	9940623	0.000000
318613843	59341	2958	5259.940279	31965	11	0.420134	31811	10	0.501101	9935690	0.000000
318535421	80272	4082	6271.523795	31953	3	0.513375	31724	7	0.695426	9930737	0.000000
318587618	62320	3290	6770.590500	31749	2	0.577684	32005	4	0.815289	9925843	0.000000
318635659	42475	2135	6014.333488	32082	0	0.369172	32081	6	0.593023	9920937	0.000000
318617516	48510	2519	5381.332556	32058	0	0.237101	31832	14	0.534145	9916010	0.000000
318594460	66543	3448	5835.037883	32060	4	0.438122	31737	6	0.717480	9910995	0.000000
318558775	66579	3431	6464.111905	31733	3	0.559637	32082	1	0.443359	9906086	0.000000
318608425	50082	2621	6308.996064	31803	4	0.673224	31827	3	0.370609	9901150	0.000000
318623133	45240	2286	5680.528200	31726	0	0.522256	31787	6	0.618303	9896296	0.000000
318605362	55147	2759	5602.137673	31806	2	0.419231	31793	4	0.768518	9891383	0.000000
318559334	64353	3265	6082.927311	31654	5	0.458658	31722	3	0.859617	9886426	0.000000
318609441	58960	2934	6351.271386	31890	1	0.464342	31908	3	0.564084	9881460	0.000000
318619194	51086	2704	6072.766875	31947	1	0.281245	31537	27	0.535376	9876599	0.000000
318581088	50058	2541	5772.877991	31829	4	0.553532	31746	20	0.718227	9871655	0.000000
318597805	57348	3018	5845.575151	31683	0	0.413864	31761	4	0.829117	9866769	0.000000
318573857	59077	3025	6094.252696	32128	3	0.461416	31992	8	0.874364	9861906	0.000000
318600615	53295	2656	6080.907067	31803	3	0.499200	31969	1	0.875858	9857109	0.000000
318615983	51620	2644	5916.981701	31845	1	0.430474	31889	2	0.806126	9852212	0.000000
318616285	54162	2753	5873.370907	31786	2	0.308643	31943	5	0.621800	9847205	0.000000
318595934	58337	2944	5984.975223	32059	7	0.580723	31905	2	0.770639	9842385	0.000000
318606642	56675	2885	6088.322556	31763	11	0.401285	31757	4	0.413933	9837542	0.000000
318601318	52724	2759	6038.780068	31861	2	0.415410	31869	2	0.644577	9832556	0.000000
318594083	52467	2651	5855.919976	31800	2	0.292321	31988	2	0.522078	9827677	0.000000
318596974	56525	2758	5913.010185	31885	1	0.332744	31748	7	0.666249	9822702	0.000000
318610384	56799	2923	6037.177326	31735	12	0.428273	31897	4	0.762552	9817875	0.000000
318608677	53665	2665	5999.749549	32164	4	0.653273	31790	4	0.712137	9812912	0.000000
318605725	53361	2804	5921.394701	32016	1	0.274628	31720	4	0.825424	9807943	0.000000
318606513	53503	2797	5905.592082	31892	1	0.463476	31861	2	0.679271	9802911	-1.#IND00
318603485	55885	2791	5949.201158	31911	3	0.359358	31906	3	0.377341	9798004	-1.#IND00
318593482	56199	2907	6045.965961	31765	8	0.591987	31991	6	0.622385	9793225	-0.024399
318608173	55157	2815	6023.954273	32171	3	0.480109	31941	1	0.512823	9788424	-0.012880
318610566	54011	2785	5973.923542	31710	4	0.532108	31919	8	0.640975	9783448	-0.008997
318588138	54909	2797	5973.536745	31925	2	0.673175	31966	3	0.755815	9778488	-0.001605
318597014	54820	2800	5989.195037	31878	1	0.633142	32036	4	0.814659	9773732	0.004338
318631502	53876	2686	5945.023119	31929	9	0.420409	31889	14	0.534649	9768836	0.000473
318620280	54432	2811	5942.496408	32066	1	0.321824	31750	8	0.717786	9763838	0.000093
318611444	55600	2874	5970.839371	31838	3	0.487724	31689	4	0.671576	9758999	-0.001541
318616197	55865	2844	6025.440719	31875	1	0.558975	31841	1	0.664281	9754123	-0.001094
318605025	53777	2647	5996.306184	31932	1	0.311400	32011	2	0.684158	9749295	0.001788
318597619	54202	2705	5940.707979	31775	3	0.466446	31942	4	0.808456	9744483	0.001834
318604680	55168	2740	5956.931198	31850	3	0.587492	31889	6	0.454190	9739625	0.001894
318587542	55592	2889	5999.587293	31780	4	0.730385	31660	2	0.524453	9734678	0.002458
318619214	54363	2743	6000.191772	32014	3	0.463737	31925	4	0.372395	9729766	0.002588
318630537	53085	2756	5913.774605	31969	8	0.437912	31771	4	0.619386	9724874	0.002635
318614205	54694	2887	5904.973107	31927	3	0.591906	31911	4	0.427265	9719998	0.003244
318594219	55155	2705	5956.832307	31800	3	0.606413	31923	8	0.534964	9715054	0.003547
318589339	57627	2867	6034.284631	31837	1	0.377266	31796	3	0.563473	9710149	0.003265
318591247	55899	2882	6079.410300	31906	6	0.271045	31960	3	0.601749	9705276	0.003649
318592713	55122	2815	6010.829992	31876	6	0.557921	31655	6	0.386620	9700506	0.004415
318614950	54055	2761	5989.656895	31852	3	0.613544	31887	10	0.628013	9695687	0.004801
318614339	53750	2755	5938.882570	32085	1	0.685126	31895	1	0.655742	9690868	0.005349
318614721	55226	2688	5945.331857	31927	5	0.400860	31960	8	0.430995	9686138	0.004883
318613093	56519	2927	6026.814273	31706	0	0.436596	31894	0	0.267811	9681319	0.004739
318599818	54149	2826	6035.832778	31692	2	0.372640	31872	12	0.520315	9676549	0.004366
318616523	53711	2794	5958.444422	31807	2	0.399320	31784	8	0.700293	9671745	0.004048
318604801	55131	2800	5977.693456	31810	4	0.598583	31778	11	0.678879	9666898	0.004050
318604941	55167	2841	6005.512301	31948	4	0.712037	31868	3	0.805255	9662155	0.003405
318631306	54208	2834	5993.624883	31871	1	0.677415	31711	0	0.512910	9657314	0.002815
318614265	54501	2742	5943.159005	32023	6	0.618623	31849	10	0.560760	9652451	0.003143
318598915	55338	2730	5969.240753	32129	4	0.543070	31947	2	0.302054	9647581	0.002986
318605834	55048	2667	5999.507863	31803	2	0.548301	31976	8	0.484638	9642658	0.003249
318624802	53641	2734	5957.124805	31859	3	0.464568	31870	5	0.618818	9637764	0.003525
318618907	56364	2818	5975.093273	31939	8	0.511117	31781	4	0.627326	9632849	0.003406
318604882	55375	2809	6030.667390	31685	4	0.700669	31672	13	0.701108	9628009	0.003721
318601667	53656	2762	5981.910649	31879	1	0.451418	31733	6	0.818736	9623333	0.002440
318592321	53709	2711	5891.709764	31935	3	0.495619	31578	1	0.425264	9618514	0.002542
318600763	55875	2782	5941.148650	31796	4	0.538990	31977	8	0.366364	9613689	0.002407
318594090	57223	2898	6050.740439	31787	2	0.470681	32035	6	0.615728	9608921	0.002810
318603444	53941	2784	6045.191454	31786	1	0.311043	31869	5	0.550074	9604152	0.003521
318610327	53726	2821	5956.280334	31745	1	0.467253	31894	5	0.631185	9599406	0.003750
318598471	55939	2920	5959.367069	31819	10	0.465588	31957	7	0.514674	9594651	0.004231
318614634	56358	2786	6012.839839	31430	0	0.237974	32054	5	0.680359	9589789	0.003211
318604533	54486	2745	6042.010974	31897	4	0.406742	31829	2	0.709804	9584996	0.002512
318621025	53089	2738	5967.189621	31946	9	0.640216	31921	3	0.491037	9580389	0.002786
318608972	54123	2841	5903.993737	31926	4	0.781807	31759	3	0.535530	9575733	0.002863
318599264	56886	2838	5972.770553	31807	3	0.644312	31782	4	0.718320	9570920	0.002891
318589419	55491	2861	6054.646327	31983	2	0.586706	31674	8	0.824594	9566098	0.002179
318618245	53923	2713	6037.582053	31775	3	0.484076	31597	2	0.546767	9561328	0.002379
318611219	53015	2634	5930.069495	31925	3	0.336249	31740	4	0.575286	9556571	0.002104
318608653	55941	2813	5924.815513	31976	5	0.528050	31821	3	0.479364	9551829	0.001225
318599302	58082	2918	6069.150685	31947	5	0.367412	31887	10	0.331916	9547023	0.001257
318591344	54812	2741	6058.397719	31884	2	0.463960	31849	1	0.323893	9542220	0.001347
318605884	53798	2774	5980.776535	31688	1	0.389175	32068	5	0.557096	9537415	0.000673
318626599	54044	2822	5929.093589	32106	2	0.542909	31791	5	0.492274	9532620	0.000809
318606406	55437	2797	5936.351988	31695	3	0.558989	31809	2	0.692087	9527948	0.000649
318591369	56994	2893	6031.149209	31974	4	0.631101	32077	4	0.700495	9523064	0.000689
318597026	53696	2722	6026.068010	31924	4	0.531285	31740	4	0.818364	9518389	0.000418
npatches	nstrain	runtime	dt	init_x	init_y	init_y_blood	init_z	init_S	beta0	beta1	beta2	beta3	mean_beta	B	d	delta	delta_blood	b[0]	mut	m	CTL	c	g	epsilon	k	het	lambda	rho	omega	x_max	patch.dyna	DELTA	A	VA
10000	1	100.000000	0.001000	21900	9499	5000000	0.001000	10000000	5.104417	4.948985	5.104020	7.106812	5	800000000	0.010000	1.000000	1.000000	80000	0.000050	0.004800	0	0.500000	0.000000	2.500000	8.000000	0.500000	0.000000	0.000000	0.000000	31872	0	10.000000	7.000000	1.000000
sus	inf	inf_blood	z	x[0]	y[0][0]	z[0]	x[1]	y[1][0]	z[1]	S[0]	synchrony
219000000	94990000	5000000	10.000000	21900	9499	0.001000	21900	9499	0.001000	10000000	0.000000
183187739	99721201	5229074	3941.516320	17890	10228	0.394152	17864	10146	0.394152	9994929	0.000000
260664433	18814600	996733	6325.803353	26245	1817	0.632580	26364	1725	0.632580	9990031	0.000000
303444335	2944917	155995	7771.765723	30451	238	0.777177	30384	290	0.777177	9985027	0.000000
315797754	369057	19691	8648.676577	31524	21	0.864868	31640	27	0.864868	9980180	0.000000
318293153	35350	1848	8003.929564	31795	2	0.918048	32062	2	0.813630	9975237	0.000000
318646905	15767	800	3611.515625	32081	2	0.224971	31755	1	0.335967	9970322	0.000000
318640396	46794	2346	3724.062999	31900	3	0.411122	31807	8	0.338615	9965338	0.000000
318560075	88218	4437	5452.840224	32011	16	0.543841	31746	3	0.559611	9960388	0.000000
318571200	56633	2929	6379.860560	31642	2	0.690756	31737	10	0.710881	9955533	0.000000
318646691	28735	1509	5028.946916	31795	10	0.555944	31820	1	0.798358	9950625	0.000000
318662465	37247	1802	4201.315002	31885	3	0.670805	31866	2	0.299355	9945660	0.000000
318602817	59300	3063	4987.171694	31979	7	0.513543	31940	6	0.519586	9940719	0.000000
318611791	54396	2763	5692.137942	31771	8	0.704986	31814	4	0.668525	9935798	0.000000
318644835	38636	1956	5264.409828	31686	3	0.675108	31882	6	0.422927	9930804	0.000000
318636686	38741	1902	4705.883101	31818	1	0.718583	32021	2	0.592852	9925870	0.000000
318617038	49223	2506	4922.504787	31779	2	0.349999	31941	4	0.591785	9920904	0.000000
318612881	50834	2602	5341.278526	32118	3	0.561818	31837	7	0.674159	9915928	0.000000
318622035	41607	2120	5221.977945	31910	6	0.349883	31972	2	0.802392	9910984	0.000000
318639832	41150	2003	4895.378484	31949	7	0.605733	31757	6	0.672278	9905977	0.000000
318634209	46994	2439	4993.652199	31842	4	0.680421	31982	6	0.433436	9901178	0.000000
318630179	47708	2426	5234.148862	31992	1	0.579015	32054	12	0.656405	9896218	0.000000
318644350	43895	2236	5174.280760	32041	6	0.350035	32148	0	0.303869	9891256	0.000000
318627128	42182	2077	5012.541776	31924	2	0.591902	31860	5	0.559888	9886388	0.000000
318646278	46109	2330	5006.427830	31873	5	0.721863	31834	4	0.323850	9881411	0.000000
318598571	47434	2497	5182.848643	31928	3	0.831322	31783	9	0.589946	9876436	0.000000
318609756	44271	2218	5145.225474	31872	4	0.664009	31934	1	0.391029	9871394	0.000000
318609778	43270	2243	5021.912623	32022	7	0.484876	31580	5	0.402679	9866358	0.000000
318623617	45828	2355	5058.767605	31926	0	0.564776	31791	1	0.333303	9861460	0.000000
318621949	45349	2336	5156.651326	31701	6	0.337809	31760	3	0.516111	9856617	0.000000
318648098	42867	2243	5089.703712	31974	1	0.543637	31760	6	0.601852	9851634	0.000000
318634902	43350	2258	4975.251456	31815	2	0.277009	31967	4	0.645050	9846790	0.000000
318609675	45372	2315	5016.178327	31664	4	0.354444	31712	1	0.327136	9841914	0.000000
318583303	45686	2322	5114.258406	31930	1	0.565009	31866	2	0.494474	9836936	0.000000
318625748	44769	2320	5128.838243	31756	1	0.397754	31831	9	0.427413	9831961	0.000000
318623401	42574	2154	5054.813405	31822	2	0.486297	31859	3	0.478910	9827068	0.000000
318632813	43637	2288	4988.947545	32031	9	0.358035	32003	4	0.626171	9822230	0.000000
318656572	45288	2332	5054.991296	31864	6	0.552128	31761	1	0.757995	9817401	0.000000
318597268	45211	2290	5125.865145	31875	0	0.534638	31814	8	0.559468	9812443	0.000000
318615524	43812	2249	5098.392841	31808	9	0.315727	31929	8	0.599438	9807568	0.000000
318620888	43054	2210	4974.711154	31846	12	0.585019	31885	4	0.486253	9802699	-1.#IND00
318619823	46484	2274	5045.247685	31752	5	0.748333	31863	1	0.631415	9797784	-1.#IND00
318629755	46491	2436	5182.313197	31772	6	0.638333	31943	4	0.422830	9792867	-1.#IND00
318609956	44193	2294	5145.050136	31722	3	0.343843	31830	12	0.649972	9788023	-1.#IND00
318650399	42362	2152	5008.983478	31876	0	0.193909	31705	3	0.497141	9783012	-1.#IND00
318626732	45599	2347	5014.449627	31900	8	0.329996	31901	3	0.330140	9778215	0.004853
318604120	46197	2393	5154.659207	31945	3	0.522109	31653	9	0.593760	9773319	0.006402
318639219	44660	2378	5109.650279	32022	5	0.498518	31772	5	0.693431	9768456	0.007106
318624730	45467	2351	5083.936532	31970	1	0.356114	32014	6	0.491901	9763523	0.007455
318638251	44873	2300	5091.040162	32024	3	0.367514	32169	0	0.311727	9758711	0.006966
318625805	44803	2320	5081.327128	31918	5	0.438881	31726	9	0.504943	9753750	0.006164
318634151	46217	2327	5118.966123	31842	2	0.414826	31927	8	0.592372	9748886	0.006072
318616392	45181	2329	5145.122321	31728	1	0.251983	31618	1	0.485124	9744017	0.001760
318619024	43399	2271	5047.571558	31756	3	0.543690	31976	3	0.449507	9739078	0.002018
318626745	44569	2215	5030.356745	31911	0	0.540896	31864	5	0.505667	9734157	0.002043
318640403	46176	2369	5092.948518	32037	9	0.684311	32003	5	0.513160	9729322	0.001341
318619233	45425	2317	5121.688026	32062	0	0.364449	31637	5	0.397414	9724421	0.000596
318619949	44319	2267	5111.047644	32150	1	0.355434	31871	3	0.524757	9719565	0.000277
318631944	44826	2292	5079.915950	31889	1	0.326138	31944	0	0.500810	9714679	0.000488
318630736	45412	2307	5099.053420	31937	3	0.489859	31713	5	0.329974	9709830	0.000970
318638763	44808	2386	5123.498494	31865	7	0.378697	31655	2	0.593659	9704860	-0.001866
318636829	43006	2169	5030.353749	31718	4	0.399972	31767	4	0.375243	9700109	-0.002872
318642494	44883	2312	5023.320837	31716	11	0.555354	31860	0	0.488789	9695290	-0.002240
318625101	46103	2416	5114.336908	31895	4	0.562956	31738	2	0.571164	9690496	0.000678
318610631	44524	2325	5136.548179	31720	15	0.590955	31747	5	0.593067	9685557	0.002595
318629717	43127	2310	5068.044670	31802	3	0.422503	31857	0	0.397466	9680661	0.002991
318600647	44942	2316	5040.539944	31969	10	0.649774	32172	1	0.479951	9675808	0.002772
318623021	46789	2346	5107.152075	31772	0	0.434325	31650	5	0.504515	9670958	0.002038
318623433	45715	2315	5173.287388	31676	5	0.584470	31783	2	0.534600	9666131	0.001596
318622367	43401	2245	5092.650596	31943	6	0.633724	31796	1	0.375941	9661329	0.001169
318619960	44141	2259	5009.368522	32161	0	0.251209	31822	5	0.600319	9656559	0.002501
318612442	45478	2327	5038.588384	31959	3	0.361495	32025	3	0.609414	9651785	0.001026
318624360	45360	2334	5122.587790	31735	11	0.612775	31953	0	0.258764	9646931	0.001914
318614771	44001	2323	5110.334102	31953	8	0.743412	31682	3	0.378344	9641977	0.001531
318632366	43004	2192	5017.096403	32003	5	0.767452	31871	6	0.389941	9637116	0.001644
318615202	45465	2357	5059.586106	31443	1	0.607743	31708	17	0.623209	9632362	0.000944
318626640	45708	2320	5132.145709	31742	0	0.219034	31841	7	0.771493	9627450	0.002897
318626044	44886	2214	5127.217817	31802	9	0.394455	31853	0	0.419127	9622612	0.002424
318621379	44792	2328	5110.962627	31560	4	0.632764	31946	11	0.613931	9617855	0.002837
318631899	44063	2217	5095.997665	32145	2	0.357100	31982	5	0.599680	9613063	0.002500
318636500	43463	2205	5027.642610	32130	4	0.347350	31924	4	0.715662	9608387	0.002655
318628811	44841	2313	5066.619523	31850	1	0.513189	32008	20	0.549720	9603598	0.003253
318624202	44346	2223	5066.325962	31819	1	0.416504	31877	2	0.387351	9598885	0.003177
318631986	46294	2352	5121.722055	31677	10	0.569539	31932	3	0.554586	9594070	0.002920
318623810	46317	2264	5152.186052	31953	2	0.459112	31896	0	0.233398	9589328	0.002031
318628116	44147	2236	5132.359972	31997	8	0.671976	31755	4	0.514745	9584529	0.002074
318608220	42609	2171	5000.071840	31901	2	0.706513	31807	2	0.676506	9579737	0.002141
318615990	45820	2343	5005.315934	31917	5	0.424435	32097	3	0.273467	9575008	0.002184
318610928	47816	2378	5158.717801	31812	7	0.447810	31822	4	0.550030	9570299	0.002543
318627582	45128	2250	5201.190780	31981	0	0.588451	32065	4	0.576797	9565631	0.002167
318627293	43656	2229	5084.773366	31965	11	0.682381	31799	1	0.617076	9560880	0.001911
318617333	43997	2275	4989.364544	31787	4	0.807378	31681	2	0.466911	9556194	0.001579
318633524	44948	2382	5054.940231	31878	2	0.663442	31827	0	0.275857	9551556	0.001388
318601776	46426	2272	5140.247166	31822	3	0.441887	31818	10	0.475899	9546645	0.001203
318627308	45108	2324	5157.412054	31996	1	0.575164	31913	0	0.518238	9541917	0.000962
318633019	44085	2241	5092.100649	31862	4	0.736279	31862	1	0.448964	9537027	0.000426
318613763	44006	2156	5030.522521	31678	7	0.756489	31666	0	0.286725	9532151	0.000782
318651540	44852	2294	5052.394896	31927	5	0.349002	32017	8	0.416399	9527436	0.000581
318631069	44299	2243	5072.253023	31718	5	0.464400	31977	3	0.534558	9522664	0.000553
318636319	44458	2257	5032.530473	31760	3	0.403279	31964	1	0.347256	9517729	0.000521
npatches	nstrain	runtime	dt	init_x	init_y	init_y_blood	init_z	init_S	beta0	beta1	beta2	beta3	mean_beta	B	d	delta	delta_blood	b[0]	mut	m	CTL	c	g	epsilon	k	het	lambda	rho	omega	x_max	patch.dyna	DELTA	A	VA
10000	1	100.000000	0.001000	21900	9499	5000000	0.001000	10000000	4.475917	6.579255	6.975269	3.380847	5	800000000	0.010000	1.000000	1.000000	80000	0.000050	0.004800	0	0.500000	0.000000	2.500000	9.000000	0.500000	0.000000	0.000000	0.000000	31872	0	10.000000	7.000000	1.000000
sus	inf	inf_blood	z	x[0]	y[0][0]	z[0]	x[1]	y[1][0]	z[1]	S[0]	synchrony
219000000	94990000	5000000	10.000000	21900	9499	0.001000	21900	9499	0.001000	10000000	0.000000
191378558	84566009	4459074	3941.516320	19947	8003	0.394152	15832	9748	0.394152	9995022	0.000000
272824616	11728735	626080	6325.803353	27778	1009	0.632580	25483	1512	0.632580	9989952	0.000000
309612891	1142351	61390	7771.765723	31188	69	0.777177	30587	177	0.777177	9984979	0.000000
317526473	72183	3954	8498.736870	31759	3	0.864868	31687	10	0.864868	9979929	0.000000
318575054	10085	565	3805.830831	31636	1	0.231740	31978	1	0.486262	9975017	0.000000
318671966	24179	1167	2827.135732	31896	1	0.169892	31911	2	0.257721	9970055	0.000000
318623981	60640	3027	4202.930223	31890	4	0.412289	31850	1	0.217784	9965070	0.000000
318595463	51002	2544	5368.907601	31752	6	0.643580	31789	25	0.520014	9960097	0.000000
318643492	26114	1397	4463.292574	31835	2	0.301602	31829	0	0.329017	9955097	0.000000
318652610	30438	1584	3754.288761	31790	0	0.174216	32064	3	0.532217	9950037	0.000000
318616697	45500	2316	4281.628173	31835	5	0.497083	32091	10	0.716311	9945110	0.000000
318640407	42631	2138	4825.911397	31844	9	0.462264	31732	2	0.827955	9940210	0.000000
318626892	31903	1634	4454.437962	31896	0	0.214078	31563	3	0.741709	9935257	0.000000
318653446	33245	1663	4072.130891	31626	0	0.348514	31744	3	0.843358	9930339	0.000000
318644457	41744	2118	4314.068961	31845	11	0.392407	31781	4	0.510116	9925370	0.000000
318626293	39861	2037	4613.866977	31814	8	0.631522	31889	3	0.599994	9920337	0.000000
318656038	33296	1750	4403.418749	31871	5	0.473101	31885	7	0.720196	9915318	0.000000
318671600	34548	1757	4158.293631	31708	2	0.348920	31833	4	0.452084	9910420	0.000000
318637145	40364	1946	4333.843485	31825	2	0.401332	31824	3	0.361385	9905461	0.000000
318639259	38842	1962	4553.030824	32221	4	0.317819	31729	8	0.612709	9900369	0.000000
318664245	34463	1751	4366.585023	31934	2	0.394226	31902	4	0.765125	9895386	0.000000
318652334	34833	1807	4246.221600	31662	5	0.465281	31725	0	0.486611	9890455	0.000000
318638416	37945	1885	4348.121536	31888	8	0.675717	31591	9	0.521992	9885556	0.000000
318640126	36999	1970	4416.027983	32020	0	0.245981	31792	17	0.385679	9880751	0.000000
318635760	36694	1865	4404.801185	31973	3	0.350883	31596	13	0.627442	9875854	0.000000
318637387	35014	1750	4323.842332	31777	2	0.606340	31869	1	0.725683	9871042	0.000000
318643807	38433	1977	4331.218338	31781	0	0.267208	31871	7	0.551092	9866124	0.000000
318642645	38468	1936	4464.383098	32046	6	0.265169	31934	8	0.372420	9861158	0.000000
318644364	35688	1795	4388.792203	31736	2	0.512904	31871	0	0.459764	9856170	0.000000
318653378	36123	2011	4296.560876	31969	1	0.401011	31900	3	0.214338	9851318	0.000000
318633182	38532	1963	4384.840189	31892	3	0.479353	31959	2	0.497821	9846486	0.000000
318669080	37211	1862	4438.381696	31722	1	0.512932	31880	5	0.679764	9841486	0.000000
318638991	35789	1860	4330.009121	31815	1	0.361733	31795	8	0.733882	9836616	0.000000
318647093	37072	1863	4335.815132	31639	6	0.278733	32092	0	0.466368	9831723	0.000000
318667176	37665	1976	4402.378183	32001	1	0.422276	31999	2	0.598904	9826657	0.000000
318651056	38048	2004	4450.891177	31795	7	0.340045	31742	0	0.199608	9821695	0.000000
318638271	36866	1942	4421.448658	31907	3	0.454363	31738	23	0.398503	9816626	0.000000
318644859	36302	1821	4362.866919	31950	7	0.451555	31912	11	0.635219	9811703	0.000000
318666310	35799	1753	4308.683828	31936	4	0.539515	31728	8	0.778777	9806833	0.000000
318650118	37341	1828	4366.900559	31768	2	0.348035	31834	2	0.455824	9801848	-1.#IND00
318641370	38156	1955	4424.301918	31873	0	0.278431	31938	1	0.477108	9797023	-1.#IND00
318623879	36403	1899	4440.961969	31769	6	0.474529	31821	0	0.383895	9792202	-1.#IND00
318634740	35477	1865	4344.581184	31824	3	0.258095	31739	10	0.308919	9787294	-0.005059
318634402	36102	1773	4321.397443	31966	2	0.485264	32088	1	0.391271	9782485	-0.006868
318625238	37247	1817	4348.810839	31668	2	0.687836	31922	1	0.282083	9777562	-0.006030
318655552	38209	1890	4418.355377	32144	2	0.367626	32091	27	0.514927	9772692	-0.003355
318669021	37249	1895	4444.402264	31954	3	0.389524	31871	14	0.705825	9767845	-0.004384
318643524	35892	1889	4372.204956	31954	4	0.282915	31825	9	0.754796	9762960	-0.003550
318656672	37339	1864	4366.970094	31645	6	0.429503	31895	2	0.341239	9758082	-0.001536
318646970	36878	1902	4398.005233	31814	5	0.651496	31705	5	0.373975	9753299	-0.002642
318654840	36250	1866	4366.313392	31852	4	0.630568	31722	2	0.478109	9748346	-0.003157
318680700	37008	1914	4356.298583	31659	0	0.469019	31766	12	0.460371	9743485	-0.002937
318668150	37527	1912	4370.716915	31522	3	0.415613	31861	3	0.672740	9738683	-0.002531
318623379	37437	1912	4396.000334	31902	3	0.408367	31839	5	0.385123	9733868	-0.002074
318652652	37381	1892	4404.414279	31801	11	0.584909	31715	9	0.627105	9728994	-0.001012
318647421	37154	1947	4382.220672	31755	6	0.647507	32011	7	0.773856	9724192	-0.001437
318640375	36642	1806	4385.838806	32071	7	0.577886	32011	3	0.335927	9719390	-0.001293
318636763	37195	1855	4373.648568	31744	6	0.628569	31967	7	0.597270	9714576	-0.000584
318633749	37257	1837	4419.549478	32081	1	0.285380	31734	6	0.699374	9709869	-0.000346
318663404	36519	1892	4398.276098	31656	3	0.500452	31997	5	0.354005	9704975	0.000075
318650488	37225	1866	4384.430162	31961	0	0.260522	31724	10	0.608233	9700059	0.000779
318608051	37853	1981	4399.816299	31731	5	0.300511	31779	5	0.762411	9695220	0.000827
318660764	36961	1914	4417.311805	31835	0	0.265034	31672	0	0.356023	9690491	0.000245
318636091	35968	1916	4326.958807	31902	5	0.469987	31872	3	0.517952	9685743	-0.000116
318632344	37571	1844	4346.028963	32006	1	0.455068	31883	3	0.600520	9681018	0.000578
318634960	35950	1813	4370.145622	31843	5	0.295993	31843	1	0.713891	9676144	0.000043
318634318	36134	1813	4342.370169	31826	1	0.505854	31952	2	0.235904	9671271	0.001541
318666081	36436	1910	4378.204068	31661	3	0.301457	31859	14	0.514992	9666366	0.001996
318635652	37226	1900	4371.421484	31735	1	0.212335	32102	3	0.270074	9661540	0.001698
318631693	37348	2017	4427.535025	31893	1	0.246668	31892	13	0.557333	9656748	0.000948
318632382	36370	1838	4396.895127	31458	6	0.523389	31853	3	0.731542	9651954	0.001062
318669433	35363	1835	4332.782684	31846	2	0.330371	31995	1	0.644444	9647271	0.001414
318648307	36782	1903	4297.833912	32010	3	0.375121	31935	5	0.307111	9642529	0.002794
318635611	37742	1912	4412.471011	31949	0	0.360756	31859	5	0.579794	9637716	0.003710
318619794	36556	1888	4392.689121	31863	2	0.439169	31807	3	0.745164	9632903	0.003486
318643538	36902	1807	4361.681185	32023	3	0.557316	31939	2	0.625460	9628066	0.003478
318651009	37013	1956	4352.509831	31770	8	0.483849	31681	2	0.508824	9623308	0.003332
318641300	36410	1758	4321.478003	31883	3	0.460465	32021	10	0.702124	9618532	0.003542
318633976	37317	1866	4381.210293	31874	5	0.473389	32007	0	0.313630	9613699	0.003419
318648922	37744	1943	4417.627304	31903	0	0.312604	31683	11	0.486336	9608990	0.002777
318654826	36481	1834	4385.587537	31860	1	0.208102	31827	3	0.642909	9604305	0.002837
318656951	37462	1869	4393.617197	31948	12	0.423576	32003	5	0.731362	9599473	0.001387
318639928	37791	1993	4428.663744	31989	1	0.570141	31767	2	0.510933	9594645	0.001482
318639616	36597	1898	4400.685873	31768	0	0.196585	31753	5	0.336282	9589753	0.001404
318654035	36656	1880	4354.820821	31875	11	0.479513	31826	0	0.205435	9584932	0.002064
318642597	36369	1899	4368.447842	31971	2	0.310320	31845	1	0.456724	9580013	0.001902
318639782	37920	1971	4378.870140	32008	3	0.237659	32050	7	0.651089	9575234	0.001824
318641562	36499	1877	4393.358742	31887	2	0.524281	31757	1	0.528477	9570377	0.001784
318641609	36998	1880	4344.860804	32007	0	0.436863	31869	7	0.293992	9565653	0.001615
318646576	37109	1905	4389.541346	31973	3	0.401224	31723	5	0.571838	9560875	0.001693
318643810	36224	1813	4364.276223	32039	2	0.387909	31912	2	0.651935	9555958	0.001777
318654575	36521	1828	4351.327469	31910	2	0.357337	32048	1	0.418067	9551032	0.001748
318658664	36716	1944	4379.989960	31669	1	0.282798	31896	2	0.365380	9546188	0.001822
318616051	36986	1888	4374.286570	31681	0	0.183698	32022	4	0.593391	9541256	0.001768
318649146	37161	1895	4398.956418	31982	3	0.382446	31770	1	0.343436	9536461	0.002111
318638532	36161	1797	4361.712940	31655	3	0.372395	31931	8	0.492407	9531751	0.001548
318650385	37030	1881	4324.661125	31915	5	0.426321	31936	1	0.675116	9526953	0.000361
318662077	37752	1907	4405.358035	31879	3	0.652090	31971	7	0.673369	9522204	0.000395
318632926	38351	1960	4460.587611	31949	6	0.498666	31879	3	0.418491	9517420	0.000474
npatches	nstrain	runtime	dt	init_x	init_y	init_y_blood	init_z	init_S	beta0	beta1	beta2	beta3	mean_beta	B	d	delta	delta_blood	b[0]	mut	m	CTL	c	g	epsilon	k	het	lambda	rho	omega	x_max	patch.dyna	DELTA	A	VA
10000	1	100.000000	0.001000	21900	9499	5000000	0.001000	10000000	6.816869	4.730247	6.502209	3.938118	5	800000000	0.010000	1.000000	1.000000	80000	0.000050	0.004800	0	0.500000	0.000000	2.500000	10.000000	0.500000	0.000000	0.000000	0.000000	31872	0	10.000000	7.000000	1.000000
sus	inf	inf_blood	z	x[0]	y[0][0]	z[0]	x[1]	y[1][0]	z[1]	S[0]	synchrony
219000000	94990000	5000000	10.000000	21900	9499	0.001000	21900	9499	0.001000	10000000	0.000000
198253659	72169946	3823720	3941.516320	16213	8271	0.394152	19924	7273	0.394152	9995124	0.000000
281929966	7300029	392438	6325.803353	26647	1106	0.632580	28470	744	0.632580	9989987	0.000000
313005655	424203	23226	7771.765723	30981	57	0.777177	31400	33	0.777177	9984788	0.000000
318123978	15317	817	6177.346834	31617	3	0.540632	31937	0	0.511585	9979738	0.000000
318663646	9322	480	2533.123064	31926	0	0.190215	31865	1	0.183762	9974722	0.000000
318683882	28236	1456	2802.255701	31815	0	0.175357	31723	1	0.275739	9969681	0.000000
318651659	48686	2546	4107.972542	31811	3	0.450088	31830	0	0.449711	9964768	0.000000
318655436	32699	1642	4470.270153	31883	12	0.389316	31688	2	0.308886	9959612	0.000000
318674716	23335	1119	3632.988103	31819	1	0.332850	31852	4	0.426827	9954799	0.000000
318685024	30308	1545	3544.164711	31754	7	0.488801	31834	1	0.374429	9949787	0.000000
318660396	35353	1818	3957.534186	31994	3	0.276265	31935	7	0.480439	9944764	0.000000
318651782	30709	1614	4001.956623	31928	10	0.561087	32033	3	0.684910	9939846	0.000000
318656786	28107	1408	3750.701860	31818	1	0.327518	32082	0	0.242950	9934954	0.000000
318697899	30794	1526	3720.096258	31677	3	0.229536	31596	0	0.461292	9929939	0.000000
318669054	32591	1693	3895.570389	32040	5	0.532748	31849	1	0.459812	9925123	0.000000
318663348	30834	1569	3901.361074	31944	0	0.349998	31791	0	0.198808	9920176	0.000000
318632191	30062	1619	3847.169632	31766	1	0.463459	31835	2	0.303783	9915189	0.000000
318651659	31334	1605	3816.822969	31846	4	0.440771	31869	2	0.522030	9910304	0.000000
318660836	31814	1532	3891.606011	31709	6	0.660853	31887	0	0.184344	9905273	0.000000
318641281	30761	1589	3889.969144	31933	0	0.346673	31650	9	0.360062	9900401	0.000000
318653044	29717	1520	3825.996973	31868	2	0.344997	31925	0	0.344886	9895499	0.000000
318653240	30292	1564	3799.567574	31733	0	0.301701	32080	3	0.206073	9890516	0.000000
318660977	31664	1600	3838.872029	31839	19	0.492698	32222	0	0.237104	9885546	0.000000
318690746	31543	1601	3901.191781	31932	3	0.517513	31841	2	0.318650	9880572	0.000000
318648383	30243	1531	3856.304674	31997	5	0.537034	31851	0	0.358114	9875625	0.000000
318644768	30263	1478	3787.926600	31709	6	0.493872	31762	2	0.435685	9870719	0.000000
318641496	31377	1633	3821.093256	32084	0	0.403578	31971	0	0.235163	9865800	0.000000
318642485	31233	1598	3879.327022	31886	14	0.494623	31655	5	0.349130	9860789	0.000000
318657291	31015	1633	3896.568293	31800	0	0.253406	31834	0	0.249962	9855954	0.000000
318672581	30275	1627	3811.017836	31828	5	0.456866	31845	3	0.462828	9851116	0.000000
318683458	31916	1643	3856.895406	31923	12	0.394979	31850	0	0.285818	9846192	0.000000
318650729	31377	1617	3882.057012	31831	6	0.584970	31517	4	0.510277	9841305	0.000000
318664220	31000	1566	3853.914516	32029	2	0.730356	31848	1	0.454600	9836396	0.000000
318663123	30332	1506	3837.598025	31789	7	0.531572	31764	2	0.484522	9831399	0.000000
318648168	29957	1471	3778.329787	31934	1	0.376294	31820	0	0.236742	9826610	0.000000
318642100	32954	1713	3876.145179	31751	0	0.204330	32082	3	0.429960	9821617	0.000000
318638510	30617	1554	3921.787748	31964	8	0.337935	31583	1	0.281698	9816629	0.000000
318657468	29864	1466	3816.789651	31675	0	0.526979	31779	1	0.248984	9811724	0.000000
318669939	31384	1633	3809.977124	31884	2	0.187292	32142	0	0.203529	9806751	0.000000
318650362	32068	1614	3919.597328	31869	6	0.507129	31902	7	0.351698	9801884	-1.#IND00
318655363	30904	1617	3892.795557	31868	6	0.332062	31915	5	0.558088	9796964	-1.#IND00
318664143	30275	1544	3855.621074	31876	6	0.594926	32123	3	0.327846	9792031	-1.#IND00
318693408	30404	1585	3818.601704	31798	1	0.255675	31895	4	0.336641	9787021	0.006277
318674330	30304	1572	3829.634566	31710	6	0.272052	31696	4	0.332524	9782206	-0.003071
318648238	32022	1633	3885.495003	31859	14	0.558533	31995	1	0.206014	9777428	-0.011286
318665095	30488	1597	3880.874054	31773	3	0.639539	32077	1	0.402240	9772585	-0.012975
318665311	29689	1540	3785.890169	31712	2	0.296981	31945	3	0.358779	9767850	-0.011063
318682424	31247	1543	3809.854689	31985	8	0.551596	31875	0	0.180300	9762919	-0.011192
318662938	31855	1511	3904.221493	31865	5	0.657560	31950	0	0.183400	9758045	-0.011009
318641174	30497	1498	3866.629901	31878	7	0.792326	31892	8	0.376341	9753153	-0.009363
318683165	30520	1512	3809.886687	31945	1	0.484985	31952	1	0.237162	9748276	-0.005953
318663042	31125	1558	3855.065889	31760	6	0.517651	31850	2	0.263774	9743473	-0.009725
318668914	30794	1567	3865.385182	31668	0	0.206912	31941	3	0.419539	9738553	-0.009343
318646282	30058	1473	3853.356820	31852	5	0.254534	31941	7	0.398787	9733672	-0.007867
318628809	30368	1572	3808.319243	31982	0	0.454557	31936	2	0.373709	9728771	-0.008566
318675700	31064	1475	3839.264018	31964	10	0.495391	31863	2	0.436075	9723938	-0.008160
318656775	30410	1481	3853.821437	31655	6	0.693978	32022	3	0.317957	9719101	-0.008557
318684775	30271	1552	3796.042651	31631	0	0.427217	31741	2	0.398696	9714109	-0.009063
318649185	31603	1618	3858.342745	31796	5	0.271044	31905	0	0.461473	9709218	-0.008320
318645209	30906	1537	3853.223641	31533	1	0.467051	31627	4	0.420206	9704376	-0.008705
318677041	30501	1574	3815.727796	32052	9	0.381339	31770	2	0.308087	9699456	-0.008640
318668716	31183	1588	3867.282079	31667	6	0.624810	31770	4	0.435895	9694549	-0.008773
318648418	30532	1473	3853.231089	31912	1	0.266267	31971	3	0.657895	9689514	-0.009825
318652312	29668	1531	3800.500093	31960	4	0.333532	31826	8	0.520509	9684514	-0.009221
318654989	30458	1531	3759.636082	31764	22	0.580239	31738	1	0.465426	9679634	-0.009047
318641833	31646	1675	3860.833027	31783	7	0.745434	31721	4	0.577563	9674759	-0.008466
318674262	30345	1563	3849.674545	32129	2	0.845617	31840	0	0.413171	9669962	-0.008154
318655019	30569	1560	3798.767385	31937	9	0.729048	31936	13	0.398964	9665074	-0.007870
318667678	31627	1573	3881.087378	31736	2	0.716896	31808	1	0.352786	9660192	-0.007631
318663983	31358	1610	3898.787972	31689	4	0.666541	31901	0	0.296386	9655333	-0.007389
318664087	30497	1567	3842.754933	32007	20	0.497473	31934	0	0.179802	9650564	-0.007397
318661276	30976	1503	3823.284205	31643	5	0.623905	31751	2	0.317002	9645774	-0.008417
318639606	31843	1710	3855.491083	31911	0	0.284175	31535	1	0.510873	9640889	-0.007715
318658927	31269	1622	3883.088442	31830	6	0.425897	31819	0	0.208221	9636078	-0.007501
318653765	31538	1553	3876.664310	31806	0	0.618888	31868	5	0.356179	9631231	-0.007378
318657039	31373	1573	3876.924770	31687	1	0.194094	32109	2	0.252504	9626454	-0.006814
318640777	31234	1647	3868.899429	32030	8	0.487307	31839	1	0.280921	9621561	-0.006722
318667372	29906	1547	3837.028202	31868	7	0.484117	31862	1	0.448578	9616690	-0.006342
318663463	29949	1564	3796.793765	31823	0	0.556064	32010	2	0.316280	9611856	-0.005674
318662074	32075	1698	3856.379788	32030	6	0.540867	31715	1	0.333240	9607042	-0.005471
318665092	31406	1602	3890.565629	31973	0	0.191083	31777	1	0.180813	9602212	-0.004897
318660070	30521	1530	3861.542327	31948	2	0.216446	31917	6	0.396115	9597396	-0.004760
318667916	29165	1570	3793.294905	31755	0	0.187132	31767	3	0.482650	9592508	-0.004624
318653304	31397	1615	3791.364810	31883	4	0.434857	31941	4	0.515136	9587697	-0.002715
318649238	33344	1662	3921.093472	31832	0	0.431451	31814	3	0.408728	9582880	-0.002694
318659722	31420	1638	3952.316102	31740	5	0.316340	31770	4	0.424193	9578187	-0.002442
318671157	29964	1590	3832.910526	31740	2	0.585391	31866	1	0.551973	9573321	-0.002501
318651688	29896	1534	3773.316081	31859	10	0.587030	31791	0	0.188153	9568592	-0.002381
318658808	32769	1610	3833.810150	31989	4	0.478456	32088	6	0.367839	9563780	-0.002446
318670128	31386	1588	3918.312435	32114	2	0.683707	31754	2	0.339650	9559103	-0.002308
318658777	30979	1658	3871.851531	32060	4	0.704869	31834	2	0.456563	9554266	-0.002052
318672248	30139	1514	3839.179671	31929	2	0.809209	31901	6	0.334959	9549437	-0.002096
318656153	30756	1568	3795.174949	32053	2	0.622685	31689	3	0.378928	9544669	-0.002220
318679651	31590	1619	3851.187311	31833	0	0.494569	31866	4	0.370186	9539914	-0.002225
318648178	30346	1533	3874.164647	31933	4	0.481552	31953	0	0.204283	9535187	-0.002236
318654742	30227	1605	3844.456001	31812	1	0.540216	31659	2	0.471542	9530445	-0.002607
318666076	30431	1650	3818.535643	31812	4	0.640619	31683	0	0.469104	9525699	-0.002909
318649910	31728	1676	3844.418909	31802	1	0.386071	31814	10	0.460624	9520959	-0.002833
318647523	31911	1626	3913.174594	32032	1	0.187455	31841	7	0.244876	9516216	-0.002801
npatches	nstrain	runtime	dt	init_x	init_y	init_y_blood	init_z	init_S	beta0	beta1	beta2	beta3	mean_beta	B	d	delta	delta_blood	b[0]	mut	m	CTL	c	g	epsilon	k	het	lambda	rho	omega	x_max	patch.dyna	DELTA	A	VA
10000	1	100.000000	0.001000	21900	9499	5000000	0.001000	10000000	7.131178	5.826509	5.767909	6.708843	5	800000000	0.010000	1.000000	1.000000	80000	0.000050	0.004800	0	0.500000	0.000000	2.500000	11.000000	0.500000	0.000000	0.000000	0.000000	31872	0	10.000000	7.000000	1.000000
sus	inf	inf_blood	z	x[0]	y[0][0]	z[0]	x[1]	y[1][0]	z[1]	S[0]	synchrony
219000000	94990000	5000000	10.000000	21900	9499	0.001000	21900	9499	0.001000	10000000	0.000000
205478271	61126048	3257091	3941.516320	16727	7438	0.394152	18783	6749	0.394152	9994991	0.000000
289441092	4376437	238496	6325.803353	26993	750	0.632580	28185	466	0.632580	9990060	0.000000
315054515	144757	8024	7768.597981	31126	15	0.777177	31350	19	0.777177	9985145	0.000000
318366999	6005	298	3665.900176	31537	1	0.419862	32033	0	0.606215	9980163	0.000000
318668581	8899	442	2163.136633	31785	0	0.187279	31864	0	0.188452	9975145	0.000000
318685213	25822	1247	2674.732420	31904	7	0.426997	31759	0	0.167746	9970212	0.000000
318655228	36161	1827	3684.846907	31768	5	0.652499	31868	8	0.416350	9965282	0.000000
318676846	24410	1270	3692.860272	32045	1	0.360295	31781	0	0.271382	9960204	0.000000
318680684	21526	1125	3211.098977	31988	4	0.275358	31841	0	0.174387	9955063	0.000000
318661174	26274	1384	3275.147091	31765	4	0.400955	32112	1	0.204869	9950119	0.000000
318669965	27339	1455	3497.656689	31962	9	0.636706	31995	4	0.480696	9945112	0.000000
318651405	25025	1284	3429.294558	31683	2	0.759897	31971	2	0.322404	9940146	0.000000
318684351	25046	1312	3345.717640	31876	0	0.237097	31887	3	0.419823	9935152	0.000000
318680525	26300	1325	3415.208886	31744	0	0.289084	31862	0	0.244260	9930111	0.000000
318667348	25852	1375	3413.343284	31768	5	0.308674	31641	2	0.461161	9925077	0.000000
318651900	25570	1293	3384.612794	32035	3	0.497609	31879	3	0.673218	9920191	0.000000
318659813	25430	1306	3375.277811	31845	2	0.339313	32120	9	0.332282	9915110	0.000000
318683550	26214	1294	3408.086151	31671	14	0.599323	31779	0	0.283090	9910168	0.000000
318662125	26497	1347	3430.091259	32037	4	0.757008	31990	0	0.174468	9905165	0.000000
318666363	26099	1359	3443.643037	32031	0	0.229889	31922	1	0.174078	9900256	0.000000
318668964	25629	1267	3423.789970	31771	3	0.319731	31865	3	0.493284	9895257	0.000000
318676327	25335	1240	3377.514814	31877	0	0.387455	32057	2	0.336053	9890297	0.000000
318662996	26446	1342	3419.627944	32035	5	0.454240	32083	7	0.239491	9885346	0.000000
318674469	25043	1301	3414.566086	31872	0	0.217631	31846	0	0.266579	9880409	0.000000
318654171	25577	1346	3364.556617	31745	9	0.511387	32032	2	0.298502	9875415	0.000000
318668101	25386	1246	3392.569336	31897	3	0.522475	32035	16	0.388158	9870374	0.000000
318667146	25037	1247	3372.598665	31974	0	0.206993	31833	3	0.292678	9865468	0.000000
318676058	25931	1264	3399.627157	32101	11	0.398968	31709	1	0.293765	9860529	0.000000
318672323	25614	1235	3391.748219	31973	2	0.535112	31918	0	0.329619	9855633	0.000000
318668150	26044	1412	3417.811932	31837	7	0.607172	31916	0	0.249653	9850595	0.000000
318670339	25175	1295	3383.609801	31693	0	0.271425	31902	7	0.429421	9845686	0.000000
318674948	25839	1289	3402.297783	31944	0	0.360098	31612	3	0.653970	9840680	0.000000
318674715	25649	1293	3419.832810	31873	2	0.483849	31844	0	0.282791	9835750	0.000000
318670458	25997	1311	3410.605281	31866	1	0.328873	31894	2	0.322809	9830878	0.000000
318683910	25892	1318	3407.841236	31926	0	0.288060	31863	3	0.482890	9825979	0.000000
318672749	25732	1294	3419.383825	32014	8	0.501039	31832	0	0.345686	9821191	0.000000
318684940	25103	1212	3359.300158	31860	1	0.230178	31885	7	0.381272	9816221	0.000000
318653745	25571	1256	3376.656425	31817	2	0.436627	31622	0	0.241073	9811362	0.000000
318645592	25637	1340	3378.489057	31743	13	0.577007	31905	8	0.272834	9806492	0.000000
318660480	26025	1307	3395.844952	32029	5	0.581997	31819	2	0.306213	9801608	-1.#IND00
318688319	26177	1325	3429.685807	31723	0	0.228103	31882	1	0.386451	9796674	-1.#IND00
318693235	25215	1313	3415.762886	31805	33	0.416588	31901	4	0.467608	9791737	-1.#IND00
318667749	25313	1290	3385.856315	31835	4	0.416273	31870	1	0.220373	9786891	-1.#IND00
318675472	26081	1310	3397.786845	32162	2	0.401343	31871	4	0.417258	9782102	-0.018635
318670798	25767	1293	3426.288249	31751	2	0.198519	31941	9	0.425816	9777226	-0.017775
318653007	26161	1335	3406.935528	31835	8	0.513938	31803	0	0.248364	9772203	-0.021540
318685997	25784	1311	3419.370315	31687	1	0.300718	31732	0	0.231875	9767385	-0.019081
318662456	25105	1322	3401.390237	31838	11	0.392535	31997	0	0.175140	9762602	-0.015592
318661680	25781	1327	3370.090173	31887	5	0.631600	31836	5	0.481745	9757821	-0.013885
318666618	26347	1420	3458.098893	32050	2	0.274998	31795	0	0.213786	9752845	-0.013079
318677924	25769	1299	3424.523833	31979	9	0.389516	31695	3	0.301354	9748122	-0.010896
318662139	24992	1289	3385.682580	31788	0	0.352533	31873	1	0.502368	9743239	-0.009630
318647329	25471	1259	3378.850533	31799	1	0.502194	31947	1	0.501958	9738370	-0.008020
318678082	25146	1264	3380.653299	32002	0	0.389367	31862	0	0.253226	9733508	-0.006876
318672859	25589	1310	3372.553284	31833	0	0.229107	31944	2	0.316928	9728651	-0.006126
318666125	26499	1346	3420.360945	31781	16	0.459688	31791	1	0.346120	9723773	-0.005405
318664089	25975	1335	3418.095439	31952	2	0.472240	31842	3	0.235996	9718999	-0.005066
318668074	25940	1310	3443.904800	31851	3	0.345381	31872	9	0.448371	9714170	-0.004186
318660909	25287	1325	3407.162490	31968	6	0.309090	31996	2	0.434986	9709283	-0.003440
318682310	24693	1284	3364.694921	31837	5	0.580994	32078	4	0.467633	9704605	-0.003134
318648268	25556	1300	3349.921993	31797	9	0.415233	31866	1	0.218991	9699832	-0.002998
318662954	26478	1402	3440.704071	31863	4	0.437252	31940	0	0.407311	9694873	-0.003798
318659774	25449	1385	3423.307703	31781	2	0.423607	31855	2	0.497201	9690022	-0.003893
318691698	25140	1325	3382.193175	31819	4	0.559585	31823	3	0.661577	9685247	-0.003626
318672152	25381	1288	3359.743742	31902	7	0.403741	31806	6	0.601335	9680348	-0.003055
318659440	26802	1365	3412.683023	31985	0	0.290538	31855	0	0.350593	9675415	-0.003304
318664350	26149	1293	3440.547285	31737	5	0.393073	31889	3	0.449005	9670688	-0.002955
318652135	25358	1311	3421.527647	32071	1	0.247506	31744	0	0.257743	9665867	-0.002346
318684255	25106	1290	3386.317246	32121	11	0.334951	31749	1	0.479436	9661096	-0.002090
318659936	26201	1361	3399.338530	32085	5	0.584167	31785	1	0.202613	9656252	-0.000276
318616775	25039	1206	3380.070520	31800	1	0.518665	32114	0	0.421059	9651438	-0.000139
318675010	25383	1277	3369.966886	31961	0	0.384960	31961	0	0.218946	9646599	0.000252
318685000	25288	1309	3358.892793	31708	2	0.473914	31912	2	0.181939	9641947	-0.003062
318686293	26355	1436	3419.338921	32092	2	0.511516	31877	0	0.360109	9637100	-0.002551
318662122	26180	1330	3433.549323	32097	0	0.202549	31861	5	0.405078	9632282	-0.002064
318654594	25232	1308	3426.285890	31982	13	0.428151	31854	3	0.639207	9627365	-0.002013
318661961	26002	1322	3403.533712	31912	6	0.605211	32063	1	0.249606	9622528	-0.001926
318695003	24980	1240	3381.508751	31906	1	0.313572	31671	2	0.450449	9617706	-0.001829
318712056	25684	1290	3361.798733	32128	0	0.177626	31823	2	0.521853	9612925	-0.001717
318691415	25442	1243	3388.725690	31816	4	0.313205	31980	0	0.355219	9608186	-0.001411
318667530	25751	1316	3404.365031	31607	2	0.195337	32011	0	0.239752	9603373	-0.001685
318660228	25664	1337	3388.457079	31780	6	0.512008	31929	1	0.223268	9598563	-0.001526
318695259	25596	1271	3410.625926	31831	7	0.334838	31970	0	0.250412	9593735	-0.001975
318679478	25428	1311	3382.961664	31609	17	0.596610	31971	0	0.201031	9588919	-0.000005
318660462	25664	1327	3394.640685	31891	2	0.724064	31867	10	0.475208	9584105	0.000514
318667697	25365	1296	3375.421196	31981	2	0.348991	31976	1	0.276437	9579282	0.000888
318655805	25396	1307	3396.127525	32038	9	0.592237	31803	0	0.247682	9574497	0.001332
318668210	26384	1332	3412.700157	31797	2	0.343809	31640	4	0.450118	9569757	0.002814
318669429	25794	1263	3422.718397	31736	3	0.226781	31700	1	0.240566	9565135	0.002731
318646097	25312	1234	3398.190001	31838	2	0.531078	31746	5	0.401553	9560344	0.002782
318656219	27253	1378	3442.301163	31732	0	0.416504	31916	0	0.209695	9555532	0.002921
318665032	25595	1285	3456.053790	32040	3	0.573545	31916	4	0.412224	9550694	0.002545
318685234	25028	1266	3371.711685	31898	0	0.462291	31844	3	0.643541	9546015	0.002589
318681674	25595	1290	3397.049483	31993	15	0.353584	31921	0	0.456020	9541225	0.001925
318667184	26131	1269	3367.042301	31816	1	0.570071	31741	10	0.275323	9536462	0.001970
318686491	26662	1379	3471.432712	31824	9	0.464864	31657	2	0.560516	9531792	0.002052
318662045	25878	1323	3437.655294	31913	1	0.249833	31840	4	0.463591	9527198	0.001992
318672661	25882	1248	3419.759614	31827	0	0.281926	31846	0	0.289133	9522273	0.001775
318672961	25450	1276	3380.749966	31884	1	0.204588	31964	1	0.276453	9517427	0.001708
npatches	nstrain	runtime	dt	init_x	init_y	init_y_blood	init_z	init_S	beta0	beta1	beta2	beta3	mean_beta	B	d	delta	delta_blood	b[0]	mut	m	CTL	c	g	epsilon	k	het	lambda	rho	omega	x_max	patch.dyna	DELTA	A	VA
10000	1	100.000000	0.001000	21900	9499	5000000	0.001000	10000000	2.859663	7.090414	6.620942	4.046863	5	800000000	0.010000	1.000000	1.000000	80000	0.000050	0.004800	0	0.500000	0.000000	2.500000	12.000000	0.500000	0.000000	0.000000	0.000000	31872	0	10.000000	7.000000	1.000000
sus	inf	inf_blood	z	x[0]	y[0][0]	z[0]	x[1]	y[1][0]	z[1]	S[0]	synchrony
219000000	94990000	5000000	10.000000	21900	9499	0.001000	21900	9499	0.001000	10000000	0.000000
211423967	52134719	2795602	3941.516320	25515	3894	0.394152	17430	6221	0.394152	9995030	0.000000
294836430	2639852	145310	6325.803353	30569	143	0.632580	28238	390	0.632580	9989980	0.000000
316108452	49285	2853	7530.498266	31816	5	0.777177	31234	12	0.777177	9985064	0.000000
318496676	4351	237	2657.142599	32089	0	0.229651	31726	1	0.306368	9980126	0.000000
318696829	9109	461	2068.123536	31856	0	0.169788	31973	0	0.173591	9975209	0.000000
318691464	21884	1091	2597.487326	31775	1	0.166821	31924	5	0.380164	9970194	0.000000
318670770	27858	1490	3285.833118	31850	1	0.213256	31974	0	0.193619	9965197	0.000000
318687346	21363	1065	3263.217166	32143	2	0.431766	32088	3	0.356049	9960168	0.000000
318693803	19473	1006	2975.160997	31782	0	0.200738	31856	8	0.321547	9955157	0.000000
318655215	21879	1105	2998.198940	31933	0	0.169920	31714	4	0.327441	9950075	0.000000
318673011	22857	1159	3125.397154	31839	1	0.237470	31983	14	0.592123	9945209	0.000000
318681603	21422	1114	3101.257336	32034	3	0.341429	31636	1	0.252982	9940198	0.000000
318693512	21102	1054	3030.199086	31839	3	0.255639	31999	1	0.333440	9935200	0.000000
318689713	21586	1139	3037.192727	32126	0	0.203653	31958	4	0.326959	9930335	0.000000
318711507	21972	1107	3052.132778	32027	1	0.176569	32065	0	0.267665	9925330	0.000000
318689258	22377	1117	3092.862744	31960	3	0.437635	31811	2	0.306737	9920448	0.000000
318697804	22145	1251	3100.920726	32098	0	0.224081	32079	3	0.319135	9915641	0.000000
318683527	21755	1173	3105.670717	31607	2	0.313561	31889	3	0.453514	9910573	0.000000
318676759	20895	1096	3051.243477	31866	1	0.278395	32153	0	0.232138	9905637	0.000000
318671236	21289	1045	3038.955202	31839	1	0.224567	31751	1	0.253966	9900649	0.000000
318681450	22280	1195	3066.208758	31795	0	0.318199	31727	2	0.522604	9895810	0.000000
318670494	21832	1124	3088.794613	32121	1	0.214195	31921	0	0.294886	9890856	0.000000
318663520	20094	956	3003.745163	31755	0	0.173618	31885	3	0.558239	9885991	0.000000
318663836	21652	1081	3009.047192	31768	1	0.206479	31939	2	0.209863	9881080	0.000000
318689068	21949	1064	3064.330783	31983	0	0.173189	32013	1	0.440851	9876171	0.000000
318687245	21959	1121	3086.931389	31790	0	0.174270	31880	10	0.265006	9871234	0.000000
318685992	21626	1077	3081.427709	31994	3	0.347093	31806	5	0.554259	9866327	0.000000
318688580	21741	1062	3087.222111	31836	1	0.294825	31890	2	0.443996	9861263	0.000000
318661312	22122	1113	3054.361664	31901	0	0.346349	31987	0	0.190856	9856371	0.000000
318679816	22821	1177	3126.883549	31726	2	0.257588	31949	1	0.211825	9851384	0.000000
318695240	21642	1114	3100.010126	32013	2	0.533392	32137	0	0.173325	9846531	0.000000
318681498	21052	1088	3049.310525	32043	0	0.188769	31843	1	0.338465	9841753	0.000000
318699068	21198	1063	3035.468255	31865	0	0.170404	31905	0	0.277127	9836885	0.000000
318701085	21872	1152	3041.965775	31834	4	0.229974	32077	1	0.180805	9831871	0.000000
318674440	22004	1148	3088.343208	31924	2	0.179446	32033	2	0.273792	9827009	0.000000
318673047	21650	1125	3063.154842	31954	5	0.293634	31904	6	0.485291	9821948	0.000000
318694176	20942	1157	3050.183319	31841	4	0.235418	32106	1	0.458013	9816950	0.000000
318664727	21134	1067	3040.061067	32047	0	0.225636	31877	3	0.290621	9812014	0.000000
318680292	21355	1061	3057.699628	31917	0	0.169589	31805	2	0.505950	9807166	0.000000
318649279	21200	1079	3022.297825	31774	0	0.169795	31996	2	0.537197	9802364	-1.#IND00
318670659	21681	1081	3081.968587	31956	4	0.241287	31723	3	0.578846	9797351	-1.#IND00
318688127	21245	1102	3073.788538	31752	2	0.206226	31601	0	0.292105	9792457	-1.#IND00
318691340	21119	1076	3040.138713	31981	0	0.181269	31744	6	0.375533	9787643	-1.#IND00
318683392	21388	1111	3028.197548	31900	0	0.176221	32097	6	0.389577	9782745	-1.#IND00
318696865	21940	1098	3065.861543	31957	3	0.233671	31874	0	0.314380	9777757	-0.005211
318654730	21975	1115	3090.094092	32007	0	0.240019	32047	0	0.191839	9772814	-0.007678
318676297	21602	1107	3083.350407	31866	0	0.218132	32022	0	0.173301	9767991	-0.004621
318687417	21193	1085	3056.379749	31774	0	0.217435	31759	4	0.329266	9763081	-0.006340
318701281	21551	1053	3045.821094	31763	1	0.170187	31793	4	0.536499	9758161	-0.006732
318670640	21074	1052	3039.196788	31977	0	0.185497	31723	0	0.551069	9753288	-0.008010
318681582	21831	1143	3066.453654	31829	0	0.258898	31752	0	0.344585	9748397	-0.007229
318653315	22434	1090	3121.757506	31809	0	0.197817	31814	0	0.212660	9743630	-0.007294
318687971	21734	1128	3093.133113	31881	3	0.286342	31801	8	0.506711	9738784	-0.006817
318689808	21071	1033	3045.812667	31943	0	0.179928	31649	3	0.401247	9733939	-0.008419
318664324	22027	1103	3052.795530	31720	2	0.293612	31701	0	0.433768	9729137	-0.008137
318685494	22067	1137	3103.414803	31779	0	0.195397	32125	1	0.275278	9724286	-0.007702
318694172	21485	1041	3083.796846	31908	1	0.367519	31986	5	0.374328	9719369	-0.007465
318690230	21655	1082	3038.600250	32082	2	0.183231	31717	4	0.584475	9714545	-0.006766
318671697	22155	1094	3088.056631	31661	0	0.338756	31869	10	0.436568	9709670	-0.006421
318670233	20758	1100	3035.818890	31782	3	0.238276	32091	0	0.229346	9704839	-0.006278
318698585	21478	1150	3029.926159	31716	3	0.212675	31849	2	0.332397	9700039	-0.004968
318692625	21723	1039	3071.301104	31718	0	0.193783	31731	6	0.530659	9695142	-0.005531
318672422	21098	1083	3038.821792	31804	1	0.196766	31724	0	0.451960	9690320	-0.005021
318682092	21906	1094	3072.248755	31610	0	0.201851	31636	9	0.320988	9685525	-0.005219
318679106	21306	1115	3057.028960	32218	2	0.343757	31815	7	0.588210	9680524	-0.006350
318662693	21438	1065	3034.867391	31912	2	0.192471	31770	0	0.216031	9675667	-0.006159
318677676	21832	1101	3070.578071	31854	0	0.192342	31916	2	0.392897	9670926	-0.005898
318697118	21832	1164	3076.813254	31909	0	0.208197	31813	2	0.494081	9666035	-0.006607
318669996	21372	1106	3075.482058	31779	0	0.208878	31891	3	0.622059	9661124	-0.006736
318668232	21016	1086	3054.459370	31933	5	0.212975	31645	0	0.399717	9656363	-0.006455
318696753	21634	1126	3054.656189	31923	0	0.183362	31885	9	0.305725	9651548	-0.007246
318693586	22135	1128	3094.324623	31800	2	0.279424	31998	4	0.578953	9646723	-0.006365
318674866	21128	1088	3073.900360	31898	2	0.221751	32211	0	0.329338	9642024	-0.006181
318695633	21380	1120	3032.371984	32019	2	0.253542	31932	5	0.294263	9637189	-0.006135
318683744	22042	1095	3061.623397	31835	0	0.223347	31884	4	0.406703	9632338	-0.005392
318684909	22312	1120	3101.112848	31983	1	0.286908	31675	0	0.211212	9627456	-0.004517
318677572	21300	1060	3070.678662	31951	8	0.331977	31697	10	0.359450	9622617	-0.005423
318697105	21145	1027	3035.776878	31914	0	0.226721	31814	13	0.591278	9617881	-0.005149
318699775	22138	1088	3071.227741	32050	2	0.207611	31986	0	0.318723	9612934	-0.002939
318671994	22263	1155	3107.107616	31896	3	0.290880	31752	3	0.493160	9608101	-0.002516
318690545	21847	1150	3093.328066	32032	2	0.264028	31864	1	0.229738	9603405	-0.002501
318693622	20867	1080	3050.023045	31786	0	0.172769	31925	12	0.509399	9598594	-0.003365
318686102	21660	1089	3035.883201	31624	2	0.269807	31671	1	0.447005	9593866	-0.002519
318674592	22371	1171	3089.592728	31889	2	0.289214	31546	0	0.247051	9589120	-0.002560
318682238	22149	1102	3107.047339	32138	1	0.293657	31846	0	0.322272	9584383	-0.002447
318663546	20968	1067	3053.927601	31873	3	0.295215	31704	1	0.182452	9579656	-0.002557
318653230	21170	1070	3024.009255	31913	1	0.268127	31568	2	0.410915	9574732	-0.002549
318663511	21162	1044	3043.621544	31868	2	0.264837	32087	2	0.598498	9569913	-0.002422
318685310	22389	1105	3061.621703	31893	1	0.188201	31827	3	0.284295	9565129	-0.002064
318686773	21812	1096	3092.337044	32028	3	0.281550	32050	2	0.565957	9560173	-0.002020
318673926	21478	1118	3060.256446	31851	0	0.189874	31834	0	0.400984	9555373	-0.001956
318694202	21361	1125	3039.822168	32035	1	0.167817	31786	0	0.242498	9550606	-0.000872
318699853	21376	1133	3068.364876	31897	5	0.369551	31908	2	0.241335	9545776	-0.000939
318647702	21777	1088	3070.189177	31773	2	0.443445	31955	3	0.253314	9541001	-0.001260
318686863	21650	1117	3064.280276	31851	1	0.205535	31813	2	0.360493	9536300	-0.001089
318687528	21460	1094	3045.708631	31850	1	0.395642	31826	6	0.548610	9531536	-0.001770
318672692	21410	1071	3047.826735	31832	1	0.274024	31763	5	0.484469	9526821	-0.001581
318676119	21789	1116	3055.742709	31794	0	0.190346	31673	9	0.499528	9522004	-0.001447
318659431	21607	1122	3074.782126	31815	2	0.277870	31935	0	0.277664	9517104	-0.001453
npatches	nstrain	runtime	dt	init_x	init_y	init_y_blood	init_z	init_S	beta0	beta1	beta2	beta3	mean_beta	B	d	delta	delta_blood	b[0]	mut	m	CTL	c	g	epsilon	k	het	lambda	rho	omega	x_max	patch.dyna	DELTA	A	VA
10000	1	100.000000	0.001000	21900	9499	5000000	0.001000	10000000	5.977590	6.304175	5.923897	7.255767	5	800000000	0.010000	1.000000	1.000000	80000	0.000050	0.004800	0	0.500000	0.000000	2.500000	13.000000	0.500000	0.000000	0.000000	0.000000	31872	0	10.000000	7.000000	1.000000
sus	inf	inf_blood	z	x[0]	y[0][0]	z[0]	x[1]	y[1][0]	z[1]	S[0]	synchrony
219000000	94990000	5000000	10.000000	21900	9499	0.001000	21900	9499	0.001000	10000000	0.000000
216748788	44558518	2400465	3941.516320	19747	5072	0.394152	19414	5142	0.394152	9995053	0.000000
298959500	1567648	86298	6325.803353	29374	165	0.632580	29380	220	0.632580	9990047	0.000000
316806059	17297	955	6348.750610	31735	0	0.645684	31562	6	0.777177	9985049	0.000000
318547605	3266	212	2202.683250	32005	2	0.213208	31818	0	0.221098	9979950	0.000000
318679529	6923	339	1960.207967	32072	0	0.182005	31889	0	0.169364	9974861	0.000000
318691289	15414	727	2296.842380	31809	0	0.174870	31801	0	0.263746	9969832	0.000000
318692415	20685	1089	2791.014397	32012	0	0.167621	31845	1	0.392032	9964878	0.000000
318669490	18611	923	2890.473423	31762	6	0.267729	31834	0	0.212796	9959929	0.000000
318678144	17098	919	2751.534838	31619	0	0.210014	31889	2	0.421391	9955028	0.000000
318703945	17743	912	2761.490320	32024	3	0.358555	31507	1	0.330752	9950041	0.000000
318680806	18493	949	2797.671215	32090	4	0.435336	31900	0	0.282828	9945090	0.000000
318684656	17689	895	2782.925353	31869	0	0.198760	31925	2	0.214067	9940122	0.000000
318688378	18310	915	2784.668546	31790	0	0.168257	31801	1	0.266850	9935173	0.000000
318688140	18403	947	2795.424267	31725	0	0.168774	31870	6	0.550939	9930264	0.000000
318700092	17847	876	2782.570209	31978	1	0.251320	31740	3	0.249173	9925255	0.000000
318713931	18290	942	2774.464652	31990	3	0.342871	32069	0	0.182816	9920259	0.000000
318683115	17916	857	2779.702640	31910	6	0.468849	31880	5	0.187745	9915286	0.000000
318678755	18093	934	2806.646215	31805	2	0.481043	32124	5	0.507404	9910332	0.000000
318704954	17612	954	2793.351539	31794	1	0.347510	31850	0	0.259856	9905305	0.000000
318686838	17701	884	2744.940611	31832	4	0.361466	31841	1	0.246385	9900234	0.000000
318696375	17828	946	2754.240936	32071	2	0.355462	31943	4	0.449726	9895321	0.000000
318696908	18482	906	2801.067576	31634	1	0.206022	32031	0	0.286335	9890283	0.000000
318665141	18686	927	2819.220968	31874	0	0.316825	31731	1	0.197603	9885392	0.000000
318647704	17944	927	2791.995170	31858	0	0.174109	32058	4	0.411986	9880496	0.000000
318671386	17905	906	2784.598700	31940	0	0.167036	31734	1	0.192531	9875617	0.000000
318677716	18909	945	2802.782596	31777	1	0.355489	31854	2	0.315125	9870596	0.000000
318678908	18096	943	2809.880018	31608	1	0.396372	31779	1	0.326975	9865600	0.000000
318681260	17094	864	2754.746929	31917	2	0.194337	31860	0	0.191356	9860648	0.000000
318698816	17617	891	2736.297270	32016	1	0.227913	31564	5	0.222078	9855838	0.000000
318684757	17966	911	2759.813059	31987	1	0.279230	31679	0	0.176017	9850892	0.000000
318684977	17936	935	2761.828090	31886	1	0.377737	31818	0	0.204748	9845996	0.000000
318682878	18529	885	2784.140144	31834	0	0.273102	31788	1	0.201665	9841062	0.000000
318676490	18086	889	2806.291090	32075	2	0.479851	31761	0	0.334525	9836192	0.000000
318683817	17871	873	2773.976164	31749	3	0.406585	31897	9	0.302333	9831277	0.000000
318668612	18153	964	2793.076801	31982	1	0.401428	31775	0	0.373124	9826294	0.000000
318702592	18447	863	2796.128272	32079	4	0.521053	31920	0	0.221737	9821404	0.000000
318675078	18141	871	2787.452222	31663	2	0.261294	31878	0	0.319853	9816450	0.000000
318684771	17946	934	2766.452061	31821	1	0.181194	31807	1	0.184927	9811594	0.000000
318676556	18240	945	2774.385714	31751	2	0.456498	31883	1	0.263025	9806715	0.000000
318689705	17714	909	2777.154386	31629	1	0.354293	31781	0	0.224734	9801729	-1.#IND00
318678607	18276	878	2755.709661	32054	1	0.254254	31803	0	0.169545	9796812	-1.#IND00
318671642	17984	904	2799.542695	31600	5	0.354649	32101	0	0.166809	9791939	-1.#IND00
318665400	17637	907	2757.478605	31841	5	0.408572	31993	0	0.231080	9786976	-1.#IND00
318699929	17896	946	2766.518147	31933	3	0.410045	31775	1	0.325745	9782094	-0.002682
318702848	17745	952	2766.616454	31769	0	0.220628	32073	0	0.185068	9777089	-0.005230
318666668	17645	925	2761.388440	31991	7	0.242052	31848	10	0.454917	9772170	-0.006825
318676211	18091	899	2763.963669	31608	2	0.540339	31887	6	0.510948	9767253	-0.006783
318667081	17971	995	2777.692877	31915	1	0.224996	32009	0	0.234419	9762400	-0.008641
318674022	17533	954	2777.558739	31837	0	0.238662	31912	0	0.363394	9757534	-0.003372
318690151	17288	906	2756.675543	31724	1	0.233834	31929	0	0.176417	9752685	-0.003067
318691321	17620	892	2747.772357	31777	1	0.190984	31779	2	0.446097	9747833	-0.002303
318678033	18284	907	2762.575336	32024	2	0.172895	31897	4	0.403422	9742993	-0.001013
318685740	17847	908	2775.179836	31961	1	0.240284	31948	0	0.292372	9738207	0.000424
318668022	18110	931	2791.155889	31776	5	0.298045	31850	0	0.242768	9733261	0.000858
318656506	17715	901	2758.460613	31825	4	0.354531	32084	13	0.414282	9728512	0.001194
318666624	18180	961	2788.603758	31792	0	0.187127	31795	0	0.226690	9723611	0.000563
318697755	17837	911	2772.919206	31831	6	0.311365	31935	0	0.171284	9718774	0.000603
318705276	18013	914	2792.269780	31896	1	0.256591	31627	0	0.279918	9713970	0.000697
318687654	18567	956	2802.527543	31884	1	0.288423	31910	2	0.433041	9709042	0.002369
318708095	17440	849	2766.234429	31831	2	0.228176	32019	1	0.404314	9704050	0.002510
318687077	18152	903	2758.688680	31891	0	0.441878	31869	2	0.227289	9699078	0.002243
318672693	18698	984	2796.192523	31819	1	0.200230	31802	0	0.302819	9694192	0.002796
318673947	17612	877	2798.754722	31749	4	0.274497	31913	8	0.270332	9689436	0.003276
318722313	17728	840	2743.032706	31751	0	0.258457	31760	3	0.469078	9684695	0.002730
318700305	18130	906	2760.487247	31918	4	0.295080	31981	1	0.412462	9679915	0.003350
318668700	17661	952	2777.528450	31718	4	0.280348	31962	1	0.188476	9675032	0.002521
318677526	17534	956	2748.162087	31977	0	0.224442	31773	11	0.295878	9670152	0.002862
318687732	17987	921	2764.222031	32113	3	0.279866	32147	1	0.481332	9665224	0.001829
318674211	18539	949	2830.936703	31988	1	0.458808	31909	0	0.182262	9660381	0.002011
318690413	17418	880	2776.848425	31960	2	0.425189	31642	1	0.171195	9655668	0.001834
318689707	17645	932	2756.079811	31931	1	0.287888	31690	5	0.199064	9650802	0.002011
318690354	17818	903	2761.539421	31849	1	0.249813	31818	1	0.291422	9646049	0.002366
318680351	17560	953	2762.312666	31692	0	0.367972	31840	2	0.341969	9641188	0.002167
318676828	17862	886	2759.655218	31828	0	0.260320	32005	1	0.251930	9636351	0.001956
318664060	18177	948	2794.648934	31890	1	0.197047	31744	3	0.395117	9631512	0.001888
318691158	18645	950	2814.288999	31963	0	0.171346	31951	0	0.186348	9626618	0.001259
318682462	18112	908	2792.972713	32060	1	0.173173	31965	3	0.216130	9621795	0.001376
318665327	17724	905	2755.549952	31823	1	0.428571	31879	1	0.486270	9616966	0.001987
318656535	18234	922	2773.235630	31741	1	0.189889	31823	2	0.272292	9612109	0.001064
318666549	17870	916	2782.946460	31908	0	0.179365	32057	14	0.350907	9607245	0.001008
318682567	17590	886	2746.571312	31839	0	0.218592	31954	1	0.467667	9602517	0.000795
318687250	17791	932	2739.111701	31977	5	0.343608	31752	0	0.343760	9597747	0.001222
318686495	17746	893	2785.631704	31966	0	0.227867	31896	9	0.261517	9593082	0.001911
318701721	16694	872	2718.869053	32037	0	0.174769	31804	17	0.552144	9588326	0.001937
318675213	18231	960	2750.954451	31675	0	0.167243	31827	1	0.415461	9583511	0.001992
318696376	18457	920	2810.020689	32013	6	0.249422	31845	0	0.223990	9578708	0.001657
318704192	18012	876	2782.613521	31790	1	0.363944	31887	0	0.187332	9573957	0.002593
318698441	17949	871	2780.812419	31991	1	0.211501	31987	4	0.220147	9569135	0.002832
318675210	18084	885	2799.027497	31792	2	0.189995	31787	3	0.527055	9564274	0.002643
318664331	17635	870	2771.429048	31778	1	0.434043	32060	2	0.345227	9559495	0.002638
318671424	18520	945	2777.249159	31819	2	0.264121	31850	5	0.344162	9554750	0.002526
318669699	17404	862	2767.122455	31839	1	0.336443	32007	2	0.423405	9549927	0.002511
318686741	17294	839	2741.012339	31986	6	0.294702	31951	3	0.337140	9545181	0.002308
318679767	17358	857	2733.603607	31770	5	0.476130	31909	3	0.560761	9540440	0.001231
318683005	18462	923	2768.327752	31963	0	0.296008	31653	3	0.393614	9535731	0.001563
318674718	19064	959	2820.936517	32091	3	0.358116	31903	2	0.422961	9530975	0.001315
318693560	17882	966	2825.046344	32062	0	0.194816	31998	1	0.421753	9526152	0.001325
318696578	17528	924	2760.506451	31923	1	0.171114	32080	7	0.384939	9521363	-0.000201
318666766	17992	877	2752.640492	31902	0	0.231901	31897	0	0.404097	9516581	-0.000247
npatches	nstrain	runtime	dt	init_x	init_y	init_y_blood	init_z	init_S	beta0	beta1	beta2	beta3	mean_beta	B	d	delta	delta_blood	b[0]	mut	m	CTL	c	g	epsilon	k	het	lambda	rho	omega	x_max	patch.dyna	DELTA	A	VA
10000	1	100.000000	0.001000	21900	9499	5000000	0.001000	10000000	4.148274	4.746159	6.818650	6.934358	5	800000000	0.010000	1.000000	1.000000	80000	0.000050	0.004800	0	0.500000	0.000000	2.500000	14.000000	0.500000	0.000000	0.000000	0.000000	31872	0	10.000000	7.000000	1.000000
sus	inf	inf_blood	z	x[0]	y[0][0]	z[0]	x[1]	y[1][0]	z[1]	S[0]	synchrony
219000000	94990000	5000000	10.000000	21900	9499	0.001000	21900	9499	0.001000	10000000	0.000000
222936209	37532178	2036499	3941.516320	23782	3409	0.394152	22417	3710	0.394152	9994918	0.000000
302497872	888573	49645	6325.803353	30443	76	0.632580	30630	81	0.632580	9989851	0.000000
317256919	6955	389	4762.345961	31749	1	0.510857	31890	1	0.756140	9984844	0.000000
318588887	2867	149	1995.603537	32042	0	0.185769	31983	0	0.195883	9979757	0.000000
318717731	5274	259	1887.079024	31900	0	0.167613	31903	1	0.168115	9974655	0.000000
318707112	10107	519	2086.041558	32037	3	0.252717	31713	0	0.166920	9969733	0.000000
318698075	14333	719	2360.747044	31911	0	0.178295	31960	0	0.168738	9964674	0.000000
318692922	15033	817	2536.125232	31792	0	0.167243	31970	2	0.235895	9959675	0.000000
318709725	13893	725	2517.086395	31788	0	0.256155	31732	2	0.210087	9954642	0.000000
318681900	13735	718	2473.671970	31790	0	0.206676	31787	1	0.303856	9949595	0.000000
318701133	13807	691	2475.203131	31939	5	0.294710	31845	0	0.174598	9944729	0.000000
318687557	14332	722	2491.177464	31964	1	0.304657	31914	1	0.182195	9939793	0.000000
318701390	13865	764	2489.225137	31867	1	0.242040	31928	3	0.219364	9934799	0.000000
318678610	14879	734	2510.413189	31870	1	0.305322	31859	2	0.270418	9929943	0.000000
318690817	14574	688	2532.374101	31817	1	0.191044	31690	0	0.173273	9924872	0.000000
318697627	13850	715	2500.346997	31816	2	0.246669	32139	0	0.204712	9919813	0.000000
318718085	13893	674	2483.321380	31896	2	0.317487	31772	0	0.168552	9914894	0.000000
318672855	14211	656	2491.525243	31826	0	0.180491	31951	0	0.188273	9909966	0.000000
318689262	14340	699	2499.939001	31964	2	0.268483	31970	7	0.312618	9904870	0.000000
318696568	14448	744	2516.833962	31795	0	0.185041	31643	0	0.181465	9900038	0.000000
318696690	14419	724	2521.671965	31863	0	0.173103	31743	2	0.318716	9895131	0.000000
318705094	13791	745	2492.231842	31904	0	0.166986	31740	2	0.565654	9890183	0.000000
318677923	13947	680	2477.251652	31868	1	0.166682	32004	1	0.360795	9885229	0.000000
318677112	14575	728	2511.440393	31919	1	0.180347	31984	2	0.265197	9880252	0.000000
318708227	14317	698	2510.281813	31660	1	0.293977	31884	1	0.300655	9875454	0.000000
318688263	14192	691	2490.524832	31911	0	0.172977	31780	0	0.244257	9870536	0.000000
318697353	14260	740	2492.203243	31883	1	0.196480	31832	0	0.175116	9865625	0.000000
318715650	14082	696	2496.080199	31837	0	0.173117	31765	0	0.195365	9860799	0.000000
318716237	13836	701	2492.479861	31824	4	0.329871	31962	1	0.384400	9855971	0.000000
318696254	14111	726	2498.247786	31836	2	0.226169	31959	2	0.179072	9850946	0.000000
318685863	14002	659	2479.810201	31724	0	0.193237	31933	0	0.333717	9846036	0.000000
318685422	13858	678	2483.960490	31835	0	0.167984	31916	4	0.400344	9841112	0.000000
318688549	14240	721	2479.202890	32053	2	0.367520	32025	0	0.191437	9836185	0.000000
318681355	15052	715	2524.117013	31760	0	0.378294	31955	0	0.245255	9831123	0.000000
318694691	14805	754	2531.825435	31850	0	0.180522	31670	4	0.286603	9826149	0.000000
318682907	14297	677	2504.403436	31996	0	0.182545	31829	0	0.200312	9821228	0.000000
318701477	14305	735	2501.635621	31912	3	0.322986	31813	0	0.187849	9816300	0.000000
318704561	14172	720	2497.374049	32064	0	0.201496	31717	0	0.183735	9811545	0.000000
318680599	13890	703	2473.220728	31952	4	0.306430	31748	0	0.276507	9806637	0.000000
318706516	14053	758	2487.314186	31806	2	0.357977	31924	0	0.174072	9801768	-1.#IND00
318668840	14489	733	2518.662117	32070	1	0.186938	31940	0	0.167034	9796920	-1.#IND00
318674193	14608	779	2522.331954	31839	2	0.214029	31763	0	0.166685	9792088	-1.#IND00
318674894	13854	698	2489.598227	31882	1	0.322226	31894	1	0.166668	9787274	-1.#IND00
318685453	14030	682	2479.239556	32087	1	0.174377	31919	0	0.195416	9782398	-1.#IND00
318689614	14573	734	2501.219386	31764	0	0.173116	32124	1	0.338830	9777412	-1.#IND00
318691325	14719	727	2519.979772	31787	0	0.166986	31815	0	0.179845	9772469	-1.#IND00
318682910	14900	775	2528.379027	31839	0	0.236279	31889	0	0.173472	9767603	0.006652
318698745	14382	720	2529.649564	31807	0	0.177899	32036	2	0.334305	9762681	0.002640
318681021	14379	753	2511.006563	31825	1	0.186746	31898	0	0.219756	9757739	0.001398
318695293	14543	748	2512.147683	31853	0	0.199581	31928	8	0.308101	9752872	0.001226
318667102	14343	679	2522.664089	31830	0	0.169127	31851	0	0.214375	9747971	0.002284
318693862	14151	743	2511.316213	31987	3	0.358460	32216	0	0.169031	9743065	0.002929
318688147	14178	747	2504.437517	31901	1	0.259651	31865	2	0.219972	9738340	0.002804
318731633	14162	710	2498.363825	31836	1	0.242515	32107	0	0.205569	9733484	0.003204
318698943	13738	681	2487.240019	31965	1	0.246082	32061	1	0.180613	9728513	0.003541
318697816	14178	773	2487.910258	31935	3	0.286869	31912	0	0.176921	9723715	0.003526
318708295	15418	774	2533.748038	31822	0	0.232029	31948	1	0.170697	9718800	0.003766
318685984	14198	768	2528.380076	31669	0	0.173570	32026	1	0.182909	9714026	0.004231
318693957	13963	718	2496.271706	31657	0	0.171102	31747	0	0.179635	9709106	0.003519
318701919	14075	727	2480.325903	31811	0	0.195546	31771	1	0.170451	9704242	0.006766
318694098	14109	706	2491.463487	31872	2	0.234967	31587	0	0.166854	9699361	0.007256
318707170	14449	759	2503.268504	31926	2	0.244633	31996	6	0.340467	9694534	0.007946
318667029	14174	771	2521.255509	31738	0	0.191732	31655	0	0.352670	9689605	0.007950
318691282	14272	705	2510.994707	31757	0	0.170534	31884	0	0.229967	9684720	0.008067
318689923	14087	733	2496.917455	31735	2	0.222085	31982	1	0.170499	9679841	0.007696
318699618	14505	732	2507.029765	31779	0	0.185162	31943	1	0.214592	9674930	0.007309
318706799	14843	702	2517.374078	31948	1	0.427088	31709	0	0.188097	9670086	0.006084
318726229	14251	756	2529.975009	31873	0	0.188622	31783	3	0.318850	9665206	0.006416
318710988	13774	688	2481.654935	32037	0	0.167930	31972	5	0.320631	9660284	0.006059
318680847	14446	723	2485.748763	31851	0	0.166729	31880	1	0.226536	9655431	0.006455
318692354	13773	713	2501.311485	31808	1	0.310703	31816	0	0.351195	9650654	0.006082
318697875	14552	776	2494.292379	31805	0	0.302977	31876	2	0.194930	9645936	0.005692
318708729	14211	734	2507.274064	31729	2	0.396335	31887	0	0.168190	9641073	0.005128
318701253	14019	704	2489.387436	31874	1	0.218930	31779	0	0.175272	9636225	0.005033
318706163	14331	676	2490.338524	31760	0	0.243296	31940	1	0.253316	9631489	0.004789
318684197	14050	720	2502.739608	32034	3	0.216702	31885	2	0.362998	9626690	0.004629
318688769	14026	753	2492.280461	31975	1	0.203660	31950	3	0.201077	9621995	0.002098
318696564	14004	733	2483.066064	31766	0	0.198767	31787	0	0.200078	9617113	0.002305
318674435	14050	689	2492.856832	31775	0	0.249488	32075	0	0.191312	9612193	0.002534
318716407	14707	750	2499.336452	31678	7	0.278846	31901	1	0.167888	9607462	0.002441
318698964	14675	725	2533.330928	31685	1	0.212438	31903	2	0.200892	9602718	0.003485
318687724	13802	720	2500.432230	31836	2	0.252243	32007	0	0.223843	9597801	0.003419
318693705	14045	784	2488.834234	31885	1	0.226856	31774	0	0.193097	9593050	0.002796
318685521	13796	761	2491.781148	31984	4	0.354830	31665	0	0.170034	9588363	0.002804
318692831	14222	727	2478.483898	31771	2	0.314427	31849	2	0.373214	9583651	0.002340
318666920	14343	756	2510.157862	31956	1	0.196326	31925	2	0.201397	9578802	0.002240
318687332	14778	797	2527.465262	32010	0	0.170448	31924	2	0.251030	9574009	0.002126
318676037	14311	711	2533.768724	32035	1	0.222278	31883	0	0.251256	9569211	0.002215
318708857	13786	734	2500.171159	32051	0	0.185264	31761	0	0.170859	9564431	0.002229
318684162	14449	756	2507.657141	31656	1	0.376966	31603	0	0.194739	9559660	0.001271
318715422	13782	675	2486.007525	31879	1	0.229378	31967	0	0.168058	9554995	0.001269
318706157	14095	734	2486.414691	31843	0	0.254198	31819	0	0.169607	9550268	0.001385
318699377	13818	774	2482.963465	31795	1	0.232668	31822	0	0.272369	9545481	0.002872
318737405	13465	684	2461.463610	32080	1	0.181561	32020	2	0.289774	9540744	0.002858
318715743	13976	734	2468.706102	31962	0	0.167592	31798	0	0.235573	9536008	0.002777
318664478	14321	728	2496.173776	32006	1	0.195269	31751	1	0.172630	9531202	0.002986
318701981	14923	722	2534.430444	31950	0	0.177080	31924	1	0.313621	9526551	0.002822
318674687	14563	773	2525.655141	31913	0	0.167183	31830	0	0.211959	9521918	0.002778
318718887	14873	765	2525.375202	31645	1	0.357218	31689	0	0.173779	9517166	0.002732
npatches	nstrain	runtime	dt	init_x	init_y	init_y_blood	init_z	init_S	beta0	beta1	beta2	beta3	mean_beta	B	d	delta	delta_blood	b[0]	mut	m	CTL	c	g	epsilon	k	het	lambda	rho	omega	x_max	patch.dyna	DELTA	A	VA
10000	1	100.000000	0.001000	21900	9499	5000000	0.001000	10000000	5.732031	6.829441	6.198746	5.381206	5	800000000	0.010000	1.000000	1.000000	80000	0.000050	0.004800	0	0.500000	0.000000	2.500000	15.000000	0.500000	0.000000	0.000000	0.000000	31872	0	10.000000	7.000000	1.000000
sus	inf	inf_blood	z	x[0]	y[0][0]	z[0]	x[1]	y[1][0]	z[1]	S[0]	synchrony
219000000	94990000	5000000	10.000000	21900	9499	0.001000	21900	9499	0.001000	10000000	0.000000
228535774	31639068	1725670	3941.516320	21427	3603	0.394152	19663	3932	0.394152	9994978	0.000000
305128697	499947	28378	6325.803353	30240	61	0.632580	30087	48	0.632580	9990080	0.000000
317526630	3537	197	3650.620363	31863	0	0.355837	31743	1	0.556472	9985167	0.000000
318643064	2167	127	1873.521645	31951	0	0.176043	32178	1	0.196339	9980032	0.000000
318735536	4069	197	1830.599116	31760	0	0.167131	31896	0	0.188486	9975064	0.000000
318728762	7057	329	1956.655918	32008	0	0.166690	31806	1	0.206948	9970052	0.000000
318695843	10273	517	2146.982075	31713	0	0.166668	31853	0	0.168663	9965103	0.000000
318702903	10927	569	2246.920730	31679	7	0.269417	31929	7	0.478159	9960071	0.000000
318698252	11473	606	2302.219808	32075	1	0.382694	31729	2	0.302724	9954987	0.000000
318703921	10977	570	2277.094856	31689	1	0.213589	31878	6	0.363067	9950077	0.000000
318666528	11140	598	2284.346864	31739	0	0.191741	31850	0	0.212793	9945190	0.000000
318696236	11175	619	2287.182275	31878	2	0.190403	31825	2	0.322219	9940212	0.000000
318694735	11994	587	2316.398237	31835	4	0.283937	31677	0	0.186820	9935257	0.000000
318705056	11424	580	2323.043593	31777	3	0.242970	31810	0	0.176561	9930200	0.000000
318716713	11056	569	2288.034606	31786	1	0.194810	31854	0	0.193050	9925235	0.000000
318681876	10408	573	2248.638560	31881	0	0.168062	31926	0	0.173271	9920323	0.000000
318690063	10738	541	2256.497826	31786	0	0.166736	31908	2	0.220359	9915435	0.000000
318704040	10503	591	2249.901032	31813	3	0.386714	31873	0	0.207644	9910546	0.000000
318706091	10891	567	2264.575624	31752	1	0.192753	31817	0	0.168698	9905648	0.000000
318692249	10878	545	2253.106560	31804	0	0.199461	31939	0	0.199378	9900718	0.000000
318694934	11121	544	2277.786185	31770	0	0.168886	31811	0	0.190337	9895834	0.000000
318700826	10912	612	2293.144496	32218	3	0.253396	31848	6	0.375779	9890934	0.000000
318681022	10991	565	2271.742711	31900	3	0.420712	32135	7	0.357895	9885864	0.000000
318669067	10537	553	2259.232051	32048	1	0.230939	31898	0	0.199720	9880956	0.000000
318668186	10882	538	2269.653818	31801	0	0.305170	32004	8	0.308367	9875919	0.000000
318707181	10539	540	2261.930033	31976	0	0.173531	32109	1	0.363596	9871040	0.000000
318689453	11313	547	2266.041046	31766	2	0.194415	31982	0	0.184515	9866007	0.000000
318695738	10936	548	2287.968836	31840	0	0.186959	31830	2	0.193956	9861061	0.000000
318704030	11261	573	2281.599300	31973	0	0.167672	32041	5	0.347729	9856107	0.000000
318677611	11233	567	2299.404925	31855	1	0.190220	32009	0	0.293788	9851049	0.000000
318696891	10793	570	2274.480636	32098	0	0.190295	31955	1	0.396245	9846102	0.000000
318675919	10700	552	2257.725290	32042	1	0.167838	31895	0	0.191037	9841172	0.000000
318703687	10583	534	2246.829536	31812	0	0.166725	31857	11	0.273933	9836170	0.000000
318710519	11370	583	2279.898589	31992	4	0.320074	31732	2	0.431339	9831221	0.000000
318703896	11503	572	2306.240686	31765	0	0.235270	31784	0	0.190064	9826363	0.000000
318696888	11162	592	2298.920161	32102	0	0.170067	31654	11	0.411386	9821421	0.000000
318710639	10922	555	2288.552859	31895	0	0.166835	31956	5	0.347734	9816534	0.000000
318708202	11044	586	2276.323139	31989	2	0.209452	31976	0	0.315069	9811606	0.000000
318670809	10887	552	2277.630578	31663	0	0.187688	31709	0	0.216715	9806748	0.000000
318701198	10866	563	2270.416882	31787	0	0.167709	31940	0	0.169147	9801883	-1.#IND00
318690648	11206	548	2287.355668	31918	1	0.185514	31969	0	0.199863	9796949	-1.#IND00
318682937	11255	538	2281.973254	31982	0	0.169317	31840	0	0.168312	9791994	-1.#IND00
318706722	11916	633	2321.835237	31921	0	0.166798	31873	0	0.167488	9787099	-1.#IND00
318705931	10999	587	2303.819841	31978	1	0.280385	31850	0	0.226689	9782151	-1.#IND00
318710843	10841	570	2281.428331	32074	0	0.172303	31801	5	0.312400	9777302	-1.#IND00
318692461	10681	563	2273.543077	31885	5	0.333551	31898	1	0.245813	9772459	-1.#IND00
318709998	10823	577	2266.420502	31897	0	0.200937	31901	0	0.172848	9767609	-1.#IND00
318704184	11208	565	2262.946561	31844	0	0.168365	32147	0	0.260328	9762819	-1.#IND00
318713993	11159	584	2288.775341	31698	0	0.166751	32046	0	0.171309	9757916	0.014071
318698197	10609	523	2268.437871	31893	1	0.175520	31959	0	0.166897	9753105	0.013790
318671296	10755	568	2264.545052	31886	4	0.250115	31851	0	0.228017	9748242	0.012738
318687021	11414	542	2280.053072	31736	1	0.287347	31910	4	0.238040	9743365	0.011278
318688576	10912	519	2276.355543	31750	0	0.241698	31891	8	0.300614	9738503	0.011892
318703256	10292	522	2255.225410	31867	4	0.405539	31924	0	0.256495	9733689	0.011323
318707788	10745	497	2250.259234	31920	0	0.192958	31871	6	0.193131	9728895	0.010215
318690094	11095	517	2280.045153	31762	1	0.170303	31928	0	0.295623	9723958	0.010490
318702087	11107	606	2280.974109	31780	0	0.218334	32037	0	0.188996	9719053	0.009841
318701772	11244	589	2288.834339	31934	2	0.236842	31930	6	0.331978	9714206	0.010121
318689151	10777	534	2273.781862	31974	1	0.322258	31880	0	0.263097	9709153	0.009929
318673561	11623	619	2296.089510	31984	0	0.175403	31831	0	0.185541	9704352	0.009460
318696302	10961	601	2298.033220	31854	0	0.167100	31996	15	0.382098	9699466	0.008479
318687566	10745	579	2261.399739	32007	2	0.312677	31740	0	0.378468	9694656	0.008434
318678609	10562	523	2250.962005	31882	0	0.218312	31991	1	0.177164	9689936	0.008293
318699817	10852	548	2261.479528	31860	0	0.249436	31781	7	0.263917	9685126	0.008447
318693125	10924	522	2268.318443	31806	0	0.260103	31694	6	0.461205	9680281	0.008023
318708983	11191	568	2281.834067	32006	1	0.194983	31926	0	0.282455	9675511	0.006778
318683548	10998	529	2281.399479	31869	0	0.168096	31740	2	0.202174	9670662	0.006672
318690095	11363	567	2294.817961	32124	0	0.166738	31755	0	0.171447	9665905	0.006626
318688837	11375	597	2309.865412	31956	0	0.182747	31876	0	0.172932	9661083	0.006403
318698574	11139	647	2299.034585	31890	1	0.259530	31776	1	0.166977	9656368	0.006112
318692949	10863	512	2277.873303	31811	0	0.233700	31837	0	0.216501	9651516	0.005507
318703858	10736	518	2264.560595	31848	2	0.285501	31789	15	0.299830	9646740	0.005739
318697655	10339	535	2253.668931	31875	0	0.236237	31587	12	0.575379	9641826	0.005660
318739073	10682	591	2247.160414	31896	1	0.170421	32013	0	0.424235	9637097	0.005477
318701429	10854	612	2277.320311	32093	1	0.232513	31998	1	0.179433	9632340	0.004851
318695214	11105	593	2279.828351	31806	0	0.182212	31791	4	0.286642	9627523	0.004426
318706180	11253	605	2303.412286	31823	1	0.258299	31813	0	0.274825	9622705	0.003481
318691876	10719	510	2268.890783	32008	0	0.191231	31977	1	0.192053	9618043	0.003271
318699459	10647	546	2255.868336	31804	0	0.183912	31577	1	0.381755	9613179	0.002899
318710421	11189	564	2265.879642	31909	2	0.379712	31613	1	0.338878	9608463	0.002155
318669727	11284	584	2284.307526	32059	5	0.319132	31733	1	0.419624	9603681	0.001641
318702087	11430	563	2289.580131	31858	0	0.207456	31761	1	0.181300	9598917	0.001635
318692454	12196	613	2322.169550	31764	0	0.168688	31893	0	0.172861	9594220	0.001843
318687263	11022	568	2305.232994	31738	1	0.230001	31809	0	0.182333	9589464	0.001681
318679209	10617	585	2278.173690	32156	0	0.170855	31891	3	0.261965	9584717	0.001071
318698724	10807	548	2263.978521	32263	0	0.166874	31888	0	0.233654	9579976	0.000592
318700327	11231	560	2281.023529	31951	1	0.195360	31987	0	0.169987	9575195	0.000326
318698919	11441	579	2314.195353	31950	0	0.171087	32063	0	0.192835	9570398	0.001179
318676917	11173	594	2309.292581	31998	1	0.233062	31810	6	0.345778	9565633	-0.000411
318698849	10979	549	2283.907060	31804	0	0.169957	31898	0	0.185949	9560851	-0.000474
318679463	11171	546	2280.753325	31732	1	0.194910	31742	0	0.167622	9556104	-0.000307
318683200	11089	585	2299.142296	32007	0	0.171395	31819	0	0.232650	9551313	-0.000199
318695973	10737	552	2279.202483	31669	0	0.174782	31986	0	0.169937	9546605	-0.000438
318696869	10239	507	2248.344951	31954	3	0.271729	32032	0	0.170755	9541843	-0.000743
318693357	10509	519	2242.726257	32015	0	0.214114	31788	0	0.166869	9537122	-0.000580
318686750	11233	552	2278.638849	31828	3	0.393891	31801	2	0.219359	9532320	-0.000956
318698209	10738	549	2283.309837	31828	1	0.204964	32256	3	0.417761	9527585	-0.000862
318685508	11282	544	2274.376259	31736	0	0.175631	31971	0	0.203314	9522690	-0.000723
318709817	11265	577	2297.798935	31895	1	0.211626	31903	3	0.253040	9517941	-0.000607
npatches	nstrain	runtime	dt	init_x	init_y	init_y_blood	init_z	init_S	beta0	beta1	beta2	beta3	mean_beta	B	d	delta	delta_blood	b[0]	mut	m	CTL	c	g	epsilon	k	het	lambda	rho	omega	x_max	patch.dyna	DELTA	A	VA
10000	1	100.000000	0.001000	21900	9499	5000000	0.001000	10000000	7.287286	3.364024	2.995328	3.834223	5	800000000	0.010000	1.000000	1.000000	80000	0.000050	0.004800	0	0.500000	0.000000	2.500000	16.000000	0.500000	0.000000	0.000000	0.000000	31872	0	10.000000	7.000000	1.000000
sus	inf	inf_blood	z	x[0]	y[0][0]	z[0]	x[1]	y[1][0]	z[1]	S[0]	synchrony
219000000	94990000	5000000	10.000000	21900	9499	0.001000	21900	9499	0.001000	10000000	0.000000
233265070	26806859	1470419	3941.516320	19926	3376	0.394152	25874	2115	0.394152	9994892	0.000000
307039434	280090	16129	6325.803353	30005	36	0.632580	31249	27	0.632580	9989967	0.000000
317726880	2186	113	2973.196164	31497	7	0.606257	31851	0	0.262616	9984970	0.000000
318630356	1551	90	1807.191332	31683	0	0.202826	31708	0	0.171422	9979912	0.000000
318733210	2561	136	1771.779049	31837	0	0.168459	31922	0	0.166902	9974905	0.000000
318718166	4049	228	1835.732008	31580	0	0.166755	31790	0	0.170355	9970027	0.000000
318724171	5707	320	1917.800680	31729	1	0.183156	32025	0	0.171605	9965007	0.000000
318710063	6661	336	1984.537940	31951	2	0.501283	31828	1	0.249149	9960007	0.000000
318707036	7706	396	2043.737080	31928	1	0.246823	31941	0	0.174390	9955005	0.000000
318692799	8170	424	2082.498832	31808	2	0.324192	31686	1	0.196087	9949868	0.000000
318724887	8729	434	2116.248831	31770	1	0.174595	31913	1	0.203002	9944793	0.000000
318697486	8672	420	2136.277573	31868	0	0.310140	31750	1	0.178019	9939890	0.000000
318707047	8000	410	2097.271256	31846	0	0.173778	31974	2	0.218042	9934855	0.000000
318703650	8400	426	2098.929790	32182	1	0.172686	31616	0	0.172788	9929953	0.000000
318695027	8688	440	2116.859535	31822	7	0.330595	31913	0	0.166970	9925000	0.000000
318714373	8356	464	2114.787982	31767	0	0.235512	31702	2	0.196566	9920084	0.000000
318699832	8315	432	2102.990846	31928	1	0.449930	31852	0	0.177086	9915124	0.000000
318714644	8202	466	2109.750773	31924	0	0.186730	32119	0	0.180501	9910199	0.000000
318679381	7848	392	2092.939151	31981	0	0.167661	31700	0	0.167835	9905412	0.000000
318718578	7919	391	2083.724629	31902	4	0.221142	31893	0	0.198703	9900446	0.000000
318712346	7956	373	2080.430840	31799	3	0.527658	31800	1	0.193408	9895402	0.000000
318721755	8224	394	2083.300539	31757	1	0.275717	31874	2	0.201220	9890509	0.000000
318703485	8381	403	2093.530995	31738	1	0.172072	31755	0	0.170638	9885556	0.000000
318699321	8817	473	2124.049019	31786	3	0.239042	31907	0	0.167303	9880625	0.000000
318710261	7566	402	2097.076089	32009	0	0.182085	31670	0	0.166698	9875764	0.000000
318707425	7975	405	2071.669503	32085	0	0.168013	31938	0	0.166668	9870833	0.000000
318702753	7994	405	2086.920322	31889	1	0.409286	31874	0	0.172552	9865861	0.000000
318701517	8477	412	2107.496190	32072	0	0.184606	31877	2	0.186785	9860864	0.000000
318707950	8383	445	2109.279796	31907	1	0.404495	31772	0	0.168255	9855899	0.000000
318705009	8455	393	2118.482444	31823	0	0.178454	31933	0	0.181757	9850914	0.000000
318695848	8163	412	2098.655031	31653	0	0.167251	31905	0	0.233114	9845999	0.000000
318719389	8119	379	2101.797817	31906	0	0.166696	31952	0	0.169960	9841097	0.000000
318689670	8550	440	2105.738430	31878	0	0.326062	31732	0	0.189398	9836273	0.000000
318694706	8018	407	2091.307005	31892	2	0.200199	31779	1	0.167793	9831376	0.000000
318711242	8040	387	2091.748826	31726	0	0.194269	31875	2	0.168388	9826464	0.000000
318720425	8272	437	2090.993537	31921	0	0.168035	31799	0	0.168831	9821527	0.000000
318720070	8424	406	2108.542180	31903	0	0.166734	31745	0	0.166774	9816544	0.000000
318724528	7931	405	2096.458336	31838	1	0.166670	31835	0	0.166672	9811578	0.000000
318715031	8212	441	2093.080666	31792	1	0.317151	31802	0	0.175629	9806691	0.000000
318685431	8077	392	2095.887809	31971	2	0.196494	31969	1	0.211338	9801749	-1.#IND00
318720135	7623	385	2073.090649	31866	0	0.170699	31910	0	0.169045	9796716	-1.#IND00
318723654	8128	428	2082.638647	32004	0	0.169075	31951	0	0.168858	9791721	-1.#IND00
318710049	8672	457	2109.070149	32026	0	0.202905	31765	0	0.166775	9786772	-1.#IND00
318701270	8924	463	2138.842564	32164	1	0.169905	32023	0	0.166672	9781851	-1.#IND00
318705579	8865	432	2130.787591	31948	1	0.394802	31755	0	0.166667	9777000	-1.#IND00
318693299	8712	427	2132.580243	31930	0	0.177974	31739	0	0.166667	9772083	-1.#IND00
318731396	8250	401	2106.740474	31916	0	0.187241	31925	0	0.171453	9767332	-1.#IND00
318708846	8021	395	2083.692689	31751	0	0.167686	31640	0	0.166904	9762493	-1.#IND00
318720379	8569	470	2111.630700	32152	0	0.166717	31761	0	0.166678	9757531	-1.#IND00
318698491	8096	386	2096.020376	31692	0	0.166669	31859	3	0.239551	9752753	-1.#IND00
318729147	8515	444	2105.088479	31662	2	0.166667	31837	0	0.190333	9747854	-0.001864
318711146	8444	435	2109.267977	31863	2	0.327685	31975	0	0.196551	9743009	-0.003559
318705262	8235	440	2103.386451	31746	0	0.226759	31753	0	0.168148	9738199	-0.001452
318737153	8252	467	2100.631551	31824	3	0.310943	31820	3	0.312300	9733407	-0.002524
318702778	8130	420	2105.106146	31978	2	0.244022	31895	0	0.180455	9728541	-0.001531
318714677	7882	436	2093.514294	31935	0	0.172545	31823	1	0.197736	9723651	-0.001423
318710961	7995	388	2083.516608	31932	0	0.174864	31742	0	0.200255	9718803	-0.001686
318702737	8459	436	2105.270992	31716	0	0.167073	31904	0	0.168331	9713841	-0.001416
318693229	8376	472	2117.907902	31882	0	0.166687	31791	1	0.182954	9708938	-0.001207
318688398	8013	434	2099.663392	31756	5	0.274677	31726	1	0.196907	9704078	-0.001658
318673480	7831	418	2094.463798	31865	1	0.412787	31808	0	0.302536	9699401	-0.001538
318705824	7718	349	2075.964539	31905	0	0.273159	32014	0	0.173401	9694598	-0.001940
318712651	8122	415	2086.599002	31924	0	0.178955	31787	1	0.207692	9689834	-0.003003
318735038	8401	412	2102.128009	31777	0	0.183070	31790	0	0.170221	9685002	-0.003431
318726188	8522	440	2112.632955	31989	1	0.167480	32018	0	0.169779	9680233	-0.002550
318708526	8291	393	2112.563986	31960	0	0.248602	31775	0	0.166821	9675380	-0.002786
318716729	8143	410	2096.398050	31785	0	0.170728	32013	0	0.168443	9670501	-0.003577
318720037	8037	408	2092.273951	31853	0	0.185664	31720	0	0.186756	9665624	-0.003114
318699285	7819	433	2073.182073	31957	0	0.167608	31808	1	0.167662	9660830	-0.003900
318737590	8167	423	2087.928456	31829	1	0.269450	31884	1	0.166716	9655941	-0.004160
318699930	8181	402	2094.525582	31970	0	0.189412	31714	0	0.257180	9651004	-0.003390
318692508	8624	415	2109.919035	31939	0	0.167794	31808	3	0.336260	9646048	-0.002876
318699848	8078	421	2114.805883	32139	0	0.180280	31692	0	0.192544	9641265	-0.003233
318703750	7589	388	2072.993653	31779	0	0.167341	31677	1	0.169623	9636323	-0.003011
318703720	7830	421	2062.776984	31974	3	0.218809	31859	2	0.282987	9631487	-0.003818
318719299	8063	396	2081.528023	31972	1	0.182421	31680	1	0.208770	9626707	-0.004221
318721499	7924	401	2096.465311	32021	9	0.417014	31957	0	0.168753	9621852	-0.004372
318690032	7797	385	2073.951491	31796	0	0.224081	31769	0	0.196008	9617050	-0.004172
318719752	8064	428	2076.562243	31948	0	0.169512	32001	0	0.186476	9612228	-0.004390
318724333	8413	429	2099.515631	31911	4	0.273895	31779	0	0.167648	9607417	-0.004484
318714471	7916	385	2097.123224	31883	1	0.491740	31930	0	0.230888	9602703	-0.004565
318709858	8044	417	2081.458459	31734	0	0.331949	31936	1	0.169850	9597934	-0.004408
318683171	8276	419	2095.622562	31855	0	0.174929	31863	1	0.166824	9593085	-0.004722
318704997	8143	429	2098.571215	32158	0	0.172269	31918	0	0.180344	9588308	-0.004149
318715054	7940	423	2096.844327	32010	1	0.173247	31746	2	0.194929	9583497	-0.003512
318705614	7615	400	2071.326431	32157	3	0.493866	31756	0	0.173156	9578767	-0.003294
318706910	8282	440	2080.408716	32146	0	0.191512	31779	0	0.166988	9573984	-0.003096
318715685	8674	419	2117.597261	31848	2	0.223146	31883	0	0.166683	9569235	-0.002585
318715367	8486	388	2111.384171	31694	0	0.384518	31971	0	0.166667	9564435	-0.003325
318691353	7921	429	2096.785062	32109	9	0.339027	31868	0	0.176869	9559609	-0.003113
318702376	7425	427	2068.782845	31678	0	0.239790	31736	0	0.168696	9554843	-0.003014
318707700	8057	413	2088.109625	31847	5	0.284009	31715	1	0.184404	9549958	-0.003061
318725933	7798	403	2080.922092	31831	2	0.248740	31810	0	0.167546	9545175	-0.002938
318712043	8103	430	2077.758736	32040	4	0.212582	31972	0	0.166710	9540327	-0.002730
318706563	8434	401	2093.644098	31719	4	0.522466	31845	1	0.209213	9535426	-0.002779
318697442	8513	438	2111.850055	32047	0	0.194728	31961	3	0.222441	9530571	-0.003704
318682492	8939	417	2131.896404	31774	0	0.168057	31908	1	0.202808	9525805	-0.003264
318718152	8151	388	2119.399558	32084	0	0.166736	31925	0	0.168458	9521039	-0.003401
318729158	7447	376	2061.167327	31952	5	0.392047	31956	1	0.179444	9516288	-0.002656
npatches	nstrain	runtime	dt	init_x	init_y	init_y_blood	init_z	init_S	beta0	beta1	beta2	beta3	mean_beta	B	d	delta	delta_blood	b[0]	mut	m	CTL	c	g	epsilon	k	het	lambda	rho	omega	x_max	patch.dyna	DELTA	A	VA
10000	1	100.000000	0.001000	21900	9499	5000000	0.001000	10000000	5.975185	2.896884	4.720169	6.437473	5	800000000	0.010000	1.000000	1.000000	80000	0.000050	0.004800	0	0.500000	0.000000	2.500000	17.000000	0.500000	0.000000	0.000000	0.000000	31872	0	10.000000	7.000000	1.000000
sus	inf	inf_blood	z	x[0]	y[0][0]	z[0]	x[1]	y[1][0]	z[1]	S[0]	synchrony
219000000	94990000	5000000	10.000000	21900	9499	0.001000	21900	9499	0.001000	10000000	0.000000
237570307	22727012	1254883	3941.516320	22114	2448	0.394152	27101	1557	0.394152	9995066	0.000000
308533163	157003	9112	6325.231882	30632	25	0.632580	31275	6	0.632580	9990050	0.000000
317862141	1546	82	2561.679253	31647	0	0.237946	31716	0	0.227988	9984972	0.000000
318647602	1163	45	1764.174315	31927	0	0.170199	31763	0	0.169706	9979964	0.000000
318704132	1525	58	1730.130600	32060	2	0.171833	31948	0	0.166817	9974918	0.000000
318715520	1782	83	1742.832504	32035	0	0.193027	31969	0	0.166674	9969964	0.000000
318725128	2335	111	1765.521599	31951	0	0.167973	31837	1	0.166667	9964965	0.000000
318722619	3189	178	1797.837013	31880	0	0.166731	31941	0	0.166667	9960136	0.000000
318703579	3666	195	1832.273568	31819	0	0.166670	31754	0	0.166667	9955219	0.000000
318733307	4095	205	1862.514348	31816	4	0.266446	31778	0	0.166667	9950277	0.000000
318709670	4942	259	1891.349162	31712	0	0.198826	31886	1	0.175248	9945314	0.000000
318700292	5393	256	1916.337780	31923	0	0.174890	31787	0	0.173224	9940397	0.000000
318731860	5478	266	1935.659928	31787	0	0.167074	31687	1	0.166992	9935547	0.000000
318709955	5412	322	1945.945117	32034	0	0.179607	31772	2	0.309907	9930509	0.000000
318731873	5535	278	1927.484250	31860	0	0.172451	31661	0	0.180083	9925484	0.000000
318719666	5715	296	1941.568073	31943	1	0.243748	31686	0	0.167332	9920449	0.000000
318704956	5674	317	1951.610190	32068	0	0.179528	31790	0	0.166700	9915603	0.000000
318701230	5530	276	1947.326685	31750	0	0.167304	31651	1	0.180102	9910679	0.000000
318721006	5925	312	1945.421429	31861	0	0.166698	31862	0	0.167333	9905693	0.000000
318707013	5599	257	1955.382482	31864	0	0.166668	31674	0	0.166700	9900827	0.000000
318725226	5249	242	1933.447712	31929	0	0.166667	31963	0	0.166668	9895747	0.000000
318714547	5507	303	1944.035909	31817	0	0.166667	31647	0	0.166667	9890720	0.000000
318724116	5359	230	1937.138964	31984	0	0.166667	31850	0	0.166667	9885726	0.000000
318687271	5358	263	1934.516061	31965	0	0.168574	31999	0	0.166667	9880803	0.000000
318717440	5516	269	1932.027664	31934	0	0.166761	31853	0	0.167819	9875822	0.000000
318722260	5793	273	1949.886020	31636	1	0.224922	31753	0	0.166724	9870984	0.000000
318717358	5265	274	1933.167805	31890	2	0.242487	31830	0	0.217637	9865915	0.000000
318713671	5555	275	1931.513715	31889	0	0.339644	31786	0	0.169193	9860870	0.000000
318720106	6044	309	1953.855188	32025	1	0.175240	31941	0	0.175078	9855826	0.000000
318722493	5962	295	1971.661067	32052	6	0.264293	31996	0	0.167084	9850907	0.000000
318697034	5934	297	1965.997774	32010	0	0.184662	31934	0	0.166687	9845871	0.000000
318707637	5602	304	1953.631173	31757	0	0.167559	31960	0	0.166668	9840957	0.000000
318703150	5663	302	1948.749978	31746	2	0.232740	32044	0	0.166667	9836061	0.000000
318701912	5832	304	1954.665644	32019	0	0.170058	32032	0	0.166667	9831158	0.000000
318701653	5945	288	1964.848489	31841	0	0.167653	31935	0	0.166667	9826318	0.000000
318702616	6155	329	1972.254918	31634	0	0.166716	31846	1	0.166667	9821430	0.000000
318689514	5788	292	1959.758942	31748	0	0.181247	31843	0	0.221614	9816591	0.000000
318691323	5862	282	1952.330610	31732	0	0.179191	31759	0	0.169390	9811664	0.000000
318690905	5949	302	1951.838703	31791	0	0.168134	31879	0	0.230596	9806742	0.000000
318693118	5581	302	1955.033984	31889	0	0.171131	32029	0	0.169835	9801891	-1.#IND00
318719930	5776	316	1945.655456	31691	5	0.246417	31883	1	0.213995	9796994	-1.#IND00
318708105	5974	314	1966.546773	31864	2	0.282621	31954	0	0.169012	9792077	-1.#IND00
318710250	5789	307	1959.266586	31895	0	0.259126	31760	0	0.167558	9787196	-1.#IND00
318716032	5598	280	1957.877996	31921	0	0.171249	31957	0	0.166711	9782229	-1.#IND00
318714322	5513	289	1944.285674	31824	0	0.248102	31910	0	0.166669	9777379	-1.#IND00
318715685	5354	245	1930.056453	31872	1	0.204177	31804	0	0.166667	9772411	-1.#IND00
318723623	5515	272	1933.449466	31776	0	0.274044	31874	0	0.166667	9767497	-1.#IND00
318714884	5700	297	1947.756164	31970	0	0.171989	31967	0	0.166667	9762736	-1.#IND00
318710401	5522	271	1941.587877	31796	0	0.166930	31795	1	0.210766	9757949	-1.#IND00
318719504	5681	288	1944.974425	31756	0	0.179068	31836	0	0.179520	9753044	-1.#IND00
318702344	5920	334	1957.858277	32209	0	0.167281	31796	1	0.177844	9748217	-1.#IND00
318705456	5449	297	1944.299860	32114	0	0.166697	31774	0	0.170971	9743418	-1.#IND00
318728213	5296	284	1930.769537	31897	2	0.178284	31952	0	0.168845	9738566	-1.#IND00
318675631	5556	299	1940.961230	31934	0	0.171181	31993	0	0.166775	9733720	-1.#IND00
318706762	5637	265	1945.967844	31993	7	0.211173	31853	2	0.207770	9728769	-1.#IND00
318683504	5714	294	1945.431127	31769	1	0.238824	31699	0	0.169626	9723888	0.005965
318709593	5775	301	1959.746398	31766	0	0.170243	31920	1	0.179111	9719002	0.004591
318715883	5501	290	1953.981276	31665	0	0.189118	31869	0	0.167283	9714031	0.002748
318699893	5865	295	1951.690541	31969	2	0.244197	31989	0	0.166697	9709098	0.001460
318714258	5670	298	1951.049036	31834	0	0.205988	31913	0	0.181612	9704141	0.001845
318716697	5405	270	1945.939394	31646	0	0.168616	31793	0	0.167407	9699248	0.001939
318723543	5790	304	1947.760858	31912	0	0.166763	31782	0	0.189841	9694374	0.001981
318702964	5427	287	1946.318664	32104	1	0.166671	31733	2	0.191820	9689610	0.001815
318701011	5422	276	1938.670700	31972	0	0.166667	31825	1	0.172431	9684840	0.003047
318711215	5654	301	1947.751364	31859	5	0.289553	31994	0	0.166952	9679994	0.002803
318726095	5884	302	1953.236453	31717	0	0.177922	31756	0	0.166681	9675167	0.002801
318702251	5627	282	1939.893204	31844	0	0.167225	31955	0	0.166667	9670282	0.003124
318716404	5544	289	1946.341934	31625	1	0.166694	31957	0	0.166667	9665412	0.002606
318732210	5407	290	1929.249397	31898	3	0.259763	31853	0	0.166667	9660655	0.003465
318702761	6076	272	1949.993926	32072	0	0.182369	31847	0	0.166667	9655960	0.003129
318715631	5942	271	1963.997931	31989	0	0.199457	31876	1	0.166667	9651182	0.002776
318719007	5801	303	1953.044397	31864	0	0.168292	32062	0	0.174540	9646286	0.002463
318717383	5648	310	1956.407744	31678	3	0.203454	31872	4	0.221621	9641484	0.001108
318731211	5889	280	1958.169500	31925	0	0.176909	32001	0	0.186285	9636644	-0.000201
318697956	5489	282	1945.232145	32048	5	0.266549	31900	0	0.172564	9631869	-0.000177
318700387	5354	271	1946.582633	31771	0	0.176055	31980	0	0.166959	9626974	-0.000468
318718351	5152	257	1927.589355	31927	0	0.167132	31932	1	0.188269	9622133	-0.000473
318714304	5562	277	1939.801436	32112	9	0.353065	31666	0	0.167737	9617345	-0.000403
318732543	5470	265	1938.389579	31883	0	0.184381	31887	2	0.207853	9612578	0.000122
318724900	5246	270	1924.631074	31839	5	0.362702	31927	0	0.172942	9607733	0.000149
318701920	5272	256	1934.204434	31810	0	0.269209	31806	0	0.167270	9603035	0.001119
318715602	5257	266	1918.189662	31683	0	0.171749	31891	4	0.190932	9598253	0.000794
318689646	5361	265	1932.900910	31768	2	0.196039	31919	0	0.172628	9593539	0.000787
318701385	5284	254	1933.756916	31797	0	0.169301	31879	0	0.166962	9588882	0.000421
318723346	5415	290	1935.721111	31732	0	0.166797	31914	0	0.166681	9584172	0.000643
318720300	5687	315	1941.007002	31884	0	0.166673	31839	0	0.166667	9579510	0.000058
318727499	5680	270	1946.595786	31810	2	0.190873	31787	0	0.166667	9574640	0.000339
318707627	5697	291	1951.932542	31960	0	0.175682	31931	0	0.206154	9569916	0.000476
318703335	5803	277	1951.775689	31825	1	0.180785	31939	1	0.168624	9565054	0.000677
318699536	6125	302	1967.356628	31762	0	0.186475	31875	0	0.166764	9560294	0.001020
318716517	5969	304	1978.079409	32076	0	0.167648	31701	0	0.166671	9555616	0.001408
318714598	5602	274	1952.244486	31839	0	0.166715	31705	0	0.166667	9550794	0.002115
318695449	5907	301	1958.568351	31983	0	0.166669	31701	1	0.178903	9545971	0.002137
318718519	5745	286	1961.195840	31989	1	0.175202	31796	1	0.243131	9541156	0.002130
318715458	5241	279	1941.222169	31864	0	0.167090	31785	0	0.181046	9536344	0.002708
318710451	4946	256	1915.139776	31915	0	0.166688	31988	1	0.196125	9531570	0.002882
318728785	5373	256	1919.889918	31784	0	0.166668	31706	2	0.216854	9526765	0.002259
318721134	5379	269	1938.201737	32030	0	0.166667	32003	0	0.196307	9522044	0.002280
318703278	5236	293	1928.226954	31801	0	0.230708	31897	0	0.168136	9517385	0.002653
npatches	nstrain	runtime	dt	init_x	init_y	init_y_blood	init_z	init_S	beta0	beta1	beta2	beta3	mean_beta	B	d	delta	delta_blood	b[0]	mut	m	CTL	c	g	epsilon	k	het	lambda	rho	omega	x_max	patch.dyna	DELTA	A	VA
10000	1	100.000000	0.001000	21900	9499	5000000	0.001000	10000000	4.671748	6.915941	6.533529	6.077532	5	800000000	0.010000	1.000000	1.000000	80000	0.000050	0.004800	0	0.500000	0.000000	2.500000	18.000000	0.500000	0.000000	0.000000	0.000000	31872	0	10.000000	7.000000	1.000000
sus	inf	inf_blood	z	x[0]	y[0][0]	z[0]	x[1]	y[1][0]	z[1]	S[0]	synchrony
219000000	94990000	5000000	10.000000	21900	9499	0.001000	21900	9499	0.001000	10000000	0.000000
242230190	19046404	1059093	3941.516320	24916	1744	0.394152	21600	2443	0.394152	9995128	0.000000
309814082	84631	4988	6310.394152	30964	3	0.632580	30387	15	0.632580	9990144	0.000000
318007304	1255	63	2294.336344	31998	0	0.198297	31727	0	0.242724	9985207	0.000000
318648695	906	43	1739.995701	31839	0	0.168234	32096	2	0.190267	9980250	0.000000
318710887	1128	58	1714.329641	31700	0	0.166744	32083	0	0.168940	9975192	0.000000
318747158	1400	62	1722.802083	31806	0	0.166671	31863	0	0.166779	9970119	0.000000
318750513	1479	73	1729.021831	31857	0	0.166667	32186	2	0.242595	9965150	0.000000
318716275	1773	97	1743.680976	31957	0	0.166667	31721	1	0.229990	9960175	0.000000
318710735	2099	102	1755.953171	31865	0	0.166667	31668	3	0.429850	9955311	0.000000
318700354	2426	105	1775.898547	31903	0	0.166667	31882	0	0.182959	9950195	0.000000
318730343	2545	119	1781.641031	31858	0	0.166667	31789	0	0.167474	9945124	0.000000
318708036	2793	155	1796.439451	31919	0	0.166667	31865	0	0.166707	9940156	0.000000
318701843	2899	141	1798.450419	31958	0	0.166667	31806	0	0.166669	9935192	0.000000
318725476	3149	153	1810.210824	32132	0	0.166667	32043	0	0.170567	9930246	0.000000
318732352	3180	172	1814.874521	31835	0	0.166667	32052	1	0.166860	9925299	0.000000
318741011	2855	143	1803.116753	31747	2	0.169579	31861	0	0.173192	9920330	0.000000
318741963	3018	171	1808.198031	32016	0	0.169064	32104	0	0.166990	9915321	0.000000
318727814	2886	152	1807.768934	32052	0	0.174828	32023	0	0.166683	9910471	0.000000
318724309	2843	151	1800.958448	31911	0	0.167071	31930	2	0.364850	9905513	0.000000
318708035	2844	129	1797.271920	31984	0	0.166827	31849	0	0.179690	9900501	0.000000
318707828	2748	159	1793.945058	31681	0	0.166675	31869	0	0.167312	9895427	0.000000
318717480	2516	131	1786.504466	32155	7	0.226262	31840	0	0.166699	9890588	0.000000
318733135	2403	122	1776.162851	31865	0	0.200411	31903	0	0.166668	9885661	0.000000
318728945	2627	121	1786.491729	31851	0	0.168339	32048	3	0.353633	9880756	0.000000
318703016	3112	160	1800.330048	31672	2	0.180397	31818	4	0.240816	9875814	0.000000
318711754	3277	143	1815.680513	31928	0	0.167624	31922	0	0.333447	9870836	0.000000
318735943	3163	148	1816.493883	31829	3	0.384764	31794	0	0.174933	9866023	0.000000
318715074	3035	162	1812.085424	31981	0	0.193840	31988	0	0.167076	9861009	0.000000
318720975	2915	155	1805.768406	32000	0	0.168013	31905	4	0.262805	9856110	0.000000
318728666	2854	150	1801.214144	31932	0	0.166733	31819	0	0.181107	9851320	0.000000
318719586	2693	133	1797.287994	31596	0	0.166670	32059	1	0.167382	9846319	0.000000
318695143	2716	138	1790.689609	31836	0	0.166667	31929	0	0.168250	9841491	0.000000
318717904	2647	125	1787.515898	31748	0	0.166667	31776	0	0.221358	9836609	0.000000
318724981	2699	156	1789.391982	31954	0	0.166667	31731	0	0.169377	9831791	0.000000
318710321	2842	144	1795.554388	31666	0	0.166667	31813	0	0.166801	9826849	0.000000
318703954	2691	167	1799.461598	31823	0	0.166667	31962	0	0.167759	9821878	0.000000
318705308	2873	124	1797.667095	31597	0	0.166667	31793	2	0.324901	9817012	0.000000
318732482	2727	124	1792.599456	31788	0	0.193374	31761	0	0.175132	9812114	0.000000
318745745	2590	133	1786.286611	32124	0	0.167990	31868	0	0.167086	9807272	0.000000
318730213	2737	120	1785.039031	32099	0	0.166732	31846	0	0.232662	9802450	-1.#IND00
318715365	2811	134	1797.110452	31843	1	0.166670	31631	0	0.169938	9797606	-1.#IND00
318713223	2861	155	1803.581647	31901	0	0.169584	31983	0	0.166829	9792741	-1.#IND00
318730552	3037	159	1805.389475	31953	0	0.166811	31819	0	0.274384	9787963	-1.#IND00
318724227	3182	179	1812.709503	31826	0	0.166674	31758	0	0.172005	9783118	-1.#IND00
318726047	3198	198	1821.745214	31688	0	0.166667	31534	0	0.166931	9778295	-1.#IND00
318705419	2972	124	1813.478019	32051	0	0.166667	31753	5	0.206939	9773427	-1.#IND00
318709900	2727	120	1794.783217	31854	0	0.166667	31777	1	0.224095	9768450	-1.#IND00
318687287	2532	139	1789.560880	31558	0	0.166667	31729	0	0.169513	9763613	-1.#IND00
318732727	2585	136	1786.604149	31805	0	0.166667	31785	0	0.166808	9758822	-1.#IND00
318737442	2511	146	1786.283543	32059	0	0.166667	32131	0	0.172441	9753979	-1.#IND00
318737861	2434	132	1780.104768	31826	0	0.166667	32021	0	0.166953	9749145	-1.#IND00
318706463	2412	122	1777.547178	31944	0	0.166667	31945	0	0.166681	9744214	-1.#IND00
318721773	2174	116	1772.479543	31884	0	0.166667	31975	0	0.166667	9739371	-1.#IND00
318700048	2179	101	1766.362758	31737	0	0.166667	31864	0	0.166667	9734412	-1.#IND00
318718296	2359	126	1775.575303	31746	0	0.166667	31749	0	0.166667	9729642	-1.#IND00
318732322	2477	109	1776.674515	31888	0	0.166667	31961	0	0.166667	9724747	-1.#IND00
318711241	2840	152	1791.758855	31782	0	0.166667	31665	0	0.166667	9719993	-1.#IND00
318713318	2879	149	1803.082152	31740	0	0.166667	31783	0	0.166667	9715258	-1.#IND00
318720583	2753	173	1797.494296	31794	0	0.166667	31933	0	0.166667	9710428	-1.#IND00
318724139	2648	133	1788.985119	31850	5	0.274666	31956	0	0.166667	9705513	-1.#IND00
318719101	2735	168	1794.822098	31739	0	0.195764	31750	0	0.166667	9700590	-1.#IND00
318741284	2854	163	1803.287909	32024	0	0.168109	31839	0	0.166667	9695727	-1.#IND00
318733948	2858	119	1799.942281	31934	0	0.166738	31587	1	0.172042	9690838	-1.#IND00
318718451	2725	132	1800.793526	32029	0	0.188379	31847	0	0.166933	9686005	-1.#IND00
318713071	2849	149	1798.568468	32127	0	0.167743	31691	0	0.166680	9681217	-1.#IND00
318727209	3006	152	1803.927466	32001	3	0.179545	31696	3	0.315017	9676505	-1.#IND00
318711542	2955	165	1806.819786	31822	0	0.178368	31825	0	0.186236	9671572	-1.#IND00
318716039	2961	148	1800.772747	31925	0	0.167247	31777	0	0.167637	9666631	-1.#IND00
318735639	2929	116	1795.591873	31857	1	0.175893	32037	0	0.166715	9661839	-1.#IND00
318740909	2687	137	1795.607984	31951	0	0.261431	31708	0	0.166669	9657044	0.004794
318733267	2834	143	1793.334014	31923	2	0.268317	31669	2	0.169579	9652222	0.004789
318722429	2917	168	1803.397145	31692	0	0.185197	31936	3	0.187283	9647360	0.003478
318723981	2829	156	1800.436537	31913	0	0.167585	31894	1	0.183148	9642698	0.003305
318699652	2993	148	1801.607755	32107	0	0.179356	31641	2	0.228863	9637877	0.003220
318704132	3241	173	1818.807357	31773	0	0.167296	31680	0	0.174135	9633031	0.003284
318720891	2920	159	1811.079736	31919	0	0.166698	31797	5	0.498358	9628106	0.003922
318726001	2855	139	1805.358018	31633	0	0.166668	32059	0	0.205079	9623290	0.004527
318718487	2805	146	1799.979461	32007	0	0.166667	31579	1	0.290469	9618607	0.004613
318731828	2735	129	1794.070239	31742	0	0.166667	32008	0	0.184999	9613765	0.004777
318721961	2785	143	1791.524975	31898	0	0.166667	31759	0	0.167575	9609025	0.004151
318703915	2751	152	1797.757018	32108	0	0.166667	32104	0	0.166712	9604180	0.003543
318711173	2932	146	1800.381363	31717	0	0.166667	31875	0	0.166669	9599352	0.003409
318717232	2871	143	1801.442611	31787	0	0.166667	31754	1	0.204382	9594604	0.003728
318701175	2691	136	1797.981340	31837	0	0.166667	31623	0	0.174511	9589797	0.003683
318711307	2506	130	1786.796514	31962	0	0.166667	31955	0	0.167055	9584961	0.003794
318727932	2595	129	1782.618843	31821	0	0.166667	31875	0	0.266839	9580248	0.003763
318721197	2292	107	1772.967145	32018	0	0.168700	31840	0	0.171632	9575448	0.003390
318727748	2357	104	1774.867458	31963	0	0.166767	31744	0	0.166913	9570656	0.002681
318728954	2584	121	1786.099371	31764	0	0.166672	31882	0	0.166679	9565843	0.002377
318699595	2622	110	1785.404568	32058	3	0.193354	31833	0	0.166667	9561103	0.001390
318730040	2472	126	1784.417403	32150	0	0.190117	31905	8	0.317076	9556282	0.001283
318733621	2731	152	1789.492968	31976	2	0.228978	31935	0	0.295091	9551529	0.001408
318713593	2602	134	1788.062306	31889	0	0.172961	31746	0	0.187099	9546724	0.001380
318713428	2754	141	1793.235744	31718	0	0.168111	31973	0	0.167679	9541920	0.001385
318734726	2796	151	1795.516449	31841	0	0.272557	31849	4	0.302477	9537169	0.000403
318736370	2772	143	1792.576141	31689	0	0.171915	31740	0	0.182730	9532455	0.000506
318713718	2807	151	1796.372630	31921	0	0.166927	31859	0	0.167463	9527760	0.000206
318700893	2713	137	1794.743155	31957	0	0.166680	31770	0	0.166706	9522955	0.000343
318695760	2927	137	1796.423165	32034	0	0.166667	31714	0	0.166669	9518257	0.000582
npatches	nstrain	runtime	dt	init_x	init_y	init_y_blood	init_z	init_S	beta0	beta1	beta2	beta3	mean_beta	B	d	delta	delta_blood	b[0]	mut	m	CTL	c	g	epsilon	k	het	lambda	rho	omega	x_max	patch.dyna	DELTA	A	VA
10000	1	100.000000	0.001000	21900	9499	5000000	0.001000	10000000	3.180615	2.510739	5.966146	3.723701	5	800000000	0.010000	1.000000	1.000000	80000	0.000050	0.004800	0	0.500000	0.000000	2.500000	19.000000	0.500000	0.000000	0.000000	0.000000	31872	0	10.000000	7.000000	1.000000
sus	inf	inf_blood	z	x[0]	y[0][0]	z[0]	x[1]	y[1][0]	z[1]	S[0]	synchrony
219000000	94990000	5000000	10.000000	21900	9499	0.001000	21900	9499	0.001000	10000000	0.000000
245274657	16287900	909969	3941.516320	27143	1230	0.394152	28081	1106	0.394152	9995084	0.000000
310661243	47592	2793	6218.251966	31275	0	0.522485	31602	2	0.543218	9990205	0.000000
318053339	952	41	2129.596809	32044	0	0.184302	31787	0	0.186725	9985226	0.000000
318664450	584	22	1718.824292	32066	0	0.167541	31816	0	0.167661	9980208	0.000000
318715170	545	46	1692.389416	31903	1	0.216079	31660	0	0.166716	9975333	0.000000
318729609	627	29	1691.855146	31904	0	0.169116	31746	0	0.166669	9970352	0.000000
318706496	743	39	1696.244792	31927	0	0.166788	31837	0	0.166667	9965448	0.000000
318728482	835	36	1701.383226	31821	0	0.166673	31746	0	0.166667	9960411	0.000000
318730154	638	40	1698.892296	31903	0	0.166667	31978	0	0.166667	9955350	0.000000
318724326	658	43	1695.910670	31762	0	0.166667	31924	0	0.166667	9950387	0.000000
318721177	731	42	1699.073754	31811	0	0.166667	31640	0	0.166667	9945355	0.000000
318739921	638	35	1695.307356	31943	0	0.166667	31738	0	0.166667	9940491	0.000000
318729491	581	32	1693.363113	32031	0	0.166667	31786	0	0.166667	9935527	0.000000
318700057	525	26	1692.602954	32144	0	0.166667	31766	0	0.166667	9930498	0.000000
318717558	412	24	1685.498501	31940	0	0.166667	31656	0	0.166667	9925546	0.000000
318728325	522	23	1688.962516	31976	0	0.166667	32027	0	0.166667	9920614	0.000000
318724525	536	28	1690.782591	31754	0	0.166667	31605	0	0.166667	9915754	0.000000
318716797	466	27	1690.484171	31884	0	0.166667	31750	0	0.166667	9910748	0.000000
318725980	464	25	1686.671608	31720	0	0.166667	31821	0	0.166667	9905744	0.000000
318724800	400	14	1687.884994	31837	0	0.166667	31935	0	0.166667	9900717	0.000000
318720845	564	38	1690.153972	32051	0	0.166667	31983	0	0.166667	9895720	0.000000
318738798	483	28	1688.889192	32050	0	0.166667	31942	0	0.166667	9890774	0.000000
318720266	499	28	1688.697875	32075	0	0.166667	31967	0	0.166667	9885838	0.000000
318698172	492	15	1686.996457	31714	0	0.166667	31630	0	0.166667	9880964	0.000000
318726044	613	25	1690.130828	31727	0	0.166667	32132	0	0.166667	9876082	0.000000
318735283	573	28	1691.672557	31901	0	0.166667	31798	0	0.166667	9871070	0.000000
318735402	466	25	1690.453920	32015	0	0.166667	31703	0	0.166667	9866122	0.000000
318712786	474	23	1687.441031	31908	0	0.166667	31676	0	0.166667	9861271	0.000000
318741213	456	23	1686.109835	31799	0	0.166667	31927	0	0.166667	9856367	0.000000
318731687	382	27	1684.839265	31796	0	0.166667	31860	0	0.166667	9851379	0.000000
318738896	434	25	1685.243057	31758	0	0.166667	31886	0	0.166667	9846471	0.000000
318738607	451	30	1685.947162	31656	0	0.166667	31830	0	0.166667	9841560	0.000000
318728941	591	32	1690.202800	31726	0	0.166667	31951	0	0.166667	9836753	0.000000
318736972	616	25	1691.812055	31951	0	0.166667	32036	0	0.166667	9831870	0.000000
318727689	540	38	1691.252109	31991	0	0.166667	31689	0	0.166667	9826896	0.000000
318718387	623	35	1693.852741	32001	0	0.166667	31787	0	0.166667	9821980	0.000000
318710507	710	35	1699.078536	31959	0	0.166667	32002	0	0.166667	9817212	0.000000
318720851	750	48	1697.543239	31953	0	0.166667	31778	0	0.166667	9812371	0.000000
318739897	769	44	1701.274160	31848	0	0.166667	31988	0	0.166667	9807458	0.000000
[truncated: 98 more rows]
