# Supplementary material for: Large Variations in HIV-1 Viral Load Explained by Shifting-Mosaic Metapopulation Dynamics
Source: PLoS Biol. 2016 Oct 5;14(10):e1002567. doi: 10.1371/journal.pbio.1002567 (PMC5051940; doi:10.1371/journal.pbio.1002567)
Supplement: S1 Data — Each file gives the output from the simulations indicated by the filename: low migration (ms1, db432); high migration (ms1, db1); very high migration (ms10, db1); number of patches (np); reservoir (storage); no reservoir (nostorage); CTL immigration model (CTLimmig); CTL proliferation model (CTLprolif); β¯ (beta1, beta2, …). Within each file, there are 21 simulations for (k = 0,1,..,20), and data is output each day. For measures of synchrony, the final entry should be used. See Methods and S1 Simulation Code for further details. (ZIP) [file pbio.1002567.s002.zip › S1_Data/ms1_np10000_nostorage_noPD_CTLimmig_db1_beta6.tsv]

npatches	nstrain	runtime	dt	init_x	init_y	init_y_blood	init_z	init_S	beta0	beta1	beta2	beta3	mean_beta	B	d	delta	delta_blood	b[0]	mut	m	CTL	c	g	epsilon	k	het	lambda	rho	omega	x_max	patch.dyna	DELTA	A	VA
10000	1	100.000000	0.001000	21900	9499	5000000	0.001000	10000000	6.120446	6.955670	6.885948	8.665080	6	800000000	0.010000	1.000000	1.000000	80000	0.000050	0.004800	0	0.500000	0.000000	2.500000	0.000000	0.500000	0.000000	0.000000	0.000000	31872	0	10.000000	7.000000	1.000000
sus	inf	inf_blood	z	x[0]	y[0][0]	z[0]	x[1]	y[1][0]	z[1]	S[0]	synchrony
219000000	94990000	5000000	10.000000	21900	9499	0.001000	21900	9499	0.001000	10000000	0.000000
91354913	387905732	19590516	3941.516320	8360	39143	0.394152	7395	40150	0.394152	9995013	0.000000
70019492	519827843	26433588	6325.803353	6404	52134	0.632580	5775	52752	0.632580	9989967	0.000000
64065613	575981221	29348852	7771.765723	5930	57797	0.777177	5365	58522	0.777177	9985052	0.000000
61876232	599716091	30575519	8648.676577	5637	60567	0.864868	5039	60861	0.864868	9979955	0.000000
61002871	609711791	31104983	9180.483393	5623	61345	0.918048	5053	61445	0.918048	9974984	0.000000
60625979	613933665	31318608	9503.000201	5599	61715	0.950300	4935	61997	0.950300	9970086	0.000000
60483619	615693728	31410246	9698.592075	5471	61968	0.969859	4910	62658	0.969859	9965126	0.000000
60426970	616459311	31434197	9817.209710	5570	62125	0.981721	5027	61876	0.981721	9960239	0.000000
60396982	616772839	31471188	9889.145947	5546	61867	0.988915	4967	62250	0.988915	9955270	0.000000
60389717	616864049	31478605	9932.772025	5487	62461	0.993277	4954	62407	0.993277	9950348	0.000000
60383586	616944173	31470763	9959.229270	5659	61829	0.995923	4918	62781	0.995923	9945452	0.000000
60369935	616949077	31471210	9975.274394	5588	62134	0.997527	5084	62356	0.997527	9940440	0.000000
60373617	616949900	31481454	9985.005037	5491	62556	0.998501	4965	62732	0.998501	9935352	0.000000
60380495	616969345	31483325	9990.906233	5606	62333	0.999091	5088	62510	0.999091	9930461	0.000000
60373261	617004665	31480408	9994.485041	5612	61452	0.999449	4933	62291	0.999449	9925523	0.000000
60366172	617007363	31483185	9996.655426	5526	62059	0.999666	4906	62833	0.999666	9920524	0.000000
60370889	616979530	31476188	9997.971667	5689	62342	0.999797	4856	62647	0.999797	9915713	0.000000
60372123	616968141	31475494	9998.769908	5571	62107	0.999877	4998	62442	0.999877	9910688	0.000000
60371051	616963159	31484652	9999.254005	5585	61656	0.999925	4947	62790	0.999925	9905857	0.000000
60377064	616982978	31471256	9999.547588	5491	62303	0.999955	4957	62381	0.999955	9900941	0.000000
60378769	616976566	31481265	9999.725632	5467	62042	0.999973	4905	62525	0.999973	9895937	0.000000
60368661	616983104	31478470	9999.833608	5487	61826	0.999983	4889	62236	0.999983	9891039	0.000000
60376487	616980042	31483740	9999.899091	5593	61881	0.999990	4962	62679	0.999990	9886025	0.000000
60376438	616982952	31487041	9999.938803	5507	62130	0.999994	4903	62642	0.999994	9881135	0.000000
60368254	617015931	31469034	9999.962887	5530	61897	0.999996	4948	62696	0.999996	9876245	0.000000
60379250	617003456	31472220	9999.977493	5532	62285	0.999998	4901	61979	0.999998	9871449	0.000000
60382755	616955476	31478346	9999.986350	5583	62049	0.999999	4916	62596	0.999999	9866468	0.000000
60381799	616940746	31483421	9999.991722	5629	62026	0.999999	4919	62220	0.999999	9861484	0.000000
60369692	616970030	31480586	9999.994980	5540	61963	0.999999	5064	62144	0.999999	9856590	0.000000
60385635	616980879	31478634	9999.996955	5559	62084	1.000000	4973	62327	1.000000	9851639	0.000000
60386205	616964787	31464107	9999.998154	5469	62037	1.000000	4901	62439	1.000000	9846712	0.000000
60371325	616977569	31481636	9999.998880	5506	62035	1.000000	4953	62174	1.000000	9841706	0.000000
60379249	616966346	31475158	9999.999321	5569	61828	1.000000	4937	62424	1.000000	9836803	0.000000
60368333	616994653	31472699	9999.999588	5548	62000	1.000000	4895	62699	1.000000	9831937	0.000000
60367345	616992055	31474662	9999.999750	5576	61996	1.000000	4888	62604	1.000000	9826951	0.000000
60370202	616998227	31486640	9999.999849	5447	62495	1.000000	5014	62041	1.000000	9822034	0.000000
60381224	616950579	31486773	9999.999908	5634	61790	1.000000	5022	62073	1.000000	9817065	0.000000
60374376	616975928	31473863	9999.999944	5640	61463	1.000000	4966	62299	1.000000	9812033	0.000000
60376450	616965934	31471004	9999.999966	5605	61937	1.000000	4951	62214	1.000000	9807178	0.000000
60370983	616992304	31485566	9999.999980	5512	62023	1.000000	4977	62104	1.000000	9802187	-1.#IND00
60377676	616982793	31479144	9999.999988	5588	61877	1.000000	4968	62692	1.000000	9797277	-0.009600
60373519	616978503	31472842	9999.999992	5600	62212	1.000000	4914	62398	1.000000	9792359	-0.020487
60382758	616968308	31477941	9999.999995	5501	62302	1.000000	4993	62182	1.000000	9787582	-0.008978
60381313	616953729	31482947	9999.999997	5584	61768	1.000000	4963	62311	1.000000	9782746	-0.008605
60374892	616947965	31470904	9999.999998	5480	61765	1.000000	4868	62593	1.000000	9777842	-0.009250
60375610	616983320	31482911	9999.999999	5552	62201	1.000000	4984	62231	1.000000	9772928	-0.007998
60367992	617005430	31482851	9999.999999	5476	62164	1.000000	4929	62501	1.000000	9767943	-0.009093
60371184	616993500	31482985	10000.000000	5632	62102	1.000000	4949	62408	1.000000	9763129	-0.008898
60383422	616986360	31472248	10000.000000	5556	62070	1.000000	4997	62408	1.000000	9758269	-0.004905
60382714	617006328	31474934	10000.000000	5510	62006	1.000000	4881	62678	1.000000	9753280	-0.001710
60382955	616989876	31473507	10000.000000	5563	62017	1.000000	4935	62153	1.000000	9748373	-0.000821
60378165	616998678	31486644	10000.000000	5593	61936	1.000000	4915	62562	1.000000	9743541	-0.001706
60368822	617001795	31476967	10000.000000	5431	62221	1.000000	4985	62758	1.000000	9738709	-0.001344
60377243	616999254	31476347	10000.000000	5535	61949	1.000000	4860	62504	1.000000	9733764	-0.002582
60376783	616985283	31478312	10000.000000	5519	62092	1.000000	4944	62658	1.000000	9728904	-0.002077
60380196	616966767	31473704	10000.000000	5581	61742	1.000000	4937	62719	1.000000	9724152	-0.000096
60384024	616956173	31478887	10000.000000	5487	62517	1.000000	4948	62531	1.000000	9719318	0.001704
60376503	616963211	31484964	10000.000000	5561	61748	1.000000	4857	62270	1.000000	9714623	0.000820
60375057	616970805	31480974	10000.000000	5506	62185	1.000000	4907	62397	1.000000	9709790	-0.000585
60382593	616956412	31470218	10000.000000	5549	62085	1.000000	4888	62902	1.000000	9705057	-0.000380
60371854	616973562	31483638	10000.000000	5645	62006	1.000000	5035	62484	1.000000	9700073	-0.000185
60385130	617007476	31487471	10000.000000	5640	61588	1.000000	4975	62846	1.000000	9695258	-0.001669
60370206	617005230	31488970	10000.000000	5565	61914	1.000000	4971	62625	1.000000	9690356	-0.001041
60377896	616978218	31480089	10000.000000	5649	61812	1.000000	4950	62133	1.000000	9685493	-0.000595
60374541	616991845	31475582	10000.000000	5607	62195	1.000000	4920	62696	1.000000	9680634	-0.000504
60371922	617005423	31474704	10000.000000	5581	62335	1.000000	4993	62185	1.000000	9675671	-0.000774
60379299	616974399	31488204	10000.000000	5499	62587	1.000000	5052	62421	1.000000	9670749	-0.000363
60369047	617011133	31480007	10000.000000	5431	62462	1.000000	4991	62477	1.000000	9665877	-0.000510
60379451	616980473	31478264	10000.000000	5519	61883	1.000000	4946	62333	1.000000	9661029	-0.001157
60374065	617000656	31485979	10000.000000	5532	61761	1.000000	4986	61840	1.000000	9656276	-0.002290
60360510	616998574	31478736	10000.000000	5511	62244	1.000000	4951	62653	1.000000	9651496	-0.001914
60379427	616987019	31481323	10000.000000	5516	62061	1.000000	4937	62390	1.000000	9646615	-0.001743
60378569	616959474	31477270	10000.000000	5612	62221	1.000000	4963	62496	1.000000	9641808	-0.001473
60375550	616960474	31469270	10000.000000	5552	61773	1.000000	4935	62752	1.000000	9637123	-0.001384
60381852	616953047	31475962	10000.000000	5524	61892	1.000000	5016	62127	1.000000	9632277	-0.001409
60387842	616973681	31470125	10000.000000	5482	62096	1.000000	4975	62187	1.000000	9627476	-0.001453
60377032	616993444	31482625	10000.000000	5687	61925	1.000000	5010	62603	1.000000	9622587	-0.001235
60365038	616994304	31479464	10000.000000	5595	61887	1.000000	5089	62190	1.000000	9617889	-0.001399
60382481	616967047	31484856	10000.000000	5574	62196	1.000000	4964	62244	1.000000	9613153	-0.000951
60372338	616980329	31477017	10000.000000	5523	61991	1.000000	4921	62630	1.000000	9608327	-0.002175
60374377	616949903	31481282	10000.000000	5571	62154	1.000000	4873	62738	1.000000	9603548	-0.002023
60381094	616967558	31472780	10000.000000	5558	61674	1.000000	4975	62518	1.000000	9598742	-0.002138
60380498	616975229	31471968	10000.000000	5598	62404	1.000000	4967	62678	1.000000	9593975	-0.001666
60378844	616921218	31464667	10000.000000	5548	62204	1.000000	4912	62609	1.000000	9589198	-0.001226
60371006	616951001	31474291	10000.000000	5592	61969	1.000000	5071	61964	1.000000	9584431	-0.001008
60376069	616951120	31480210	10000.000000	5526	62099	1.000000	4998	62351	1.000000	9579668	-0.001039
60384467	616972800	31479130	10000.000000	5541	62191	1.000000	4982	62354	1.000000	9574919	-0.001056
60368858	616977407	31477765	10000.000000	5364	62408	1.000000	4931	62112	1.000000	9570235	-0.000995
60380372	616962223	31469437	10000.000000	5603	61685	1.000000	4979	62267	1.000000	9565388	-0.000951
60371909	616967426	31479590	10000.000000	5500	62252	1.000000	4982	62425	1.000000	9560573	-0.000775
60369663	616983193	31487430	10000.000000	5633	61674	1.000000	4943	61961	1.000000	9555805	-0.001203
60380812	616945419	31473736	10000.000000	5524	62147	1.000000	4956	62344	1.000000	9551105	-0.001900
60374729	616963712	31481233	10000.000000	5522	62084	1.000000	4996	62571	1.000000	9546344	-0.002204
60384442	616932374	31478202	10000.000000	5564	62222	1.000000	4963	62250	1.000000	9541516	-0.001916
60381888	616948641	31476777	10000.000000	5580	61753	1.000000	4955	62472	1.000000	9536684	-0.001875
60383965	616960993	31480819	10000.000000	5600	62253	1.000000	4970	62975	1.000000	9531931	-0.001934
60380881	616988383	31479630	10000.000000	5580	62112	1.000000	4927	62534	1.000000	9527162	-0.001769
60376354	616949562	31478392	10000.000000	5552	62357	1.000000	4898	62642	1.000000	9522379	-0.001526
60378712	616970833	31478772	10000.000000	5536	62099	1.000000	4874	62689	1.000000	9517590	-0.001824
npatches	nstrain	runtime	dt	init_x	init_y	init_y_blood	init_z	init_S	beta0	beta1	beta2	beta3	mean_beta	B	d	delta	delta_blood	b[0]	mut	m	CTL	c	g	epsilon	k	het	lambda	rho	omega	x_max	patch.dyna	DELTA	A	VA
10000	1	100.000000	0.001000	21900	9499	5000000	0.001000	10000000	8.205323	3.135743	7.508171	7.475894	6	800000000	0.010000	1.000000	1.000000	80000	0.000050	0.004800	0	0.500000	0.000000	2.500000	1.000000	0.500000	0.000000	0.000000	0.000000	31872	0	10.000000	7.000000	1.000000
sus	inf	inf_blood	z	x[0]	y[0][0]	z[0]	x[1]	y[1][0]	z[1]	S[0]	synchrony
219000000	94990000	5000000	10.000000	21900	9499	0.001000	21900	9499	0.001000	10000000	0.000000
99641499	334245704	16953197	3941.516320	7049	35243	0.394152	15708	29870	0.394152	9995085	0.000000
91590016	352238223	17999315	6325.803353	6761	36544	0.632580	13928	32236	0.632580	9990036	0.000000
97527028	319182030	16312137	7771.765723	7219	33502	0.777177	14631	28920	0.777177	9984980	0.000000
103985237	290848456	14860489	8648.676577	7654	30940	0.864868	15383	26334	0.864868	9979786	0.000000
108599114	273144721	13946169	9180.483393	7903	29149	0.918048	16281	24363	0.918048	9974819	0.000000
111543347	262775558	13413655	9503.000201	8156	28228	0.950300	16567	23223	0.950300	9969936	0.000000
113313694	256789015	13105124	9698.592075	8463	27055	0.969859	17020	22316	0.969859	9964994	0.000000
114390540	253293460	12918938	9817.209710	8556	26890	0.981721	16988	22109	0.981721	9960049	0.000000
115021397	251222249	12820698	9889.145947	8393	26746	0.988915	17174	22125	0.988915	9955068	0.000000
115403609	249976699	12753090	9932.772025	8534	26764	0.993277	17358	21673	0.993277	9950129	0.000000
115643182	249203654	12709827	9959.229270	8624	26661	0.995923	17159	21776	0.995923	9945165	0.000000
115801266	248749683	12696104	9975.274394	8579	26409	0.997527	17256	21662	0.997527	9940096	0.000000
115869609	248499976	12683643	9985.005037	8556	26567	0.998501	17316	21452	0.998501	9935001	0.000000
115916789	248359468	12667862	9990.906233	8510	26728	0.999091	17315	21605	0.999091	9929957	0.000000
115940852	248249266	12672818	9994.485041	8576	26595	0.999449	17299	21590	0.999449	9925138	0.000000
115951780	248210436	12659404	9996.655426	8492	26580	0.999666	17086	21768	0.999666	9920195	0.000000
115988677	248130128	12660353	9997.971667	8710	26551	0.999797	17082	21999	0.999797	9915246	0.000000
115986749	248126486	12660009	9998.769908	8580	26562	0.999877	17295	21606	0.999877	9910287	0.000000
115992610	248125018	12658924	9999.254005	8550	26447	0.999925	17359	21550	0.999925	9905233	0.000000
115989627	248117709	12658690	9999.547588	8516	26191	0.999955	17099	21880	0.999955	9900134	0.000000
115993786	248120413	12657997	9999.725632	8647	26431	0.999973	17183	21726	0.999973	9895206	0.000000
115978659	248112687	12658458	9999.833608	8606	26523	0.999983	17233	21694	0.999983	9890243	0.000000
115993284	248123368	12655781	9999.899091	8638	26184	0.999990	17060	22024	0.999990	9885356	0.000000
115996442	248096634	12658833	9999.938803	8697	26421	0.999994	17124	21885	0.999994	9880385	0.000000
115995394	248101728	12657070	9999.962887	8677	26351	0.999996	17226	21589	0.999996	9875515	0.000000
115987818	248106209	12652445	9999.977493	8508	26737	0.999998	17246	21714	0.999998	9870661	0.000000
115978752	248116488	12663710	9999.986350	8620	26422	0.999999	17309	21691	0.999999	9865618	0.000000
116014713	248079675	12654572	9999.991722	8576	26361	0.999999	17202	21689	0.999999	9860780	0.000000
116012199	248076531	12654116	9999.994980	8462	26832	0.999999	17263	21424	0.999999	9855808	0.000000
116005622	248094766	12658425	9999.996955	8491	26331	1.000000	17180	21729	1.000000	9850939	0.000000
115980806	248133343	12658392	9999.998154	8523	26470	1.000000	17213	21428	1.000000	9846104	0.000000
115990887	248139661	12655130	9999.998880	8672	26281	1.000000	17344	21640	1.000000	9841208	0.000000
115998805	248106770	12665471	9999.999321	8657	26579	1.000000	17310	21762	1.000000	9836305	0.000000
115997013	248112984	12659433	9999.999588	8521	26255	1.000000	17185	21894	1.000000	9831386	0.000000
115996916	248105807	12660011	9999.999750	8444	26570	1.000000	17104	21926	1.000000	9826552	0.000000
116001350	248093493	12657789	9999.999849	8423	26540	1.000000	17065	21791	1.000000	9821538	0.000000
116009425	248096644	12654436	9999.999908	8546	26472	1.000000	17234	21963	1.000000	9816659	0.000000
115985544	248091109	12664116	9999.999944	8704	26281	1.000000	17270	21661	1.000000	9811827	0.000000
116003252	248071273	12652473	9999.999966	8503	26649	1.000000	17047	21879	1.000000	9806873	0.000000
115982723	248107337	12657506	9999.999980	8490	26721	1.000000	17209	21921	1.000000	9801953	-1.#IND00
115999112	248114635	12656723	9999.999988	8543	26615	1.000000	17244	21583	1.000000	9797110	0.000000
115992525	248060410	12655948	9999.999992	8721	26302	1.000000	17376	21597	1.000000	9792240	0.001680
115993784	248099536	12656820	9999.999995	8622	26327	1.000000	17241	21588	1.000000	9787355	-0.001145
115990953	248104472	12665679	9999.999997	8632	26208	1.000000	17131	21720	1.000000	9782484	-0.000853
115987619	248114877	12659947	9999.999998	8525	26786	1.000000	17298	21542	1.000000	9777677	-0.001380
115994882	248104216	12658505	9999.999999	8708	26386	1.000000	17318	21792	1.000000	9772715	0.000219
115990051	248105711	12656755	9999.999999	8600	26542	1.000000	17112	21927	1.000000	9767783	-0.000040
116009107	248077185	12655631	10000.000000	8587	26705	1.000000	17392	21649	1.000000	9762816	0.000417
115995451	248133249	12657045	10000.000000	8553	26441	1.000000	17395	21562	1.000000	9757944	0.000861
116013699	248084643	12658412	10000.000000	8654	26505	1.000000	17410	21450	1.000000	9753013	0.000633
115998935	248114807	12662293	10000.000000	8560	26482	1.000000	17381	21856	1.000000	9748153	-0.003687
115996994	248086482	12658006	10000.000000	8473	26819	1.000000	17029	22029	1.000000	9743429	-0.003759
116002701	248082747	12658486	10000.000000	8556	26324	1.000000	17167	21623	1.000000	9738484	-0.003664
115991024	248113417	12663065	10000.000000	8594	26495	1.000000	17296	21512	1.000000	9733652	-0.003963
115985980	248099498	12659043	10000.000000	8641	26345	1.000000	16931	21689	1.000000	9728729	-0.003693
115984186	248100647	12657532	10000.000000	8551	26616	1.000000	17424	21504	1.000000	9723898	-0.003534
116001157	248083166	12658321	10000.000000	8589	26572	1.000000	17409	21128	1.000000	9719021	-0.002470
115994691	248063793	12655235	10000.000000	8578	26620	1.000000	17386	21463	1.000000	9714130	-0.001733
115991829	248088727	12657057	10000.000000	8596	26477	1.000000	17399	21453	1.000000	9709346	-0.001500
115996821	248091973	12657773	10000.000000	8704	26183	1.000000	17034	22030	1.000000	9704425	0.000962
115999582	248079867	12663148	10000.000000	8538	26344	1.000000	17310	21716	1.000000	9699648	0.003337
116007792	248079017	12655391	10000.000000	8524	26567	1.000000	17373	21500	1.000000	9694806	0.001996
115995607	248090542	12651444	10000.000000	8595	26325	1.000000	17287	21710	1.000000	9689930	0.001654
115985631	248115975	12654650	10000.000000	8457	26583	1.000000	17216	21540	1.000000	9685041	0.001045
115994866	248081588	12654358	10000.000000	8624	26274	1.000000	17160	21827	1.000000	9680141	0.002579
116004161	248075379	12655278	10000.000000	8591	26455	1.000000	17138	21503	1.000000	9675409	0.001087
115990497	248100106	12661427	10000.000000	8702	26647	1.000000	17167	21760	1.000000	9670521	0.001096
115987151	248087457	12660904	10000.000000	8430	26661	1.000000	17191	21899	1.000000	9665552	0.001154
115996828	248100031	12657264	10000.000000	8602	26622	1.000000	17113	21393	1.000000	9660759	0.000489
116002916	248094166	12658160	10000.000000	8508	26640	1.000000	17248	21343	1.000000	9655814	0.000420
116005121	248097789	12660645	10000.000000	8710	26178	1.000000	17236	21625	1.000000	9650887	0.000241
115984399	248099451	12663909	10000.000000	8450	26676	1.000000	17295	21416	1.000000	9646148	0.000346
115989026	248109727	12664084	10000.000000	8561	26533	1.000000	17215	21704	1.000000	9641215	-0.000104
115989548	248105280	12660589	10000.000000	8655	26653	1.000000	16851	22085	1.000000	9636414	0.000035
116004027	248080654	12653519	10000.000000	8581	26351	1.000000	17356	21700	1.000000	9631593	0.000645
115999767	248096493	12658823	10000.000000	8555	26543	1.000000	17086	21788	1.000000	9626720	-0.000224
115991840	248105868	12658365	10000.000000	8540	26591	1.000000	17155	21844	1.000000	9621840	-0.000151
115998725	248087125	12660517	10000.000000	8583	26776	1.000000	17309	21559	1.000000	9617080	-0.000442
115989522	248111366	12651078	10000.000000	8635	26416	1.000000	17106	21650	1.000000	9612298	-0.000500
115983183	248125432	12654668	10000.000000	8636	26302	1.000000	17117	21634	1.000000	9607557	-0.000392
115999136	248086916	12663248	10000.000000	8583	26399	1.000000	17042	21799	1.000000	9602827	0.000136
115995117	248096086	12650522	10000.000000	8523	26314	1.000000	17341	21536	1.000000	9598009	0.000346
116010608	248069863	12657962	10000.000000	8546	26304	1.000000	17183	21599	1.000000	9593173	0.000560
116008533	248105650	12657474	10000.000000	8511	26742	1.000000	17231	21677	1.000000	9588384	0.001298
115980013	248121756	12658422	10000.000000	8467	26422	1.000000	17098	21518	1.000000	9583666	0.001139
115990196	248091022	12654736	10000.000000	8540	26420	1.000000	17259	21826	1.000000	9578748	0.000880
115993352	248080700	12655926	10000.000000	8614	26360	1.000000	17360	21709	1.000000	9573923	0.000708
116000742	248100502	12661584	10000.000000	8527	26477	1.000000	17325	21678	1.000000	9569099	0.000782
115986410	248100095	12662853	10000.000000	8591	26486	1.000000	17296	21580	1.000000	9564276	0.000910
115992130	248083919	12655987	10000.000000	8689	26420	1.000000	17305	21614	1.000000	9559538	0.000912
115996537	248105182	12652617	10000.000000	8549	26511	1.000000	17273	21485	1.000000	9554803	0.000734
115998083	248065316	12657383	10000.000000	8597	26357	1.000000	17414	21315	1.000000	9549985	0.000709
115986370	248101465	12665416	10000.000000	8638	26414	1.000000	17235	21739	1.000000	9545292	0.000776
116003473	248096237	12657801	10000.000000	8481	26421	1.000000	17150	21755	1.000000	9540508	0.000539
115994000	248066444	12654609	10000.000000	8591	26576	1.000000	17289	21631	1.000000	9535781	0.000323
115992630	248100818	12653469	10000.000000	8502	26633	1.000000	17247	21586	1.000000	9531052	0.000693
115995309	248091608	12655903	10000.000000	8562	26440	1.000000	17215	21581	1.000000	9526293	0.000436
116007275	248079832	12653298	10000.000000	8689	26399	1.000000	17264	21696	1.000000	9521556	0.000488
115985611	248111809	12658939	10000.000000	8678	26249	1.000000	17225	21962	1.000000	9516774	0.000383
npatches	nstrain	runtime	dt	init_x	init_y	init_y_blood	init_z	init_S	beta0	beta1	beta2	beta3	mean_beta	B	d	delta	delta_blood	b[0]	mut	m	CTL	c	g	epsilon	k	het	lambda	rho	omega	x_max	patch.dyna	DELTA	A	VA
10000	1	100.000000	0.001000	21900	9499	5000000	0.001000	10000000	3.706773	5.481741	7.189229	6.605419	6	800000000	0.010000	1.000000	1.000000	80000	0.000050	0.004800	0	0.500000	0.000000	2.500000	2.000000	0.500000	0.000000	0.000000	0.000000	31872	0	10.000000	7.000000	1.000000
sus	inf	inf_blood	z	x[0]	y[0][0]	z[0]	x[1]	y[1][0]	z[1]	S[0]	synchrony
219000000	94990000	5000000	10.000000	21900	9499	0.001000	21900	9499	0.001000	10000000	0.000000
108394987	287692877	14653740	3941.516320	14752	26480	0.394152	10988	28780	0.394152	9995006	0.000000
114949433	242660009	12450006	6325.803353	15300	22223	0.632580	11587	24335	0.632580	9990051	0.000000
133514207	188383040	9655176	7771.765723	17491	16910	0.777177	13620	18682	0.777177	9985091	0.000000
147713418	158304291	8098956	8648.676577	19114	13430	0.864868	15179	15474	0.864868	9980091	0.000000
156517720	142758426	7298435	9180.483393	20231	12115	0.918048	15990	14212	0.918048	9975146	0.000000
161710857	134358824	6858975	9503.000201	20963	10970	0.950300	16835	13114	0.950300	9970058	0.000000
164843146	129617007	6618802	9698.592075	21317	10557	0.969859	17134	12633	0.969859	9964979	0.000000
166663274	126871425	6481105	9817.209710	21557	10368	0.981721	17156	12452	0.981721	9959952	0.000000
167765481	125232101	6394101	9889.145947	21637	10326	0.988915	17153	12407	0.988915	9954991	0.000000
168428580	124291637	6340887	9932.772025	21574	10314	0.993277	17251	12295	0.993277	9950028	0.000000
168859263	123679296	6310885	9959.229270	21682	10048	0.995923	17509	12023	0.995923	9945001	0.000000
169102273	123325414	6290990	9975.274394	21501	10301	0.997527	17501	12215	0.997527	9940064	0.000000
169264044	123102740	6280619	9985.005037	21640	10117	0.998501	17389	12232	0.998501	9935087	0.000000
169349131	122974947	6274109	9990.906233	21673	10164	0.999091	17486	11936	0.999091	9930101	0.000000
169400057	122908715	6269964	9994.485041	21735	10242	0.999449	17572	12021	0.999449	9925173	0.000000
169428335	122863325	6267794	9996.655426	21759	10106	0.999666	17498	12149	0.999666	9920244	0.000000
169434039	122850435	6263211	9997.971667	21781	10135	0.999797	17584	12067	0.999797	9915104	0.000000
169461766	122807465	6261686	9998.769908	21902	9952	0.999877	17428	11966	0.999877	9910247	0.000000
169462888	122785079	6268254	9999.254005	21846	10159	0.999925	17494	12003	0.999925	9905311	0.000000
169487527	122793205	6260585	9999.547588	21739	10217	0.999955	17473	11994	0.999955	9900276	0.000000
169486433	122773743	6264454	9999.725632	21673	10277	0.999973	17398	12133	0.999973	9895356	0.000000
169462802	122803703	6265468	9999.833608	21877	9974	0.999983	17300	12187	0.999983	9890428	0.000000
169486864	122773441	6263145	9999.899091	21706	10253	0.999990	17461	11901	0.999990	9885491	0.000000
169489491	122736860	6266317	9999.938803	21745	10147	0.999994	17318	12176	0.999994	9880594	0.000000
169520094	122733698	6261147	9999.962887	21787	10050	0.999996	17568	11888	0.999996	9875637	0.000000
169489619	122771405	6266006	9999.977493	21658	10003	0.999998	17452	12024	0.999998	9870790	0.000000
169519662	122744479	6262517	9999.986350	21750	10231	0.999999	17257	12271	0.999999	9865887	0.000000
169494972	122774351	6262937	9999.991722	21693	10176	0.999999	17585	11868	0.999999	9860902	0.000000
169484714	122785019	6259084	9999.994980	21445	10267	0.999999	17272	12321	0.999999	9856009	0.000000
169475289	122788253	6263907	9999.996955	21696	10140	1.000000	17507	11809	1.000000	9850980	0.000000
169485216	122766094	6267450	9999.998154	21596	10205	1.000000	17494	12185	1.000000	9846132	0.000000
169493179	122776751	6264677	9999.998880	21662	9995	1.000000	17701	11996	1.000000	9841210	0.000000
169501529	122756291	6263257	9999.999321	21496	10004	1.000000	17218	12081	1.000000	9836342	0.000000
169477167	122757654	6263000	9999.999588	21570	10319	1.000000	17653	11871	1.000000	9831447	0.000000
169487555	122773519	6260072	9999.999750	21712	10092	1.000000	17533	11920	1.000000	9826411	0.000000
169490448	122792023	6266256	9999.999849	21650	10059	1.000000	17633	11948	1.000000	9821507	0.000000
169462158	122807225	6264835	9999.999908	21557	10348	1.000000	17379	12188	1.000000	9816572	0.000000
169486923	122779880	6265564	9999.999944	21785	10092	1.000000	17216	12167	1.000000	9811712	0.000000
169488520	122773509	6263790	9999.999966	21774	10266	1.000000	17182	12027	1.000000	9806779	0.000000
169492350	122753548	6261856	9999.999980	21816	9991	1.000000	17432	12219	1.000000	9802027	-1.#IND00
169494212	122764324	6267713	9999.999988	21608	10398	1.000000	17378	12192	1.000000	9797125	-0.009600
169522334	122758834	6264807	9999.999992	21623	10158	1.000000	17568	11899	1.000000	9792208	-0.002685
169499896	122766421	6259246	9999.999995	21624	10172	1.000000	17488	12040	1.000000	9787396	0.000825
169511360	122741418	6268776	9999.999997	21639	10082	1.000000	17564	11853	1.000000	9782573	0.002192
169486303	122783643	6262279	9999.999998	21867	10050	1.000000	17394	12022	1.000000	9777648	0.004428
169471269	122794416	6264111	9999.999999	21692	10176	1.000000	17423	12041	1.000000	9772657	0.003906
169496867	122756466	6262159	9999.999999	21684	10238	1.000000	17366	11964	1.000000	9767734	0.003649
169501162	122757693	6261617	10000.000000	21786	10164	1.000000	17660	11921	1.000000	9762793	0.002136
169504903	122753221	6265921	10000.000000	21486	10364	1.000000	17629	12144	1.000000	9757969	0.002939
169468151	122796370	6265594	10000.000000	21697	10252	1.000000	17348	12094	1.000000	9753141	0.003522
169501613	122732904	6264080	10000.000000	21562	10225	1.000000	17450	11968	1.000000	9748346	0.002925
169509476	122746472	6261078	10000.000000	21542	9926	1.000000	17329	12040	1.000000	9743468	0.002391
169494875	122775737	6263849	10000.000000	21633	9969	1.000000	17541	12137	1.000000	9738478	0.006798
169438463	122803718	6265775	10000.000000	21728	10132	1.000000	17191	12183	1.000000	9733516	0.006456
169500832	122759324	6258220	10000.000000	21733	9930	1.000000	17465	12102	1.000000	9728613	0.005863
169502060	122755411	6266010	10000.000000	21739	10317	1.000000	17444	12020	1.000000	9723807	0.006057
169494949	122767650	6262474	10000.000000	21549	10104	1.000000	17272	12411	1.000000	9718894	0.005632
169502469	122760173	6263181	10000.000000	21651	10090	1.000000	17575	11998	1.000000	9714046	0.004756
169478146	122781731	6263833	10000.000000	21728	10187	1.000000	17426	12095	1.000000	9709234	0.003560
169486826	122758286	6257930	10000.000000	21717	10311	1.000000	17598	11970	1.000000	9704308	0.003338
169483903	122790675	6265584	10000.000000	21725	9878	1.000000	17405	12156	1.000000	9699452	0.004663
169469930	122803971	6266459	10000.000000	21863	9923	1.000000	17521	11991	1.000000	9694767	0.005042
169494356	122782416	6268804	10000.000000	21858	9949	1.000000	17285	12247	1.000000	9689843	0.004484
169477387	122774785	6261776	10000.000000	21884	10189	1.000000	17311	12231	1.000000	9684892	0.005337
169491932	122759214	6265365	10000.000000	21552	10182	1.000000	17476	12277	1.000000	9680068	0.005820
169487190	122774675	6260941	10000.000000	21606	10076	1.000000	17483	12087	1.000000	9675115	0.005353
169487319	122776035	6263688	10000.000000	21743	9977	1.000000	17442	12113	1.000000	9670232	0.005706
169498113	122767473	6256972	10000.000000	21655	10201	1.000000	17420	12101	1.000000	9665479	0.005655
169471312	122778607	6259664	10000.000000	21679	10000	1.000000	17400	12195	1.000000	9660554	0.004821
169493863	122745819	6264612	10000.000000	21475	10476	1.000000	17439	11909	1.000000	9655752	0.004593
169502207	122774709	6266458	10000.000000	21540	10159	1.000000	17415	12019	1.000000	9650937	0.004481
169478218	122783946	6266432	10000.000000	21858	9976	1.000000	17570	11919	1.000000	9646148	0.004897
169507595	122739017	6267248	10000.000000	21739	10182	1.000000	17354	12210	1.000000	9641284	0.004698
169507507	122759298	6261844	10000.000000	21737	10011	1.000000	17420	11954	1.000000	9636476	0.004671
169494437	122789708	6266883	10000.000000	21746	10158	1.000000	17488	12071	1.000000	9631651	0.004610
169479115	122771697	6262799	10000.000000	21634	10086	1.000000	17728	11964	1.000000	9626861	0.003718
169484684	122788370	6265694	10000.000000	21506	10252	1.000000	17453	12085	1.000000	9622043	0.003493
169468203	122780623	6265492	10000.000000	21531	10347	1.000000	17427	11993	1.000000	9617189	0.003288
169474513	122794411	6266764	10000.000000	21829	10020	1.000000	17424	12067	1.000000	9612280	0.003041
169479615	122781817	6268384	10000.000000	21536	10198	1.000000	17304	12176	1.000000	9607482	0.002881
169457399	122796503	6259303	10000.000000	21696	10139	1.000000	17414	11932	1.000000	9602528	0.002439
169490999	122776881	6264817	10000.000000	21681	10166	1.000000	17200	12195	1.000000	9597735	0.001934
169461537	122790715	6269895	10000.000000	21614	10173	1.000000	17474	11956	1.000000	9592915	0.002147
169487775	122789866	6264001	10000.000000	21489	10280	1.000000	17515	11832	1.000000	9588092	0.001977
169490067	122797230	6260678	10000.000000	21733	9925	1.000000	17469	11896	1.000000	9583334	0.001100
169470651	122776949	6264059	10000.000000	21685	10309	1.000000	17307	12158	1.000000	9578438	0.000680
169504420	122751994	6265131	10000.000000	21531	10110	1.000000	17423	12079	1.000000	9573583	0.000784
169492098	122760034	6262400	10000.000000	21930	9889	1.000000	17526	12023	1.000000	9568757	0.000807
169486511	122779894	6265255	10000.000000	21731	10113	1.000000	17401	12160	1.000000	9563976	0.000967
169481157	122788808	6263413	10000.000000	22091	9805	1.000000	17435	12095	1.000000	9559287	0.001265
169497237	122743958	6263636	10000.000000	21719	10056	1.000000	17390	12131	1.000000	9554537	0.001581
169489075	122778787	6263022	10000.000000	21719	10082	1.000000	17183	12117	1.000000	9549843	0.001513
169494016	122774736	6262408	10000.000000	21593	10164	1.000000	17259	12128	1.000000	9545033	0.001764
169480178	122763499	6264057	10000.000000	21839	10168	1.000000	17578	11949	1.000000	9540273	0.001733
169503376	122729330	6266914	10000.000000	21798	10227	1.000000	17311	12275	1.000000	9535480	0.001701
169493259	122759811	6258626	10000.000000	21748	9951	1.000000	17469	12031	1.000000	9530756	0.001464
169471460	122782955	6263654	10000.000000	21772	9907	1.000000	17591	11767	1.000000	9525935	0.001412
169524663	122750129	6263307	10000.000000	21664	10157	1.000000	17555	12090	1.000000	9521230	0.001417
169497453	122786433	6266752	10000.000000	21752	10052	1.000000	17688	11942	1.000000	9516404	0.001372
npatches	nstrain	runtime	dt	init_x	init_y	init_y_blood	init_z	init_S	beta0	beta1	beta2	beta3	mean_beta	B	d	delta	delta_blood	b[0]	mut	m	CTL	c	g	epsilon	k	het	lambda	rho	omega	x_max	patch.dyna	DELTA	A	VA
10000	1	100.000000	0.001000	21900	9499	5000000	0.001000	10000000	5.141860	6.783099	6.586166	5.127175	6	800000000	0.010000	1.000000	1.000000	80000	0.000050	0.004800	0	0.500000	0.000000	2.500000	3.000000	0.500000	0.000000	0.000000	0.000000	31872	0	10.000000	7.000000	1.000000
sus	inf	inf_blood	z	x[0]	y[0][0]	z[0]	x[1]	y[1][0]	z[1]	S[0]	synchrony
219000000	94990000	5000000	10.000000	21900	9499	0.001000	21900	9499	0.001000	10000000	0.000000
116279975	248832281	12734819	3941.516320	12496	24430	0.394152	10053	25674	0.394152	9994929	0.000000
137961888	169914466	8753374	6325.803353	14697	16593	0.632580	12620	17449	0.632580	9989944	0.000000
167960285	115527909	5929974	7771.765723	18127	10876	0.777177	14992	12274	0.777177	9984655	0.000000
188103025	90553353	4633341	8648.676577	20232	8393	0.864868	17299	9733	0.864868	9979550	0.000000
199905470	78415679	4008782	9180.483393	21839	7151	0.918048	18308	8542	0.918048	9974546	0.000000
206845389	71905257	3672164	9503.000201	22414	6350	0.950300	19095	8035	0.950300	9969445	0.000000
210975550	68228891	3485267	9698.592075	22847	6167	0.969859	19251	7594	0.969859	9964557	0.000000
213496325	66044648	3370275	9817.209710	22969	5943	0.981721	19632	7286	0.981721	9959551	0.000000
214951032	64800734	3304260	9889.145947	23012	5985	0.988915	19767	7130	0.988915	9954651	0.000000
215885687	64024301	3269925	9932.772025	22993	5893	0.993277	19929	7023	0.993277	9949699	0.000000
216444719	63542522	3240883	9959.229270	23501	5496	0.995923	19848	7042	0.995923	9944747	0.000000
216800375	63267221	3227277	9975.274394	23534	5631	0.997527	19874	6979	0.997527	9939934	0.000000
217000152	63093927	3220385	9985.005037	23280	5534	0.998501	20104	6754	0.998501	9934939	0.000000
217120459	63011319	3216051	9990.906233	23358	5557	0.999091	19900	7176	0.999091	9930062	0.000000
217169389	62949487	3211942	9994.485041	23389	5759	0.999449	20001	7077	0.999449	9925110	0.000000
217219247	62919379	3210957	9996.655426	23481	5522	0.999666	20199	6696	0.999666	9920205	0.000000
217252166	62882436	3211404	9997.971667	23542	5505	0.999797	20139	6966	0.999797	9915276	0.000000
217253323	62862485	3206129	9998.769908	23503	5558	0.999877	19932	7003	0.999877	9910318	0.000000
217296492	62849169	3208620	9999.254005	23535	5594	0.999925	20080	6944	0.999925	9905256	0.000000
217277738	62850524	3208042	9999.547588	23178	5475	0.999955	20040	6909	0.999955	9900382	0.000000
217307963	62840959	3205418	9999.725632	23338	5649	0.999973	20114	7056	0.999973	9895493	0.000000
217286203	62835538	3206394	9999.833608	23333	5719	0.999983	20106	6903	0.999983	9890547	0.000000
217301319	62848669	3208555	9999.899091	23301	5628	0.999990	20305	6722	0.999990	9885655	0.000000
217278493	62861225	3205838	9999.938803	23524	5585	0.999994	20267	6853	0.999994	9880528	0.000000
217289694	62846186	3207823	9999.962887	23514	5437	0.999996	20119	6874	0.999996	9875639	0.000000
217305212	62826290	3205433	9999.977493	23179	5719	0.999998	20059	6984	0.999998	9870771	0.000000
217296367	62849846	3205406	9999.986350	23256	5602	0.999999	20140	7116	0.999999	9865799	0.000000
217286399	62839542	3202973	9999.991722	23620	5457	0.999999	19879	6945	0.999999	9860883	0.000000
217280727	62857420	3205643	9999.994980	23550	5704	0.999999	20128	6949	0.999999	9855829	0.000000
217290016	62850616	3206909	9999.996955	23331	5552	1.000000	19908	6990	1.000000	9850948	0.000000
217281190	62858409	3207253	9999.998154	23358	5547	1.000000	20082	6902	1.000000	9846056	0.000000
217260535	62869768	3207092	9999.998880	23364	5515	1.000000	19999	7017	1.000000	9841181	0.000000
217303900	62851762	3206480	9999.999321	23594	5508	1.000000	20182	6918	1.000000	9836335	0.000000
217299702	62845177	3207103	9999.999588	23512	5491	1.000000	20055	6851	1.000000	9831407	0.000000
217287737	62866515	3209289	9999.999750	23382	5670	1.000000	20193	6720	1.000000	9826470	0.000000
217260421	62850752	3206832	9999.999849	23489	5485	1.000000	20226	6950	1.000000	9821568	0.000000
217286241	62857915	3206306	9999.999908	23491	5524	1.000000	20098	6947	1.000000	9816768	0.000000
217284433	62852006	3207879	9999.999944	23298	5594	1.000000	20025	6982	1.000000	9811812	0.000000
217309349	62838056	3209238	9999.999966	23423	5412	1.000000	19870	7034	1.000000	9806960	0.000000
217310034	62839583	3205404	9999.999980	23713	5586	1.000000	20017	6864	1.000000	9801966	-1.#IND00
217299047	62833193	3205105	9999.999988	23518	5624	1.000000	20011	6910	1.000000	9797131	0.006400
217329843	62834059	3208847	9999.999992	23499	5631	1.000000	20238	6807	1.000000	9792168	0.009118
217309593	62831073	3206328	9999.999995	23244	5734	1.000000	20093	6900	1.000000	9787351	0.011177
217291542	62850519	3206664	9999.999997	23385	5744	1.000000	19880	7109	1.000000	9782426	0.007382
217275035	62860100	3207641	9999.999998	23199	5577	1.000000	20400	6520	1.000000	9777560	0.008353
217305220	62837107	3207972	9999.999999	23433	5549	1.000000	20188	6975	1.000000	9772602	0.004179
217299370	62858819	3209101	9999.999999	23523	5597	1.000000	19985	6832	1.000000	9767688	0.002155
217285603	62870104	3205063	10000.000000	23471	5685	1.000000	20122	6934	1.000000	9762800	0.001360
217290047	62834223	3208268	10000.000000	23418	5610	1.000000	20305	6953	1.000000	9757840	0.003451
217291843	62846084	3205271	10000.000000	23456	5559	1.000000	19889	7104	1.000000	9752991	0.003337
217302083	62858838	3205460	10000.000000	23516	5592	1.000000	20209	6732	1.000000	9748025	0.004229
217289835	62845492	3205742	10000.000000	23409	5654	1.000000	20116	6688	1.000000	9743121	0.005160
217284525	62853308	3209293	10000.000000	23343	5687	1.000000	19913	6995	1.000000	9738352	0.004449
217300871	62849529	3202782	10000.000000	23461	5545	1.000000	20165	6826	1.000000	9733594	0.004193
217296708	62837001	3205224	10000.000000	23425	5558	1.000000	20159	6900	1.000000	9728731	0.004681
217257327	62855930	3207086	10000.000000	23223	5654	1.000000	20052	6856	1.000000	9724010	0.004722
217257343	62868343	3207688	10000.000000	23628	5540	1.000000	20025	7073	1.000000	9719175	0.007340
217296107	62839139	3204658	10000.000000	23436	5749	1.000000	20031	7058	1.000000	9714342	0.005561
217314844	62826162	3206258	10000.000000	23401	5504	1.000000	20034	6819	1.000000	9709446	0.005296
217284642	62863841	3206955	10000.000000	23226	5595	1.000000	20198	6925	1.000000	9704659	0.004216
217286582	62856459	3204394	10000.000000	23407	5746	1.000000	19986	6849	1.000000	9699895	0.004003
217280965	62848113	3207883	10000.000000	23394	5665	1.000000	20222	6924	1.000000	9695046	0.005043
217287750	62842804	3210044	10000.000000	23460	5532	1.000000	20341	6693	1.000000	9690199	0.005126
217286684	62843438	3208447	10000.000000	23216	5673	1.000000	20029	6994	1.000000	9685370	0.005617
217293263	62840196	3206985	10000.000000	23158	5801	1.000000	20038	6960	1.000000	9680626	0.006197
217286964	62854241	3203514	10000.000000	23627	5400	1.000000	19857	6713	1.000000	9675702	0.007139
217309717	62824974	3206299	10000.000000	23425	5641	1.000000	19864	6864	1.000000	9670938	0.007036
217325378	62833948	3203024	10000.000000	23575	5605	1.000000	20046	6903	1.000000	9666048	0.007042
217294898	62833646	3209875	10000.000000	23572	5620	1.000000	19942	7067	1.000000	9661247	0.007367
217272157	62853406	3203004	10000.000000	23224	5704	1.000000	19926	7163	1.000000	9656275	0.006840
217288832	62855722	3206625	10000.000000	23471	5567	1.000000	20233	6716	1.000000	9651634	0.006795
217301518	62862923	3206336	10000.000000	23445	5672	1.000000	20246	6952	1.000000	9646749	0.006279
217292341	62841203	3208828	10000.000000	23519	5506	1.000000	20089	6665	1.000000	9641813	0.006708
217292935	62832021	3206619	10000.000000	23316	5748	1.000000	20234	6862	1.000000	9636975	0.006535
217298521	62831533	3207300	10000.000000	23287	5637	1.000000	20058	6990	1.000000	9632190	0.007725
217292703	62861204	3206639	10000.000000	23489	5736	1.000000	19989	6997	1.000000	9627440	0.007315
217285986	62858206	3201513	10000.000000	23308	5826	1.000000	19972	6817	1.000000	9622644	0.007230
217289759	62835826	3209255	10000.000000	23433	5546	1.000000	20205	6887	1.000000	9617869	0.006755
217280051	62857684	3205178	10000.000000	23291	5723	1.000000	19989	6955	1.000000	9613027	0.007272
217287423	62847876	3205538	10000.000000	23428	5410	1.000000	20221	6694	1.000000	9608068	0.007023
217314933	62851367	3205576	10000.000000	23405	5725	1.000000	20280	6836	1.000000	9603206	0.007288
217316889	62813009	3207498	10000.000000	23319	5647	1.000000	20039	7006	1.000000	9598532	0.006769
217300288	62836702	3207162	10000.000000	23305	5715	1.000000	20198	6940	1.000000	9593734	0.007087
217289190	62859380	3206165	10000.000000	23270	5710	1.000000	20187	6966	1.000000	9589041	0.006820
217315825	62840933	3208325	10000.000000	23339	5750	1.000000	20190	6794	1.000000	9584303	0.006754
217298257	62831690	3207165	10000.000000	23245	5672	1.000000	19999	6808	1.000000	9579428	0.005944
217300849	62859031	3207602	10000.000000	23463	5677	1.000000	20166	6983	1.000000	9574609	0.005827
217294636	62842634	3206974	10000.000000	23238	5770	1.000000	20126	6983	1.000000	9569774	0.005692
217341298	62813356	3206700	10000.000000	23423	5613	1.000000	20067	6843	1.000000	9564980	0.006413
217346172	62810209	3204705	10000.000000	23521	5587	1.000000	19883	6967	1.000000	9560279	0.006268
217325488	62828103	3203336	10000.000000	23338	5761	1.000000	20121	6924	1.000000	9555394	0.006227
217284617	62857799	3206610	10000.000000	23585	5631	1.000000	20042	6898	1.000000	9550658	0.006361
217281737	62848701	3205354	10000.000000	23629	5422	1.000000	20288	6868	1.000000	9545910	0.006262
217275977	62859073	3209892	10000.000000	23364	5659	1.000000	20269	6796	1.000000	9541123	0.006102
217299770	62839043	3207115	10000.000000	23593	5448	1.000000	20207	6913	1.000000	9536495	0.006062
217308414	62840823	3208113	10000.000000	23699	5484	1.000000	20187	7056	1.000000	9531670	0.005641
217308277	62824187	3206030	10000.000000	23803	5516	1.000000	20096	6950	1.000000	9526862	0.005686
217299250	62838412	3206741	10000.000000	23311	5659	1.000000	20034	6861	1.000000	9522197	0.005930
217309400	62834747	3207964	10000.000000	23205	5728	1.000000	20393	6803	1.000000	9517497	0.005785
npatches	nstrain	runtime	dt	init_x	init_y	init_y_blood	init_z	init_S	beta0	beta1	beta2	beta3	mean_beta	B	d	delta	delta_blood	b[0]	mut	m	CTL	c	g	epsilon	k	het	lambda	rho	omega	x_max	patch.dyna	DELTA	A	VA
10000	1	100.000000	0.001000	21900	9499	5000000	0.001000	10000000	3.374056	5.982317	5.320323	8.565188	6	800000000	0.010000	1.000000	1.000000	80000	0.000050	0.004800	0	0.500000	0.000000	2.500000	4.000000	0.500000	0.000000	0.000000	0.000000	31872	0	10.000000	7.000000	1.000000
sus	inf	inf_blood	z	x[0]	y[0][0]	z[0]	x[1]	y[1][0]	z[1]	S[0]	synchrony
219000000	94990000	5000000	10.000000	21900	9499	0.001000	21900	9499	0.001000	10000000	0.000000
126076927	213141350	10959719	3941.516320	17884	18712	0.394152	11910	21670	0.394152	9994982	0.000000
162528097	118287609	6114010	6325.803353	21435	9633	0.632580	15828	12113	0.632580	9989945	0.000000
202233093	70051802	3605836	7771.765723	25321	5000	0.777177	19809	7240	0.777177	9984979	0.000000
226800269	50164500	2575984	8648.676577	27477	3279	0.864868	22392	4911	0.864868	9980013	0.000000
240824440	40664451	2080223	9180.483393	28564	2432	0.918048	23875	4047	0.918048	9974956	0.000000
249058378	35570476	1815186	9503.000201	29160	2059	0.950300	25076	3614	0.950300	9970005	0.000000
253995094	32644654	1666438	9698.592075	29473	1908	0.969859	25837	3193	0.969859	9965009	0.000000
257025220	30917661	1578107	9817.209710	29618	1780	0.981721	25901	2968	0.981721	9960095	0.000000
258836858	29905643	1528785	9889.145947	29825	1684	0.988915	26172	2921	0.988915	9955003	0.000000
259958126	29286857	1496130	9932.772025	29765	1685	0.993277	26370	2740	0.993277	9949950	0.000000
260632709	28918116	1478404	9959.229270	29760	1649	0.995923	26247	2819	0.995923	9944984	0.000000
261063061	28693518	1461911	9975.274394	29776	1593	0.997527	26208	2966	0.997527	9939963	0.000000
261336635	28542467	1457443	9985.005037	29852	1632	0.998501	26387	2793	0.998501	9935091	0.000000
261481064	28446025	1449572	9990.906233	29869	1629	0.999091	26592	2723	0.999091	9930160	0.000000
261585286	28401444	1448748	9994.485041	30056	1527	0.999449	26420	2821	0.999449	9925193	0.000000
261649577	28362547	1449493	9996.655426	29737	1622	0.999666	26229	2841	0.999666	9920266	0.000000
261696184	28342965	1443942	9997.971667	29920	1640	0.999797	26223	2806	0.999797	9915309	0.000000
261697193	28345860	1445673	9998.769908	29822	1575	0.999877	26696	2712	0.999877	9910392	0.000000
261690033	28341573	1445721	9999.254005	29973	1601	0.999925	26690	2692	0.999925	9905351	0.000000
261685591	28354070	1444902	9999.547588	29874	1599	0.999955	26126	2791	0.999955	9900374	0.000000
261674827	28346300	1447407	9999.725632	29971	1455	0.999973	26455	2742	0.999973	9895325	0.000000
261705065	28314860	1447447	9999.833608	29761	1567	0.999983	26291	2806	0.999983	9890308	0.000000
261713962	28334840	1446544	9999.899091	29857	1555	0.999990	26495	2796	0.999990	9885463	0.000000
261694911	28336085	1445053	9999.938803	29887	1561	0.999994	26232	2719	0.999994	9880578	0.000000
261702885	28328896	1446747	9999.962887	29857	1659	0.999996	26411	2717	0.999996	9875619	0.000000
261644841	28370006	1445229	9999.977493	29907	1608	0.999998	26343	2643	0.999998	9870683	0.000000
261664147	28348672	1446547	9999.986350	29726	1600	0.999999	26525	2685	0.999999	9865713	0.000000
261702505	28325509	1445260	9999.991722	29819	1666	0.999999	26351	2808	0.999999	9860814	0.000000
261712692	28343818	1445467	9999.994980	29920	1547	0.999999	26473	2555	0.999999	9855951	0.000000
261662490	28347962	1447432	9999.996955	29838	1561	1.000000	26318	2779	1.000000	9851095	0.000000
261695103	28337020	1445273	9999.998154	29629	1585	1.000000	26679	2804	1.000000	9846137	0.000000
261724605	28311655	1444399	9999.998880	29944	1536	1.000000	26344	2776	1.000000	9841217	0.000000
261695501	28344073	1448296	9999.999321	29751	1548	1.000000	26606	2620	1.000000	9836244	0.000000
261667315	28364483	1447721	9999.999588	29694	1520	1.000000	26813	2611	1.000000	9831359	0.000000
261690681	28337051	1445788	9999.999750	29710	1626	1.000000	26474	2753	1.000000	9826433	0.000000
261688744	28341340	1444554	9999.999849	29847	1589	1.000000	26347	2612	1.000000	9821479	0.000000
261708791	28328576	1445517	9999.999908	29998	1522	1.000000	26624	2613	1.000000	9816469	0.000000
261675369	28346981	1444887	9999.999944	29781	1625	1.000000	26429	2797	1.000000	9811493	0.000000
261692487	28334442	1445106	9999.999966	29772	1728	1.000000	26276	2838	1.000000	9806605	0.000000
261713831	28335159	1445648	9999.999980	29789	1517	1.000000	26379	2819	1.000000	9801527	-1.#IND00
261697245	28336560	1445436	9999.999988	29971	1652	1.000000	26614	2701	1.000000	9796641	-0.012800
261736672	28318156	1446343	9999.999992	29705	1654	1.000000	26468	2667	1.000000	9791593	-0.016068
261719653	28324743	1445535	9999.999995	29913	1607	1.000000	26450	2890	1.000000	9786643	-0.009743
261705257	28315054	1443566	9999.999997	29893	1613	1.000000	26306	2745	1.000000	9781767	-0.005395
261684548	28351832	1445708	9999.999998	29954	1576	1.000000	26332	2666	1.000000	9776920	-0.003356
261671423	28352426	1446240	9999.999999	29934	1562	1.000000	26553	2720	1.000000	9772061	-0.005287
261655591	28358377	1446767	9999.999999	29766	1577	1.000000	26204	2636	1.000000	9767177	-0.004223
261666776	28350578	1447636	10000.000000	30000	1541	1.000000	26427	2890	1.000000	9762268	-0.003296
261678839	28360788	1445830	10000.000000	29855	1625	1.000000	26197	2797	1.000000	9757350	-0.004383
261696735	28340043	1445271	10000.000000	29981	1534	1.000000	26513	2804	1.000000	9752667	-0.004288
261656209	28359873	1445609	10000.000000	30092	1573	1.000000	26384	2886	1.000000	9747754	-0.003723
261722662	28337191	1445097	10000.000000	29833	1636	1.000000	26402	2775	1.000000	9742885	-0.002864
261677703	28348690	1448025	10000.000000	29700	1600	1.000000	26458	2716	1.000000	9737885	-0.003359
261697152	28345764	1446433	10000.000000	29810	1590	1.000000	26180	2800	1.000000	9732963	-0.002051
261701088	28327056	1446825	10000.000000	29670	1604	1.000000	26261	2762	1.000000	9728223	-0.002763
261698839	28335882	1443339	10000.000000	29875	1547	1.000000	26389	2768	1.000000	9723288	-0.003752
261696238	28340958	1444997	10000.000000	29921	1590	1.000000	26436	2743	1.000000	9718360	-0.003487
261706141	28332027	1448012	10000.000000	30138	1570	1.000000	26480	2699	1.000000	9713506	-0.002503
261722411	28318090	1446495	10000.000000	29723	1624	1.000000	26241	2693	1.000000	9708651	-0.003240
261719287	28321309	1444962	10000.000000	29965	1562	1.000000	26481	2805	1.000000	9703850	-0.002703
261682282	28338099	1445589	10000.000000	29981	1549	1.000000	26655	2784	1.000000	9698964	-0.002804
261716306	28346385	1445422	10000.000000	29996	1555	1.000000	26453	2711	1.000000	9694104	-0.002617
261675893	28345388	1444628	10000.000000	29928	1627	1.000000	26702	2567	1.000000	9689162	-0.001740
261683836	28352302	1446690	10000.000000	29774	1610	1.000000	26096	2941	1.000000	9684289	-0.001609
261684985	28351371	1450314	10000.000000	29813	1614	1.000000	26331	2734	1.000000	9679381	-0.002061
261716907	28327987	1444649	10000.000000	29704	1656	1.000000	26233	2733	1.000000	9674580	-0.002307
261694877	28349693	1447674	10000.000000	29555	1665	1.000000	26633	2745	1.000000	9669783	-0.001795
261685983	28328428	1446007	10000.000000	29919	1618	1.000000	26395	2735	1.000000	9664992	-0.002066
261729993	28314469	1444132	10000.000000	29951	1559	1.000000	26443	2764	1.000000	9660165	-0.001887
261696256	28349948	1446958	10000.000000	29952	1660	1.000000	26291	2760	1.000000	9655292	-0.002764
261681363	28334526	1446813	10000.000000	29696	1631	1.000000	26677	2589	1.000000	9650485	-0.004298
261700222	28327773	1445489	10000.000000	30133	1565	1.000000	26963	2757	1.000000	9645609	-0.004083
261720487	28320465	1446810	10000.000000	29792	1584	1.000000	26253	2934	1.000000	9640700	-0.005343
261710014	28344401	1446634	10000.000000	29614	1543	1.000000	26316	2789	1.000000	9635883	-0.004092
261692955	28349840	1444726	10000.000000	29764	1631	1.000000	26564	2630	1.000000	9631114	-0.004025
261714456	28332695	1445124	10000.000000	30118	1650	1.000000	26410	2728	1.000000	9626309	-0.003248
261674784	28352811	1447032	10000.000000	30116	1614	1.000000	26425	2726	1.000000	9621512	-0.002567
261722220	28309267	1442883	10000.000000	29900	1590	1.000000	26495	2667	1.000000	9616659	-0.002331
261743217	28314823	1444352	10000.000000	29786	1588	1.000000	26734	2502	1.000000	9611863	-0.002306
261722186	28331664	1445870	10000.000000	29740	1545	1.000000	26597	2821	1.000000	9607129	-0.001864
261683873	28348627	1443728	10000.000000	29873	1615	1.000000	26463	2787	1.000000	9602496	-0.002183
261718850	28343027	1444379	10000.000000	29701	1526	1.000000	26427	2665	1.000000	9597763	-0.002198
261703880	28339319	1444284	10000.000000	29645	1630	1.000000	26412	2799	1.000000	9592940	-0.002131
261688251	28347682	1445579	10000.000000	29796	1586	1.000000	26649	2797	1.000000	9588253	-0.002035
261696051	28339742	1444919	10000.000000	29739	1698	1.000000	26493	2742	1.000000	9583436	-0.001800
261684981	28346778	1443824	10000.000000	29942	1562	1.000000	26430	2739	1.000000	9578548	-0.001223
261690781	28337574	1445584	10000.000000	29825	1675	1.000000	26619	2761	1.000000	9573709	-0.001544
261665383	28344156	1446701	10000.000000	29980	1593	1.000000	26320	2827	1.000000	9568903	-0.001205
261717813	28327792	1445644	10000.000000	29935	1563	1.000000	26262	2846	1.000000	9564116	-0.001253
261718177	28324856	1444269	10000.000000	29890	1617	1.000000	26340	2801	1.000000	9559386	-0.001182
261727444	28327080	1445370	10000.000000	29910	1570	1.000000	26744	2565	1.000000	9554489	-0.000834
261688174	28349955	1446038	10000.000000	29937	1613	1.000000	26411	2860	1.000000	9549843	-0.000379
261699718	28342236	1447188	10000.000000	30110	1384	1.000000	26677	2580	1.000000	9545095	0.000142
261705854	28323696	1445556	10000.000000	29756	1536	1.000000	26553	2684	1.000000	9540306	0.000191
261703463	28340921	1444586	10000.000000	29918	1518	1.000000	26567	2841	1.000000	9535448	0.000382
261681463	28345205	1447509	10000.000000	29732	1647	1.000000	26349	2786	1.000000	9530705	0.000273
261709267	28346024	1446437	10000.000000	29999	1561	1.000000	26445	2745	1.000000	9526005	0.000299
261677959	28349751	1446725	10000.000000	29664	1606	1.000000	26369	2747	1.000000	9521158	0.000906
261710575	28330568	1444832	10000.000000	30051	1561	1.000000	26751	2670	1.000000	9516441	0.001104
npatches	nstrain	runtime	dt	init_x	init_y	init_y_blood	init_z	init_S	beta0	beta1	beta2	beta3	mean_beta	B	d	delta	delta_blood	b[0]	mut	m	CTL	c	g	epsilon	k	het	lambda	rho	omega	x_max	patch.dyna	DELTA	A	VA
10000	1	100.000000	0.001000	21900	9499	5000000	0.001000	10000000	5.625574	3.789523	4.326826	5.710401	6	800000000	0.010000	1.000000	1.000000	80000	0.000050	0.004800	0	0.500000	0.000000	2.500000	5.000000	0.500000	0.000000	0.000000	0.000000	31872	0	10.000000	7.000000	1.000000
sus	inf	inf_blood	z	x[0]	y[0][0]	z[0]	x[1]	y[1][0]	z[1]	S[0]	synchrony
219000000	94990000	5000000	10.000000	21900	9499	0.001000	21900	9499	0.001000	10000000	0.000000
133547622	184692771	9536058	3941.516320	13473	18236	0.394152	17509	16736	0.394152	9994923	0.000000
183737214	83576932	4336894	6325.803353	18758	8238	0.632580	22542	6833	0.632580	9989981	0.000000
230166299	42815290	2209453	7771.765723	23349	4188	0.777177	26796	3006	0.777177	9984933	0.000000
256828994	27271166	1401578	8648.676577	26133	2564	0.864868	28953	1636	0.864868	9979901	0.000000
271620050	19971476	1025593	9180.483393	27994	1720	0.918048	29662	1227	0.918048	9974870	0.000000
280239241	16033230	822147	9503.000201	28777	1371	0.950300	30364	918	0.950300	9969876	0.000000
285542323	13730399	702413	9698.592075	29093	1279	0.969859	30775	729	0.969859	9964980	0.000000
288792485	12370801	632800	9817.209710	29593	970	0.981721	30955	681	0.981721	9960126	0.000000
290859079	11512466	588974	9889.145947	29885	923	0.988915	30996	616	0.988915	9955115	0.000000
292142801	10998426	561831	9932.772025	29956	908	0.993277	30860	561	0.993277	9950159	0.000000
293001501	10631340	542948	9959.229270	30060	739	0.995923	31121	530	0.995923	9945089	0.000000
293520527	10438774	533114	9975.274394	30318	827	0.997527	31068	552	0.997527	9940083	0.000000
293855098	10304885	525460	9985.005037	30288	756	0.998501	31013	521	0.998501	9935180	0.000000
294029512	10241201	521667	9990.906233	30243	752	0.999091	31196	545	0.999091	9930198	0.000000
294161277	10187994	519524	9994.485041	30394	721	0.999449	31095	564	0.999449	9925102	0.000000
294234552	10156684	518510	9996.655426	30107	792	0.999666	30741	578	0.999666	9920157	0.000000
294290871	10132748	517530	9997.971667	30052	761	0.999797	31225	491	0.999797	9915271	0.000000
294315838	10115369	516218	9998.769908	30253	769	0.999877	31044	524	0.999877	9910377	0.000000
294336744	10120661	516560	9999.254005	30264	790	0.999925	31057	550	0.999925	9905543	0.000000
294342853	10108788	514983	9999.547588	30051	826	0.999955	31089	559	0.999955	9900666	0.000000
294350676	10109723	514995	9999.725632	30211	757	0.999973	31047	495	0.999973	9895657	0.000000
294363550	10094434	515037	9999.833608	30264	724	0.999983	31326	455	0.999983	9890812	0.000000
294372562	10101628	514231	9999.899091	30081	816	0.999990	30953	464	0.999990	9885889	0.000000
294331577	10110463	516975	9999.938803	30107	819	0.999994	30871	520	0.999994	9881003	0.000000
294330532	10121344	516896	9999.962887	30080	796	0.999996	30832	519	0.999996	9876011	0.000000
294339399	10113663	515274	9999.977493	30096	736	0.999998	31000	555	0.999998	9871100	0.000000
294345131	10105559	514913	9999.986350	30077	794	0.999999	31196	536	0.999999	9866209	0.000000
294337205	10119717	517107	9999.991722	30105	787	0.999999	31205	507	0.999999	9861238	0.000000
294357055	10111602	516001	9999.994980	30383	680	0.999999	31054	534	0.999999	9856476	0.000000
294325539	10123319	516927	9999.996955	30032	822	1.000000	31064	535	1.000000	9851598	0.000000
294338505	10112453	515807	9999.998154	30008	828	1.000000	31184	531	1.000000	9846823	0.000000
294360974	10115521	515637	9999.998880	30122	820	1.000000	31122	517	1.000000	9841959	0.000000
294317407	10129364	516298	9999.999321	30151	805	1.000000	31104	531	1.000000	9837099	0.000000
294317697	10117419	516842	9999.999588	30340	750	1.000000	31402	483	1.000000	9832244	0.000000
294366222	10102082	515113	9999.999750	30301	728	1.000000	31237	458	1.000000	9827297	0.000000
294346678	10096831	514854	9999.999849	30017	806	1.000000	31095	460	1.000000	9822349	0.000000
294390098	10103183	515671	9999.999908	30273	797	1.000000	31212	552	1.000000	9817439	0.000000
294394134	10102761	516113	9999.999944	30213	729	1.000000	31091	495	1.000000	9812584	0.000000
294369338	10112096	516320	9999.999966	30326	755	1.000000	31232	533	1.000000	9807627	0.000000
294338099	10120207	516367	9999.999980	30375	775	1.000000	30907	530	1.000000	9802642	-1.#IND00
294322843	10121006	516519	9999.999988	29948	819	1.000000	30920	513	1.000000	9797733	-0.002400
294335062	10125209	516357	9999.999992	30250	746	1.000000	31148	496	1.000000	9792758	-0.017949
294318831	10124269	516665	9999.999995	30270	797	1.000000	30974	479	1.000000	9787839	-0.011483
294336076	10112348	515469	9999.999997	30146	818	1.000000	31215	536	1.000000	9782871	-0.000416
294367752	10113037	516007	9999.999998	30209	793	1.000000	31061	532	1.000000	9777978	-0.002094
294331677	10124688	516890	9999.999999	30325	822	1.000000	31038	545	1.000000	9773160	-0.001903
294354554	10104015	514921	9999.999999	30332	777	1.000000	31257	505	1.000000	9768316	-0.003892
294375021	10105313	516232	10000.000000	30299	714	1.000000	31016	542	1.000000	9763553	-0.005285
294352648	10111323	515932	10000.000000	30430	798	1.000000	31061	458	1.000000	9758672	-0.004904
294353028	10108092	515883	10000.000000	30371	715	1.000000	30902	548	1.000000	9753732	-0.005677
294365979	10113542	516428	10000.000000	30139	795	1.000000	30797	500	1.000000	9748838	-0.006238
294344399	10103951	516616	10000.000000	30250	835	1.000000	31188	538	1.000000	9744073	-0.006088
294362075	10108555	515534	10000.000000	30167	765	1.000000	30926	515	1.000000	9739229	-0.009966
294361116	10099314	514695	10000.000000	30169	826	1.000000	30860	541	1.000000	9734263	-0.012699
294354373	10097497	514483	10000.000000	30218	765	1.000000	31094	507	1.000000	9729449	-0.013007
294386566	10087091	515115	10000.000000	30165	758	1.000000	31003	526	1.000000	9724610	-0.012867
294388095	10087223	515295	10000.000000	30432	747	1.000000	31318	526	1.000000	9719630	-0.012607
294378074	10105877	516194	10000.000000	30170	755	1.000000	31071	491	1.000000	9714754	-0.015005
294374211	10110144	516234	10000.000000	30278	737	1.000000	31127	490	1.000000	9709888	-0.012766
294381523	10105708	515672	10000.000000	30546	741	1.000000	31118	493	1.000000	9705129	-0.011665
294355578	10103405	516622	10000.000000	29980	786	1.000000	31123	439	1.000000	9700315	-0.011129
294305151	10132320	517740	10000.000000	29989	777	1.000000	30867	540	1.000000	9695462	-0.012291
294308991	10122882	516977	10000.000000	30237	784	1.000000	31212	477	1.000000	9690624	-0.011199
294307576	10121553	516254	10000.000000	30324	811	1.000000	31433	478	1.000000	9685854	-0.012048
294353198	10109658	515667	10000.000000	30159	807	1.000000	30884	530	1.000000	9680965	-0.011694
294347061	10117013	516597	10000.000000	30305	762	1.000000	30931	533	1.000000	9676175	-0.011730
294335263	10119037	516505	10000.000000	30176	809	1.000000	31120	519	1.000000	9671299	-0.011549
294343945	10120152	517016	10000.000000	30116	700	1.000000	31346	537	1.000000	9666390	-0.014832
294308033	10136990	516560	10000.000000	30140	817	1.000000	31313	498	1.000000	9661579	-0.015269
294330336	10119452	517363	10000.000000	30112	714	1.000000	31084	532	1.000000	9656684	-0.013702
294348256	10118713	516529	10000.000000	30239	835	1.000000	31172	558	1.000000	9651893	-0.011145
294340349	10120005	517882	10000.000000	30273	739	1.000000	31191	524	1.000000	9647064	-0.010931
294336098	10130179	515251	10000.000000	30363	734	1.000000	31242	491	1.000000	9642277	-0.010449
294383058	10103368	514982	10000.000000	30442	692	1.000000	31328	523	1.000000	9637392	-0.011185
294395302	10103161	514791	10000.000000	30222	792	1.000000	31393	497	1.000000	9632570	-0.009714
294343674	10112342	515161	10000.000000	30270	737	1.000000	30907	537	1.000000	9627717	-0.009505
294305780	10131564	516172	10000.000000	30300	805	1.000000	31204	447	1.000000	9622940	-0.009168
294347761	10092723	515088	10000.000000	30287	760	1.000000	31096	525	1.000000	9618101	-0.009282
294362823	10101586	514665	10000.000000	30281	817	1.000000	30964	533	1.000000	9613179	-0.008950
294376551	10101078	516101	10000.000000	30206	765	1.000000	31125	503	1.000000	9608330	-0.008793
294343883	10116391	515832	10000.000000	30467	769	1.000000	31349	454	1.000000	9603508	-0.008624
294370778	10107328	514461	10000.000000	30262	760	1.000000	31044	514	1.000000	9598698	-0.008445
294367008	10109323	514561	10000.000000	30310	762	1.000000	31163	538	1.000000	9593862	-0.008700
294351014	10110518	515785	10000.000000	30205	835	1.000000	31216	549	1.000000	9589090	-0.008545
294356485	10102773	514826	10000.000000	30204	742	1.000000	30921	527	1.000000	9584311	-0.008372
294338453	10118955	517141	10000.000000	30241	824	1.000000	31001	546	1.000000	9579641	-0.008375
294334027	10108366	515481	10000.000000	30265	747	1.000000	31092	528	1.000000	9574852	-0.008219
294366551	10116340	515159	10000.000000	30213	806	1.000000	31029	519	1.000000	9570008	-0.008115
294376351	10108878	514008	10000.000000	30142	791	1.000000	31077	457	1.000000	9565145	-0.008279
294335525	10112275	516577	10000.000000	30142	761	1.000000	30989	512	1.000000	9560370	-0.007432
294357120	10102849	515750	10000.000000	30081	821	1.000000	31355	534	1.000000	9555579	-0.007030
294389283	10096455	515427	10000.000000	30078	769	1.000000	31371	525	1.000000	9550772	-0.006651
294346741	10111515	514558	10000.000000	30148	752	1.000000	31179	489	1.000000	9545943	-0.006231
294385712	10103180	514915	10000.000000	30141	764	1.000000	30987	571	1.000000	9541197	-0.005980
294373061	10092158	515140	10000.000000	30189	725	1.000000	31060	617	1.000000	9536438	-0.005766
294399747	10095829	515036	10000.000000	30213	704	1.000000	31101	530	1.000000	9531750	-0.005574
294340463	10122424	517032	10000.000000	30240	784	1.000000	31056	522	1.000000	9526874	-0.005596
294314176	10120926	515320	10000.000000	30174	803	1.000000	30900	477	1.000000	9522167	-0.005314
294352018	10108217	516136	10000.000000	30001	811	1.000000	31178	533	1.000000	9517429	-0.005300
npatches	nstrain	runtime	dt	init_x	init_y	init_y_blood	init_z	init_S	beta0	beta1	beta2	beta3	mean_beta	B	d	delta	delta_blood	b[0]	mut	m	CTL	c	g	epsilon	k	het	lambda	rho	omega	x_max	patch.dyna	DELTA	A	VA
10000	1	100.000000	0.001000	21900	9499	5000000	0.001000	10000000	7.690563	5.911257	5.297933	4.016380	6	800000000	0.010000	1.000000	1.000000	80000	0.000050	0.004800	0	0.500000	0.000000	2.500000	6.000000	0.500000	0.000000	0.000000	0.000000	31872	0	10.000000	7.000000	1.000000
sus	inf	inf_blood	z	x[0]	y[0][0]	z[0]	x[1]	y[1][0]	z[1]	S[0]	synchrony
219000000	94990000	5000000	10.000000	21900	9499	0.001000	21900	9499	0.001000	10000000	0.000000
142912378	158302420	8210589	3941.516320	11553	16957	0.394152	13815	15948	0.394152	9994948	0.000000
205345778	57824737	3012790	6325.803353	17611	6688	0.632580	20483	5820	0.632580	9990014	0.000000
255866215	24527271	1268504	7771.765723	23282	2979	0.777177	26036	2263	0.777177	9984978	0.000000
282336576	12882567	665242	8648.676577	26532	1781	0.864868	28631	1218	0.864868	9979979	0.000000
296092647	7726729	397552	9180.483393	28246	1088	0.918048	30177	636	0.918048	9975067	0.000000
303665336	5063030	259969	9503.000201	29444	804	0.950300	30402	431	0.950300	9969990	0.000000
308123903	3542160	181633	9698.592075	30030	515	0.969859	31013	219	0.969859	9964986	0.000000
310901512	2622977	134664	9817.209710	30652	332	0.981721	31489	233	0.981721	9960054	0.000000
312652745	2042506	104563	9889.145947	30979	239	0.988915	31278	134	0.988915	9955172	0.000000
313862342	1640720	83676	9932.772025	30989	226	0.993277	31693	78	0.993277	9950221	0.000000
314708041	1369192	70253	9959.229270	31261	165	0.995923	31879	104	0.995923	9945243	0.000000
315301807	1175384	60313	9975.274394	31465	157	0.997527	31524	73	0.997527	9940330	0.000000
315764737	1024132	52431	9985.005037	31442	129	0.998501	31806	73	0.998501	9935463	0.000000
316098281	907556	46508	9990.906233	31503	145	0.999091	31627	73	0.999091	9930548	0.000000
316397348	815313	42052	9994.485041	31418	130	0.999449	31763	59	0.999449	9925593	0.000000
316579150	748819	38415	9996.655426	31754	75	0.999666	31681	51	0.999666	9920657	0.000000
316765276	689526	35136	9997.971667	31660	73	0.999797	31833	44	0.999797	9915742	0.000000
316874531	637407	32971	9998.769908	31682	112	0.999877	31724	38	0.999877	9910788	0.000000
317014132	601005	30855	9999.254005	31709	65	0.999925	31691	50	0.999925	9905905	0.000000
317111479	571546	29057	9999.547588	31653	77	0.999955	31903	48	0.999955	9900929	0.000000
317181583	540247	27899	9999.725632	31534	61	0.999973	31846	50	0.999973	9895965	0.000000
317243572	516942	26189	9999.833608	31334	84	0.999983	31693	34	0.999983	9891014	0.000000
317310288	493283	25114	9999.899091	31627	52	0.999990	31823	28	0.999990	9886172	0.000000
317386931	476491	24162	9999.938803	31921	64	0.999994	31818	21	0.999994	9881166	0.000000
317428081	460232	23500	9999.938753	31737	46	0.999996	31839	29	0.999996	9876412	0.000000
317489458	444912	22478	9999.962856	31850	49	0.999998	31741	34	0.999998	9871542	0.000000
317505853	429159	21718	9999.977474	31744	74	0.999999	31784	35	0.999999	9866475	0.000000
317531718	417061	21508	9999.829473	31863	43	0.999999	31899	27	0.999999	9861567	0.000000
317594509	401767	20557	9999.821333	31639	43	0.999999	31787	26	0.999999	9856638	0.000000
317627385	388794	19784	9999.682781	31674	79	1.000000	31921	26	1.000000	9851704	0.000000
317676266	381700	19360	9999.445487	31831	27	1.000000	31719	17	1.000000	9846837	0.000000
317672956	373028	18924	9999.430122	31830	58	1.000000	32081	24	1.000000	9841912	0.000000
317679870	367819	18933	9999.151041	31589	51	1.000000	31987	17	1.000000	9836993	0.000000
317704898	358764	18609	9999.221499	31680	18	1.000000	32005	31	1.000000	9832019	0.000000
317724338	352484	17764	9998.957789	31768	46	1.000000	31812	24	1.000000	9827310	0.000000
317757206	349684	17848	9998.588073	31702	39	1.000000	31821	21	1.000000	9822354	0.000000
317766271	344345	17598	9998.441492	31473	74	1.000000	32105	22	1.000000	9817433	0.000000
317776646	336677	17109	9998.203561	31784	57	1.000000	31779	15	1.000000	9812631	0.000000
317798558	331387	16767	9997.859941	31916	14	1.000000	31996	28	1.000000	9807676	0.000000
317797811	325290	16543	9997.377722	31805	39	1.000000	32026	28	1.000000	9802673	-1.#IND00
317813490	321756	16365	9997.234892	31586	63	1.000000	31915	33	1.000000	9797771	-1.#IND00
317843609	317519	16363	9997.134835	31685	16	1.000000	32027	14	1.000000	9792818	-0.001802
317820279	316273	16117	9996.751082	31819	25	1.000000	31819	43	1.000000	9787815	-0.008112
317832422	314638	16134	9995.718979	31641	26	1.000000	31951	16	1.000000	9782913	-0.004792
317838296	313567	15775	9995.741402	31678	51	1.000000	31926	25	1.000000	9778018	-0.002432
317849130	311288	15907	9995.546593	31720	50	1.000000	31744	36	1.000000	9772981	-0.001868
317860076	308477	15740	9995.399450	31749	39	1.000000	31744	34	1.000000	9768149	-0.000985
317860454	308135	15754	9994.888042	31726	70	1.000000	31683	24	1.000000	9763322	-0.000276
317881992	301384	15287	9994.699914	31843	30	1.000000	31834	21	1.000000	9758572	-0.002063
317891061	297776	15386	9994.177249	31760	40	1.000000	31607	19	1.000000	9753705	0.002134
317897941	292641	15052	9993.013477	31464	49	1.000000	31906	6	1.000000	9748805	0.000637
317912348	288854	14625	9992.119492	31934	39	1.000000	32090	17	1.000000	9743955	0.003234
317920199	287159	14596	9991.312471	31744	31	1.000000	31918	13	1.000000	9739038	0.006974
317902326	288842	14666	9990.363798	31750	15	1.000000	31586	28	1.000000	9733977	0.010204
317926154	289321	14608	9990.486900	31723	41	1.000000	31909	13	1.000000	9729082	0.013351
317916722	289720	14775	9988.957725	31739	30	1.000000	31868	14	1.000000	9724207	0.014307
317912313	287357	14520	9989.388749	31987	17	1.000000	31932	17	1.000000	9719338	0.013502
317936879	283909	14456	9989.813030	31626	56	1.000000	31919	29	1.000000	9714498	0.012716
317934825	284665	14330	9989.805516	31684	22	1.000000	31419	13	1.000000	9709644	0.010787
317917922	285062	14630	9988.065365	31772	21	1.000000	31596	8	1.000000	9704878	0.010537
317925639	284495	14472	9987.675146	31885	31	1.000000	31553	16	1.000000	9700124	0.010337
317914848	285752	14530	9988.462837	32032	24	1.000000	31839	15	1.000000	9695402	0.010846
317945044	278914	13806	9988.457191	31905	48	1.000000	31708	20	1.000000	9690545	0.011405
317962054	277775	14183	9986.749081	31629	28	1.000000	31780	18	1.000000	9685649	0.011370
317957392	273258	14000	9985.871433	31587	11	1.000000	31658	11	1.000000	9680799	0.013495
317951132	271093	13855	9984.837313	31951	28	1.000000	31857	18	1.000000	9675984	0.015810
317960684	272003	13831	9984.269263	31857	43	1.000000	32188	20	1.000000	9671052	0.018178
317952903	274212	14150	9984.114304	31760	33	1.000000	31825	13	1.000000	9666229	0.019649
317987585	272397	13907	9983.361726	31599	55	1.000000	31833	12	1.000000	9661390	0.022520
317974245	272326	13808	9983.144908	31974	43	1.000000	31677	20	1.000000	9656545	0.022332
317991483	269342	13784	9983.317636	32075	34	1.000000	31800	2	1.000000	9651685	0.022331
317958323	269276	13871	9982.703043	31817	32	1.000000	31946	19	1.000000	9646826	0.023513
317998957	265090	13591	9981.442467	31796	32	1.000000	31727	14	1.000000	9642164	0.024356
317998810	263953	13368	9980.155900	31839	52	1.000000	31838	18	0.973640	9637374	0.023489
317966315	264668	13589	9980.551061	31561	27	1.000000	31870	20	0.984014	9632564	0.023904
317982758	263892	13390	9978.588430	31713	53	1.000000	31604	20	0.990305	9627782	0.025467
317995725	261979	13307	9977.534255	31978	6	1.000000	31803	26	0.994121	9623003	0.027955
317984337	261462	13456	9976.458856	31638	36	1.000000	31869	5	0.996434	9618262	0.028380
317999760	264050	13459	9976.646965	31686	30	1.000000	31790	15	0.997838	9613394	0.026288
317993569	263554	13461	9978.097231	31836	27	1.000000	31719	32	0.998689	9608484	0.028656
317991765	264649	13600	9979.319297	31728	40	1.000000	31839	17	0.999205	9603688	0.028549
317993644	265951	13455	9978.629557	31873	21	1.000000	31751	29	0.999518	9598851	0.030029
317983066	269528	13925	9980.777472	31623	35	1.000000	31933	19	0.999707	9594055	0.030145
317948189	271269	13905	9981.079018	31884	61	1.000000	31746	6	0.999823	9589232	0.030499
317977884	272258	14001	9982.383868	31730	70	1.000000	31916	17	0.999892	9584385	0.030084
317964415	273887	14036	9983.220013	31854	67	1.000000	31884	20	0.999935	9579684	0.030302
317948070	274819	13760	9983.079461	31763	35	1.000000	31862	9	0.999960	9574863	0.029807
317946762	274223	14186	9983.196962	31710	41	1.000000	31748	11	0.999976	9570096	0.029832
317939493	274097	14220	9984.921453	31909	42	1.000000	31567	15	0.999985	9565305	0.029969
317947082	272965	13943	9984.360886	31685	42	1.000000	31926	20	0.999991	9560595	0.030516
317972649	269244	13644	9984.180060	31653	42	1.000000	31894	21	0.999995	9555640	0.030954
317972595	270672	13866	9983.269882	31626	16	1.000000	31825	20	0.999997	9550841	0.030603
317965119	271036	13893	9981.741238	31651	37	1.000000	31853	22	0.999998	9546082	0.029647
317955326	269112	13631	9981.330993	31675	40	1.000000	31790	10	0.999999	9541124	0.029265
317990761	270632	13614	9981.329243	31808	31	1.000000	31843	12	0.999999	9536418	0.028485
317964640	269745	13881	9981.102086	31807	55	1.000000	31856	23	1.000000	9531677	0.027835
317993602	270326	13725	9982.727698	31931	25	1.000000	31714	24	1.000000	9526938	0.027425
317967254	272475	13878	9982.221856	31834	32	1.000000	31830	8	1.000000	9522112	0.026524
317942783	272638	13996	9982.944611	31818	40	1.000000	31983	16	1.000000	9517239	0.026176
npatches	nstrain	runtime	dt	init_x	init_y	init_y_blood	init_z	init_S	beta0	beta1	beta2	beta3	mean_beta	B	d	delta	delta_blood	b[0]	mut	m	CTL	c	g	epsilon	k	het	lambda	rho	omega	x_max	patch.dyna	DELTA	A	VA
10000	1	100.000000	0.001000	21900	9499	5000000	0.001000	10000000	5.642180	5.131400	4.720711	8.799004	6	800000000	0.010000	1.000000	1.000000	80000	0.000050	0.004800	0	0.500000	0.000000	2.500000	7.000000	0.500000	0.000000	0.000000	0.000000	31872	0	10.000000	7.000000	1.000000
sus	inf	inf_blood	z	x[0]	y[0][0]	z[0]	x[1]	y[1][0]	z[1]	S[0]	synchrony
219000000	94990000	5000000	10.000000	21900	9499	0.001000	21900	9499	0.001000	10000000	0.000000
150935873	136501849	7114140	3941.516320	15030	13631	0.394152	16303	13060	0.394152	9995030	0.000000
223694463	40051764	2094873	6325.803353	22717	3947	0.632580	23791	3595	0.632580	9990036	0.000000
275193169	13624942	710047	7771.765723	28240	1154	0.777177	28939	1098	0.777177	9985026	0.000000
299026335	5485022	283963	8648.676577	30611	453	0.864868	30488	306	0.864868	9979978	0.000000
309715148	2360340	122819	9180.483393	31401	144	0.918048	31470	166	0.918048	9974995	0.000000
314596720	1036509	53940	9503.000201	31539	62	0.950300	31541	56	0.950300	9970073	0.000000
316892466	453387	23288	9698.592075	31758	22	0.969859	31706	29	0.969859	9965074	0.000000
317917487	196454	10365	9805.229287	31675	11	0.981721	31791	20	0.981721	9960177	0.000000
318353003	85849	4451	9333.312844	31896	5	0.937524	32078	8	0.988915	9955290	0.000000
318533067	52058	2669	7456.345550	31934	7	0.449209	32073	2	0.832295	9950252	0.000000
318562091	75660	3793	6677.632750	31700	12	0.468155	31695	1	0.414648	9945118	0.000000
318422080	136568	6935	7480.878720	31772	9	0.677460	32197	23	0.561742	9940258	0.000000
318277869	161585	8194	8356.693054	31850	13	0.804394	32079	15	0.734216	9935230	0.000000
318337800	125445	6318	8813.717353	31659	20	0.881374	31847	6	0.838814	9930158	0.000000
318483591	80864	4093	8508.335027	31720	5	0.928059	31824	7	0.847949	9925205	0.000000
318539158	63753	3218	7526.045418	31856	3	0.766993	31773	9	0.811848	9920386	0.000000
318537645	78436	4074	7121.883164	31725	9	0.710387	31822	6	0.885894	9915422	0.000000
318460097	110775	5828	7605.657329	31653	11	0.592269	31794	5	0.358284	9910535	0.000000
318406184	123829	6301	8227.040307	31926	9	0.752730	31792	14	0.610828	9905469	0.000000
318421553	98731	4983	8459.189628	31974	5	0.850042	31877	8	0.763985	9900579	0.000000
318486881	73502	3707	8025.429386	31951	3	0.550573	31697	2	0.856868	9895683	0.000000
318537739	71097	3517	7394.820912	32046	7	0.727443	31923	2	0.330944	9890704	0.000000
318494305	91535	4618	7434.522320	31767	4	0.834706	31943	17	0.537186	9885734	0.000000
318466544	108937	5525	7909.930703	31908	6	0.763696	31865	7	0.719324	9880849	0.000000
318434709	101831	5186	8245.415476	31754	8	0.856692	31934	3	0.829783	9875857	0.000000
318496550	83014	4278	8132.953586	31857	16	0.692889	31857	1	0.659389	9870994	0.000000
318515204	73092	3837	7652.851333	31751	15	0.762587	31693	8	0.786469	9866043	0.000000
318524496	81721	4139	7427.143763	31970	4	0.856020	31909	20	0.674078	9861007	0.000000
318473458	103101	5276	7706.244785	31856	8	0.769217	32044	5	0.802343	9856003	0.000000
318421176	107393	5548	8130.134042	31773	7	0.860041	31920	2	0.749940	9851091	0.000000
318451355	91326	4748	8229.265536	32032	3	0.915121	31976	9	0.776019	9846184	0.000000
318486861	77623	3882	7871.286727	31964	16	0.750785	31806	2	0.694166	9841267	0.000000
318501951	79025	3997	7531.951235	31873	7	0.359412	31765	6	0.498963	9836435	0.000000
318497689	93934	4783	7622.391252	31829	21	0.611513	31817	17	0.696144	9831511	0.000000
318441861	100835	5150	7941.805399	31833	1	0.614859	31880	16	0.815725	9826533	0.000000
318472676	94600	4793	8104.370711	31828	11	0.715964	31818	0	0.520112	9821574	0.000000
318498626	82426	4156	7975.017115	31771	1	0.651164	32001	12	0.476130	9816634	0.000000
318522671	78472	4090	7665.958742	31750	6	0.638487	31787	5	0.679135	9811609	0.000000
318500684	86848	4477	7602.839810	31743	5	0.780759	32018	2	0.678862	9806691	0.000000
318487005	96306	4902	7813.371243	31749	5	0.867040	31768	5	0.805244	9801774	-1.#IND00
318456187	95492	4841	8018.769452	31943	0	0.543605	31745	9	0.667933	9796680	-1.#IND00
318469974	85090	4380	8001.907914	31621	3	0.636041	31951	5	0.770790	9791706	0.052587
318510077	76555	3846	7702.868100	31762	2	0.685228	31959	8	0.746557	9786824	0.042051
318496803	83647	4196	7521.009927	31868	8	0.468068	31779	10	0.833849	9781938	0.029378
318486699	95693	4896	7749.996003	31846	8	0.677407	31890	7	0.442580	9777125	0.017632
318470715	97546	5018	8011.894063	31782	9	0.804362	31852	10	0.661950	9772275	0.023583
318456269	89021	4457	8012.794440	31835	11	0.881354	32027	2	0.735361	9767319	0.023823
318493025	79568	4073	7846.855967	31674	2	0.814193	31944	6	0.658690	9762430	0.021909
318526326	77949	4000	7590.843227	31507	5	0.818586	31888	4	0.650155	9757445	0.019431
318503265	90575	4630	7610.311020	32077	4	0.841462	31788	10	0.787835	9752536	0.019026
318461885	98882	5047	7874.115904	31849	2	0.903854	31955	6	0.871332	9747603	0.029275
318459396	96892	4917	8089.356652	31923	6	0.728277	31703	5	0.701450	9742771	0.023942
318505267	86749	4515	8042.555390	31974	1	0.644346	31584	0	0.706741	9737881	0.022429
318527146	77791	3937	7764.869106	31942	6	0.768834	31774	8	0.783340	9733052	0.025074
318508325	81950	4086	7581.398557	31713	6	0.634804	31817	6	0.868605	9728250	0.021482
318480640	91104	4730	7695.279218	31883	7	0.743892	31891	0	0.604917	9723453	0.020569
318471150	96609	4927	7913.926946	31804	10	0.635127	31860	16	0.569100	9718628	0.016192
318449308	92572	4687	8048.555169	31824	9	0.778721	31839	3	0.618207	9713798	0.016336
318494071	81802	4068	7915.830451	31917	3	0.865804	32018	2	0.722827	9708932	0.016271
318514743	78426	4093	7634.848168	31930	7	0.838653	31752	1	0.600274	9704049	0.017831
318515510	88727	4420	7588.919559	31862	1	0.688813	31689	13	0.577575	9699203	0.016001
318464944	101379	5056	7871.368492	31911	12	0.541010	31840	12	0.743818	9694359	0.018738
318427494	98986	5134	8106.297895	31998	9	0.721643	32051	7	0.844637	9689437	0.022996
318480728	85887	4361	8053.757455	31930	16	0.831189	31772	10	0.905780	9684619	0.021444
318510473	77136	3938	7746.271704	31908	4	0.868507	31918	6	0.882218	9679778	0.022061
318518577	81741	4154	7556.843446	31790	7	0.920256	31762	3	0.587140	9674959	0.021279
318478879	92979	4550	7681.991446	31952	10	0.951639	31825	4	0.749619	9670132	0.022304
318462364	95189	4915	7923.917306	32031	4	0.811717	31946	13	0.565232	9665211	0.021455
318476130	89173	4496	7995.740786	31947	5	0.885815	31897	8	0.736333	9660417	0.020585
318482531	83082	4191	7852.068051	31764	7	0.884307	32100	6	0.840098	9655501	0.019646
318473501	83747	4367	7690.790337	31854	4	0.929838	31864	5	0.817082	9650629	0.019002
318481194	89183	4511	7722.543134	31795	4	0.758559	31930	1	0.410114	9645747	0.017823
318462571	93157	4831	7854.602908	32014	21	0.695042	31940	11	0.631240	9641053	0.017503
318477736	90760	4549	7955.764707	31636	5	0.815057	31745	11	0.771724	9636225	0.016823
318486248	84761	4365	7900.585710	31876	5	0.887840	31784	6	0.861561	9631404	0.014165
318499084	82014	4264	7754.618016	32092	2	0.931980	31672	8	0.916043	9626472	0.014474
318506802	84430	4238	7674.487801	32058	4	0.570252	31828	4	0.949084	9621691	0.013898
318495538	89930	4675	7748.107374	31953	5	0.682802	31766	9	0.640956	9616802	0.013682
318482449	90646	4676	7881.077944	31786	3	0.671846	31806	3	0.694388	9612057	0.013771
318479205	86065	4367	7878.474999	31685	8	0.800990	31704	10	0.814660	9607297	0.013685
318495231	84554	4395	7792.755507	31754	4	0.603208	31904	5	0.754396	9602490	0.014267
318494086	85525	4394	7733.807527	31892	2	0.759364	31854	9	0.851052	9597687	0.014166
318493993	87728	4427	7772.942661	31766	4	0.787459	31887	3	0.492522	9592900	0.015211
318470236	89905	4514	7836.041724	31899	2	0.792526	31817	4	0.692237	9588224	0.014658
318486596	90832	4640	7878.652370	32197	5	0.825577	31969	1	0.592444	9583308	0.014185
318477379	90572	4588	7922.271318	31908	14	0.511442	31863	9	0.713812	9578577	0.014472
318494923	86472	4437	7875.844229	32049	11	0.703712	31942	8	0.826440	9573829	0.015762
318522973	83016	4268	7775.658661	31724	2	0.656507	31925	3	0.604372	9568991	0.015791
318503302	86150	4307	7719.847147	31924	12	0.747780	31911	3	0.513925	9564179	0.015394
318489306	91966	4612	7809.547714	32178	2	0.847040	32035	6	0.705218	9559408	0.014398
318479979	92883	4770	7931.162372	31809	8	0.744164	31816	4	0.821228	9554676	0.013994
318462718	89185	4563	7936.866751	31854	4	0.661929	31855	8	0.891583	9549820	0.013608
318478289	85215	4451	7884.281414	32036	5	0.794975	31650	3	0.877535	9545063	0.013657
318496087	83806	4208	7773.290111	31889	3	0.875662	32017	0	0.449761	9540209	0.013145
318483682	87716	4420	7762.405010	31880	10	0.706372	31798	13	0.618312	9535337	0.012904
318492388	88375	4574	7802.067667	31792	5	0.737497	32179	5	0.712126	9530453	0.012816
318481468	88131	4441	7815.949026	31954	12	0.561165	31702	8	0.825417	9525741	0.012027
318463895	88625	4613	7846.649132	31956	10	0.733866	31932	5	0.894123	9521014	0.011715
318471024	88756	4613	7849.911318	31733	7	0.838602	31911	2	0.896638	9516180	0.011207
npatches	nstrain	runtime	dt	init_x	init_y	init_y_blood	init_z	init_S	beta0	beta1	beta2	beta3	mean_beta	B	d	delta	delta_blood	b[0]	mut	m	CTL	c	g	epsilon	k	het	lambda	rho	omega	x_max	patch.dyna	DELTA	A	VA
10000	1	100.000000	0.001000	21900	9499	5000000	0.001000	10000000	8.982744	5.243571	3.640322	4.963163	6	800000000	0.010000	1.000000	1.000000	80000	0.000050	0.004800	0	0.500000	0.000000	2.500000	8.000000	0.500000	0.000000	0.000000	0.000000	31872	0	10.000000	7.000000	1.000000
sus	inf	inf_blood	z	x[0]	y[0][0]	z[0]	x[1]	y[1][0]	z[1]	S[0]	synchrony
219000000	94990000	5000000	10.000000	21900	9499	0.001000	21900	9499	0.001000	10000000	0.000000
159217689	117323579	6145137	3941.516320	11526	13399	0.394152	16655	11600	0.394152	9994839	0.000000
240342488	27199590	1433145	6325.803353	20035	3903	0.632580	25165	2357	0.632580	9989814	0.000000
290157742	6965749	364287	7771.765723	26463	1295	0.777177	29749	536	0.777177	9984857	0.000000
309426878	1881159	98941	8648.676577	29277	525	0.864868	31488	122	0.864868	9979940	0.000000
316025924	475648	25088	9180.483393	30970	197	0.918048	32149	34	0.918048	9974955	0.000000
318047424	105656	5500	9372.176777	31279	28	0.950300	31867	7	0.924651	9969973	0.000000
318562636	30941	1595	6601.794886	31780	5	0.969859	31718	4	0.534297	9965002	0.000000
318623135	51313	2574	4869.370464	31992	8	0.722933	31685	2	0.507214	9959924	0.000000
318431664	142891	7135	6233.483501	31754	4	0.831971	32035	17	0.688905	9954951	0.000000
318253528	175889	9046	7644.525695	31841	27	0.898098	31907	5	0.811335	9949918	0.000000
318382051	97259	4991	8276.660909	31806	39	0.938201	31742	10	0.598836	9945007	0.000000
318560411	43250	2296	6864.430614	31861	1	0.682346	31857	7	0.532468	9940047	0.000000
318566749	51003	2660	5459.954467	31840	13	0.753964	31875	3	0.367974	9935131	0.000000
318486798	110760	5554	6299.789928	31789	19	0.850790	31625	7	0.543576	9930050	0.000000
318402176	127924	6529	7499.032994	31811	15	0.909511	31842	3	0.602984	9925135	0.000000
318478222	73516	3800	7782.615847	31763	6	0.945123	31832	3	0.749608	9920209	0.000000
318579251	45199	2313	6372.859107	31812	2	0.851251	31993	9	0.633864	9915350	0.000000
318586685	66249	3308	5789.261744	31799	6	0.909791	31843	3	0.580318	9910226	0.000000
318460484	111722	5612	6729.249541	32029	4	0.673215	31679	2	0.497418	9905297	0.000000
318450761	99603	5053	7576.696253	31767	76	0.749408	31793	8	0.676207	9900421	0.000000
318514968	57710	2919	7229.532080	31510	40	0.848027	32016	2	0.633752	9895619	0.000000
318591469	50221	2643	6033.763706	31749	6	0.907835	31870	3	0.596498	9890762	0.000000
318529661	80870	4094	6171.609961	31758	9	0.928964	31912	4	0.694203	9885745	0.000000
318464959	103028	5313	7059.413975	31966	9	0.956920	32141	1	0.741471	9880812	0.000000
318487493	76638	3942	7432.891483	31578	10	0.973874	32067	6	0.709557	9875760	0.000000
318566134	52397	2701	6634.337135	31777	5	0.984156	31982	4	0.765332	9870918	0.000000
318584423	60599	2931	5985.223653	31828	16	0.694732	31718	4	0.549051	9866071	0.000000
318495986	91803	4622	6541.027905	31753	23	0.814868	31756	0	0.432762	9861139	0.000000
318462710	93590	4770	7298.235469	31832	13	0.887726	31900	15	0.584554	9856237	0.000000
318506004	62621	3191	7199.388472	31672	16	0.931911	32154	3	0.675850	9851265	0.000000
318587421	51700	2698	6248.100680	31798	8	0.958707	32136	4	0.572041	9846267	0.000000
318552044	72698	3731	6137.476151	31706	7	0.974958	31972	6	0.512362	9841263	0.000000
318483209	96900	4907	6888.825588	31840	3	0.984813	32112	5	0.612649	9836465	0.000000
318504840	78785	4109	7339.832577	31709	2	0.981783	31902	2	0.557702	9831422	0.000000
318554759	54930	2775	6745.186768	31878	8	0.988953	31835	1	0.521965	9826525	0.000000
318580929	58913	2991	6109.765826	31970	5	0.919549	31758	12	0.495560	9821666	0.000000
318541401	86278	4345	6476.542608	31729	8	0.951210	31783	8	0.694080	9816733	0.000000
318482230	91566	4596	7170.742956	31870	40	0.724475	31878	6	0.655371	9811983	0.000000
318515434	66166	3386	7169.943609	31764	58	0.832907	31657	3	0.790998	9807052	0.000000
318566006	53386	2692	6380.204900	31650	20	0.898665	32075	2	0.592759	9802184	-1.#IND00
318562089	70541	3626	6157.212151	32012	2	0.726901	31762	5	0.467180	9797204	-1.#IND00
318511387	92399	4693	6815.994514	31827	20	0.834378	31956	14	0.676869	9792253	-1.#IND00
318487942	82538	4148	7291.918526	31922	20	0.899557	31802	4	0.769083	9787342	0.068820
318525927	58083	3023	6893.816106	31966	2	0.939086	31692	7	0.552561	9782424	0.057490
318576980	56143	2885	6084.638481	32063	7	0.825706	31930	3	0.650518	9777371	0.066125
318540308	84350	4296	6392.874482	31923	13	0.894299	31873	3	0.788055	9772510	0.052490
318471908	94839	5011	7139.326559	31862	13	0.935897	32014	3	0.798024	9767488	0.061903
318495198	69072	3473	7262.196845	31865	0	0.492669	31817	4	0.877511	9762641	0.052055
318566852	53705	2761	6454.614522	31650	41	0.498438	32082	7	0.925716	9757717	0.052981
318559784	66717	3444	6159.689432	31922	103	0.695825	31726	2	0.906710	9752826	0.047811
318499901	89486	4537	6742.695183	31629	85	0.815532	31757	12	0.361327	9747998	0.046272
318474557	79690	3969	7203.353465	31710	15	0.888128	31926	9	0.612674	9743130	0.043113
318542813	59305	2998	6857.222050	31786	9	0.932155	31872	8	0.765104	9738324	0.043230
318570753	58504	2969	6248.394789	31900	2	0.714064	31781	2	0.600630	9733471	0.047208
318541275	78516	3930	6436.095560	32084	18	0.826593	31862	8	0.397085	9728503	0.044243
318471502	88192	4529	7012.831382	31927	7	0.894836	31750	2	0.567666	9723580	0.045962
318506779	70450	3611	7152.387092	31945	9	0.936223	32077	16	0.580485	9718695	0.043603
318581976	55008	2854	6526.978642	31959	11	0.872652	31774	3	0.695022	9713775	0.043856
318574443	64489	3280	6146.207056	31747	6	0.922769	32036	2	0.815045	9708906	0.042694
318506542	87284	4382	6669.688627	31850	5	0.953163	31903	1	0.463219	9704186	0.043927
318478895	82223	4223	7171.460963	31954	12	0.971595	31873	6	0.522351	9699283	0.042875
318530870	62612	3184	6939.089118	31843	5	0.982774	31763	12	0.710328	9694493	0.041757
318580607	56447	2840	6288.755574	31841	4	0.862508	31879	3	0.824327	9689589	0.041597
318557900	76799	3872	6357.272199	31863	3	0.908895	31949	4	0.651045	9684607	0.038338
318493102	87064	4465	6944.654715	31685	5	0.944749	31897	5	0.693938	9679739	0.037793
318517122	70971	3658	7123.604730	31764	13	0.966493	31915	3	0.741995	9674897	0.038053
318573484	56642	2918	6591.365555	31683	14	0.979679	31971	4	0.775743	9670106	0.040275
318554976	64650	3231	6247.319081	32043	6	0.987676	31915	6	0.672801	9665365	0.039113
318531424	81968	4193	6647.248385	31725	4	0.696262	31953	3	0.455575	9660461	0.037364
318518124	77437	4039	7049.768495	31703	6	0.679212	31874	3	0.669831	9655587	0.036300
318556556	63077	3040	6873.803873	31675	29	0.805457	31502	6	0.632632	9650835	0.036277
318566515	59958	3089	6361.853274	31753	4	0.882018	31956	1	0.414440	9645997	0.036380
318564690	74262	3751	6423.921983	31790	2	0.597251	31945	10	0.612295	9641291	0.035201
318509120	83491	4166	6890.965940	31681	15	0.678934	31806	1	0.670275	9636469	0.035579
318541072	70960	3633	7033.550572	31774	25	0.805288	31838	12	0.580687	9631653	0.034492
318554213	60889	3031	6654.932699	31850	11	0.881916	31817	12	0.745706	9626912	0.032285
318554934	64806	3216	6373.824821	31730	25	0.928387	31789	5	0.845782	9622093	0.031729
318541642	80019	4007	6647.868976	31892	18	0.956570	31899	1	0.691292	9617300	0.031241
318516030	79075	3933	7022.407213	31627	33	0.973662	31964	5	0.753945	9612465	0.030615
318544662	63791	3261	6928.644625	31807	8	0.984027	31701	8	0.850779	9607659	0.031178
318573856	59359	3080	6403.168614	31736	11	0.990313	31864	8	0.784307	9602791	0.030687
318562423	71256	3653	6399.083830	31697	23	0.647656	31881	3	0.705448	9597884	0.030122
318497633	81518	4167	6799.218542	31934	23	0.786319	32040	5	0.821367	9593102	0.031207
318496330	76194	3861	7047.297900	31698	50	0.870412	31737	2	0.498139	9588286	0.031372
318551378	63441	3266	6781.871025	31715	35	0.921411	31625	15	0.414678	9583515	0.030870
318568565	63218	3216	6430.248065	31670	14	0.952339	31649	2	0.608401	9578687	0.031436
318529273	74794	3739	6534.342710	31745	19	0.971096	31978	4	0.430241	9573975	0.030209
318524275	77622	3933	6855.222513	31903	8	0.982471	31677	12	0.629507	9569261	0.029491
318516235	71178	3630	6919.105861	31774	6	0.989369	31553	6	0.775313	9564555	0.028900
318544605	62587	3242	6644.193418	31634	10	0.993553	31712	9	0.601190	9559719	0.029134
318554977	67252	3517	6490.727040	31736	7	0.910447	31717	2	0.727993	9555068	0.028364
318530010	73543	3700	6645.904275	31864	3	0.942475	32036	8	0.670604	9550197	0.028196
318524825	74207	3775	6845.709011	31769	18	0.681550	31938	2	0.701416	9545339	0.027676
318526277	69097	3527	6802.621292	31978	28	0.806874	31989	3	0.553146	9540541	0.027546
318523339	66505	3365	6589.113525	31779	16	0.882878	31894	4	0.460179	9535846	0.027997
318529101	73690	3810	6637.449325	31830	5	0.928971	31955	2	0.672623	9531183	0.027459
318510776	76835	3921	6862.143484	31747	10	0.956924	31764	1	0.495516	9526378	0.026784
318524638	69380	3469	6885.954800	32194	6	0.705104	31679	5	0.679230	9521680	0.026501
318555146	62494	3152	6590.547696	31904	23	0.821159	31940	6	0.553274	9516807	0.026049
npatches	nstrain	runtime	dt	init_x	init_y	init_y_blood	init_z	init_S	beta0	beta1	beta2	beta3	mean_beta	B	d	delta	delta_blood	b[0]	mut	m	CTL	c	g	epsilon	k	het	lambda	rho	omega	x_max	patch.dyna	DELTA	A	VA
10000	1	100.000000	0.001000	21900	9499	5000000	0.001000	10000000	6.486614	5.569999	5.809283	5.565184	6	800000000	0.010000	1.000000	1.000000	80000	0.000050	0.004800	0	0.500000	0.000000	2.500000	9.000000	0.500000	0.000000	0.000000	0.000000	31872	0	10.000000	7.000000	1.000000
sus	inf	inf_blood	z	x[0]	y[0][0]	z[0]	x[1]	y[1][0]	z[1]	S[0]	synchrony
219000000	94990000	5000000	10.000000	21900	9499	0.001000	21900	9499	0.001000	10000000	0.000000
166981894	100934539	5313322	3941.516320	15310	10628	0.394152	17261	9910	0.394152	9994977	0.000000
254254332	18307310	970582	6325.803353	25275	1913	0.632580	26168	1667	0.632580	9990011	0.000000
300293101	3356145	177747	7771.765723	29879	295	0.777177	30281	282	0.777177	9984881	0.000000
314580659	549024	29247	8648.676577	31441	48	0.864868	31390	31	0.864868	9979802	0.000000
317998116	70567	3731	8826.587934	31847	5	0.918048	31720	3	0.918048	9974836	0.000000
318592044	20192	961	4733.764815	32005	0	0.267468	31772	3	0.385840	9969876	0.000000
318622199	60152	2982	4186.070343	31990	7	0.327496	31901	5	0.514364	9964900	0.000000
318388544	156803	7933	6090.169606	31946	11	0.592157	31850	3	0.510514	9960054	0.000000
318342317	113975	5958	7458.177282	32087	12	0.752661	31922	4	0.590309	9955036	0.000000
318554906	39918	2091	6625.269895	31793	1	0.412319	31810	5	0.751541	9950126	0.000000
318635263	37086	1873	4653.311063	31927	5	0.335984	31595	2	0.277067	9945170	0.000000
318543062	87137	4248	5336.896003	31827	21	0.597304	31768	5	0.427349	9940309	0.000000
318443248	103647	5367	6708.948998	32078	8	0.755783	31711	11	0.652713	9935412	0.000000
318535555	52762	2854	6744.801319	31801	5	0.624221	31986	3	0.547578	9930481	0.000000
318618747	37490	1887	5137.143748	32045	2	0.352639	31703	0	0.375175	9925501	0.000000
318592141	69871	3495	5222.440745	31820	15	0.607405	32033	3	0.408655	9920608	0.000000
318490353	91189	4711	6394.071286	31957	6	0.761909	32159	11	0.641376	9915615	0.000000
318519979	57822	2980	6631.251096	31935	12	0.791974	31904	2	0.634934	9910497	0.000000
318614237	39829	1995	5417.446750	31930	5	0.873842	31844	2	0.655984	9905525	0.000000
318605707	62775	3116	5224.125108	32062	6	0.405778	31898	0	0.531856	9900463	0.000000
318531991	85166	4318	6176.089163	31881	23	0.636551	31888	16	0.427487	9895468	0.000000
318527495	62127	3213	6555.592980	31842	2	0.682963	32014	1	0.504159	9890461	0.000000
318578193	43442	2283	5646.734834	31815	4	0.314240	31908	2	0.644194	9885502	0.000000
318579613	58022	3018	5289.160292	31862	5	0.584117	31841	5	0.610043	9880611	0.000000
318523796	77515	3964	6019.596176	31799	8	0.675231	31922	5	0.584318	9875587	0.000000
318537509	62669	3214	6382.193529	31999	5	0.744401	31766	0	0.662940	9870751	0.000000
318573102	46185	2417	5734.309820	31790	2	0.566423	31711	6	0.536497	9865892	0.000000
318564431	56714	2874	5399.931880	31759	4	0.435892	31739	6	0.515829	9861089	0.000000
318531487	73444	3708	5950.597459	31970	14	0.477498	31595	4	0.706372	9856224	0.000000
318529503	63156	3227	6297.435610	31747	11	0.683126	31760	5	0.658719	9851346	0.000000
318566863	48382	2428	5778.678196	31888	3	0.524993	31658	0	0.313412	9846501	0.000000
318583469	57067	2870	5453.113554	31779	3	0.613176	32059	14	0.560344	9841546	0.000000
318555115	71367	3706	5919.711823	31698	6	0.537623	31906	2	0.733369	9836735	0.000000
318526101	64263	3299	6275.307825	31716	10	0.719589	31762	6	0.675625	9831839	0.000000
318544254	50103	2528	5884.147483	31902	9	0.829944	31689	2	0.543227	9826933	0.000000
318584577	53255	2747	5506.719792	31819	6	0.531077	31698	2	0.234913	9822027	0.000000
318543381	67581	3379	5795.202103	31826	3	0.649206	31862	18	0.529974	9817110	0.000000
318554686	65537	3372	6187.957000	31909	4	0.709982	32077	8	0.714951	9812223	0.000000
318606324	50894	2553	5922.362238	31873	5	0.739758	32058	2	0.415116	9807382	0.000000
318626486	51888	2628	5501.083780	31809	1	0.709995	32071	1	0.370977	9802505	-1.#IND00
318574337	66378	3329	5741.030910	31903	13	0.572667	32112	3	0.496994	9797698	-1.#IND00
318535622	66069	3306	6135.335793	31975	4	0.740842	32225	2	0.441202	9792669	-1.#IND00
318567536	53814	2652	5984.776586	32154	4	0.537122	31639	2	0.535961	9787753	0.015846
318579014	51595	2614	5557.589887	32143	3	0.308453	31720	1	0.434472	9782766	0.044513
318549842	64862	3256	5720.615744	31925	5	0.580608	31922	4	0.503655	9778012	0.021898
318526722	68442	3523	6161.645723	32088	2	0.388062	31986	5	0.383454	9773092	0.022628
318569664	55013	2798	6069.657185	31958	2	0.434797	32040	2	0.377446	9768173	0.017472
318599569	52454	2666	5620.106220	32184	13	0.657230	31916	4	0.622449	9763295	0.007896
318594012	61243	3114	5697.436062	31958	5	0.747573	31806	1	0.715131	9758384	0.010464
318559666	63238	3188	5997.196340	31927	1	0.742301	32030	3	0.667045	9753410	0.011472
318598446	56543	2869	5943.958198	31822	1	0.519644	31902	7	0.798078	9748497	0.013321
318582993	55604	2787	5710.362047	31911	8	0.620900	31970	1	0.825232	9743634	0.014301
318554196	59994	3034	5773.569787	31764	8	0.454645	31933	3	0.581332	9738683	0.014976
318570953	61792	3144	5927.431220	31902	6	0.669267	31694	2	0.746097	9733863	0.013329
318569796	58801	3040	5959.999899	31744	1	0.643971	31677	3	0.846019	9729076	0.012801
318595997	54477	2739	5786.857251	31667	18	0.702307	31874	0	0.702478	9724275	0.010659
318564069	58408	3023	5712.477801	31740	3	0.649360	31799	4	0.333581	9719496	0.010409
318567824	63112	3324	5907.246716	31906	5	0.574310	32108	7	0.570990	9714607	0.012287
318565719	59483	2893	6004.041028	31628	0	0.550194	32010	2	0.739825	9709683	0.011287
318565697	54502	2764	5804.131648	31990	9	0.622453	31904	1	0.624035	9704876	0.010775
318591065	58409	3043	5727.234989	31842	0	0.529741	31941	4	0.470223	9699959	0.010162
318575958	61770	3104	5891.646152	31950	5	0.591743	31779	6	0.678714	9695146	0.009796
318564653	59996	3021	5971.714113	31677	3	0.752410	31836	4	0.645657	9690306	0.008940
318552336	57234	2856	5848.768837	31755	10	0.399482	31869	2	0.283743	9685408	0.008865
318572452	57621	2966	5789.327492	31832	5	0.635813	31869	4	0.565623	9680503	0.008563
318553638	58850	2864	5829.580500	31735	3	0.478938	31877	3	0.736570	9675727	0.008471
318559346	61878	3074	5943.562371	31918	5	0.684000	31884	4	0.742632	9670876	0.008868
318569410	57731	3000	5932.976392	32105	1	0.716712	31593	5	0.565918	9666077	0.009080
318574462	55329	2826	5776.483481	31953	6	0.288561	31839	4	0.736749	9661261	0.011382
318550943	60090	3000	5776.050814	31579	4	0.568544	31801	6	0.546536	9656468	0.009951
318544593	62476	3262	5916.787728	31787	4	0.611540	31906	7	0.658257	9651524	0.011419
318545444	58429	2967	5963.825206	31881	6	0.689690	32072	5	0.792748	9646662	0.011081
318572329	54526	2808	5778.496702	31858	4	0.639672	31780	0	0.582918	9641780	0.010907
318591138	57133	2968	5712.941983	32111	1	0.341368	31658	0	0.336004	9636915	0.010721
318562792	62678	3199	5818.832353	31750	4	0.565734	31938	4	0.474926	9632256	0.010799
318538819	62853	3191	6036.699029	31997	4	0.736637	31782	3	0.303882	9627473	0.010766
318575374	55597	2829	5939.719388	31876	10	0.488998	31814	8	0.577836	9622611	0.010170
318598063	54192	2764	5693.703527	31985	3	0.364302	31982	2	0.273182	9617790	0.010184
318552305	60537	3034	5753.971477	31822	2	0.614478	31712	2	0.243998	9612912	0.010691
318569165	61499	3118	5945.288450	32084	5	0.582339	32028	11	0.527604	9608160	0.010547
318556751	58836	3039	5954.477088	31880	4	0.311353	31696	7	0.713513	9603416	0.010443
318558864	56208	2842	5801.248794	31803	3	0.393475	31699	2	0.647515	9598581	0.010275
318571923	59229	2966	5786.517552	31922	12	0.614319	31865	3	0.590750	9593602	0.009814
318522646	60680	3019	5916.079916	31821	6	0.766102	31886	2	0.662984	9588829	0.010002
318558438	57882	2908	5900.498800	31991	12	0.666995	32051	4	0.518679	9583984	0.009649
318579891	56699	2961	5797.388490	31889	4	0.798048	31708	1	0.230251	9579123	0.009345
318563064	59963	2964	5829.177560	31711	3	0.622212	31823	2	0.521022	9574312	0.009804
318577600	58471	2923	5883.909252	31981	3	0.360944	31732	6	0.556404	9569473	0.009788
318573614	56996	2819	5843.536599	31722	11	0.612442	31980	3	0.730979	9564714	0.009543
318571369	57599	2937	5786.496886	31917	4	0.764963	31721	0	0.398926	9560038	0.009583
318557032	59927	2999	5831.809425	31664	11	0.533130	31954	6	0.526878	9555281	0.008728
318534560	61305	3135	5928.173219	31978	6	0.716865	31940	5	0.454782	9550531	0.008488
318575447	57625	2971	5884.533251	31908	17	0.639643	31884	1	0.465000	9545783	0.008147
318569482	57293	3003	5810.070597	31951	3	0.697979	31879	2	0.373893	9540994	0.008147
318576505	58704	2929	5800.070403	31958	0	0.411645	31945	3	0.450564	9536300	0.008017
318560058	60078	3062	5896.419267	31815	16	0.576639	32068	5	0.569483	9531675	0.008031
318555864	58848	3083	5880.856150	32064	3	0.675878	31833	3	0.575038	9526959	0.008101
318572150	57700	2982	5849.914464	31726	3	0.570727	31835	1	0.471920	9522015	0.008049
318550065	59735	3016	5865.531049	31680	4	0.718456	32001	3	0.661459	9517258	0.007763
npatches	nstrain	runtime	dt	init_x	init_y	init_y_blood	init_z	init_S	beta0	beta1	beta2	beta3	mean_beta	B	d	delta	delta_blood	b[0]	mut	m	CTL	c	g	epsilon	k	het	lambda	rho	omega	x_max	patch.dyna	DELTA	A	VA
10000	1	100.000000	0.001000	21900	9499	5000000	0.001000	10000000	5.060259	8.781389	6.010139	8.758069	6	800000000	0.010000	1.000000	1.000000	80000	0.000050	0.004800	0	0.500000	0.000000	2.500000	10.000000	0.500000	0.000000	0.000000	0.000000	31872	0	10.000000	7.000000	1.000000
sus	inf	inf_blood	z	x[0]	y[0][0]	z[0]	x[1]	y[1][0]	z[1]	S[0]	synchrony
219000000	94990000	5000000	10.000000	21900	9499	0.001000	21900	9499	0.001000	10000000	0.000000
175007718	86436824	4572780	3941.516320	18764	8150	0.394152	13254	10258	0.394152	9994915	0.000000
266366890	11975310	639281	6325.803353	27575	941	0.632580	23733	1861	0.632580	9989943	0.000000
307185104	1449203	77522	7771.765723	30956	84	0.777177	29676	308	0.777177	9984914	0.000000
316924146	127685	6887	8621.207178	31460	11	0.864868	31577	16	0.864868	9979981	0.000000
318517276	14272	755	4892.778762	31909	2	0.636006	31775	3	0.725771	9975113	0.000000
318647341	34395	1707	3245.152702	31905	3	0.366378	31765	4	0.660977	9970079	0.000000
318496328	114867	5760	5049.633314	31950	4	0.576083	31792	24	0.612769	9965083	0.000000
318449552	92640	4931	6634.373822	31711	1	0.588673	31756	13	0.765162	9960185	0.000000
318609970	30326	1588	5572.503536	31949	1	0.571388	31932	5	0.857581	9955126	0.000000
318633824	34338	1711	3993.329414	31956	4	0.731462	31974	1	0.265147	9950232	0.000000
318595406	75623	3791	4902.776404	31831	3	0.421094	31883	26	0.542382	9945256	0.000000
318505623	71688	3805	6063.223940	31757	2	0.629677	31824	20	0.722475	9940283	0.000000
318578974	35592	1853	5343.143737	32075	2	0.452942	31799	1	0.234945	9935436	0.000000
318628709	40357	2084	4405.505514	32032	0	0.404670	31701	35	0.493994	9930614	0.000000
318581468	65260	3400	5083.064883	31840	1	0.302102	31896	49	0.693130	9925615	0.000000
318550792	60156	3072	5750.659115	31917	5	0.544051	31934	1	0.805797	9920643	0.000000
318611825	38960	1940	5187.529754	31930	3	0.643660	31858	17	0.662060	9915724	0.000000
318608664	46676	2387	4700.193281	31806	0	0.460236	31804	1	0.588559	9910783	0.000000
318561290	61491	3099	5248.637349	31567	3	0.271678	31973	17	0.494269	9905812	0.000000
318584949	50832	2681	5510.248063	31881	2	0.523557	31783	19	0.693297	9900907	0.000000
318606571	41639	2113	4949.344800	31852	1	0.196627	31784	17	0.555107	9895955	0.000000
318597834	51579	2626	4890.673474	31874	1	0.374197	31787	8	0.730193	9890964	0.000000
318577060	56113	2957	5330.741474	31958	8	0.446013	31883	2	0.836374	9885939	0.000000
318599780	46487	2398	5267.541778	31825	1	0.317856	31892	26	0.622202	9880924	0.000000
318588063	46079	2399	4998.102793	31875	4	0.477428	32067	5	0.770883	9875950	0.000000
318618139	50851	2570	5062.699736	31824	5	0.456000	31867	2	0.428762	9870994	0.000000
318597101	53658	2712	5237.966649	31969	0	0.424515	31774	1	0.469846	9866104	0.000000
318585986	47235	2492	5212.560250	31944	7	0.254492	31854	24	0.591040	9861104	0.000000
318607840	47380	2460	5034.319117	32063	6	0.547883	31808	10	0.751984	9856228	0.000000
318601891	51082	2566	5080.331921	31835	6	0.725812	31984	3	0.849589	9851344	0.000000
318577607	51602	2603	5241.489187	31951	1	0.625224	31960	0	0.397486	9846310	0.000000
318577435	45953	2376	5123.274198	31808	8	0.413944	31824	22	0.446814	9841315	0.000000
318599012	48594	2515	5009.019535	31805	7	0.428293	31679	14	0.664518	9836434	0.000000
318589768	52212	2614	5145.639356	31941	4	0.438204	31748	1	0.410595	9831579	0.000000
318582825	50884	2429	5248.987724	31742	4	0.649831	31617	39	0.574525	9826644	0.000000
318586235	47525	2633	5120.543086	31978	0	0.392570	31508	10	0.741969	9821737	0.000000
318591261	50489	2511	5111.868392	31906	14	0.344072	31670	12	0.843516	9816918	0.000000
318590067	49787	2590	5163.243116	31721	1	0.465605	31733	2	0.704097	9812066	0.000000
318572854	49083	2482	5154.740144	31813	3	0.332506	31660	2	0.488936	9807209	0.000000
318605416	48576	2491	5086.448230	31638	14	0.472578	31848	4	0.690063	9802426	-1.#IND00
318565424	52244	2680	5142.600790	31856	2	0.403356	31823	4	0.795663	9797474	-1.#IND00
318602355	50532	2580	5266.607111	31839	1	0.470971	31937	4	0.531094	9792546	-1.#IND00
318624725	44417	2277	5109.436402	32070	1	0.361363	31909	12	0.715630	9787594	0.015061
318594991	48668	2537	4955.208696	31835	6	0.388627	31838	4	0.821474	9782702	0.023913
318563256	53389	2706	5200.106978	31492	1	0.579980	31701	5	0.624854	9777736	0.018330
318579146	49823	2604	5270.222553	31676	3	0.577570	32014	3	0.462495	9772846	0.013156
318614043	46203	2301	5063.773233	31650	2	0.601204	31679	4	0.566289	9768012	0.008483
318596895	51141	2630	5013.870852	31863	2	0.382243	31982	12	0.703178	9763067	0.005500
318600144	53538	2714	5249.869754	31774	4	0.462215	31797	7	0.819991	9758204	0.004314
318584170	45787	2366	5176.807039	31766	1	0.354812	31710	10	0.824413	9753283	0.002520
318601187	47422	2530	4982.956064	31807	0	0.345336	31892	6	0.558163	9748396	0.002471
318605655	52299	2634	5152.166665	31926	4	0.408759	31977	15	0.617985	9743476	0.003191
318577033	49996	2554	5222.651186	32031	4	0.367193	31752	4	0.399041	9738486	0.002707
318585907	48312	2420	5142.602606	32195	5	0.529057	31804	13	0.635546	9733667	0.000209
318584193	49038	2566	5083.128578	31887	8	0.400187	32254	5	0.778975	9728860	-0.000501
318567629	52741	2639	5140.077039	31801	5	0.636240	31925	1	0.849693	9724012	0.000234
318603006	51040	2704	5263.311020	32025	4	0.650496	31721	4	0.674233	9719156	-0.000540
318582892	46493	2345	5124.080030	31762	1	0.562568	31582	0	0.651120	9714352	0.000561
318578775	48451	2493	5003.895704	31844	2	0.250317	31915	7	0.732929	9709506	0.001164
318601710	51961	2670	5176.744740	31936	5	0.303828	31949	3	0.588874	9704617	0.001588
318607752	48372	2529	5173.319494	31845	4	0.353184	31743	6	0.750671	9699698	0.001076
318592041	47701	2358	5031.172414	31884	7	0.607735	31702	4	0.809134	9694741	0.001621
318605914	49723	2583	5075.968926	32004	7	0.762109	31682	20	0.884248	9689925	0.001658
318582260	53599	2674	5197.056193	31796	2	0.483941	31694	8	0.865209	9684959	0.002494
318573620	51690	2668	5320.545456	31918	8	0.687034	31834	3	0.918255	9680071	0.003547
318600000	45124	2356	5109.427434	31893	2	0.332476	31941	0	0.310067	9675206	0.003086
318600564	48354	2489	4966.581983	31959	3	0.525544	31799	13	0.543845	9670361	0.003076
318586945	54470	2891	5178.465841	31796	4	0.410339	31650	0	0.306839	9665582	0.002877
318571052	50415	2609	5310.449563	31854	2	0.642397	31856	5	0.294071	9660801	0.002598
318593044	46595	2350	5062.858071	31444	11	0.649293	31841	4	0.571886	9656116	0.002186
318592880	49455	2462	5023.905316	31690	3	0.349512	31755	11	0.497917	9651240	0.002141
318575220	52689	2593	5196.268029	32149	5	0.564309	32003	10	0.695509	9646305	0.001806
318585020	48176	2430	5225.678075	31944	9	0.376101	31811	10	0.815340	9641585	0.001672
318612797	46427	2446	5028.898130	31882	0	0.509903	31847	19	0.502094	9636803	0.001748
318576373	50820	2643	5067.025413	31855	2	0.314919	32014	2	0.686137	9632117	0.001591
318578357	54204	2715	5294.701579	32016	5	0.468217	31769	4	0.738334	9627355	0.001511
318596900	46283	2448	5218.234649	32009	9	0.480473	31903	2	0.777676	9622538	0.000770
318610277	46127	2311	4982.789265	31901	2	0.423831	32105	5	0.865171	9617746	0.001377
318600050	53605	2769	5081.643613	31988	3	0.351346	31794	11	0.731338	9612989	0.000850
318579806	52127	2620	5322.495230	31955	2	0.477018	31590	50	0.458291	9608195	0.001233
318587680	47608	2361	5179.438431	31891	3	0.327090	31806	58	0.671478	9603340	0.001530
318599379	47650	2424	5005.984899	31888	6	0.410890	31636	0	0.590701	9598547	0.001488
318598302	51855	2712	5131.595240	31750	3	0.629377	31498	28	0.603416	9593708	0.001046
318593107	51528	2553	5249.887196	31785	0	0.497213	31867	3	0.759490	9588907	0.000477
318592986	46240	2356	5123.273683	31760	1	0.454943	31856	2	0.548367	9583943	0.000144
318597947	47241	2400	4954.503361	31771	7	0.499884	31764	4	0.711927	9579195	-0.000011
318590160	54743	2846	5149.970657	31642	0	0.501955	31862	8	0.654290	9574339	-0.000284
318601656	51856	2664	5340.149133	31830	0	0.310796	31778	10	0.790342	9569507	-0.000162
318599217	46298	2354	5167.640028	31994	5	0.373592	31901	7	0.872852	9564710	-0.000089
318611872	46426	2354	4970.739352	31961	3	0.401317	32223	6	0.506317	9559815	0.000194
318602014	52934	2704	5084.324929	31698	1	0.389689	31953	1	0.646542	9555047	0.000064
318590476	53545	2725	5302.690235	31732	12	0.518937	31740	5	0.431476	9550375	0.000232
318592019	46351	2349	5144.556010	31948	2	0.497177	31870	24	0.655216	9545483	-0.000316
318603743	48068	2341	4976.412263	32060	4	0.321750	31702	6	0.790904	9540782	-0.000224
318614006	53943	2722	5204.880583	31847	5	0.560775	31928	11	0.526206	9536107	0.000077
318594595	49952	2534	5273.769731	31943	3	0.459564	31826	2	0.436814	9531407	0.000575
318583209	46544	2301	5112.445516	31837	1	0.419081	31503	23	0.658453	9526713	0.000447
318599457	48506	2476	5020.797197	31834	6	0.442907	31841	4	0.712501	9521949	0.000814
318602028	51101	2668	5127.277342	31921	7	0.408098	31611	18	0.621669	9517084	0.001037
npatches	nstrain	runtime	dt	init_x	init_y	init_y_blood	init_z	init_S	beta0	beta1	beta2	beta3	mean_beta	B	d	delta	delta_blood	b[0]	mut	m	CTL	c	g	epsilon	k	het	lambda	rho	omega	x_max	patch.dyna	DELTA	A	VA
10000	1	100.000000	0.001000	21900	9499	5000000	0.001000	10000000	7.514334	7.917970	5.727730	7.778888	6	800000000	0.010000	1.000000	1.000000	80000	0.000050	0.004800	0	0.500000	0.000000	2.500000	11.000000	0.500000	0.000000	0.000000	0.000000	31872	0	10.000000	7.000000	1.000000
sus	inf	inf_blood	z	x[0]	y[0][0]	z[0]	x[1]	y[1][0]	z[1]	S[0]	synchrony
219000000	94990000	5000000	10.000000	21900	9499	0.001000	21900	9499	0.001000	10000000	0.000000
180986388	74916952	3982940	3941.516320	15513	8140	0.394152	15069	8406	0.394152	9994959	0.000000
275235290	7968661	428185	6325.803353	26023	988	0.632580	25800	1145	0.632580	9990034	0.000000
311079097	626587	34070	7771.765723	31142	74	0.777177	30476	113	0.777177	9984987	0.000000
317841785	30997	1619	7379.496251	31792	4	0.864868	31627	4	0.864868	9979957	0.000000
318628693	13151	631	3045.930364	32146	0	0.552076	31886	2	0.248096	9974830	0.000000
318614817	57041	2778	3507.545454	31807	9	0.387100	31830	4	0.367627	9969870	0.000000
318473694	98035	5037	5496.837483	31756	5	0.628304	31734	15	0.616494	9964791	0.000000
318572293	38266	2043	5699.503427	31952	3	0.759704	31600	10	0.767421	9959721	0.000000
318654535	24499	1157	3813.509228	32054	0	0.229032	31785	3	0.602712	9954639	0.000000
318609870	53857	2605	4084.906480	31829	10	0.449792	31712	0	0.302309	9949619	0.000000
318560015	64832	3432	5255.143653	31985	1	0.662998	31701	26	0.498203	9944580	0.000000
318581242	35181	1757	4981.084889	31657	3	0.626678	31992	4	0.695683	9939606	0.000000
318643859	35236	1868	4075.983696	31830	4	0.510643	31995	1	0.330254	9934522	0.000000
318598325	53992	2803	4567.545718	32000	4	0.383253	31876	4	0.303096	9929500	0.000000
318581401	50135	2571	5113.348793	31961	9	0.550201	31781	13	0.577359	9924505	0.000000
318627590	36637	1973	4667.866681	32028	11	0.574316	32118	2	0.467026	9919526	0.000000
318637220	39507	1968	4274.372732	31952	3	0.507590	31792	0	0.456966	9914526	0.000000
318584001	51306	2604	4669.028893	31927	7	0.486093	31783	11	0.502439	9909591	0.000000
318598305	45925	2369	4916.602716	31706	6	0.688339	31923	2	0.477033	9904497	0.000000
318618065	38283	1925	4564.378925	31921	2	0.675648	31969	1	0.321777	9899547	0.000000
318608665	42172	2060	4411.304888	31710	8	0.546380	31946	14	0.494250	9894552	0.000000
318599866	47730	2388	4684.897408	31794	4	0.693679	31987	8	0.614387	9889624	0.000000
318623347	44498	2327	4787.167109	31840	5	0.660029	32080	14	0.496970	9884725	0.000000
318619454	41131	2080	4607.361718	32036	0	0.438964	31669	4	0.666126	9879715	0.000000
318614263	44336	2268	4554.487007	32015	17	0.519946	31652	3	0.381182	9874855	0.000000
318605848	45410	2278	4706.584246	31865	4	0.526482	31808	1	0.405176	9869748	0.000000
318615706	42763	2145	4672.508111	31735	6	0.633386	31969	7	0.628321	9864897	0.000000
318610199	41738	2135	4575.321619	31962	17	0.620733	32022	1	0.336123	9859962	0.000000
318610123	44515	2289	4617.269566	31931	0	0.568377	31815	24	0.492639	9855115	0.000000
318614150	46120	2401	4735.393981	31773	3	0.531822	31863	2	0.465894	9850151	0.000000
318630971	40872	2195	4664.217403	31920	0	0.435530	31850	2	0.429974	9845112	0.000000
318625019	43257	2161	4562.561247	31691	3	0.627549	31893	6	0.619359	9839979	0.000000
318610554	45179	2279	4677.369575	31745	1	0.375307	31887	3	0.582156	9835054	0.000000
318637333	42491	2184	4685.625780	32011	2	0.207356	32019	15	0.352146	9830015	0.000000
318617526	40730	2080	4576.622417	31919	17	0.519297	31912	12	0.607106	9825071	0.000000
318614811	45527	2285	4595.289306	31766	7	0.473164	32014	0	0.214296	9820233	0.000000
318616868	44611	2386	4746.174162	32014	0	0.283496	32005	23	0.428272	9815373	0.000000
318617708	41069	2052	4634.621723	31646	3	0.278291	32086	11	0.653273	9810426	0.000000
318640265	43467	2116	4555.696454	31936	2	0.527102	31873	14	0.705117	9805460	0.000000
318620321	44939	2249	4661.872432	31867	9	0.560697	31750	4	0.821167	9800548	-1.#IND00
318631997	41978	2230	4658.422613	31695	1	0.719076	31867	2	0.556535	9795593	-1.#IND00
318608429	41981	2124	4538.839234	32161	1	0.339003	31765	3	0.666217	9790749	0.016869
318598397	44697	2282	4617.054181	31919	5	0.403741	32012	2	0.346924	9785818	0.012337
318591943	45315	2349	4726.583866	31851	3	0.296728	32216	5	0.596358	9780961	0.017076
318614979	41358	2101	4675.794348	31939	6	0.573497	31831	31	0.523986	9776135	0.012747
318599512	41296	2043	4501.628497	31904	1	0.691843	31835	2	0.674779	9771182	0.011708
318609623	45358	2347	4620.316558	31885	0	0.386662	31816	24	0.447314	9766365	0.013285
318596800	44691	2354	4723.358021	31841	0	0.285496	31720	1	0.425716	9761535	0.011338
318616890	41961	2115	4620.434840	31655	7	0.528467	31776	5	0.505377	9756674	0.009090
318619136	42722	2246	4559.833001	31880	0	0.359438	31839	9	0.635652	9751775	0.007424
318598849	45103	2253	4658.933977	31686	14	0.412778	31825	4	0.598076	9746803	0.005515
318577458	43544	2238	4693.285466	31668	3	0.643876	31495	5	0.756251	9741902	0.003573
318615293	41406	2069	4607.620274	32035	10	0.520873	31734	3	0.599263	9737067	0.002164
318615771	42792	2199	4549.346121	32054	11	0.355898	31861	0	0.253904	9732143	0.001430
318597129	46310	2475	4688.029828	31744	10	0.609381	31833	7	0.267136	9727429	0.003237
318590593	43888	2238	4694.247634	31828	4	0.426870	31964	6	0.555551	9722599	0.003378
318604769	42587	2177	4578.794581	31631	4	0.617610	32016	5	0.566819	9717884	0.003713
318609741	44754	2282	4626.599423	31606	9	0.759384	31708	11	0.376411	9713031	0.002971
318607029	44523	2272	4689.729566	31842	3	0.787126	31974	9	0.621822	9708152	0.002714
318633880	41923	2194	4662.861054	32047	2	0.289339	31566	6	0.456351	9703328	0.000862
318623771	42617	2122	4566.567979	31539	23	0.569016	31970	1	0.461296	9698478	-0.000990
318615544	43968	2260	4645.593406	31915	0	0.355154	31863	4	0.621092	9693646	-0.000044
318617109	41974	2169	4633.965556	31650	16	0.408828	32032	3	0.556715	9688762	0.001045
318616782	42306	2200	4562.981127	31929	3	0.550725	31720	10	0.438847	9684005	0.001346
318607347	44995	2263	4655.689490	31760	1	0.264626	31855	5	0.500745	9679216	0.000797
318615429	42831	2139	4696.298671	31891	11	0.533850	31805	4	0.697225	9674353	0.002546
318630241	41237	2151	4597.339177	31681	0	0.413574	31866	2	0.516918	9669504	0.001938
318602854	42952	2248	4527.938040	31922	7	0.363523	31836	1	0.687313	9664627	0.001994
318597225	46182	2375	4685.773761	31614	4	0.614006	31775	2	0.426348	9659891	0.001776
318601000	43425	2206	4721.131975	32092	3	0.382719	32027	2	0.377321	9655200	0.001632
318596456	41430	2121	4551.349654	32131	4	0.504644	31507	2	0.318850	9650283	0.002061
318598636	42931	2179	4572.284224	31905	1	0.531596	31729	9	0.360188	9645367	0.002118
318615565	45248	2311	4635.637663	31736	15	0.527598	31921	0	0.455361	9640594	0.002037
318613056	44491	2328	4725.675710	31751	6	0.713509	31972	7	0.450477	9635689	0.002111
318619340	41840	2180	4612.227979	31777	4	0.723434	31900	12	0.624322	9630836	0.002288
318616642	43473	2117	4582.898580	31762	3	0.394098	31827	3	0.507121	9625938	0.001777
318592087	44546	2200	4663.524372	32013	2	0.401244	31661	2	0.592895	9621134	0.001099
318600086	42917	2102	4683.535048	31800	17	0.546878	31584	3	0.673357	9616235	0.002658
318590932	41217	2109	4553.566221	32271	1	0.332027	31916	2	0.535300	9611293	0.002391
318589356	45798	2359	4616.891175	31929	6	0.400956	31887	1	0.385579	9606577	0.001009
318594459	43160	2234	4710.644181	31982	15	0.362398	31939	25	0.458037	9601748	0.000633
318602462	42629	2237	4597.005799	31852	3	0.613323	31903	3	0.325425	9596946	0.000793
318587148	44614	2386	4636.178459	31852	6	0.303177	31838	4	0.211232	9592217	0.000717
318601830	43400	2179	4692.803381	31763	15	0.577409	31834	7	0.521648	9587346	0.000980
318642060	41766	2134	4581.331729	31698	6	0.477133	32064	12	0.709901	9582381	0.000806
318621001	44210	2201	4599.284905	31843	3	0.682905	31832	0	0.366288	9577594	0.000484
318606724	44724	2352	4686.235146	32068	3	0.630212	31701	6	0.528272	9572761	0.000523
318608104	43761	2303	4640.085548	32021	12	0.411179	31779	8	0.713918	9567908	0.000717
318621052	43075	2103	4652.970158	31899	12	0.642907	31979	2	0.466947	9563140	0.000749
318590986	42345	2138	4611.814054	31853	6	0.783439	31824	11	0.587999	9558413	0.000637
318603722	43766	2256	4598.869524	31768	2	0.803068	31925	3	0.565276	9553612	0.000596
318604999	45048	2309	4691.620757	32031	1	0.328242	31969	4	0.468483	9548794	0.000646
318600199	43498	2189	4683.775171	31918	8	0.585191	31685	1	0.283563	9544034	0.000827
318592909	42602	2238	4623.668681	31773	0	0.475281	31884	23	0.468720	9539210	0.001054
318610015	43592	2236	4595.549485	31811	6	0.477860	31717	6	0.677803	9534434	0.000989
318602104	42838	2256	4608.654651	31737	5	0.622764	31938	3	0.312064	9529602	0.000725
318601809	43592	2210	4615.154455	31937	3	0.593503	31840	7	0.388426	9524843	0.000470
318607629	42527	2189	4607.790569	31726	2	0.487259	31708	9	0.629108	9520093	0.000600
318630280	44918	2287	4653.873580	31907	5	0.689046	31741	0	0.303433	9515383	0.000515
npatches	nstrain	runtime	dt	init_x	init_y	init_y_blood	init_z	init_S	beta0	beta1	beta2	beta3	mean_beta	B	d	delta	delta_blood	b[0]	mut	m	CTL	c	g	epsilon	k	het	lambda	rho	omega	x_max	patch.dyna	DELTA	A	VA
10000	1	100.000000	0.001000	21900	9499	5000000	0.001000	10000000	7.010372	3.926925	6.576573	6.871930	6	800000000	0.010000	1.000000	1.000000	80000	0.000050	0.004800	0	0.500000	0.000000	2.500000	12.000000	0.500000	0.000000	0.000000	0.000000	31872	0	10.000000	7.000000	1.000000
sus	inf	inf_blood	z	x[0]	y[0][0]	z[0]	x[1]	y[1][0]	z[1]	S[0]	synchrony
219000000	94990000	5000000	10.000000	21900	9499	0.001000	21900	9499	0.001000	10000000	0.000000
188311601	64094192	3421340	3941.516320	17157	6901	0.394152	22570	5235	0.394152	9995006	0.000000
283430416	5009850	271214	6325.803353	27659	560	0.632580	30031	268	0.632580	9990048	0.000000
313768515	235175	12903	7771.554873	31338	35	0.777177	31642	14	0.777177	9985047	0.000000
318260712	9505	511	4595.730911	31598	0	0.324053	31696	1	0.305877	9980013	0.000000
318632273	17392	832	2523.290831	31899	0	0.179449	31899	4	0.294284	9975102	0.000000
318589919	62449	3088	3758.207408	31904	11	0.418023	31829	3	0.538237	9970036	0.000000
318548152	56694	3029	5189.018819	31898	4	0.405439	31790	4	0.320614	9965058	0.000000
318625562	24001	1284	4210.203256	31874	1	0.515939	31986	4	0.249452	9959955	0.000000
318636614	32662	1574	3505.066264	31924	1	0.242205	31671	0	0.222286	9954918	0.000000
318588866	51057	2649	4302.082693	31930	6	0.524046	32029	0	0.299222	9949934	0.000000
318601654	37649	1913	4586.824475	31755	1	0.273201	32100	4	0.411756	9944915	0.000000
318658943	29578	1505	3916.125986	31631	13	0.510812	31863	0	0.279170	9939839	0.000000
318618764	40496	2065	3945.685535	31941	5	0.703329	31897	3	0.398095	9934955	0.000000
318598686	43208	2303	4412.776084	32018	0	0.397618	31930	4	0.359470	9930011	0.000000
318628103	33277	1697	4225.989515	31582	9	0.553911	32037	2	0.478789	9925026	0.000000
318640602	33637	1652	3869.117857	31893	7	0.352839	31780	0	0.307682	9920143	0.000000
318619565	41898	2153	4173.062231	31847	5	0.580304	31966	4	0.352290	9915103	0.000000
318619489	38508	1944	4278.288375	32164	7	0.745474	31951	0	0.307113	9910141	0.000000
318628456	34182	1727	4121.823337	31909	4	0.305977	32070	1	0.193289	9905147	0.000000
318649101	37184	1962	4068.020684	31793	5	0.493917	31722	1	0.210863	9900118	0.000000
318620166	40240	2088	4217.202200	32062	3	0.328780	31754	4	0.366590	9895140	0.000000
318630103	36496	1907	4257.452435	31963	1	0.475477	31746	1	0.347122	9890252	0.000000
318641640	35692	1785	4055.343729	31597	1	0.510427	31820	7	0.447177	9885366	0.000000
318645610	37906	1988	4146.758566	31963	8	0.370569	32072	10	0.375217	9880553	0.000000
318615844	37062	1840	4194.616996	32036	8	0.615742	31810	2	0.209599	9875618	0.000000
318612809	36990	1849	4108.341642	32000	0	0.487407	31893	4	0.423349	9870722	0.000000
318619079	38718	1961	4187.629867	31632	14	0.515717	31832	0	0.309270	9865632	0.000000
318620783	36836	1891	4181.213592	31863	2	0.706304	31977	1	0.220452	9860688	0.000000
318632547	36268	1907	4101.785815	31877	5	0.290222	31619	1	0.285918	9855627	0.000000
318626434	36874	1974	4094.713922	32012	2	0.394416	31797	1	0.391809	9850828	0.000000
318642819	38456	2023	4168.906726	31794	5	0.534286	31670	1	0.393534	9845737	0.000000
318631046	37400	1947	4200.885280	31773	19	0.569266	32059	0	0.327822	9840772	0.000000
318640640	35714	1831	4098.260632	31790	1	0.291659	31900	0	0.393451	9835807	0.000000
318639070	37935	1887	4115.601645	31838	6	0.548815	31870	1	0.413016	9830923	0.000000
318611022	38050	1975	4182.071100	31941	1	0.636069	31907	0	0.184672	9826010	0.000000
318627566	35772	1857	4139.081264	31834	16	0.435474	31864	4	0.464788	9821156	0.000000
318639264	37513	1950	4094.522310	31645	2	0.486445	31726	1	0.236300	9816277	0.000000
318619778	38940	1949	4200.036870	31912	11	0.661501	31717	4	0.425107	9811429	0.000000
318629515	37606	1883	4201.239451	31728	3	0.790983	31929	0	0.571661	9806492	0.000000
318634196	37332	1825	4115.594108	31735	1	0.720583	31982	4	0.351879	9801587	-1.#IND00
318625614	39811	1932	4203.151837	31991	4	0.542968	31898	6	0.453815	9796732	-1.#IND00
318622738	36920	1917	4212.628273	31842	0	0.203986	31899	2	0.259484	9791940	0.001269
318619819	36385	1869	4129.351208	31979	1	0.178828	32040	1	0.179925	9787006	-0.002280
318613331	37245	1930	4109.387697	31719	10	0.448461	31783	0	0.219462	9781997	-0.004729
318621772	38111	1911	4171.606708	31814	3	0.616802	31744	3	0.447929	9777084	-0.004377
318630933	37857	1974	4205.885184	31863	1	0.640112	31731	3	0.251224	9772299	0.000547
318632626	35914	1899	4126.086406	31983	1	0.474156	32105	1	0.465605	9767444	0.002799
318624608	38328	1942	4132.666601	31815	12	0.410658	31888	2	0.221213	9762551	0.001574
318616037	38746	1989	4252.782014	31953	3	0.642590	31956	0	0.378970	9757665	0.002433
318629869	36036	1851	4166.293304	32209	0	0.372623	32046	1	0.253669	9752867	0.000922
318636651	36086	1916	4082.076563	31928	19	0.541097	31887	0	0.305495	9748020	-0.001789
318637954	39504	2021	4203.216048	31688	10	0.637256	31765	4	0.305375	9743134	-0.000079
318643116	37306	1983	4227.770309	31760	5	0.419688	32063	4	0.578742	9738269	0.001382
318614127	35695	1859	4096.180233	31762	3	0.604234	31711	3	0.302242	9733300	0.000602
318640853	37023	1903	4122.782927	31647	1	0.295182	31945	3	0.523971	9728410	-0.001975
318655682	37467	1936	4174.816379	31663	4	0.472305	31905	0	0.344487	9723514	-0.003272
318632724	36430	1890	4149.144469	31864	2	0.462706	32102	2	0.258680	9718560	-0.001926
318638845	37386	1937	4109.491863	31972	7	0.349218	31996	0	0.222449	9713668	-0.002494
318629404	38101	1969	4175.125157	31707	2	0.382372	31971	1	0.195451	9708895	-0.002822
318623429	37195	1814	4192.604527	31994	3	0.486998	31856	1	0.235007	9704073	-0.002082
318633788	36303	1787	4110.631041	31926	6	0.417012	31812	3	0.284022	9699087	-0.001757
318641289	37178	1821	4130.231268	32080	3	0.612574	31880	1	0.374075	9694163	-0.002181
318613052	39496	1988	4197.107750	31796	0	0.591764	32133	1	0.186835	9689311	-0.001875
318622380	36882	1873	4204.617623	31942	19	0.364419	31676	0	0.297743	9684427	-0.001984
318648342	35757	1853	4124.104050	31902	6	0.614549	31983	2	0.256154	9679590	-0.002325
318633264	36940	1884	4102.770368	31887	4	0.492750	31960	0	0.415944	9674711	-0.002321
318645118	37804	1958	4166.357449	31724	2	0.352187	32040	0	0.227744	9669953	-0.000629
318633798	37272	1875	4167.485028	31666	5	0.304148	31833	1	0.424582	9665319	0.000363
318632482	36826	1843	4124.496977	31794	4	0.345220	31679	0	0.204047	9660488	0.001618
318632210	37303	1857	4132.551700	31943	5	0.602906	31891	5	0.485535	9655720	0.001743
318618434	37402	1822	4161.992858	31874	0	0.329805	32009	2	0.297588	9651005	0.001746
318628738	36612	1903	4146.649566	31790	0	0.406068	32006	2	0.305214	9646220	0.001633
318600458	37069	1887	4099.086648	31753	1	0.212807	31800	3	0.221520	9641292	0.001552
318631383	38684	1970	4180.437802	31780	7	0.520344	31549	1	0.308083	9636510	0.001609
318609018	36644	1969	4175.865553	31695	0	0.241327	31784	1	0.229992	9631586	0.001594
318637059	36942	1864	4112.341878	31743	30	0.447011	31865	0	0.169805	9626824	0.001507
318622332	37834	1921	4160.323870	31972	2	0.664637	31953	3	0.479274	9621899	0.002032
318645117	36686	1879	4133.446572	31760	1	0.522825	31864	3	0.415291	9617088	0.001923
318636548	37069	1850	4126.555813	31805	0	0.190800	32038	2	0.559013	9612327	0.002102
318620283	36998	1855	4147.956785	31789	0	0.305476	31944	2	0.538535	9607487	0.001805
318619976	35825	1831	4087.268305	31673	7	0.324163	31909	0	0.211553	9602680	0.002054
318627211	38223	1946	4127.022593	31977	14	0.503356	31835	0	0.416830	9597997	0.002211
318589240	37787	1939	4193.361029	31781	0	0.241299	31900	1	0.216653	9593111	0.001949
318612353	36325	1925	4119.080241	31754	12	0.471200	32103	4	0.363216	9588253	0.002135
318637611	38444	1971	4159.701083	32013	3	0.638733	31851	1	0.312511	9583419	0.001637
318618131	36812	1868	4186.104206	31886	1	0.302880	31899	2	0.332532	9578654	0.001769
318619547	35992	1834	4103.298396	31694	8	0.509280	32040	0	0.307113	9573814	0.001538
318596960	37260	1872	4103.926874	31887	0	0.335085	31663	3	0.458523	9569039	0.001212
318617655	37696	1913	4191.905066	31712	9	0.420207	31746	1	0.258772	9564316	0.002597
318638743	35772	1851	4133.852034	31742	7	0.430528	31761	4	0.427568	9559596	0.002331
318631866	36711	1920	4066.772174	31752	3	0.482475	31871	3	0.511924	9554899	0.002273
318625999	39749	1941	4162.701803	31793	0	0.294857	31977	0	0.249689	9550157	0.002014
318641104	37620	1908	4205.862732	31836	7	0.458763	31987	4	0.255279	9545363	0.001888
318639024	36321	1903	4116.759459	31944	2	0.257483	31895	4	0.361125	9540436	0.001866
318652113	37085	1881	4129.218691	31817	8	0.549697	31998	0	0.223892	9535633	0.001659
318649874	37418	1836	4173.718160	31750	0	0.435784	31833	7	0.469592	9530880	0.001570
318636498	36878	1842	4144.723996	31866	6	0.605751	31638	4	0.272734	9526105	0.001528
318619594	36059	1901	4077.266526	31588	7	0.481042	31872	1	0.318943	9521333	0.001577
318645878	38443	1919	4153.685038	31821	0	0.202027	31763	2	0.468699	9516580	0.001761
npatches	nstrain	runtime	dt	init_x	init_y	init_y_blood	init_z	init_S	beta0	beta1	beta2	beta3	mean_beta	B	d	delta	delta_blood	b[0]	mut	m	CTL	c	g	epsilon	k	het	lambda	rho	omega	x_max	patch.dyna	DELTA	A	VA
10000	1	100.000000	0.001000	21900	9499	5000000	0.001000	10000000	3.979600	4.021188	6.664805	4.652228	6	800000000	0.010000	1.000000	1.000000	80000	0.000050	0.004800	0	0.500000	0.000000	2.500000	13.000000	0.500000	0.000000	0.000000	0.000000	31872	0	10.000000	7.000000	1.000000
sus	inf	inf_blood	z	x[0]	y[0][0]	z[0]	x[1]	y[1][0]	z[1]	S[0]	synchrony
219000000	94990000	5000000	10.000000	21900	9499	0.001000	21900	9499	0.001000	10000000	0.000000
195479798	54680649	2935912	3941.516320	23002	4505	0.394152	22537	4602	0.394152	9994918	0.000000
289992073	3086804	168478	6325.803353	30184	160	0.632580	30290	174	0.632580	9989950	0.000000
315367001	81446	4465	7690.957618	31770	7	0.777177	31843	3	0.777177	9984924	0.000000
318422879	6314	315	3090.203319	31995	0	0.246443	31764	0	0.225232	9979999	0.000000
318660149	19339	954	2389.389096	31879	0	0.170621	31741	0	0.206148	9974949	0.000000
318612268	55182	2835	3720.562285	31841	7	0.302025	31876	7	0.331664	9969928	0.000000
318592845	36886	1983	4550.452810	31950	3	0.390916	31982	2	0.274675	9964960	0.000000
318652288	21764	1064	3469.610055	32029	0	0.198003	32014	1	0.516097	9960125	0.000000
318665241	32501	1656	3366.022221	32008	1	0.366965	31707	0	0.239004	9955124	0.000000
318639320	38680	2051	3960.062738	31833	2	0.301187	31860	3	0.487817	9950217	0.000000
318631787	29882	1535	3884.548679	32010	0	0.350091	31953	0	0.231603	9945157	0.000000
318647979	29208	1508	3567.128788	31733	1	0.239907	31880	3	0.205412	9940094	0.000000
318637805	34284	1771	3711.803627	31788	2	0.285783	31780	3	0.299209	9935003	0.000000
318642559	33353	1701	3845.088944	31668	0	0.249923	32006	2	0.314669	9930171	0.000000
318656323	30372	1515	3717.884521	32038	3	0.351349	31898	6	0.404433	9925294	0.000000
318672342	32331	1643	3708.999639	31843	2	0.356092	31745	4	0.638815	9920339	0.000000
318627043	33025	1647	3775.205119	31759	0	0.251501	31655	0	0.284890	9915376	0.000000
318634975	30728	1558	3719.975684	32061	1	0.296416	31855	5	0.337377	9910326	0.000000
318652405	31699	1607	3666.413434	31766	2	0.188213	31892	3	0.245654	9905413	0.000000
318634385	33621	1649	3779.340866	31935	2	0.298572	31857	1	0.268015	9900553	0.000000
318621664	31027	1601	3739.964685	31783	1	0.301540	31854	1	0.172549	9895716	0.000000
318638647	31174	1588	3683.340623	31975	2	0.283167	31927	2	0.306590	9890715	0.000000
318658892	32435	1688	3715.090599	31850	6	0.279662	31841	2	0.222121	9885707	0.000000
318630869	31287	1598	3724.532078	31730	5	0.338605	31789	1	0.281155	9880842	0.000000
318642431	32810	1710	3732.079842	32012	4	0.434627	31807	0	0.374448	9875901	0.000000
318639310	32945	1629	3790.776560	32005	2	0.354337	31890	1	0.298724	9871010	0.000000
318636085	31246	1622	3743.841534	31766	4	0.298238	31719	0	0.272392	9866108	0.000000
318663144	30864	1714	3673.717938	31717	0	0.279430	31873	1	0.240472	9861203	0.000000
318642138	33110	1728	3746.459090	31884	1	0.396820	31880	0	0.187655	9856319	0.000000
318652562	31387	1583	3741.582376	31954	1	0.355122	31859	1	0.198053	9851394	0.000000
318647595	31647	1622	3686.288702	32150	2	0.456916	31773	3	0.385902	9846524	0.000000
318631282	31753	1665	3732.003874	31921	2	0.519805	32017	2	0.320102	9841616	0.000000
318634815	32001	1604	3716.996700	31905	0	0.218079	31960	0	0.354838	9836777	0.000000
318630478	31086	1504	3720.723549	31834	0	0.248812	31968	1	0.406019	9831976	0.000000
318634975	32074	1575	3699.897079	31696	1	0.222373	31881	1	0.192969	9827160	0.000000
318648090	32959	1672	3738.087975	31736	4	0.442459	31540	7	0.320958	9822285	0.000000
318649959	33207	1614	3768.163714	31804	0	0.228472	31652	0	0.320087	9817325	0.000000
318646692	32383	1590	3758.496991	31770	3	0.270994	31820	2	0.255088	9812448	0.000000
318644474	32141	1670	3740.156809	31675	1	0.187095	32077	0	0.313198	9807418	0.000000
318633368	30720	1583	3702.406942	31615	1	0.312628	31953	2	0.257236	9802527	-1.#IND00
318641393	31896	1553	3707.566484	32090	1	0.175155	31609	1	0.232726	9797543	-1.#IND00
318630711	32591	1689	3730.472919	32000	1	0.304978	31799	4	0.315264	9792666	-1.#IND00
318623139	32016	1624	3776.884521	31874	1	0.310376	31943	0	0.246686	9787763	-1.#IND00
318661111	31706	1664	3717.363362	32067	1	0.350212	31870	8	0.387057	9782808	-1.#IND00
318654220	32894	1679	3750.972360	31925	0	0.208532	31812	2	0.528397	9777859	0.008634
318655894	32801	1689	3771.394241	31730	3	0.366016	31869	1	0.389178	9772899	0.008960
318642954	31350	1651	3744.458307	31886	0	0.330045	31894	6	0.498004	9768053	0.006536
318638933	31087	1614	3689.402339	31787	3	0.377930	32080	0	0.666823	9763198	0.006033
318628392	31402	1665	3695.429824	31846	1	0.305381	31852	0	0.201368	9758321	0.005619
318625776	31990	1594	3714.725305	31936	3	0.321679	31826	0	0.195706	9753389	0.005699
318626525	32227	1641	3769.179117	31972	5	0.392304	31938	3	0.247813	9748560	0.005499
318630095	32588	1642	3760.375935	31787	3	0.459830	31822	7	0.229913	9743571	0.004139
318644392	31288	1652	3745.897985	31821	2	0.240139	31972	0	0.211736	9738785	0.003173
318652593	32407	1653	3686.989839	32032	0	0.262747	32064	4	0.369296	9733881	0.001300
318676871	33909	1627	3777.194023	32230	2	0.392382	31843	4	0.445931	9729082	-0.001220
318670587	32811	1586	3815.431362	31788	1	0.294293	31774	2	0.442995	9724140	-0.001196
318652617	29653	1433	3682.070845	31873	1	0.290934	31904	5	0.437885	9719242	-0.000815
318631204	32056	1608	3651.883967	31701	4	0.430323	32075	3	0.263192	9714374	-0.000947
318646875	32985	1754	3770.861607	31792	0	0.257490	31960	1	0.304758	9709590	-0.001280
318630676	31315	1571	3731.230560	31853	1	0.209815	31878	3	0.437853	9704648	-0.001328
318644040	32913	1655	3720.489652	32029	7	0.512525	31859	0	0.299233	9699855	-0.001467
318621559	32282	1602	3773.229447	31826	3	0.497226	31834	3	0.540218	9695023	-0.002183
318633106	31004	1578	3687.488885	31743	1	0.309192	31760	2	0.401808	9690185	-0.004006
318647837	32869	1694	3731.305252	31870	7	0.333193	31877	0	0.297040	9685530	-0.003321
318646770	31018	1615	3747.147162	31915	4	0.336770	31778	2	0.250148	9680750	-0.003178
318640130	31638	1568	3678.141765	31704	0	0.307414	31898	0	0.188879	9675940	-0.002478
318659116	32250	1661	3735.082950	31795	0	0.218810	31666	1	0.207248	9671155	-0.002916
318624069	31645	1640	3767.614017	31977	2	0.339021	31840	4	0.309435	9666357	-0.002934
318639601	31751	1617	3720.162198	31754	0	0.177903	31881	3	0.340878	9661569	-0.001791
318642916	32167	1605	3729.958475	31900	0	0.342785	31825	2	0.377314	9656715	-0.002714
318643937	32538	1675	3767.172779	31647	0	0.179267	31881	4	0.262062	9651899	-0.002841
318642540	33300	1623	3769.058743	31943	4	0.255363	31711	1	0.257590	9647178	-0.002399
318640866	31703	1591	3751.026389	31709	1	0.276111	31954	1	0.305976	9642391	-0.002504
318638808	31292	1629	3709.693362	31893	3	0.353409	31695	4	0.570192	9637580	-0.002368
318666509	31158	1607	3655.570626	31769	2	0.453570	31794	0	0.249262	9632693	-0.002291
318641298	33685	1713	3762.944060	31959	1	0.293565	31861	1	0.176935	9627959	-0.002145
318619669	32159	1636	3790.147474	32070	3	0.234007	31927	2	0.359579	9623034	-0.001445
318657773	30557	1511	3698.492460	32043	1	0.286015	31663	4	0.474297	9618174	-0.001344
318633826	32507	1680	3678.802101	31952	0	0.188946	31905	1	0.220394	9613330	-0.001439
318624620	33364	1760	3798.116884	32013	3	0.322549	31702	1	0.205709	9608506	-0.001569
318633076	31213	1584	3786.753362	31948	0	0.244788	31766	0	0.254819	9603726	-0.001030
318637640	30824	1546	3659.652099	31923	3	0.210958	31927	2	0.324046	9598936	-0.000853
318646879	32496	1602	3706.007950	32033	6	0.521482	31903	3	0.590065	9594100	-0.000936
318650146	32764	1700	3774.629225	31828	1	0.383886	31968	2	0.351822	9589351	-0.000637
318624822	30709	1540	3735.819179	31750	2	0.254306	31947	4	0.385658	9584518	-0.000737
318645735	31438	1487	3657.634369	31986	7	0.335435	31928	3	0.350535	9579700	-0.000915
318648314	32642	1704	3751.572454	31824	1	0.234563	31584	1	0.234016	9574803	-0.000811
318647848	31871	1629	3775.752717	32014	1	0.350091	31887	0	0.266080	9570059	-0.000542
318652258	30724	1518	3730.927017	31840	0	0.387754	31952	1	0.192143	9565286	-0.000405
318647425	32241	1542	3690.012177	31925	1	0.202992	31919	0	0.235406	9560528	-0.000293
318650359	32005	1668	3753.706150	31912	0	0.299688	31936	3	0.343095	9555802	-0.000343
318657733	31002	1523	3708.532099	31920	3	0.435773	31926	0	0.241400	9550941	-0.000539
318637169	32670	1612	3734.361648	32078	2	0.491788	31924	2	0.170371	9546252	-0.000654
318636607	32582	1584	3779.894569	32014	2	0.460064	32034	4	0.496334	9541513	-0.000446
318633775	30895	1571	3692.619367	32001	0	0.222115	31779	3	0.282436	9536819	-0.000265
318621869	30919	1631	3683.104209	31930	1	0.308800	31984	4	0.435181	9532013	-0.000480
318632286	32441	1684	3719.721714	31684	2	0.344754	31608	2	0.403484	9527293	-0.001359
318624097	32895	1740	3773.584120	31804	1	0.301833	31825	1	0.321651	9522578	-0.000363
318619802	32179	1599	3769.210645	31827	6	0.224386	31843	1	0.401217	9517791	-0.000261
npatches	nstrain	runtime	dt	init_x	init_y	init_y_blood	init_z	init_S	beta0	beta1	beta2	beta3	mean_beta	B	d	delta	delta_blood	b[0]	mut	m	CTL	c	g	epsilon	k	het	lambda	rho	omega	x_max	patch.dyna	DELTA	A	VA
10000	1	100.000000	0.001000	21900	9499	5000000	0.001000	10000000	6.119055	6.045400	3.710817	5.289860	6	800000000	0.010000	1.000000	1.000000	80000	0.000050	0.004800	0	0.500000	0.000000	2.500000	14.000000	0.500000	0.000000	0.000000	0.000000	31872	0	10.000000	7.000000	1.000000
sus	inf	inf_blood	z	x[0]	y[0][0]	z[0]	x[1]	y[1][0]	z[1]	S[0]	synchrony
219000000	94990000	5000000	10.000000	21900	9499	0.001000	21900	9499	0.001000	10000000	0.000000
201642020	46847284	2527284	3941.516320	19510	4806	0.394152	19771	4973	0.394152	9995036	0.000000
294941699	1879176	104037	6325.803353	29531	195	0.632580	29351	162	0.632580	9990030	0.000000
316279062	28619	1597	6918.304828	31778	4	0.777177	31458	1	0.575064	9984899	0.000000
318493806	5346	262	2452.730206	31906	0	0.230452	31593	0	0.192590	9979939	0.000000
318679115	20216	1049	2343.619598	31897	2	0.204594	31881	0	0.177365	9974951	0.000000
318623663	44725	2328	3549.110494	31865	0	0.170219	31764	0	0.181633	9970030	0.000000
318639550	28946	1498	3930.951837	31982	2	0.226544	31821	5	0.465224	9964953	0.000000
318696864	20493	1028	3162.077956	31846	1	0.434761	31745	3	0.267956	9960031	0.000000
318654036	28294	1421	3184.367336	32044	0	0.202650	31926	2	0.295499	9955156	0.000000
318642677	30963	1606	3535.084812	31919	0	0.193325	31937	1	0.367604	9950241	0.000000
318635365	26414	1285	3459.617160	31733	0	0.187026	31965	6	0.291236	9945297	0.000000
318664761	26814	1422	3344.845680	31852	0	0.319603	31755	0	0.179623	9940463	0.000000
318640894	27648	1490	3376.495781	31812	4	0.267203	31878	1	0.261504	9935566	0.000000
318647460	27610	1416	3422.244186	31875	0	0.206422	31837	1	0.499396	9930661	0.000000
318646491	27712	1405	3428.695203	31783	4	0.379534	31656	0	0.303659	9925622	0.000000
318650814	26586	1340	3373.753641	31854	4	0.415202	31843	0	0.213482	9920775	0.000000
318648240	28049	1368	3350.750867	31919	1	0.217334	32035	3	0.251362	9915948	0.000000
318658357	28386	1480	3454.754314	31745	2	0.263455	31977	0	0.274615	9910962	0.000000
318641448	26910	1365	3391.714713	32025	0	0.204220	31901	5	0.276079	9905928	0.000000
318650977	27171	1318	3389.859154	31974	3	0.241777	31790	4	0.394140	9900859	0.000000
318656249	27125	1424	3327.036733	31964	6	0.437450	31932	2	0.272106	9895865	0.000000
318647893	28619	1476	3441.134342	32257	1	0.227990	31797	0	0.225666	9890913	0.000000
318646770	27307	1354	3428.760498	31957	1	0.240751	31940	3	0.436020	9886053	0.000000
318662179	27291	1290	3356.125948	32072	2	0.444217	31815	1	0.228160	9881024	0.000000
318671706	28009	1399	3374.630610	31817	2	0.507910	31937	4	0.457191	9876036	0.000000
318670579	27465	1447	3423.093854	31770	0	0.267853	31981	0	0.252274	9871169	0.000000
318666398	27757	1427	3401.069170	31987	9	0.377693	31704	5	0.331572	9866309	0.000000
318662079	27439	1354	3392.399932	31904	0	0.205347	31881	0	0.218535	9861433	0.000000
318647728	27791	1443	3384.828865	32025	0	0.207719	31935	10	0.361497	9856600	0.000000
318640825	27570	1336	3415.031112	32117	1	0.387289	31913	5	0.254909	9851636	0.000000
318646073	26815	1397	3370.177062	31930	8	0.288571	31992	3	0.323187	9846649	0.000000
318636687	28244	1426	3392.108850	31964	1	0.310496	31703	3	0.361817	9841833	0.000000
318656046	27905	1358	3435.525047	31994	0	0.343634	31960	4	0.542801	9836809	0.000000
318666483	27310	1426	3409.184845	31972	4	0.434400	31824	3	0.293823	9831854	0.000000
318657234	27576	1451	3380.552623	31775	0	0.324263	31753	5	0.343788	9826989	0.000000
318637331	27961	1367	3402.893959	31929	2	0.236092	31733	0	0.192570	9822085	0.000000
318655764	27529	1367	3402.247668	31582	6	0.385554	31962	1	0.377479	9817167	0.000000
318641457	27998	1479	3425.112032	31818	0	0.339313	31943	1	0.489195	9812239	0.000000
318658858	27886	1444	3421.354920	31922	2	0.472125	31741	0	0.210040	9807297	0.000000
318670123	27778	1414	3415.928652	31861	4	0.433322	31947	2	0.304559	9802386	-1.#IND00
318651882	26898	1391	3368.483088	31878	3	0.491469	32118	0	0.316077	9797514	-1.#IND00
318642781	27443	1353	3389.396291	31862	1	0.193779	31822	0	0.315680	9792733	-1.#IND00
318618221	28096	1453	3433.172977	31690	6	0.430910	31825	2	0.284919	9787883	0.000503
318631122	27117	1457	3401.492922	31762	0	0.242151	32020	3	0.235207	9782923	-0.002291
318629398	27494	1345	3383.153228	31974	3	0.225712	32051	2	0.272331	9778043	0.002690
318660508	27646	1484	3417.323887	31672	8	0.468844	31916	4	0.324353	9773234	0.000083
318647657	27008	1426	3382.572568	31933	0	0.317764	31679	0	0.233907	9768255	0.004382
318671349	27729	1364	3368.414801	31733	7	0.348329	31722	5	0.256243	9763352	0.002532
318631135	27157	1415	3371.895763	31974	2	0.266536	31750	3	0.448722	9758445	0.005349
318641312	27585	1415	3419.148829	31824	2	0.421923	31725	0	0.355558	9753446	0.004256
318674495	26786	1424	3366.197899	31727	2	0.340761	31933	1	0.200071	9748497	0.004048
318645161	28457	1424	3404.508208	31855	6	0.301742	31562	5	0.248313	9743719	0.002928
318654780	27445	1368	3433.233455	32024	0	0.266474	32019	0	0.261525	9738881	0.006352
318670188	26558	1364	3329.469058	31812	1	0.186028	31766	4	0.456559	9734034	0.005592
318647076	28418	1429	3400.566097	31579	4	0.341008	31948	1	0.258617	9729200	0.004755
318650549	27604	1414	3422.512973	31971	0	0.280829	32019	14	0.414887	9724317	0.003942
318649007	27503	1423	3379.099726	31899	6	0.318678	31815	1	0.424806	9719508	0.003963
318641149	27700	1404	3432.529672	31702	0	0.274076	31868	4	0.388804	9714686	0.003845
318659842	27457	1402	3395.439152	31848	1	0.298888	32061	0	0.229087	9709869	0.003611
318647032	27566	1399	3369.573628	31920	1	0.368748	31753	5	0.464094	9705030	0.003539
318662950	28864	1443	3415.505265	31914	0	0.391251	31824	6	0.381361	9700090	0.003141
318651207	28236	1508	3465.508505	32029	6	0.479339	31880	1	0.221371	9695128	0.003677
318665418	26939	1398	3398.716249	31754	2	0.377207	31842	2	0.441364	9690241	0.003531
318650067	26580	1359	3332.228168	31992	4	0.484459	31982	15	0.314120	9685309	0.003209
318666468	27951	1472	3384.398918	31914	2	0.271629	31750	7	0.383435	9680461	0.003091
318652076	28189	1457	3435.938577	32128	3	0.558276	31845	1	0.292893	9675633	0.003531
318638694	27423	1464	3414.763831	31993	1	0.280986	32033	0	0.316612	9670726	0.004357
318629350	26701	1367	3385.242169	31880	3	0.243077	31877	3	0.311621	9665756	0.000664
318634443	27767	1419	3342.601500	31716	2	0.257188	31605	1	0.406581	9661023	0.000997
318641618	28281	1419	3446.258685	31906	11	0.318027	31996	3	0.489710	9656194	0.000862
318672753	27012	1321	3360.856458	31973	1	0.341893	31713	6	0.445065	9651283	0.001134
318655885	28745	1475	3397.183567	32017	1	0.296937	32116	0	0.241353	9646441	0.001729
318638553	27650	1445	3433.407110	32082	0	0.422666	31888	5	0.281880	9641647	0.001774
318636229	26602	1374	3387.619605	31622	4	0.351578	31827	2	0.355715	9636949	0.001671
318653792	27823	1403	3384.806972	31843	3	0.398846	32105	0	0.202427	9632149	0.001546
318652043	28532	1521	3426.765001	31737	3	0.284454	32212	5	0.351101	9627309	0.003594
318676367	27347	1382	3423.813013	31777	0	0.272646	32003	1	0.294871	9622543	0.004433
318664074	27085	1402	3380.605167	32053	5	0.395564	31667	0	0.199316	9617775	0.004348
318658043	27122	1351	3381.622233	31938	3	0.352326	32121	3	0.242693	9613020	0.004343
318632714	27996	1455	3364.623987	31684	1	0.392114	31703	2	0.308358	9608242	0.003717
318632282	29439	1493	3449.604978	31938	1	0.251625	31795	3	0.426083	9603443	0.004967
318637181	27019	1405	3473.601328	31829	1	0.177033	31559	0	0.224295	9598557	0.005497
318653878	26768	1352	3331.964840	31825	1	0.221710	31856	3	0.300214	9593750	0.004674
318628975	28064	1435	3402.215446	31924	5	0.225685	31896	1	0.257541	9588862	0.004294
318628244	27925	1413	3454.602669	31992	1	0.348492	31939	1	0.267988	9584116	0.004376
318668785	26293	1300	3377.540325	31825	4	0.380413	32101	2	0.481887	9579278	0.004319
318675511	27369	1416	3345.659111	31805	3	0.268790	31961	1	0.438079	9574611	0.003976
318643022	28326	1436	3415.373369	32031	8	0.467083	31784	1	0.252625	9569855	0.003730
318640524	27781	1371	3401.018912	31916	0	0.226583	31698	2	0.352196	9564994	0.003529
318638793	27156	1405	3391.374823	31800	2	0.454205	31846	0	0.371574	9560248	0.003599
318639653	27462	1440	3401.800845	31978	5	0.299406	32137	2	0.449546	9555300	0.003699
318653464	27157	1435	3388.937961	31841	2	0.204382	31959	1	0.221085	9550637	0.004005
318651057	27947	1394	3401.168481	31785	2	0.469732	31750	1	0.209084	9545869	0.003967
318635379	26931	1363	3385.950495	31788	0	0.307596	32112	0	0.215058	9541037	0.003964
318649037	27884	1471	3379.768154	31986	3	0.243389	31897	0	0.252383	9536258	0.004279
318669259	27944	1505	3404.705798	31828	13	0.541150	31796	0	0.226566	9531457	0.004182
318635231	26549	1372	3361.992389	31930	3	0.429887	31817	0	0.308625	9526745	0.003960
318653917	28003	1460	3380.625430	32023	1	0.267213	32029	2	0.212948	9521942	0.003953
318654134	27347	1469	3429.779473	31862	2	0.460257	31951	9	0.336640	9517253	0.003936
npatches	nstrain	runtime	dt	init_x	init_y	init_y_blood	init_z	init_S	beta0	beta1	beta2	beta3	mean_beta	B	d	delta	delta_blood	b[0]	mut	m	CTL	c	g	epsilon	k	het	lambda	rho	omega	x_max	patch.dyna	DELTA	A	VA
10000	1	100.000000	0.001000	21900	9499	5000000	0.001000	10000000	8.083390	3.999494	7.258381	7.205863	6	800000000	0.010000	1.000000	1.000000	80000	0.000050	0.004800	0	0.500000	0.000000	2.500000	15.000000	0.500000	0.000000	0.000000	0.000000	31872	0	10.000000	7.000000	1.000000
sus	inf	inf_blood	z	x[0]	y[0][0]	z[0]	x[1]	y[1][0]	z[1]	S[0]	synchrony
219000000	94990000	5000000	10.000000	21900	9499	0.001000	21900	9499	0.001000	10000000	0.000000
206934649	40325438	2188321	3941.516320	17730	4840	0.394152	24130	3288	0.394152	9995036	0.000000
298569305	1163234	64441	6325.803353	29103	169	0.632580	30884	102	0.632580	9990141	0.000000
316799676	11462	671	5521.926561	31777	0	0.521417	31865	2	0.756610	9985007	0.000000
318580448	4705	252	2148.053592	31972	0	0.186506	31931	0	0.198993	9979964	0.000000
318695718	16332	843	2225.345786	31833	0	0.167650	31653	4	0.193981	9974880	0.000000
318650577	34135	1718	3167.344726	31738	8	0.299198	31954	1	0.188401	9969950	0.000000
318656724	26011	1373	3507.506360	31621	0	0.293227	31832	1	0.333468	9964924	0.000000
318641211	20400	1084	3016.929204	31818	1	0.196297	31942	0	0.231423	9959909	0.000000
318647717	24070	1225	2997.060691	31760	13	0.290253	31840	0	0.306842	9955005	0.000000
318652631	25758	1296	3193.597044	31934	2	0.569570	31991	0	0.245781	9950057	0.000000
318665459	23434	1216	3138.868408	31923	3	0.409915	31832	2	0.208550	9945140	0.000000
318652611	23863	1259	3110.219228	31868	0	0.340117	31800	2	0.323812	9940119	0.000000
318679832	24387	1255	3148.136438	32053	0	0.175263	31796	3	0.337116	9935121	0.000000
318667255	23720	1151	3143.379403	32008	0	0.167093	31698	0	0.287345	9930120	0.000000
318654059	24566	1248	3121.515125	31857	1	0.184256	31837	2	0.333286	9925162	0.000000
318652431	23669	1261	3141.133728	32007	2	0.346608	32066	4	0.299756	9920217	0.000000
318647869	23844	1234	3100.771114	31879	0	0.191507	32065	0	0.199780	9915366	0.000000
318667719	24148	1285	3122.404901	32073	10	0.192900	31791	4	0.251304	9910460	0.000000
318669326	24818	1305	3162.165530	31956	10	0.510530	31759	2	0.430039	9905543	0.000000
318670405	23493	1173	3120.937539	31747	1	0.409807	31902	0	0.215040	9900456	0.000000
318661097	24531	1182	3126.812644	31658	5	0.440855	32063	0	0.219166	9895490	0.000000
318649515	25349	1272	3178.766911	31775	1	0.328246	32092	6	0.264348	9890444	0.000000
318663183	23560	1187	3144.831111	31705	4	0.329260	31900	2	0.269627	9885522	0.000000
318660643	23814	1176	3104.576474	31875	5	0.413918	31795	2	0.325307	9880561	0.000000
318672657	24099	1220	3143.218695	32028	2	0.463789	31850	3	0.272927	9875668	0.000000
318674917	23915	1240	3135.040305	32024	3	0.530679	32030	0	0.207387	9870720	0.000000
318645624	23763	1254	3114.000983	31769	6	0.326152	31777	2	0.195462	9865786	0.000000
318668817	24220	1280	3131.283051	31831	5	0.591342	32033	0	0.246626	9860913	0.000000
318658978	24125	1269	3141.764236	31761	3	0.445766	31942	4	0.399569	9856009	0.000000
318662864	24961	1278	3168.466736	31831	2	0.376745	32100	1	0.328057	9851042	0.000000
318679676	23770	1212	3149.633315	31991	0	0.243868	31945	1	0.198688	9846167	0.000000
318663504	24526	1258	3131.647991	31609	0	0.172020	32050	1	0.177317	9841101	0.000000
318665652	24307	1208	3163.996281	31864	2	0.346335	31996	2	0.396261	9836098	0.000000
318662103	23540	1249	3130.893904	31896	4	0.464700	31868	0	0.251753	9831246	0.000000
318665859	24173	1248	3106.365139	31740	0	0.493552	31859	3	0.219345	9826294	0.000000
318676709	24268	1277	3169.761350	31858	5	0.482405	32020	1	0.184872	9821284	0.000000
318658166	23290	1217	3089.525190	31839	3	0.686102	31813	1	0.270785	9816266	0.000000
318658128	24624	1230	3109.861649	31973	0	0.247080	31852	0	0.348101	9811466	0.000000
318688414	24094	1173	3140.295361	32001	0	0.210357	31756	1	0.175659	9806628	0.000000
318659813	24756	1247	3126.999925	31975	7	0.255562	31829	0	0.180967	9801755	-1.#IND00
318662443	25325	1282	3188.991969	31828	2	0.368264	31788	1	0.168659	9796771	-1.#IND00
318665433	23840	1316	3171.080278	32042	0	0.489409	32260	1	0.166765	9791875	-1.#IND00
318651790	23491	1186	3100.584700	31840	1	0.358289	31726	0	0.180621	9786897	0.014438
318675815	24298	1230	3113.459972	31646	3	0.220076	31725	1	0.201542	9782075	0.007624
318667853	24413	1211	3144.736648	31795	2	0.287757	31899	3	0.266368	9777150	0.006774
318654168	24075	1228	3156.331403	31973	0	0.173488	31879	0	0.215690	9772266	0.002108
318662265	24420	1294	3146.922793	31843	0	0.167005	31685	2	0.223765	9767401	0.003661
318658118	23963	1243	3141.602908	32042	3	0.279569	31833	4	0.259149	9762534	-0.000815
318670309	23803	1255	3116.021991	32028	8	0.562159	31869	0	0.244197	9757659	-0.001092
318637243	24623	1284	3137.197901	31860	0	0.347070	32059	3	0.404672	9752626	-0.001079
318632513	25154	1316	3197.380016	32051	0	0.343395	31718	0	0.195485	9747797	-0.001555
318670181	22700	1185	3119.873349	31973	2	0.477871	31998	1	0.276492	9742957	0.001650
318652908	23126	1221	3067.134261	31949	3	0.265956	31812	2	0.195858	9738127	0.002030
318675454	24456	1245	3126.600764	31792	9	0.487357	31644	1	0.184007	9733341	0.001885
318660214	23706	1225	3139.607211	31582	3	0.308335	31815	1	0.219149	9728403	0.002346
318666758	23607	1179	3093.181902	32119	6	0.346315	31827	0	0.194151	9723653	0.003996
318653664	24292	1207	3141.062645	31691	2	0.446297	31949	0	0.171003	9718922	0.003197
318631549	23390	1159	3115.509005	32082	1	0.236451	31981	2	0.336785	9713974	0.003181
318663857	24321	1239	3133.217826	31716	1	0.170125	31880	0	0.231612	9709070	0.002764
318641266	25014	1298	3177.916920	31666	13	0.472563	31849	1	0.217476	9704205	0.001555
318668785	24267	1221	3149.836682	31935	6	0.678667	31450	1	0.277443	9699234	0.001096
318667780	23454	1192	3099.085213	31971	0	0.219027	31945	0	0.176573	9694324	0.001114
318673014	23691	1297	3130.465504	31998	3	0.424145	31915	2	0.224118	9689540	0.003230
318661611	25123	1279	3145.885057	31825	7	0.371360	31985	3	0.410424	9684733	0.002568
318659334	24188	1252	3144.856332	32048	6	0.511554	31576	2	0.252995	9679891	0.002550
318650257	24453	1214	3151.093716	31688	7	0.371430	31978	2	0.211683	9675066	0.002118
318668286	23429	1245	3109.792264	31871	2	0.299759	31883	0	0.341182	9670192	0.000044
318658645	23920	1240	3108.269208	31747	0	0.197911	31870	2	0.261357	9665357	0.000696
318657134	24369	1202	3112.741445	31844	8	0.400360	31866	0	0.173171	9660513	0.000405
318653074	24681	1293	3167.915552	31938	7	0.424776	31726	0	0.219859	9655657	0.000307
318664093	23098	1144	3131.620054	32129	3	0.426753	31828	1	0.169303	9650829	0.000412
318659520	24352	1270	3120.101504	31797	4	0.291814	31974	0	0.245339	9646034	0.000894
318655752	24598	1308	3153.349999	32072	0	0.346789	31920	2	0.223491	9641108	0.001118
318667333	24390	1250	3146.891807	31974	3	0.249253	31843	0	0.209387	9636335	0.002137
318653786	24261	1222	3154.350983	31955	9	0.521112	31929	0	0.177430	9631333	0.001759
318648040	23845	1163	3133.634834	32089	0	0.293205	31919	1	0.212583	9626576	0.001027
318659342	23789	1200	3112.262085	31729	0	0.248885	31742	0	0.305195	9621515	0.000898
318657824	23544	1161	3094.143381	31693	2	0.186763	31901	1	0.208897	9616811	0.000110
318661681	25241	1260	3145.592338	32032	0	0.233151	31807	0	0.434144	9611928	-0.000047
318659172	24855	1300	3187.567188	31831	1	0.207368	31996	0	0.267622	9607052	-0.000020
318673776	23343	1165	3135.372670	32064	0	0.226516	32068	1	0.250555	9602135	-0.000176
318673657	24429	1226	3103.856366	31896	11	0.302080	31818	0	0.208354	9597306	0.000050
318663167	24336	1224	3140.688720	32004	1	0.277964	31846	0	0.184429	9592514	0.000122
318654184	23944	1251	3120.397750	31906	0	0.188688	31648	1	0.196414	9587593	-0.000082
318665870	23686	1272	3114.117520	31879	11	0.433185	31751	1	0.350374	9582882	-0.001274
318687207	24485	1176	3118.996210	31693	0	0.326960	31834	0	0.181375	9578078	-0.000810
318645544	24520	1173	3145.541015	32077	3	0.220054	32079	5	0.308453	9573303	-0.001151
318659734	25052	1276	3155.909044	31882	7	0.526998	31904	0	0.199999	9568522	-0.001033
318645610	24117	1219	3167.918520	31834	0	0.456401	31779	1	0.168319	9563881	-0.000750
318647773	24415	1189	3135.444859	31910	7	0.307892	31848	1	0.172857	9559139	-0.000842
318662291	25284	1361	3185.634257	31723	7	0.386176	31757	1	0.166973	9554484	-0.000140
318653046	23789	1201	3131.923417	31761	6	0.620719	31957	0	0.250787	9549766	0.000290
318654101	24544	1197	3128.435451	31960	4	0.606687	31861	3	0.253656	9545063	0.000258
318661273	23650	1198	3160.764979	31939	5	0.448076	31884	1	0.328159	9540244	-0.000015
318668547	24057	1299	3089.968158	31876	0	0.224093	31822	1	0.236614	9535406	-0.000075
318658575	24937	1223	3171.676413	31673	10	0.423054	31809	0	0.265548	9530589	-0.000248
318655066	24813	1212	3174.340862	31956	5	0.636840	31844	1	0.278287	9525787	-0.000106
318665349	23217	1188	3138.168213	31992	0	0.305718	31633	0	0.208254	9521119	0.000045
318696614	23638	1199	3062.163955	31855	11	0.463648	31973	0	0.303177	9516442	-0.000132
npatches	nstrain	runtime	dt	init_x	init_y	init_y_blood	init_z	init_S	beta0	beta1	beta2	beta3	mean_beta	B	d	delta	delta_blood	b[0]	mut	m	CTL	c	g	epsilon	k	het	lambda	rho	omega	x_max	patch.dyna	DELTA	A	VA
10000	1	100.000000	0.001000	21900	9499	5000000	0.001000	10000000	4.761631	4.818638	5.086797	5.745759	6	800000000	0.010000	1.000000	1.000000	80000	0.000050	0.004800	0	0.500000	0.000000	2.500000	16.000000	0.500000	0.000000	0.000000	0.000000	31872	0	10.000000	7.000000	1.000000
sus	inf	inf_blood	z	x[0]	y[0][0]	z[0]	x[1]	y[1][0]	z[1]	S[0]	synchrony
219000000	94990000	5000000	10.000000	21900	9499	0.001000	21900	9499	0.001000	10000000	0.000000
212921035	34322810	1870974	3941.516320	22958	3005	0.394152	22847	3034	0.394152	9994880	0.000000
301781006	676295	38040	6325.803353	30462	45	0.632580	30586	75	0.632580	9989790	0.000000
317233918	5458	296	4217.576151	31817	0	0.306656	31761	0	0.336764	9984710	0.000000
318588044	4473	227	2001.027534	31566	0	0.173605	32015	0	0.175097	9979515	0.000000
318677790	14387	705	2147.970808	31786	3	0.319430	32030	0	0.167085	9974465	0.000000
318679521	27488	1339	2891.020937	31647	1	0.299507	32006	0	0.166687	9969415	0.000000
318663307	21099	1089	3099.170208	31921	2	0.336073	31799	0	0.175578	9964494	0.000000
318681695	17882	883	2770.446919	31791	2	0.296136	31832	0	0.200467	9959457	0.000000
318691153	19821	979	2761.448009	32049	1	0.262887	32087	2	0.323875	9954436	0.000000
318695414	21170	1075	2894.251843	31998	2	0.254492	32033	2	0.298830	9949603	0.000000
318668880	20445	1003	2897.796054	31866	1	0.268014	31785	1	0.237871	9944662	0.000000
318649304	19394	1052	2808.646854	31766	1	0.312613	31932	5	0.360142	9939713	0.000000
318652750	21246	1087	2839.871218	31862	2	0.246576	31722	0	0.241413	9934793	0.000000
318663390	21010	1058	2901.511756	31722	4	0.376003	31899	4	0.297784	9929814	0.000000
318658441	20618	1078	2899.494967	31792	0	0.216525	31691	0	0.238508	9924883	0.000000
318681219	20782	1071	2875.419785	32089	1	0.246707	31923	1	0.219199	9919897	0.000000
318662469	19984	1078	2883.009371	31868	0	0.170634	31810	0	0.256180	9914912	0.000000
318665128	20394	1114	2867.789209	31689	0	0.176338	32025	0	0.174182	9910005	0.000000
318676940	20242	1047	2879.464444	31900	3	0.271036	32006	1	0.348035	9905075	0.000000
318647034	20167	1055	2860.282674	31984	0	0.332421	31698	1	0.356653	9900097	0.000000
318658599	20721	1014	2889.314306	31931	2	0.388820	31972	0	0.235805	9895156	0.000000
318676444	20514	1030	2880.837087	31765	0	0.313151	31810	2	0.285123	9890262	0.000000
318669486	19958	1040	2855.871875	31768	1	0.234131	31843	5	0.249542	9885391	0.000000
318651368	20269	992	2835.114364	31900	0	0.178152	32041	3	0.248344	9880477	0.000000
318669120	20350	1019	2879.055884	31870	0	0.183453	31896	0	0.458296	9875642	0.000000
318650379	20396	1027	2855.768216	31748	0	0.198983	32078	0	0.181121	9870702	0.000000
318677092	20120	1022	2855.963139	31971	0	0.168268	31776	0	0.266294	9865723	0.000000
318671132	20246	1046	2846.461109	31809	0	0.338316	31785	3	0.458611	9860668	0.000000
318665007	19998	1035	2862.544394	31829	2	0.254716	31843	2	0.339073	9855780	0.000000
318687222	19880	1051	2824.514623	31975	0	0.189753	31668	0	0.175685	9850821	0.000000
318671369	21036	1123	2864.926227	31869	1	0.187706	31844	1	0.333037	9845859	0.000000
318662789	21163	1108	2907.098646	32072	2	0.234796	31720	0	0.292471	9840890	0.000000
318640584	20238	963	2897.744041	31937	3	0.236585	31895	0	0.225642	9835922	0.000000
318663837	19498	1057	2831.838290	32199	4	0.198295	31701	1	0.303714	9830972	0.000000
318666020	21115	1091	2862.431065	32044	0	0.181242	32152	0	0.322180	9825977	0.000000
318683033	20898	1072	2918.787419	31823	0	0.262400	31755	7	0.412557	9821073	0.000000
318670370	20280	1010	2866.105011	31996	8	0.429703	31782	2	0.218032	9816090	0.000000
318661029	20369	1035	2866.141028	31834	0	0.204941	31792	1	0.170772	9811051	0.000000
318671023	20689	1114	2852.084148	31757	2	0.357334	31819	2	0.395453	9806056	0.000000
318665431	21551	1118	2907.991309	32006	1	0.214885	31703	2	0.317095	9801144	-1.#IND00
318662980	20213	955	2889.346814	32020	0	0.361343	31756	0	0.236232	9796213	-1.#IND00
318681453	19716	1016	2858.660468	31939	0	0.297088	31333	0	0.197159	9791210	-1.#IND00
318671576	19980	1056	2836.843380	31738	0	0.173753	32062	2	0.370391	9786406	-1.#IND00
318672789	20308	1052	2865.986445	31952	0	0.167018	31889	2	0.368727	9781556	0.004156
318676501	19981	977	2851.055450	31867	0	0.169403	31812	2	0.232315	9776660	0.001715
318666097	19937	1026	2855.860511	31868	0	0.168280	31940	3	0.288590	9771748	0.003073
318667715	20694	1073	2858.942282	31921	4	0.395088	32034	2	0.254311	9766903	0.000755
318677036	21629	1012	2908.445721	31952	8	0.331865	32127	2	0.208506	9762084	0.000769
318673879	19654	1040	2895.726659	31741	0	0.213709	32056	3	0.332381	9757261	0.000170
318669268	19566	967	2819.034067	31733	2	0.230445	31661	2	0.379762	9752323	-0.000050
318685358	20289	1037	2830.615061	31876	2	0.299692	31800	1	0.193720	9747430	0.001046
318678813	20757	1081	2873.794121	31864	0	0.178257	31732	2	0.342017	9742615	0.000061
318668931	20818	1078	2886.563491	31982	0	0.169095	31850	0	0.358507	9737689	0.003523
318645090	19716	988	2844.402297	31854	1	0.191256	31813	2	0.412382	9732831	0.004555
318678540	20383	1021	2845.533947	31954	2	0.209787	31753	1	0.208130	9727878	0.004427
318681472	20495	1092	2869.528127	31924	1	0.231581	31781	0	0.178648	9722937	0.005668
318673866	20221	1032	2862.452384	31687	1	0.199330	31820	1	0.259941	9718006	0.004017
318680536	20314	1037	2868.607992	31811	1	0.330095	31841	0	0.375575	9713304	0.004302
318659428	21055	1048	2891.499646	31608	1	0.180478	31842	0	0.281037	9708412	0.002478
318673008	20842	1087	2882.651110	32013	4	0.428809	31787	0	0.174399	9703514	0.002157
318671544	20750	1046	2872.392763	31954	3	0.360846	31848	0	0.174911	9698681	0.001465
318654336	20420	1072	2881.399447	31873	4	0.260858	31910	0	0.237866	9693833	0.001457
318696290	21355	1086	2886.887358	32094	1	0.320673	31750	0	0.187435	9688971	0.001812
318664309	21100	1081	2916.704903	31921	1	0.210753	31882	0	0.182337	9683986	0.001743
318662871	19689	996	2870.833667	31803	1	0.168852	31801	2	0.168756	9679285	0.002090
318695627	20498	1028	2838.928868	31769	7	0.240088	31880	2	0.296069	9674534	0.001657
318682902	20892	1077	2894.770227	31813	2	0.288940	32061	1	0.291913	9669777	0.000790
318671097	21022	1075	2886.546011	31727	2	0.266638	31866	0	0.175782	9664885	0.000649
318671523	19912	967	2876.975551	31849	5	0.345938	31790	0	0.179164	9660045	0.000554
318654276	19451	1042	2826.700179	31858	3	0.351787	31727	1	0.167286	9655353	0.000367
318635495	20842	1139	2856.311544	32111	3	0.386393	31759	2	0.233318	9650523	-0.000313
318658250	20477	1004	2866.524954	32005	4	0.234271	31940	3	0.210573	9645744	-0.000190
318673046	21033	1014	2865.290561	31904	2	0.265327	31875	3	0.375563	9640985	-0.000164
318646756	20624	1097	2883.860834	31713	1	0.176833	31633	0	0.222195	9636257	0.000127
318672529	20704	1063	2885.306125	31652	2	0.198933	31831	4	0.223042	9631391	0.000240
318669283	21188	1057	2880.492281	31819	6	0.381636	31943	2	0.260897	9626574	0.000632
318655233	20898	1055	2915.946804	31788	0	0.251088	31826	2	0.236049	9621780	0.000833
318668551	20377	1133	2883.419879	31733	3	0.395565	31916	1	0.274944	9616985	0.000583
318667650	20532	1027	2861.866069	31937	0	0.234401	31743	1	0.281289	9612256	0.000567
318669517	20585	1104	2868.044945	31820	0	0.244028	31760	0	0.173799	9607434	-0.000287
318654530	20235	1070	2896.412764	31833	4	0.294473	31932	0	0.260976	9602588	-0.000334
318668615	20015	1007	2851.733032	31863	1	0.264914	31981	0	0.213410	9597747	-0.000222
318645213	20309	1043	2839.849444	31916	2	0.347386	31853	0	0.174549	9592922	-0.000366
318655606	20906	1058	2895.213886	31741	3	0.241774	31846	2	0.288426	9588204	-0.000317
318677386	21085	1118	2885.981986	31793	0	0.322121	31882	3	0.408576	9583373	-0.000274
318692650	19956	1070	2872.207309	31875	0	0.305007	31888	0	0.407419	9578604	-0.000230
318669480	19960	1031	2837.077386	31891	2	0.228690	31866	5	0.259125	9573769	-0.000207
318672533	20920	1120	2874.404539	32026	0	0.198735	32075	2	0.283402	9568938	-0.000164
318669995	20696	1106	2877.230634	31790	0	0.188203	32119	1	0.352064	9564110	-0.000033
318660162	20115	1076	2874.063992	31620	2	0.210441	32010	0	0.277659	9559143	0.000001
318664662	20111	1005	2863.041195	31695	2	0.239375	31785	0	0.215487	9554350	-0.000107
318671753	20193	1055	2813.051077	31975	0	0.301173	31625	1	0.191624	9549619	0.000277
318655658	21116	1088	2876.614582	31948	3	0.182250	31741	0	0.194041	9544909	0.000212
318685045	21201	1113	2922.205187	31649	3	0.218330	31826	3	0.400573	9540195	0.000327
318669948	19657	1003	2882.845619	31812	1	0.258482	32054	3	0.438198	9535496	0.000364
318680422	19749	981	2821.783361	31655	0	0.199341	31712	1	0.182846	9530752	0.000557
318671874	20637	1013	2863.067271	31990	3	0.379451	31719	0	0.281714	9526029	0.000230
318682600	20283	981	2866.962470	31884	1	0.193026	31911	2	0.372908	9521292	0.000264
318680160	20407	1038	2864.057251	31664	1	0.436216	32077	2	0.287957	9516683	0.000245
npatches	nstrain	runtime	dt	init_x	init_y	init_y_blood	init_z	init_S	beta0	beta1	beta2	beta3	mean_beta	B	d	delta	delta_blood	b[0]	mut	m	CTL	c	g	epsilon	k	het	lambda	rho	omega	x_max	patch.dyna	DELTA	A	VA
10000	1	100.000000	0.001000	21900	9499	5000000	0.001000	10000000	7.210209	5.389760	6.378625	6.177928	6	800000000	0.010000	1.000000	1.000000	80000	0.000050	0.004800	0	0.500000	0.000000	2.500000	17.000000	0.500000	0.000000	0.000000	0.000000	31872	0	10.000000	7.000000	1.000000
sus	inf	inf_blood	z	x[0]	y[0][0]	z[0]	x[1]	y[1][0]	z[1]	S[0]	synchrony
219000000	94990000	5000000	10.000000	21900	9499	0.001000	21900	9499	0.001000	10000000	0.000000
218483254	29183150	1598728	3941.516320	19959	3184	0.394152	22589	2710	0.394152	9995069	0.000000
304234921	391826	22123	6325.803353	30247	56	0.632580	30669	35	0.632580	9990055	0.000000
317478254	3358	196	3334.372851	31643	0	0.458017	31824	0	0.278836	9985056	0.000000
318641987	3785	189	1897.524573	31904	0	0.193099	31943	0	0.189813	9980217	0.000000
318692947	9989	511	2029.017021	31871	1	0.229261	31779	0	0.167814	9975256	0.000000
318686209	19157	956	2499.483253	31819	2	0.367834	31575	0	0.166724	9970262	0.000000
318662345	19469	982	2791.739592	31874	0	0.488520	31860	1	0.304719	9965181	0.000000
318673248	17284	860	2687.370058	31944	0	0.318185	31684	0	0.173509	9960121	0.000000
318673291	17218	844	2651.241829	31857	2	0.232720	31812	2	0.183971	9955155	0.000000
318692557	17088	845	2640.478556	32128	3	0.208130	31881	0	0.197367	9950255	0.000000
318678058	16687	835	2617.707731	31942	0	0.421291	31855	2	0.347637	9945278	0.000000
318675908	17308	885	2644.162457	32012	1	0.179287	31833	3	0.316485	9940318	0.000000
318671231	17882	904	2680.580376	31790	0	0.185494	31952	1	0.334760	9935359	0.000000
318688733	16021	809	2630.005417	31835	1	0.173306	32031	0	0.209461	9930444	0.000000
318676435	16152	824	2585.067401	32151	1	0.226834	31912	0	0.178908	9925538	0.000000
318671049	17294	884	2613.702649	31874	14	0.260944	31887	1	0.225146	9920543	0.000000
318669300	17382	872	2647.506287	32011	0	0.469085	31849	1	0.188200	9915625	0.000000
318683319	17579	941	2649.350159	31871	0	0.181655	31822	4	0.288445	9910759	0.000000
318679944	16994	931	2638.748444	31688	8	0.371953	32001	3	0.221429	9905859	0.000000
318704103	17241	942	2645.152230	31771	1	0.343593	31858	1	0.349358	9900939	0.000000
318685082	17245	891	2634.470373	31820	0	0.187264	32030	2	0.211866	9895946	0.000000
318690767	17758	873	2667.347644	31907	0	0.277777	31912	1	0.223529	9891016	0.000000
318667015	16839	919	2647.052751	31941	6	0.257133	31848	0	0.184794	9886084	0.000000
318689143	16857	880	2614.384072	31872	0	0.409853	31803	1	0.193412	9881170	0.000000
318671621	16234	818	2586.695407	31955	5	0.294637	31913	2	0.192016	9876263	0.000000
318704278	17773	909	2634.473131	31878	2	0.436202	31994	4	0.257592	9871278	0.000000
318701406	17470	881	2676.891079	32186	1	0.329941	31979	0	0.233335	9866273	0.000000
318689162	16767	851	2630.028793	31857	3	0.343361	32053	0	0.295291	9861386	0.000000
318665181	16731	875	2613.005598	31956	6	0.329043	31720	2	0.177361	9856385	0.000000
318691513	17259	842	2616.763393	31923	0	0.209813	31661	4	0.332633	9851480	0.000000
318683085	17796	949	2684.144644	32137	0	0.175429	31828	0	0.200286	9846712	0.000000
318705782	16825	862	2640.225950	32022	1	0.171639	32200	5	0.457237	9841824	0.000000
318672718	16799	861	2630.028250	31872	1	0.265990	32082	0	0.249719	9836879	0.000000
318691984	17782	902	2624.161021	31633	0	0.178924	32074	1	0.208048	9831869	0.000000
318673308	17887	897	2686.349613	31799	3	0.202432	31993	0	0.316129	9827047	0.000000
318681312	17067	835	2663.102311	31996	0	0.349178	31975	1	0.339033	9822116	0.000000
318693044	17060	900	2623.067954	31933	0	0.175713	31886	0	0.199087	9817261	0.000000
318694349	16824	877	2635.195206	32026	0	0.167115	31699	1	0.168274	9812331	0.000000
318672930	17877	956	2665.929476	31808	1	0.323551	31779	0	0.220665	9807476	0.000000
318677396	17431	934	2676.384919	31884	2	0.412996	31813	1	0.215211	9802722	-1.#IND00
318666992	17482	916	2655.865242	31775	5	0.413990	31956	1	0.213257	9797863	-1.#IND00
318660609	17263	919	2649.739723	31735	0	0.350811	31917	3	0.248793	9793037	-1.#IND00
318663665	17904	950	2671.485204	31742	0	0.177146	31838	0	0.217442	9788073	-1.#IND00
318665916	17338	912	2651.833901	31895	2	0.265561	31993	0	0.169183	9783266	-1.#IND00
318683335	16573	835	2623.435049	31733	0	0.247209	31949	2	0.192660	9778264	-1.#IND00
318687153	17305	887	2655.302870	31901	14	0.328359	31941	4	0.308034	9773420	-1.#IND00
318683637	16347	866	2629.335350	31901	0	0.394004	31673	1	0.228405	9768720	-1.#IND00
318706510	16806	828	2604.395971	31888	1	0.205574	31882	1	0.169727	9763825	0.007425
318681861	17849	924	2641.379908	32013	1	0.421935	31964	0	0.166818	9758970	0.008998
318674636	16862	779	2650.985572	31943	0	0.200747	31774	4	0.227531	9754140	0.005335
318665894	16768	871	2630.629185	31930	0	0.169858	31707	1	0.201553	9749279	0.004793
318684261	17777	901	2653.637535	31742	0	0.166825	31639	2	0.208333	9744265	0.004303
318685762	17653	922	2691.676483	31740	0	0.193747	32127	0	0.172176	9739409	0.006506
318697346	17336	920	2679.217393	31879	4	0.251074	31801	0	0.181186	9734498	0.006210
318677223	16433	821	2629.883760	31748	0	0.229456	32164	1	0.173712	9729650	0.005424
318658885	16640	884	2589.878826	31984	5	0.380032	31810	2	0.306872	9724782	0.008345
318678282	17367	940	2634.117274	31746	1	0.306603	31929	1	0.187242	9720011	0.007757
318695389	17678	899	2676.122850	31746	0	0.173602	32130	4	0.292534	9715088	0.007754
318702951	17688	916	2666.394782	31850	1	0.186483	31967	0	0.249459	9710248	0.006258
318691524	17238	869	2666.046768	32060	11	0.302334	31821	1	0.172107	9705327	0.008167
318678185	16642	864	2625.442902	31821	5	0.353435	31991	0	0.367279	9700513	0.007115
318681596	17008	873	2608.442686	31849	4	0.353834	31812	1	0.176610	9695727	0.006771
318677502	17720	880	2655.325163	31739	3	0.343225	31429	0	0.171814	9690982	0.006885
318689615	16250	834	2629.362318	31927	0	0.235746	31698	1	0.187583	9686275	0.007248
318701745	16968	889	2608.891903	31903	4	0.303821	31658	0	0.289283	9681360	0.007447
318687998	17950	922	2661.360839	31907	0	0.419088	31835	1	0.241110	9676473	0.007113
318675701	17461	866	2700.922624	31821	0	0.179177	31727	5	0.434469	9671680	0.006569
318699930	16788	848	2636.412545	31713	0	0.185765	31948	1	0.224525	9666906	0.006093
318685629	16163	820	2609.793249	31678	0	0.188780	31971	1	0.319240	9662039	0.006448
318663833	17292	895	2603.515222	31767	3	0.336624	32010	0	0.180822	9657162	0.006897
318674098	17563	875	2679.121928	31931	3	0.197462	31981	3	0.349674	9652392	0.005918
318676064	17476	924	2671.627719	31820	0	0.206925	31858	0	0.195529	9647602	0.004178
318666588	17177	906	2666.562442	31790	2	0.276870	31690	2	0.261648	9642915	0.003357
318680688	17226	858	2641.810996	32065	0	0.194776	31928	5	0.356001	9637951	0.003294
318661650	17210	876	2631.551530	31996	3	0.299523	31796	1	0.313580	9633078	0.003109
318694513	16754	872	2624.591837	31973	1	0.193793	31629	1	0.274635	9628261	0.003009
318678448	17241	899	2623.697548	31916	5	0.202551	32091	0	0.177890	9623474	0.003218
318690225	17581	877	2673.080616	31837	3	0.346101	31980	0	0.276196	9618659	0.002004
318678812	17682	880	2666.995257	31929	1	0.485556	31906	0	0.266839	9613828	0.000327
318659201	16988	849	2642.634848	31670	0	0.196898	31935	1	0.215050	9609088	0.000446
318698289	17273	823	2638.673875	31904	10	0.399980	31925	0	0.171276	9604201	0.000516
318674340	17789	930	2659.933432	32071	0	0.220387	32064	0	0.201613	9599475	0.000868
318694004	16539	850	2643.103947	31930	1	0.296108	31883	0	0.168399	9594653	0.000731
318687532	16686	867	2622.147313	31870	3	0.274454	31756	0	0.358055	9589828	0.001031
318701034	18215	1001	2653.635205	31829	4	0.225778	31605	0	0.271487	9585013	0.000731
318664078	17897	885	2697.661354	31776	1	0.286753	31983	0	0.171862	9580182	0.000832
318670116	16622	846	2643.928221	31780	2	0.524296	31925	7	0.289980	9575378	0.001020
318670155	17175	852	2639.708507	32002	1	0.241166	31908	1	0.368163	9570543	0.000962
318696475	16947	845	2631.394316	32032	4	0.282765	31993	1	0.179703	9565677	0.001019
318695939	18239	927	2676.033873	32026	0	0.341637	32003	0	0.198814	9560896	0.001037
318659578	16886	883	2670.689688	31876	0	0.175339	31755	0	0.181383	9556228	0.000359
318681673	17377	913	2633.813927	31879	11	0.273139	31836	0	0.194831	9551549	0.000341
318703000	17214	885	2668.168810	31802	5	0.323862	31759	1	0.174309	9546766	0.000593
318682815	16997	877	2637.765536	31838	2	0.432194	31845	0	0.167045	9541927	0.000508
318688307	16782	895	2623.926652	32070	0	0.210344	31927	0	0.166685	9537134	0.000972
318672583	17357	852	2633.373916	32024	5	0.426606	32207	0	0.166668	9532303	0.001054
318675832	17211	829	2658.730657	32095	0	0.205635	32035	0	0.269281	9527555	0.001042
318684919	17175	913	2652.149720	31929	0	0.171463	32090	1	0.174489	9522800	0.000871
318676486	18035	885	2686.600312	31776	6	0.394881	31808	0	0.183438	9518013	0.000613
npatches	nstrain	runtime	dt	init_x	init_y	init_y_blood	init_z	init_S	beta0	beta1	beta2	beta3	mean_beta	B	d	delta	delta_blood	b[0]	mut	m	CTL	c	g	epsilon	k	het	lambda	rho	omega	x_max	patch.dyna	DELTA	A	VA
10000	1	100.000000	0.001000	21900	9499	5000000	0.001000	10000000	3.258043	3.095131	3.320386	7.504510	6	800000000	0.010000	1.000000	1.000000	80000	0.000050	0.004800	0	0.500000	0.000000	2.500000	18.000000	0.500000	0.000000	0.000000	0.000000	31872	0	10.000000	7.000000	1.000000
sus	inf	inf_blood	z	x[0]	y[0][0]	z[0]	x[1]	y[1][0]	z[1]	S[0]	synchrony
219000000	94990000	5000000	10.000000	21900	9499	0.001000	21900	9499	0.001000	10000000	0.000000
223505154	24867702	1369666	3941.516320	26340	1716	0.394152	26683	1652	0.394152	9994956	0.000000
306130962	224040	12724	6325.658667	31501	10	0.632580	31116	3	0.632580	9990005	0.000000
317655498	2332	115	2801.415368	31985	0	0.204513	31780	0	0.241870	9985072	0.000000
318609459	3051	154	1837.337954	32006	1	0.168542	31801	0	0.170394	9980139	0.000000
318693482	6623	331	1910.839426	31630	0	0.166760	31674	0	0.170891	9975152	0.000000
318680688	13015	719	2191.486962	31785	0	0.166671	31946	0	0.166876	9970102	0.000000
318659446	16549	831	2492.000354	31968	1	0.167244	31757	0	0.166677	9965038	0.000000
318678979	14396	724	2506.012672	32068	0	0.210612	31933	1	0.166667	9960002	0.000000
318676100	14074	712	2446.895221	31979	0	0.179233	31995	0	0.169358	9955042	0.000000
318693065	14004	735	2415.603430	31888	0	0.167290	31971	0	0.167160	9950000	0.000000
318692628	14043	687	2434.037497	31840	3	0.233901	31853	0	0.171481	9944942	0.000000
318688655	13972	701	2417.153329	31772	0	0.222474	31788	0	0.170403	9939926	0.000000
318709543	13842	731	2425.907973	31897	0	0.185023	31929	3	0.239080	9935045	0.000000
318687461	14460	771	2428.983604	31968	1	0.180557	31859	0	0.176406	9930105	0.000000
318692004	14815	752	2462.764115	31900	0	0.176918	31713	1	0.235318	9925117	0.000000
318694396	13796	717	2450.070271	31983	2	0.181681	31847	3	0.334690	9920124	0.000000
318671365	13493	699	2415.385795	31988	2	0.234493	31629	0	0.233689	9915266	0.000000
318694549	14157	714	2422.794280	32183	1	0.222160	31948	0	0.203461	9910344	0.000000
318712844	14372	713	2458.751104	31880	4	0.353200	31759	0	0.172674	9905307	0.000000
318715302	13428	674	2428.238040	31906	4	0.322520	31804	0	0.214514	9900314	0.000000
318692986	13295	669	2392.727891	31722	2	0.285374	32001	0	0.171879	9895402	0.000000
318664821	14784	707	2447.567840	31688	0	0.180358	31909	1	0.172841	9890627	0.000000
318697457	14269	715	2480.695630	31911	0	0.167345	32030	2	0.315495	9885606	0.000000
318706593	13876	688	2441.738021	31830	1	0.166700	31889	1	0.227659	9880706	0.000000
318672213	13786	698	2430.659862	31784	1	0.324581	31952	0	0.174597	9875807	0.000000
318686490	13660	724	2410.440071	31729	0	0.194976	31586	0	0.167060	9870779	0.000000
318684610	14367	771	2442.078161	32069	1	0.168070	32091	0	0.166686	9865898	0.000000
318696198	14709	769	2451.703150	31678	1	0.243502	31930	0	0.209605	9860828	0.000000
318683024	15121	804	2494.540252	31921	0	0.170475	31966	1	0.289178	9855827	0.000000
318703699	13810	661	2465.198838	31712	0	0.233671	31726	1	0.190324	9850972	0.000000
318664111	13763	721	2409.053124	31593	0	0.178381	31694	1	0.178261	9845949	0.000000
318686943	13849	739	2427.623510	31937	0	0.190423	31969	0	0.175870	9841076	0.000000
318702347	15128	771	2470.930150	31936	1	0.258132	31860	1	0.217218	9836369	0.000000
318687268	13990	712	2457.638186	32064	0	0.202886	31863	0	0.200098	9831442	0.000000
318686861	14490	706	2456.398010	31868	0	0.171430	32027	0	0.168324	9826565	0.000000
318685257	14184	740	2452.341224	31884	0	0.166903	31988	2	0.187340	9821610	0.000000
318694319	14497	701	2461.214769	32036	2	0.244723	31918	2	0.321666	9816697	0.000000
318698567	13644	663	2428.357786	32067	0	0.182310	31679	1	0.213058	9811694	0.000000
318688968	13202	661	2387.429308	31906	0	0.167442	31880	0	0.185845	9806788	0.000000
318701718	14457	742	2441.050398	32115	1	0.216101	31818	0	0.168007	9801851	-1.#IND00
318696632	14384	705	2464.610880	32011	2	0.223214	31802	5	0.218433	9796870	-1.#IND00
318667148	14080	754	2445.801819	31786	0	0.212663	31721	0	0.256668	9792007	-1.#IND00
318674331	14526	737	2444.333210	31805	0	0.209525	31905	3	0.409734	9787151	-1.#IND00
318688283	14655	726	2470.695273	31772	1	0.205593	32142	0	0.191392	9782232	-1.#IND00
318690285	14194	787	2483.570826	31944	0	0.272060	31989	1	0.168884	9777293	0.004486
318697709	14161	709	2451.733406	31885	5	0.298234	31930	0	0.289524	9772504	0.005442
318675965	14049	760	2432.782260	31696	1	0.237445	31929	0	0.172756	9767656	0.006240
318675554	14599	740	2448.619479	31844	1	0.200329	31899	0	0.166968	9762749	0.000408
318701875	13894	705	2439.767282	32063	1	0.188254	31823	0	0.166682	9757773	-0.003151
318686694	14208	724	2422.772450	31849	2	0.221957	31732	0	0.172582	9752814	-0.001088
318691559	14923	739	2470.865119	31835	0	0.196275	31791	2	0.265597	9747900	-0.003391
318700615	14238	738	2467.405007	31856	0	0.168134	31952	0	0.191897	9742975	-0.004077
318688569	14022	708	2430.421437	31988	1	0.181886	31910	0	0.187101	9738169	-0.004914
318692084	14281	702	2437.669425	31686	0	0.311240	31859	0	0.271243	9733361	-0.002898
318701598	13639	675	2437.795669	31893	3	0.241860	31933	7	0.287632	9728406	-0.003348
318694329	13557	702	2410.288579	31737	0	0.176268	31721	2	0.371687	9723530	-0.003575
318711213	14268	728	2438.957098	31933	0	0.172670	31804	3	0.290412	9718581	-0.005258
318708496	14126	681	2442.584106	31718	0	0.206724	31899	0	0.180685	9713722	-0.004352
318684042	14844	818	2476.274783	31845	0	0.198901	32082	1	0.258915	9708844	-0.004314
318696626	14317	748	2482.854069	31731	6	0.228797	32048	0	0.194874	9704053	-0.004361
318681294	13739	699	2426.375765	32014	1	0.205410	31917	1	0.185661	9699183	-0.003853
318708180	14293	708	2442.782336	31656	1	0.213251	31977	0	0.171753	9694398	-0.003763
318692176	14605	711	2456.667775	31902	1	0.168976	31889	0	0.283490	9689548	-0.003444
318667441	13823	635	2433.335008	31905	0	0.228873	31699	0	0.245769	9684817	-0.003632
318683220	14609	775	2436.465727	31537	0	0.218851	31792	0	0.299322	9679940	-0.003496
318680517	14789	754	2457.501236	31763	0	0.217583	31907	1	0.176691	9675021	-0.003899
318710944	14171	734	2456.954448	31887	0	0.169190	31859	0	0.177120	9670248	-0.005029
318689550	13906	707	2429.214785	31926	0	0.166792	31928	0	0.167185	9665401	-0.004453
318668304	14426	748	2444.498772	31877	4	0.298396	31789	0	0.166692	9660591	-0.003568
318700384	13772	707	2439.809077	31854	0	0.187880	32079	0	0.309585	9655779	-0.004013
318689795	13334	704	2407.880656	31853	2	0.282482	32120	3	0.329157	9651002	-0.003795
318670150	14482	724	2423.889287	31914	1	0.219635	32031	1	0.192279	9646176	-0.003988
318671347	14794	719	2481.178808	31868	0	0.181673	31768	0	0.202829	9641315	-0.004099
318685965	14362	704	2451.140679	31951	0	0.194411	31943	0	0.168459	9636571	-0.004344
318670826	15156	741	2466.098599	31763	0	0.168042	32053	0	0.203671	9631716	-0.001824
318679479	14231	697	2471.677006	31904	0	0.174135	31720	0	0.290566	9626861	-0.002274
318693902	14406	733	2460.639643	31742	0	0.184357	31982	0	0.172808	9621993	-0.002686
318699689	13569	708	2433.137572	31825	1	0.167543	31874	0	0.181984	9617127	-0.002360
318696706	14019	727	2434.024785	31702	0	0.166710	31939	3	0.237898	9612356	-0.002539
318662147	14626	777	2464.005751	31924	2	0.205734	31864	0	0.170880	9607457	-0.002389
318692000	14488	761	2464.326920	31939	2	0.176928	31751	0	0.166875	9602650	-0.003073
318684492	14167	723	2454.589577	31931	1	0.192227	31980	0	0.166677	9597767	-0.002741
318667049	14040	715	2461.391057	31913	2	0.271822	31794	0	0.184139	9592968	-0.002624
318696125	13190	658	2399.386189	31801	0	0.171946	31915	1	0.167533	9588253	-0.002650
318714020	14763	711	2448.369618	31579	0	0.166928	31670	1	0.190608	9583473	-0.003090
318683407	14601	787	2474.012539	32035	2	0.272165	31756	0	0.167853	9578672	-0.002977
318694833	14201	721	2437.112897	31964	0	0.173409	31906	1	0.166725	9573933	-0.002895
318706326	14078	765	2449.826115	32141	1	0.195873	31991	0	0.178393	9569080	-0.004082
318700789	14549	711	2443.283344	31822	1	0.218647	31761	4	0.229451	9564299	-0.004098
318688081	14253	725	2447.736721	31805	0	0.169243	32058	0	0.258764	9559508	-0.003909
318667585	14267	685	2451.982466	32179	0	0.211160	31864	2	0.220788	9554800	-0.004149
318695300	14029	733	2453.080153	31863	0	0.300448	31785	1	0.257063	9550109	-0.003835
318682667	14562	765	2459.097335	31993	0	0.178970	31670	0	0.174125	9545316	-0.003875
318671391	14474	707	2469.329985	31904	0	0.274699	31819	0	0.171035	9540618	-0.003764
318690138	14249	713	2454.728195	31806	0	0.185483	31765	0	0.170818	9535803	-0.004215
318678363	13982	743	2428.672647	31863	0	0.167599	31949	0	0.166872	9531026	-0.003993
318674591	15012	752	2461.771115	31969	1	0.207872	31964	2	0.313752	9526446	-0.004463
318673364	14280	677	2460.993913	31873	0	0.173143	31793	0	0.236793	9521646	-0.004330
318698526	15130	786	2485.843276	31858	1	0.167149	31897	1	0.212993	9516871	-0.003990
npatches	nstrain	runtime	dt	init_x	init_y	init_y_blood	init_z	init_S	beta0	beta1	beta2	beta3	mean_beta	B	d	delta	delta_blood	b[0]	mut	m	CTL	c	g	epsilon	k	het	lambda	rho	omega	x_max	patch.dyna	DELTA	A	VA
10000	1	100.000000	0.001000	21900	9499	5000000	0.001000	10000000	5.741255	6.500482	5.143811	4.981761	6	800000000	0.010000	1.000000	1.000000	80000	0.000050	0.004800	0	0.500000	0.000000	2.500000	19.000000	0.500000	0.000000	0.000000	0.000000	31872	0	10.000000	7.000000	1.000000
sus	inf	inf_blood	z	x[0]	y[0][0]	z[0]	x[1]	y[1][0]	z[1]	S[0]	synchrony
219000000	94990000	5000000	10.000000	21900	9499	0.001000	21900	9499	0.001000	10000000	0.000000
227692033	21296924	1180295	3941.516320	22854	2107	0.394152	21872	2323	0.394152	9994972	0.000000
307549352	128726	7588	6322.014278	30770	14	0.632580	30561	24	0.632580	9989870	0.000000
317806509	1703	83	2471.052789	31863	0	0.218787	31627	0	0.248058	9984932	0.000000
318653122	2664	122	1805.282077	31744	0	0.169250	31902	0	0.170701	9979976	0.000000
318701271	5733	268	1876.552938	31889	0	0.166795	31773	1	0.183431	9975011	0.000000
318705779	9567	480	2065.171518	31806	1	0.166673	31893	0	0.167811	9969903	0.000000
318689786	12154	636	2243.253941	31843	2	0.199446	31750	1	0.181743	9964908	0.000000
318714740	11926	656	2306.183853	32082	2	0.223375	31718	0	0.236714	9959970	0.000000
318687303	11500	608	2283.294314	31924	3	0.343916	32024	1	0.296443	9955053	0.000000
318695928	12291	615	2310.185067	31956	1	0.360698	31935	2	0.288686	9949962	0.000000
318711154	11825	619	2302.257676	31626	0	0.177159	31921	1	0.261577	9944993	0.000000
318714307	11815	600	2284.750281	31893	0	0.216234	31919	0	0.213263	9940031	0.000000
318698637	12036	623	2330.304655	31801	3	0.307930	32040	0	0.171900	9935078	0.000000
318700921	11447	610	2291.606899	31938	7	0.237951	31729	0	0.313429	9930032	0.000000
318703095	11516	606	2280.808447	31789	1	0.185263	31820	0	0.223813	9925180	0.000000
318713023	12335	626	2308.604611	31939	1	0.167588	32254	0	0.169499	9920202	0.000000
318719020	11451	580	2303.226189	31801	4	0.243796	32056	1	0.171195	9915374	0.000000
318689010	12150	671	2296.624241	31891	3	0.226613	31741	0	0.166891	9910543	0.000000
318684682	12185	598	2320.877779	31717	0	0.173844	31784	0	0.167178	9905649	0.000000
318689404	11380	590	2275.004392	32049	1	0.174372	32138	2	0.237104	9900769	0.000000
318712820	11760	597	2276.292541	31783	0	0.203228	31851	0	0.180294	9895944	0.000000
318675774	11655	612	2295.558884	31910	1	0.168479	31953	0	0.167342	9890868	0.000000
318690791	11729	589	2301.435425	31580	0	0.173684	32058	0	0.182956	9886035	0.000000
318672797	11085	591	2269.878087	31805	0	0.172966	31878	0	0.212953	9881303	0.000000
318710445	11285	554	2263.902661	31924	0	0.225569	31836	0	0.192443	9876362	0.000000
318689838	11644	570	2269.563540	31850	1	0.251233	32005	2	0.191690	9871394	0.000000
318689681	12274	668	2319.356490	31995	1	0.179112	31942	3	0.306571	9866561	0.000000
318704589	11296	602	2285.026329	31937	1	0.400365	31895	2	0.322971	9861608	0.000000
318688800	11958	663	2298.858914	31916	0	0.178249	31730	1	0.212347	9856833	0.000000
318685642	11566	605	2290.461200	31856	0	0.218768	32088	0	0.175097	9851979	0.000000
318697799	11750	616	2273.602859	31953	0	0.173311	31977	1	0.281613	9847204	0.000000
318712208	11800	572	2307.626387	32135	0	0.166996	31869	3	0.459680	9842308	0.000000
318708993	11244	570	2280.636473	31925	1	0.166683	31929	0	0.271785	9837363	0.000000
318691314	11509	602	2268.509760	31680	0	0.177917	31651	0	0.213123	9832409	0.000000
318696401	11580	586	2294.594382	31900	0	0.189490	31977	0	0.168969	9827544	0.000000
318685521	11492	611	2292.784983	31920	3	0.358345	31696	0	0.241003	9822623	0.000000
318684664	11659	592	2265.251835	31965	6	0.310460	31947	2	0.522677	9817784	0.000000
318704698	11480	576	2264.018568	31822	4	0.312338	31857	0	0.225048	9812921	0.000000
318682176	11873	606	2265.750517	31740	0	0.227384	31948	1	0.247033	9808036	0.000000
[truncated: 163 more rows]
