# Supplementary material for: Large Variations in HIV-1 Viral Load Explained by Shifting-Mosaic Metapopulation Dynamics
Source: PLoS Biol. 2016 Oct 5;14(10):e1002567. doi: 10.1371/journal.pbio.1002567 (PMC5051940; doi:10.1371/journal.pbio.1002567)
Supplement: S1 Data — Each file gives the output from the simulations indicated by the filename: low migration (ms1, db432); high migration (ms1, db1); very high migration (ms10, db1); number of patches (np); reservoir (storage); no reservoir (nostorage); CTL immigration model (CTLimmig); CTL proliferation model (CTLprolif); β¯ (beta1, beta2, …). Within each file, there are 21 simulations for (k = 0,1,..,20), and data is output each day. For measures of synchrony, the final entry should be used. See Methods and S1 Simulation Code for further details. (ZIP) [file pbio.1002567.s002.zip › S1_Data/ms1_np10000_nostorage_noPD_CTLimmig_db1_beta7.tsv]

npatches	nstrain	runtime	dt	init_x	init_y	init_y_blood	init_z	init_S	beta0	beta1	beta2	beta3	mean_beta	B	d	delta	delta_blood	b[0]	mut	m	CTL	c	g	epsilon	k	het	lambda	rho	omega	x_max	patch.dyna	DELTA	A	VA
10000	1	100.000000	0.001000	21900	9499	5000000	0.001000	10000000	9.606447	10.446787	6.212988	10.290491	7	800000000	0.010000	1.000000	1.000000	80000	0.000050	0.004800	0	0.500000	0.000000	2.500000	0.000000	0.500000	0.000000	0.000000	0.000000	31872	0	10.000000	7.000000	1.000000
sus	inf	inf_blood	z	x[0]	y[0][0]	z[0]	x[1]	y[1][0]	z[1]	S[0]	synchrony
219000000	94990000	5000000	10.000000	21900	9499	0.001000	21900	9499	0.001000	10000000	0.000000
76922929	415896404	21014663	3941.516320	5267	43128	0.394152	4894	43379	0.394152	9995039	0.000000
59869345	545112937	27730046	6325.803353	4208	55468	0.632580	3847	56319	0.632580	9990016	0.000000
55092974	598775302	30515484	7771.765723	3826	61089	0.777177	3630	60928	0.777177	9985110	0.000000
53336650	620994321	31671987	8648.676577	3632	63198	0.864868	3430	63506	0.864868	9979980	0.000000
52657144	630130466	32153741	9180.483393	3670	64349	0.918048	3404	64394	0.918048	9975013	0.000000
52371109	633923763	32337823	9503.000201	3549	64569	0.950300	3321	65479	0.950300	9969992	0.000000
52262656	635447826	32426713	9698.592075	3688	64699	0.969859	3442	64942	0.969859	9965044	0.000000
52211801	636115664	32448336	9817.209710	3631	64684	0.981721	3342	64773	0.981721	9960089	0.000000
52203194	636369845	32468560	9889.145947	3625	64335	0.988915	3316	65367	0.988915	9955120	0.000000
52178376	636476987	32476791	9932.772025	3595	64770	0.993277	3347	65499	0.993277	9950203	0.000000
52179638	636557842	32470261	9959.229270	3665	64530	0.995923	3417	64642	0.995923	9945366	0.000000
52181471	636525182	32469877	9975.274394	3562	65142	0.997527	3387	64916	0.997527	9940312	0.000000
52179591	636486689	32479084	9985.005037	3727	64445	0.998501	3356	64878	0.998501	9935253	0.000000
52182826	636522058	32473300	9990.906233	3643	64774	0.999091	3308	65150	0.999091	9930352	0.000000
52166712	636560614	32482450	9994.485041	3677	64554	0.999449	3367	64896	0.999449	9925382	0.000000
52184519	636562817	32477224	9996.655426	3588	64637	0.999666	3333	65201	0.999666	9920468	0.000000
52182364	636538402	32479440	9997.971667	3709	64790	0.999797	3435	64961	0.999797	9915570	0.000000
52177989	636533180	32478815	9998.769908	3647	65275	0.999877	3369	64734	0.999877	9910775	0.000000
52189818	636516038	32477763	9999.254005	3703	64422	0.999925	3372	64514	0.999925	9905840	0.000000
52185437	636531923	32479654	9999.547588	3642	64966	0.999955	3341	65177	0.999955	9900942	0.000000
52180296	636547226	32480304	9999.725632	3610	64987	0.999973	3402	64897	0.999973	9896066	0.000000
52179578	636556397	32475206	9999.833608	3607	64896	0.999983	3357	65011	0.999983	9891185	0.000000
52183147	636519062	32475103	9999.899091	3659	64507	0.999990	3393	64862	0.999990	9886358	0.000000
52179278	636562675	32480176	9999.938803	3685	64750	0.999994	3367	65088	0.999994	9881310	0.000000
52186222	636515573	32477761	9999.962887	3628	65075	0.999996	3365	64903	0.999996	9876418	0.000000
52181729	636521641	32481619	9999.977493	3613	65003	0.999998	3358	64934	0.999998	9871359	0.000000
52178710	636543828	32477865	9999.986350	3711	64389	0.999999	3417	64901	0.999999	9866425	0.000000
52177217	636550458	32480100	9999.991722	3613	64895	0.999999	3413	65032	0.999999	9861530	0.000000
52176875	636533014	32465930	9999.994980	3644	64935	0.999999	3323	65106	0.999999	9856590	0.000000
52182603	636515693	32487648	9999.996955	3622	64746	1.000000	3373	65289	1.000000	9851651	0.000000
52184023	636501376	32479557	9999.998154	3675	64412	1.000000	3417	65021	1.000000	9846713	0.000000
52186029	636529120	32469259	9999.998880	3623	64862	1.000000	3274	65077	1.000000	9841722	0.000000
52189354	636516887	32475089	9999.999321	3635	64786	1.000000	3344	64702	1.000000	9836876	0.000000
52181944	636516188	32487577	9999.999588	3631	64771	1.000000	3316	65112	1.000000	9831934	0.000000
52183863	636558962	32463367	9999.999750	3609	64346	1.000000	3334	65116	1.000000	9827090	0.000000
52178044	636539821	32476438	9999.999849	3652	64715	1.000000	3359	65041	1.000000	9822230	0.000000
52184454	636516923	32480020	9999.999908	3650	64855	1.000000	3447	64748	1.000000	9817326	0.000000
52184553	636518998	32471690	9999.999944	3612	64433	1.000000	3332	65114	1.000000	9812439	0.000000
52182672	636540654	32475196	9999.999966	3581	64779	1.000000	3378	64884	1.000000	9807437	0.000000
52184747	636556537	32473799	9999.999980	3641	64235	1.000000	3326	65220	1.000000	9802408	-1.#IND00
52179670	636539471	32482945	9999.999988	3664	65125	1.000000	3360	64826	1.000000	9797515	0.028800
52179731	636514449	32481913	9999.999992	3622	64695	1.000000	3301	65290	1.000000	9792624	0.014966
52194087	636531760	32475934	9999.999995	3621	65040	1.000000	3428	65005	1.000000	9787676	-0.018104
52187432	636515301	32461250	9999.999997	3554	64804	1.000000	3390	65223	1.000000	9782840	-0.018513
52178282	636532414	32478702	9999.999998	3696	65043	1.000000	3400	64945	1.000000	9777847	-0.017472
52186110	636528390	32477991	9999.999999	3584	64895	1.000000	3308	65434	1.000000	9772914	-0.015697
52172453	636583632	32476565	9999.999999	3639	64915	1.000000	3309	64923	1.000000	9768019	-0.017464
52169395	636607241	32474359	10000.000000	3603	64894	1.000000	3333	64610	1.000000	9763287	-0.014848
52171531	636576642	32477953	10000.000000	3703	64403	1.000000	3285	65238	1.000000	9758401	-0.017023
52186370	636532357	32470251	10000.000000	3621	64590	1.000000	3329	64503	1.000000	9753486	-0.015010
52180697	636538723	32473263	10000.000000	3624	65116	1.000000	3332	65269	1.000000	9748739	-0.015973
52174848	636590844	32485508	10000.000000	3625	64950	1.000000	3339	65378	1.000000	9743802	-0.013534
52184040	636570898	32468941	10000.000000	3644	64876	1.000000	3354	65212	1.000000	9738940	-0.014141
52177607	636582249	32473295	10000.000000	3553	64874	1.000000	3369	64652	1.000000	9734009	-0.012883
52178177	636569416	32478171	10000.000000	3700	64981	1.000000	3318	64989	1.000000	9729069	-0.011509
52181292	636553038	32469588	10000.000000	3590	64948	1.000000	3272	65513	1.000000	9724263	-0.011611
52188475	636536884	32464820	10000.000000	3624	64979	1.000000	3390	64383	1.000000	9719474	-0.011013
52187098	636517160	32477760	10000.000000	3626	64877	1.000000	3404	64905	1.000000	9714680	-0.009283
52180169	636518288	32473697	10000.000000	3631	64976	1.000000	3354	65375	1.000000	9709723	-0.010146
52185614	636568356	32480197	10000.000000	3606	64912	1.000000	3271	65067	1.000000	9704838	-0.009712
52184109	636557029	32478100	10000.000000	3656	64903	1.000000	3324	64949	1.000000	9700047	-0.009629
52180573	636531039	32480541	10000.000000	3610	65178	1.000000	3332	64860	1.000000	9695469	-0.008985
52185103	636500516	32473929	10000.000000	3584	65112	1.000000	3340	65198	1.000000	9690622	-0.007995
52192575	636504152	32469654	10000.000000	3558	64795	1.000000	3379	64834	1.000000	9685779	-0.007934
52180034	636493623	32474321	10000.000000	3631	64829	1.000000	3349	65211	1.000000	9680984	-0.007837
52186840	636549423	32481631	10000.000000	3586	64976	1.000000	3374	64924	1.000000	9676111	-0.007540
52180848	636541278	32472634	10000.000000	3609	65003	1.000000	3332	65248	1.000000	9671352	-0.007266
52186087	636548964	32472546	10000.000000	3627	64722	1.000000	3380	64643	1.000000	9666636	-0.007054
52180629	636557159	32468508	10000.000000	3593	64789	1.000000	3268	65350	1.000000	9661859	-0.006834
52184776	636559232	32475119	10000.000000	3610	64933	1.000000	3309	64843	1.000000	9656992	-0.006449
52192054	636555989	32485420	10000.000000	3554	64722	1.000000	3364	65139	1.000000	9652136	-0.005608
52174608	636551380	32479495	10000.000000	3672	64613	1.000000	3368	64859	1.000000	9647335	-0.005554
52177926	636585513	32482815	10000.000000	3529	64868	1.000000	3405	64724	1.000000	9642542	-0.005972
52176825	636587092	32468370	10000.000000	3622	65198	1.000000	3330	65247	1.000000	9637643	-0.005836
52183171	636595836	32473901	10000.000000	3649	64846	1.000000	3439	65013	1.000000	9632840	-0.003749
52183301	636547181	32469908	10000.000000	3656	64579	1.000000	3360	65136	1.000000	9628077	-0.002994
52176515	636559473	32471207	10000.000000	3608	65050	1.000000	3368	65263	1.000000	9623238	-0.002956
52172459	636559169	32482252	10000.000000	3605	64799	1.000000	3350	65016	1.000000	9618487	-0.003203
52181304	636566754	32471916	10000.000000	3612	64670	1.000000	3398	64950	1.000000	9613813	-0.003124
52180994	636528485	32482496	10000.000000	3625	64452	1.000000	3378	64705	1.000000	9608893	-0.003429
52190221	636513702	32490112	10000.000000	3613	64866	1.000000	3383	65065	1.000000	9604137	-0.003575
52178128	636546783	32481081	10000.000000	3645	64694	1.000000	3334	64788	1.000000	9599320	-0.003071
52193179	636550530	32479236	10000.000000	3630	64688	1.000000	3414	64578	1.000000	9594487	-0.002655
52184723	636538432	32469724	10000.000000	3647	64645	1.000000	3366	65118	1.000000	9589792	-0.002098
52189360	636487241	32469386	10000.000000	3757	64315	1.000000	3361	64861	1.000000	9585118	-0.001500
52181979	636523970	32466425	10000.000000	3677	64794	1.000000	3377	64918	1.000000	9580317	-0.001717
52178609	636561824	32468074	10000.000000	3547	64737	1.000000	3397	65214	1.000000	9575472	-0.001866
52182459	636547400	32475366	10000.000000	3636	64406	1.000000	3405	64901	1.000000	9570832	-0.003041
52184054	636528057	32476548	10000.000000	3588	64728	1.000000	3353	65141	1.000000	9565917	-0.002773
52185269	636499346	32474545	10000.000000	3635	65011	1.000000	3397	64751	1.000000	9561178	-0.002857
52181876	636545272	32476943	10000.000000	3648	64780	1.000000	3365	65298	1.000000	9556416	-0.003764
52184305	636531956	32475539	10000.000000	3590	64829	1.000000	3358	64973	1.000000	9551551	-0.003673
52179451	636543414	32471671	10000.000000	3583	64875	1.000000	3363	64601	1.000000	9546687	-0.003716
52185847	636541560	32478258	10000.000000	3552	64732	1.000000	3405	64824	1.000000	9542019	-0.003655
52184715	636534893	32478482	10000.000000	3670	64574	1.000000	3247	65183	1.000000	9537227	-0.004178
52184723	636506128	32483026	10000.000000	3702	64685	1.000000	3344	64922	1.000000	9532452	-0.004174
52179380	636544106	32467569	10000.000000	3553	64747	1.000000	3350	64821	1.000000	9527649	-0.004117
52186366	636516864	32473444	10000.000000	3638	64765	1.000000	3357	64651	1.000000	9522862	-0.003666
52172475	636548894	32477084	10000.000000	3576	64905	1.000000	3368	65370	1.000000	9518093	-0.003097
npatches	nstrain	runtime	dt	init_x	init_y	init_y_blood	init_z	init_S	beta0	beta1	beta2	beta3	mean_beta	B	d	delta	delta_blood	b[0]	mut	m	CTL	c	g	epsilon	k	het	lambda	rho	omega	x_max	patch.dyna	DELTA	A	VA
10000	1	100.000000	0.001000	21900	9499	5000000	0.001000	10000000	4.330429	6.818028	9.879340	4.982265	7	800000000	0.010000	1.000000	1.000000	80000	0.000050	0.004800	0	0.500000	0.000000	2.500000	1.000000	0.500000	0.000000	0.000000	0.000000	31872	0	10.000000	7.000000	1.000000
sus	inf	inf_blood	z	x[0]	y[0][0]	z[0]	x[1]	y[1][0]	z[1]	S[0]	synchrony
219000000	94990000	5000000	10.000000	21900	9499	0.001000	21900	9499	0.001000	10000000	0.000000
84022623	360222513	18280991	3941.516320	11723	33870	0.394152	7967	36302	0.394152	9995015	0.000000
78675211	373456470	19078442	6325.803353	10737	35333	0.632580	7585	37672	0.632580	9989937	0.000000
84268071	338299152	17293035	7771.765723	11640	32170	0.777177	8136	34269	0.777177	9984899	0.000000
89957689	309592036	15819625	8648.676577	12324	28900	0.864868	8554	31320	0.864868	9979719	0.000000
93932838	292030069	14912686	9180.483393	12884	27453	0.918048	9031	29283	0.918048	9974737	0.000000
96394802	281889808	14388672	9503.000201	13089	26206	0.950300	9277	28321	0.950300	9969780	0.000000
97882407	276024764	14085049	9698.592075	13228	25735	0.969859	9484	27885	0.969859	9964634	0.000000
98781274	272615338	13916038	9817.209710	13458	25382	0.981721	9520	27623	0.981721	9959510	0.000000
99334845	270562801	13796574	9889.145947	13290	24990	0.988915	9700	27087	0.988915	9954420	0.000000
99647972	269328586	13741569	9932.772025	13505	24699	0.993277	9581	27255	0.993277	9949510	0.000000
99853805	268591252	13699044	9959.229270	13708	24849	0.995923	9561	27071	0.995923	9944550	0.000000
99958410	268187266	13682936	9975.274394	13708	24682	0.997527	9706	26860	0.997527	9939691	0.000000
100025280	267916041	13662832	9985.005037	13731	24703	0.998501	9486	27304	0.998501	9934835	0.000000
100075600	267739526	13664097	9990.906233	13727	24534	0.999091	9664	26660	0.999091	9929915	0.000000
100106936	267640245	13656117	9994.485041	13638	24817	0.999449	9662	26885	0.999449	9925022	0.000000
100105292	267633614	13654819	9996.655426	13698	24903	0.999666	9806	26737	0.999666	9920041	0.000000
100131177	267545808	13653609	9997.971667	13585	24670	0.999797	9711	26895	0.999797	9914963	0.000000
100135341	267532370	13641415	9998.769908	13710	24401	0.999877	9495	26943	0.999877	9909962	0.000000
100135785	267521855	13645106	9999.254005	13544	24417	0.999925	9663	27111	0.999925	9905072	0.000000
100146324	267509610	13647815	9999.547588	13624	24702	0.999955	9733	26820	0.999955	9900176	0.000000
100149529	267477114	13649279	9999.725632	13565	24766	0.999973	9688	26958	0.999973	9895246	0.000000
100150457	267513379	13642883	9999.833608	13550	24883	0.999983	9706	26755	0.999983	9890252	0.000000
100151773	267481648	13649171	9999.899091	13580	24971	0.999990	9878	26709	0.999990	9885404	0.000000
100137811	267504635	13646831	9999.938803	13644	24332	0.999994	9684	27179	0.999994	9880451	0.000000
100155009	267463193	13648500	9999.962887	13761	24817	0.999996	9726	26817	0.999996	9875623	0.000000
100153773	267510316	13645095	9999.977493	13476	25114	0.999998	9620	27069	0.999998	9870668	0.000000
100152096	267478045	13647643	9999.986350	13632	24533	0.999999	9727	26858	0.999999	9865699	0.000000
100161628	267465501	13654258	9999.991722	13519	24936	0.999999	9563	27190	0.999999	9860711	0.000000
100137240	267482594	13651815	9999.994980	13503	24826	0.999999	9619	26880	0.999999	9855808	0.000000
100158197	267451949	13644943	9999.996955	13763	24703	1.000000	9776	26826	1.000000	9850924	0.000000
100147308	267472267	13644043	9999.998154	13715	24717	1.000000	9620	27380	1.000000	9846125	0.000000
100143690	267469426	13644941	9999.998880	13695	24658	1.000000	9786	27184	1.000000	9841204	0.000000
100154552	267482395	13649769	9999.999321	13607	24750	1.000000	9641	26941	1.000000	9836289	0.000000
100154101	267474581	13648733	9999.999588	13699	24626	1.000000	9586	27270	1.000000	9831446	0.000000
100137900	267501188	13651356	9999.999750	13665	24814	1.000000	9615	26947	1.000000	9826376	0.000000
100140834	267483009	13646519	9999.999849	13681	24869	1.000000	9758	26859	1.000000	9821475	0.000000
100160490	267466533	13644428	9999.999908	13583	24814	1.000000	9537	27103	1.000000	9816506	0.000000
100155110	267486902	13643763	9999.999944	13584	24749	1.000000	9783	26676	1.000000	9811680	0.000000
100145931	267478021	13654580	9999.999966	13626	24753	1.000000	9653	26856	1.000000	9806770	0.000000
100135740	267526690	13644528	9999.999980	13638	24630	1.000000	9640	26998	1.000000	9801830	-1.#IND00
100123537	267500586	13647391	9999.999988	13738	24755	1.000000	9709	26984	1.000000	9796970	0.001600
100150083	267478628	13648471	9999.999992	13423	24754	1.000000	9693	26850	1.000000	9792044	-0.019676
100144894	267499679	13649366	9999.999995	13750	24709	1.000000	9532	27042	1.000000	9787151	-0.023722
100151462	267478928	13646336	9999.999997	13548	24662	1.000000	9607	26967	1.000000	9782307	-0.015130
100131069	267505689	13658642	9999.999998	13724	24810	1.000000	9684	27036	1.000000	9777374	-0.020233
100143697	267512813	13647145	9999.999999	13633	24596	1.000000	9649	27126	1.000000	9772475	-0.015316
100135960	267500281	13643150	9999.999999	13550	24696	1.000000	9732	26894	1.000000	9767691	-0.013560
100136650	267518961	13644537	10000.000000	13618	24760	1.000000	9704	26584	1.000000	9762830	-0.009219
100146271	267476670	13649540	10000.000000	13730	24677	1.000000	9671	26965	1.000000	9757837	-0.008143
100151773	267496069	13644699	10000.000000	13567	24732	1.000000	9665	26785	1.000000	9752975	-0.001026
100150206	267506878	13640722	10000.000000	13560	24856	1.000000	9799	26940	1.000000	9748106	-0.001274
100139222	267503058	13646132	10000.000000	13717	24561	1.000000	9624	26973	1.000000	9743300	-0.001540
100147097	267500921	13648745	10000.000000	13836	24305	1.000000	9655	26866	1.000000	9738378	-0.001335
100159871	267475559	13644716	10000.000000	13712	24414	1.000000	9639	26852	1.000000	9733677	-0.001849
100148053	267485778	13641996	10000.000000	13726	24871	1.000000	9663	27216	1.000000	9728932	-0.001428
100145253	267495556	13645237	10000.000000	13733	24909	1.000000	9763	26888	1.000000	9723997	-0.001020
100156264	267492230	13643545	10000.000000	13459	24861	1.000000	9496	26675	1.000000	9719045	-0.001604
100144142	267490622	13646461	10000.000000	13683	24594	1.000000	9622	26897	1.000000	9714162	-0.002141
100133835	267506314	13641971	10000.000000	13612	24974	1.000000	9838	26693	1.000000	9709297	0.003430
100144818	267510934	13648561	10000.000000	13539	25075	1.000000	9682	27156	1.000000	9704443	0.005109
100145940	267503734	13648913	10000.000000	13606	24831	1.000000	9734	27200	1.000000	9699561	0.005838
100141892	267523924	13645927	10000.000000	13664	24620	1.000000	9654	27038	1.000000	9694753	0.005035
100158853	267459784	13644077	10000.000000	13631	24642	1.000000	9579	26951	1.000000	9689869	0.003792
100137569	267486774	13647624	10000.000000	13674	24670	1.000000	9636	26901	1.000000	9685117	0.004410
100142971	267508279	13645873	10000.000000	13354	24972	1.000000	9710	27124	1.000000	9680258	0.003662
100149596	267507036	13648475	10000.000000	13601	24440	1.000000	9640	26827	1.000000	9675472	0.002925
100146841	267492132	13645767	10000.000000	13624	24606	1.000000	9712	26916	1.000000	9670646	0.003538
100154627	267477542	13644380	10000.000000	13596	24787	1.000000	9649	26867	1.000000	9665863	0.003076
100151242	267490853	13652197	10000.000000	13563	24795	1.000000	9701	26824	1.000000	9661079	0.002940
100142453	267487171	13649572	10000.000000	13636	24559	1.000000	9636	27160	1.000000	9656206	0.003055
100139620	267516721	13654577	10000.000000	13710	24513	1.000000	9747	26774	1.000000	9651290	0.004008
100145496	267472780	13650692	10000.000000	13616	24925	1.000000	9641	27060	1.000000	9646438	0.003758
100143688	267498119	13643548	10000.000000	13693	24501	1.000000	9611	27096	1.000000	9641607	0.003183
100136213	267488975	13653738	10000.000000	13847	24661	1.000000	9693	26677	1.000000	9636826	0.002919
100141571	267497306	13640854	10000.000000	13749	24644	1.000000	9642	27048	1.000000	9632091	0.002745
100138294	267498882	13643783	10000.000000	13768	24650	1.000000	9628	26896	1.000000	9627155	0.002712
100140453	267497518	13640068	10000.000000	13551	24846	1.000000	9790	26786	1.000000	9622248	0.004099
100157131	267502023	13642969	10000.000000	13618	24963	1.000000	9560	26820	1.000000	9617374	0.003855
100149840	267481123	13648527	10000.000000	13658	24515	1.000000	9631	26862	1.000000	9612625	0.003442
100137247	267478540	13650377	10000.000000	13688	24498	1.000000	9634	27034	1.000000	9607807	0.002723
100142314	267478252	13648593	10000.000000	13704	24689	1.000000	9661	27041	1.000000	9603180	0.002851
100141402	267474252	13644099	10000.000000	13629	24651	1.000000	9615	27098	1.000000	9598391	0.002757
100149053	267487578	13642320	10000.000000	13690	24420	1.000000	9703	26947	1.000000	9593520	0.002964
100147999	267484159	13649818	10000.000000	13680	24823	1.000000	9952	26553	1.000000	9588673	0.002848
100143682	267498325	13650636	10000.000000	13633	24785	1.000000	9550	26947	1.000000	9583772	0.002827
100155361	267485147	13648599	10000.000000	13703	24577	1.000000	9689	27180	1.000000	9579072	0.002441
100159366	267471930	13646190	10000.000000	13621	24622	1.000000	9638	26949	1.000000	9574240	0.002583
100148289	267474614	13651637	10000.000000	13591	24525	1.000000	9675	26644	1.000000	9569383	0.002280
100136262	267510809	13653677	10000.000000	13678	24786	1.000000	9788	26838	1.000000	9564493	0.002121
100164380	267480913	13644813	10000.000000	13609	25042	1.000000	9621	27042	1.000000	9559799	0.001804
100143218	267483904	13650551	10000.000000	13707	24966	1.000000	9636	27166	1.000000	9554923	0.001176
100146770	267477473	13646898	10000.000000	13691	24759	1.000000	9652	27131	1.000000	9550184	0.000800
100152765	267469474	13648792	10000.000000	13685	24875	1.000000	9730	26821	1.000000	9545396	0.000430
100152052	267460497	13641326	10000.000000	13661	24936	1.000000	9569	27031	1.000000	9540722	0.000273
100151642	267491177	13640937	10000.000000	13680	24458	1.000000	9769	26900	1.000000	9535856	0.000430
100139614	267496912	13651362	10000.000000	13624	24616	1.000000	9658	26947	1.000000	9531098	0.000465
100160534	267490489	13647388	10000.000000	13711	24327	1.000000	9723	27080	1.000000	9526380	0.000457
100153551	267478798	13644372	10000.000000	13675	24743	1.000000	9660	26730	1.000000	9521514	0.000228
100145200	267454900	13644294	10000.000000	13651	24560	1.000000	9658	27159	1.000000	9516705	0.000145
npatches	nstrain	runtime	dt	init_x	init_y	init_y_blood	init_z	init_S	beta0	beta1	beta2	beta3	mean_beta	B	d	delta	delta_blood	b[0]	mut	m	CTL	c	g	epsilon	k	het	lambda	rho	omega	x_max	patch.dyna	DELTA	A	VA
10000	1	100.000000	0.001000	21900	9499	5000000	0.001000	10000000	4.681072	4.530258	10.470687	6.254700	7	800000000	0.010000	1.000000	1.000000	80000	0.000050	0.004800	0	0.500000	0.000000	2.500000	2.000000	0.500000	0.000000	0.000000	0.000000	31872	0	10.000000	7.000000	1.000000
sus	inf	inf_blood	z	x[0]	y[0][0]	z[0]	x[1]	y[1][0]	z[1]	S[0]	synchrony
219000000	94990000	5000000	10.000000	21900	9499	0.001000	21900	9499	0.001000	10000000	0.000000
91996189	311323724	15864927	3941.516320	12124	29670	0.394152	12273	29621	0.394152	9995022	0.000000
99698555	260949962	13382726	6325.803353	12767	24728	0.632580	13048	24242	0.632580	9990072	0.000000
116385123	205682228	10531032	7771.765723	14692	18882	0.777177	15158	18673	0.777177	9985078	0.000000
128679021	175937881	9000199	8648.676577	16408	15881	0.864868	16584	15765	0.864868	9980050	0.000000
136145298	160726168	8212628	9180.483393	17094	14307	0.918048	17522	14153	0.918048	9974975	0.000000
140538715	152560292	7789622	9503.000201	17701	13498	0.950300	17952	13389	0.950300	9970001	0.000000
143137635	147931939	7549175	9698.592075	18169	13027	0.969859	18315	12842	0.969859	9965038	0.000000
144688335	145236096	7411671	9817.209710	18154	12662	0.981721	18277	12663	0.981721	9959978	0.000000
145637242	143629671	7328720	9889.145947	18090	12582	0.988915	18750	12420	0.988915	9955156	0.000000
146208233	142668749	7278312	9932.772025	18484	12453	0.993277	18570	12408	0.993277	9950154	0.000000
146548471	142096866	7251706	9959.229270	18462	12504	0.995923	18835	12220	0.995923	9945140	0.000000
146746671	141758472	7231730	9975.274394	18471	12327	0.997527	18619	12357	0.997527	9940310	0.000000
146871922	141534361	7221269	9985.005037	18516	12273	0.998501	18631	12318	0.998501	9935387	0.000000
146983622	141377577	7216910	9990.906233	18706	12473	0.999091	18786	12226	0.999091	9930198	0.000000
147004144	141309815	7210316	9994.485041	18312	12451	0.999449	18812	12491	0.999449	9925349	0.000000
147032406	141290235	7208929	9996.655426	18185	12425	0.999666	18751	12302	0.999666	9920401	0.000000
147053049	141252434	7203828	9997.971667	18373	12798	0.999797	18665	12281	0.999797	9915535	0.000000
147060350	141256937	7206719	9998.769908	18391	12351	0.999877	18980	12172	0.999877	9910452	0.000000
147047991	141237117	7207355	9999.254005	18528	12226	0.999925	19210	11851	0.999925	9905389	0.000000
147069139	141233634	7211294	9999.547588	18660	12437	0.999955	18687	12365	0.999955	9900439	0.000000
147069134	141227709	7196646	9999.725632	18538	12434	0.999973	18679	12631	0.999973	9895513	0.000000
147093926	141202409	7202006	9999.833608	18375	12634	0.999983	18830	12145	0.999983	9890415	0.000000
147062659	141209798	7200597	9999.899091	18577	12265	0.999990	19018	12187	0.999990	9885438	0.000000
147083510	141201668	7209820	9999.938803	18673	12209	0.999994	18811	12252	0.999994	9880553	0.000000
147081833	141210750	7207139	9999.962887	18231	12444	0.999996	18845	12198	0.999996	9875561	0.000000
147076254	141207030	7206827	9999.977493	18434	12273	0.999998	18954	12153	0.999998	9870723	0.000000
147055820	141236018	7209271	9999.986350	18514	12403	0.999999	18790	12369	0.999999	9865753	0.000000
147067473	141204333	7204485	9999.991722	18450	12444	0.999999	18649	12354	0.999999	9860832	0.000000
147070325	141216442	7206252	9999.994980	18339	12362	0.999999	18674	12469	0.999999	9855887	0.000000
147093639	141192414	7201893	9999.996955	18242	12391	1.000000	18882	12441	1.000000	9850827	0.000000
147078209	141197766	7203698	9999.998154	18609	12379	1.000000	18766	12465	1.000000	9845986	0.000000
147080699	141199623	7201676	9999.998880	18601	12519	1.000000	18781	12339	1.000000	9840989	0.000000
147095193	141196495	7204736	9999.999321	18673	12078	1.000000	18868	12191	1.000000	9836191	0.000000
147064986	141232003	7208416	9999.999588	18368	12451	1.000000	19020	12240	1.000000	9831200	0.000000
147073601	141222215	7204462	9999.999750	18445	12369	1.000000	18842	12319	1.000000	9826238	0.000000
147085892	141204639	7204901	9999.999849	18501	12380	1.000000	18826	12122	1.000000	9821383	0.000000
147071712	141231914	7200505	9999.999908	18591	12474	1.000000	18971	12031	1.000000	9816439	0.000000
147069237	141221562	7206903	9999.999944	18681	12335	1.000000	18746	12265	1.000000	9811492	0.000000
147055445	141253520	7207272	9999.999966	18510	12467	1.000000	18964	12230	1.000000	9806659	0.000000
147051609	141218832	7206239	9999.999980	18487	12219	1.000000	18812	12175	1.000000	9801686	-1.#IND00
147079218	141197799	7208478	9999.999988	18449	12298	1.000000	18775	12441	1.000000	9796929	-0.000000
147105909	141176422	7204641	9999.999992	18572	12373	1.000000	18720	12242	1.000000	9792049	0.016235
147067617	141217246	7202516	9999.999995	18738	12324	1.000000	18935	12278	1.000000	9787227	0.012861
147052841	141242756	7204082	9999.999997	18541	12377	1.000000	18920	12184	1.000000	9782433	0.009206
147087412	141205758	7202546	9999.999998	18438	12501	1.000000	18734	12101	1.000000	9777532	0.005517
147053318	141262198	7207368	9999.999999	18316	12677	1.000000	18778	12294	1.000000	9772564	0.005459
147055155	141228633	7206043	9999.999999	18532	12656	1.000000	18756	12324	1.000000	9767563	0.004460
147081810	141202028	7198854	10000.000000	18549	12416	1.000000	18855	12053	1.000000	9762661	0.003809
147085760	141216037	7201174	10000.000000	18468	12395	1.000000	19088	11962	1.000000	9757691	0.006357
147087269	141218778	7205735	10000.000000	18325	12514	1.000000	18809	12074	1.000000	9752774	0.004355
147073315	141223124	7204585	10000.000000	18671	12154	1.000000	18795	12181	1.000000	9747973	0.004507
147083802	141197265	7204020	10000.000000	18342	12439	1.000000	18933	12301	1.000000	9743176	0.004026
147092490	141186232	7207289	10000.000000	18413	12280	1.000000	18776	12369	1.000000	9738356	0.003253
147060505	141214974	7204725	10000.000000	18568	12400	1.000000	18568	12523	1.000000	9733451	0.003038
147065864	141213413	7203658	10000.000000	18239	12714	1.000000	18881	12168	1.000000	9728549	0.000860
147081545	141209521	7204382	10000.000000	18633	12334	1.000000	18745	12234	1.000000	9723763	0.000335
147080972	141198162	7205719	10000.000000	18601	12440	1.000000	18865	12297	1.000000	9718927	0.000149
147097316	141194955	7206478	10000.000000	18319	12478	1.000000	18886	12173	1.000000	9714089	0.001311
147066267	141207314	7207109	10000.000000	18446	12422	1.000000	18928	12308	1.000000	9709281	0.000615
147070052	141222452	7204269	10000.000000	18546	12429	1.000000	18898	12107	1.000000	9704402	0.000485
147080162	141199138	7205506	10000.000000	18377	12197	1.000000	18864	12005	1.000000	9699591	0.000002
147087751	141214014	7203115	10000.000000	18438	12364	1.000000	18976	12021	1.000000	9694824	-0.000010
147084071	141200567	7200939	10000.000000	18485	12335	1.000000	19049	12021	1.000000	9689968	0.000311
147089498	141212830	7204625	10000.000000	18313	12479	1.000000	18838	12177	1.000000	9685243	-0.000715
147082753	141199916	7203150	10000.000000	18533	12363	1.000000	18987	12311	1.000000	9680424	0.000103
147086332	141217173	7199370	10000.000000	18374	12422	1.000000	19037	11932	1.000000	9675460	0.000792
147072611	141205075	7201484	10000.000000	18363	12591	1.000000	19048	12081	1.000000	9670650	0.001611
147078946	141201197	7204463	10000.000000	18542	12442	1.000000	19140	11917	1.000000	9665819	0.001669
147079591	141222617	7205175	10000.000000	18361	12471	1.000000	18856	12305	1.000000	9660971	0.001663
147082789	141216377	7205973	10000.000000	18296	12550	1.000000	18812	12366	1.000000	9656131	0.001320
147072771	141233135	7199830	10000.000000	18575	12284	1.000000	18797	12390	1.000000	9651241	0.001112
147072382	141232028	7209584	10000.000000	18525	12356	1.000000	18915	12176	1.000000	9646512	0.000578
147064706	141216288	7203150	10000.000000	18260	12423	1.000000	18810	12217	1.000000	9641772	0.000717
147066744	141215863	7205592	10000.000000	18534	12287	1.000000	18775	12166	1.000000	9636961	0.000764
147074668	141226220	7204942	10000.000000	18492	12686	1.000000	18846	12199	1.000000	9632171	-0.000708
147067143	141219736	7207153	10000.000000	18676	12094	1.000000	18904	12089	1.000000	9627172	-0.000699
147077920	141219844	7206257	10000.000000	18366	12381	1.000000	18832	12094	1.000000	9622303	-0.000686
147065191	141217827	7208393	10000.000000	18422	12554	1.000000	18724	12300	1.000000	9617389	-0.000583
147065277	141219334	7203922	10000.000000	18563	12317	1.000000	18922	12083	1.000000	9612471	-0.000686
147071178	141234136	7205681	10000.000000	18458	12385	1.000000	18983	12353	1.000000	9607688	-0.000842
147083106	141208042	7204455	10000.000000	18442	12303	1.000000	18890	12226	1.000000	9602886	-0.001459
147095052	141187706	7201293	10000.000000	18443	12435	1.000000	18779	12244	1.000000	9598109	-0.002147
147084968	141230363	7202464	10000.000000	18490	12417	1.000000	18921	12386	1.000000	9593248	-0.002341
147082612	141196449	7199252	10000.000000	18608	12421	1.000000	18836	12143	1.000000	9588459	-0.002154
147062320	141241667	7207611	10000.000000	18525	12594	1.000000	18860	12096	1.000000	9583665	-0.001903
147068195	141238801	7205217	10000.000000	18307	12674	1.000000	18716	12399	1.000000	9578954	-0.002155
147079107	141187974	7209323	10000.000000	18410	12240	1.000000	18895	12059	1.000000	9574149	-0.002151
147081086	141208987	7206478	10000.000000	18325	12365	1.000000	18641	12382	1.000000	9569430	-0.002409
147077995	141205616	7205621	10000.000000	18628	12397	1.000000	18658	12369	1.000000	9564567	-0.001805
147088442	141202036	7204181	10000.000000	18391	12316	1.000000	18773	12256	1.000000	9559762	-0.001387
147080595	141209102	7206982	10000.000000	18467	12355	1.000000	19003	12001	1.000000	9555038	-0.001112
147101222	141179788	7205930	10000.000000	18070	12808	1.000000	18686	12184	1.000000	9550329	-0.000611
147081265	141196127	7200631	10000.000000	18798	12100	1.000000	18909	12325	1.000000	9545444	-0.001206
147074478	141194957	7203503	10000.000000	18604	12433	1.000000	18894	11946	1.000000	9540772	-0.001381
147079636	141220328	7200125	10000.000000	18300	12660	1.000000	19072	12256	1.000000	9535941	-0.000576
147082655	141198677	7207080	10000.000000	18400	12450	1.000000	18893	12232	1.000000	9531276	-0.000376
147078951	141225495	7205174	10000.000000	18409	12532	1.000000	18851	12162	1.000000	9526612	-0.000444
147068282	141207849	7206941	10000.000000	18634	12401	1.000000	18654	12275	1.000000	9521877	-0.000452
147083269	141193005	7207490	10000.000000	18542	12238	1.000000	18585	12514	1.000000	9517053	-0.000855
npatches	nstrain	runtime	dt	init_x	init_y	init_y_blood	init_z	init_S	beta0	beta1	beta2	beta3	mean_beta	B	d	delta	delta_blood	b[0]	mut	m	CTL	c	g	epsilon	k	het	lambda	rho	omega	x_max	patch.dyna	DELTA	A	VA
10000	1	100.000000	0.001000	21900	9499	5000000	0.001000	10000000	3.804691	6.224893	7.465322	6.096459	7	800000000	0.010000	1.000000	1.000000	80000	0.000050	0.004800	0	0.500000	0.000000	2.500000	3.000000	0.500000	0.000000	0.000000	0.000000	31872	0	10.000000	7.000000	1.000000
sus	inf	inf_blood	z	x[0]	y[0][0]	z[0]	x[1]	y[1][0]	z[1]	S[0]	synchrony
219000000	94990000	5000000	10.000000	21900	9499	0.001000	21900	9499	0.001000	10000000	0.000000
99687815	269779317	13811947	3941.516320	15103	24298	0.394152	10340	26546	0.394152	9995058	0.000000
121183583	185670726	9552847	6325.803353	17446	15930	0.632580	12662	18303	0.632580	9990109	0.000000
148200344	130953194	6725203	7771.765723	20621	10594	0.777177	15642	12590	0.777177	9985205	0.000000
165747130	106428637	5445083	8648.676577	22461	8222	0.864868	17536	10299	0.864868	9980081	0.000000
175924373	94545606	4829229	9180.483393	23779	7018	0.918048	18383	8953	0.918048	9975073	0.000000
181828202	88201277	4503321	9503.000201	24254	6400	0.950300	18951	8529	0.950300	9970033	0.000000
185392889	84544703	4314615	9698.592075	24633	6067	0.969859	19433	8122	0.969859	9965117	0.000000
187517481	82415758	4203245	9817.209710	24763	5910	0.981721	19656	7886	0.981721	9960228	0.000000
188816028	81152639	4143025	9889.145947	25216	5451	0.988915	19747	7720	0.988915	9955259	0.000000
189588021	80421981	4106325	9932.772025	25143	5774	0.993277	20127	7564	0.993277	9950235	0.000000
190048716	79987396	4080709	9959.229270	25035	5731	0.995923	20141	7378	0.995923	9945191	0.000000
190336516	79686212	4067412	9975.274394	25257	5527	0.997527	20303	7399	0.997527	9940260	0.000000
190508253	79524662	4060350	9985.005037	25037	5483	0.998501	19913	7576	0.998501	9935296	0.000000
190626772	79425779	4050205	9990.906233	25029	5642	0.999091	20099	7578	0.999091	9930347	0.000000
190684244	79363088	4051262	9994.485041	25134	5351	0.999449	20141	7538	0.999449	9925222	0.000000
190717050	79311041	4050790	9996.655426	25220	5690	0.999666	20124	7448	0.999666	9920272	0.000000
190765347	79302940	4043507	9997.971667	25008	5779	0.999797	19897	7697	0.999797	9915321	0.000000
190750279	79299231	4045070	9998.769908	25087	5632	0.999877	20294	7459	0.999877	9910500	0.000000
190789894	79275127	4045751	9999.254005	24957	5699	0.999925	20339	7514	0.999925	9905550	0.000000
190782721	79261984	4042550	9999.547588	25189	5555	0.999955	20180	7459	0.999955	9900592	0.000000
190761634	79284123	4049010	9999.725632	25192	5613	0.999973	20124	7448	0.999973	9895683	0.000000
190822193	79247808	4041669	9999.833608	25424	5509	0.999983	20219	7424	0.999983	9890864	0.000000
190780373	79266864	4043804	9999.899091	25333	5558	0.999990	20130	7708	0.999990	9885898	0.000000
190755628	79289300	4049078	9999.938803	25192	5785	0.999994	20147	7500	0.999994	9881142	0.000000
190777934	79287003	4045160	9999.962887	25102	5540	0.999996	20146	7534	0.999996	9876193	0.000000
190787260	79281171	4044063	9999.977493	25203	5521	0.999998	20230	7439	0.999998	9871283	0.000000
190752778	79280418	4044474	9999.986350	25193	5506	0.999999	20227	7255	0.999999	9866361	0.000000
190772667	79287487	4045535	9999.991722	25009	5542	0.999999	20318	7399	0.999999	9861459	0.000000
190737587	79304762	4048363	9999.994980	25347	5536	0.999999	20064	7623	0.999999	9856609	0.000000
190774659	79284193	4043359	9999.996955	25473	5409	1.000000	20214	7447	1.000000	9851711	0.000000
190769421	79288888	4042673	9999.998154	25235	5467	1.000000	20099	7520	1.000000	9846720	0.000000
190793313	79261801	4043612	9999.998880	25369	5453	1.000000	20221	7616	1.000000	9841787	0.000000
190801643	79268473	4044249	9999.999321	25251	5668	1.000000	20041	7543	1.000000	9836796	0.000000
190781208	79277803	4043168	9999.999588	25327	5500	1.000000	20155	7614	1.000000	9831934	0.000000
190763058	79275327	4045833	9999.999750	25122	5650	1.000000	20155	7469	1.000000	9827100	0.000000
190799190	79258051	4046336	9999.999849	25337	5656	1.000000	20132	7678	1.000000	9822216	0.000000
190825184	79261051	4039835	9999.999908	25189	5486	1.000000	20093	7547	1.000000	9817304	0.000000
190806785	79256452	4041959	9999.999944	25205	5587	1.000000	20190	7449	1.000000	9812398	0.000000
190798339	79277065	4044581	9999.999966	25182	5509	1.000000	20218	7596	1.000000	9807652	0.000000
190773066	79279274	4045345	9999.999980	25179	5567	1.000000	20008	7692	1.000000	9802845	-1.#IND00
190763075	79283464	4041939	9999.999988	25283	5640	1.000000	19988	7517	1.000000	9797937	-1.#IND00
190780137	79272709	4045196	9999.999992	25422	5532	1.000000	20293	7332	1.000000	9792979	-0.016845
190790514	79232705	4045283	9999.999995	25452	5400	1.000000	19863	7670	1.000000	9788210	-0.018278
190814762	79248085	4042180	9999.999997	25318	5495	1.000000	20247	7220	1.000000	9783292	-0.013255
190762167	79284915	4048968	9999.999998	25202	5548	1.000000	20036	7489	1.000000	9778453	-0.020974
190783805	79277024	4041088	9999.999999	25210	5547	1.000000	20261	7270	1.000000	9773549	-0.016541
190770329	79280321	4044342	9999.999999	25194	5519	1.000000	20331	7462	1.000000	9768677	-0.013033
190764907	79280487	4048953	10000.000000	25063	5607	1.000000	20101	7580	1.000000	9763848	-0.011381
190780157	79265419	4044324	10000.000000	25101	5422	1.000000	20153	7459	1.000000	9758984	-0.009376
190773373	79283045	4044126	10000.000000	25283	5621	1.000000	20304	7432	1.000000	9754172	-0.006403
190804473	79268092	4044917	10000.000000	25128	5623	1.000000	20175	7461	1.000000	9749390	-0.004219
190781922	79271955	4046925	10000.000000	25042	5567	1.000000	20047	7590	1.000000	9744309	-0.004288
190808361	79248056	4044174	10000.000000	25296	5492	1.000000	20168	7535	1.000000	9739507	-0.003917
190774192	79274607	4043102	10000.000000	25286	5631	1.000000	20140	7367	1.000000	9734646	-0.002560
190813773	79259674	4039673	10000.000000	25258	5557	1.000000	20347	7580	1.000000	9729713	-0.002680
190787150	79296615	4047118	10000.000000	25271	5526	1.000000	20179	7581	1.000000	9724808	-0.003936
190750701	79301743	4045256	10000.000000	25471	5563	1.000000	19875	7521	1.000000	9719980	-0.003828
190765520	79284479	4044421	10000.000000	25215	5599	1.000000	20149	7336	1.000000	9715137	-0.003662
190778096	79285972	4042741	10000.000000	25094	5529	1.000000	19817	7697	1.000000	9710294	-0.002118
190773372	79284975	4046664	10000.000000	25082	5723	1.000000	20182	7548	1.000000	9705421	-0.001527
190773132	79284157	4042439	10000.000000	25216	5503	1.000000	20025	7441	1.000000	9700578	-0.001142
190789192	79257620	4043511	10000.000000	25268	5516	1.000000	20344	7296	1.000000	9695680	-0.001197
190800086	79250742	4043074	10000.000000	25021	5624	1.000000	19926	7617	1.000000	9690805	-0.001073
190799392	79281241	4043533	10000.000000	25277	5450	1.000000	20047	7456	1.000000	9686057	-0.000304
190782142	79288776	4043717	10000.000000	25123	5597	1.000000	20279	7583	1.000000	9681311	-0.000332
190781933	79289110	4043737	10000.000000	25151	5513	1.000000	20076	7504	1.000000	9676360	0.001246
190763076	79296112	4046848	10000.000000	25137	5515	1.000000	20042	7477	1.000000	9671620	0.001271
190782931	79278465	4047156	10000.000000	25278	5606	1.000000	19839	7585	1.000000	9666709	0.001115
190788063	79267870	4046419	10000.000000	24988	5641	1.000000	20215	7484	1.000000	9661996	0.001308
190778836	79271750	4041343	10000.000000	25020	5526	1.000000	19978	7572	1.000000	9657136	0.001348
190786938	79287589	4046329	10000.000000	25290	5568	1.000000	20216	7553	1.000000	9652298	0.001864
190775251	79274560	4045942	10000.000000	25260	5527	1.000000	20063	7411	1.000000	9647626	0.001333
190774973	79275893	4047394	10000.000000	25410	5553	1.000000	20164	7439	1.000000	9642778	0.001366
190782131	79275338	4045948	10000.000000	25088	5617	1.000000	20164	7345	1.000000	9638046	0.001352
190784266	79254414	4040860	10000.000000	25103	5566	1.000000	19897	7653	1.000000	9633249	0.001255
190776552	79281487	4045272	10000.000000	25324	5753	1.000000	19961	7455	1.000000	9628355	0.000910
190792617	79266886	4044695	10000.000000	25127	5636	1.000000	20009	7467	1.000000	9623552	0.000671
190770230	79280642	4043750	10000.000000	25300	5483	1.000000	20008	7595	1.000000	9618827	0.000711
190791863	79279180	4043103	10000.000000	25163	5711	1.000000	20305	7377	1.000000	9613961	-0.000035
190767745	79283824	4043615	10000.000000	25411	5531	1.000000	20278	7346	1.000000	9609180	-0.000131
190783706	79258927	4042504	10000.000000	25066	5598	1.000000	20142	7440	1.000000	9604284	-0.000273
190780424	79268740	4046295	10000.000000	25271	5497	1.000000	20285	7458	1.000000	9599466	-0.000953
190774693	79290540	4046150	10000.000000	25405	5428	1.000000	20061	7679	1.000000	9594712	-0.001247
190797349	79272075	4044288	10000.000000	25130	5498	1.000000	20085	7566	1.000000	9589953	-0.000366
190784125	79273271	4043392	10000.000000	25329	5363	1.000000	20181	7568	1.000000	9585165	-0.000363
190796938	79272551	4042012	10000.000000	25127	5657	1.000000	19935	7589	1.000000	9580428	-0.000604
190774937	79289694	4044549	10000.000000	25307	5493	1.000000	20132	7485	1.000000	9575510	-0.000631
190767125	79264271	4047006	10000.000000	25439	5377	1.000000	20158	7458	1.000000	9570678	-0.000538
190796641	79259607	4046386	10000.000000	25297	5566	1.000000	20074	7468	1.000000	9565889	-0.000419
190795989	79259111	4043418	10000.000000	25204	5645	1.000000	20187	7494	1.000000	9561114	-0.000469
190783216	79265141	4043428	10000.000000	25289	5414	1.000000	19887	7710	1.000000	9556380	-0.000378
190786833	79272238	4044039	10000.000000	25472	5465	1.000000	20193	7519	1.000000	9551579	0.000611
190791885	79265915	4045314	10000.000000	25194	5508	1.000000	20339	7414	1.000000	9546756	0.000603
190784765	79268994	4044290	10000.000000	25108	5714	1.000000	20084	7675	1.000000	9541911	0.000579
190783253	79275985	4044854	10000.000000	25039	5676	1.000000	20109	7587	1.000000	9537026	0.000606
190784004	79277251	4044644	10000.000000	25186	5569	1.000000	20209	7418	1.000000	9532190	0.000587
190776826	79283870	4045270	10000.000000	25213	5530	1.000000	20376	7347	1.000000	9527366	0.000602
190757452	79284849	4048273	10000.000000	25283	5450	1.000000	20172	7560	1.000000	9522478	0.000590
190798316	79252753	4046473	10000.000000	25189	5417	1.000000	19959	7491	1.000000	9517699	0.000547
npatches	nstrain	runtime	dt	init_x	init_y	init_y_blood	init_z	init_S	beta0	beta1	beta2	beta3	mean_beta	B	d	delta	delta_blood	b[0]	mut	m	CTL	c	g	epsilon	k	het	lambda	rho	omega	x_max	patch.dyna	DELTA	A	VA
10000	1	100.000000	0.001000	21900	9499	5000000	0.001000	10000000	4.844267	4.119213	7.145589	4.541182	7	800000000	0.010000	1.000000	1.000000	80000	0.000050	0.004800	0	0.500000	0.000000	2.500000	4.000000	0.500000	0.000000	0.000000	0.000000	31872	0	10.000000	7.000000	1.000000
sus	inf	inf_blood	z	x[0]	y[0][0]	z[0]	x[1]	y[1][0]	z[1]	S[0]	synchrony
219000000	94990000	5000000	10.000000	21900	9499	0.001000	21900	9499	0.001000	10000000	0.000000
107741988	233602012	12009480	3941.516320	13463	22121	0.394152	15203	21240	0.394152	9994937	0.000000
143063233	133340568	6881684	6325.803353	17284	12056	0.632580	18727	11429	0.632580	9989922	0.000000
179068738	84781938	4358264	7771.765723	21621	6850	0.777177	22858	6350	0.777177	9984966	0.000000
200701488	65160070	3338486	8648.676577	23873	5037	0.864868	25410	4653	0.864868	9979933	0.000000
212976693	55736019	2852826	9180.483393	25187	4273	0.918048	26371	3849	0.918048	9974894	0.000000
220182112	50644055	2588795	9503.000201	26105	3706	0.950300	26852	3405	0.950300	9969952	0.000000
224471750	47767833	2439585	9698.592075	26125	3682	0.969859	27413	3104	0.969859	9965088	0.000000
227069940	46076676	2350274	9817.209710	26414	3472	0.981721	27755	2963	0.981721	9959995	0.000000
228615111	45093813	2299416	9889.145947	26704	3230	0.988915	27714	2821	0.988915	9954990	0.000000
229581313	44477205	2269233	9932.772025	26663	3192	0.993277	27671	2804	0.993277	9949976	0.000000
230193674	44107323	2249652	9959.229270	26930	3133	0.995923	28128	2745	0.995923	9944974	0.000000
230541261	43887852	2237526	9975.274394	26595	3214	0.997527	27891	2853	0.997527	9939976	0.000000
230734572	43764423	2230842	9985.005037	26819	3110	0.998501	27879	2844	0.998501	9935015	0.000000
230840904	43691568	2229904	9990.906233	26677	3109	0.999091	28272	2705	0.999091	9930073	0.000000
230935842	43649402	2227206	9994.485041	26931	3180	0.999449	27933	2705	0.999449	9925129	0.000000
230952080	43627272	2224958	9996.655426	26886	3148	0.999666	27997	2673	0.999666	9920154	0.000000
230968550	43598673	2224072	9997.971667	26777	3134	0.999797	27820	2760	0.999797	9915244	0.000000
231021527	43592736	2225252	9998.769908	26691	3108	0.999877	28037	2789	0.999877	9910355	0.000000
231006146	43597916	2222330	9999.254005	26850	3226	0.999925	27998	2615	0.999925	9905446	0.000000
231040481	43565250	2225103	9999.547588	26801	2975	0.999955	27862	2757	0.999955	9900394	0.000000
231038341	43578810	2223139	9999.725632	26829	3110	0.999973	27971	2726	0.999973	9895481	0.000000
231041795	43562618	2221575	9999.833608	26767	3041	0.999983	28246	2730	0.999983	9890555	0.000000
231056439	43568655	2222742	9999.899091	26856	3167	0.999990	28026	2754	0.999990	9885517	0.000000
231023354	43582562	2223061	9999.938803	26760	3149	0.999994	27810	2770	0.999994	9880513	0.000000
231029148	43577732	2222707	9999.962887	26678	3170	0.999996	27828	2771	0.999996	9875648	0.000000
231063001	43549654	2222751	9999.977493	26764	3114	0.999998	27698	2745	0.999998	9870793	0.000000
231047844	43579295	2219690	9999.986350	26653	3107	0.999999	27949	2718	0.999999	9865835	0.000000
231036569	43566772	2225781	9999.991722	26839	3054	0.999999	27831	2769	0.999999	9860822	0.000000
231013760	43591065	2222334	9999.994980	27050	3091	0.999999	27948	2671	0.999999	9855831	0.000000
231006097	43596950	2225803	9999.996955	26857	2968	1.000000	27869	2628	1.000000	9850906	0.000000
231036448	43575581	2223212	9999.998154	26722	3183	1.000000	27838	2703	1.000000	9845994	0.000000
231024215	43576902	2226585	9999.998880	26769	3075	1.000000	27908	2823	1.000000	9841107	0.000000
231041123	43572795	2222623	9999.999321	26802	3208	1.000000	28006	2743	1.000000	9836119	0.000000
231036552	43557652	2222398	9999.999588	26853	3082	1.000000	27875	2645	1.000000	9831264	0.000000
231040998	43570484	2222346	9999.999750	26996	3145	1.000000	27951	2720	1.000000	9826390	0.000000
230993094	43594406	2225002	9999.999849	26822	3123	1.000000	27840	2887	1.000000	9821409	0.000000
231032262	43575435	2222998	9999.999908	26759	3001	1.000000	27958	2759	1.000000	9816534	0.000000
231019657	43577891	2224170	9999.999944	26743	3023	1.000000	28054	2721	1.000000	9811679	0.000000
231049713	43560358	2221565	9999.999966	26878	3229	1.000000	27708	2874	1.000000	9806808	0.000000
231052463	43575637	2221964	9999.999980	26779	3015	1.000000	28019	2760	1.000000	9801916	-1.#IND00
231021761	43580283	2223822	9999.999988	26779	3175	1.000000	28068	2818	1.000000	9796861	-0.000000
231050386	43557068	2223158	9999.999992	26788	3204	1.000000	27681	2805	1.000000	9791964	0.005741
231039010	43575054	2223763	9999.999995	26727	3116	1.000000	27775	2697	1.000000	9787018	0.003277
231037204	43579826	2224093	9999.999997	26620	3178	1.000000	27825	2781	1.000000	9782145	-0.006834
231042786	43581997	2220861	9999.999998	26683	3067	1.000000	28006	2795	1.000000	9777234	-0.005088
231033857	43578041	2222957	9999.999999	26759	3032	1.000000	27721	2654	1.000000	9772502	-0.004819
231030741	43566239	2221838	9999.999999	26925	3041	1.000000	28103	2610	1.000000	9767488	-0.007546
231022851	43602345	2223246	10000.000000	26762	3037	1.000000	27760	2785	1.000000	9762680	-0.005206
231029415	43569610	2223745	10000.000000	26737	3108	1.000000	28048	2806	1.000000	9757835	-0.012877
231032253	43556674	2223897	10000.000000	26985	2944	1.000000	27772	2773	1.000000	9752901	-0.009949
231064720	43552923	2220286	10000.000000	26755	3223	1.000000	28080	2654	1.000000	9747932	-0.011302
231034194	43574383	2223258	10000.000000	26969	3162	1.000000	27931	2722	1.000000	9743086	-0.010732
231021230	43585780	2224714	10000.000000	26814	3080	1.000000	27739	2806	1.000000	9738318	-0.009609
231035406	43567678	2221500	10000.000000	26777	2996	1.000000	27644	2777	1.000000	9733342	-0.007935
231033412	43561800	2221481	10000.000000	26714	3174	1.000000	27796	2813	1.000000	9728316	-0.008248
231051526	43581033	2221918	10000.000000	26814	3170	1.000000	27991	2661	1.000000	9723380	-0.007525
231021071	43591758	2219286	10000.000000	26921	3066	1.000000	27964	2822	1.000000	9718481	-0.006118
231025081	43578036	2218461	10000.000000	26820	2963	1.000000	27959	2802	1.000000	9713702	-0.007129
231032932	43573367	2223571	10000.000000	26900	3188	1.000000	28186	2661	1.000000	9708871	-0.005634
231043448	43577465	2223207	10000.000000	26956	3071	1.000000	27859	2737	1.000000	9704030	-0.005704
231051368	43566338	2220376	10000.000000	26685	3177	1.000000	28145	2694	1.000000	9699247	-0.005805
231017951	43577503	2224833	10000.000000	26734	3228	1.000000	27939	2844	1.000000	9694371	-0.005098
231069089	43550038	2222358	10000.000000	26739	3082	1.000000	28125	2824	1.000000	9689528	-0.003712
231021894	43592320	2224176	10000.000000	26739	3121	1.000000	28106	2779	1.000000	9684757	-0.003693
231023165	43576672	2221570	10000.000000	26830	3039	1.000000	27832	2662	1.000000	9679922	-0.002889
231045641	43560912	2224762	10000.000000	26864	3116	1.000000	27989	2645	1.000000	9674993	-0.003123
231030483	43569776	2219163	10000.000000	26813	3120	1.000000	27833	2900	1.000000	9670197	-0.002735
231033278	43564709	2224582	10000.000000	26848	3007	1.000000	27712	2793	1.000000	9665327	-0.002288
231080378	43545416	2222403	10000.000000	26922	3076	1.000000	27782	2693	1.000000	9660584	-0.002311
231033402	43580657	2224529	10000.000000	26746	3086	1.000000	27850	2684	1.000000	9655716	-0.003231
231033315	43574120	2224499	10000.000000	26803	3112	1.000000	27926	2764	1.000000	9650908	-0.002611
231003512	43582656	2224354	10000.000000	26968	3064	1.000000	27679	2735	1.000000	9646149	-0.002594
231015397	43591410	2223268	10000.000000	26639	3228	1.000000	27979	2657	1.000000	9641409	-0.001981
231033928	43580067	2222611	10000.000000	26748	2979	1.000000	27864	2708	1.000000	9636632	-0.001153
231047775	43558536	2224247	10000.000000	27143	2953	1.000000	27952	2765	1.000000	9631768	-0.000960
231030126	43576959	2222280	10000.000000	26770	3239	1.000000	27914	2865	1.000000	9626980	-0.001129
231047071	43584960	2223306	10000.000000	26580	3058	1.000000	27850	2810	1.000000	9622049	-0.000643
231031649	43574500	2222145	10000.000000	26959	3083	1.000000	27684	2789	1.000000	9617276	-0.000464
231061115	43567886	2224225	10000.000000	26811	3117	1.000000	27774	2772	1.000000	9612597	-0.000867
231046598	43566776	2222088	10000.000000	26898	3024	1.000000	28167	2736	1.000000	9607781	-0.000577
231035034	43574249	2226840	10000.000000	26571	3135	1.000000	27908	2632	1.000000	9602975	-0.002184
231046256	43565213	2224097	10000.000000	27060	3095	1.000000	28058	2756	1.000000	9598258	-0.002843
231078118	43563347	2222148	10000.000000	26731	3121	1.000000	27889	2892	1.000000	9593484	-0.002705
231053837	43571830	2223124	10000.000000	27046	2915	1.000000	27775	2824	1.000000	9588692	-0.003144
231009797	43592042	2224952	10000.000000	27192	2999	1.000000	27692	2789	1.000000	9584007	-0.003563
231025100	43576707	2224778	10000.000000	26678	3184	1.000000	27979	2736	1.000000	9579165	-0.003115
231013208	43579177	2224006	10000.000000	26570	3190	1.000000	27856	2792	1.000000	9574456	-0.003102
231026658	43588521	2221596	10000.000000	26740	3203	1.000000	27955	2774	1.000000	9569678	-0.002994
231063590	43559173	2223091	10000.000000	26584	3186	1.000000	27839	2885	1.000000	9564957	-0.002822
231028846	43587169	2223629	10000.000000	26519	3241	1.000000	28114	2703	1.000000	9560132	-0.002661
231016465	43572225	2223335	10000.000000	27041	2971	1.000000	28054	2753	1.000000	9555373	-0.002577
231046593	43569472	2223152	10000.000000	26770	3137	1.000000	28039	2732	1.000000	9550424	-0.002678
231056640	43563787	2223395	10000.000000	26846	3005	1.000000	28104	2757	1.000000	9545714	-0.002865
231050484	43567810	2223966	10000.000000	26943	3017	1.000000	27752	2791	1.000000	9540923	-0.002921
231016020	43597083	2226945	10000.000000	26919	3120	1.000000	28154	2623	1.000000	9536078	-0.002870
231009762	43584828	2224822	10000.000000	26890	3206	1.000000	27866	2715	1.000000	9531305	-0.002878
231040267	43561401	2222762	10000.000000	26776	3183	1.000000	27961	2672	1.000000	9526499	-0.002569
231017307	43581465	2223553	10000.000000	26940	3093	1.000000	27885	2747	1.000000	9521759	-0.002721
231012441	43584988	2227160	10000.000000	27124	3019	1.000000	27948	2714	1.000000	9516897	-0.003073
npatches	nstrain	runtime	dt	init_x	init_y	init_y_blood	init_z	init_S	beta0	beta1	beta2	beta3	mean_beta	B	d	delta	delta_blood	b[0]	mut	m	CTL	c	g	epsilon	k	het	lambda	rho	omega	x_max	patch.dyna	DELTA	A	VA
10000	1	100.000000	0.001000	21900	9499	5000000	0.001000	10000000	3.800935	4.117506	6.255175	7.635844	7	800000000	0.010000	1.000000	1.000000	80000	0.000050	0.004800	0	0.500000	0.000000	2.500000	5.000000	0.500000	0.000000	0.000000	0.000000	31872	0	10.000000	7.000000	1.000000
sus	inf	inf_blood	z	x[0]	y[0][0]	z[0]	x[1]	y[1][0]	z[1]	S[0]	synchrony
219000000	94990000	5000000	10.000000	21900	9499	0.001000	21900	9499	0.001000	10000000	0.000000
116085050	202095973	10433630	3941.516320	17131	17578	0.394152	16049	18251	0.394152	9995051	0.000000
164665533	96046961	4975949	6325.803353	21737	7544	0.632580	21166	7630	0.632580	9990016	0.000000
207857462	54766187	2819388	7771.765723	25949	3640	0.777177	25270	3842	0.777177	9985104	0.000000
232322155	39041083	2003695	8648.676577	28119	2428	0.864868	27831	2455	0.864868	9980189	0.000000
245908497	31586904	1615607	9180.483393	29262	1707	0.918048	28944	1839	0.918048	9975242	0.000000
253936192	27522788	1408361	9503.000201	29591	1544	0.950300	29175	1562	0.950300	9970223	0.000000
258693442	25220123	1291074	9698.592075	29799	1379	0.969859	29676	1389	0.969859	9965297	0.000000
261593024	23864015	1218937	9817.209710	30049	1260	0.981721	29800	1271	0.981721	9960348	0.000000
263348911	23057146	1178689	9889.145947	30074	1227	0.988915	30133	1166	0.988915	9955292	0.000000
264421165	22577910	1151065	9932.772025	30187	1183	0.993277	30240	1269	0.993277	9950186	0.000000
265031131	22304465	1137862	9959.229270	30190	1168	0.995923	30260	1159	0.995923	9945104	0.000000
265437697	22122228	1129219	9975.274394	30317	1053	0.997527	29971	1249	0.997527	9940028	0.000000
265690399	22004535	1121635	9985.005037	30143	1050	0.998501	30008	1165	0.998501	9935077	0.000000
265871234	21929738	1118713	9990.906233	30385	1074	0.999091	30010	1144	0.999091	9930153	0.000000
265945422	21911911	1118555	9994.485041	30281	1040	0.999449	30251	1144	0.999449	9925159	0.000000
265945268	21890226	1118152	9996.655426	30328	1034	0.999666	29977	1201	0.999666	9920250	0.000000
266024689	21874320	1114829	9997.971667	30082	1150	0.999797	29961	1144	0.999797	9915329	0.000000
266029529	21856127	1114675	9998.769908	30172	1199	0.999877	30051	1151	0.999877	9910328	0.000000
266025624	21871933	1114925	9999.254005	30332	1099	0.999925	29969	1221	0.999925	9905400	0.000000
266052683	21859285	1116966	9999.547588	30321	1022	0.999955	30201	1112	0.999955	9900319	0.000000
266058848	21854501	1114070	9999.725632	30475	1081	0.999973	30085	1189	0.999973	9895358	0.000000
266068849	21841535	1113934	9999.833608	30245	1113	0.999983	29889	1208	0.999983	9890401	0.000000
266072790	21857407	1113210	9999.899091	30115	1066	0.999990	29957	1103	0.999990	9885340	0.000000
266101088	21833659	1114499	9999.938803	30415	1082	0.999994	30220	1145	0.999994	9880380	0.000000
266070838	21834188	1115038	9999.962887	30424	1058	0.999996	30055	1078	0.999996	9875390	0.000000
266047202	21851915	1116706	9999.977493	30363	1072	0.999998	29761	1207	0.999998	9870469	0.000000
266016094	21857668	1113410	9999.986350	30495	1063	0.999999	30008	1217	0.999999	9865569	0.000000
266038322	21846302	1113217	9999.991722	30440	1075	0.999999	30057	1187	0.999999	9860497	0.000000
266071895	21831322	1112698	9999.994980	30193	1106	0.999999	30140	1121	0.999999	9855703	0.000000
266082682	21834768	1113889	9999.996955	30149	1104	1.000000	29969	1162	1.000000	9850836	0.000000
266063367	21853717	1112723	9999.998154	30163	1156	1.000000	30162	1155	1.000000	9845976	0.000000
266087356	21829520	1113090	9999.998880	30408	1128	1.000000	30016	1157	1.000000	9840981	0.000000
266053013	21842968	1114176	9999.999321	30358	1039	1.000000	30266	1161	1.000000	9836045	0.000000
266039152	21847708	1115718	9999.999588	30373	1111	1.000000	29901	1245	1.000000	9831196	0.000000
266100502	21832723	1111538	9999.999750	30236	1222	1.000000	30220	1120	1.000000	9826393	0.000000
266085802	21833558	1112922	9999.999849	30201	1060	1.000000	30239	1197	1.000000	9821466	0.000000
266097845	21832051	1111479	9999.999908	30451	1051	1.000000	29884	1072	1.000000	9816686	0.000000
266054437	21851050	1116552	9999.999944	30355	1148	1.000000	30106	1149	1.000000	9811777	0.000000
266058462	21837104	1113151	9999.999966	30441	1109	1.000000	29968	1128	1.000000	9806935	0.000000
266095569	21826699	1112043	9999.999980	30383	1088	1.000000	30209	1143	1.000000	9802119	-1.#IND00
266089459	21840290	1113687	9999.999988	30292	1042	1.000000	30118	1153	1.000000	9797284	0.019200
266028861	21853056	1115636	9999.999992	30430	1033	1.000000	30222	1201	1.000000	9792448	-0.002223
266037436	21856501	1115411	9999.999995	30494	1055	1.000000	29940	1093	1.000000	9787625	-0.000668
266065835	21846982	1114537	9999.999997	30327	1159	1.000000	30132	1168	1.000000	9782841	0.002721
266055524	21845355	1113609	9999.999998	30240	1060	1.000000	30139	1229	1.000000	9777889	0.003603
266050325	21841416	1113412	9999.999999	30301	1105	1.000000	29878	1150	1.000000	9773045	0.002966
266073881	21840051	1114149	9999.999999	30161	1062	1.000000	30088	1153	1.000000	9768150	-0.002810
266065822	21856398	1115643	10000.000000	30516	1054	1.000000	29948	1099	1.000000	9763318	-0.006384
266019263	21856927	1114424	10000.000000	30282	1116	1.000000	30076	1191	1.000000	9758499	-0.003466
266036471	21850697	1114872	10000.000000	30213	1073	1.000000	29933	1162	1.000000	9753799	-0.003183
266080888	21847761	1114941	10000.000000	30342	1065	1.000000	30216	1223	1.000000	9748937	-0.006855
266061468	21838382	1115359	10000.000000	30195	1104	1.000000	30242	1204	1.000000	9744041	-0.002469
266071471	21833823	1114471	10000.000000	30432	1096	1.000000	30140	1144	1.000000	9739184	-0.001703
266069160	21842563	1113921	10000.000000	30280	1042	1.000000	29776	1164	1.000000	9734334	0.000782
266065667	21836166	1113965	10000.000000	30274	1082	1.000000	30202	1068	1.000000	9729465	0.000912
266074810	21848680	1115604	10000.000000	30317	1042	1.000000	30426	1177	1.000000	9724665	0.000802
266065676	21844653	1114339	10000.000000	30270	1023	1.000000	29945	1180	1.000000	9719739	0.000660
266076640	21835736	1114153	10000.000000	30071	1095	1.000000	30233	1027	1.000000	9714995	0.001074
266042264	21843494	1114541	10000.000000	30278	1113	1.000000	30151	1109	1.000000	9710129	0.000603
266093022	21832033	1112699	10000.000000	30281	1123	1.000000	30040	1109	1.000000	9705357	0.000653
266042801	21835531	1113980	10000.000000	30237	1013	1.000000	30266	1152	1.000000	9700572	0.000628
266054236	21852818	1114908	10000.000000	30284	1091	1.000000	30217	1184	1.000000	9695648	0.000401
266078638	21848332	1115665	10000.000000	30329	1066	1.000000	30051	1130	1.000000	9690727	-0.000477
266097027	21843885	1114667	10000.000000	30447	1084	1.000000	30051	1106	1.000000	9685928	-0.000106
266088281	21839526	1113689	10000.000000	30210	1086	1.000000	30021	1135	1.000000	9681110	-0.000018
266060361	21834857	1113526	10000.000000	30380	1031	1.000000	30091	1188	1.000000	9676362	-0.001165
266065066	21836512	1116344	10000.000000	30304	958	1.000000	29959	1132	1.000000	9671590	-0.001157
266092284	21835384	1113002	10000.000000	30444	1102	1.000000	30195	1155	1.000000	9666804	-0.000286
266096488	21830216	1112562	10000.000000	30142	1205	1.000000	29932	1186	1.000000	9661956	-0.000962
266096702	21832164	1114193	10000.000000	30182	1096	1.000000	29972	1164	1.000000	9657225	-0.001850
266079125	21822970	1115658	10000.000000	30390	1122	1.000000	30133	1252	1.000000	9652404	-0.001827
266084302	21846283	1114809	10000.000000	30435	1116	1.000000	30179	1150	1.000000	9647603	-0.001895
266070498	21845904	1116309	10000.000000	30190	1085	1.000000	30071	1149	1.000000	9642841	-0.001649
266079142	21824876	1113847	10000.000000	30108	1191	1.000000	30036	1148	1.000000	9637912	-0.001386
266121456	21824074	1113439	10000.000000	30085	1189	1.000000	30053	1238	1.000000	9633095	-0.001208
266078986	21846007	1115446	10000.000000	30285	1092	1.000000	30023	1180	1.000000	9628226	-0.001433
266086764	21829147	1114950	10000.000000	30433	1102	1.000000	29958	1220	1.000000	9623404	-0.001550
266069241	21842320	1114402	10000.000000	30413	1045	1.000000	30133	1212	1.000000	9618654	-0.001171
266051427	21857527	1116706	10000.000000	30397	1087	1.000000	29938	1173	1.000000	9613916	-0.001420
266044935	21844465	1113835	10000.000000	30337	1091	1.000000	29989	1223	1.000000	9609039	-0.000762
266055213	21852905	1115712	10000.000000	30228	1138	1.000000	30118	1079	1.000000	9604313	-0.000813
266073532	21846035	1114814	10000.000000	30261	1053	1.000000	29995	1151	1.000000	9599560	-0.000830
266027749	21864711	1114346	10000.000000	30331	1138	1.000000	30197	1157	1.000000	9594772	-0.000845
266035923	21856248	1115286	10000.000000	30129	1073	1.000000	30027	1141	1.000000	9589878	-0.000309
266062832	21846237	1115101	10000.000000	30246	1075	1.000000	30010	1207	1.000000	9585069	-0.000497
266101110	21843187	1114131	10000.000000	30537	1167	1.000000	29989	1146	1.000000	9580328	-0.000454
266065734	21844315	1113992	10000.000000	30103	1123	1.000000	30015	1132	1.000000	9575587	-0.000531
266078140	21830341	1115012	10000.000000	30071	1161	1.000000	30207	1133	1.000000	9570750	-0.000701
266094619	21829889	1114621	10000.000000	30227	1015	1.000000	30095	1153	1.000000	9566057	-0.000918
266045125	21852650	1114931	10000.000000	30240	1034	1.000000	29939	1196	1.000000	9561380	-0.000566
266075647	21847234	1114286	10000.000000	30443	1033	1.000000	30198	1164	1.000000	9556620	-0.000328
266075983	21856195	1114895	10000.000000	30196	1107	1.000000	30010	1190	1.000000	9551838	-0.000089
266058376	21846817	1113016	10000.000000	30467	1079	1.000000	30158	1152	1.000000	9547026	-0.000534
266064324	21846435	1115049	10000.000000	30325	1118	1.000000	30122	1216	1.000000	9542251	-0.000522
266098387	21830061	1115322	10000.000000	30086	1136	1.000000	29771	1221	1.000000	9537535	-0.000616
266108039	21831699	1114076	10000.000000	30474	1092	1.000000	30063	1146	1.000000	9532744	-0.000492
266021206	21867729	1115931	10000.000000	30202	1154	1.000000	30136	1129	1.000000	9527872	-0.000319
266024832	21856899	1115172	10000.000000	30259	1113	1.000000	30067	1116	1.000000	9523128	-0.000333
266083140	21833116	1114257	10000.000000	30213	1140	1.000000	30140	1187	1.000000	9518320	-0.000346
npatches	nstrain	runtime	dt	init_x	init_y	init_y_blood	init_z	init_S	beta0	beta1	beta2	beta3	mean_beta	B	d	delta	delta_blood	b[0]	mut	m	CTL	c	g	epsilon	k	het	lambda	rho	omega	x_max	patch.dyna	DELTA	A	VA
10000	1	100.000000	0.001000	21900	9499	5000000	0.001000	10000000	6.443930	9.889811	4.713590	8.022739	7	800000000	0.010000	1.000000	1.000000	80000	0.000050	0.004800	0	0.500000	0.000000	2.500000	6.000000	0.500000	0.000000	0.000000	0.000000	31872	0	10.000000	7.000000	1.000000
sus	inf	inf_blood	z	x[0]	y[0][0]	z[0]	x[1]	y[1][0]	z[1]	S[0]	synchrony
219000000	94990000	5000000	10.000000	21900	9499	0.001000	21900	9499	0.001000	10000000	0.000000
124152387	175073257	9083511	3941.516320	12396	17473	0.394152	9137	18828	0.394152	9994975	0.000000
185029441	69279052	3605162	6325.803353	18645	6833	0.632580	14744	8329	0.632580	9989860	0.000000
233349806	34830281	1798886	7771.765723	24232	3293	0.777177	19295	4767	0.777177	9984878	0.000000
259163230	22350149	1148433	8648.676577	26958	1922	0.864868	21470	3645	0.864868	9979842	0.000000
273162601	16514463	847722	9180.483393	28289	1338	0.918048	23189	2755	0.918048	9974923	0.000000
281334267	13334935	682850	9503.000201	29406	931	0.950300	24639	2157	0.950300	9969913	0.000000
286244835	11533542	589616	9698.592075	29378	900	0.969859	25702	1879	0.969859	9964974	0.000000
289222473	10444297	532779	9817.209710	29737	774	0.981721	25746	1888	0.981721	9959980	0.000000
291114305	9795678	499836	9889.145947	30179	639	0.988915	26168	1880	0.988915	9955010	0.000000
292189228	9429100	480838	9932.772025	30371	649	0.993277	26372	1736	0.993277	9950217	0.000000
292903961	9169486	467808	9959.229270	30076	614	0.995923	25773	1872	0.995923	9945233	0.000000
293394865	9003847	458263	9975.274394	30327	689	0.997527	26460	1629	0.997527	9940252	0.000000
293681788	8915722	455979	9985.005037	30280	662	0.998501	26137	1874	0.998501	9935257	0.000000
293841044	8850689	452835	9990.906233	30402	592	0.999091	26259	1602	0.999091	9930275	0.000000
293912883	8830333	449769	9994.485041	30513	556	0.999449	26152	1798	0.999449	9925395	0.000000
293973800	8812960	450111	9996.655426	30094	643	0.999666	26175	1709	0.999666	9920493	0.000000
294016994	8795311	449160	9997.971667	30329	608	0.999797	26286	1689	0.999797	9915579	0.000000
294040781	8786537	448699	9998.769908	30217	701	0.999877	26632	1547	0.999877	9910716	0.000000
294059329	8775205	447103	9999.254005	30228	629	0.999925	26043	1765	0.999925	9905792	0.000000
294106231	8758066	448282	9999.547588	30391	563	0.999955	26766	1512	0.999955	9900739	0.000000
294106325	8765687	446957	9999.725632	30428	703	0.999973	26535	1698	0.999973	9895749	0.000000
294098856	8769319	446594	9999.833608	29991	664	0.999983	26160	1678	0.999983	9890772	0.000000
294064165	8771959	448647	9999.899091	30164	655	0.999990	26482	1711	0.999990	9885856	0.000000
294094250	8768575	447147	9999.938803	30526	632	0.999994	26874	1684	0.999994	9880949	0.000000
294116538	8765530	446802	9999.962887	30273	671	0.999996	25675	1969	0.999996	9876008	0.000000
294088265	8766808	446567	9999.977493	30445	646	0.999998	26575	1697	0.999998	9870967	0.000000
294117253	8774980	446920	9999.986350	30409	613	0.999999	26206	1750	0.999999	9866111	0.000000
294064067	8773685	448036	9999.991722	30581	482	0.999999	26428	1689	0.999999	9861035	0.000000
294099070	8766354	446594	9999.994980	30295	690	0.999999	26711	1557	0.999999	9856068	0.000000
294094030	8771947	447955	9999.996955	30498	557	1.000000	26068	1658	1.000000	9851198	0.000000
294072408	8771304	448812	9999.998154	30492	561	1.000000	26394	1774	1.000000	9846367	0.000000
294088645	8761302	446274	9999.998880	30343	660	1.000000	26281	1754	1.000000	9841385	0.000000
294091357	8764095	446506	9999.999321	30418	690	1.000000	26507	1464	1.000000	9836449	0.000000
294104570	8768338	448245	9999.999588	30142	665	1.000000	26535	1698	1.000000	9831480	0.000000
294100905	8770665	447207	9999.999750	30204	660	1.000000	26401	1560	1.000000	9826650	0.000000
294082428	8777889	446555	9999.999849	29951	688	1.000000	26775	1577	1.000000	9821828	0.000000
294074222	8763346	447256	9999.999908	30312	617	1.000000	26782	1546	1.000000	9816921	0.000000
294097326	8762440	447393	9999.999944	30186	623	1.000000	26427	1616	1.000000	9812017	0.000000
294079690	8781934	447927	9999.999966	30440	645	1.000000	26869	1622	1.000000	9807079	0.000000
294074468	8777675	448200	9999.999980	30445	597	1.000000	26348	1660	1.000000	9802278	-1.#IND00
294067478	8778134	447146	9999.999988	30176	607	1.000000	26370	1575	1.000000	9797542	-0.014400
294086532	8768093	449298	9999.999992	30351	669	1.000000	26527	1602	1.000000	9792698	-0.007673
294043556	8790455	449163	9999.999995	30179	653	1.000000	26404	1734	1.000000	9787909	-0.005453
294034783	8788725	450027	9999.999997	30044	657	1.000000	26276	1705	1.000000	9782947	-0.006427
294034376	8791154	447523	9999.999998	30418	575	1.000000	26334	1519	1.000000	9777988	-0.019614
294079918	8782000	448459	9999.999999	30283	639	1.000000	26302	1756	1.000000	9773092	-0.015077
294139540	8751427	445776	9999.999999	30412	593	1.000000	26462	1547	1.000000	9768237	-0.012574
294141379	8748436	445908	10000.000000	30007	706	1.000000	26357	1717	1.000000	9763275	-0.010418
294093597	8773278	447994	10000.000000	30415	635	1.000000	26350	1757	1.000000	9758579	-0.008532
294066570	8780389	447494	10000.000000	30407	649	1.000000	26240	1683	1.000000	9753734	-0.008500
294059874	8780899	447947	10000.000000	30392	716	1.000000	26565	1609	1.000000	9748946	-0.006792
294082188	8773243	448029	10000.000000	30202	705	1.000000	26621	1523	1.000000	9744083	-0.001350
294059456	8783368	449130	10000.000000	30272	565	1.000000	26663	1703	1.000000	9739126	0.000896
294095845	8764358	447166	10000.000000	30206	668	1.000000	26724	1639	1.000000	9734256	0.001124
294132379	8752678	447079	10000.000000	30413	584	1.000000	26071	1765	1.000000	9729459	-0.000790
294070649	8777140	448066	10000.000000	30221	655	1.000000	26519	1695	1.000000	9724555	0.000480
294044433	8782078	448245	10000.000000	30024	671	1.000000	26229	1729	1.000000	9719722	0.003256
294082902	8763772	447255	10000.000000	30549	588	1.000000	26256	1717	1.000000	9714730	0.003553
294054460	8778733	447597	10000.000000	30271	594	1.000000	26648	1517	1.000000	9709861	0.003334
294093837	8771515	446478	10000.000000	30186	655	1.000000	26533	1721	1.000000	9704933	0.003176
294074388	8773791	449233	10000.000000	30418	611	1.000000	26631	1745	1.000000	9699997	0.003330
294054529	8777826	447316	10000.000000	30210	684	1.000000	26615	1699	1.000000	9695267	0.003657
294041704	8789313	448175	10000.000000	30450	575	1.000000	26657	1648	1.000000	9690430	0.003898
294072007	8769212	447611	10000.000000	30449	661	1.000000	26151	1748	1.000000	9685636	0.002761
294069822	8778311	448682	10000.000000	30387	563	1.000000	26685	1612	1.000000	9680854	0.003038
294087683	8783802	449372	10000.000000	30349	666	1.000000	26526	1657	1.000000	9676060	0.002763
294119410	8762335	447909	10000.000000	29982	701	1.000000	26542	1649	1.000000	9671265	0.002970
294093811	8767279	447161	10000.000000	30472	631	1.000000	26600	1564	1.000000	9666514	0.005369
294067777	8786547	446956	10000.000000	30126	688	1.000000	26527	1634	1.000000	9661794	0.005199
294074507	8770857	447873	10000.000000	30164	636	1.000000	26530	1623	1.000000	9656887	0.005025
294056604	8785066	448058	10000.000000	30394	637	1.000000	26279	1719	1.000000	9652132	0.005576
294090271	8764773	447707	10000.000000	30437	644	1.000000	26261	1843	1.000000	9647235	0.005116
294091995	8763209	446449	10000.000000	30249	625	1.000000	26333	1719	1.000000	9642376	0.005061
294107103	8765513	446627	10000.000000	30310	597	1.000000	26365	1555	1.000000	9637620	0.005215
294077168	8765587	448017	10000.000000	30345	632	1.000000	26050	1871	1.000000	9632773	0.005050
294089364	8763487	447843	10000.000000	30552	649	1.000000	26519	1637	1.000000	9627932	0.004877
294093126	8759596	448373	10000.000000	30488	596	1.000000	26590	1674	1.000000	9623103	0.004655
294089459	8768864	446485	10000.000000	30255	625	1.000000	26191	1708	1.000000	9618283	0.006804
294090185	8767052	445954	10000.000000	30264	593	1.000000	26409	1697	1.000000	9613454	0.006282
294097089	8780032	448588	10000.000000	30174	676	1.000000	26256	1729	1.000000	9608617	0.006529
294062079	8778226	447698	10000.000000	30522	609	1.000000	26418	1826	1.000000	9603915	0.006291
294057822	8780719	448108	10000.000000	30421	598	1.000000	26045	1757	1.000000	9599072	0.009422
294082338	8764101	446489	10000.000000	30405	639	1.000000	26232	1738	1.000000	9594270	0.009360
294100258	8773419	447032	10000.000000	30374	637	1.000000	26217	1658	1.000000	9589405	0.009019
294073131	8775953	447662	10000.000000	30190	669	1.000000	26270	1725	1.000000	9584428	0.008800
294085171	8766900	448870	10000.000000	30043	664	1.000000	26141	1625	1.000000	9579608	0.008621
294119687	8758282	447117	10000.000000	30106	630	1.000000	26652	1494	1.000000	9574803	0.007762
294090628	8771314	448373	10000.000000	30189	655	1.000000	26239	1754	1.000000	9570165	0.008930
294056150	8781831	447592	10000.000000	30346	701	1.000000	26390	1683	1.000000	9565229	0.008568
294075139	8768270	448221	10000.000000	30294	627	1.000000	26360	1601	1.000000	9560439	0.008799
294110114	8763260	446329	10000.000000	30467	639	1.000000	26487	1613	1.000000	9555698	0.008773
294073157	8769877	446790	10000.000000	30384	595	1.000000	26439	1756	1.000000	9550893	0.008570
294091796	8767702	448694	10000.000000	30314	670	1.000000	26628	1655	1.000000	9546165	0.008399
294112965	8763681	446918	10000.000000	30395	577	1.000000	26409	1676	1.000000	9541338	0.008294
294130682	8758515	446751	10000.000000	30317	707	1.000000	26604	1603	1.000000	9536550	0.008449
294102921	8768306	446389	10000.000000	30557	632	1.000000	26588	1569	1.000000	9531611	0.008304
294047930	8787232	447962	10000.000000	30448	638	1.000000	26217	1751	1.000000	9526876	0.008198
294065891	8784501	449513	10000.000000	30468	609	1.000000	26145	1725	1.000000	9522083	0.007927
294081431	8763459	446252	10000.000000	30770	601	1.000000	26575	1628	1.000000	9517271	0.007756
npatches	nstrain	runtime	dt	init_x	init_y	init_y_blood	init_z	init_S	beta0	beta1	beta2	beta3	mean_beta	B	d	delta	delta_blood	b[0]	mut	m	CTL	c	g	epsilon	k	het	lambda	rho	omega	x_max	patch.dyna	DELTA	A	VA
10000	1	100.000000	0.001000	21900	9499	5000000	0.001000	10000000	6.760662	4.664681	8.418688	9.118682	7	800000000	0.010000	1.000000	1.000000	80000	0.000050	0.004800	0	0.500000	0.000000	2.500000	7.000000	0.500000	0.000000	0.000000	0.000000	31872	0	10.000000	7.000000	1.000000
sus	inf	inf_blood	z	x[0]	y[0][0]	z[0]	x[1]	y[1][0]	z[1]	S[0]	synchrony
219000000	94990000	5000000	10.000000	21900	9499	0.001000	21900	9499	0.001000	10000000	0.000000
131521273	152185350	7925731	3941.516320	12901	15558	0.394152	16469	13947	0.394152	9995006	0.000000
203214775	50162286	2614007	6325.803353	20544	4991	0.632580	23904	3822	0.632580	9989979	0.000000
254397463	21804280	1127373	7771.765723	25809	2024	0.777177	28257	1451	0.777177	9985005	0.000000
279877177	12129750	625793	8648.676577	28651	1040	0.864868	30003	622	0.864868	9980050	0.000000
293149759	7714476	397132	9180.483393	29951	545	0.918048	30958	367	0.918048	9975129	0.000000
300580291	5415689	278636	9503.000201	30826	404	0.950300	31325	267	0.950300	9970059	0.000000
304980369	4096062	209995	9698.592075	30977	299	0.969859	31402	176	0.969859	9965069	0.000000
307740553	3288291	167909	9817.209710	31210	212	0.981721	31441	123	0.981721	9960105	0.000000
309475366	2784644	142448	9889.145947	31246	228	0.988915	31688	127	0.988915	9955244	0.000000
310672759	2437793	124086	9932.772025	31247	164	0.993277	31633	97	0.993277	9950228	0.000000
311459269	2221572	113299	9959.229270	31187	176	0.995923	31733	89	0.995923	9945275	0.000000
311980993	2070851	105610	9975.274394	31370	141	0.997527	31502	72	0.997527	9940163	0.000000
312383401	1955728	99602	9985.005037	31688	144	0.998501	31721	79	0.998501	9935262	0.000000
312619315	1887930	97009	9990.906233	31384	108	0.999091	31676	92	0.999091	9930296	0.000000
312780600	1831137	93619	9994.485041	31585	133	0.999449	31673	66	0.999449	9925329	0.000000
312952910	1792624	91600	9996.655426	31512	82	0.999666	31785	71	0.999666	9920498	0.000000
313013147	1773580	91050	9997.971667	31550	92	0.999797	31819	74	0.999797	9915608	0.000000
313080204	1756794	90095	9998.769908	31934	127	0.999877	31974	70	0.999877	9910656	0.000000
313113071	1743012	89335	9999.254005	31734	123	0.999925	31934	86	0.999925	9905726	0.000000
313192659	1731150	88365	9999.547588	31711	134	0.999955	31909	52	0.999955	9900757	0.000000
313209477	1722574	87829	9999.725632	31502	122	0.999973	31898	74	0.999973	9895728	0.000000
313200351	1715265	87666	9999.833608	31516	116	0.999983	31826	77	0.999983	9890893	0.000000
313236826	1708740	86897	9999.899091	31469	121	0.999990	31721	80	0.999990	9885918	0.000000
313228053	1705266	86942	9999.938803	31524	117	0.999994	31438	89	0.999994	9880936	0.000000
313255318	1708328	87175	9999.962887	31507	100	0.999996	31630	64	0.999996	9875985	0.000000
313258776	1713221	87476	9999.977493	31701	86	0.999998	31827	59	0.999998	9870980	0.000000
313218641	1715610	87279	9999.986350	31592	112	0.999999	31723	83	0.999999	9866170	0.000000
313261901	1703513	86535	9999.991722	31450	120	0.999999	31766	68	0.999999	9861214	0.000000
313256961	1705534	87098	9999.994980	31766	135	0.999999	31664	91	0.999999	9856281	0.000000
313289682	1698034	86520	9999.996955	31885	130	1.000000	31727	63	1.000000	9851335	0.000000
313270586	1699155	86632	9999.998154	31692	79	1.000000	31885	70	1.000000	9846494	0.000000
313253601	1702798	87153	9999.998880	31658	126	1.000000	31737	72	1.000000	9841486	0.000000
313275377	1701934	86806	9999.999321	31401	103	1.000000	31754	59	1.000000	9836487	0.000000
313258142	1709319	87052	9999.999588	31690	107	1.000000	31795	79	1.000000	9831526	0.000000
313248922	1707466	87347	9999.999750	31463	123	1.000000	31470	64	1.000000	9826580	0.000000
313209209	1716222	87661	9999.999849	31545	114	1.000000	31751	78	1.000000	9821490	0.000000
313235308	1711131	87686	9999.999908	31491	111	1.000000	31608	59	1.000000	9816632	0.000000
313239674	1707613	87544	9999.999944	31411	93	1.000000	31615	75	1.000000	9811630	0.000000
313242407	1710304	86784	9999.999966	31838	94	1.000000	31856	75	1.000000	9806714	0.000000
313261073	1701462	86599	9999.999980	31708	112	1.000000	31885	69	1.000000	9801822	-1.#IND00
313298726	1697387	86568	9999.999988	31625	123	1.000000	31910	66	1.000000	9797007	-0.008000
313292657	1691762	86306	9999.999992	31655	117	1.000000	31873	62	1.000000	9792078	-0.004814
313304835	1688356	86178	9999.999995	31604	91	1.000000	31770	66	1.000000	9787088	-0.003404
313320645	1690019	86612	9999.999997	31539	110	1.000000	31657	71	1.000000	9782196	0.003239
313314717	1693862	86202	9999.999998	31410	99	1.000000	31831	81	1.000000	9777289	0.003841
313283087	1695606	86885	9999.999999	31538	127	1.000000	31699	94	1.000000	9772503	0.005433
313236734	1709997	86917	9999.999999	31267	106	1.000000	31768	72	1.000000	9767739	0.002680
313214538	1724375	87730	10000.000000	31597	136	1.000000	31709	64	1.000000	9762813	0.004473
313220144	1728056	88350	10000.000000	31478	133	1.000000	31756	87	1.000000	9757809	0.006541
313188769	1726383	87724	10000.000000	31725	97	1.000000	31821	71	1.000000	9752908	0.005567
313178262	1730987	88084	10000.000000	31654	85	1.000000	31956	63	1.000000	9748052	0.004526
313222462	1710600	87077	10000.000000	31606	108	1.000000	32021	62	1.000000	9743144	0.000591
313196681	1720605	87752	10000.000000	31664	118	1.000000	31649	64	1.000000	9738213	0.000822
313229426	1708094	87551	10000.000000	31603	110	1.000000	31832	65	1.000000	9733383	0.001153
313248646	1703238	86614	10000.000000	31573	75	1.000000	31923	40	1.000000	9728646	0.001852
313272051	1704905	86942	10000.000000	31651	123	1.000000	31611	67	1.000000	9723866	0.001806
313258785	1704392	87309	10000.000000	31439	106	1.000000	31426	71	1.000000	9719076	0.001428
313228132	1709220	87542	10000.000000	31413	137	1.000000	31721	65	1.000000	9714113	0.001801
313244809	1711791	87231	10000.000000	31449	131	1.000000	31689	61	1.000000	9709131	0.001912
313230991	1716179	87286	10000.000000	31708	114	1.000000	31763	67	1.000000	9704210	0.001465
313237053	1713243	87784	10000.000000	31740	97	1.000000	31589	64	1.000000	9699359	0.001843
313226724	1713610	87397	10000.000000	31677	107	1.000000	31616	76	1.000000	9694513	0.001604
313246874	1703935	87060	10000.000000	31786	136	1.000000	31623	80	1.000000	9689638	0.001494
313265756	1704743	87400	10000.000000	31777	94	1.000000	31771	93	1.000000	9684652	0.001610
313253105	1707305	86377	10000.000000	31654	110	1.000000	31677	83	1.000000	9679849	0.001627
313237024	1707547	87008	10000.000000	31467	132	1.000000	31694	70	1.000000	9675136	0.000774
313274277	1702090	86703	10000.000000	31607	89	1.000000	31745	53	1.000000	9670319	0.000682
313259685	1706474	87013	10000.000000	31227	99	1.000000	31845	80	1.000000	9665553	0.000556
313258753	1705418	86501	10000.000000	31422	88	1.000000	31628	66	1.000000	9660626	-0.002494
313250401	1705173	87205	10000.000000	31610	104	1.000000	31810	70	1.000000	9655738	-0.001896
313271315	1706733	86908	10000.000000	31701	102	1.000000	31596	62	1.000000	9650962	-0.001926
313250463	1712556	87387	10000.000000	31567	88	1.000000	31791	77	1.000000	9646096	-0.002139
313269966	1708397	87204	10000.000000	31503	80	1.000000	31591	61	1.000000	9641233	-0.001911
313276822	1704575	86874	10000.000000	31613	123	1.000000	31677	104	1.000000	9636494	-0.001831
313279698	1705512	87087	10000.000000	31574	101	1.000000	31662	82	1.000000	9631755	-0.001826
313219179	1715583	87795	10000.000000	31419	118	1.000000	31625	64	1.000000	9627059	-0.002656
313220073	1714186	87585	10000.000000	31295	89	1.000000	31739	78	1.000000	9622164	-0.002930
313201522	1723928	87655	10000.000000	31643	111	1.000000	31675	69	1.000000	9617457	-0.002631
313223013	1715615	87682	10000.000000	31325	107	1.000000	31772	70	1.000000	9612619	-0.002729
313219243	1715378	87814	10000.000000	31552	103	1.000000	31820	88	1.000000	9607703	-0.002603
313230308	1715306	87469	10000.000000	31688	92	1.000000	31735	57	1.000000	9602869	-0.001725
313232752	1717745	88256	10000.000000	31650	98	1.000000	31703	60	1.000000	9598023	-0.001430
313189716	1720559	87426	10000.000000	31454	98	1.000000	31794	67	1.000000	9593227	0.000297
313211290	1713520	87433	10000.000000	31627	105	1.000000	31321	82	1.000000	9588436	0.000464
313235605	1712582	86901	10000.000000	31664	99	1.000000	31512	77	1.000000	9583497	0.000547
313201519	1711684	87328	10000.000000	31572	80	1.000000	31707	75	1.000000	9578658	0.000622
313231639	1714134	87202	10000.000000	31679	81	1.000000	31667	100	1.000000	9573760	0.000590
313211333	1717623	87395	10000.000000	31708	89	1.000000	31737	42	1.000000	9568874	0.001720
313206008	1714307	87312	10000.000000	31657	107	1.000000	31770	76	1.000000	9564119	0.001835
313233260	1710635	87405	10000.000000	31594	118	1.000000	31506	68	1.000000	9559253	0.001999
313275463	1704298	86722	10000.000000	31665	123	1.000000	31887	92	1.000000	9554486	0.002259
313252482	1707421	86980	10000.000000	31671	115	1.000000	31928	61	1.000000	9549726	0.001932
313251896	1703041	86604	10000.000000	31626	95	1.000000	31840	66	1.000000	9545017	0.001494
313237946	1705213	87027	10000.000000	31491	140	1.000000	31663	56	1.000000	9540261	0.001234
313258731	1709275	87548	10000.000000	31653	109	1.000000	31638	72	1.000000	9535577	0.001217
313246047	1699362	86908	10000.000000	31702	117	1.000000	31637	76	1.000000	9530876	0.001219
313235957	1709475	87286	10000.000000	31638	73	1.000000	31878	75	1.000000	9526121	0.001059
313225627	1710973	87315	10000.000000	31424	119	1.000000	31707	66	1.000000	9521433	0.001383
313207925	1713018	87274	10000.000000	31628	113	1.000000	31948	63	1.000000	9516617	0.001213
npatches	nstrain	runtime	dt	init_x	init_y	init_y_blood	init_z	init_S	beta0	beta1	beta2	beta3	mean_beta	B	d	delta	delta_blood	b[0]	mut	m	CTL	c	g	epsilon	k	het	lambda	rho	omega	x_max	patch.dyna	DELTA	A	VA
10000	1	100.000000	0.001000	21900	9499	5000000	0.001000	10000000	5.504114	9.155265	3.905616	7.175144	7	800000000	0.010000	1.000000	1.000000	80000	0.000050	0.004800	0	0.500000	0.000000	2.500000	8.000000	0.500000	0.000000	0.000000	0.000000	31872	0	10.000000	7.000000	1.000000
sus	inf	inf_blood	z	x[0]	y[0][0]	z[0]	x[1]	y[1][0]	z[1]	S[0]	synchrony
219000000	94990000	5000000	10.000000	21900	9499	0.001000	21900	9499	0.001000	10000000	0.000000
140202758	131273007	6868463	3941.516320	15799	12238	0.394152	10939	14440	0.394152	9994939	0.000000
221266993	35453126	1854698	6325.803353	23982	3036	0.632580	19269	4525	0.632580	9989906	0.000000
273202308	12659815	659090	7771.765723	29137	888	0.777177	25115	1834	0.777177	9984981	0.000000
296664710	5582551	290284	8648.676577	31013	294	0.864868	28264	887	0.864868	9980021	0.000000
307513489	2702534	139093	9180.483393	31480	147	0.918048	29583	527	0.918048	9975000	0.000000
312868375	1376445	71585	9503.000201	31554	55	0.950300	30662	207	0.950300	9970080	0.000000
315579216	728549	37647	9698.592075	31881	36	0.969859	31131	170	0.969859	9965072	0.000000
317018736	397628	20302	9817.207575	31845	14	0.981721	31605	74	0.981721	9960033	0.000000
317788065	217424	11272	9872.302724	32027	12	0.988915	31432	43	0.988915	9955032	0.000000
318187044	123616	6316	9604.246828	32037	3	0.993277	31813	36	0.993277	9950010	0.000000
318398805	82490	4245	8584.722453	31994	2	0.944350	31764	13	0.995923	9945070	0.000000
318476948	84733	4228	7795.778573	31847	6	0.598397	31708	9	0.831215	9940260	0.000000
318408589	114097	5838	7891.527390	31774	8	0.633221	32117	7	0.897639	9935313	0.000000
318301169	143368	7406	8376.681897	31589	5	0.713420	31901	19	0.937923	9930413	0.000000
318275714	141376	7339	8768.158476	31789	7	0.826202	31808	11	0.962353	9925506	0.000000
318321666	114738	6004	8814.621243	32013	6	0.894599	31995	3	0.831924	9920565	0.000000
318416242	94306	4801	8438.318896	31872	4	0.660954	31787	4	0.898069	9915655	0.000000
318426923	91690	4760	8057.319958	31794	10	0.725049	31821	5	0.896982	9910727	0.000000
318416603	106719	5535	8063.288398	31965	7	0.833255	31878	10	0.856471	9905600	0.000000
318337636	125130	6338	8328.221756	31912	3	0.523023	31882	3	0.912956	9900783	0.000000
318327173	123946	6319	8570.298765	31910	7	0.710735	32107	15	0.947212	9895844	0.000000
318355635	115225	5959	8604.124296	31942	6	0.824574	31809	20	0.967986	9890852	0.000000
318376938	102760	5177	8480.383694	32105	3	0.893612	31880	6	0.980585	9885809	0.000000
318422523	96348	4942	8207.933017	31724	3	0.935480	31695	29	0.988226	9880869	0.000000
318416923	104623	5349	8120.517362	31867	5	0.862799	31634	10	0.992859	9876129	0.000000
318366389	117730	5997	8305.740855	32060	1	0.527644	32056	9	0.995670	9871169	0.000000
318327243	121470	6228	8486.447916	31845	13	0.710264	31740	11	0.777999	9866167	0.000000
318336405	114792	5937	8577.971890	31821	8	0.824288	31836	40	0.865366	9861294	0.000000
318383479	102998	5153	8472.536374	31813	8	0.893439	31725	4	0.918351	9856375	0.000000
318399447	98204	5027	8237.917230	31981	3	0.716178	31959	40	0.855039	9851452	0.000000
318389017	104778	5317	8184.076594	31820	8	0.796085	31699	4	0.912088	9846684	0.000000
318372011	113665	5710	8294.351600	31967	5	0.723174	31655	27	0.946685	9841698	0.000000
318334318	117699	5980	8442.118119	31849	5	0.805228	31875	13	0.967667	9836700	0.000000
318347236	112673	5851	8519.442784	32030	1	0.841910	31937	18	0.980391	9831741	0.000000
318410199	103209	5180	8408.011375	31824	0	0.840701	31909	24	0.988108	9826842	0.000000
318404916	101648	5218	8259.828183	31974	3	0.610448	31870	10	0.992788	9821789	0.000000
318416520	106164	5429	8218.649885	32224	11	0.763755	31813	13	0.995626	9816887	0.000000
318353648	113666	5798	8309.849351	31821	5	0.721622	31973	14	0.810887	9812068	0.000000
318363472	115347	5900	8419.190400	31730	13	0.681305	31976	14	0.885311	9807157	0.000000
318369513	110257	5718	8461.071383	31959	11	0.735421	31927	13	0.930447	9802224	-1.#IND00
318370619	103313	5238	8387.995399	31922	4	0.839545	32107	5	0.814088	9797317	-1.#IND00
318407536	99021	5044	8255.517164	32074	3	0.824830	31750	6	0.887253	9792458	0.006998
318405491	104391	5289	8196.689185	31881	2	0.767324	31863	18	0.931624	9787541	0.008893
318396765	110139	5533	8269.238161	31796	1	0.593837	31950	14	0.958533	9782622	0.006833
318362920	114135	5684	8396.425330	31857	6	0.703782	31766	13	0.974852	9777717	0.008176
318349723	112485	5643	8453.589740	31833	10	0.820357	31841	8	0.984749	9772775	0.008143
318341826	105616	5451	8413.101626	31641	4	0.534748	31868	18	0.990751	9768024	0.011010
318410009	101249	5109	8299.912116	31671	6	0.709727	31763	4	0.994391	9763109	0.014420
318418014	103787	5318	8223.525984	31757	4	0.823963	31889	7	0.546001	9758113	0.013073
318388141	110405	5540	8278.217119	31978	6	0.893241	31966	26	0.724670	9753207	0.012614
318358797	113112	5530	8379.064666	31793	5	0.935256	31769	67	0.833025	9748329	0.018214
318351225	108172	5466	8434.571208	31565	3	0.797190	31907	22	0.898737	9743375	0.016998
318395098	102123	5219	8341.899016	31961	7	0.875627	31919	34	0.938589	9738670	0.015386
318407622	102540	5114	8235.257315	31842	5	0.924573	31963	23	0.962757	9733698	0.013660
318393005	108993	5581	8257.255086	31667	9	0.954257	31827	22	0.977414	9728751	0.012191
318360412	116950	5900	8388.650319	31725	11	0.659184	31959	14	0.986302	9723761	0.012686
318338024	116246	5786	8505.712760	31877	2	0.578858	32020	18	0.991693	9718954	0.010801
318368120	106972	5449	8471.613940	31939	1	0.544607	31421	21	0.994962	9714038	0.010410
318382272	101436	5138	8324.623240	31757	5	0.718069	31874	7	0.952237	9709250	0.012867
318399099	100537	5091	8216.644914	31981	9	0.678228	31630	3	0.971034	9704419	0.012153
318384899	107358	5450	8201.688800	31672	2	0.804860	31659	29	0.979404	9699679	0.010980
318341992	116916	5820	8339.888363	31598	12	0.789587	31910	7	0.981686	9694906	0.010308
318356584	117131	6050	8482.353762	31597	6	0.872394	31602	9	0.988893	9689994	0.011016
318371776	108151	5513	8491.609454	31948	4	0.922613	31767	14	0.993264	9685106	0.012355
318388114	101139	5078	8344.065748	32093	4	0.953068	31723	14	0.995915	9680189	0.011279
318404538	101932	5082	8196.177530	31683	13	0.890529	31774	13	0.997523	9675345	0.011520
318383978	111028	5626	8255.849238	31774	10	0.838131	32033	8	0.998498	9670618	0.009988
318355769	117685	5967	8389.252212	31686	7	0.901834	31699	12	0.999089	9665750	0.010167
318361337	114453	5841	8511.413874	31896	1	0.632971	32179	5	0.949273	9660857	0.010025
318406826	103849	5314	8452.895190	31707	13	0.684776	31666	16	0.969236	9656041	0.009882
318423159	96846	4920	8260.778657	31874	4	0.808831	31798	13	0.981343	9651266	0.010296
318387352	102998	5269	8130.645224	32305	17	0.645707	32135	4	0.988685	9646356	0.009636
318343153	117127	5897	8266.957999	31767	5	0.708966	31727	14	0.720290	9641629	0.007167
318332662	123241	6247	8490.377158	31770	9	0.823501	31673	25	0.830369	9636875	0.007986
318342902	114964	5941	8569.160851	31736	14	0.787638	31578	11	0.897126	9632110	0.007605
318400880	100950	5226	8440.169043	31890	5	0.871212	32011	28	0.937612	9627262	0.005423
318399899	95919	4974	8202.411838	31860	0	0.761701	31704	8	0.962164	9622348	0.005202
318386375	102543	5195	8111.649419	32005	6	0.703997	31953	7	0.690726	9617473	0.004950
318367812	115717	5974	8257.690120	31853	15	0.806298	31628	24	0.812439	9612697	0.010929
318354825	123386	6386	8482.986302	31770	4	0.882528	31851	10	0.886253	9607819	0.010174
318346265	116608	5966	8601.724593	31755	4	0.928759	31913	22	0.931018	9603033	0.009843
318392081	104887	5148	8503.786335	32113	2	0.922819	31721	11	0.958165	9598155	0.009165
318421917	96937	4932	8249.879567	32084	9	0.581990	31722	9	0.930919	9593255	0.008199
318422267	105797	5510	8145.746194	31814	5	0.702399	31804	0	0.633450	9588426	0.007787
318363421	116350	6023	8285.132413	31694	9	0.691752	31745	13	0.596462	9583530	0.007243
318360268	119143	6121	8475.048994	31843	3	0.702597	31632	48	0.755272	9578820	0.007075
318382441	111226	5595	8544.811296	31974	6	0.648480	31644	31	0.851584	9574042	0.007537
318392273	99724	4994	8388.327656	31856	18	0.786819	31666	2	0.857524	9569394	0.008394
318406426	98025	5046	8192.731161	32056	10	0.870715	31897	30	0.891616	9564621	0.008611
318414876	105382	5344	8178.480017	31762	4	0.921595	31747	20	0.934270	9559891	0.008773
318351972	112605	5820	8296.021498	32027	8	0.584678	31680	10	0.960138	9555227	0.008156
318361574	113274	5891	8421.671351	32070	6	0.748126	31831	9	0.975825	9550454	0.008858
318363921	107463	5291	8436.085356	32065	3	0.769731	31851	16	0.985339	9545719	0.008627
318360861	104930	5387	8364.383563	32061	5	0.860352	31577	8	0.991109	9540924	0.008468
318398590	106165	5435	8293.389295	32027	4	0.869376	31644	12	0.994608	9536196	0.008720
318381029	109398	5610	8319.243058	31833	9	0.920783	31963	15	0.996730	9531420	0.008523
318379047	110863	5739	8369.939257	31912	10	0.951958	31801	11	0.998017	9526587	0.007752
318367485	107965	5489	8400.766582	31952	9	0.795343	31937	7	0.525889	9521933	0.007645
318385046	105810	5486	8325.591517	31719	4	0.861643	31620	101	0.712473	9517202	0.007312
npatches	nstrain	runtime	dt	init_x	init_y	init_y_blood	init_z	init_S	beta0	beta1	beta2	beta3	mean_beta	B	d	delta	delta_blood	b[0]	mut	m	CTL	c	g	epsilon	k	het	lambda	rho	omega	x_max	patch.dyna	DELTA	A	VA
10000	1	100.000000	0.001000	21900	9499	5000000	0.001000	10000000	6.172624	5.056949	7.869989	6.915607	7	800000000	0.010000	1.000000	1.000000	80000	0.000050	0.004800	0	0.500000	0.000000	2.500000	9.000000	0.500000	0.000000	0.000000	0.000000	31872	0	10.000000	7.000000	1.000000
sus	inf	inf_blood	z	x[0]	y[0][0]	z[0]	x[1]	y[1][0]	z[1]	S[0]	synchrony
219000000	94990000	5000000	10.000000	21900	9499	0.001000	21900	9499	0.001000	10000000	0.000000
147314554	114108497	5995892	3941.516320	15563	11016	0.394152	17450	10288	0.394152	9995043	0.000000
235935787	25270125	1326214	6325.803353	24991	2236	0.632580	25927	1936	0.632580	9990061	0.000000
286641379	7219285	377820	7771.765723	29465	500	0.777177	30246	358	0.777177	9985078	0.000000
306778984	2340906	122546	8648.676577	30802	153	0.864868	31350	93	0.864868	9980040	0.000000
314481998	752134	39604	9180.483393	31739	50	0.918048	31632	25	0.918048	9975036	0.000000
317324605	228746	11981	9497.964342	31762	9	0.950300	32040	12	0.950300	9969975	0.000000
318303796	66198	3397	8689.737249	31932	2	0.773284	31761	4	0.965531	9964872	0.000000
318544381	44001	2236	6098.558309	31858	3	0.780306	31952	1	0.653576	9959940	0.000000
318470633	120088	5948	6222.588158	31838	9	0.639562	31864	8	0.696258	9954946	0.000000
318067867	250048	12685	7612.949892	32055	10	0.766164	31868	9	0.815794	9949994	0.000000
317947297	214693	11060	8530.377555	31877	8	0.858189	31732	6	0.888287	9944947	0.000000
318250475	102737	5350	8765.233785	31753	4	0.843916	31986	5	0.844229	9939944	0.000000
318500868	51704	2627	7186.796067	31873	2	0.718336	31919	0	0.801665	9934893	0.000000
318526526	72554	3595	6155.765709	31844	1	0.449131	31856	1	0.300713	9929785	0.000000
318326369	163639	8203	7140.711006	31870	7	0.650487	31910	7	0.504933	9924828	0.000000
318140449	185738	9447	8177.183618	31950	5	0.788036	31855	17	0.699764	9919982	0.000000
318283458	108404	5686	8560.550886	31827	8	0.871454	31807	9	0.777611	9915051	0.000000
318475528	55509	2831	7335.766674	31970	1	0.847482	31762	1	0.395813	9910139	0.000000
318539363	69984	3590	6288.799420	31740	2	0.557323	31625	11	0.539616	9905149	0.000000
318361945	145217	7418	7107.585043	31776	18	0.657474	31720	11	0.720798	9900153	0.000000
318177621	167440	8479	8103.554495	31816	8	0.792273	31877	7	0.830677	9895206	0.000000
318316415	104500	5362	8451.130195	31823	9	0.874023	31813	5	0.897313	9890301	0.000000
318475422	55679	2921	7300.520725	32242	1	0.513839	31847	1	0.457822	9885339	0.000000
318538857	72519	3711	6341.960778	32029	13	0.615317	31830	6	0.636966	9880294	0.000000
318357226	144457	7250	7147.736640	31846	3	0.760230	31532	7	0.680560	9875390	0.000000
318205890	160090	8176	8112.673882	31686	6	0.827096	31724	6	0.806274	9870355	0.000000
318345119	97559	5108	8367.000576	31691	4	0.895142	31911	0	0.765365	9865496	0.000000
318491963	58871	2986	7254.968324	31892	2	0.546587	31682	7	0.489087	9860523	0.000000
318524009	73258	3696	6418.216904	31810	7	0.430603	31700	8	0.622669	9855630	0.000000
318372524	140903	7010	7164.084044	32149	4	0.654686	31923	0	0.561491	9850792	0.000000
318224384	158789	8097	8101.679400	31710	11	0.767018	31954	4	0.692074	9845934	0.000000
318336962	98941	4967	8380.631443	31747	3	0.858707	32031	3	0.784914	9841062	0.000000
318494439	57749	3058	7266.505830	31760	6	0.580964	31893	6	0.631718	9836072	0.000000
318531055	73370	3706	6393.708907	31830	3	0.710059	31915	3	0.585469	9831140	0.000000
318365871	140869	7149	7157.779145	31922	8	0.824164	31951	4	0.748606	9826237	0.000000
318218464	157990	8066	8108.233428	31793	5	0.788537	32047	5	0.847541	9821279	0.000000
318316824	96928	4989	8362.993031	31885	7	0.793557	31913	2	0.880485	9816346	0.000000
318471274	55533	2846	7148.892695	31985	6	0.670551	31730	9	0.628829	9811409	0.000000
318506017	79123	4069	6442.000575	31782	8	0.420673	31818	3	0.466199	9806563	0.000000
318359381	142275	7152	7297.652605	32052	17	0.594743	31723	13	0.676274	9801724	-1.#IND00
318232236	142802	7297	8143.646942	31923	17	0.754230	31999	4	0.797366	9796885	-1.#IND00
318367099	86837	4465	8175.826696	31951	4	0.779691	31786	4	0.827491	9791999	0.128872
318505844	58023	3000	6947.050057	31803	1	0.326368	31903	3	0.628621	9787107	0.278803
318497874	86529	4374	6545.010428	31859	3	0.424320	31846	9	0.556271	9782202	0.239576
318338080	141406	7218	7414.041473	31822	16	0.650876	31824	3	0.730898	9777540	0.202275
318265134	130378	6648	8164.065474	31919	2	0.788272	32001	5	0.784569	9772690	0.165590
318419450	78731	4015	7993.317637	31755	3	0.692802	31836	4	0.750943	9767820	0.170047
318509493	59808	2955	6785.228638	31750	3	0.813698	31654	2	0.834017	9762901	0.172772
318466236	96004	4787	6661.536150	31886	13	0.557356	31949	12	0.521022	9758027	0.155956
318286647	147224	7566	7579.607557	31685	3	0.731557	32204	15	0.671386	9753162	0.158428
318297316	127969	6573	8259.156134	31788	5	0.837201	31899	5	0.639973	9748284	0.144757
318419911	72971	3751	7936.274412	31719	8	0.568011	31996	5	0.711695	9743448	0.149467
318523163	59801	2975	6688.749968	31856	7	0.738018	31720	0	0.580972	9738567	0.156789
318457801	102615	5210	6717.663850	31876	11	0.410157	31659	5	0.518768	9733719	0.145463
318291488	149957	7693	7663.172256	31886	21	0.642287	32081	4	0.708154	9728866	0.145557
318290350	123392	6296	8286.557042	31832	13	0.783063	31708	0	0.785204	9723985	0.138803
318432269	69788	3556	7815.777334	31934	4	0.588065	31895	1	0.282579	9719100	0.141257
318538136	61415	3133	6535.477256	31925	10	0.682923	31996	2	0.543846	9714235	0.141666
318446762	111794	5714	6819.265645	31881	14	0.807707	31655	5	0.604916	9709275	0.135947
318275373	152247	7702	7785.662112	31796	6	0.883383	31883	6	0.760399	9704386	0.142464
318310679	110456	5563	8266.859640	32071	3	0.814722	31742	1	0.763010	9699519	0.136102
318469294	63241	3209	7517.970759	31839	9	0.801849	31826	4	0.740162	9694605	0.144800
318532331	66975	3334	6530.755131	31901	12	0.469300	31721	5	0.390968	9689720	0.144248
318400896	119534	6040	7008.415137	32064	11	0.678155	31815	4	0.477171	9684825	0.145708
318281338	137572	6997	7883.436155	31958	5	0.804815	31811	12	0.682928	9679945	0.144428
318355626	95500	4860	8134.067255	31744	5	0.608916	31660	5	0.807710	9675192	0.140673
318490140	61842	3152	7265.203866	31708	0	0.694693	31792	1	0.663571	9670375	0.144350
318510863	74435	3796	6569.018994	32091	4	0.685096	31798	2	0.512404	9665524	0.142567
318388002	129059	6518	7201.935700	31787	5	0.692139	31846	3	0.703500	9660819	0.139988
318260266	143430	7251	8048.532155	32034	6	0.745708	31823	4	0.713587	9655892	0.138218
318362002	92712	4779	8230.501494	31810	1	0.470458	31837	5	0.708212	9650989	0.137444
318502966	58557	2891	7115.975678	31728	6	0.657882	31947	1	0.708305	9646136	0.141394
318490787	80486	4007	6495.944293	31721	3	0.792521	31790	4	0.697008	9641280	0.140733
318358971	138369	6921	7310.380727	31719	1	0.614008	31829	11	0.816249	9636409	0.142056
318288372	136395	7018	8110.646127	31942	13	0.729930	31761	8	0.838777	9631687	0.143753
318396719	81414	4251	8064.002315	31739	6	0.836215	31889	3	0.723696	9626767	0.143361
318510820	57732	2923	6865.649593	31737	1	0.654256	31810	2	0.832434	9621930	0.146886
318496384	87582	4479	6525.739229	31892	6	0.766970	31906	5	0.762723	9617177	0.144533
318324735	148090	7420	7431.034044	31881	1	0.652406	31696	11	0.704525	9612311	0.146846
318236996	137881	7077	8215.632011	31871	6	0.741185	31927	14	0.579808	9607502	0.142507
318367209	80172	4060	8082.464325	31943	1	0.687274	31852	0	0.592974	9602735	0.142233
318539902	56744	2900	6781.680067	32003	2	0.533567	31940	6	0.669146	9598002	0.147744
318482206	91997	4628	6538.832187	31898	8	0.496246	31945	2	0.646441	9593061	0.144308
318285843	151333	7614	7502.034156	31661	4	0.596837	32025	2	0.743083	9588352	0.144575
318236347	133920	6774	8243.285946	31771	9	0.755500	31837	11	0.841564	9583636	0.143074
318419952	78116	3925	8019.378084	31851	5	0.851722	31730	5	0.765128	9578957	0.141508
318535159	58790	3147	6779.927440	31847	8	0.504241	31881	5	0.759583	9574078	0.141610
318467060	94336	4766	6685.739114	31911	3	0.614843	31793	5	0.579177	9569376	0.139912
318304684	138282	7232	7569.620220	31867	7	0.758813	31796	11	0.744790	9564521	0.141362
318307698	112490	5804	8134.640766	31836	3	0.749204	31889	8	0.845227	9559681	0.138701
318451578	69301	3592	7628.391751	31796	6	0.676295	32085	1	0.463152	9554986	0.140675
318524398	65839	3366	6702.912913	31833	16	0.791736	31853	5	0.584323	9550217	0.142249
318442878	106594	5346	6930.974025	31896	3	0.873697	31613	4	0.747911	9545470	0.139388
318310126	137897	6938	7758.710336	31810	2	0.923403	31750	10	0.805607	9540766	0.139852
318312918	103663	5322	8167.265989	31705	0	0.647047	31848	2	0.882110	9536064	0.137338
318477765	66548	3421	7452.599761	32121	2	0.568550	31736	0	0.532977	9531345	0.138385
318500394	73026	3702	6655.855008	31958	5	0.417841	31900	11	0.630577	9526670	0.138469
318402607	119603	6027	7140.153772	31841	13	0.601725	32177	3	0.772459	9521975	0.136398
318333711	132609	6750	7923.240643	31943	6	0.758464	31899	3	0.862006	9517152	0.136471
npatches	nstrain	runtime	dt	init_x	init_y	init_y_blood	init_z	init_S	beta0	beta1	beta2	beta3	mean_beta	B	d	delta	delta_blood	b[0]	mut	m	CTL	c	g	epsilon	k	het	lambda	rho	omega	x_max	patch.dyna	DELTA	A	VA
10000	1	100.000000	0.001000	21900	9499	5000000	0.001000	10000000	7.054008	8.611603	7.911235	7.311593	7	800000000	0.010000	1.000000	1.000000	80000	0.000050	0.004800	0	0.500000	0.000000	2.500000	10.000000	0.500000	0.000000	0.000000	0.000000	31872	0	10.000000	7.000000	1.000000
sus	inf	inf_blood	z	x[0]	y[0][0]	z[0]	x[1]	y[1][0]	z[1]	S[0]	synchrony
219000000	94990000	5000000	10.000000	21900	9499	0.001000	21900	9499	0.001000	10000000	0.000000
155730588	98287621	5185003	3941.516320	14825	9979	0.394152	12922	10878	0.394152	9995016	0.000000
250192534	17340134	914872	6325.803353	25279	1634	0.632580	23199	2296	0.632580	9989956	0.000000
297639545	3658189	192537	7771.765723	29780	241	0.777177	28967	450	0.777177	9984808	0.000000
313168715	761605	40018	8648.676577	31615	46	0.864868	31353	82	0.864868	9979845	0.000000
317513779	131193	6875	9114.491506	31748	8	0.918048	31618	19	0.918048	9974756	0.000000
318482715	28555	1425	6206.351428	31824	1	0.444161	32097	6	0.545409	9969788	0.000000
318554689	63718	3154	4677.768023	31859	6	0.397522	31887	2	0.694229	9964745	0.000000
318254208	213723	10744	6399.680941	32093	13	0.634625	31718	30	0.722893	9959878	0.000000
317975486	211801	10999	7792.569513	31720	16	0.778416	31842	16	0.831947	9954898	0.000000
318313597	78210	4089	8077.737703	31845	6	0.865620	31784	9	0.826742	9949900	0.000000
318559105	36463	1793	5687.421125	32171	2	0.289988	31661	1	0.410630	9944934	0.000000
318527105	87515	4307	5375.919697	31782	7	0.569410	31739	10	0.641329	9940095	0.000000
318256086	177276	9014	6905.071662	31726	19	0.738866	31941	8	0.782482	9935122	0.000000
318245500	121327	6323	7911.543272	31842	8	0.841634	31844	11	0.868085	9930148	0.000000
318508467	45449	2423	6823.247820	32135	0	0.682947	31941	10	0.920000	9925074	0.000000
318591616	53278	2702	5203.720239	31995	4	0.719797	31915	3	0.618888	9920215	0.000000
318378887	139724	6995	6259.128877	31962	4	0.812257	31594	9	0.768873	9915181	0.000000
318248877	146770	7481	7562.636298	31780	6	0.886142	31713	9	0.859832	9910237	0.000000
318424059	63969	3310	7508.537623	31943	0	0.638693	31838	6	0.885187	9905376	0.000000
318584536	42972	2104	5557.971570	31782	1	0.439553	32033	6	0.856014	9900522	0.000000
318481557	99904	5008	5758.363136	32023	12	0.584827	31814	7	0.721463	9895596	0.000000
318289790	149248	7632	7121.746501	31809	8	0.748217	31934	9	0.831080	9890688	0.000000
318364861	84828	4365	7652.274915	31827	2	0.798272	31742	4	0.897558	9885613	0.000000
318524762	43215	2224	6099.888774	31898	3	0.507163	31918	0	0.561106	9880656	0.000000
318529035	76526	3737	5509.144996	31865	7	0.472982	31982	4	0.581302	9875701	0.000000
318352688	136729	6913	6761.523188	31884	23	0.680387	31797	14	0.724242	9870747	0.000000
318350065	100473	5200	7596.374800	32012	9	0.806169	31848	10	0.832765	9865713	0.000000
318538637	47516	2524	6579.760651	31743	0	0.563081	31787	2	0.747957	9860818	0.000000
318576974	59149	3023	5410.561829	31639	3	0.421370	31805	9	0.842618	9855855	0.000000
318397278	126685	6464	6378.955594	31835	9	0.649087	31747	14	0.904555	9850891	0.000000
318287606	120582	6144	7484.793048	31837	7	0.787187	31794	7	0.812565	9845979	0.000000
318461187	55897	2890	7088.827953	31814	5	0.841833	32108	2	0.719478	9841024	0.000000
318582129	48187	2512	5483.178132	31916	2	0.275773	31831	1	0.808285	9836075	0.000000
318458486	108962	5461	6008.763444	31909	23	0.560789	31966	9	0.576850	9831141	0.000000
318300238	134831	6989	7257.564185	31800	15	0.733638	31717	21	0.682430	9826245	0.000000
318422624	69630	3629	7421.800472	31762	0	0.761352	31609	4	0.807408	9821473	0.000000
318575328	44292	2219	5798.193608	31811	10	0.722451	32144	3	0.782465	9816533	0.000000
318524357	86875	4436	5722.250854	32013	1	0.817261	31932	26	0.650331	9811568	0.000000
318346633	133568	6789	6963.694124	31907	4	0.532852	31748	10	0.787941	9806784	0.000000
318386293	82876	4192	7506.740017	31698	3	0.607874	32040	4	0.778217	9801778	-1.#IND00
318566156	43579	2180	6142.156051	31877	3	0.762193	32163	3	0.865498	9796835	-1.#IND00
318562318	71190	3427	5545.735023	32090	4	0.586427	32082	21	0.685604	9791945	-0.003590
318381340	127876	6523	6651.377458	31776	10	0.749187	31665	11	0.809333	9787126	0.161870
318371818	100919	5243	7505.426851	31885	3	0.755922	31775	14	0.884369	9782118	0.137991
318518644	49463	2595	6603.238493	32035	1	0.524532	31663	10	0.929875	9777136	0.125695
318578601	58779	2952	5528.551979	31722	4	0.561778	31852	14	0.957472	9772260	0.124296
318428414	112947	5683	6346.793335	31916	8	0.719803	32043	2	0.491360	9767291	0.124307
318336005	113040	5767	7340.498204	31779	3	0.565630	31657	33	0.691533	9762418	0.127505
318472355	59168	3152	7054.805267	31914	9	0.574377	31874	8	0.812928	9757570	0.124456
318563943	50113	2530	5650.498357	31835	3	0.704953	31879	0	0.382728	9752690	0.125631
318489095	98389	4980	6019.072211	31855	12	0.637834	32031	13	0.445325	9747729	0.117275
318342361	124090	6457	7146.066289	31932	9	0.780363	31699	70	0.663615	9742903	0.126452
318453296	73195	3713	7371.858626	32112	4	0.682364	31747	16	0.795998	9738037	0.120109
318585407	45486	2319	5896.425864	31894	6	0.379225	31860	8	0.789502	9733226	0.127755
318515525	84810	4169	5738.282387	31834	5	0.623528	31896	2	0.571429	9728354	0.121162
318350990	132456	6641	6922.664831	31869	11	0.685845	31753	19	0.740091	9723469	0.130076
318357782	87301	4449	7507.440461	31553	4	0.743850	32022	12	0.842377	9718502	0.123326
318529631	46160	2501	6304.499715	31691	9	0.635357	31749	1	0.561163	9713613	0.132941
318551359	67429	3387	5517.641350	31886	4	0.411491	31814	4	0.712975	9708812	0.128317
318394558	131834	6621	6590.454386	31835	5	0.643096	31840	8	0.825932	9703882	0.132435
318324470	107802	5524	7539.530049	31657	13	0.783554	31740	12	0.894436	9699176	0.130666
318501343	51090	2624	6766.679881	31742	1	0.736885	31896	1	0.571375	9694332	0.140239
318566612	55514	2825	5490.846245	31834	5	0.551922	31606	27	0.587374	9689491	0.140408
318450648	118800	5988	6276.001050	31800	19	0.728261	31700	27	0.749761	9684650	0.139687
318305563	123348	6168	7395.660427	31759	8	0.835202	31991	20	0.848241	9679794	0.143383
318444687	60676	3112	7161.735703	32071	10	0.719161	31696	3	0.907965	9674971	0.145594
318569735	45425	2310	5605.029128	31804	0	0.471671	31637	0	0.372852	9670188	0.150099
318485349	97295	4840	5827.202042	31691	4	0.575838	31811	16	0.569109	9665386	0.145741
318320562	141988	7315	7115.042438	31680	11	0.699448	31953	4	0.738684	9660461	0.156109
318386660	85252	4485	7630.644868	31731	14	0.817729	31908	10	0.759780	9655553	0.151992
318547448	43492	2191	6163.453215	31698	2	0.789425	32018	3	0.822050	9650593	0.160193
318568173	69974	3523	5465.959657	31986	1	0.661171	31745	13	0.662016	9645797	0.158017
318376502	137119	7014	6650.096714	31902	5	0.752746	31860	12	0.795028	9640948	0.160237
318336845	106483	5491	7598.900399	32043	4	0.787351	31998	19	0.839887	9636182	0.157604
318517654	48277	2490	6711.281469	32062	6	0.739854	31828	8	0.612440	9631517	0.161530
318586708	57109	2869	5422.111261	32120	3	0.447156	31752	2	0.631246	9626786	0.158542
318430880	121943	6121	6326.852994	31686	7	0.528109	32088	49	0.626991	9622003	0.158341
318327950	118325	6171	7419.953718	31857	9	0.713820	31588	34	0.773787	9617098	0.157502
318478688	56738	2961	7056.812655	31692	5	0.826445	31883	4	0.862812	9612300	0.157963
318555212	50169	2533	5549.092161	31874	1	0.306735	32072	3	0.754731	9607487	0.159883
318459015	106433	5309	6084.753132	31886	19	0.562366	31991	8	0.809186	9602695	0.156864
318322982	123098	6231	7236.822234	31846	19	0.734594	31604	14	0.882830	9597973	0.155749
318451183	67029	3454	7276.523668	31915	7	0.839044	31979	6	0.928942	9593265	0.155545
318558070	47272	2376	5771.981706	31927	2	0.731393	31826	17	0.956906	9588366	0.158738
318478470	91042	4516	5871.757124	31808	1	0.429162	31966	4	0.971493	9583671	0.155807
318317429	133289	6771	7038.537606	31826	5	0.628427	31830	19	0.713187	9578948	0.152608
318389989	83682	4280	7489.809992	31811	2	0.573457	31716	18	0.826061	9574166	0.150019
318556311	45704	2372	6204.671892	32130	6	0.479535	32110	1	0.863932	9569366	0.153096
318549347	69002	3507	5534.311362	32081	8	0.684362	31999	3	0.574490	9564411	0.151631
318370864	130668	6608	6625.418634	31765	10	0.755674	31972	21	0.729441	9559705	0.152932
318326746	104388	5460	7532.548502	31722	6	0.727112	31804	11	0.835918	9554989	0.151000
318490665	49029	2569	6710.297584	32074	7	0.834506	31927	5	0.900492	9550118	0.156309
318570149	54676	2778	5409.294430	32001	1	0.573914	31891	1	0.850380	9545334	0.155168
318434833	123784	6277	6258.339146	31774	13	0.616524	31692	15	0.893944	9540650	0.155245
318293307	132994	6810	7455.536281	31846	8	0.767439	31852	16	0.935682	9535834	0.155374
318420062	64334	3250	7350.638027	32036	0	0.565805	31854	1	0.448373	9531074	0.154353
318581550	44989	2319	5618.722848	31780	6	0.622884	31712	19	0.632558	9526324	0.155573
318514275	97382	4893	5819.962258	31956	8	0.712767	31487	4	0.777163	9521652	0.152755
318317601	139163	6926	7106.673238	31907	8	0.825806	31983	14	0.864860	9516818	0.155047
npatches	nstrain	runtime	dt	init_x	init_y	init_y_blood	init_z	init_S	beta0	beta1	beta2	beta3	mean_beta	B	d	delta	delta_blood	b[0]	mut	m	CTL	c	g	epsilon	k	het	lambda	rho	omega	x_max	patch.dyna	DELTA	A	VA
10000	1	100.000000	0.001000	21900	9499	5000000	0.001000	10000000	7.842962	5.566899	4.279338	8.991139	7	800000000	0.010000	1.000000	1.000000	80000	0.000050	0.004800	0	0.500000	0.000000	2.500000	11.000000	0.500000	0.000000	0.000000	0.000000	31872	0	10.000000	7.000000	1.000000
sus	inf	inf_blood	z	x[0]	y[0][0]	z[0]	x[1]	y[1][0]	z[1]	S[0]	synchrony
219000000	94990000	5000000	10.000000	21900	9499	0.001000	21900	9499	0.001000	10000000	0.000000
163028190	85074326	4509929	3941.516320	14553	9071	0.394152	18206	7812	0.394152	9995047	0.000000
261611596	11892829	630779	6325.803353	25338	1405	0.632580	27778	890	0.632580	9990051	0.000000
304740292	1786856	94514	7771.765723	30535	180	0.777177	31121	77	0.777177	9985031	0.000000
316143272	217459	11540	8646.476791	31643	9	0.864868	31881	16	0.864868	9979964	0.000000
318342040	24634	1261	6339.064292	31615	2	0.718112	31926	1	0.381911	9975020	0.000000
318628222	38660	1962	3779.631262	32068	3	0.394300	31931	5	0.281250	9969980	0.000000
318350170	181355	9245	5501.993638	31974	13	0.573480	31968	12	0.544917	9964957	0.000000
318059583	192662	10007	7228.600319	31892	13	0.741335	31765	4	0.724013	9960131	0.000000
318401641	55882	2899	7288.659989	31730	10	0.825850	31999	2	0.687213	9955166	0.000000
318615192	30842	1579	4616.178040	31716	2	0.476404	31973	4	0.371347	9950208	0.000000
318513970	96393	4800	4997.195880	31933	5	0.639378	31857	4	0.514388	9945309	0.000000
318268492	151296	7608	6706.623462	31769	9	0.744128	31830	7	0.705498	9940331	0.000000
318425605	63651	3248	7108.599211	31864	9	0.814500	31866	2	0.550726	9935414	0.000000
318595286	33426	1757	4953.523898	31973	5	0.619297	31817	0	0.350966	9930441	0.000000
318534514	81730	4114	5010.728952	31923	11	0.505019	31897	4	0.262244	9925436	0.000000
318365591	129022	6685	6530.732031	31734	17	0.699816	31767	19	0.552584	9920379	0.000000
318440666	61605	3244	6885.674789	31580	9	0.817952	31758	4	0.725324	9915451	0.000000
318570438	36918	1921	5023.641151	31857	1	0.366451	31640	2	0.432400	9910606	0.000000
318510292	83277	4261	5168.863308	31797	4	0.601529	31833	2	0.496928	9905617	0.000000
318369069	116986	6114	6561.307676	31916	11	0.758345	31877	5	0.694910	9900701	0.000000
318459143	56456	2880	6679.124690	31850	3	0.826633	31833	2	0.680902	9895828	0.000000
318608133	37923	1841	4927.609850	31883	4	0.352397	31906	0	0.269796	9890849	0.000000
318541585	90844	4579	5311.014133	31814	8	0.607258	31726	14	0.486837	9885854	0.000000
318370856	112187	5813	6673.815649	32036	6	0.761820	31639	6	0.688790	9880946	0.000000
318494064	50707	2682	6490.514996	31970	0	0.441890	31815	10	0.615068	9875955	0.000000
318603226	40072	2045	4862.416114	31782	12	0.329162	31953	0	0.345317	9870984	0.000000
318507603	94370	4737	5375.774372	31668	12	0.593167	31969	7	0.354517	9866014	0.000000
318387855	107383	5531	6685.620684	31843	8	0.753274	31802	1	0.573405	9860992	0.000000
318494477	47828	2470	6389.992492	31922	3	0.753154	31617	1	0.589849	9855975	0.000000
318606466	42159	2135	4796.155739	32005	3	0.641392	31974	1	0.458918	9851090	0.000000
318498420	101636	5126	5513.441848	31705	4	0.769678	31878	7	0.430555	9846207	0.000000
318368098	103478	5435	6793.851758	31705	0	0.537342	31812	5	0.536652	9841262	0.000000
318555929	44935	2407	6225.289239	31895	5	0.704147	31870	1	0.428732	9836160	0.000000
318574519	47211	2429	4818.118006	31716	9	0.735102	31911	2	0.604067	9831277	0.000000
318469365	102179	5232	5689.136412	31892	2	0.643776	32095	5	0.512339	9826405	0.000000
318405002	91866	4776	6757.307372	31636	23	0.627842	31777	4	0.678573	9821501	0.000000
318536387	41508	2162	5934.836715	31999	7	0.738129	31875	2	0.741496	9816630	0.000000
318577809	48588	2443	4809.202057	32000	2	0.722791	31734	7	0.361197	9811669	0.000000
318434156	108385	5474	5773.844061	31708	10	0.604775	31859	5	0.579184	9806697	0.000000
318397790	89952	4592	6832.370461	31821	4	0.760314	31955	2	0.744794	9801818	-1.#IND00
318571892	40507	2076	5870.567130	31774	2	0.535435	31943	8	0.440678	9797030	-1.#IND00
318596104	55781	2829	4869.608588	32055	4	0.718263	31739	2	0.322932	9792169	-1.#IND00
318445095	107337	5376	5972.219166	31855	6	0.698612	31880	10	0.589389	9787329	0.176456
318412700	78954	4185	6790.595536	31927	2	0.809882	31869	0	0.592719	9782350	0.143878
318578306	38898	1996	5555.815516	31818	10	0.496491	31957	5	0.472166	9777536	0.158246
318590614	63374	3133	4948.058945	31948	3	0.694644	32060	8	0.679893	9772618	0.136558
318406012	112200	5815	6146.421290	31966	8	0.754364	31992	10	0.577322	9767827	0.161016
318443908	73906	3876	6819.004726	31972	0	0.840461	31712	4	0.676651	9762979	0.142047
318562042	38192	1959	5420.992727	31784	6	0.466612	31887	0	0.528742	9758150	0.164498
318561481	63229	3223	4944.843267	31555	3	0.676524	31534	7	0.535505	9753274	0.146143
318430896	111780	5589	6162.830654	31953	2	0.398641	31694	1	0.395883	9748399	0.151683
318427549	68928	3628	6783.100764	31610	14	0.622376	31845	1	0.451136	9743570	0.141894
318592899	36791	1950	5286.092084	31845	5	0.608299	31798	0	0.409499	9738719	0.148922
318564212	73373	3703	5031.841075	31877	7	0.616058	31862	4	0.472525	9733796	0.136097
318393719	116132	5959	6360.372769	31889	13	0.606402	31980	7	0.539217	9728995	0.154305
318465508	63192	3377	6755.128850	31669	4	0.761300	31807	3	0.714948	9724163	0.150369
318568535	38262	1855	5128.093969	31850	2	0.839988	31876	1	0.241734	9719264	0.156405
318540793	80457	4074	5192.066166	31923	8	0.421580	31798	5	0.483854	9714247	0.147910
318394687	108854	5559	6481.386601	31768	5	0.649215	31825	13	0.633040	9709376	0.150213
318483429	54560	2853	6537.979937	31777	4	0.724989	31741	2	0.487619	9704386	0.150702
318593707	40262	2019	4978.659628	31986	3	0.586938	31604	1	0.285971	9699528	0.156647
318506619	88191	4403	5333.026672	31914	2	0.555863	31983	7	0.439755	9694728	0.151147
318394818	106296	5413	6619.924452	31825	8	0.711528	31931	0	0.468634	9689862	0.150221
318510130	49582	2630	6388.005201	31790	1	0.583666	31866	5	0.555786	9685001	0.152601
318598698	44278	2225	4950.727152	31611	2	0.626199	31756	3	0.674830	9680185	0.153214
318499330	93276	4699	5545.473329	31690	3	0.696405	31972	4	0.337433	9675333	0.148806
318398496	97590	5021	6655.893661	31870	2	0.428956	31856	9	0.573097	9670533	0.147382
318528206	46378	2463	6230.092822	31904	1	0.520945	31872	6	0.562577	9665685	0.149434
318599144	46227	2300	4847.912367	31894	0	0.393545	31921	4	0.465148	9660783	0.151521
318454799	101812	5036	5662.966522	31838	4	0.342780	31927	6	0.675636	9655945	0.151082
318407473	91547	4721	6757.433049	31740	18	0.601426	31931	5	0.758666	9651243	0.149433
318531127	41996	2190	5961.142460	31680	5	0.506732	31712	0	0.611915	9646363	0.150921
318588663	52606	2580	4878.617161	31884	5	0.700855	31867	2	0.255313	9641578	0.152176
318462816	104998	5358	5856.710150	31843	14	0.651883	31790	5	0.548381	9636688	0.154821
318414989	87046	4522	6803.720456	31974	5	0.788883	31817	4	0.726113	9631853	0.151302
318572929	40137	2121	5820.062253	31767	6	0.669901	31883	1	0.455443	9627036	0.155287
318587483	54944	2711	4867.729105	31955	1	0.579761	31720	2	0.268996	9622240	0.152690
318450179	108308	5657	5944.957376	31900	4	0.562193	32097	5	0.495929	9617309	0.151128
318397938	81709	4188	6812.693200	32005	5	0.713741	31934	9	0.655055	9612500	0.147741
318564484	39276	2029	5668.209781	31946	4	0.422629	31845	5	0.572542	9607727	0.148802
318580589	60483	2984	4920.960535	31981	0	0.445812	31917	1	0.314479	9602901	0.146260
318418750	111022	5635	6065.332132	31804	14	0.599298	31823	6	0.433161	9598068	0.146922
318427126	74920	3982	6784.641040	31883	7	0.756992	31856	0	0.359585	9593251	0.143474
318594570	38269	1985	5456.104865	31862	3	0.728129	31948	2	0.559594	9588451	0.147370
318569536	64486	3272	4968.268292	31802	3	0.440006	31705	9	0.435202	9583753	0.145573
318425736	110212	5629	6177.083546	31749	13	0.626488	31722	6	0.657475	9578934	0.146297
318447219	67679	3505	6729.608619	31891	7	0.773482	31837	4	0.715793	9574223	0.143996
318594926	38863	1924	5304.265413	31818	2	0.636489	31908	2	0.486755	9569417	0.144607
318534196	73356	3702	5103.772314	31851	5	0.532015	31913	3	0.682298	9564586	0.141924
318393285	111069	5715	6342.589324	31950	16	0.534955	32090	4	0.483558	9559950	0.140269
318457640	61668	3191	6663.370088	31970	6	0.717971	31937	5	0.686801	9555202	0.138717
318575676	39457	1968	5163.573388	31954	1	0.440951	31795	2	0.424362	9550483	0.142254
318530326	78461	3808	5213.311353	31809	2	0.512855	31797	8	0.420021	9545685	0.139723
318416905	104099	5486	6417.464670	31766	33	0.548365	31748	11	0.648269	9540828	0.140800
318487469	55781	2896	6505.396322	31948	8	0.667610	31988	1	0.598537	9536035	0.139684
318588898	40936	2144	5069.213743	31805	0	0.413845	31948	2	0.347863	9531267	0.142119
318515437	85835	4431	5326.957758	31732	7	0.520614	31856	7	0.449718	9526454	0.140692
318404427	105294	5437	6556.075035	31626	15	0.616107	31841	2	0.525403	9521882	0.139852
318489270	50471	2607	6381.761139	31802	7	0.608910	31923	5	0.568082	9517015	0.139421
npatches	nstrain	runtime	dt	init_x	init_y	init_y_blood	init_z	init_S	beta0	beta1	beta2	beta3	mean_beta	B	d	delta	delta_blood	b[0]	mut	m	CTL	c	g	epsilon	k	het	lambda	rho	omega	x_max	patch.dyna	DELTA	A	VA
10000	1	100.000000	0.001000	21900	9499	5000000	0.001000	10000000	5.383045	8.062195	8.824443	10.003847	7	800000000	0.010000	1.000000	1.000000	80000	0.000050	0.004800	0	0.500000	0.000000	2.500000	12.000000	0.500000	0.000000	0.000000	0.000000	31872	0	10.000000	7.000000	1.000000
sus	inf	inf_blood	z	x[0]	y[0][0]	z[0]	x[1]	y[1][0]	z[1]	S[0]	synchrony
219000000	94990000	5000000	10.000000	21900	9499	0.001000	21900	9499	0.001000	10000000	0.000000
169869883	73672175	3920346	3941.516320	19122	6811	0.394152	15127	7983	0.394152	9994956	0.000000
271238935	8008369	427664	6325.803353	28697	545	0.632580	26132	924	0.632580	9990011	0.000000
309580840	797878	42967	7771.765723	31353	31	0.777177	30575	87	0.777177	9985195	0.000000
317500408	52416	2883	7999.511099	31634	0	0.657365	31753	3	0.864868	9980189	0.000000
318594764	17035	852	3622.881730	31745	2	0.282423	32047	3	0.712188	9975264	0.000000
318555208	89914	4479	4100.230706	31797	2	0.256869	31792	1	0.513462	9970276	0.000000
318212295	169061	8634	6229.352757	32177	20	0.543303	31956	6	0.692616	9965369	0.000000
318414772	55113	2877	6769.713635	31864	3	0.547362	31706	1	0.356757	9960329	0.000000
318614602	26059	1336	4204.275412	31704	0	0.437729	31871	19	0.432735	9955361	0.000000
318534040	78462	4066	4475.402730	31884	7	0.293980	31613	14	0.655980	9950572	0.000000
318391638	111728	5727	6153.449045	31926	2	0.544318	31797	10	0.791367	9945545	0.000000
318523295	41672	2148	5995.960306	31941	2	0.454424	31864	5	0.873474	9940480	0.000000
318595958	35397	1755	4241.008882	31950	0	0.184429	31975	2	0.318045	9935520	0.000000
318519264	88701	4485	4973.670415	32075	4	0.429152	31989	12	0.586425	9930490	0.000000
318445388	85505	4336	6251.058198	31760	5	0.605742	31704	11	0.749185	9925582	0.000000
318551493	34405	1801	5330.722723	31773	0	0.293404	31584	0	0.455808	9920671	0.000000
318598237	47806	2360	4319.016091	31874	10	0.316282	31799	11	0.466104	9915769	0.000000
318468479	93392	4868	5451.630351	31679	12	0.585356	31816	11	0.676216	9910685	0.000000
318483717	60400	3108	6117.980043	32036	5	0.748537	31778	6	0.766757	9905923	0.000000
318594898	33796	1755	4786.985227	31823	1	0.401487	31791	13	0.647616	9900929	0.000000
318571262	62487	3171	4585.239327	31896	1	0.541981	31917	9	0.523511	9896032	0.000000
318446178	90765	4655	5793.357619	31766	4	0.680365	31817	5	0.621824	9891076	0.000000
318497663	46413	2429	5825.984227	31967	4	0.664317	32083	0	0.404575	9886065	0.000000
318598748	38931	1980	4524.119085	31772	1	0.468175	32089	2	0.543341	9881224	0.000000
318532206	76258	3950	4990.980359	31909	6	0.521745	31969	8	0.596171	9876274	0.000000
318469342	73935	3811	5975.112626	31923	6	0.599930	31739	11	0.755096	9871307	0.000000
318581653	36628	1892	5171.358856	32072	1	0.294681	31940	1	0.830485	9866321	0.000000
318574763	52513	2652	4522.330684	31987	3	0.430970	31935	7	0.530279	9861450	0.000000
318481401	86241	4488	5538.308933	32080	7	0.400799	31895	3	0.659913	9856581	0.000000
318507369	54087	2763	5895.647347	32059	4	0.629600	31710	8	0.793752	9851535	0.000000
318585844	38044	1898	4712.008603	31916	2	0.320253	31859	3	0.523356	9846579	0.000000
318567705	68887	3545	4851.714779	31669	0	0.349065	31886	14	0.710937	9841686	0.000000
318467665	78397	3996	5858.242558	31657	9	0.504034	31831	4	0.824696	9836697	0.000000
318537856	41956	2166	5477.971221	32038	2	0.678046	31958	4	0.763727	9831665	0.000000
318592728	46963	2313	4599.945603	31909	1	0.221151	31886	2	0.549409	9826814	0.000000
318495593	77457	3984	5306.246942	32013	1	0.281460	31920	10	0.390460	9821910	0.000000
318511019	61262	3191	5843.510050	31898	4	0.315819	31949	11	0.630341	9816942	0.000000
318572302	37746	1974	4968.815738	31889	9	0.420051	31677	1	0.751078	9811962	0.000000
318566881	57179	2929	4675.640731	31783	1	0.201591	31899	4	0.775658	9807055	0.000000
318499202	81386	4121	5629.099541	31823	17	0.427192	31632	0	0.698240	9802124	-1.#IND00
318545693	48470	2584	5688.685483	32121	3	0.506586	31888	12	0.621716	9797350	-1.#IND00
318599795	41318	2114	4690.487851	31900	8	0.414747	31972	10	0.484013	9792428	-1.#IND00
318551198	71310	3626	5007.177977	31782	0	0.550892	31652	3	0.683861	9787431	0.061422
318461704	71083	3545	5845.515592	31945	8	0.381167	31915	4	0.773146	9782563	0.056031
318563002	41295	2141	5293.194883	31929	0	0.347354	31813	2	0.588082	9777592	0.061998
318585321	48172	2414	4618.268999	31745	6	0.327576	31908	15	0.654172	9772693	0.066616
318496894	75084	3779	5315.188233	31954	1	0.527285	31912	1	0.513139	9767835	0.061801
318507387	59668	3021	5779.420261	32084	2	0.641310	31863	6	0.681893	9762946	0.053539
318589132	41437	2093	4946.828170	31755	3	0.459725	31901	2	0.322710	9758074	0.062996
318555481	61076	3098	4897.428942	31763	2	0.328552	32002	7	0.495800	9753193	0.055986
318516479	69933	3683	5634.370751	31924	6	0.526617	31794	5	0.694226	9748277	0.057371
318539214	46035	2314	5373.247533	31789	0	0.221868	31805	2	0.497045	9743305	0.052556
318577727	47823	2342	4766.065357	32119	5	0.278727	31702	1	0.467395	9738518	0.046074
318522204	71608	3638	5241.850942	31856	0	0.310919	31793	8	0.481722	9733750	0.042506
318522550	61394	3281	5736.781029	31845	10	0.494470	31911	9	0.685688	9728940	0.039689
318574161	41457	2100	5071.477670	31813	1	0.289320	31910	6	0.539639	9724049	0.040547
318582578	56025	2853	4772.682627	31787	5	0.399498	31625	3	0.353842	9719326	0.038321
318527575	74454	3710	5532.263257	31844	2	0.511621	31465	7	0.562452	9714634	0.037531
318536146	50117	2578	5622.550728	31742	1	0.416944	31802	3	0.734647	9709689	0.034452
318579394	43231	2237	4784.557481	31853	0	0.436753	31801	6	0.628284	9704852	0.034193
318554170	67943	3473	5059.848422	31906	7	0.537774	31978	2	0.324758	9700000	0.037942
318508310	68706	3359	5753.721318	31756	8	0.480574	31781	11	0.549126	9694975	0.036778
318571390	43365	2289	5339.763002	31826	2	0.588353	31890	3	0.697545	9690187	0.037374
318593452	46730	2340	4656.974520	31948	6	0.540098	31678	4	0.286219	9685309	0.035940
318544529	75091	3746	5247.096561	31924	7	0.439891	31719	4	0.567124	9680438	0.039615
318513316	61603	3102	5799.531655	31746	4	0.397164	31902	4	0.612878	9675632	0.038181
318576131	39804	2036	5043.937393	31876	1	0.421724	31823	0	0.457407	9670890	0.044671
318566005	57822	2981	4768.712869	31900	1	0.515436	32043	8	0.561696	9666067	0.043262
318497493	75884	3937	5578.780415	31924	4	0.465518	31987	7	0.665373	9661246	0.050044
318520837	51411	2662	5607.139903	31398	2	0.493040	31764	5	0.797064	9656640	0.048600
318584942	42466	2193	4777.016236	31724	1	0.578957	31865	0	0.599919	9651900	0.051413
318513224	69413	3506	5060.049203	31850	0	0.438124	31894	1	0.398506	9647040	0.051712
318483010	67950	3373	5809.089507	31938	5	0.557986	31759	6	0.454190	9642332	0.051002
318561823	41752	2058	5238.342505	31856	2	0.725503	31888	3	0.668991	9637539	0.051801
318586700	52772	2669	4696.367976	31643	8	0.564380	32067	3	0.330029	9632692	0.049390
318516616	74089	3807	5428.264588	31888	5	0.641207	31875	3	0.347190	9627902	0.055089
318503881	55527	2858	5698.208715	31753	0	0.639350	31984	3	0.604100	9623092	0.054124
318567238	42095	2165	4943.590395	32032	2	0.479948	31804	0	0.649686	9618298	0.052831
318570211	60743	3008	4909.462614	31830	2	0.419528	31958	1	0.516608	9613551	0.051700
318516599	67590	3435	5578.904315	31804	7	0.542574	32006	23	0.589662	9608643	0.051369
318536811	46850	2418	5353.971481	31696	1	0.421630	32145	4	0.715689	9603725	0.051402
318573660	49819	2484	4887.888830	31855	0	0.426801	31682	1	0.235597	9598972	0.050792
318541772	65510	3309	5256.287370	31840	8	0.489310	31767	15	0.474756	9594173	0.049000
318538338	57997	2948	5579.898928	32022	1	0.393843	31832	4	0.681463	9589423	0.048483
318589462	46066	2282	5056.829542	31855	4	0.383246	31917	1	0.555902	9584685	0.049526
318548517	57513	2850	5014.646284	31943	2	0.625966	31739	4	0.631773	9579927	0.048549
318519421	63068	3315	5438.826819	31762	5	0.683555	31677	3	0.705076	9575192	0.047161
318545726	49663	2568	5330.872949	31937	1	0.328132	31890	3	0.636559	9570456	0.046371
318578875	50340	2424	4936.324541	31793	3	0.539929	31828	0	0.358832	9565655	0.045705
318525070	64668	3337	5231.884302	31750	2	0.655202	31708	9	0.545051	9560842	0.045178
318530600	56881	2982	5516.666685	32121	1	0.469351	31756	2	0.365256	9556053	0.044155
318570561	47060	2422	5111.537835	31957	1	0.494655	31946	8	0.582208	9551377	0.044791
318574034	56228	2842	5012.729490	31774	3	0.616940	31921	7	0.689598	9546617	0.043256
318516105	62732	3356	5368.516515	31919	0	0.491460	32019	6	0.768241	9541755	0.042761
318561195	53592	2782	5357.709828	31747	0	0.490946	31947	5	0.778078	9536994	0.041801
318547128	50841	2628	5054.442702	32034	0	0.316903	32041	2	0.236753	9532324	0.042765
318567219	60411	3134	5178.599182	31879	1	0.381314	31996	9	0.537125	9527612	0.041660
318540702	59178	2989	5400.509622	31869	5	0.517604	31744	6	0.493737	9522908	0.040714
318562675	50581	2609	5243.961647	31832	3	0.674179	31997	11	0.305316	9518153	0.039981
npatches	nstrain	runtime	dt	init_x	init_y	init_y_blood	init_z	init_S	beta0	beta1	beta2	beta3	mean_beta	B	d	delta	delta_blood	b[0]	mut	m	CTL	c	g	epsilon	k	het	lambda	rho	omega	x_max	patch.dyna	DELTA	A	VA
10000	1	100.000000	0.001000	21900	9499	5000000	0.001000	10000000	9.114727	6.868504	9.789503	5.272723	7	800000000	0.010000	1.000000	1.000000	80000	0.000050	0.004800	0	0.500000	0.000000	2.500000	13.000000	0.500000	0.000000	0.000000	0.000000	31872	0	10.000000	7.000000	1.000000
sus	inf	inf_blood	z	x[0]	y[0][0]	z[0]	x[1]	y[1][0]	z[1]	S[0]	synchrony
219000000	94990000	5000000	10.000000	21900	9499	0.001000	21900	9499	0.001000	10000000	0.000000
176208687	63888400	3420633	3941.516320	14566	7303	0.394152	17491	6413	0.394152	9995105	0.000000
278977057	5379003	289471	6325.803353	26319	723	0.632580	28430	415	0.632580	9990065	0.000000
312502299	343321	18648	7771.757989	30899	42	0.777177	31427	12	0.777177	9985021	0.000000
318048517	15792	814	5619.164034	31878	2	0.680164	31794	3	0.713426	9980025	0.000000
318608157	24690	1145	2890.312287	31972	0	0.215591	31645	0	0.235739	9975076	0.000000
318472815	123075	6181	4571.556296	31793	11	0.326975	31668	8	0.347774	9970139	0.000000
318346273	94797	4984	6358.909738	31977	10	0.591841	31896	10	0.604454	9965231	0.000000
318601489	23067	1174	4738.289355	31910	0	0.282573	31790	1	0.421477	9960348	0.000000
318639348	40814	2022	3585.732045	32051	21	0.297281	31726	3	0.366400	9955308	0.000000
318446570	101823	5186	5114.313272	31712	14	0.573833	31788	1	0.396336	9950370	0.000000
318500331	53471	2773	5905.466078	31921	0	0.583895	32242	1	0.563950	9945379	0.000000
318639053	27242	1431	4150.238296	31726	29	0.499123	31909	4	0.636604	9940375	0.000000
318555214	64768	3186	4276.222491	31570	10	0.542632	31985	15	0.390328	9935360	0.000000
318474238	77774	3976	5574.144496	31903	11	0.722627	31776	5	0.630261	9930465	0.000000
318560296	33362	1731	4997.788482	31782	3	0.709932	31690	0	0.259639	9925613	0.000000
318613336	38224	1914	3962.439823	32200	5	0.305208	31660	3	0.541224	9920657	0.000000
318534593	78107	3959	4879.913040	31854	21	0.578640	31825	4	0.674406	9915677	0.000000
318528549	51316	2643	5502.135154	32027	2	0.397519	31622	1	0.323551	9910699	0.000000
318625497	33330	1712	4338.461488	31816	3	0.602290	31907	3	0.444729	9905781	0.000000
318590679	58008	2947	4387.603362	32055	6	0.675598	32153	0	0.243489	9900731	0.000000
318508691	67221	3332	5327.339035	31918	9	0.691598	31788	6	0.481462	9895818	0.000000
318581879	37333	1870	4897.733778	31917	4	0.726791	31883	0	0.447701	9890813	0.000000
318628317	42022	2098	4168.795511	31749	2	0.501915	31922	1	0.483751	9885924	0.000000
318537605	68249	3380	4905.992575	31854	6	0.697934	31806	8	0.527416	9880980	0.000000
318560565	50133	2683	5309.419523	31743	1	0.373258	32006	3	0.606301	9876196	0.000000
318618655	35335	1798	4395.185560	31820	0	0.252683	31670	1	0.410936	9871190	0.000000
318564690	59466	2957	4529.488353	31779	14	0.435258	31864	9	0.587331	9866257	0.000000
318511674	61209	3269	5281.962743	31679	1	0.638139	31841	5	0.749735	9861411	0.000000
318574336	36606	1936	4752.567419	31730	0	0.316159	31891	1	0.490508	9856331	0.000000
318593098	47138	2435	4316.196567	32035	7	0.514100	31798	1	0.216284	9851384	0.000000
318540010	63840	3284	4981.013816	31550	21	0.705323	31684	10	0.317094	9846483	0.000000
318541279	44584	2254	5121.323980	31824	2	0.821292	31525	4	0.548724	9841644	0.000000
318591171	39536	2058	4351.496854	31901	6	0.702574	31719	1	0.191071	9836669	0.000000
318528032	61355	3046	4705.795046	31722	3	0.422275	31862	5	0.386649	9831803	0.000000
318540226	53198	2661	5190.922723	31754	1	0.553119	31863	3	0.563966	9826914	0.000000
318591082	37852	1896	4576.956301	31855	13	0.524615	31885	0	0.280577	9821930	0.000000
318570981	53017	2623	4501.704540	31623	0	0.582310	31853	2	0.490165	9816955	0.000000
318521876	60268	3041	5078.994122	31746	10	0.606592	31956	1	0.247246	9812174	0.000000
318556896	42739	2147	4912.899908	31734	4	0.362767	31705	8	0.465521	9807247	0.000000
318607331	43405	2217	4452.865165	31947	6	0.440889	31718	12	0.531632	9802430	-1.#IND00
318579081	60937	3105	4829.650660	31963	6	0.660924	31776	6	0.711793	9797574	-1.#IND00
318535949	48335	2504	5076.063444	31874	20	0.550299	31670	0	0.623278	9792660	-0.002386
318583006	40059	2065	4514.322160	31656	6	0.727276	32066	0	0.414932	9787750	0.011925
318575268	55286	2734	4628.307513	31723	7	0.514137	31859	12	0.424609	9782995	0.018640
318544839	55451	3003	5101.159297	31979	4	0.705346	31989	1	0.490521	9777905	0.015804
318569773	42080	2162	4756.893648	32111	0	0.334627	31942	18	0.546196	9773118	0.010212
318599534	47589	2333	4518.476576	31832	16	0.319301	31702	9	0.540280	9768293	0.009600
318558181	57125	2797	4889.932575	31724	26	0.587187	31965	8	0.350373	9763363	0.010761
318577459	47001	2420	4945.793669	31911	1	0.539168	31913	0	0.431834	9758584	0.011703
318595950	45585	2330	4577.474334	31817	0	0.241651	31794	7	0.509889	9753662	0.011637
318549102	53962	2834	4772.086869	32016	49	0.468317	31740	2	0.369321	9748783	0.005713
318554319	50220	2465	4962.179563	32034	8	0.677558	31673	8	0.395856	9743900	0.010229
318587454	44071	2208	4674.347528	31931	2	0.664283	31870	3	0.506389	9739040	0.012815
318569309	51664	2566	4633.352600	32024	4	0.575639	31717	8	0.431451	9734213	0.011135
318551733	52183	2646	4940.212495	31643	3	0.547741	31782	1	0.460611	9729413	0.009004
318546804	46878	2411	4779.632586	31867	6	0.674656	31633	1	0.299575	9724555	0.009827
318572387	48729	2545	4708.585666	31957	5	0.639439	31597	9	0.386804	9719711	0.010200
318555260	50868	2640	4800.795837	31731	13	0.781336	31805	5	0.502447	9714815	0.010750
318572730	48227	2479	4825.896932	31807	1	0.419395	31762	8	0.430511	9709852	0.009110
318561775	49421	2471	4746.157523	32066	8	0.418215	31910	2	0.567861	9705077	0.010166
318576371	49182	2582	4776.766925	31755	8	0.647173	31929	2	0.357384	9700207	0.009832
318592810	47623	2392	4763.477912	31886	7	0.441860	32005	1	0.512904	9695462	0.009598
318574997	48558	2470	4737.052003	32068	14	0.661513	31979	4	0.638300	9690695	0.009621
318558017	51602	2563	4804.082481	31941	3	0.493842	31756	1	0.645248	9685778	0.008340
318564648	47612	2433	4837.000079	31696	4	0.375987	31696	1	0.320490	9680994	0.007889
318577107	45790	2340	4659.681934	31800	8	0.621565	31859	3	0.500080	9676137	0.007175
318565621	53382	2655	4775.063503	31899	0	0.725970	32020	1	0.455817	9671325	0.007248
318566110	48879	2509	4877.255208	31789	2	0.584077	31948	1	0.469563	9666496	0.007185
318581333	47322	2372	4704.989940	31991	26	0.414908	31869	0	0.322438	9661689	0.007419
318560338	50494	2546	4773.882085	31839	14	0.645168	32076	5	0.542243	9656899	0.007037
318561819	48553	2448	4800.594778	31661	5	0.606578	31799	4	0.530610	9652016	0.007306
318558253	47836	2446	4724.824987	31813	6	0.568393	31803	2	0.560759	9647145	0.006979
318548697	52050	2710	4795.136946	31771	3	0.645760	32072	5	0.382634	9642234	0.006735
318563755	49317	2494	4875.942049	31766	2	0.469290	31828	1	0.263727	9637471	0.006038
318566309	45786	2332	4712.353281	31555	2	0.315323	31724	12	0.392012	9632568	0.006215
318569554	50790	2587	4696.665627	31921	6	0.584775	31689	3	0.631283	9627729	0.006269
318543982	52851	2674	4911.042381	31726	11	0.487432	31903	6	0.286715	9623021	0.008346
318570017	45902	2274	4835.956762	31675	7	0.689151	31754	8	0.567425	9618251	0.008476
318590426	46150	2366	4608.304040	31878	2	0.755293	31677	3	0.717542	9613497	0.008284
318557488	54819	2718	4800.224602	31819	0	0.623051	31972	5	0.492084	9608780	0.007981
318555452	50883	2627	4956.901368	31762	12	0.404460	31807	1	0.495830	9603983	0.007696
318579238	44230	2309	4735.906162	31875	9	0.638832	31809	2	0.434745	9599217	0.007043
318573914	49399	2500	4618.870578	31708	3	0.780968	32140	4	0.470549	9594456	0.007009
318535180	55089	2764	4879.823617	31864	3	0.259864	31992	4	0.460265	9589765	0.006728
318565598	46429	2354	4886.470305	32051	11	0.551141	31821	1	0.426997	9584970	0.006539
318602216	44353	2303	4582.014393	31828	4	0.604369	32049	1	0.374721	9580132	0.006614
318583488	52027	2700	4702.147929	32014	13	0.582305	31764	5	0.502464	9575372	0.006232
318569459	51206	2628	4897.290220	32002	9	0.746687	31984	2	0.500866	9570541	0.006500
318559995	46701	2349	4750.093934	32048	0	0.426849	31988	10	0.492821	9565730	0.006149
318568901	51371	2527	4731.101783	31851	5	0.323431	31752	4	0.600354	9561066	0.006206
318554588	52034	2687	4893.883491	31678	11	0.515766	32062	3	0.368635	9556260	0.006318
318578779	46616	2398	4772.343780	31818	8	0.706334	31823	0	0.408067	9551405	0.006170
318571952	49333	2396	4686.729975	31990	10	0.505765	31908	7	0.283488	9546696	0.006041
318580521	52077	2544	4867.749233	31858	0	0.507078	32043	1	0.396428	9541889	0.005892
318569415	46141	2355	4800.856201	31589	32	0.675366	31849	2	0.305418	9537248	0.006564
318573264	47631	2469	4643.979822	31485	1	0.505984	31861	3	0.384367	9532544	0.006753
318563799	52631	2776	4841.966940	31761	0	0.522757	31970	7	0.264226	9527820	0.006680
318567424	47246	2328	4846.292494	31876	18	0.511921	31841	10	0.553786	9522990	0.005954
318576388	47130	2411	4652.861367	31782	6	0.704002	31830	5	0.699656	9518404	0.006100
npatches	nstrain	runtime	dt	init_x	init_y	init_y_blood	init_z	init_S	beta0	beta1	beta2	beta3	mean_beta	B	d	delta	delta_blood	b[0]	mut	m	CTL	c	g	epsilon	k	het	lambda	rho	omega	x_max	patch.dyna	DELTA	A	VA
10000	1	100.000000	0.001000	21900	9499	5000000	0.001000	10000000	5.392844	6.328130	9.149952	4.805708	7	800000000	0.010000	1.000000	1.000000	80000	0.000050	0.004800	0	0.500000	0.000000	2.500000	14.000000	0.500000	0.000000	0.000000	0.000000	31872	0	10.000000	7.000000	1.000000
sus	inf	inf_blood	z	x[0]	y[0][0]	z[0]	x[1]	y[1][0]	z[1]	S[0]	synchrony
219000000	94990000	5000000	10.000000	21900	9499	0.001000	21900	9499	0.001000	10000000	0.000000
183268731	54970817	2954961	3941.516320	20235	5070	0.394152	18922	5294	0.394152	9994940	0.000000
285822672	3452769	187871	6325.803353	29399	220	0.632580	29229	255	0.632580	9989892	0.000000
314480323	132610	7354	7754.691872	31753	5	0.777177	31520	5	0.777177	9984831	0.000000
318325429	8482	394	3658.510323	31686	0	0.225604	31904	0	0.438980	9979860	0.000000
318632147	32723	1642	2758.891409	31738	0	0.169588	31819	0	0.265186	9974799	0.000000
318440623	112379	5609	4743.442035	31935	1	0.400562	32015	7	0.377810	9969873	0.000000
318492969	45973	2375	5649.489182	31684	9	0.424029	32100	1	0.385169	9964944	0.000000
318634600	21586	1111	3581.703547	31829	0	0.196784	31815	0	0.198658	9960062	0.000000
318585052	57008	2916	3842.685805	32080	4	0.251613	31641	18	0.373353	9955019	0.000000
318533733	64033	3248	5095.222658	31963	2	0.385881	31807	2	0.475011	9950058	0.000000
318593900	28860	1503	4443.184046	31663	0	0.434325	31753	6	0.496069	9945144	0.000000
318622942	37822	1973	3723.172056	31931	2	0.210741	31922	2	0.299517	9940248	0.000000
318554038	61680	3080	4549.309387	32072	1	0.248927	32026	7	0.567902	9935234	0.000000
318566056	39597	1976	4744.688688	31985	2	0.324731	31881	3	0.610810	9930192	0.000000
318611532	32968	1722	3903.916688	31798	6	0.556600	32037	1	0.286836	9925215	0.000000
318570393	53803	2769	4273.013181	31832	2	0.500327	31944	0	0.315014	9920314	0.000000
318559171	46679	2407	4744.421780	31999	1	0.304845	31861	5	0.498548	9915384	0.000000
318610396	34293	1774	4168.149771	31999	6	0.277818	31911	3	0.455923	9910379	0.000000
318575955	46859	2370	4137.161474	31972	6	0.421790	31941	0	0.261198	9905432	0.000000
318560076	49473	2517	4623.694271	31658	4	0.494086	31818	1	0.264016	9900415	0.000000
318579040	37116	1994	4355.677243	31929	2	0.465761	31906	3	0.476506	9895408	0.000000
318584408	42311	2224	4132.548029	32075	4	0.632204	31859	5	0.460757	9890476	0.000000
318559652	50369	2488	4483.860642	32014	1	0.330412	31823	4	0.412704	9885458	0.000000
318593831	39743	1969	4457.256327	31900	1	0.520344	31942	10	0.495711	9880560	0.000000
318595919	40312	2014	4123.186812	31931	5	0.550419	31960	5	0.690518	9875724	0.000000
318571983	49776	2565	4406.146146	31826	1	0.238629	31821	2	0.507257	9870943	0.000000
318584850	42675	2132	4563.064279	31970	5	0.514029	31837	0	0.602791	9866139	0.000000
318605113	37447	1931	4179.113903	31704	3	0.376190	31714	1	0.418256	9861209	0.000000
318584819	47514	2464	4275.778914	31832	0	0.248423	31796	1	0.412481	9856358	0.000000
318587832	45919	2400	4582.932088	31671	0	0.392268	31736	3	0.309007	9851483	0.000000
318573535	37973	1917	4321.492551	31879	5	0.523157	31847	0	0.226246	9846475	0.000000
318584703	42543	2240	4183.570450	31910	1	0.301717	31969	4	0.377952	9841647	0.000000
318570331	47368	2379	4428.067258	31722	4	0.337181	31806	2	0.622756	9836789	0.000000
318578597	41601	2151	4441.769693	31884	1	0.328779	31646	1	0.306271	9831921	0.000000
318604020	39851	2041	4198.257620	31802	1	0.249379	31757	1	0.307866	9827063	0.000000
318582794	47336	2446	4374.045992	31976	3	0.265881	31716	6	0.262805	9822150	0.000000
318583403	43052	2248	4495.594755	31736	5	0.460099	31972	14	0.552924	9817237	0.000000
318595570	39148	1958	4228.321888	31879	1	0.297349	31858	6	0.354243	9812430	0.000000
318584909	45886	2261	4255.507042	31775	4	0.347947	31946	3	0.464166	9807562	0.000000
318609054	47978	2421	4557.206750	31966	3	0.230698	32111	4	0.675041	9802765	-1.#IND00
318600934	38827	1939	4361.173565	32138	5	0.512574	31917	0	0.307535	9797822	-1.#IND00
318598584	42067	2193	4175.159337	31767	0	0.233290	31629	4	0.407516	9793026	-1.#IND00
318588976	47769	2428	4426.988595	31969	7	0.507055	31951	6	0.546903	9788051	0.016993
318591826	41670	2158	4477.334172	31942	3	0.298704	31778	10	0.480439	9783099	0.022525
318597320	39286	1957	4181.428912	31781	4	0.512653	32039	1	0.433163	9778304	0.021645
318571418	46092	2456	4307.999489	31768	3	0.347024	31769	1	0.279027	9773427	0.021944
318595706	44595	2282	4460.616748	31917	3	0.256165	31825	1	0.189291	9768529	0.023804
318595238	40359	2097	4348.384179	31840	4	0.219193	31870	7	0.411503	9763626	0.018954
318583053	41947	2198	4253.000486	31800	2	0.471130	31846	4	0.526645	9758853	0.019016
318586627	45540	2305	4384.201368	31855	0	0.346057	31858	8	0.404393	9753945	0.019950
318584895	42551	2183	4400.154511	31886	0	0.231259	31782	1	0.558272	9749161	0.017482
318614279	41556	2055	4264.066408	32004	0	0.188508	32009	1	0.221308	9744274	0.019065
318592741	45118	2299	4320.892375	31932	4	0.352436	31734	3	0.335799	9739377	0.018188
318569081	44258	2254	4404.649969	31926	3	0.231070	31887	6	0.380218	9734330	0.018178
318585076	41032	2007	4348.400996	31839	1	0.308683	31715	4	0.324600	9729471	0.017923
318618724	43740	2284	4281.335901	31739	2	0.373439	31733	4	0.444767	9724597	0.015765
318574557	44276	2287	4397.825827	31915	1	0.302860	31935	6	0.416184	9719805	0.014236
318603195	42366	2115	4360.138431	31766	7	0.325322	31772	4	0.645942	9714986	0.013452
318592512	43198	2251	4316.460583	31718	4	0.590838	31858	4	0.518532	9710221	0.012575
318612751	44751	2199	4400.489011	32049	1	0.285464	31699	5	0.534699	9705329	0.014337
318600885	42774	2210	4398.978052	31802	3	0.558920	31707	2	0.282156	9700398	0.013430
318621441	41111	2119	4285.838429	31654	0	0.257717	31926	4	0.368547	9695519	0.013939
318579432	45839	2266	4370.410652	31870	4	0.336910	31830	1	0.595921	9690671	0.011723
318584124	42343	2099	4388.691128	31911	0	0.314597	31822	3	0.335488	9685802	0.011368
318588237	40895	2143	4265.480897	31786	7	0.389143	31697	1	0.362119	9680986	0.013179
318586585	45678	2355	4357.640837	31866	0	0.219011	32048	7	0.581221	9676287	0.013642
318604472	42511	2161	4425.364774	31898	5	0.438930	32057	3	0.287986	9671356	0.013153
318584879	40919	2030	4291.897259	31862	0	0.280205	31763	7	0.449027	9666533	0.012879
318579043	43574	2220	4306.571405	31941	4	0.367759	31642	1	0.281129	9661657	0.013627
318555979	44212	2266	4417.046094	31947	3	0.313315	31779	2	0.441988	9656763	0.013011
318575061	41283	2176	4334.727173	32038	2	0.443571	31916	6	0.396790	9652025	0.013466
318583040	43677	2272	4319.185123	31898	6	0.387796	31725	5	0.375972	9647114	0.013740
318602474	42867	2281	4370.717962	32064	3	0.278166	31872	4	0.621555	9642299	0.013070
318619125	42816	2158	4344.269876	31898	0	0.422999	31927	8	0.697921	9637546	0.012462
318613611	42123	2036	4350.808556	32119	4	0.579508	32107	2	0.403351	9632694	0.012353
318589170	42936	2146	4306.263584	31906	0	0.433727	31806	8	0.568338	9627980	0.012556
318592524	44120	2214	4378.752505	31910	0	0.217872	31865	8	0.626251	9623247	0.012753
318614080	40423	2090	4332.980365	32077	1	0.496470	31724	3	0.356484	9618494	0.010848
318622452	43071	2238	4251.685500	31809	4	0.370899	31791	7	0.356074	9613716	0.010996
318590067	45906	2252	4391.209008	31815	2	0.533077	31788	2	0.507682	9608887	0.011504
318575109	43356	2257	4418.242870	31874	1	0.587923	31733	0	0.254148	9604086	0.011973
318608316	40164	2043	4266.673031	31683	1	0.340583	32076	3	0.525252	9599307	0.011527
318604310	45008	2373	4300.247259	31988	2	0.401643	31814	2	0.286591	9594487	0.011389
318583061	44558	2177	4450.244958	31902	0	0.301402	31741	5	0.437903	9589602	0.011397
318601484	40610	2037	4328.706700	31778	10	0.374399	31863	2	0.225862	9584799	0.011191
318594868	42481	2143	4222.606356	32013	3	0.454480	32001	0	0.339940	9579940	0.010326
318576949	45564	2338	4401.482472	31963	1	0.315310	31871	7	0.443641	9575183	0.009964
318599222	41209	2108	4367.549040	31962	1	0.429189	32104	2	0.431496	9570522	0.009676
318580334	43367	2199	4281.032032	31787	3	0.362472	31837	6	0.651561	9565684	0.008689
318599909	43699	2200	4374.507384	31958	2	0.391165	31986	2	0.413096	9560822	0.008501
318605938	41899	2126	4341.227731	31962	3	0.381747	31871	2	0.432547	9556068	0.008397
318613585	42153	2130	4261.959078	32015	5	0.599533	31697	0	0.187122	9551306	0.008050
318582311	44196	2232	4353.679121	31820	7	0.348623	31798	13	0.467875	9546468	0.007728
318591585	42858	2203	4402.965949	31961	4	0.480640	31847	1	0.351500	9541637	0.007691
318592186	42313	2166	4302.582738	31985	1	0.255279	31891	5	0.239083	9536912	0.007632
318606692	43863	2313	4350.069955	31780	5	0.346351	31821	8	0.538538	9532144	0.007651
318585520	42818	2131	4374.951608	31927	1	0.582924	31815	0	0.453999	9527412	0.007594
318596579	42633	2186	4312.455744	31975	1	0.224831	31959	16	0.520252	9522678	0.007660
318602586	43693	2195	4347.352714	31995	0	0.345663	31777	1	0.467639	9517795	0.007514
npatches	nstrain	runtime	dt	init_x	init_y	init_y_blood	init_z	init_S	beta0	beta1	beta2	beta3	mean_beta	B	d	delta	delta_blood	b[0]	mut	m	CTL	c	g	epsilon	k	het	lambda	rho	omega	x_max	patch.dyna	DELTA	A	VA
10000	1	100.000000	0.001000	21900	9499	5000000	0.001000	10000000	5.237180	9.992390	3.972853	7.202434	7	800000000	0.010000	1.000000	1.000000	80000	0.000050	0.004800	0	0.500000	0.000000	2.500000	15.000000	0.500000	0.000000	0.000000	0.000000	31872	0	10.000000	7.000000	1.000000
sus	inf	inf_blood	z	x[0]	y[0][0]	z[0]	x[1]	y[1][0]	z[1]	S[0]	synchrony
219000000	94990000	5000000	10.000000	21900	9499	0.001000	21900	9499	0.001000	10000000	0.000000
188737767	47761885	2577508	3941.516320	21184	4159	0.394152	15585	5604	0.394152	9995092	0.000000
290903034	2242361	122700	6325.803353	29977	133	0.632580	27379	372	0.632580	9990025	0.000000
315620052	51130	2830	7391.914965	31909	6	0.777177	31524	5	0.777177	9984974	0.000000
318427145	7607	376	2780.390018	31835	1	0.211983	31750	1	0.446631	9980030	0.000000
318635096	41492	2043	2840.864435	31630	3	0.194323	31686	3	0.184151	9975111	0.000000
318479515	88174	4378	4825.420834	31793	1	0.451872	31981	39	0.505224	9970160	0.000000
318567803	26384	1383	4604.760210	31924	5	0.460928	31935	1	0.570992	9965174	0.000000
318664755	25414	1287	3181.443487	32017	0	0.218950	31912	0	0.259558	9960280	0.000000
318593222	56996	2969	3966.149590	31997	6	0.398728	31718	30	0.459777	9955327	0.000000
318567163	42246	2110	4613.752065	31869	3	0.393434	31821	12	0.672379	9950340	0.000000
318607486	27136	1329	3687.724366	31648	2	0.383641	32013	5	0.484646	9945483	0.000000
318585048	44307	2336	3762.333808	31680	2	0.326655	31833	7	0.395770	9940622	0.000000
318557726	47019	2411	4390.751749	31735	1	0.232078	31803	8	0.633562	9935643	0.000000
318624904	31710	1580	4048.098385	31773	4	0.455083	31869	5	0.315969	9930627	0.000000
318613138	35089	1755	3728.310313	31867	1	0.192632	31719	10	0.422310	9925725	0.000000
318599265	45755	2331	4114.169363	31978	1	0.445990	31881	11	0.649657	9920789	0.000000
318575047	35681	1789	4133.143629	31906	2	0.242522	31879	3	0.549964	9915756	0.000000
318619890	35016	1756	3824.913840	31947	4	0.300305	31812	0	0.338097	9910665	0.000000
318593842	42826	2127	4026.867001	31817	1	0.412659	31928	50	0.457477	9905758	0.000000
318593011	38129	1973	4150.980539	31663	4	0.517391	31730	0	0.458582	9900698	0.000000
318598454	35154	1807	3906.897302	31777	5	0.323364	31774	5	0.531997	9895723	0.000000
318601706	39938	1966	3949.102542	31746	1	0.315141	31833	4	0.383343	9890784	0.000000
318594851	40516	1982	4122.973349	31771	0	0.391212	32026	1	0.538177	9885875	0.000000
318612997	35874	1785	3988.729111	31883	2	0.491650	31989	0	0.339292	9880893	0.000000
318596411	38239	1922	3912.114097	32150	6	0.373391	31629	13	0.582596	9875873	0.000000
318591085	41332	2152	4068.034094	31825	5	0.360554	31804	3	0.739599	9870871	0.000000
318597602	38241	1874	4108.003609	31956	1	0.418228	32093	1	0.287905	9865829	0.000000
318622903	35633	1835	3928.949015	31749	0	0.213935	31666	16	0.452589	9860755	0.000000
318600954	39981	2008	3959.645959	31706	5	0.376725	31785	4	0.651014	9855836	0.000000
318593068	40146	2055	4097.688564	31909	1	0.257715	31950	0	0.289124	9850899	0.000000
318591350	37386	1891	4009.834614	31847	12	0.317772	31869	33	0.489060	9846014	0.000000
318611825	38729	1940	3968.416611	31918	2	0.586260	31705	5	0.690138	9840932	0.000000
318585186	40967	2097	4071.317664	31847	4	0.495344	31676	3	0.536431	9836042	0.000000
318605274	37431	1862	4020.831850	31754	2	0.215111	31910	8	0.698039	9831072	0.000000
318608224	38631	1979	3946.660163	31769	2	0.424475	31852	1	0.794793	9826255	0.000000
318607348	39225	2090	4044.659549	31867	2	0.327456	31835	7	0.493063	9821234	0.000000
318618343	36717	1809	3998.809473	31780	0	0.285335	31865	2	0.692565	9816270	0.000000
318619662	38121	1964	3957.883791	31758	4	0.509447	31831	4	0.813555	9811386	0.000000
318622078	38942	2001	4041.824335	31922	3	0.416398	31739	1	0.440717	9806392	0.000000
318608020	38154	1950	4013.308966	31519	7	0.553184	31924	0	0.203459	9801449	-1.#IND00
318591735	36586	1741	3948.329624	31764	0	0.447757	31734	13	0.480502	9796531	-1.#IND00
318595109	39301	2001	3987.037047	32095	4	0.421570	31928	8	0.684948	9791743	-1.#IND00
318592694	38936	1977	4069.787144	31758	0	0.270725	31894	1	0.383476	9786779	-0.004728
318601118	36309	1913	3989.242412	31770	3	0.213944	31981	1	0.498984	9781887	0.000971
318599752	39350	2064	3970.925992	31715	4	0.218915	32092	0	0.276961	9776956	0.003688
318610609	38619	1998	4068.855931	31969	6	0.526307	31564	44	0.486187	9772135	0.005249
318617459	36433	1858	3952.852169	31749	2	0.241605	31828	1	0.628297	9767210	0.010337
318600429	38764	2007	3981.733322	31779	6	0.303889	32056	18	0.327433	9762366	0.006277
318630780	38783	1940	4044.534249	31909	3	0.408134	32043	5	0.592119	9757448	0.008168
318613267	36752	1923	3991.478318	31892	4	0.258381	31824	2	0.752638	9752550	0.008956
318617613	38067	1917	3962.138645	31865	1	0.228537	31763	1	0.245561	9747624	0.009963
318597990	39378	2007	4018.270524	31796	3	0.426958	31928	5	0.357089	9742844	0.010400
318619530	37865	1970	4035.882331	31883	5	0.587605	31914	5	0.610104	9737957	0.010307
318596881	37940	1971	3993.295844	32098	3	0.356371	31909	4	0.666039	9733095	0.010929
318580488	39795	1966	4020.946999	31689	1	0.480819	31880	5	0.316522	9728153	0.012769
318605761	37966	1978	4052.704495	31947	2	0.445226	31657	10	0.487675	9723320	0.013466
318604856	37663	1867	3992.235676	31849	0	0.392041	31516	9	0.582076	9718357	0.013194
318607477	38212	1900	3995.070047	31947	0	0.369370	31809	13	0.467737	9713559	0.015297
318578687	38200	1940	4020.869406	32143	5	0.234748	31922	7	0.611431	9708656	0.013331
318585260	39542	2020	4021.845760	31775	0	0.178006	32013	3	0.523499	9703733	0.012038
318593276	39094	2068	4087.009311	31735	1	0.204099	31885	6	0.351157	9698848	0.010456
318601737	37694	1906	3958.442340	31859	2	0.389988	32017	3	0.580886	9693929	0.009433
318617667	37852	2012	3965.588435	32014	1	0.429255	31999	5	0.685048	9689125	0.009103
318613794	40194	1982	4051.543332	31821	3	0.413592	31790	0	0.392176	9684263	0.008174
318591498	37011	1871	4024.664662	31740	2	0.300293	32118	3	0.247043	9679330	0.008125
318580973	38629	1988	3964.614018	31906	9	0.464734	31845	29	0.543366	9674508	0.008633
318585109	39949	2042	4075.842395	31976	4	0.377089	31756	4	0.690803	9669650	0.008629
318589959	37246	2021	4041.582368	32025	4	0.577174	32034	1	0.759814	9664820	0.009369
318607709	36771	1908	3938.497653	31950	7	0.339929	31961	0	0.355776	9659945	0.009076
318597782	39197	1994	4017.788446	31881	4	0.378954	31668	2	0.501086	9655166	0.009051
318615814	38225	1935	4023.036934	31880	0	0.336136	31759	0	0.472043	9650266	0.008509
318589041	40065	1979	4068.074420	31870	2	0.400571	31686	4	0.476952	9645429	0.009323
318610365	37473	1848	4033.358000	31856	4	0.276415	31720	11	0.682795	9640519	0.009043
318620297	37471	1806	3969.400096	31894	1	0.371742	31875	0	0.252696	9635637	0.008402
318597184	39618	1929	4008.924146	31900	0	0.300142	31847	1	0.231121	9630795	0.007745
318608036	40040	2055	4084.283156	32024	6	0.302502	31830	24	0.531958	9626038	0.008095
318612212	36258	1877	4011.645438	31893	1	0.309661	31962	3	0.380729	9621259	0.008979
318613156	37420	1935	3916.969626	31837	6	0.272698	31727	6	0.624440	9616551	0.008643
318603859	39587	2094	4014.812812	31682	1	0.310880	31798	3	0.291397	9611702	0.008349
318599077	38252	1934	4048.757665	31886	2	0.212137	31758	12	0.382918	9606833	0.008545
318599200	36814	1906	3967.005431	31796	5	0.304985	31872	4	0.565645	9602022	0.008477
318587634	39426	2000	3997.550452	32096	1	0.346327	31801	4	0.497730	9597214	0.006808
318595083	39481	2073	4071.508644	31912	2	0.388396	31807	5	0.536057	9592428	0.004371
318612741	37322	1950	4019.094105	32059	4	0.271646	31854	5	0.609927	9587709	0.004282
318592994	38656	1988	3975.330256	31711	0	0.196222	31865	3	0.288665	9582967	0.003734
318577281	40848	2132	4097.709471	31528	15	0.335026	31981	0	0.213507	9578108	0.003609
318603742	38154	1974	4074.012099	31670	0	0.466729	31774	6	0.498552	9573350	0.003785
318603004	37388	1880	3964.383706	31748	1	0.418348	31861	8	0.662378	9568639	0.003954
318587680	39191	2008	3973.529874	31829	6	0.492839	32056	12	0.560795	9563889	0.003822
318592141	38050	1912	4051.648203	31971	2	0.288478	32018	3	0.368914	9559053	0.002957
318624651	37931	1862	3971.311296	31820	5	0.290054	31981	0	0.370612	9554168	0.002608
318608761	39242	2013	4023.580871	31851	1	0.259228	31940	15	0.481469	9549512	0.003473
318627143	38529	1970	4046.911707	31743	1	0.331422	32003	4	0.685534	9544730	0.002571
318607086	38053	1925	3979.211096	31989	1	0.226087	31855	3	0.252910	9539962	0.002939
318594737	38799	1951	4024.855120	31795	1	0.259154	31742	20	0.429782	9535188	0.003568
318611960	36751	1843	4001.586460	31865	0	0.242536	31719	5	0.654189	9530471	0.003339
318597779	37411	1933	3934.564771	31928	6	0.333595	32008	0	0.391744	9525665	0.002877
318607322	39952	2034	4046.662899	31960	3	0.344161	31869	13	0.572839	9520947	0.003041
318611194	37676	1933	4025.225156	32003	2	0.437134	31923	5	0.670543	9516256	0.002631
npatches	nstrain	runtime	dt	init_x	init_y	init_y_blood	init_z	init_S	beta0	beta1	beta2	beta3	mean_beta	B	d	delta	delta_blood	b[0]	mut	m	CTL	c	g	epsilon	k	het	lambda	rho	omega	x_max	patch.dyna	DELTA	A	VA
10000	1	100.000000	0.001000	21900	9499	5000000	0.001000	10000000	9.892398	6.039324	6.655399	4.102089	7	800000000	0.010000	1.000000	1.000000	80000	0.000050	0.004800	0	0.500000	0.000000	2.500000	16.000000	0.500000	0.000000	0.000000	0.000000	31872	0	10.000000	7.000000	1.000000
sus	inf	inf_blood	z	x[0]	y[0][0]	z[0]	x[1]	y[1][0]	z[1]	S[0]	synchrony
219000000	94990000	5000000	10.000000	21900	9499	0.001000	21900	9499	0.001000	10000000	0.000000
195085652	41045302	2227494	3941.516320	15953	4951	0.394152	20469	3909	0.394152	9994914	0.000000
295290168	1400043	77122	6325.803353	28164	286	0.632580	29992	101	0.632580	9989983	0.000000
316379772	19887	1126	6240.987426	31531	0	0.705768	31912	0	0.735820	9985180	0.000000
318517144	7302	361	2360.878764	31785	1	0.598452	31826	0	0.194876	9980109	0.000000
318637385	39250	1901	2762.771424	31987	4	0.445395	31769	1	0.190877	9975139	0.000000
318524152	67741	3379	4502.925842	31628	5	0.663657	31925	4	0.440498	9970196	0.000000
318633196	21629	1152	3997.709458	31949	0	0.432346	31643	2	0.397256	9965137	0.000000
318649294	25218	1182	3044.720361	31787	10	0.344644	31884	2	0.234071	9960155	0.000000
318573599	51143	2668	3796.375846	31609	13	0.602556	31834	0	0.201710	9955069	0.000000
318575550	33654	1762	4156.886424	31871	1	0.583823	31780	2	0.453893	9950029	0.000000
318638245	25535	1285	3387.020595	31850	0	0.236929	32006	1	0.290406	9945064	0.000000
318622437	38957	1936	3558.741665	31780	5	0.467278	31765	1	0.247890	9940094	0.000000
318584674	38405	1957	3981.231141	31711	5	0.354997	31738	7	0.459960	9935099	0.000000
318627535	29228	1459	3671.532492	31871	2	0.608835	31832	0	0.221553	9930217	0.000000
318620219	34160	1698	3553.208205	31652	2	0.253839	31882	4	0.408772	9925215	0.000000
318622427	36144	1814	3787.481467	31770	0	0.343911	31936	2	0.377940	9920271	0.000000
318616365	32222	1673	3693.676439	31850	3	0.578156	31735	5	0.314044	9915284	0.000000
318619417	33635	1776	3594.427984	32046	0	0.214526	32038	3	0.284516	9910262	0.000000
318607047	36425	1914	3757.236563	31752	1	0.184394	32229	2	0.471297	9905347	0.000000
318595361	33928	1723	3747.064965	31928	5	0.459590	31960	0	0.303948	9900345	0.000000
318619895	33964	1777	3693.867518	31809	7	0.672266	31813	3	0.252607	9895428	0.000000
318609161	34793	1806	3734.075518	31748	0	0.597807	31913	1	0.219282	9890416	0.000000
318631474	33237	1711	3713.320304	31736	6	0.599229	31903	1	0.286695	9885488	0.000000
318621909	32521	1675	3628.754460	31762	3	0.615278	31873	1	0.262213	9880537	0.000000
318614061	35814	1816	3720.312433	31739	2	0.405964	31827	0	0.290146	9875628	0.000000
318604816	34525	1783	3774.547530	31809	10	0.488143	31980	1	0.329784	9870605	0.000000
318618514	31820	1532	3662.938521	31788	1	0.383607	31897	0	0.198896	9865702	0.000000
318617046	35144	1805	3658.818593	31628	1	0.438471	31518	2	0.304702	9860740	0.000000
318623974	35803	1820	3807.021950	31877	3	0.593512	31810	3	0.400042	9855909	0.000000
318621380	31068	1541	3663.076971	31849	0	0.216783	31904	2	0.330242	9850998	0.000000
318603410	34700	1836	3597.950646	32045	3	0.456898	31842	11	0.335620	9846135	0.000000
318600054	36401	1844	3792.375677	32017	9	0.404043	32002	5	0.310862	9841259	0.000000
318621228	32298	1608	3721.921599	31850	3	0.353776	31840	0	0.201495	9836230	0.000000
318640920	35840	1824	3650.531271	32068	2	0.267782	32038	4	0.415232	9831250	0.000000
318615610	34883	1751	3765.301820	31872	8	0.436751	31868	4	0.251492	9826289	0.000000
318591259	33003	1577	3688.190562	31846	2	0.627228	31867	0	0.388682	9821327	0.000000
318606602	33784	1702	3680.510327	32062	2	0.327033	31964	1	0.227287	9816422	0.000000
318606913	35118	1774	3710.342083	31980	1	0.450542	31996	3	0.496834	9811651	0.000000
318610064	34455	1745	3745.391284	31809	7	0.447254	31843	3	0.367144	9806664	0.000000
318627854	33061	1739	3673.557977	31971	3	0.288681	31779	10	0.491567	9801862	-1.#IND00
318618626	34707	1840	3676.494213	31746	5	0.568617	31897	1	0.226880	9796943	-1.#IND00
318609090	35753	1821	3748.005115	32047	1	0.590474	31854	2	0.326385	9792074	-1.#IND00
318627074	33090	1737	3725.805314	31810	0	0.212880	31979	4	0.439345	9787184	0.001339
318631807	34136	1745	3680.539156	31900	13	0.339220	31930	3	0.307657	9782298	0.004265
318611892	34463	1776	3705.971305	31726	5	0.599267	31822	1	0.258111	9777438	-0.005786
318608770	35087	1782	3740.955149	31871	4	0.661310	31889	0	0.261286	9772505	-0.003890
318629874	33939	1741	3728.745079	31954	3	0.280500	31803	2	0.460417	9767569	-0.005138
318612441	33917	1738	3714.800839	31941	2	0.323302	31930	3	0.602974	9762701	-0.003812
318624194	33618	1701	3693.048881	31976	0	0.266618	31879	0	0.234191	9757839	-0.006273
318620304	34340	1714	3749.653411	31673	26	0.353241	31774	3	0.379600	9752947	-0.004891
318625128	31994	1578	3632.883453	31936	12	0.607770	31569	0	0.250012	9748008	-0.004971
318608293	34243	1730	3643.055260	31940	0	0.320604	31932	0	0.170798	9743160	-0.005738
318637759	35021	1733	3755.420602	31932	8	0.580730	32034	0	0.194731	9738418	-0.006076
318608610	32160	1625	3686.828295	31812	13	0.482778	32021	0	0.191427	9733539	-0.004483
318649334	34559	1709	3646.261481	31777	0	0.201798	31759	9	0.350409	9728681	-0.005804
318588411	35786	1855	3751.935875	31553	48	0.457170	31858	0	0.453364	9723735	-0.005277
318627003	32807	1734	3723.879910	31768	3	0.620295	31848	5	0.342028	9718998	-0.001656
318619954	33705	1678	3654.815543	31881	6	0.339715	31693	0	0.373909	9714247	-0.000843
318610306	34300	1848	3712.176941	31729	1	0.469670	31735	1	0.236073	9709344	-0.001136
318625528	33308	1699	3720.763301	31879	2	0.573625	31874	3	0.467373	9704407	-0.002098
318618953	34567	1735	3702.879452	31779	9	0.617305	31705	3	0.322941	9699606	-0.001393
318602495	34646	1790	3750.531330	31896	4	0.621840	31988	0	0.261973	9694831	-0.000597
318617560	33613	1722	3695.315026	32038	5	0.484224	31928	4	0.372670	9690035	-0.000502
318632274	33560	1766	3688.437508	32077	19	0.687205	31828	1	0.373775	9685224	0.000136
318606552	36192	1787	3734.431939	31867	0	0.420164	31829	3	0.320461	9680390	0.000132
318610982	33586	1727	3786.249428	31830	3	0.356600	32080	12	0.268406	9675572	-0.000042
318608034	32693	1671	3636.155873	31854	19	0.490861	31874	0	0.289928	9670772	0.000335
318610368	34786	1767	3673.255611	31830	7	0.576420	31697	1	0.192690	9666038	-0.000926
318611461	34147	1809	3738.177031	31908	6	0.519717	31812	2	0.422235	9661141	0.004845
318620251	33774	1700	3651.934189	31738	12	0.646972	31665	3	0.259497	9656301	0.005560
318598213	35779	1738	3774.951390	31790	14	0.662810	31817	0	0.320454	9651496	0.005431
318645075	31967	1574	3672.898003	31729	1	0.420110	31926	1	0.304500	9646688	0.005339
318643083	33595	1758	3630.678508	31633	3	0.431060	32082	4	0.335008	9641910	0.005051
318599063	34917	1788	3729.710354	31869	9	0.470534	31911	1	0.385917	9636966	0.005097
318606485	33825	1746	3744.425365	31704	1	0.380787	31904	1	0.249357	9632053	0.005985
318611111	32717	1742	3661.824118	31791	5	0.229969	31701	2	0.258901	9627199	0.005954
318611326	34982	1823	3731.622906	32099	6	0.401833	31814	4	0.317838	9622381	0.006184
318631110	34152	1715	3750.628095	32031	17	0.379896	31904	5	0.289820	9617575	0.005935
318633453	32975	1678	3634.561046	31781	19	0.623935	31656	0	0.273832	9612767	0.006438
318612706	34996	1727	3670.232817	32002	3	0.754065	31739	2	0.305127	9607994	0.005679
318615461	35905	1759	3768.041887	31939	13	0.675460	31853	13	0.342726	9603116	0.005686
318616491	32513	1652	3708.027882	31957	2	0.448456	31887	1	0.348836	9598231	0.005548
318635757	34330	1716	3646.853916	31931	5	0.608025	31727	2	0.198924	9593538	0.005115
318610674	34506	1802	3725.344015	31807	6	0.563326	31672	0	0.201861	9588681	0.005127
318628677	34102	1743	3718.818214	31916	4	0.610797	32049	2	0.331977	9583904	0.005564
318609906	34470	1777	3731.789032	31906	10	0.573855	31961	1	0.212925	9579159	0.005265
318608452	32824	1729	3700.244660	31953	0	0.248225	31967	8	0.423516	9574300	0.004953
318597235	34324	1763	3693.519561	31754	2	0.314488	31847	2	0.570253	9569518	0.004952
318619366	34440	1818	3721.719715	31887	24	0.584268	31952	13	0.398790	9564755	0.004176
318610669	32930	1694	3677.091401	31978	0	0.608403	31857	2	0.479707	9559903	0.004023
318613414	35261	1762	3701.866758	31827	1	0.292288	31967	6	0.493608	9555210	0.004938
318645811	33559	1739	3702.610470	31993	26	0.498744	31860	6	0.394256	9550517	0.005564
318628867	33569	1724	3677.946355	31722	2	0.248145	31845	1	0.260816	9545736	0.005393
318624117	33879	1773	3663.061826	31830	5	0.305980	31952	0	0.173885	9540947	0.005387
318592655	34880	1766	3740.365927	31833	7	0.579109	31870	8	0.346005	9536128	0.005273
318630764	33280	1639	3705.146956	31655	14	0.504165	32082	1	0.302981	9531404	0.004071
318616111	33507	1738	3667.390267	32066	4	0.433454	31922	0	0.261644	9526612	0.004057
318635318	34665	1767	3716.429851	31879	0	0.405318	31964	5	0.244353	9521745	0.004415
318641596	33224	1698	3684.198378	31856	4	0.368745	32095	8	0.313490	9517005	0.004740
npatches	nstrain	runtime	dt	init_x	init_y	init_y_blood	init_z	init_S	beta0	beta1	beta2	beta3	mean_beta	B	d	delta	delta_blood	b[0]	mut	m	CTL	c	g	epsilon	k	het	lambda	rho	omega	x_max	patch.dyna	DELTA	A	VA
10000	1	100.000000	0.001000	21900	9499	5000000	0.001000	10000000	7.424353	4.818431	10.174799	3.703440	7	800000000	0.010000	1.000000	1.000000	80000	0.000050	0.004800	0	0.500000	0.000000	2.500000	17.000000	0.500000	0.000000	0.000000	0.000000	31872	0	10.000000	7.000000	1.000000
sus	inf	inf_blood	z	x[0]	y[0][0]	z[0]	x[1]	y[1][0]	z[1]	S[0]	synchrony
219000000	94990000	5000000	10.000000	21900	9499	0.001000	21900	9499	0.001000	10000000	0.000000
201374344	35148192	1917622	3941.516320	19212	3704	0.394152	22925	2905	0.394152	9995052	0.000000
298975839	840391	47351	6325.803353	29620	83	0.632580	30719	44	0.632580	9990019	0.000000
316906779	8134	486	4792.118152	31463	0	0.436467	31623	2	0.446114	9985079	0.000000
318549404	7127	371	2124.451738	31957	0	0.180039	31877	0	0.199273	9980080	0.000000
318631724	36041	1712	2677.620876	31914	0	0.195195	31846	3	0.302206	9975100	0.000000
318565990	50833	2573	4110.379771	31934	6	0.374137	31825	4	0.375972	9970192	0.000000
318642561	19650	1092	3503.314464	31897	0	0.257694	31743	0	0.366306	9965236	0.000000
318655155	25542	1280	2941.089579	31780	2	0.183442	31753	1	0.177872	9960306	0.000000
318599064	38305	1954	3523.528946	32082	2	0.343397	31686	0	0.346901	9955261	0.000000
318632722	27671	1441	3595.956464	31904	2	0.400203	31649	1	0.229179	9950139	0.000000
318658302	25609	1275	3217.818400	31929	2	0.243130	31646	0	0.177133	9945170	0.000000
318617971	31341	1615	3380.158340	31892	6	0.274560	31731	5	0.259321	9940146	0.000000
318592909	29504	1524	3439.419252	31567	0	0.442687	31895	1	0.456866	9935143	0.000000
318625908	30428	1515	3401.109314	32089	2	0.357184	32066	0	0.429285	9930066	0.000000
318608352	29309	1507	3402.290229	31868	0	0.240926	31834	9	0.414221	9925069	0.000000
318636333	31468	1638	3438.734561	31814	3	0.353832	31835	0	0.191443	9920137	0.000000
318638446	28703	1427	3438.980831	32017	15	0.588222	31754	5	0.248805	9915158	0.000000
318650557	27609	1398	3313.402290	31917	3	0.501093	32115	1	0.446723	9910166	0.000000
318620686	30558	1532	3375.766289	32021	2	0.375986	31674	6	0.298127	9905261	0.000000
318634006	29183	1453	3414.166647	31857	2	0.257246	31776	0	0.245670	9900325	0.000000
318632717	29937	1572	3379.130151	31958	4	0.395560	31709	0	0.198919	9895360	0.000000
318631540	29728	1457	3409.714441	31784	0	0.287716	31931	1	0.391415	9890429	0.000000
318647005	30255	1561	3410.493334	31990	1	0.246225	31686	1	0.253143	9885452	0.000000
318634693	31056	1529	3435.787523	31723	4	0.459783	31971	5	0.220366	9880423	0.000000
318625724	29507	1517	3418.412685	32025	1	0.314860	31917	0	0.303055	9875520	0.000000
318630768	29815	1496	3411.015079	31818	0	0.438703	31611	3	0.283953	9870648	0.000000
318661898	29330	1503	3375.132147	31728	3	0.447704	31976	2	0.351265	9865709	0.000000
318628418	29566	1515	3388.376586	31961	0	0.286182	31746	5	0.293957	9860808	0.000000
318628081	29429	1474	3358.646845	31804	1	0.420573	31714	2	0.377525	9855794	0.000000
318641698	30543	1615	3450.418075	31859	2	0.342801	31839	3	0.525975	9850746	0.000000
318649429	28996	1452	3389.665475	32045	0	0.339149	31936	0	0.207988	9845860	0.000000
318652731	30004	1582	3403.508327	31911	3	0.432078	31927	5	0.286742	9840892	0.000000
318623866	29305	1616	3430.474209	31896	2	0.393960	32067	0	0.203838	9835931	0.000000
318653750	28209	1501	3348.696752	31648	2	0.324312	31849	2	0.457487	9831018	0.000000
318640194	30468	1529	3395.164462	31950	1	0.367858	31822	0	0.287622	9826064	0.000000
318631331	29722	1551	3439.194128	31837	0	0.286136	31858	0	0.244199	9821128	0.000000
318643600	28572	1448	3371.477835	31967	2	0.225822	31790	0	0.220248	9816341	0.000000
318630696	29610	1486	3366.135808	31770	2	0.499473	31775	1	0.241601	9811408	0.000000
318608832	30535	1596	3437.279412	31885	1	0.225973	31815	0	0.228847	9806490	0.000000
318640491	28975	1442	3401.698869	31935	4	0.526481	32004	0	0.169748	9801670	-1.#IND00
318639098	29635	1541	3373.667528	31758	1	0.213503	31826	5	0.297170	9796860	-1.#IND00
318631870	30574	1597	3445.483242	31984	4	0.339641	31901	3	0.349148	9792095	-1.#IND00
318634267	28831	1506	3409.586310	32091	4	0.411253	31942	1	0.234740	9787152	-1.#IND00
318645496	28289	1481	3359.026686	31953	5	0.400956	32066	1	0.252337	9782356	0.000549
318615573	30760	1580	3388.454709	31868	3	0.393123	31706	1	0.207655	9777321	-0.002395
318638431	31081	1597	3472.688174	31909	0	0.208546	31804	7	0.280023	9772335	-0.001773
318646397	28800	1416	3400.332741	32078	0	0.196366	31910	5	0.293116	9767338	0.000016
318645112	29363	1558	3354.416497	32056	3	0.348112	31964	5	0.304827	9762519	-0.002410
318649300	31139	1607	3452.114386	31993	5	0.353198	31732	2	0.256192	9757710	-0.005382
318622728	29474	1527	3397.347057	31479	6	0.399883	31836	3	0.399522	9752897	-0.003857
318640004	30625	1479	3416.582539	31986	0	0.485693	31914	7	0.382306	9747924	-0.005645
318633272	30496	1548	3454.247479	31982	1	0.482277	31723	2	0.619561	9742984	-0.005650
318637465	28786	1476	3408.432797	31903	3	0.348160	31902	0	0.304419	9738156	-0.005070
318648921	29417	1421	3324.451488	31914	1	0.293593	31770	3	0.411835	9733357	-0.004400
318620876	31282	1617	3446.475491	31861	0	0.182578	31964	1	0.213222	9728607	-0.000963
318629938	28893	1464	3420.798346	32031	0	0.181991	31802	1	0.211937	9723757	0.000348
318633968	28527	1447	3319.328545	31905	3	0.400443	31876	0	0.317276	9719052	0.001987
318646058	30536	1549	3411.235810	31865	0	0.283944	32011	2	0.321107	9714180	0.001072
318656298	28736	1420	3380.529039	31709	1	0.396620	31966	6	0.256192	9709312	0.001783
318634740	29829	1585	3403.282890	31726	1	0.216788	31795	0	0.204144	9704417	0.001726
318662301	30546	1476	3411.159008	32120	2	0.361993	31889	3	0.302415	9699550	0.003002
318640292	29946	1510	3452.163467	32092	0	0.411564	31878	2	0.204571	9694684	0.002971
318626972	28582	1403	3373.758800	31831	0	0.210528	31741	1	0.252726	9689889	0.003556
318645073	29037	1479	3349.481965	31931	10	0.352441	31988	3	0.426288	9684986	0.005184
318634516	29175	1486	3363.645012	31738	16	0.403724	31986	1	0.289235	9680216	0.004649
318631825	30631	1569	3416.955605	31772	0	0.268963	32040	0	0.203467	9675399	0.004648
318636164	30011	1540	3438.477240	31743	1	0.312354	31896	2	0.192124	9670586	0.004249
318617978	29277	1516	3411.876111	31925	2	0.355909	31853	4	0.293932	9665853	0.004089
318609333	29724	1531	3402.285508	32102	0	0.263262	31903	1	0.274090	9661036	0.004246
318614823	28948	1412	3398.225819	31843	8	0.436988	32066	2	0.330251	9656131	0.004135
318604921	29541	1551	3387.071121	31813	0	0.352683	31846	1	0.332294	9651382	0.003692
318608788	30276	1554	3389.205146	31843	4	0.327824	32037	3	0.317592	9646620	0.003411
318636584	29726	1510	3417.077535	31874	5	0.497043	32123	0	0.286356	9641759	0.002142
318645621	29371	1556	3407.747747	31831	15	0.426804	31826	0	0.334035	9636982	0.002060
318622036	31007	1568	3411.198167	31739	0	0.324240	31812	4	0.265096	9632177	0.002165
318634684	30476	1552	3440.826308	31894	0	0.244801	32150	3	0.424019	9627335	0.003182
318639433	29201	1557	3396.773980	31865	3	0.362870	31878	2	0.303966	9622527	0.002742
318639595	29993	1534	3409.211679	31989	5	0.384028	31740	2	0.482106	9617660	0.002877
318631501	29273	1489	3376.957134	31782	2	0.386786	31694	2	0.317034	9612772	0.002986
318639276	29608	1505	3373.456698	31721	4	0.316937	31780	5	0.356467	9607897	0.002966
318631347	29935	1625	3393.853394	32145	1	0.531423	31935	1	0.297072	9603080	0.003099
318669587	28235	1394	3371.216779	31830	0	0.332552	32127	5	0.486773	9598345	0.003347
318625312	29490	1508	3375.970113	31961	3	0.188150	31887	3	0.433682	9593514	0.003743
318644253	30574	1540	3397.062110	31921	1	0.305119	31848	0	0.337743	9588765	0.003672
318644995	30706	1539	3458.588665	31575	1	0.283973	31778	2	0.278314	9583908	0.003314
318651085	28758	1530	3407.864150	31812	0	0.209714	31774	3	0.210178	9579168	0.003693
318647682	29117	1428	3340.146567	31963	8	0.408264	31886	1	0.242050	9574347	0.003692
318618616	30522	1541	3416.206948	31672	0	0.465201	32031	3	0.386471	9569504	0.002869
318641354	29981	1544	3430.995542	31920	1	0.396125	32149	0	0.233397	9564663	0.003065
318627030	28923	1500	3403.094039	32024	1	0.275749	31945	1	0.395606	9559875	0.002789
318645117	29025	1510	3334.656448	32023	2	0.370464	31958	0	0.189662	9555038	0.002523
318625949	31317	1584	3439.725792	31885	0	0.405351	31786	2	0.375184	9550247	0.002683
318637741	27915	1387	3416.351356	31833	0	0.199164	31945	6	0.438440	9545343	0.002952
318621123	29849	1549	3344.159866	32048	0	0.174493	31803	2	0.387898	9540501	0.002644
318642685	30274	1496	3459.902411	31918	2	0.258580	31740	1	0.280697	9535830	0.002442
318648337	28188	1467	3374.774385	31826	1	0.382615	31856	0	0.194044	9531029	0.002010
318620195	30364	1482	3381.859579	31962	2	0.367135	31911	5	0.253413	9526277	0.002268
318648811	28710	1464	3392.569854	31735	6	0.424089	31841	1	0.478793	9521502	0.002151
318633830	29388	1432	3335.871280	31766	6	0.484218	32145	0	0.438413	9516923	0.001853
npatches	nstrain	runtime	dt	init_x	init_y	init_y_blood	init_z	init_S	beta0	beta1	beta2	beta3	mean_beta	B	d	delta	delta_blood	b[0]	mut	m	CTL	c	g	epsilon	k	het	lambda	rho	omega	x_max	patch.dyna	DELTA	A	VA
10000	1	100.000000	0.001000	21900	9499	5000000	0.001000	10000000	9.393925	7.771137	3.894506	5.663606	7	800000000	0.010000	1.000000	1.000000	80000	0.000050	0.004800	0	0.500000	0.000000	2.500000	18.000000	0.500000	0.000000	0.000000	0.000000	31872	0	10.000000	7.000000	1.000000
sus	inf	inf_blood	z	x[0]	y[0][0]	z[0]	x[1]	y[1][0]	z[1]	S[0]	synchrony
219000000	94990000	5000000	10.000000	21900	9499	0.001000	21900	9499	0.001000	10000000	0.000000
206104045	30451171	1670059	3941.516320	17780	3586	0.394152	19266	3298	0.394152	9994920	0.000000
301522518	523356	29540	6325.803353	29303	71	0.632580	30073	45	0.632580	9989764	0.000000
317217230	4936	247	3813.387875	31492	0	0.323696	31857	0	0.352026	9984740	0.000000
318602471	7081	308	2032.995713	31830	0	0.174450	31750	0	0.175854	9979758	0.000000
318649620	32635	1661	2617.178825	31887	9	0.341476	31849	3	0.189392	9974789	0.000000
318586744	40481	2040	3803.075615	31938	1	0.568742	32003	3	0.352739	9969766	0.000000
318639107	18353	968	3176.046580	31825	0	0.240365	31719	3	0.312956	9964708	0.000000
318656147	24118	1129	2859.141671	31856	3	0.275247	31904	1	0.225969	9959695	0.000000
318635483	33259	1647	3334.277029	31930	1	0.232872	31730	0	0.337456	9954730	0.000000
318618836	25251	1276	3328.783905	31694	7	0.475321	31940	5	0.314308	9949701	0.000000
318643862	23788	1151	3044.940100	31644	1	0.375171	31799	3	0.584159	9944686	0.000000
318642487	29025	1429	3217.676400	31836	3	0.311840	32238	2	0.201745	9939727	0.000000
318662777	26852	1346	3256.420464	31783	0	0.215856	31968	0	0.442796	9934843	0.000000
318644445	24269	1249	3113.520438	31631	1	0.240916	31845	6	0.300596	9929823	0.000000
318638197	27201	1346	3161.977727	31865	0	0.264096	31677	4	0.402267	9924723	0.000000
318630309	26508	1314	3214.561274	31816	1	0.397587	31845	0	0.245322	9919800	0.000000
318636059	25851	1350	3158.940007	32015	1	0.193547	31871	0	0.194310	9914822	0.000000
318627087	26720	1386	3167.321843	31704	33	0.416294	31906	6	0.340211	9909968	0.000000
318634810	27002	1418	3208.837598	31740	4	0.646008	31797	2	0.203560	9904897	0.000000
318633335	26473	1323	3186.420082	31940	2	0.479911	31791	4	0.516995	9899898	0.000000
318631138	27193	1384	3207.588068	31969	0	0.269715	31867	2	0.357092	9895034	0.000000
318632312	26785	1332	3215.470625	31949	7	0.424321	31791	6	0.319706	9890247	0.000000
318646516	25740	1343	3178.354212	31965	0	0.197148	31778	2	0.215386	9885304	0.000000
318659386	27110	1452	3188.816946	31999	15	0.475535	31891	3	0.378375	9880355	0.000000
318619777	27247	1373	3223.415264	31856	0	0.572309	31746	5	0.523816	9875383	0.000000
318653841	25339	1221	3162.546986	31836	0	0.192263	31722	1	0.257700	9870327	0.000000
318655313	27694	1360	3181.644248	31954	0	0.341249	31884	4	0.255205	9865283	0.000000
318645589	27214	1409	3246.901129	31755	2	0.484130	31688	1	0.297194	9860416	0.000000
318627281	25619	1399	3153.234692	31925	0	0.201785	31711	2	0.181109	9855556	0.000000
318635130	26478	1376	3156.703669	31714	14	0.494488	31633	0	0.329384	9850761	0.000000
318655107	28025	1448	3219.506239	31979	0	0.221756	31532	5	0.305694	9845953	0.000000
318655775	26171	1315	3219.425802	31984	4	0.223387	31758	4	0.416539	9841002	0.000000
318657306	26322	1328	3163.200425	31789	6	0.529019	32006	0	0.266913	9835991	0.000000
318648623	26864	1393	3182.297360	31871	1	0.391858	31965	0	0.288000	9831098	0.000000
318638413	26979	1408	3195.151493	31852	0	0.196511	32119	3	0.306806	9826207	0.000000
318620858	25386	1292	3174.504070	31909	7	0.391725	31830	2	0.219050	9821443	0.000000
318667646	26072	1332	3136.924505	31724	10	0.479628	31743	5	0.336060	9816527	0.000000
318636793	27437	1357	3205.414283	31835	2	0.390570	31904	1	0.219888	9811516	0.000000
318634636	26577	1380	3213.604178	31686	1	0.216614	31989	4	0.329874	9806499	0.000000
318644289	26652	1381	3198.045000	31715	5	0.325642	31849	0	0.354290	9801535	-1.#IND00
318642193	26407	1335	3187.339599	31829	1	0.215395	31686	15	0.363668	9796631	-1.#IND00
318632244	27367	1474	3184.699502	31865	1	0.248517	31801	1	0.521488	9791736	-1.#IND00
318649800	27289	1381	3226.417546	31605	3	0.174804	31778	1	0.350311	9786797	-1.#IND00
318628936	27232	1381	3217.649648	31847	30	0.499556	31823	2	0.445260	9782003	-1.#IND00
318645799	26257	1288	3213.422637	31987	6	0.481487	31796	15	0.411690	9777173	-0.010449
318643618	26070	1340	3150.826999	31644	2	0.622236	31830	2	0.264710	9772226	-0.007911
318677742	27948	1438	3211.193320	31700	9	0.442778	31996	0	0.403273	9767271	-0.006409
318635710	26982	1423	3257.269504	31840	0	0.265141	31958	3	0.325885	9762344	-0.007013
318647634	24732	1244	3143.797719	31766	19	0.488788	31969	1	0.406782	9757511	-0.007149
318634786	27591	1411	3167.088459	31911	2	0.328774	31687	13	0.443393	9752714	-0.003763
318630751	25974	1320	3224.378719	31749	1	0.332455	31808	1	0.264612	9747859	-0.000385
318652399	26068	1279	3139.848660	31772	2	0.454218	32013	4	0.421723	9743085	0.003241
318630567	28524	1419	3226.648498	31840	0	0.194947	31801	13	0.412936	9738108	0.005091
318634855	26825	1409	3260.107802	31854	16	0.444498	31877	6	0.444312	9733239	0.008538
318642250	26091	1323	3179.120513	31733	3	0.641400	32001	0	0.305731	9728443	0.008803
318628450	25822	1315	3143.481434	31937	1	0.237590	31904	0	0.173559	9723716	0.008349
318639407	26579	1391	3162.202585	31756	25	0.355814	31978	3	0.269588	9718792	0.007629
318620219	26976	1410	3225.432338	31993	8	0.609330	32168	3	0.454304	9713875	0.004521
318625969	25704	1315	3198.699709	31802	0	0.315946	31700	1	0.468227	9709099	0.004867
318622936	26536	1348	3147.522882	31779	13	0.337921	31991	7	0.357942	9704327	0.005120
318650095	27191	1391	3215.641129	31992	3	0.598479	31830	0	0.347898	9699417	0.005042
318635686	26235	1389	3194.509611	31856	0	0.361270	31673	5	0.343497	9694525	0.005436
318632124	26294	1272	3176.299209	31787	2	0.228399	31624	5	0.397479	9689600	0.005910
318638814	26578	1373	3158.126672	31864	4	0.314742	31998	0	0.308224	9684713	0.006244
318639547	26794	1357	3183.256878	31944	2	0.196293	31885	3	0.448182	9679898	0.005078
318635586	26873	1366	3196.811702	31825	4	0.407672	31804	0	0.310148	9675006	0.004898
318639830	26745	1452	3214.637155	31840	1	0.260652	31949	5	0.279037	9670166	0.004648
318631921	26624	1292	3190.139305	31759	1	0.275979	31912	2	0.268224	9665291	0.003949
318637458	27287	1361	3201.374258	31879	0	0.211083	31732	0	0.212217	9660545	0.003570
318622023	26159	1341	3186.780759	32067	0	0.172108	31796	2	0.510682	9655782	0.002110
318641715	26836	1327	3175.001161	31846	4	0.465805	31883	1	0.359632	9650943	0.001332
318626036	26554	1309	3161.525189	32004	4	0.429725	31725	5	0.371114	9646139	0.001238
318624513	26489	1404	3186.595153	31868	1	0.559080	31766	1	0.346397	9641402	0.000526
318640678	25596	1337	3141.470033	31917	2	0.516879	31871	0	0.332727	9636570	0.000861
318628663	26691	1371	3167.488373	31850	4	0.448502	31831	1	0.294058	9631799	0.001285
318637023	25873	1339	3178.606666	31862	4	0.314424	31647	13	0.403098	9627009	0.001541
318627255	26188	1317	3155.284422	31838	0	0.385208	31983	2	0.638006	9622176	0.001439
318650705	26578	1324	3199.254937	31802	10	0.357636	31794	8	0.401334	9617389	0.001171
318615770	27072	1402	3201.936985	31841	6	0.297755	32209	1	0.574630	9612526	0.000390
318614896	26424	1316	3186.353795	31780	6	0.437751	32067	2	0.215002	9607821	0.000455
318618887	26332	1311	3188.562241	31824	0	0.418284	31890	2	0.309197	9603062	0.000362
318631172	26201	1344	3144.367379	31951	0	0.263491	31846	1	0.569578	9598255	0.000063
318633650	26540	1449	3193.421787	31672	11	0.399506	31661	3	0.498867	9593473	0.000788
318645790	26269	1373	3170.087149	31752	12	0.635827	32025	0	0.409730	9588655	0.000728
318638866	26523	1414	3185.052734	31692	13	0.382633	31768	0	0.329265	9583788	0.000386
318649857	26281	1309	3151.553199	31919	3	0.584014	31742	4	0.479492	9578954	0.000403
318646187	27127	1338	3201.340471	31794	19	0.389645	31853	5	0.398610	9574093	0.000441
318633626	26951	1325	3198.421581	31910	4	0.629848	32011	3	0.215708	9569340	-0.000041
318633523	25986	1300	3177.503494	31908	1	0.535556	31883	3	0.244534	9564375	-0.000115
318657130	26881	1303	3156.469443	31817	0	0.301034	32004	1	0.214206	9559688	-0.000150
318663729	25967	1345	3160.642904	31680	3	0.362172	31787	3	0.233609	9554966	-0.000558
318647514	26378	1372	3188.723500	32014	0	0.252472	31808	0	0.260536	9550178	-0.000461
318632836	26880	1391	3179.068855	31724	3	0.214661	31915	2	0.230500	9545495	-0.000407
318658691	27507	1382	3216.433440	31916	1	0.395191	31896	4	0.380190	9540829	-0.000702
318662087	25585	1364	3201.759477	32099	3	0.619591	31879	3	0.419942	9536075	-0.000625
318628597	26349	1361	3170.925729	31854	4	0.412831	32156	3	0.392708	9531393	-0.000601
318633381	26892	1351	3176.538378	31846	0	0.262315	31928	2	0.512532	9526510	-0.000553
318648126	26911	1466	3220.991273	31814	0	0.316475	31815	1	0.203599	9521689	-0.000797
318624806	25580	1292	3175.018790	31968	5	0.240235	32068	2	0.473777	9516920	-0.001104
npatches	nstrain	runtime	dt	init_x	init_y	init_y_blood	init_z	init_S	beta0	beta1	beta2	beta3	mean_beta	B	d	delta	delta_blood	b[0]	mut	m	CTL	c	g	epsilon	k	het	lambda	rho	omega	x_max	patch.dyna	DELTA	A	VA
10000	1	100.000000	0.001000	21900	9499	5000000	0.001000	10000000	6.844856	4.821948	9.105974	8.390584	7	800000000	0.010000	1.000000	1.000000	80000	0.000050	0.004800	0	0.500000	0.000000	2.500000	19.000000	0.500000	0.000000	0.000000	0.000000	31872	0	10.000000	7.000000	1.000000
sus	inf	inf_blood	z	x[0]	y[0][0]	z[0]	x[1]	y[1][0]	z[1]	S[0]	synchrony
219000000	94990000	5000000	10.000000	21900	9499	0.001000	21900	9499	0.001000	10000000	0.000000
210874599	26274159	1450254	3941.516320	21081	2552	0.394152	23584	2092	0.394152	9995034	0.000000
303679625	316250	18077	6325.803353	30604	36	0.632580	30836	15	0.632580	9990131	0.000000
317461775	3305	192	3164.713522	32013	0	0.477635	31572	0	0.262152	9985127	0.000000
318631848	6533	328	1953.166957	32219	2	0.188897	32064	0	0.171399	9980229	0.000000
318667823	25786	1290	2458.120526	32178	0	0.303955	31917	1	0.234652	9975332	0.000000
318633778	34415	1875	3425.215726	31864	2	0.341280	31645	1	0.360474	9970273	0.000000
318635490	18941	978	3049.392208	32165	5	0.473688	31805	0	0.189413	9965325	0.000000
318678159	20842	995	2752.031380	32093	0	0.361317	31888	0	0.167794	9960356	0.000000
318659003	27457	1406	3033.482513	32077	5	0.234364	32022	2	0.217357	9955344	0.000000
318637838	23564	1180	3110.088197	31916	0	0.248337	31993	2	0.427698	9950333	0.000000
318652888	22331	1080	2927.046254	31959	4	0.305825	31924	0	0.325995	9945405	0.000000
318647950	23135	1201	2948.003859	31807	6	0.330593	32140	0	0.325984	9940265	0.000000
318653248	23979	1229	2997.805404	32058	3	0.317933	32051	2	0.286897	9935215	0.000000
318649406	22726	1157	2971.980644	32033	1	0.230152	32066	0	0.181035	9930196	0.000000
318633526	24374	1275	2972.028944	31747	2	0.462630	31866	1	0.183074	9925237	0.000000
318640434	24653	1295	3021.675170	31687	0	0.373754	31770	3	0.266464	9920285	0.000000
318656317	24021	1258	3022.990896	31785	3	0.268176	31911	1	0.268982	9915354	0.000000
318644306	22854	1149	2973.627314	31958	0	0.195483	31950	0	0.236237	9910359	0.000000
318650528	22848	1160	2954.275429	31620	0	0.222519	31754	2	0.240635	9905485	0.000000
318665805	24444	1292	2987.143987	31901	0	0.231953	31851	3	0.295675	9900539	0.000000
318651564	24625	1324	3026.170806	32009	6	0.392566	31808	0	0.266427	9895639	0.000000
318658797	23049	1185	2999.905856	31934	0	0.308601	31976	3	0.257086	9890706	0.000000
318680052	23598	1223	2981.639088	31870	4	0.423876	31967	0	0.504998	9885827	0.000000
318660969	23878	1185	2995.167715	31832	0	0.299790	32001	0	0.208358	9880856	0.000000
318648608	24093	1261	3005.370068	31756	1	0.267539	31749	2	0.270406	9875998	0.000000
318639872	23320	1205	2970.947230	32000	1	0.180941	31915	3	0.477078	9871133	0.000000
318637380	23480	1194	2989.278195	32057	2	0.256959	31951	0	0.186430	9866208	0.000000
318655014	22674	1175	2976.382526	31922	2	0.361499	32034	1	0.167646	9861366	0.000000
318661508	23181	1133	2972.004885	31909	1	0.225045	32026	12	0.305137	9856436	0.000000
318678129	23305	1164	2969.009183	31932	0	0.229602	31721	1	0.390262	9851367	0.000000
318675870	23987	1192	2992.204885	31929	0	0.187487	31924	0	0.224903	9846432	0.000000
318652650	22461	1208	2968.799974	31858	6	0.249580	31910	1	0.169553	9841411	0.000000
318643657	23063	1151	2938.081431	31740	8	0.470245	31942	3	0.217445	9836454	0.000000
318654687	23491	1192	2949.847980	31807	3	0.288031	31926	6	0.407210	9831424	0.000000
318667455	23566	1193	2982.345507	32016	0	0.195409	32004	0	0.211747	9826466	0.000000
318654619	23046	1200	2981.778482	31944	0	0.190020	31756	2	0.357134	9821583	0.000000
318656945	23351	1204	2987.626146	31903	2	0.314250	32095	1	0.323075	9816640	0.000000
318664643	23506	1186	2977.901397	31823	2	0.412911	31781	0	0.193278	9811670	0.000000
318653906	24264	1271	3022.712117	31838	0	0.230735	31807	1	0.360779	9806639	0.000000
[truncated: 163 more rows]
