# Supplementary material for: Large Variations in HIV-1 Viral Load Explained by Shifting-Mosaic Metapopulation Dynamics
Source: PLoS Biol. 2016 Oct 5;14(10):e1002567. doi: 10.1371/journal.pbio.1002567 (PMC5051940; doi:10.1371/journal.pbio.1002567)
Supplement: S1 Data — Each file gives the output from the simulations indicated by the filename: low migration (ms1, db432); high migration (ms1, db1); very high migration (ms10, db1); number of patches (np); reservoir (storage); no reservoir (nostorage); CTL immigration model (CTLimmig); CTL proliferation model (CTLprolif); β¯ (beta1, beta2, …). Within each file, there are 21 simulations for (k = 0,1,..,20), and data is output each day. For measures of synchrony, the final entry should be used. See Methods and S1 Simulation Code for further details. (ZIP) [file pbio.1002567.s002.zip › S1_Data/ms1_np10000_nostorage_noPD_CTLimmig_db1_beta8.tsv]

npatches	nstrain	runtime	dt	init_x	init_y	init_y_blood	init_z	init_S	beta0	beta1	beta2	beta3	mean_beta	B	d	delta	delta_blood	b[0]	mut	m	CTL	c	g	epsilon	k	het	lambda	rho	omega	x_max	patch.dyna	DELTA	A	VA
10000	1	100.000000	0.001000	21900	9499	5000000	0.001000	10000000	10.978797	11.939185	7.100558	11.760561	8	800000000	0.010000	1.000000	1.000000	80000	0.000050	0.004800	0	0.500000	0.000000	2.500000	0.000000	0.500000	0.000000	0.000000	0.000000	31872	0	10.000000	7.000000	1.000000
sus	inf	inf_blood	z	x[0]	y[0][0]	z[0]	x[1]	y[1][0]	z[1]	S[0]	synchrony
219000000	94990000	5000000	10.000000	21900	9499	0.001000	21900	9499	0.001000	10000000	0.000000
65985793	438156170	22152318	3941.516320	4586	45232	0.394152	4166	45378	0.394152	9994937	0.000000
52055668	564828217	28730276	6325.803353	3599	57857	0.632580	3412	57706	0.632580	9989817	0.000000
48088884	616548884	31418285	7771.765723	3360	62776	0.777177	3033	62817	0.777177	9984700	0.000000
46662188	637537114	32510856	8648.676577	3232	64710	0.864868	2984	64659	0.864868	9979839	0.000000
46111424	646111038	32955990	9180.483393	3234	65323	0.918048	2903	65867	0.918048	9974793	0.000000
45886721	649578504	33142096	9503.000201	3192	65613	0.950300	2950	65859	0.950300	9969874	0.000000
45804252	650985608	33207557	9698.592075	3206	65684	0.969859	2870	66324	0.969859	9964872	0.000000
45760534	651566370	33248971	9817.209710	3286	66115	0.981721	2893	66474	0.981721	9959844	0.000000
45746553	651806638	33251614	9889.145947	3124	66345	0.988915	2969	65962	0.988915	9954832	0.000000
45745072	651875719	33269696	9932.772025	3155	66129	0.993277	2953	65975	0.993277	9949955	0.000000
45735294	651927574	33264407	9959.229270	3242	65894	0.995923	2918	66178	0.995923	9944960	0.000000
45745206	651941930	33266850	9975.274394	3143	66254	0.997527	2898	66525	0.997527	9940017	0.000000
45733035	651917145	33260725	9985.005037	3118	66713	0.998501	2923	66275	0.998501	9934998	0.000000
45733609	651931349	33262691	9990.906233	3211	66276	0.999091	2959	66555	0.999091	9930111	0.000000
45742035	651928123	33259231	9994.485041	3177	65950	0.999449	2829	66405	0.999449	9925185	0.000000
45738915	651924172	33262014	9996.655426	3184	66175	0.999666	2898	66643	0.999666	9920133	0.000000
45741478	651947743	33252882	9997.971667	3229	66402	0.999797	2947	66328	0.999797	9915060	0.000000
45735094	651953645	33254498	9998.769908	3192	66268	0.999877	2952	66211	0.999877	9910113	0.000000
45737381	651942108	33251588	9999.254005	3119	66216	0.999925	2852	66549	0.999925	9905147	0.000000
45744335	651918581	33256369	9999.547588	3184	66068	0.999955	2896	66627	0.999955	9900270	0.000000
45735091	651906270	33258912	9999.725632	3174	66380	0.999973	2952	66418	0.999973	9895301	0.000000
45735832	651939824	33263912	9999.833608	3163	65744	0.999983	2961	65957	0.999983	9890394	0.000000
45736962	651926157	33256586	9999.899091	3185	65995	0.999990	2951	66043	0.999990	9885539	0.000000
45748664	651903569	33259036	9999.938803	3162	66032	0.999994	2945	66161	0.999994	9880631	0.000000
45744748	651897916	33253193	9999.962887	3135	66159	0.999996	2842	66480	0.999996	9875745	0.000000
45740269	651925552	33251973	9999.977493	3102	65968	0.999998	2890	66397	0.999998	9870830	0.000000
45740240	651907943	33259749	9999.986350	3170	65837	0.999999	2941	66744	0.999999	9865846	0.000000
45735529	651933876	33256240	9999.991722	3189	65913	0.999999	2872	66305	0.999999	9860910	0.000000
45730978	651949236	33263535	9999.994980	3165	66207	0.999999	2929	66225	0.999999	9855926	0.000000
45736964	651970953	33264402	9999.996955	3157	66059	1.000000	2948	66191	1.000000	9850933	0.000000
45734230	651970675	33255722	9999.998154	3181	66112	1.000000	2911	66593	1.000000	9846014	0.000000
45742400	651907482	33273759	9999.998880	3147	66289	1.000000	2982	66164	1.000000	9841019	0.000000
45741051	651964594	33259227	9999.999321	3171	66287	1.000000	2887	66658	1.000000	9836021	0.000000
45741808	651956541	33255722	9999.999588	3176	66547	1.000000	2902	65808	1.000000	9831187	0.000000
45731429	651967043	33264786	9999.999750	3153	66453	1.000000	2956	66178	1.000000	9826275	0.000000
45743834	651923336	33261761	9999.999849	3139	65978	1.000000	2869	66338	1.000000	9821471	0.000000
45741910	651992316	33264179	9999.999908	3124	66315	1.000000	2938	66171	1.000000	9816554	0.000000
45738156	651965759	33270524	9999.999944	3094	66243	1.000000	2848	66078	1.000000	9811610	0.000000
45734598	651977562	33256409	9999.999966	3179	66252	1.000000	2963	66107	1.000000	9806710	0.000000
45737813	651935434	33263724	9999.999980	3179	66249	1.000000	2952	66892	1.000000	9801798	-1.#IND00
45736710	651945896	33253917	9999.999988	3177	66174	1.000000	2939	66436	1.000000	9796989	-0.016000
45735090	651948790	33257503	9999.999992	3101	66557	1.000000	2856	66305	1.000000	9792147	-0.003561
45743115	651934552	33268409	9999.999995	3184	66574	1.000000	2892	66393	1.000000	9787251	-0.000215
45740841	651965251	33261561	9999.999997	3164	66092	1.000000	2859	66327	1.000000	9782297	-0.005080
45733003	651952471	33267806	9999.999998	3146	66165	1.000000	2973	66112	1.000000	9777438	-0.002988
45743277	651944525	33263859	9999.999999	3089	66539	1.000000	2892	66420	1.000000	9772519	-0.004139
45736638	651941511	33255550	9999.999999	3199	66662	1.000000	2949	66138	1.000000	9767612	-0.005695
45736292	651915383	33262532	10000.000000	3174	66196	1.000000	2945	66166	1.000000	9762713	-0.005196
45727748	651925149	33261615	10000.000000	3205	66171	1.000000	2889	66055	1.000000	9757861	-0.009242
45737163	651934589	33254310	10000.000000	3167	66215	1.000000	2911	66686	1.000000	9753005	-0.008086
45741781	651927336	33258615	10000.000000	3269	66068	1.000000	2903	66127	1.000000	9748166	-0.007043
45735089	651943133	33269484	10000.000000	3213	66150	1.000000	2985	66754	1.000000	9743313	-0.006909
45740708	651943130	33258554	10000.000000	3158	66075	1.000000	2919	66184	1.000000	9738403	-0.004351
45734748	651912012	33264936	10000.000000	3163	66320	1.000000	2935	66365	1.000000	9733582	-0.004319
45735960	651937729	33264484	10000.000000	3235	66084	1.000000	2942	66596	1.000000	9728782	-0.005691
45737640	651963575	33268371	10000.000000	3212	66507	1.000000	2936	66343	1.000000	9724009	-0.005167
45743483	651958128	33267093	10000.000000	3207	66046	1.000000	2931	65908	1.000000	9719113	-0.004479
45739083	651938486	33252940	10000.000000	3200	66215	1.000000	2902	66384	1.000000	9714336	-0.003969
45740900	651923335	33251877	10000.000000	3047	66772	1.000000	2907	66346	1.000000	9709421	-0.004307
45746108	651931590	33254614	10000.000000	3198	66382	1.000000	2909	66270	1.000000	9704452	-0.004654
45739490	651917514	33270154	10000.000000	3156	66699	1.000000	2892	66422	1.000000	9699542	-0.005131
45728081	651960082	33264887	10000.000000	3138	66512	1.000000	2975	66394	1.000000	9694807	-0.005243
45737960	651939863	33258489	10000.000000	3122	66001	1.000000	2868	66497	1.000000	9689957	-0.004989
45742572	651906472	33259819	10000.000000	3097	66346	1.000000	2890	66464	1.000000	9685096	-0.004665
45735981	651934743	33267880	10000.000000	3151	66313	1.000000	2901	66446	1.000000	9680293	-0.004457
45740825	651941281	33260237	10000.000000	3214	66632	1.000000	2946	66347	1.000000	9675453	-0.003679
45732615	651961204	33269221	10000.000000	3219	66150	1.000000	3027	65781	1.000000	9670605	-0.003677
45724697	651963490	33267265	10000.000000	3106	66873	1.000000	2850	66727	1.000000	9665695	-0.003747
45742286	651931684	33269212	10000.000000	3158	66265	1.000000	2902	66553	1.000000	9660905	-0.003827
45738779	651945998	33265407	10000.000000	3102	66421	1.000000	2968	65816	1.000000	9656228	-0.003616
45734648	651915379	33267137	10000.000000	3148	66255	1.000000	2943	66549	1.000000	9651412	-0.003500
45740311	651903342	33257668	10000.000000	3138	65992	1.000000	2911	66365	1.000000	9646444	-0.005052
45741507	651902482	33266687	10000.000000	3143	66390	1.000000	3001	66326	1.000000	9641771	-0.003569
45730505	651915640	33262754	10000.000000	3216	65870	1.000000	2900	66511	1.000000	9636898	-0.003315
45745625	651920582	33261831	10000.000000	3237	65841	1.000000	2927	66561	1.000000	9632115	-0.003180
45732992	651957760	33268596	10000.000000	3200	66816	1.000000	2876	66213	1.000000	9627298	-0.003432
45737863	651935226	33262440	10000.000000	3192	66047	1.000000	2954	66588	1.000000	9622372	-0.003624
45740658	651941457	33259847	10000.000000	3114	65900	1.000000	2932	66122	1.000000	9617637	-0.004539
45732413	651951005	33259128	10000.000000	3169	65683	1.000000	2903	66546	1.000000	9612887	-0.004905
45745117	651912029	33255978	10000.000000	3241	65925	1.000000	2901	66323	1.000000	9608145	-0.005537
45737268	651926647	33254175	10000.000000	3134	65990	1.000000	2877	66465	1.000000	9603271	-0.005333
45740668	651923906	33250379	10000.000000	3149	66464	1.000000	2931	65827	1.000000	9598446	-0.005056
45731729	651917710	33269775	10000.000000	3154	65992	1.000000	2946	66445	1.000000	9593556	-0.005135
45731978	651922263	33267582	10000.000000	3215	65907	1.000000	2914	66209	1.000000	9588748	-0.005008
45741081	651925074	33262015	10000.000000	3176	66514	1.000000	2855	66268	1.000000	9583994	-0.004993
45738618	651932334	33256800	10000.000000	3095	66540	1.000000	2925	66399	1.000000	9579241	-0.005765
45734515	651941725	33258805	10000.000000	3184	65900	1.000000	2928	66385	1.000000	9574542	-0.005842
45741040	651935629	33257544	10000.000000	3224	66379	1.000000	2923	66223	1.000000	9569627	-0.005503
45735202	651950888	33260419	10000.000000	3168	66439	1.000000	2901	66372	1.000000	9564848	-0.005533
45742926	651950245	33262986	10000.000000	3198	66428	1.000000	2918	66492	1.000000	9560094	-0.005458
45739628	651912747	33258057	10000.000000	3208	66113	1.000000	2934	66242	1.000000	9555300	-0.005849
45733041	651932128	33259354	10000.000000	3107	66086	1.000000	2894	66471	1.000000	9550501	-0.006058
45741684	651930110	33263529	10000.000000	3082	66333	1.000000	2910	65942	1.000000	9545604	-0.005910
45737029	651924865	33268890	10000.000000	3181	66083	1.000000	2956	65978	1.000000	9540812	-0.005444
45741859	651928733	33269318	10000.000000	3086	66408	1.000000	2905	66286	1.000000	9536003	-0.004993
45746419	651922707	33253659	10000.000000	3133	66373	1.000000	2887	66394	1.000000	9531212	-0.004925
45735463	651952231	33253696	10000.000000	3180	66461	1.000000	2874	66615	1.000000	9526444	-0.004782
45737287	651995391	33257953	10000.000000	3181	65980	1.000000	2956	66249	1.000000	9521714	-0.004565
45733980	651947292	33258173	10000.000000	3055	66633	1.000000	2964	66693	1.000000	9517126	-0.004597
npatches	nstrain	runtime	dt	init_x	init_y	init_y_blood	init_z	init_S	beta0	beta1	beta2	beta3	mean_beta	B	d	delta	delta_blood	b[0]	mut	m	CTL	c	g	epsilon	k	het	lambda	rho	omega	x_max	patch.dyna	DELTA	A	VA
10000	1	100.000000	0.001000	21900	9499	5000000	0.001000	10000000	11.971859	11.442404	11.798640	6.731426	8	800000000	0.010000	1.000000	1.000000	80000	0.000050	0.004800	0	0.500000	0.000000	2.500000	1.000000	0.500000	0.000000	0.000000	0.000000	31872	0	10.000000	7.000000	1.000000
sus	inf	inf_blood	z	x[0]	y[0][0]	z[0]	x[1]	y[1][0]	z[1]	S[0]	synchrony
219000000	94990000	5000000	10.000000	21900	9499	0.001000	21900	9499	0.001000	10000000	0.000000
72739422	379759710	19278869	3941.516320	4709	39420	0.394152	4893	39381	0.394152	9994986	0.000000
69155892	389155307	19896122	6325.803353	4630	40497	0.632580	4644	40129	0.632580	9989886	0.000000
74371867	352570540	18027279	7771.765723	4908	36545	0.777177	5090	36602	0.777177	9984941	0.000000
79420431	323679179	16541932	8648.676577	5171	34033	0.864868	5513	33671	0.864868	9979920	0.000000
82895578	306193664	15640540	9180.483393	5447	32252	0.918048	5679	32155	0.918048	9974921	0.000000
85046853	296186957	15120851	9503.000201	5719	31278	0.950300	5946	30686	0.950300	9969932	0.000000
86336085	290415257	14820388	9698.592075	5693	30800	0.969859	5879	30974	0.969859	9964919	0.000000
87131550	286984116	14648908	9817.209710	5658	30528	0.981721	6015	30137	0.981721	9959956	0.000000
87594292	285016766	14544003	9889.145947	5730	30149	0.988915	6023	29817	0.988915	9954979	0.000000
87863785	283801134	14481186	9932.772025	5797	30125	0.993277	6051	29927	0.993277	9950058	0.000000
88038786	283096123	14447923	9959.229270	5754	30067	0.995923	6063	29610	0.995923	9945091	0.000000
88133802	282659249	14421642	9975.274394	5837	30239	0.997527	6019	29948	0.997527	9940117	0.000000
88196752	282406963	14407498	9985.005037	5868	29979	0.998501	6231	29218	0.998501	9935078	0.000000
88239510	282222220	14398634	9990.906233	5765	30073	0.999091	6085	29402	0.999091	9930160	0.000000
88267452	282168895	14390448	9994.485041	5708	30105	0.999449	6107	29688	0.999449	9925204	0.000000
88255369	282097279	14392659	9996.655426	5794	30054	0.999666	6047	29705	0.999666	9920241	0.000000
88284763	282032600	14385764	9997.971667	5765	30039	0.999797	6083	29733	0.999797	9915323	0.000000
88274545	282051069	14389106	9998.769908	5821	29935	0.999877	5996	29801	0.999877	9910465	0.000000
88283894	282007575	14391829	9999.254005	5785	29994	0.999925	5936	30131	0.999925	9905542	0.000000
88294289	282026488	14383779	9999.547588	5881	29919	0.999955	6114	29493	0.999955	9900679	0.000000
88293675	281996466	14389003	9999.725632	5808	29742	0.999973	6144	29555	0.999973	9895813	0.000000
88305649	281998134	14387507	9999.833608	5819	29701	0.999983	6081	29685	0.999983	9890844	0.000000
88308236	281992573	14387870	9999.899091	5919	29588	0.999990	6086	29755	0.999990	9885904	0.000000
88283140	282007755	14386434	9999.938803	5739	29763	0.999994	6093	29899	0.999994	9880953	0.000000
88301656	281990655	14388048	9999.962887	5887	29815	0.999996	6018	29730	0.999996	9876005	0.000000
88275743	282005646	14389234	9999.977493	5743	30082	0.999998	6187	29742	0.999998	9871104	0.000000
88290872	282005441	14386253	9999.986350	5847	29900	0.999999	6030	30020	0.999999	9866160	0.000000
88285308	282009112	14387473	9999.991722	5827	29713	0.999999	6068	29726	0.999999	9861181	0.000000
88289194	282012003	14386753	9999.994980	5780	29694	0.999999	5997	29888	0.999999	9856206	0.000000
88282828	282020051	14386499	9999.996955	5873	29876	1.000000	6087	29696	1.000000	9851296	0.000000
88272052	282037720	14389549	9999.998154	5834	30088	1.000000	5975	30242	1.000000	9846423	0.000000
88306928	281963089	14390684	9999.998880	5896	29823	1.000000	6007	29931	1.000000	9841460	0.000000
88297333	281986307	14381760	9999.999321	5822	29660	1.000000	6088	29674	1.000000	9836430	0.000000
88303604	281995671	14384812	9999.999588	5876	29870	1.000000	6054	29966	1.000000	9831526	0.000000
88305710	281981189	14382624	9999.999750	5711	29821	1.000000	6054	29609	1.000000	9826479	0.000000
88292409	281983616	14391700	9999.999849	5864	29739	1.000000	5965	29797	1.000000	9821705	0.000000
88290663	281987805	14382053	9999.999908	5828	29907	1.000000	6109	29822	1.000000	9816815	0.000000
88308828	281971477	14393857	9999.999944	5825	29780	1.000000	6045	29691	1.000000	9811960	0.000000
88282718	282015430	14384318	9999.999966	5820	29555	1.000000	6095	29507	1.000000	9807097	0.000000
88288881	282019429	14394954	9999.999980	5882	30073	1.000000	6082	29526	1.000000	9802259	-1.#IND00
88299605	281987429	14388704	9999.999988	5863	29845	1.000000	6054	29772	1.000000	9797247	-0.009600
88289888	281994738	14388686	9999.999992	5773	29929	1.000000	6019	29797	1.000000	9792382	-0.009732
88291654	281984124	14384323	9999.999995	5866	29894	1.000000	6027	29654	1.000000	9787569	-0.012433
88301120	281987907	14391171	9999.999997	5844	29853	1.000000	6053	29733	1.000000	9782687	-0.006888
88300099	282008779	14391222	9999.999998	5698	29966	1.000000	6070	29912	1.000000	9777922	-0.002764
88294412	281993552	14394092	9999.999999	5775	29931	1.000000	6076	29728	1.000000	9773086	-0.000889
88284275	282012138	14394467	9999.999999	5839	29897	1.000000	6015	29983	1.000000	9768251	-0.000864
88289143	281996166	14394760	10000.000000	5769	30059	1.000000	6064	29927	1.000000	9763320	-0.003210
88291532	282017216	14390558	10000.000000	5790	29645	1.000000	5963	29861	1.000000	9758417	-0.002988
88293853	281984822	14386786	10000.000000	5847	29798	1.000000	6012	29722	1.000000	9753483	-0.002393
88296990	281963834	14386371	10000.000000	5860	29657	1.000000	6055	29749	1.000000	9748526	-0.001880
88291477	282013789	14393361	10000.000000	5858	29725	1.000000	6126	29636	1.000000	9743720	-0.001476
88298010	281995841	14385841	10000.000000	5831	30099	1.000000	6153	29328	1.000000	9738773	-0.001592
88295757	281993089	14397667	10000.000000	5951	29587	1.000000	6054	30009	1.000000	9733948	-0.004540
88301433	281994902	14391161	10000.000000	5833	30101	1.000000	6049	29927	1.000000	9729043	-0.004307
88291986	282008539	14379154	10000.000000	5889	29921	1.000000	6158	29543	1.000000	9724260	-0.004019
88290824	281999579	14386825	10000.000000	5908	29656	1.000000	6017	29745	1.000000	9719346	-0.003631
88298454	281996108	14387854	10000.000000	5836	29767	1.000000	6081	29736	1.000000	9714526	-0.004618
88288430	282018023	14380836	10000.000000	5870	30111	1.000000	6063	29736	1.000000	9709711	-0.004337
88286622	282008220	14387245	10000.000000	5787	29706	1.000000	6048	29752	1.000000	9704782	-0.003766
88287379	282015924	14388300	10000.000000	5844	29808	1.000000	6053	29839	1.000000	9699876	-0.003623
88294875	282002304	14387603	10000.000000	5742	29873	1.000000	6088	29949	1.000000	9694995	-0.002743
88279672	282032054	14391835	10000.000000	5860	29797	1.000000	6099	29729	1.000000	9690105	-0.003509
88299516	282018921	14387743	10000.000000	5823	29803	1.000000	6081	29959	1.000000	9685374	-0.004465
88288011	282013249	14379422	10000.000000	5927	29668	1.000000	6003	29697	1.000000	9680538	-0.003821
88288803	281994261	14395099	10000.000000	5730	29980	1.000000	6203	29383	1.000000	9675704	-0.003000
88302326	281980570	14388294	10000.000000	5869	29721	1.000000	6113	29731	1.000000	9670840	-0.003147
88289217	281978722	14386381	10000.000000	5785	29853	1.000000	6031	29839	1.000000	9666014	-0.003600
88305416	281977755	14383670	10000.000000	5901	29800	1.000000	6250	29639	1.000000	9661296	-0.003466
88288967	282006650	14386363	10000.000000	5904	29773	1.000000	6110	29886	1.000000	9656507	-0.003154
88287064	281991098	14393072	10000.000000	5827	30054	1.000000	5936	30113	1.000000	9651621	-0.003222
88289042	281998894	14388811	10000.000000	5850	29771	1.000000	6034	29729	1.000000	9646799	-0.002125
88287418	282011030	14382928	10000.000000	5841	29950	1.000000	5905	30043	1.000000	9641932	-0.002197
88296859	281995470	14391945	10000.000000	5835	29939	1.000000	6000	29811	1.000000	9637101	-0.002263
88280293	282000246	14390724	10000.000000	5814	29857	1.000000	6184	29774	1.000000	9632180	-0.002991
88290046	282001782	14390008	10000.000000	5846	29847	1.000000	6192	29476	1.000000	9627243	-0.002450
88303396	281983088	14383828	10000.000000	5829	29712	1.000000	6101	29475	1.000000	9622457	-0.002864
88301755	281979075	14390606	10000.000000	5880	29622	1.000000	6111	29894	1.000000	9617635	-0.003071
88299436	281966576	14384835	10000.000000	5774	30026	1.000000	6134	29406	1.000000	9612700	-0.001922
88290490	281985553	14383759	10000.000000	5845	29612	1.000000	5917	30037	1.000000	9607852	-0.002018
88283918	282005317	14392448	10000.000000	5814	29784	1.000000	6026	29840	1.000000	9603107	-0.002194
88292965	282011747	14390233	10000.000000	5911	29520	1.000000	6105	29662	1.000000	9598238	-0.002173
88300547	282015921	14381122	10000.000000	5802	29950	1.000000	6020	29719	1.000000	9593552	-0.001743
88308362	281987008	14382472	10000.000000	5796	29742	1.000000	6155	29627	1.000000	9588780	-0.001738
88293478	281985748	14389624	10000.000000	5797	29800	1.000000	6151	29557	1.000000	9584102	-0.000844
88298038	281981156	14391916	10000.000000	5890	29863	1.000000	6050	29917	1.000000	9579216	-0.000934
88285112	281998788	14389096	10000.000000	5714	30057	1.000000	6065	29961	1.000000	9574482	-0.001089
88300093	282004073	14383026	10000.000000	5880	29800	1.000000	6038	29649	1.000000	9569617	-0.001440
88285923	281971004	14392887	10000.000000	5797	30167	1.000000	6094	29590	1.000000	9564904	-0.001240
88295871	281981925	14390684	10000.000000	5862	29876	1.000000	6060	29853	1.000000	9560066	-0.001284
88293532	281993962	14383736	10000.000000	5965	29673	1.000000	6078	29880	1.000000	9555252	-0.001333
88304619	281986549	14385404	10000.000000	5672	30136	1.000000	6043	29719	1.000000	9550597	-0.001430
88283444	282007023	14386197	10000.000000	5934	29730	1.000000	6014	29558	1.000000	9545883	-0.001518
88283959	281992099	14386952	10000.000000	5850	29950	1.000000	6106	29821	1.000000	9541133	-0.001759
88303823	281997977	14389364	10000.000000	5868	29867	1.000000	6044	29636	1.000000	9536432	-0.001646
88308173	281969093	14384536	10000.000000	5781	29995	1.000000	6074	29922	1.000000	9531722	-0.001726
88294121	281999007	14386897	10000.000000	5805	30236	1.000000	6089	29715	1.000000	9526965	-0.001763
88294996	281984803	14393183	10000.000000	5954	29949	1.000000	6000	29762	1.000000	9522073	-0.001829
88305586	281995125	14389258	10000.000000	5734	29837	1.000000	6248	29332	1.000000	9517328	-0.002414
npatches	nstrain	runtime	dt	init_x	init_y	init_y_blood	init_z	init_S	beta0	beta1	beta2	beta3	mean_beta	B	d	delta	delta_blood	b[0]	mut	m	CTL	c	g	epsilon	k	het	lambda	rho	omega	x_max	patch.dyna	DELTA	A	VA
10000	1	100.000000	0.001000	21900	9499	5000000	0.001000	10000000	8.136158	7.035678	10.467567	5.606601	8	800000000	0.010000	1.000000	1.000000	80000	0.000050	0.004800	0	0.500000	0.000000	2.500000	2.000000	0.500000	0.000000	0.000000	0.000000	31872	0	10.000000	7.000000	1.000000
sus	inf	inf_blood	z	x[0]	y[0][0]	z[0]	x[1]	y[1][0]	z[1]	S[0]	synchrony
219000000	94990000	5000000	10.000000	21900	9499	0.001000	21900	9499	0.001000	10000000	0.000000
79495364	329875226	16827386	3941.516320	7297	33534	0.394152	8195	33067	0.394152	9995033	0.000000
87703608	275386102	14115186	6325.803353	8272	27809	0.632580	9202	27060	0.632580	9990143	0.000000
102715386	219461207	11239233	7771.765723	9675	22157	0.777177	10733	21798	0.777177	9985082	0.000000
113473798	189992456	9719564	8648.676577	10535	19507	0.864868	11829	18925	0.864868	9980100	0.000000
119914472	175052418	8940315	9180.483393	11477	17574	0.918048	12582	17020	0.918048	9975162	0.000000
123703907	166984731	8525049	9503.000201	11622	17034	0.950300	12864	16452	0.950300	9970198	0.000000
125938544	162426784	8293271	9698.592075	11862	16518	0.969859	13158	15824	0.969859	9965243	0.000000
127287268	159758171	8151732	9817.209710	12034	16095	0.981721	13325	15805	0.981721	9960112	0.000000
128074879	158201997	8078561	9889.145947	12142	16129	0.988915	13412	15572	0.988915	9955213	0.000000
128596148	157215307	8026835	9932.772025	12095	16163	0.993277	13354	15471	0.993277	9950330	0.000000
128887083	156674203	7996616	9959.229270	12084	16140	0.995923	13770	15141	0.995923	9945278	0.000000
129055397	156325282	7980382	9975.274394	12205	15890	0.997527	13600	15260	0.997527	9940260	0.000000
129172667	156108968	7968867	9985.005037	11983	15960	0.998501	13681	15193	0.998501	9935373	0.000000
129234059	155989222	7955410	9990.906233	11946	16147	0.999091	13520	15372	0.999091	9930211	0.000000
129286831	155928047	7956643	9994.485041	12079	16059	0.999449	13610	15421	0.999449	9925210	0.000000
129303052	155877689	7951838	9996.655426	11904	16381	0.999666	13671	14997	0.999666	9920053	0.000000
129311144	155851484	7949573	9997.971667	12080	16101	0.999797	13647	15273	0.999797	9915073	0.000000
129317006	155839739	7951403	9998.769908	12170	15842	0.999877	13772	15130	0.999877	9910158	0.000000
129340707	155788605	7952542	9999.254005	12085	16147	0.999925	13605	15290	0.999925	9905230	0.000000
129337657	155804260	7947376	9999.547588	12051	16154	0.999955	13757	15375	0.999955	9900252	0.000000
129339038	155810346	7946592	9999.725632	12107	16074	0.999973	13681	15369	0.999973	9895286	0.000000
129346386	155793757	7947228	9999.833608	12006	16071	0.999983	13524	15032	0.999983	9890444	0.000000
129337076	155806290	7944934	9999.899091	12176	15931	0.999990	13495	15267	0.999990	9885442	0.000000
129329121	155805910	7945740	9999.938803	12070	15718	0.999994	13664	15256	0.999994	9880477	0.000000
129332683	155815995	7950454	9999.962887	12338	15927	0.999996	13610	15225	0.999996	9875419	0.000000
129331054	155800128	7949277	9999.977493	12239	15845	0.999998	13437	15326	0.999998	9870402	0.000000
129318288	155841859	7947006	9999.986350	12316	15715	0.999999	13383	15332	0.999999	9865493	0.000000
129349402	155797873	7947307	9999.991722	12114	15924	0.999999	13863	15001	0.999999	9860623	0.000000
129329433	155825703	7950813	9999.994980	12273	16009	0.999999	13540	15163	0.999999	9855716	0.000000
129337533	155822512	7952719	9999.996955	12192	15740	1.000000	13533	15184	1.000000	9850626	0.000000
129327167	155812191	7952816	9999.998154	12221	16098	1.000000	13554	15165	1.000000	9845775	0.000000
129343786	155787992	7950497	9999.998880	12045	16174	1.000000	13738	15378	1.000000	9840836	0.000000
129360561	155783163	7951198	9999.999321	12178	15932	1.000000	13463	15392	1.000000	9835933	0.000000
129329671	155812455	7946000	9999.999588	12145	16019	1.000000	13658	15401	1.000000	9831063	0.000000
129338070	155804024	7949476	9999.999750	12249	15985	1.000000	13527	15381	1.000000	9826122	0.000000
129317797	155825666	7950383	9999.999849	12146	16255	1.000000	13560	15088	1.000000	9821265	0.000000
129364123	155778611	7947685	9999.999908	12173	15766	1.000000	13749	15144	1.000000	9816406	0.000000
129345707	155779281	7949084	9999.999944	12072	16136	1.000000	13539	15468	1.000000	9811424	0.000000
129326843	155799737	7951236	9999.999966	12207	15881	1.000000	13429	15490	1.000000	9806491	0.000000
129341551	155807854	7952754	9999.999980	12290	15753	1.000000	13542	15193	1.000000	9801545	-1.#IND00
129353582	155795994	7944107	9999.999988	11953	16072	1.000000	13642	15258	1.000000	9796658	0.028800
129331305	155796304	7954251	9999.999992	12192	15974	1.000000	13680	15357	1.000000	9791805	0.001743
129344635	155794686	7946868	9999.999995	12187	16006	1.000000	13664	15298	1.000000	9786885	-0.002056
129337232	155805338	7952674	9999.999997	12073	16015	1.000000	13443	15265	1.000000	9781910	0.010964
129337483	155816374	7948994	9999.999998	12303	15712	1.000000	13561	15169	1.000000	9776922	0.007875
129345009	155799625	7950251	9999.999999	12082	15897	1.000000	13689	15366	1.000000	9772105	0.007440
129352681	155787168	7945281	9999.999999	12220	15940	1.000000	13660	15157	1.000000	9767172	0.006432
129342720	155789423	7949477	10000.000000	12274	15787	1.000000	13686	15098	1.000000	9762338	0.006150
129341389	155801143	7946028	10000.000000	12147	16119	1.000000	13727	15310	1.000000	9757564	0.004615
129319300	155827214	7952687	10000.000000	11883	15935	1.000000	13572	15371	1.000000	9752620	0.002906
129345202	155807180	7950698	10000.000000	12112	16067	1.000000	13565	15177	1.000000	9747693	0.003491
129347670	155801077	7949005	10000.000000	12023	16150	1.000000	13537	15305	1.000000	9742792	0.003044
129336420	155801515	7946016	10000.000000	12222	15897	1.000000	13468	15296	1.000000	9737936	0.001890
129337877	155803404	7950317	10000.000000	12232	15921	1.000000	13670	15304	1.000000	9733033	0.002211
129338669	155804957	7950252	10000.000000	12153	15904	1.000000	13741	15377	1.000000	9728091	0.002468
129336230	155830161	7945884	10000.000000	12116	15981	1.000000	13640	14973	1.000000	9723229	0.002388
129344244	155799659	7954519	10000.000000	12243	15886	1.000000	13489	15208	1.000000	9718331	0.003026
129340797	155809349	7948781	10000.000000	12302	16020	1.000000	13699	15115	1.000000	9713448	0.002141
129354969	155792791	7950120	10000.000000	12176	16066	1.000000	13539	15519	1.000000	9708587	0.006028
129333547	155787958	7953810	10000.000000	12166	15672	1.000000	13677	15256	1.000000	9703733	0.005004
129344763	155784487	7949830	10000.000000	11981	16068	1.000000	13525	15552	1.000000	9698823	0.006386
129316870	155822019	7945403	10000.000000	12181	15900	1.000000	13542	15442	1.000000	9693924	0.006002
129349866	155786243	7948287	10000.000000	12101	15971	1.000000	13604	15162	1.000000	9689103	0.006042
129339308	155796562	7954271	10000.000000	12286	15914	1.000000	13523	15435	1.000000	9684351	0.006471
129339684	155794288	7953444	10000.000000	12112	15908	1.000000	13369	15199	1.000000	9679441	0.006738
129347231	155807300	7949894	10000.000000	12325	15769	1.000000	13618	15227	1.000000	9674614	0.007426
129332076	155806269	7949190	10000.000000	12057	16119	1.000000	13695	15167	1.000000	9669790	0.006839
129333895	155816750	7948855	10000.000000	12172	15795	1.000000	13689	15157	1.000000	9664930	0.005674
129331989	155816841	7948492	10000.000000	12163	16073	1.000000	13590	15166	1.000000	9660073	0.005583
129348244	155798557	7947413	10000.000000	12217	15817	1.000000	13546	15233	1.000000	9655237	0.005220
129343071	155807438	7952683	10000.000000	12234	15667	1.000000	13446	15546	1.000000	9650412	0.005956
129319353	155813537	7948065	10000.000000	12037	16042	1.000000	13473	15487	1.000000	9645636	0.005478
129346486	155799861	7946608	10000.000000	12023	15790	1.000000	13445	15279	1.000000	9640898	0.005885
129333028	155797120	7945295	10000.000000	12251	15909	1.000000	13616	15275	1.000000	9636069	0.005868
129357396	155787918	7951899	10000.000000	12164	15943	1.000000	13531	15204	1.000000	9631259	0.005708
129348177	155789303	7952397	10000.000000	12133	15874	1.000000	13743	15253	1.000000	9626398	0.006208
129333225	155818912	7952526	10000.000000	12269	15653	1.000000	13676	15206	1.000000	9621449	0.006855
129333200	155815172	7949725	10000.000000	12115	16023	1.000000	13893	15070	1.000000	9616619	0.006142
129332312	155807161	7944300	10000.000000	12095	16321	1.000000	13499	15223	1.000000	9611897	0.005944
129353075	155778710	7946322	10000.000000	12220	16127	1.000000	13824	14896	1.000000	9607166	0.005759
129341318	155798967	7946851	10000.000000	12234	15873	1.000000	13426	15210	1.000000	9602361	0.006507
129340695	155812120	7956431	10000.000000	12231	15899	1.000000	13746	15279	1.000000	9597571	0.006372
129339815	155817175	7954754	10000.000000	12205	16059	1.000000	13665	15177	1.000000	9592795	0.006204
129322238	155842323	7950159	10000.000000	12189	15841	1.000000	13520	15413	1.000000	9588076	0.005924
129338761	155811940	7949940	10000.000000	12269	15784	1.000000	13557	15310	1.000000	9583386	0.005941
129351054	155784973	7953439	10000.000000	12141	16049	1.000000	13518	15293	1.000000	9578602	0.006962
129345748	155801776	7950822	10000.000000	12273	15900	1.000000	13641	15282	1.000000	9573970	0.006717
129345286	155795619	7943752	10000.000000	12067	16099	1.000000	13761	14990	1.000000	9569160	0.006603
129342905	155814554	7949484	10000.000000	12265	15841	1.000000	13642	15291	1.000000	9564394	0.008635
129337438	155803329	7949116	10000.000000	12169	15976	1.000000	13798	15111	1.000000	9559599	0.008446
129334242	155797926	7946452	10000.000000	12148	15988	1.000000	13705	15366	1.000000	9554800	0.007909
129339952	155803333	7945292	10000.000000	12014	15828	1.000000	13663	15310	1.000000	9550021	0.007963
129350339	155801266	7945517	10000.000000	12244	15995	1.000000	13794	14978	1.000000	9545099	0.008015
129339725	155807182	7951433	10000.000000	12165	15874	1.000000	13597	15353	1.000000	9540372	0.008081
129340130	155784905	7951738	10000.000000	12237	15999	1.000000	13676	15233	1.000000	9535534	0.007950
129348739	155797360	7950141	10000.000000	12185	15841	1.000000	13399	15420	1.000000	9530729	0.008140
129328973	155804629	7945989	10000.000000	12288	15891	1.000000	13640	15258	1.000000	9525930	0.007912
129324624	155810387	7949750	10000.000000	12183	15836	1.000000	13584	15425	1.000000	9521211	0.008021
129338405	155810839	7950235	10000.000000	12037	16062	1.000000	13598	15309	1.000000	9516429	0.007712
npatches	nstrain	runtime	dt	init_x	init_y	init_y_blood	init_z	init_S	beta0	beta1	beta2	beta3	mean_beta	B	d	delta	delta_blood	b[0]	mut	m	CTL	c	g	epsilon	k	het	lambda	rho	omega	x_max	patch.dyna	DELTA	A	VA
10000	1	100.000000	0.001000	21900	9499	5000000	0.001000	10000000	7.766196	8.702710	7.013691	4.220867	8	800000000	0.010000	1.000000	1.000000	80000	0.000050	0.004800	0	0.500000	0.000000	2.500000	3.000000	0.500000	0.000000	0.000000	0.000000	31872	0	10.000000	7.000000	1.000000
sus	inf	inf_blood	z	x[0]	y[0][0]	z[0]	x[1]	y[1][0]	z[1]	S[0]	synchrony
219000000	94990000	5000000	10.000000	21900	9499	0.001000	21900	9499	0.001000	10000000	0.000000
86527630	286758792	14686727	3941.516320	8309	28707	0.394152	7567	29413	0.394152	9995020	0.000000
107316574	198742048	10218255	6325.803353	10429	20007	0.632580	9487	20619	0.632580	9990061	0.000000
131559163	143959720	7380801	7771.765723	12951	14397	0.777177	11980	14880	0.777177	9985160	0.000000
146903524	119785749	6132546	8648.676577	14448	12120	0.864868	13173	12644	0.864868	9980146	0.000000
155732520	108084044	5522622	9180.483393	15331	10974	0.918048	14123	11649	0.918048	9975067	0.000000
160856671	101807128	5201499	9503.000201	15970	10358	0.950300	14623	10722	0.950300	9970124	0.000000
163983759	98181952	5011938	9698.592075	16307	9742	0.969859	14915	10439	0.969859	9965270	0.000000
165828262	96077145	4901002	9817.209710	16413	9684	0.981721	15071	10263	0.981721	9960164	0.000000
166941665	94861477	4843901	9889.145947	16612	9512	0.988915	15137	10253	0.988915	9955220	0.000000
167638536	94092076	4801023	9932.772025	16439	9442	0.993277	15399	10049	0.993277	9950231	0.000000
168037020	93686031	4778554	9959.229270	16643	9327	0.995923	15119	10008	0.995923	9945210	0.000000
168256369	93424468	4765328	9975.274394	16568	9494	0.997527	15367	9750	0.997527	9940173	0.000000
168422944	93230429	4754950	9985.005037	16604	9265	0.998501	15340	9995	0.998501	9935276	0.000000
168534572	93118503	4750497	9990.906233	16647	9346	0.999091	15230	9843	0.999091	9930404	0.000000
168567527	93062490	4749034	9994.485041	16660	9530	0.999449	15423	9786	0.999449	9925444	0.000000
168607451	93021246	4746260	9996.655426	16991	9347	0.999666	15318	9831	0.999666	9920362	0.000000
168621937	93031714	4746779	9997.971667	16658	9304	0.999797	15351	9894	0.999797	9915410	0.000000
168625159	93016206	4743148	9998.769908	16524	9526	0.999877	15289	9939	0.999877	9910578	0.000000
168649540	92974068	4744880	9999.254005	16558	9447	0.999925	15513	9784	0.999925	9905548	0.000000
168638220	92980680	4740341	9999.547588	16480	9599	0.999955	15218	9931	0.999955	9900538	0.000000
168643833	93000691	4745096	9999.725632	16754	9271	0.999973	15296	9873	0.999973	9895560	0.000000
168628957	93019560	4746205	9999.833608	16747	9365	0.999983	15325	9825	0.999983	9890749	0.000000
168655675	92977235	4744592	9999.899091	16783	9203	0.999990	15394	9896	0.999990	9885779	0.000000
168644482	93002111	4746802	9999.938803	16907	9258	0.999994	15324	10018	0.999994	9880848	0.000000
168662616	92967559	4745654	9999.962887	16868	9164	0.999996	15299	9904	0.999996	9875935	0.000000
168677685	92964606	4746361	9999.977493	16650	9433	0.999998	15381	9745	0.999998	9870990	0.000000
168657219	92980060	4742528	9999.986350	16726	9157	0.999999	15388	9785	0.999999	9866128	0.000000
168657115	92971383	4741881	9999.991722	16797	9402	0.999999	15340	9998	0.999999	9861134	0.000000
168653714	92953251	4745821	9999.994980	16700	9322	0.999999	15385	9839	0.999999	9856255	0.000000
168671501	92967563	4739726	9999.996955	16620	9469	1.000000	15254	10007	1.000000	9851298	0.000000
168642119	92996350	4744091	9999.998154	16510	9699	1.000000	15449	9783	1.000000	9846370	0.000000
168630222	92992077	4745018	9999.998880	16670	9224	1.000000	15580	9690	1.000000	9841534	0.000000
168650250	92974377	4744875	9999.999321	16657	9394	1.000000	15243	9824	1.000000	9836599	0.000000
168657664	92974468	4744437	9999.999588	16875	9166	1.000000	15558	9855	1.000000	9831673	0.000000
168681323	92974045	4743893	9999.999750	16828	9261	1.000000	15460	9835	1.000000	9826743	0.000000
168646123	92974781	4741457	9999.999849	16857	9272	1.000000	15722	9617	1.000000	9821920	0.000000
168669706	92986225	4744644	9999.999908	16743	9182	1.000000	15335	9758	1.000000	9817085	0.000000
168663744	92976293	4746345	9999.999944	16874	9301	1.000000	15320	9796	1.000000	9812186	0.000000
168651597	92996186	4744331	9999.999966	16776	9245	1.000000	15438	9867	1.000000	9807299	0.000000
168625430	93010149	4745119	9999.999980	16615	9466	1.000000	15258	9844	1.000000	9802371	-1.#IND00
168655218	92978197	4746093	9999.999988	16663	9564	1.000000	15463	9953	1.000000	9797416	-0.014400
168661048	92991272	4738655	9999.999992	16757	9399	1.000000	15364	9911	1.000000	9792426	0.001943
168661726	92971671	4742646	9999.999995	16805	9225	1.000000	15477	9678	1.000000	9787580	0.001279
168631630	92992836	4744646	9999.999997	16790	9392	1.000000	15293	9889	1.000000	9782601	0.004166
168640819	92995576	4743850	9999.999998	16614	9408	1.000000	15291	9867	1.000000	9777665	-0.003694
168664677	92966366	4746046	9999.999999	16605	9573	1.000000	15311	9592	1.000000	9772680	-0.007609
168649145	92971244	4740228	9999.999999	16650	9481	1.000000	15341	9797	1.000000	9767819	-0.003230
168667742	92978605	4743030	10000.000000	16906	9408	1.000000	15481	9785	1.000000	9762993	-0.003210
168636895	92993425	4744721	10000.000000	16811	9053	1.000000	15537	9910	1.000000	9758012	-0.004022
168659837	92965441	4744037	10000.000000	16668	9373	1.000000	15322	9968	1.000000	9753176	-0.003153
168653392	92980139	4746127	10000.000000	16548	9570	1.000000	15318	9971	1.000000	9748276	-0.004021
168658953	92987420	4743466	10000.000000	16795	9299	1.000000	15330	10107	1.000000	9743436	-0.003956
168661280	92988660	4741851	10000.000000	16617	9399	1.000000	15184	10235	1.000000	9738626	-0.003991
168651067	93003976	4743278	10000.000000	16631	9525	1.000000	15396	9839	1.000000	9733744	-0.003383
168652599	92976233	4745851	10000.000000	16744	9471	1.000000	15223	10353	1.000000	9728930	-0.003938
168651052	92961925	4739983	10000.000000	16593	9401	1.000000	15333	10050	1.000000	9724063	-0.003615
168637625	92988025	4743343	10000.000000	16621	9508	1.000000	15303	9875	1.000000	9719123	-0.003078
168646530	92978461	4741467	10000.000000	16718	9330	1.000000	15109	10061	1.000000	9714284	-0.002676
168607528	92996756	4750412	10000.000000	16758	9198	1.000000	15541	9696	1.000000	9709340	-0.002477
168663404	92968137	4741417	10000.000000	16756	9256	1.000000	15364	9915	1.000000	9704561	-0.002365
168629281	93004123	4745089	10000.000000	16887	9215	1.000000	15320	9978	1.000000	9699731	0.000785
168669737	92962498	4740220	10000.000000	16710	9148	1.000000	15362	9826	1.000000	9694838	0.000555
168645105	93005857	4740776	10000.000000	16679	9332	1.000000	15402	9877	1.000000	9690006	0.000043
168642495	92996971	4746825	10000.000000	16737	9565	1.000000	15432	9887	1.000000	9685199	0.000332
168614356	93020830	4748601	10000.000000	16741	9373	1.000000	15280	10006	1.000000	9680412	0.000782
168673234	92960177	4743221	10000.000000	16550	9451	1.000000	15391	9673	1.000000	9675654	0.001085
168666292	92970638	4746471	10000.000000	17027	9226	1.000000	15464	9609	1.000000	9670815	0.000442
168626353	93014798	4741575	10000.000000	16665	9376	1.000000	15439	9651	1.000000	9665968	-0.000726
168640274	92985815	4742831	10000.000000	16765	9251	1.000000	15402	9714	1.000000	9661129	-0.000512
168648678	93022042	4741794	10000.000000	17013	9105	1.000000	15487	9832	1.000000	9656313	-0.000236
168619945	92991396	4749521	10000.000000	16831	9351	1.000000	15461	10045	1.000000	9651395	-0.000255
168664770	92999626	4741498	10000.000000	16457	9339	1.000000	15464	9769	1.000000	9646672	-0.000271
168655459	92965793	4741670	10000.000000	16728	9435	1.000000	15255	9991	1.000000	9641817	-0.000301
168654307	92973092	4739166	10000.000000	16713	9319	1.000000	15392	9907	1.000000	9637053	-0.000123
168669851	92978620	4739315	10000.000000	16397	9627	1.000000	15355	9847	1.000000	9632227	0.000379
168662189	92985323	4740429	10000.000000	16809	9210	1.000000	14960	9978	1.000000	9627434	0.000685
168644294	92992163	4744953	10000.000000	16933	9099	1.000000	15229	10039	1.000000	9622618	0.001254
168667490	92978995	4742479	10000.000000	16663	9331	1.000000	15140	9943	1.000000	9617850	0.001747
168647587	93003759	4743261	10000.000000	16840	9283	1.000000	15211	10013	1.000000	9613037	0.001447
168655069	93016598	4742928	10000.000000	16644	9452	1.000000	15323	9902	1.000000	9608118	0.001307
168623305	93016510	4746182	10000.000000	16686	9281	1.000000	15323	10143	1.000000	9603338	0.001666
168633648	92983501	4746936	10000.000000	16626	9260	1.000000	15301	9954	1.000000	9598518	0.001315
168678952	92957175	4742075	10000.000000	16875	9049	1.000000	15310	10073	1.000000	9593767	0.001950
168649564	92999621	4745794	10000.000000	16517	9495	1.000000	15487	9903	1.000000	9589035	0.001824
168654735	92977720	4743356	10000.000000	16575	9545	1.000000	15521	9795	1.000000	9584158	0.002178
168621863	93010656	4746058	10000.000000	16880	9279	1.000000	15377	9697	1.000000	9579534	0.002251
168660018	92972935	4746930	10000.000000	16629	9549	1.000000	15203	9963	1.000000	9574760	0.001633
168643646	92990775	4743651	10000.000000	16796	9204	1.000000	15112	9953	1.000000	9570050	0.001579
168658579	92978663	4744533	10000.000000	16763	9339	1.000000	15401	9933	1.000000	9565217	0.002018
168631124	93005913	4744168	10000.000000	16358	9760	1.000000	15414	9698	1.000000	9560452	0.001990
168658815	92985108	4743313	10000.000000	16686	9357	1.000000	15445	9741	1.000000	9555674	0.002137
168657647	92979001	4746236	10000.000000	16488	9613	1.000000	15553	9802	1.000000	9550927	0.002572
168666214	92963520	4742929	10000.000000	16544	9115	1.000000	15220	9935	1.000000	9546144	0.002547
168623411	93015721	4745256	10000.000000	16682	9362	1.000000	15444	9798	1.000000	9541317	0.002717
168675364	92950862	4740708	10000.000000	16687	9617	1.000000	15522	9943	1.000000	9536519	0.001899
168684764	92980107	4744092	10000.000000	16685	9359	1.000000	15411	9935	1.000000	9531785	0.001818
168669574	92958477	4748250	10000.000000	16520	9498	1.000000	15250	10054	1.000000	9527099	0.001930
168640668	92985224	4743491	10000.000000	16512	9422	1.000000	15530	9781	1.000000	9522249	0.001878
168665598	92980099	4743366	10000.000000	16817	9174	1.000000	15385	9785	1.000000	9517467	0.001805
npatches	nstrain	runtime	dt	init_x	init_y	init_y_blood	init_z	init_S	beta0	beta1	beta2	beta3	mean_beta	B	d	delta	delta_blood	b[0]	mut	m	CTL	c	g	epsilon	k	het	lambda	rho	omega	x_max	patch.dyna	DELTA	A	VA
10000	1	100.000000	0.001000	21900	9499	5000000	0.001000	10000000	8.392990	7.011130	8.143047	11.037660	8	800000000	0.010000	1.000000	1.000000	80000	0.000050	0.004800	0	0.500000	0.000000	2.500000	4.000000	0.500000	0.000000	0.000000	0.000000	31872	0	10.000000	7.000000	1.000000
sus	inf	inf_blood	z	x[0]	y[0][0]	z[0]	x[1]	y[1][0]	z[1]	S[0]	synchrony
219000000	94990000	5000000	10.000000	21900	9499	0.001000	21900	9499	0.001000	10000000	0.000000
93864983	249362603	12821843	3941.516320	8461	25464	0.394152	9807	24716	0.394152	9995018	0.000000
127466763	145430084	7504860	6325.803353	11925	15026	0.632580	13457	14095	0.632580	9990120	0.000000
159875551	97058473	4984442	7771.765723	15184	9981	0.777177	17006	9300	0.777177	9985208	0.000000
178935138	77672811	3975520	8648.676577	16898	8150	0.864868	19236	7384	0.864868	9980260	0.000000
189728802	68308335	3493718	9180.483393	17915	7122	0.918048	20152	6379	0.918048	9975341	0.000000
196077585	63266186	3229723	9503.000201	18291	6645	0.950300	20680	6069	0.950300	9970413	0.000000
199881654	60375655	3079839	9698.592075	19008	6417	0.969859	21094	5751	0.969859	9965441	0.000000
202180032	58681416	2992841	9817.209710	19252	6116	0.981721	21514	5451	0.981721	9960365	0.000000
203523012	57719041	2945191	9889.145947	19397	6084	0.988915	21747	5280	0.988915	9955307	0.000000
204371233	57100375	2913940	9932.772025	19517	6146	0.993277	21552	5294	0.993277	9950341	0.000000
204903849	56723635	2895440	9959.229270	19623	5943	0.995923	22083	4981	0.995923	9945271	0.000000
205210900	56504347	2885500	9975.274394	19679	5984	0.997527	22043	5043	0.997527	9940312	0.000000
205396468	56385295	2878108	9985.005037	19878	5805	0.998501	22044	5126	0.998501	9935322	0.000000
205507229	56280781	2872028	9990.906233	19415	6017	0.999091	21810	5255	0.999091	9930288	0.000000
205622539	56217892	2867171	9994.485041	19542	6037	0.999449	21987	5155	0.999449	9925468	0.000000
205608864	56219761	2867038	9996.655426	19549	5819	0.999666	21986	5185	0.999666	9920622	0.000000
205607062	56212689	2864246	9997.971667	19502	6143	0.999797	21787	5183	0.999797	9915668	0.000000
205671013	56185343	2866931	9998.769908	19380	5856	0.999877	22399	4835	0.999877	9910716	0.000000
205646404	56203007	2866310	9999.254005	19522	5814	0.999925	21727	5218	0.999925	9905941	0.000000
205641573	56201283	2866460	9999.547588	19841	5873	0.999955	21970	5230	0.999955	9900920	0.000000
205674213	56173657	2867179	9999.725632	19662	5808	0.999973	21893	5232	0.999973	9895872	0.000000
205667834	56189436	2865448	9999.833608	19687	5848	0.999983	21847	5177	0.999983	9890951	0.000000
205675775	56170544	2869600	9999.899091	19648	5976	0.999990	22194	4977	0.999990	9885918	0.000000
205663052	56178750	2865787	9999.938803	19769	5966	0.999994	21880	5268	0.999994	9880982	0.000000
205678674	56181404	2865985	9999.962887	19831	5997	0.999996	22125	4966	0.999996	9876106	0.000000
205668879	56161562	2863579	9999.977493	19731	5853	0.999998	22172	5163	0.999998	9871253	0.000000
205692910	56155639	2862575	9999.986350	19553	5846	0.999999	21745	5242	0.999999	9866311	0.000000
205676638	56177200	2866567	9999.991722	19663	5931	0.999999	22123	5151	0.999999	9861383	0.000000
205670118	56177840	2867662	9999.994980	19581	5919	0.999999	22041	5135	0.999999	9856546	0.000000
205682183	56181464	2868317	9999.996955	19633	5913	1.000000	22101	5082	1.000000	9851653	0.000000
205692111	56163169	2862620	9999.998154	19423	5968	1.000000	21849	5305	1.000000	9846688	0.000000
205688002	56161352	2867657	9999.998880	19575	6054	1.000000	21848	5128	1.000000	9841781	0.000000
205670836	56189105	2863127	9999.999321	19561	5903	1.000000	21873	5221	1.000000	9836894	0.000000
205664201	56193922	2864682	9999.999588	19618	6071	1.000000	22009	5129	1.000000	9831952	0.000000
205640162	56185313	2867876	9999.999750	19688	6130	1.000000	22127	5126	1.000000	9827083	0.000000
205653760	56182121	2865704	9999.999849	19801	5853	1.000000	21918	5143	1.000000	9822191	0.000000
205679505	56171704	2866260	9999.999908	19441	5989	1.000000	21704	5258	1.000000	9817234	0.000000
205670094	56174768	2865834	9999.999944	19563	5997	1.000000	21913	5328	1.000000	9812322	0.000000
205672077	56188937	2867241	9999.999966	19596	5706	1.000000	21793	5113	1.000000	9807387	0.000000
205642857	56201234	2866285	9999.999980	19560	6030	1.000000	22072	5053	1.000000	9802581	-1.#IND00
205664486	56172589	2864875	9999.999988	19441	5973	1.000000	21806	5232	1.000000	9797627	0.056000
205656615	56188453	2867689	9999.999992	19779	5990	1.000000	21913	5039	1.000000	9792727	-0.000231
205655420	56184802	2864334	9999.999995	19506	5918	1.000000	21898	5231	1.000000	9787846	-0.011073
205657330	56195271	2867628	9999.999997	19660	5921	1.000000	22359	5135	1.000000	9782949	-0.008149
205678174	56179629	2864247	9999.999998	19550	5876	1.000000	21899	5263	1.000000	9778141	0.000560
205673173	56184995	2867926	9999.999999	19558	6094	1.000000	21955	5169	1.000000	9773148	0.002236
205655708	56183925	2866100	9999.999999	19840	5768	1.000000	21894	5002	1.000000	9768249	0.011174
205680484	56181251	2865871	10000.000000	19560	5956	1.000000	21672	5350	1.000000	9763409	0.009052
205672104	56187653	2869201	10000.000000	19623	5931	1.000000	21979	5040	1.000000	9758479	0.010056
205653973	56182576	2867801	10000.000000	19522	5944	1.000000	21883	5149	1.000000	9753638	0.009970
205686284	56178956	2869137	10000.000000	19925	5788	1.000000	21754	5254	1.000000	9748837	0.007234
205640658	56183284	2867701	10000.000000	19875	5837	1.000000	22122	5061	1.000000	9744030	0.007073
205664318	56173479	2868213	10000.000000	19722	5962	1.000000	21718	5063	1.000000	9739232	0.006787
205684248	56183846	2867277	10000.000000	19619	5833	1.000000	22006	5144	1.000000	9734501	0.009694
205650110	56203787	2866856	10000.000000	19423	6120	1.000000	21932	5202	1.000000	9729594	0.009112
205683215	56161012	2861957	10000.000000	19775	5907	1.000000	22167	5133	1.000000	9724670	0.008274
205671839	56179763	2865054	10000.000000	19799	5830	1.000000	21801	5319	1.000000	9719765	0.004871
205661846	56186474	2867380	10000.000000	19797	6019	1.000000	22002	5176	1.000000	9714888	0.005119
205676315	56171008	2864134	10000.000000	19689	5881	1.000000	21969	5242	1.000000	9709930	0.005602
205672791	56185214	2865207	10000.000000	19798	5784	1.000000	22015	5124	1.000000	9705021	0.004753
205666192	56192083	2866274	10000.000000	19722	5933	1.000000	21845	5262	1.000000	9700195	0.004676
205686340	56176850	2866696	10000.000000	19768	5861	1.000000	21799	5054	1.000000	9695445	0.003955
205685839	56156891	2869112	10000.000000	19647	5978	1.000000	22019	5242	1.000000	9690595	0.003878
205687581	56177436	2865283	10000.000000	19650	5925	1.000000	22149	5034	1.000000	9685759	0.002087
205688448	56182558	2864590	10000.000000	19645	6039	1.000000	21833	5213	1.000000	9680905	0.002033
205654872	56179231	2865026	10000.000000	19602	6072	1.000000	22194	4950	1.000000	9676154	0.001898
205680547	56172489	2865722	10000.000000	19582	5850	1.000000	21933	5108	1.000000	9671350	0.000872
205691085	56167433	2867021	10000.000000	19726	5857	1.000000	21831	5328	1.000000	9666559	0.000452
205621319	56196407	2866428	10000.000000	19301	6126	1.000000	21860	5189	1.000000	9661708	0.000436
205681422	56180121	2866542	10000.000000	19637	6078	1.000000	21704	5244	1.000000	9656878	0.000148
205698458	56164050	2865377	10000.000000	19546	6040	1.000000	21974	5294	1.000000	9652140	-0.000376
205642786	56193103	2865198	10000.000000	19648	6032	1.000000	22196	4986	1.000000	9647351	-0.000243
205658302	56198823	2864380	10000.000000	19830	5816	1.000000	21717	5376	1.000000	9642584	-0.000856
205667013	56185902	2865706	10000.000000	19742	5931	1.000000	22080	5234	1.000000	9637807	-0.000396
205679361	56170583	2863307	10000.000000	19655	5836	1.000000	22009	5136	1.000000	9632893	-0.000262
205672651	56195803	2865801	10000.000000	19591	5818	1.000000	21933	5078	1.000000	9627938	0.000163
205664488	56189607	2868646	10000.000000	19649	6121	1.000000	21827	5118	1.000000	9623173	0.000520
205681105	56174519	2863709	10000.000000	19682	5918	1.000000	21981	5166	1.000000	9618387	0.000435
205659586	56191829	2867832	10000.000000	19655	6026	1.000000	21947	5206	1.000000	9613613	0.000682
205660810	56165755	2864723	10000.000000	19645	5967	1.000000	21863	5187	1.000000	9608824	0.000742
205690035	56173513	2865798	10000.000000	19607	5883	1.000000	21825	5211	1.000000	9603998	0.000868
205663193	56189460	2867196	10000.000000	19574	5801	1.000000	22048	5116	1.000000	9599132	0.001091
205702314	56160665	2864843	10000.000000	20160	5691	1.000000	22108	5140	1.000000	9594315	0.000593
205679703	56166147	2865242	10000.000000	19687	5898	1.000000	22442	4949	1.000000	9589652	0.000780
205671067	56203751	2868853	10000.000000	19629	5919	1.000000	22073	5001	1.000000	9584941	0.000711
205623810	56212164	2866647	10000.000000	19585	5888	1.000000	22106	4990	1.000000	9580198	0.000698
205683384	56164912	2866435	10000.000000	19670	6002	1.000000	22467	4939	1.000000	9575414	0.002244
205690493	56178876	2865024	10000.000000	19712	5922	1.000000	22010	5209	1.000000	9570583	0.001993
205694996	56179678	2864832	10000.000000	19517	5992	1.000000	21876	5093	1.000000	9565717	0.001751
205616163	56202094	2866962	10000.000000	19654	5914	1.000000	22038	5132	1.000000	9560867	0.001691
205619284	56191002	2866690	10000.000000	19611	6140	1.000000	22043	5016	1.000000	9556080	0.001601
205656883	56184768	2867217	10000.000000	19740	5925	1.000000	21868	5275	1.000000	9551279	0.001590
205686251	56181072	2865837	10000.000000	19685	5992	1.000000	21973	5162	1.000000	9546597	0.001315
205666785	56188125	2866471	10000.000000	19815	5836	1.000000	22211	5077	1.000000	9541789	0.001360
205698924	56166917	2865756	10000.000000	19744	5837	1.000000	21669	5263	1.000000	9537067	0.000702
205662673	56193431	2866067	10000.000000	19633	5907	1.000000	22032	5227	1.000000	9532281	0.000615
205673635	56168965	2866685	10000.000000	19529	6075	1.000000	22172	5053	1.000000	9527419	0.000502
205671770	56174844	2867001	10000.000000	19708	5831	1.000000	21903	5144	1.000000	9522616	0.000114
205697165	56155999	2863603	10000.000000	19890	5792	1.000000	21963	5167	1.000000	9517852	0.000333
npatches	nstrain	runtime	dt	init_x	init_y	init_y_blood	init_z	init_S	beta0	beta1	beta2	beta3	mean_beta	B	d	delta	delta_blood	b[0]	mut	m	CTL	c	g	epsilon	k	het	lambda	rho	omega	x_max	patch.dyna	DELTA	A	VA
10000	1	100.000000	0.001000	21900	9499	5000000	0.001000	10000000	4.186726	8.986268	4.236991	6.989829	8	800000000	0.010000	1.000000	1.000000	80000	0.000050	0.004800	0	0.500000	0.000000	2.500000	5.000000	0.500000	0.000000	0.000000	0.000000	31872	0	10.000000	7.000000	1.000000
sus	inf	inf_blood	z	x[0]	y[0][0]	z[0]	x[1]	y[1][0]	z[1]	S[0]	synchrony
219000000	94990000	5000000	10.000000	21900	9499	0.001000	21900	9499	0.001000	10000000	0.000000
101593463	216700305	11183416	3941.516320	15524	19189	0.394152	8733	22252	0.394152	9994973	0.000000
147808900	107180019	5542317	6325.803353	20537	8338	0.632580	13290	11195	0.632580	9989913	0.000000
187129924	65955838	3391921	7771.765723	24956	4414	0.777177	16917	7193	0.777177	9984881	0.000000
209149523	50195594	2573230	8648.676577	26962	3138	0.864868	19067	5614	0.864868	9979819	0.000000
221489343	42624430	2180407	9180.483393	27787	2534	0.918048	20377	4868	0.918048	9974845	0.000000
228724061	38539296	1971254	9503.000201	28731	2169	0.950300	21388	4301	0.950300	9969814	0.000000
233028430	36206709	1848016	9698.592075	28758	2086	0.969859	21356	4319	0.969859	9964918	0.000000
235675902	34820744	1777577	9817.209710	28911	1906	0.981721	22195	3959	0.981721	9959915	0.000000
237243150	34018477	1734279	9889.145947	28850	1901	0.988915	22123	3963	0.988915	9954910	0.000000
238197706	33534064	1709612	9932.772025	29309	1710	0.993277	22314	3844	0.993277	9949909	0.000000
238776130	33240191	1696156	9959.229270	29316	1806	0.995923	22445	3766	0.995923	9944936	0.000000
239130169	33069955	1686522	9975.274394	29104	1721	0.997527	22605	3721	0.997527	9939853	0.000000
239332653	32948854	1683337	9985.005037	29169	1747	0.998501	22496	3626	0.998501	9934851	0.000000
239464330	32905295	1678832	9990.906233	29320	1780	0.999091	22504	3722	0.999091	9929866	0.000000
239521479	32860323	1675385	9994.485041	29340	1722	0.999449	22524	3659	0.999449	9924927	0.000000
239606386	32823514	1673256	9996.655426	29322	1762	0.999666	22439	3777	0.999666	9919952	0.000000
239586446	32830240	1676474	9997.971667	29228	1763	0.999797	22672	3483	0.999797	9914928	0.000000
239645100	32813048	1674473	9998.769908	29050	1736	0.999877	22443	3786	0.999877	9910070	0.000000
239620461	32813294	1674882	9999.254005	29266	1652	0.999925	22538	3708	0.999925	9905266	0.000000
239617955	32819640	1675016	9999.547588	29103	1725	0.999955	22460	3639	0.999955	9900324	0.000000
239640935	32798766	1672233	9999.725632	29301	1691	0.999973	22375	3806	0.999973	9895300	0.000000
239666787	32779184	1672827	9999.833608	29506	1601	0.999983	22460	3641	0.999983	9890387	0.000000
239645546	32799237	1674912	9999.899091	29172	1733	0.999990	22353	3759	0.999990	9885471	0.000000
239699389	32775527	1674127	9999.938803	29543	1693	0.999994	22668	3626	0.999994	9880588	0.000000
239678339	32792881	1672433	9999.962887	29197	1709	0.999996	22475	3676	0.999996	9875549	0.000000
239672575	32793761	1672790	9999.977493	29316	1750	0.999998	22687	3687	0.999998	9870668	0.000000
239672972	32786835	1672395	9999.986350	29053	1835	0.999999	22503	3720	0.999999	9865815	0.000000
239659624	32789608	1672649	9999.991722	29228	1750	0.999999	22559	3690	0.999999	9860819	0.000000
239644240	32789610	1673145	9999.994980	29033	1785	0.999999	22269	3720	0.999999	9855852	0.000000
239673687	32806514	1674380	9999.996955	29187	1781	1.000000	22412	3804	1.000000	9851028	0.000000
239706279	32784751	1672971	9999.998154	29072	1672	1.000000	22717	3585	1.000000	9846117	0.000000
239672257	32802054	1672004	9999.998880	29343	1851	1.000000	22387	3735	1.000000	9841124	0.000000
239653812	32791389	1675182	9999.999321	29118	1730	1.000000	22294	3686	1.000000	9836221	0.000000
239682059	32792462	1670756	9999.999588	29267	1825	1.000000	22564	3598	1.000000	9831195	0.000000
239644723	32814390	1673585	9999.999750	29255	1691	1.000000	22540	3810	1.000000	9826178	0.000000
239654263	32800878	1674239	9999.999849	29193	1693	1.000000	22543	3690	1.000000	9821306	0.000000
239682887	32778053	1671267	9999.999908	29247	1874	1.000000	22466	3746	1.000000	9816384	0.000000
239687256	32785145	1673111	9999.999944	29098	1678	1.000000	22344	3783	1.000000	9811549	0.000000
239654843	32793545	1675269	9999.999966	29227	1693	1.000000	22324	3594	1.000000	9806584	0.000000
239676450	32777416	1671763	9999.999980	29408	1768	1.000000	22678	3620	1.000000	9801657	-1.#IND00
239672731	32787573	1672134	9999.999988	29117	1659	1.000000	22855	3663	1.000000	9796769	0.007200
239622482	32805479	1674726	9999.999992	29294	1687	1.000000	22391	3659	1.000000	9791881	0.001194
239707390	32768484	1672498	9999.999995	29410	1583	1.000000	22498	3551	1.000000	9786920	0.002825
239705283	32790332	1674452	9999.999997	29180	1753	1.000000	22537	3770	1.000000	9782025	0.005604
239682594	32795298	1676408	9999.999998	29117	1768	1.000000	22360	3794	1.000000	9777067	0.005295
239670325	32780674	1671343	9999.999999	29237	1814	1.000000	22330	3869	1.000000	9772112	0.003348
239621856	32820538	1674574	9999.999999	29329	1717	1.000000	22348	3705	1.000000	9767308	0.004074
239664313	32810033	1674480	10000.000000	29099	1763	1.000000	22552	3762	1.000000	9762314	0.003119
239678893	32782320	1671038	10000.000000	29237	1764	1.000000	22453	3522	1.000000	9757436	-0.000382
239648903	32793331	1672360	10000.000000	29232	1656	1.000000	22570	3849	1.000000	9752519	-0.000072
239677512	32799277	1672289	10000.000000	29060	1723	1.000000	22475	3747	1.000000	9747688	-0.000029
239663064	32785905	1674143	10000.000000	28974	1771	1.000000	22398	3764	1.000000	9742814	0.000260
239668690	32806613	1673192	10000.000000	29035	1831	1.000000	22329	3775	1.000000	9737948	0.001132
239663918	32803380	1675020	10000.000000	29099	1701	1.000000	22364	3778	1.000000	9733135	0.001276
239690234	32779337	1674114	10000.000000	29138	1664	1.000000	22386	3838	1.000000	9728367	0.002853
239637432	32809102	1673045	10000.000000	29314	1785	1.000000	22495	3689	1.000000	9723439	0.004699
239618671	32810399	1673816	10000.000000	29130	1782	1.000000	22110	3793	1.000000	9718628	0.003793
239656119	32794821	1673018	10000.000000	29174	1746	1.000000	22168	3860	1.000000	9713739	0.003930
239633905	32800872	1672137	10000.000000	29215	1755	1.000000	22512	3813	1.000000	9708942	0.003582
239666182	32804698	1674479	10000.000000	29121	1734	1.000000	22451	3638	1.000000	9704084	0.001203
239638782	32792955	1671041	10000.000000	29159	1790	1.000000	22443	3738	1.000000	9699239	-0.002579
239700320	32786975	1673249	10000.000000	29169	1708	1.000000	22527	3818	1.000000	9694392	-0.002846
239685931	32785439	1671559	10000.000000	29440	1718	1.000000	22453	3804	1.000000	9689644	-0.003086
239630503	32820247	1674364	10000.000000	29184	1750	1.000000	22569	3780	1.000000	9684816	-0.003095
239657595	32805460	1674508	10000.000000	29292	1648	1.000000	22390	3689	1.000000	9679972	-0.003075
239671525	32795269	1675031	10000.000000	29430	1749	1.000000	22604	3696	1.000000	9675111	-0.004346
239674518	32784042	1672031	10000.000000	29111	1669	1.000000	22705	3584	1.000000	9670251	-0.004176
239691489	32783353	1670793	10000.000000	28996	1706	1.000000	22596	3552	1.000000	9665440	-0.004195
239632883	32809975	1673038	10000.000000	29151	1678	1.000000	22614	3695	1.000000	9660551	-0.003864
239664586	32798123	1673404	10000.000000	29097	1731	1.000000	22362	3729	1.000000	9655795	-0.003634
239680144	32804262	1672447	10000.000000	29330	1668	1.000000	22592	3472	1.000000	9650999	-0.003388
239676146	32782520	1671509	10000.000000	29344	1769	1.000000	22565	3716	1.000000	9646135	-0.003103
239671321	32788441	1673693	10000.000000	29035	1658	1.000000	22413	3828	1.000000	9641328	-0.002756
239682730	32770705	1672565	10000.000000	29425	1713	1.000000	22588	3627	1.000000	9636648	-0.002564
239692479	32774165	1671364	10000.000000	29387	1689	1.000000	22662	3681	1.000000	9631873	-0.002413
239700252	32783873	1669834	10000.000000	29217	1780	1.000000	22505	3747	1.000000	9627018	-0.003028
239655473	32794939	1673141	10000.000000	29309	1683	1.000000	22516	3752	1.000000	9622221	-0.002857
239654783	32802557	1675552	10000.000000	29250	1781	1.000000	22264	3840	1.000000	9617409	-0.002379
239680900	32789128	1671854	10000.000000	29249	1593	1.000000	22624	3582	1.000000	9612522	-0.002189
239659121	32805114	1670381	10000.000000	29051	1656	1.000000	22703	3559	1.000000	9607708	-0.002431
239650471	32795195	1676136	10000.000000	29266	1716	1.000000	22654	3642	1.000000	9602840	-0.000906
239657513	32795430	1672569	10000.000000	29110	1754	1.000000	22451	3771	1.000000	9598050	0.000487
239653933	32803023	1674535	10000.000000	29379	1709	1.000000	22377	3883	1.000000	9593378	0.000027
239670512	32782161	1673297	10000.000000	29260	1701	1.000000	22471	3845	1.000000	9588624	0.000041
239673057	32798529	1671529	10000.000000	29187	1736	1.000000	22330	3796	1.000000	9583649	-0.000112
239687798	32780190	1671163	10000.000000	29237	1715	1.000000	22559	3696	1.000000	9578780	0.000021
239627203	32815666	1675570	10000.000000	29192	1672	1.000000	22283	3833	1.000000	9573900	0.000020
239659944	32804106	1674544	10000.000000	29261	1772	1.000000	22573	3612	1.000000	9569155	0.000116
239661252	32796930	1673823	10000.000000	29227	1643	1.000000	22485	3663	1.000000	9564330	0.000083
239642786	32807403	1674430	10000.000000	29544	1647	1.000000	22533	3655	1.000000	9559436	-0.000181
239629924	32817124	1674581	10000.000000	29326	1654	1.000000	22474	3742	1.000000	9554637	-0.000155
239638020	32804339	1675196	10000.000000	29251	1747	1.000000	22315	3634	1.000000	9549848	-0.000132
239664289	32797998	1673615	10000.000000	29358	1747	1.000000	22361	3792	1.000000	9545099	0.000379
239665456	32799518	1674407	10000.000000	29166	1754	1.000000	22391	3869	1.000000	9540395	0.000048
239664495	32787916	1672722	10000.000000	29310	1670	1.000000	22579	3757	1.000000	9535600	-0.000019
239645738	32786597	1671166	10000.000000	29326	1697	1.000000	22846	3506	1.000000	9530793	-0.000035
239681174	32788394	1672854	10000.000000	29196	1741	1.000000	22672	3636	1.000000	9526050	-0.000023
239685680	32789711	1674282	10000.000000	29437	1708	1.000000	22126	3783	1.000000	9521373	0.000072
239693150	32774771	1672169	10000.000000	29170	1758	1.000000	22427	3689	1.000000	9516674	0.000056
npatches	nstrain	runtime	dt	init_x	init_y	init_y_blood	init_z	init_S	beta0	beta1	beta2	beta3	mean_beta	B	d	delta	delta_blood	b[0]	mut	m	CTL	c	g	epsilon	k	het	lambda	rho	omega	x_max	patch.dyna	DELTA	A	VA
10000	1	100.000000	0.001000	21900	9499	5000000	0.001000	10000000	6.577359	8.955382	6.283748	10.675245	8	800000000	0.010000	1.000000	1.000000	80000	0.000050	0.004800	0	0.500000	0.000000	2.500000	6.000000	0.500000	0.000000	0.000000	0.000000	31872	0	10.000000	7.000000	1.000000
sus	inf	inf_blood	z	x[0]	y[0][0]	z[0]	x[1]	y[1][0]	z[1]	S[0]	synchrony
219000000	94990000	5000000	10.000000	21900	9499	0.001000	21900	9499	0.001000	10000000	0.000000
109370464	188414817	9771742	3941.516320	11975	18403	0.394152	9467	19575	0.394152	9994974	0.000000
167437814	79365128	4110850	6325.803353	18394	7162	0.632580	15128	8413	0.632580	9990134	0.000000
212186788	44654091	2299122	7771.765723	23322	3704	0.777177	19603	4937	0.777177	9985160	0.000000
236068059	31897499	1635915	8648.676577	25958	2498	0.864868	22546	3478	0.864868	9980184	0.000000
249306370	25742927	1317213	9180.483393	27075	2027	0.918048	23878	2858	0.918048	9975134	0.000000
257108632	22411513	1147760	9503.000201	27612	1708	0.950300	25000	2501	0.950300	9970210	0.000000
261685963	20530174	1047974	9698.592075	28321	1432	0.969859	25053	2278	0.969859	9965172	0.000000
264460113	19445228	992082	9817.209710	28704	1384	0.981721	25607	2162	0.981721	9960151	0.000000
266132656	18782247	959582	9889.145947	28542	1304	0.988915	25349	2221	0.988915	9955234	0.000000
267160301	18402061	939153	9932.772025	28771	1285	0.993277	25399	2091	0.993277	9950209	0.000000
267737704	18165765	925733	9959.229270	28949	1222	0.995923	25931	1989	0.995923	9945274	0.000000
268088523	18046651	920294	9975.274394	29372	1153	0.997527	25907	2041	0.997527	9940246	0.000000
268339767	17936229	916034	9985.005037	29016	1285	0.998501	26114	1945	0.998501	9935344	0.000000
268526014	17879860	912491	9990.906233	28978	1286	0.999091	26026	1959	0.999091	9930382	0.000000
268584274	17861273	909930	9994.485041	28962	1219	0.999449	26012	2043	0.999449	9925383	0.000000
268586557	17841243	909501	9996.655426	28877	1256	0.999666	26036	1915	0.999666	9920339	0.000000
268621293	17846254	911428	9997.971667	28840	1298	0.999797	26081	2034	0.999797	9915318	0.000000
268634295	17825997	912658	9998.769908	28919	1267	0.999877	26326	1835	0.999877	9910413	0.000000
268724746	17794919	906962	9999.254005	28801	1306	0.999925	26131	2041	0.999925	9905406	0.000000
268632260	17827309	909857	9999.547588	29109	1171	0.999955	25936	1944	0.999955	9900467	0.000000
268694680	17796579	907694	9999.725632	29137	1222	0.999973	26212	1919	0.999973	9895574	0.000000
268742146	17801412	907555	9999.833608	29009	1254	0.999983	26059	2072	0.999983	9890606	0.000000
268733887	17788183	906163	9999.899091	28751	1171	0.999990	25980	1937	0.999990	9885697	0.000000
268688222	17813914	909054	9999.938803	28973	1262	0.999994	26338	1876	0.999994	9880680	0.000000
268696429	17806518	910319	9999.962887	28600	1264	0.999996	26041	2023	0.999996	9875727	0.000000
268715615	17795496	906384	9999.977493	28834	1274	0.999998	26027	2055	0.999998	9870803	0.000000
268723016	17799061	906707	9999.986350	29070	1304	0.999999	26064	1937	0.999999	9865890	0.000000
268746992	17783685	908910	9999.991722	28750	1324	0.999999	26090	1943	0.999999	9860918	0.000000
268768057	17780110	905692	9999.994980	28859	1190	0.999999	25917	1956	0.999999	9855906	0.000000
268751369	17797899	908351	9999.996955	28901	1321	1.000000	26541	1794	1.000000	9851004	0.000000
268749961	17800938	907087	9999.998154	28935	1271	1.000000	25974	2141	1.000000	9846020	0.000000
268697047	17814774	909377	9999.998880	28907	1193	1.000000	25976	1921	1.000000	9841034	0.000000
268737185	17789149	905491	9999.999321	28925	1246	1.000000	25844	2065	1.000000	9836164	0.000000
268738934	17796791	907331	9999.999588	28845	1185	1.000000	25931	2027	1.000000	9831273	0.000000
268730254	17797733	907218	9999.999750	29129	1266	1.000000	26185	1953	1.000000	9826451	0.000000
268763243	17787026	907169	9999.999849	29077	1228	1.000000	26376	1954	1.000000	9821562	0.000000
268698003	17809595	908115	9999.999908	28892	1282	1.000000	26142	1989	1.000000	9816659	0.000000
268731431	17796854	907634	9999.999944	29057	1107	1.000000	26109	1831	1.000000	9811794	0.000000
268737006	17802536	908524	9999.999966	29113	1209	1.000000	26255	1971	1.000000	9806807	0.000000
268674085	17818644	908449	9999.999980	29220	1182	1.000000	26287	1904	1.000000	9801934	-1.#IND00
268745231	17785095	908046	9999.999988	28898	1173	1.000000	25852	1966	1.000000	9797040	0.009600
268738786	17805480	910004	9999.999992	28976	1216	1.000000	25747	2026	1.000000	9792149	0.004772
268709985	17815754	909411	9999.999995	28868	1261	1.000000	26055	2058	1.000000	9787172	0.003219
268669528	17812827	909627	9999.999997	28765	1235	1.000000	25971	2102	1.000000	9782454	-0.000250
268685004	17817341	909026	9999.999998	28937	1181	1.000000	25770	2050	1.000000	9777483	-0.000021
268726948	17805243	908746	9999.999999	28749	1225	1.000000	26098	2015	1.000000	9772635	-0.002223
268730174	17798519	907984	9999.999999	29128	1215	1.000000	26167	1912	1.000000	9767778	-0.008103
268712140	17799420	907579	10000.000000	28886	1296	1.000000	25784	2007	1.000000	9762858	-0.008210
268704590	17811143	909800	10000.000000	28831	1181	1.000000	26139	2108	1.000000	9758019	-0.010664
268748702	17791792	908431	10000.000000	29292	1180	1.000000	26182	1931	1.000000	9753182	-0.006594
268666935	17830684	908873	10000.000000	28939	1341	1.000000	25964	1922	1.000000	9748241	-0.002289
268700967	17809586	907456	10000.000000	28850	1204	1.000000	25945	1978	1.000000	9743439	-0.000688
268713704	17803494	908232	10000.000000	28728	1139	1.000000	26008	1948	1.000000	9738531	-0.000308
268725725	17806940	909525	10000.000000	29184	1252	1.000000	25926	2156	1.000000	9733631	-0.000152
268717504	17805380	908323	10000.000000	29012	1203	1.000000	26022	1978	1.000000	9728737	-0.000242
268695306	17818701	908745	10000.000000	28963	1348	1.000000	26203	1815	1.000000	9723832	0.000416
268695724	17805981	909137	10000.000000	28839	1317	1.000000	25980	2035	1.000000	9718935	-0.000424
268696789	17808775	910976	10000.000000	29135	1121	1.000000	26171	2007	1.000000	9714110	0.002110
268700465	17808291	908654	10000.000000	29021	1217	1.000000	26267	1913	1.000000	9709094	0.002253
268704080	17814323	908544	10000.000000	28875	1213	1.000000	25969	2188	1.000000	9704197	0.002268
268734676	17792033	907511	10000.000000	29048	1173	1.000000	26196	1929	1.000000	9699359	0.001886
268683220	17827240	908949	10000.000000	28923	1263	1.000000	25919	2105	1.000000	9694489	0.001756
268734904	17789042	907588	10000.000000	28735	1242	1.000000	26281	1879	1.000000	9689638	0.001445
268719132	17802164	907519	10000.000000	29060	1231	1.000000	26110	1997	1.000000	9684847	0.001807
268753054	17776776	906663	10000.000000	28855	1266	1.000000	26154	1889	1.000000	9679854	0.001986
268743946	17789798	908153	10000.000000	29007	1157	1.000000	26361	2029	1.000000	9675041	0.002120
268716007	17816211	908591	10000.000000	29110	1296	1.000000	25784	2149	1.000000	9670167	0.001984
268674917	17818253	907902	10000.000000	29118	1190	1.000000	25991	2082	1.000000	9665377	0.001485
268729231	17792954	908224	10000.000000	28950	1275	1.000000	26030	2008	1.000000	9660613	0.001161
268723626	17797607	909301	10000.000000	28951	1226	1.000000	26144	2010	1.000000	9655829	0.001245
268697680	17801459	907530	10000.000000	29021	1291	1.000000	26049	1936	1.000000	9651083	0.001136
268689574	17818537	910385	10000.000000	28976	1326	1.000000	26059	2001	1.000000	9646262	0.000346
268724690	17791513	907033	10000.000000	29101	1230	1.000000	26000	1888	1.000000	9641487	0.003361
268719503	17791716	907122	10000.000000	28889	1196	1.000000	26270	2022	1.000000	9636640	0.003319
268726771	17801610	909743	10000.000000	28913	1310	1.000000	26004	2080	1.000000	9631945	0.002981
268691386	17807317	908278	10000.000000	29145	1312	1.000000	25937	2061	1.000000	9627000	0.002299
268692519	17809085	908564	10000.000000	28926	1227	1.000000	25922	1989	1.000000	9622243	0.001928
268688750	17817021	905880	10000.000000	28885	1134	1.000000	26197	2027	1.000000	9617360	0.001861
268724387	17794681	907710	10000.000000	28947	1256	1.000000	26064	2046	1.000000	9612592	0.001151
268724629	17805100	906932	10000.000000	29059	1166	1.000000	26211	2001	1.000000	9607789	0.001128
268687843	17798019	907673	10000.000000	28862	1199	1.000000	25736	2030	1.000000	9603087	0.001118
268733789	17792953	906110	10000.000000	28828	1202	1.000000	26424	1891	1.000000	9598258	0.001117
268712379	17811910	909332	10000.000000	28852	1311	1.000000	26586	1791	1.000000	9593430	0.001578
268738584	17797800	908171	10000.000000	29091	1155	1.000000	25870	2156	1.000000	9588775	0.001365
268666719	17816044	908272	10000.000000	28871	1250	1.000000	25959	1909	1.000000	9583890	0.001343
268705773	17805573	909229	10000.000000	28981	1142	1.000000	25869	1897	1.000000	9579160	0.000784
268697910	17804611	908648	10000.000000	28952	1225	1.000000	26251	1851	1.000000	9574444	0.000751
268702971	17801353	908594	10000.000000	28900	1246	1.000000	25964	2001	1.000000	9569754	0.001152
268710749	17803850	906989	10000.000000	29019	1246	1.000000	26114	1984	1.000000	9565002	0.000804
268729107	17799862	907189	10000.000000	29043	1218	1.000000	26090	1876	1.000000	9560177	0.000901
268725778	17808066	908062	10000.000000	28911	1306	1.000000	26186	2096	1.000000	9555411	0.000962
268740604	17788756	907133	10000.000000	28629	1226	1.000000	25978	2028	1.000000	9550587	0.000954
268702526	17812503	907496	10000.000000	29015	1260	1.000000	26037	1973	1.000000	9545821	0.000851
268681110	17825681	908491	10000.000000	28723	1254	1.000000	25981	1945	1.000000	9540997	0.001133
268694871	17800704	909542	10000.000000	28904	1243	1.000000	25996	2030	1.000000	9536247	0.001131
268689423	17810753	909158	10000.000000	29165	1183	1.000000	26138	2020	1.000000	9531534	0.000867
268738836	17796426	907275	10000.000000	29044	1238	1.000000	26305	1898	1.000000	9526845	0.000694
268694699	17809199	909450	10000.000000	28902	1166	1.000000	26138	1903	1.000000	9522233	0.000622
268689725	17806183	908043	10000.000000	28811	1193	1.000000	26390	1834	1.000000	9517539	0.000282
npatches	nstrain	runtime	dt	init_x	init_y	init_y_blood	init_z	init_S	beta0	beta1	beta2	beta3	mean_beta	B	d	delta	delta_blood	b[0]	mut	m	CTL	c	g	epsilon	k	het	lambda	rho	omega	x_max	patch.dyna	DELTA	A	VA
10000	1	100.000000	0.001000	21900	9499	5000000	0.001000	10000000	9.958039	6.719683	5.817485	8.938485	8	800000000	0.010000	1.000000	1.000000	80000	0.000050	0.004800	0	0.500000	0.000000	2.500000	7.000000	0.500000	0.000000	0.000000	0.000000	31872	0	10.000000	7.000000	1.000000
sus	inf	inf_blood	z	x[0]	y[0][0]	z[0]	x[1]	y[1][0]	z[1]	S[0]	synchrony
219000000	94990000	5000000	10.000000	21900	9499	0.001000	21900	9499	0.001000	10000000	0.000000
117226708	163821056	8530977	3941.516320	9399	17367	0.394152	12548	16237	0.394152	9995016	0.000000
186371357	58627811	3047464	6325.803353	15978	6846	0.632580	19879	5471	0.632580	9990129	0.000000
235023086	29653890	1528281	7771.765723	20727	3839	0.777177	25359	2464	0.777177	9985233	0.000000
259793951	19328939	992371	8648.676577	23566	2697	0.864868	27806	1489	0.864868	9980204	0.000000
273234128	14417770	739848	9180.483393	25168	2040	0.918048	29013	1021	0.918048	9975255	0.000000
281024002	11786924	603475	9503.000201	26107	1646	0.950300	29866	748	0.950300	9970139	0.000000
285703596	10261775	525550	9698.592075	27307	1352	0.969859	30201	642	0.969859	9965227	0.000000
288501046	9391457	479083	9817.209710	27487	1353	0.981721	30319	565	0.981721	9960239	0.000000
290130623	8893364	454102	9889.145947	27620	1172	0.988915	30409	553	0.988915	9955284	0.000000
291147223	8579019	436561	9932.772025	27969	1129	0.993277	30610	492	0.993277	9950185	0.000000
291828125	8372601	427266	9959.229270	28034	1101	0.995923	30371	529	0.995923	9945184	0.000000
292209636	8255497	419526	9975.274394	28194	1183	0.997527	30432	521	0.997527	9940165	0.000000
292421116	8184576	418332	9985.005037	27573	1159	0.998501	30449	559	0.998501	9935124	0.000000
292597645	8143922	415558	9990.906233	27746	1206	0.999091	30435	510	0.999091	9930070	0.000000
292693008	8111579	414586	9994.485041	27974	975	0.999449	30760	462	0.999449	9925118	0.000000
292739599	8096322	413329	9996.655426	28085	1080	0.999666	30772	493	0.999666	9920069	0.000000
292780634	8087256	412841	9997.971667	27935	1178	0.999797	30627	491	0.999797	9915090	0.000000
292793965	8079691	414001	9998.769908	28001	1099	0.999877	30642	523	0.999877	9910291	0.000000
292806712	8083141	411530	9999.254005	28006	986	0.999925	30956	476	0.999925	9905287	0.000000
292799476	8081885	412423	9999.547588	27700	1166	0.999955	30677	437	0.999955	9900464	0.000000
292828272	8074753	412429	9999.725632	27941	1033	0.999973	30700	493	0.999973	9895509	0.000000
292883742	8049081	410628	9999.833608	27937	1164	0.999983	30652	498	0.999983	9890600	0.000000
292876401	8061100	410980	9999.899091	28081	1195	0.999990	30481	445	0.999990	9885565	0.000000
292847954	8066101	411508	9999.938803	28116	1041	0.999994	30639	459	0.999994	9880627	0.000000
292846915	8075663	411856	9999.962887	28079	1183	0.999996	30676	457	0.999996	9875711	0.000000
292825787	8067800	410292	9999.977493	27933	1122	0.999998	30606	424	0.999998	9870707	0.000000
292890413	8056931	411620	9999.986350	28084	1041	0.999999	30557	486	0.999999	9865821	0.000000
292857326	8065648	410625	9999.991722	28212	1031	0.999999	30678	513	0.999999	9860901	0.000000
292839846	8075511	412182	9999.994980	28371	1068	0.999999	30735	510	0.999999	9856054	0.000000
292820738	8074373	411147	9999.996955	28081	1128	1.000000	30597	497	1.000000	9851164	0.000000
292837752	8072784	412904	9999.998154	28147	1114	1.000000	30570	480	1.000000	9846132	0.000000
292859880	8065271	412032	9999.998880	27916	1152	1.000000	30565	498	1.000000	9841128	0.000000
292863564	8073590	411326	9999.999321	28094	1093	1.000000	30585	418	1.000000	9836136	0.000000
292819892	8077619	412528	9999.999588	27965	1153	1.000000	30624	474	1.000000	9831203	0.000000
292773249	8085420	412117	9999.999750	28117	1139	1.000000	30571	440	1.000000	9826371	0.000000
292842159	8074350	412426	9999.999849	27745	1088	1.000000	30683	389	1.000000	9821508	0.000000
292852882	8062646	410416	9999.999908	28353	1013	1.000000	30774	406	1.000000	9816613	0.000000
292804650	8080628	411361	9999.999944	28198	1065	1.000000	30581	516	1.000000	9811623	0.000000
292820639	8072555	411994	9999.999966	27708	1228	1.000000	30567	485	1.000000	9806793	0.000000
292849055	8062606	412039	9999.999980	27908	1108	1.000000	30522	502	1.000000	9801847	-1.#IND00
292852528	8067978	411483	9999.999988	27859	1077	1.000000	30885	450	1.000000	9797022	0.033600
292851213	8069432	411543	9999.999992	27977	1115	1.000000	30668	452	1.000000	9792191	0.021782
292870119	8061276	412773	9999.999995	27914	1171	1.000000	30606	532	1.000000	9787269	0.006528
292874299	8062070	411435	9999.999997	27838	1153	1.000000	30494	461	1.000000	9782337	-0.000741
292832179	8073797	412292	9999.999998	27696	1054	1.000000	30698	487	1.000000	9777453	-0.001463
292804887	8076515	411930	9999.999999	28033	1084	1.000000	30720	496	1.000000	9772585	-0.005040
292848036	8060965	411232	9999.999999	27991	1075	1.000000	30666	510	1.000000	9767659	-0.004279
292864845	8070772	412412	10000.000000	28097	1101	1.000000	30463	513	1.000000	9762627	-0.004950
292829298	8072577	412122	10000.000000	28132	1072	1.000000	30788	465	1.000000	9757738	-0.003062
292862771	8065964	411690	10000.000000	27842	1189	1.000000	30455	503	1.000000	9752879	-0.002862
292853585	8066295	411767	10000.000000	28043	1155	1.000000	30736	524	1.000000	9748037	-0.004046
292829612	8069155	412255	10000.000000	28010	1091	1.000000	30492	444	1.000000	9743173	-0.004779
292851127	8071750	412143	10000.000000	27913	1207	1.000000	30388	500	1.000000	9738282	-0.002774
292863952	8063247	411245	10000.000000	27998	1069	1.000000	30909	468	1.000000	9733463	-0.002389
292844210	8073074	412418	10000.000000	28052	1222	1.000000	30675	483	1.000000	9728453	-0.003254
292854318	8070401	412586	10000.000000	27998	1112	1.000000	30554	498	1.000000	9723576	-0.003283
292912076	8045836	410997	10000.000000	27674	1261	1.000000	30552	475	1.000000	9718750	-0.002717
292886872	8060046	411861	10000.000000	27719	1159	1.000000	30665	443	1.000000	9713820	-0.003237
292893003	8059735	410482	10000.000000	28008	1141	1.000000	30443	466	1.000000	9708850	-0.003756
292840621	8066768	411382	10000.000000	28133	1017	1.000000	30574	509	1.000000	9703966	-0.003897
292867812	8055816	412062	10000.000000	28195	1087	1.000000	30606	524	1.000000	9699078	-0.003765
292840451	8073560	411814	10000.000000	27943	1147	1.000000	30567	504	1.000000	9694247	-0.004733
292824497	8068667	413110	10000.000000	27903	1116	1.000000	30519	496	1.000000	9689391	-0.004290
292892351	8057706	412131	10000.000000	27850	1051	1.000000	30650	476	1.000000	9684526	-0.003724
292818683	8074484	411631	10000.000000	28134	1006	1.000000	30534	470	1.000000	9679553	-0.004109
292827013	8069456	412905	10000.000000	27906	1075	1.000000	30617	477	1.000000	9674708	-0.004255
292811011	8082526	412542	10000.000000	28190	1056	1.000000	30393	474	1.000000	9669886	-0.003959
292826088	8079998	412597	10000.000000	27917	1125	1.000000	30536	500	1.000000	9665105	-0.003679
292826881	8076703	412960	10000.000000	27669	1266	1.000000	30689	491	1.000000	9660285	-0.003192
292876171	8051804	410954	10000.000000	27721	1085	1.000000	30746	496	1.000000	9655483	-0.003046
292881105	8061501	411013	10000.000000	27930	1066	1.000000	30537	494	1.000000	9650632	-0.003379
292879092	8068664	409883	10000.000000	27928	1213	1.000000	30669	488	1.000000	9645625	-0.002952
292836999	8075440	411669	10000.000000	27767	1247	1.000000	30686	476	1.000000	9640751	-0.003053
292852840	8075419	411236	10000.000000	27694	1297	1.000000	30525	530	1.000000	9635891	-0.001577
292840613	8067169	413191	10000.000000	27731	1121	1.000000	30848	472	1.000000	9630941	-0.001543
292849131	8066549	412011	10000.000000	28052	1135	1.000000	30733	472	1.000000	9626221	-0.001137
292829823	8071430	411130	10000.000000	27923	1140	1.000000	30702	448	1.000000	9621321	-0.001736
292830630	8065298	411694	10000.000000	27740	1202	1.000000	30508	497	1.000000	9616544	-0.000710
292844327	8068498	411554	10000.000000	27857	1128	1.000000	30712	435	1.000000	9611646	0.000304
292865852	8069321	411018	10000.000000	28249	1087	1.000000	30998	553	1.000000	9606616	-0.000246
292871871	8074652	412193	10000.000000	28228	994	1.000000	30453	481	1.000000	9601661	-0.000070
292827241	8077135	413481	10000.000000	28094	1081	1.000000	30814	478	1.000000	9596834	-0.000219
292798631	8077300	411618	10000.000000	28049	1090	1.000000	30900	471	1.000000	9591956	-0.000235
292805087	8082677	411302	10000.000000	27861	1123	1.000000	30453	499	1.000000	9587231	-0.000341
292871414	8052407	410924	10000.000000	28061	1145	1.000000	30492	473	1.000000	9582445	0.000683
292861333	8063640	411146	10000.000000	28246	1124	1.000000	30697	477	1.000000	9577745	0.001888
292862298	8069043	411524	10000.000000	28016	1090	1.000000	30716	453	1.000000	9573042	0.001716
292849832	8063027	411471	10000.000000	28163	1226	1.000000	30489	481	1.000000	9568204	0.001758
292842431	8069545	411318	10000.000000	28043	1146	1.000000	30684	541	1.000000	9563472	0.002011
292834255	8077687	412503	10000.000000	28177	1055	1.000000	30567	465	1.000000	9558722	0.001769
292828030	8077682	411888	10000.000000	28045	1212	1.000000	30500	486	1.000000	9553982	0.001722
292804207	8079000	411628	10000.000000	27864	1211	1.000000	30776	486	1.000000	9549200	0.001630
292830697	8065087	411463	10000.000000	27752	1122	1.000000	30588	480	1.000000	9544359	0.001452
292839129	8073985	412312	10000.000000	28032	1178	1.000000	30495	502	1.000000	9539632	0.000990
292858615	8063244	411878	10000.000000	28015	1061	1.000000	30561	478	1.000000	9534869	0.000937
292806612	8070868	411915	10000.000000	27970	1135	1.000000	30652	493	1.000000	9530101	0.000933
292812354	8069764	412008	10000.000000	28253	1106	1.000000	30728	487	1.000000	9525330	0.000488
292859315	8058175	411417	10000.000000	27967	1087	1.000000	30508	470	1.000000	9520633	0.002186
292811692	8075017	411699	10000.000000	27963	1071	1.000000	30321	498	1.000000	9515905	0.002002
npatches	nstrain	runtime	dt	init_x	init_y	init_y_blood	init_z	init_S	beta0	beta1	beta2	beta3	mean_beta	B	d	delta	delta_blood	b[0]	mut	m	CTL	c	g	epsilon	k	het	lambda	rho	omega	x_max	patch.dyna	DELTA	A	VA
10000	1	100.000000	0.001000	21900	9499	5000000	0.001000	10000000	7.703614	7.586701	9.646795	6.396445	8	800000000	0.010000	1.000000	1.000000	80000	0.000050	0.004800	0	0.500000	0.000000	2.500000	8.000000	0.500000	0.000000	0.000000	0.000000	31872	0	10.000000	7.000000	1.000000
sus	inf	inf_blood	z	x[0]	y[0][0]	z[0]	x[1]	y[1][0]	z[1]	S[0]	synchrony
219000000	94990000	5000000	10.000000	21900	9499	0.001000	21900	9499	0.001000	10000000	0.000000
124398173	142968966	7468237	3941.516320	12273	14382	0.394152	12230	14062	0.394152	9994915	0.000000
203263739	43481647	2264325	6325.803353	20357	4466	0.632580	20631	4366	0.632580	9989827	0.000000
254186865	19367412	1002511	7771.765723	25704	1727	0.777177	26201	1724	0.777177	9984840	0.000000
278767908	11130966	572682	8648.676577	28759	876	0.864868	28863	899	0.864868	9979760	0.000000
291546166	7338210	376903	9180.483393	29722	663	0.918048	30056	504	0.918048	9974751	0.000000
298749161	5339317	274247	9503.000201	30500	319	0.950300	30637	412	0.950300	9969732	0.000000
303034300	4202486	215458	9698.592075	30985	349	0.969859	31059	307	0.969859	9964646	0.000000
305646766	3530635	180446	9817.209710	31285	259	0.981721	31069	214	0.981721	9959712	0.000000
307219430	3114440	159111	9889.145947	31141	188	0.988915	31367	193	0.988915	9954736	0.000000
308253932	2853802	145801	9932.772025	31362	192	0.993277	31474	214	0.993277	9949868	0.000000
308940990	2675730	137270	9959.229270	31440	153	0.995923	31409	155	0.995923	9944942	0.000000
309415778	2562465	131021	9975.274394	31450	175	0.997527	31390	184	0.997527	9939972	0.000000
309666509	2498102	128004	9985.005037	31373	118	0.998501	31556	173	0.998501	9935040	0.000000
309838392	2448519	125158	9990.906233	31053	184	0.999091	31550	143	0.999091	9930145	0.000000
309957646	2418017	122912	9994.485041	31445	129	0.999449	31306	131	0.999449	9925103	0.000000
310095245	2385865	122032	9996.655426	31409	157	0.999666	31191	140	0.999666	9920108	0.000000
310139138	2381666	121613	9997.971667	31760	161	0.999797	31600	146	0.999797	9915199	0.000000
310153474	2373718	121573	9998.769908	31642	108	0.999877	31370	126	0.999877	9910192	0.000000
310184556	2370129	121134	9999.254005	31411	132	0.999925	31333	148	0.999925	9905167	0.000000
310161390	2374444	121128	9999.547588	31278	120	0.999955	31228	143	0.999955	9900230	0.000000
310181722	2370067	121033	9999.725632	31436	150	0.999973	31306	127	0.999973	9895136	0.000000
310165685	2379416	121151	9999.833608	31291	162	0.999983	31508	131	0.999983	9890169	0.000000
310178427	2369650	120765	9999.899091	31447	120	0.999990	31500	153	0.999990	9885178	0.000000
310224569	2364742	120640	9999.938803	31509	164	0.999994	31374	146	0.999994	9880321	0.000000
310181525	2377098	121294	9999.962887	31330	155	0.999996	31525	145	0.999996	9875351	0.000000
310145723	2373493	121423	9999.977493	31432	146	0.999998	31389	140	0.999998	9870280	0.000000
310138100	2370805	120343	9999.986350	31448	154	0.999999	31510	125	0.999999	9865397	0.000000
310151687	2372183	121176	9999.991722	31394	121	0.999999	31471	135	0.999999	9860471	0.000000
310191095	2369108	120644	9999.994980	31204	192	0.999999	31335	156	0.999999	9855498	0.000000
310195393	2362407	120301	9999.996955	31211	151	1.000000	31717	169	1.000000	9850510	0.000000
310209747	2361992	120778	9999.998154	31226	140	1.000000	31464	146	1.000000	9845539	0.000000
310183565	2364150	120720	9999.998880	31662	131	1.000000	31427	115	1.000000	9840581	0.000000
310205329	2362016	120395	9999.999321	31415	130	1.000000	31450	133	1.000000	9835620	0.000000
310196104	2379474	121027	9999.999588	31526	129	1.000000	31326	178	1.000000	9830709	0.000000
310170428	2372908	121132	9999.999750	31513	168	1.000000	31511	175	1.000000	9825925	0.000000
310167183	2377666	120827	9999.999849	31617	121	1.000000	31434	125	1.000000	9820973	0.000000
310147655	2380630	121405	9999.999908	31446	172	1.000000	31533	125	1.000000	9816088	0.000000
310157243	2374293	121069	9999.999944	31635	106	1.000000	31490	142	1.000000	9811133	0.000000
310195694	2360074	120794	9999.999966	31305	144	1.000000	31628	174	1.000000	9806238	0.000000
310218415	2356252	120719	9999.999980	31396	159	1.000000	31337	157	1.000000	9801392	-1.#IND00
310234452	2358612	120070	9999.999988	31330	158	1.000000	31360	173	1.000000	9796411	-0.009600
310220342	2363490	120627	9999.999992	31404	181	1.000000	31541	127	1.000000	9791474	-0.005667
310181362	2370159	121057	9999.999995	31527	159	1.000000	31205	148	1.000000	9786666	0.000244
310168991	2364401	121028	9999.999997	31404	150	1.000000	31385	148	1.000000	9781761	-0.002359
310199915	2371500	120987	9999.999998	31571	117	1.000000	31368	154	1.000000	9776903	-0.014239
310163366	2367250	120848	9999.999999	31497	123	1.000000	31454	155	1.000000	9771937	-0.007678
310179623	2375151	121067	9999.999999	31497	128	1.000000	31325	162	1.000000	9767046	0.010241
310169830	2375013	121689	10000.000000	31468	160	1.000000	31443	153	1.000000	9762163	0.006173
310177744	2375436	121191	10000.000000	31432	164	1.000000	31653	153	1.000000	9757347	0.004942
310176419	2367656	120650	10000.000000	31340	150	1.000000	31485	140	1.000000	9752431	0.006229
310172534	2374343	121119	10000.000000	31617	138	1.000000	31365	138	1.000000	9747451	0.007488
310150063	2370028	121162	10000.000000	31362	130	1.000000	31608	139	1.000000	9742544	0.007620
310235074	2360305	119561	10000.000000	31353	213	1.000000	31649	139	1.000000	9737591	0.006315
310216693	2355470	119978	10000.000000	31449	170	1.000000	31350	145	1.000000	9732806	0.004884
310231651	2353710	120469	10000.000000	31497	159	1.000000	31570	131	1.000000	9728000	0.006560
310208972	2365715	120315	10000.000000	31566	89	1.000000	31570	155	1.000000	9723215	0.007689
310215061	2353620	119930	10000.000000	31412	155	1.000000	31525	133	1.000000	9718343	0.007920
310262753	2353976	120303	10000.000000	31498	145	1.000000	31339	145	1.000000	9713572	0.009624
310224629	2361734	120104	10000.000000	31616	127	1.000000	31674	110	1.000000	9708697	0.010898
310220090	2360596	120250	10000.000000	31513	116	1.000000	31368	165	1.000000	9703833	0.010094
310216119	2352775	120519	10000.000000	31630	111	1.000000	31246	141	1.000000	9698972	0.009175
310199451	2362094	120372	10000.000000	31334	172	1.000000	31302	147	1.000000	9694170	0.008781
310215359	2358097	120570	10000.000000	31354	178	1.000000	31379	159	1.000000	9689282	0.008902
310212622	2361290	120261	10000.000000	31314	129	1.000000	31274	123	1.000000	9684391	0.008285
310184570	2370902	121081	10000.000000	31361	136	1.000000	31350	145	1.000000	9679646	0.007825
310169131	2375259	121155	10000.000000	31546	143	1.000000	31203	138	1.000000	9674816	0.007590
310174372	2377990	120983	10000.000000	31423	137	1.000000	31510	144	1.000000	9669932	0.007311
310200272	2363333	120949	10000.000000	31606	133	1.000000	31486	148	1.000000	9665008	0.006819
310208766	2359309	119898	10000.000000	31442	108	1.000000	31362	138	1.000000	9660205	0.006676
310208524	2355318	120184	10000.000000	31327	155	1.000000	31653	115	1.000000	9655358	0.006705
310227443	2355546	119663	10000.000000	31504	124	1.000000	31471	150	1.000000	9650584	0.006900
310180689	2362562	120533	10000.000000	31728	108	1.000000	31569	165	1.000000	9645671	0.006859
310179583	2370739	120302	10000.000000	31524	201	1.000000	31449	171	1.000000	9640832	0.007426
310195178	2364764	120689	10000.000000	31428	160	1.000000	31283	158	1.000000	9636050	0.007268
310214828	2360367	120380	10000.000000	31527	168	1.000000	31392	187	1.000000	9631334	0.006713
310198995	2372973	121227	10000.000000	31366	158	1.000000	31177	157	1.000000	9626584	0.006767
310166944	2375742	120937	10000.000000	31477	179	1.000000	31335	127	1.000000	9621660	0.006730
310158071	2371062	120571	10000.000000	31380	209	1.000000	31563	122	1.000000	9616771	0.006113
310189329	2365460	120844	10000.000000	31508	171	1.000000	31519	137	1.000000	9611909	0.005980
310212049	2363777	120822	10000.000000	31557	150	1.000000	31438	158	1.000000	9607046	0.005450
310225159	2363980	120581	10000.000000	31448	123	1.000000	31387	147	1.000000	9602254	0.005235
310190884	2370809	121329	10000.000000	31344	142	1.000000	31355	150	1.000000	9597474	0.005173
310191112	2366706	121365	10000.000000	31420	131	1.000000	31443	138	1.000000	9592691	0.004906
310199562	2362099	119665	10000.000000	31463	99	1.000000	31485	187	1.000000	9587857	0.005053
310217091	2365764	120734	10000.000000	31472	139	1.000000	31509	123	1.000000	9583151	0.005061
310204700	2361894	121072	10000.000000	31675	182	1.000000	31361	168	1.000000	9578418	0.004874
310197533	2367135	120941	10000.000000	31481	149	1.000000	31490	155	1.000000	9573691	0.004777
310171661	2378110	121143	10000.000000	31371	143	1.000000	31654	139	1.000000	9568972	0.005066
310161067	2375339	121431	10000.000000	31500	155	1.000000	31313	85	1.000000	9564237	0.005012
310153940	2369461	121086	10000.000000	31383	134	1.000000	31251	146	1.000000	9559447	0.004751
310180622	2369231	121072	10000.000000	31228	148	1.000000	31383	188	1.000000	9554646	0.004019
310140542	2374793	120456	10000.000000	31425	118	1.000000	31374	142	1.000000	9549753	0.004207
310151686	2374466	120954	10000.000000	31457	153	1.000000	31548	134	1.000000	9545038	0.004303
310177027	2363038	120219	10000.000000	31406	143	1.000000	31494	134	1.000000	9540321	0.004017
310223374	2360697	120695	10000.000000	31299	176	1.000000	31544	150	1.000000	9535528	0.004134
310222042	2361816	120330	10000.000000	31287	130	1.000000	31555	91	1.000000	9530833	0.004023
310195165	2362016	120905	10000.000000	31730	145	1.000000	31614	154	1.000000	9526011	0.003925
310182485	2365919	120698	10000.000000	31275	135	1.000000	31305	136	1.000000	9521310	0.003920
310180379	2363821	120610	10000.000000	31263	123	1.000000	31434	155	1.000000	9516450	0.004689
npatches	nstrain	runtime	dt	init_x	init_y	init_y_blood	init_z	init_S	beta0	beta1	beta2	beta3	mean_beta	B	d	delta	delta_blood	b[0]	mut	m	CTL	c	g	epsilon	k	het	lambda	rho	omega	x_max	patch.dyna	DELTA	A	VA
10000	1	100.000000	0.001000	21900	9499	5000000	0.001000	10000000	8.889498	9.897366	8.934728	7.768337	8	800000000	0.010000	1.000000	1.000000	80000	0.000050	0.004800	0	0.500000	0.000000	2.500000	9.000000	0.500000	0.000000	0.000000	0.000000	31872	0	10.000000	7.000000	1.000000
sus	inf	inf_blood	z	x[0]	y[0][0]	z[0]	x[1]	y[1][0]	z[1]	S[0]	synchrony
219000000	94990000	5000000	10.000000	21900	9499	0.001000	21900	9499	0.001000	10000000	0.000000
131468438	124774945	6553268	3941.516320	11686	13114	0.394152	10965	13379	0.394152	9994905	0.000000
218725181	32094235	1675679	6325.803353	20918	3366	0.632580	19457	3782	0.632580	9989867	0.000000
270225429	12281184	637144	7771.765723	26455	1316	0.777177	25229	1579	0.777177	9984942	0.000000
293388513	5912832	305381	8648.676577	29267	600	0.864868	28150	787	0.864868	9979906	0.000000
304566656	3183088	164787	9180.483393	30281	317	0.918048	29980	361	0.918048	9974960	0.000000
310377886	1848151	95219	9503.000201	31132	179	0.950300	30767	272	0.950300	9970034	0.000000
313552781	1140270	58627	9698.592075	31537	84	0.969859	31195	118	0.969859	9965034	0.000000
315382764	742241	37927	9817.209710	31363	81	0.981721	31586	71	0.981721	9960139	0.000000
316464820	508933	26098	9889.145947	31803	35	0.988915	31780	65	0.988915	9955211	0.000000
317141324	355939	18224	9931.593051	31662	30	0.993277	31817	38	0.993277	9950267	0.000000
317574482	263479	13434	9939.197304	32044	21	0.995923	31662	44	0.995923	9945269	0.000000
317857461	195731	10036	9862.969628	31693	12	0.997527	31648	15	0.997527	9940330	0.000000
318083575	152826	7786	9596.080514	31846	8	0.998501	31927	11	0.998501	9935372	0.000000
318200649	130415	6646	9190.345670	31962	3	0.999091	31864	14	0.999091	9930430	0.000000
318251685	123471	6282	8852.634149	31925	16	0.974308	31829	8	0.999449	9925406	0.000000
318262188	129758	6707	8745.865215	31768	10	0.984419	31787	4	0.980940	9920372	0.000000
318210236	140773	7114	8805.227364	31728	16	0.990551	31929	30	0.913528	9915416	0.000000
318195109	145480	7517	8903.763146	31852	8	0.994270	31824	16	0.947558	9910460	0.000000
318212151	143923	7459	8966.841340	31647	11	0.996525	31883	11	0.968197	9905472	0.000000
318189100	142053	7369	8976.601702	31805	4	0.779703	31715	24	0.980713	9900466	0.000000
318210089	141059	7331	8977.822005	31655	18	0.866400	31496	7	0.988303	9895535	0.000000
318199667	135993	6903	8935.732918	31687	20	0.918977	31707	2	0.992906	9890690	0.000000
318196581	138593	7004	8904.627030	31758	4	0.950863	31908	10	0.573563	9885720	0.000000
318221560	137664	7059	8915.055205	31906	10	0.970201	31738	56	0.741385	9880893	0.000000
318200434	139178	7063	8921.409073	31892	8	0.981928	31630	53	0.843162	9876086	0.000000
318215253	135472	6923	8923.867320	31792	2	0.846181	31696	19	0.904885	9871108	0.000000
318201229	135153	6821	8872.218684	31831	9	0.906715	32167	1	0.900989	9866187	0.000000
318201270	140889	7204	8877.870552	32044	18	0.943427	31881	12	0.914239	9861165	0.000000
318180110	148446	7511	8952.390291	31868	6	0.949600	31558	24	0.947990	9856250	0.000000
318157033	149268	7550	9023.796257	32058	10	0.969435	31803	5	0.968458	9851290	0.000000
318196311	145160	7478	9041.552522	32021	8	0.981463	31657	7	0.980871	9846417	0.000000
318187747	135964	7129	8977.481969	31661	26	0.643167	31854	20	0.988399	9841552	0.000000
318200727	135836	6860	8911.407075	31502	24	0.783597	31827	30	0.992965	9836716	0.000000
318204049	138967	7015	8881.602745	31741	20	0.868761	31742	12	0.995733	9831813	0.000000
318188123	141447	7196	8917.565423	31892	18	0.920410	31695	7	0.997413	9826882	0.000000
318193272	139798	7376	8947.771854	31948	6	0.951732	31836	10	0.959650	9822074	0.000000
318200137	138841	7077	8928.885932	31907	7	0.734827	31846	9	0.975530	9817120	0.000000
318217990	138568	6984	8924.853504	31912	20	0.839185	31759	13	0.985160	9812290	0.000000
318196441	143506	7355	8955.577411	31911	15	0.902473	31825	8	0.936351	9807404	0.000000
318160959	141363	7143	8981.963724	31941	11	0.940854	31832	11	0.961400	9802465	-1.#IND00
318187898	136452	7192	8931.042762	31846	2	0.964131	31670	9	0.816576	9797611	-1.#IND00
318209755	136249	7027	8899.530306	31816	8	0.978247	31763	19	0.888761	9792728	0.012243
318214276	138166	7102	8893.475529	31791	23	0.986808	31748	8	0.932539	9787743	0.002639
318202871	136493	7007	8889.965462	31918	18	0.991999	31694	8	0.959088	9782953	0.007536
318186493	137561	7013	8891.797150	31639	13	0.995148	31770	3	0.853675	9778201	0.004065
318178567	141005	7267	8915.988289	32009	11	0.997058	31820	44	0.864060	9773255	0.001543
318192853	140957	7108	8949.676334	31807	12	0.986852	31661	43	0.917558	9768336	-0.000490
318207153	138134	7168	8942.586577	31990	9	0.992026	31708	2	0.861556	9763307	0.000270
318198354	135712	7013	8908.500591	31701	6	0.995164	31685	7	0.854729	9758499	-0.005485
318199169	133341	6863	8874.599986	31703	16	0.997067	31880	20	0.911899	9753651	-0.007466
318217529	137987	6992	8857.727059	31907	3	0.917850	31800	13	0.946571	9748891	-0.007114
318193326	140636	7182	8892.291341	31807	12	0.862564	31877	10	0.967598	9743936	-0.007400
318189136	137622	7018	8898.165157	31649	6	0.916651	31935	21	0.980349	9739048	-0.006607
318195039	137200	7009	8900.169477	31715	24	0.949453	31772	8	0.988083	9734239	-0.005217
318204847	138509	7008	8909.731632	31937	6	0.834287	31557	6	0.971133	9729388	-0.004985
318220234	136738	6812	8894.324794	31720	11	0.899502	31859	2	0.852854	9724573	-0.005902
318191384	138221	7088	8897.431480	31809	11	0.939053	32026	20	0.880009	9719717	-0.004774
318204643	140229	7167	8919.193012	31755	9	0.963038	31697	37	0.927231	9714746	-0.005088
318199894	141299	7165	8945.641768	31934	6	0.908090	31829	24	0.955869	9709988	-0.004740
318189803	139701	7177	8952.075297	31788	12	0.944260	31689	17	0.973236	9705137	-0.004136
318194210	141176	7150	8935.339946	31957	7	0.966196	31754	8	0.983769	9700254	-0.004118
318175019	145126	7270	8970.908647	31842	16	0.979500	31863	25	0.990157	9695464	-0.003859
318185048	141747	7236	8988.076957	31935	12	0.987567	31905	7	0.994030	9690670	-0.003781
318200759	136644	6937	8955.878283	32084	2	0.992460	32008	4	0.996380	9685814	-0.003191
318231655	135663	7010	8914.031449	31955	15	0.914994	31844	3	0.606314	9680976	-0.002925
318213887	138888	7083	8893.356244	31917	15	0.948448	31695	46	0.761247	9676181	-0.004506
318198587	140002	7119	8927.730547	31919	8	0.968736	31593	49	0.855207	9671421	-0.004771
318181305	140682	7211	8936.309670	31998	1	0.794960	31727	40	0.912190	9666623	-0.003560
318192513	139438	7073	8946.002148	31876	11	0.869646	31701	33	0.946747	9661795	-0.003195
318204613	136130	6958	8918.044655	31816	46	0.920946	31933	8	0.967704	9656995	-0.002667
318238036	134606	6774	8868.596069	31940	27	0.952057	31653	3	0.776897	9652095	-0.003025
318202170	139054	7192	8875.397553	31818	6	0.970925	31696	17	0.864698	9647276	-0.003724
318188610	143341	7256	8918.546066	31776	11	0.982367	31711	14	0.917946	9642564	-0.003683
318198114	140821	7211	8958.216771	31723	13	0.989307	31855	2	0.873624	9637698	-0.004351
318209541	139370	7063	8943.837214	31813	4	0.993515	31724	13	0.866919	9632881	-0.003886
318218421	137470	7194	8917.081060	31818	11	0.976803	31727	2	0.919292	9628003	-0.003577
318209491	137334	6924	8911.036110	31980	10	0.985932	31790	16	0.951054	9623221	-0.003280
318209846	139208	7098	8911.515816	31959	9	0.947022	31584	22	0.970317	9618344	-0.003367
318210129	136838	7073	8930.903103	31864	19	0.967871	31786	7	0.981998	9613482	-0.003536
318227568	135008	6973	8892.255057	32028	16	0.980515	31893	3	0.989083	9608754	-0.002037
318215097	139656	7141	8879.490309	31862	12	0.988183	31538	27	0.993379	9603831	-0.002508
318183806	139500	7230	8908.564057	31864	7	0.992834	31850	31	0.995985	9599021	-0.002177
318199481	140849	7126	8938.865223	31950	17	0.995654	31655	30	0.997565	9594224	-0.002371
318189146	141798	7198	8944.852222	31996	10	0.997364	31657	14	0.998523	9589445	-0.001685
318190185	140193	7088	8975.817305	31922	29	0.998402	32018	22	0.947524	9584669	-0.002127
318202369	140915	7261	8953.823854	31938	0	0.823252	31804	1	0.956146	9579889	-0.002523
318206762	139709	7018	8949.276091	31789	12	0.881656	31743	32	0.914874	9575299	-0.002410
318191240	137842	6953	8927.701529	31873	14	0.928230	32126	16	0.948375	9570514	-0.002282
318237862	137121	7016	8910.955455	31729	14	0.818836	31875	7	0.968692	9565725	-0.002021
318204087	135664	6813	8877.035390	31771	16	0.890132	31862	21	0.981013	9560863	-0.001737
318217189	136270	6926	8879.293001	31815	10	0.933370	31435	32	0.988485	9556041	-0.001734
318225258	135880	6918	8857.359999	31841	13	0.905184	31616	22	0.993017	9551232	-0.000008
318201511	138138	7055	8870.812405	31836	22	0.942498	31623	21	0.995765	9546479	-0.000007
318203725	138189	7071	8886.253095	31881	15	0.965128	31879	17	0.997432	9541799	-0.000038
318237410	136695	7057	8894.409401	31813	7	0.978852	31805	8	0.998442	9536963	-0.000073
318225674	137116	6925	8891.784556	31841	8	0.987174	31835	6	0.724183	9532145	-0.000095
318233181	136230	6993	8886.586126	31797	4	0.833046	31703	32	0.832729	9527439	-0.000039
318201306	139973	7291	8901.486334	31848	14	0.898750	31888	28	0.898558	9522698	-0.000111
318182937	140842	7211	8929.524515	31895	10	0.871913	31970	20	0.938480	9517869	-0.000080
npatches	nstrain	runtime	dt	init_x	init_y	init_y_blood	init_z	init_S	beta0	beta1	beta2	beta3	mean_beta	B	d	delta	delta_blood	b[0]	mut	m	CTL	c	g	epsilon	k	het	lambda	rho	omega	x_max	patch.dyna	DELTA	A	VA
10000	1	100.000000	0.001000	21900	9499	5000000	0.001000	10000000	10.514217	10.494875	5.578388	11.611814	8	800000000	0.010000	1.000000	1.000000	80000	0.000050	0.004800	0	0.500000	0.000000	2.500000	10.000000	0.500000	0.000000	0.000000	0.000000	31872	0	10.000000	7.000000	1.000000
sus	inf	inf_blood	z	x[0]	y[0][0]	z[0]	x[1]	y[1][0]	z[1]	S[0]	synchrony
219000000	94990000	5000000	10.000000	21900	9499	0.001000	21900	9499	0.001000	10000000	0.000000
139818634	108091801	5696499	3941.516320	11178	11847	0.394152	11336	11704	0.394152	9994904	0.000000
234073848	23011795	1208403	6325.803353	20399	2915	0.632580	20621	3008	0.632580	9989924	0.000000
284433731	7157554	373563	7771.765723	26245	1216	0.777177	26693	972	0.777177	9984980	0.000000
304653569	2631713	136987	8648.676577	29378	414	0.864868	29302	493	0.864868	9980015	0.000000
312974239	1004583	52536	9180.483393	30799	154	0.918048	30841	149	0.918048	9975125	0.000000
316428806	378127	19892	9502.835710	31524	47	0.950300	31587	43	0.950300	9970195	0.000000
317868929	137423	7191	9507.779083	31638	10	0.969859	31783	22	0.969859	9965092	0.000000
318376517	62227	3220	7826.345602	31681	3	0.591406	31972	1	0.699378	9960093	0.000000
318452416	81205	3997	6603.497938	31863	10	0.752206	31657	43	0.668023	9955037	0.000000
318215686	196436	9858	7464.701770	31697	27	0.849724	31887	45	0.798671	9950179	0.000000
317834547	254455	13078	8426.793415	31818	18	0.908865	31476	75	0.877903	9945176	0.000000
317952348	167739	8532	8953.869795	31763	5	0.944730	31780	17	0.925954	9940189	0.000000
318287421	85421	4352	8478.113232	32023	13	0.966482	31906	19	0.955094	9935210	0.000000
318465724	66157	3355	6969.283015	31680	8	0.979673	31861	13	0.972767	9930305	0.000000
318346257	131531	6580	7088.729402	31729	6	0.908908	31811	9	0.969585	9925402	0.000000
318026500	217845	11075	8082.778124	31811	10	0.944757	31858	16	0.981554	9920368	0.000000
317954159	181460	9121	8751.971552	31589	19	0.966497	31994	14	0.988814	9915362	0.000000
318247346	98577	5058	8624.793733	31669	7	0.979682	31919	14	0.993216	9910507	0.000000
318451207	65995	3383	7331.609388	31986	4	0.987678	31626	0	0.744713	9905501	0.000000
318420777	105412	5256	6949.325207	31788	4	0.992527	31867	6	0.748859	9900660	0.000000
318093725	203868	10254	7855.780331	31736	9	0.933893	31752	7	0.847694	9895746	0.000000
317922199	209051	10755	8639.070287	31848	9	0.959909	31769	40	0.907633	9890700	0.000000
318131725	121772	6276	8853.747057	31809	10	0.975687	31825	15	0.943984	9885774	0.000000
318414907	70561	3612	7793.889275	31806	5	0.856011	32047	1	0.747302	9880823	0.000000
318454189	83077	4155	6934.907275	31759	34	0.912677	31986	16	0.684945	9875971	0.000000
318256330	155772	7978	7514.193047	31709	2	0.947043	31782	30	0.808933	9871058	0.000000
318042783	193375	10041	8363.249246	31596	14	0.932608	31716	40	0.884127	9866150	0.000000
318137010	133862	6935	8744.006722	31805	8	0.959130	31465	16	0.929728	9861225	0.000000
318354182	78686	3907	8064.476887	31773	4	0.861384	31625	5	0.957383	9856308	0.000000
318453014	74462	3709	7015.846292	31711	12	0.776352	32051	4	0.544034	9851353	0.000000
318326826	137699	6937	7300.325435	32099	21	0.823101	31752	70	0.723477	9846492	0.000000
318041178	206663	10717	8199.275540	31944	27	0.892719	31698	30	0.832302	9841605	0.000000
318028561	160594	8020	8764.782857	31723	41	0.934939	31822	14	0.898298	9836710	0.000000
318287343	89848	4711	8440.023096	31857	8	0.881325	31494	21	0.926950	9831779	0.000000
318441983	68239	3470	7163.323020	31779	5	0.928029	31738	4	0.955698	9826814	0.000000
318362147	124324	6179	7155.061268	31880	4	0.809082	32023	14	0.756543	9821815	0.000000
318088825	197152	9903	8070.330095	31847	13	0.880041	31967	21	0.807003	9816914	0.000000
318057054	167923	8719	8702.433943	31555	27	0.927251	31684	14	0.882956	9811981	0.000000
318291278	94609	4838	8508.515301	31840	5	0.955881	31751	19	0.929018	9807178	0.000000
318422290	69827	3547	7301.635345	31874	11	0.772444	31937	7	0.956953	9802353	-1.#IND00
318396781	111556	5616	7085.120721	31818	31	0.861998	31791	12	0.973894	9797460	-1.#IND00
318113492	197429	9905	7958.080014	31723	9	0.916308	31824	10	0.773779	9792451	0.243280
318009870	183181	9506	8662.644196	31833	28	0.949245	31611	25	0.862807	9787552	0.278283
318227645	106266	5451	8657.276421	31619	10	0.969219	31943	22	0.916799	9782669	0.246597
318423512	69368	3607	7490.965507	31931	8	0.868066	31915	0	0.705733	9777897	0.298182
318432303	94841	4657	6946.759119	31964	3	0.909282	31584	51	0.789224	9773075	0.251433
318185741	177904	8816	7728.154341	31809	21	0.944984	31853	8	0.768707	9768137	0.251872
318021142	187638	9617	8508.610295	31828	11	0.966635	31579	24	0.859731	9763352	0.242102
318173936	117641	6186	8715.918763	31864	4	0.979766	31842	16	0.914933	9758537	0.233385
318379400	70855	3657	7735.031647	31701	0	0.743259	31922	7	0.694259	9753637	0.257435
318455769	84690	4265	6928.529602	32037	34	0.690839	32032	25	0.656692	9748814	0.238630
318252355	168689	8718	7577.786914	31633	80	0.812508	31697	78	0.791799	9743918	0.223656
317995448	206527	10498	8434.631673	31641	53	0.886295	31489	40	0.873736	9738969	0.224962
318104440	138804	7294	8827.506477	31680	5	0.931043	31901	33	0.923426	9733969	0.208939
318359535	76173	3911	8068.731972	31765	5	0.958181	31904	15	0.953562	9728984	0.217469
318466484	75839	3736	6950.968774	31837	12	0.974638	31886	14	0.375932	9724121	0.218384
318294703	148258	7512	7357.194136	31723	24	0.984619	31721	130	0.621531	9719154	0.204317
318031075	210659	10726	8266.014804	31967	10	0.990672	31061	219	0.770476	9714311	0.199762
318025898	159088	8189	8808.256562	31798	33	0.994343	31516	114	0.860804	9709448	0.192064
318306385	88262	4574	8437.712900	32095	6	0.996569	31769	4	0.915584	9704556	0.187813
318463172	67071	3445	7120.934087	32125	10	0.997919	32115	1	0.663441	9699742	0.204415
318376175	118284	6026	7067.516345	31636	20	0.912621	32096	11	0.730337	9694976	0.192545
318088392	192862	9881	7982.085727	31825	16	0.947009	31651	39	0.836462	9690112	0.188769
318042709	171633	8765	8652.099124	31789	14	0.967863	31648	49	0.900821	9685170	0.184817
318233390	98533	5156	8570.676021	31807	15	0.980510	32079	7	0.939853	9680394	0.185791
318423162	67165	3545	7341.312587	32056	5	0.988180	31887	16	0.963523	9675686	0.195585
318402032	104726	5298	6964.951125	31687	2	0.892920	31879	1	0.433880	9670823	0.191543
318107047	195624	9871	7848.697371	31830	20	0.935061	31574	59	0.551870	9665951	0.201766
317982282	193602	9865	8615.420524	31748	14	0.960617	31215	162	0.728230	9661134	0.205395
318181235	116939	6003	8781.862229	31915	3	0.921004	31619	59	0.835184	9656298	0.201648
318415114	66650	3394	7627.814934	31732	2	0.506349	31852	4	0.900046	9651563	0.208402
318467634	89994	4533	6848.461930	31834	40	0.659476	31737	39	0.538009	9646616	0.203277
318205646	181970	9086	7639.557139	31839	57	0.793487	31646	50	0.719823	9641802	0.201942
317967530	205300	10512	8488.673915	31662	50	0.874759	31574	31	0.830085	9636854	0.201834
318101531	134034	6942	8835.887421	31792	16	0.924047	31550	23	0.896954	9632019	0.198803
318374662	72865	3777	7992.082968	31862	6	0.953938	31747	1	0.909848	9627433	0.204239
318476919	77697	3826	6840.349049	31802	10	0.465337	31658	11	0.668294	9622672	0.204428
318261128	163275	8135	7412.383418	31593	125	0.675751	31489	24	0.798835	9617880	0.201188
317919052	230136	11876	8345.795473	31333	187	0.803358	31850	27	0.878003	9613181	0.207381
317991993	162430	8277	8881.841453	31485	47	0.880745	31590	13	0.926014	9608415	0.202425
318306254	85841	4379	8427.255511	31664	10	0.927677	31740	6	0.871460	9603502	0.205783
318468812	66955	3379	7038.383495	32112	3	0.956140	31794	15	0.892864	9598642	0.208685
318359049	126324	6398	7119.978825	31908	3	0.639787	31954	12	0.935027	9593820	0.204736
318079824	197466	9875	8055.003380	31669	20	0.724984	31944	8	0.843727	9589016	0.202870
318064949	165223	8542	8690.699198	31823	27	0.833215	31533	23	0.905227	9584217	0.199653
318274220	94078	5007	8498.913102	31945	12	0.898852	31695	9	0.942525	9579408	0.200031
318425520	67277	3412	7236.297311	32017	2	0.618043	31678	11	0.922606	9574645	0.203764
318359103	112904	5706	7049.548717	31636	33	0.742273	31967	24	0.752621	9569857	0.200362
318132594	194253	9767	7946.344071	31329	78	0.843700	31539	28	0.849976	9565068	0.199399
318031925	180377	9322	8655.991050	31716	47	0.905211	31892	28	0.909017	9560280	0.199195
318223324	104931	5349	8656.979439	31773	8	0.942515	31555	25	0.944823	9555546	0.199249
318432047	68323	3533	7469.999302	31943	14	0.965138	31964	3	0.966538	9550669	0.203980
318418906	102961	5195	7010.786210	32009	13	0.978858	31828	11	0.769888	9545978	0.201151
318151398	185687	9448	7848.471318	31911	19	0.951693	31699	44	0.860447	9541260	0.198672
318038717	184702	9435	8585.471814	31600	27	0.970704	31683	24	0.915368	9536480	0.197206
318207066	110039	5864	8709.817267	31611	25	0.982233	31771	18	0.948674	9531712	0.197001
318446357	68625	3476	7576.538528	31863	3	0.951005	31853	5	0.968873	9526890	0.200291
318435586	91912	4606	6921.241267	31757	13	0.654504	31675	1	0.687512	9522163	0.198093
318202875	179083	9111	7685.538835	31774	17	0.790472	31941	27	0.804260	9517343	0.196942
npatches	nstrain	runtime	dt	init_x	init_y	init_y_blood	init_z	init_S	beta0	beta1	beta2	beta3	mean_beta	B	d	delta	delta_blood	b[0]	mut	m	CTL	c	g	epsilon	k	het	lambda	rho	omega	x_max	patch.dyna	DELTA	A	VA
10000	1	100.000000	0.001000	21900	9499	5000000	0.001000	10000000	8.382597	9.989244	9.161715	7.618774	8	800000000	0.010000	1.000000	1.000000	80000	0.000050	0.004800	0	0.500000	0.000000	2.500000	11.000000	0.500000	0.000000	0.000000	0.000000	31872	0	10.000000	7.000000	1.000000
sus	inf	inf_blood	z	x[0]	y[0][0]	z[0]	x[1]	y[1][0]	z[1]	S[0]	synchrony
219000000	94990000	5000000	10.000000	21900	9499	0.001000	21900	9499	0.001000	10000000	0.000000
147229863	94017345	4971366	3941.516320	13705	9751	0.394152	12329	10166	0.394152	9994996	0.000000
247056037	16437424	867195	6325.803353	24174	1612	0.632580	22486	2073	0.632580	9989994	0.000000
294932501	3979301	207992	7771.765723	29621	376	0.777177	28461	567	0.777177	9985032	0.000000
311468544	1018026	53599	8648.676577	31189	87	0.864868	30513	156	0.864868	9980082	0.000000
316757800	233915	12468	9174.328970	31738	14	0.918048	31559	36	0.918048	9974989	0.000000
318259697	51481	2680	7847.415364	31896	10	0.950300	31870	1	0.802673	9970042	0.000000
318549016	51540	2496	5286.325330	31895	5	0.650226	31852	34	0.547427	9965067	0.000000
318222120	206375	10453	6363.636904	31722	8	0.612138	31848	25	0.725535	9959965	0.000000
317588302	340503	17395	7781.681988	31985	16	0.764779	31731	15	0.833549	9954951	0.000000
317796034	182109	9318	8616.629155	31907	30	0.857349	31766	6	0.899055	9950012	0.000000
318359163	56926	3012	7686.726771	31804	2	0.856578	31850	8	0.920166	9945138	0.000000
318533609	55175	2837	5561.590619	31901	0	0.311789	31764	6	0.462845	9940206	0.000000
318249011	193172	9634	6512.918854	31728	30	0.523368	31956	10	0.674240	9935165	0.000000
317696011	290592	14829	7857.292822	31528	34	0.710944	31989	56	0.802441	9930247	0.000000
317947671	147246	7725	8589.677346	31758	17	0.824701	31894	13	0.880189	9925186	0.000000
318416540	49485	2499	7204.929441	31874	9	0.669239	32041	1	0.904472	9920210	0.000000
318533994	67673	3410	5566.612735	31928	2	0.366775	31922	7	0.450853	9915254	0.000000
318163807	213496	10644	6792.578307	32074	9	0.615977	31931	26	0.666967	9910173	0.000000
317774805	248645	12720	8027.825267	31891	15	0.767108	31803	21	0.798031	9905200	0.000000
318115026	111899	5896	8502.478298	31792	5	0.858761	31741	6	0.844738	9900360	0.000000
318481782	45718	2404	6595.640366	31788	1	0.457396	31853	9	0.470163	9895494	0.000000
318478115	93169	4706	5791.727305	31858	5	0.640641	31719	6	0.678678	9890515	0.000000
318065922	229704	11511	7172.250132	32015	11	0.782065	31932	18	0.805133	9885644	0.000000
317905484	197275	10198	8236.239130	31905	9	0.867832	31920	15	0.881822	9880701	0.000000
318272069	76211	3923	8103.046341	31886	7	0.919846	31771	6	0.928330	9875679	0.000000
318530255	47944	2413	5977.622731	31839	11	0.600943	31854	3	0.856721	9870671	0.000000
318398372	131875	6737	6182.314337	31800	13	0.757990	31650	54	0.526813	9865639	0.000000
317948046	237139	11940	7565.052337	31731	13	0.853232	31745	53	0.713034	9860752	0.000000
318016606	148331	7737	8399.447052	31770	7	0.910992	31859	16	0.825968	9855907	0.000000
318405975	57000	2921	7393.710694	31680	2	0.731089	31917	0	0.550594	9850879	0.000000
318522526	62944	3054	5736.455225	31651	6	0.408456	31809	10	0.488151	9845896	0.000000
318245812	178939	8901	6716.753987	31511	29	0.641255	31903	28	0.689586	9840804	0.000000
317934057	216184	11159	7942.726343	31459	16	0.782437	31775	45	0.811748	9835816	0.000000
318193530	102609	5319	8319.532639	31789	5	0.834254	31939	8	0.885834	9830858	0.000000
318461231	49533	2539	6530.258317	31744	3	0.613644	31595	9	0.930763	9825810	0.000000
318467126	94303	4709	5960.666408	31872	11	0.440380	31999	3	0.341833	9820918	0.000000
318094820	212414	10631	7248.437369	31775	27	0.660616	31543	112	0.560588	9816066	0.000000
317982504	171999	8974	8234.711778	32107	26	0.794179	31472	106	0.733517	9811236	0.000000
318316599	67066	3528	7803.749365	31840	3	0.814630	31901	3	0.838390	9806443	0.000000
318522249	55086	2819	5880.442211	31979	4	0.372025	31705	7	0.901991	9801617	-1.#IND00
318334429	151014	7542	6458.104886	31878	28	0.619161	32064	5	0.940562	9796705	-1.#IND00
317958644	223436	11778	7762.024757	31884	8	0.769039	31804	17	0.963953	9791742	0.376041
318111908	118424	6135	8362.273982	31778	10	0.852671	31797	11	0.978139	9786755	0.324241
318461127	49752	2509	6846.549852	31941	3	0.397791	31819	5	0.790443	9781873	0.405103
318503115	79688	4031	5759.214261	31856	4	0.634787	31669	3	0.482115	9776947	0.387119
318137714	214307	10915	7033.409566	31752	7	0.764587	31795	31	0.685926	9772081	0.392964
317896978	208227	10863	8150.652786	31849	15	0.857233	31908	62	0.809528	9767200	0.380549
318218195	86645	4478	8248.032192	32016	4	0.911213	31901	10	0.884488	9762400	0.378294
318520960	47595	2449	6221.986075	31802	7	0.797810	31853	7	0.929947	9757554	0.392225
318412062	116798	5840	6060.173696	31736	9	0.629224	31791	8	0.674847	9752646	0.356790
317990381	240129	12226	7453.162008	31838	16	0.732534	31758	14	0.802809	9747639	0.356473
317959007	168549	8738	8370.258467	31742	19	0.837794	31594	8	0.880413	9742738	0.343486
318350604	64542	3446	7723.464916	31882	3	0.824396	31881	0	0.574627	9737896	0.351007
318538971	55715	2826	5841.018745	31761	8	0.893504	31560	7	0.627278	9733004	0.361580
318307139	161414	8059	6533.303143	31992	6	0.833381	31912	26	0.773961	9728106	0.341340
317930820	229282	11694	7824.236552	31856	7	0.898953	31760	11	0.862918	9723206	0.343182
318126488	119331	6194	8401.680773	31437	14	0.898614	31638	19	0.916866	9718333	0.326559
318473650	48289	2561	6789.846044	31811	1	0.530714	31941	5	0.918150	9713361	0.338799
318480652	87992	4305	5851.457080	31859	2	0.638118	31821	6	0.950361	9708587	0.334001
318105657	218405	10994	7148.078253	31586	8	0.780535	31888	29	0.802260	9703656	0.339302
317914695	196901	10298	8213.537705	31753	15	0.866904	31828	14	0.880079	9698699	0.331030
318263158	78266	4079	8114.886004	31656	3	0.800794	31997	8	0.927274	9693863	0.337366
318525419	48866	2426	5972.673403	31935	6	0.470625	32020	8	0.565447	9689093	0.345232
318393457	135534	6885	6215.171227	31622	8	0.678958	31915	16	0.611964	9684229	0.331294
317911841	249638	12754	7605.017364	31983	8	0.805302	31943	21	0.764674	9679328	0.343693
317993921	154692	8079	8428.247844	31811	10	0.881925	31880	46	0.857285	9674537	0.334908
318395620	57671	2943	7469.892050	31758	1	0.754306	31638	0	0.521043	9669648	0.339954
318517388	62887	3143	5737.738106	31672	0	0.439657	31802	8	0.446241	9664815	0.339626
318237246	181922	9206	6710.703333	32026	17	0.592313	32050	42	0.664170	9659936	0.333511
317931135	222549	11385	7946.690190	31739	20	0.752756	31614	66	0.796334	9655042	0.333044
318154664	103597	5429	8360.161031	31674	0	0.728236	31826	10	0.876486	9650266	0.326689
318487077	46481	2420	6504.386273	32064	8	0.690883	31949	10	0.925094	9645411	0.334342
318443933	96813	4778	5866.060041	32055	4	0.597276	31696	0	0.616730	9640655	0.329262
318053492	236478	11861	7245.222271	31995	18	0.755766	31931	11	0.734851	9635814	0.331726
317911746	190734	10136	8276.649071	32044	12	0.851883	31863	18	0.839199	9631006	0.329442
318304305	75082	3878	8044.039378	31886	8	0.537644	31707	8	0.902482	9626192	0.330625
318525609	49177	2456	5964.500537	31495	8	0.719602	31915	5	0.637950	9621448	0.333114
318394705	134522	6757	6208.642229	31640	8	0.504284	31889	43	0.544081	9616700	0.325497
317928132	248203	12694	7599.108669	31817	21	0.699371	31607	29	0.723506	9611780	0.328441
317976976	153287	7981	8425.969465	32114	12	0.817682	31769	26	0.832319	9606866	0.323054
318386893	57520	2977	7460.660524	31978	2	0.692670	31816	5	0.577620	9602035	0.327548
318531729	60778	3109	5714.939740	32109	15	0.571523	31902	0	0.499140	9597297	0.328029
318263119	185678	9218	6646.514569	31885	14	0.735670	31795	56	0.649262	9592448	0.321330
317845284	242851	12445	7922.086249	31965	35	0.839696	31924	44	0.787293	9587749	0.322710
318119511	114417	5910	8449.455165	31715	0	0.616827	31925	30	0.871003	9582984	0.320580
318476869	46675	2416	6719.296361	32053	10	0.729638	32080	16	0.921769	9578179	0.327560
318499151	86102	4180	5736.107055	31921	10	0.430482	31870	9	0.952557	9573310	0.324963
318069937	232353	11775	7099.420463	31836	22	0.654613	31893	17	0.971228	9568460	0.327930
317870381	210051	10759	8202.774052	31537	35	0.790538	31861	12	0.982551	9563566	0.324979
318250540	83352	4328	8212.131307	31586	20	0.872971	31692	9	0.989418	9558899	0.325415
318511350	47104	2466	6114.681080	31643	6	0.612808	31756	0	0.698511	9554103	0.329176
318413306	119728	5999	6085.033280	31817	8	0.765186	31817	93	0.610258	9549349	0.324608
317962362	240195	12038	7480.090501	32013	12	0.771049	31579	40	0.763639	9544597	0.323742
317960978	163972	8468	8380.564492	31921	5	0.861151	31696	8	0.856658	9539775	0.320778
318359507	61060	3130	7660.630572	31840	10	0.685216	31933	7	0.913069	9534961	0.325277
318539097	55029	2689	5734.214324	31906	5	0.358364	31997	5	0.538355	9530164	0.325837
318296519	165230	8224	6489.673284	31953	21	0.610877	32004	20	0.720033	9525520	0.322183
317879505	244858	12635	7810.785522	31824	14	0.764014	31725	19	0.830213	9520822	0.323163
318088423	130907	6703	8471.474908	32033	2	0.856885	32024	10	0.897032	9516131	0.320980
npatches	nstrain	runtime	dt	init_x	init_y	init_y_blood	init_z	init_S	beta0	beta1	beta2	beta3	mean_beta	B	d	delta	delta_blood	b[0]	mut	m	CTL	c	g	epsilon	k	het	lambda	rho	omega	x_max	patch.dyna	DELTA	A	VA
10000	1	100.000000	0.001000	21900	9499	5000000	0.001000	10000000	4.332595	9.946901	10.022656	11.137345	8	800000000	0.010000	1.000000	1.000000	80000	0.000050	0.004800	0	0.500000	0.000000	2.500000	12.000000	0.500000	0.000000	0.000000	0.000000	31872	0	10.000000	7.000000	1.000000
sus	inf	inf_blood	z	x[0]	y[0][0]	z[0]	x[1]	y[1][0]	z[1]	S[0]	synchrony
219000000	94990000	5000000	10.000000	21900	9499	0.001000	21900	9499	0.001000	10000000	0.000000
154173211	81868599	4351078	3941.516320	20706	6558	0.394152	13112	8862	0.394152	9995029	0.000000
258051907	11655044	617210	6325.803353	29107	612	0.632580	24016	1418	0.632580	9990107	0.000000
302398668	2105203	111785	7771.765723	31398	75	0.777177	29818	245	0.777177	9985108	0.000000
315129557	342257	18237	8648.648948	31881	9	0.864868	31404	35	0.864868	9980165	0.000000
318099691	45591	2386	7714.863831	31861	6	0.720602	31731	4	0.715470	9975192	0.000000
318582716	36772	1775	4389.348577	32077	9	0.293111	31633	5	0.583298	9970203	0.000000
318208781	220106	11064	5683.601084	31887	5	0.571304	31807	24	0.747289	9965231	0.000000
317481968	352687	18313	7373.504247	31786	12	0.740015	31727	33	0.846742	9960302	0.000000
317896184	131087	6724	8284.632631	31716	3	0.842331	31817	16	0.907056	9955178	0.000000
318497441	33643	1716	6056.702733	32138	0	0.230290	31679	1	0.867311	9950166	0.000000
318543328	76961	3734	4877.860643	32026	7	0.440588	31871	18	0.417810	9945160	0.000000
318046880	242995	12234	6593.441328	31837	5	0.660742	31715	87	0.646928	9940210	0.000000
317911633	178234	9137	7880.671679	31991	4	0.772334	31760	14	0.785878	9935257	0.000000
318391055	50309	2700	7131.234407	31760	1	0.649868	31887	5	0.759524	9930284	0.000000
318548809	47258	2376	4922.403511	31918	3	0.602927	31813	3	0.375055	9925260	0.000000
318268014	179724	8887	6022.664261	31956	8	0.610117	31719	22	0.620999	9920188	0.000000
317936107	211668	11009	7531.121353	31796	7	0.763553	32038	2	0.770153	9915114	0.000000
318286033	70785	3687	7683.052841	31890	2	0.512190	31869	17	0.860608	9910332	0.000000
318554602	37976	1910	5195.457002	31995	3	0.344549	31834	4	0.429743	9905519	0.000000
318423982	129873	6564	5556.138703	31904	5	0.508440	31620	4	0.654165	9900670	0.000000
317971076	226190	11568	7191.218743	31756	8	0.701891	32027	19	0.790267	9895794	0.000000
318187813	100040	5202	7927.315299	32104	2	0.819210	31996	10	0.872806	9890867	0.000000
318555058	36211	1762	5716.875651	31687	0	0.411103	31692	16	0.824539	9885803	0.000000
318488985	94695	4655	5199.562721	32078	6	0.363056	31796	4	0.380354	9880940	0.000000
318030241	225577	11383	6869.149846	32001	20	0.613722	31686	61	0.624212	9876006	0.000000
318057522	133700	6959	7922.829387	31882	10	0.563297	31987	12	0.772102	9871090	0.000000
318477117	41572	2186	6435.690381	31881	3	0.572448	31919	4	0.583031	9866230	0.000000
318547410	65294	3197	5010.246285	31759	2	0.248917	31880	14	0.469966	9861371	0.000000
318205496	196037	9894	6449.226216	31878	6	0.440000	31838	48	0.678558	9856366	0.000000
318018459	159423	8195	7733.666197	32029	6	0.660386	31925	13	0.805060	9851349	0.000000
318414150	48273	2599	6941.010616	31747	4	0.523617	31711	4	0.755631	9846304	0.000000
318567046	53575	2565	5001.666691	32021	2	0.371487	31641	9	0.695827	9841506	0.000000
318308814	165162	8420	6159.956784	31858	6	0.521188	31664	4	0.815533	9836636	0.000000
318043484	175094	9163	7549.612468	32120	4	0.709622	31903	12	0.888129	9831669	0.000000
318356411	61096	3166	7350.806173	31864	0	0.474081	31861	8	0.932155	9826867	0.000000
318578660	43155	2173	5080.910561	32134	1	0.355507	31831	1	0.464631	9821978	0.000000
318331319	151693	7615	5854.419800	31956	4	0.452740	31931	9	0.614813	9817150	0.000000
317969189	207388	10720	7396.621332	31865	11	0.668112	31614	29	0.766402	9812233	0.000000
318277952	76759	3999	7732.497431	31978	5	0.455327	32051	0	0.800690	9807262	0.000000
318542495	37833	1857	5308.828015	31790	2	0.339989	31717	32	0.656576	9802472	-1.#IND00
318432711	120595	6166	5526.162317	31729	4	0.558015	31810	14	0.791729	9797609	-1.#IND00
317991992	220812	11377	7141.704508	31701	3	0.731956	31881	20	0.873693	9792689	0.524478
318167237	103926	5440	7907.704500	31752	4	0.814164	31644	9	0.923400	9787865	0.453653
318522964	37059	1958	5801.953788	31987	0	0.317409	31642	10	0.735735	9783017	0.495362
318506537	89068	4277	5198.250500	31873	1	0.457765	31627	5	0.839735	9778039	0.436662
318077246	210091	10796	6807.110627	31957	10	0.592886	31867	14	0.802514	9773067	0.432054
318100019	129474	6819	7857.805579	31801	5	0.749656	31700	17	0.880234	9768251	0.396252
318477978	41096	2096	6375.622491	31933	3	0.502979	31905	6	0.906577	9763355	0.434316
318523047	65879	3264	4998.193737	32023	5	0.566259	31847	17	0.634267	9758424	0.423367
318194652	195949	9869	6445.012360	31727	10	0.630070	31569	33	0.778199	9753497	0.427994
318011804	165658	8591	7738.877376	31758	3	0.775654	31749	13	0.835365	9748623	0.396229
318384718	50049	2682	7026.230155	31761	2	0.532831	31706	1	0.897906	9743758	0.408904
318589705	49579	2437	4902.837547	31739	2	0.345735	32206	1	0.514724	9738854	0.424098
318279208	177752	8913	6069.787452	31533	12	0.603218	31619	44	0.658615	9733870	0.407514
317979359	195534	10218	7541.285528	31830	3	0.759370	31632	17	0.792965	9729076	0.397050
318321381	64881	3429	7495.124014	31897	4	0.726572	31808	2	0.874443	9724212	0.404521
318550860	39550	2088	5137.345125	31760	3	0.253541	31880	10	0.424995	9719327	0.413789
318392170	141461	6946	5659.645344	31969	9	0.488448	31498	15	0.651285	9714430	0.399189
317933613	226248	11392	7278.501106	31782	6	0.689767	31821	6	0.788520	9709565	0.393869
318209245	90883	4810	7871.707882	31850	4	0.811858	32003	2	0.871747	9704701	0.386724
318556715	36330	1848	5553.069527	31617	0	0.253474	31857	24	0.566867	9699888	0.396235
318479317	103565	5098	5310.880095	31819	1	0.430707	31918	41	0.737324	9694967	0.385441
318020918	226730	11488	6966.447855	31971	20	0.500708	31731	45	0.840699	9690128	0.391136
318096873	121874	6357	7933.213740	31817	1	0.421564	31781	8	0.903391	9685328	0.380056
318496280	39109	2057	6203.489967	31997	2	0.627113	31896	3	0.520335	9680465	0.386481
318533920	76411	3772	5065.511302	31757	2	0.397665	32028	25	0.709105	9675594	0.380722
318118645	211046	10817	6633.999439	31913	16	0.512616	32098	8	0.823585	9670784	0.385487
318045229	144390	7510	7825.077235	31799	7	0.704424	31719	4	0.893012	9666035	0.375650
318445152	44605	2294	6667.122604	31882	2	0.488549	31971	7	0.931780	9661164	0.383175
318556395	58762	2857	4959.251378	31653	2	0.334039	31743	7	0.603107	9656352	0.384098
318206928	187405	9342	6316.548383	31844	5	0.596125	31978	6	0.690242	9651605	0.377407
318011923	168793	8551	7667.110495	31516	6	0.755068	31841	19	0.812146	9646869	0.367757
318369284	54959	2771	7187.336962	31858	1	0.691318	31573	13	0.886075	9642153	0.373913
318581482	46302	2343	5000.683183	31901	4	0.444915	31768	5	0.930909	9637251	0.375986
318315744	161399	7972	5947.252406	31983	6	0.544163	31732	2	0.849206	9632389	0.369228
317965753	204564	10521	7460.072594	31755	13	0.723556	31726	26	0.822408	9627576	0.366779
318273856	72934	3792	7686.319630	32136	2	0.666610	31590	12	0.892299	9622841	0.368067
318574012	37164	1896	5211.244463	31786	2	0.311602	31749	1	0.299483	9617920	0.373639
318393635	132081	6611	5519.178899	32167	8	0.582518	31617	14	0.462766	9613165	0.362926
317932186	235358	12090	7178.418713	31847	5	0.746816	31771	30	0.674192	9608412	0.371821
318147652	104800	5641	7965.303975	32109	3	0.846455	31660	11	0.802412	9603632	0.368718
318514579	35554	1806	5796.388914	31659	3	0.446669	31800	3	0.880172	9598842	0.373909
318519044	93310	4608	5114.908591	31908	10	0.443082	31918	27	0.542957	9594123	0.364581
318026315	238085	11953	6816.900526	31844	17	0.662255	31641	20	0.722824	9589306	0.372111
318020809	148356	7864	7949.022123	31775	2	0.795173	31723	14	0.831905	9584545	0.368787
318429534	42969	2256	6641.068061	31666	1	0.602108	32090	0	0.440431	9579764	0.372704
318540615	62068	3037	4982.551216	31965	1	0.349417	31776	14	0.388554	9574957	0.375182
318180665	197960	9979	6404.352887	32068	7	0.509794	31729	23	0.629186	9570277	0.371196
317980268	169543	8886	7722.504707	31906	8	0.702712	31816	35	0.775118	9565538	0.368690
318377857	52338	2802	7085.977207	31698	0	0.488264	31675	10	0.863619	9560668	0.370773
318551446	47607	2449	4942.996528	31759	3	0.310595	31837	1	0.688451	9555966	0.374018
318301608	168455	8430	6033.717124	31995	8	0.581907	32014	5	0.735128	9551140	0.372012
317999587	188776	9913	7508.311005	31980	6	0.673461	31926	19	0.819639	9546271	0.367937
318311210	65005	3410	7462.268664	31780	2	0.719460	31993	5	0.890619	9541515	0.369604
318559744	42289	2108	5190.499443	31944	2	0.296228	31923	5	0.890534	9536760	0.371139
318387010	137168	6783	5765.303381	31983	3	0.518501	32040	11	0.699927	9532070	0.366005
317997585	206194	10482	7308.361707	31803	14	0.656083	31690	12	0.818019	9527257	0.364408
318236781	84159	4359	7788.706196	31954	1	0.426331	31829	12	0.889637	9522543	0.362648
318522704	38164	1948	5472.722645	32013	7	0.386441	31871	2	0.688141	9517800	0.366347
npatches	nstrain	runtime	dt	init_x	init_y	init_y_blood	init_z	init_S	beta0	beta1	beta2	beta3	mean_beta	B	d	delta	delta_blood	b[0]	mut	m	CTL	c	g	epsilon	k	het	lambda	rho	omega	x_max	patch.dyna	DELTA	A	VA
10000	1	100.000000	0.001000	21900	9499	5000000	0.001000	10000000	7.704210	7.929977	9.810444	6.207097	8	800000000	0.010000	1.000000	1.000000	80000	0.000050	0.004800	0	0.500000	0.000000	2.500000	13.000000	0.500000	0.000000	0.000000	0.000000	31872	0	10.000000	7.000000	1.000000
sus	inf	inf_blood	z	x[0]	y[0][0]	z[0]	x[1]	y[1][0]	z[1]	S[0]	synchrony
219000000	94990000	5000000	10.000000	21900	9499	0.001000	21900	9499	0.001000	10000000	0.000000
161056146	71231998	3800011	3941.516320	16211	6852	0.394152	15722	7134	0.394152	9994914	0.000000
267492647	8146797	434146	6325.803353	27285	711	0.632580	26921	783	0.632580	9989979	0.000000
307620491	1047824	55949	7771.765723	30908	66	0.777177	31037	80	0.777177	9984970	0.000000
316931112	98044	5238	8452.998001	31605	6	0.864868	31910	18	0.864868	9979991	0.000000
318485381	19332	966	4520.910181	31896	0	0.285439	31717	1	0.228245	9974864	0.000000
318493305	103054	4966	4309.686903	31772	24	0.280749	31987	23	0.314810	9969782	0.000000
317734595	331217	16839	6453.025527	31604	46	0.563807	31657	29	0.584463	9964702	0.000000
317862099	151036	7876	7780.644206	31814	16	0.735468	31497	17	0.747996	9959693	0.000000
318509293	29872	1565	5842.039270	32078	4	0.747443	31660	0	0.550364	9954684	0.000000
318605385	57681	2917	4259.789182	32038	7	0.422595	31738	4	0.318145	9949745	0.000000
318179045	207088	10199	6036.222156	31736	10	0.649830	31808	28	0.586485	9944791	0.000000
318054248	136559	6979	7448.423014	31888	7	0.787638	32037	10	0.749222	9939834	0.000000
318492167	34539	1693	5929.732576	31882	0	0.561730	31867	3	0.514622	9934812	0.000000
318565457	59123	2891	4402.291234	31765	1	0.259185	32074	3	0.304496	9929846	0.000000
318231578	185300	9330	6063.615272	31702	17	0.542130	31979	17	0.578209	9924849	0.000000
318153782	115584	6122	7358.634919	31822	5	0.722323	31688	5	0.744203	9920040	0.000000
318517929	33180	1730	5580.182083	31886	6	0.462850	31923	1	0.474588	9915152	0.000000
318535460	71289	3600	4606.858693	31857	5	0.605070	31776	6	0.311476	9910193	0.000000
318197928	180392	9262	6312.022962	31912	20	0.650119	31678	28	0.581067	9905201	0.000000
318227155	93316	5025	7305.050886	31914	2	0.702678	31861	4	0.641850	9900264	0.000000
318537116	31103	1568	5201.533234	31767	7	0.783893	31871	1	0.425208	9895326	0.000000
318536206	85307	4187	4742.445884	31895	4	0.665043	31816	6	0.301856	9890464	0.000000
318150044	182180	9306	6486.888105	31730	7	0.720148	31787	7	0.576607	9885534	0.000000
318254943	78965	4144	7215.338267	32088	6	0.830282	31845	11	0.743231	9880555	0.000000
318557405	33937	1753	5012.880402	31895	0	0.309121	32041	3	0.810151	9875573	0.000000
318478371	99108	4885	5030.164794	31825	5	0.481290	31932	0	0.501856	9870622	0.000000
318155998	164102	8409	6690.261178	32072	9	0.685426	31544	15	0.632939	9865614	0.000000
318340291	61253	3276	6942.224811	31732	13	0.809225	31835	3	0.777394	9860570	0.000000
318573462	37762	1836	4711.482191	31591	4	0.402176	31797	2	0.428466	9855668	0.000000
318395258	122800	6051	5330.198070	31601	9	0.449396	31899	5	0.653391	9850779	0.000000
318159341	152217	7883	6926.880606	31741	9	0.666084	31930	10	0.604161	9845847	0.000000
318418558	48057	2454	6565.112589	31405	10	0.545432	32023	4	0.744984	9841016	0.000000
318604791	44373	2196	4533.818897	31788	0	0.291695	31920	5	0.665301	9836137	0.000000
318354197	147164	7447	5672.274893	31926	21	0.434449	31983	5	0.689239	9831256	0.000000
318130297	138358	7084	7141.574914	31679	10	0.657019	31762	5	0.799021	9826400	0.000000
318451185	40414	2149	6190.331744	31878	4	0.601244	31711	3	0.703609	9821483	0.000000
318568564	51432	2545	4500.717093	31858	9	0.485223	32099	0	0.322776	9816711	0.000000
318280127	161083	8322	5881.412185	31896	6	0.687811	31867	18	0.453060	9811748	0.000000
318189915	117757	6192	7222.392523	31932	3	0.573186	31756	12	0.668306	9806816	0.000000
318519743	34406	1758	5723.756737	31787	1	0.622898	32059	1	0.488164	9801943	-1.#IND00
318542655	63683	3247	4516.751713	31617	7	0.449322	31912	7	0.449092	9797079	-1.#IND00
318194184	182966	9446	6159.320822	31813	4	0.666039	31888	15	0.665899	9792101	0.575086
318169244	109366	5812	7362.760099	31975	5	0.797468	31772	6	0.763974	9787200	0.435957
318524663	32979	1658	5517.042691	31696	0	0.647780	31456	2	0.486256	9782282	0.448362
318545348	73701	3696	4662.132026	31745	4	0.709357	31829	2	0.609135	9777338	0.380398
318182297	174560	8959	6331.918890	32120	9	0.528618	31696	7	0.727524	9772508	0.369298
318240528	86733	4669	7224.682069	32016	7	0.714128	31834	7	0.834755	9767586	0.351370
318547474	33489	1687	5141.080506	31725	0	0.381300	31794	0	0.381203	9762677	0.361020
318476485	92538	4571	4899.593196	31919	3	0.407976	31659	20	0.386066	9757825	0.320414
318149249	172524	8921	6608.808613	31835	14	0.640964	31793	12	0.627677	9753057	0.315928
318292207	66574	3494	7073.730310	31969	5	0.660625	31929	4	0.680181	9748195	0.312312
318588661	34443	1726	4746.826322	31929	2	0.468660	32025	1	0.524218	9743309	0.324520
318428411	116530	5655	5161.980775	31896	9	0.544578	31819	14	0.553097	9738386	0.302483
318110073	166284	8414	6836.060062	31903	12	0.723807	31791	9	0.727802	9733620	0.299544
318376228	55781	2872	6854.082521	31846	2	0.829918	31879	2	0.547318	9728899	0.300887
318561048	38862	1954	4594.494343	31965	9	0.543580	32002	8	0.543374	9723997	0.300707
318368266	134534	6809	5433.959364	31739	3	0.679864	31765	6	0.596481	9719084	0.289768
318136593	149123	7732	7012.495782	31926	9	0.804815	31982	5	0.755284	9714211	0.282809
318416869	46064	2349	6478.271494	31903	1	0.607583	32084	1	0.756484	9709288	0.289101
318567527	44450	2199	4537.339024	31906	0	0.717253	31831	0	0.502067	9704447	0.292282
318336310	151330	7571	5680.136559	31827	7	0.586846	31757	2	0.551076	9699531	0.286041
318114668	143647	7460	7182.764071	32117	3	0.749441	31764	18	0.727748	9694779	0.276616
318453690	41300	2167	6304.867520	31927	0	0.493745	32130	8	0.390146	9689973	0.285890
318561951	49619	2511	4510.722929	32011	0	0.230247	31928	5	0.630151	9685184	0.285022
318312893	158880	7986	5828.863999	31820	12	0.493272	32095	10	0.456481	9680230	0.284554
318166301	125482	6575	7210.807578	31912	12	0.692692	31787	11	0.670380	9675298	0.274815
318497179	36816	1938	5945.638321	31748	0	0.445904	31910	1	0.788382	9670472	0.284424
318564863	57961	2933	4526.551611	31878	5	0.544376	31818	1	0.337971	9665653	0.282176
318241612	165391	8376	6050.585764	31763	8	0.482500	31956	37	0.413197	9660916	0.282377
318205749	104243	5418	7245.825670	31818	5	0.686160	31779	16	0.644130	9656041	0.274144
318547795	33822	1748	5478.701332	31849	1	0.375067	31803	2	0.514821	9651277	0.282091
318525512	72676	3643	4675.408656	31821	9	0.359813	31707	9	0.604725	9646467	0.275607
318222923	170376	8805	6316.901466	32081	10	0.611756	32088	4	0.760283	9641576	0.275593
318253810	88988	4635	7241.908393	31842	5	0.764547	31796	3	0.795261	9636734	0.272184
318537550	31955	1607	5158.101640	31943	1	0.468439	31903	0	0.424619	9631900	0.278168
318479490	89120	4485	4822.773869	31779	11	0.566466	31629	9	0.551532	9627119	0.271314
318138035	181665	9153	6547.768602	31875	5	0.704934	31908	9	0.728025	9622411	0.274666
318294813	74394	3958	7216.830048	31940	2	0.821056	32021	11	0.780055	9617515	0.273159
318564184	32679	1692	4826.031437	31870	9	0.614654	31738	4	0.629112	9612777	0.278248
318475216	111608	5587	5031.345040	31852	8	0.523573	31923	4	0.383901	9608023	0.269184
318067376	191299	9740	6801.243734	31810	10	0.711069	31740	6	0.626364	9603224	0.272591
318328057	63537	3352	7148.164930	31814	1	0.752608	31745	2	0.773407	9598290	0.272495
318583041	33310	1678	4611.036187	31912	7	0.313893	32031	2	0.690316	9593463	0.275451
318433716	125268	6200	5171.469624	31739	2	0.510861	31732	4	0.423533	9588650	0.271252
318084693	181342	9283	6903.687068	31631	8	0.698367	31857	16	0.650399	9583954	0.274444
318355423	55494	2909	6959.612255	31983	2	0.721479	31790	1	0.394668	9579075	0.275653
318582774	37383	1882	4582.194979	31583	1	0.516454	31743	10	0.331863	9574287	0.275773
318376756	134352	6748	5373.872030	31475	12	0.438768	31726	11	0.318659	9569543	0.273426
318104726	157700	8106	7004.106582	31679	4	0.659638	31931	12	0.586798	9564706	0.270234
318412486	47958	2499	6632.423659	31970	6	0.604721	31857	2	0.577886	9559951	0.271263
318589040	41408	2038	4473.230678	32106	0	0.325492	31967	3	0.403493	9555203	0.275348
318333860	154149	7700	5600.832372	31703	25	0.569647	32086	2	0.573329	9550399	0.274319
318119230	142981	7316	7146.803910	31670	10	0.697711	31799	5	0.728958	9545602	0.272162
318478346	39165	2085	6220.285195	31812	2	0.448090	32036	0	0.447323	9540849	0.276344
318561226	51652	2500	4419.226898	31989	1	0.467774	31893	1	0.330657	9536072	0.275819
318258434	167807	8515	5878.181722	31846	20	0.476581	31879	18	0.482426	9531277	0.281748
318166115	124541	6429	7262.341893	32033	13	0.682570	31986	7	0.684882	9526527	0.279487
318504636	35887	1898	5858.289663	31840	3	0.765261	31856	0	0.405782	9521659	0.283820
318576118	60414	2938	4550.085666	31974	14	0.443939	31637	2	0.480814	9516933	0.281434
npatches	nstrain	runtime	dt	init_x	init_y	init_y_blood	init_z	init_S	beta0	beta1	beta2	beta3	mean_beta	B	d	delta	delta_blood	b[0]	mut	m	CTL	c	g	epsilon	k	het	lambda	rho	omega	x_max	patch.dyna	DELTA	A	VA
10000	1	100.000000	0.001000	21900	9499	5000000	0.001000	10000000	8.324064	5.293874	9.150700	9.261421	8	800000000	0.010000	1.000000	1.000000	80000	0.000050	0.004800	0	0.500000	0.000000	2.500000	14.000000	0.500000	0.000000	0.000000	0.000000	31872	0	10.000000	7.000000	1.000000
sus	inf	inf_blood	z	x[0]	y[0][0]	z[0]	x[1]	y[1][0]	z[1]	S[0]	synchrony
219000000	94990000	5000000	10.000000	21900	9499	0.001000	21900	9499	0.001000	10000000	0.000000
167659572	61946818	3321467	3941.516320	15934	6318	0.394152	20301	5146	0.394152	9994986	0.000000
275548732	5593357	299923	6325.803353	27515	566	0.632580	29284	323	0.632580	9990060	0.000000
311156074	482788	26074	7771.765723	31224	52	0.777177	31364	14	0.777177	9985019	0.000000
317798096	27463	1474	6697.651227	31691	0	0.829005	31873	0	0.575962	9980114	0.000000
318583119	28906	1440	3301.505460	31919	0	0.253685	31965	0	0.186953	9975160	0.000000
318278948	200210	10084	5024.926288	31652	20	0.468410	31650	13	0.364825	9970215	0.000000
317869657	195030	10254	6941.434313	31867	14	0.677615	31817	12	0.614795	9965154	0.000000
318411345	33993	1738	6166.580829	31976	6	0.804488	31931	3	0.349957	9960188	0.000000
318629703	36644	1770	3771.303377	31774	2	0.291699	31628	8	0.373692	9955184	0.000000
318309253	163221	8146	5256.597346	31803	23	0.426318	31837	4	0.620173	9950146	0.000000
318129522	126227	6676	6915.959542	31930	8	0.652088	31996	2	0.728568	9945279	0.000000
318497575	29184	1551	5363.456344	31819	6	0.517701	31818	0	0.345666	9940381	0.000000
318588413	55599	2782	4058.978380	32050	2	0.365662	31767	0	0.350651	9935467	0.000000
318288662	157550	7909	5778.356000	31768	16	0.517134	31832	2	0.436164	9930403	0.000000
318325355	72587	3853	6724.817613	31759	8	0.707164	32011	6	0.625216	9925351	0.000000
318619830	28670	1472	4459.529484	31784	2	0.340605	31931	1	0.394233	9920309	0.000000
318530820	89786	4424	4594.342135	31756	12	0.600107	31741	4	0.329694	9915377	0.000000
318252103	136932	7112	6319.812808	31919	9	0.757483	31960	9	0.593490	9910446	0.000000
318462469	42450	2222	6043.295440	31900	0	0.452130	31611	1	0.328392	9905448	0.000000
318606902	39446	1899	4135.702675	31952	4	0.623150	31931	1	0.249375	9900497	0.000000
318389488	128362	6363	5313.159096	31815	15	0.463231	31873	6	0.396707	9895565	0.000000
318273154	96486	4867	6658.463952	31883	12	0.674474	31987	7	0.634130	9890608	0.000000
318537354	29958	1499	5020.284094	31800	7	0.601629	32091	5	0.494713	9885722	0.000000
318551944	66576	3325	4276.963075	31794	1	0.387225	31929	3	0.559049	9880800	0.000000
318279539	143757	7249	5969.700602	31862	6	0.560459	31954	5	0.674045	9875906	0.000000
318398899	58863	3154	6498.429744	31666	2	0.733438	31698	1	0.631321	9870981	0.000000
318583771	32921	1581	4373.837841	31934	5	0.303140	31825	1	0.439985	9866065	0.000000
318465773	103549	5192	4898.186533	31852	15	0.577386	31954	5	0.647849	9861128	0.000000
318279657	115374	5950	6453.212411	32022	2	0.499963	32001	2	0.682428	9856178	0.000000
318489819	35806	1843	5617.721084	31982	2	0.566152	31865	3	0.603736	9851240	0.000000
318567227	50371	2520	4216.881914	32015	0	0.278623	31876	0	0.439252	9846356	0.000000
318334564	131251	6667	5610.170690	31831	19	0.473836	31825	7	0.575515	9841325	0.000000
318364642	71037	3771	6504.732177	31518	2	0.638018	31893	2	0.669820	9836389	0.000000
318562308	31421	1572	4595.517384	31881	1	0.714134	32075	2	0.701968	9831375	0.000000
318509611	88350	4443	4685.712205	31812	10	0.552531	32137	3	0.368759	9826510	0.000000
318270940	120577	6072	6279.026867	31774	5	0.728630	32021	15	0.533611	9821685	0.000000
318491327	40823	2188	5816.845886	31655	3	0.788478	31880	2	0.530351	9816669	0.000000
318569773	43775	2243	4245.184099	31815	3	0.483286	32017	0	0.326057	9811791	0.000000
318382166	119712	6086	5388.844385	31811	12	0.444822	31782	6	0.355012	9806943	0.000000
318335117	84227	4288	6504.764995	31758	9	0.663310	31524	1	0.608844	9802147	-1.#IND00
318559293	32777	1586	4908.152965	31832	1	0.239441	31802	0	0.516149	9797215	-1.#IND00
318537424	74335	3660	4541.469371	31788	24	0.496391	31729	2	0.366504	9792405	0.088363
318310540	123006	6300	6059.308360	31865	3	0.694584	31858	8	0.493085	9787459	0.178748
318448138	48646	2487	6046.247304	31902	1	0.490146	31847	5	0.606343	9782699	0.157951
318573838	40130	1996	4335.409004	32038	0	0.273079	31883	0	0.556895	9777738	0.151275
318435340	107599	5462	5226.991992	31981	7	0.488891	31954	6	0.405892	9772706	0.158044
318338648	87400	4556	6415.133798	31867	7	0.589057	31903	9	0.491152	9767814	0.145245
318577764	34212	1744	5004.261296	31906	0	0.567090	31920	2	0.525839	9762929	0.166142
318529437	70100	3467	4529.079968	31829	25	0.521592	31950	2	0.389687	9758117	0.142194
318305086	123196	6271	6003.556919	31575	8	0.673496	31956	3	0.571121	9753120	0.190859
318424637	51782	2650	6144.903157	32151	6	0.388882	31955	0	0.632274	9748197	0.194179
318582782	37823	1842	4350.585592	32072	1	0.338477	31923	1	0.404294	9743384	0.195167
318419690	109814	5667	5134.221124	31996	12	0.457022	31891	5	0.443256	9738590	0.189502
318313057	97879	5173	6493.595748	31714	7	0.670709	31892	13	0.662360	9733673	0.178927
318553146	32073	1606	5145.488076	31810	1	0.432654	31952	2	0.448580	9728822	0.191436
318542796	65796	3314	4377.189288	31701	7	0.590532	31599	8	0.366364	9723900	0.182294
318292386	135042	6658	5974.113279	31759	13	0.735670	32050	9	0.550013	9718993	0.213043
318408007	54216	2787	6320.237255	31819	3	0.646220	31556	1	0.699508	9714153	0.208681
318596215	33636	1705	4323.300966	31765	0	0.321019	32003	1	0.193076	9709197	0.215216
318490232	104901	5390	4951.433359	31760	10	0.409713	32281	6	0.472834	9704394	0.214434
318296931	108547	5644	6442.980664	31840	10	0.593515	31909	2	0.492486	9699585	0.210805
318508171	35459	1802	5455.229317	31925	8	0.735421	31835	7	0.396515	9694685	0.216607
318569198	54534	2708	4261.429022	31995	1	0.482359	31569	0	0.279928	9689844	0.212628
318332783	136714	7142	5713.182288	31701	12	0.537579	31917	4	0.414741	9685076	0.230649
318371262	69554	3697	6564.320234	31798	6	0.719562	32006	6	0.589561	9680169	0.228022
318591377	29732	1535	4513.524416	31693	0	0.301245	31872	0	0.371977	9675433	0.231979
318504273	89814	4474	4647.297564	31807	14	0.487293	31821	2	0.287141	9670629	0.226350
318279570	127875	6566	6311.727671	31843	11	0.689066	31803	10	0.487053	9665717	0.228489
318508541	40712	2152	5882.542499	31938	0	0.419583	31959	2	0.592458	9660977	0.229817
318587038	43349	2117	4216.495972	32004	2	0.369517	31923	1	0.531873	9656200	0.228030
318390221	121742	6209	5391.385925	31930	13	0.437908	31952	7	0.469592	9651383	0.228566
318337364	83702	4354	6544.252081	31678	5	0.659116	31798	2	0.502784	9646568	0.224322
318547619	31630	1590	4879.869551	31827	11	0.373903	31648	2	0.275413	9641814	0.228993
318539600	73961	3621	4482.387998	32064	9	0.620301	32030	4	0.339655	9636821	0.221447
318282901	130594	6654	6090.039545	31591	2	0.669292	32119	2	0.590609	9631896	0.221855
318416238	50119	2715	6173.075373	31760	5	0.799440	31932	0	0.554874	9627124	0.225350
318595692	37198	1836	4306.115489	31691	1	0.592283	31907	0	0.408253	9622339	0.223308
318438856	111974	5846	5124.113517	31777	11	0.638905	31858	6	0.447196	9617485	0.222453
318287752	98184	5122	6504.814842	31781	6	0.781012	31839	1	0.635656	9612555	0.217788
318501963	31451	1667	5133.599282	31702	4	0.453530	31742	4	0.632646	9607624	0.224809
318543506	64745	3129	4307.318546	31828	3	0.668591	31762	1	0.196601	9602798	0.222644
318291438	134688	6841	5931.025515	31865	4	0.772671	31817	9	0.502028	9598125	0.228965
318386677	55940	2902	6341.784298	31856	2	0.409627	31701	0	0.404689	9593353	0.229376
318584924	34886	1717	4356.156012	31676	1	0.278012	31693	3	0.377680	9588437	0.231374
318466223	103481	5189	4975.262281	31969	6	0.474441	31691	9	0.439278	9583574	0.228190
318276890	106005	5526	6430.478234	31849	3	0.681272	31985	7	0.659947	9578748	0.224255
318518320	34125	1725	5379.436865	31926	5	0.424222	31832	0	0.372066	9574056	0.227736
318572213	55957	2793	4237.747067	31740	4	0.478971	31929	0	0.178805	9569308	0.224244
318326668	131816	6683	5752.404229	31901	12	0.536281	31792	2	0.427152	9564433	0.224158
318388647	61213	3290	6422.185970	31640	11	0.352966	32094	2	0.388884	9559739	0.222069
318612863	31272	1634	4373.208828	31974	1	0.387365	31885	4	0.479585	9554958	0.225354
318447701	101748	4993	4839.376029	31986	14	0.363362	31740	3	0.343255	9550079	0.221680
318255417	118386	6203	6435.989295	31773	8	0.613908	31873	6	0.536478	9545281	0.224048
318493155	36667	1807	5650.775000	32026	2	0.418913	32038	3	0.452678	9540480	0.225378
318574077	47112	2379	4191.917260	31860	1	0.538905	31979	0	0.282788	9535818	0.225386
318345066	130855	6672	5537.371316	31801	10	0.460621	31886	2	0.503619	9530986	0.226424
318340900	77942	4134	6569.225665	31799	0	0.458862	31800	6	0.593685	9526305	0.223324
318564123	30714	1572	4728.872407	31829	0	0.186469	31900	1	0.306012	9521512	0.224298
318526830	79056	3930	4538.816692	31949	15	0.466425	32023	1	0.291886	9516790	0.220837
npatches	nstrain	runtime	dt	init_x	init_y	init_y_blood	init_z	init_S	beta0	beta1	beta2	beta3	mean_beta	B	d	delta	delta_blood	b[0]	mut	m	CTL	c	g	epsilon	k	het	lambda	rho	omega	x_max	patch.dyna	DELTA	A	VA
10000	1	100.000000	0.001000	21900	9499	5000000	0.001000	10000000	8.871126	5.210878	11.957350	9.238371	8	800000000	0.010000	1.000000	1.000000	80000	0.000050	0.004800	0	0.500000	0.000000	2.500000	15.000000	0.500000	0.000000	0.000000	0.000000	31872	0	10.000000	7.000000	1.000000
sus	inf	inf_blood	z	x[0]	y[0][0]	z[0]	x[1]	y[1][0]	z[1]	S[0]	synchrony
219000000	94990000	5000000	10.000000	21900	9499	0.001000	21900	9499	0.001000	10000000	0.000000
174161519	53804588	2895549	3941.516320	16086	5746	0.394152	21006	4419	0.394152	9995138	0.000000
282474753	3724960	201573	6325.803353	28094	347	0.632580	29931	195	0.632580	9990021	0.000000
313569256	198192	11163	7768.177537	31376	24	0.777177	31439	12	0.777177	9984873	0.000000
318225166	11668	587	4375.004011	31896	0	0.378555	31868	0	0.278316	9979880	0.000000
318587601	49705	2384	3120.597934	31883	10	0.222430	31851	5	0.209764	9974849	0.000000
318151716	209302	10673	5416.667934	31982	22	0.528439	31731	13	0.497231	9969921	0.000000
318232502	77676	4144	6753.786636	31831	8	0.714019	31911	0	0.612959	9964960	0.000000
318607266	20554	1113	4027.061886	31897	1	0.364844	31756	6	0.340657	9959983	0.000000
318545944	78012	3741	4007.599492	31604	8	0.291034	31755	6	0.317312	9954962	0.000000
318248474	131350	6770	5922.211506	31817	8	0.570044	31671	4	0.546356	9949963	0.000000
318500853	33931	1776	5520.196813	31949	6	0.647875	31916	7	0.448077	9944987	0.000000
318614472	35229	1750	3677.714133	31902	2	0.203194	32172	0	0.289067	9939978	0.000000
318418961	116292	5732	4978.512421	31755	20	0.502266	31678	10	0.325785	9934957	0.000000
318329342	70291	3780	6144.450021	31829	4	0.698147	31596	8	0.543266	9929901	0.000000
318590333	26787	1347	4261.508498	31903	5	0.593091	31890	2	0.373332	9924740	0.000000
318528520	72972	3661	4217.196266	31672	7	0.374233	31939	2	0.348287	9919774	0.000000
318372025	100140	5239	5798.389896	31988	6	0.620500	32014	1	0.427532	9914818	0.000000
318524492	32522	1661	5130.408460	31748	0	0.373791	31831	3	0.426608	9909868	0.000000
318608638	43096	2146	3872.974189	31935	9	0.449405	31694	3	0.504754	9904883	0.000000
318415672	108217	5495	5192.257330	31959	6	0.641020	31632	3	0.455227	9899950	0.000000
318440762	52869	2721	5828.301991	31895	2	0.444173	31859	0	0.444989	9895061	0.000000
318619279	32147	1565	4084.598595	31750	0	0.219416	31974	7	0.382783	9890125	0.000000
318520895	82614	4205	4597.293256	31682	5	0.272968	31846	4	0.295194	9885340	0.000000
318378503	79239	4176	5828.208630	31987	3	0.523662	31931	2	0.564080	9880379	0.000000
318566242	31389	1612	4683.095956	32021	0	0.338255	31785	1	0.205842	9875453	0.000000
318567538	59237	2913	4175.751354	31696	8	0.368695	31919	8	0.300985	9870393	0.000000
318384764	98066	5116	5539.969639	31813	5	0.540093	31943	4	0.450258	9865407	0.000000
318486247	39036	2073	5347.770127	31880	3	0.721087	32024	5	0.391112	9860498	0.000000
318604350	39956	2020	4018.690197	31869	0	0.366616	31977	2	0.264696	9855602	0.000000
318457844	91829	4606	4992.613773	32086	14	0.520371	31943	4	0.343149	9850724	0.000000
318430543	60879	3146	5711.270688	31884	0	0.549908	31858	2	0.501343	9845782	0.000000
318584182	30824	1596	4299.922827	31973	5	0.565499	31631	1	0.515316	9840744	0.000000
318511261	74670	3768	4444.919213	31915	0	0.434321	32012	0	0.248831	9835788	0.000000
318405524	83235	4161	5716.032587	31711	1	0.503351	31809	1	0.376395	9830942	0.000000
318537302	33965	1705	4881.819918	31998	5	0.432672	31950	4	0.484752	9826019	0.000000
318589484	51606	2628	4132.361739	31764	3	0.249693	31936	0	0.413972	9821056	0.000000
318428194	93053	4866	5337.554294	31854	9	0.462418	31786	3	0.479806	9816067	0.000000
318490257	43907	2308	5417.879203	32059	4	0.614882	31973	0	0.476317	9811160	0.000000
318593271	39694	1908	4125.322525	32016	5	0.406965	31880	1	0.219072	9806306	0.000000
318464275	90639	4675	4951.658304	31919	6	0.271666	31865	2	0.403839	9801348	-1.#IND00
318451402	60771	3177	5735.026710	31733	7	0.558298	31846	4	0.576814	9796499	-1.#IND00
318572845	33271	1703	4343.244953	31984	12	0.530627	31919	2	0.254677	9791594	-1.#IND00
318544893	72583	3660	4509.802646	32000	3	0.715347	31970	4	0.270774	9786797	0.134446
318436743	76788	4025	5634.443349	31626	5	0.449526	31945	1	0.385233	9781872	0.101409
318547494	35440	1764	4805.328648	31901	1	0.468538	31604	10	0.308314	9776835	0.141707
318566700	55195	2706	4232.015534	31632	12	0.424025	32045	0	0.365265	9771986	0.118118
318417950	86069	4450	5357.033489	31886	3	0.650697	31940	8	0.394873	9767027	0.119889
318516107	42448	2239	5251.790471	31695	3	0.472429	32026	0	0.464879	9762112	0.124086
318606609	40895	2020	4113.429220	31954	1	0.395705	31881	2	0.192833	9757387	0.121185
318445169	86994	4447	4934.782710	32016	14	0.557164	32014	3	0.415505	9752598	0.129042
318464697	59877	3090	5638.006553	31654	12	0.700300	31984	3	0.379639	9747711	0.119070
318586038	32543	1693	4308.235263	31895	3	0.395314	32024	1	0.326964	9742848	0.123886
318514991	75372	3676	4484.814099	31955	9	0.441438	31835	2	0.520133	9737852	0.120756
318412367	80403	4082	5695.735826	32023	1	0.453205	31748	9	0.609597	9733051	0.123766
318563939	33481	1618	4772.451000	32230	7	0.527497	31646	3	0.320515	9728163	0.137252
318568862	56253	2822	4182.769063	31727	4	0.561414	31719	7	0.383139	9723341	0.129301
318401335	90390	4635	5397.376504	32070	3	0.636548	32060	12	0.443155	9718393	0.126364
318504505	43769	2282	5329.079456	31812	2	0.484009	31742	4	0.523097	9713517	0.126867
318590844	41077	2092	4202.080590	31549	2	0.337991	31888	1	0.347107	9708712	0.122363
318486644	85747	4263	4929.963270	31768	5	0.598521	31807	2	0.433115	9703970	0.122810
318467020	58267	3099	5611.979393	31834	6	0.714429	32052	2	0.381379	9699173	0.116730
318593844	34138	1821	4336.532744	32025	1	0.400384	31920	4	0.379727	9694305	0.114453
318519161	75849	3791	4567.743846	31842	3	0.227390	31975	3	0.347154	9689412	0.109832
318414505	73739	3944	5671.989862	31930	24	0.531447	31974	1	0.502391	9684527	0.105795
318557083	32924	1716	4624.669770	31981	8	0.627119	31687	6	0.411126	9679648	0.112102
318566520	59663	3019	4303.960220	32101	11	0.436971	31890	3	0.430904	9674663	0.108690
318435221	85926	4452	5453.260006	31758	0	0.337133	31813	1	0.429629	9669911	0.107562
318498060	39927	2094	5179.023264	31798	10	0.474996	31816	0	0.250679	9665107	0.107556
318617189	43829	2176	4112.348376	31592	2	0.625438	31884	12	0.388854	9660295	0.104026
318460928	89641	4564	5087.930381	31743	1	0.408473	31740	5	0.449214	9655464	0.105836
318480383	51941	2758	5575.901308	31801	1	0.418148	32076	2	0.425744	9650568	0.104513
318598040	34542	1780	4211.415436	31904	1	0.216872	31843	0	0.415388	9645758	0.107083
318517727	81000	4076	4679.512633	31838	33	0.502492	31858	1	0.402762	9640868	0.104179
318425124	71361	3726	5720.941588	31873	9	0.698284	31577	3	0.543805	9636114	0.101887
318581554	33069	1732	4585.882756	31817	4	0.711562	31815	0	0.327081	9631294	0.108069
318567592	59405	3133	4262.466755	31720	6	0.561721	31550	1	0.408901	9626551	0.105923
318436148	90025	4592	5460.782063	31856	1	0.443467	31783	3	0.463126	9621695	0.105356
318509824	41750	2149	5280.383707	31878	14	0.312714	31841	0	0.404605	9616750	0.105902
318580812	40541	2031	4110.629583	31987	12	0.583192	32075	1	0.218429	9611693	0.105458
318464824	89935	4578	4981.263508	31657	13	0.558249	31714	3	0.413619	9606850	0.107448
318444760	60700	3134	5708.289058	31701	4	0.732098	31813	0	0.478887	9602065	0.106037
318588563	33518	1668	4340.672438	31979	1	0.239980	31783	0	0.207328	9597315	0.109418
318526795	72292	3612	4483.983036	31988	12	0.468746	31789	4	0.405342	9592508	0.110805
318415310	79591	4196	5666.754202	31823	5	0.545856	32072	3	0.413716	9587831	0.108774
318548625	34039	1730	4808.655816	31978	11	0.625676	32117	5	0.351507	9582998	0.112337
318578033	52626	2627	4201.146512	31884	10	0.523632	32072	0	0.429102	9578177	0.110258
318426138	89353	4641	5307.927460	32005	11	0.566319	31820	3	0.430814	9573452	0.113216
318489002	46118	2329	5393.453698	31778	1	0.467150	31731	4	0.321635	9568624	0.113706
318595294	42248	2171	4249.063675	31796	1	0.389486	31989	0	0.277158	9563751	0.111619
318442935	84221	4122	5004.304497	31809	6	0.387157	31929	7	0.379869	9558930	0.110605
318470142	54788	2752	5535.228287	31827	8	0.618329	31781	2	0.440684	9554173	0.110008
318594938	37699	1957	4350.648112	31901	10	0.655854	31841	2	0.445350	9549418	0.111256
318514390	74290	3652	4700.825734	31794	8	0.584902	31810	3	0.407955	9544767	0.110321
318441433	68394	3475	5556.026979	31893	4	0.732059	31976	2	0.624349	9540131	0.108580
318576271	35331	1801	4660.876588	31879	1	0.427221	31954	3	0.370875	9535369	0.108822
318537238	60089	2932	4371.183562	31965	7	0.367200	31933	4	0.424219	9530542	0.107154
318435840	81145	4199	5425.335297	31837	23	0.501279	31807	12	0.609524	9525764	0.106582
318538995	40758	2120	5106.898546	31817	5	0.697548	31746	1	0.373282	9521098	0.108162
318586476	45789	2307	4227.409475	31674	0	0.276927	32008	6	0.322538	9516351	0.106394
npatches	nstrain	runtime	dt	init_x	init_y	init_y_blood	init_z	init_S	beta0	beta1	beta2	beta3	mean_beta	B	d	delta	delta_blood	b[0]	mut	m	CTL	c	g	epsilon	k	het	lambda	rho	omega	x_max	patch.dyna	DELTA	A	VA
10000	1	100.000000	0.001000	21900	9499	5000000	0.001000	10000000	8.373761	10.980887	5.182786	9.975429	8	800000000	0.010000	1.000000	1.000000	80000	0.000050	0.004800	0	0.500000	0.000000	2.500000	16.000000	0.500000	0.000000	0.000000	0.000000	31872	0	10.000000	7.000000	1.000000
sus	inf	inf_blood	z	x[0]	y[0][0]	z[0]	x[1]	y[1][0]	z[1]	S[0]	synchrony
219000000	94990000	5000000	10.000000	21900	9499	0.001000	21900	9499	0.001000	10000000	0.000000
180201943	46761204	2531225	3941.516320	17166	4844	0.394152	14799	5453	0.394152	9994949	0.000000
287918158	2498625	136358	6325.803353	28810	214	0.632580	27363	408	0.632580	9989941	0.000000
314961509	83431	4635	7611.246870	31695	3	0.777177	31228	30	0.777177	9984937	0.000000
318351316	9786	502	3216.685892	31701	1	0.228151	31899	0	0.502213	9979887	0.000000
318569216	69601	3343	3258.951439	31760	2	0.223699	31843	13	0.340338	9974929	0.000000
318154641	172096	8858	5629.944341	31970	28	0.529208	31706	18	0.599945	9969885	0.000000
318427112	33227	1693	5644.099318	31775	4	0.619177	32189	0	0.429447	9964749	0.000000
318652384	26168	1320	3262.715783	31977	0	0.256499	32017	26	0.335304	9959730	0.000000
318458576	106311	5290	4474.570507	31951	4	0.404718	31770	80	0.596892	9954758	0.000000
318397525	65208	3259	5802.702693	31766	4	0.638988	31974	1	0.552388	9949743	0.000000
318619629	23012	1169	3873.342282	31986	5	0.510060	31937	3	0.489302	9944809	0.000000
318554459	71080	3644	3974.120295	31604	5	0.221138	32127	16	0.452808	9939889	0.000000
318369766	83514	4410	5496.062902	31766	2	0.527655	31868	3	0.492498	9934979	0.000000
318545289	26783	1432	4469.761558	31834	0	0.411673	31916	8	0.692223	9929990	0.000000
318589661	48523	2417	3726.322606	31720	0	0.178810	31757	0	0.594411	9925018	0.000000
318431203	87864	4566	5101.127085	32030	6	0.477790	31706	33	0.646518	9920018	0.000000
318519102	35722	1864	4930.287962	31913	1	0.399949	31767	0	0.495805	9915080	0.000000
318611475	38329	1921	3744.833688	31713	4	0.615881	31711	54	0.586835	9910131	0.000000
318473079	85248	4293	4761.064545	31987	2	0.500486	31848	7	0.749434	9905143	0.000000
318485059	46712	2348	5190.926456	31683	1	0.391151	31711	0	0.596515	9900179	0.000000
318593922	32792	1654	3899.244300	31855	0	0.319782	31706	0	0.282647	9895249	0.000000
318526525	75445	3816	4435.510985	31798	11	0.369811	31980	1	0.255743	9890302	0.000000
318461429	57772	2891	5294.173297	31896	3	0.617819	31793	37	0.476877	9885332	0.000000
318600150	29735	1468	4084.110691	32012	5	0.573790	31840	2	0.682749	9880337	0.000000
318550007	61602	3171	4127.656781	31917	0	0.371964	31891	2	0.352048	9875465	0.000000
318429656	69219	3534	5241.304975	31979	12	0.535566	31624	5	0.543911	9870522	0.000000
318587256	31108	1590	4411.299240	32112	0	0.298812	31945	1	0.686619	9865635	0.000000
318606483	49411	2415	3946.064195	31983	2	0.353771	31716	12	0.433421	9860627	0.000000
318494675	77800	3921	5002.745100	32006	4	0.577626	31766	9	0.656395	9855786	0.000000
318568423	36531	1893	4792.358964	31959	6	0.462973	31833	2	0.627477	9850930	0.000000
318615495	41331	2123	3898.844401	32192	2	0.474594	31878	0	0.568317	9846019	0.000000
318515187	75255	3835	4738.852298	31991	2	0.409605	31872	12	0.489543	9841085	0.000000
318502626	46329	2362	5028.878612	31843	5	0.641952	32005	1	0.346846	9836346	0.000000
318579440	35187	1815	4007.113347	31786	15	0.400012	31733	23	0.587833	9831433	0.000000
318538736	67178	3393	4460.882569	31791	0	0.434044	31758	4	0.410415	9826553	0.000000
318500293	53418	2756	5065.044537	31776	0	0.348242	31657	6	0.450500	9821583	0.000000
318595591	35395	1763	4171.642950	31898	17	0.498671	32093	2	0.565389	9816874	0.000000
318570225	60661	3113	4324.172744	31899	3	0.494799	32074	10	0.410026	9811972	0.000000
318496967	58685	3059	5036.916158	32015	1	0.487720	31919	23	0.642207	9807025	0.000000
318579052	36455	1831	4357.295552	31775	4	0.365677	31889	0	0.327972	9801916	-1.#IND00
318559608	54996	2749	4220.365980	31970	8	0.615312	31940	3	0.503612	9797084	-1.#IND00
318497907	64055	3333	4945.398672	31809	3	0.561853	31685	19	0.698963	9792024	-1.#IND00
318543864	39120	1990	4567.580645	31838	1	0.467129	31795	9	0.621193	9787131	0.082770
318567195	48947	2427	4197.518471	32136	3	0.472150	31735	1	0.676184	9782336	0.059463
318518246	60058	3076	4754.987482	31851	6	0.445200	31852	15	0.554650	9777442	0.051364
318562881	41929	2229	4649.670321	31839	0	0.385703	31654	5	0.729915	9772512	0.056765
318582989	45949	2193	4241.381838	31858	0	0.180038	31623	14	0.836206	9767627	0.047482
318523597	60707	3074	4677.969572	31588	7	0.483141	31858	3	0.444890	9762774	0.042470
318520833	45524	2387	4743.660383	32011	7	0.490962	31971	13	0.625838	9757965	0.045541
318590686	43013	2199	4231.783313	31732	2	0.567712	31714	1	0.551705	9753212	0.041751
318539799	59740	2949	4528.388223	31643	1	0.290941	31980	3	0.481707	9748399	0.037965
318544445	50320	2626	4800.366883	31606	2	0.558622	31629	3	0.528372	9743553	0.035918
318577882	40344	2083	4321.115921	31735	7	0.249735	31906	2	0.551074	9738695	0.034693
318531641	55441	2832	4401.796850	31773	4	0.544998	31728	4	0.404815	9733796	0.031993
318494534	53952	2878	4799.480788	31843	13	0.539689	31777	12	0.639047	9728876	0.032373
318557011	42215	2159	4447.332463	31776	1	0.556692	31618	1	0.217012	9724070	0.032643
318561296	51563	2596	4383.944595	31626	3	0.671332	31595	49	0.518581	9719103	0.029315
318506413	55607	2794	4722.639106	31895	5	0.583342	31705	1	0.653678	9714273	0.028129
318571130	44560	2246	4566.908294	31644	11	0.478795	31777	3	0.309754	9709379	0.025458
318557625	48404	2408	4354.099261	31711	9	0.513435	31760	26	0.581397	9704520	0.023741
318527521	56038	2873	4647.449602	32069	3	0.277179	31843	6	0.746136	9699629	0.022443
318531330	45797	2419	4631.604492	31788	6	0.332431	31943	5	0.465076	9694815	0.021158
318562878	46128	2416	4351.363467	31591	0	0.313493	31854	9	0.553612	9690023	0.019502
318550944	56066	2852	4603.585760	31998	1	0.428919	31920	12	0.670267	9685166	0.018744
318546215	47650	2468	4645.761522	31823	1	0.593160	31915	3	0.532032	9680327	0.017917
318578352	44137	2204	4351.610451	31865	2	0.658591	31838	0	0.456279	9675427	0.017260
318543379	54110	2729	4503.760150	31766	1	0.301620	31713	9	0.568093	9670616	0.018135
318546837	48971	2605	4678.267319	31746	9	0.543746	32090	3	0.439975	9665883	0.017443
318565790	45367	2264	4409.394648	31561	4	0.370471	31877	10	0.577713	9661005	0.016389
318537105	53182	2736	4508.914724	31777	4	0.232165	31906	1	0.520382	9656272	0.015082
318550316	49683	2517	4655.020383	31735	14	0.414380	31918	0	0.446286	9651429	0.014869
318571484	44405	2254	4432.447720	31726	5	0.526939	32032	1	0.304654	9646715	0.014460
318539143	49685	2641	4392.326346	31918	2	0.551672	31994	20	0.576919	9641874	0.014130
318498569	57093	2973	4727.473644	31815	0	0.313339	31701	1	0.558379	9637031	0.014319
318540968	43999	2205	4575.856180	31771	1	0.435876	31762	2	0.720441	9632154	0.014717
318577437	47079	2312	4313.615515	31793	0	0.239866	31862	0	0.499155	9627358	0.014278
318500920	58703	3035	4686.389329	31832	25	0.286675	31595	9	0.609322	9622493	0.014041
318531435	45903	2410	4675.994378	31742	4	0.567400	31817	5	0.763071	9617687	0.013527
318554691	45355	2429	4325.889131	31825	1	0.340977	31727	4	0.447688	9612900	0.013324
318535073	55579	2796	4586.712113	31625	6	0.482551	31971	8	0.651995	9608080	0.013627
318554578	47355	2361	4643.810516	31985	2	0.366213	31782	21	0.465499	9603303	0.013400
318552468	46302	2264	4360.664222	31881	16	0.525092	31587	33	0.675849	9598492	0.012828
318528724	55476	2838	4553.554596	31789	9	0.706867	31588	4	0.803417	9593746	0.012875
318563339	47055	2354	4658.065865	31951	0	0.521347	31874	1	0.640951	9589014	0.013148
318549502	44611	2319	4342.119417	31898	1	0.223965	31795	13	0.496245	9584240	0.013002
318534801	55710	2829	4562.588501	31820	13	0.511730	31921	5	0.694495	9579414	0.013606
318546034	48150	2498	4673.001255	31752	9	0.491736	31946	3	0.693041	9574685	0.014063
318559364	44749	2209	4347.664806	31949	0	0.581887	31982	30	0.432151	9569813	0.014014
318543697	56491	2827	4554.684426	32029	7	0.484074	31785	21	0.655625	9564960	0.014397
318535081	49391	2407	4670.059835	31787	1	0.653867	31772	3	0.692267	9560427	0.014368
318574822	45537	2341	4374.550742	31974	9	0.471524	31666	7	0.421606	9555678	0.014423
318527411	54412	2799	4511.900013	31803	11	0.279666	31779	8	0.521715	9550914	0.013892
318524975	49409	2605	4683.934428	31653	6	0.563150	31795	2	0.648913	9546128	0.013856
318549827	44276	2207	4415.907021	31893	2	0.502111	31725	14	0.558936	9541340	0.013813
318550171	53806	2690	4465.352906	31779	0	0.395095	31768	5	0.732514	9536616	0.013529
318536941	52085	2758	4763.407790	32154	3	0.494158	31909	8	0.306924	9531852	0.013257
318544481	43636	2360	4429.303886	31939	18	0.535537	32088	4	0.579681	9527202	0.013790
318538544	52081	2616	4420.532052	31885	1	0.530513	31819	26	0.644469	9522497	0.012986
318542161	51716	2695	4689.730492	31808	5	0.409102	32005	2	0.782606	9517642	0.013042
npatches	nstrain	runtime	dt	init_x	init_y	init_y_blood	init_z	init_S	beta0	beta1	beta2	beta3	mean_beta	B	d	delta	delta_blood	b[0]	mut	m	CTL	c	g	epsilon	k	het	lambda	rho	omega	x_max	patch.dyna	DELTA	A	VA
10000	1	100.000000	0.001000	21900	9499	5000000	0.001000	10000000	7.280974	11.656252	7.524433	7.815821	8	800000000	0.010000	1.000000	1.000000	80000	0.000050	0.004800	0	0.500000	0.000000	2.500000	17.000000	0.500000	0.000000	0.000000	0.000000	31872	0	10.000000	7.000000	1.000000
sus	inf	inf_blood	z	x[0]	y[0][0]	z[0]	x[1]	y[1][0]	z[1]	S[0]	synchrony
219000000	94990000	5000000	10.000000	21900	9499	0.001000	21900	9499	0.001000	10000000	0.000000
185782512	40698646	2211732	3941.516320	18998	3966	0.394152	14764	4998	0.394152	9994857	0.000000
292431853	1633352	89829	6325.803353	29794	139	0.632580	27543	380	0.632580	9989853	0.000000
315904123	32328	1809	6805.876581	31537	0	0.631155	31424	6	0.777177	9984777	0.000000
318451849	10566	559	2612.852181	31976	0	0.193087	31781	0	0.318562	9979818	0.000000
318521100	84967	4194	3464.028905	31873	9	0.420683	31875	32	0.488107	9974839	0.000000
318288674	105904	5740	5628.531353	31953	6	0.508271	31690	19	0.689560	9969806	0.000000
318561050	19253	911	4189.492298	31988	1	0.290143	31887	1	0.679069	9964865	0.000000
318608085	39011	1926	3206.431350	31810	3	0.246798	31989	4	0.416000	9959905	0.000000
318427166	88993	4452	4757.955512	31771	7	0.489095	31836	38	0.645830	9954909	0.000000
318520855	32418	1668	4754.287509	31878	0	0.244504	31682	3	0.399763	9949867	0.000000
318631807	29826	1498	3382.061694	31763	0	0.362003	31834	1	0.470171	9944982	0.000000
318512836	73671	3794	4288.576691	31664	0	0.223880	31757	7	0.374807	9940006	0.000000
318520697	44596	2366	4883.237642	31841	8	0.509083	31799	15	0.538887	9935024	0.000000
318613124	28566	1461	3647.654862	31633	3	0.464883	31754	0	0.652645	9930036	0.000000
318545258	60948	3165	4046.068018	32061	2	0.351287	31783	17	0.390289	9925144	0.000000
318500027	52080	2659	4843.742629	31865	4	0.606585	31499	36	0.630238	9920353	0.000000
318590007	30562	1582	3912.263036	31990	2	0.432248	31918	2	0.716722	9915365	0.000000
318575071	53229	2682	3944.016599	31958	1	0.340002	31747	18	0.522161	9910386	0.000000
318504138	53623	2726	4684.373375	31817	28	0.454078	31930	7	0.489974	9905525	0.000000
318579657	31637	1588	4025.603731	31885	0	0.417939	31802	6	0.690692	9900593	0.000000
318563545	48426	2532	3935.355064	31755	3	0.329752	31707	1	0.665444	9895597	0.000000
318507628	54887	2757	4593.981748	31850	1	0.422218	31931	14	0.658273	9890719	0.000000
318591774	34849	1833	4188.570323	32100	3	0.587272	31969	1	0.254172	9885744	0.000000
318564796	43031	2141	3892.548418	31694	2	0.338435	31841	57	0.395112	9880784	0.000000
318535834	55629	2823	4433.991033	31936	7	0.418021	31653	18	0.633163	9875764	0.000000
318587040	37881	1944	4329.271577	31810	3	0.419012	31685	3	0.304560	9870817	0.000000
318579309	41740	2073	3921.451520	32090	0	0.439569	31958	1	0.291506	9865937	0.000000
318574910	52696	2688	4375.056181	31683	1	0.328661	31822	73	0.551186	9861092	0.000000
318556304	40506	2162	4346.029422	31760	1	0.472548	31770	14	0.727815	9856268	0.000000
318586414	41274	2144	4025.743794	31748	1	0.340906	31994	13	0.783337	9851275	0.000000
318543891	48530	2500	4240.952574	31872	2	0.413659	31710	0	0.492638	9846331	0.000000
318534424	43293	2189	4296.397881	31716	1	0.270862	31730	47	0.498730	9841389	0.000000
318564472	42373	2157	4104.978714	31692	1	0.194553	31561	21	0.696003	9836390	0.000000
318550081	48233	2482	4227.783532	31820	1	0.396258	31919	3	0.815639	9831407	0.000000
318549874	43481	2250	4307.267145	31923	1	0.491673	31981	2	0.764906	9826512	0.000000
318562621	41825	2118	4115.094512	31926	4	0.434133	31658	15	0.517704	9821571	0.000000
318570434	47188	2396	4192.052606	31940	0	0.265179	31612	9	0.517709	9816642	0.000000
318572296	45263	2320	4320.283289	31614	5	0.450112	31745	1	0.497867	9811767	0.000000
318566967	41591	2063	4124.471752	32035	0	0.295396	31935	0	0.483856	9807013	0.000000
318559953	47746	2508	4212.588669	31902	0	0.176663	31880	14	0.425879	9802088	-1.#IND00
318557830	43689	2216	4299.124481	31701	0	0.322992	31797	7	0.651821	9797107	-1.#IND00
318549131	40538	2156	4098.149766	31741	2	0.295017	31780	3	0.382995	9792254	-1.#IND00
318573519	47657	2423	4171.863283	31961	1	0.199529	31951	2	0.438235	9787272	-1.#IND00
318580372	44649	2299	4356.851463	31821	6	0.455631	31805	31	0.409354	9782443	0.001394
318583037	39123	2141	4036.749273	31575	4	0.336600	31762	14	0.641800	9777476	0.005425
318573099	50272	2488	4182.978796	31939	2	0.465352	31991	1	0.384977	9772491	0.010780
318556227	46124	2379	4416.818423	31780	4	0.366689	31773	5	0.603892	9767443	0.011233
318571088	37570	1795	4087.784230	32044	3	0.337995	31740	4	0.759779	9762570	0.018074
318587428	47630	2371	4078.461588	32271	0	0.404114	32016	1	0.393320	9757749	0.013623
318559138	47988	2544	4410.137168	31990	2	0.465810	32117	4	0.590318	9752877	0.009415
318580005	37864	1923	4122.544173	31891	3	0.463266	32176	2	0.641194	9748038	0.006112
318580954	46218	2383	4066.013597	31816	3	0.241447	31952	13	0.449063	9743211	0.002844
318544727	47822	2452	4329.317851	31740	7	0.539972	31742	13	0.665882	9738209	0.004027
318569313	39639	2032	4171.125168	31941	3	0.402357	32024	2	0.559437	9733238	0.007125
318570202	45211	2300	4082.511430	31925	10	0.368306	31827	0	0.378082	9728312	0.006956
318558663	47837	2339	4312.576325	31845	4	0.395562	31744	26	0.570975	9723415	0.006632
318559789	39676	2011	4204.276784	31831	8	0.518311	31619	2	0.402292	9718495	0.006278
318573397	43934	2227	4056.150239	31767	3	0.352371	31738	11	0.564504	9713662	0.004095
318565647	49036	2498	4337.042944	31997	4	0.549226	31535	5	0.735891	9708856	0.000733
318570433	41696	2072	4257.741617	32084	0	0.372931	31839	5	0.606984	9703981	0.001075
318573266	42846	2175	4086.659060	31871	5	0.282147	31759	13	0.761654	9699053	-0.000219
318571079	47766	2371	4280.196179	31644	13	0.564655	31910	0	0.669951	9694109	0.000685
318569326	43027	2188	4253.250495	31962	0	0.323533	31867	6	0.221721	9689224	0.001407
318575308	44108	2286	4140.750396	31881	0	0.215386	31392	129	0.528009	9684373	0.000857
318574505	47250	2407	4276.864456	31844	1	0.210608	31670	7	0.713759	9679481	0.000205
318544340	42999	2212	4241.463046	31975	1	0.290683	31673	4	0.447380	9674494	-0.000026
318571499	42779	2174	4117.540547	32006	2	0.484448	31540	8	0.664861	9669611	0.000172
318535020	46679	2376	4254.619761	31926	1	0.384878	31984	0	0.439287	9664797	0.000538
318557833	41165	2115	4197.001721	32052	4	0.519376	32023	9	0.519801	9659974	0.000238
318567035	44976	2268	4094.711474	32085	0	0.303947	32097	0	0.551415	9655176	0.000059
318531872	48098	2354	4303.294752	31790	3	0.393645	31937	9	0.636715	9650273	0.001360
318567742	41995	2105	4258.706880	31726	2	0.350309	31898	0	0.274381	9645424	0.001662
318575250	42707	2119	4077.194766	31806	2	0.207530	31660	8	0.519555	9640627	0.002701
318538124	49358	2472	4297.649877	31787	1	0.250007	31833	15	0.428994	9635747	0.002361
318566716	42900	2257	4300.416370	31829	4	0.507126	31613	8	0.614631	9630931	0.001169
318565284	42968	2229	4112.002730	31840	0	0.305642	31755	1	0.492937	9626153	0.001286
318567223	48418	2510	4254.131240	31766	3	0.282221	31860	7	0.507521	9621535	0.002342
318564267	44777	2344	4326.170754	31937	3	0.270115	31899	4	0.517679	9616769	0.002389
318572381	40822	2049	4095.904002	31980	1	0.288512	31820	9	0.544259	9611945	0.002223
318565563	46137	2271	4162.587885	31990	1	0.353392	31900	0	0.414531	9607015	0.001759
318550009	47215	2429	4325.718307	31650	8	0.498554	32059	0	0.545645	9602148	0.001871
318566106	40489	2170	4211.442191	31984	3	0.380139	31901	6	0.501675	9597200	0.002526
318577022	44269	2268	4113.603879	31564	2	0.477458	31945	4	0.697789	9592399	0.002501
318543148	48254	2415	4297.256972	31767	2	0.458137	31775	4	0.396409	9587536	0.002649
318592699	40814	2125	4226.001466	31744	2	0.323893	31743	2	0.633950	9582548	0.003472
318585830	42476	2288	4036.966576	31813	3	0.405888	31869	21	0.403464	9577921	0.004789
318558231	47149	2352	4272.648276	31821	1	0.260997	31672	16	0.638228	9573085	0.004524
318580956	43658	2245	4313.974651	32015	1	0.235980	32017	3	0.682407	9568290	0.004841
318585039	41156	2099	4102.905474	31830	1	0.391062	31900	2	0.284767	9563483	0.004666
318584284	46762	2295	4186.364203	31844	7	0.544398	31758	20	0.491241	9558745	0.004182
318568397	45328	2353	4279.475248	31861	10	0.550042	31904	15	0.691461	9554099	0.004251
318558325	41877	2181	4164.573413	31704	3	0.546123	31835	2	0.363978	9549389	0.004228
318563717	45440	2374	4154.307431	31542	2	0.526719	31834	25	0.553480	9544684	0.003959
318558471	46154	2407	4297.182381	31893	2	0.436748	31816	2	0.729206	9539989	0.003999
318584464	41904	2165	4177.211002	31732	5	0.480950	31882	2	0.678794	9535286	0.004878
318592525	46235	2502	4196.556858	31886	3	0.410748	31551	12	0.559415	9530463	0.004766
318549406	44682	2269	4256.712856	31698	0	0.462191	32189	16	0.469130	9525657	0.004740
318583031	43195	2220	4169.426359	31798	4	0.316961	31843	4	0.678051	9520908	0.004416
318553568	47346	2412	4252.741814	31990	5	0.345285	31843	1	0.388455	9516182	0.004364
npatches	nstrain	runtime	dt	init_x	init_y	init_y_blood	init_z	init_S	beta0	beta1	beta2	beta3	mean_beta	B	d	delta	delta_blood	b[0]	mut	m	CTL	c	g	epsilon	k	het	lambda	rho	omega	x_max	patch.dyna	DELTA	A	VA
10000	1	100.000000	0.001000	21900	9499	5000000	0.001000	10000000	7.030834	11.876118	4.341711	10.852387	8	800000000	0.010000	1.000000	1.000000	80000	0.000050	0.004800	0	0.500000	0.000000	2.500000	18.000000	0.500000	0.000000	0.000000	0.000000	31872	0	10.000000	7.000000	1.000000
sus	inf	inf_blood	z	x[0]	y[0][0]	z[0]	x[1]	y[1][0]	z[1]	S[0]	synchrony
219000000	94990000	5000000	10.000000	21900	9499	0.001000	21900	9499	0.001000	10000000	0.000000
191564853	35262041	1922660	3941.516320	19793	3422	0.394152	15300	4385	0.394152	9994892	0.000000
296190485	1042978	57750	6325.803353	29879	65	0.632580	27832	278	0.632580	9989784	0.000000
316520894	13937	781	5521.635354	31736	1	0.456578	31272	16	0.777177	9984745	0.000000
318518793	12506	587	2379.597011	31890	0	0.212948	31957	0	0.338957	9979824	0.000000
318530846	85103	4175	3578.651180	31858	3	0.441816	31648	10	0.523857	9974789	0.000000
318411730	64635	3409	5287.385291	31845	0	0.504592	31644	7	0.624698	9969738	0.000000
318635366	17260	929	3444.044960	31829	4	0.600733	31833	12	0.612719	9964691	0.000000
318591840	47060	2304	3305.207270	31802	2	0.245275	31533	11	0.765132	9959756	0.000000
318484748	62003	3331	4614.757830	31753	4	0.403046	31697	4	0.757203	9954786	0.000000
318618578	24371	1221	3836.106808	31753	0	0.286757	31778	6	0.538757	9949762	0.000000
318615841	41774	2085	3435.330149	31772	0	0.286355	31706	37	0.407504	9944750	0.000000
318509216	56536	2973	4376.970877	31868	4	0.327159	31801	8	0.640678	9939831	0.000000
318590761	28691	1502	3945.618966	31981	0	0.206934	31908	1	0.276723	9934914	0.000000
318600997	37912	1916	3513.029232	31969	1	0.370718	31823	14	0.397214	9930003	0.000000
318575495	54279	2792	4202.743544	31749	5	0.400112	31942	7	0.634437	9924928	0.000000
318582704	34532	1773	4088.244130	31658	2	0.242538	31828	1	0.393235	9920095	0.000000
318615231	36493	1862	3613.524904	31743	0	0.194646	31844	9	0.339336	9915130	0.000000
318577953	49020	2443	4059.373116	31680	5	0.334064	31719	10	0.599337	9910244	0.000000
318567142	35945	1844	4054.115225	31900	1	0.292451	31909	0	0.265650	9905249	0.000000
318598584	37571	1908	3726.306988	31982	1	0.297001	31658	23	0.412019	9900341	0.000000
318581308	44737	2271	4016.840121	31831	4	0.474815	31680	3	0.551162	9895540	0.000000
318590682	37391	1867	3945.573223	32094	5	0.410450	31860	7	0.323049	9890671	0.000000
318590643	38720	1893	3846.389725	31857	0	0.193123	31811	10	0.589460	9885579	0.000000
318589759	41844	2165	3964.504572	31889	0	0.227055	31715	1	0.565978	9880612	0.000000
318581265	38781	2007	3935.367131	31966	2	0.380679	31981	7	0.259420	9875733	0.000000
318561383	42292	2151	3939.267623	32025	0	0.428529	31978	11	0.550872	9870742	0.000000
318574667	38690	2056	3934.114062	31873	1	0.396392	32038	5	0.640218	9865865	0.000000
318589067	41132	2077	3904.021878	32028	5	0.294613	31965	0	0.375821	9860975	0.000000
318588479	41637	2160	3995.656000	31920	5	0.538860	31877	4	0.296081	9856121	0.000000
318571254	38579	1946	3932.389932	31905	1	0.333760	31763	10	0.554563	9851197	0.000000
318597874	38706	1959	3838.289384	32037	7	0.429529	31991	4	0.568623	9846283	0.000000
318572621	42827	2183	3961.083740	32101	6	0.381020	31879	7	0.576710	9841319	0.000000
318583193	38826	1983	3973.370839	31991	1	0.273333	32011	0	0.624700	9836450	0.000000
318611153	38873	1930	3840.358589	31913	7	0.516670	31726	5	0.525962	9831573	0.000000
318578376	41705	2179	3959.566477	31894	2	0.270921	31787	2	0.423348	9826724	0.000000
318590276	39674	2072	3960.878078	31647	3	0.353157	31794	17	0.650286	9821894	0.000000
318559917	39341	2023	3889.904087	31908	1	0.426698	31981	0	0.311956	9816916	0.000000
318578523	41997	2121	3944.518861	31992	2	0.199905	31927	10	0.322275	9811987	0.000000
318594674	38363	2004	3931.782434	31968	1	0.458327	31806	13	0.588990	9807027	0.000000
318598786	40629	2046	3916.209522	31870	1	0.321437	31854	3	0.694829	9802188	-1.#IND00
318604605	38785	2044	3949.611586	31762	3	0.235927	31808	4	0.601302	9797341	-1.#IND00
318598846	40013	1937	3843.623482	31962	4	0.472791	31582	1	0.479505	9792464	-1.#IND00
318578299	42477	2095	3991.564698	32039	4	0.575013	31605	15	0.260580	9787475	-0.031587
318585468	40038	1970	3953.447274	31920	4	0.338943	31852	52	0.551575	9782639	-0.019365
318572654	38625	2071	3881.742098	31919	4	0.324655	31941	3	0.702700	9777850	-0.022106
318595694	41558	2130	3920.848345	31754	5	0.515572	31858	0	0.306693	9772731	-0.018384
318581720	40001	2132	3959.085591	31937	2	0.302949	32056	40	0.454054	9767973	-0.016335
318557021	41199	2128	3932.523381	31768	0	0.229489	31792	3	0.600275	9762994	-0.010523
318572346	39621	2083	3958.371528	32006	1	0.411462	31719	4	0.546103	9758247	-0.008831
318569095	39104	1947	3904.485619	31889	9	0.397268	31802	4	0.341022	9753376	-0.010937
318574315	40759	2158	3918.479732	31828	3	0.216592	32019	16	0.600359	9748477	-0.012760
318568596	38804	2070	3940.960419	31896	2	0.472218	31521	3	0.757636	9743661	-0.012088
318578874	39669	1951	3901.667017	31921	4	0.268268	32038	6	0.400443	9738849	-0.011305
318599712	40200	1980	3926.396362	31828	2	0.255744	31897	0	0.391592	9734108	-0.010600
318579402	40763	2019	3906.167711	32099	2	0.364987	31764	2	0.505698	9729253	-0.011638
318572382	40151	2016	3957.564701	32109	5	0.267869	32054	2	0.590939	9724347	-0.006397
318586344	39488	1987	3912.171860	31996	3	0.291880	31931	9	0.510910	9719390	-0.006104
318594728	40856	2061	3928.077967	31766	6	0.365720	31833	7	0.577243	9714427	-0.004880
318577508	38770	1934	3902.401006	31628	2	0.265021	31982	15	0.376885	9709458	-0.003900
318561394	39751	1986	3907.776783	31764	5	0.337850	31795	8	0.622109	9704649	-0.004019
318576793	40063	2094	3927.708602	31953	1	0.511627	31961	3	0.279147	9699781	-0.004000
318578818	41672	2050	3962.573003	31633	1	0.242873	31847	0	0.430298	9694983	-0.005268
318587804	39838	2079	3977.145286	32095	7	0.373714	31948	2	0.511036	9690173	-0.003117
318585082	40791	2056	3913.495117	31985	0	0.419829	31876	6	0.545999	9685452	-0.005184
318588919	41395	2107	3979.248657	31855	2	0.366480	31811	2	0.395698	9680363	-0.005582
318591708	37785	1870	3897.123912	31863	3	0.267880	31834	7	0.385319	9675437	-0.004984
318596599	39002	1979	3821.090209	31765	9	0.460395	31953	5	0.617812	9670668	-0.004263
318575657	41974	2142	3985.050770	31980	2	0.305152	31686	0	0.635298	9665891	-0.004077
318604636	37604	1893	3928.356242	31955	1	0.421587	31999	1	0.235829	9661099	-0.004509
318609611	40233	2085	3878.849778	31735	1	0.265846	31831	47	0.516020	9656243	-0.004632
318563360	40949	2139	3940.792749	31789	3	0.379454	31658	1	0.469109	9651554	-0.004460
318590695	39898	1984	3922.980145	32057	5	0.276079	31647	2	0.647657	9646731	-0.004840
318590448	40117	2055	3925.567226	32044	0	0.491025	31771	0	0.427161	9641829	-0.004590
318593277	39382	1972	3921.686287	31809	2	0.261503	31805	3	0.593005	9637029	-0.003975
318596779	40509	2019	3882.920835	32008	1	0.495316	31857	4	0.484402	9632282	-0.004261
318579064	40340	2032	3957.977122	31859	5	0.297615	31966	4	0.687313	9627371	-0.004518
318578231	39517	2070	3940.714824	31826	3	0.452896	31995	2	0.663246	9622498	-0.004120
318574798	39730	2074	3922.626087	31818	6	0.599924	31785	2	0.423680	9617720	-0.005288
318564495	40993	2086	3956.664218	32237	0	0.303295	31853	1	0.503494	9612968	-0.004789
318567719	38862	2052	3930.929668	31602	0	0.300773	31917	8	0.386802	9608095	-0.005177
318596936	38811	1963	3841.978811	31591	13	0.393419	31838	11	0.628123	9603270	-0.005138
318569681	41539	2081	3913.847223	31704	7	0.306779	31899	2	0.737663	9598424	-0.004844
318555505	40658	2027	3987.659783	31902	4	0.447314	32038	18	0.354216	9593628	-0.005007
318575519	37592	1995	3891.213431	32050	1	0.264809	32168	9	0.608361	9588854	-0.004831
318576417	41446	2127	3892.016848	32001	3	0.406360	31827	2	0.735131	9584121	-0.004821
318573466	40792	2042	4002.892707	31831	1	0.216420	31765	8	0.681601	9579397	-0.005139
318586426	37996	2010	3881.124392	31765	2	0.347470	31828	5	0.267873	9574634	-0.005026
318587216	40570	2050	3900.730732	31627	1	0.216521	31838	22	0.555998	9569831	-0.005466
318582480	39034	2063	3901.972677	31837	4	0.361052	31933	5	0.539826	9565146	-0.005169
318562059	41943	2194	3967.521514	31608	1	0.606414	31844	1	0.319499	9560320	-0.004851
318581796	39441	2039	3951.268385	31705	9	0.292978	31909	22	0.563027	9555502	-0.004938
318561479	39011	1978	3882.922983	31630	2	0.479845	32112	5	0.399022	9550712	-0.004772
318592527	39610	1977	3878.332970	31800	1	0.489605	31963	3	0.444655	9545826	-0.004314
318572058	41051	2094	3970.768471	31855	0	0.323415	31761	4	0.575732	9541064	-0.004353
318577366	40560	2094	3996.510421	32131	2	0.344170	31928	9	0.381368	9536364	-0.004344
318593793	38458	1953	3865.237807	31781	1	0.394929	31954	5	0.624828	9531609	-0.004246
318562859	42407	2154	3913.939102	31813	0	0.235271	31773	2	0.265095	9526852	-0.004275
318577115	41734	2090	4002.212076	31893	5	0.349538	31439	52	0.554313	9522232	-0.003878
318579251	37988	1881	3906.426723	31906	6	0.327652	31729	3	0.729711	9517509	-0.004205
npatches	nstrain	runtime	dt	init_x	init_y	init_y_blood	init_z	init_S	beta0	beta1	beta2	beta3	mean_beta	B	d	delta	delta_blood	b[0]	mut	m	CTL	c	g	epsilon	k	het	lambda	rho	omega	x_max	patch.dyna	DELTA	A	VA
10000	1	100.000000	0.001000	21900	9499	5000000	0.001000	10000000	11.008644	5.355823	6.408256	11.376298	8	800000000	0.010000	1.000000	1.000000	80000	0.000050	0.004800	0	0.500000	0.000000	2.500000	19.000000	0.500000	0.000000	0.000000	0.000000	31872	0	10.000000	7.000000	1.000000
sus	inf	inf_blood	z	x[0]	y[0][0]	z[0]	x[1]	y[1][0]	z[1]	S[0]	synchrony
219000000	94990000	5000000	10.000000	21900	9499	0.001000	21900	9499	0.001000	10000000	0.000000
197544838	30360699	1667206	3941.516320	16721	3621	0.394152	22778	2522	0.394152	9995004	0.000000
299425598	642438	36114	6325.803353	29091	86	0.632580	30703	21	0.632580	9989999	0.000000
316970363	6886	366	4301.356698	31571	6	0.777177	31773	0	0.300120	9985094	0.000000
318555097	12413	555	2179.975735	31777	4	0.321956	31975	2	0.175878	9979997	0.000000
318549685	77150	3914	3492.958818	31833	1	0.289725	32045	4	0.245721	9975124	0.000000
318504035	43530	2274	4758.031068	31680	6	0.532579	32062	0	0.356160	9970004	0.000000
318630598	17221	902	3075.075521	31727	2	0.259956	31920	0	0.233410	9965085	0.000000
318618053	45931	2371	3281.324614	31850	6	0.551197	31646	0	0.169975	9960062	0.000000
318543422	46073	2405	4237.512773	31913	0	0.277794	31968	2	0.375378	9954938	0.000000
318621925	23633	1252	3456.050508	31634	8	0.425251	31708	1	0.273604	9949942	0.000000
318616834	39723	1947	3358.558020	31942	1	0.297319	31816	7	0.242461	9944945	0.000000
318573444	45376	2280	3998.036637	31905	29	0.466150	31694	3	0.497975	9939904	0.000000
318610004	27803	1380	3675.204496	31893	12	0.505683	31853	2	0.258750	9934946	0.000000
318628350	33313	1695	3322.322263	32042	1	0.284323	31952	0	0.259348	9929993	0.000000
318571049	44103	2239	3829.067475	31801	25	0.516595	31996	5	0.227719	9924944	0.000000
318605625	31221	1601	3739.041453	31773	0	0.300651	31936	1	0.413556	9920084	0.000000
318602714	32879	1654	3423.298022	31818	3	0.443359	31896	2	0.311562	9915048	0.000000
318599893	40568	2056	3739.093466	32130	6	0.584706	31817	0	0.226047	9910071	0.000000
318594685	34473	1715	3753.787133	32081	0	0.309510	31874	2	0.389176	9905069	0.000000
318615291	32557	1569	3524.785579	32101	8	0.295954	32064	0	0.210170	9900187	0.000000
318565850	37669	1858	3635.808125	31768	0	0.513150	31635	2	0.207931	9895196	0.000000
318610317	36147	1807	3731.388438	31999	0	0.432939	31793	4	0.380312	9890316	0.000000
318594500	34501	1803	3600.352002	31815	11	0.353264	31784	0	0.196185	9885372	0.000000
318590707	36844	1894	3657.027058	31848	4	0.607784	31933	8	0.284650	9880542	0.000000
318602181	35675	1888	3664.859185	31783	7	0.360577	31839	3	0.505792	9875638	0.000000
318610765	35521	1789	3648.221526	32000	0	0.292023	32184	3	0.301920	9870824	0.000000
318606859	35724	1925	3635.679292	31848	5	0.513124	31877	1	0.313684	9865901	0.000000
318588300	35584	1802	3674.424177	31955	0	0.279044	31929	0	0.185613	9860933	0.000000
318606922	36274	1871	3654.058494	31912	0	0.194409	31762	2	0.345847	9855992	0.000000
318568897	35664	1769	3666.755558	31707	8	0.501997	31649	2	0.266095	9851159	0.000000
318597618	35639	1837	3630.763043	31724	3	0.635348	32025	5	0.308835	9846319	0.000000
318590764	35307	1798	3648.564902	32076	0	0.324006	31858	0	0.261559	9841435	0.000000
318619098	35010	1772	3612.900164	32059	21	0.500285	31906	2	0.304095	9836568	0.000000
318590965	36277	1974	3671.569991	31705	0	0.323199	31947	1	0.321421	9831702	0.000000
318623369	34979	1788	3636.840202	31619	2	0.243113	31950	4	0.236656	9826852	0.000000
318621440	35706	1842	3618.690240	31759	0	0.292815	31796	0	0.200065	9821965	0.000000
318609715	36739	1923	3651.650007	31965	3	0.360447	32035	1	0.255032	9817046	0.000000
318590968	35978	1901	3684.723208	31887	15	0.565272	31967	2	0.283654	9812135	0.000000
318601884	35111	1739	3675.296803	31940	0	0.400117	31926	3	0.246959	9807324	0.000000
[truncated: 163 more rows]
